# Supplementary material for: Noncanonical roles of chemokine regions in CCR9 activation revealed by structural modeling and mutational mapping
Source: Nat Commun. 2025 Aug 18;16:7695. doi: 10.1038/s41467-025-62321-9 (PMC12361432; doi:10.1038/s41467-025-62321-9)
Supplement: Supplementary file 4 — Supplementary Data 2 [file 41467_2025_62321_MOESM4_ESM.zip › CCR9_CCL25_rnk228.pdb]

SSBOND   1 CYS A   38    CYS A  289 
SSBOND   2 CYS A  119    CYS A  198 
SSBOND   3 CYS B    7    CYS B   35 
SSBOND   4 CYS B    8    CYS B   52 
ATOM      1  N   GLU A  20      -1.370  -3.060  61.776  1.00 49.69           N
ATOM      2  CA  GLU A  20      -1.541  -2.616  60.403  1.00 49.69           C
ATOM      3  C   GLU A  20      -0.272  -2.890  59.594  1.00 49.69           C
ATOM      4  O   GLU A  20      -0.330  -3.046  58.375  1.00 49.69           O
ATOM      5  HA  GLU A  20      -2.367  -3.209  60.008  1.00 49.69           H
ATOM      6  CB  GLU A  20      -1.917  -1.134  60.348  1.00 49.69           C
ATOM      7 1HB  GLU A  20      -1.475  -0.612  61.197  1.00 49.69           H
ATOM      8 2HB  GLU A  20      -1.624  -0.716  59.385  1.00 49.69           H
ATOM      9  CG  GLU A  20      -3.432  -0.948  60.456  1.00 49.69           C
ATOM     10 1HG  GLU A  20      -3.939  -1.754  59.927  1.00 49.69           H
ATOM     11 2HG  GLU A  20      -3.736  -1.011  61.501  1.00 49.69           H
ATOM     12  CD  GLU A  20      -3.861   0.401  59.874  1.00 49.69           C
ATOM     13  OE1 GLU A  20      -5.062   0.521  59.547  1.00 49.69           O
ATOM     14  OE2 GLU A  20      -2.979   1.280  59.770  1.00 49.69           O
ATOM     15  HN  GLU A  20      -0.469  -3.437  61.989  1.00 49.69           H
ATOM     16  N   SER A  21       0.845  -2.941  60.305  1.00 53.97           N
ATOM     17  CA  SER A  21       2.138  -3.090  59.658  1.00 53.97           C
ATOM     18  C   SER A  21       2.283  -4.507  59.100  1.00 53.97           C
ATOM     19  O   SER A  21       2.733  -4.689  57.970  1.00 53.97           O
ATOM     20  HA  SER A  21       2.143  -2.358  58.851  1.00 53.97           H
ATOM     21  CB  SER A  21       3.279  -2.783  60.631  1.00 53.97           C
ATOM     22 1HB  SER A  21       4.181  -2.545  60.067  1.00 53.97           H
ATOM     23 2HB  SER A  21       3.027  -1.901  61.218  1.00 53.97           H
ATOM     24  OG  SER A  21       3.542  -3.876  61.506  1.00 53.97           O
ATOM     25  HG  SER A  21       4.285  -3.641  62.133  1.00 53.97           H
ATOM     26  HN  SER A  21       0.876  -2.881  61.303  1.00 53.97           H
ATOM     27  N   THR A  22       1.892  -5.474  59.917  1.00 54.54           N
ATOM     28  CA  THR A  22       2.129  -6.870  59.592  1.00 54.54           C
ATOM     29  C   THR A  22       1.221  -7.311  58.442  1.00 54.54           C
ATOM     30  O   THR A  22       1.692  -7.872  57.454  1.00 54.54           O
ATOM     31  HA  THR A  22       3.157  -6.972  59.244  1.00 54.54           H
ATOM     32  CB  THR A  22       1.937  -7.692  60.868  1.00 54.54           C
ATOM     33  HB  THR A  22       1.033  -8.298  60.808  1.00 54.54           H
ATOM     34  OG1 THR A  22       1.960  -6.723  61.912  1.00 54.54           O
ATOM     35  HG1 THR A  22       1.621  -7.127  62.762  1.00 54.54           H
ATOM     36  CG2 THR A  22       3.136  -8.594  61.169  1.00 54.54           C
ATOM     37 1HG2 THR A  22       4.028  -7.981  61.296  1.00 54.54           H
ATOM     38 2HG2 THR A  22       3.285  -9.288  60.342  1.00 54.54           H
ATOM     39 3HG2 THR A  22       2.947  -9.155  62.085  1.00 54.54           H
ATOM     40  HN  THR A  22       1.423  -5.316  60.786  1.00 54.54           H
ATOM     41  N   SER A  23      -0.066  -7.041  58.610  1.00 56.88           N
ATOM     42  CA  SER A  23      -1.048  -7.431  57.613  1.00 56.88           C
ATOM     43  C   SER A  23      -0.727  -6.765  56.273  1.00 56.88           C
ATOM     44  O   SER A  23      -0.854  -7.388  55.220  1.00 56.88           O
ATOM     45  HA  SER A  23      -0.963  -8.514  57.532  1.00 56.88           H
ATOM     46  CB  SER A  23      -2.464  -7.063  58.062  1.00 56.88           C
ATOM     47 1HB  SER A  23      -3.170  -7.303  57.267  1.00 56.88           H
ATOM     48 2HB  SER A  23      -2.739  -7.669  58.925  1.00 56.88           H
ATOM     49  OG  SER A  23      -2.577  -5.682  58.395  1.00 56.88           O
ATOM     50  HG  SER A  23      -3.517  -5.471  58.663  1.00 56.88           H
ATOM     51  HN  SER A  23      -0.438  -6.567  59.407  1.00 56.88           H
ATOM     52  N   SER A  24      -0.315  -5.508  56.357  1.00 60.64           N
ATOM     53  CA  SER A  24      -0.015  -4.738  55.162  1.00 60.64           C
ATOM     54  C   SER A  24       1.197  -5.338  54.444  1.00 60.64           C
ATOM     55  O   SER A  24       1.351  -5.172  53.236  1.00 60.64           O
ATOM     56  HA  SER A  24      -0.905  -4.814  54.538  1.00 60.64           H
ATOM     57  CB  SER A  24       0.244  -3.270  55.504  1.00 60.64           C
ATOM     58 1HB  SER A  24       0.088  -2.658  54.615  1.00 60.64           H
ATOM     59 2HB  SER A  24      -0.478  -2.938  56.250  1.00 60.64           H
ATOM     60  OG  SER A  24       1.565  -3.061  55.996  1.00 60.64           O
ATOM     61  HG  SER A  24       1.741  -3.669  56.770  1.00 60.64           H
ATOM     62  HN  SER A  24      -0.188  -5.018  57.219  1.00 60.64           H
ATOM     63  N   MET A  25       2.025  -6.023  55.220  1.00 62.60           N
ATOM     64  CA  MET A  25       3.195  -6.682  54.666  1.00 62.60           C
ATOM     65  C   MET A  25       2.812  -7.998  53.985  1.00 62.60           C
ATOM     66  O   MET A  25       3.317  -8.313  52.909  1.00 62.60           O
ATOM     67  HA  MET A  25       3.602  -5.989  53.930  1.00 62.60           H
ATOM     68  CB  MET A  25       4.201  -6.960  55.785  1.00 62.60           C
ATOM     69 1HB  MET A  25       4.175  -6.149  56.513  1.00 62.60           H
ATOM     70 2HB  MET A  25       3.921  -7.871  56.313  1.00 62.60           H
ATOM     71  CG  MET A  25       5.618  -7.104  55.225  1.00 62.60           C
ATOM     72 1HG  MET A  25       6.257  -7.601  55.954  1.00 62.60           H
ATOM     73 2HG  MET A  25       5.603  -7.731  54.334  1.00 62.60           H
ATOM     74  SD  MET A  25       6.283  -5.496  54.827  1.00 62.60           S
ATOM     75  CE  MET A  25       8.030  -5.852  54.918  1.00 62.60           C
ATOM     76 1HE  MET A  25       8.278  -6.199  55.921  1.00 62.60           H
ATOM     77 2HE  MET A  25       8.281  -6.627  54.194  1.00 62.60           H
ATOM     78 3HE  MET A  25       8.597  -4.949  54.695  1.00 62.60           H
ATOM     79  HN  MET A  25       1.906  -6.130  56.207  1.00 62.60           H
ATOM     80  N   GLU A  26       1.923  -8.730  54.641  1.00 63.12           N
ATOM     81  CA  GLU A  26       1.473 -10.008  54.116  1.00 63.12           C
ATOM     82  C   GLU A  26       0.695  -9.803  52.815  1.00 63.12           C
ATOM     83  O   GLU A  26       0.892 -10.535  51.847  1.00 63.12           O
ATOM     84  HA  GLU A  26       2.382 -10.575  53.918  1.00 63.12           H
ATOM     85  CB  GLU A  26       0.629 -10.758  55.148  1.00 63.12           C
ATOM     86 1HB  GLU A  26      -0.105 -10.080  55.585  1.00 63.12           H
ATOM     87 2HB  GLU A  26       0.181 -11.638  54.687  1.00 63.12           H
ATOM     88  CG  GLU A  26       1.497 -11.269  56.300  1.00 63.12           C
ATOM     89 1HG  GLU A  26       2.261 -11.943  55.912  1.00 63.12           H
ATOM     90 2HG  GLU A  26       2.017 -10.432  56.767  1.00 63.12           H
ATOM     91  CD  GLU A  26       0.649 -11.997  57.344  1.00 63.12           C
ATOM     92  OE1 GLU A  26       1.241 -12.803  58.095  1.00 63.12           O
ATOM     93  OE2 GLU A  26      -0.572 -11.733  57.368  1.00 63.12           O
ATOM     94  HN  GLU A  26       1.514  -8.463  55.513  1.00 63.12           H
ATOM     95  N   ASP A  27      -0.174  -8.803  52.834  1.00 61.70           N
ATOM     96  CA  ASP A  27      -1.001  -8.507  51.677  1.00 61.70           C
ATOM     97  C   ASP A  27      -0.104  -8.294  50.456  1.00 61.70           C
ATOM     98  O   ASP A  27      -0.431  -8.735  49.355  1.00 61.70           O
ATOM     99  HA  ASP A  27      -1.658  -9.370  51.566  1.00 61.70           H
ATOM    100  CB  ASP A  27      -1.816  -7.230  51.893  1.00 61.70           C
ATOM    101 1HB  ASP A  27      -1.187  -6.466  52.349  1.00 61.70           H
ATOM    102 2HB  ASP A  27      -2.147  -6.838  50.931  1.00 61.70           H
ATOM    103  CG  ASP A  27      -3.029  -7.499  52.785  1.00 61.70           C
ATOM    104  OD1 ASP A  27      -3.357  -8.694  52.952  1.00 61.70           O
ATOM    105  OD2 ASP A  27      -3.601  -6.504  53.280  1.00 61.70           O
ATOM    106  HN  ASP A  27      -0.318  -8.202  53.621  1.00 61.70           H
ATOM    107  N   TYR A  28       1.011  -7.618  50.692  1.00 64.06           N
ATOM    108  CA  TYR A  28       1.942  -7.312  49.619  1.00 64.06           C
ATOM    109  C   TYR A  28       2.664  -8.574  49.142  1.00 64.06           C
ATOM    110  O   TYR A  28       3.016  -8.686  47.969  1.00 64.06           O
ATOM    111  HA  TYR A  28       1.373  -6.893  48.789  1.00 64.06           H
ATOM    112  CB  TYR A  28       2.968  -6.345  50.213  1.00 64.06           C
ATOM    113 1HB  TYR A  28       2.440  -5.537  50.720  1.00 64.06           H
ATOM    114 2HB  TYR A  28       3.550  -6.870  50.971  1.00 64.06           H
ATOM    115  CG  TYR A  28       3.925  -5.742  49.183  1.00 64.06           C
ATOM    116  CD1 TYR A  28       5.105  -6.390  48.876  1.00 64.06           C
ATOM    117  HD1 TYR A  28       5.355  -7.330  49.368  1.00 64.06           H
ATOM    118  CD2 TYR A  28       3.609  -4.552  48.561  1.00 64.06           C
ATOM    119  HD2 TYR A  28       2.678  -4.041  48.804  1.00 64.06           H
ATOM    120  CE1 TYR A  28       6.006  -5.823  47.907  1.00 64.06           C
ATOM    121  HE1 TYR A  28       6.941  -6.323  47.655  1.00 64.06           H
ATOM    122  CE2 TYR A  28       4.510  -3.985  47.592  1.00 64.06           C
ATOM    123  HE2 TYR A  28       4.273  -3.045  47.093  1.00 64.06           H
ATOM    124  CZ  TYR A  28       5.664  -4.648  47.312  1.00 64.06           C
ATOM    125  OH  TYR A  28       6.515  -4.113  46.396  1.00 64.06           O
ATOM    126  HH  TYR A  28       6.937  -4.840  45.855  1.00 64.06           H
ATOM    127  HN  TYR A  28       1.281  -7.282  51.594  1.00 64.06           H
ATOM    128  N   VAL A  29       2.863  -9.491  50.077  1.00 62.75           N
ATOM    129  CA  VAL A  29       3.609 -10.704  49.789  1.00 62.75           C
ATOM    130  C   VAL A  29       2.707 -11.687  49.041  1.00 62.75           C
ATOM    131  O   VAL A  29       3.165 -12.406  48.155  1.00 62.75           O
ATOM    132  HA  VAL A  29       4.443 -10.431  49.141  1.00 62.75           H
ATOM    133  CB  VAL A  29       4.184 -11.285  51.082  1.00 62.75           C
ATOM    134  HB  VAL A  29       3.362 -11.419  51.784  1.00 62.75           H
ATOM    135  CG1 VAL A  29       4.818 -12.656  50.833  1.00 62.75           C
ATOM    136 1HG1 VAL A  29       4.062 -13.340  50.448  1.00 62.75           H
ATOM    137 2HG1 VAL A  29       5.623 -12.557  50.106  1.00 62.75           H
ATOM    138 3HG1 VAL A  29       5.218 -13.046  51.769  1.00 62.75           H
ATOM    139  CG2 VAL A  29       5.191 -10.323  51.715  1.00 62.75           C
ATOM    140 1HG2 VAL A  29       6.010 -10.143  51.019  1.00 62.75           H
ATOM    141 2HG2 VAL A  29       4.696  -9.379  51.946  1.00 62.75           H
ATOM    142 3HG2 VAL A  29       5.584 -10.761  52.633  1.00 62.75           H
ATOM    143  HN  VAL A  29       2.526  -9.416  51.016  1.00 62.75           H
ATOM    144  N   ASN A  30       1.439 -11.687  49.426  1.00 64.81           N
ATOM    145  CA  ASN A  30       0.503 -12.678  48.921  1.00 64.81           C
ATOM    146  C   ASN A  30      -0.076 -12.195  47.590  1.00 64.81           C
ATOM    147  O   ASN A  30      -0.746 -12.952  46.889  1.00 64.81           O
ATOM    148  HA  ASN A  30       1.085 -13.593  48.815  1.00 64.81           H
ATOM    149  CB  ASN A  30      -0.658 -12.885  49.896  1.00 64.81           C
ATOM    150 1HB  ASN A  30      -0.938 -11.931  50.342  1.00 64.81           H
ATOM    151 2HB  ASN A  30      -1.531 -13.251  49.354  1.00 64.81           H
ATOM    152  CG  ASN A  30      -0.280 -13.878  50.996  1.00 64.81           C
ATOM    153  OD1 ASN A  30       0.645 -14.663  50.869  1.00 64.81           O
ATOM    154  ND2 ASN A  30      -1.045 -13.800  52.081  1.00 64.81           N
ATOM    155 1HD2 ASN A  30      -1.789 -13.133  52.122  1.00 64.81           H
ATOM    156 2HD2 ASN A  30      -0.877 -14.408  52.857  1.00 64.81           H
ATOM    157  HN  ASN A  30       1.050 -11.027  50.069  1.00 64.81           H
ATOM    158  N   PHE A  31       0.201 -10.936  47.283  1.00 70.17           N
ATOM    159  CA  PHE A  31      -0.266 -10.349  46.038  1.00 70.17           C
ATOM    160  C   PHE A  31       0.340 -11.069  44.831  1.00 70.17           C
ATOM    161  O   PHE A  31       1.560 -11.120  44.683  1.00 70.17           O
ATOM    162  HA  PHE A  31      -1.350 -10.458  46.017  1.00 70.17           H
ATOM    163  CB  PHE A  31       0.194  -8.890  46.031  1.00 70.17           C
ATOM    164 1HB  PHE A  31      -0.151  -8.407  46.945  1.00 70.17           H
ATOM    165 2HB  PHE A  31       1.284  -8.863  46.048  1.00 70.17           H
ATOM    166  CG  PHE A  31      -0.303  -8.087  44.828  1.00 70.17           C
ATOM    167  CD1 PHE A  31       0.505  -7.909  43.748  1.00 70.17           C
ATOM    168  HD1 PHE A  31       1.506  -8.340  43.740  1.00 70.17           H
ATOM    169  CD2 PHE A  31      -1.553  -7.550  44.837  1.00 70.17           C
ATOM    170  HD2 PHE A  31      -2.200  -7.692  45.703  1.00 70.17           H
ATOM    171  CE1 PHE A  31       0.043  -7.164  42.631  1.00 70.17           C
ATOM    172  HE1 PHE A  31       0.691  -7.022  41.766  1.00 70.17           H
ATOM    173  CE2 PHE A  31      -2.014  -6.805  43.720  1.00 70.17           C
ATOM    174  HE2 PHE A  31      -3.015  -6.374  43.728  1.00 70.17           H
ATOM    175  CZ  PHE A  31      -1.206  -6.627  42.641  1.00 70.17           C
ATOM    176  HZ  PHE A  31      -1.560  -6.055  41.783  1.00 70.17           H
ATOM    177  HN  PHE A  31       0.734 -10.323  47.865  1.00 70.17           H
ATOM    178  N   ASN A  32      -0.541 -11.606  44.000  1.00 66.95           N
ATOM    179  CA  ASN A  32      -0.109 -12.303  42.800  1.00 66.95           C
ATOM    180  C   ASN A  32       0.292 -11.279  41.737  1.00 66.95           C
ATOM    181  O   ASN A  32      -0.560 -10.761  41.016  1.00 66.95           O
ATOM    182  HA  ASN A  32       0.729 -12.925  43.116  1.00 66.95           H
ATOM    183  CB  ASN A  32      -1.236 -13.164  42.227  1.00 66.95           C
ATOM    184 1HB  ASN A  32      -1.758 -13.673  43.037  1.00 66.95           H
ATOM    185 2HB  ASN A  32      -1.967 -12.527  41.728  1.00 66.95           H
ATOM    186  CG  ASN A  32      -0.690 -14.195  41.238  1.00 66.95           C
ATOM    187  OD1 ASN A  32       0.498 -14.267  40.969  1.00 66.95           O
ATOM    188  ND2 ASN A  32      -1.621 -14.988  40.713  1.00 66.95           N
ATOM    189 1HD2 ASN A  32      -2.579 -14.876  40.977  1.00 66.95           H
ATOM    190 2HD2 ASN A  32      -1.362 -15.695  40.055  1.00 66.95           H
ATOM    191  HN  ASN A  32      -1.531 -11.571  44.134  1.00 66.95           H
ATOM    192  N   PHE A  33       1.589 -11.017  41.672  1.00 70.90           N
ATOM    193  CA  PHE A  33       2.123 -10.128  40.653  1.00 70.90           C
ATOM    194  C   PHE A  33       2.279 -10.857  39.317  1.00 70.90           C
ATOM    195  O   PHE A  33       3.364 -10.872  38.737  1.00 70.90           O
ATOM    196  HA  PHE A  33       1.415  -9.307  40.537  1.00 70.90           H
ATOM    197  CB  PHE A  33       3.501  -9.672  41.136  1.00 70.90           C
ATOM    198 1HB  PHE A  33       4.111 -10.551  41.345  1.00 70.90           H
ATOM    199 2HB  PHE A  33       3.994  -9.125  40.332  1.00 70.90           H
ATOM    200  CG  PHE A  33       3.462  -8.788  42.384  1.00 70.90           C
ATOM    201  CD1 PHE A  33       3.294  -7.444  42.260  1.00 70.90           C
ATOM    202  HD1 PHE A  33       3.187  -6.997  41.272  1.00 70.90           H
ATOM    203  CD2 PHE A  33       3.596  -9.346  43.617  1.00 70.90           C
ATOM    204  HD2 PHE A  33       3.730 -10.423  43.716  1.00 70.90           H
ATOM    205  CE1 PHE A  33       3.258  -6.623  43.419  1.00 70.90           C
ATOM    206  HE1 PHE A  33       3.123  -5.546  43.320  1.00 70.90           H
ATOM    207  CE2 PHE A  33       3.559  -8.525  44.776  1.00 70.90           C
ATOM    208  HE2 PHE A  33       3.666  -8.972  45.764  1.00 70.90           H
ATOM    209  CZ  PHE A  33       3.391  -7.181  44.652  1.00 70.90           C
ATOM    210  HZ  PHE A  33       3.363  -6.552  45.541  1.00 70.90           H
ATOM    211  HN  PHE A  33       2.269 -11.399  42.298  1.00 70.90           H
ATOM    212  N   THR A  34       1.180 -11.444  38.868  1.00 73.42           N
ATOM    213  CA  THR A  34       1.066 -11.857  37.479  1.00 73.42           C
ATOM    214  C   THR A  34       1.447 -10.706  36.547  1.00 73.42           C
ATOM    215  O   THR A  34       0.886  -9.615  36.641  1.00 73.42           O
ATOM    216  HA  THR A  34       1.779 -12.662  37.301  1.00 73.42           H
ATOM    217  CB  THR A  34      -0.356 -12.376  37.255  1.00 73.42           C
ATOM    218  HB  THR A  34      -0.680 -12.192  36.230  1.00 73.42           H
ATOM    219  OG1 THR A  34      -1.124 -11.732  38.268  1.00 73.42           O
ATOM    220  HG1 THR A  34      -1.171 -10.749  38.089  1.00 73.42           H
ATOM    221  CG2 THR A  34      -0.493 -13.866  37.573  1.00 73.42           C
ATOM    222 1HG2 THR A  34      -0.233 -14.039  38.618  1.00 73.42           H
ATOM    223 2HG2 THR A  34       0.178 -14.438  36.932  1.00 73.42           H
ATOM    224 3HG2 THR A  34      -1.521 -14.182  37.397  1.00 73.42           H
ATOM    225  HN  THR A  34       0.378 -11.637  39.433  1.00 73.42           H
ATOM    226  N   ASP A  35       2.399 -10.987  35.669  1.00 81.23           N
ATOM    227  CA  ASP A  35       3.061  -9.933  34.920  1.00 81.23           C
ATOM    228  C   ASP A  35       2.182  -9.524  33.737  1.00 81.23           C
ATOM    229  O   ASP A  35       2.427  -9.936  32.604  1.00 81.23           O
ATOM    230  HA  ASP A  35       3.205  -9.122  35.633  1.00 81.23           H
ATOM    231  CB  ASP A  35       4.405 -10.412  34.366  1.00 81.23           C
ATOM    232 1HB  ASP A  35       4.816 -11.184  35.017  1.00 81.23           H
ATOM    233 2HB  ASP A  35       4.257 -10.867  33.387  1.00 81.23           H
ATOM    234  CG  ASP A  35       5.396  -9.252  34.252  1.00 81.23           C
ATOM    235  OD1 ASP A  35       5.058  -8.165  34.767  1.00 81.23           O
ATOM    236  OD2 ASP A  35       6.469  -9.479  33.652  1.00 81.23           O
ATOM    237  HN  ASP A  35       2.716 -11.914  35.467  1.00 81.23           H
ATOM    238  N   PHE A  36       1.175  -8.718  34.040  1.00 89.87           N
ATOM    239  CA  PHE A  36       0.289  -8.206  33.009  1.00 89.87           C
ATOM    240  C   PHE A  36       0.913  -7.005  32.296  1.00 89.87           C
ATOM    241  O   PHE A  36       0.414  -6.564  31.262  1.00 89.87           O
ATOM    242  HA  PHE A  36       0.130  -9.010  32.290  1.00 89.87           H
ATOM    243  CB  PHE A  36      -0.998  -7.759  33.706  1.00 89.87           C
ATOM    244 1HB  PHE A  36      -0.741  -7.078  34.517  1.00 89.87           H
ATOM    245 2HB  PHE A  36      -1.606  -7.196  32.997  1.00 89.87           H
ATOM    246  CG  PHE A  36      -1.833  -8.910  34.270  1.00 89.87           C
ATOM    247  CD1 PHE A  36      -2.037 -10.030  33.525  1.00 89.87           C
ATOM    248  HD1 PHE A  36      -1.606 -10.107  32.527  1.00 89.87           H
ATOM    249  CD2 PHE A  36      -2.371  -8.814  35.515  1.00 89.87           C
ATOM    250  HD2 PHE A  36      -2.207  -7.916  36.111  1.00 89.87           H
ATOM    251  CE1 PHE A  36      -2.812 -11.098  34.049  1.00 89.87           C
ATOM    252  HE1 PHE A  36      -2.976 -11.996  33.452  1.00 89.87           H
ATOM    253  CE2 PHE A  36      -3.146  -9.882  36.038  1.00 89.87           C
ATOM    254  HE2 PHE A  36      -3.577  -9.805  37.037  1.00 89.87           H
ATOM    255  CZ  PHE A  36      -3.350 -11.002  35.294  1.00 89.87           C
ATOM    256  HZ  PHE A  36      -3.945 -11.822  35.696  1.00 89.87           H
ATOM    257  HN  PHE A  36       0.961  -8.415  34.969  1.00 89.87           H
ATOM    258  N   TYR A  37       1.996  -6.510  32.877  1.00 91.49           N
ATOM    259  CA  TYR A  37       2.792  -5.484  32.225  1.00 91.49           C
ATOM    260  C   TYR A  37       3.862  -6.108  31.327  1.00 91.49           C
ATOM    261  O   TYR A  37       4.752  -6.806  31.810  1.00 91.49           O
ATOM    262  HA  TYR A  37       2.124  -4.877  31.614  1.00 91.49           H
ATOM    263  CB  TYR A  37       3.478  -4.705  33.349  1.00 91.49           C
ATOM    264 1HB  TYR A  37       2.717  -4.330  34.035  1.00 91.49           H
ATOM    265 2HB  TYR A  37       4.110  -5.387  33.917  1.00 91.49           H
ATOM    266  CG  TYR A  37       4.329  -3.530  32.863  1.00 91.49           C
ATOM    267  CD1 TYR A  37       5.667  -3.717  32.581  1.00 91.49           C
ATOM    268  HD1 TYR A  37       6.117  -4.702  32.705  1.00 91.49           H
ATOM    269  CD2 TYR A  37       3.758  -2.283  32.707  1.00 91.49           C
ATOM    270  HD2 TYR A  37       2.702  -2.135  32.929  1.00 91.49           H
ATOM    271  CE1 TYR A  37       6.468  -2.611  32.123  1.00 91.49           C
ATOM    272  HE1 TYR A  37       7.525  -2.745  31.897  1.00 91.49           H
ATOM    273  CE2 TYR A  37       4.559  -1.177  32.249  1.00 91.49           C
ATOM    274  HE2 TYR A  37       4.121  -0.187  32.121  1.00 91.49           H
ATOM    275  CZ  TYR A  37       5.874  -1.396  31.980  1.00 91.49           C
ATOM    276  OH  TYR A  37       6.631  -0.352  31.547  1.00 91.49           O
ATOM    277  HH  TYR A  37       6.045   0.431  31.339  1.00 91.49           H
ATOM    278  HN  TYR A  37       2.330  -6.797  33.775  1.00 91.49           H
ATOM    279  N   CYS A  38       3.739  -5.834  30.037  1.00 91.54           N
ATOM    280  CA  CYS A  38       4.629  -6.433  29.056  1.00 91.54           C
ATOM    281  C   CYS A  38       5.652  -5.379  28.629  1.00 91.54           C
ATOM    282  O   CYS A  38       5.291  -4.359  28.045  1.00 91.54           O
ATOM    283  HA  CYS A  38       5.120  -7.272  29.551  1.00 91.54           H
ATOM    284  CB  CYS A  38       3.857  -6.997  27.862  1.00 91.54           C
ATOM    285 1HB  CYS A  38       3.072  -7.668  28.209  1.00 91.54           H
ATOM    286 2HB  CYS A  38       3.367  -6.187  27.320  1.00 91.54           H
ATOM    287  SG  CYS A  38       4.997  -7.893  26.746  1.00 91.54           S
ATOM    288  HN  CYS A  38       3.049  -5.217  29.659  1.00 91.54           H
ATOM    289  N   GLU A  39       6.909  -5.662  28.937  1.00 89.84           N
ATOM    290  CA  GLU A  39       8.009  -4.899  28.372  1.00 89.84           C
ATOM    291  C   GLU A  39       8.343  -5.409  26.969  1.00 89.84           C
ATOM    292  O   GLU A  39       8.733  -6.564  26.801  1.00 89.84           O
ATOM    293  HA  GLU A  39       7.649  -3.871  28.316  1.00 89.84           H
ATOM    294  CB  GLU A  39       9.237  -4.950  29.282  1.00 89.84           C
ATOM    295 1HB  GLU A  39       9.434  -5.982  29.575  1.00 89.84           H
ATOM    296 2HB  GLU A  39      10.083  -4.475  28.785  1.00 89.84           H
ATOM    297  CG  GLU A  39       8.998  -4.164  30.572  1.00 89.84           C
ATOM    298 1HG  GLU A  39       8.655  -3.158  30.331  1.00 89.84           H
ATOM    299 2HG  GLU A  39       8.206  -4.640  31.151  1.00 89.84           H
ATOM    300  CD  GLU A  39      10.274  -4.086  31.412  1.00 89.84           C
ATOM    301  OE1 GLU A  39      10.195  -3.495  32.511  1.00 89.84           O
ATOM    302  OE2 GLU A  39      11.300  -4.619  30.936  1.00 89.84           O
ATOM    303  HN  GLU A  39       7.181  -6.397  29.559  1.00 89.84           H
ATOM    304  N   LYS A  40       8.180  -4.524  25.997  1.00 89.44           N
ATOM    305  CA  LYS A  40       8.347  -4.902  24.604  1.00 89.44           C
ATOM    306  C   LYS A  40       9.764  -4.545  24.150  1.00 89.44           C
ATOM    307  O   LYS A  40       9.980  -4.208  22.987  1.00 89.44           O
ATOM    308  HA  LYS A  40       8.227  -5.983  24.542  1.00 89.44           H
ATOM    309  CB  LYS A  40       7.249  -4.274  23.743  1.00 89.44           C
ATOM    310 1HB  LYS A  40       7.327  -3.188  23.782  1.00 89.44           H
ATOM    311 2HB  LYS A  40       7.388  -4.565  22.702  1.00 89.44           H
ATOM    312  CG  LYS A  40       5.862  -4.710  24.220  1.00 89.44           C
ATOM    313 1HG  LYS A  40       5.875  -5.772  24.464  1.00 89.44           H
ATOM    314 2HG  LYS A  40       5.604  -4.176  25.134  1.00 89.44           H
ATOM    315  CD  LYS A  40       4.804  -4.440  23.148  1.00 89.44           C
ATOM    316 1HD  LYS A  40       4.825  -3.387  22.868  1.00 89.44           H
ATOM    317 2HD  LYS A  40       5.036  -5.013  22.250  1.00 89.44           H
ATOM    318  CE  LYS A  40       3.408  -4.813  23.650  1.00 89.44           C
ATOM    319 1HE  LYS A  40       3.386  -5.864  23.936  1.00 89.44           H
ATOM    320 2HE  LYS A  40       3.170  -4.235  24.543  1.00 89.44           H
ATOM    321  NZ  LYS A  40       2.395  -4.557  22.602  1.00 89.44           N
ATOM    322 1HZ  LYS A  40       1.480  -4.835  22.941  1.00 89.44           H
ATOM    323 2HZ  LYS A  40       2.385  -3.568  22.376  1.00 89.44           H
ATOM    324 3HZ  LYS A  40       2.625  -5.091  21.772  1.00 89.44           H
ATOM    325  HN  LYS A  40       7.938  -3.565  26.148  1.00 89.44           H
ATOM    326  N   ASN A  41      10.692  -4.632  25.091  1.00 87.71           N
ATOM    327  CA  ASN A  41      12.078  -4.298  24.809  1.00 87.71           C
ATOM    328  C   ASN A  41      12.594  -5.191  23.679  1.00 87.71           C
ATOM    329  O   ASN A  41      13.295  -4.723  22.784  1.00 87.71           O
ATOM    330  HA  ASN A  41      12.068  -3.243  24.535  1.00 87.71           H
ATOM    331  CB  ASN A  41      12.961  -4.530  26.036  1.00 87.71           C
ATOM    332 1HB  ASN A  41      12.715  -5.490  26.490  1.00 87.71           H
ATOM    333 2HB  ASN A  41      14.007  -4.580  25.732  1.00 87.71           H
ATOM    334  CG  ASN A  41      12.777  -3.412  27.065  1.00 87.71           C
ATOM    335  OD1 ASN A  41      12.349  -2.313  26.754  1.00 87.71           O
ATOM    336  ND2 ASN A  41      13.123  -3.754  28.303  1.00 87.71           N
ATOM    337 1HD2 ASN A  41      13.468  -4.673  28.490  1.00 87.71           H
ATOM    338 2HD2 ASN A  41      13.038  -3.090  29.046  1.00 87.71           H
ATOM    339  HN  ASN A  41      10.511  -4.924  26.030  1.00 87.71           H
ATOM    340  N   ASN A  42      12.226  -6.462  23.758  1.00 90.32           N
ATOM    341  CA  ASN A  42      12.679  -7.434  22.777  1.00 90.32           C
ATOM    342  C   ASN A  42      12.161  -7.036  21.394  1.00 90.32           C
ATOM    343  O   ASN A  42      12.871  -7.171  20.399  1.00 90.32           O
ATOM    344  HA  ASN A  42      13.767  -7.414  22.836  1.00 90.32           H
ATOM    345  CB  ASN A  42      12.144  -8.831  23.099  1.00 90.32           C
ATOM    346 1HB  ASN A  42      11.065  -8.785  23.250  1.00 90.32           H
ATOM    347 2HB  ASN A  42      12.320  -9.495  22.253  1.00 90.32           H
ATOM    348  CG  ASN A  42      12.816  -9.401  24.350  1.00 90.32           C
ATOM    349  OD1 ASN A  42      13.804  -8.884  24.845  1.00 90.32           O
ATOM    350  ND2 ASN A  42      12.226 -10.491  24.831  1.00 90.32           N
ATOM    351 1HD2 ASN A  42      11.417 -10.864  24.377  1.00 90.32           H
ATOM    352 2HD2 ASN A  42      12.592 -10.938  25.648  1.00 90.32           H
ATOM    353  HN  ASN A  42      11.631  -6.828  24.473  1.00 90.32           H
ATOM    354  N   VAL A  43      10.926  -6.554  21.375  1.00 90.79           N
ATOM    355  CA  VAL A  43      10.300  -6.148  20.129  1.00 90.79           C
ATOM    356  C   VAL A  43      11.076  -4.970  19.534  1.00 90.79           C
ATOM    357  O   VAL A  43      11.349  -4.945  18.335  1.00 90.79           O
ATOM    358  HA  VAL A  43      10.360  -6.991  19.440  1.00 90.79           H
ATOM    359  CB  VAL A  43       8.822  -5.832  20.364  1.00 90.79           C
ATOM    360  HB  VAL A  43       8.765  -4.956  21.011  1.00 90.79           H
ATOM    361  CG1 VAL A  43       8.118  -5.491  19.049  1.00 90.79           C
ATOM    362 1HG1 VAL A  43       8.593  -4.621  18.598  1.00 90.79           H
ATOM    363 2HG1 VAL A  43       8.190  -6.339  18.368  1.00 90.79           H
ATOM    364 3HG1 VAL A  43       7.069  -5.271  19.246  1.00 90.79           H
ATOM    365  CG2 VAL A  43       8.121  -6.990  21.078  1.00 90.79           C
ATOM    366 1HG2 VAL A  43       8.193  -7.890  20.467  1.00 90.79           H
ATOM    367 2HG2 VAL A  43       8.599  -7.165  22.042  1.00 90.79           H
ATOM    368 3HG2 VAL A  43       7.072  -6.739  21.233  1.00 90.79           H
ATOM    369  HN  VAL A  43      10.358  -6.440  22.190  1.00 90.79           H
ATOM    370  N   ARG A  44      11.408  -4.024  20.400  1.00 89.47           N
ATOM    371  CA  ARG A  44      12.095  -2.820  19.965  1.00 89.47           C
ATOM    372  C   ARG A  44      13.493  -3.163  19.449  1.00 89.47           C
ATOM    373  O   ARG A  44      13.946  -2.603  18.452  1.00 89.47           O
ATOM    374  HA  ARG A  44      11.471  -2.415  19.167  1.00 89.47           H
ATOM    375  CB  ARG A  44      12.214  -1.810  21.108  1.00 89.47           C
ATOM    376 1HB  ARG A  44      12.628  -2.301  21.989  1.00 89.47           H
ATOM    377 2HB  ARG A  44      12.909  -1.019  20.828  1.00 89.47           H
ATOM    378  CG  ARG A  44      10.852  -1.204  21.449  1.00 89.47           C
ATOM    379 1HG  ARG A  44      10.370  -0.848  20.538  1.00 89.47           H
ATOM    380 2HG  ARG A  44      10.204  -1.971  21.873  1.00 89.47           H
ATOM    381  CD  ARG A  44      10.999  -0.047  22.440  1.00 89.47           C
ATOM    382 1HD  ARG A  44      11.868   0.557  22.180  1.00 89.47           H
ATOM    383 2HD  ARG A  44      10.128   0.606  22.381  1.00 89.47           H
ATOM    384  NE  ARG A  44      11.143  -0.574  23.815  1.00 89.47           N
ATOM    385  HE  ARG A  44      11.554  -1.479  23.930  1.00 89.47           H
ATOM    386  CZ  ARG A  44      10.757   0.085  24.916  1.00 89.47           C
ATOM    387  NH1 ARG A  44      10.201   1.300  24.822  1.00 89.47           N
ATOM    388 1HH1 ARG A  44      10.071   1.722  23.925  1.00 89.47           H
ATOM    389 2HH1 ARG A  44       9.916   1.786  25.648  1.00 89.47           H
ATOM    390  NH2 ARG A  44      10.936  -0.490  26.113  1.00 89.47           N
ATOM    391 1HH2 ARG A  44      10.654  -0.011  26.945  1.00 89.47           H
ATOM    392 2HH2 ARG A  44      11.352  -1.397  26.175  1.00 89.47           H
ATOM    393  HN  ARG A  44      11.216  -4.070  21.380  1.00 89.47           H
ATOM    394  N   GLN A  45      14.139  -4.083  20.151  1.00 91.10           N
ATOM    395  CA  GLN A  45      15.497  -4.469  19.808  1.00 91.10           C
ATOM    396  C   GLN A  45      15.532  -5.113  18.421  1.00 91.10           C
ATOM    397  O   GLN A  45      16.421  -4.825  17.621  1.00 91.10           O
ATOM    398  HA  GLN A  45      16.069  -3.541  19.800  1.00 91.10           H
ATOM    399  CB  GLN A  45      16.083  -5.409  20.864  1.00 91.10           C
ATOM    400 1HB  GLN A  45      15.980  -4.961  21.852  1.00 91.10           H
ATOM    401 2HB  GLN A  45      15.520  -6.343  20.877  1.00 91.10           H
ATOM    402  CG  GLN A  45      17.558  -5.701  20.581  1.00 91.10           C
ATOM    403 1HG  GLN A  45      17.660  -6.157  19.596  1.00 91.10           H
ATOM    404 2HG  GLN A  45      18.119  -4.767  20.559  1.00 91.10           H
ATOM    405  CD  GLN A  45      18.146  -6.631  21.644  1.00 91.10           C
ATOM    406  OE1 GLN A  45      17.454  -7.149  22.504  1.00 91.10           O
ATOM    407  NE2 GLN A  45      19.459  -6.813  21.536  1.00 91.10           N
ATOM    408 1HE2 GLN A  45      19.969  -6.358  20.806  1.00 91.10           H
ATOM    409 2HE2 GLN A  45      19.937  -7.406  22.185  1.00 91.10           H
ATOM    410  HN  GLN A  45      13.750  -4.560  20.939  1.00 91.10           H
ATOM    411  N   PHE A  46      14.554  -5.974  18.178  1.00 92.93           N
ATOM    412  CA  PHE A  46      14.435  -6.626  16.886  1.00 92.93           C
ATOM    413  C   PHE A  46      14.228  -5.600  15.770  1.00 92.93           C
ATOM    414  O   PHE A  46      14.912  -5.642  14.749  1.00 92.93           O
ATOM    415  HA  PHE A  46      15.365  -7.168  16.710  1.00 92.93           H
ATOM    416  CB  PHE A  46      13.210  -7.540  16.957  1.00 92.93           C
ATOM    417 1HB  PHE A  46      13.395  -8.323  17.691  1.00 92.93           H
ATOM    418 2HB  PHE A  46      12.358  -6.961  17.316  1.00 92.93           H
ATOM    419  CG  PHE A  46      12.839  -8.189  15.622  1.00 92.93           C
ATOM    420  CD1 PHE A  46      11.810  -7.691  14.886  1.00 92.93           C
ATOM    421  HD1 PHE A  46      11.249  -6.829  15.247  1.00 92.93           H
ATOM    422  CD2 PHE A  46      13.540  -9.264  15.171  1.00 92.93           C
ATOM    423  HD2 PHE A  46      14.365  -9.664  15.761  1.00 92.93           H
ATOM    424  CE1 PHE A  46      11.466  -8.294  13.647  1.00 92.93           C
ATOM    425  HE1 PHE A  46      10.641  -7.895  13.057  1.00 92.93           H
ATOM    426  CE2 PHE A  46      13.196  -9.867  13.932  1.00 92.93           C
ATOM    427  HE2 PHE A  46      13.757 -10.729  13.571  1.00 92.93           H
ATOM    428  CZ  PHE A  46      12.166  -9.369  13.196  1.00 92.93           C
ATOM    429  HZ  PHE A  46      11.903  -9.832  12.245  1.00 92.93           H
ATOM    430  HN  PHE A  46      13.853  -6.226  18.845  1.00 92.93           H
ATOM    431  N   ALA A  47      13.281  -4.703  16.003  1.00 91.70           N
ATOM    432  CA  ALA A  47      12.903  -3.734  14.989  1.00 91.70           C
ATOM    433  C   ALA A  47      14.120  -2.882  14.625  1.00 91.70           C
ATOM    434  O   ALA A  47      14.327  -2.555  13.457  1.00 91.70           O
ATOM    435  HA  ALA A  47      12.578  -4.285  14.107  1.00 91.70           H
ATOM    436  CB  ALA A  47      11.733  -2.890  15.501  1.00 91.70           C
ATOM    437 1HB  ALA A  47      10.884  -3.539  15.717  1.00 91.70           H
ATOM    438 2HB  ALA A  47      12.032  -2.367  16.409  1.00 91.70           H
ATOM    439 3HB  ALA A  47      11.449  -2.163  14.740  1.00 91.70           H
ATOM    440  HN  ALA A  47      12.777  -4.633  16.864  1.00 91.70           H
ATOM    441  N   SER A  48      14.895  -2.546  15.646  1.00 91.78           N
ATOM    442  CA  SER A  48      15.979  -1.593  15.481  1.00 91.78           C
ATOM    443  C   SER A  48      17.050  -2.174  14.556  1.00 91.78           C
ATOM    444  O   SER A  48      17.770  -1.431  13.890  1.00 91.78           O
ATOM    445  HA  SER A  48      15.522  -0.711  15.032  1.00 91.78           H
ATOM    446  CB  SER A  48      16.592  -1.217  16.832  1.00 91.78           C
ATOM    447 1HB  SER A  48      17.259  -0.364  16.702  1.00 91.78           H
ATOM    448 2HB  SER A  48      15.801  -0.902  17.513  1.00 91.78           H
ATOM    449  OG  SER A  48      17.314  -2.300  17.411  1.00 91.78           O
ATOM    450  HG  SER A  48      17.704  -2.021  18.288  1.00 91.78           H
ATOM    451  HN  SER A  48      14.791  -2.912  16.571  1.00 91.78           H
ATOM    452  N   HIS A  49      17.122  -3.497  14.544  1.00 93.32           N
ATOM    453  CA  HIS A  49      18.122  -4.185  13.745  1.00 93.32           C
ATOM    454  C   HIS A  49      17.528  -4.552  12.384  1.00 93.32           C
ATOM    455  O   HIS A  49      18.209  -4.469  11.363  1.00 93.32           O
ATOM    456  HA  HIS A  49      18.942  -3.481  13.597  1.00 93.32           H
ATOM    457  CB  HIS A  49      18.678  -5.396  14.496  1.00 93.32           C
ATOM    458 1HB  HIS A  49      17.847  -6.026  14.813  1.00 93.32           H
ATOM    459 2HB  HIS A  49      19.283  -5.989  13.811  1.00 93.32           H
ATOM    460  CG  HIS A  49      19.511  -5.041  15.704  1.00 93.32           C
ATOM    461  ND1 HIS A  49      18.956  -4.711  16.927  1.00 93.32           N
ATOM    462  HD1 HIS A  49      17.978  -4.673  17.135  1.00 93.32           H
ATOM    463  CD2 HIS A  49      20.864  -4.970  15.864  1.00 93.32           C
ATOM    464  HD2 HIS A  49      21.608  -5.170  15.092  1.00 93.32           H
ATOM    465  CE1 HIS A  49      19.939  -4.453  17.777  1.00 93.32           C
ATOM    466  HE1 HIS A  49      19.824  -4.163  18.822  1.00 93.32           H
ATOM    467  NE2 HIS A  49      21.121  -4.613  17.116  1.00 93.32           N
ATOM    468  HN  HIS A  49      16.514  -4.095  15.066  1.00 93.32           H
ATOM    469  N   PHE A  50      16.265  -4.949  12.413  1.00 94.48           N
ATOM    470  CA  PHE A  50      15.658  -5.597  11.263  1.00 94.48           C
ATOM    471  C   PHE A  50      15.173  -4.564  10.244  1.00 94.48           C
ATOM    472  O   PHE A  50      15.421  -4.703   9.047  1.00 94.48           O
ATOM    473  HA  PHE A  50      16.421  -6.225  10.805  1.00 94.48           H
ATOM    474  CB  PHE A  50      14.455  -6.390  11.779  1.00 94.48           C
ATOM    475 1HB  PHE A  50      14.800  -7.112  12.519  1.00 94.48           H
ATOM    476 2HB  PHE A  50      13.776  -5.708  12.291  1.00 94.48           H
ATOM    477  CG  PHE A  50      13.682  -7.131  10.686  1.00 94.48           C
ATOM    478  CD1 PHE A  50      12.456  -6.687  10.300  1.00 94.48           C
ATOM    479  HD1 PHE A  50      12.024  -5.803  10.770  1.00 94.48           H
ATOM    480  CD2 PHE A  50      14.222  -8.233  10.100  1.00 94.48           C
ATOM    481  HD2 PHE A  50      15.204  -8.589  10.409  1.00 94.48           H
ATOM    482  CE1 PHE A  50      11.739  -7.374   9.286  1.00 94.48           C
ATOM    483  HE1 PHE A  50      10.756  -7.018   8.977  1.00 94.48           H
ATOM    484  CE2 PHE A  50      13.504  -8.920   9.085  1.00 94.48           C
ATOM    485  HE2 PHE A  50      13.936  -9.804   8.615  1.00 94.48           H
ATOM    486  CZ  PHE A  50      12.278  -8.476   8.700  1.00 94.48           C
ATOM    487  HZ  PHE A  50      11.727  -9.004   7.921  1.00 94.48           H
ATOM    488  HN  PHE A  50      15.661  -4.835  13.201  1.00 94.48           H
ATOM    489  N   LEU A  51      14.490  -3.550  10.756  1.00 94.38           N
ATOM    490  CA  LEU A  51      13.666  -2.701   9.913  1.00 94.38           C
ATOM    491  C   LEU A  51      14.568  -1.782   9.086  1.00 94.38           C
ATOM    492  O   LEU A  51      14.443  -1.719   7.864  1.00 94.38           O
ATOM    493  HA  LEU A  51      13.117  -3.351   9.231  1.00 94.38           H
ATOM    494  CB  LEU A  51      12.632  -1.951  10.755  1.00 94.38           C
ATOM    495 1HB  LEU A  51      13.161  -1.316  11.464  1.00 94.38           H
ATOM    496 2HB  LEU A  51      12.066  -1.292  10.097  1.00 94.38           H
ATOM    497  CG  LEU A  51      11.642  -2.822  11.533  1.00 94.38           C
ATOM    498  HG  LEU A  51      12.210  -3.478  12.192  1.00 94.38           H
ATOM    499  CD1 LEU A  51      10.736  -1.964  12.418  1.00 94.38           C
ATOM    500 1HD1 LEU A  51      11.346  -1.407  13.130  1.00 94.38           H
ATOM    501 2HD1 LEU A  51      10.175  -1.267  11.797  1.00 94.38           H
ATOM    502 3HD1 LEU A  51      10.043  -2.608  12.960  1.00 94.38           H
ATOM    503  CD2 LEU A  51      10.839  -3.717  10.587  1.00 94.38           C
ATOM    504 1HD2 LEU A  51      10.281  -3.096   9.885  1.00 94.38           H
ATOM    505 2HD2 LEU A  51      11.518  -4.367  10.037  1.00 94.38           H
ATOM    506 3HD2 LEU A  51      10.143  -4.325  11.166  1.00 94.38           H
ATOM    507  HN  LEU A  51      14.493  -3.307  11.726  1.00 94.38           H
ATOM    508  N   PRO A  52      15.489  -1.056   9.734  1.00 95.22           N
ATOM    509  CA  PRO A  52      16.194   0.040   9.064  1.00 95.22           C
ATOM    510  C   PRO A  52      16.836  -0.400   7.758  1.00 95.22           C
ATOM    511  O   PRO A  52      16.631   0.226   6.719  1.00 95.22           O
ATOM    512  HA  PRO A  52      15.490   0.823   8.785  1.00 95.22           H
ATOM    513  CB  PRO A  52      17.240   0.479  10.090  1.00 95.22           C
ATOM    514 1HB  PRO A  52      18.187  -0.042   9.947  1.00 95.22           H
ATOM    515 2HB  PRO A  52      17.451   1.546  10.017  1.00 95.22           H
ATOM    516  CG  PRO A  52      16.597   0.122  11.425  1.00 95.22           C
ATOM    517 1HG  PRO A  52      17.336   0.043  12.222  1.00 95.22           H
ATOM    518 2HG  PRO A  52      15.881   0.879  11.745  1.00 95.22           H
ATOM    519  CD  PRO A  52      15.927  -1.211  11.133  1.00 95.22           C
ATOM    520 1HD  PRO A  52      16.619  -2.045  11.246  1.00 95.22           H
ATOM    521 2HD  PRO A  52      15.092  -1.400  11.807  1.00 95.22           H
ATOM    522  N   PRO A  53      17.624  -1.484   7.778  1.00 96.38           N
ATOM    523  CA  PRO A  53      18.286  -1.958   6.560  1.00 96.38           C
ATOM    524  C   PRO A  53      17.308  -2.160   5.413  1.00 96.38           C
ATOM    525  O   PRO A  53      17.588  -1.776   4.279  1.00 96.38           O
ATOM    526  HA  PRO A  53      18.993  -1.209   6.202  1.00 96.38           H
ATOM    527  CB  PRO A  53      18.937  -3.274   6.990  1.00 96.38           C
ATOM    528 1HB  PRO A  53      18.280  -4.125   6.807  1.00 96.38           H
ATOM    529 2HB  PRO A  53      19.861  -3.462   6.443  1.00 96.38           H
ATOM    530  CG  PRO A  53      19.194  -3.071   8.478  1.00 96.38           C
ATOM    531 1HG  PRO A  53      19.323  -4.019   9.000  1.00 96.38           H
ATOM    532 2HG  PRO A  53      20.102  -2.496   8.657  1.00 96.38           H
ATOM    533  CD  PRO A  53      17.949  -2.330   8.940  1.00 96.38           C
ATOM    534 1HD  PRO A  53      17.135  -3.016   9.176  1.00 96.38           H
ATOM    535 2HD  PRO A  53      18.138  -1.742   9.838  1.00 96.38           H
ATOM    536  N   LEU A  54      16.176  -2.764   5.743  1.00 95.88           N
ATOM    537  CA  LEU A  54      15.211  -3.151   4.728  1.00 95.88           C
ATOM    538  C   LEU A  54      14.562  -1.896   4.142  1.00 95.88           C
ATOM    539  O   LEU A  54      14.409  -1.781   2.927  1.00 95.88           O
ATOM    540  HA  LEU A  54      15.758  -3.660   3.934  1.00 95.88           H
ATOM    541  CB  LEU A  54      14.206  -4.154   5.299  1.00 95.88           C
ATOM    542 1HB  LEU A  54      13.771  -3.727   6.203  1.00 95.88           H
ATOM    543 2HB  LEU A  54      13.394  -4.273   4.581  1.00 95.88           H
ATOM    544  CG  LEU A  54      14.759  -5.540   5.637  1.00 95.88           C
ATOM    545  HG  LEU A  54      15.579  -5.417   6.345  1.00 95.88           H
ATOM    546  CD1 LEU A  54      13.696  -6.402   6.322  1.00 95.88           C
ATOM    547 1HD1 LEU A  54      13.376  -5.918   7.245  1.00 95.88           H
ATOM    548 2HD1 LEU A  54      12.840  -6.520   5.658  1.00 95.88           H
ATOM    549 3HD1 LEU A  54      14.116  -7.381   6.551  1.00 95.88           H
ATOM    550  CD2 LEU A  54      15.334  -6.219   4.393  1.00 95.88           C
ATOM    551 1HD2 LEU A  54      14.549  -6.329   3.644  1.00 95.88           H
ATOM    552 2HD2 LEU A  54      16.141  -5.610   3.987  1.00 95.88           H
ATOM    553 3HD2 LEU A  54      15.720  -7.202   4.662  1.00 95.88           H
ATOM    554  HN  LEU A  54      15.915  -2.989   6.682  1.00 95.88           H
ATOM    555  N   TYR A  55      14.198  -0.985   5.034  1.00 95.11           N
ATOM    556  CA  TYR A  55      13.496   0.220   4.628  1.00 95.11           C
ATOM    557  C   TYR A  55      14.377   1.091   3.730  1.00 95.11           C
ATOM    558  O   TYR A  55      13.885   1.720   2.794  1.00 95.11           O
ATOM    559  HA  TYR A  55      12.607  -0.078   4.073  1.00 95.11           H
ATOM    560  CB  TYR A  55      13.191   0.985   5.918  1.00 95.11           C
ATOM    561 1HB  TYR A  55      14.087   1.003   6.538  1.00 95.11           H
ATOM    562 2HB  TYR A  55      12.954   2.019   5.668  1.00 95.11           H
ATOM    563  CG  TYR A  55      12.037   0.395   6.732  1.00 95.11           C
ATOM    564  CD1 TYR A  55      11.350  -0.704   6.260  1.00 95.11           C
ATOM    565  HD1 TYR A  55      11.630  -1.153   5.307  1.00 95.11           H
ATOM    566  CD2 TYR A  55      11.684   0.963   7.939  1.00 95.11           C
ATOM    567  HD2 TYR A  55      12.226   1.832   8.313  1.00 95.11           H
ATOM    568  CE1 TYR A  55      10.265  -1.259   7.026  1.00 95.11           C
ATOM    569  HE1 TYR A  55       9.714  -2.127   6.664  1.00 95.11           H
ATOM    570  CE2 TYR A  55      10.598   0.409   8.706  1.00 95.11           C
ATOM    571  HE2 TYR A  55      10.308   0.848   9.660  1.00 95.11           H
ATOM    572  CZ  TYR A  55       9.942  -0.675   8.211  1.00 95.11           C
ATOM    573  OH  TYR A  55       8.917  -1.199   8.935  1.00 95.11           O
ATOM    574  HH  TYR A  55       8.508  -1.968   8.443  1.00 95.11           H
ATOM    575  HN  TYR A  55      14.375  -1.062   6.015  1.00 95.11           H
ATOM    576  N   TRP A  56      15.663   1.101   4.046  1.00 96.31           N
ATOM    577  CA  TRP A  56      16.630   1.813   3.228  1.00 96.31           C
ATOM    578  C   TRP A  56      16.698   1.119   1.866  1.00 96.31           C
ATOM    579  O   TRP A  56      16.723   1.780   0.829  1.00 96.31           O
ATOM    580  HA  TRP A  56      16.275   2.836   3.107  1.00 96.31           H
ATOM    581  CB  TRP A  56      17.988   1.891   3.927  1.00 96.31           C
ATOM    582 1HB  TRP A  56      18.121   1.000   4.541  1.00 96.31           H
ATOM    583 2HB  TRP A  56      18.775   1.878   3.173  1.00 96.31           H
ATOM    584  CG  TRP A  56      18.165   3.130   4.806  1.00 96.31           C
ATOM    585  CD1 TRP A  56      18.284   3.186   6.140  1.00 96.31           C
ATOM    586  HD1 TRP A  56      18.268   2.314   6.794  1.00 96.31           H
ATOM    587  CD2 TRP A  56      18.240   4.500   4.357  1.00 96.31           C
ATOM    588  NE1 TRP A  56      18.428   4.485   6.581  1.00 96.31           N
ATOM    589  HE1 TRP A  56      18.534   4.780   7.531  1.00 96.31           H
ATOM    590  CE2 TRP A  56      18.401   5.310   5.462  1.00 96.31           C
ATOM    591  CE3 TRP A  56      18.173   5.036   3.059  1.00 96.31           C
ATOM    592  HE3 TRP A  56      18.046   4.418   2.170  1.00 96.31           H
ATOM    593  CZ2 TRP A  56      18.508   6.703   5.382  1.00 96.31           C
ATOM    594  HZ2 TRP A  56      18.635   7.322   6.271  1.00 96.31           H
ATOM    595  CZ3 TRP A  56      18.282   6.431   2.996  1.00 96.31           C
ATOM    596  HZ3 TRP A  56      18.236   6.899   2.013  1.00 96.31           H
ATOM    597  CH2 TRP A  56      18.444   7.260   4.099  1.00 96.31           C
ATOM    598  HH2 TRP A  56      18.521   8.339   3.966  1.00 96.31           H
ATOM    599  HN  TRP A  56      16.046   0.635   4.844  1.00 96.31           H
ATOM    600  N   LEU A  57      16.725  -0.205   1.912  1.00 96.57           N
ATOM    601  CA  LEU A  57      16.809  -0.995   0.695  1.00 96.57           C
ATOM    602  C   LEU A  57      15.583  -0.713  -0.176  1.00 96.57           C
ATOM    603  O   LEU A  57      15.715  -0.414  -1.361  1.00 96.57           O
ATOM    604  HA  LEU A  57      17.698  -0.670   0.155  1.00 96.57           H
ATOM    605  CB  LEU A  57      16.998  -2.476   1.030  1.00 96.57           C
ATOM    606 1HB  LEU A  57      17.893  -2.578   1.645  1.00 96.57           H
ATOM    607 2HB  LEU A  57      16.155  -2.801   1.639  1.00 96.57           H
ATOM    608  CG  LEU A  57      17.124  -3.423  -0.165  1.00 96.57           C
ATOM    609  HG  LEU A  57      16.324  -3.193  -0.869  1.00 96.57           H
ATOM    610  CD1 LEU A  57      18.449  -3.206  -0.899  1.00 96.57           C
ATOM    611 1HD1 LEU A  57      18.500  -2.178  -1.261  1.00 96.57           H
ATOM    612 2HD1 LEU A  57      19.278  -3.392  -0.217  1.00 96.57           H
ATOM    613 3HD1 LEU A  57      18.512  -3.891  -1.744  1.00 96.57           H
ATOM    614  CD2 LEU A  57      16.941  -4.879   0.268  1.00 96.57           C
ATOM    615 1HD2 LEU A  57      17.703  -5.139   1.001  1.00 96.57           H
ATOM    616 2HD2 LEU A  57      15.953  -5.005   0.710  1.00 96.57           H
ATOM    617 3HD2 LEU A  57      17.035  -5.531  -0.601  1.00 96.57           H
ATOM    618  HN  LEU A  57      16.692  -0.736   2.759  1.00 96.57           H
ATOM    619  N   VAL A  58      14.418  -0.819   0.446  1.00 96.03           N
ATOM    620  CA  VAL A  58      13.167  -0.656  -0.275  1.00 96.03           C
ATOM    621  C   VAL A  58      13.108   0.752  -0.872  1.00 96.03           C
ATOM    622  O   VAL A  58      12.704   0.926  -2.021  1.00 96.03           O
ATOM    623  HA  VAL A  58      13.158  -1.382  -1.088  1.00 96.03           H
ATOM    624  CB  VAL A  58      11.987  -0.963   0.648  1.00 96.03           C
ATOM    625  HB  VAL A  58      12.088  -0.344   1.539  1.00 96.03           H
ATOM    626  CG1 VAL A  58      10.659  -0.607  -0.023  1.00 96.03           C
ATOM    627 1HG1 VAL A  58      10.646   0.456  -0.263  1.00 96.03           H
ATOM    628 2HG1 VAL A  58      10.547  -1.188  -0.938  1.00 96.03           H
ATOM    629 3HG1 VAL A  58       9.836  -0.836   0.655  1.00 96.03           H
ATOM    630  CG2 VAL A  58      12.003  -2.428   1.089  1.00 96.03           C
ATOM    631 1HG2 VAL A  58      11.938  -3.072   0.213  1.00 96.03           H
ATOM    632 2HG2 VAL A  58      12.929  -2.636   1.625  1.00 96.03           H
ATOM    633 3HG2 VAL A  58      11.153  -2.619   1.745  1.00 96.03           H
ATOM    634  HN  VAL A  58      14.321  -1.013   1.422  1.00 96.03           H
ATOM    635  N   PHE A  59      13.518   1.720  -0.066  1.00 97.17           N
ATOM    636  CA  PHE A  59      13.522   3.106  -0.502  1.00 97.17           C
ATOM    637  C   PHE A  59      14.334   3.273  -1.788  1.00 97.17           C
ATOM    638  O   PHE A  59      13.840   3.822  -2.772  1.00 97.17           O
ATOM    639  HA  PHE A  59      12.486   3.389  -0.689  1.00 97.17           H
ATOM    640  CB  PHE A  59      14.179   3.924   0.612  1.00 97.17           C
ATOM    641 1HB  PHE A  59      13.546   3.885   1.499  1.00 97.17           H
ATOM    642 2HB  PHE A  59      15.129   3.460   0.878  1.00 97.17           H
ATOM    643  CG  PHE A  59      14.428   5.388   0.245  1.00 97.17           C
ATOM    644  CD1 PHE A  59      15.699   5.869   0.194  1.00 97.17           C
ATOM    645  HD1 PHE A  59      16.540   5.212   0.414  1.00 97.17           H
ATOM    646  CD2 PHE A  59      13.379   6.208  -0.030  1.00 97.17           C
ATOM    647  HD2 PHE A  59      12.360   5.822   0.011  1.00 97.17           H
ATOM    648  CE1 PHE A  59      15.931   7.228  -0.147  1.00 97.17           C
ATOM    649  HE1 PHE A  59      16.949   7.614  -0.188  1.00 97.17           H
ATOM    650  CE2 PHE A  59      13.610   7.567  -0.371  1.00 97.17           C
ATOM    651  HE2 PHE A  59      12.769   8.225  -0.591  1.00 97.17           H
ATOM    652  CZ  PHE A  59      14.881   8.048  -0.422  1.00 97.17           C
ATOM    653  HZ  PHE A  59      15.059   9.091  -0.684  1.00 97.17           H
ATOM    654  HN  PHE A  59      13.841   1.570   0.869  1.00 97.17           H
ATOM    655  N   ILE A  60      15.567   2.790  -1.738  1.00 97.20           N
ATOM    656  CA  ILE A  60      16.505   3.019  -2.825  1.00 97.20           C
ATOM    657  C   ILE A  60      15.965   2.374  -4.103  1.00 97.20           C
ATOM    658  O   ILE A  60      15.874   3.027  -5.141  1.00 97.20           O
ATOM    659  HA  ILE A  60      16.567   4.096  -2.981  1.00 97.20           H
ATOM    660  CB  ILE A  60      17.904   2.537  -2.435  1.00 97.20           C
ATOM    661  HB  ILE A  60      17.818   1.526  -2.038  1.00 97.20           H
ATOM    662  CG1 ILE A  60      18.495   3.410  -1.326  1.00 97.20           C
ATOM    663 1HG1 ILE A  60      18.756   4.388  -1.729  1.00 97.20           H
ATOM    664 2HG1 ILE A  60      17.748   3.573  -0.550  1.00 97.20           H
ATOM    665  CG2 ILE A  60      18.819   2.466  -3.659  1.00 97.20           C
ATOM    666 1HG2 ILE A  60      18.400   1.771  -4.387  1.00 97.20           H
ATOM    667 2HG2 ILE A  60      18.903   3.456  -4.108  1.00 97.20           H
ATOM    668 3HG2 ILE A  60      19.807   2.121  -3.354  1.00 97.20           H
ATOM    669  CD1 ILE A  60      19.737   2.755  -0.718  1.00 97.20           C
ATOM    670 1HD1 ILE A  60      19.467   1.787  -0.295  1.00 97.20           H
ATOM    671 2HD1 ILE A  60      20.491   2.615  -1.492  1.00 97.20           H
ATOM    672 3HD1 ILE A  60      20.137   3.396   0.068  1.00 97.20           H
ATOM    673  HN  ILE A  60      15.927   2.253  -0.976  1.00 97.20           H
ATOM    674  N   VAL A  61      15.622   1.100  -3.985  1.00 95.70           N
ATOM    675  CA  VAL A  61      15.226   0.321  -5.146  1.00 95.70           C
ATOM    676  C   VAL A  61      13.926   0.889  -5.717  1.00 95.70           C
ATOM    677  O   VAL A  61      13.782   1.020  -6.931  1.00 95.70           O
ATOM    678  HA  VAL A  61      16.012   0.423  -5.894  1.00 95.70           H
ATOM    679  CB  VAL A  61      15.118  -1.159  -4.771  1.00 95.70           C
ATOM    680  HB  VAL A  61      14.403  -1.246  -3.952  1.00 95.70           H
ATOM    681  CG1 VAL A  61      14.589  -1.984  -5.945  1.00 95.70           C
ATOM    682 1HG1 VAL A  61      13.601  -1.622  -6.228  1.00 95.70           H
ATOM    683 2HG1 VAL A  61      15.268  -1.887  -6.793  1.00 95.70           H
ATOM    684 3HG1 VAL A  61      14.522  -3.032  -5.652  1.00 95.70           H
ATOM    685  CG2 VAL A  61      16.462  -1.700  -4.281  1.00 95.70           C
ATOM    686 1HG2 VAL A  61      17.206  -1.593  -5.070  1.00 95.70           H
ATOM    687 2HG2 VAL A  61      16.782  -1.139  -3.402  1.00 95.70           H
ATOM    688 3HG2 VAL A  61      16.357  -2.753  -4.021  1.00 95.70           H
ATOM    689  HN  VAL A  61      15.611   0.601  -3.118  1.00 95.70           H
ATOM    690  N   GLY A  62      13.011   1.212  -4.814  1.00 96.10           N
ATOM    691  CA  GLY A  62      11.701   1.695  -5.215  1.00 96.10           C
ATOM    692  C   GLY A  62      11.803   3.067  -5.884  1.00 96.10           C
ATOM    693  O   GLY A  62      11.138   3.324  -6.886  1.00 96.10           O
ATOM    694 1HA  GLY A  62      11.242   0.985  -5.903  1.00 96.10           H
ATOM    695 2HA  GLY A  62      11.050   1.760  -4.343  1.00 96.10           H
ATOM    696  HN  GLY A  62      13.154   1.149  -3.826  1.00 96.10           H
ATOM    697  N   ALA A  63      12.642   3.912  -5.303  1.00 96.52           N
ATOM    698  CA  ALA A  63      12.791   5.273  -5.791  1.00 96.52           C
ATOM    699  C   ALA A  63      13.323   5.241  -7.225  1.00 96.52           C
ATOM    700  O   ALA A  63      12.820   5.953  -8.093  1.00 96.52           O
ATOM    701  HA  ALA A  63      11.804   5.736  -5.789  1.00 96.52           H
ATOM    702  CB  ALA A  63      13.705   6.057  -4.847  1.00 96.52           C
ATOM    703 1HB  ALA A  63      13.268   6.074  -3.849  1.00 96.52           H
ATOM    704 2HB  ALA A  63      14.683   5.577  -4.807  1.00 96.52           H
ATOM    705 3HB  ALA A  63      13.817   7.077  -5.213  1.00 96.52           H
ATOM    706  HN  ALA A  63      13.213   3.681  -4.515  1.00 96.52           H
ATOM    707  N   LEU A  64      14.333   4.409  -7.429  1.00 94.95           N
ATOM    708  CA  LEU A  64      14.949   4.287  -8.740  1.00 94.95           C
ATOM    709  C   LEU A  64      13.921   3.742  -9.733  1.00 94.95           C
ATOM    710  O   LEU A  64      13.772   4.274 -10.832  1.00 94.95           O
ATOM    711  HA  LEU A  64      15.241   5.288  -9.058  1.00 94.95           H
ATOM    712  CB  LEU A  64      16.226   3.449  -8.655  1.00 94.95           C
ATOM    713 1HB  LEU A  64      15.985   2.503  -8.170  1.00 94.95           H
ATOM    714 2HB  LEU A  64      16.551   3.213  -9.669  1.00 94.95           H
ATOM    715  CG  LEU A  64      17.400   4.088  -7.910  1.00 94.95           C
ATOM    716  HG  LEU A  64      17.054   4.387  -6.921  1.00 94.95           H
ATOM    717  CD1 LEU A  64      18.534   3.081  -7.707  1.00 94.95           C
ATOM    718 1HD1 LEU A  64      18.169   2.235  -7.124  1.00 94.95           H
ATOM    719 2HD1 LEU A  64      18.886   2.729  -8.677  1.00 94.95           H
ATOM    720 3HD1 LEU A  64      19.355   3.561  -7.175  1.00 94.95           H
ATOM    721  CD2 LEU A  64      17.878   5.354  -8.623  1.00 94.95           C
ATOM    722 1HD2 LEU A  64      18.201   5.102  -9.633  1.00 94.95           H
ATOM    723 2HD2 LEU A  64      17.062   6.074  -8.672  1.00 94.95           H
ATOM    724 3HD2 LEU A  64      18.713   5.788  -8.073  1.00 94.95           H
ATOM    725  HN  LEU A  64      14.730   3.826  -6.720  1.00 94.95           H
ATOM    726  N   GLY A  65      13.237   2.689  -9.310  1.00 93.29           N
ATOM    727  CA  GLY A  65      12.339   1.974 -10.200  1.00 93.29           C
ATOM    728  C   GLY A  65      11.198   2.878 -10.671  1.00 93.29           C
ATOM    729  O   GLY A  65      10.944   2.990 -11.869  1.00 93.29           O
ATOM    730 1HA  GLY A  65      12.893   1.603 -11.063  1.00 93.29           H
ATOM    731 2HA  GLY A  65      11.929   1.103  -9.687  1.00 93.29           H
ATOM    732  HN  GLY A  65      13.290   2.324  -8.381  1.00 93.29           H
ATOM    733  N   ASN A  66      10.542   3.501  -9.703  1.00 94.57           N
ATOM    734  CA  ASN A  66       9.342   4.271  -9.988  1.00 94.57           C
ATOM    735  C   ASN A  66       9.727   5.548 -10.736  1.00 94.57           C
ATOM    736  O   ASN A  66       8.977   6.021 -11.590  1.00 94.57           O
ATOM    737  HA  ASN A  66       8.714   3.611 -10.585  1.00 94.57           H
ATOM    738  CB  ASN A  66       8.629   4.676  -8.696  1.00 94.57           C
ATOM    739 1HB  ASN A  66       9.355   5.064  -7.982  1.00 94.57           H
ATOM    740 2HB  ASN A  66       7.923   5.480  -8.903  1.00 94.57           H
ATOM    741  CG  ASN A  66       7.888   3.486  -8.083  1.00 94.57           C
ATOM    742  OD1 ASN A  66       6.945   2.953  -8.643  1.00 94.57           O
ATOM    743  ND2 ASN A  66       8.366   3.101  -6.903  1.00 94.57           N
ATOM    744 1HD2 ASN A  66       9.144   3.582  -6.497  1.00 94.57           H
ATOM    745 2HD2 ASN A  66       7.949   2.331  -6.421  1.00 94.57           H
ATOM    746  HN  ASN A  66      10.816   3.486  -8.742  1.00 94.57           H
ATOM    747  N   SER A  67      10.894   6.071 -10.390  1.00 93.22           N
ATOM    748  CA  SER A  67      11.415   7.250 -11.061  1.00 93.22           C
ATOM    749  C   SER A  67      11.636   6.951 -12.545  1.00 93.22           C
ATOM    750  O   SER A  67      11.396   7.806 -13.396  1.00 93.22           O
ATOM    751  HA  SER A  67      10.650   8.016 -10.934  1.00 93.22           H
ATOM    752  CB  SER A  67      12.719   7.720 -10.414  1.00 93.22           C
ATOM    753 1HB  SER A  67      13.458   6.920 -10.463  1.00 93.22           H
ATOM    754 2HB  SER A  67      13.122   8.560 -10.980  1.00 93.22           H
ATOM    755  OG  SER A  67      12.531   8.110  -9.056  1.00 93.22           O
ATOM    756  HG  SER A  67      13.002   7.470  -8.449  1.00 93.22           H
ATOM    757  HN  SER A  67      11.478   5.704  -9.666  1.00 93.22           H
ATOM    758  N   LEU A  68      12.092   5.736 -12.810  1.00 90.47           N
ATOM    759  CA  LEU A  68      12.326   5.306 -14.178  1.00 90.47           C
ATOM    760  C   LEU A  68      10.995   5.265 -14.931  1.00 90.47           C
ATOM    761  O   LEU A  68      10.925   5.645 -16.098  1.00 90.47           O
ATOM    762  HA  LEU A  68      12.966   6.052 -14.650  1.00 90.47           H
ATOM    763  CB  LEU A  68      13.087   3.979 -14.201  1.00 90.47           C
ATOM    764 1HB  LEU A  68      14.020   4.108 -13.652  1.00 90.47           H
ATOM    765 2HB  LEU A  68      12.499   3.237 -13.659  1.00 90.47           H
ATOM    766  CG  LEU A  68      13.415   3.417 -15.585  1.00 90.47           C
ATOM    767  HG  LEU A  68      12.488   3.348 -16.154  1.00 90.47           H
ATOM    768  CD1 LEU A  68      14.347   4.358 -16.352  1.00 90.47           C
ATOM    769 1HD1 LEU A  68      13.864   5.327 -16.474  1.00 90.47           H
ATOM    770 2HD1 LEU A  68      15.276   4.482 -15.796  1.00 90.47           H
ATOM    771 3HD1 LEU A  68      14.564   3.934 -17.332  1.00 90.47           H
ATOM    772  CD2 LEU A  68      13.988   2.002 -15.481  1.00 90.47           C
ATOM    773 1HD2 LEU A  68      14.901   2.023 -14.887  1.00 90.47           H
ATOM    774 2HD2 LEU A  68      13.258   1.349 -15.003  1.00 90.47           H
ATOM    775 3HD2 LEU A  68      14.213   1.627 -16.479  1.00 90.47           H
ATOM    776  HN  LEU A  68      12.299   5.051 -12.111  1.00 90.47           H
ATOM    777  N   VAL A  69       9.970   4.799 -14.231  1.00 89.86           N
ATOM    778  CA  VAL A  69       8.650   4.680 -14.826  1.00 89.86           C
ATOM    779  C   VAL A  69       8.185   6.057 -15.303  1.00 89.86           C
ATOM    780  O   VAL A  69       7.704   6.199 -16.426  1.00 89.86           O
ATOM    781  HA  VAL A  69       8.736   4.020 -15.689  1.00 89.86           H
ATOM    782  CB  VAL A  69       7.684   4.035 -13.830  1.00 89.86           C
ATOM    783  HB  VAL A  69       7.737   4.598 -12.898  1.00 89.86           H
ATOM    784  CG1 VAL A  69       6.243   4.106 -14.340  1.00 89.86           C
ATOM    785 1HG1 VAL A  69       5.957   5.148 -14.479  1.00 89.86           H
ATOM    786 2HG1 VAL A  69       6.168   3.579 -15.291  1.00 89.86           H
ATOM    787 3HG1 VAL A  69       5.577   3.640 -13.613  1.00 89.86           H
ATOM    788  CG2 VAL A  69       8.089   2.591 -13.530  1.00 89.86           C
ATOM    789 1HG2 VAL A  69       8.079   2.011 -14.453  1.00 89.86           H
ATOM    790 2HG2 VAL A  69       9.092   2.576 -13.103  1.00 89.86           H
ATOM    791 3HG2 VAL A  69       7.386   2.156 -12.820  1.00 89.86           H
ATOM    792  HN  VAL A  69      10.032   4.506 -13.277  1.00 89.86           H
ATOM    793  N   ILE A  70       8.345   7.038 -14.426  1.00 90.75           N
ATOM    794  CA  ILE A  70       7.898   8.388 -14.723  1.00 90.75           C
ATOM    795  C   ILE A  70       8.676   8.925 -15.926  1.00 90.75           C
ATOM    796  O   ILE A  70       8.100   9.552 -16.813  1.00 90.75           O
ATOM    797  HA  ILE A  70       6.843   8.331 -14.993  1.00 90.75           H
ATOM    798  CB  ILE A  70       8.000   9.272 -13.479  1.00 90.75           C
ATOM    799  HB  ILE A  70       9.014   9.193 -13.086  1.00 90.75           H
ATOM    800  CG1 ILE A  70       7.051   8.787 -12.382  1.00 90.75           C
ATOM    801 1HG1 ILE A  70       6.022   8.840 -12.737  1.00 90.75           H
ATOM    802 2HG1 ILE A  70       7.256   7.741 -12.154  1.00 90.75           H
ATOM    803  CG2 ILE A  70       7.766  10.743 -13.831  1.00 90.75           C
ATOM    804 1HG2 ILE A  70       8.515  11.067 -14.553  1.00 90.75           H
ATOM    805 2HG2 ILE A  70       6.772  10.860 -14.261  1.00 90.75           H
ATOM    806 3HG2 ILE A  70       7.845  11.349 -12.928  1.00 90.75           H
ATOM    807  CD1 ILE A  70       7.202   9.630 -11.114  1.00 90.75           C
ATOM    808 1HD1 ILE A  70       8.227   9.555 -10.748  1.00 90.75           H
ATOM    809 2HD1 ILE A  70       6.973  10.671 -11.340  1.00 90.75           H
ATOM    810 3HD1 ILE A  70       6.516   9.264 -10.350  1.00 90.75           H
ATOM    811  HN  ILE A  70       8.769   6.921 -13.528  1.00 90.75           H
ATOM    812  N   LEU A  71       9.975   8.660 -15.916  1.00 88.73           N
ATOM    813  CA  LEU A  71      10.854   9.189 -16.944  1.00 88.73           C
ATOM    814  C   LEU A  71      10.449   8.612 -18.302  1.00 88.73           C
ATOM    815  O   LEU A  71      10.370   9.340 -19.291  1.00 88.73           O
ATOM    816  HA  LEU A  71      10.712  10.270 -16.972  1.00 88.73           H
ATOM    817  CB  LEU A  71      12.318   8.935 -16.580  1.00 88.73           C
ATOM    818 1HB  LEU A  71      12.495   9.324 -15.577  1.00 88.73           H
ATOM    819 2HB  LEU A  71      12.480   7.858 -16.537  1.00 88.73           H
ATOM    820  CG  LEU A  71      13.359   9.542 -17.523  1.00 88.73           C
ATOM    821  HG  LEU A  71      12.965  10.483 -17.906  1.00 88.73           H
ATOM    822  CD1 LEU A  71      14.654   9.865 -16.775  1.00 88.73           C
ATOM    823 1HD1 LEU A  71      14.446  10.579 -15.978  1.00 88.73           H
ATOM    824 2HD1 LEU A  71      15.063   8.951 -16.344  1.00 88.73           H
ATOM    825 3HD1 LEU A  71      15.377  10.295 -17.468  1.00 88.73           H
ATOM    826  CD2 LEU A  71      13.605   8.631 -18.727  1.00 88.73           C
ATOM    827 1HD2 LEU A  71      13.968   7.663 -18.382  1.00 88.73           H
ATOM    828 2HD2 LEU A  71      12.673   8.495 -19.276  1.00 88.73           H
ATOM    829 3HD2 LEU A  71      14.349   9.086 -19.381  1.00 88.73           H
ATOM    830  HN  LEU A  71      10.425   8.096 -15.224  1.00 88.73           H
ATOM    831  N   VAL A  72      10.204   7.310 -18.307  1.00 84.32           N
ATOM    832  CA  VAL A  72       9.838   6.622 -19.533  1.00 84.32           C
ATOM    833  C   VAL A  72       8.529   7.206 -20.069  1.00 84.32           C
ATOM    834  O   VAL A  72       8.380   7.402 -21.274  1.00 84.32           O
ATOM    835  HA  VAL A  72      10.628   6.805 -20.261  1.00 84.32           H
ATOM    836  CB  VAL A  72       9.762   5.114 -19.284  1.00 84.32           C
ATOM    837  HB  VAL A  72       9.101   4.948 -18.433  1.00 84.32           H
ATOM    838  CG1 VAL A  72       9.164   4.389 -20.491  1.00 84.32           C
ATOM    839 1HG1 VAL A  72       8.158   4.763 -20.678  1.00 84.32           H
ATOM    840 2HG1 VAL A  72       9.787   4.567 -21.367  1.00 84.32           H
ATOM    841 3HG1 VAL A  72       9.121   3.319 -20.287  1.00 84.32           H
ATOM    842  CG2 VAL A  72      11.138   4.547 -18.929  1.00 84.32           C
ATOM    843 1HG2 VAL A  72      11.829   4.731 -19.751  1.00 84.32           H
ATOM    844 2HG2 VAL A  72      11.509   5.032 -18.026  1.00 84.32           H
ATOM    845 3HG2 VAL A  72      11.055   3.474 -18.757  1.00 84.32           H
ATOM    846  HN  VAL A  72      10.252   6.729 -17.494  1.00 84.32           H
ATOM    847  N   TYR A  73       7.614   7.469 -19.147  1.00 84.27           N
ATOM    848  CA  TYR A  73       6.316   8.008 -19.514  1.00 84.27           C
ATOM    849  C   TYR A  73       6.462   9.357 -20.221  1.00 84.27           C
ATOM    850  O   TYR A  73       5.750   9.638 -21.184  1.00 84.27           O
ATOM    851  HA  TYR A  73       5.837   7.301 -20.192  1.00 84.27           H
ATOM    852  CB  TYR A  73       5.558   8.214 -18.201  1.00 84.27           C
ATOM    853 1HB  TYR A  73       5.487   7.259 -17.681  1.00 84.27           H
ATOM    854 2HB  TYR A  73       6.135   8.883 -17.562  1.00 84.27           H
ATOM    855  CG  TYR A  73       4.151   8.788 -18.378  1.00 84.27           C
ATOM    856  CD1 TYR A  73       3.963  10.155 -18.414  1.00 84.27           C
ATOM    857  HD1 TYR A  73       4.817  10.825 -18.316  1.00 84.27           H
ATOM    858  CD2 TYR A  73       3.070   7.940 -18.501  1.00 84.27           C
ATOM    859  HD2 TYR A  73       3.218   6.860 -18.473  1.00 84.27           H
ATOM    860  CE1 TYR A  73       2.639  10.696 -18.580  1.00 84.27           C
ATOM    861  HE1 TYR A  73       2.477  11.773 -18.610  1.00 84.27           H
ATOM    862  CE2 TYR A  73       1.746   8.480 -18.667  1.00 84.27           C
ATOM    863  HE2 TYR A  73       0.883   7.821 -18.766  1.00 84.27           H
ATOM    864  CZ  TYR A  73       1.596   9.832 -18.699  1.00 84.27           C
ATOM    865  OH  TYR A  73       0.345  10.342 -18.856  1.00 84.27           O
ATOM    866  HH  TYR A  73      -0.300   9.608 -19.069  1.00 84.27           H
ATOM    867  HN  TYR A  73       7.748   7.319 -18.168  1.00 84.27           H
ATOM    868  N   TRP A  74       7.391  10.156 -19.717  1.00 84.44           N
ATOM    869  CA  TRP A  74       7.519  11.532 -20.165  1.00 84.44           C
ATOM    870  C   TRP A  74       8.141  11.518 -21.562  1.00 84.44           C
ATOM    871  O   TRP A  74       7.638  12.170 -22.476  1.00 84.44           O
ATOM    872  HA  TRP A  74       6.518  11.963 -20.207  1.00 84.44           H
ATOM    873  CB  TRP A  74       8.320  12.363 -19.162  1.00 84.44           C
ATOM    874 1HB  TRP A  74       8.464  11.778 -18.253  1.00 84.44           H
ATOM    875 2HB  TRP A  74       9.310  12.559 -19.575  1.00 84.44           H
ATOM    876  CG  TRP A  74       7.665  13.696 -18.794  1.00 84.44           C
ATOM    877  CD1 TRP A  74       6.910  14.486 -19.569  1.00 84.44           C
ATOM    878  HD1 TRP A  74       6.658  14.267 -20.607  1.00 84.44           H
ATOM    879  CD2 TRP A  74       7.738  14.366 -17.518  1.00 84.44           C
ATOM    880  NE1 TRP A  74       6.493  15.613 -18.889  1.00 84.44           N
ATOM    881  HE1 TRP A  74       5.922  16.347 -19.256  1.00 84.44           H
ATOM    882  CE2 TRP A  74       7.012  15.537 -17.602  1.00 84.44           C
ATOM    883  CE3 TRP A  74       8.395  13.996 -16.331  1.00 84.44           C
ATOM    884  HE3 TRP A  74       8.973  13.077 -16.239  1.00 84.44           H
ATOM    885  CZ2 TRP A  74       6.874  16.433 -16.535  1.00 84.44           C
ATOM    886  HZ2 TRP A  74       6.295  17.352 -16.627  1.00 84.44           H
ATOM    887  CZ3 TRP A  74       8.247  14.901 -15.274  1.00 84.44           C
ATOM    888  HZ3 TRP A  74       8.737  14.662 -14.330  1.00 84.44           H
ATOM    889  CH2 TRP A  74       7.520  16.084 -15.343  1.00 84.44           C
ATOM    890  HH2 TRP A  74       7.454  16.737 -14.473  1.00 84.44           H
ATOM    891  HN  TRP A  74       8.048   9.877 -19.016  1.00 84.44           H
ATOM    892  N   TYR A  75       9.227  10.768 -21.685  1.00 78.19           N
ATOM    893  CA  TYR A  75      10.057  10.842 -22.874  1.00 78.19           C
ATOM    894  C   TYR A  75       9.505   9.947 -23.985  1.00 78.19           C
ATOM    895  O   TYR A  75       9.910  10.064 -25.141  1.00 78.19           O
ATOM    896  HA  TYR A  75      10.060  11.876 -23.219  1.00 78.19           H
ATOM    897  CB  TYR A  75      11.437  10.327 -22.459  1.00 78.19           C
ATOM    898 1HB  TYR A  75      11.309   9.465 -21.804  1.00 78.19           H
ATOM    899 2HB  TYR A  75      11.965   9.977 -23.345  1.00 78.19           H
ATOM    900  CG  TYR A  75      12.301  11.368 -21.744  1.00 78.19           C
ATOM    901  CD1 TYR A  75      12.964  12.333 -22.475  1.00 78.19           C
ATOM    902  HD1 TYR A  75      12.872  12.353 -23.561  1.00 78.19           H
ATOM    903  CD2 TYR A  75      12.417  11.342 -20.370  1.00 78.19           C
ATOM    904  HD2 TYR A  75      11.894  10.580 -19.792  1.00 78.19           H
ATOM    905  CE1 TYR A  75      13.777  13.312 -21.803  1.00 78.19           C
ATOM    906  HE1 TYR A  75      14.306  14.080 -22.368  1.00 78.19           H
ATOM    907  CE2 TYR A  75      13.231  12.322 -19.697  1.00 78.19           C
ATOM    908  HE2 TYR A  75      13.332  12.312 -18.612  1.00 78.19           H
ATOM    909  CZ  TYR A  75      13.871  13.259 -20.447  1.00 78.19           C
ATOM    910  OH  TYR A  75      14.639  14.184 -19.813  1.00 78.19           O
ATOM    911  HH  TYR A  75      15.049  14.804 -20.481  1.00 78.19           H
ATOM    912  HN  TYR A  75       9.540  10.121 -20.990  1.00 78.19           H
ATOM    913  N   CYS A  76       8.588   9.073 -23.597  1.00 70.36           N
ATOM    914  CA  CYS A  76       7.915   8.217 -24.558  1.00 70.36           C
ATOM    915  C   CYS A  76       7.005   9.091 -25.425  1.00 70.36           C
ATOM    916  O   CYS A  76       6.037   9.667 -24.931  1.00 70.36           O
ATOM    917  HA  CYS A  76       8.693   7.751 -25.162  1.00 70.36           H
ATOM    918  CB  CYS A  76       7.138   7.094 -23.869  1.00 70.36           C
ATOM    919 1HB  CYS A  76       7.787   6.568 -23.169  1.00 70.36           H
ATOM    920 2HB  CYS A  76       6.315   7.512 -23.289  1.00 70.36           H
ATOM    921  SG  CYS A  76       6.490   5.924 -25.118  1.00 70.36           S
ATOM    922  HG  CYS A  76       7.676   5.471 -25.513  1.00 70.36           H
ATOM    923  HN  CYS A  76       8.305   8.945 -22.646  1.00 70.36           H
ATOM    924  N   THR A  77       7.350   9.163 -26.702  1.00 62.32           N
ATOM    925  CA  THR A  77       6.663  10.063 -27.613  1.00 62.32           C
ATOM    926  C   THR A  77       5.341   9.447 -28.076  1.00 62.32           C
ATOM    927  O   THR A  77       4.574  10.083 -28.796  1.00 62.32           O
ATOM    928  HA  THR A  77       6.417  10.977 -27.073  1.00 62.32           H
ATOM    929  CB  THR A  77       7.617  10.390 -28.764  1.00 62.32           C
ATOM    930  HB  THR A  77       7.152  11.077 -29.471  1.00 62.32           H
ATOM    931  OG1 THR A  77       7.974   9.115 -29.291  1.00 62.32           O
ATOM    932  HG1 THR A  77       8.375   9.221 -30.201  1.00 62.32           H
ATOM    933  CG2 THR A  77       8.943  10.977 -28.276  1.00 62.32           C
ATOM    934 1HG2 THR A  77       9.439  10.260 -27.622  1.00 62.32           H
ATOM    935 2HG2 THR A  77       8.752  11.898 -27.727  1.00 62.32           H
ATOM    936 3HG2 THR A  77       9.582  11.190 -29.133  1.00 62.32           H
ATOM    937  HN  THR A  77       8.081   8.621 -27.116  1.00 62.32           H
ATOM    938  N   ARG A  78       5.115   8.215 -27.643  1.00 66.36           N
ATOM    939  CA  ARG A  78       3.932   7.481 -28.058  1.00 66.36           C
ATOM    940  C   ARG A  78       2.690   8.038 -27.359  1.00 66.36           C
ATOM    941  O   ARG A  78       2.759   8.457 -26.204  1.00 66.36           O
ATOM    942  HA  ARG A  78       3.875   7.630 -29.136  1.00 66.36           H
ATOM    943  CB  ARG A  78       4.066   5.991 -27.734  1.00 66.36           C
ATOM    944 1HB  ARG A  78       3.417   5.413 -28.392  1.00 66.36           H
ATOM    945 2HB  ARG A  78       5.088   5.664 -27.925  1.00 66.36           H
ATOM    946  CG  ARG A  78       3.700   5.713 -26.275  1.00 66.36           C
ATOM    947 1HG  ARG A  78       4.373   6.262 -25.616  1.00 66.36           H
ATOM    948 2HG  ARG A  78       2.692   6.074 -26.073  1.00 66.36           H
ATOM    949  CD  ARG A  78       3.783   4.216 -25.965  1.00 66.36           C
ATOM    950 1HD  ARG A  78       2.874   3.716 -26.302  1.00 66.36           H
ATOM    951 2HD  ARG A  78       4.614   3.769 -26.510  1.00 66.36           H
ATOM    952  NE  ARG A  78       3.964   4.010 -24.511  1.00 66.36           N
ATOM    953  HE  ARG A  78       4.866   4.192 -24.120  1.00 66.36           H
ATOM    954  CZ  ARG A  78       2.994   3.594 -23.685  1.00 66.36           C
ATOM    955  NH1 ARG A  78       1.766   3.335 -24.154  1.00 66.36           N
ATOM    956 1HH1 ARG A  78       1.567   3.452 -25.127  1.00 66.36           H
ATOM    957 2HH1 ARG A  78       1.048   3.025 -23.530  1.00 66.36           H
ATOM    958  NH2 ARG A  78       3.271   3.441 -22.383  1.00 66.36           N
ATOM    959 1HH2 ARG A  78       2.559   3.131 -21.753  1.00 66.36           H
ATOM    960 2HH2 ARG A  78       4.190   3.636 -22.041  1.00 66.36           H
ATOM    961  HN  ARG A  78       5.723   7.720 -27.022  1.00 66.36           H
ATOM    962  N   VAL A  79       1.584   8.025 -28.088  1.00 69.90           N
ATOM    963  CA  VAL A  79       0.310   8.434 -27.522  1.00 69.90           C
ATOM    964  C   VAL A  79       0.066   7.669 -26.219  1.00 69.90           C
ATOM    965  O   VAL A  79       0.203   6.448 -26.178  1.00 69.90           O
ATOM    966  HA  VAL A  79       0.376   9.498 -27.297  1.00 69.90           H
ATOM    967  CB  VAL A  79      -0.807   8.236 -28.549  1.00 69.90           C
ATOM    968  HB  VAL A  79      -0.987   7.165 -28.646  1.00 69.90           H
ATOM    969  CG1 VAL A  79      -2.107   8.890 -28.078  1.00 69.90           C
ATOM    970 1HG1 VAL A  79      -2.418   8.443 -27.134  1.00 69.90           H
ATOM    971 2HG1 VAL A  79      -1.947   9.959 -27.939  1.00 69.90           H
ATOM    972 3HG1 VAL A  79      -2.884   8.734 -28.827  1.00 69.90           H
ATOM    973  CG2 VAL A  79      -0.390   8.769 -29.922  1.00 69.90           C
ATOM    974 1HG2 VAL A  79      -0.170   9.834 -29.846  1.00 69.90           H
ATOM    975 2HG2 VAL A  79       0.498   8.237 -30.264  1.00 69.90           H
ATOM    976 3HG2 VAL A  79      -1.202   8.615 -30.633  1.00 69.90           H
ATOM    977  HN  VAL A  79       1.549   7.743 -29.047  1.00 69.90           H
ATOM    978  N   LYS A  80      -0.291   8.420 -25.188  1.00 78.28           N
ATOM    979  CA  LYS A  80      -0.566   7.827 -23.890  1.00 78.28           C
ATOM    980  C   LYS A  80      -1.880   7.046 -23.960  1.00 78.28           C
ATOM    981  O   LYS A  80      -2.710   7.296 -24.834  1.00 78.28           O
ATOM    982  HA  LYS A  80       0.240   7.126 -23.673  1.00 78.28           H
ATOM    983  CB  LYS A  80      -0.544   8.896 -22.796  1.00 78.28           C
ATOM    984 1HB  LYS A  80      -1.438   9.516 -22.870  1.00 78.28           H
ATOM    985 2HB  LYS A  80      -0.568   8.420 -21.816  1.00 78.28           H
ATOM    986  CG  LYS A  80       0.703   9.774 -22.913  1.00 78.28           C
ATOM    987 1HG  LYS A  80       0.708  10.279 -23.878  1.00 78.28           H
ATOM    988 2HG  LYS A  80       0.679  10.549 -22.147  1.00 78.28           H
ATOM    989  CD  LYS A  80       1.977   8.939 -22.761  1.00 78.28           C
ATOM    990 1HD  LYS A  80       2.013   8.501 -21.764  1.00 78.28           H
ATOM    991 2HD  LYS A  80       1.961   8.113 -23.472  1.00 78.28           H
ATOM    992  CE  LYS A  80       3.224   9.795 -22.994  1.00 78.28           C
ATOM    993 1HE  LYS A  80       3.121  10.353 -23.924  1.00 78.28           H
ATOM    994 2HE  LYS A  80       3.325  10.526 -22.193  1.00 78.28           H
ATOM    995  NZ  LYS A  80       4.433   8.943 -23.051  1.00 78.28           N
ATOM    996 1HZ  LYS A  80       5.221   9.496 -23.371  1.00 78.28           H
ATOM    997 2HZ  LYS A  80       4.631   8.575 -22.128  1.00 78.28           H
ATOM    998 3HZ  LYS A  80       4.276   8.175 -23.695  1.00 78.28           H
ATOM    999  HN  LYS A  80      -0.392   9.414 -25.228  1.00 78.28           H
ATOM   1000  N   THR A  81      -2.029   6.115 -23.029  1.00 81.19           N
ATOM   1001  CA  THR A  81      -3.295   5.424 -22.858  1.00 81.19           C
ATOM   1002  C   THR A  81      -3.822   5.621 -21.435  1.00 81.19           C
ATOM   1003  O   THR A  81      -3.099   6.098 -20.562  1.00 81.19           O
ATOM   1004  HA  THR A  81      -4.025   5.870 -23.533  1.00 81.19           H
ATOM   1005  CB  THR A  81      -3.086   3.954 -23.230  1.00 81.19           C
ATOM   1006  HB  THR A  81      -4.037   3.423 -23.266  1.00 81.19           H
ATOM   1007  OG1 THR A  81      -2.153   3.480 -22.263  1.00 81.19           O
ATOM   1008  HG1 THR A  81      -1.223   3.726 -22.536  1.00 81.19           H
ATOM   1009  CG2 THR A  81      -2.357   3.787 -24.565  1.00 81.19           C
ATOM   1010 1HG2 THR A  81      -1.377   4.261 -24.505  1.00 81.19           H
ATOM   1011 2HG2 THR A  81      -2.939   4.255 -25.358  1.00 81.19           H
ATOM   1012 3HG2 THR A  81      -2.234   2.725 -24.781  1.00 81.19           H
ATOM   1013  HN  THR A  81      -1.305   5.832 -22.400  1.00 81.19           H
ATOM   1014  N   MET A  82      -5.078   5.243 -21.245  1.00 85.34           N
ATOM   1015  CA  MET A  82      -5.692   5.318 -19.930  1.00 85.34           C
ATOM   1016  C   MET A  82      -4.903   4.495 -18.909  1.00 85.34           C
ATOM   1017  O   MET A  82      -4.693   4.937 -17.781  1.00 85.34           O
ATOM   1018  HA  MET A  82      -5.666   6.372 -19.655  1.00 85.34           H
ATOM   1019  CB  MET A  82      -7.128   4.797 -20.007  1.00 85.34           C
ATOM   1020 1HB  MET A  82      -7.727   5.460 -20.631  1.00 85.34           H
ATOM   1021 2HB  MET A  82      -7.138   3.816 -20.482  1.00 85.34           H
ATOM   1022  CG  MET A  82      -7.751   4.700 -18.613  1.00 85.34           C
ATOM   1023 1HG  MET A  82      -7.347   3.837 -18.084  1.00 85.34           H
ATOM   1024 2HG  MET A  82      -7.491   5.582 -18.027  1.00 85.34           H
ATOM   1025  SD  MET A  82      -9.525   4.558 -18.745  1.00 85.34           S
ATOM   1026  CE  MET A  82      -9.998   5.014 -17.085  1.00 85.34           C
ATOM   1027 1HE  MET A  82      -9.550   4.317 -16.376  1.00 85.34           H
ATOM   1028 2HE  MET A  82      -9.649   6.024 -16.872  1.00 85.34           H
ATOM   1029 3HE  MET A  82     -11.083   4.977 -16.993  1.00 85.34           H
ATOM   1030  HN  MET A  82      -5.671   4.891 -21.969  1.00 85.34           H
ATOM   1031  N   THR A  83      -4.489   3.314 -19.342  1.00 84.48           N
ATOM   1032  CA  THR A  83      -3.628   2.477 -18.524  1.00 84.48           C
ATOM   1033  C   THR A  83      -2.373   3.247 -18.109  1.00 84.48           C
ATOM   1034  O   THR A  83      -1.968   3.203 -16.949  1.00 84.48           O
ATOM   1035  HA  THR A  83      -4.164   2.223 -17.609  1.00 84.48           H
ATOM   1036  CB  THR A  83      -3.325   1.199 -19.309  1.00 84.48           C
ATOM   1037  HB  THR A  83      -2.828   1.430 -20.251  1.00 84.48           H
ATOM   1038  OG1 THR A  83      -4.591   0.554 -19.424  1.00 84.48           O
ATOM   1039  HG1 THR A  83      -5.209   1.111 -19.979  1.00 84.48           H
ATOM   1040  CG2 THR A  83      -2.473   0.210 -18.512  1.00 84.48           C
ATOM   1041 1HG2 THR A  83      -3.002  -0.073 -17.601  1.00 84.48           H
ATOM   1042 2HG2 THR A  83      -1.524   0.676 -18.251  1.00 84.48           H
ATOM   1043 3HG2 THR A  83      -2.288  -0.679 -19.115  1.00 84.48           H
ATOM   1044  HN  THR A  83      -4.731   2.928 -20.232  1.00 84.48           H
ATOM   1045  N   ASP A  84      -1.791   3.935 -19.081  1.00 84.61           N
ATOM   1046  CA  ASP A  84      -0.533   4.627 -18.859  1.00 84.61           C
ATOM   1047  C   ASP A  84      -0.730   5.706 -17.793  1.00 84.61           C
ATOM   1048  O   ASP A  84       0.163   5.956 -16.986  1.00 84.61           O
ATOM   1049  HA  ASP A  84       0.168   3.853 -18.545  1.00 84.61           H
ATOM   1050  CB  ASP A  84      -0.047   5.310 -20.139  1.00 84.61           C
ATOM   1051 1HB  ASP A  84      -0.766   6.070 -20.446  1.00 84.61           H
ATOM   1052 2HB  ASP A  84       0.895   5.823 -19.946  1.00 84.61           H
ATOM   1053  CG  ASP A  84       0.141   4.293 -21.267  1.00 84.61           C
ATOM   1054  OD1 ASP A  84       0.846   3.292 -21.016  1.00 84.61           O
ATOM   1055  OD2 ASP A  84      -0.426   4.540 -22.353  1.00 84.61           O
ATOM   1056  HN  ASP A  84      -2.165   4.023 -20.005  1.00 84.61           H
ATOM   1057  N   MET A  85      -1.906   6.315 -17.823  1.00 89.94           N
ATOM   1058  CA  MET A  85      -2.230   7.365 -16.873  1.00 89.94           C
ATOM   1059  C   MET A  85      -2.253   6.822 -15.443  1.00 89.94           C
ATOM   1060  O   MET A  85      -1.733   7.456 -14.526  1.00 89.94           O
ATOM   1061  HA  MET A  85      -1.439   8.107 -16.974  1.00 89.94           H
ATOM   1062  CB  MET A  85      -3.598   7.959 -17.215  1.00 89.94           C
ATOM   1063 1HB  MET A  85      -3.609   8.281 -18.256  1.00 89.94           H
ATOM   1064 2HB  MET A  85      -4.368   7.194 -17.110  1.00 89.94           H
ATOM   1065  CG  MET A  85      -3.923   9.145 -16.305  1.00 89.94           C
ATOM   1066 1HG  MET A  85      -4.916   9.532 -16.538  1.00 89.94           H
ATOM   1067 2HG  MET A  85      -3.944   8.822 -15.264  1.00 89.94           H
ATOM   1068  SD  MET A  85      -2.704  10.431 -16.519  1.00 89.94           S
ATOM   1069  CE  MET A  85      -3.072  10.932 -18.192  1.00 89.94           C
ATOM   1070 1HE  MET A  85      -2.942  10.083 -18.863  1.00 89.94           H
ATOM   1071 2HE  MET A  85      -4.102  11.285 -18.248  1.00 89.94           H
ATOM   1072 3HE  MET A  85      -2.397  11.735 -18.488  1.00 89.94           H
ATOM   1073  HN  MET A  85      -2.629   6.102 -18.481  1.00 89.94           H
ATOM   1074  N   PHE A  86      -2.860   5.653 -15.297  1.00 91.06           N
ATOM   1075  CA  PHE A  86      -2.965   5.022 -13.992  1.00 91.06           C
ATOM   1076  C   PHE A  86      -1.598   4.534 -13.508  1.00 91.06           C
ATOM   1077  O   PHE A  86      -1.288   4.622 -12.321  1.00 91.06           O
ATOM   1078  HA  PHE A  86      -3.347   5.772 -13.300  1.00 91.06           H
ATOM   1079  CB  PHE A  86      -3.895   3.818 -14.151  1.00 91.06           C
ATOM   1080 1HB  PHE A  86      -3.506   3.172 -14.939  1.00 91.06           H
ATOM   1081 2HB  PHE A  86      -3.883   3.238 -13.228  1.00 91.06           H
ATOM   1082  CG  PHE A  86      -5.342   4.189 -14.484  1.00 91.06           C
ATOM   1083  CD1 PHE A  86      -5.918   5.272 -13.898  1.00 91.06           C
ATOM   1084  HD1 PHE A  86      -5.349   5.876 -13.191  1.00 91.06           H
ATOM   1085  CD2 PHE A  86      -6.051   3.436 -15.366  1.00 91.06           C
ATOM   1086  HD2 PHE A  86      -5.590   2.567 -15.836  1.00 91.06           H
ATOM   1087  CE1 PHE A  86      -7.260   5.617 -14.207  1.00 91.06           C
ATOM   1088  HE1 PHE A  86      -7.722   6.485 -13.737  1.00 91.06           H
ATOM   1089  CE2 PHE A  86      -7.394   3.780 -15.675  1.00 91.06           C
ATOM   1090  HE2 PHE A  86      -7.963   3.176 -16.383  1.00 91.06           H
ATOM   1091  CZ  PHE A  86      -7.970   4.864 -15.089  1.00 91.06           C
ATOM   1092  HZ  PHE A  86      -9.000   5.128 -15.326  1.00 91.06           H
ATOM   1093  HN  PHE A  86      -3.276   5.141 -16.048  1.00 91.06           H
ATOM   1094  N   LEU A  87      -0.816   4.031 -14.452  1.00 88.89           N
ATOM   1095  CA  LEU A  87       0.516   3.542 -14.139  1.00 88.89           C
ATOM   1096  C   LEU A  87       1.363   4.695 -13.596  1.00 88.89           C
ATOM   1097  O   LEU A  87       2.159   4.507 -12.678  1.00 88.89           O
ATOM   1098  HA  LEU A  87       0.413   2.792 -13.355  1.00 88.89           H
ATOM   1099  CB  LEU A  87       1.131   2.846 -15.355  1.00 88.89           C
ATOM   1100 1HB  LEU A  87       1.053   3.517 -16.210  1.00 88.89           H
ATOM   1101 2HB  LEU A  87       2.193   2.696 -15.164  1.00 88.89           H
ATOM   1102  CG  LEU A  87       0.515   1.500 -15.740  1.00 88.89           C
ATOM   1103  HG  LEU A  87      -0.551   1.649 -15.911  1.00 88.89           H
ATOM   1104  CD1 LEU A  87       1.114   0.977 -17.047  1.00 88.89           C
ATOM   1105 1HD1 LEU A  87       0.920   1.691 -17.847  1.00 88.89           H
ATOM   1106 2HD1 LEU A  87       2.189   0.847 -16.928  1.00 88.89           H
ATOM   1107 3HD1 LEU A  87       0.658   0.019 -17.297  1.00 88.89           H
ATOM   1108  CD2 LEU A  87       0.653   0.488 -14.600  1.00 88.89           C
ATOM   1109 1HD2 LEU A  87       1.708   0.337 -14.374  1.00 88.89           H
ATOM   1110 2HD2 LEU A  87       0.141   0.866 -13.715  1.00 88.89           H
ATOM   1111 3HD2 LEU A  87       0.207  -0.460 -14.901  1.00 88.89           H
ATOM   1112  HN  LEU A  87      -1.079   3.955 -15.414  1.00 88.89           H
ATOM   1113  N   LEU A  88       1.163   5.864 -14.188  1.00 90.45           N
ATOM   1114  CA  LEU A  88       1.883   7.051 -13.762  1.00 90.45           C
ATOM   1115  C   LEU A  88       1.532   7.361 -12.305  1.00 90.45           C
ATOM   1116  O   LEU A  88       2.419   7.530 -11.471  1.00 90.45           O
ATOM   1117  HA  LEU A  88       2.948   6.826 -13.819  1.00 90.45           H
ATOM   1118  CB  LEU A  88       1.615   8.214 -14.720  1.00 90.45           C
ATOM   1119 1HB  LEU A  88       2.024   7.956 -15.696  1.00 90.45           H
ATOM   1120 2HB  LEU A  88       0.536   8.316 -14.842  1.00 90.45           H
ATOM   1121  CG  LEU A  88       2.183   9.572 -14.303  1.00 90.45           C
ATOM   1122  HG  LEU A  88       1.877   9.769 -13.275  1.00 90.45           H
ATOM   1123  CD1 LEU A  88       3.712   9.556 -14.323  1.00 90.45           C
ATOM   1124 1HD1 LEU A  88       4.077   8.797 -13.631  1.00 90.45           H
ATOM   1125 2HD1 LEU A  88       4.060   9.326 -15.331  1.00 90.45           H
ATOM   1126 3HD1 LEU A  88       4.090  10.533 -14.023  1.00 90.45           H
ATOM   1127  CD2 LEU A  88       1.609  10.695 -15.169  1.00 90.45           C
ATOM   1128 1HD2 LEU A  88       1.865  10.515 -16.213  1.00 90.45           H
ATOM   1129 2HD2 LEU A  88       0.525  10.721 -15.059  1.00 90.45           H
ATOM   1130 3HD2 LEU A  88       2.030  11.649 -14.851  1.00 90.45           H
ATOM   1131  HN  LEU A  88       0.524   6.006 -14.944  1.00 90.45           H
ATOM   1132  N   ASN A  89       0.234   7.426 -12.044  1.00 94.25           N
ATOM   1133  CA  ASN A  89      -0.246   7.828 -10.733  1.00 94.25           C
ATOM   1134  C   ASN A  89       0.183   6.788  -9.697  1.00 94.25           C
ATOM   1135  O   ASN A  89       0.412   7.121  -8.535  1.00 94.25           O
ATOM   1136  HA  ASN A  89       0.200   8.806 -10.552  1.00 94.25           H
ATOM   1137  CB  ASN A  89      -1.774   7.917 -10.710  1.00 94.25           C
ATOM   1138 1HB  ASN A  89      -2.198   7.107 -11.303  1.00 94.25           H
ATOM   1139 2HB  ASN A  89      -2.133   7.785  -9.689  1.00 94.25           H
ATOM   1140  CG  ASN A  89      -2.253   9.263 -11.256  1.00 94.25           C
ATOM   1141  OD1 ASN A  89      -2.528  10.198 -10.522  1.00 94.25           O
ATOM   1142  ND2 ASN A  89      -2.338   9.309 -12.583  1.00 94.25           N
ATOM   1143 1HD2 ASN A  89      -2.097   8.506 -13.127  1.00 94.25           H
ATOM   1144 2HD2 ASN A  89      -2.642  10.147 -13.035  1.00 94.25           H
ATOM   1145  HN  ASN A  89      -0.481   7.210 -12.709  1.00 94.25           H
ATOM   1146  N   LEU A  90       0.279   5.548 -10.154  1.00 92.76           N
ATOM   1147  CA  LEU A  90       0.690   4.459  -9.284  1.00 92.76           C
ATOM   1148  C   LEU A  90       2.131   4.693  -8.827  1.00 92.76           C
ATOM   1149  O   LEU A  90       2.442   4.554  -7.645  1.00 92.76           O
ATOM   1150  HA  LEU A  90       0.043   4.479  -8.408  1.00 92.76           H
ATOM   1151  CB  LEU A  90       0.476   3.111  -9.975  1.00 92.76           C
ATOM   1152 1HB  LEU A  90      -0.495   3.130 -10.471  1.00 92.76           H
ATOM   1153 2HB  LEU A  90       1.230   3.001 -10.754  1.00 92.76           H
ATOM   1154  CG  LEU A  90       0.532   1.878  -9.072  1.00 92.76           C
ATOM   1155  HG  LEU A  90       1.375   1.992  -8.389  1.00 92.76           H
ATOM   1156  CD1 LEU A  90      -0.731   1.767  -8.215  1.00 92.76           C
ATOM   1157 1HD1 LEU A  90      -0.825   2.655  -7.590  1.00 92.76           H
ATOM   1158 2HD1 LEU A  90      -1.603   1.686  -8.864  1.00 92.76           H
ATOM   1159 3HD1 LEU A  90      -0.665   0.882  -7.583  1.00 92.76           H
ATOM   1160  CD2 LEU A  90       0.783   0.609  -9.890  1.00 92.76           C
ATOM   1161 1HD2 LEU A  90      -0.024   0.478 -10.612  1.00 92.76           H
ATOM   1162 2HD2 LEU A  90       1.732   0.699 -10.418  1.00 92.76           H
ATOM   1163 3HD2 LEU A  90       0.818  -0.252  -9.223  1.00 92.76           H
ATOM   1164  HN  LEU A  90       0.083   5.283 -11.098  1.00 92.76           H
ATOM   1165  N   ALA A  91       2.973   5.046  -9.787  1.00 93.62           N
ATOM   1166  CA  ALA A  91       4.382   5.266  -9.505  1.00 93.62           C
ATOM   1167  C   ALA A  91       4.527   6.459  -8.558  1.00 93.62           C
ATOM   1168  O   ALA A  91       5.402   6.468  -7.694  1.00 93.62           O
ATOM   1169  HA  ALA A  91       4.765   4.373  -9.011  1.00 93.62           H
ATOM   1170  CB  ALA A  91       5.141   5.467 -10.818  1.00 93.62           C
ATOM   1171 1HB  ALA A  91       5.030   4.580 -11.441  1.00 93.62           H
ATOM   1172 2HB  ALA A  91       4.736   6.333 -11.342  1.00 93.62           H
ATOM   1173 3HB  ALA A  91       6.197   5.632 -10.605  1.00 93.62           H
ATOM   1174  HN  ALA A  91       2.708   5.180 -10.742  1.00 93.62           H
ATOM   1175  N   ILE A  92       3.655   7.438  -8.753  1.00 95.20           N
ATOM   1176  CA  ILE A  92       3.672   8.631  -7.924  1.00 95.20           C
ATOM   1177  C   ILE A  92       3.297   8.255  -6.489  1.00 95.20           C
ATOM   1178  O   ILE A  92       3.943   8.695  -5.540  1.00 95.20           O
ATOM   1179  HA  ILE A  92       4.692   9.015  -7.925  1.00 95.20           H
ATOM   1180  CB  ILE A  92       2.779   9.716  -8.529  1.00 95.20           C
ATOM   1181  HB  ILE A  92       1.812   9.271  -8.764  1.00 95.20           H
ATOM   1182  CG1 ILE A  92       3.366  10.242  -9.840  1.00 95.20           C
ATOM   1183 1HG1 ILE A  92       4.264  10.824  -9.633  1.00 95.20           H
ATOM   1184 2HG1 ILE A  92       3.666   9.404 -10.470  1.00 95.20           H
ATOM   1185  CG2 ILE A  92       2.525  10.841  -7.523  1.00 95.20           C
ATOM   1186 1HG2 ILE A  92       2.032  10.434  -6.640  1.00 95.20           H
ATOM   1187 2HG2 ILE A  92       3.475  11.291  -7.234  1.00 95.20           H
ATOM   1188 3HG2 ILE A  92       1.887  11.598  -7.979  1.00 95.20           H
ATOM   1189  CD1 ILE A  92       2.350  11.109 -10.587  1.00 95.20           C
ATOM   1190 1HD1 ILE A  92       1.463  10.517 -10.813  1.00 95.20           H
ATOM   1191 2HD1 ILE A  92       2.070  11.958  -9.964  1.00 95.20           H
ATOM   1192 3HD1 ILE A  92       2.793  11.469 -11.515  1.00 95.20           H
ATOM   1193  HN  ILE A  92       2.949   7.425  -9.461  1.00 95.20           H
ATOM   1194  N   ALA A  93       2.255   7.445  -6.377  1.00 96.15           N
ATOM   1195  CA  ALA A  93       1.747   7.055  -5.072  1.00 96.15           C
ATOM   1196  C   ALA A  93       2.842   6.311  -4.305  1.00 96.15           C
ATOM   1197  O   ALA A  93       3.021   6.526  -3.107  1.00 96.15           O
ATOM   1198  HA  ALA A  93       1.490   7.966  -4.531  1.00 96.15           H
ATOM   1199  CB  ALA A  93       0.482   6.212  -5.247  1.00 96.15           C
ATOM   1200 1HB  ALA A  93      -0.274   6.797  -5.772  1.00 96.15           H
ATOM   1201 2HB  ALA A  93       0.718   5.320  -5.827  1.00 96.15           H
ATOM   1202 3HB  ALA A  93       0.102   5.920  -4.269  1.00 96.15           H
ATOM   1203  HN  ALA A  93       1.761   7.058  -7.155  1.00 96.15           H
ATOM   1204  N   ASP A  94       3.546   5.452  -5.027  1.00 95.73           N
ATOM   1205  CA  ASP A  94       4.606   4.661  -4.425  1.00 95.73           C
ATOM   1206  C   ASP A  94       5.718   5.593  -3.938  1.00 95.73           C
ATOM   1207  O   ASP A  94       6.212   5.446  -2.822  1.00 95.73           O
ATOM   1208  HA  ASP A  94       4.131   4.118  -3.608  1.00 95.73           H
ATOM   1209  CB  ASP A  94       5.214   3.690  -5.440  1.00 95.73           C
ATOM   1210 1HB  ASP A  94       5.360   4.199  -6.392  1.00 95.73           H
ATOM   1211 2HB  ASP A  94       6.196   3.367  -5.096  1.00 95.73           H
ATOM   1212  CG  ASP A  94       4.311   2.471  -5.640  1.00 95.73           C
ATOM   1213  OD1 ASP A  94       3.622   2.108  -4.662  1.00 95.73           O
ATOM   1214  OD2 ASP A  94       4.330   1.930  -6.767  1.00 95.73           O
ATOM   1215  HN  ASP A  94       3.402   5.292  -6.004  1.00 95.73           H
ATOM   1216  N   LEU A  95       6.080   6.532  -4.801  1.00 96.44           N
ATOM   1217  CA  LEU A  95       7.170   7.444  -4.501  1.00 96.44           C
ATOM   1218  C   LEU A  95       6.849   8.212  -3.217  1.00 96.44           C
ATOM   1219  O   LEU A  95       7.710   8.373  -2.354  1.00 96.44           O
ATOM   1220  HA  LEU A  95       8.062   6.841  -4.329  1.00 96.44           H
ATOM   1221  CB  LEU A  95       7.459   8.347  -5.702  1.00 96.44           C
ATOM   1222 1HB  LEU A  95       6.508   8.667  -6.127  1.00 96.44           H
ATOM   1223 2HB  LEU A  95       7.966   9.243  -5.344  1.00 96.44           H
ATOM   1224  CG  LEU A  95       8.303   7.729  -6.819  1.00 96.44           C
ATOM   1225  HG  LEU A  95       7.777   6.854  -7.200  1.00 96.44           H
ATOM   1226  CD1 LEU A  95       8.464   8.704  -7.987  1.00 96.44           C
ATOM   1227 1HD1 LEU A  95       7.482   8.955  -8.389  1.00 96.44           H
ATOM   1228 2HD1 LEU A  95       8.957   9.611  -7.638  1.00 96.44           H
ATOM   1229 3HD1 LEU A  95       9.068   8.239  -8.767  1.00 96.44           H
ATOM   1230  CD2 LEU A  95       9.652   7.248  -6.283  1.00 96.44           C
ATOM   1231 1HD2 LEU A  95      10.197   8.091  -5.859  1.00 96.44           H
ATOM   1232 2HD2 LEU A  95       9.490   6.496  -5.511  1.00 96.44           H
ATOM   1233 3HD2 LEU A  95      10.232   6.813  -7.097  1.00 96.44           H
ATOM   1234  HN  LEU A  95       5.642   6.673  -5.689  1.00 96.44           H
ATOM   1235  N   LEU A  96       5.606   8.664  -3.132  1.00 96.28           N
ATOM   1236  CA  LEU A  96       5.190   9.502  -2.020  1.00 96.28           C
ATOM   1237  C   LEU A  96       5.422   8.752  -0.707  1.00 96.28           C
ATOM   1238  O   LEU A  96       5.865   9.340   0.278  1.00 96.28           O
ATOM   1239  HA  LEU A  96       5.821  10.391  -2.027  1.00 96.28           H
ATOM   1240  CB  LEU A  96       3.747   9.971  -2.214  1.00 96.28           C
ATOM   1241 1HB  LEU A  96       3.138   9.108  -2.484  1.00 96.28           H
ATOM   1242 2HB  LEU A  96       3.373  10.338  -1.258  1.00 96.28           H
ATOM   1243  CG  LEU A  96       3.531  11.061  -3.266  1.00 96.28           C
ATOM   1244  HG  LEU A  96       3.818  10.660  -4.238  1.00 96.28           H
ATOM   1245  CD1 LEU A  96       2.055  11.452  -3.356  1.00 96.28           C
ATOM   1246 1HD1 LEU A  96       1.464  10.579  -3.632  1.00 96.28           H
ATOM   1247 2HD1 LEU A  96       1.718  11.827  -2.389  1.00 96.28           H
ATOM   1248 3HD1 LEU A  96       1.930  12.229  -4.111  1.00 96.28           H
ATOM   1249  CD2 LEU A  96       4.428  12.271  -2.994  1.00 96.28           C
ATOM   1250 1HD2 LEU A  96       4.196  12.682  -2.011  1.00 96.28           H
ATOM   1251 2HD2 LEU A  96       5.473  11.961  -3.020  1.00 96.28           H
ATOM   1252 3HD2 LEU A  96       4.255  13.030  -3.756  1.00 96.28           H
ATOM   1253  HN  LEU A  96       4.892   8.468  -3.804  1.00 96.28           H
ATOM   1254  N   PHE A  97       5.111   7.464  -0.735  1.00 96.90           N
ATOM   1255  CA  PHE A  97       5.257   6.633   0.447  1.00 96.90           C
ATOM   1256  C   PHE A  97       6.733   6.358   0.745  1.00 96.90           C
ATOM   1257  O   PHE A  97       7.174   6.488   1.885  1.00 96.90           O
ATOM   1258  HA  PHE A  97       4.815   7.177   1.282  1.00 96.90           H
ATOM   1259  CB  PHE A  97       4.553   5.307   0.152  1.00 96.90           C
ATOM   1260 1HB  PHE A  97       3.478   5.481   0.106  1.00 96.90           H
ATOM   1261 2HB  PHE A  97       4.861   4.955  -0.833  1.00 96.90           H
ATOM   1262  CG  PHE A  97       4.835   4.210   1.181  1.00 96.90           C
ATOM   1263  CD1 PHE A  97       5.437   3.054   0.794  1.00 96.90           C
ATOM   1264  HD1 PHE A  97       5.718   2.908  -0.249  1.00 96.90           H
ATOM   1265  CD2 PHE A  97       4.484   4.392   2.482  1.00 96.90           C
ATOM   1266  HD2 PHE A  97       4.001   5.319   2.792  1.00 96.90           H
ATOM   1267  CE1 PHE A  97       5.698   2.036   1.749  1.00 96.90           C
ATOM   1268  HE1 PHE A  97       6.181   1.108   1.439  1.00 96.90           H
ATOM   1269  CE2 PHE A  97       4.745   3.374   3.437  1.00 96.90           C
ATOM   1270  HE2 PHE A  97       4.464   3.520   4.480  1.00 96.90           H
ATOM   1271  CZ  PHE A  97       5.347   2.217   3.050  1.00 96.90           C
ATOM   1272  HZ  PHE A  97       5.548   1.436   3.783  1.00 96.90           H
ATOM   1273  HN  PHE A  97       4.765   6.990  -1.545  1.00 96.90           H
ATOM   1274  N   LEU A  98       7.455   5.983  -0.301  1.00 96.61           N
ATOM   1275  CA  LEU A  98       8.829   5.540  -0.142  1.00 96.61           C
ATOM   1276  C   LEU A  98       9.630   6.625   0.581  1.00 96.61           C
ATOM   1277  O   LEU A  98      10.504   6.321   1.391  1.00 96.61           O
ATOM   1278  HA  LEU A  98       8.814   4.648   0.484  1.00 96.61           H
ATOM   1279  CB  LEU A  98       9.422   5.135  -1.493  1.00 96.61           C
ATOM   1280 1HB  LEU A  98       9.237   5.941  -2.204  1.00 96.61           H
ATOM   1281 2HB  LEU A  98      10.503   5.049  -1.382  1.00 96.61           H
ATOM   1282  CG  LEU A  98       8.893   3.831  -2.094  1.00 96.61           C
ATOM   1283  HG  LEU A  98       7.809   3.819  -1.983  1.00 96.61           H
ATOM   1284  CD1 LEU A  98       9.195   3.755  -3.592  1.00 96.61           C
ATOM   1285 1HD1 LEU A  98       8.720   4.593  -4.101  1.00 96.61           H
ATOM   1286 2HD1 LEU A  98      10.273   3.800  -3.748  1.00 96.61           H
ATOM   1287 3HD1 LEU A  98       8.809   2.819  -3.993  1.00 96.61           H
ATOM   1288  CD2 LEU A  98       9.438   2.618  -1.337  1.00 96.61           C
ATOM   1289 1HD2 LEU A  98      10.526   2.613  -1.394  1.00 96.61           H
ATOM   1290 2HD2 LEU A  98       9.129   2.673  -0.293  1.00 96.61           H
ATOM   1291 3HD2 LEU A  98       9.046   1.705  -1.785  1.00 96.61           H
ATOM   1292  HN  LEU A  98       7.116   5.980  -1.242  1.00 96.61           H
ATOM   1293  N   VAL A  99       9.303   7.869   0.261  1.00 96.54           N
ATOM   1294  CA  VAL A  99      10.020   9.000   0.825  1.00 96.54           C
ATOM   1295  C   VAL A  99       9.841   9.004   2.345  1.00 96.54           C
ATOM   1296  O   VAL A  99      10.602   9.653   3.061  1.00 96.54           O
ATOM   1297  HA  VAL A  99      11.077   8.866   0.597  1.00 96.54           H
ATOM   1298  CB  VAL A  99       9.553  10.298   0.165  1.00 96.54           C
ATOM   1299  HB  VAL A  99       8.464  10.322   0.205  1.00 96.54           H
ATOM   1300  CG1 VAL A  99      10.078  11.519   0.923  1.00 96.54           C
ATOM   1301 1HG1 VAL A  99       9.709  11.496   1.948  1.00 96.54           H
ATOM   1302 2HG1 VAL A  99      11.168  11.502   0.928  1.00 96.54           H
ATOM   1303 3HG1 VAL A  99       9.731  12.428   0.432  1.00 96.54           H
ATOM   1304  CG2 VAL A  99       9.970  10.345  -1.307  1.00 96.54           C
ATOM   1305 1HG2 VAL A  99      11.056  10.287  -1.379  1.00 96.54           H
ATOM   1306 2HG2 VAL A  99       9.525   9.503  -1.838  1.00 96.54           H
ATOM   1307 3HG2 VAL A  99       9.625  11.278  -1.752  1.00 96.54           H
ATOM   1308  HN  VAL A  99       8.566   8.108  -0.370  1.00 96.54           H
ATOM   1309  N   THR A 100       8.830   8.273   2.792  1.00 95.74           N
ATOM   1310  CA  THR A 100       8.511   8.224   4.209  1.00 95.74           C
ATOM   1311  C   THR A 100       9.336   7.139   4.904  1.00 95.74           C
ATOM   1312  O   THR A 100       9.469   7.143   6.126  1.00 95.74           O
ATOM   1313  HA  THR A 100       8.793   9.176   4.658  1.00 95.74           H
ATOM   1314  CB  THR A 100       7.001   8.021   4.346  1.00 95.74           C
ATOM   1315  HB  THR A 100       6.671   8.235   5.363  1.00 95.74           H
ATOM   1316  OG1 THR A 100       6.788   6.685   3.899  1.00 95.74           O
ATOM   1317  HG1 THR A 100       6.735   6.663   2.900  1.00 95.74           H
ATOM   1318  CG2 THR A 100       6.203   8.876   3.360  1.00 95.74           C
ATOM   1319 1HG2 THR A 100       6.485   8.614   2.341  1.00 95.74           H
ATOM   1320 2HG2 THR A 100       6.418   9.930   3.537  1.00 95.74           H
ATOM   1321 3HG2 THR A 100       5.138   8.694   3.500  1.00 95.74           H
ATOM   1322  HN  THR A 100       8.236   7.722   2.206  1.00 95.74           H
ATOM   1323  N   LEU A 101       9.868   6.235   4.094  1.00 95.46           N
ATOM   1324  CA  LEU A 101      10.524   5.051   4.622  1.00 95.46           C
ATOM   1325  C   LEU A 101      11.766   5.470   5.411  1.00 95.46           C
ATOM   1326  O   LEU A 101      12.045   4.919   6.475  1.00 95.46           O
ATOM   1327  HA  LEU A 101       9.826   4.569   5.307  1.00 95.46           H
ATOM   1328  CB  LEU A 101      10.817   4.055   3.498  1.00 95.46           C
ATOM   1329 1HB  LEU A 101      11.323   4.586   2.692  1.00 95.46           H
ATOM   1330 2HB  LEU A 101      11.516   3.308   3.875  1.00 95.46           H
ATOM   1331  CG  LEU A 101       9.605   3.329   2.912  1.00 95.46           C
ATOM   1332  HG  LEU A 101       8.979   4.064   2.406  1.00 95.46           H
ATOM   1333  CD1 LEU A 101      10.035   2.302   1.863  1.00 95.46           C
ATOM   1334 1HD1 LEU A 101      10.563   2.808   1.055  1.00 95.46           H
ATOM   1335 2HD1 LEU A 101      10.694   1.566   2.324  1.00 95.46           H
ATOM   1336 3HD1 LEU A 101       9.153   1.801   1.463  1.00 95.46           H
ATOM   1337  CD2 LEU A 101       8.756   2.698   4.018  1.00 95.46           C
ATOM   1338 1HD2 LEU A 101       9.359   1.979   4.573  1.00 95.46           H
ATOM   1339 2HD2 LEU A 101       8.404   3.476   4.695  1.00 95.46           H
ATOM   1340 3HD2 LEU A 101       7.901   2.188   3.574  1.00 95.46           H
ATOM   1341  HN  LEU A 101       9.857   6.302   3.096  1.00 95.46           H
ATOM   1342  N   PRO A 102      12.530   6.449   4.908  1.00 94.96           N
ATOM   1343  CA  PRO A 102      13.735   6.902   5.609  1.00 94.96           C
ATOM   1344  C   PRO A 102      13.454   7.277   7.055  1.00 94.96           C
ATOM   1345  O   PRO A 102      14.252   6.981   7.943  1.00 94.96           O
ATOM   1346  HA  PRO A 102      14.464   6.093   5.661  1.00 94.96           H
ATOM   1347  CB  PRO A 102      14.200   8.107   4.789  1.00 94.96           C
ATOM   1348 1HB  PRO A 102      13.785   9.038   5.175  1.00 94.96           H
ATOM   1349 2HB  PRO A 102      15.285   8.210   4.808  1.00 94.96           H
ATOM   1350  CG  PRO A 102      13.687   7.800   3.387  1.00 94.96           C
ATOM   1351 1HG  PRO A 102      13.623   8.698   2.774  1.00 94.96           H
ATOM   1352 2HG  PRO A 102      14.345   7.112   2.857  1.00 94.96           H
ATOM   1353  CD  PRO A 102      12.319   7.191   3.652  1.00 94.96           C
ATOM   1354 1HD  PRO A 102      11.551   7.956   3.764  1.00 94.96           H
ATOM   1355 2HD  PRO A 102      12.001   6.540   2.838  1.00 94.96           H
ATOM   1356  N   PHE A 103      12.316   7.926   7.254  1.00 94.48           N
ATOM   1357  CA  PHE A 103      11.944   8.394   8.579  1.00 94.48           C
ATOM   1358  C   PHE A 103      11.599   7.220   9.498  1.00 94.48           C
ATOM   1359  O   PHE A 103      11.945   7.229  10.678  1.00 94.48           O
ATOM   1360  HA  PHE A 103      12.801   8.931   8.984  1.00 94.48           H
ATOM   1361  CB  PHE A 103      10.705   9.275   8.409  1.00 94.48           C
ATOM   1362 1HB  PHE A 103       9.928   8.699   7.907  1.00 94.48           H
ATOM   1363 2HB  PHE A 103      10.320   9.537   9.395  1.00 94.48           H
ATOM   1364  CG  PHE A 103      10.959  10.560   7.619  1.00 94.48           C
ATOM   1365  CD1 PHE A 103      11.353  11.690   8.266  1.00 94.48           C
ATOM   1366  HD1 PHE A 103      11.488  11.680   9.347  1.00 94.48           H
ATOM   1367  CD2 PHE A 103      10.790  10.573   6.269  1.00 94.48           C
ATOM   1368  HD2 PHE A 103      10.474   9.668   5.751  1.00 94.48           H
ATOM   1369  CE1 PHE A 103      11.588  12.883   7.532  1.00 94.48           C
ATOM   1370  HE1 PHE A 103      11.904  13.788   8.050  1.00 94.48           H
ATOM   1371  CE2 PHE A 103      11.025  11.766   5.536  1.00 94.48           C
ATOM   1372  HE2 PHE A 103      10.890  11.776   4.454  1.00 94.48           H
ATOM   1373  CZ  PHE A 103      11.420  12.896   6.183  1.00 94.48           C
ATOM   1374  HZ  PHE A 103      11.600  13.811   5.619  1.00 94.48           H
ATOM   1375  HN  PHE A 103      11.656   8.132   6.532  1.00 94.48           H
ATOM   1376  N   TRP A 104      10.921   6.239   8.922  1.00 92.35           N
ATOM   1377  CA  TRP A 104      10.577   5.034   9.658  1.00 92.35           C
ATOM   1378  C   TRP A 104      11.878   4.382  10.131  1.00 92.35           C
ATOM   1379  O   TRP A 104      11.959   3.895  11.258  1.00 92.35           O
ATOM   1380  HA  TRP A 104       9.974   5.329  10.517  1.00 92.35           H
ATOM   1381  CB  TRP A 104       9.715   4.099   8.808  1.00 92.35           C
ATOM   1382 1HB  TRP A 104      10.089   4.106   7.785  1.00 92.35           H
ATOM   1383 2HB  TRP A 104       9.825   3.081   9.181  1.00 92.35           H
ATOM   1384  CG  TRP A 104       8.229   4.464   8.795  1.00 92.35           C
ATOM   1385  CD1 TRP A 104       7.477   4.822   7.745  1.00 92.35           C
ATOM   1386  HD1 TRP A 104       7.848   4.902   6.723  1.00 92.35           H
ATOM   1387  CD2 TRP A 104       7.340   4.491   9.931  1.00 92.35           C
ATOM   1388  NE1 TRP A 104       6.174   5.078   8.120  1.00 92.35           N
ATOM   1389  HE1 TRP A 104       5.428   5.360   7.517  1.00 92.35           H
ATOM   1390  CE2 TRP A 104       6.088   4.870   9.492  1.00 92.35           C
ATOM   1391  CE3 TRP A 104       7.585   4.204  11.286  1.00 92.35           C
ATOM   1392  HE3 TRP A 104       8.565   3.903  11.657  1.00 92.35           H
ATOM   1393  CZ2 TRP A 104       4.983   4.997  10.342  1.00 92.35           C
ATOM   1394  HZ2 TRP A 104       4.004   5.298   9.971  1.00 92.35           H
ATOM   1395  CZ3 TRP A 104       6.471   4.336  12.123  1.00 92.35           C
ATOM   1396  HZ3 TRP A 104       6.607   4.126  13.184  1.00 92.35           H
ATOM   1397  CH2 TRP A 104       5.204   4.717  11.696  1.00 92.35           C
ATOM   1398  HH2 TRP A 104       4.386   4.797  12.412  1.00 92.35           H
ATOM   1399  HN  TRP A 104      10.608   6.257   7.972  1.00 92.35           H
ATOM   1400  N   ALA A 105      12.865   4.395   9.247  1.00 93.92           N
ATOM   1401  CA  ALA A 105      14.121   3.718   9.518  1.00 93.92           C
ATOM   1402  C   ALA A 105      14.790   4.361  10.735  1.00 93.92           C
ATOM   1403  O   ALA A 105      15.237   3.662  11.643  1.00 93.92           O
ATOM   1404  HA  ALA A 105      13.895   2.676   9.746  1.00 93.92           H
ATOM   1405  CB  ALA A 105      15.008   3.768   8.272  1.00 93.92           C
ATOM   1406 1HB  ALA A 105      14.500   3.273   7.444  1.00 93.92           H
ATOM   1407 2HB  ALA A 105      15.204   4.807   8.008  1.00 93.92           H
ATOM   1408 3HB  ALA A 105      15.951   3.261   8.476  1.00 93.92           H
ATOM   1409  HN  ALA A 105      12.815   4.855   8.360  1.00 93.92           H
ATOM   1410  N   ILE A 106      14.836   5.685  10.714  1.00 93.37           N
ATOM   1411  CA  ILE A 106      15.489   6.427  11.779  1.00 93.37           C
ATOM   1412  C   ILE A 106      14.767   6.157  13.100  1.00 93.37           C
ATOM   1413  O   ILE A 106      15.406   5.946  14.129  1.00 93.37           O
ATOM   1414  HA  ILE A 106      16.509   6.053  11.860  1.00 93.37           H
ATOM   1415  CB  ILE A 106      15.579   7.912  11.419  1.00 93.37           C
ATOM   1416  HB  ILE A 106      14.600   8.238  11.068  1.00 93.37           H
ATOM   1417  CG1 ILE A 106      16.569   8.140  10.275  1.00 93.37           C
ATOM   1418 1HG1 ILE A 106      17.587   7.998  10.637  1.00 93.37           H
ATOM   1419 2HG1 ILE A 106      16.403   7.400   9.493  1.00 93.37           H
ATOM   1420  CG2 ILE A 106      15.921   8.754  12.650  1.00 93.37           C
ATOM   1421 1HG2 ILE A 106      15.146   8.624  13.406  1.00 93.37           H
ATOM   1422 2HG2 ILE A 106      16.881   8.434  13.054  1.00 93.37           H
ATOM   1423 3HG2 ILE A 106      15.978   9.805  12.366  1.00 93.37           H
ATOM   1424  CD1 ILE A 106      16.420   9.547   9.694  1.00 93.37           C
ATOM   1425 1HD1 ILE A 106      15.408   9.677   9.311  1.00 93.37           H
ATOM   1426 2HD1 ILE A 106      16.611  10.285  10.473  1.00 93.37           H
ATOM   1427 3HD1 ILE A 106      17.136   9.683   8.883  1.00 93.37           H
ATOM   1428  HN  ILE A 106      14.439   6.247   9.989  1.00 93.37           H
ATOM   1429  N   ALA A 107      13.444   6.173  13.028  1.00 92.04           N
ATOM   1430  CA  ALA A 107      12.628   6.028  14.222  1.00 92.04           C
ATOM   1431  C   ALA A 107      12.837   4.631  14.810  1.00 92.04           C
ATOM   1432  O   ALA A 107      12.788   4.452  16.026  1.00 92.04           O
ATOM   1433  HA  ALA A 107      12.962   6.771  14.945  1.00 92.04           H
ATOM   1434  CB  ALA A 107      11.163   6.301  13.875  1.00 92.04           C
ATOM   1435 1HB  ALA A 107      11.064   7.315  13.489  1.00 92.04           H
ATOM   1436 2HB  ALA A 107      10.830   5.590  13.119  1.00 92.04           H
ATOM   1437 3HB  ALA A 107      10.551   6.192  14.771  1.00 92.04           H
ATOM   1438  HN  ALA A 107      12.931   6.283  12.177  1.00 92.04           H
ATOM   1439  N   ALA A 108      13.066   3.677  13.920  1.00 91.18           N
ATOM   1440  CA  ALA A 108      13.255   2.297  14.334  1.00 91.18           C
ATOM   1441  C   ALA A 108      14.653   2.135  14.935  1.00 91.18           C
ATOM   1442  O   ALA A 108      14.851   1.337  15.849  1.00 91.18           O
ATOM   1443  HA  ALA A 108      12.512   2.076  15.100  1.00 91.18           H
ATOM   1444  CB  ALA A 108      13.022   1.369  13.140  1.00 91.18           C
ATOM   1445 1HB  ALA A 108      12.006   1.502  12.769  1.00 91.18           H
ATOM   1446 2HB  ALA A 108      13.732   1.611  12.349  1.00 91.18           H
ATOM   1447 3HB  ALA A 108      13.164   0.334  13.451  1.00 91.18           H
ATOM   1448  HN  ALA A 108      13.124   3.834  12.934  1.00 91.18           H
ATOM   1449  N   ALA A 109      15.586   2.906  14.395  1.00 90.92           N
ATOM   1450  CA  ALA A 109      16.982   2.767  14.775  1.00 90.92           C
ATOM   1451  C   ALA A 109      17.165   3.249  16.215  1.00 90.92           C
ATOM   1452  O   ALA A 109      17.966   2.691  16.963  1.00 90.92           O
ATOM   1453  HA  ALA A 109      17.237   1.709  14.719  1.00 90.92           H
ATOM   1454  CB  ALA A 109      17.859   3.538  13.786  1.00 90.92           C
ATOM   1455 1HB  ALA A 109      17.714   3.138  12.783  1.00 90.92           H
ATOM   1456 2HB  ALA A 109      17.581   4.593  13.801  1.00 90.92           H
ATOM   1457 3HB  ALA A 109      18.906   3.434  14.071  1.00 90.92           H
ATOM   1458  HN  ALA A 109      15.402   3.613  13.712  1.00 90.92           H
ATOM   1459  N   ASP A 110      16.408   4.280  16.561  1.00 87.43           N
ATOM   1460  CA  ASP A 110      16.576   4.933  17.848  1.00 87.43           C
ATOM   1461  C   ASP A 110      15.209   5.376  18.373  1.00 87.43           C
ATOM   1462  O   ASP A 110      14.471   4.576  18.946  1.00 87.43           O
ATOM   1463  HA  ASP A 110      17.047   4.188  18.489  1.00 87.43           H
ATOM   1464  CB  ASP A 110      17.460   6.176  17.723  1.00 87.43           C
ATOM   1465 1HB  ASP A 110      18.424   5.900  17.296  1.00 87.43           H
ATOM   1466 2HB  ASP A 110      16.999   6.887  17.036  1.00 87.43           H
ATOM   1467  CG  ASP A 110      17.670   6.839  19.086  1.00 87.43           C
ATOM   1468  OD1 ASP A 110      17.392   6.158  20.097  1.00 87.43           O
ATOM   1469  OD2 ASP A 110      18.104   8.011  19.086  1.00 87.43           O
ATOM   1470  HN  ASP A 110      15.691   4.667  15.981  1.00 87.43           H
ATOM   1471  N   GLN A 111      14.912   6.650  18.158  1.00 87.34           N
ATOM   1472  CA  GLN A 111      13.640   7.205  18.587  1.00 87.34           C
ATOM   1473  C   GLN A 111      13.137   8.231  17.570  1.00 87.34           C
ATOM   1474  O   GLN A 111      13.883   8.651  16.687  1.00 87.34           O
ATOM   1475  HA  GLN A 111      12.954   6.358  18.629  1.00 87.34           H
ATOM   1476  CB  GLN A 111      13.755   7.826  19.981  1.00 87.34           C
ATOM   1477 1HB  GLN A 111      12.784   8.212  20.292  1.00 87.34           H
ATOM   1478 2HB  GLN A 111      14.039   7.060  20.702  1.00 87.34           H
ATOM   1479  CG  GLN A 111      14.787   8.955  19.994  1.00 87.34           C
ATOM   1480 1HG  GLN A 111      15.765   8.562  19.717  1.00 87.34           H
ATOM   1481 2HG  GLN A 111      14.521   9.704  19.249  1.00 87.34           H
ATOM   1482  CD  GLN A 111      14.867   9.608  21.376  1.00 87.34           C
ATOM   1483  OE1 GLN A 111      13.869   9.859  22.031  1.00 87.34           O
ATOM   1484  NE2 GLN A 111      16.107   9.869  21.780  1.00 87.34           N
ATOM   1485 1HE2 GLN A 111      16.883   9.638  21.193  1.00 87.34           H
ATOM   1486 2HE2 GLN A 111      16.263  10.296  22.670  1.00 87.34           H
ATOM   1487  HN  GLN A 111      15.522   7.297  17.701  1.00 87.34           H
ATOM   1488  N   TRP A 112      11.876   8.604  17.727  1.00 89.83           N
ATOM   1489  CA  TRP A 112      11.276   9.601  16.856  1.00 89.83           C
ATOM   1490  C   TRP A 112      11.861  10.965  17.227  1.00 89.83           C
ATOM   1491  O   TRP A 112      11.599  11.483  18.311  1.00 89.83           O
ATOM   1492  HA  TRP A 112      11.540   9.348  15.829  1.00 89.83           H
ATOM   1493  CB  TRP A 112       9.749   9.560  16.946  1.00 89.83           C
ATOM   1494 1HB  TRP A 112       9.412   8.539  16.771  1.00 89.83           H
ATOM   1495 2HB  TRP A 112       9.448   9.826  17.960  1.00 89.83           H
ATOM   1496  CG  TRP A 112       9.043  10.492  15.959  1.00 89.83           C
ATOM   1497  CD1 TRP A 112       8.623  11.747  16.165  1.00 89.83           C
ATOM   1498  HD1 TRP A 112       8.737  12.286  17.106  1.00 89.83           H
ATOM   1499  CD2 TRP A 112       8.690  10.188  14.593  1.00 89.83           C
ATOM   1500  NE1 TRP A 112       8.026  12.273  15.037  1.00 89.83           N
ATOM   1501  HE1 TRP A 112       7.636  13.189  14.946  1.00 89.83           H
ATOM   1502  CE2 TRP A 112       8.068  11.294  14.051  1.00 89.83           C
ATOM   1503  CE3 TRP A 112       8.888   9.017  13.841  1.00 89.83           C
ATOM   1504  HE3 TRP A 112       9.376   8.130  14.246  1.00 89.83           H
ATOM   1505  CZ2 TRP A 112       7.595  11.339  12.734  1.00 89.83           C
ATOM   1506  HZ2 TRP A 112       7.107  12.226  12.329  1.00 89.83           H
ATOM   1507  CZ3 TRP A 112       8.409   9.078  12.527  1.00 89.83           C
ATOM   1508  HZ3 TRP A 112       8.538   8.195  11.899  1.00 89.83           H
ATOM   1509  CH2 TRP A 112       7.782  10.184  11.966  1.00 89.83           C
ATOM   1510  HH2 TRP A 112       7.436  10.152  10.932  1.00 89.83           H
ATOM   1511  HN  TRP A 112      11.268   8.238  18.432  1.00 89.83           H
ATOM   1512  N   LYS A 113      12.642  11.508  16.305  1.00 91.14           N
ATOM   1513  CA  LYS A 113      13.376  12.734  16.573  1.00 91.14           C
ATOM   1514  C   LYS A 113      12.669  13.906  15.890  1.00 91.14           C
ATOM   1515  O   LYS A 113      13.111  15.049  15.997  1.00 91.14           O
ATOM   1516  HA  LYS A 113      13.355  12.898  17.650  1.00 91.14           H
ATOM   1517  CB  LYS A 113      14.843  12.579  16.167  1.00 91.14           C
ATOM   1518 1HB  LYS A 113      14.905  12.267  15.124  1.00 91.14           H
ATOM   1519 2HB  LYS A 113      15.348  13.543  16.240  1.00 91.14           H
ATOM   1520  CG  LYS A 113      15.553  11.556  17.055  1.00 91.14           C
ATOM   1521 1HG  LYS A 113      15.542  11.897  18.090  1.00 91.14           H
ATOM   1522 2HG  LYS A 113      15.015  10.608  17.026  1.00 91.14           H
ATOM   1523  CD  LYS A 113      16.998  11.343  16.599  1.00 91.14           C
ATOM   1524 1HD  LYS A 113      17.012  11.033  15.554  1.00 91.14           H
ATOM   1525 2HD  LYS A 113      17.545  12.284  16.659  1.00 91.14           H
ATOM   1526  CE  LYS A 113      17.694  10.286  17.459  1.00 91.14           C
ATOM   1527 1HE  LYS A 113      17.741  10.624  18.494  1.00 91.14           H
ATOM   1528 2HE  LYS A 113      17.115   9.363  17.451  1.00 91.14           H
ATOM   1529  NZ  LYS A 113      19.061  10.025  16.954  1.00 91.14           N
ATOM   1530 1HZ  LYS A 113      19.473   9.259  17.475  1.00 91.14           H
ATOM   1531 2HZ  LYS A 113      19.017   9.780  15.971  1.00 91.14           H
ATOM   1532 3HZ  LYS A 113      19.629  10.857  17.070  1.00 91.14           H
ATOM   1533  HN  LYS A 113      12.777  11.127  15.390  1.00 91.14           H
ATOM   1534  N   PHE A 114      11.583  13.582  15.204  1.00 92.56           N
ATOM   1535  CA  PHE A 114      10.948  14.539  14.313  1.00 92.56           C
ATOM   1536  C   PHE A 114       9.709  15.156  14.965  1.00 92.56           C
ATOM   1537  O   PHE A 114       9.241  14.675  15.996  1.00 92.56           O
ATOM   1538  HA  PHE A 114      11.677  15.323  14.108  1.00 92.56           H
ATOM   1539  CB  PHE A 114      10.522  13.770  13.061  1.00 92.56           C
ATOM   1540 1HB  PHE A 114       9.724  13.077  13.327  1.00 92.56           H
ATOM   1541 2HB  PHE A 114      10.106  14.473  12.339  1.00 92.56           H
ATOM   1542  CG  PHE A 114      11.656  12.988  12.395  1.00 92.56           C
ATOM   1543  CD1 PHE A 114      12.595  13.644  11.663  1.00 92.56           C
ATOM   1544  HD1 PHE A 114      12.541  14.727  11.551  1.00 92.56           H
ATOM   1545  CD2 PHE A 114      11.724  11.637  12.535  1.00 92.56           C
ATOM   1546  HD2 PHE A 114      10.971  11.111  13.122  1.00 92.56           H
ATOM   1547  CE1 PHE A 114      13.648  12.918  11.045  1.00 92.56           C
ATOM   1548  HE1 PHE A 114      14.401  13.444  10.458  1.00 92.56           H
ATOM   1549  CE2 PHE A 114      12.776  10.911  11.917  1.00 92.56           C
ATOM   1550  HE2 PHE A 114      12.831   9.828  12.030  1.00 92.56           H
ATOM   1551  CZ  PHE A 114      13.716  11.567  11.185  1.00 92.56           C
ATOM   1552  HZ  PHE A 114      14.524  11.010  10.711  1.00 92.56           H
ATOM   1553  HN  PHE A 114      11.139  12.687  15.249  1.00 92.56           H
ATOM   1554  N   GLN A 115       9.212  16.211  14.337  1.00 93.39           N
ATOM   1555  CA  GLN A 115       8.062  16.924  14.866  1.00 93.39           C
ATOM   1556  C   GLN A 115       6.789  16.097  14.672  1.00 93.39           C
ATOM   1557  O   GLN A 115       6.773  15.151  13.886  1.00 93.39           O
ATOM   1558  HA  GLN A 115       8.263  17.050  15.930  1.00 93.39           H
ATOM   1559  CB  GLN A 115       7.924  18.302  14.216  1.00 93.39           C
ATOM   1560 1HB  GLN A 115       7.918  18.197  13.131  1.00 93.39           H
ATOM   1561 2HB  GLN A 115       6.971  18.748  14.498  1.00 93.39           H
ATOM   1562  CG  GLN A 115       9.070  19.224  14.637  1.00 93.39           C
ATOM   1563 1HG  GLN A 115      10.025  18.748  14.416  1.00 93.39           H
ATOM   1564 2HG  GLN A 115       9.032  20.147  14.058  1.00 93.39           H
ATOM   1565  CD  GLN A 115       8.991  19.550  16.130  1.00 93.39           C
ATOM   1566  OE1 GLN A 115       7.953  19.438  16.762  1.00 93.39           O
ATOM   1567  NE2 GLN A 115      10.142  19.958  16.657  1.00 93.39           N
ATOM   1568 1HE2 GLN A 115      10.958  20.028  16.082  1.00 93.39           H
ATOM   1569 2HE2 GLN A 115      10.192  20.195  17.627  1.00 93.39           H
ATOM   1570  HN  GLN A 115       9.581  16.578  13.483  1.00 93.39           H
ATOM   1571  N   THR A 116       5.753  16.484  15.402  1.00 93.83           N
ATOM   1572  CA  THR A 116       4.504  15.743  15.381  1.00 93.83           C
ATOM   1573  C   THR A 116       3.916  15.730  13.968  1.00 93.83           C
ATOM   1574  O   THR A 116       3.324  14.737  13.548  1.00 93.83           O
ATOM   1575  HA  THR A 116       4.714  14.707  15.649  1.00 93.83           H
ATOM   1576  CB  THR A 116       3.569  16.360  16.423  1.00 93.83           C
ATOM   1577  HB  THR A 116       3.189  17.323  16.082  1.00 93.83           H
ATOM   1578  OG1 THR A 116       4.352  16.395  17.613  1.00 93.83           O
ATOM   1579  HG1 THR A 116       3.942  17.026  18.273  1.00 93.83           H
ATOM   1580  CG2 THR A 116       2.396  15.443  16.774  1.00 93.83           C
ATOM   1581 1HG2 THR A 116       2.777  14.506  17.179  1.00 93.83           H
ATOM   1582 2HG2 THR A 116       1.812  15.241  15.877  1.00 93.83           H
ATOM   1583 3HG2 THR A 116       1.765  15.930  17.517  1.00 93.83           H
ATOM   1584  HN  THR A 116       5.758  17.287  15.999  1.00 93.83           H
ATOM   1585  N   PHE A 117       4.099  16.844  13.275  1.00 94.62           N
ATOM   1586  CA  PHE A 117       3.591  16.974  11.920  1.00 94.62           C
ATOM   1587  C   PHE A 117       4.069  15.817  11.041  1.00 94.62           C
ATOM   1588  O   PHE A 117       3.281  15.225  10.305  1.00 94.62           O
ATOM   1589  HA  PHE A 117       2.502  16.957  11.980  1.00 94.62           H
ATOM   1590  CB  PHE A 117       4.143  18.287  11.360  1.00 94.62           C
ATOM   1591 1HB  PHE A 117       3.757  19.115  11.954  1.00 94.62           H
ATOM   1592 2HB  PHE A 117       5.227  18.291  11.474  1.00 94.62           H
ATOM   1593  CG  PHE A 117       3.798  18.529   9.889  1.00 94.62           C
ATOM   1594  CD1 PHE A 117       4.747  18.352   8.930  1.00 94.62           C
ATOM   1595  HD1 PHE A 117       5.752  18.037   9.210  1.00 94.62           H
ATOM   1596  CD2 PHE A 117       2.544  18.921   9.540  1.00 94.62           C
ATOM   1597  HD2 PHE A 117       1.784  19.064  10.308  1.00 94.62           H
ATOM   1598  CE1 PHE A 117       4.427  18.577   7.565  1.00 94.62           C
ATOM   1599  HE1 PHE A 117       5.187  18.435   6.797  1.00 94.62           H
ATOM   1600  CE2 PHE A 117       2.224  19.146   8.175  1.00 94.62           C
ATOM   1601  HE2 PHE A 117       1.219  19.461   7.895  1.00 94.62           H
ATOM   1602  CZ  PHE A 117       3.173  18.969   7.216  1.00 94.62           C
ATOM   1603  HZ  PHE A 117       2.927  19.142   6.168  1.00 94.62           H
ATOM   1604  HN  PHE A 117       4.584  17.646  13.624  1.00 94.62           H
ATOM   1605  N   MET A 118       5.358  15.528  11.148  1.00 94.25           N
ATOM   1606  CA  MET A 118       5.958  14.476  10.345  1.00 94.25           C
ATOM   1607  C   MET A 118       5.365  13.111  10.699  1.00 94.25           C
ATOM   1608  O   MET A 118       5.226  12.247   9.834  1.00 94.25           O
ATOM   1609  HA  MET A 118       5.721  14.725   9.311  1.00 94.25           H
ATOM   1610  CB  MET A 118       7.469  14.453  10.580  1.00 94.25           C
ATOM   1611 1HB  MET A 118       7.866  15.467  10.518  1.00 94.25           H
ATOM   1612 2HB  MET A 118       7.679  14.091  11.587  1.00 94.25           H
ATOM   1613  CG  MET A 118       8.171  13.561   9.555  1.00 94.25           C
ATOM   1614 1HG  MET A 118       9.241  13.529   9.759  1.00 94.25           H
ATOM   1615 2HG  MET A 118       7.800  12.539   9.636  1.00 94.25           H
ATOM   1616  SD  MET A 118       7.884  14.184   7.906  1.00 94.25           S
ATOM   1617  CE  MET A 118       8.870  15.671   7.961  1.00 94.25           C
ATOM   1618 1HE  MET A 118       8.500  16.323   8.752  1.00 94.25           H
ATOM   1619 2HE  MET A 118       9.909  15.410   8.162  1.00 94.25           H
ATOM   1620 3HE  MET A 118       8.803  16.187   7.003  1.00 94.25           H
ATOM   1621  HN  MET A 118       5.987  15.999  11.767  1.00 94.25           H
ATOM   1622  N   CYS A 119       5.032  12.958  11.972  1.00 93.32           N
ATOM   1623  CA  CYS A 119       4.459  11.712  12.452  1.00 93.32           C
ATOM   1624  C   CYS A 119       3.116  11.499  11.751  1.00 93.32           C
ATOM   1625  O   CYS A 119       2.813  10.393  11.305  1.00 93.32           O
ATOM   1626  HA  CYS A 119       5.163  10.922  12.188  1.00 93.32           H
ATOM   1627  CB  CYS A 119       4.316  11.704  13.975  1.00 93.32           C
ATOM   1628 1HB  CYS A 119       5.301  11.732  14.442  1.00 93.32           H
ATOM   1629 2HB  CYS A 119       3.783  12.597  14.303  1.00 93.32           H
ATOM   1630  SG  CYS A 119       3.413  10.206  14.512  1.00 93.32           S
ATOM   1631  HN  CYS A 119       5.146  13.666  12.669  1.00 93.32           H
ATOM   1632  N   LYS A 120       2.347  12.575  11.676  1.00 94.30           N
ATOM   1633  CA  LYS A 120       1.028  12.512  11.070  1.00 94.30           C
ATOM   1634  C   LYS A 120       1.164  12.077   9.609  1.00 94.30           C
ATOM   1635  O   LYS A 120       0.436  11.199   9.148  1.00 94.30           O
ATOM   1636  HA  LYS A 120       0.459  11.751  11.604  1.00 94.30           H
ATOM   1637  CB  LYS A 120       0.291  13.840  11.250  1.00 94.30           C
ATOM   1638 1HB  LYS A 120       0.918  14.660  10.900  1.00 94.30           H
ATOM   1639 2HB  LYS A 120      -0.611  13.846  10.637  1.00 94.30           H
ATOM   1640  CG  LYS A 120      -0.082  14.066  12.717  1.00 94.30           C
ATOM   1641 1HG  LYS A 120      -0.695  13.238  13.071  1.00 94.30           H
ATOM   1642 2HG  LYS A 120       0.821  14.077  13.327  1.00 94.30           H
ATOM   1643  CD  LYS A 120      -0.840  15.382  12.893  1.00 94.30           C
ATOM   1644 1HD  LYS A 120      -0.187  16.219  12.647  1.00 94.30           H
ATOM   1645 2HD  LYS A 120      -1.680  15.418  12.199  1.00 94.30           H
ATOM   1646  CE  LYS A 120      -1.351  15.533  14.328  1.00 94.30           C
ATOM   1647 1HE  LYS A 120      -1.327  14.566  14.832  1.00 94.30           H
ATOM   1648 2HE  LYS A 120      -0.694  16.199  14.886  1.00 94.30           H
ATOM   1649  NZ  LYS A 120      -2.731  16.068  14.333  1.00 94.30           N
ATOM   1650 1HZ  LYS A 120      -3.051  16.167  15.290  1.00 94.30           H
ATOM   1651 2HZ  LYS A 120      -2.744  16.974  13.878  1.00 94.30           H
ATOM   1652 3HZ  LYS A 120      -3.343  15.431  13.836  1.00 94.30           H
ATOM   1653  HN  LYS A 120       2.611  13.476  12.021  1.00 94.30           H
ATOM   1654  N   VAL A 121       2.102  12.712   8.921  1.00 94.22           N
ATOM   1655  CA  VAL A 121       2.289  12.460   7.502  1.00 94.22           C
ATOM   1656  C   VAL A 121       2.727  11.008   7.300  1.00 94.22           C
ATOM   1657  O   VAL A 121       2.135  10.282   6.503  1.00 94.22           O
ATOM   1658  HA  VAL A 121       1.326  12.607   7.012  1.00 94.22           H
ATOM   1659  CB  VAL A 121       3.278  13.470   6.917  1.00 94.22           C
ATOM   1660  HB  VAL A 121       4.189  13.432   7.515  1.00 94.22           H
ATOM   1661  CG1 VAL A 121       3.646  13.106   5.477  1.00 94.22           C
ATOM   1662 1HG1 VAL A 121       4.104  12.117   5.458  1.00 94.22           H
ATOM   1663 2HG1 VAL A 121       2.746  13.102   4.862  1.00 94.22           H
ATOM   1664 3HG1 VAL A 121       4.350  13.840   5.086  1.00 94.22           H
ATOM   1665  CG2 VAL A 121       2.721  14.893   6.998  1.00 94.22           C
ATOM   1666 1HG2 VAL A 121       1.789  14.951   6.436  1.00 94.22           H
ATOM   1667 2HG2 VAL A 121       2.534  15.151   8.041  1.00 94.22           H
ATOM   1668 3HG2 VAL A 121       3.445  15.590   6.576  1.00 94.22           H
ATOM   1669  HN  VAL A 121       2.726  13.386   9.316  1.00 94.22           H
ATOM   1670  N   VAL A 122       3.761  10.627   8.036  1.00 92.97           N
ATOM   1671  CA  VAL A 122       4.426   9.358   7.793  1.00 92.97           C
ATOM   1672  C   VAL A 122       3.436   8.216   8.029  1.00 92.97           C
ATOM   1673  O   VAL A 122       3.462   7.211   7.320  1.00 92.97           O
ATOM   1674  HA  VAL A 122       4.736   9.344   6.748  1.00 92.97           H
ATOM   1675  CB  VAL A 122       5.681   9.251   8.660  1.00 92.97           C
ATOM   1676  HB  VAL A 122       5.398   9.474   9.689  1.00 92.97           H
ATOM   1677  CG1 VAL A 122       6.251   7.831   8.627  1.00 92.97           C
ATOM   1678 1HG1 VAL A 122       5.505   7.132   9.004  1.00 92.97           H
ATOM   1679 2HG1 VAL A 122       6.511   7.568   7.602  1.00 92.97           H
ATOM   1680 3HG1 VAL A 122       7.143   7.783   9.252  1.00 92.97           H
ATOM   1681  CG2 VAL A 122       6.734  10.274   8.230  1.00 92.97           C
ATOM   1682 1HG2 VAL A 122       7.012  10.096   7.191  1.00 92.97           H
ATOM   1683 2HG2 VAL A 122       6.326  11.280   8.330  1.00 92.97           H
ATOM   1684 3HG2 VAL A 122       7.616  10.176   8.864  1.00 92.97           H
ATOM   1685  HN  VAL A 122       4.144  11.168   8.785  1.00 92.97           H
ATOM   1686  N   ASN A 123       2.587   8.408   9.028  1.00 91.33           N
ATOM   1687  CA  ASN A 123       1.622   7.386   9.396  1.00 91.33           C
ATOM   1688  C   ASN A 123       0.557   7.279   8.302  1.00 91.33           C
ATOM   1689  O   ASN A 123       0.104   6.183   7.977  1.00 91.33           O
ATOM   1690  HA  ASN A 123       2.201   6.470   9.504  1.00 91.33           H
ATOM   1691  CB  ASN A 123       0.918   7.740  10.707  1.00 91.33           C
ATOM   1692 1HB  ASN A 123       0.869   8.824  10.817  1.00 91.33           H
ATOM   1693 2HB  ASN A 123      -0.109   7.376  10.683  1.00 91.33           H
ATOM   1694  CG  ASN A 123       1.653   7.134  11.905  1.00 91.33           C
ATOM   1695  OD1 ASN A 123       2.442   6.212  11.780  1.00 91.33           O
ATOM   1696  ND2 ASN A 123       1.350   7.702  13.069  1.00 91.33           N
ATOM   1697 1HD2 ASN A 123       0.694   8.455  13.102  1.00 91.33           H
ATOM   1698 2HD2 ASN A 123       1.779   7.375  13.911  1.00 91.33           H
ATOM   1699  HN  ASN A 123       2.552   9.241   9.580  1.00 91.33           H
ATOM   1700  N   SER A 124       0.188   8.433   7.765  1.00 93.44           N
ATOM   1701  CA  SER A 124      -0.939   8.506   6.851  1.00 93.44           C
ATOM   1702  C   SER A 124      -0.503   8.087   5.446  1.00 93.44           C
ATOM   1703  O   SER A 124      -1.304   7.564   4.673  1.00 93.44           O
ATOM   1704  HA  SER A 124      -1.677   7.808   7.247  1.00 93.44           H
ATOM   1705  CB  SER A 124      -1.535   9.915   6.824  1.00 93.44           C
ATOM   1706 1HB  SER A 124      -2.318   9.963   6.067  1.00 93.44           H
ATOM   1707 2HB  SER A 124      -2.006  10.129   7.784  1.00 93.44           H
ATOM   1708  OG  SER A 124      -0.549  10.907   6.549  1.00 93.44           O
ATOM   1709  HG  SER A 124      -0.374  11.452   7.369  1.00 93.44           H
ATOM   1710  HN  SER A 124       0.645   9.304   7.944  1.00 93.44           H
ATOM   1711  N   MET A 125       0.767   8.334   5.157  1.00 94.17           N
ATOM   1712  CA  MET A 125       1.260   8.219   3.795  1.00 94.17           C
ATOM   1713  C   MET A 125       1.071   6.798   3.261  1.00 94.17           C
ATOM   1714  O   MET A 125       0.719   6.610   2.098  1.00 94.17           O
ATOM   1715  HA  MET A 125       0.665   8.918   3.208  1.00 94.17           H
ATOM   1716  CB  MET A 125       2.746   8.585   3.758  1.00 94.17           C
ATOM   1717 1HB  MET A 125       3.254   8.144   4.615  1.00 94.17           H
ATOM   1718 2HB  MET A 125       3.205   8.165   2.863  1.00 94.17           H
ATOM   1719  CG  MET A 125       2.937  10.103   3.771  1.00 94.17           C
ATOM   1720 1HG  MET A 125       2.346  10.545   4.573  1.00 94.17           H
ATOM   1721 2HG  MET A 125       3.980  10.345   3.974  1.00 94.17           H
ATOM   1722  SD  MET A 125       2.446  10.794   2.201  1.00 94.17           S
ATOM   1723  CE  MET A 125       1.411  12.136   2.762  1.00 94.17           C
ATOM   1724 1HE  MET A 125       0.583  11.736   3.348  1.00 94.17           H
ATOM   1725 2HE  MET A 125       1.999  12.815   3.380  1.00 94.17           H
ATOM   1726 3HE  MET A 125       1.018  12.677   1.901  1.00 94.17           H
ATOM   1727  HN  MET A 125       1.451   8.607   5.833  1.00 94.17           H
ATOM   1728  N   TYR A 126       1.314   5.834   4.137  1.00 89.19           N
ATOM   1729  CA  TYR A 126       1.190   4.435   3.764  1.00 89.19           C
ATOM   1730  C   TYR A 126      -0.249   4.098   3.370  1.00 89.19           C
ATOM   1731  O   TYR A 126      -0.484   3.471   2.338  1.00 89.19           O
ATOM   1732  HA  TYR A 126       1.844   4.256   2.910  1.00 89.19           H
ATOM   1733  CB  TYR A 126       1.567   3.631   5.010  1.00 89.19           C
ATOM   1734 1HB  TYR A 126       2.626   3.782   5.221  1.00 89.19           H
ATOM   1735 2HB  TYR A 126       1.013   4.022   5.863  1.00 89.19           H
ATOM   1736  CG  TYR A 126       1.296   2.130   4.887  1.00 89.19           C
ATOM   1737  CD1 TYR A 126       0.430   1.512   5.766  1.00 89.19           C
ATOM   1738  HD1 TYR A 126      -0.061   2.093   6.547  1.00 89.19           H
ATOM   1739  CD2 TYR A 126       1.917   1.395   3.898  1.00 89.19           C
ATOM   1740  HD2 TYR A 126       2.601   1.884   3.204  1.00 89.19           H
ATOM   1741  CE1 TYR A 126       0.174   0.099   5.651  1.00 89.19           C
ATOM   1742  HE1 TYR A 126      -0.507  -0.402   6.338  1.00 89.19           H
ATOM   1743  CE2 TYR A 126       1.661  -0.017   3.783  1.00 89.19           C
ATOM   1744  HE2 TYR A 126       2.145  -0.610   3.006  1.00 89.19           H
ATOM   1745  CZ  TYR A 126       0.803  -0.595   4.665  1.00 89.19           C
ATOM   1746  OH  TYR A 126       0.561  -1.929   4.556  1.00 89.19           O
ATOM   1747  HH  TYR A 126       0.724  -2.231   3.617  1.00 89.19           H
ATOM   1748  HN  TYR A 126       1.589   5.995   5.085  1.00 89.19           H
ATOM   1749  N   LYS A 127      -1.176   4.529   4.213  1.00 89.81           N
ATOM   1750  CA  LYS A 127      -2.578   4.203   4.014  1.00 89.81           C
ATOM   1751  C   LYS A 127      -3.061   4.824   2.702  1.00 89.81           C
ATOM   1752  O   LYS A 127      -3.861   4.225   1.985  1.00 89.81           O
ATOM   1753  HA  LYS A 127      -2.653   3.119   3.931  1.00 89.81           H
ATOM   1754  CB  LYS A 127      -3.403   4.621   5.233  1.00 89.81           C
ATOM   1755 1HB  LYS A 127      -3.138   5.637   5.525  1.00 89.81           H
ATOM   1756 2HB  LYS A 127      -4.462   4.631   4.974  1.00 89.81           H
ATOM   1757  CG  LYS A 127      -3.169   3.669   6.407  1.00 89.81           C
ATOM   1758 1HG  LYS A 127      -2.099   3.571   6.592  1.00 89.81           H
ATOM   1759 2HG  LYS A 127      -3.612   4.086   7.312  1.00 89.81           H
ATOM   1760  CD  LYS A 127      -3.771   2.291   6.125  1.00 89.81           C
ATOM   1761 1HD  LYS A 127      -4.820   2.399   5.850  1.00 89.81           H
ATOM   1762 2HD  LYS A 127      -3.264   1.836   5.275  1.00 89.81           H
ATOM   1763  CE  LYS A 127      -3.649   1.379   7.347  1.00 89.81           C
ATOM   1764 1HE  LYS A 127      -2.613   1.347   7.683  1.00 89.81           H
ATOM   1765 2HE  LYS A 127      -4.238   1.783   8.170  1.00 89.81           H
ATOM   1766  NZ  LYS A 127      -4.114   0.012   7.022  1.00 89.81           N
ATOM   1767 1HZ  LYS A 127      -4.071  -0.567   7.853  1.00 89.81           H
ATOM   1768 2HZ  LYS A 127      -5.070   0.051   6.686  1.00 89.81           H
ATOM   1769 3HZ  LYS A 127      -3.519  -0.385   6.303  1.00 89.81           H
ATOM   1770  HN  LYS A 127      -0.983   5.090   5.018  1.00 89.81           H
ATOM   1771  N   MET A 128      -2.554   6.017   2.427  1.00 93.37           N
ATOM   1772  CA  MET A 128      -2.894   6.709   1.196  1.00 93.37           C
ATOM   1773  C   MET A 128      -2.409   5.926  -0.026  1.00 93.37           C
ATOM   1774  O   MET A 128      -3.137   5.787  -1.007  1.00 93.37           O
ATOM   1775  HA  MET A 128      -3.983   6.773   1.187  1.00 93.37           H
ATOM   1776  CB  MET A 128      -2.255   8.099   1.198  1.00 93.37           C
ATOM   1777 1HB  MET A 128      -2.539   8.632   2.105  1.00 93.37           H
ATOM   1778 2HB  MET A 128      -1.170   8.004   1.211  1.00 93.37           H
ATOM   1779  CG  MET A 128      -2.688   8.903  -0.029  1.00 93.37           C
ATOM   1780 1HG  MET A 128      -2.493   8.331  -0.936  1.00 93.37           H
ATOM   1781 2HG  MET A 128      -3.762   9.088   0.006  1.00 93.37           H
ATOM   1782  SD  MET A 128      -1.805  10.454  -0.086  1.00 93.37           S
ATOM   1783  CE  MET A 128      -0.152   9.858  -0.402  1.00 93.37           C
ATOM   1784 1HE  MET A 128       0.158   9.200   0.409  1.00 93.37           H
ATOM   1785 2HE  MET A 128      -0.139   9.306  -1.342  1.00 93.37           H
ATOM   1786 3HE  MET A 128       0.532  10.703  -0.468  1.00 93.37           H
ATOM   1787  HN  MET A 128      -1.923   6.508   3.027  1.00 93.37           H
ATOM   1788  N   ASN A 129      -1.183   5.434   0.075  1.00 93.47           N
ATOM   1789  CA  ASN A 129      -0.606   4.639  -0.995  1.00 93.47           C
ATOM   1790  C   ASN A 129      -1.454   3.383  -1.206  1.00 93.47           C
ATOM   1791  O   ASN A 129      -1.841   3.073  -2.331  1.00 93.47           O
ATOM   1792  HA  ASN A 129      -0.603   5.291  -1.868  1.00 93.47           H
ATOM   1793  CB  ASN A 129       0.816   4.195  -0.645  1.00 93.47           C
ATOM   1794 1HB  ASN A 129       1.479   5.060  -0.636  1.00 93.47           H
ATOM   1795 2HB  ASN A 129       0.832   3.770   0.358  1.00 93.47           H
ATOM   1796  CG  ASN A 129       1.331   3.163  -1.650  1.00 93.47           C
ATOM   1797  OD1 ASN A 129       1.148   1.966  -1.499  1.00 93.47           O
ATOM   1798  ND2 ASN A 129       1.984   3.690  -2.682  1.00 93.47           N
ATOM   1799 1HD2 ASN A 129       2.100   4.682  -2.746  1.00 93.47           H
ATOM   1800 2HD2 ASN A 129       2.360   3.096  -3.393  1.00 93.47           H
ATOM   1801  HN  ASN A 129      -0.589   5.572   0.867  1.00 93.47           H
ATOM   1802  N   PHE A 130      -1.719   2.695  -0.105  1.00 89.63           N
ATOM   1803  CA  PHE A 130      -2.411   1.419  -0.169  1.00 89.63           C
ATOM   1804  C   PHE A 130      -3.734   1.550  -0.926  1.00 89.63           C
ATOM   1805  O   PHE A 130      -3.979   0.820  -1.885  1.00 89.63           O
ATOM   1806  HA  PHE A 130      -1.759   0.723  -0.697  1.00 89.63           H
ATOM   1807  CB  PHE A 130      -2.702   0.995   1.273  1.00 89.63           C
ATOM   1808 1HB  PHE A 130      -1.757   0.859   1.798  1.00 89.63           H
ATOM   1809 2HB  PHE A 130      -3.233   1.802   1.777  1.00 89.63           H
ATOM   1810  CG  PHE A 130      -3.524  -0.289   1.390  1.00 89.63           C
ATOM   1811  CD1 PHE A 130      -4.872  -0.221   1.563  1.00 89.63           C
ATOM   1812  HD1 PHE A 130      -5.365   0.749   1.618  1.00 89.63           H
ATOM   1813  CD2 PHE A 130      -2.908  -1.500   1.321  1.00 89.63           C
ATOM   1814  HD2 PHE A 130      -1.829  -1.555   1.182  1.00 89.63           H
ATOM   1815  CE1 PHE A 130      -5.635  -1.413   1.672  1.00 89.63           C
ATOM   1816  HE1 PHE A 130      -6.715  -1.358   1.811  1.00 89.63           H
ATOM   1817  CE2 PHE A 130      -3.672  -2.692   1.430  1.00 89.63           C
ATOM   1818  HE2 PHE A 130      -3.178  -3.662   1.374  1.00 89.63           H
ATOM   1819  CZ  PHE A 130      -5.019  -2.624   1.603  1.00 89.63           C
ATOM   1820  HZ  PHE A 130      -5.605  -3.539   1.686  1.00 89.63           H
ATOM   1821  HN  PHE A 130      -1.469   2.995   0.816  1.00 89.63           H
ATOM   1822  N   TYR A 131      -4.552   2.485  -0.466  1.00 90.43           N
ATOM   1823  CA  TYR A 131      -5.892   2.640  -1.007  1.00 90.43           C
ATOM   1824  C   TYR A 131      -5.844   3.066  -2.476  1.00 90.43           C
ATOM   1825  O   TYR A 131      -6.606   2.560  -3.298  1.00 90.43           O
ATOM   1826  HA  TYR A 131      -6.398   1.677  -0.932  1.00 90.43           H
ATOM   1827  CB  TYR A 131      -6.552   3.750  -0.187  1.00 90.43           C
ATOM   1828 1HB  TYR A 131      -5.917   4.635  -0.215  1.00 90.43           H
ATOM   1829 2HB  TYR A 131      -7.497   4.022  -0.658  1.00 90.43           H
ATOM   1830  CG  TYR A 131      -6.815   3.373   1.272  1.00 90.43           C
ATOM   1831  CD1 TYR A 131      -7.284   2.114   1.586  1.00 90.43           C
ATOM   1832  HD1 TYR A 131      -7.467   1.387   0.794  1.00 90.43           H
ATOM   1833  CD2 TYR A 131      -6.584   4.293   2.274  1.00 90.43           C
ATOM   1834  HD2 TYR A 131      -6.213   5.288   2.026  1.00 90.43           H
ATOM   1835  CE1 TYR A 131      -7.532   1.759   2.959  1.00 90.43           C
ATOM   1836  HE1 TYR A 131      -7.902   0.768   3.221  1.00 90.43           H
ATOM   1837  CE2 TYR A 131      -6.831   3.939   3.648  1.00 90.43           C
ATOM   1838  HE2 TYR A 131      -6.653   4.655   4.449  1.00 90.43           H
ATOM   1839  CZ  TYR A 131      -7.293   2.689   3.923  1.00 90.43           C
ATOM   1840  OH  TYR A 131      -7.527   2.354   5.220  1.00 90.43           O
ATOM   1841  HH  TYR A 131      -7.465   3.167   5.799  1.00 90.43           H
ATOM   1842  HN  TYR A 131      -4.313   3.129   0.261  1.00 90.43           H
ATOM   1843  N   SER A 132      -4.941   3.993  -2.761  1.00 91.67           N
ATOM   1844  CA  SER A 132      -4.802   4.511  -4.111  1.00 91.67           C
ATOM   1845  C   SER A 132      -4.349   3.396  -5.056  1.00 91.67           C
ATOM   1846  O   SER A 132      -4.849   3.286  -6.175  1.00 91.67           O
ATOM   1847  HA  SER A 132      -5.794   4.868  -4.387  1.00 91.67           H
ATOM   1848  CB  SER A 132      -3.812   5.677  -4.154  1.00 91.67           C
ATOM   1849 1HB  SER A 132      -3.660   5.987  -5.188  1.00 91.67           H
ATOM   1850 2HB  SER A 132      -4.234   6.531  -3.624  1.00 91.67           H
ATOM   1851  OG  SER A 132      -2.556   5.333  -3.573  1.00 91.67           O
ATOM   1852  HG  SER A 132      -2.465   5.765  -2.676  1.00 91.67           H
ATOM   1853  HN  SER A 132      -4.313   4.387  -2.090  1.00 91.67           H
ATOM   1854  N   CYS A 133      -3.409   2.598  -4.571  1.00 88.05           N
ATOM   1855  CA  CYS A 133      -2.872   1.506  -5.365  1.00 88.05           C
ATOM   1856  C   CYS A 133      -4.019   0.554  -5.711  1.00 88.05           C
ATOM   1857  O   CYS A 133      -4.182   0.169  -6.868  1.00 88.05           O
ATOM   1858  HA  CYS A 133      -2.453   1.952  -6.267  1.00 88.05           H
ATOM   1859  CB  CYS A 133      -1.733   0.787  -4.640  1.00 88.05           C
ATOM   1860 1HB  CYS A 133      -1.999   0.627  -3.596  1.00 88.05           H
ATOM   1861 2HB  CYS A 133      -1.572  -0.195  -5.083  1.00 88.05           H
ATOM   1862  SG  CYS A 133      -0.198   1.779  -4.747  1.00 88.05           S
ATOM   1863  HG  CYS A 133      -0.565   2.699  -3.860  1.00 88.05           H
ATOM   1864  HN  CYS A 133      -3.017   2.688  -3.656  1.00 88.05           H
ATOM   1865  N   VAL A 134      -4.783   0.203  -4.688  1.00 87.33           N
ATOM   1866  CA  VAL A 134      -5.865  -0.752  -4.855  1.00 87.33           C
ATOM   1867  C   VAL A 134      -6.811  -0.258  -5.951  1.00 87.33           C
ATOM   1868  O   VAL A 134      -7.168  -1.012  -6.855  1.00 87.33           O
ATOM   1869  HA  VAL A 134      -5.424  -1.697  -5.172  1.00 87.33           H
ATOM   1870  CB  VAL A 134      -6.570  -0.984  -3.517  1.00 87.33           C
ATOM   1871  HB  VAL A 134      -6.856  -0.011  -3.116  1.00 87.33           H
ATOM   1872  CG1 VAL A 134      -7.846  -1.807  -3.705  1.00 87.33           C
ATOM   1873 1HG1 VAL A 134      -8.526  -1.277  -4.371  1.00 87.33           H
ATOM   1874 2HG1 VAL A 134      -7.593  -2.775  -4.139  1.00 87.33           H
ATOM   1875 3HG1 VAL A 134      -8.327  -1.957  -2.738  1.00 87.33           H
ATOM   1876  CG2 VAL A 134      -5.630  -1.650  -2.510  1.00 87.33           C
ATOM   1877 1HG2 VAL A 134      -5.301  -2.612  -2.903  1.00 87.33           H
ATOM   1878 2HG2 VAL A 134      -4.764  -1.010  -2.343  1.00 87.33           H
ATOM   1879 3HG2 VAL A 134      -6.157  -1.803  -1.568  1.00 87.33           H
ATOM   1880  HN  VAL A 134      -4.673   0.559  -3.759  1.00 87.33           H
ATOM   1881  N   LEU A 135      -7.191   1.006  -5.835  1.00 89.42           N
ATOM   1882  CA  LEU A 135      -8.196   1.570  -6.720  1.00 89.42           C
ATOM   1883  C   LEU A 135      -7.629   1.657  -8.139  1.00 89.42           C
ATOM   1884  O   LEU A 135      -8.343   1.422  -9.112  1.00 89.42           O
ATOM   1885  HA  LEU A 135      -9.044   0.886  -6.729  1.00 89.42           H
ATOM   1886  CB  LEU A 135      -8.699   2.909  -6.176  1.00 89.42           C
ATOM   1887 1HB  LEU A 135      -7.841   3.568  -6.039  1.00 89.42           H
ATOM   1888 2HB  LEU A 135      -9.336   3.369  -6.931  1.00 89.42           H
ATOM   1889  CG  LEU A 135      -9.476   2.848  -4.860  1.00 89.42           C
ATOM   1890  HG  LEU A 135      -8.870   2.312  -4.130  1.00 89.42           H
ATOM   1891  CD1 LEU A 135      -9.719   4.252  -4.302  1.00 89.42           C
ATOM   1892 1HD1 LEU A 135      -8.763   4.742  -4.120  1.00 89.42           H
ATOM   1893 2HD1 LEU A 135     -10.295   4.834  -5.021  1.00 89.42           H
ATOM   1894 3HD1 LEU A 135     -10.274   4.180  -3.366  1.00 89.42           H
ATOM   1895  CD2 LEU A 135     -10.779   2.065  -5.029  1.00 89.42           C
ATOM   1896 1HD2 LEU A 135     -11.401   2.551  -5.780  1.00 89.42           H
ATOM   1897 2HD2 LEU A 135     -10.553   1.047  -5.348  1.00 89.42           H
ATOM   1898 3HD2 LEU A 135     -11.312   2.037  -4.078  1.00 89.42           H
ATOM   1899  HN  LEU A 135      -6.825   1.640  -5.153  1.00 89.42           H
ATOM   1900  N   LEU A 136      -6.349   1.995  -8.211  1.00 90.36           N
ATOM   1901  CA  LEU A 136      -5.692   2.165  -9.495  1.00 90.36           C
ATOM   1902  C   LEU A 136      -5.624   0.815 -10.212  1.00 90.36           C
ATOM   1903  O   LEU A 136      -5.860   0.735 -11.416  1.00 90.36           O
ATOM   1904  HA  LEU A 136      -6.306   2.841 -10.090  1.00 90.36           H
ATOM   1905  CB  LEU A 136      -4.328   2.835  -9.314  1.00 90.36           C
ATOM   1906 1HB  LEU A 136      -3.809   2.340  -8.493  1.00 90.36           H
ATOM   1907 2HB  LEU A 136      -3.738   2.662 -10.214  1.00 90.36           H
ATOM   1908  CG  LEU A 136      -4.351   4.339  -9.034  1.00 90.36           C
ATOM   1909  HG  LEU A 136      -5.067   4.526  -8.234  1.00 90.36           H
ATOM   1910  CD1 LEU A 136      -2.986   4.826  -8.543  1.00 90.36           C
ATOM   1911 1HD1 LEU A 136      -2.723   4.303  -7.623  1.00 90.36           H
ATOM   1912 2HD1 LEU A 136      -2.232   4.623  -9.304  1.00 90.36           H
ATOM   1913 3HD1 LEU A 136      -3.030   5.898  -8.351  1.00 90.36           H
ATOM   1914  CD2 LEU A 136      -4.830   5.118 -10.261  1.00 90.36           C
ATOM   1915 1HD2 LEU A 136      -4.157   4.928 -11.097  1.00 90.36           H
ATOM   1916 2HD2 LEU A 136      -5.837   4.796 -10.525  1.00 90.36           H
ATOM   1917 3HD2 LEU A 136      -4.836   6.184 -10.034  1.00 90.36           H
ATOM   1918  HN  LEU A 136      -5.767   2.151  -7.413  1.00 90.36           H
ATOM   1919  N   ILE A 137      -5.299  -0.212  -9.441  1.00 85.19           N
ATOM   1920  CA  ILE A 137      -5.180  -1.552  -9.990  1.00 85.19           C
ATOM   1921  C   ILE A 137      -6.528  -1.981 -10.574  1.00 85.19           C
ATOM   1922  O   ILE A 137      -6.580  -2.594 -11.639  1.00 85.19           O
ATOM   1923  HA  ILE A 137      -4.451  -1.510 -10.800  1.00 85.19           H
ATOM   1924  CB  ILE A 137      -4.632  -2.516  -8.937  1.00 85.19           C
ATOM   1925  HB  ILE A 137      -5.158  -2.334  -8.000  1.00 85.19           H
ATOM   1926  CG1 ILE A 137      -3.146  -2.259  -8.679  1.00 85.19           C
ATOM   1927 1HG1 ILE A 137      -2.566  -2.550  -9.555  1.00 85.19           H
ATOM   1928 2HG1 ILE A 137      -2.979  -1.193  -8.525  1.00 85.19           H
ATOM   1929  CG2 ILE A 137      -4.902  -3.970  -9.331  1.00 85.19           C
ATOM   1930 1HG2 ILE A 137      -5.977  -4.128  -9.423  1.00 85.19           H
ATOM   1931 2HG2 ILE A 137      -4.421  -4.184 -10.285  1.00 85.19           H
ATOM   1932 3HG2 ILE A 137      -4.502  -4.634  -8.565  1.00 85.19           H
ATOM   1933  CD1 ILE A 137      -2.659  -3.039  -7.456  1.00 85.19           C
ATOM   1934 1HD1 ILE A 137      -3.225  -2.728  -6.578  1.00 85.19           H
ATOM   1935 2HD1 ILE A 137      -2.805  -4.106  -7.623  1.00 85.19           H
ATOM   1936 3HD1 ILE A 137      -1.600  -2.838  -7.295  1.00 85.19           H
ATOM   1937  HN  ILE A 137      -5.120  -0.140  -8.460  1.00 85.19           H
ATOM   1938  N   MET A 138      -7.585  -1.640  -9.852  1.00 85.60           N
ATOM   1939  CA  MET A 138      -8.932  -1.930 -10.313  1.00 85.60           C
ATOM   1940  C   MET A 138      -9.203  -1.268 -11.665  1.00 85.60           C
ATOM   1941  O   MET A 138      -9.687  -1.915 -12.592  1.00 85.60           O
ATOM   1942  HA  MET A 138      -8.980  -3.015 -10.417  1.00 85.60           H
ATOM   1943  CB  MET A 138      -9.945  -1.424  -9.284  1.00 85.60           C
ATOM   1944 1HB  MET A 138      -9.669  -1.781  -8.292  1.00 85.60           H
ATOM   1945 2HB  MET A 138      -9.920  -0.335  -9.250  1.00 85.60           H
ATOM   1946  CG  MET A 138     -11.358  -1.897  -9.628  1.00 85.60           C
ATOM   1947 1HG  MET A 138     -11.618  -1.590 -10.641  1.00 85.60           H
ATOM   1948 2HG  MET A 138     -11.402  -2.986  -9.604  1.00 85.60           H
ATOM   1949  SD  MET A 138     -12.530  -1.215  -8.466  1.00 85.60           S
ATOM   1950  CE  MET A 138     -12.292   0.527  -8.773  1.00 85.60           C
ATOM   1951 1HE  MET A 138     -11.256   0.794  -8.566  1.00 85.60           H
ATOM   1952 2HE  MET A 138     -12.523   0.747  -9.816  1.00 85.60           H
ATOM   1953 3HE  MET A 138     -12.952   1.104  -8.126  1.00 85.60           H
ATOM   1954  HN  MET A 138      -7.532  -1.176  -8.968  1.00 85.60           H
ATOM   1955  N   CYS A 139      -8.879   0.015 -11.735  1.00 88.43           N
ATOM   1956  CA  CYS A 139      -9.209   0.808 -12.907  1.00 88.43           C
ATOM   1957  C   CYS A 139      -8.424   0.255 -14.098  1.00 88.43           C
ATOM   1958  O   CYS A 139      -8.932   0.218 -15.217  1.00 88.43           O
ATOM   1959  HA  CYS A 139     -10.282   0.699 -13.066  1.00 88.43           H
ATOM   1960  CB  CYS A 139      -8.931   2.295 -12.681  1.00 88.43           C
ATOM   1961 1HB  CYS A 139      -7.904   2.435 -12.344  1.00 88.43           H
ATOM   1962 2HB  CYS A 139      -9.036   2.840 -13.619  1.00 88.43           H
ATOM   1963  SG  CYS A 139     -10.092   2.967 -11.435  1.00 88.43           S
ATOM   1964  HG  CYS A 139      -9.442   2.500 -10.373  1.00 88.43           H
ATOM   1965  HN  CYS A 139      -8.400   0.511 -11.010  1.00 88.43           H
ATOM   1966  N   ILE A 140      -7.198  -0.160 -13.816  1.00 84.46           N
ATOM   1967  CA  ILE A 140      -6.345  -0.729 -14.846  1.00 84.46           C
ATOM   1968  C   ILE A 140      -7.033  -1.954 -15.452  1.00 84.46           C
ATOM   1969  O   ILE A 140      -7.020  -2.140 -16.668  1.00 84.46           O
ATOM   1970  HA  ILE A 140      -6.229   0.023 -15.626  1.00 84.46           H
ATOM   1971  CB  ILE A 140      -4.951  -1.020 -14.287  1.00 84.46           C
ATOM   1972  HB  ILE A 140      -5.066  -1.501 -13.316  1.00 84.46           H
ATOM   1973  CG1 ILE A 140      -4.170   0.276 -14.059  1.00 84.46           C
ATOM   1974 1HG1 ILE A 140      -3.896   0.714 -15.019  1.00 84.46           H
ATOM   1975 2HG1 ILE A 140      -4.803   1.001 -13.547  1.00 84.46           H
ATOM   1976  CG2 ILE A 140      -4.192  -1.996 -15.188  1.00 84.46           C
ATOM   1977 1HG2 ILE A 140      -4.744  -2.933 -15.255  1.00 84.46           H
ATOM   1978 2HG2 ILE A 140      -4.086  -1.564 -16.183  1.00 84.46           H
ATOM   1979 3HG2 ILE A 140      -3.204  -2.185 -14.767  1.00 84.46           H
ATOM   1980  CD1 ILE A 140      -2.909   0.018 -13.231  1.00 84.46           C
ATOM   1981 1HD1 ILE A 140      -3.189  -0.397 -12.263  1.00 84.46           H
ATOM   1982 2HD1 ILE A 140      -2.268  -0.688 -13.758  1.00 84.46           H
ATOM   1983 3HD1 ILE A 140      -2.373   0.956 -13.084  1.00 84.46           H
ATOM   1984  HN  ILE A 140      -6.787  -0.112 -12.906  1.00 84.46           H
ATOM   1985  N   SER A 141      -7.617  -2.758 -14.576  1.00 80.37           N
ATOM   1986  CA  SER A 141      -8.186  -4.029 -14.991  1.00 80.37           C
ATOM   1987  C   SER A 141      -9.440  -3.790 -15.835  1.00 80.37           C
ATOM   1988  O   SER A 141      -9.670  -4.487 -16.822  1.00 80.37           O
ATOM   1989  HA  SER A 141      -7.411  -4.512 -15.586  1.00 80.37           H
ATOM   1990  CB  SER A 141      -8.519  -4.905 -13.781  1.00 80.37           C
ATOM   1991 1HB  SER A 141      -9.248  -4.392 -13.153  1.00 80.37           H
ATOM   1992 2HB  SER A 141      -8.985  -5.830 -14.120  1.00 80.37           H
ATOM   1993  OG  SER A 141      -7.362  -5.212 -13.009  1.00 80.37           O
ATOM   1994  HG  SER A 141      -7.199  -4.492 -12.335  1.00 80.37           H
ATOM   1995  HN  SER A 141      -7.704  -2.554 -13.601  1.00 80.37           H
ATOM   1996  N   VAL A 142     -10.218  -2.803 -15.415  1.00 82.74           N
ATOM   1997  CA  VAL A 142     -11.408  -2.422 -16.156  1.00 82.74           C
ATOM   1998  C   VAL A 142     -11.002  -1.930 -17.547  1.00 82.74           C
ATOM   1999  O   VAL A 142     -11.625  -2.293 -18.543  1.00 82.74           O
ATOM   2000  HA  VAL A 142     -12.027  -3.312 -16.265  1.00 82.74           H
ATOM   2001  CB  VAL A 142     -12.207  -1.384 -15.364  1.00 82.74           C
ATOM   2002  HB  VAL A 142     -11.539  -0.556 -15.129  1.00 82.74           H
ATOM   2003  CG1 VAL A 142     -13.365  -0.832 -16.198  1.00 82.74           C
ATOM   2004 1HG1 VAL A 142     -12.972  -0.358 -17.097  1.00 82.74           H
ATOM   2005 2HG1 VAL A 142     -14.032  -1.647 -16.478  1.00 82.74           H
ATOM   2006 3HG1 VAL A 142     -13.916  -0.097 -15.611  1.00 82.74           H
ATOM   2007  CG2 VAL A 142     -12.712  -1.971 -14.045  1.00 82.74           C
ATOM   2008 1HG2 VAL A 142     -13.357  -2.826 -14.250  1.00 82.74           H
ATOM   2009 2HG2 VAL A 142     -11.863  -2.293 -13.442  1.00 82.74           H
ATOM   2010 3HG2 VAL A 142     -13.276  -1.212 -13.502  1.00 82.74           H
ATOM   2011  HN  VAL A 142     -10.046  -2.269 -14.587  1.00 82.74           H
ATOM   2012  N   ASP A 143      -9.961  -1.112 -17.569  1.00 83.43           N
ATOM   2013  CA  ASP A 143      -9.529  -0.485 -18.807  1.00 83.43           C
ATOM   2014  C   ASP A 143      -9.074  -1.566 -19.790  1.00 83.43           C
ATOM   2015  O   ASP A 143      -9.359  -1.483 -20.983  1.00 83.43           O
ATOM   2016  HA  ASP A 143     -10.397   0.068 -19.167  1.00 83.43           H
ATOM   2017  CB  ASP A 143      -8.349   0.459 -18.563  1.00 83.43           C
ATOM   2018 1HB  ASP A 143      -8.584   1.136 -17.742  1.00 83.43           H
ATOM   2019 2HB  ASP A 143      -7.474  -0.117 -18.262  1.00 83.43           H
ATOM   2020  CG  ASP A 143      -8.026   1.268 -19.821  1.00 83.43           C
ATOM   2021  OD1 ASP A 143      -8.981   1.843 -20.387  1.00 83.43           O
ATOM   2022  OD2 ASP A 143      -6.831   1.294 -20.188  1.00 83.43           O
ATOM   2023  HN  ASP A 143      -9.417  -0.876 -16.764  1.00 83.43           H
ATOM   2024  N   ARG A 144      -8.375  -2.554 -19.251  1.00 77.19           N
ATOM   2025  CA  ARG A 144      -7.843  -3.628 -20.072  1.00 77.19           C
ATOM   2026  C   ARG A 144      -8.983  -4.439 -20.690  1.00 77.19           C
ATOM   2027  O   ARG A 144      -8.883  -4.888 -21.831  1.00 77.19           O
ATOM   2028  HA  ARG A 144      -7.256  -3.126 -20.842  1.00 77.19           H
ATOM   2029  CB  ARG A 144      -6.951  -4.560 -19.249  1.00 77.19           C
ATOM   2030 1HB  ARG A 144      -7.412  -4.748 -18.279  1.00 77.19           H
ATOM   2031 2HB  ARG A 144      -6.863  -5.523 -19.752  1.00 77.19           H
ATOM   2032  CG  ARG A 144      -5.560  -3.953 -19.050  1.00 77.19           C
ATOM   2033 1HG  ARG A 144      -5.133  -3.688 -20.017  1.00 77.19           H
ATOM   2034 2HG  ARG A 144      -5.640  -3.032 -18.473  1.00 77.19           H
ATOM   2035  CD  ARG A 144      -4.633  -4.934 -18.329  1.00 77.19           C
ATOM   2036 1HD  ARG A 144      -5.023  -5.152 -17.335  1.00 77.19           H
ATOM   2037 2HD  ARG A 144      -4.595  -5.878 -18.872  1.00 77.19           H
ATOM   2038  NE  ARG A 144      -3.273  -4.359 -18.223  1.00 77.19           N
ATOM   2039  HE  ARG A 144      -3.123  -3.440 -18.587  1.00 77.19           H
ATOM   2040  CZ  ARG A 144      -2.231  -4.993 -17.668  1.00 77.19           C
ATOM   2041  NH1 ARG A 144      -2.374  -6.226 -17.164  1.00 77.19           N
ATOM   2042 1HH1 ARG A 144      -3.265  -6.680 -17.200  1.00 77.19           H
ATOM   2043 2HH1 ARG A 144      -1.591  -6.692 -16.752  1.00 77.19           H
ATOM   2044  NH2 ARG A 144      -1.042  -4.375 -17.626  1.00 77.19           N
ATOM   2045 1HH2 ARG A 144      -0.254  -4.834 -17.216  1.00 77.19           H
ATOM   2046 2HH2 ARG A 144      -0.943  -3.455 -18.005  1.00 77.19           H
ATOM   2047  HN  ARG A 144      -8.172  -2.628 -18.275  1.00 77.19           H
ATOM   2048  N   TYR A 145     -10.041  -4.602 -19.910  1.00 78.81           N
ATOM   2049  CA  TYR A 145     -11.220  -5.307 -20.385  1.00 78.81           C
ATOM   2050  C   TYR A 145     -11.837  -4.594 -21.589  1.00 78.81           C
ATOM   2051  O   TYR A 145     -12.105  -5.218 -22.615  1.00 78.81           O
ATOM   2052  HA  TYR A 145     -10.914  -6.310 -20.683  1.00 78.81           H
ATOM   2053  CB  TYR A 145     -12.219  -5.285 -19.226  1.00 78.81           C
ATOM   2054 1HB  TYR A 145     -11.879  -5.975 -18.454  1.00 78.81           H
ATOM   2055 2HB  TYR A 145     -12.226  -4.289 -18.784  1.00 78.81           H
ATOM   2056  CG  TYR A 145     -13.647  -5.658 -19.630  1.00 78.81           C
ATOM   2057  CD1 TYR A 145     -14.594  -4.670 -19.808  1.00 78.81           C
ATOM   2058  HD1 TYR A 145     -14.324  -3.624 -19.662  1.00 78.81           H
ATOM   2059  CD2 TYR A 145     -13.989  -6.982 -19.815  1.00 78.81           C
ATOM   2060  HD2 TYR A 145     -13.241  -7.763 -19.674  1.00 78.81           H
ATOM   2061  CE1 TYR A 145     -15.938  -5.021 -20.188  1.00 78.81           C
ATOM   2062  HE1 TYR A 145     -16.695  -4.250 -20.332  1.00 78.81           H
ATOM   2063  CE2 TYR A 145     -15.333  -7.333 -20.195  1.00 78.81           C
ATOM   2064  HE2 TYR A 145     -15.616  -8.375 -20.344  1.00 78.81           H
ATOM   2065  CZ  TYR A 145     -16.241  -6.335 -20.363  1.00 78.81           C
ATOM   2066  OH  TYR A 145     -17.510  -6.666 -20.721  1.00 78.81           O
ATOM   2067  HH  TYR A 145     -17.573  -7.651 -20.885  1.00 78.81           H
ATOM   2068  HN  TYR A 145     -10.102  -4.263 -18.971  1.00 78.81           H
ATOM   2069  N   ILE A 146     -12.046  -3.296 -21.424  1.00 79.44           N
ATOM   2070  CA  ILE A 146     -12.654  -2.496 -22.475  1.00 79.44           C
ATOM   2071  C   ILE A 146     -11.791  -2.577 -23.735  1.00 79.44           C
ATOM   2072  O   ILE A 146     -12.314  -2.679 -24.844  1.00 79.44           O
ATOM   2073  HA  ILE A 146     -13.628  -2.932 -22.695  1.00 79.44           H
ATOM   2074  CB  ILE A 146     -12.897  -1.067 -21.987  1.00 79.44           C
ATOM   2075  HB  ILE A 146     -11.958  -0.674 -21.598  1.00 79.44           H
ATOM   2076  CG1 ILE A 146     -13.907  -1.044 -20.837  1.00 79.44           C
ATOM   2077 1HG1 ILE A 146     -14.900  -1.287 -21.216  1.00 79.44           H
ATOM   2078 2HG1 ILE A 146     -13.648  -1.810 -20.106  1.00 79.44           H
ATOM   2079  CG2 ILE A 146     -13.323  -0.158 -23.142  1.00 79.44           C
ATOM   2080 1HG2 ILE A 146     -12.539  -0.140 -23.898  1.00 79.44           H
ATOM   2081 2HG2 ILE A 146     -14.245  -0.539 -23.583  1.00 79.44           H
ATOM   2082 3HG2 ILE A 146     -13.490   0.852 -22.767  1.00 79.44           H
ATOM   2083  CD1 ILE A 146     -13.936   0.328 -20.160  1.00 79.44           C
ATOM   2084 1HD1 ILE A 146     -12.947   0.557 -19.761  1.00 79.44           H
ATOM   2085 2HD1 ILE A 146     -14.219   1.087 -20.889  1.00 79.44           H
ATOM   2086 3HD1 ILE A 146     -14.662   0.316 -19.347  1.00 79.44           H
ATOM   2087  HN  ILE A 146     -11.808  -2.792 -20.594  1.00 79.44           H
ATOM   2088  N   ALA A 147     -10.484  -2.529 -23.523  1.00 78.61           N
ATOM   2089  CA  ALA A 147      -9.547  -2.500 -24.633  1.00 78.61           C
ATOM   2090  C   ALA A 147      -9.669  -3.798 -25.433  1.00 78.61           C
ATOM   2091  O   ALA A 147      -9.447  -3.810 -26.643  1.00 78.61           O
ATOM   2092  HA  ALA A 147      -9.817  -1.661 -25.275  1.00 78.61           H
ATOM   2093  CB  ALA A 147      -8.130  -2.275 -24.100  1.00 78.61           C
ATOM   2094 1HB  ALA A 147      -8.090  -1.326 -23.565  1.00 78.61           H
ATOM   2095 2HB  ALA A 147      -7.865  -3.086 -23.421  1.00 78.61           H
ATOM   2096 3HB  ALA A 147      -7.427  -2.253 -24.932  1.00 78.61           H
ATOM   2097  HN  ALA A 147     -10.065  -2.509 -22.616  1.00 78.61           H
ATOM   2098  N   ILE A 148     -10.022  -4.861 -24.725  1.00 74.44           N
ATOM   2099  CA  ILE A 148     -10.003  -6.191 -25.310  1.00 74.44           C
ATOM   2100  C   ILE A 148     -11.404  -6.540 -25.816  1.00 74.44           C
ATOM   2101  O   ILE A 148     -11.555  -7.091 -26.906  1.00 74.44           O
ATOM   2102  HA  ILE A 148      -9.325  -6.163 -26.163  1.00 74.44           H
ATOM   2103  CB  ILE A 148      -9.438  -7.206 -24.315  1.00 74.44           C
ATOM   2104  HB  ILE A 148     -10.000  -7.122 -23.385  1.00 74.44           H
ATOM   2105  CG1 ILE A 148      -7.975  -6.899 -23.990  1.00 74.44           C
ATOM   2106 1HG1 ILE A 148      -7.353  -7.111 -24.859  1.00 74.44           H
ATOM   2107 2HG1 ILE A 148      -7.863  -5.838 -23.769  1.00 74.44           H
ATOM   2108  CG2 ILE A 148      -9.624  -8.636 -24.826  1.00 74.44           C
ATOM   2109 1HG2 ILE A 148     -10.686  -8.837 -24.965  1.00 74.44           H
ATOM   2110 2HG2 ILE A 148      -9.104  -8.752 -25.777  1.00 74.44           H
ATOM   2111 3HG2 ILE A 148      -9.213  -9.338 -24.100  1.00 74.44           H
ATOM   2112  CD1 ILE A 148      -7.493  -7.728 -22.797  1.00 74.44           C
ATOM   2113 1HD1 ILE A 148      -8.102  -7.495 -21.923  1.00 74.44           H
ATOM   2114 2HD1 ILE A 148      -7.584  -8.788 -23.031  1.00 74.44           H
ATOM   2115 3HD1 ILE A 148      -6.450  -7.490 -22.587  1.00 74.44           H
ATOM   2116  HN  ILE A 148     -10.316  -4.824 -23.770  1.00 74.44           H
ATOM   2117  N   ALA A 149     -12.394  -6.205 -25.001  1.00 76.06           N
ATOM   2118  CA  ALA A 149     -13.765  -6.587 -25.293  1.00 76.06           C
ATOM   2119  C   ALA A 149     -14.336  -5.647 -26.357  1.00 76.06           C
ATOM   2120  O   ALA A 149     -14.989  -6.093 -27.299  1.00 76.06           O
ATOM   2121  HA  ALA A 149     -13.750  -7.603 -25.689  1.00 76.06           H
ATOM   2122  CB  ALA A 149     -14.585  -6.573 -24.002  1.00 76.06           C
ATOM   2123 1HB  ALA A 149     -14.155  -7.279 -23.291  1.00 76.06           H
ATOM   2124 2HB  ALA A 149     -14.571  -5.571 -23.573  1.00 76.06           H
ATOM   2125 3HB  ALA A 149     -15.614  -6.859 -24.221  1.00 76.06           H
ATOM   2126  HN  ALA A 149     -12.271  -5.684 -24.157  1.00 76.06           H
ATOM   2127  N   GLN A 150     -14.070  -4.362 -26.170  1.00 78.29           N
ATOM   2128  CA  GLN A 150     -14.647  -3.346 -27.033  1.00 78.29           C
ATOM   2129  C   GLN A 150     -13.550  -2.657 -27.848  1.00 78.29           C
ATOM   2130  O   GLN A 150     -13.573  -1.440 -28.023  1.00 78.29           O
ATOM   2131  HA  GLN A 150     -15.323  -3.881 -27.700  1.00 78.29           H
ATOM   2132  CB  GLN A 150     -15.447  -2.326 -26.220  1.00 78.29           C
ATOM   2133 1HB  GLN A 150     -14.786  -1.811 -25.523  1.00 78.29           H
ATOM   2134 2HB  GLN A 150     -15.861  -1.568 -26.886  1.00 78.29           H
ATOM   2135  CG  GLN A 150     -16.580  -3.007 -25.449  1.00 78.29           C
ATOM   2136 1HG  GLN A 150     -17.125  -3.677 -26.113  1.00 78.29           H
ATOM   2137 2HG  GLN A 150     -16.163  -3.620 -24.650  1.00 78.29           H
ATOM   2138  CD  GLN A 150     -17.540  -1.973 -24.858  1.00 78.29           C
ATOM   2139  OE1 GLN A 150     -17.423  -0.780 -25.082  1.00 78.29           O
ATOM   2140  NE2 GLN A 150     -18.494  -2.496 -24.092  1.00 78.29           N
ATOM   2141 1HE2 GLN A 150     -18.534  -3.485 -23.949  1.00 78.29           H
ATOM   2142 2HE2 GLN A 150     -19.171  -1.900 -23.661  1.00 78.29           H
ATOM   2143  HN  GLN A 150     -13.475  -4.014 -25.446  1.00 78.29           H
ATOM   2144  N   ALA A 151     -12.615  -3.467 -28.325  1.00 74.56           N
ATOM   2145  CA  ALA A 151     -11.385  -2.939 -28.889  1.00 74.56           C
ATOM   2146  C   ALA A 151     -11.722  -1.827 -29.885  1.00 74.56           C
ATOM   2147  O   ALA A 151     -11.079  -0.779 -29.892  1.00 74.56           O
ATOM   2148  HA  ALA A 151     -10.799  -2.517 -28.072  1.00 74.56           H
ATOM   2149  CB  ALA A 151     -10.589  -4.076 -29.532  1.00 74.56           C
ATOM   2150 1HB  ALA A 151     -10.349  -4.824 -28.776  1.00 74.56           H
ATOM   2151 2HB  ALA A 151     -11.183  -4.534 -30.322  1.00 74.56           H
ATOM   2152 3HB  ALA A 151      -9.666  -3.679 -29.955  1.00 74.56           H
ATOM   2153  HN  ALA A 151     -12.688  -4.464 -28.329  1.00 74.56           H
ATOM   2154  N   MET A 152     -12.730  -2.095 -30.703  1.00 70.98           N
ATOM   2155  CA  MET A 152     -13.144  -1.141 -31.718  1.00 70.98           C
ATOM   2156  C   MET A 152     -13.554   0.190 -31.084  1.00 70.98           C
ATOM   2157  O   MET A 152     -12.979   1.233 -31.394  1.00 70.98           O
ATOM   2158  HA  MET A 152     -12.272  -0.994 -32.355  1.00 70.98           H
ATOM   2159  CB  MET A 152     -14.321  -1.715 -32.508  1.00 70.98           C
ATOM   2160 1HB  MET A 152     -15.039  -2.165 -31.823  1.00 70.98           H
ATOM   2161 2HB  MET A 152     -14.840  -0.911 -33.030  1.00 70.98           H
ATOM   2162  CG  MET A 152     -13.845  -2.762 -33.517  1.00 70.98           C
ATOM   2163 1HG  MET A 152     -12.980  -3.293 -33.122  1.00 70.98           H
ATOM   2164 2HG  MET A 152     -14.627  -3.504 -33.680  1.00 70.98           H
ATOM   2165  SD  MET A 152     -13.423  -1.973 -35.062  1.00 70.98           S
ATOM   2166  CE  MET A 152     -15.053  -1.759 -35.757  1.00 70.98           C
ATOM   2167 1HE  MET A 152     -15.530  -2.732 -35.872  1.00 70.98           H
ATOM   2168 2HE  MET A 152     -15.653  -1.137 -35.092  1.00 70.98           H
ATOM   2169 3HE  MET A 152     -14.973  -1.276 -36.731  1.00 70.98           H
ATOM   2170  HN  MET A 152     -13.259  -2.943 -30.680  1.00 70.98           H
ATOM   2171  N   ARG A 153     -14.546   0.112 -30.209  1.00 74.36           N
ATOM   2172  CA  ARG A 153     -15.071   1.303 -29.564  1.00 74.36           C
ATOM   2173  C   ARG A 153     -13.981   1.977 -28.727  1.00 74.36           C
ATOM   2174  O   ARG A 153     -13.934   3.203 -28.635  1.00 74.36           O
ATOM   2175  HA  ARG A 153     -15.390   1.946 -30.384  1.00 74.36           H
ATOM   2176  CB  ARG A 153     -16.259   0.963 -28.662  1.00 74.36           C
ATOM   2177 1HB  ARG A 153     -16.009   0.111 -28.030  1.00 74.36           H
ATOM   2178 2HB  ARG A 153     -16.468   1.802 -27.998  1.00 74.36           H
ATOM   2179  CG  ARG A 153     -17.503   0.641 -29.493  1.00 74.36           C
ATOM   2180 1HG  ARG A 153     -17.724   1.473 -30.162  1.00 74.36           H
ATOM   2181 2HG  ARG A 153     -17.310  -0.230 -30.121  1.00 74.36           H
ATOM   2182  CD  ARG A 153     -18.709   0.369 -28.592  1.00 74.36           C
ATOM   2183 1HD  ARG A 153     -18.539  -0.533 -28.005  1.00 74.36           H
ATOM   2184 2HD  ARG A 153     -18.838   1.190 -27.886  1.00 74.36           H
ATOM   2185  NE  ARG A 153     -19.930   0.214 -29.414  1.00 74.36           N
ATOM   2186  HE  ARG A 153     -19.842   0.302 -30.406  1.00 74.36           H
ATOM   2187  CZ  ARG A 153     -21.147  -0.038 -28.912  1.00 74.36           C
ATOM   2188  NH1 ARG A 153     -21.324  -0.166 -27.589  1.00 74.36           N
ATOM   2189 1HH1 ARG A 153     -20.544  -0.074 -26.970  1.00 74.36           H
ATOM   2190 2HH1 ARG A 153     -22.235  -0.354 -27.223  1.00 74.36           H
ATOM   2191  NH2 ARG A 153     -22.184  -0.159 -29.751  1.00 74.36           N
ATOM   2192 1HH2 ARG A 153     -23.098  -0.347 -29.393  1.00 74.36           H
ATOM   2193 2HH2 ARG A 153     -22.043  -0.062 -30.737  1.00 74.36           H
ATOM   2194  HN  ARG A 153     -14.988  -0.744 -29.940  1.00 74.36           H
ATOM   2195  N   ALA A 154     -13.133   1.147 -28.138  1.00 75.36           N
ATOM   2196  CA  ALA A 154     -12.116   1.639 -27.225  1.00 75.36           C
ATOM   2197  C   ALA A 154     -11.154   2.555 -27.985  1.00 75.36           C
ATOM   2198  O   ALA A 154     -10.597   3.489 -27.412  1.00 75.36           O
ATOM   2199  HA  ALA A 154     -12.618   2.218 -26.450  1.00 75.36           H
ATOM   2200  CB  ALA A 154     -11.400   0.456 -26.571  1.00 75.36           C
ATOM   2201 1HB  ALA A 154     -12.123  -0.146 -26.020  1.00 75.36           H
ATOM   2202 2HB  ALA A 154     -10.931  -0.156 -27.342  1.00 75.36           H
ATOM   2203 3HB  ALA A 154     -10.637   0.826 -25.886  1.00 75.36           H
ATOM   2204  HN  ALA A 154     -13.134   0.156 -28.276  1.00 75.36           H
ATOM   2205  N   HIS A 155     -10.989   2.254 -29.265  1.00 75.78           N
ATOM   2206  CA  HIS A 155     -10.119   3.050 -30.114  1.00 75.78           C
ATOM   2207  C   HIS A 155     -10.750   4.424 -30.350  1.00 75.78           C
ATOM   2208  O   HIS A 155     -10.095   5.450 -30.174  1.00 75.78           O
ATOM   2209  HA  HIS A 155      -9.183   3.178 -29.571  1.00 75.78           H
ATOM   2210  CB  HIS A 155      -9.806   2.310 -31.417  1.00 75.78           C
ATOM   2211 1HB  HIS A 155      -9.482   1.297 -31.178  1.00 75.78           H
ATOM   2212 2HB  HIS A 155     -10.721   2.223 -32.002  1.00 75.78           H
ATOM   2213  CG  HIS A 155      -8.747   2.976 -32.262  1.00 75.78           C
ATOM   2214  ND1 HIS A 155      -9.044   3.912 -33.236  1.00 75.78           N
ATOM   2215  HD1 HIS A 155      -9.959   4.236 -33.477  1.00 75.78           H
ATOM   2216  CD2 HIS A 155      -7.390   2.832 -32.267  1.00 75.78           C
ATOM   2217  HD2 HIS A 155      -6.817   2.169 -31.619  1.00 75.78           H
ATOM   2218  CE1 HIS A 155      -7.910   4.306 -33.797  1.00 75.78           C
ATOM   2219  HE1 HIS A 155      -7.813   5.038 -34.599  1.00 75.78           H
ATOM   2220  NE2 HIS A 155      -6.886   3.636 -33.195  1.00 75.78           N
ATOM   2221  HN  HIS A 155     -11.435   1.484 -29.721  1.00 75.78           H
ATOM   2222  N   THR A 156     -12.015   4.399 -30.745  1.00 75.26           N
ATOM   2223  CA  THR A 156     -12.705   5.621 -31.122  1.00 75.26           C
ATOM   2224  C   THR A 156     -12.837   6.553 -29.916  1.00 75.26           C
ATOM   2225  O   THR A 156     -12.767   7.773 -30.059  1.00 75.26           O
ATOM   2226  HA  THR A 156     -12.101   6.142 -31.864  1.00 75.26           H
ATOM   2227  CB  THR A 156     -14.050   5.232 -31.739  1.00 75.26           C
ATOM   2228  HB  THR A 156     -14.773   4.974 -30.965  1.00 75.26           H
ATOM   2229  OG1 THR A 156     -13.725   4.186 -32.650  1.00 75.26           O
ATOM   2230  HG1 THR A 156     -14.059   3.311 -32.300  1.00 75.26           H
ATOM   2231  CG2 THR A 156     -14.627   6.336 -32.629  1.00 75.26           C
ATOM   2232 1HG2 THR A 156     -13.932   6.547 -33.442  1.00 75.26           H
ATOM   2233 2HG2 THR A 156     -14.777   7.238 -32.036  1.00 75.26           H
ATOM   2234 3HG2 THR A 156     -15.581   6.009 -33.041  1.00 75.26           H
ATOM   2235  HN  THR A 156     -12.565   3.566 -30.808  1.00 75.26           H
ATOM   2236  N   TRP A 157     -13.025   5.943 -28.755  1.00 81.88           N
ATOM   2237  CA  TRP A 157     -13.344   6.700 -27.556  1.00 81.88           C
ATOM   2238  C   TRP A 157     -12.044   6.935 -26.785  1.00 81.88           C
ATOM   2239  O   TRP A 157     -12.070   7.202 -25.584  1.00 81.88           O
ATOM   2240  HA  TRP A 157     -13.771   7.653 -27.867  1.00 81.88           H
ATOM   2241  CB  TRP A 157     -14.411   5.984 -26.724  1.00 81.88           C
ATOM   2242 1HB  TRP A 157     -14.164   4.924 -26.670  1.00 81.88           H
ATOM   2243 2HB  TRP A 157     -14.382   6.370 -25.705  1.00 81.88           H
ATOM   2244  CG  TRP A 157     -15.832   6.134 -27.272  1.00 81.88           C
ATOM   2245  CD1 TRP A 157     -16.236   6.064 -28.547  1.00 81.88           C
ATOM   2246  HD1 TRP A 157     -15.572   5.882 -29.392  1.00 81.88           H
ATOM   2247  CD2 TRP A 157     -17.027   6.385 -26.503  1.00 81.88           C
ATOM   2248  NE1 TRP A 157     -17.599   6.250 -28.657  1.00 81.88           N
ATOM   2249  HE1 TRP A 157     -18.131   6.242 -29.504  1.00 81.88           H
ATOM   2250  CE2 TRP A 157     -18.095   6.452 -27.375  1.00 81.88           C
ATOM   2251  CE3 TRP A 157     -17.200   6.550 -25.118  1.00 81.88           C
ATOM   2252  HE3 TRP A 157     -16.373   6.502 -24.410  1.00 81.88           H
ATOM   2253  CZ2 TRP A 157     -19.411   6.685 -26.957  1.00 81.88           C
ATOM   2254  HZ2 TRP A 157     -20.238   6.733 -27.666  1.00 81.88           H
ATOM   2255  CZ3 TRP A 157     -18.521   6.782 -24.717  1.00 81.88           C
ATOM   2256  HZ3 TRP A 157     -18.712   6.918 -23.652  1.00 81.88           H
ATOM   2257  CH2 TRP A 157     -19.608   6.852 -25.582  1.00 81.88           C
ATOM   2258  HH2 TRP A 157     -20.608   7.037 -25.190  1.00 81.88           H
ATOM   2259  HN  TRP A 157     -12.962   4.954 -28.626  1.00 81.88           H
ATOM   2260  N   ARG A 158     -10.938   6.829 -27.506  1.00 80.82           N
ATOM   2261  CA  ARG A 158      -9.628   6.867 -26.879  1.00 80.82           C
ATOM   2262  C   ARG A 158      -9.453   8.170 -26.096  1.00 80.82           C
ATOM   2263  O   ARG A 158      -8.987   8.157 -24.958  1.00 80.82           O
ATOM   2264  HA  ARG A 158      -9.613   6.005 -26.213  1.00 80.82           H
ATOM   2265  CB  ARG A 158      -8.514   6.753 -27.921  1.00 80.82           C
ATOM   2266 1HB  ARG A 158      -8.651   5.843 -28.506  1.00 80.82           H
ATOM   2267 2HB  ARG A 158      -8.573   7.591 -28.616  1.00 80.82           H
ATOM   2268  CG  ARG A 158      -7.138   6.734 -27.253  1.00 80.82           C
ATOM   2269 1HG  ARG A 158      -7.017   7.624 -26.636  1.00 80.82           H
ATOM   2270 2HG  ARG A 158      -7.064   5.873 -26.588  1.00 80.82           H
ATOM   2271  CD  ARG A 158      -6.022   6.674 -28.298  1.00 80.82           C
ATOM   2272 1HD  ARG A 158      -6.191   5.838 -28.976  1.00 80.82           H
ATOM   2273 2HD  ARG A 158      -6.030   7.581 -28.902  1.00 80.82           H
ATOM   2274  NE  ARG A 158      -4.710   6.525 -27.629  1.00 80.82           N
ATOM   2275  HE  ARG A 158      -4.661   6.704 -26.646  1.00 80.82           H
ATOM   2276  CZ  ARG A 158      -3.583   6.165 -28.258  1.00 80.82           C
ATOM   2277  NH1 ARG A 158      -3.589   5.913 -29.574  1.00 80.82           N
ATOM   2278 1HH1 ARG A 158      -4.440   5.993 -30.095  1.00 80.82           H
ATOM   2279 2HH1 ARG A 158      -2.744   5.645 -30.036  1.00 80.82           H
ATOM   2280  NH2 ARG A 158      -2.449   6.061 -27.551  1.00 80.82           N
ATOM   2281 1HH2 ARG A 158      -1.600   5.793 -28.006  1.00 80.82           H
ATOM   2282 2HH2 ARG A 158      -2.453   6.250 -26.570  1.00 80.82           H
ATOM   2283  HN  ARG A 158     -10.927   6.719 -28.500  1.00 80.82           H
ATOM   2284  N   GLU A 159      -9.836   9.265 -26.737  1.00 81.46           N
ATOM   2285  CA  GLU A 159      -9.635  10.581 -26.156  1.00 81.46           C
ATOM   2286  C   GLU A 159     -10.522  10.758 -24.922  1.00 81.46           C
ATOM   2287  O   GLU A 159     -10.054  11.203 -23.876  1.00 81.46           O
ATOM   2288  HA  GLU A 159      -8.585  10.612 -25.865  1.00 81.46           H
ATOM   2289  CB  GLU A 159      -9.902  11.681 -27.186  1.00 81.46           C
ATOM   2290 1HB  GLU A 159     -10.862  11.505 -27.671  1.00 81.46           H
ATOM   2291 2HB  GLU A 159      -9.835  12.658 -26.706  1.00 81.46           H
ATOM   2292  CG  GLU A 159      -8.841  11.670 -28.288  1.00 81.46           C
ATOM   2293 1HG  GLU A 159      -7.847  11.668 -27.841  1.00 81.46           H
ATOM   2294 2HG  GLU A 159      -8.929  10.754 -28.873  1.00 81.46           H
ATOM   2295  CD  GLU A 159      -8.992  12.884 -29.207  1.00 81.46           C
ATOM   2296  OE1 GLU A 159      -8.022  13.161 -29.945  1.00 81.46           O
ATOM   2297  OE2 GLU A 159     -10.074  13.508 -29.150  1.00 81.46           O
ATOM   2298  HN  GLU A 159     -10.275   9.262 -27.636  1.00 81.46           H
ATOM   2299  N   LYS A 160     -11.787  10.400 -25.087  1.00 85.79           N
ATOM   2300  CA  LYS A 160     -12.740  10.496 -23.994  1.00 85.79           C
ATOM   2301  C   LYS A 160     -12.231   9.677 -22.806  1.00 85.79           C
ATOM   2302  O   LYS A 160     -12.317  10.119 -21.661  1.00 85.79           O
ATOM   2303  HA  LYS A 160     -12.790  11.543 -23.695  1.00 85.79           H
ATOM   2304  CB  LYS A 160     -14.139  10.093 -24.465  1.00 85.79           C
ATOM   2305 1HB  LYS A 160     -14.090   9.136 -24.985  1.00 85.79           H
ATOM   2306 2HB  LYS A 160     -14.791   9.954 -23.603  1.00 85.79           H
ATOM   2307  CG  LYS A 160     -14.732  11.154 -25.395  1.00 85.79           C
ATOM   2308 1HG  LYS A 160     -14.682  12.131 -24.915  1.00 85.79           H
ATOM   2309 2HG  LYS A 160     -14.138  11.216 -26.307  1.00 85.79           H
ATOM   2310  CD  LYS A 160     -16.184  10.825 -25.746  1.00 85.79           C
ATOM   2311 1HD  LYS A 160     -16.226   9.876 -26.282  1.00 85.79           H
ATOM   2312 2HD  LYS A 160     -16.764  10.700 -24.832  1.00 85.79           H
ATOM   2313  CE  LYS A 160     -16.804  11.930 -26.604  1.00 85.79           C
ATOM   2314 1HE  LYS A 160     -16.730  12.886 -26.085  1.00 85.79           H
ATOM   2315 2HE  LYS A 160     -16.248  12.029 -27.537  1.00 85.79           H
ATOM   2316  NZ  LYS A 160     -18.223  11.625 -26.895  1.00 85.79           N
ATOM   2317 1HZ  LYS A 160     -18.617  12.364 -27.467  1.00 85.79           H
ATOM   2318 2HZ  LYS A 160     -18.284  10.744 -27.394  1.00 85.79           H
ATOM   2319 3HZ  LYS A 160     -18.739  11.558 -26.026  1.00 85.79           H
ATOM   2320  HN  LYS A 160     -12.163  10.051 -25.945  1.00 85.79           H
ATOM   2321  N   ARG A 161     -11.713   8.499 -23.119  1.00 86.67           N
ATOM   2322  CA  ARG A 161     -11.211   7.605 -22.090  1.00 86.67           C
ATOM   2323  C   ARG A 161     -10.067   8.269 -21.322  1.00 86.67           C
ATOM   2324  O   ARG A 161      -9.934   8.081 -20.113  1.00 86.67           O
ATOM   2325  HA  ARG A 161     -12.066   7.421 -21.439  1.00 86.67           H
ATOM   2326  CB  ARG A 161     -10.714   6.291 -22.696  1.00 86.67           C
ATOM   2327 1HB  ARG A 161     -10.092   6.500 -23.566  1.00 86.67           H
ATOM   2328 2HB  ARG A 161     -10.086   5.768 -21.975  1.00 86.67           H
ATOM   2329  CG  ARG A 161     -11.886   5.397 -23.104  1.00 86.67           C
ATOM   2330 1HG  ARG A 161     -12.378   5.007 -22.213  1.00 86.67           H
ATOM   2331 2HG  ARG A 161     -12.627   5.986 -23.645  1.00 86.67           H
ATOM   2332  CD  ARG A 161     -11.412   4.236 -23.980  1.00 86.67           C
ATOM   2333 1HD  ARG A 161     -12.270   3.679 -24.356  1.00 86.67           H
ATOM   2334 2HD  ARG A 161     -10.875   4.620 -24.848  1.00 86.67           H
ATOM   2335  NE  ARG A 161     -10.531   3.339 -23.198  1.00 86.67           N
ATOM   2336  HE  ARG A 161     -10.672   3.289 -22.210  1.00 86.67           H
ATOM   2337  CZ  ARG A 161      -9.557   2.590 -23.733  1.00 86.67           C
ATOM   2338  NH1 ARG A 161      -9.324   2.617 -25.052  1.00 86.67           N
ATOM   2339 1HH1 ARG A 161      -9.879   3.200 -25.646  1.00 86.67           H
ATOM   2340 2HH1 ARG A 161      -8.595   2.055 -25.443  1.00 86.67           H
ATOM   2341  NH2 ARG A 161      -8.819   1.813 -22.928  1.00 86.67           N
ATOM   2342 1HH2 ARG A 161      -8.089   1.248 -23.311  1.00 86.67           H
ATOM   2343 2HH2 ARG A 161      -9.000   1.798 -21.944  1.00 86.67           H
ATOM   2344  HN  ARG A 161     -11.634   8.154 -24.054  1.00 86.67           H
ATOM   2345  N   LEU A 162      -9.269   9.032 -22.054  1.00 88.14           N
ATOM   2346  CA  LEU A 162      -8.121   9.698 -21.464  1.00 88.14           C
ATOM   2347  C   LEU A 162      -8.605  10.813 -20.534  1.00 88.14           C
ATOM   2348  O   LEU A 162      -7.999  11.066 -19.494  1.00 88.14           O
ATOM   2349  HA  LEU A 162      -7.586   8.959 -20.867  1.00 88.14           H
ATOM   2350  CB  LEU A 162      -7.162  10.180 -22.554  1.00 88.14           C
ATOM   2351 1HB  LEU A 162      -6.976   9.353 -23.239  1.00 88.14           H
ATOM   2352 2HB  LEU A 162      -7.659  10.963 -23.128  1.00 88.14           H
ATOM   2353  CG  LEU A 162      -5.813  10.718 -22.072  1.00 88.14           C
ATOM   2354  HG  LEU A 162      -5.998  11.440 -21.276  1.00 88.14           H
ATOM   2355  CD1 LEU A 162      -4.957   9.598 -21.477  1.00 88.14           C
ATOM   2356 1HD1 LEU A 162      -5.479   9.153 -20.630  1.00 88.14           H
ATOM   2357 2HD1 LEU A 162      -4.778   8.836 -22.235  1.00 88.14           H
ATOM   2358 3HD1 LEU A 162      -4.004  10.008 -21.142  1.00 88.14           H
ATOM   2359  CD2 LEU A 162      -5.086  11.461 -23.194  1.00 88.14           C
ATOM   2360 1HD2 LEU A 162      -4.912  10.780 -24.028  1.00 88.14           H
ATOM   2361 2HD2 LEU A 162      -5.696  12.299 -23.531  1.00 88.14           H
ATOM   2362 3HD2 LEU A 162      -4.130  11.833 -22.824  1.00 88.14           H
ATOM   2363  HN  LEU A 162      -9.397   9.198 -23.032  1.00 88.14           H
ATOM   2364  N   LEU A 163      -9.693  11.450 -20.943  1.00 90.04           N
ATOM   2365  CA  LEU A 163     -10.285  12.508 -20.143  1.00 90.04           C
ATOM   2366  C   LEU A 163     -10.801  11.919 -18.828  1.00 90.04           C
ATOM   2367  O   LEU A 163     -10.478  12.419 -17.752  1.00 90.04           O
ATOM   2368  HA  LEU A 163      -9.497  13.225 -19.915  1.00 90.04           H
ATOM   2369  CB  LEU A 163     -11.355  13.251 -20.945  1.00 90.04           C
ATOM   2370 1HB  LEU A 163     -10.921  13.557 -21.897  1.00 90.04           H
ATOM   2371 2HB  LEU A 163     -12.161  12.553 -21.173  1.00 90.04           H
ATOM   2372  CG  LEU A 163     -11.962  14.484 -20.273  1.00 90.04           C
ATOM   2373  HG  LEU A 163     -12.304  14.198 -19.279  1.00 90.04           H
ATOM   2374  CD1 LEU A 163     -10.911  15.582 -20.091  1.00 90.04           C
ATOM   2375 1HD1 LEU A 163     -10.099  15.208 -19.468  1.00 90.04           H
ATOM   2376 2HD1 LEU A 163     -10.517  15.873 -21.065  1.00 90.04           H
ATOM   2377 3HD1 LEU A 163     -11.369  16.447 -19.611  1.00 90.04           H
ATOM   2378  CD2 LEU A 163     -13.185  14.984 -21.045  1.00 90.04           C
ATOM   2379 1HD2 LEU A 163     -12.890  15.248 -22.061  1.00 90.04           H
ATOM   2380 2HD2 LEU A 163     -13.939  14.198 -21.079  1.00 90.04           H
ATOM   2381 3HD2 LEU A 163     -13.596  15.861 -20.546  1.00 90.04           H
ATOM   2382  HN  LEU A 163     -10.166  11.253 -21.802  1.00 90.04           H
ATOM   2383  N   TYR A 164     -11.593  10.865 -18.959  1.00 90.64           N
ATOM   2384  CA  TYR A 164     -12.168  10.213 -17.795  1.00 90.64           C
ATOM   2385  C   TYR A 164     -11.074   9.675 -16.871  1.00 90.64           C
ATOM   2386  O   TYR A 164     -11.234   9.669 -15.651  1.00 90.64           O
ATOM   2387  HA  TYR A 164     -12.760  10.951 -17.254  1.00 90.64           H
ATOM   2388  CB  TYR A 164     -12.989   9.038 -18.332  1.00 90.64           C
ATOM   2389 1HB  TYR A 164     -12.384   8.485 -19.051  1.00 90.64           H
ATOM   2390 2HB  TYR A 164     -13.210   8.357 -17.511  1.00 90.64           H
ATOM   2391  CG  TYR A 164     -14.301   9.451 -19.002  1.00 90.64           C
ATOM   2392  CD1 TYR A 164     -15.131  10.366 -18.388  1.00 90.64           C
ATOM   2393  HD1 TYR A 164     -14.852  10.795 -17.426  1.00 90.64           H
ATOM   2394  CD2 TYR A 164     -14.654   8.907 -20.220  1.00 90.64           C
ATOM   2395  HD2 TYR A 164     -13.999   8.184 -20.705  1.00 90.64           H
ATOM   2396  CE1 TYR A 164     -16.366  10.754 -19.018  1.00 90.64           C
ATOM   2397  HE1 TYR A 164     -17.031  11.476 -18.544  1.00 90.64           H
ATOM   2398  CE2 TYR A 164     -15.890   9.295 -20.851  1.00 90.64           C
ATOM   2399  HE2 TYR A 164     -16.181   8.873 -21.813  1.00 90.64           H
ATOM   2400  CZ  TYR A 164     -16.685  10.199 -20.218  1.00 90.64           C
ATOM   2401  OH  TYR A 164     -17.851  10.566 -20.814  1.00 90.64           O
ATOM   2402  HH  TYR A 164     -17.969  10.066 -21.672  1.00 90.64           H
ATOM   2403  HN  TYR A 164     -11.842  10.459 -19.838  1.00 90.64           H
ATOM   2404  N   SER A 165      -9.987   9.236 -17.488  1.00 91.56           N
ATOM   2405  CA  SER A 165      -8.877   8.671 -16.738  1.00 91.56           C
ATOM   2406  C   SER A 165      -8.289   9.727 -15.800  1.00 91.56           C
ATOM   2407  O   SER A 165      -7.848   9.407 -14.697  1.00 91.56           O
ATOM   2408  HA  SER A 165      -9.305   7.848 -16.166  1.00 91.56           H
ATOM   2409  CB  SER A 165      -7.796   8.132 -17.676  1.00 91.56           C
ATOM   2410 1HB  SER A 165      -7.172   7.419 -17.138  1.00 91.56           H
ATOM   2411 2HB  SER A 165      -8.265   7.590 -18.496  1.00 91.56           H
ATOM   2412  OG  SER A 165      -6.978   9.174 -18.203  1.00 91.56           O
ATOM   2413  HG  SER A 165      -7.548   9.947 -18.483  1.00 91.56           H
ATOM   2414  HN  SER A 165      -9.857   9.261 -18.479  1.00 91.56           H
ATOM   2415  N   LYS A 166      -8.300  10.965 -16.273  1.00 93.56           N
ATOM   2416  CA  LYS A 166      -7.802  12.074 -15.478  1.00 93.56           C
ATOM   2417  C   LYS A 166      -8.711  12.276 -14.264  1.00 93.56           C
ATOM   2418  O   LYS A 166      -8.231  12.393 -13.137  1.00 93.56           O
ATOM   2419  HA  LYS A 166      -6.808  11.802 -15.123  1.00 93.56           H
ATOM   2420  CB  LYS A 166      -7.646  13.326 -16.344  1.00 93.56           C
ATOM   2421 1HB  LYS A 166      -8.560  13.497 -16.912  1.00 93.56           H
ATOM   2422 2HB  LYS A 166      -7.500  14.198 -15.706  1.00 93.56           H
ATOM   2423  CG  LYS A 166      -6.462  13.186 -17.303  1.00 93.56           C
ATOM   2424 1HG  LYS A 166      -5.545  13.032 -16.734  1.00 93.56           H
ATOM   2425 2HG  LYS A 166      -6.600  12.305 -17.930  1.00 93.56           H
ATOM   2426  CD  LYS A 166      -6.320  14.428 -18.184  1.00 93.56           C
ATOM   2427 1HD  LYS A 166      -7.227  14.568 -18.772  1.00 93.56           H
ATOM   2428 2HD  LYS A 166      -6.207  15.312 -17.557  1.00 93.56           H
ATOM   2429  CE  LYS A 166      -5.115  14.302 -19.119  1.00 93.56           C
ATOM   2430 1HE  LYS A 166      -4.221  14.070 -18.540  1.00 93.56           H
ATOM   2431 2HE  LYS A 166      -5.270  13.476 -19.812  1.00 93.56           H
ATOM   2432  NZ  LYS A 166      -4.911  15.559 -19.874  1.00 93.56           N
ATOM   2433 1HZ  LYS A 166      -4.123  15.452 -20.502  1.00 93.56           H
ATOM   2434 2HZ  LYS A 166      -5.746  15.769 -20.411  1.00 93.56           H
ATOM   2435 3HZ  LYS A 166      -4.727  16.316 -19.226  1.00 93.56           H
ATOM   2436  HN  LYS A 166      -8.641  11.214 -17.179  1.00 93.56           H
ATOM   2437  N   MET A 167     -10.007  12.309 -14.535  1.00 94.98           N
ATOM   2438  CA  MET A 167     -10.986  12.526 -13.484  1.00 94.98           C
ATOM   2439  C   MET A 167     -10.922  11.412 -12.437  1.00 94.98           C
ATOM   2440  O   MET A 167     -10.949  11.680 -11.237  1.00 94.98           O
ATOM   2441  HA  MET A 167     -10.720  13.479 -13.027  1.00 94.98           H
ATOM   2442  CB  MET A 167     -12.389  12.573 -14.093  1.00 94.98           C
ATOM   2443 1HB  MET A 167     -12.578  11.655 -14.651  1.00 94.98           H
ATOM   2444 2HB  MET A 167     -13.133  12.622 -13.299  1.00 94.98           H
ATOM   2445  CG  MET A 167     -12.544  13.780 -15.020  1.00 94.98           C
ATOM   2446 1HG  MET A 167     -12.343  14.700 -14.469  1.00 94.98           H
ATOM   2447 2HG  MET A 167     -11.813  13.726 -15.827  1.00 94.98           H
ATOM   2448  SD  MET A 167     -14.195  13.824 -15.696  1.00 94.98           S
ATOM   2449  CE  MET A 167     -15.106  14.356 -14.256  1.00 94.98           C
ATOM   2450 1HE  MET A 167     -14.974  13.630 -13.454  1.00 94.98           H
ATOM   2451 2HE  MET A 167     -14.735  15.328 -13.930  1.00 94.98           H
ATOM   2452 3HE  MET A 167     -16.164  14.436 -14.504  1.00 94.98           H
ATOM   2453  HN  MET A 167     -10.390  12.192 -15.451  1.00 94.98           H
ATOM   2454  N   VAL A 168     -10.837  10.184 -12.929  1.00 95.04           N
ATOM   2455  CA  VAL A 168     -10.812   9.026 -12.052  1.00 95.04           C
ATOM   2456  C   VAL A 168      -9.596   9.119 -11.128  1.00 95.04           C
ATOM   2457  O   VAL A 168      -9.695   8.830  -9.936  1.00 95.04           O
ATOM   2458  HA  VAL A 168     -11.717   9.053 -11.446  1.00 95.04           H
ATOM   2459  CB  VAL A 168     -10.835   7.741 -12.882  1.00 95.04           C
ATOM   2460  HB  VAL A 168     -10.064   7.823 -13.648  1.00 95.04           H
ATOM   2461  CG1 VAL A 168     -10.509   6.523 -12.015  1.00 95.04           C
ATOM   2462 1HG1 VAL A 168      -9.516   6.641 -11.582  1.00 95.04           H
ATOM   2463 2HG1 VAL A 168     -11.247   6.437 -11.217  1.00 95.04           H
ATOM   2464 3HG1 VAL A 168     -10.533   5.623 -12.630  1.00 95.04           H
ATOM   2465  CG2 VAL A 168     -12.182   7.568 -13.587  1.00 95.04           C
ATOM   2466 1HG2 VAL A 168     -12.977   7.518 -12.844  1.00 95.04           H
ATOM   2467 2HG2 VAL A 168     -12.356   8.415 -14.250  1.00 95.04           H
ATOM   2468 3HG2 VAL A 168     -12.171   6.647 -14.170  1.00 95.04           H
ATOM   2469  HN  VAL A 168     -10.787   9.976 -13.906  1.00 95.04           H
ATOM   2470  N   CYS A 169      -8.478   9.523 -11.712  1.00 95.12           N
ATOM   2471  CA  CYS A 169      -7.242   9.646 -10.958  1.00 95.12           C
ATOM   2472  C   CYS A 169      -7.471  10.641  -9.819  1.00 95.12           C
ATOM   2473  O   CYS A 169      -7.121  10.369  -8.672  1.00 95.12           O
ATOM   2474  HA  CYS A 169      -7.014   8.654 -10.566  1.00 95.12           H
ATOM   2475  CB  CYS A 169      -6.072  10.062 -11.852  1.00 95.12           C
ATOM   2476 1HB  CYS A 169      -6.346  10.939 -12.438  1.00 95.12           H
ATOM   2477 2HB  CYS A 169      -5.216  10.343 -11.239  1.00 95.12           H
ATOM   2478  SG  CYS A 169      -5.616   8.684 -12.967  1.00 95.12           S
ATOM   2479  HG  CYS A 169      -6.503   8.973 -13.915  1.00 95.12           H
ATOM   2480  HN  CYS A 169      -8.408   9.763 -12.680  1.00 95.12           H
ATOM   2481  N   PHE A 170      -8.058  11.774 -10.175  1.00 96.29           N
ATOM   2482  CA  PHE A 170      -8.310  12.824  -9.203  1.00 96.29           C
ATOM   2483  C   PHE A 170      -9.203  12.318  -8.068  1.00 96.29           C
ATOM   2484  O   PHE A 170      -8.910  12.544  -6.895  1.00 96.29           O
ATOM   2485  HA  PHE A 170      -7.345  13.127  -8.796  1.00 96.29           H
ATOM   2486  CB  PHE A 170      -9.033  13.953  -9.941  1.00 96.29           C
ATOM   2487 1HB  PHE A 170      -8.427  14.264 -10.791  1.00 96.29           H
ATOM   2488 2HB  PHE A 170      -9.971  13.568 -10.342  1.00 96.29           H
ATOM   2489  CG  PHE A 170      -9.331  15.175  -9.070  1.00 96.29           C
ATOM   2490  CD1 PHE A 170     -10.566  15.338  -8.525  1.00 96.29           C
ATOM   2491  HD1 PHE A 170     -11.344  14.597  -8.709  1.00 96.29           H
ATOM   2492  CD2 PHE A 170      -8.360  16.099  -8.841  1.00 96.29           C
ATOM   2493  HD2 PHE A 170      -7.370  15.969  -9.278  1.00 96.29           H
ATOM   2494  CE1 PHE A 170     -10.842  16.472  -7.717  1.00 96.29           C
ATOM   2495  HE1 PHE A 170     -11.832  16.602  -7.281  1.00 96.29           H
ATOM   2496  CE2 PHE A 170      -8.636  17.234  -8.033  1.00 96.29           C
ATOM   2497  HE2 PHE A 170      -7.857  17.975  -7.849  1.00 96.29           H
ATOM   2498  CZ  PHE A 170      -9.871  17.396  -7.488  1.00 96.29           C
ATOM   2499  HZ  PHE A 170     -10.083  18.267  -6.867  1.00 96.29           H
ATOM   2500  HN  PHE A 170      -8.359  11.979 -11.106  1.00 96.29           H
ATOM   2501  N   THR A 171     -10.275  11.644  -8.457  1.00 96.46           N
ATOM   2502  CA  THR A 171     -11.227  11.127  -7.488  1.00 96.46           C
ATOM   2503  C   THR A 171     -10.535  10.163  -6.523  1.00 96.46           C
ATOM   2504  O   THR A 171     -10.826  10.161  -5.328  1.00 96.46           O
ATOM   2505  HA  THR A 171     -11.599  11.962  -6.895  1.00 96.46           H
ATOM   2506  CB  THR A 171     -12.386  10.490  -8.258  1.00 96.46           C
ATOM   2507  HB  THR A 171     -12.055   9.598  -8.790  1.00 96.46           H
ATOM   2508  OG1 THR A 171     -12.882  11.546  -9.075  1.00 96.46           O
ATOM   2509  HG1 THR A 171     -12.454  11.510  -9.978  1.00 96.46           H
ATOM   2510  CG2 THR A 171     -13.565  10.135  -7.351  1.00 96.46           C
ATOM   2511 1HG2 THR A 171     -13.939  11.039  -6.870  1.00 96.46           H
ATOM   2512 2HG2 THR A 171     -13.238   9.427  -6.589  1.00 96.46           H
ATOM   2513 3HG2 THR A 171     -14.360   9.686  -7.947  1.00 96.46           H
ATOM   2514  HN  THR A 171     -10.496  11.449  -9.413  1.00 96.46           H
ATOM   2515  N   ILE A 172      -9.633   9.367  -7.077  1.00 95.50           N
ATOM   2516  CA  ILE A 172      -8.934   8.365  -6.290  1.00 95.50           C
ATOM   2517  C   ILE A 172      -8.094   9.061  -5.216  1.00 95.50           C
ATOM   2518  O   ILE A 172      -8.094   8.646  -4.058  1.00 95.50           O
ATOM   2519  HA  ILE A 172      -9.689   7.754  -5.795  1.00 95.50           H
ATOM   2520  CB  ILE A 172      -8.125   7.438  -7.198  1.00 95.50           C
ATOM   2521  HB  ILE A 172      -7.618   8.049  -7.946  1.00 95.50           H
ATOM   2522  CG1 ILE A 172      -9.041   6.471  -7.951  1.00 95.50           C
ATOM   2523 1HG1 ILE A 172      -9.494   5.772  -7.247  1.00 95.50           H
ATOM   2524 2HG1 ILE A 172      -9.855   7.025  -8.419  1.00 95.50           H
ATOM   2525  CG2 ILE A 172      -7.042   6.703  -6.407  1.00 95.50           C
ATOM   2526 1HG2 ILE A 172      -6.365   7.428  -5.956  1.00 95.50           H
ATOM   2527 2HG2 ILE A 172      -7.507   6.105  -5.623  1.00 95.50           H
ATOM   2528 3HG2 ILE A 172      -6.482   6.050  -7.077  1.00 95.50           H
ATOM   2529  CD1 ILE A 172      -8.264   5.697  -9.018  1.00 95.50           C
ATOM   2530 1HD1 ILE A 172      -7.833   6.398  -9.733  1.00 95.50           H
ATOM   2531 2HD1 ILE A 172      -7.467   5.125  -8.543  1.00 95.50           H
ATOM   2532 3HD1 ILE A 172      -8.939   5.017  -9.537  1.00 95.50           H
ATOM   2533  HN  ILE A 172      -9.377   9.398  -8.043  1.00 95.50           H
ATOM   2534  N   TRP A 173      -7.399  10.107  -5.640  1.00 96.21           N
ATOM   2535  CA  TRP A 173      -6.503  10.821  -4.746  1.00 96.21           C
ATOM   2536  C   TRP A 173      -7.337  11.395  -3.599  1.00 96.21           C
ATOM   2537  O   TRP A 173      -6.973  11.256  -2.433  1.00 96.21           O
ATOM   2538  HA  TRP A 173      -5.779  10.104  -4.358  1.00 96.21           H
ATOM   2539  CB  TRP A 173      -5.711  11.889  -5.503  1.00 96.21           C
ATOM   2540 1HB  TRP A 173      -6.365  12.358  -6.239  1.00 96.21           H
ATOM   2541 2HB  TRP A 173      -5.410  12.668  -4.802  1.00 96.21           H
ATOM   2542  CG  TRP A 173      -4.467  11.354  -6.215  1.00 96.21           C
ATOM   2543  CD1 TRP A 173      -4.259  11.232  -7.533  1.00 96.21           C
ATOM   2544  HD1 TRP A 173      -4.984  11.512  -8.297  1.00 96.21           H
ATOM   2545  CD2 TRP A 173      -3.260  10.871  -5.589  1.00 96.21           C
ATOM   2546  NE1 TRP A 173      -3.011  10.708  -7.802  1.00 96.21           N
ATOM   2547  HE1 TRP A 173      -2.628  10.524  -8.707  1.00 96.21           H
ATOM   2548  CE2 TRP A 173      -2.384  10.481  -6.582  1.00 96.21           C
ATOM   2549  CE3 TRP A 173      -2.918  10.768  -4.229  1.00 96.21           C
ATOM   2550  HE3 TRP A 173      -3.592  11.069  -3.427  1.00 96.21           H
ATOM   2551  CZ2 TRP A 173      -1.111   9.961  -6.320  1.00 96.21           C
ATOM   2552  HZ2 TRP A 173      -0.437   9.660  -7.123  1.00 96.21           H
ATOM   2553  CZ3 TRP A 173      -1.643  10.246  -3.984  1.00 96.21           C
ATOM   2554  HZ3 TRP A 173      -1.327  10.144  -2.946  1.00 96.21           H
ATOM   2555  CH2 TRP A 173      -0.749   9.849  -4.973  1.00 96.21           C
ATOM   2556  HH2 TRP A 173       0.228   9.451  -4.699  1.00 96.21           H
ATOM   2557  HN  TRP A 173      -7.442  10.466  -6.572  1.00 96.21           H
ATOM   2558  N   VAL A 174      -8.440  12.028  -3.971  1.00 96.28           N
ATOM   2559  CA  VAL A 174      -9.296  12.677  -2.993  1.00 96.28           C
ATOM   2560  C   VAL A 174      -9.813  11.633  -2.002  1.00 96.28           C
ATOM   2561  O   VAL A 174      -9.817  11.866  -0.794  1.00 96.28           O
ATOM   2562  HA  VAL A 174      -8.688  13.402  -2.453  1.00 96.28           H
ATOM   2563  CB  VAL A 174     -10.420  13.436  -3.703  1.00 96.28           C
ATOM   2564  HB  VAL A 174     -10.923  12.739  -4.373  1.00 96.28           H
ATOM   2565  CG1 VAL A 174     -11.452  13.951  -2.698  1.00 96.28           C
ATOM   2566 1HG1 VAL A 174     -11.886  13.109  -2.159  1.00 96.28           H
ATOM   2567 2HG1 VAL A 174     -10.967  14.625  -1.992  1.00 96.28           H
ATOM   2568 3HG1 VAL A 174     -12.240  14.487  -3.229  1.00 96.28           H
ATOM   2569  CG2 VAL A 174      -9.859  14.580  -4.549  1.00 96.28           C
ATOM   2570 1HG2 VAL A 174      -9.319  15.276  -3.907  1.00 96.28           H
ATOM   2571 2HG2 VAL A 174      -9.180  14.178  -5.301  1.00 96.28           H
ATOM   2572 3HG2 VAL A 174     -10.678  15.103  -5.042  1.00 96.28           H
ATOM   2573  HN  VAL A 174      -8.750  12.101  -4.919  1.00 96.28           H
ATOM   2574  N   LEU A 175     -10.238  10.503  -2.549  1.00 94.73           N
ATOM   2575  CA  LEU A 175     -10.865   9.470  -1.742  1.00 94.73           C
ATOM   2576  C   LEU A 175      -9.842   8.910  -0.752  1.00 94.73           C
ATOM   2577  O   LEU A 175     -10.145   8.736   0.427  1.00 94.73           O
ATOM   2578  HA  LEU A 175     -11.670   9.941  -1.177  1.00 94.73           H
ATOM   2579  CB  LEU A 175     -11.503   8.405  -2.637  1.00 94.73           C
ATOM   2580 1HB  LEU A 175     -12.170   8.902  -3.341  1.00 94.73           H
ATOM   2581 2HB  LEU A 175     -10.714   7.933  -3.223  1.00 94.73           H
ATOM   2582  CG  LEU A 175     -12.291   7.309  -1.917  1.00 94.73           C
ATOM   2583  HG  LEU A 175     -11.643   6.861  -1.163  1.00 94.73           H
ATOM   2584  CD1 LEU A 175     -13.500   7.894  -1.184  1.00 94.73           C
ATOM   2585 1HD1 LEU A 175     -13.160   8.622  -0.447  1.00 94.73           H
ATOM   2586 2HD1 LEU A 175     -14.158   8.384  -1.902  1.00 94.73           H
ATOM   2587 3HD1 LEU A 175     -14.042   7.094  -0.681  1.00 94.73           H
ATOM   2588  CD2 LEU A 175     -12.692   6.196  -2.886  1.00 94.73           C
ATOM   2589 1HD2 LEU A 175     -13.315   6.611  -3.679  1.00 94.73           H
ATOM   2590 2HD2 LEU A 175     -11.797   5.753  -3.322  1.00 94.73           H
ATOM   2591 3HD2 LEU A 175     -13.251   5.430  -2.349  1.00 94.73           H
ATOM   2592  HN  LEU A 175     -10.159  10.289  -3.523  1.00 94.73           H
ATOM   2593  N   ALA A 176      -8.651   8.644  -1.269  1.00 94.34           N
ATOM   2594  CA  ALA A 176      -7.603   8.042  -0.462  1.00 94.34           C
ATOM   2595  C   ALA A 176      -7.240   8.990   0.683  1.00 94.34           C
ATOM   2596  O   ALA A 176      -6.981   8.548   1.801  1.00 94.34           O
ATOM   2597  HA  ALA A 176      -7.997   7.116  -0.044  1.00 94.34           H
ATOM   2598  CB  ALA A 176      -6.401   7.712  -1.349  1.00 94.34           C
ATOM   2599 1HB  ALA A 176      -6.706   7.013  -2.128  1.00 94.34           H
ATOM   2600 2HB  ALA A 176      -6.026   8.627  -1.808  1.00 94.34           H
ATOM   2601 3HB  ALA A 176      -5.616   7.261  -0.743  1.00 94.34           H
ATOM   2602  HN  ALA A 176      -8.399   8.831  -2.218  1.00 94.34           H
ATOM   2603  N   ALA A 177      -7.231  10.276   0.364  1.00 94.45           N
ATOM   2604  CA  ALA A 177      -6.873  11.288   1.344  1.00 94.45           C
ATOM   2605  C   ALA A 177      -7.882  11.257   2.494  1.00 94.45           C
ATOM   2606  O   ALA A 177      -7.498  11.291   3.662  1.00 94.45           O
ATOM   2607  HA  ALA A 177      -5.885  11.039   1.732  1.00 94.45           H
ATOM   2608  CB  ALA A 177      -6.806  12.656   0.663  1.00 94.45           C
ATOM   2609 1HB  ALA A 177      -6.054  12.633  -0.126  1.00 94.45           H
ATOM   2610 2HB  ALA A 177      -7.778  12.896   0.232  1.00 94.45           H
ATOM   2611 3HB  ALA A 177      -6.537  13.415   1.399  1.00 94.45           H
ATOM   2612  HN  ALA A 177      -7.462  10.629  -0.542  1.00 94.45           H
ATOM   2613  N   ALA A 178      -9.152  11.194   2.123  1.00 94.67           N
ATOM   2614  CA  ALA A 178     -10.222  11.253   3.104  1.00 94.67           C
ATOM   2615  C   ALA A 178     -10.126  10.039   4.030  1.00 94.67           C
ATOM   2616  O   ALA A 178     -10.391  10.144   5.227  1.00 94.67           O
ATOM   2617  HA  ALA A 178     -10.084  12.160   3.692  1.00 94.67           H
ATOM   2618  CB  ALA A 178     -11.571  11.332   2.385  1.00 94.67           C
ATOM   2619 1HB  ALA A 178     -11.599  12.226   1.763  1.00 94.67           H
ATOM   2620 2HB  ALA A 178     -11.700  10.449   1.758  1.00 94.67           H
ATOM   2621 3HB  ALA A 178     -12.373  11.375   3.121  1.00 94.67           H
ATOM   2622  HN  ALA A 178      -9.454  11.105   1.173  1.00 94.67           H
ATOM   2623  N   LEU A 179      -9.744   8.915   3.442  1.00 92.50           N
ATOM   2624  CA  LEU A 179      -9.703   7.662   4.178  1.00 92.50           C
ATOM   2625  C   LEU A 179      -8.535   7.694   5.165  1.00 92.50           C
ATOM   2626  O   LEU A 179      -8.462   6.867   6.073  1.00 92.50           O
ATOM   2627  HA  LEU A 179     -10.632   7.585   4.744  1.00 92.50           H
ATOM   2628  CB  LEU A 179      -9.661   6.475   3.213  1.00 92.50           C
ATOM   2629 1HB  LEU A 179      -8.839   6.630   2.514  1.00 92.50           H
ATOM   2630 2HB  LEU A 179      -9.429   5.576   3.784  1.00 92.50           H
ATOM   2631  CG  LEU A 179     -10.936   6.220   2.408  1.00 92.50           C
ATOM   2632  HG  LEU A 179     -11.162   7.117   1.832  1.00 92.50           H
ATOM   2633  CD1 LEU A 179     -10.734   5.080   1.408  1.00 92.50           C
ATOM   2634 1HD1 LEU A 179      -9.931   5.340   0.717  1.00 92.50           H
ATOM   2635 2HD1 LEU A 179     -10.471   4.168   1.944  1.00 92.50           H
ATOM   2636 3HD1 LEU A 179     -11.656   4.919   0.849  1.00 92.50           H
ATOM   2637  CD2 LEU A 179     -12.127   5.965   3.334  1.00 92.50           C
ATOM   2638 1HD2 LEU A 179     -11.925   5.092   3.955  1.00 92.50           H
ATOM   2639 2HD2 LEU A 179     -12.285   6.836   3.971  1.00 92.50           H
ATOM   2640 3HD2 LEU A 179     -13.021   5.786   2.736  1.00 92.50           H
ATOM   2641  HN  LEU A 179      -9.468   8.851   2.483  1.00 92.50           H
ATOM   2642  N   CYS A 180      -7.650   8.657   4.955  1.00 93.35           N
ATOM   2643  CA  CYS A 180      -6.435   8.743   5.747  1.00 93.35           C
ATOM   2644  C   CYS A 180      -6.660   9.766   6.862  1.00 93.35           C
ATOM   2645  O   CYS A 180      -5.741  10.080   7.617  1.00 93.35           O
ATOM   2646  HA  CYS A 180      -6.261   7.750   6.162  1.00 93.35           H
ATOM   2647  CB  CYS A 180      -5.221   9.097   4.885  1.00 93.35           C
ATOM   2648 1HB  CYS A 180      -5.396  10.038   4.365  1.00 93.35           H
ATOM   2649 2HB  CYS A 180      -4.345   9.240   5.518  1.00 93.35           H
ATOM   2650  SG  CYS A 180      -4.905   7.763   3.673  1.00 93.35           S
ATOM   2651  HG  CYS A 180      -5.985   7.990   2.931  1.00 93.35           H
ATOM   2652  HN  CYS A 180      -7.752   9.368   4.260  1.00 93.35           H
ATOM   2653  N   ILE A 181      -7.888  10.258   6.931  1.00 94.10           N
ATOM   2654  CA  ILE A 181      -8.235  11.273   7.912  1.00 94.10           C
ATOM   2655  C   ILE A 181      -7.925  10.746   9.315  1.00 94.10           C
ATOM   2656  O   ILE A 181      -7.290  11.433  10.114  1.00 94.10           O
ATOM   2657  HA  ILE A 181      -7.603  12.140   7.722  1.00 94.10           H
ATOM   2658  CB  ILE A 181      -9.686  11.721   7.730  1.00 94.10           C
ATOM   2659  HB  ILE A 181     -10.297  10.836   7.551  1.00 94.10           H
ATOM   2660  CG1 ILE A 181      -9.831  12.626   6.505  1.00 94.10           C
ATOM   2661 1HG1 ILE A 181      -9.275  13.550   6.663  1.00 94.10           H
ATOM   2662 2HG1 ILE A 181      -9.395  12.137   5.634  1.00 94.10           H
ATOM   2663  CG2 ILE A 181     -10.217  12.388   9.001  1.00 94.10           C
ATOM   2664 1HG2 ILE A 181     -10.171  11.680   9.829  1.00 94.10           H
ATOM   2665 2HG2 ILE A 181      -9.608  13.261   9.235  1.00 94.10           H
ATOM   2666 3HG2 ILE A 181     -11.251  12.697   8.844  1.00 94.10           H
ATOM   2667  CD1 ILE A 181     -11.301  12.949   6.232  1.00 94.10           C
ATOM   2668 1HD1 ILE A 181     -11.849  12.024   6.051  1.00 94.10           H
ATOM   2669 2HD1 ILE A 181     -11.727  13.460   7.096  1.00 94.10           H
ATOM   2670 3HD1 ILE A 181     -11.375  13.593   5.356  1.00 94.10           H
ATOM   2671  HN  ILE A 181      -8.638   9.976   6.333  1.00 94.10           H
ATOM   2672  N   PRO A 182      -8.366   9.522   9.639  1.00 92.29           N
ATOM   2673  CA  PRO A 182      -8.195   8.993  10.994  1.00 92.29           C
ATOM   2674  C   PRO A 182      -6.752   9.068  11.465  1.00 92.29           C
ATOM   2675  O   PRO A 182      -6.483   9.494  12.587  1.00 92.29           O
ATOM   2676  HA  PRO A 182      -8.758   9.598  11.706  1.00 92.29           H
ATOM   2677  CB  PRO A 182      -8.682   7.547  10.883  1.00 92.29           C
ATOM   2678 1HB  PRO A 182      -7.864   6.865  10.655  1.00 92.29           H
ATOM   2679 2HB  PRO A 182      -9.134   7.203  11.813  1.00 92.29           H
ATOM   2680  CG  PRO A 182      -9.700   7.604   9.750  1.00 92.29           C
ATOM   2681 1HG  PRO A 182      -9.876   6.620   9.315  1.00 92.29           H
ATOM   2682 2HG  PRO A 182     -10.669   7.965  10.094  1.00 92.29           H
ATOM   2683  CD  PRO A 182      -9.054   8.559   8.760  1.00 92.29           C
ATOM   2684 1HD  PRO A 182      -8.353   8.046   8.102  1.00 92.29           H
ATOM   2685 2HD  PRO A 182      -9.793   9.041   8.120  1.00 92.29           H
ATOM   2686  N   GLU A 183      -5.854   8.646  10.587  1.00 92.37           N
ATOM   2687  CA  GLU A 183      -4.439   8.618  10.918  1.00 92.37           C
ATOM   2688  C   GLU A 183      -3.948  10.024  11.268  1.00 92.37           C
ATOM   2689  O   GLU A 183      -3.143  10.195  12.182  1.00 92.37           O
ATOM   2690  HA  GLU A 183      -4.359   7.970  11.791  1.00 92.37           H
ATOM   2691  CB  GLU A 183      -3.620   8.021   9.772  1.00 92.37           C
ATOM   2692 1HB  GLU A 183      -3.997   8.391   8.819  1.00 92.37           H
ATOM   2693 2HB  GLU A 183      -2.562   8.232   9.928  1.00 92.37           H
ATOM   2694  CG  GLU A 183      -3.755   6.497   9.738  1.00 92.37           C
ATOM   2695 1HG  GLU A 183      -2.969   6.073   9.113  1.00 92.37           H
ATOM   2696 2HG  GLU A 183      -3.616   6.094  10.741  1.00 92.37           H
ATOM   2697  CD  GLU A 183      -5.125   6.080   9.199  1.00 92.37           C
ATOM   2698  OE1 GLU A 183      -5.444   4.878   9.330  1.00 92.37           O
ATOM   2699  OE2 GLU A 183      -5.822   6.972   8.669  1.00 92.37           O
ATOM   2700  HN  GLU A 183      -6.079   8.328   9.666  1.00 92.37           H
ATOM   2701  N   ILE A 184      -4.454  10.996  10.522  1.00 93.79           N
ATOM   2702  CA  ILE A 184      -3.966  12.360  10.638  1.00 93.79           C
ATOM   2703  C   ILE A 184      -4.386  12.933  11.993  1.00 93.79           C
ATOM   2704  O   ILE A 184      -3.650  13.714  12.595  1.00 93.79           O
ATOM   2705  HA  ILE A 184      -2.878  12.321  10.602  1.00 93.79           H
ATOM   2706  CB  ILE A 184      -4.430  13.198   9.446  1.00 93.79           C
ATOM   2707  HB  ILE A 184      -5.513  13.103   9.362  1.00 93.79           H
ATOM   2708  CG1 ILE A 184      -3.828  12.675   8.140  1.00 93.79           C
ATOM   2709 1HG1 ILE A 184      -2.755  12.866   8.129  1.00 93.79           H
ATOM   2710 2HG1 ILE A 184      -3.960  11.595   8.082  1.00 93.79           H
ATOM   2711  CG2 ILE A 184      -4.123  14.681   9.665  1.00 93.79           C
ATOM   2712 1HG2 ILE A 184      -4.639  15.030  10.559  1.00 93.79           H
ATOM   2713 2HG2 ILE A 184      -3.049  14.815   9.790  1.00 93.79           H
ATOM   2714 3HG2 ILE A 184      -4.463  15.254   8.802  1.00 93.79           H
ATOM   2715  CD1 ILE A 184      -4.483  13.340   6.928  1.00 93.79           C
ATOM   2716 1HD1 ILE A 184      -5.552  13.127   6.930  1.00 93.79           H
ATOM   2717 2HD1 ILE A 184      -4.328  14.418   6.978  1.00 93.79           H
ATOM   2718 3HD1 ILE A 184      -4.036  12.951   6.014  1.00 93.79           H
ATOM   2719  HN  ILE A 184      -5.183  10.864   9.850  1.00 93.79           H
ATOM   2720  N   LEU A 185      -5.566  12.523  12.434  1.00 93.36           N
ATOM   2721  CA  LEU A 185      -6.173  13.119  13.612  1.00 93.36           C
ATOM   2722  C   LEU A 185      -5.449  12.616  14.863  1.00 93.36           C
ATOM   2723  O   LEU A 185      -5.029  13.410  15.702  1.00 93.36           O
ATOM   2724  HA  LEU A 185      -6.033  14.197  13.542  1.00 93.36           H
ATOM   2725  CB  LEU A 185      -7.681  12.858  13.628  1.00 93.36           C
ATOM   2726 1HB  LEU A 185      -7.848  11.795  13.453  1.00 93.36           H
ATOM   2727 2HB  LEU A 185      -8.058  13.080  14.626  1.00 93.36           H
ATOM   2728  CG  LEU A 185      -8.509  13.650  12.613  1.00 93.36           C
ATOM   2729  HG  LEU A 185      -8.165  13.387  11.613  1.00 93.36           H
ATOM   2730  CD1 LEU A 185      -9.988  13.270  12.697  1.00 93.36           C
ATOM   2731 1HD1 LEU A 185     -10.103  12.206  12.488  1.00 93.36           H
ATOM   2732 2HD1 LEU A 185     -10.363  13.485  13.698  1.00 93.36           H
ATOM   2733 3HD1 LEU A 185     -10.554  13.847  11.966  1.00 93.36           H
ATOM   2734  CD2 LEU A 185      -8.293  15.155  12.785  1.00 93.36           C
ATOM   2735 1HD2 LEU A 185      -8.593  15.453  13.789  1.00 93.36           H
ATOM   2736 2HD2 LEU A 185      -7.239  15.390  12.636  1.00 93.36           H
ATOM   2737 3HD2 LEU A 185      -8.893  15.694  12.052  1.00 93.36           H
ATOM   2738  HN  LEU A 185      -6.104  11.800  12.001  1.00 93.36           H
ATOM   2739  N   TYR A 186      -5.327  11.299  14.947  1.00 92.60           N
ATOM   2740  CA  TYR A 186      -5.002  10.658  16.210  1.00 92.60           C
ATOM   2741  C   TYR A 186      -3.500  10.386  16.317  1.00 92.60           C
ATOM   2742  O   TYR A 186      -3.016   9.959  17.364  1.00 92.60           O
ATOM   2743  HA  TYR A 186      -5.301  11.329  17.015  1.00 92.60           H
ATOM   2744  CB  TYR A 186      -5.751   9.323  16.209  1.00 92.60           C
ATOM   2745 1HB  TYR A 186      -5.431   8.739  15.346  1.00 92.60           H
ATOM   2746 2HB  TYR A 186      -5.467   8.759  17.098  1.00 92.60           H
ATOM   2747  CG  TYR A 186      -7.274   9.464  16.176  1.00 92.60           C
ATOM   2748  CD1 TYR A 186      -7.920  10.200  17.148  1.00 92.60           C
ATOM   2749  HD1 TYR A 186      -7.345  10.682  17.939  1.00 92.60           H
ATOM   2750  CD2 TYR A 186      -8.001   8.854  15.174  1.00 92.60           C
ATOM   2751  HD2 TYR A 186      -7.491   8.272  14.407  1.00 92.60           H
ATOM   2752  CE1 TYR A 186      -9.354  10.332  17.116  1.00 92.60           C
ATOM   2753  HE1 TYR A 186      -9.877  10.911  17.878  1.00 92.60           H
ATOM   2754  CE2 TYR A 186      -9.435   8.986  15.143  1.00 92.60           C
ATOM   2755  HE2 TYR A 186     -10.021   8.510  14.357  1.00 92.60           H
ATOM   2756  CZ  TYR A 186     -10.040   9.719  16.115  1.00 92.60           C
ATOM   2757  OH  TYR A 186     -11.394   9.844  16.086  1.00 92.60           O
ATOM   2758  HH  TYR A 186     -11.749   9.516  15.210  1.00 92.60           H
ATOM   2759  HN  TYR A 186      -5.445  10.676  14.175  1.00 92.60           H
ATOM   2760  N   SER A 187      -2.805  10.647  15.220  1.00 92.98           N
ATOM   2761  CA  SER A 187      -1.356  10.537  15.209  1.00 92.98           C
ATOM   2762  C   SER A 187      -0.741  11.642  16.070  1.00 92.98           C
ATOM   2763  O   SER A 187      -0.934  12.826  15.798  1.00 92.98           O
ATOM   2764  HA  SER A 187      -1.137   9.557  15.631  1.00 92.98           H
ATOM   2765  CB  SER A 187      -0.809  10.610  13.782  1.00 92.98           C
ATOM   2766 1HB  SER A 187      -1.178  11.514  13.298  1.00 92.98           H
ATOM   2767 2HB  SER A 187       0.278  10.687  13.813  1.00 92.98           H
ATOM   2768  OG  SER A 187      -1.181   9.472  13.009  1.00 92.98           O
ATOM   2769  HG  SER A 187      -2.177   9.385  12.987  1.00 92.98           H
ATOM   2770  HN  SER A 187      -3.214  10.927  14.352  1.00 92.98           H
ATOM   2771  N   GLN A 188      -0.012  11.216  17.091  1.00 91.36           N
ATOM   2772  CA  GLN A 188       0.765  12.144  17.895  1.00 91.36           C
ATOM   2773  C   GLN A 188       2.027  11.460  18.423  1.00 91.36           C
ATOM   2774  O   GLN A 188       2.173  10.244  18.309  1.00 91.36           O
ATOM   2775  HA  GLN A 188       1.039  12.954  17.218  1.00 91.36           H
ATOM   2776  CB  GLN A 188      -0.073  12.711  19.042  1.00 91.36           C
ATOM   2777 1HB  GLN A 188       0.483  13.501  19.547  1.00 91.36           H
ATOM   2778 2HB  GLN A 188      -0.981  13.164  18.645  1.00 91.36           H
ATOM   2779  CG  GLN A 188      -0.440  11.616  20.046  1.00 91.36           C
ATOM   2780 1HG  GLN A 188      -0.983  10.820  19.538  1.00 91.36           H
ATOM   2781 2HG  GLN A 188       0.468  11.173  20.454  1.00 91.36           H
ATOM   2782  CD  GLN A 188      -1.295  12.179  21.183  1.00 91.36           C
ATOM   2783  OE1 GLN A 188      -1.865  13.254  21.092  1.00 91.36           O
ATOM   2784  NE2 GLN A 188      -1.351  11.396  22.257  1.00 91.36           N
ATOM   2785 1HE2 GLN A 188      -0.859  10.525  22.267  1.00 91.36           H
ATOM   2786 2HE2 GLN A 188      -1.886  11.677  23.054  1.00 91.36           H
ATOM   2787  HN  GLN A 188       0.052  10.258  17.372  1.00 91.36           H
ATOM   2788  N   ILE A 189       2.908  12.271  18.991  1.00 91.10           N
ATOM   2789  CA  ILE A 189       4.110  11.750  19.619  1.00 91.10           C
ATOM   2790  C   ILE A 189       3.817  11.431  21.086  1.00 91.10           C
ATOM   2791  O   ILE A 189       3.272  12.264  21.809  1.00 91.10           O
ATOM   2792  HA  ILE A 189       4.368  10.822  19.109  1.00 91.10           H
ATOM   2793  CB  ILE A 189       5.280  12.716  19.421  1.00 91.10           C
ATOM   2794  HB  ILE A 189       5.003  13.679  19.848  1.00 91.10           H
ATOM   2795  CG1 ILE A 189       5.558  12.944  17.934  1.00 91.10           C
ATOM   2796 1HG1 ILE A 189       5.936  12.025  17.486  1.00 91.10           H
ATOM   2797 2HG1 ILE A 189       4.628  13.189  17.420  1.00 91.10           H
ATOM   2798  CG2 ILE A 189       6.524  12.231  20.169  1.00 91.10           C
ATOM   2799 1HG2 ILE A 189       6.304  12.162  21.234  1.00 91.10           H
ATOM   2800 2HG2 ILE A 189       6.814  11.249  19.793  1.00 91.10           H
ATOM   2801 3HG2 ILE A 189       7.340  12.935  20.011  1.00 91.10           H
ATOM   2802  CD1 ILE A 189       6.572  14.071  17.732  1.00 91.10           C
ATOM   2803 1HD1 ILE A 189       6.180  14.994  18.160  1.00 91.10           H
ATOM   2804 2HD1 ILE A 189       7.508  13.810  18.226  1.00 91.10           H
ATOM   2805 3HD1 ILE A 189       6.751  14.212  16.666  1.00 91.10           H
ATOM   2806  HN  ILE A 189       2.810  13.266  19.027  1.00 91.10           H
ATOM   2807  N   LYS A 190       4.191  10.224  21.483  1.00 87.89           N
ATOM   2808  CA  LYS A 190       4.097   9.831  22.879  1.00 87.89           C
ATOM   2809  C   LYS A 190       5.502   9.584  23.431  1.00 87.89           C
ATOM   2810  O   LYS A 190       6.293   8.864  22.824  1.00 87.89           O
ATOM   2811  HA  LYS A 190       3.654  10.665  23.423  1.00 87.89           H
ATOM   2812  CB  LYS A 190       3.155   8.636  23.037  1.00 87.89           C
ATOM   2813 1HB  LYS A 190       2.206   8.847  22.543  1.00 87.89           H
ATOM   2814 2HB  LYS A 190       3.583   7.763  22.543  1.00 87.89           H
ATOM   2815  CG  LYS A 190       2.909   8.324  24.514  1.00 87.89           C
ATOM   2816 1HG  LYS A 190       3.855   8.092  25.003  1.00 87.89           H
ATOM   2817 2HG  LYS A 190       2.499   9.203  25.012  1.00 87.89           H
ATOM   2818  CD  LYS A 190       1.945   7.146  24.672  1.00 87.89           C
ATOM   2819 1HD  LYS A 190       0.951   7.436  24.329  1.00 87.89           H
ATOM   2820 2HD  LYS A 190       2.270   6.318  24.042  1.00 87.89           H
ATOM   2821  CE  LYS A 190       1.874   6.688  26.130  1.00 87.89           C
ATOM   2822 1HE  LYS A 190       2.875   6.668  26.560  1.00 87.89           H
ATOM   2823 2HE  LYS A 190       1.290   7.400  26.713  1.00 87.89           H
ATOM   2824  NZ  LYS A 190       1.261   5.343  26.221  1.00 87.89           N
ATOM   2825 1HZ  LYS A 190       1.390   4.976  27.158  1.00 87.89           H
ATOM   2826 2HZ  LYS A 190       0.270   5.409  26.017  1.00 87.89           H
ATOM   2827 3HZ  LYS A 190       1.704   4.724  25.552  1.00 87.89           H
ATOM   2828  HN  LYS A 190       4.553   9.521  20.870  1.00 87.89           H
ATOM   2829  N   GLU A 191       5.770  10.196  24.575  1.00 84.93           N
ATOM   2830  CA  GLU A 191       7.034   9.984  25.259  1.00 84.93           C
ATOM   2831  C   GLU A 191       6.883   8.907  26.334  1.00 84.93           C
ATOM   2832  O   GLU A 191       5.971   8.969  27.157  1.00 84.93           O
ATOM   2833  HA  GLU A 191       7.726   9.644  24.489  1.00 84.93           H
ATOM   2834  CB  GLU A 191       7.557  11.290  25.861  1.00 84.93           C
ATOM   2835 1HB  GLU A 191       6.747  11.806  26.378  1.00 84.93           H
ATOM   2836 2HB  GLU A 191       8.413  11.082  26.502  1.00 84.93           H
ATOM   2837  CG  GLU A 191       8.056  12.237  24.768  1.00 84.93           C
ATOM   2838 1HG  GLU A 191       8.803  11.731  24.157  1.00 84.93           H
ATOM   2839 2HG  GLU A 191       7.231  12.503  24.107  1.00 84.93           H
ATOM   2840  CD  GLU A 191       8.660  13.505  25.375  1.00 84.93           C
ATOM   2841  OE1 GLU A 191       9.107  14.358  24.578  1.00 84.93           O
ATOM   2842  OE2 GLU A 191       8.661  13.593  26.622  1.00 84.93           O
ATOM   2843  HN  GLU A 191       5.141  10.824  25.034  1.00 84.93           H
ATOM   2844  N   GLU A 192       7.791   7.943  26.293  1.00 76.27           N
ATOM   2845  CA  GLU A 192       7.723   6.811  27.201  1.00 76.27           C
ATOM   2846  C   GLU A 192       9.123   6.445  27.698  1.00 76.27           C
ATOM   2847  O   GLU A 192       9.972   6.021  26.916  1.00 76.27           O
ATOM   2848  HA  GLU A 192       7.110   7.147  28.037  1.00 76.27           H
ATOM   2849  CB  GLU A 192       7.047   5.612  26.534  1.00 76.27           C
ATOM   2850 1HB  GLU A 192       6.019   5.866  26.276  1.00 76.27           H
ATOM   2851 2HB  GLU A 192       7.638   5.287  25.677  1.00 76.27           H
ATOM   2852  CG  GLU A 192       6.980   4.418  27.489  1.00 76.27           C
ATOM   2853 1HG  GLU A 192       7.748   3.692  27.223  1.00 76.27           H
ATOM   2854 2HG  GLU A 192       7.192   4.749  28.505  1.00 76.27           H
ATOM   2855  CD  GLU A 192       5.603   3.754  27.440  1.00 76.27           C
ATOM   2856  OE1 GLU A 192       5.355   2.896  28.315  1.00 76.27           O
ATOM   2857  OE2 GLU A 192       4.829   4.118  26.529  1.00 76.27           O
ATOM   2858  HN  GLU A 192       8.561   7.927  25.654  1.00 76.27           H
ATOM   2859  N   SER A 193       9.320   6.622  28.997  1.00 72.83           N
ATOM   2860  CA  SER A 193      10.563   6.210  29.628  1.00 72.83           C
ATOM   2861  C   SER A 193      11.751   6.855  28.912  1.00 72.83           C
ATOM   2862  O   SER A 193      12.814   6.247  28.795  1.00 72.83           O
ATOM   2863  HA  SER A 193      10.496   6.566  30.656  1.00 72.83           H
ATOM   2864  CB  SER A 193      10.704   4.687  29.624  1.00 72.83           C
ATOM   2865 1HB  SER A 193      10.823   4.336  28.599  1.00 72.83           H
ATOM   2866 2HB  SER A 193      11.608   4.406  30.164  1.00 72.83           H
ATOM   2867  OG  SER A 193       9.579   4.045  30.218  1.00 72.83           O
ATOM   2868  HG  SER A 193       9.665   3.053  30.128  1.00 72.83           H
ATOM   2869  HN  SER A 193       8.650   7.036  29.613  1.00 72.83           H
ATOM   2870  N   GLY A 194      11.532   8.078  28.452  1.00 76.63           N
ATOM   2871  CA  GLY A 194      12.590   8.836  27.807  1.00 76.63           C
ATOM   2872  C   GLY A 194      12.707   8.465  26.327  1.00 76.63           C
ATOM   2873  O   GLY A 194      13.619   8.920  25.639  1.00 76.63           O
ATOM   2874 1HA  GLY A 194      12.388   9.903  27.902  1.00 76.63           H
ATOM   2875 2HA  GLY A 194      13.538   8.645  28.309  1.00 76.63           H
ATOM   2876  HN  GLY A 194      10.652   8.550  28.515  1.00 76.63           H
ATOM   2877  N   ILE A 195      11.770   7.640  25.881  1.00 83.19           N
ATOM   2878  CA  ILE A 195      11.713   7.259  24.480  1.00 83.19           C
ATOM   2879  C   ILE A 195      10.504   7.927  23.822  1.00 83.19           C
ATOM   2880  O   ILE A 195       9.370   7.727  24.253  1.00 83.19           O
ATOM   2881  HA  ILE A 195      12.618   7.635  24.003  1.00 83.19           H
ATOM   2882  CB  ILE A 195      11.727   5.736  24.339  1.00 83.19           C
ATOM   2883  HB  ILE A 195      10.861   5.336  24.866  1.00 83.19           H
ATOM   2884  CG1 ILE A 195      12.972   5.135  24.994  1.00 83.19           C
ATOM   2885 1HG1 ILE A 195      13.862   5.456  24.454  1.00 83.19           H
ATOM   2886 2HG1 ILE A 195      13.066   5.508  26.014  1.00 83.19           H
ATOM   2887  CG2 ILE A 195      11.594   5.320  22.872  1.00 83.19           C
ATOM   2888 1HG2 ILE A 195      10.655   5.700  22.470  1.00 83.19           H
ATOM   2889 2HG2 ILE A 195      12.427   5.732  22.301  1.00 83.19           H
ATOM   2890 3HG2 ILE A 195      11.607   4.233  22.800  1.00 83.19           H
ATOM   2891  CD1 ILE A 195      12.900   3.607  25.010  1.00 83.19           C
ATOM   2892 1HD1 ILE A 195      12.022   3.290  25.572  1.00 83.19           H
ATOM   2893 2HD1 ILE A 195      12.831   3.236  23.987  1.00 83.19           H
ATOM   2894 3HD1 ILE A 195      13.798   3.206  25.481  1.00 83.19           H
ATOM   2895  HN  ILE A 195      11.060   7.236  26.458  1.00 83.19           H
ATOM   2896  N   ALA A 196      10.789   8.708  22.790  1.00 89.74           N
ATOM   2897  CA  ALA A 196       9.733   9.325  22.005  1.00 89.74           C
ATOM   2898  C   ALA A 196       9.235   8.329  20.956  1.00 89.74           C
ATOM   2899  O   ALA A 196      10.029   7.758  20.211  1.00 89.74           O
ATOM   2900  HA  ALA A 196       8.914   9.566  22.683  1.00 89.74           H
ATOM   2901  CB  ALA A 196      10.253  10.620  21.379  1.00 89.74           C
ATOM   2902 1HB  ALA A 196      10.566  11.304  22.168  1.00 89.74           H
ATOM   2903 2HB  ALA A 196      11.102  10.397  20.733  1.00 89.74           H
ATOM   2904 3HB  ALA A 196       9.460  11.083  20.791  1.00 89.74           H
ATOM   2905  HN  ALA A 196      11.718   8.919  22.488  1.00 89.74           H
ATOM   2906  N   ILE A 197       7.922   8.151  20.931  1.00 88.75           N
ATOM   2907  CA  ILE A 197       7.312   7.207  20.011  1.00 88.75           C
ATOM   2908  C   ILE A 197       6.204   7.911  19.225  1.00 88.75           C
ATOM   2909  O   ILE A 197       5.348   8.573  19.810  1.00 88.75           O
ATOM   2910  HA  ILE A 197       8.083   6.889  19.310  1.00 88.75           H
ATOM   2911  CB  ILE A 197       6.838   5.959  20.759  1.00 88.75           C
ATOM   2912  HB  ILE A 197       6.119   6.268  21.518  1.00 88.75           H
ATOM   2913  CG1 ILE A 197       8.001   5.282  21.487  1.00 88.75           C
ATOM   2914 1HG1 ILE A 197       8.741   4.944  20.762  1.00 88.75           H
ATOM   2915 2HG1 ILE A 197       8.497   6.003  22.137  1.00 88.75           H
ATOM   2916  CG2 ILE A 197       6.113   4.997  19.816  1.00 88.75           C
ATOM   2917 1HG2 ILE A 197       5.246   5.495  19.384  1.00 88.75           H
ATOM   2918 2HG2 ILE A 197       6.791   4.690  19.019  1.00 88.75           H
ATOM   2919 3HG2 ILE A 197       5.787   4.119  20.374  1.00 88.75           H
ATOM   2920  CD1 ILE A 197       7.511   4.093  22.316  1.00 88.75           C
ATOM   2921 1HD1 ILE A 197       6.789   4.438  23.056  1.00 88.75           H
ATOM   2922 2HD1 ILE A 197       7.037   3.363  21.659  1.00 88.75           H
ATOM   2923 3HD1 ILE A 197       8.357   3.630  22.823  1.00 88.75           H
ATOM   2924  HN  ILE A 197       7.280   8.638  21.524  1.00 88.75           H
ATOM   2925  N   CYS A 198       6.255   7.743  17.912  1.00 91.49           N
ATOM   2926  CA  CYS A 198       5.171   8.195  17.056  1.00 91.49           C
ATOM   2927  C   CYS A 198       4.082   7.121  17.053  1.00 91.49           C
ATOM   2928  O   CYS A 198       4.287   6.026  16.530  1.00 91.49           O
ATOM   2929  HA  CYS A 198       4.798   9.124  17.489  1.00 91.49           H
ATOM   2930  CB  CYS A 198       5.662   8.516  15.643  1.00 91.49           C
ATOM   2931 1HB  CYS A 198       6.296   9.402  15.662  1.00 91.49           H
ATOM   2932 2HB  CYS A 198       6.272   7.695  15.266  1.00 91.49           H
ATOM   2933  SG  CYS A 198       4.234   8.794  14.533  1.00 91.49           S
ATOM   2934  HN  CYS A 198       7.018   7.308  17.433  1.00 91.49           H
ATOM   2935  N   THR A 199       2.948   7.471  17.641  1.00 90.81           N
ATOM   2936  CA  THR A 199       1.858   6.522  17.791  1.00 90.81           C
ATOM   2937  C   THR A 199       0.511   7.219  17.591  1.00 90.81           C
ATOM   2938  O   THR A 199       0.435   8.446  17.611  1.00 90.81           O
ATOM   2939  HA  THR A 199       1.948   5.769  17.008  1.00 90.81           H
ATOM   2940  CB  THR A 199       1.998   5.854  19.161  1.00 90.81           C
ATOM   2941  HB  THR A 199       3.038   5.596  19.363  1.00 90.81           H
ATOM   2942  OG1 THR A 199       1.092   4.756  19.106  1.00 90.81           O
ATOM   2943  HG1 THR A 199       1.231   4.158  19.896  1.00 90.81           H
ATOM   2944  CG2 THR A 199       1.459   6.726  20.296  1.00 90.81           C
ATOM   2945 1HG2 THR A 199       0.401   6.928  20.127  1.00 90.81           H
ATOM   2946 2HG2 THR A 199       2.008   7.667  20.323  1.00 90.81           H
ATOM   2947 3HG2 THR A 199       1.583   6.205  21.245  1.00 90.81           H
ATOM   2948  HN  THR A 199       2.768   8.383  18.011  1.00 90.81           H
ATOM   2949  N   MET A 200      -0.518   6.406  17.401  1.00 91.39           N
ATOM   2950  CA  MET A 200      -1.883   6.893  17.498  1.00 91.39           C
ATOM   2951  C   MET A 200      -2.406   6.779  18.931  1.00 91.39           C
ATOM   2952  O   MET A 200      -2.293   5.725  19.555  1.00 91.39           O
ATOM   2953  HA  MET A 200      -1.843   7.940  17.200  1.00 91.39           H
ATOM   2954  CB  MET A 200      -2.781   6.082  16.561  1.00 91.39           C
ATOM   2955 1HB  MET A 200      -2.645   5.018  16.751  1.00 91.39           H
ATOM   2956 2HB  MET A 200      -3.827   6.311  16.766  1.00 91.39           H
ATOM   2957  CG  MET A 200      -2.464   6.389  15.096  1.00 91.39           C
ATOM   2958 1HG  MET A 200      -2.599   7.453  14.901  1.00 91.39           H
ATOM   2959 2HG  MET A 200      -1.421   6.156  14.884  1.00 91.39           H
ATOM   2960  SD  MET A 200      -3.530   5.435  14.028  1.00 91.39           S
ATOM   2961  CE  MET A 200      -3.100   3.785  14.555  1.00 91.39           C
ATOM   2962 1HE  MET A 200      -2.036   3.615  14.386  1.00 91.39           H
ATOM   2963 2HE  MET A 200      -3.322   3.673  15.616  1.00 91.39           H
ATOM   2964 3HE  MET A 200      -3.679   3.059  13.984  1.00 91.39           H
ATOM   2965  HN  MET A 200      -0.430   5.433  17.187  1.00 91.39           H
ATOM   2966  N   VAL A 201      -2.967   7.879  19.411  1.00 91.87           N
ATOM   2967  CA  VAL A 201      -3.605   7.886  20.717  1.00 91.87           C
ATOM   2968  C   VAL A 201      -5.079   8.262  20.557  1.00 91.87           C
ATOM   2969  O   VAL A 201      -5.406   9.235  19.879  1.00 91.87           O
ATOM   2970  HA  VAL A 201      -3.542   6.874  21.118  1.00 91.87           H
ATOM   2971  CB  VAL A 201      -2.849   8.820  21.664  1.00 91.87           C
ATOM   2972  HB  VAL A 201      -2.916   9.831  21.263  1.00 91.87           H
ATOM   2973  CG1 VAL A 201      -3.486   8.823  23.055  1.00 91.87           C
ATOM   2974 1HG1 VAL A 201      -4.519   9.162  22.981  1.00 91.87           H
ATOM   2975 2HG1 VAL A 201      -3.463   7.814  23.467  1.00 91.87           H
ATOM   2976 3HG1 VAL A 201      -2.928   9.494  23.708  1.00 91.87           H
ATOM   2977  CG2 VAL A 201      -1.368   8.442  21.739  1.00 91.87           C
ATOM   2978 1HG2 VAL A 201      -1.272   7.420  22.106  1.00 91.87           H
ATOM   2979 2HG2 VAL A 201      -0.923   8.515  20.747  1.00 91.87           H
ATOM   2980 3HG2 VAL A 201      -0.854   9.121  22.419  1.00 91.87           H
ATOM   2981  HN  VAL A 201      -2.990   8.753  18.925  1.00 91.87           H
ATOM   2982  N   TYR A 202      -5.931   7.471  21.194  1.00 90.34           N
ATOM   2983  CA  TYR A 202      -7.365   7.680  21.092  1.00 90.34           C
ATOM   2984  C   TYR A 202      -7.907   8.383  22.338  1.00 90.34           C
ATOM   2985  O   TYR A 202      -8.001   7.778  23.405  1.00 90.34           O
ATOM   2986  HA  TYR A 202      -7.553   8.306  20.220  1.00 90.34           H
ATOM   2987  CB  TYR A 202      -7.988   6.285  20.996  1.00 90.34           C
ATOM   2988 1HB  TYR A 202      -7.715   5.715  21.884  1.00 90.34           H
ATOM   2989 2HB  TYR A 202      -9.074   6.382  21.002  1.00 90.34           H
ATOM   2990  CG  TYR A 202      -7.567   5.500  19.753  1.00 90.34           C
ATOM   2991  CD1 TYR A 202      -8.241   5.680  18.562  1.00 90.34           C
ATOM   2992  HD1 TYR A 202      -9.073   6.382  18.507  1.00 90.34           H
ATOM   2993  CD2 TYR A 202      -6.514   4.611  19.822  1.00 90.34           C
ATOM   2994  HD2 TYR A 202      -5.982   4.468  20.762  1.00 90.34           H
ATOM   2995  CE1 TYR A 202      -7.845   4.941  17.391  1.00 90.34           C
ATOM   2996  HE1 TYR A 202      -8.369   5.074  16.445  1.00 90.34           H
ATOM   2997  CE2 TYR A 202      -6.118   3.871  18.651  1.00 90.34           C
ATOM   2998  HE2 TYR A 202      -5.288   3.166  18.692  1.00 90.34           H
ATOM   2999  CZ  TYR A 202      -6.803   4.073  17.494  1.00 90.34           C
ATOM   3000  OH  TYR A 202      -6.429   3.375  16.388  1.00 90.34           O
ATOM   3001  HH  TYR A 202      -5.841   2.609  16.650  1.00 90.34           H
ATOM   3002  HN  TYR A 202      -5.656   6.701  21.770  1.00 90.34           H
ATOM   3003  N   PRO A 203      -8.272   9.667  22.227  1.00 78.87           N
ATOM   3004  CA  PRO A 203      -8.762  10.416  23.387  1.00 78.87           C
ATOM   3005  C   PRO A 203     -10.122   9.925  23.857  1.00 78.87           C
ATOM   3006  O   PRO A 203     -10.747   9.094  23.201  1.00 78.87           O
ATOM   3007  HA  PRO A 203      -8.097  10.269  24.238  1.00 78.87           H
ATOM   3008  CB  PRO A 203      -8.822  11.861  22.887  1.00 78.87           C
ATOM   3009 1HB  PRO A 203      -9.635  12.414  23.356  1.00 78.87           H
ATOM   3010 2HB  PRO A 203      -7.901  12.400  23.109  1.00 78.87           H
ATOM   3011  CG  PRO A 203      -9.034  11.717  21.407  1.00 78.87           C
ATOM   3012 1HG  PRO A 203     -10.091  11.596  21.171  1.00 78.87           H
ATOM   3013 2HG  PRO A 203      -8.687  12.600  20.871  1.00 78.87           H
ATOM   3014  CD  PRO A 203      -8.249  10.500  21.011  1.00 78.87           C
ATOM   3015 1HD  PRO A 203      -8.705   9.987  20.164  1.00 78.87           H
ATOM   3016 2HD  PRO A 203      -7.231  10.757  20.719  1.00 78.87           H
ATOM   3017  N   SER A 204     -10.547  10.459  24.993  1.00 70.46           N
ATOM   3018  CA  SER A 204     -11.934  10.330  25.407  1.00 70.46           C
ATOM   3019  C   SER A 204     -12.115   9.061  26.242  1.00 70.46           C
ATOM   3020  O   SER A 204     -11.272   8.166  26.209  1.00 70.46           O
ATOM   3021  HA  SER A 204     -12.139  11.216  26.008  1.00 70.46           H
ATOM   3022  CB  SER A 204     -12.870  10.308  24.197  1.00 70.46           C
ATOM   3023 1HB  SER A 204     -13.850  10.684  24.490  1.00 70.46           H
ATOM   3024 2HB  SER A 204     -12.487  10.981  23.430  1.00 70.46           H
ATOM   3025  OG  SER A 204     -13.008   8.998  23.653  1.00 70.46           O
ATOM   3026  HG  SER A 204     -13.597   9.024  22.845  1.00 70.46           H
ATOM   3027  HN  SER A 204      -9.963  10.970  25.624  1.00 70.46           H
ATOM   3028  N   ASP A 205     -13.221   9.024  26.971  1.00 70.05           N
ATOM   3029  CA  ASP A 205     -13.531   7.873  27.803  1.00 70.05           C
ATOM   3030  C   ASP A 205     -13.777   6.656  26.910  1.00 70.05           C
ATOM   3031  O   ASP A 205     -13.634   5.517  27.353  1.00 70.05           O
ATOM   3032  HA  ASP A 205     -12.664   7.746  28.451  1.00 70.05           H
ATOM   3033  CB  ASP A 205     -14.795   8.116  28.630  1.00 70.05           C
ATOM   3034 1HB  ASP A 205     -15.580   8.521  27.992  1.00 70.05           H
ATOM   3035 2HB  ASP A 205     -15.162   7.169  29.025  1.00 70.05           H
ATOM   3036  CG  ASP A 205     -14.518   9.083  29.783  1.00 70.05           C
ATOM   3037  OD1 ASP A 205     -13.443   8.932  30.404  1.00 70.05           O
ATOM   3038  OD2 ASP A 205     -15.386   9.951  30.018  1.00 70.05           O
ATOM   3039  HN  ASP A 205     -13.897   9.760  27.000  1.00 70.05           H
ATOM   3040  N   GLU A 206     -14.144   6.937  25.668  1.00 83.41           N
ATOM   3041  CA  GLU A 206     -14.542   5.885  24.748  1.00 83.41           C
ATOM   3042  C   GLU A 206     -13.399   5.562  23.785  1.00 83.41           C
ATOM   3043  O   GLU A 206     -13.636   5.146  22.652  1.00 83.41           O
ATOM   3044  HA  GLU A 206     -14.754   5.018  25.375  1.00 83.41           H
ATOM   3045  CB  GLU A 206     -15.809   6.275  23.985  1.00 83.41           C
ATOM   3046 1HB  GLU A 206     -15.681   7.261  23.539  1.00 83.41           H
ATOM   3047 2HB  GLU A 206     -16.052   5.501  23.257  1.00 83.41           H
ATOM   3048  CG  GLU A 206     -17.010   6.371  24.928  1.00 83.41           C
ATOM   3049 1HG  GLU A 206     -16.724   6.906  25.833  1.00 83.41           H
ATOM   3050 2HG  GLU A 206     -17.804   6.948  24.454  1.00 83.41           H
ATOM   3051  CD  GLU A 206     -17.532   4.980  25.295  1.00 83.41           C
ATOM   3052  OE1 GLU A 206     -18.591   4.928  25.957  1.00 83.41           O
ATOM   3053  OE2 GLU A 206     -16.860   4.001  24.905  1.00 83.41           O
ATOM   3054  HN  GLU A 206     -14.171   7.862  25.289  1.00 83.41           H
ATOM   3055  N   SER A 207     -12.183   5.765  24.270  1.00 89.36           N
ATOM   3056  CA  SER A 207     -11.005   5.581  23.439  1.00 89.36           C
ATOM   3057  C   SER A 207     -10.959   4.147  22.907  1.00 89.36           C
ATOM   3058  O   SER A 207     -10.506   3.911  21.788  1.00 89.36           O
ATOM   3059  HA  SER A 207     -11.116   6.290  22.620  1.00 89.36           H
ATOM   3060  CB  SER A 207      -9.727   5.899  24.218  1.00 89.36           C
ATOM   3061 1HB  SER A 207      -8.861   5.564  23.646  1.00 89.36           H
ATOM   3062 2HB  SER A 207      -9.632   6.979  24.335  1.00 89.36           H
ATOM   3063  OG  SER A 207      -9.715   5.281  25.502  1.00 89.36           O
ATOM   3064  HG  SER A 207      -8.957   5.637  26.047  1.00 89.36           H
ATOM   3065  HN  SER A 207     -11.996   6.049  25.211  1.00 89.36           H
ATOM   3066  N   THR A 208     -11.434   3.227  23.733  1.00 89.63           N
ATOM   3067  CA  THR A 208     -11.416   1.819  23.376  1.00 89.63           C
ATOM   3068  C   THR A 208     -12.338   1.560  22.182  1.00 89.63           C
ATOM   3069  O   THR A 208     -11.939   0.913  21.215  1.00 89.63           O
ATOM   3070  HA  THR A 208     -10.405   1.557  23.062  1.00 89.63           H
ATOM   3071  CB  THR A 208     -11.790   1.010  24.620  1.00 89.63           C
ATOM   3072  HB  THR A 208     -11.766  -0.059  24.410  1.00 89.63           H
ATOM   3073  OG1 THR A 208     -13.059   1.534  25.005  1.00 89.63           O
ATOM   3074  HG1 THR A 208     -13.519   0.895  25.622  1.00 89.63           H
ATOM   3075  CG2 THR A 208     -10.883   1.317  25.813  1.00 89.63           C
ATOM   3076 1HG2 THR A 208     -10.959   2.375  26.064  1.00 89.63           H
ATOM   3077 2HG2 THR A 208      -9.851   1.078  25.555  1.00 89.63           H
ATOM   3078 3HG2 THR A 208     -11.192   0.717  26.668  1.00 89.63           H
ATOM   3079  HN  THR A 208     -11.825   3.430  24.631  1.00 89.63           H
ATOM   3080  N   LYS A 209     -13.552   2.078  22.290  1.00 91.09           N
ATOM   3081  CA  LYS A 209     -14.533   1.914  21.230  1.00 91.09           C
ATOM   3082  C   LYS A 209     -14.017   2.587  19.957  1.00 91.09           C
ATOM   3083  O   LYS A 209     -14.253   2.098  18.853  1.00 91.09           O
ATOM   3084  HA  LYS A 209     -14.633   0.846  21.040  1.00 91.09           H
ATOM   3085  CB  LYS A 209     -15.902   2.424  21.684  1.00 91.09           C
ATOM   3086 1HB  LYS A 209     -15.814   3.452  22.036  1.00 91.09           H
ATOM   3087 2HB  LYS A 209     -16.588   2.436  20.837  1.00 91.09           H
ATOM   3088  CG  LYS A 209     -16.473   1.545  22.798  1.00 91.09           C
ATOM   3089 1HG  LYS A 209     -16.342   0.494  22.540  1.00 91.09           H
ATOM   3090 2HG  LYS A 209     -15.921   1.717  23.721  1.00 91.09           H
ATOM   3091  CD  LYS A 209     -17.958   1.839  23.023  1.00 91.09           C
ATOM   3092 1HD  LYS A 209     -18.129   2.915  22.979  1.00 91.09           H
ATOM   3093 2HD  LYS A 209     -18.546   1.390  22.223  1.00 91.09           H
ATOM   3094  CE  LYS A 209     -18.426   1.297  24.375  1.00 91.09           C
ATOM   3095 1HE  LYS A 209     -18.873   0.312  24.243  1.00 91.09           H
ATOM   3096 2HE  LYS A 209     -17.571   1.173  25.039  1.00 91.09           H
ATOM   3097  NZ  LYS A 209     -19.409   2.217  24.989  1.00 91.09           N
ATOM   3098 1HZ  LYS A 209     -19.915   1.730  25.721  1.00 91.09           H
ATOM   3099 2HZ  LYS A 209     -18.925   3.014  25.385  1.00 91.09           H
ATOM   3100 3HZ  LYS A 209     -20.062   2.535  24.282  1.00 91.09           H
ATOM   3101  HN  LYS A 209     -13.869   2.600  23.082  1.00 91.09           H
ATOM   3102  N   LEU A 210     -13.322   3.698  20.152  1.00 92.10           N
ATOM   3103  CA  LEU A 210     -12.810   4.468  19.031  1.00 92.10           C
ATOM   3104  C   LEU A 210     -11.742   3.651  18.302  1.00 92.10           C
ATOM   3105  O   LEU A 210     -11.763   3.547  17.077  1.00 92.10           O
ATOM   3106  HA  LEU A 210     -13.641   4.640  18.346  1.00 92.10           H
ATOM   3107  CB  LEU A 210     -12.321   5.839  19.502  1.00 92.10           C
ATOM   3108 1HB  LEU A 210     -13.122   6.314  20.068  1.00 92.10           H
ATOM   3109 2HB  LEU A 210     -11.489   5.689  20.190  1.00 92.10           H
ATOM   3110  CG  LEU A 210     -11.870   6.803  18.403  1.00 92.10           C
ATOM   3111  HG  LEU A 210     -11.081   6.320  17.827  1.00 92.10           H
ATOM   3112  CD1 LEU A 210     -13.015   7.107  17.435  1.00 92.10           C
ATOM   3113 1HD1 LEU A 210     -13.353   6.181  16.970  1.00 92.10           H
ATOM   3114 2HD1 LEU A 210     -13.842   7.561  17.981  1.00 92.10           H
ATOM   3115 3HD1 LEU A 210     -12.667   7.794  16.664  1.00 92.10           H
ATOM   3116  CD2 LEU A 210     -11.274   8.078  19.003  1.00 92.10           C
ATOM   3117 1HD2 LEU A 210     -12.024   8.576  19.618  1.00 92.10           H
ATOM   3118 2HD2 LEU A 210     -10.411   7.822  19.618  1.00 92.10           H
ATOM   3119 3HD2 LEU A 210     -10.961   8.746  18.200  1.00 92.10           H
ATOM   3120  HN  LEU A 210     -13.109   4.073  21.055  1.00 92.10           H
ATOM   3121  N   LYS A 211     -10.833   3.090  19.087  1.00 92.27           N
ATOM   3122  CA  LYS A 211      -9.764   2.278  18.532  1.00 92.27           C
ATOM   3123  C   LYS A 211     -10.369   1.139  17.708  1.00 92.27           C
ATOM   3124  O   LYS A 211      -9.988   0.931  16.558  1.00 92.27           O
ATOM   3125  HA  LYS A 211      -9.182   2.914  17.866  1.00 92.27           H
ATOM   3126  CB  LYS A 211      -8.823   1.802  19.641  1.00 92.27           C
ATOM   3127 1HB  LYS A 211      -8.374   2.662  20.136  1.00 92.27           H
ATOM   3128 2HB  LYS A 211      -9.390   1.259  20.397  1.00 92.27           H
ATOM   3129  CG  LYS A 211      -7.723   0.900  19.076  1.00 92.27           C
ATOM   3130 1HG  LYS A 211      -8.162  -0.027  18.708  1.00 92.27           H
ATOM   3131 2HG  LYS A 211      -7.249   1.388  18.225  1.00 92.27           H
ATOM   3132  CD  LYS A 211      -6.672   0.585  20.142  1.00 92.27           C
ATOM   3133 1HD  LYS A 211      -6.263   1.514  20.541  1.00 92.27           H
ATOM   3134 2HD  LYS A 211      -7.139   0.059  20.975  1.00 92.27           H
ATOM   3135  CE  LYS A 211      -5.541  -0.268  19.562  1.00 92.27           C
ATOM   3136 1HE  LYS A 211      -5.924  -1.250  19.286  1.00 92.27           H
ATOM   3137 2HE  LYS A 211      -5.161   0.194  18.651  1.00 92.27           H
ATOM   3138  NZ  LYS A 211      -4.445  -0.414  20.546  1.00 92.27           N
ATOM   3139 1HZ  LYS A 211      -3.623  -0.786  20.083  1.00 92.27           H
ATOM   3140 2HZ  LYS A 211      -4.228   0.491  20.946  1.00 92.27           H
ATOM   3141 3HZ  LYS A 211      -4.735  -1.049  21.282  1.00 92.27           H
ATOM   3142  HN  LYS A 211     -10.820   3.184  20.083  1.00 92.27           H
ATOM   3143  N   SER A 212     -11.302   0.433  18.330  1.00 91.34           N
ATOM   3144  CA  SER A 212     -11.889  -0.742  17.709  1.00 91.34           C
ATOM   3145  C   SER A 212     -12.541  -0.361  16.379  1.00 91.34           C
ATOM   3146  O   SER A 212     -12.364  -1.051  15.376  1.00 91.34           O
ATOM   3147  HA  SER A 212     -11.057  -1.427  17.545  1.00 91.34           H
ATOM   3148  CB  SER A 212     -12.915  -1.400  18.634  1.00 91.34           C
ATOM   3149 1HB  SER A 212     -13.272  -2.324  18.180  1.00 91.34           H
ATOM   3150 2HB  SER A 212     -12.435  -1.671  19.574  1.00 91.34           H
ATOM   3151  OG  SER A 212     -14.023  -0.543  18.897  1.00 91.34           O
ATOM   3152  HG  SER A 212     -14.686  -1.010  19.482  1.00 91.34           H
ATOM   3153  HN  SER A 212     -11.657   0.652  19.239  1.00 91.34           H
ATOM   3154  N   ALA A 213     -13.282   0.737  16.413  1.00 92.35           N
ATOM   3155  CA  ALA A 213     -14.011   1.184  15.238  1.00 92.35           C
ATOM   3156  C   ALA A 213     -13.018   1.531  14.128  1.00 92.35           C
ATOM   3157  O   ALA A 213     -13.234   1.188  12.967  1.00 92.35           O
ATOM   3158  HA  ALA A 213     -14.642   0.360  14.905  1.00 92.35           H
ATOM   3159  CB  ALA A 213     -14.905   2.369  15.612  1.00 92.35           C
ATOM   3160 1HB  ALA A 213     -15.611   2.062  16.383  1.00 92.35           H
ATOM   3161 2HB  ALA A 213     -14.288   3.185  15.989  1.00 92.35           H
ATOM   3162 3HB  ALA A 213     -15.452   2.704  14.731  1.00 92.35           H
ATOM   3163  HN  ALA A 213     -13.388   1.315  17.221  1.00 92.35           H
ATOM   3164  N   VAL A 214     -11.949   2.208  14.524  1.00 91.79           N
ATOM   3165  CA  VAL A 214     -10.948   2.651  13.569  1.00 91.79           C
ATOM   3166  C   VAL A 214     -10.268   1.431  12.945  1.00 91.79           C
ATOM   3167  O   VAL A 214     -10.013   1.405  11.742  1.00 91.79           O
ATOM   3168  HA  VAL A 214     -11.464   3.205  12.784  1.00 91.79           H
ATOM   3169  CB  VAL A 214      -9.961   3.602  14.249  1.00 91.79           C
ATOM   3170  HB  VAL A 214      -9.648   3.145  15.187  1.00 91.79           H
ATOM   3171  CG1 VAL A 214      -8.714   3.807  13.386  1.00 91.79           C
ATOM   3172 1HG1 VAL A 214      -8.221   2.848  13.226  1.00 91.79           H
ATOM   3173 2HG1 VAL A 214      -9.003   4.232  12.425  1.00 91.79           H
ATOM   3174 3HG1 VAL A 214      -8.030   4.487  13.893  1.00 91.79           H
ATOM   3175  CG2 VAL A 214     -10.627   4.940  14.577  1.00 91.79           C
ATOM   3176 1HG2 VAL A 214     -10.982   5.405  13.657  1.00 91.79           H
ATOM   3177 2HG2 VAL A 214     -11.469   4.772  15.248  1.00 91.79           H
ATOM   3178 3HG2 VAL A 214      -9.903   5.597  15.060  1.00 91.79           H
ATOM   3179  HN  VAL A 214     -11.763   2.452  15.475  1.00 91.79           H
ATOM   3180  N   LEU A 215      -9.995   0.449  13.791  1.00 91.23           N
ATOM   3181  CA  LEU A 215      -9.318  -0.757  13.345  1.00 91.23           C
ATOM   3182  C   LEU A 215     -10.245  -1.543  12.415  1.00 91.23           C
ATOM   3183  O   LEU A 215      -9.806  -2.063  11.390  1.00 91.23           O
ATOM   3184  HA  LEU A 215      -8.440  -0.448  12.777  1.00 91.23           H
ATOM   3185  CB  LEU A 215      -8.820  -1.567  14.544  1.00 91.23           C
ATOM   3186 1HB  LEU A 215      -9.097  -1.038  15.455  1.00 91.23           H
ATOM   3187 2HB  LEU A 215      -9.347  -2.521  14.557  1.00 91.23           H
ATOM   3188  CG  LEU A 215      -7.316  -1.846  14.586  1.00 91.23           C
ATOM   3189  HG  LEU A 215      -7.011  -2.222  13.610  1.00 91.23           H
ATOM   3190  CD1 LEU A 215      -6.527  -0.561  14.844  1.00 91.23           C
ATOM   3191 1HD1 LEU A 215      -6.727   0.154  14.046  1.00 91.23           H
ATOM   3192 2HD1 LEU A 215      -6.831  -0.133  15.799  1.00 91.23           H
ATOM   3193 3HD1 LEU A 215      -5.461  -0.788  14.869  1.00 91.23           H
ATOM   3194  CD2 LEU A 215      -6.990  -2.934  15.611  1.00 91.23           C
ATOM   3195 1HD2 LEU A 215      -7.313  -2.611  16.601  1.00 91.23           H
ATOM   3196 2HD2 LEU A 215      -7.508  -3.854  15.342  1.00 91.23           H
ATOM   3197 3HD2 LEU A 215      -5.914  -3.113  15.621  1.00 91.23           H
ATOM   3198  HN  LEU A 215     -10.227   0.467  14.764  1.00 91.23           H
ATOM   3199  N   THR A 216     -11.510  -1.603  12.805  1.00 91.64           N
ATOM   3200  CA  THR A 216     -12.508  -2.291  12.004  1.00 91.64           C
ATOM   3201  C   THR A 216     -12.548  -1.710  10.589  1.00 91.64           C
ATOM   3202  O   THR A 216     -12.594  -2.453   9.610  1.00 91.64           O
ATOM   3203  HA  THR A 216     -12.214  -3.336  11.912  1.00 91.64           H
ATOM   3204  CB  THR A 216     -13.848  -2.199  12.737  1.00 91.64           C
ATOM   3205  HB  THR A 216     -14.163  -1.161  12.842  1.00 91.64           H
ATOM   3206  OG1 THR A 216     -13.625  -2.901  13.957  1.00 91.64           O
ATOM   3207  HG1 THR A 216     -13.259  -2.278  14.648  1.00 91.64           H
ATOM   3208  CG2 THR A 216     -14.951  -3.000  12.043  1.00 91.64           C
ATOM   3209 1HG2 THR A 216     -14.664  -4.050  11.998  1.00 91.64           H
ATOM   3210 2HG2 THR A 216     -15.095  -2.619  11.032  1.00 91.64           H
ATOM   3211 3HG2 THR A 216     -15.880  -2.900  12.604  1.00 91.64           H
ATOM   3212  HN  THR A 216     -11.854  -1.195  13.650  1.00 91.64           H
ATOM   3213  N   LEU A 217     -12.531  -0.387  10.526  1.00 91.01           N
ATOM   3214  CA  LEU A 217     -12.563   0.303   9.248  1.00 91.01           C
ATOM   3215  C   LEU A 217     -11.337  -0.100   8.425  1.00 91.01           C
ATOM   3216  O   LEU A 217     -11.442  -0.338   7.223  1.00 91.01           O
ATOM   3217  HA  LEU A 217     -13.457  -0.030   8.720  1.00 91.01           H
ATOM   3218  CB  LEU A 217     -12.695   1.813   9.456  1.00 91.01           C
ATOM   3219 1HB  LEU A 217     -13.601   2.002  10.031  1.00 91.01           H
ATOM   3220 2HB  LEU A 217     -11.855   2.150  10.063  1.00 91.01           H
ATOM   3221  CG  LEU A 217     -12.744   2.663   8.185  1.00 91.01           C
ATOM   3222  HG  LEU A 217     -11.863   2.432   7.585  1.00 91.01           H
ATOM   3223  CD1 LEU A 217     -13.971   2.316   7.339  1.00 91.01           C
ATOM   3224 1HD1 LEU A 217     -13.930   1.264   7.055  1.00 91.01           H
ATOM   3225 2HD1 LEU A 217     -14.875   2.500   7.919  1.00 91.01           H
ATOM   3226 3HD1 LEU A 217     -13.981   2.935   6.442  1.00 91.01           H
ATOM   3227  CD2 LEU A 217     -12.683   4.155   8.521  1.00 91.01           C
ATOM   3228 1HD2 LEU A 217     -13.531   4.420   9.152  1.00 91.01           H
ATOM   3229 2HD2 LEU A 217     -11.755   4.370   9.050  1.00 91.01           H
ATOM   3230 3HD2 LEU A 217     -12.719   4.736   7.600  1.00 91.01           H
ATOM   3231  HN  LEU A 217     -12.495   0.211  11.328  1.00 91.01           H
ATOM   3232  N   LYS A 218     -10.202  -0.163   9.106  1.00 88.34           N
ATOM   3233  CA  LYS A 218      -8.950  -0.490   8.446  1.00 88.34           C
ATOM   3234  C   LYS A 218      -9.031  -1.911   7.883  1.00 88.34           C
ATOM   3235  O   LYS A 218      -8.529  -2.181   6.793  1.00 88.34           O
ATOM   3236  HA  LYS A 218      -8.828   0.204   7.614  1.00 88.34           H
ATOM   3237  CB  LYS A 218      -7.770  -0.272   9.395  1.00 88.34           C
ATOM   3238 1HB  LYS A 218      -7.981  -0.738  10.357  1.00 88.34           H
ATOM   3239 2HB  LYS A 218      -6.881  -0.758   8.993  1.00 88.34           H
ATOM   3240  CG  LYS A 218      -7.496   1.220   9.594  1.00 88.34           C
ATOM   3241 1HG  LYS A 218      -7.265   1.683   8.635  1.00 88.34           H
ATOM   3242 2HG  LYS A 218      -8.392   1.710   9.976  1.00 88.34           H
ATOM   3243  CD  LYS A 218      -6.335   1.440  10.566  1.00 88.34           C
ATOM   3244 1HD  LYS A 218      -6.388   0.709  11.372  1.00 88.34           H
ATOM   3245 2HD  LYS A 218      -5.389   1.276  10.049  1.00 88.34           H
ATOM   3246  CE  LYS A 218      -6.367   2.854  11.148  1.00 88.34           C
ATOM   3247 1HE  LYS A 218      -6.795   3.544  10.421  1.00 88.34           H
ATOM   3248 2HE  LYS A 218      -7.011   2.877  12.027  1.00 88.34           H
ATOM   3249  NZ  LYS A 218      -5.002   3.295  11.515  1.00 88.34           N
ATOM   3250 1HZ  LYS A 218      -5.052   3.921  12.311  1.00 88.34           H
ATOM   3251 2HZ  LYS A 218      -4.439   2.486  11.756  1.00 88.34           H
ATOM   3252 3HZ  LYS A 218      -4.581   3.778  10.730  1.00 88.34           H
ATOM   3253  HN  LYS A 218     -10.130   0.005  10.089  1.00 88.34           H
ATOM   3254  N   VAL A 219      -9.668  -2.782   8.652  1.00 88.02           N
ATOM   3255  CA  VAL A 219      -9.805  -4.172   8.253  1.00 88.02           C
ATOM   3256  C   VAL A 219     -10.715  -4.260   7.027  1.00 88.02           C
ATOM   3257  O   VAL A 219     -10.402  -4.960   6.065  1.00 88.02           O
ATOM   3258  HA  VAL A 219      -8.814  -4.536   7.981  1.00 88.02           H
ATOM   3259  CB  VAL A 219     -10.309  -5.008   9.432  1.00 88.02           C
ATOM   3260  HB  VAL A 219     -11.146  -4.477   9.886  1.00 88.02           H
ATOM   3261  CG1 VAL A 219     -10.818  -6.371   8.960  1.00 88.02           C
ATOM   3262 1HG1 VAL A 219     -11.639  -6.229   8.256  1.00 88.02           H
ATOM   3263 2HG1 VAL A 219     -10.009  -6.911   8.469  1.00 88.02           H
ATOM   3264 3HG1 VAL A 219     -11.170  -6.944   9.817  1.00 88.02           H
ATOM   3265  CG2 VAL A 219      -9.221  -5.167  10.496  1.00 88.02           C
ATOM   3266 1HG2 VAL A 219      -8.356  -5.666  10.058  1.00 88.02           H
ATOM   3267 2HG2 VAL A 219      -8.926  -4.185  10.864  1.00 88.02           H
ATOM   3268 3HG2 VAL A 219      -9.605  -5.765  11.322  1.00 88.02           H
ATOM   3269  HN  VAL A 219     -10.086  -2.551   9.531  1.00 88.02           H
ATOM   3270  N   ILE A 220     -11.824  -3.538   7.100  1.00 88.10           N
ATOM   3271  CA  ILE A 220     -12.803  -3.559   6.026  1.00 88.10           C
ATOM   3272  C   ILE A 220     -12.136  -3.105   4.725  1.00 88.10           C
ATOM   3273  O   ILE A 220     -12.224  -3.789   3.707  1.00 88.10           O
ATOM   3274  HA  ILE A 220     -13.132  -4.590   5.903  1.00 88.10           H
ATOM   3275  CB  ILE A 220     -14.033  -2.733   6.406  1.00 88.10           C
ATOM   3276  HB  ILE A 220     -13.693  -1.776   6.802  1.00 88.10           H
ATOM   3277  CG1 ILE A 220     -14.835  -3.421   7.512  1.00 88.10           C
ATOM   3278 1HG1 ILE A 220     -15.313  -4.317   7.116  1.00 88.10           H
ATOM   3279 2HG1 ILE A 220     -14.162  -3.744   8.307  1.00 88.10           H
ATOM   3280  CG2 ILE A 220     -14.893  -2.432   5.177  1.00 88.10           C
ATOM   3281 1HG2 ILE A 220     -14.306  -1.870   4.451  1.00 88.10           H
ATOM   3282 2HG2 ILE A 220     -15.226  -3.369   4.728  1.00 88.10           H
ATOM   3283 3HG2 ILE A 220     -15.761  -1.844   5.475  1.00 88.10           H
ATOM   3284  CD1 ILE A 220     -15.897  -2.481   8.086  1.00 88.10           C
ATOM   3285 1HD1 ILE A 220     -15.414  -1.597   8.503  1.00 88.10           H
ATOM   3286 2HD1 ILE A 220     -16.582  -2.180   7.293  1.00 88.10           H
ATOM   3287 3HD1 ILE A 220     -16.453  -2.995   8.870  1.00 88.10           H
ATOM   3288  HN  ILE A 220     -12.058  -2.949   7.873  1.00 88.10           H
ATOM   3289  N   LEU A 221     -11.483  -1.955   4.803  1.00 86.41           N
ATOM   3290  CA  LEU A 221     -10.864  -1.365   3.627  1.00 86.41           C
ATOM   3291  C   LEU A 221      -9.599  -2.151   3.274  1.00 86.41           C
ATOM   3292  O   LEU A 221      -9.123  -2.090   2.141  1.00 86.41           O
ATOM   3293  HA  LEU A 221     -11.571  -1.461   2.803  1.00 86.41           H
ATOM   3294  CB  LEU A 221     -10.619   0.129   3.844  1.00 86.41           C
ATOM   3295 1HB  LEU A 221      -9.904   0.246   4.658  1.00 86.41           H
ATOM   3296 2HB  LEU A 221     -10.150   0.534   2.947  1.00 86.41           H
ATOM   3297  CG  LEU A 221     -11.856   0.972   4.163  1.00 86.41           C
ATOM   3298  HG  LEU A 221     -12.383   0.504   4.995  1.00 86.41           H
ATOM   3299  CD1 LEU A 221     -11.459   2.379   4.615  1.00 86.41           C
ATOM   3300 1HD1 LEU A 221     -10.840   2.312   5.510  1.00 86.41           H
ATOM   3301 2HD1 LEU A 221     -10.897   2.870   3.820  1.00 86.41           H
ATOM   3302 3HD1 LEU A 221     -12.356   2.956   4.835  1.00 86.41           H
ATOM   3303  CD2 LEU A 221     -12.821   1.002   2.977  1.00 86.41           C
ATOM   3304 1HD2 LEU A 221     -12.319   1.433   2.111  1.00 86.41           H
ATOM   3305 2HD2 LEU A 221     -13.141  -0.014   2.743  1.00 86.41           H
ATOM   3306 3HD2 LEU A 221     -13.691   1.607   3.231  1.00 86.41           H
ATOM   3307  HN  LEU A 221     -11.373  -1.430   5.646  1.00 86.41           H
ATOM   3308  N   GLY A 222      -9.091  -2.870   4.264  1.00 79.33           N
ATOM   3309  CA  GLY A 222      -7.819  -3.555   4.115  1.00 79.33           C
ATOM   3310  C   GLY A 222      -7.995  -4.886   3.382  1.00 79.33           C
ATOM   3311  O   GLY A 222      -7.157  -5.265   2.566  1.00 79.33           O
ATOM   3312 1HA  GLY A 222      -7.123  -2.922   3.564  1.00 79.33           H
ATOM   3313 2HA  GLY A 222      -7.380  -3.731   5.097  1.00 79.33           H
ATOM   3314  HN  GLY A 222      -9.533  -2.987   5.153  1.00 79.33           H
ATOM   3315  N   PHE A 223      -9.091  -5.559   3.701  1.00 75.89           N
ATOM   3316  CA  PHE A 223      -9.340  -6.883   3.156  1.00 75.89           C
ATOM   3317  C   PHE A 223     -10.389  -6.830   2.044  1.00 75.89           C
ATOM   3318  O   PHE A 223     -10.108  -7.196   0.903  1.00 75.89           O
ATOM   3319  HA  PHE A 223      -8.398  -7.248   2.748  1.00 75.89           H
ATOM   3320  CB  PHE A 223      -9.874  -7.745   4.303  1.00 75.89           C
ATOM   3321 1HB  PHE A 223     -10.559  -7.148   4.904  1.00 75.89           H
ATOM   3322 2HB  PHE A 223     -10.451  -8.570   3.885  1.00 75.89           H
ATOM   3323  CG  PHE A 223      -8.783  -8.314   5.213  1.00 75.89           C
ATOM   3324  CD1 PHE A 223      -8.216  -9.516   4.925  1.00 75.89           C
ATOM   3325  HD1 PHE A 223      -8.538 -10.074   4.046  1.00 75.89           H
ATOM   3326  CD2 PHE A 223      -8.381  -7.618   6.310  1.00 75.89           C
ATOM   3327  HD2 PHE A 223      -8.836  -6.654   6.541  1.00 75.89           H
ATOM   3328  CE1 PHE A 223      -7.204 -10.044   5.770  1.00 75.89           C
ATOM   3329  HE1 PHE A 223      -6.749 -11.007   5.539  1.00 75.89           H
ATOM   3330  CE2 PHE A 223      -7.369  -8.146   7.154  1.00 75.89           C
ATOM   3331  HE2 PHE A 223      -7.047  -7.587   8.034  1.00 75.89           H
ATOM   3332  CZ  PHE A 223      -6.802  -9.348   6.867  1.00 75.89           C
ATOM   3333  HZ  PHE A 223      -6.025  -9.753   7.515  1.00 75.89           H
ATOM   3334  HN  PHE A 223      -9.800  -5.216   4.317  1.00 75.89           H
ATOM   3335  N   PHE A 224     -11.576  -6.372   2.414  1.00 79.06           N
ATOM   3336  CA  PHE A 224     -12.749  -6.574   1.582  1.00 79.06           C
ATOM   3337  C   PHE A 224     -12.645  -5.774   0.282  1.00 79.06           C
ATOM   3338  O   PHE A 224     -13.114  -6.218  -0.764  1.00 79.06           O
ATOM   3339  HA  PHE A 224     -12.801  -7.638   1.348  1.00 79.06           H
ATOM   3340  CB  PHE A 224     -13.955  -6.074   2.379  1.00 79.06           C
ATOM   3341 1HB  PHE A 224     -13.702  -5.119   2.840  1.00 79.06           H
ATOM   3342 2HB  PHE A 224     -14.781  -5.888   1.692  1.00 79.06           H
ATOM   3343  CG  PHE A 224     -14.425  -7.040   3.469  1.00 79.06           C
ATOM   3344  CD1 PHE A 224     -15.358  -7.987   3.181  1.00 79.06           C
ATOM   3345  HD1 PHE A 224     -15.771  -8.057   2.175  1.00 79.06           H
ATOM   3346  CD2 PHE A 224     -13.910  -6.952   4.724  1.00 79.06           C
ATOM   3347  HD2 PHE A 224     -13.162  -6.193   4.954  1.00 79.06           H
ATOM   3348  CE1 PHE A 224     -15.794  -8.883   4.192  1.00 79.06           C
ATOM   3349  HE1 PHE A 224     -16.542  -9.642   3.962  1.00 79.06           H
ATOM   3350  CE2 PHE A 224     -14.346  -7.849   5.735  1.00 79.06           C
ATOM   3351  HE2 PHE A 224     -13.934  -7.778   6.741  1.00 79.06           H
ATOM   3352  CZ  PHE A 224     -15.279  -8.795   5.448  1.00 79.06           C
ATOM   3353  HZ  PHE A 224     -15.614  -9.484   6.224  1.00 79.06           H
ATOM   3354  HN  PHE A 224     -11.741  -5.871   3.263  1.00 79.06           H
ATOM   3355  N   LEU A 225     -12.026  -4.607   0.391  1.00 79.19           N
ATOM   3356  CA  LEU A 225     -11.852  -3.742  -0.763  1.00 79.19           C
ATOM   3357  C   LEU A 225     -10.971  -4.447  -1.796  1.00 79.19           C
ATOM   3358  O   LEU A 225     -11.377  -4.629  -2.942  1.00 79.19           O
ATOM   3359  HA  LEU A 225     -12.837  -3.580  -1.202  1.00 79.19           H
ATOM   3360  CB  LEU A 225     -11.319  -2.374  -0.331  1.00 79.19           C
ATOM   3361 1HB  LEU A 225     -12.018  -1.944   0.386  1.00 79.19           H
ATOM   3362 2HB  LEU A 225     -10.375  -2.523   0.193  1.00 79.19           H
ATOM   3363  CG  LEU A 225     -11.093  -1.358  -1.452  1.00 79.19           C
ATOM   3364  HG  LEU A 225     -10.581  -1.862  -2.272  1.00 79.19           H
ATOM   3365  CD1 LEU A 225     -12.425  -0.841  -2.001  1.00 79.19           C
ATOM   3366 1HD1 LEU A 225     -13.003  -1.675  -2.397  1.00 79.19           H
ATOM   3367 2HD1 LEU A 225     -12.985  -0.358  -1.200  1.00 79.19           H
ATOM   3368 3HD1 LEU A 225     -12.235  -0.120  -2.796  1.00 79.19           H
ATOM   3369  CD2 LEU A 225     -10.185  -0.219  -0.985  1.00 79.19           C
ATOM   3370 1HD2 LEU A 225     -10.647   0.291  -0.139  1.00 79.19           H
ATOM   3371 2HD2 LEU A 225      -9.220  -0.625  -0.681  1.00 79.19           H
ATOM   3372 3HD2 LEU A 225     -10.040   0.489  -1.801  1.00 79.19           H
ATOM   3373  HN  LEU A 225     -11.648  -4.253   1.246  1.00 79.19           H
ATOM   3374  N   PRO A 226      -9.754  -4.854  -1.411  1.00 75.24           N
ATOM   3375  CA  PRO A 226      -8.896  -5.625  -2.314  1.00 75.24           C
ATOM   3376  C   PRO A 226      -9.600  -6.850  -2.873  1.00 75.24           C
ATOM   3377  O   PRO A 226      -9.432  -7.187  -4.044  1.00 75.24           O
ATOM   3378  HA  PRO A 226      -8.633  -5.025  -3.185  1.00 75.24           H
ATOM   3379  CB  PRO A 226      -7.700  -6.009  -1.439  1.00 75.24           C
ATOM   3380 1HB  PRO A 226      -7.846  -6.978  -0.962  1.00 75.24           H
ATOM   3381 2HB  PRO A 226      -6.782  -6.076  -2.022  1.00 75.24           H
ATOM   3382  CG  PRO A 226      -7.636  -4.881  -0.415  1.00 75.24           C
ATOM   3383 1HG  PRO A 226      -7.079  -5.174   0.475  1.00 75.24           H
ATOM   3384 2HG  PRO A 226      -7.135  -4.000  -0.814  1.00 75.24           H
ATOM   3385  CD  PRO A 226      -9.102  -4.616  -0.110  1.00 75.24           C
ATOM   3386 1HD  PRO A 226      -9.484  -5.289   0.658  1.00 75.24           H
ATOM   3387 2HD  PRO A 226      -9.263  -3.601   0.252  1.00 75.24           H
ATOM   3388  N   PHE A 227     -10.379  -7.490  -2.013  1.00 77.80           N
ATOM   3389  CA  PHE A 227     -11.046  -8.727  -2.383  1.00 77.80           C
ATOM   3390  C   PHE A 227     -12.137  -8.471  -3.425  1.00 77.80           C
ATOM   3391  O   PHE A 227     -12.249  -9.207  -4.405  1.00 77.80           O
ATOM   3392  HA  PHE A 227     -10.289  -9.388  -2.807  1.00 77.80           H
ATOM   3393  CB  PHE A 227     -11.691  -9.285  -1.113  1.00 77.80           C
ATOM   3394 1HB  PHE A 227     -10.943  -9.315  -0.321  1.00 77.80           H
ATOM   3395 2HB  PHE A 227     -12.475  -8.602  -0.786  1.00 77.80           H
ATOM   3396  CG  PHE A 227     -12.290 -10.683  -1.282  1.00 77.80           C
ATOM   3397  CD1 PHE A 227     -13.627 -10.830  -1.480  1.00 77.80           C
ATOM   3398  HD1 PHE A 227     -14.272  -9.952  -1.518  1.00 77.80           H
ATOM   3399  CD2 PHE A 227     -11.485 -11.778  -1.235  1.00 77.80           C
ATOM   3400  HD2 PHE A 227     -10.413 -11.660  -1.076  1.00 77.80           H
ATOM   3401  CE1 PHE A 227     -14.183 -12.127  -1.637  1.00 77.80           C
ATOM   3402  HE1 PHE A 227     -15.255 -12.245  -1.795  1.00 77.80           H
ATOM   3403  CE2 PHE A 227     -12.041 -13.075  -1.392  1.00 77.80           C
ATOM   3404  HE2 PHE A 227     -11.396 -13.953  -1.354  1.00 77.80           H
ATOM   3405  CZ  PHE A 227     -13.378 -13.222  -1.589  1.00 77.80           C
ATOM   3406  HZ  PHE A 227     -13.805 -14.218  -1.710  1.00 77.80           H
ATOM   3407  HN  PHE A 227     -10.557  -7.177  -1.080  1.00 77.80           H
ATOM   3408  N   VAL A 228     -12.913  -7.426  -3.178  1.00 80.70           N
ATOM   3409  CA  VAL A 228     -13.946  -7.023  -4.117  1.00 80.70           C
ATOM   3410  C   VAL A 228     -13.302  -6.682  -5.462  1.00 80.70           C
ATOM   3411  O   VAL A 228     -13.799  -7.085  -6.512  1.00 80.70           O
ATOM   3412  HA  VAL A 228     -14.616  -7.872  -4.254  1.00 80.70           H
ATOM   3413  CB  VAL A 228     -14.761  -5.866  -3.534  1.00 80.70           C
ATOM   3414  HB  VAL A 228     -14.062  -5.101  -3.196  1.00 80.70           H
ATOM   3415  CG1 VAL A 228     -15.665  -5.241  -4.598  1.00 80.70           C
ATOM   3416 1HG1 VAL A 228     -15.053  -4.860  -5.416  1.00 80.70           H
ATOM   3417 2HG1 VAL A 228     -16.353  -5.996  -4.979  1.00 80.70           H
ATOM   3418 3HG1 VAL A 228     -16.232  -4.422  -4.156  1.00 80.70           H
ATOM   3419  CG2 VAL A 228     -15.575  -6.325  -2.323  1.00 80.70           C
ATOM   3420 1HG2 VAL A 228     -16.260  -7.118  -2.625  1.00 80.70           H
ATOM   3421 2HG2 VAL A 228     -14.901  -6.702  -1.553  1.00 80.70           H
ATOM   3422 3HG2 VAL A 228     -16.144  -5.484  -1.928  1.00 80.70           H
ATOM   3423  HN  VAL A 228     -12.844  -6.860  -2.356  1.00 80.70           H
ATOM   3424  N   VAL A 229     -12.205  -5.942  -5.386  1.00 75.33           N
ATOM   3425  CA  VAL A 229     -11.480  -5.554  -6.584  1.00 75.33           C
ATOM   3426  C   VAL A 229     -11.006  -6.810  -7.317  1.00 75.33           C
ATOM   3427  O   VAL A 229     -11.155  -6.917  -8.533  1.00 75.33           O
ATOM   3428  HA  VAL A 229     -12.174  -5.013  -7.228  1.00 75.33           H
ATOM   3429  CB  VAL A 229     -10.336  -4.607  -6.219  1.00 75.33           C
ATOM   3430  HB  VAL A 229      -9.790  -5.046  -5.385  1.00 75.33           H
ATOM   3431  CG1 VAL A 229      -9.361  -4.449  -7.388  1.00 75.33           C
ATOM   3432 1HG1 VAL A 229      -8.941  -5.422  -7.644  1.00 75.33           H
ATOM   3433 2HG1 VAL A 229      -9.889  -4.043  -8.250  1.00 75.33           H
ATOM   3434 3HG1 VAL A 229      -8.557  -3.771  -7.101  1.00 75.33           H
ATOM   3435  CG2 VAL A 229     -10.872  -3.248  -5.766  1.00 75.33           C
ATOM   3436 1HG2 VAL A 229     -11.453  -2.799  -6.572  1.00 75.33           H
ATOM   3437 2HG2 VAL A 229     -11.508  -3.381  -4.890  1.00 75.33           H
ATOM   3438 3HG2 VAL A 229     -10.038  -2.594  -5.512  1.00 75.33           H
ATOM   3439  HN  VAL A 229     -11.813  -5.610  -4.529  1.00 75.33           H
ATOM   3440  N   MET A 230     -10.443  -7.730  -6.546  1.00 77.22           N
ATOM   3441  CA  MET A 230      -9.945  -8.974  -7.107  1.00 77.22           C
ATOM   3442  C   MET A 230     -11.039  -9.695  -7.899  1.00 77.22           C
ATOM   3443  O   MET A 230     -10.849 -10.023  -9.069  1.00 77.22           O
ATOM   3444  HA  MET A 230      -9.132  -8.690  -7.775  1.00 77.22           H
ATOM   3445  CB  MET A 230      -9.450  -9.881  -5.979  1.00 77.22           C
ATOM   3446 1HB  MET A 230     -10.035  -9.699  -5.078  1.00 77.22           H
ATOM   3447 2HB  MET A 230      -9.602 -10.925  -6.253  1.00 77.22           H
ATOM   3448  CG  MET A 230      -7.968  -9.635  -5.689  1.00 77.22           C
ATOM   3449 1HG  MET A 230      -7.404  -9.615  -6.622  1.00 77.22           H
ATOM   3450 2HG  MET A 230      -7.838  -8.660  -5.218  1.00 77.22           H
ATOM   3451  SD  MET A 230      -7.334 -10.917  -4.621  1.00 77.22           S
ATOM   3452  CE  MET A 230      -7.844 -10.279  -3.034  1.00 77.22           C
ATOM   3453 1HE  MET A 230      -7.389  -9.302  -2.872  1.00 77.22           H
ATOM   3454 2HE  MET A 230      -8.930 -10.182  -3.014  1.00 77.22           H
ATOM   3455 3HE  MET A 230      -7.525 -10.964  -2.248  1.00 77.22           H
ATOM   3456  HN  MET A 230     -10.326  -7.635  -5.558  1.00 77.22           H
ATOM   3457  N   ALA A 231     -12.159  -9.921  -7.228  1.00 80.19           N
ATOM   3458  CA  ALA A 231     -13.237 -10.701  -7.812  1.00 80.19           C
ATOM   3459  C   ALA A 231     -13.679 -10.049  -9.124  1.00 80.19           C
ATOM   3460  O   ALA A 231     -13.817 -10.726 -10.142  1.00 80.19           O
ATOM   3461  HA  ALA A 231     -12.848 -11.697  -8.024  1.00 80.19           H
ATOM   3462  CB  ALA A 231     -14.383 -10.822  -6.806  1.00 80.19           C
ATOM   3463 1HB  ALA A 231     -14.024 -11.318  -5.904  1.00 80.19           H
ATOM   3464 2HB  ALA A 231     -14.750  -9.828  -6.553  1.00 80.19           H
ATOM   3465 3HB  ALA A 231     -15.191 -11.407  -7.245  1.00 80.19           H
ATOM   3466  HN  ALA A 231     -12.335  -9.582  -6.304  1.00 80.19           H
ATOM   3467  N   CYS A 232     -13.889  -8.742  -9.057  1.00 80.51           N
ATOM   3468  CA  CYS A 232     -14.300  -7.990 -10.230  1.00 80.51           C
ATOM   3469  C   CYS A 232     -13.246  -8.186 -11.321  1.00 80.51           C
ATOM   3470  O   CYS A 232     -13.582  -8.450 -12.474  1.00 80.51           O
ATOM   3471  HA  CYS A 232     -15.261  -8.398 -10.543  1.00 80.51           H
ATOM   3472  CB  CYS A 232     -14.518  -6.511  -9.905  1.00 80.51           C
ATOM   3473 1HB  CYS A 232     -13.631  -6.102  -9.420  1.00 80.51           H
ATOM   3474 2HB  CYS A 232     -14.666  -5.946 -10.826  1.00 80.51           H
ATOM   3475  SG  CYS A 232     -15.972  -6.317  -8.812  1.00 80.51           S
ATOM   3476  HG  CYS A 232     -15.329  -6.577  -7.677  1.00 80.51           H
ATOM   3477  HN  CYS A 232     -13.782  -8.201  -8.224  1.00 80.51           H
ATOM   3478  N   CYS A 233     -11.991  -8.048 -10.918  1.00 75.60           N
ATOM   3479  CA  CYS A 233     -10.891  -8.105 -11.865  1.00 75.60           C
ATOM   3480  C   CYS A 233     -10.954  -9.448 -12.596  1.00 75.60           C
ATOM   3481  O   CYS A 233     -10.897  -9.495 -13.823  1.00 75.60           O
ATOM   3482  HA  CYS A 233     -11.034  -7.279 -12.562  1.00 75.60           H
ATOM   3483  CB  CYS A 233      -9.541  -7.893 -11.177  1.00 75.60           C
ATOM   3484 1HB  CYS A 233      -9.455  -8.553 -10.314  1.00 75.60           H
ATOM   3485 2HB  CYS A 233      -8.731  -8.154 -11.859  1.00 75.60           H
ATOM   3486  SG  CYS A 233      -9.375  -6.149 -10.648  1.00 75.60           S
ATOM   3487  HG  CYS A 233     -10.371  -6.176  -9.767  1.00 75.60           H
ATOM   3488  HN  CYS A 233     -11.722  -7.901  -9.966  1.00 75.60           H
ATOM   3489  N   TYR A 234     -11.071 -10.508 -11.809  1.00 76.13           N
ATOM   3490  CA  TYR A 234     -11.043 -11.854 -12.357  1.00 76.13           C
ATOM   3491  C   TYR A 234     -12.298 -12.135 -13.186  1.00 76.13           C
ATOM   3492  O   TYR A 234     -12.218 -12.736 -14.256  1.00 76.13           O
ATOM   3493  HA  TYR A 234     -10.166 -11.936 -13.000  1.00 76.13           H
ATOM   3494  CB  TYR A 234     -11.018 -12.799 -11.155  1.00 76.13           C
ATOM   3495 1HB  TYR A 234     -11.655 -12.390 -10.371  1.00 76.13           H
ATOM   3496 2HB  TYR A 234     -11.448 -13.756 -11.448  1.00 76.13           H
ATOM   3497  CG  TYR A 234      -9.620 -13.039 -10.581  1.00 76.13           C
ATOM   3498  CD1 TYR A 234      -8.646 -13.629 -11.361  1.00 76.13           C
ATOM   3499  HD1 TYR A 234      -8.873 -13.924 -12.386  1.00 76.13           H
ATOM   3500  CD2 TYR A 234      -9.332 -12.666  -9.284  1.00 76.13           C
ATOM   3501  HD2 TYR A 234     -10.101 -12.200  -8.668  1.00 76.13           H
ATOM   3502  CE1 TYR A 234      -7.330 -13.856 -10.822  1.00 76.13           C
ATOM   3503  HE1 TYR A 234      -6.552 -14.321 -11.427  1.00 76.13           H
ATOM   3504  CE2 TYR A 234      -8.017 -12.893  -8.744  1.00 76.13           C
ATOM   3505  HE2 TYR A 234      -7.776 -12.603  -7.721  1.00 76.13           H
ATOM   3506  CZ  TYR A 234      -7.081 -13.476  -9.540  1.00 76.13           C
ATOM   3507  OH  TYR A 234      -5.838 -13.690  -9.030  1.00 76.13           O
ATOM   3508  HH  TYR A 234      -5.756 -13.253  -8.134  1.00 76.13           H
ATOM   3509  HN  TYR A 234     -11.184 -10.459 -10.817  1.00 76.13           H
ATOM   3510  N   THR A 235     -13.428 -11.687 -12.659  1.00 81.76           N
ATOM   3511  CA  THR A 235     -14.686 -11.802 -13.378  1.00 81.76           C
ATOM   3512  C   THR A 235     -14.569 -11.162 -14.763  1.00 81.76           C
ATOM   3513  O   THR A 235     -14.992 -11.747 -15.758  1.00 81.76           O
ATOM   3514  HA  THR A 235     -14.899 -12.860 -13.531  1.00 81.76           H
ATOM   3515  CB  THR A 235     -15.784 -11.180 -12.512  1.00 81.76           C
ATOM   3516  HB  THR A 235     -15.597 -10.119 -12.349  1.00 81.76           H
ATOM   3517  OG1 THR A 235     -15.800 -11.989 -11.339  1.00 81.76           O
ATOM   3518  HG1 THR A 235     -15.225 -11.578 -10.632  1.00 81.76           H
ATOM   3519  CG2 THR A 235     -17.179 -11.366 -13.112  1.00 81.76           C
ATOM   3520 1HG2 THR A 235     -17.392 -12.431 -13.212  1.00 81.76           H
ATOM   3521 2HG2 THR A 235     -17.218 -10.894 -14.094  1.00 81.76           H
ATOM   3522 3HG2 THR A 235     -17.920 -10.907 -12.459  1.00 81.76           H
ATOM   3523  HN  THR A 235     -13.493 -11.253 -11.760  1.00 81.76           H
ATOM   3524  N   ILE A 236     -13.993  -9.969 -14.782  1.00 78.37           N
ATOM   3525  CA  ILE A 236     -13.811  -9.245 -16.028  1.00 78.37           C
ATOM   3526  C   ILE A 236     -12.868 -10.035 -16.939  1.00 78.37           C
ATOM   3527  O   ILE A 236     -13.113 -10.154 -18.138  1.00 78.37           O
ATOM   3528  HA  ILE A 236     -14.785  -9.180 -16.513  1.00 78.37           H
ATOM   3529  CB  ILE A 236     -13.345  -7.814 -15.754  1.00 78.37           C
ATOM   3530  HB  ILE A 236     -12.592  -7.845 -14.966  1.00 78.37           H
ATOM   3531  CG1 ILE A 236     -14.500  -6.950 -15.242  1.00 78.37           C
ATOM   3532 1HG1 ILE A 236     -15.240  -6.823 -16.032  1.00 78.37           H
ATOM   3533 2HG1 ILE A 236     -14.998  -7.456 -14.416  1.00 78.37           H
ATOM   3534  CG2 ILE A 236     -12.680  -7.207 -16.991  1.00 78.37           C
ATOM   3535 1HG2 ILE A 236     -11.815  -7.809 -17.270  1.00 78.37           H
ATOM   3536 2HG2 ILE A 236     -13.392  -7.191 -17.816  1.00 78.37           H
ATOM   3537 3HG2 ILE A 236     -12.358  -6.190 -16.768  1.00 78.37           H
ATOM   3538  CD1 ILE A 236     -13.997  -5.581 -14.781  1.00 78.37           C
ATOM   3539 1HD1 ILE A 236     -13.275  -5.711 -13.975  1.00 78.37           H
ATOM   3540 2HD1 ILE A 236     -13.520  -5.068 -15.617  1.00 78.37           H
ATOM   3541 3HD1 ILE A 236     -14.838  -4.987 -14.422  1.00 78.37           H
ATOM   3542  HN  ILE A 236     -13.654  -9.499 -13.967  1.00 78.37           H
ATOM   3543  N   ILE A 237     -11.810 -10.554 -16.334  1.00 73.79           N
ATOM   3544  CA  ILE A 237     -10.807 -11.292 -17.082  1.00 73.79           C
ATOM   3545  C   ILE A 237     -11.467 -12.493 -17.763  1.00 73.79           C
ATOM   3546  O   ILE A 237     -11.252 -12.734 -18.950  1.00 73.79           O
ATOM   3547  HA  ILE A 237     -10.421 -10.627 -17.855  1.00 73.79           H
ATOM   3548  CB  ILE A 237      -9.632 -11.668 -16.178  1.00 73.79           C
ATOM   3549  HB  ILE A 237     -10.031 -12.011 -15.224  1.00 73.79           H
ATOM   3550  CG1 ILE A 237      -8.752 -10.450 -15.888  1.00 73.79           C
ATOM   3551 1HG1 ILE A 237      -8.260 -10.126 -16.805  1.00 73.79           H
ATOM   3552 2HG1 ILE A 237      -9.374  -9.621 -15.550  1.00 73.79           H
ATOM   3553  CG2 ILE A 237      -8.829 -12.826 -16.774  1.00 73.79           C
ATOM   3554 1HG2 ILE A 237      -9.476 -13.696 -16.887  1.00 73.79           H
ATOM   3555 2HG2 ILE A 237      -8.440 -12.534 -17.750  1.00 73.79           H
ATOM   3556 3HG2 ILE A 237      -8.000 -13.072 -16.111  1.00 73.79           H
ATOM   3557  CD1 ILE A 237      -7.701 -10.774 -14.824  1.00 73.79           C
ATOM   3558 1HD1 ILE A 237      -8.198 -11.074 -13.902  1.00 73.79           H
ATOM   3559 2HD1 ILE A 237      -7.067 -11.587 -15.176  1.00 73.79           H
ATOM   3560 3HD1 ILE A 237      -7.090  -9.891 -14.637  1.00 73.79           H
ATOM   3561  HN  ILE A 237     -11.633 -10.477 -15.353  1.00 73.79           H
ATOM   3562  N   ILE A 238     -12.258 -13.215 -16.983  1.00 75.97           N
ATOM   3563  CA  ILE A 238     -12.886 -14.430 -17.472  1.00 75.97           C
ATOM   3564  C   ILE A 238     -13.750 -14.097 -18.691  1.00 75.97           C
ATOM   3565  O   ILE A 238     -13.676 -14.778 -19.713  1.00 75.97           O
ATOM   3566  HA  ILE A 238     -12.091 -15.105 -17.787  1.00 75.97           H
ATOM   3567  CB  ILE A 238     -13.653 -15.128 -16.347  1.00 75.97           C
ATOM   3568  HB  ILE A 238     -14.252 -14.380 -15.827  1.00 75.97           H
ATOM   3569  CG1 ILE A 238     -12.692 -15.730 -15.320  1.00 75.97           C
ATOM   3570 1HG1 ILE A 238     -12.213 -16.614 -15.740  1.00 75.97           H
ATOM   3571 2HG1 ILE A 238     -11.900 -15.015 -15.095  1.00 75.97           H
ATOM   3572  CG2 ILE A 238     -14.620 -16.172 -16.908  1.00 75.97           C
ATOM   3573 1HG2 ILE A 238     -15.337 -15.685 -17.569  1.00 75.97           H
ATOM   3574 2HG2 ILE A 238     -14.061 -16.922 -17.467  1.00 75.97           H
ATOM   3575 3HG2 ILE A 238     -15.152 -16.653 -16.087  1.00 75.97           H
ATOM   3576  CD1 ILE A 238     -13.429 -16.105 -14.033  1.00 75.97           C
ATOM   3577 1HD1 ILE A 238     -13.886 -15.214 -13.603  1.00 75.97           H
ATOM   3578 2HD1 ILE A 238     -14.204 -16.838 -14.258  1.00 75.97           H
ATOM   3579 3HD1 ILE A 238     -12.723 -16.531 -13.320  1.00 75.97           H
ATOM   3580  HN  ILE A 238     -12.471 -12.982 -16.034  1.00 75.97           H
ATOM   3581  N   HIS A 239     -14.549 -13.051 -18.541  1.00 79.81           N
ATOM   3582  CA  HIS A 239     -15.411 -12.608 -19.624  1.00 79.81           C
ATOM   3583  C   HIS A 239     -14.561 -12.257 -20.846  1.00 79.81           C
ATOM   3584  O   HIS A 239     -14.947 -12.546 -21.978  1.00 79.81           O
ATOM   3585  HA  HIS A 239     -16.059 -13.448 -19.871  1.00 79.81           H
ATOM   3586  CB  HIS A 239     -16.302 -11.450 -19.169  1.00 79.81           C
ATOM   3587 1HB  HIS A 239     -15.744 -10.828 -18.470  1.00 79.81           H
ATOM   3588 2HB  HIS A 239     -16.539 -10.827 -20.031  1.00 79.81           H
ATOM   3589  CG  HIS A 239     -17.590 -11.887 -18.513  1.00 79.81           C
ATOM   3590  ND1 HIS A 239     -18.682 -12.342 -19.232  1.00 79.81           N
ATOM   3591  HD1 HIS A 239     -18.732 -12.425 -20.227  1.00 79.81           H
ATOM   3592  CD2 HIS A 239     -17.949 -11.936 -17.197  1.00 79.81           C
ATOM   3593  HD2 HIS A 239     -17.321 -11.647 -16.355  1.00 79.81           H
ATOM   3594  CE1 HIS A 239     -19.648 -12.646 -18.379  1.00 79.81           C
ATOM   3595  HE1 HIS A 239     -20.635 -13.031 -18.638  1.00 79.81           H
ATOM   3596  NE2 HIS A 239     -19.192 -12.394 -17.118  1.00 79.81           N
ATOM   3597  HN  HIS A 239     -14.612 -12.511 -17.702  1.00 79.81           H
ATOM   3598  N   THR A 240     -13.421 -11.639 -20.577  1.00 75.06           N
ATOM   3599  CA  THR A 240     -12.515 -11.241 -21.641  1.00 75.06           C
ATOM   3600  C   THR A 240     -12.037 -12.468 -22.421  1.00 75.06           C
ATOM   3601  O   THR A 240     -12.056 -12.473 -23.650  1.00 75.06           O
ATOM   3602  HA  THR A 240     -13.064 -10.611 -22.342  1.00 75.06           H
ATOM   3603  CB  THR A 240     -11.374 -10.437 -21.016  1.00 75.06           C
ATOM   3604  HB  THR A 240     -10.722 -11.080 -20.425  1.00 75.06           H
ATOM   3605  OG1 THR A 240     -12.035  -9.401 -20.293  1.00 75.06           O
ATOM   3606  HG1 THR A 240     -12.173  -9.681 -19.343  1.00 75.06           H
ATOM   3607  CG2 THR A 240     -10.543  -9.689 -22.061  1.00 75.06           C
ATOM   3608 1HG2 THR A 240     -11.183  -8.996 -22.606  1.00 75.06           H
ATOM   3609 2HG2 THR A 240     -10.106 -10.405 -22.757  1.00 75.06           H
ATOM   3610 3HG2 THR A 240      -9.748  -9.135 -21.563  1.00 75.06           H
ATOM   3611  HN  THR A 240     -13.114 -11.410 -19.653  1.00 75.06           H
ATOM   3612  N   LEU A 241     -11.620 -13.479 -21.672  1.00 74.97           N
ATOM   3613  CA  LEU A 241     -11.039 -14.666 -22.276  1.00 74.97           C
ATOM   3614  C   LEU A 241     -12.080 -15.341 -23.171  1.00 74.97           C
ATOM   3615  O   LEU A 241     -11.753 -15.829 -24.251  1.00 74.97           O
ATOM   3616  HA  LEU A 241     -10.206 -14.341 -22.899  1.00 74.97           H
ATOM   3617  CB  LEU A 241     -10.464 -15.588 -21.198  1.00 74.97           C
ATOM   3618 1HB  LEU A 241     -11.203 -15.689 -20.402  1.00 74.97           H
ATOM   3619 2HB  LEU A 241     -10.326 -16.579 -21.631  1.00 74.97           H
ATOM   3620  CG  LEU A 241      -9.140 -15.146 -20.573  1.00 74.97           C
ATOM   3621  HG  LEU A 241      -9.237 -14.104 -20.268  1.00 74.97           H
ATOM   3622  CD1 LEU A 241      -8.829 -15.958 -19.314  1.00 74.97           C
ATOM   3623 1HD1 LEU A 241      -9.625 -15.814 -18.584  1.00 74.97           H
ATOM   3624 2HD1 LEU A 241      -8.758 -17.014 -19.572  1.00 74.97           H
ATOM   3625 3HD1 LEU A 241      -7.882 -15.623 -18.890  1.00 74.97           H
ATOM   3626  CD2 LEU A 241      -8.002 -15.213 -21.594  1.00 74.97           C
ATOM   3627 1HD2 LEU A 241      -7.895 -16.237 -21.951  1.00 74.97           H
ATOM   3628 2HD2 LEU A 241      -8.229 -14.557 -22.434  1.00 74.97           H
ATOM   3629 3HD2 LEU A 241      -7.072 -14.894 -21.124  1.00 74.97           H
ATOM   3630  HN  LEU A 241     -11.675 -13.496 -20.674  1.00 74.97           H
ATOM   3631  N   ILE A 242     -13.314 -15.346 -22.688  1.00 75.68           N
ATOM   3632  CA  ILE A 242     -14.396 -15.997 -23.407  1.00 75.68           C
ATOM   3633  C   ILE A 242     -14.614 -15.285 -24.744  1.00 75.68           C
ATOM   3634  O   ILE A 242     -14.883 -15.928 -25.757  1.00 75.68           O
ATOM   3635  HA  ILE A 242     -14.085 -17.022 -23.609  1.00 75.68           H
ATOM   3636  CB  ILE A 242     -15.652 -16.067 -22.536  1.00 75.68           C
ATOM   3637  HB  ILE A 242     -15.854 -15.070 -22.147  1.00 75.68           H
ATOM   3638  CG1 ILE A 242     -15.434 -16.987 -21.333  1.00 75.68           C
ATOM   3639 1HG1 ILE A 242     -15.411 -18.025 -21.664  1.00 75.68           H
ATOM   3640 2HG1 ILE A 242     -14.465 -16.775 -20.880  1.00 75.68           H
ATOM   3641  CG2 ILE A 242     -16.870 -16.484 -23.363  1.00 75.68           C
ATOM   3642 1HG2 ILE A 242     -17.036 -15.757 -24.158  1.00 75.68           H
ATOM   3643 2HG2 ILE A 242     -16.693 -17.467 -23.801  1.00 75.68           H
ATOM   3644 3HG2 ILE A 242     -17.749 -16.527 -22.720  1.00 75.68           H
ATOM   3645  CD1 ILE A 242     -16.541 -16.801 -20.293  1.00 75.68           C
ATOM   3646 1HD1 ILE A 242     -16.545 -15.768 -19.947  1.00 75.68           H
ATOM   3647 2HD1 ILE A 242     -17.505 -17.037 -20.744  1.00 75.68           H
ATOM   3648 3HD1 ILE A 242     -16.362 -17.467 -19.449  1.00 75.68           H
ATOM   3649  HN  ILE A 242     -13.578 -14.918 -21.824  1.00 75.68           H
ATOM   3650  N   GLN A 243     -14.490 -13.966 -24.703  1.00 71.93           N
ATOM   3651  CA  GLN A 243     -14.707 -13.157 -25.891  1.00 71.93           C
ATOM   3652  C   GLN A 243     -13.438 -13.118 -26.744  1.00 71.93           C
ATOM   3653  O   GLN A 243     -13.462 -12.638 -27.877  1.00 71.93           O
ATOM   3654  HA  GLN A 243     -15.506 -13.655 -26.439  1.00 71.93           H
ATOM   3655  CB  GLN A 243     -15.159 -11.745 -25.517  1.00 71.93           C
ATOM   3656 1HB  GLN A 243     -14.444 -11.301 -24.824  1.00 71.93           H
ATOM   3657 2HB  GLN A 243     -15.173 -11.116 -26.407  1.00 71.93           H
ATOM   3658  CG  GLN A 243     -16.550 -11.765 -24.879  1.00 71.93           C
ATOM   3659 1HG  GLN A 243     -17.248 -12.282 -25.537  1.00 71.93           H
ATOM   3660 2HG  GLN A 243     -16.517 -12.327 -23.945  1.00 71.93           H
ATOM   3661  CD  GLN A 243     -17.050 -10.345 -24.608  1.00 71.93           C
ATOM   3662  OE1 GLN A 243     -16.360  -9.364 -24.829  1.00 71.93           O
ATOM   3663  NE2 GLN A 243     -18.286 -10.291 -24.119  1.00 71.93           N
ATOM   3664 1HE2 GLN A 243     -18.799 -11.135 -23.961  1.00 71.93           H
ATOM   3665 2HE2 GLN A 243     -18.702  -9.406 -23.909  1.00 71.93           H
ATOM   3666  HN  GLN A 243     -14.248 -13.453 -23.880  1.00 71.93           H
ATOM   3667  N   ALA A 244     -12.359 -13.630 -26.169  1.00 66.39           N
ATOM   3668  CA  ALA A 244     -11.054 -13.524 -26.798  1.00 66.39           C
ATOM   3669  C   ALA A 244     -10.940 -14.573 -27.906  1.00 66.39           C
ATOM   3670  O   ALA A 244     -10.406 -15.659 -27.685  1.00 66.39           O
ATOM   3671  HA  ALA A 244     -10.978 -12.531 -27.240  1.00 66.39           H
ATOM   3672  CB  ALA A 244      -9.962 -13.676 -25.737  1.00 66.39           C
ATOM   3673 1HB  ALA A 244     -10.070 -12.890 -24.989  1.00 66.39           H
ATOM   3674 2HB  ALA A 244     -10.056 -14.650 -25.256  1.00 66.39           H
ATOM   3675 3HB  ALA A 244      -8.983 -13.597 -26.209  1.00 66.39           H
ATOM   3676  HN  ALA A 244     -12.368 -14.108 -25.291  1.00 66.39           H
ATOM   3677  N   LYS A 245     -11.450 -14.211 -29.074  1.00 61.15           N
ATOM   3678  CA  LYS A 245     -11.379 -15.092 -30.227  1.00 61.15           C
ATOM   3679  C   LYS A 245      -9.912 -15.327 -30.594  1.00 61.15           C
ATOM   3680  O   LYS A 245      -9.590 -16.285 -31.294  1.00 61.15           O
ATOM   3681  HA  LYS A 245     -11.819 -16.047 -29.937  1.00 61.15           H
ATOM   3682  CB  LYS A 245     -12.220 -14.538 -31.378  1.00 61.15           C
ATOM   3683 1HB  LYS A 245     -11.966 -13.491 -31.548  1.00 61.15           H
ATOM   3684 2HB  LYS A 245     -11.986 -15.075 -32.297  1.00 61.15           H
ATOM   3685  CG  LYS A 245     -13.715 -14.662 -31.075  1.00 61.15           C
ATOM   3686 1HG  LYS A 245     -13.927 -15.655 -30.677  1.00 61.15           H
ATOM   3687 2HG  LYS A 245     -13.994 -13.944 -30.304  1.00 61.15           H
ATOM   3688  CD  LYS A 245     -14.552 -14.421 -32.333  1.00 61.15           C
ATOM   3689 1HD  LYS A 245     -14.406 -13.398 -32.679  1.00 61.15           H
ATOM   3690 2HD  LYS A 245     -14.212 -15.079 -33.132  1.00 61.15           H
ATOM   3691  CE  LYS A 245     -16.037 -14.666 -32.059  1.00 61.15           C
ATOM   3692 1HE  LYS A 245     -16.168 -15.634 -31.574  1.00 61.15           H
ATOM   3693 2HE  LYS A 245     -16.415 -13.911 -31.370  1.00 61.15           H
ATOM   3694  NZ  LYS A 245     -16.810 -14.628 -33.320  1.00 61.15           N
ATOM   3695 1HZ  LYS A 245     -17.794 -14.766 -33.118  1.00 61.15           H
ATOM   3696 2HZ  LYS A 245     -16.680 -13.728 -33.769  1.00 61.15           H
ATOM   3697 3HZ  LYS A 245     -16.485 -15.364 -33.938  1.00 61.15           H
ATOM   3698  HN  LYS A 245     -11.905 -13.336 -29.238  1.00 61.15           H
ATOM   3699  N   LYS A 246      -9.063 -14.435 -30.106  1.00 59.54           N
ATOM   3700  CA  LYS A 246      -7.671 -14.420 -30.523  1.00 59.54           C
ATOM   3701  C   LYS A 246      -6.781 -14.760 -29.326  1.00 59.54           C
ATOM   3702  O   LYS A 246      -6.914 -14.162 -28.259  1.00 59.54           O
ATOM   3703  HA  LYS A 246      -7.548 -15.197 -31.277  1.00 59.54           H
ATOM   3704  CB  LYS A 246      -7.325 -13.085 -31.187  1.00 59.54           C
ATOM   3705 1HB  LYS A 246      -7.736 -12.265 -30.598  1.00 59.54           H
ATOM   3706 2HB  LYS A 246      -6.244 -12.954 -31.205  1.00 59.54           H
ATOM   3707  CG  LYS A 246      -7.876 -13.023 -32.613  1.00 59.54           C
ATOM   3708 1HG  LYS A 246      -7.691 -13.971 -33.119  1.00 59.54           H
ATOM   3709 2HG  LYS A 246      -8.957 -12.884 -32.583  1.00 59.54           H
ATOM   3710  CD  LYS A 246      -7.230 -11.882 -33.401  1.00 59.54           C
ATOM   3711 1HD  LYS A 246      -7.494 -10.927 -32.947  1.00 59.54           H
ATOM   3712 2HD  LYS A 246      -6.145 -11.970 -33.351  1.00 59.54           H
ATOM   3713  CE  LYS A 246      -7.682 -11.901 -34.863  1.00 59.54           C
ATOM   3714 1HE  LYS A 246      -7.563 -12.904 -35.273  1.00 59.54           H
ATOM   3715 2HE  LYS A 246      -8.742 -11.655 -34.925  1.00 59.54           H
ATOM   3716  NZ  LYS A 246      -6.895 -10.935 -35.661  1.00 59.54           N
ATOM   3717 1HZ  LYS A 246      -7.228 -10.937 -36.619  1.00 59.54           H
ATOM   3718 2HZ  LYS A 246      -7.001 -10.006 -35.268  1.00 59.54           H
ATOM   3719 3HZ  LYS A 246      -5.916 -11.199 -35.643  1.00 59.54           H
ATOM   3720  HN  LYS A 246      -9.312 -13.733 -29.438  1.00 59.54           H
ATOM   3721  N   SER A 247      -5.894 -15.719 -29.543  1.00 58.04           N
ATOM   3722  CA  SER A 247      -5.095 -16.260 -28.456  1.00 58.04           C
ATOM   3723  C   SER A 247      -4.223 -15.158 -27.850  1.00 58.04           C
ATOM   3724  O   SER A 247      -3.989 -15.141 -26.642  1.00 58.04           O
ATOM   3725  HA  SER A 247      -5.814 -16.625 -27.723  1.00 58.04           H
ATOM   3726  CB  SER A 247      -4.223 -17.421 -28.937  1.00 58.04           C
ATOM   3727 1HB  SER A 247      -3.900 -18.012 -28.080  1.00 58.04           H
ATOM   3728 2HB  SER A 247      -4.816 -18.080 -29.573  1.00 58.04           H
ATOM   3729  OG  SER A 247      -3.081 -16.968 -29.659  1.00 58.04           O
ATOM   3730  HG  SER A 247      -2.543 -17.750 -29.973  1.00 58.04           H
ATOM   3731  HN  SER A 247      -5.717 -16.126 -30.439  1.00 58.04           H
ATOM   3732  N   SER A 248      -3.767 -14.265 -28.715  1.00 58.35           N
ATOM   3733  CA  SER A 248      -2.777 -13.277 -28.320  1.00 58.35           C
ATOM   3734  C   SER A 248      -3.267 -12.510 -27.090  1.00 58.35           C
ATOM   3735  O   SER A 248      -2.480 -11.850 -26.412  1.00 58.35           O
ATOM   3736  HA  SER A 248      -1.879 -13.847 -28.084  1.00 58.35           H
ATOM   3737  CB  SER A 248      -2.479 -12.307 -29.465  1.00 58.35           C
ATOM   3738 1HB  SER A 248      -1.699 -11.611 -29.157  1.00 58.35           H
ATOM   3739 2HB  SER A 248      -2.091 -12.863 -30.319  1.00 58.35           H
ATOM   3740  OG  SER A 248      -3.636 -11.577 -29.862  1.00 58.35           O
ATOM   3741  HG  SER A 248      -3.407 -10.949 -30.606  1.00 58.35           H
ATOM   3742  HN  SER A 248      -4.061 -14.210 -29.670  1.00 58.35           H
ATOM   3743  N   LYS A 249      -4.562 -12.623 -26.838  1.00 62.72           N
ATOM   3744  CA  LYS A 249      -5.174 -11.914 -25.727  1.00 62.72           C
ATOM   3745  C   LYS A 249      -4.674 -12.510 -24.410  1.00 62.72           C
ATOM   3746  O   LYS A 249      -4.690 -11.843 -23.376  1.00 62.72           O
ATOM   3747  HA  LYS A 249      -4.847 -10.876 -25.782  1.00 62.72           H
ATOM   3748  CB  LYS A 249      -6.698 -11.916 -25.863  1.00 62.72           C
ATOM   3749 1HB  LYS A 249      -7.057 -12.941 -25.953  1.00 62.72           H
ATOM   3750 2HB  LYS A 249      -7.148 -11.499 -24.963  1.00 62.72           H
ATOM   3751  CG  LYS A 249      -7.140 -11.106 -27.084  1.00 62.72           C
ATOM   3752 1HG  LYS A 249      -6.860 -10.061 -26.952  1.00 62.72           H
ATOM   3753 2HG  LYS A 249      -6.620 -11.466 -27.971  1.00 62.72           H
ATOM   3754  CD  LYS A 249      -8.652 -11.213 -27.294  1.00 62.72           C
ATOM   3755 1HD  LYS A 249      -8.904 -12.213 -27.647  1.00 62.72           H
ATOM   3756 2HD  LYS A 249      -9.166 -11.072 -26.343  1.00 62.72           H
ATOM   3757  CE  LYS A 249      -9.140 -10.171 -28.303  1.00 62.72           C
ATOM   3758 1HE  LYS A 249      -8.610  -9.231 -28.149  1.00 62.72           H
ATOM   3759 2HE  LYS A 249      -8.913 -10.504 -29.316  1.00 62.72           H
ATOM   3760  NZ  LYS A 249     -10.597  -9.955 -28.161  1.00 62.72           N
ATOM   3761 1HZ  LYS A 249     -10.841  -9.043 -28.532  1.00 62.72           H
ATOM   3762 2HZ  LYS A 249     -11.097 -10.673 -28.674  1.00 62.72           H
ATOM   3763 3HZ  LYS A 249     -10.852 -10.001 -27.181  1.00 62.72           H
ATOM   3764  HN  LYS A 249      -5.190 -13.186 -27.376  1.00 62.72           H
ATOM   3765  N   HIS A 250      -4.240 -13.760 -24.489  1.00 65.32           N
ATOM   3766  CA  HIS A 250      -3.766 -14.464 -23.310  1.00 65.32           C
ATOM   3767  C   HIS A 250      -2.564 -13.724 -22.719  1.00 65.32           C
ATOM   3768  O   HIS A 250      -2.435 -13.616 -21.500  1.00 65.32           O
ATOM   3769  HA  HIS A 250      -4.582 -14.449 -22.588  1.00 65.32           H
ATOM   3770  CB  HIS A 250      -3.460 -15.927 -23.637  1.00 65.32           C
ATOM   3771 1HB  HIS A 250      -2.855 -15.967 -24.543  1.00 65.32           H
ATOM   3772 2HB  HIS A 250      -2.857 -16.350 -22.833  1.00 65.32           H
ATOM   3773  CG  HIS A 250      -4.688 -16.783 -23.830  1.00 65.32           C
ATOM   3774  ND1 HIS A 250      -5.459 -17.238 -22.774  1.00 65.32           N
ATOM   3775  HD1 HIS A 250      -5.290 -17.054 -21.806  1.00 65.32           H
ATOM   3776  CD2 HIS A 250      -5.272 -17.262 -24.967  1.00 65.32           C
ATOM   3777  HD2 HIS A 250      -4.919 -17.091 -25.984  1.00 65.32           H
ATOM   3778  CE1 HIS A 250      -6.457 -17.957 -23.265  1.00 65.32           C
ATOM   3779  HE1 HIS A 250      -7.237 -18.451 -22.684  1.00 65.32           H
ATOM   3780  NE2 HIS A 250      -6.339 -17.972 -24.624  1.00 65.32           N
ATOM   3781  HN  HIS A 250      -4.210 -14.288 -25.338  1.00 65.32           H
ATOM   3782  N   LYS A 251      -1.715 -13.234 -23.610  1.00 65.06           N
ATOM   3783  CA  LYS A 251      -0.458 -12.635 -23.195  1.00 65.06           C
ATOM   3784  C   LYS A 251      -0.743 -11.343 -22.427  1.00 65.06           C
ATOM   3785  O   LYS A 251      -0.081 -11.049 -21.432  1.00 65.06           O
ATOM   3786  HA  LYS A 251       0.031 -13.337 -22.520  1.00 65.06           H
ATOM   3787  CB  LYS A 251       0.468 -12.444 -24.398  1.00 65.06           C
ATOM   3788 1HB  LYS A 251       0.375 -13.295 -25.072  1.00 65.06           H
ATOM   3789 2HB  LYS A 251       0.164 -11.560 -24.958  1.00 65.06           H
ATOM   3790  CG  LYS A 251       1.924 -12.296 -23.952  1.00 65.06           C
ATOM   3791 1HG  LYS A 251       2.031 -11.401 -23.339  1.00 65.06           H
ATOM   3792 2HG  LYS A 251       2.204 -13.145 -23.328  1.00 65.06           H
ATOM   3793  CD  LYS A 251       2.861 -12.210 -25.158  1.00 65.06           C
ATOM   3794 1HD  LYS A 251       2.581 -12.963 -25.895  1.00 65.06           H
ATOM   3795 2HD  LYS A 251       2.753 -11.238 -25.639  1.00 65.06           H
ATOM   3796  CE  LYS A 251       4.317 -12.418 -24.737  1.00 65.06           C
ATOM   3797 1HE  LYS A 251       4.626 -11.615 -24.068  1.00 65.06           H
ATOM   3798 2HE  LYS A 251       4.411 -13.351 -24.181  1.00 65.06           H
ATOM   3799  NZ  LYS A 251       5.200 -12.450 -25.924  1.00 65.06           N
ATOM   3800 1HZ  LYS A 251       6.129 -12.749 -25.646  1.00 65.06           H
ATOM   3801 2HZ  LYS A 251       4.826 -13.100 -26.606  1.00 65.06           H
ATOM   3802 3HZ  LYS A 251       5.251 -11.524 -26.333  1.00 65.06           H
ATOM   3803  HN  LYS A 251      -1.874 -13.242 -24.597  1.00 65.06           H
ATOM   3804  N   ALA A 252      -1.729 -10.606 -22.917  1.00 65.52           N
ATOM   3805  CA  ALA A 252      -2.070  -9.323 -22.325  1.00 65.52           C
ATOM   3806  C   ALA A 252      -2.612  -9.547 -20.912  1.00 65.52           C
ATOM   3807  O   ALA A 252      -2.387  -8.730 -20.020  1.00 65.52           O
ATOM   3808  HA  ALA A 252      -1.156  -8.732 -22.265  1.00 65.52           H
ATOM   3809  CB  ALA A 252      -3.071  -8.596 -23.225  1.00 65.52           C
ATOM   3810 1HB  ALA A 252      -2.626  -8.435 -24.207  1.00 65.52           H
ATOM   3811 2HB  ALA A 252      -3.972  -9.199 -23.328  1.00 65.52           H
ATOM   3812 3HB  ALA A 252      -3.326  -7.634 -22.781  1.00 65.52           H
ATOM   3813  HN  ALA A 252      -2.288 -10.871 -23.702  1.00 65.52           H
ATOM   3814  N   LEU A 253      -3.316 -10.658 -20.752  1.00 75.32           N
ATOM   3815  CA  LEU A 253      -3.971 -10.953 -19.489  1.00 75.32           C
ATOM   3816  C   LEU A 253      -2.920 -11.367 -18.458  1.00 75.32           C
ATOM   3817  O   LEU A 253      -3.086 -11.123 -17.264  1.00 75.32           O
ATOM   3818  HA  LEU A 253      -4.448 -10.035 -19.146  1.00 75.32           H
ATOM   3819  CB  LEU A 253      -5.078 -11.990 -19.689  1.00 75.32           C
ATOM   3820 1HB  LEU A 253      -4.706 -12.765 -20.359  1.00 75.32           H
ATOM   3821 2HB  LEU A 253      -5.279 -12.468 -18.730  1.00 75.32           H
ATOM   3822  CG  LEU A 253      -6.400 -11.461 -20.250  1.00 75.32           C
ATOM   3823  HG  LEU A 253      -6.175 -10.786 -21.075  1.00 75.32           H
ATOM   3824  CD1 LEU A 253      -7.250 -12.600 -20.816  1.00 75.32           C
ATOM   3825 1HD1 LEU A 253      -6.704 -13.097 -21.618  1.00 75.32           H
ATOM   3826 2HD1 LEU A 253      -7.468 -13.318 -20.026  1.00 75.32           H
ATOM   3827 3HD1 LEU A 253      -8.184 -12.196 -21.208  1.00 75.32           H
ATOM   3828  CD2 LEU A 253      -7.157 -10.650 -19.196  1.00 75.32           C
ATOM   3829 1HD2 LEU A 253      -7.371 -11.282 -18.335  1.00 75.32           H
ATOM   3830 2HD2 LEU A 253      -6.546  -9.803 -18.882  1.00 75.32           H
ATOM   3831 3HD2 LEU A 253      -8.092 -10.285 -19.621  1.00 75.32           H
ATOM   3832  HN  LEU A 253      -3.442 -11.348 -21.464  1.00 75.32           H
ATOM   3833  N   LYS A 254      -1.860 -11.987 -18.957  1.00 75.61           N
ATOM   3834  CA  LYS A 254      -0.800 -12.472 -18.090  1.00 75.61           C
ATOM   3835  C   LYS A 254      -0.344 -11.340 -17.166  1.00 75.61           C
ATOM   3836  O   LYS A 254      -0.142 -11.553 -15.972  1.00 75.61           O
ATOM   3837  HA  LYS A 254      -1.218 -13.270 -17.477  1.00 75.61           H
ATOM   3838  CB  LYS A 254       0.332 -13.083 -18.918  1.00 75.61           C
ATOM   3839 1HB  LYS A 254      -0.070 -13.844 -19.586  1.00 75.61           H
ATOM   3840 2HB  LYS A 254       0.783 -12.315 -19.547  1.00 75.61           H
ATOM   3841  CG  LYS A 254       1.400 -13.702 -18.015  1.00 75.61           C
ATOM   3842 1HG  LYS A 254       1.862 -12.925 -17.406  1.00 75.61           H
ATOM   3843 2HG  LYS A 254       0.935 -14.411 -17.329  1.00 75.61           H
ATOM   3844  CD  LYS A 254       2.473 -14.414 -18.842  1.00 75.61           C
ATOM   3845 1HD  LYS A 254       2.015 -15.204 -19.436  1.00 75.61           H
ATOM   3846 2HD  LYS A 254       2.924 -13.710 -19.542  1.00 75.61           H
ATOM   3847  CE  LYS A 254       3.556 -15.008 -17.940  1.00 75.61           C
ATOM   3848 1HE  LYS A 254       4.087 -14.209 -17.424  1.00 75.61           H
ATOM   3849 2HE  LYS A 254       3.097 -15.633 -17.173  1.00 75.61           H
ATOM   3850  NZ  LYS A 254       4.510 -15.812 -18.736  1.00 75.61           N
ATOM   3851 1HZ  LYS A 254       5.219 -16.201 -18.124  1.00 75.61           H
ATOM   3852 2HZ  LYS A 254       4.014 -16.565 -19.200  1.00 75.61           H
ATOM   3853 3HZ  LYS A 254       4.952 -15.221 -19.432  1.00 75.61           H
ATOM   3854  HN  LYS A 254      -1.721 -12.159 -19.932  1.00 75.61           H
ATOM   3855  N   VAL A 255      -0.196 -10.163 -17.755  1.00 75.52           N
ATOM   3856  CA  VAL A 255       0.307  -9.016 -17.018  1.00 75.52           C
ATOM   3857  C   VAL A 255      -0.600  -8.752 -15.814  1.00 75.52           C
ATOM   3858  O   VAL A 255      -0.116  -8.530 -14.705  1.00 75.52           O
ATOM   3859  HA  VAL A 255       1.304  -9.268 -16.657  1.00 75.52           H
ATOM   3860  CB  VAL A 255       0.430  -7.808 -17.949  1.00 75.52           C
ATOM   3861  HB  VAL A 255      -0.566  -7.566 -18.318  1.00 75.52           H
ATOM   3862  CG1 VAL A 255       0.961  -6.587 -17.196  1.00 75.52           C
ATOM   3863 1HG1 VAL A 255       0.278  -6.335 -16.385  1.00 75.52           H
ATOM   3864 2HG1 VAL A 255       1.945  -6.813 -16.785  1.00 75.52           H
ATOM   3865 3HG1 VAL A 255       1.040  -5.743 -17.881  1.00 75.52           H
ATOM   3866  CG2 VAL A 255       1.312  -8.135 -19.156  1.00 75.52           C
ATOM   3867 1HG2 VAL A 255       2.308  -8.415 -18.813  1.00 75.52           H
ATOM   3868 2HG2 VAL A 255       0.874  -8.963 -19.713  1.00 75.52           H
ATOM   3869 3HG2 VAL A 255       1.383  -7.259 -19.801  1.00 75.52           H
ATOM   3870  HN  VAL A 255      -0.412  -9.986 -18.715  1.00 75.52           H
ATOM   3871  N   THR A 256      -1.899  -8.784 -16.073  1.00 74.88           N
ATOM   3872  CA  THR A 256      -2.873  -8.410 -15.062  1.00 74.88           C
ATOM   3873  C   THR A 256      -2.828  -9.391 -13.889  1.00 74.88           C
ATOM   3874  O   THR A 256      -2.842  -8.978 -12.730  1.00 74.88           O
ATOM   3875  HA  THR A 256      -2.602  -7.430 -14.670  1.00 74.88           H
ATOM   3876  CB  THR A 256      -4.245  -8.330 -15.735  1.00 74.88           C
ATOM   3877  HB  THR A 256      -4.699  -9.318 -15.812  1.00 74.88           H
ATOM   3878  OG1 THR A 256      -3.987  -7.672 -16.972  1.00 74.88           O
ATOM   3879  HG1 THR A 256      -4.722  -7.866 -17.622  1.00 74.88           H
ATOM   3880  CG2 THR A 256      -5.202  -7.385 -15.004  1.00 74.88           C
ATOM   3881 1HG2 THR A 256      -4.777  -6.381 -14.985  1.00 74.88           H
ATOM   3882 2HG2 THR A 256      -5.348  -7.736 -13.982  1.00 74.88           H
ATOM   3883 3HG2 THR A 256      -6.160  -7.366 -15.522  1.00 74.88           H
ATOM   3884  HN  THR A 256      -2.287  -9.060 -16.952  1.00 74.88           H
ATOM   3885  N   ILE A 257      -2.775 -10.670 -14.230  1.00 77.44           N
ATOM   3886  CA  ILE A 257      -2.836 -11.716 -13.223  1.00 77.44           C
ATOM   3887  C   ILE A 257      -1.626 -11.595 -12.294  1.00 77.44           C
ATOM   3888  O   ILE A 257      -1.765 -11.672 -11.075  1.00 77.44           O
ATOM   3889  HA  ILE A 257      -3.739 -11.552 -12.635  1.00 77.44           H
ATOM   3890  CB  ILE A 257      -2.970 -13.089 -13.884  1.00 77.44           C
ATOM   3891  HB  ILE A 257      -2.151 -13.207 -14.594  1.00 77.44           H
ATOM   3892  CG1 ILE A 257      -4.274 -13.191 -14.677  1.00 77.44           C
ATOM   3893 1HG1 ILE A 257      -5.118 -13.249 -13.990  1.00 77.44           H
ATOM   3894 2HG1 ILE A 257      -4.412 -12.290 -15.275  1.00 77.44           H
ATOM   3895  CG2 ILE A 257      -2.837 -14.210 -12.852  1.00 77.44           C
ATOM   3896 1HG2 ILE A 257      -1.861 -14.148 -12.371  1.00 77.44           H
ATOM   3897 2HG2 ILE A 257      -3.620 -14.106 -12.100  1.00 77.44           H
ATOM   3898 3HG2 ILE A 257      -2.936 -15.175 -13.349  1.00 77.44           H
ATOM   3899  CD1 ILE A 257      -4.266 -14.419 -15.590  1.00 77.44           C
ATOM   3900 1HD1 ILE A 257      -3.436 -14.345 -16.291  1.00 77.44           H
ATOM   3901 2HD1 ILE A 257      -4.153 -15.320 -14.986  1.00 77.44           H
ATOM   3902 3HD1 ILE A 257      -5.205 -14.468 -16.142  1.00 77.44           H
ATOM   3903  HN  ILE A 257      -2.692 -10.994 -15.172  1.00 77.44           H
ATOM   3904  N   THR A 258      -0.466 -11.409 -12.908  1.00 82.02           N
ATOM   3905  CA  THR A 258       0.777 -11.356 -12.157  1.00 82.02           C
ATOM   3906  C   THR A 258       0.731 -10.226 -11.127  1.00 82.02           C
ATOM   3907  O   THR A 258       1.054 -10.433  -9.958  1.00 82.02           O
ATOM   3908  HA  THR A 258       0.884 -12.289 -11.604  1.00 82.02           H
ATOM   3909  CB  THR A 258       1.927 -11.221 -13.157  1.00 82.02           C
ATOM   3910  HB  THR A 258       1.885 -10.260 -13.670  1.00 82.02           H
ATOM   3911  OG1 THR A 258       1.800 -12.369 -13.991  1.00 82.02           O
ATOM   3912  HG1 THR A 258       1.200 -12.166 -14.764  1.00 82.02           H
ATOM   3913  CG2 THR A 258       3.298 -11.388 -12.499  1.00 82.02           C
ATOM   3914 1HG2 THR A 258       3.364 -12.376 -12.043  1.00 82.02           H
ATOM   3915 2HG2 THR A 258       3.428 -10.624 -11.731  1.00 82.02           H
ATOM   3916 3HG2 THR A 258       4.079 -11.282 -13.252  1.00 82.02           H
ATOM   3917  HN  THR A 258      -0.368 -11.296 -13.896  1.00 82.02           H
ATOM   3918  N   VAL A 259       0.326  -9.056 -11.598  1.00 80.17           N
ATOM   3919  CA  VAL A 259       0.286  -7.880 -10.745  1.00 80.17           C
ATOM   3920  C   VAL A 259      -0.676  -8.131  -9.582  1.00 80.17           C
ATOM   3921  O   VAL A 259      -0.369  -7.804  -8.437  1.00 80.17           O
ATOM   3922  HA  VAL A 259       1.288  -7.729 -10.345  1.00 80.17           H
ATOM   3923  CB  VAL A 259      -0.085  -6.647 -11.572  1.00 80.17           C
ATOM   3924  HB  VAL A 259      -0.994  -6.876 -12.127  1.00 80.17           H
ATOM   3925  CG1 VAL A 259      -0.377  -5.448 -10.667  1.00 80.17           C
ATOM   3926 1HG1 VAL A 259      -1.208  -5.687 -10.004  1.00 80.17           H
ATOM   3927 2HG1 VAL A 259       0.507  -5.217 -10.073  1.00 80.17           H
ATOM   3928 3HG1 VAL A 259      -0.638  -4.585 -11.281  1.00 80.17           H
ATOM   3929  CG2 VAL A 259       1.013  -6.315 -12.585  1.00 80.17           C
ATOM   3930 1HG2 VAL A 259       1.945  -6.115 -12.057  1.00 80.17           H
ATOM   3931 2HG2 VAL A 259       1.152  -7.160 -13.260  1.00 80.17           H
ATOM   3932 3HG2 VAL A 259       0.724  -5.435 -13.159  1.00 80.17           H
ATOM   3933  HN  VAL A 259       0.029  -8.904 -12.541  1.00 80.17           H
ATOM   3934  N   LEU A 260      -1.820  -8.709  -9.916  1.00 80.10           N
ATOM   3935  CA  LEU A 260      -2.863  -8.931  -8.929  1.00 80.10           C
ATOM   3936  C   LEU A 260      -2.358  -9.917  -7.874  1.00 80.10           C
ATOM   3937  O   LEU A 260      -2.546  -9.701  -6.677  1.00 80.10           O
ATOM   3938  HA  LEU A 260      -3.061  -7.976  -8.443  1.00 80.10           H
ATOM   3939  CB  LEU A 260      -4.161  -9.370  -9.610  1.00 80.10           C
ATOM   3940 1HB  LEU A 260      -4.360  -8.692 -10.440  1.00 80.10           H
ATOM   3941 2HB  LEU A 260      -4.006 -10.361 -10.038  1.00 80.10           H
ATOM   3942  CG  LEU A 260      -5.403  -9.419  -8.718  1.00 80.10           C
ATOM   3943  HG  LEU A 260      -5.196 -10.085  -7.880  1.00 80.10           H
ATOM   3944  CD1 LEU A 260      -5.713  -8.040  -8.133  1.00 80.10           C
ATOM   3945 1HD1 LEU A 260      -4.867  -7.700  -7.536  1.00 80.10           H
ATOM   3946 2HD1 LEU A 260      -5.892  -7.334  -8.944  1.00 80.10           H
ATOM   3947 3HD1 LEU A 260      -6.600  -8.103  -7.504  1.00 80.10           H
ATOM   3948  CD2 LEU A 260      -6.598 -10.003  -9.474  1.00 80.10           C
ATOM   3949 1HD2 LEU A 260      -6.816  -9.383 -10.343  1.00 80.10           H
ATOM   3950 2HD2 LEU A 260      -6.362 -11.016  -9.801  1.00 80.10           H
ATOM   3951 3HD2 LEU A 260      -7.467 -10.027  -8.817  1.00 80.10           H
ATOM   3952  HN  LEU A 260      -2.039  -9.023 -10.840  1.00 80.10           H
ATOM   3953  N   THR A 261      -1.728 -10.979  -8.355  1.00 82.62           N
ATOM   3954  CA  THR A 261      -1.279 -12.045  -7.475  1.00 82.62           C
ATOM   3955  C   THR A 261      -0.214 -11.525  -6.508  1.00 82.62           C
ATOM   3956  O   THR A 261      -0.245 -11.837  -5.319  1.00 82.62           O
ATOM   3957  HA  THR A 261      -2.126 -12.372  -6.872  1.00 82.62           H
ATOM   3958  CB  THR A 261      -0.795 -13.205  -8.348  1.00 82.62           C
ATOM   3959  HB  THR A 261       0.056 -12.903  -8.958  1.00 82.62           H
ATOM   3960  OG1 THR A 261      -1.957 -13.606  -9.068  1.00 82.62           O
ATOM   3961  HG1 THR A 261      -2.039 -13.072  -9.910  1.00 82.62           H
ATOM   3962  CG2 THR A 261      -0.421 -14.440  -7.525  1.00 82.62           C
ATOM   3963 1HG2 THR A 261      -1.293 -14.781  -6.966  1.00 82.62           H
ATOM   3964 2HG2 THR A 261       0.379 -14.185  -6.830  1.00 82.62           H
ATOM   3965 3HG2 THR A 261      -0.085 -15.232  -8.193  1.00 82.62           H
ATOM   3966  HN  THR A 261      -1.524 -11.116  -9.324  1.00 82.62           H
ATOM   3967  N   VAL A 262       0.704 -10.742  -7.055  1.00 86.72           N
ATOM   3968  CA  VAL A 262       1.820 -10.237  -6.272  1.00 86.72           C
ATOM   3969  C   VAL A 262       1.289  -9.317  -5.171  1.00 86.72           C
ATOM   3970  O   VAL A 262       1.746  -9.379  -4.031  1.00 86.72           O
ATOM   3971  HA  VAL A 262       2.310 -11.093  -5.808  1.00 86.72           H
ATOM   3972  CB  VAL A 262       2.834  -9.550  -7.189  1.00 86.72           C
ATOM   3973  HB  VAL A 262       2.299  -8.808  -7.783  1.00 86.72           H
ATOM   3974  CG1 VAL A 262       3.901  -8.817  -6.373  1.00 86.72           C
ATOM   3975 1HG1 VAL A 262       3.426  -8.061  -5.748  1.00 86.72           H
ATOM   3976 2HG1 VAL A 262       4.429  -9.531  -5.741  1.00 86.72           H
ATOM   3977 3HG1 VAL A 262       4.609  -8.337  -7.049  1.00 86.72           H
ATOM   3978  CG2 VAL A 262       3.471 -10.553  -8.151  1.00 86.72           C
ATOM   3979 1HG2 VAL A 262       3.985 -11.328  -7.581  1.00 86.72           H
ATOM   3980 2HG2 VAL A 262       2.696 -11.009  -8.767  1.00 86.72           H
ATOM   3981 3HG2 VAL A 262       4.188 -10.038  -8.791  1.00 86.72           H
ATOM   3982  HN  VAL A 262       0.695 -10.453  -8.012  1.00 86.72           H
ATOM   3983  N   PHE A 263       0.332  -8.483  -5.551  1.00 84.94           N
ATOM   3984  CA  PHE A 263      -0.267  -7.552  -4.610  1.00 84.94           C
ATOM   3985  C   PHE A 263      -0.915  -8.295  -3.440  1.00 84.94           C
ATOM   3986  O   PHE A 263      -0.724  -7.925  -2.282  1.00 84.94           O
ATOM   3987  HA  PHE A 263       0.532  -6.913  -4.234  1.00 84.94           H
ATOM   3988  CB  PHE A 263      -1.348  -6.781  -5.370  1.00 84.94           C
ATOM   3989 1HB  PHE A 263      -0.894  -6.290  -6.230  1.00 84.94           H
ATOM   3990 2HB  PHE A 263      -2.081  -7.489  -5.757  1.00 84.94           H
ATOM   3991  CG  PHE A 263      -2.073  -5.731  -4.526  1.00 84.94           C
ATOM   3992  CD1 PHE A 263      -3.314  -5.992  -4.034  1.00 84.94           C
ATOM   3993  HD1 PHE A 263      -3.792  -6.950  -4.241  1.00 84.94           H
ATOM   3994  CD2 PHE A 263      -1.477  -4.536  -4.267  1.00 84.94           C
ATOM   3995  HD2 PHE A 263      -0.483  -4.327  -4.662  1.00 84.94           H
ATOM   3996  CE1 PHE A 263      -3.987  -5.017  -3.251  1.00 84.94           C
ATOM   3997  HE1 PHE A 263      -4.982  -5.227  -2.857  1.00 84.94           H
ATOM   3998  CE2 PHE A 263      -2.150  -3.562  -3.484  1.00 84.94           C
ATOM   3999  HE2 PHE A 263      -1.672  -2.604  -3.277  1.00 84.94           H
ATOM   4000  CZ  PHE A 263      -3.391  -3.823  -2.992  1.00 84.94           C
ATOM   4001  HZ  PHE A 263      -3.907  -3.075  -2.391  1.00 84.94           H
ATOM   4002  HN  PHE A 263      -0.034  -8.438  -6.481  1.00 84.94           H
ATOM   4003  N   VAL A 264      -1.667  -9.331  -3.782  1.00 83.39           N
ATOM   4004  CA  VAL A 264      -2.490 -10.015  -2.799  1.00 83.39           C
ATOM   4005  C   VAL A 264      -1.586 -10.762  -1.815  1.00 83.39           C
ATOM   4006  O   VAL A 264      -1.803 -10.710  -0.606  1.00 83.39           O
ATOM   4007  HA  VAL A 264      -3.050  -9.256  -2.253  1.00 83.39           H
ATOM   4008  CB  VAL A 264      -3.493 -10.931  -3.503  1.00 83.39           C
ATOM   4009  HB  VAL A 264      -2.934 -11.602  -4.155  1.00 83.39           H
ATOM   4010  CG1 VAL A 264      -4.257 -11.788  -2.491  1.00 83.39           C
ATOM   4011 1HG1 VAL A 264      -3.553 -12.404  -1.932  1.00 83.39           H
ATOM   4012 2HG1 VAL A 264      -4.799 -11.139  -1.802  1.00 83.39           H
ATOM   4013 3HG1 VAL A 264      -4.963 -12.429  -3.018  1.00 83.39           H
ATOM   4014  CG2 VAL A 264      -4.456 -10.122  -4.375  1.00 83.39           C
ATOM   4015 1HG2 VAL A 264      -5.004  -9.416  -3.751  1.00 83.39           H
ATOM   4016 2HG2 VAL A 264      -3.890  -9.577  -5.130  1.00 83.39           H
ATOM   4017 3HG2 VAL A 264      -5.158 -10.798  -4.863  1.00 83.39           H
ATOM   4018  HN  VAL A 264      -1.720  -9.702  -4.709  1.00 83.39           H
ATOM   4019  N   LEU A 265      -0.593 -11.440  -2.371  1.00 87.44           N
ATOM   4020  CA  LEU A 265       0.280 -12.282  -1.570  1.00 87.44           C
ATOM   4021  C   LEU A 265       1.078 -11.406  -0.603  1.00 87.44           C
ATOM   4022  O   LEU A 265       1.452 -11.853   0.481  1.00 87.44           O
ATOM   4023  HA  LEU A 265      -0.355 -12.949  -0.988  1.00 87.44           H
ATOM   4024  CB  LEU A 265       1.153 -13.158  -2.470  1.00 87.44           C
ATOM   4025 1HB  LEU A 265       1.645 -12.517  -3.201  1.00 87.44           H
ATOM   4026 2HB  LEU A 265       1.937 -13.604  -1.858  1.00 87.44           H
ATOM   4027  CG  LEU A 265       0.430 -14.279  -3.220  1.00 87.44           C
ATOM   4028  HG  LEU A 265      -0.355 -13.831  -3.830  1.00 87.44           H
ATOM   4029  CD1 LEU A 265       1.383 -15.005  -4.172  1.00 87.44           C
ATOM   4030 1HD1 LEU A 265       1.779 -14.296  -4.900  1.00 87.44           H
ATOM   4031 2HD1 LEU A 265       2.205 -15.439  -3.603  1.00 87.44           H
ATOM   4032 3HD1 LEU A 265       0.844 -15.796  -4.692  1.00 87.44           H
ATOM   4033  CD2 LEU A 265      -0.249 -15.242  -2.245  1.00 87.44           C
ATOM   4034 1HD2 LEU A 265       0.501 -15.686  -1.591  1.00 87.44           H
ATOM   4035 2HD2 LEU A 265      -0.978 -14.697  -1.644  1.00 87.44           H
ATOM   4036 3HD2 LEU A 265      -0.755 -16.029  -2.804  1.00 87.44           H
ATOM   4037  HN  LEU A 265      -0.381 -11.421  -3.348  1.00 87.44           H
ATOM   4038  N   SER A 266       1.316 -10.174  -1.029  1.00 90.19           N
ATOM   4039  CA  SER A 266       2.133  -9.258  -0.251  1.00 90.19           C
ATOM   4040  C   SER A 266       1.290  -8.609   0.848  1.00 90.19           C
ATOM   4041  O   SER A 266       1.756  -8.440   1.974  1.00 90.19           O
ATOM   4042  HA  SER A 266       2.921  -9.873   0.184  1.00 90.19           H
ATOM   4043  CB  SER A 266       2.759  -8.185  -1.144  1.00 90.19           C
ATOM   4044 1HB  SER A 266       3.343  -7.498  -0.531  1.00 90.19           H
ATOM   4045 2HB  SER A 266       3.450  -8.653  -1.844  1.00 90.19           H
ATOM   4046  OG  SER A 266       1.774  -7.452  -1.868  1.00 90.19           O
ATOM   4047  HG  SER A 266       1.562  -7.920  -2.726  1.00 90.19           H
ATOM   4048  HN  SER A 266       0.962  -9.800  -1.886  1.00 90.19           H
ATOM   4049  N   GLN A 267       0.064  -8.262   0.483  1.00 89.00           N
ATOM   4050  CA  GLN A 267      -0.774  -7.453   1.350  1.00 89.00           C
ATOM   4051  C   GLN A 267      -1.517  -8.341   2.351  1.00 89.00           C
ATOM   4052  O   GLN A 267      -1.803  -7.917   3.470  1.00 89.00           O
ATOM   4053  HA  GLN A 267      -0.089  -6.791   1.881  1.00 89.00           H
ATOM   4054  CB  GLN A 267      -1.754  -6.609   0.533  1.00 89.00           C
ATOM   4055 1HB  GLN A 267      -2.373  -7.259  -0.085  1.00 89.00           H
ATOM   4056 2HB  GLN A 267      -2.426  -6.073   1.204  1.00 89.00           H
ATOM   4057  CG  GLN A 267      -1.010  -5.610  -0.355  1.00 89.00           C
ATOM   4058 1HG  GLN A 267      -0.355  -6.147  -1.042  1.00 89.00           H
ATOM   4059 2HG  GLN A 267      -1.724  -5.056  -0.964  1.00 89.00           H
ATOM   4060  CD  GLN A 267      -0.185  -4.635   0.487  1.00 89.00           C
ATOM   4061  OE1 GLN A 267      -0.622  -4.136   1.511  1.00 89.00           O
ATOM   4062  NE2 GLN A 267       1.029  -4.393   0.002  1.00 89.00           N
ATOM   4063 1HE2 GLN A 267       1.327  -4.837  -0.844  1.00 89.00           H
ATOM   4064 2HE2 GLN A 267       1.645  -3.768   0.482  1.00 89.00           H
ATOM   4065  HN  GLN A 267      -0.355  -8.525  -0.386  1.00 89.00           H
ATOM   4066  N   PHE A 268      -1.809  -9.556   1.911  1.00 89.41           N
ATOM   4067  CA  PHE A 268      -2.693 -10.431   2.662  1.00 89.41           C
ATOM   4068  C   PHE A 268      -2.136 -10.704   4.061  1.00 89.41           C
ATOM   4069  O   PHE A 268      -2.842 -10.542   5.056  1.00 89.41           O
ATOM   4070  HA  PHE A 268      -3.654  -9.924   2.748  1.00 89.41           H
ATOM   4071  CB  PHE A 268      -2.775 -11.751   1.893  1.00 89.41           C
ATOM   4072 1HB  PHE A 268      -3.131 -11.550   0.883  1.00 89.41           H
ATOM   4073 2HB  PHE A 268      -1.772 -12.169   1.800  1.00 89.41           H
ATOM   4074  CG  PHE A 268      -3.687 -12.794   2.542  1.00 89.41           C
ATOM   4075  CD1 PHE A 268      -3.147 -13.849   3.210  1.00 89.41           C
ATOM   4076  HD1 PHE A 268      -2.065 -13.951   3.283  1.00 89.41           H
ATOM   4077  CD2 PHE A 268      -5.038 -12.666   2.451  1.00 89.41           C
ATOM   4078  HD2 PHE A 268      -5.471 -11.821   1.916  1.00 89.41           H
ATOM   4079  CE1 PHE A 268      -3.994 -14.816   3.812  1.00 89.41           C
ATOM   4080  HE1 PHE A 268      -3.562 -15.662   4.347  1.00 89.41           H
ATOM   4081  CE2 PHE A 268      -5.885 -13.634   3.053  1.00 89.41           C
ATOM   4082  HE2 PHE A 268      -6.968 -13.532   2.980  1.00 89.41           H
ATOM   4083  CZ  PHE A 268      -5.345 -14.689   3.721  1.00 89.41           C
ATOM   4084  HZ  PHE A 268      -5.995 -15.431   4.183  1.00 89.41           H
ATOM   4085  HN  PHE A 268      -1.453  -9.944   1.061  1.00 89.41           H
ATOM   4086  N   PRO A 269      -0.867 -11.119   4.163  1.00 92.91           N
ATOM   4087  CA  PRO A 269      -0.293 -11.480   5.462  1.00 92.91           C
ATOM   4088  C   PRO A 269      -0.467 -10.378   6.495  1.00 92.91           C
ATOM   4089  O   PRO A 269      -0.832 -10.647   7.638  1.00 92.91           O
ATOM   4090  HA  PRO A 269      -0.814 -12.343   5.875  1.00 92.91           H
ATOM   4091  CB  PRO A 269       1.183 -11.735   5.148  1.00 92.91           C
ATOM   4092 1HB  PRO A 269       1.783 -10.835   5.280  1.00 92.91           H
ATOM   4093 2HB  PRO A 269       1.606 -12.498   5.801  1.00 92.91           H
ATOM   4094  CG  PRO A 269       1.161 -12.189   3.693  1.00 92.91           C
ATOM   4095 1HG  PRO A 269       2.135 -12.072   3.218  1.00 92.91           H
ATOM   4096 2HG  PRO A 269       0.899 -13.243   3.602  1.00 92.91           H
ATOM   4097  CD  PRO A 269       0.110 -11.283   3.071  1.00 92.91           C
ATOM   4098 1HD  PRO A 269       0.531 -10.326   2.764  1.00 92.91           H
ATOM   4099 2HD  PRO A 269      -0.336 -11.731   2.183  1.00 92.91           H
ATOM   4100  N   TYR A 270      -0.199  -9.156   6.061  1.00 92.19           N
ATOM   4101  CA  TYR A 270      -0.238  -8.016   6.961  1.00 92.19           C
ATOM   4102  C   TYR A 270      -1.659  -7.769   7.471  1.00 92.19           C
ATOM   4103  O   TYR A 270      -1.865  -7.551   8.664  1.00 92.19           O
ATOM   4104  HA  TYR A 270       0.411  -8.235   7.809  1.00 92.19           H
ATOM   4105  CB  TYR A 270       0.211  -6.809   6.135  1.00 92.19           C
ATOM   4106 1HB  TYR A 270       1.272  -6.913   5.907  1.00 92.19           H
ATOM   4107 2HB  TYR A 270      -0.321  -6.815   5.183  1.00 92.19           H
ATOM   4108  CG  TYR A 270      -0.019  -5.463   6.823  1.00 92.19           C
ATOM   4109  CD1 TYR A 270      -0.935  -4.570   6.305  1.00 92.19           C
ATOM   4110  HD1 TYR A 270      -1.494  -4.824   5.404  1.00 92.19           H
ATOM   4111  CD2 TYR A 270       0.689  -5.141   7.963  1.00 92.19           C
ATOM   4112  HD2 TYR A 270       1.412  -5.846   8.373  1.00 92.19           H
ATOM   4113  CE1 TYR A 270      -1.151  -3.303   6.953  1.00 92.19           C
ATOM   4114  HE1 TYR A 270      -1.871  -2.588   6.553  1.00 92.19           H
ATOM   4115  CE2 TYR A 270       0.472  -3.874   8.612  1.00 92.19           C
ATOM   4116  HE2 TYR A 270       1.025  -3.607   9.513  1.00 92.19           H
ATOM   4117  CZ  TYR A 270      -0.437  -3.017   8.074  1.00 92.19           C
ATOM   4118  OH  TYR A 270      -0.642  -1.820   8.687  1.00 92.19           O
ATOM   4119  HH  TYR A 270      -0.064  -1.749   9.500  1.00 92.19           H
ATOM   4120  HN  TYR A 270       0.042  -8.938   5.115  1.00 92.19           H
ATOM   4121  N   ASN A 271      -2.603  -7.811   6.542  1.00 89.58           N
ATOM   4122  CA  ASN A 271      -3.998  -7.588   6.882  1.00 89.58           C
ATOM   4123  C   ASN A 271      -4.446  -8.640   7.899  1.00 89.58           C
ATOM   4124  O   ASN A 271      -5.175  -8.328   8.839  1.00 89.58           O
ATOM   4125  HA  ASN A 271      -4.036  -6.576   7.284  1.00 89.58           H
ATOM   4126  CB  ASN A 271      -4.892  -7.714   5.647  1.00 89.58           C
ATOM   4127 1HB  ASN A 271      -4.546  -8.540   5.025  1.00 89.58           H
ATOM   4128 2HB  ASN A 271      -5.911  -7.951   5.954  1.00 89.58           H
ATOM   4129  CG  ASN A 271      -4.888  -6.419   4.832  1.00 89.58           C
ATOM   4130  OD1 ASN A 271      -5.379  -5.386   5.257  1.00 89.58           O
ATOM   4131  ND2 ASN A 271      -4.307  -6.531   3.641  1.00 89.58           N
ATOM   4132 1HD2 ASN A 271      -3.922  -7.408   3.353  1.00 89.58           H
ATOM   4133 2HD2 ASN A 271      -4.254  -5.739   3.034  1.00 89.58           H
ATOM   4134  HN  ASN A 271      -2.427  -7.994   5.575  1.00 89.58           H
ATOM   4135  N   CYS A 272      -3.990  -9.864   7.676  1.00 91.48           N
ATOM   4136  CA  CYS A 272      -4.333 -10.963   8.562  1.00 91.48           C
ATOM   4137  C   CYS A 272      -4.012 -10.541   9.998  1.00 91.48           C
ATOM   4138  O   CYS A 272      -4.820 -10.742  10.903  1.00 91.48           O
ATOM   4139  HA  CYS A 272      -5.402 -11.140   8.441  1.00 91.48           H
ATOM   4140  CB  CYS A 272      -3.610 -12.253   8.171  1.00 91.48           C
ATOM   4141 1HB  CYS A 272      -2.553 -12.048   7.999  1.00 91.48           H
ATOM   4142 2HB  CYS A 272      -3.667 -12.973   8.987  1.00 91.48           H
ATOM   4143  SG  CYS A 272      -4.363 -12.959   6.660  1.00 91.48           S
ATOM   4144  HG  CYS A 272      -3.776 -12.122   5.808  1.00 91.48           H
ATOM   4145  HN  CYS A 272      -3.397 -10.109   6.909  1.00 91.48           H
ATOM   4146  N   ILE A 273      -2.830  -9.965  10.161  1.00 92.26           N
ATOM   4147  CA  ILE A 273      -2.374  -9.552  11.477  1.00 92.26           C
ATOM   4148  C   ILE A 273      -3.249  -8.401  11.977  1.00 92.26           C
ATOM   4149  O   ILE A 273      -3.583  -8.339  13.160  1.00 92.26           O
ATOM   4150  HA  ILE A 273      -2.503 -10.401  12.149  1.00 92.26           H
ATOM   4151  CB  ILE A 273      -0.880  -9.222  11.447  1.00 92.26           C
ATOM   4152  HB  ILE A 273      -0.719  -8.437  10.708  1.00 92.26           H
ATOM   4153  CG1 ILE A 273      -0.059 -10.435  11.006  1.00 92.26           C
ATOM   4154 1HG1 ILE A 273      -0.369 -10.745  10.008  1.00 92.26           H
ATOM   4155 2HG1 ILE A 273       0.994 -10.161  10.942  1.00 92.26           H
ATOM   4156  CG2 ILE A 273      -0.413  -8.673  12.797  1.00 92.26           C
ATOM   4157 1HG2 ILE A 273      -0.967  -7.765  13.032  1.00 92.26           H
ATOM   4158 2HG2 ILE A 273      -0.591  -9.418  13.573  1.00 92.26           H
ATOM   4159 3HG2 ILE A 273       0.652  -8.447  12.748  1.00 92.26           H
ATOM   4160  CD1 ILE A 273      -0.232 -11.599  11.984  1.00 92.26           C
ATOM   4161 1HD1 ILE A 273       0.102 -11.293  12.975  1.00 92.26           H
ATOM   4162 2HD1 ILE A 273      -1.282 -11.885  12.027  1.00 92.26           H
ATOM   4163 3HD1 ILE A 273       0.363 -12.448  11.646  1.00 92.26           H
ATOM   4164  HN  ILE A 273      -2.191  -9.779   9.414  1.00 92.26           H
ATOM   4165  N   LEU A 274      -3.595  -7.517  11.053  1.00 91.05           N
ATOM   4166  CA  LEU A 274      -4.451  -6.389  11.378  1.00 91.05           C
ATOM   4167  C   LEU A 274      -5.774  -6.906  11.947  1.00 91.05           C
ATOM   4168  O   LEU A 274      -6.345  -6.297  12.850  1.00 91.05           O
ATOM   4169  HA  LEU A 274      -3.946  -5.809  12.150  1.00 91.05           H
ATOM   4170  CB  LEU A 274      -4.619  -5.476  10.162  1.00 91.05           C
ATOM   4171 1HB  LEU A 274      -4.723  -6.101   9.275  1.00 91.05           H
ATOM   4172 2HB  LEU A 274      -5.552  -4.923  10.274  1.00 91.05           H
ATOM   4173  CG  LEU A 274      -3.491  -4.473   9.916  1.00 91.05           C
ATOM   4174  HG  LEU A 274      -2.564  -5.029   9.771  1.00 91.05           H
ATOM   4175  CD1 LEU A 274      -3.740  -3.670   8.637  1.00 91.05           C
ATOM   4176 1HD1 LEU A 274      -3.795  -4.350   7.786  1.00 91.05           H
ATOM   4177 2HD1 LEU A 274      -4.679  -3.125   8.728  1.00 91.05           H
ATOM   4178 3HD1 LEU A 274      -2.923  -2.965   8.486  1.00 91.05           H
ATOM   4179  CD2 LEU A 274      -3.288  -3.565  11.131  1.00 91.05           C
ATOM   4180 1HD2 LEU A 274      -4.208  -3.015  11.331  1.00 91.05           H
ATOM   4181 2HD2 LEU A 274      -3.032  -4.173  11.999  1.00 91.05           H
ATOM   4182 3HD2 LEU A 274      -2.481  -2.862  10.929  1.00 91.05           H
ATOM   4183  HN  LEU A 274      -3.301  -7.563  10.098  1.00 91.05           H
ATOM   4184  N   LEU A 275      -6.222  -8.024  11.395  1.00 92.55           N
ATOM   4185  CA  LEU A 275      -7.465  -8.631  11.839  1.00 92.55           C
ATOM   4186  C   LEU A 275      -7.328  -9.051  13.304  1.00 92.55           C
ATOM   4187  O   LEU A 275      -8.193  -8.747  14.124  1.00 92.55           O
ATOM   4188  HA  LEU A 275      -8.244  -7.871  11.769  1.00 92.55           H
ATOM   4189  CB  LEU A 275      -7.865  -9.776  10.906  1.00 92.55           C
ATOM   4190 1HB  LEU A 275      -7.982  -9.375   9.900  1.00 92.55           H
ATOM   4191 2HB  LEU A 275      -7.044 -10.492  10.870  1.00 92.55           H
ATOM   4192  CG  LEU A 275      -9.145 -10.528  11.278  1.00 92.55           C
ATOM   4193  HG  LEU A 275      -9.037 -10.903  12.296  1.00 92.55           H
ATOM   4194  CD1 LEU A 275     -10.354  -9.592  11.266  1.00 92.55           C
ATOM   4195 1HD1 LEU A 275     -10.199  -8.788  11.986  1.00 92.55           H
ATOM   4196 2HD1 LEU A 275     -10.475  -9.167  10.269  1.00 92.55           H
ATOM   4197 3HD1 LEU A 275     -11.250 -10.152  11.533  1.00 92.55           H
ATOM   4198  CD2 LEU A 275      -9.350 -11.742  10.370  1.00 92.55           C
ATOM   4199 1HD2 LEU A 275      -9.427 -11.412   9.334  1.00 92.55           H
ATOM   4200 2HD2 LEU A 275      -8.504 -12.421  10.473  1.00 92.55           H
ATOM   4201 3HD2 LEU A 275     -10.267 -12.259  10.655  1.00 92.55           H
ATOM   4202  HN  LEU A 275      -5.753  -8.511  10.658  1.00 92.55           H
ATOM   4203  N   VAL A 276      -6.234  -9.742  13.588  1.00 93.73           N
ATOM   4204  CA  VAL A 276      -5.985 -10.230  14.934  1.00 93.73           C
ATOM   4205  C   VAL A 276      -5.969  -9.047  15.905  1.00 93.73           C
ATOM   4206  O   VAL A 276      -6.602  -9.096  16.959  1.00 93.73           O
ATOM   4207  HA  VAL A 276      -6.808 -10.892  15.202  1.00 93.73           H
ATOM   4208  CB  VAL A 276      -4.691 -11.045  14.965  1.00 93.73           C
ATOM   4209  HB  VAL A 276      -3.889 -10.416  14.579  1.00 93.73           H
ATOM   4210  CG1 VAL A 276      -4.328 -11.444  16.397  1.00 93.73           C
ATOM   4211 1HG1 VAL A 276      -4.190 -10.547  17.000  1.00 93.73           H
ATOM   4212 2HG1 VAL A 276      -5.131 -12.047  16.820  1.00 93.73           H
ATOM   4213 3HG1 VAL A 276      -3.405 -12.023  16.389  1.00 93.73           H
ATOM   4214  CG2 VAL A 276      -4.798 -12.277  14.063  1.00 93.73           C
ATOM   4215 1HG2 VAL A 276      -5.617 -12.908  14.406  1.00 93.73           H
ATOM   4216 2HG2 VAL A 276      -4.987 -11.960  13.037  1.00 93.73           H
ATOM   4217 3HG2 VAL A 276      -3.865 -12.838  14.103  1.00 93.73           H
ATOM   4218  HN  VAL A 276      -5.527  -9.970  12.919  1.00 93.73           H
ATOM   4219  N   GLN A 277      -5.239  -8.012  15.515  1.00 92.07           N
ATOM   4220  CA  GLN A 277      -5.116  -6.828  16.348  1.00 92.07           C
ATOM   4221  C   GLN A 277      -6.493  -6.208  16.595  1.00 92.07           C
ATOM   4222  O   GLN A 277      -6.735  -5.627  17.652  1.00 92.07           O
ATOM   4223  HA  GLN A 277      -4.693  -7.178  17.289  1.00 92.07           H
ATOM   4224  CB  GLN A 277      -4.163  -5.811  15.717  1.00 92.07           C
ATOM   4225 1HB  GLN A 277      -4.414  -5.676  14.664  1.00 92.07           H
ATOM   4226 2HB  GLN A 277      -4.286  -4.842  16.201  1.00 92.07           H
ATOM   4227  CG  GLN A 277      -2.709  -6.270  15.845  1.00 92.07           C
ATOM   4228 1HG  GLN A 277      -2.466  -6.430  16.895  1.00 92.07           H
ATOM   4229 2HG  GLN A 277      -2.580  -7.227  15.338  1.00 92.07           H
ATOM   4230  CD  GLN A 277      -1.753  -5.237  15.246  1.00 92.07           C
ATOM   4231  OE1 GLN A 277      -2.124  -4.408  14.431  1.00 92.07           O
ATOM   4232  NE2 GLN A 277      -0.504  -5.331  15.694  1.00 92.07           N
ATOM   4233 1HE2 GLN A 277      -0.265  -6.035  16.363  1.00 92.07           H
ATOM   4234 2HE2 GLN A 277       0.196  -4.699  15.361  1.00 92.07           H
ATOM   4235  HN  GLN A 277      -4.739  -7.975  14.650  1.00 92.07           H
ATOM   4236  N   THR A 278      -7.359  -6.352  15.603  1.00 92.24           N
ATOM   4237  CA  THR A 278      -8.685  -5.763  15.676  1.00 92.24           C
ATOM   4238  C   THR A 278      -9.545  -6.510  16.697  1.00 92.24           C
ATOM   4239  O   THR A 278     -10.253  -5.890  17.490  1.00 92.24           O
ATOM   4240  HA  THR A 278      -8.587  -4.737  16.030  1.00 92.24           H
ATOM   4241  CB  THR A 278      -9.280  -5.762  14.266  1.00 92.24           C
ATOM   4242  HB  THR A 278      -9.403  -6.779  13.895  1.00 92.24           H
ATOM   4243  OG1 THR A 278      -8.393  -4.936  13.516  1.00 92.24           O
ATOM   4244  HG1 THR A 278      -7.471  -5.323  13.530  1.00 92.24           H
ATOM   4245  CG2 THR A 278     -10.621  -5.028  14.197  1.00 92.24           C
ATOM   4246 1HG2 THR A 278     -10.484  -3.991  14.504  1.00 92.24           H
ATOM   4247 2HG2 THR A 278     -11.335  -5.513  14.862  1.00 92.24           H
ATOM   4248 3HG2 THR A 278     -10.999  -5.057  13.175  1.00 92.24           H
ATOM   4249  HN  THR A 278      -7.167  -6.859  14.763  1.00 92.24           H
ATOM   4250  N   ILE A 279      -9.455  -7.831  16.645  1.00 94.14           N
ATOM   4251  CA  ILE A 279     -10.217  -8.669  17.555  1.00 94.14           C
ATOM   4252  C   ILE A 279      -9.748  -8.415  18.990  1.00 94.14           C
ATOM   4253  O   ILE A 279     -10.564  -8.314  19.905  1.00 94.14           O
ATOM   4254  HA  ILE A 279     -11.263  -8.371  17.476  1.00 94.14           H
ATOM   4255  CB  ILE A 279     -10.132 -10.136  17.131  1.00 94.14           C
ATOM   4256  HB  ILE A 279      -9.079 -10.406  17.045  1.00 94.14           H
ATOM   4257  CG1 ILE A 279     -10.766 -10.347  15.755  1.00 94.14           C
ATOM   4258 1HG1 ILE A 279     -11.851 -10.285  15.837  1.00 94.14           H
ATOM   4259 2HG1 ILE A 279     -10.451  -9.551  15.080  1.00 94.14           H
ATOM   4260  CG2 ILE A 279     -10.748 -11.051  18.192  1.00 94.14           C
ATOM   4261 1HG2 ILE A 279     -10.212 -10.928  19.133  1.00 94.14           H
ATOM   4262 2HG2 ILE A 279     -11.796 -10.788  18.333  1.00 94.14           H
ATOM   4263 3HG2 ILE A 279     -10.674 -12.088  17.865  1.00 94.14           H
ATOM   4264  CD1 ILE A 279     -10.370 -11.705  15.171  1.00 94.14           C
ATOM   4265 1HD1 ILE A 279      -9.286 -11.754  15.067  1.00 94.14           H
ATOM   4266 2HD1 ILE A 279     -10.708 -12.499  15.837  1.00 94.14           H
ATOM   4267 3HD1 ILE A 279     -10.835 -11.829  14.192  1.00 94.14           H
ATOM   4268  HN  ILE A 279      -8.876  -8.327  15.999  1.00 94.14           H
ATOM   4269  N   ASP A 280      -8.435  -8.319  19.141  1.00 93.41           N
ATOM   4270  CA  ASP A 280      -7.844  -8.147  20.457  1.00 93.41           C
ATOM   4271  C   ASP A 280      -8.187  -6.753  20.986  1.00 93.41           C
ATOM   4272  O   ASP A 280      -8.380  -6.571  22.187  1.00 93.41           O
ATOM   4273  HA  ASP A 280      -8.271  -8.941  21.069  1.00 93.41           H
ATOM   4274  CB  ASP A 280      -6.320  -8.268  20.396  1.00 93.41           C
ATOM   4275 1HB  ASP A 280      -6.045  -9.185  19.875  1.00 93.41           H
ATOM   4276 2HB  ASP A 280      -5.909  -7.439  19.820  1.00 93.41           H
ATOM   4277  CG  ASP A 280      -5.714  -8.271  21.801  1.00 93.41           C
ATOM   4278  OD1 ASP A 280      -6.205  -9.069  22.629  1.00 93.41           O
ATOM   4279  OD2 ASP A 280      -4.774  -7.476  22.015  1.00 93.41           O
ATOM   4280  HN  ASP A 280      -7.781  -8.358  18.385  1.00 93.41           H
ATOM   4281  N   ALA A 281      -8.252  -5.804  20.063  1.00 91.11           N
ATOM   4282  CA  ALA A 281      -8.597  -4.438  20.418  1.00 91.11           C
ATOM   4283  C   ALA A 281      -9.990  -4.416  21.052  1.00 91.11           C
ATOM   4284  O   ALA A 281     -10.274  -3.577  21.906  1.00 91.11           O
ATOM   4285  HA  ALA A 281      -7.868  -4.091  21.151  1.00 91.11           H
ATOM   4286  CB  ALA A 281      -8.508  -3.549  19.176  1.00 91.11           C
ATOM   4287 1HB  ALA A 281      -7.492  -3.577  18.782  1.00 91.11           H
ATOM   4288 2HB  ALA A 281      -9.201  -3.914  18.418  1.00 91.11           H
ATOM   4289 3HB  ALA A 281      -8.766  -2.524  19.442  1.00 91.11           H
ATOM   4290  HN  ALA A 281      -8.075  -5.956  19.091  1.00 91.11           H
ATOM   4291  N   TYR A 282     -10.821  -5.347  20.609  1.00 90.23           N
ATOM   4292  CA  TYR A 282     -12.185  -5.429  21.103  1.00 90.23           C
ATOM   4293  C   TYR A 282     -12.269  -6.336  22.332  1.00 90.23           C
ATOM   4294  O   TYR A 282     -12.866  -5.966  23.342  1.00 90.23           O
ATOM   4295  HA  TYR A 282     -12.503  -4.424  21.379  1.00 90.23           H
ATOM   4296  CB  TYR A 282     -13.007  -6.048  19.970  1.00 90.23           C
ATOM   4297 1HB  TYR A 282     -12.862  -5.457  19.065  1.00 90.23           H
ATOM   4298 2HB  TYR A 282     -12.627  -7.048  19.762  1.00 90.23           H
ATOM   4299  CG  TYR A 282     -14.505  -6.139  20.267  1.00 90.23           C
ATOM   4300  CD1 TYR A 282     -15.064  -7.348  20.628  1.00 90.23           C
ATOM   4301  HD1 TYR A 282     -14.439  -8.238  20.702  1.00 90.23           H
ATOM   4302  CD2 TYR A 282     -15.297  -5.013  20.174  1.00 90.23           C
ATOM   4303  HD2 TYR A 282     -14.856  -4.058  19.889  1.00 90.23           H
ATOM   4304  CE1 TYR A 282     -16.474  -7.435  20.908  1.00 90.23           C
ATOM   4305  HE1 TYR A 282     -16.929  -8.383  21.194  1.00 90.23           H
ATOM   4306  CE2 TYR A 282     -16.707  -5.099  20.454  1.00 90.23           C
ATOM   4307  HE2 TYR A 282     -17.344  -4.218  20.384  1.00 90.23           H
ATOM   4308  CZ  TYR A 282     -17.226  -6.306  20.807  1.00 90.23           C
ATOM   4309  OH  TYR A 282     -18.558  -6.387  21.071  1.00 90.23           O
ATOM   4310  HH  TYR A 282     -18.795  -7.319  21.347  1.00 90.23           H
ATOM   4311  HN  TYR A 282     -10.576  -6.036  19.926  1.00 90.23           H
ATOM   4312  N   ALA A 283     -11.663  -7.508  22.206  1.00 91.53           N
ATOM   4313  CA  ALA A 283     -11.902  -8.580  23.157  1.00 91.53           C
ATOM   4314  C   ALA A 283     -10.813  -8.557  24.231  1.00 91.53           C
ATOM   4315  O   ALA A 283     -10.993  -9.109  25.315  1.00 91.53           O
ATOM   4316  HA  ALA A 283     -12.868  -8.397  23.627  1.00 91.53           H
ATOM   4317  CB  ALA A 283     -11.961  -9.917  22.414  1.00 91.53           C
ATOM   4318 1HB  ALA A 283     -12.770  -9.892  21.684  1.00 91.53           H
ATOM   4319 2HB  ALA A 283     -11.014 -10.090  21.903  1.00 91.53           H
ATOM   4320 3HB  ALA A 283     -12.141 -10.721  23.128  1.00 91.53           H
ATOM   4321  HN  ALA A 283     -11.019  -7.729  21.473  1.00 91.53           H
ATOM   4322  N   MET A 284      -9.706  -7.913  23.891  1.00 89.55           N
ATOM   4323  CA  MET A 284      -8.571  -7.846  24.797  1.00 89.55           C
ATOM   4324  C   MET A 284      -8.241  -9.228  25.364  1.00 89.55           C
ATOM   4325  O   MET A 284      -8.086  -9.386  26.574  1.00 89.55           O
ATOM   4326  HA  MET A 284      -7.737  -7.484  24.196  1.00 89.55           H
ATOM   4327  CB  MET A 284      -8.889  -6.886  25.944  1.00 89.55           C
ATOM   4328 1HB  MET A 284      -9.823  -7.181  26.423  1.00 89.55           H
ATOM   4329 2HB  MET A 284      -8.109  -6.949  26.703  1.00 89.55           H
ATOM   4330  CG  MET A 284      -9.002  -5.446  25.439  1.00 89.55           C
ATOM   4331 1HG  MET A 284      -8.038  -5.108  25.059  1.00 89.55           H
ATOM   4332 2HG  MET A 284      -9.706  -5.398  24.609  1.00 89.55           H
ATOM   4333  SD  MET A 284      -9.545  -4.376  26.761  1.00 89.55           S
ATOM   4334  CE  MET A 284     -11.313  -4.492  26.548  1.00 89.55           C
ATOM   4335 1HE  MET A 284     -11.583  -4.139  25.552  1.00 89.55           H
ATOM   4336 2HE  MET A 284     -11.625  -5.531  26.662  1.00 89.55           H
ATOM   4337 3HE  MET A 284     -11.811  -3.879  27.298  1.00 89.55           H
ATOM   4338  HN  MET A 284      -9.578  -7.442  23.018  1.00 89.55           H
ATOM   4339  N   PHE A 285      -8.143 -10.195  24.463  1.00 90.02           N
ATOM   4340  CA  PHE A 285      -8.003 -11.583  24.867  1.00 90.02           C
ATOM   4341  C   PHE A 285      -6.529 -11.959  25.036  1.00 90.02           C
ATOM   4342  O   PHE A 285      -6.212 -12.985  25.635  1.00 90.02           O
ATOM   4343  HA  PHE A 285      -8.517 -11.696  25.821  1.00 90.02           H
ATOM   4344  CB  PHE A 285      -8.609 -12.437  23.751  1.00 90.02           C
ATOM   4345 1HB  PHE A 285      -8.753 -13.452  24.122  1.00 90.02           H
ATOM   4346 2HB  PHE A 285      -9.596 -12.046  23.504  1.00 90.02           H
ATOM   4347  CG  PHE A 285      -7.763 -12.490  22.478  1.00 90.02           C
ATOM   4348  CD1 PHE A 285      -7.970 -11.581  21.487  1.00 90.02           C
ATOM   4349  HD1 PHE A 285      -8.737 -10.816  21.600  1.00 90.02           H
ATOM   4350  CD2 PHE A 285      -6.805 -13.444  22.337  1.00 90.02           C
ATOM   4351  HD2 PHE A 285      -6.640 -14.172  23.131  1.00 90.02           H
ATOM   4352  CE1 PHE A 285      -7.184 -11.630  20.305  1.00 90.02           C
ATOM   4353  HE1 PHE A 285      -7.350 -10.902  19.510  1.00 90.02           H
ATOM   4354  CE2 PHE A 285      -6.020 -13.493  21.154  1.00 90.02           C
ATOM   4355  HE2 PHE A 285      -5.252 -14.258  21.041  1.00 90.02           H
ATOM   4356  CZ  PHE A 285      -6.226 -12.585  20.163  1.00 90.02           C
ATOM   4357  HZ  PHE A 285      -5.623 -12.622  19.256  1.00 90.02           H
ATOM   4358  HN  PHE A 285      -8.158 -10.041  23.475  1.00 90.02           H
ATOM   4359  N   ILE A 286      -5.669 -11.107  24.498  1.00 90.35           N
ATOM   4360  CA  ILE A 286      -4.236 -11.315  24.618  1.00 90.35           C
ATOM   4361  C   ILE A 286      -3.746 -10.715  25.938  1.00 90.35           C
ATOM   4362  O   ILE A 286      -3.454  -9.522  26.011  1.00 90.35           O
ATOM   4363  HA  ILE A 286      -4.063 -12.391  24.643  1.00 90.35           H
ATOM   4364  CB  ILE A 286      -3.510 -10.768  23.387  1.00 90.35           C
ATOM   4365  HB  ILE A 286      -3.704  -9.697  23.324  1.00 90.35           H
ATOM   4366  CG1 ILE A 286      -4.052 -11.402  22.105  1.00 90.35           C
ATOM   4367 1HG1 ILE A 286      -3.782 -12.457  22.074  1.00 90.35           H
ATOM   4368 2HG1 ILE A 286      -5.141 -11.352  22.102  1.00 90.35           H
ATOM   4369  CG2 ILE A 286      -1.996 -10.946  23.519  1.00 90.35           C
ATOM   4370 1HG2 ILE A 286      -1.643 -10.410  24.400  1.00 90.35           H
ATOM   4371 2HG2 ILE A 286      -1.763 -12.006  23.620  1.00 90.35           H
ATOM   4372 3HG2 ILE A 286      -1.505 -10.549  22.631  1.00 90.35           H
ATOM   4373  CD1 ILE A 286      -3.501 -10.691  20.867  1.00 90.35           C
ATOM   4374 1HD1 ILE A 286      -3.794  -9.642  20.889  1.00 90.35           H
ATOM   4375 2HD1 ILE A 286      -2.413 -10.764  20.860  1.00 90.35           H
ATOM   4376 3HD1 ILE A 286      -3.902 -11.162  19.969  1.00 90.35           H
ATOM   4377  HN  ILE A 286      -5.936 -10.289  23.990  1.00 90.35           H
ATOM   4378  N   SER A 287      -3.672 -11.569  26.948  1.00 88.24           N
ATOM   4379  CA  SER A 287      -3.176 -11.150  28.248  1.00 88.24           C
ATOM   4380  C   SER A 287      -1.713 -11.570  28.410  1.00 88.24           C
ATOM   4381  O   SER A 287      -1.021 -11.088  29.305  1.00 88.24           O
ATOM   4382  HA  SER A 287      -3.264 -10.064  28.254  1.00 88.24           H
ATOM   4383  CB  SER A 287      -4.025 -11.737  29.377  1.00 88.24           C
ATOM   4384 1HB  SER A 287      -3.636 -11.398  30.337  1.00 88.24           H
ATOM   4385 2HB  SER A 287      -5.045 -11.360  29.296  1.00 88.24           H
ATOM   4386  OG  SER A 287      -4.042 -13.161  29.348  1.00 88.24           O
ATOM   4387  HG  SER A 287      -4.624 -13.512  30.081  1.00 88.24           H
ATOM   4388  HN  SER A 287      -3.942 -12.530  26.889  1.00 88.24           H
ATOM   4389  N   ASN A 288      -1.287 -12.465  27.531  1.00 92.09           N
ATOM   4390  CA  ASN A 288       0.036 -13.055  27.645  1.00 92.09           C
ATOM   4391  C   ASN A 288       1.043 -12.190  26.884  1.00 92.09           C
ATOM   4392  O   ASN A 288       0.881 -11.951  25.688  1.00 92.09           O
ATOM   4393  HA  ASN A 288       0.243 -13.091  28.715  1.00 92.09           H
ATOM   4394  CB  ASN A 288       0.067 -14.460  27.041  1.00 92.09           C
ATOM   4395 1HB  ASN A 288      -0.764 -15.047  27.432  1.00 92.09           H
ATOM   4396 2HB  ASN A 288      -0.067 -14.398  25.961  1.00 92.09           H
ATOM   4397  CG  ASN A 288       1.389 -15.164  27.356  1.00 92.09           C
ATOM   4398  OD1 ASN A 288       2.459 -14.579  27.315  1.00 92.09           O
ATOM   4399  ND2 ASN A 288       1.255 -16.448  27.673  1.00 92.09           N
ATOM   4400 1HD2 ASN A 288       0.347 -16.868  27.689  1.00 92.09           H
ATOM   4401 2HD2 ASN A 288       2.062 -16.995  27.896  1.00 92.09           H
ATOM   4402  HN  ASN A 288      -1.827 -12.787  26.754  1.00 92.09           H
ATOM   4403  N   CYS A 289       2.059 -11.744  27.608  1.00 90.72           N
ATOM   4404  CA  CYS A 289       3.029 -10.820  27.047  1.00 90.72           C
ATOM   4405  C   CYS A 289       3.793 -11.542  25.935  1.00 90.72           C
ATOM   4406  O   CYS A 289       4.160 -10.932  24.932  1.00 90.72           O
ATOM   4407  HA  CYS A 289       2.464  -9.978  26.645  1.00 90.72           H
ATOM   4408  CB  CYS A 289       3.970 -10.267  28.119  1.00 90.72           C
ATOM   4409 1HB  CYS A 289       3.393  -9.777  28.903  1.00 90.72           H
ATOM   4410 2HB  CYS A 289       4.518 -11.083  28.589  1.00 90.72           H
ATOM   4411  SG  CYS A 289       5.141  -9.077  27.370  1.00 90.72           S
ATOM   4412  HN  CYS A 289       2.223 -12.003  28.560  1.00 90.72           H
ATOM   4413  N   ALA A 290       4.010 -12.831  26.150  1.00 93.27           N
ATOM   4414  CA  ALA A 290       4.760 -13.633  25.199  1.00 93.27           C
ATOM   4415  C   ALA A 290       4.017 -13.658  23.862  1.00 93.27           C
ATOM   4416  O   ALA A 290       4.632 -13.541  22.803  1.00 93.27           O
ATOM   4417  HA  ALA A 290       5.730 -13.158  25.057  1.00 93.27           H
ATOM   4418  CB  ALA A 290       4.977 -15.035  25.772  1.00 93.27           C
ATOM   4419 1HB  ALA A 290       5.535 -14.963  26.706  1.00 93.27           H
ATOM   4420 2HB  ALA A 290       4.011 -15.504  25.961  1.00 93.27           H
ATOM   4421 3HB  ALA A 290       5.540 -15.636  25.058  1.00 93.27           H
ATOM   4422  HN  ALA A 290       3.683 -13.326  26.956  1.00 93.27           H
ATOM   4423  N   VAL A 291       2.704 -13.813  23.954  1.00 93.36           N
ATOM   4424  CA  VAL A 291       1.872 -13.869  22.764  1.00 93.36           C
ATOM   4425  C   VAL A 291       1.867 -12.497  22.086  1.00 93.36           C
ATOM   4426  O   VAL A 291       1.984 -12.404  20.865  1.00 93.36           O
ATOM   4427  HA  VAL A 291       2.318 -14.594  22.084  1.00 93.36           H
ATOM   4428  CB  VAL A 291       0.470 -14.360  23.129  1.00 93.36           C
ATOM   4429  HB  VAL A 291       0.053 -13.671  23.862  1.00 93.36           H
ATOM   4430  CG1 VAL A 291      -0.448 -14.355  21.905  1.00 93.36           C
ATOM   4431 1HG1 VAL A 291      -0.525 -13.341  21.512  1.00 93.36           H
ATOM   4432 2HG1 VAL A 291      -0.036 -15.012  21.138  1.00 93.36           H
ATOM   4433 3HG1 VAL A 291      -1.438 -14.709  22.192  1.00 93.36           H
ATOM   4434  CG2 VAL A 291       0.525 -15.749  23.767  1.00 93.36           C
ATOM   4435 1HG2 VAL A 291       0.971 -16.454  23.066  1.00 93.36           H
ATOM   4436 2HG2 VAL A 291       1.128 -15.709  24.674  1.00 93.36           H
ATOM   4437 3HG2 VAL A 291      -0.485 -16.075  24.017  1.00 93.36           H
ATOM   4438  HN  VAL A 291       2.210 -13.898  24.819  1.00 93.36           H
ATOM   4439  N   SER A 292       1.730 -11.467  22.907  1.00 92.93           N
ATOM   4440  CA  SER A 292       1.719 -10.104  22.402  1.00 92.93           C
ATOM   4441  C   SER A 292       3.013  -9.817  21.639  1.00 92.93           C
ATOM   4442  O   SER A 292       2.980  -9.266  20.540  1.00 92.93           O
ATOM   4443  HA  SER A 292       0.860 -10.052  21.733  1.00 92.93           H
ATOM   4444  CB  SER A 292       1.539  -9.097  23.540  1.00 92.93           C
ATOM   4445 1HB  SER A 292       0.602  -9.299  24.059  1.00 92.93           H
ATOM   4446 2HB  SER A 292       2.341  -9.226  24.268  1.00 92.93           H
ATOM   4447  OG  SER A 292       1.539  -7.752  23.068  1.00 92.93           O
ATOM   4448  HG  SER A 292       0.765  -7.606  22.452  1.00 92.93           H
ATOM   4449  HN  SER A 292       1.629 -11.551  23.898  1.00 92.93           H
ATOM   4450  N   THR A 293       4.122 -10.204  22.252  1.00 92.60           N
ATOM   4451  CA  THR A 293       5.429  -9.907  21.692  1.00 92.60           C
ATOM   4452  C   THR A 293       5.564 -10.518  20.296  1.00 92.60           C
ATOM   4453  O   THR A 293       6.031  -9.860  19.368  1.00 92.60           O
ATOM   4454  HA  THR A 293       5.516  -8.826  21.577  1.00 92.60           H
ATOM   4455  CB  THR A 293       6.490 -10.402  22.677  1.00 92.60           C
ATOM   4456  HB  THR A 293       6.355 -11.462  22.893  1.00 92.60           H
ATOM   4457  OG1 THR A 293       6.363  -9.527  23.794  1.00 92.60           O
ATOM   4458  HG1 THR A 293       5.677  -9.881  24.430  1.00 92.60           H
ATOM   4459  CG2 THR A 293       7.915 -10.161  22.175  1.00 92.60           C
ATOM   4460 1HG2 THR A 293       8.071  -9.093  22.023  1.00 92.60           H
ATOM   4461 2HG2 THR A 293       8.061 -10.687  21.231  1.00 92.60           H
ATOM   4462 3HG2 THR A 293       8.627 -10.532  22.911  1.00 92.60           H
ATOM   4463  HN  THR A 293       4.137 -10.711  23.114  1.00 92.60           H
ATOM   4464  N   ASN A 294       5.145 -11.771  20.191  1.00 94.08           N
ATOM   4465  CA  ASN A 294       5.281 -12.504  18.944  1.00 94.08           C
ATOM   4466  C   ASN A 294       4.390 -11.860  17.879  1.00 94.08           C
ATOM   4467  O   ASN A 294       4.782 -11.752  16.719  1.00 94.08           O
ATOM   4468  HA  ASN A 294       6.340 -12.445  18.691  1.00 94.08           H
ATOM   4469  CB  ASN A 294       4.843 -13.960  19.109  1.00 94.08           C
ATOM   4470 1HB  ASN A 294       3.885 -13.999  19.628  1.00 94.08           H
ATOM   4471 2HB  ASN A 294       4.693 -14.412  18.129  1.00 94.08           H
ATOM   4472  CG  ASN A 294       5.886 -14.761  19.892  1.00 94.08           C
ATOM   4473  OD1 ASN A 294       7.025 -14.354  20.054  1.00 94.08           O
ATOM   4474  ND2 ASN A 294       5.435 -15.918  20.366  1.00 94.08           N
ATOM   4475 1HD2 ASN A 294       4.488 -16.193  20.197  1.00 94.08           H
ATOM   4476 2HD2 ASN A 294       6.042 -16.514  20.892  1.00 94.08           H
ATOM   4477  HN  ASN A 294       4.720 -12.283  20.938  1.00 94.08           H
ATOM   4478  N   ILE A 295       3.207 -11.450  18.313  1.00 93.02           N
ATOM   4479  CA  ILE A 295       2.238 -10.864  17.402  1.00 93.02           C
ATOM   4480  C   ILE A 295       2.794  -9.551  16.848  1.00 93.02           C
ATOM   4481  O   ILE A 295       2.628  -9.252  15.666  1.00 93.02           O
ATOM   4482  HA  ILE A 295       2.106 -11.560  16.574  1.00 93.02           H
ATOM   4483  CB  ILE A 295       0.879 -10.715  18.090  1.00 93.02           C
ATOM   4484  HB  ILE A 295       1.047 -10.350  19.103  1.00 93.02           H
ATOM   4485  CG1 ILE A 295       0.173 -12.067  18.207  1.00 93.02           C
ATOM   4486 1HG1 ILE A 295      -0.161 -12.394  17.222  1.00 93.02           H
ATOM   4487 2HG1 ILE A 295       0.874 -12.818  18.571  1.00 93.02           H
ATOM   4488  CG2 ILE A 295       0.014  -9.676  17.373  1.00 93.02           C
ATOM   4489 1HG2 ILE A 295       0.519  -8.711  17.386  1.00 93.02           H
ATOM   4490 2HG2 ILE A 295      -0.149  -9.988  16.342  1.00 93.02           H
ATOM   4491 3HG2 ILE A 295      -0.946  -9.590  17.882  1.00 93.02           H
ATOM   4492  CD1 ILE A 295      -1.025 -11.979  19.155  1.00 93.02           C
ATOM   4493 1HD1 ILE A 295      -0.684 -11.676  20.145  1.00 93.02           H
ATOM   4494 2HD1 ILE A 295      -1.736 -11.245  18.775  1.00 93.02           H
ATOM   4495 3HD1 ILE A 295      -1.509 -12.954  19.220  1.00 93.02           H
ATOM   4496  HN  ILE A 295       2.908 -11.512  19.265  1.00 93.02           H
ATOM   4497  N   ASP A 296       3.443  -8.802  17.727  1.00 92.91           N
ATOM   4498  CA  ASP A 296       3.992  -7.511  17.349  1.00 92.91           C
ATOM   4499  C   ASP A 296       5.134  -7.720  16.353  1.00 92.91           C
ATOM   4500  O   ASP A 296       5.300  -6.935  15.420  1.00 92.91           O
ATOM   4501  HA  ASP A 296       3.157  -6.960  16.917  1.00 92.91           H
ATOM   4502  CB  ASP A 296       4.556  -6.775  18.567  1.00 92.91           C
ATOM   4503 1HB  ASP A 296       5.221  -7.437  19.121  1.00 92.91           H
ATOM   4504 2HB  ASP A 296       5.154  -5.925  18.237  1.00 92.91           H
ATOM   4505  CG  ASP A 296       3.431  -6.289  19.483  1.00 92.91           C
ATOM   4506  OD1 ASP A 296       2.312  -6.104  18.958  1.00 92.91           O
ATOM   4507  OD2 ASP A 296       3.716  -6.113  20.687  1.00 92.91           O
ATOM   4508  HN  ASP A 296       3.595  -9.063  18.680  1.00 92.91           H
ATOM   4509  N   ILE A 297       5.893  -8.781  16.584  1.00 93.69           N
ATOM   4510  CA  ILE A 297       6.975  -9.139  15.683  1.00 93.69           C
ATOM   4511  C   ILE A 297       6.392  -9.533  14.324  1.00 93.69           C
ATOM   4512  O   ILE A 297       6.898  -9.116  13.283  1.00 93.69           O
ATOM   4513  HA  ILE A 297       7.595  -8.252  15.548  1.00 93.69           H
ATOM   4514  CB  ILE A 297       7.859 -10.219  16.309  1.00 93.69           C
ATOM   4515  HB  ILE A 297       7.214 -11.015  16.682  1.00 93.69           H
ATOM   4516  CG1 ILE A 297       8.634  -9.666  17.507  1.00 93.69           C
ATOM   4517 1HG1 ILE A 297       9.341  -8.909  17.170  1.00 93.69           H
ATOM   4518 2HG1 ILE A 297       7.945  -9.176  18.195  1.00 93.69           H
ATOM   4519  CG2 ILE A 297       8.787 -10.842  15.264  1.00 93.69           C
ATOM   4520 1HG2 ILE A 297       8.191 -11.294  14.472  1.00 93.69           H
ATOM   4521 2HG2 ILE A 297       9.428 -10.068  14.840  1.00 93.69           H
ATOM   4522 3HG2 ILE A 297       9.405 -11.606  15.736  1.00 93.69           H
ATOM   4523  CD1 ILE A 297       9.384 -10.783  18.237  1.00 93.69           C
ATOM   4524 1HD1 ILE A 297       8.671 -11.526  18.594  1.00 93.69           H
ATOM   4525 2HD1 ILE A 297      10.088 -11.255  17.553  1.00 93.69           H
ATOM   4526 3HD1 ILE A 297       9.926 -10.362  19.084  1.00 93.69           H
ATOM   4527  HN  ILE A 297       5.778  -9.390  17.369  1.00 93.69           H
ATOM   4528  N   CYS A 298       5.336 -10.331  14.378  1.00 94.07           N
ATOM   4529  CA  CYS A 298       4.680 -10.787  13.165  1.00 94.07           C
ATOM   4530  C   CYS A 298       4.210  -9.560  12.382  1.00 94.07           C
ATOM   4531  O   CYS A 298       4.314  -9.522  11.157  1.00 94.07           O
ATOM   4532  HA  CYS A 298       5.424 -11.346  12.597  1.00 94.07           H
ATOM   4533  CB  CYS A 298       3.527 -11.745  13.471  1.00 94.07           C
ATOM   4534 1HB  CYS A 298       2.901 -11.333  14.263  1.00 94.07           H
ATOM   4535 2HB  CYS A 298       2.893 -11.858  12.591  1.00 94.07           H
ATOM   4536  SG  CYS A 298       4.185 -13.375  13.979  1.00 94.07           S
ATOM   4537  HG  CYS A 298       4.542 -13.004  15.206  1.00 94.07           H
ATOM   4538  HN  CYS A 298       4.930 -10.665  15.229  1.00 94.07           H
ATOM   4539  N   PHE A 299       3.702  -8.585  13.122  1.00 93.21           N
ATOM   4540  CA  PHE A 299       3.220  -7.357  12.514  1.00 93.21           C
ATOM   4541  C   PHE A 299       4.333  -6.661  11.727  1.00 93.21           C
ATOM   4542  O   PHE A 299       4.126  -6.245  10.588  1.00 93.21           O
ATOM   4543  HA  PHE A 299       2.412  -7.628  11.834  1.00 93.21           H
ATOM   4544  CB  PHE A 299       2.767  -6.441  13.653  1.00 93.21           C
ATOM   4545 1HB  PHE A 299       2.011  -6.959  14.243  1.00 93.21           H
ATOM   4546 2HB  PHE A 299       3.614  -6.253  14.313  1.00 93.21           H
ATOM   4547  CG  PHE A 299       2.197  -5.100  13.184  1.00 93.21           C
ATOM   4548  CD1 PHE A 299       2.999  -4.003  13.127  1.00 93.21           C
ATOM   4549  HD1 PHE A 299       4.048  -4.079  13.414  1.00 93.21           H
ATOM   4550  CD2 PHE A 299       0.889  -5.006  12.825  1.00 93.21           C
ATOM   4551  HD2 PHE A 299       0.246  -5.885  12.872  1.00 93.21           H
ATOM   4552  CE1 PHE A 299       2.470  -2.759  12.692  1.00 93.21           C
ATOM   4553  HE1 PHE A 299       3.113  -1.880  12.646  1.00 93.21           H
ATOM   4554  CE2 PHE A 299       0.360  -3.762  12.391  1.00 93.21           C
ATOM   4555  HE2 PHE A 299      -0.689  -3.686  12.103  1.00 93.21           H
ATOM   4556  CZ  PHE A 299       1.162  -2.665  12.333  1.00 93.21           C
ATOM   4557  HZ  PHE A 299       0.756  -1.710  11.999  1.00 93.21           H
ATOM   4558  HN  PHE A 299       3.618  -8.624  14.118  1.00 93.21           H
ATOM   4559  N   GLN A 300       5.489  -6.556  12.367  1.00 92.67           N
ATOM   4560  CA  GLN A 300       6.610  -5.847  11.773  1.00 92.67           C
ATOM   4561  C   GLN A 300       7.056  -6.543  10.486  1.00 92.67           C
ATOM   4562  O   GLN A 300       7.347  -5.885   9.489  1.00 92.67           O
ATOM   4563  HA  GLN A 300       6.234  -4.850  11.544  1.00 92.67           H
ATOM   4564  CB  GLN A 300       7.770  -5.730  12.764  1.00 92.67           C
ATOM   4565 1HB  GLN A 300       7.996  -6.711  13.183  1.00 92.67           H
ATOM   4566 2HB  GLN A 300       8.666  -5.394  12.242  1.00 92.67           H
ATOM   4567  CG  GLN A 300       7.432  -4.753  13.891  1.00 92.67           C
ATOM   4568 1HG  GLN A 300       6.494  -5.046  14.362  1.00 92.67           H
ATOM   4569 2HG  GLN A 300       8.203  -4.800  14.661  1.00 92.67           H
ATOM   4570  CD  GLN A 300       7.319  -3.322  13.361  1.00 92.67           C
ATOM   4571  OE1 GLN A 300       7.652  -3.026  12.226  1.00 92.67           O
ATOM   4572  NE2 GLN A 300       6.833  -2.455  14.244  1.00 92.67           N
ATOM   4573 1HE2 GLN A 300       6.579  -2.764  15.161  1.00 92.67           H
ATOM   4574 2HE2 GLN A 300       6.721  -1.494  13.992  1.00 92.67           H
ATOM   4575  HN  GLN A 300       5.664  -6.943  13.272  1.00 92.67           H
ATOM   4576  N   VAL A 301       7.096  -7.866  10.549  1.00 94.41           N
ATOM   4577  CA  VAL A 301       7.564  -8.656   9.423  1.00 94.41           C
ATOM   4578  C   VAL A 301       6.614  -8.460   8.239  1.00 94.41           C
ATOM   4579  O   VAL A 301       7.050  -8.143   7.134  1.00 94.41           O
ATOM   4580  HA  VAL A 301       8.550  -8.283   9.146  1.00 94.41           H
ATOM   4581  CB  VAL A 301       7.710 -10.122   9.836  1.00 94.41           C
ATOM   4582  HB  VAL A 301       6.757 -10.450  10.250  1.00 94.41           H
ATOM   4583  CG1 VAL A 301       8.026 -11.003   8.626  1.00 94.41           C
ATOM   4584 1HG1 VAL A 301       7.219 -10.924   7.898  1.00 94.41           H
ATOM   4585 2HG1 VAL A 301       8.960 -10.673   8.170  1.00 94.41           H
ATOM   4586 3HG1 VAL A 301       8.126 -12.040   8.948  1.00 94.41           H
ATOM   4587  CG2 VAL A 301       8.775 -10.281  10.924  1.00 94.41           C
ATOM   4588 1HG2 VAL A 301       9.734  -9.926  10.548  1.00 94.41           H
ATOM   4589 2HG2 VAL A 301       8.489  -9.698  11.799  1.00 94.41           H
ATOM   4590 3HG2 VAL A 301       8.858 -11.332  11.199  1.00 94.41           H
ATOM   4591  HN  VAL A 301       6.817  -8.396  11.350  1.00 94.41           H
ATOM   4592  N   THR A 302       5.332  -8.659   8.511  1.00 93.79           N
ATOM   4593  CA  THR A 302       4.330  -8.626   7.460  1.00 93.79           C
ATOM   4594  C   THR A 302       4.196  -7.211   6.894  1.00 93.79           C
ATOM   4595  O   THR A 302       3.954  -7.036   5.701  1.00 93.79           O
ATOM   4596  HA  THR A 302       4.667  -9.266   6.644  1.00 93.79           H
ATOM   4597  CB  THR A 302       3.024  -9.177   8.034  1.00 93.79           C
ATOM   4598  HB  THR A 302       2.234  -9.170   7.283  1.00 93.79           H
ATOM   4599  OG1 THR A 302       2.784  -8.373   9.186  1.00 93.79           O
ATOM   4600  HG1 THR A 302       3.189  -8.802   9.993  1.00 93.79           H
ATOM   4601  CG2 THR A 302       3.181 -10.592   8.595  1.00 93.79           C
ATOM   4602 1HG2 THR A 302       3.923 -10.587   9.393  1.00 93.79           H
ATOM   4603 2HG2 THR A 302       3.507 -11.263   7.800  1.00 93.79           H
ATOM   4604 3HG2 THR A 302       2.224 -10.935   8.990  1.00 93.79           H
ATOM   4605  HN  THR A 302       4.976  -8.838   9.429  1.00 93.79           H
ATOM   4606  N   GLN A 303       4.360  -6.237   7.777  1.00 92.62           N
ATOM   4607  CA  GLN A 303       4.335  -4.843   7.367  1.00 92.62           C
ATOM   4608  C   GLN A 303       5.442  -4.571   6.347  1.00 92.62           C
ATOM   4609  O   GLN A 303       5.223  -3.869   5.360  1.00 92.62           O
ATOM   4610  HA  GLN A 303       3.360  -4.695   6.904  1.00 92.62           H
ATOM   4611  CB  GLN A 303       4.463  -3.914   8.576  1.00 92.62           C
ATOM   4612 1HB  GLN A 303       3.593  -4.031   9.222  1.00 92.62           H
ATOM   4613 2HB  GLN A 303       5.337  -4.194   9.164  1.00 92.62           H
ATOM   4614  CG  GLN A 303       4.585  -2.454   8.134  1.00 92.62           C
ATOM   4615 1HG  GLN A 303       5.619  -2.236   7.867  1.00 92.62           H
ATOM   4616 2HG  GLN A 303       3.983  -2.289   7.241  1.00 92.62           H
ATOM   4617  CD  GLN A 303       4.129  -1.506   9.245  1.00 92.62           C
ATOM   4618  OE1 GLN A 303       4.833  -1.253  10.209  1.00 92.62           O
ATOM   4619  NE2 GLN A 303       2.914  -0.997   9.057  1.00 92.62           N
ATOM   4620 1HE2 GLN A 303       2.388  -1.246   8.244  1.00 92.62           H
ATOM   4621 2HE2 GLN A 303       2.527  -0.366   9.729  1.00 92.62           H
ATOM   4622  HN  GLN A 303       4.507  -6.388   8.755  1.00 92.62           H
ATOM   4623  N   THR A 304       6.607  -5.140   6.619  1.00 92.74           N
ATOM   4624  CA  THR A 304       7.766  -4.916   5.771  1.00 92.74           C
ATOM   4625  C   THR A 304       7.538  -5.521   4.385  1.00 92.74           C
ATOM   4626  O   THR A 304       7.919  -4.931   3.375  1.00 92.74           O
ATOM   4627  HA  THR A 304       7.889  -3.841   5.634  1.00 92.74           H
ATOM   4628  CB  THR A 304       8.993  -5.483   6.488  1.00 92.74           C
ATOM   4629  HB  THR A 304       8.926  -6.568   6.573  1.00 92.74           H
ATOM   4630  OG1 THR A 304       9.036  -4.770   7.721  1.00 92.74           O
ATOM   4631  HG1 THR A 304       8.627  -5.321   8.448  1.00 92.74           H
ATOM   4632  CG2 THR A 304      10.303  -5.106   5.793  1.00 92.74           C
ATOM   4633 1HG2 THR A 304      10.401  -4.020   5.768  1.00 92.74           H
ATOM   4634 2HG2 THR A 304      10.300  -5.494   4.775  1.00 92.74           H
ATOM   4635 3HG2 THR A 304      11.142  -5.534   6.342  1.00 92.74           H
ATOM   4636  HN  THR A 304       6.766  -5.744   7.400  1.00 92.74           H
ATOM   4637  N   ILE A 305       6.917  -6.692   4.380  1.00 93.69           N
ATOM   4638  CA  ILE A 305       6.593  -7.362   3.132  1.00 93.69           C
ATOM   4639  C   ILE A 305       5.641  -6.483   2.318  1.00 93.69           C
ATOM   4640  O   ILE A 305       5.780  -6.373   1.101  1.00 93.69           O
ATOM   4641  HA  ILE A 305       7.521  -7.476   2.572  1.00 93.69           H
ATOM   4642  CB  ILE A 305       6.053  -8.767   3.403  1.00 93.69           C
ATOM   4643  HB  ILE A 305       5.245  -8.688   4.131  1.00 93.69           H
ATOM   4644  CG1 ILE A 305       7.131  -9.660   4.020  1.00 93.69           C
ATOM   4645 1HG1 ILE A 305       7.884  -9.899   3.268  1.00 93.69           H
ATOM   4646 2HG1 ILE A 305       7.640  -9.122   4.820  1.00 93.69           H
ATOM   4647  CG2 ILE A 305       5.458  -9.380   2.134  1.00 93.69           C
ATOM   4648 1HG2 ILE A 305       4.640  -8.754   1.777  1.00 93.69           H
ATOM   4649 2HG2 ILE A 305       6.228  -9.444   1.366  1.00 93.69           H
ATOM   4650 3HG2 ILE A 305       5.081 -10.379   2.355  1.00 93.69           H
ATOM   4651  CD1 ILE A 305       6.525 -10.952   4.571  1.00 93.69           C
ATOM   4652 1HD1 ILE A 305       5.790 -10.710   5.339  1.00 93.69           H
ATOM   4653 2HD1 ILE A 305       6.038 -11.499   3.763  1.00 93.69           H
ATOM   4654 3HD1 ILE A 305       7.313 -11.568   5.003  1.00 93.69           H
ATOM   4655  HN  ILE A 305       6.637  -7.180   5.207  1.00 93.69           H
ATOM   4656  N   ALA A 306       4.695  -5.880   3.024  1.00 92.06           N
ATOM   4657  CA  ALA A 306       3.680  -5.069   2.374  1.00 92.06           C
ATOM   4658  C   ALA A 306       4.347  -3.866   1.703  1.00 92.06           C
ATOM   4659  O   ALA A 306       3.933  -3.445   0.624  1.00 92.06           O
ATOM   4660  HA  ALA A 306       3.203  -5.682   1.610  1.00 92.06           H
ATOM   4661  CB  ALA A 306       2.625  -4.652   3.401  1.00 92.06           C
ATOM   4662 1HB  ALA A 306       2.161  -5.542   3.827  1.00 92.06           H
ATOM   4663 2HB  ALA A 306       3.099  -4.074   4.195  1.00 92.06           H
ATOM   4664 3HB  ALA A 306       1.864  -4.043   2.913  1.00 92.06           H
ATOM   4665  HN  ALA A 306       4.616  -5.939   4.019  1.00 92.06           H
ATOM   4666  N   PHE A 307       5.368  -3.348   2.369  1.00 91.65           N
ATOM   4667  CA  PHE A 307       6.054  -2.162   1.884  1.00 91.65           C
ATOM   4668  C   PHE A 307       6.910  -2.488   0.658  1.00 91.65           C
ATOM   4669  O   PHE A 307       7.050  -1.662  -0.242  1.00 91.65           O
ATOM   4670  HA  PHE A 307       5.289  -1.436   1.608  1.00 91.65           H
ATOM   4671  CB  PHE A 307       6.965  -1.679   3.014  1.00 91.65           C
ATOM   4672 1HB  PHE A 307       7.537  -2.525   3.393  1.00 91.65           H
ATOM   4673 2HB  PHE A 307       7.682  -0.965   2.608  1.00 91.65           H
ATOM   4674  CG  PHE A 307       6.218  -1.023   4.178  1.00 91.65           C
ATOM   4675  CD1 PHE A 307       4.859  -0.998   4.185  1.00 91.65           C
ATOM   4676  HD1 PHE A 307       4.301  -1.444   3.362  1.00 91.65           H
ATOM   4677  CD2 PHE A 307       6.915  -0.467   5.205  1.00 91.65           C
ATOM   4678  HD2 PHE A 307       8.004  -0.487   5.199  1.00 91.65           H
ATOM   4679  CE1 PHE A 307       4.166  -0.390   5.265  1.00 91.65           C
ATOM   4680  HE1 PHE A 307       3.076  -0.369   5.271  1.00 91.65           H
ATOM   4681  CE2 PHE A 307       6.222   0.142   6.285  1.00 91.65           C
ATOM   4682  HE2 PHE A 307       6.780   0.588   7.108  1.00 91.65           H
ATOM   4683  CZ  PHE A 307       4.862   0.167   6.292  1.00 91.65           C
ATOM   4684  HZ  PHE A 307       4.330   0.634   7.121  1.00 91.65           H
ATOM   4685  HN  PHE A 307       5.726  -3.723   3.224  1.00 91.65           H
ATOM   4686  N   PHE A 308       7.461  -3.693   0.664  1.00 92.35           N
ATOM   4687  CA  PHE A 308       8.336  -4.121  -0.414  1.00 92.35           C
ATOM   4688  C   PHE A 308       7.594  -4.130  -1.752  1.00 92.35           C
ATOM   4689  O   PHE A 308       8.217  -4.080  -2.811  1.00 92.35           O
ATOM   4690  HA  PHE A 308       9.161  -3.410  -0.463  1.00 92.35           H
ATOM   4691  CB  PHE A 308       8.787  -5.545  -0.085  1.00 92.35           C
ATOM   4692 1HB  PHE A 308       9.129  -5.578   0.950  1.00 92.35           H
ATOM   4693 2HB  PHE A 308       7.929  -6.214  -0.158  1.00 92.35           H
ATOM   4694  CG  PHE A 308       9.902  -6.070  -0.992  1.00 92.35           C
ATOM   4695  CD1 PHE A 308       9.605  -6.909  -2.020  1.00 92.35           C
ATOM   4696  HD1 PHE A 308       8.572  -7.208  -2.198  1.00 92.35           H
ATOM   4697  CD2 PHE A 308      11.191  -5.697  -0.769  1.00 92.35           C
ATOM   4698  HD2 PHE A 308      11.430  -5.025   0.055  1.00 92.35           H
ATOM   4699  CE1 PHE A 308      10.640  -7.396  -2.861  1.00 92.35           C
ATOM   4700  HE1 PHE A 308      10.401  -8.068  -3.685  1.00 92.35           H
ATOM   4701  CE2 PHE A 308      12.226  -6.184  -1.611  1.00 92.35           C
ATOM   4702  HE2 PHE A 308      13.259  -5.885  -1.433  1.00 92.35           H
ATOM   4703  CZ  PHE A 308      11.929  -7.023  -2.639  1.00 92.35           C
ATOM   4704  HZ  PHE A 308      12.723  -7.396  -3.285  1.00 92.35           H
ATOM   4705  HN  PHE A 308       7.317  -4.370   1.386  1.00 92.35           H
ATOM   4706  N   HIS A 309       6.274  -4.194  -1.660  1.00 90.71           N
ATOM   4707  CA  HIS A 309       5.442  -4.239  -2.850  1.00 90.71           C
ATOM   4708  C   HIS A 309       5.694  -2.991  -3.699  1.00 90.71           C
ATOM   4709  O   HIS A 309       5.690  -3.060  -4.927  1.00 90.71           O
ATOM   4710  HA  HIS A 309       5.749  -5.119  -3.414  1.00 90.71           H
ATOM   4711  CB  HIS A 309       3.968  -4.414  -2.477  1.00 90.71           C
ATOM   4712 1HB  HIS A 309       3.862  -5.313  -1.869  1.00 90.71           H
ATOM   4713 2HB  HIS A 309       3.658  -3.572  -1.857  1.00 90.71           H
ATOM   4714  CG  HIS A 309       3.042  -4.514  -3.665  1.00 90.71           C
ATOM   4715  ND1 HIS A 309       2.467  -3.407  -4.263  1.00 90.71           N
ATOM   4716  HD1 HIS A 309       2.599  -2.456  -3.982  1.00 90.71           H
ATOM   4717  CD2 HIS A 309       2.597  -5.601  -4.360  1.00 90.71           C
ATOM   4718  HD2 HIS A 309       2.857  -6.639  -4.153  1.00 90.71           H
ATOM   4719  CE1 HIS A 309       1.712  -3.820  -5.270  1.00 90.71           C
ATOM   4720  HE1 HIS A 309       1.127  -3.184  -5.936  1.00 90.71           H
ATOM   4721  NE2 HIS A 309       1.793  -5.180  -5.328  1.00 90.71           N
ATOM   4722  HN  HIS A 309       5.774  -4.216  -0.794  1.00 90.71           H
ATOM   4723  N   SER A 310       5.906  -1.879  -3.011  1.00 89.05           N
ATOM   4724  CA  SER A 310       5.938  -0.585  -3.671  1.00 89.05           C
ATOM   4725  C   SER A 310       7.171  -0.486  -4.571  1.00 89.05           C
ATOM   4726  O   SER A 310       7.242   0.381  -5.440  1.00 89.05           O
ATOM   4727  HA  SER A 310       5.026  -0.542  -4.266  1.00 89.05           H
ATOM   4728  CB  SER A 310       5.933   0.555  -2.650  1.00 89.05           C
ATOM   4729 1HB  SER A 310       6.750   0.411  -1.943  1.00 89.05           H
ATOM   4730 2HB  SER A 310       6.116   1.500  -3.161  1.00 89.05           H
ATOM   4731  OG  SER A 310       4.700   0.630  -1.940  1.00 89.05           O
ATOM   4732  HG  SER A 310       3.990   1.018  -2.527  1.00 89.05           H
ATOM   4733  HN  SER A 310       6.055  -1.853  -2.022  1.00 89.05           H
ATOM   4734  N   CYS A 311       8.113  -1.387  -4.331  1.00 91.14           N
ATOM   4735  CA  CYS A 311       9.324  -1.436  -5.133  1.00 91.14           C
ATOM   4736  C   CYS A 311       9.153  -2.522  -6.196  1.00 91.14           C
ATOM   4737  O   CYS A 311       9.964  -2.630  -7.114  1.00 91.14           O
ATOM   4738  HA  CYS A 311       9.432  -0.455  -5.595  1.00 91.14           H
ATOM   4739  CB  CYS A 311      10.564  -1.672  -4.270  1.00 91.14           C
ATOM   4740 1HB  CYS A 311      11.465  -1.546  -4.870  1.00 91.14           H
ATOM   4741 2HB  CYS A 311      10.608  -0.933  -3.470  1.00 91.14           H
ATOM   4742  SG  CYS A 311      10.520  -3.358  -3.558  1.00 91.14           S
ATOM   4743  HG  CYS A 311      11.695  -3.280  -2.942  1.00 91.14           H
ATOM   4744  HN  CYS A 311       8.058  -2.074  -3.607  1.00 91.14           H
ATOM   4745  N   LEU A 312       8.091  -3.299  -6.038  1.00 89.76           N
ATOM   4746  CA  LEU A 312       7.869  -4.447  -6.900  1.00 89.76           C
ATOM   4747  C   LEU A 312       7.139  -3.995  -8.166  1.00 89.76           C
ATOM   4748  O   LEU A 312       7.347  -4.556  -9.241  1.00 89.76           O
ATOM   4749  HA  LEU A 312       8.846  -4.836  -7.185  1.00 89.76           H
ATOM   4750  CB  LEU A 312       7.145  -5.558  -6.136  1.00 89.76           C
ATOM   4751 1HB  LEU A 312       6.319  -5.112  -5.582  1.00 89.76           H
ATOM   4752 2HB  LEU A 312       6.708  -6.245  -6.861  1.00 89.76           H
ATOM   4753  CG  LEU A 312       8.000  -6.368  -5.159  1.00 89.76           C
ATOM   4754  HG  LEU A 312       8.344  -5.698  -4.371  1.00 89.76           H
ATOM   4755  CD1 LEU A 312       7.174  -7.467  -4.489  1.00 89.76           C
ATOM   4756 1HD1 LEU A 312       6.347  -7.017  -3.940  1.00 89.76           H
ATOM   4757 2HD1 LEU A 312       6.780  -8.141  -5.250  1.00 89.76           H
ATOM   4758 3HD1 LEU A 312       7.806  -8.027  -3.799  1.00 89.76           H
ATOM   4759  CD2 LEU A 312       9.244  -6.927  -5.853  1.00 89.76           C
ATOM   4760 1HD2 LEU A 312       8.941  -7.577  -6.673  1.00 89.76           H
ATOM   4761 2HD2 LEU A 312       9.843  -6.105  -6.243  1.00 89.76           H
ATOM   4762 3HD2 LEU A 312       9.833  -7.498  -5.136  1.00 89.76           H
ATOM   4763  HN  LEU A 312       7.393  -3.155  -5.337  1.00 89.76           H
ATOM   4764  N   ASN A 313       6.299  -2.984  -7.997  1.00 82.08           N
ATOM   4765  CA  ASN A 313       5.408  -2.565  -9.066  1.00 82.08           C
ATOM   4766  C   ASN A 313       6.226  -2.299 -10.331  1.00 82.08           C
ATOM   4767  O   ASN A 313       5.938  -2.855 -11.389  1.00 82.08           O
ATOM   4768  HA  ASN A 313       4.703  -3.387  -9.191  1.00 82.08           H
ATOM   4769  CB  ASN A 313       4.675  -1.274  -8.697  1.00 82.08           C
ATOM   4770 1HB  ASN A 313       5.343  -0.618  -8.140  1.00 82.08           H
ATOM   4771 2HB  ASN A 313       4.389  -0.742  -9.605  1.00 82.08           H
ATOM   4772  CG  ASN A 313       3.429  -1.571  -7.860  1.00 82.08           C
ATOM   4773  OD1 ASN A 313       2.878  -2.659  -7.885  1.00 82.08           O
ATOM   4774  ND2 ASN A 313       3.017  -0.545  -7.120  1.00 82.08           N
ATOM   4775 1HD2 ASN A 313       3.515   0.322  -7.146  1.00 82.08           H
ATOM   4776 2HD2 ASN A 313       2.209  -0.641  -6.538  1.00 82.08           H
ATOM   4777  HN  ASN A 313       6.221  -2.457  -7.151  1.00 82.08           H
ATOM   4778  N   PRO A 314       7.257  -1.447 -10.246  1.00 81.05           N
ATOM   4779  CA  PRO A 314       8.067  -1.123 -11.423  1.00 81.05           C
ATOM   4780  C   PRO A 314       8.595  -2.366 -12.120  1.00 81.05           C
ATOM   4781  O   PRO A 314       8.559  -2.457 -13.346  1.00 81.05           O
ATOM   4782  HA  PRO A 314       7.457  -0.615 -12.169  1.00 81.05           H
ATOM   4783  CB  PRO A 314       9.201  -0.264 -10.857  1.00 81.05           C
ATOM   4784 1HB  PRO A 314      10.067  -0.869 -10.591  1.00 81.05           H
ATOM   4785 2HB  PRO A 314       9.541   0.478 -11.580  1.00 81.05           H
ATOM   4786  CG  PRO A 314       8.571   0.389  -9.633  1.00 81.05           C
ATOM   4787 1HG  PRO A 314       9.326   0.744  -8.930  1.00 81.05           H
ATOM   4788 2HG  PRO A 314       7.970   1.258  -9.901  1.00 81.05           H
ATOM   4789  CD  PRO A 314       7.727  -0.731  -9.046  1.00 81.05           C
ATOM   4790 1HD  PRO A 314       8.313  -1.381  -8.396  1.00 81.05           H
ATOM   4791 2HD  PRO A 314       6.903  -0.345  -8.447  1.00 81.05           H
ATOM   4792  N   VAL A 315       9.077  -3.299 -11.312  1.00 80.70           N
ATOM   4793  CA  VAL A 315       9.693  -4.503 -11.843  1.00 80.70           C
ATOM   4794  C   VAL A 315       8.675  -5.256 -12.701  1.00 80.70           C
ATOM   4795  O   VAL A 315       9.002  -5.725 -13.790  1.00 80.70           O
ATOM   4796  HA  VAL A 315      10.526  -4.195 -12.476  1.00 80.70           H
ATOM   4797  CB  VAL A 315      10.256  -5.350 -10.700  1.00 80.70           C
ATOM   4798  HB  VAL A 315       9.436  -5.584 -10.021  1.00 80.70           H
ATOM   4799  CG1 VAL A 315      10.822  -6.671 -11.224  1.00 80.70           C
ATOM   4800 1HG1 VAL A 315      10.032  -7.234 -11.721  1.00 80.70           H
ATOM   4801 2HG1 VAL A 315      11.623  -6.467 -11.935  1.00 80.70           H
ATOM   4802 3HG1 VAL A 315      11.215  -7.254 -10.391  1.00 80.70           H
ATOM   4803  CG2 VAL A 315      11.313  -4.575  -9.911  1.00 80.70           C
ATOM   4804 1HG2 VAL A 315      12.131  -4.298 -10.576  1.00 80.70           H
ATOM   4805 2HG2 VAL A 315      10.865  -3.675  -9.491  1.00 80.70           H
ATOM   4806 3HG2 VAL A 315      11.696  -5.201  -9.105  1.00 80.70           H
ATOM   4807  HN  VAL A 315       9.051  -3.243 -10.314  1.00 80.70           H
ATOM   4808  N   LEU A 316       7.462  -5.350 -12.177  1.00 79.40           N
ATOM   4809  CA  LEU A 316       6.425  -6.136 -12.825  1.00 79.40           C
ATOM   4810  C   LEU A 316       6.168  -5.576 -14.226  1.00 79.40           C
ATOM   4811  O   LEU A 316       6.012  -6.334 -15.182  1.00 79.40           O
ATOM   4812  HA  LEU A 316       6.801  -7.154 -12.924  1.00 79.40           H
ATOM   4813  CB  LEU A 316       5.173  -6.198 -11.948  1.00 79.40           C
ATOM   4814 1HB  LEU A 316       4.831  -5.180 -11.764  1.00 79.40           H
ATOM   4815 2HB  LEU A 316       4.386  -6.702 -12.509  1.00 79.40           H
ATOM   4816  CG  LEU A 316       5.333  -6.905 -10.600  1.00 79.40           C
ATOM   4817  HG  LEU A 316       6.109  -6.389 -10.035  1.00 79.40           H
ATOM   4818  CD1 LEU A 316       4.044  -6.819  -9.780  1.00 79.40           C
ATOM   4819 1HD1 LEU A 316       3.797  -5.773  -9.600  1.00 79.40           H
ATOM   4820 2HD1 LEU A 316       3.232  -7.294 -10.330  1.00 79.40           H
ATOM   4821 3HD1 LEU A 316       4.185  -7.329  -8.827  1.00 79.40           H
ATOM   4822  CD2 LEU A 316       5.796  -8.350 -10.791  1.00 79.40           C
ATOM   4823 1HD2 LEU A 316       5.061  -8.893 -11.384  1.00 79.40           H
ATOM   4824 2HD2 LEU A 316       6.757  -8.359 -11.306  1.00 79.40           H
ATOM   4825 3HD2 LEU A 316       5.902  -8.829  -9.817  1.00 79.40           H
ATOM   4826  HN  LEU A 316       7.183  -4.901 -11.328  1.00 79.40           H
ATOM   4827  N   TYR A 317       6.131  -4.254 -14.303  1.00 72.85           N
ATOM   4828  CA  TYR A 317       5.827  -3.585 -15.556  1.00 72.85           C
ATOM   4829  C   TYR A 317       6.992  -3.709 -16.541  1.00 72.85           C
ATOM   4830  O   TYR A 317       6.780  -3.844 -17.745  1.00 72.85           O
ATOM   4831  HA  TYR A 317       4.946  -4.062 -15.986  1.00 72.85           H
ATOM   4832  CB  TYR A 317       5.623  -2.110 -15.209  1.00 72.85           C
ATOM   4833 1HB  TYR A 317       6.531  -1.728 -14.742  1.00 72.85           H
ATOM   4834 2HB  TYR A 317       5.477  -1.546 -16.130  1.00 72.85           H
ATOM   4835  CG  TYR A 317       4.439  -1.848 -14.276  1.00 72.85           C
ATOM   4836  CD1 TYR A 317       3.270  -2.567 -14.426  1.00 72.85           C
ATOM   4837  HD1 TYR A 317       3.191  -3.321 -15.209  1.00 72.85           H
ATOM   4838  CD2 TYR A 317       4.539  -0.893 -13.284  1.00 72.85           C
ATOM   4839  HD2 TYR A 317       5.462  -0.325 -13.166  1.00 72.85           H
ATOM   4840  CE1 TYR A 317       2.156  -2.321 -13.548  1.00 72.85           C
ATOM   4841  HE1 TYR A 317       1.227  -2.882 -13.655  1.00 72.85           H
ATOM   4842  CE2 TYR A 317       3.425  -0.647 -12.406  1.00 72.85           C
ATOM   4843  HE2 TYR A 317       3.490   0.104 -11.619  1.00 72.85           H
ATOM   4844  CZ  TYR A 317       2.288  -1.373 -12.581  1.00 72.85           C
ATOM   4845  OH  TYR A 317       1.235  -1.141 -11.752  1.00 72.85           O
ATOM   4846  HH  TYR A 317       0.413  -1.582 -12.111  1.00 72.85           H
ATOM   4847  HN  TYR A 317       6.305  -3.644 -13.530  1.00 72.85           H
ATOM   4848  N   VAL A 318       8.197  -3.658 -15.991  1.00 69.88           N
ATOM   4849  CA  VAL A 318       9.396  -3.737 -16.808  1.00 69.88           C
ATOM   4850  C   VAL A 318       9.458  -5.108 -17.484  1.00 69.88           C
ATOM   4851  O   VAL A 318       9.636  -5.199 -18.698  1.00 69.88           O
ATOM   4852  HA  VAL A 318       9.320  -2.969 -17.579  1.00 69.88           H
ATOM   4853  CB  VAL A 318      10.630  -3.433 -15.957  1.00 69.88           C
ATOM   4854  HB  VAL A 318      10.634  -4.124 -15.114  1.00 69.88           H
ATOM   4855  CG1 VAL A 318      11.916  -3.658 -16.756  1.00 69.88           C
ATOM   4856 1HG1 VAL A 318      11.963  -4.697 -17.082  1.00 69.88           H
ATOM   4857 2HG1 VAL A 318      11.922  -3.003 -17.626  1.00 69.88           H
ATOM   4858 3HG1 VAL A 318      12.778  -3.435 -16.127  1.00 69.88           H
ATOM   4859  CG2 VAL A 318      10.574  -2.010 -15.398  1.00 69.88           C
ATOM   4860 1HG2 VAL A 318      10.534  -1.297 -16.221  1.00 69.88           H
ATOM   4861 2HG2 VAL A 318       9.685  -1.899 -14.777  1.00 69.88           H
ATOM   4862 3HG2 VAL A 318      11.463  -1.821 -14.797  1.00 69.88           H
ATOM   4863  HN  VAL A 318       8.360  -3.564 -15.009  1.00 69.88           H
ATOM   4864  N   PHE A 319       9.307  -6.141 -16.668  1.00 68.18           N
ATOM   4865  CA  PHE A 319       9.596  -7.494 -17.113  1.00 68.18           C
ATOM   4866  C   PHE A 319       8.415  -8.080 -17.889  1.00 68.18           C
ATOM   4867  O   PHE A 319       8.607  -8.817 -18.855  1.00 68.18           O
ATOM   4868  HA  PHE A 319      10.468  -7.441 -17.766  1.00 68.18           H
ATOM   4869  CB  PHE A 319       9.835  -8.336 -15.858  1.00 68.18           C
ATOM   4870 1HB  PHE A 319       9.105  -8.053 -15.099  1.00 68.18           H
ATOM   4871 2HB  PHE A 319       9.655  -9.384 -16.097  1.00 68.18           H
ATOM   4872  CG  PHE A 319      11.241  -8.195 -15.272  1.00 68.18           C
ATOM   4873  CD1 PHE A 319      12.294  -8.808 -15.876  1.00 68.18           C
ATOM   4874  HD1 PHE A 319      12.136  -9.399 -16.777  1.00 68.18           H
ATOM   4875  CD2 PHE A 319      11.437  -7.457 -14.146  1.00 68.18           C
ATOM   4876  HD2 PHE A 319      10.593  -6.966 -13.662  1.00 68.18           H
ATOM   4877  CE1 PHE A 319      13.599  -8.677 -15.331  1.00 68.18           C
ATOM   4878  HE1 PHE A 319      14.443  -9.168 -15.815  1.00 68.18           H
ATOM   4879  CE2 PHE A 319      12.742  -7.326 -13.602  1.00 68.18           C
ATOM   4880  HE2 PHE A 319      12.900  -6.735 -12.700  1.00 68.18           H
ATOM   4881  CZ  PHE A 319      13.796  -7.939 -14.206  1.00 68.18           C
ATOM   4882  HZ  PHE A 319      14.797  -7.838 -13.788  1.00 68.18           H
ATOM   4883  HN  PHE A 319       8.995  -6.065 -15.721  1.00 68.18           H
ATOM   4884  N   VAL A 320       7.220  -7.730 -17.438  1.00 69.11           N
ATOM   4885  CA  VAL A 320       6.012  -8.342 -17.966  1.00 69.11           C
ATOM   4886  C   VAL A 320       5.436  -7.454 -19.071  1.00 69.11           C
ATOM   4887  O   VAL A 320       4.724  -7.935 -19.950  1.00 69.11           O
ATOM   4888  HA  VAL A 320       6.292  -9.303 -18.399  1.00 69.11           H
ATOM   4889  CB  VAL A 320       5.020  -8.605 -16.832  1.00 69.11           C
ATOM   4890  HB  VAL A 320       4.434  -7.698 -16.682  1.00 69.11           H
ATOM   4891  CG1 VAL A 320       4.053  -9.733 -17.199  1.00 69.11           C
ATOM   4892 1HG1 VAL A 320       3.496  -9.457 -18.094  1.00 69.11           H
ATOM   4893 2HG1 VAL A 320       4.617 -10.647 -17.389  1.00 69.11           H
ATOM   4894 3HG1 VAL A 320       3.359  -9.899 -16.375  1.00 69.11           H
ATOM   4895  CG2 VAL A 320       5.751  -8.914 -15.524  1.00 69.11           C
ATOM   4896 1HG2 VAL A 320       6.373  -9.799 -15.655  1.00 69.11           H
ATOM   4897 2HG2 VAL A 320       6.379  -8.066 -15.250  1.00 69.11           H
ATOM   4898 3HG2 VAL A 320       5.022  -9.096 -14.734  1.00 69.11           H
ATOM   4899  HN  VAL A 320       7.069  -7.044 -16.727  1.00 69.11           H
ATOM   4900  N   GLY A 321       5.767  -6.174 -18.989  1.00 70.53           N
ATOM   4901  CA  GLY A 321       5.229  -5.201 -19.925  1.00 70.53           C
ATOM   4902  C   GLY A 321       6.073  -5.142 -21.199  1.00 70.53           C
ATOM   4903  O   GLY A 321       7.141  -4.531 -21.214  1.00 70.53           O
ATOM   4904 1HA  GLY A 321       4.202  -5.462 -20.176  1.00 70.53           H
ATOM   4905 2HA  GLY A 321       5.202  -4.217 -19.456  1.00 70.53           H
ATOM   4906  HN  GLY A 321       6.388  -5.799 -18.300  1.00 70.53           H
ATOM   4907  N   GLU A 322       5.563  -5.786 -22.239  1.00 71.46           N
ATOM   4908  CA  GLU A 322       6.221  -5.755 -23.534  1.00 71.46           C
ATOM   4909  C   GLU A 322       6.347  -4.314 -24.032  1.00 71.46           C
ATOM   4910  O   GLU A 322       7.406  -3.908 -24.506  1.00 71.46           O
ATOM   4911  HA  GLU A 322       7.212  -6.177 -23.366  1.00 71.46           H
ATOM   4912  CB  GLU A 322       5.473  -6.622 -24.549  1.00 71.46           C
ATOM   4913 1HB  GLU A 322       4.411  -6.375 -24.532  1.00 71.46           H
ATOM   4914 2HB  GLU A 322       5.926  -6.508 -25.534  1.00 71.46           H
ATOM   4915  CG  GLU A 322       5.585  -8.106 -24.192  1.00 71.46           C
ATOM   4916 1HG  GLU A 322       6.624  -8.353 -23.975  1.00 71.46           H
ATOM   4917 2HG  GLU A 322       5.013  -8.310 -23.287  1.00 71.46           H
ATOM   4918  CD  GLU A 322       5.074  -8.985 -25.335  1.00 71.46           C
ATOM   4919  OE1 GLU A 322       5.687 -10.053 -25.547  1.00 71.46           O
ATOM   4920  OE2 GLU A 322       4.082  -8.569 -25.971  1.00 71.46           O
ATOM   4921  HN  GLU A 322       4.719  -6.320 -22.206  1.00 71.46           H
ATOM   4922  N   ARG A 323       5.251  -3.580 -23.906  1.00 72.25           N
ATOM   4923  CA  ARG A 323       5.217  -2.202 -24.363  1.00 72.25           C
ATOM   4924  C   ARG A 323       6.277  -1.374 -23.634  1.00 72.25           C
ATOM   4925  O   ARG A 323       6.992  -0.589 -24.255  1.00 72.25           O
ATOM   4926  HA  ARG A 323       5.428  -2.257 -25.431  1.00 72.25           H
ATOM   4927  CB  ARG A 323       3.840  -1.577 -24.127  1.00 72.25           C
ATOM   4928 1HB  ARG A 323       3.494  -1.820 -23.122  1.00 72.25           H
ATOM   4929 2HB  ARG A 323       3.915  -0.491 -24.184  1.00 72.25           H
ATOM   4930  CG  ARG A 323       2.826  -2.078 -25.157  1.00 72.25           C
ATOM   4931 1HG  ARG A 323       3.227  -1.946 -26.162  1.00 72.25           H
ATOM   4932 2HG  ARG A 323       2.660  -3.147 -25.019  1.00 72.25           H
ATOM   4933  CD  ARG A 323       1.498  -1.329 -25.029  1.00 72.25           C
ATOM   4934 1HD  ARG A 323       1.097  -1.453 -24.023  1.00 72.25           H
ATOM   4935 2HD  ARG A 323       1.657  -0.262 -25.180  1.00 72.25           H
ATOM   4936  NE  ARG A 323       0.530  -1.841 -26.025  1.00 72.25           N
ATOM   4937  HE  ARG A 323       0.830  -2.572 -26.637  1.00 72.25           H
ATOM   4938  CZ  ARG A 323      -0.723  -1.385 -26.158  1.00 72.25           C
ATOM   4939  NH1 ARG A 323      -1.178  -0.406 -25.364  1.00 72.25           N
ATOM   4940 1HH1 ARG A 323      -0.581  -0.010 -24.667  1.00 72.25           H
ATOM   4941 2HH1 ARG A 323      -2.114  -0.071 -25.470  1.00 72.25           H
ATOM   4942  NH2 ARG A 323      -1.514  -1.923 -27.096  1.00 72.25           N
ATOM   4943 1HH2 ARG A 323      -2.452  -1.594 -27.208  1.00 72.25           H
ATOM   4944 2HH2 ARG A 323      -1.166  -2.654 -27.684  1.00 72.25           H
ATOM   4945  HN  ARG A 323       4.399  -3.912 -23.501  1.00 72.25           H
ATOM   4946  N   PHE A 324       6.345  -1.578 -22.327  1.00 73.28           N
ATOM   4947  CA  PHE A 324       7.241  -0.794 -21.493  1.00 73.28           C
ATOM   4948  C   PHE A 324       8.700  -1.017 -21.895  1.00 73.28           C
ATOM   4949  O   PHE A 324       9.483  -0.071 -21.954  1.00 73.28           O
ATOM   4950  HA  PHE A 324       6.982   0.255 -21.638  1.00 73.28           H
ATOM   4951  CB  PHE A 324       7.042  -1.270 -20.053  1.00 73.28           C
ATOM   4952 1HB  PHE A 324       5.974  -1.359 -19.854  1.00 73.28           H
ATOM   4953 2HB  PHE A 324       7.470  -2.268 -19.949  1.00 73.28           H
ATOM   4954  CG  PHE A 324       7.667  -0.351 -19.002  1.00 73.28           C
ATOM   4955  CD1 PHE A 324       8.977  -0.494 -18.666  1.00 73.28           C
ATOM   4956  HD1 PHE A 324       9.582  -1.263 -19.146  1.00 73.28           H
ATOM   4957  CD2 PHE A 324       6.912   0.609 -18.403  1.00 73.28           C
ATOM   4958  HD2 PHE A 324       5.862   0.723 -18.672  1.00 73.28           H
ATOM   4959  CE1 PHE A 324       9.557   0.360 -17.690  1.00 73.28           C
ATOM   4960  HE1 PHE A 324      10.607   0.245 -17.421  1.00 73.28           H
ATOM   4961  CE2 PHE A 324       7.492   1.462 -17.427  1.00 73.28           C
ATOM   4962  HE2 PHE A 324       6.888   2.232 -16.947  1.00 73.28           H
ATOM   4963  CZ  PHE A 324       8.803   1.320 -17.092  1.00 73.28           C
ATOM   4964  HZ  PHE A 324       9.248   1.975 -16.343  1.00 73.28           H
ATOM   4965  HN  PHE A 324       5.804  -2.262 -21.839  1.00 73.28           H
ATOM   4966  N   ARG A 325       9.021  -2.275 -22.161  1.00 73.67           N
ATOM   4967  CA  ARG A 325      10.355  -2.626 -22.618  1.00 73.67           C
ATOM   4968  C   ARG A 325      10.710  -1.834 -23.879  1.00 73.67           C
ATOM   4969  O   ARG A 325      11.813  -1.301 -23.991  1.00 73.67           O
ATOM   4970  HA  ARG A 325      11.012  -2.359 -21.790  1.00 73.67           H
ATOM   4971  CB  ARG A 325      10.459  -4.122 -22.918  1.00 73.67           C
ATOM   4972 1HB  ARG A 325       9.635  -4.426 -23.564  1.00 73.67           H
ATOM   4973 2HB  ARG A 325      11.381  -4.325 -23.462  1.00 73.67           H
ATOM   4974  CG  ARG A 325      10.431  -4.943 -21.627  1.00 73.67           C
ATOM   4975 1HG  ARG A 325      11.226  -4.608 -20.961  1.00 73.67           H
ATOM   4976 2HG  ARG A 325       9.488  -4.776 -21.106  1.00 73.67           H
ATOM   4977  CD  ARG A 325      10.600  -6.435 -21.922  1.00 73.67           C
ATOM   4978 1HD  ARG A 325       9.755  -6.796 -22.509  1.00 73.67           H
ATOM   4979 2HD  ARG A 325      11.496  -6.596 -22.520  1.00 73.67           H
ATOM   4980  NE  ARG A 325      10.695  -7.194 -20.655  1.00 73.67           N
ATOM   4981  HE  ARG A 325      10.567  -6.694 -19.798  1.00 73.67           H
ATOM   4982  CZ  ARG A 325      10.942  -8.509 -20.583  1.00 73.67           C
ATOM   4983  NH1 ARG A 325      11.122  -9.229 -21.699  1.00 73.67           N
ATOM   4984 1HH1 ARG A 325      11.072  -8.785 -22.594  1.00 73.67           H
ATOM   4985 2HH1 ARG A 325      11.306 -10.210 -21.637  1.00 73.67           H
ATOM   4986  NH2 ARG A 325      11.007  -9.093 -19.379  1.00 73.67           N
ATOM   4987 1HH2 ARG A 325      11.191 -10.074 -19.309  1.00 73.67           H
ATOM   4988 2HH2 ARG A 325      10.872  -8.549 -18.551  1.00 73.67           H
ATOM   4989  HN  ARG A 325       8.390  -3.045 -22.070  1.00 73.67           H
ATOM   4990  N   ARG A 326       9.755  -1.784 -24.795  1.00 75.76           N
ATOM   4991  CA  ARG A 326       9.953  -1.068 -26.044  1.00 75.76           C
ATOM   4992  C   ARG A 326      10.145   0.426 -25.775  1.00 75.76           C
ATOM   4993  O   ARG A 326      11.019   1.059 -26.364  1.00 75.76           O
ATOM   4994  HA  ARG A 326      10.852  -1.507 -26.477  1.00 75.76           H
ATOM   4995  CB  ARG A 326       8.762  -1.260 -26.985  1.00 75.76           C
ATOM   4996 1HB  ARG A 326       7.834  -1.059 -26.448  1.00 75.76           H
ATOM   4997 2HB  ARG A 326       8.820  -0.542 -27.803  1.00 75.76           H
ATOM   4998  CG  ARG A 326       8.732  -2.682 -27.548  1.00 75.76           C
ATOM   4999 1HG  ARG A 326       9.632  -2.863 -28.137  1.00 75.76           H
ATOM   5000 2HG  ARG A 326       8.737  -3.402 -26.730  1.00 75.76           H
ATOM   5001  CD  ARG A 326       7.494  -2.901 -28.419  1.00 75.76           C
ATOM   5002 1HD  ARG A 326       6.599  -2.593 -27.878  1.00 75.76           H
ATOM   5003 2HD  ARG A 326       7.554  -2.282 -29.314  1.00 75.76           H
ATOM   5004  NE  ARG A 326       7.388  -4.328 -28.799  1.00 75.76           N
ATOM   5005  HE  ARG A 326       7.585  -5.015 -28.100  1.00 75.76           H
ATOM   5006  CZ  ARG A 326       7.045  -4.757 -30.022  1.00 75.76           C
ATOM   5007  NH1 ARG A 326       6.771  -3.880 -30.998  1.00 75.76           N
ATOM   5008 1HH1 ARG A 326       6.822  -2.898 -30.816  1.00 75.76           H
ATOM   5009 2HH1 ARG A 326       6.516  -4.208 -31.907  1.00 75.76           H
ATOM   5010  NH2 ARG A 326       6.981  -6.075 -30.254  1.00 75.76           N
ATOM   5011 1HH2 ARG A 326       6.727  -6.411 -31.160  1.00 75.76           H
ATOM   5012 2HH2 ARG A 326       7.187  -6.722 -29.520  1.00 75.76           H
ATOM   5013  HN  ARG A 326       8.860  -2.220 -24.696  1.00 75.76           H
ATOM   5014  N   ASP A 327       9.314   0.946 -24.883  1.00 76.74           N
ATOM   5015  CA  ASP A 327       9.326   2.369 -24.589  1.00 76.74           C
ATOM   5016  C   ASP A 327      10.628   2.724 -23.868  1.00 76.74           C
ATOM   5017  O   ASP A 327      11.204   3.785 -24.107  1.00 76.74           O
ATOM   5018  HA  ASP A 327       9.237   2.862 -25.557  1.00 76.74           H
ATOM   5019  CB  ASP A 327       8.160   2.752 -23.675  1.00 76.74           C
ATOM   5020 1HB  ASP A 327       8.206   2.168 -22.757  1.00 76.74           H
ATOM   5021 2HB  ASP A 327       8.246   3.801 -23.391  1.00 76.74           H
ATOM   5022  CG  ASP A 327       6.818   2.515 -24.371  1.00 76.74           C
ATOM   5023  OD1 ASP A 327       6.772   2.724 -25.602  1.00 76.74           O
ATOM   5024  OD2 ASP A 327       5.868   2.131 -23.655  1.00 76.74           O
ATOM   5025  HN  ASP A 327       8.642   0.413 -24.368  1.00 76.74           H
ATOM   5026  N   LEU A 328      11.054   1.818 -23.002  1.00 75.76           N
ATOM   5027  CA  LEU A 328      12.287   2.014 -22.258  1.00 75.76           C
ATOM   5028  C   LEU A 328      13.456   2.133 -23.239  1.00 75.76           C
ATOM   5029  O   LEU A 328      14.273   3.045 -23.129  1.00 75.76           O
ATOM   5030  HA  LEU A 328      12.195   2.955 -21.716  1.00 75.76           H
ATOM   5031  CB  LEU A 328      12.468   0.907 -21.218  1.00 75.76           C
ATOM   5032 1HB  LEU A 328      11.627   0.945 -20.526  1.00 75.76           H
ATOM   5033 2HB  LEU A 328      12.419  -0.055 -21.728  1.00 75.76           H
ATOM   5034  CG  LEU A 328      13.764   0.955 -20.405  1.00 75.76           C
ATOM   5035  HG  LEU A 328      14.602   0.981 -21.101  1.00 75.76           H
ATOM   5036  CD1 LEU A 328      13.835   2.231 -19.563  1.00 75.76           C
ATOM   5037 1HD1 LEU A 328      13.801   3.101 -20.218  1.00 75.76           H
ATOM   5038 2HD1 LEU A 328      12.989   2.260 -18.876  1.00 75.76           H
ATOM   5039 3HD1 LEU A 328      14.765   2.240 -18.995  1.00 75.76           H
ATOM   5040  CD2 LEU A 328      13.923  -0.305 -19.552  1.00 75.76           C
ATOM   5041 1HD2 LEU A 328      13.081  -0.386 -18.864  1.00 75.76           H
ATOM   5042 2HD2 LEU A 328      13.949  -1.181 -20.199  1.00 75.76           H
ATOM   5043 3HD2 LEU A 328      14.851  -0.244 -18.984  1.00 75.76           H
ATOM   5044  HN  LEU A 328      10.574   0.963 -22.804  1.00 75.76           H
ATOM   5045  N   VAL A 329      13.497   1.198 -24.177  1.00 76.36           N
ATOM   5046  CA  VAL A 329      14.580   1.156 -25.145  1.00 76.36           C
ATOM   5047  C   VAL A 329      14.523   2.408 -26.022  1.00 76.36           C
ATOM   5048  O   VAL A 329      15.559   2.959 -26.390  1.00 76.36           O
ATOM   5049  HA  VAL A 329      15.518   1.158 -24.589  1.00 76.36           H
ATOM   5050  CB  VAL A 329      14.511  -0.143 -25.951  1.00 76.36           C
ATOM   5051  HB  VAL A 329      13.508  -0.224 -26.371  1.00 76.36           H
ATOM   5052  CG1 VAL A 329      15.506  -0.120 -27.113  1.00 76.36           C
ATOM   5053 1HG1 VAL A 329      15.273   0.715 -27.774  1.00 76.36           H
ATOM   5054 2HG1 VAL A 329      16.517  -0.004 -26.723  1.00 76.36           H
ATOM   5055 3HG1 VAL A 329      15.436  -1.055 -27.670  1.00 76.36           H
ATOM   5056  CG2 VAL A 329      14.744  -1.359 -25.053  1.00 76.36           C
ATOM   5057 1HG2 VAL A 329      15.729  -1.287 -24.592  1.00 76.36           H
ATOM   5058 2HG2 VAL A 329      13.980  -1.389 -24.276  1.00 76.36           H
ATOM   5059 3HG2 VAL A 329      14.689  -2.269 -25.652  1.00 76.36           H
ATOM   5060  HN  VAL A 329      12.809   0.479 -24.281  1.00 76.36           H
ATOM   5061  N   LYS A 330      13.303   2.820 -26.331  1.00 75.60           N
[truncated: 117,320 more chars]
