# Supplementary material for: Noncanonical roles of chemokine regions in CCR9 activation revealed by structural modeling and mutational mapping
Source: Nat Commun. 2025 Aug 18;16:7695. doi: 10.1038/s41467-025-62321-9 (PMC12361432; doi:10.1038/s41467-025-62321-9)
Supplement: Supplementary file 4 — Supplementary Data 2 [file 41467_2025_62321_MOESM4_ESM.zip › CCR9_CCL25_rnk229.pdb]

SSBOND   1 CYS A   38    CYS A  289 
SSBOND   2 CYS A  119    CYS A  198 
SSBOND   3 CYS B    7    CYS B   35 
SSBOND   4 CYS B    8    CYS B   52 
ATOM      1  N   GLU A  20      -2.943  -3.017  60.923  1.00 46.82           N
ATOM      2  CA  GLU A  20      -3.195  -2.740  59.519  1.00 46.82           C
ATOM      3  C   GLU A  20      -1.919  -2.947  58.701  1.00 46.82           C
ATOM      4  O   GLU A  20      -1.981  -3.170  57.493  1.00 46.82           O
ATOM      5  HA  GLU A  20      -3.952  -3.462  59.213  1.00 46.82           H
ATOM      6  CB  GLU A  20      -3.744  -1.325  59.329  1.00 46.82           C
ATOM      7 1HB  GLU A  20      -3.262  -0.646  60.033  1.00 46.82           H
ATOM      8 2HB  GLU A  20      -3.627  -1.022  58.289  1.00 46.82           H
ATOM      9  CG  GLU A  20      -5.244  -1.275  59.626  1.00 46.82           C
ATOM     10 1HG  GLU A  20      -5.722  -2.183  59.258  1.00 46.82           H
ATOM     11 2HG  GLU A  20      -5.404  -1.245  60.704  1.00 46.82           H
ATOM     12  CD  GLU A  20      -5.891  -0.051  58.974  1.00 46.82           C
ATOM     13  OE1 GLU A  20      -7.139  -0.045  58.893  1.00 46.82           O
ATOM     14  OE2 GLU A  20      -5.124   0.850  58.573  1.00 46.82           O
ATOM     15  HN  GLU A  20      -1.999  -3.263  61.143  1.00 46.82           H
ATOM     16  N   SER A  21      -0.791  -2.867  59.391  1.00 52.46           N
ATOM     17  CA  SER A  21       0.499  -2.900  58.724  1.00 52.46           C
ATOM     18  C   SER A  21       0.791  -4.314  58.217  1.00 52.46           C
ATOM     19  O   SER A  21       1.214  -4.493  57.077  1.00 52.46           O
ATOM     20  HA  SER A  21       0.410  -2.205  57.889  1.00 52.46           H
ATOM     21  CB  SER A  21       1.615  -2.430  59.659  1.00 52.46           C
ATOM     22 1HB  SER A  21       2.500  -2.182  59.072  1.00 52.46           H
ATOM     23 2HB  SER A  21       1.303  -1.518  60.167  1.00 52.46           H
ATOM     24  OG  SER A  21       1.952  -3.420  60.628  1.00 52.46           O
ATOM     25  HG  SER A  21       2.674  -3.079  61.229  1.00 52.46           H
ATOM     26  HN  SER A  21      -0.750  -2.780  60.387  1.00 52.46           H
ATOM     27  N   THR A  22       0.552  -5.281  59.090  1.00 54.28           N
ATOM     28  CA  THR A  22       0.869  -6.665  58.779  1.00 54.28           C
ATOM     29  C   THR A  22      -0.017  -7.172  57.640  1.00 54.28           C
ATOM     30  O   THR A  22       0.483  -7.696  56.646  1.00 54.28           O
ATOM     31  HA  THR A  22       1.900  -6.710  58.427  1.00 54.28           H
ATOM     32  CB  THR A  22       0.732  -7.482  60.065  1.00 54.28           C
ATOM     33  HB  THR A  22       0.238  -8.434  59.871  1.00 54.28           H
ATOM     34  OG1 THR A  22       0.051  -6.608  60.961  1.00 54.28           O
ATOM     35  HG1 THR A  22      -0.298  -7.124  61.744  1.00 54.28           H
ATOM     36  CG2 THR A  22       2.079  -7.735  60.745  1.00 54.28           C
ATOM     37 1HG2 THR A  22       2.542  -6.782  61.000  1.00 54.28           H
ATOM     38 2HG2 THR A  22       2.731  -8.285  60.065  1.00 54.28           H
ATOM     39 3HG2 THR A  22       1.925  -8.319  61.652  1.00 54.28           H
ATOM     40  HN  THR A  22       0.150  -5.133  59.994  1.00 54.28           H
ATOM     41  N   SER A  23      -1.318  -6.998  57.822  1.00 55.66           N
ATOM     42  CA  SER A  23      -2.282  -7.495  56.856  1.00 55.66           C
ATOM     43  C   SER A  23      -2.016  -6.874  55.483  1.00 55.66           C
ATOM     44  O   SER A  23      -2.087  -7.558  54.464  1.00 55.66           O
ATOM     45  HA  SER A  23      -2.128  -8.574  56.824  1.00 55.66           H
ATOM     46  CB  SER A  23      -3.715  -7.199  57.304  1.00 55.66           C
ATOM     47 1HB  SER A  23      -4.414  -7.584  56.562  1.00 55.66           H
ATOM     48 2HB  SER A  23      -3.919  -7.724  58.237  1.00 55.66           H
ATOM     49  OG  SER A  23      -3.939  -5.804  57.487  1.00 55.66           O
ATOM     50  HG  SER A  23      -4.885  -5.643  57.768  1.00 55.66           H
ATOM     51  HN  SER A  23      -1.714  -6.527  58.611  1.00 55.66           H
ATOM     52  N   SER A  24      -1.716  -5.583  55.502  1.00 59.39           N
ATOM     53  CA  SER A  24      -1.452  -4.859  54.270  1.00 59.39           C
ATOM     54  C   SER A  24      -0.186  -5.402  53.605  1.00 59.39           C
ATOM     55  O   SER A  24      -0.019  -5.284  52.392  1.00 59.39           O
ATOM     56  HA  SER A  24      -2.323  -5.036  53.639  1.00 59.39           H
ATOM     57  CB  SER A  24      -1.312  -3.358  54.534  1.00 59.39           C
ATOM     58 1HB  SER A  24      -1.467  -2.811  53.604  1.00 59.39           H
ATOM     59 2HB  SER A  24      -2.090  -3.037  55.226  1.00 59.39           H
ATOM     60  OG  SER A  24      -0.033  -3.028  55.070  1.00 59.39           O
ATOM     61  HG  SER A  24       0.140  -3.565  55.895  1.00 59.39           H
ATOM     62  HN  SER A  24      -1.652  -5.036  56.336  1.00 59.39           H
ATOM     63  N   MET A  25       0.673  -5.985  54.428  1.00 62.25           N
ATOM     64  CA  MET A  25       1.914  -6.555  53.932  1.00 62.25           C
ATOM     65  C   MET A  25       1.667  -7.911  53.267  1.00 62.25           C
ATOM     66  O   MET A  25       2.252  -8.212  52.228  1.00 62.25           O
ATOM     67  HA  MET A  25       2.290  -5.845  53.196  1.00 62.25           H
ATOM     68  CB  MET A  25       2.897  -6.727  55.093  1.00 62.25           C
ATOM     69 1HB  MET A  25       2.680  -5.993  55.869  1.00 62.25           H
ATOM     70 2HB  MET A  25       2.768  -7.712  55.540  1.00 62.25           H
ATOM     71  CG  MET A  25       4.341  -6.562  54.617  1.00 62.25           C
ATOM     72 1HG  MET A  25       5.018  -7.083  55.295  1.00 62.25           H
ATOM     73 2HG  MET A  25       4.463  -7.017  53.634  1.00 62.25           H
ATOM     74  SD  MET A  25       4.766  -4.830  54.544  1.00 62.25           S
ATOM     75  CE  MET A  25       6.546  -4.943  54.625  1.00 62.25           C
ATOM     76 1HE  MET A  25       6.836  -5.432  55.555  1.00 62.25           H
ATOM     77 2HE  MET A  25       6.912  -5.525  53.779  1.00 62.25           H
ATOM     78 3HE  MET A  25       6.976  -3.942  54.591  1.00 62.25           H
ATOM     79  HN  MET A  25       0.533  -6.070  55.414  1.00 62.25           H
ATOM     80  N   GLU A  26       0.801  -8.693  53.894  1.00 63.29           N
ATOM     81  CA  GLU A  26       0.474 -10.012  53.380  1.00 63.29           C
ATOM     82  C   GLU A  26      -0.289  -9.892  52.059  1.00 63.29           C
ATOM     83  O   GLU A  26       0.007 -10.604  51.101  1.00 63.29           O
ATOM     84  HA  GLU A  26       1.432 -10.502  53.210  1.00 63.29           H
ATOM     85  CB  GLU A  26      -0.327 -10.817  54.405  1.00 63.29           C
ATOM     86 1HB  GLU A  26      -1.118 -10.194  54.824  1.00 63.29           H
ATOM     87 2HB  GLU A  26      -0.699 -11.732  53.944  1.00 63.29           H
ATOM     88  CG  GLU A  26       0.558 -11.252  55.574  1.00 63.29           C
ATOM     89 1HG  GLU A  26       1.404 -11.829  55.199  1.00 63.29           H
ATOM     90 2HG  GLU A  26       0.968 -10.373  56.071  1.00 63.29           H
ATOM     91  CD  GLU A  26      -0.233 -12.091  56.579  1.00 63.29           C
ATOM     92  OE1 GLU A  26       0.415 -12.897  57.281  1.00 63.29           O
ATOM     93  OE2 GLU A  26      -1.469 -11.908  56.623  1.00 63.29           O
ATOM     94  HN  GLU A  26       0.326  -8.438  54.737  1.00 63.29           H
ATOM     95  N   ASP A  27      -1.256  -8.986  52.051  1.00 60.55           N
ATOM     96  CA  ASP A  27      -2.074  -8.775  50.869  1.00 60.55           C
ATOM     97  C   ASP A  27      -1.167  -8.479  49.673  1.00 60.55           C
ATOM     98  O   ASP A  27      -1.416  -8.957  48.567  1.00 60.55           O
ATOM     99  HA  ASP A  27      -2.641  -9.698  50.744  1.00 60.55           H
ATOM    100  CB  ASP A  27      -3.015  -7.583  51.055  1.00 60.55           C
ATOM    101 1HB  ASP A  27      -2.476  -6.760  51.525  1.00 60.55           H
ATOM    102 2HB  ASP A  27      -3.354  -7.228  50.082  1.00 60.55           H
ATOM    103  CG  ASP A  27      -4.222  -7.966  51.914  1.00 60.55           C
ATOM    104  OD1 ASP A  27      -4.437  -9.186  52.078  1.00 60.55           O
ATOM    105  OD2 ASP A  27      -4.901  -7.030  52.387  1.00 60.55           O
ATOM    106  HN  ASP A  27      -1.484  -8.404  52.832  1.00 60.55           H
ATOM    107  N   TYR A  28      -0.134  -7.692  49.935  1.00 64.34           N
ATOM    108  CA  TYR A  28       0.800  -7.311  48.889  1.00 64.34           C
ATOM    109  C   TYR A  28       1.658  -8.502  48.459  1.00 64.34           C
ATOM    110  O   TYR A  28       2.094  -8.574  47.311  1.00 64.34           O
ATOM    111  HA  TYR A  28       0.222  -6.960  48.034  1.00 64.34           H
ATOM    112  CB  TYR A  28       1.705  -6.240  49.502  1.00 64.34           C
ATOM    113 1HB  TYR A  28       1.084  -5.438  49.900  1.00 64.34           H
ATOM    114 2HB  TYR A  28       2.243  -6.673  50.345  1.00 64.34           H
ATOM    115  CG  TYR A  28       2.717  -5.644  48.522  1.00 64.34           C
ATOM    116  CD1 TYR A  28       4.005  -6.138  48.475  1.00 64.34           C
ATOM    117  HD1 TYR A  28       4.301  -6.952  49.136  1.00 64.34           H
ATOM    118  CD2 TYR A  28       2.342  -4.614  47.684  1.00 64.34           C
ATOM    119  HD2 TYR A  28       1.324  -4.224  47.721  1.00 64.34           H
ATOM    120  CE1 TYR A  28       4.958  -5.577  47.552  1.00 64.34           C
ATOM    121  HE1 TYR A  28       5.978  -5.957  47.504  1.00 64.34           H
ATOM    122  CE2 TYR A  28       3.294  -4.053  46.761  1.00 64.34           C
ATOM    123  HE2 TYR A  28       3.011  -3.239  46.094  1.00 64.34           H
ATOM    124  CZ  TYR A  28       4.555  -4.562  46.740  1.00 64.34           C
ATOM    125  OH  TYR A  28       5.455  -4.033  45.869  1.00 64.34           O
ATOM    126  HH  TYR A  28       5.980  -4.764  45.433  1.00 64.34           H
ATOM    127  HN  TYR A  28       0.069  -7.319  50.840  1.00 64.34           H
ATOM    128  N   VAL A  29       1.875  -9.406  49.402  1.00 63.62           N
ATOM    129  CA  VAL A  29       2.724 -10.559  49.154  1.00 63.62           C
ATOM    130  C   VAL A  29       1.924 -11.623  48.400  1.00 63.62           C
ATOM    131  O   VAL A  29       2.466 -12.324  47.547  1.00 63.62           O
ATOM    132  HA  VAL A  29       3.550 -10.229  48.523  1.00 63.62           H
ATOM    133  CB  VAL A  29       3.308 -11.072  50.471  1.00 63.62           C
ATOM    134  HB  VAL A  29       2.482 -11.238  51.162  1.00 63.62           H
ATOM    135  CG1 VAL A  29       4.027 -12.407  50.268  1.00 63.62           C
ATOM    136 1HG1 VAL A  29       3.321 -13.146  49.888  1.00 63.62           H
ATOM    137 2HG1 VAL A  29       4.839 -12.278  49.553  1.00 63.62           H
ATOM    138 3HG1 VAL A  29       4.433 -12.750  51.220  1.00 63.62           H
ATOM    139  CG2 VAL A  29       4.243 -10.035  51.097  1.00 63.62           C
ATOM    140 1HG2 VAL A  29       5.063  -9.824  50.410  1.00 63.62           H
ATOM    141 2HG2 VAL A  29       3.689  -9.118  51.295  1.00 63.62           H
ATOM    142 3HG2 VAL A  29       4.645 -10.426  52.032  1.00 63.62           H
ATOM    143  HN  VAL A  29       1.483  -9.360  50.321  1.00 63.62           H
ATOM    144  N   ASN A  30       0.647 -11.710  48.742  1.00 63.83           N
ATOM    145  CA  ASN A  30      -0.198 -12.770  48.218  1.00 63.83           C
ATOM    146  C   ASN A  30      -0.767 -12.342  46.865  1.00 63.83           C
ATOM    147  O   ASN A  30      -1.319 -13.161  46.132  1.00 63.83           O
ATOM    148  HA  ASN A  30       0.452 -13.642  48.140  1.00 63.83           H
ATOM    149  CB  ASN A  30      -1.372 -13.054  49.157  1.00 63.83           C
ATOM    150 1HB  ASN A  30      -1.784 -12.113  49.524  1.00 63.83           H
ATOM    151 2HB  ASN A  30      -2.168 -13.558  48.609  1.00 63.83           H
ATOM    152  CG  ASN A  30      -0.932 -13.920  50.340  1.00 63.83           C
ATOM    153  OD1 ASN A  30       0.089 -14.586  50.308  1.00 63.83           O
ATOM    154  ND2 ASN A  30      -1.758 -13.873  51.381  1.00 63.83           N
ATOM    155 1HD2 ASN A  30      -2.580 -13.305  51.342  1.00 63.83           H
ATOM    156 2HD2 ASN A  30      -1.557 -14.405  52.203  1.00 63.83           H
ATOM    157  HN  ASN A  30       0.189 -11.074  49.363  1.00 63.83           H
ATOM    158  N   PHE A  31      -0.615 -11.058  46.574  1.00 67.78           N
ATOM    159  CA  PHE A  31      -1.094 -10.513  45.316  1.00 67.78           C
ATOM    160  C   PHE A  31      -0.400 -11.183  44.128  1.00 67.78           C
ATOM    161  O   PHE A  31       0.827 -11.178  44.038  1.00 67.78           O
ATOM    162  HA  PHE A  31      -2.165 -10.709  45.266  1.00 67.78           H
ATOM    163  CB  PHE A  31      -0.754  -9.022  45.315  1.00 67.78           C
ATOM    164 1HB  PHE A  31      -1.134  -8.572  46.232  1.00 67.78           H
ATOM    165 2HB  PHE A  31       0.330  -8.907  45.329  1.00 67.78           H
ATOM    166  CG  PHE A  31      -1.318  -8.255  44.117  1.00 67.78           C
ATOM    167  CD1 PHE A  31      -0.538  -8.030  43.026  1.00 67.78           C
ATOM    168  HD1 PHE A  31       0.488  -8.396  43.004  1.00 67.78           H
ATOM    169  CD2 PHE A  31      -2.599  -7.799  44.143  1.00 67.78           C
ATOM    170  HD2 PHE A  31      -3.224  -7.979  45.018  1.00 67.78           H
ATOM    171  CE1 PHE A  31      -1.062  -7.319  41.914  1.00 67.78           C
ATOM    172  HE1 PHE A  31      -0.437  -7.138  41.039  1.00 67.78           H
ATOM    173  CE2 PHE A  31      -3.122  -7.087  43.031  1.00 67.78           C
ATOM    174  HE2 PHE A  31      -4.149  -6.722  43.052  1.00 67.78           H
ATOM    175  CZ  PHE A  31      -2.343  -6.862  41.940  1.00 67.78           C
ATOM    176  HZ  PHE A  31      -2.744  -6.316  41.086  1.00 67.78           H
ATOM    177  HN  PHE A  31      -0.174 -10.396  47.180  1.00 67.78           H
ATOM    178  N   ASN A  32      -1.215 -11.744  43.247  1.00 65.78           N
ATOM    179  CA  ASN A  32      -0.697 -12.374  42.044  1.00 65.78           C
ATOM    180  C   ASN A  32      -0.298 -11.292  41.038  1.00 65.78           C
ATOM    181  O   ASN A  32      -1.143 -10.776  40.308  1.00 65.78           O
ATOM    182  HA  ASN A  32       0.154 -12.968  42.376  1.00 65.78           H
ATOM    183  CB  ASN A  32      -1.756 -13.262  41.388  1.00 65.78           C
ATOM    184 1HB  ASN A  32      -2.238 -13.879  42.146  1.00 65.78           H
ATOM    185 2HB  ASN A  32      -2.532 -12.640  40.942  1.00 65.78           H
ATOM    186  CG  ASN A  32      -1.133 -14.157  40.315  1.00 65.78           C
ATOM    187  OD1 ASN A  32       0.051 -14.093  40.028  1.00 65.78           O
ATOM    188  ND2 ASN A  32      -1.993 -14.992  39.740  1.00 65.78           N
ATOM    189 1HD2 ASN A  32      -2.953 -14.994  40.022  1.00 65.78           H
ATOM    190 2HD2 ASN A  32      -1.681 -15.619  39.026  1.00 65.78           H
ATOM    191  HN  ASN A  32      -2.210 -11.772  43.343  1.00 65.78           H
ATOM    192  N   PHE A  33       0.990 -10.981  41.032  1.00 67.66           N
ATOM    193  CA  PHE A  33       1.533 -10.062  40.045  1.00 67.66           C
ATOM    194  C   PHE A  33       1.802 -10.778  38.720  1.00 67.66           C
ATOM    195  O   PHE A  33       2.894 -10.672  38.164  1.00 67.66           O
ATOM    196  HA  PHE A  33       0.790  -9.280  39.889  1.00 67.66           H
ATOM    197  CB  PHE A  33       2.856  -9.536  40.605  1.00 67.66           C
ATOM    198 1HB  PHE A  33       3.532 -10.376  40.762  1.00 67.66           H
ATOM    199 2HB  PHE A  33       3.320  -8.887  39.862  1.00 67.66           H
ATOM    200  CG  PHE A  33       2.712  -8.763  41.917  1.00 67.66           C
ATOM    201  CD1 PHE A  33       2.451  -7.428  41.896  1.00 67.66           C
ATOM    202  HD1 PHE A  33       2.344  -6.909  40.943  1.00 67.66           H
ATOM    203  CD2 PHE A  33       2.846  -9.410  43.106  1.00 67.66           C
ATOM    204  HD2 PHE A  33       3.055 -10.480  43.123  1.00 67.66           H
ATOM    205  CE1 PHE A  33       2.318  -6.711  43.114  1.00 67.66           C
ATOM    206  HE1 PHE A  33       2.109  -5.641  43.097  1.00 67.66           H
ATOM    207  CE2 PHE A  33       2.713  -8.693  44.324  1.00 67.66           C
ATOM    208  HE2 PHE A  33       2.820  -9.212  45.277  1.00 67.66           H
ATOM    209  CZ  PHE A  33       2.451  -7.358  44.303  1.00 67.66           C
ATOM    210  HZ  PHE A  33       2.349  -6.808  45.238  1.00 67.66           H
ATOM    211  HN  PHE A  33       1.656 -11.344  41.683  1.00 67.66           H
ATOM    212  N   THR A  34       0.788 -11.491  38.252  1.00 69.19           N
ATOM    213  CA  THR A  34       0.731 -11.883  36.854  1.00 69.19           C
ATOM    214  C   THR A  34       1.067 -10.694  35.952  1.00 69.19           C
ATOM    215  O   THR A  34       0.493  -9.616  36.100  1.00 69.19           O
ATOM    216  HA  THR A  34       1.493 -12.643  36.679  1.00 69.19           H
ATOM    217  CB  THR A  34      -0.654 -12.477  36.586  1.00 69.19           C
ATOM    218  HB  THR A  34      -1.038 -12.148  35.620  1.00 69.19           H
ATOM    219  OG1 THR A  34      -1.424 -12.086  37.719  1.00 69.19           O
ATOM    220  HG1 THR A  34      -1.657 -11.116  37.657  1.00 69.19           H
ATOM    221  CG2 THR A  34      -0.656 -14.006  36.642  1.00 69.19           C
ATOM    222 1HG2 THR A  34      -0.336 -14.333  37.631  1.00 69.19           H
ATOM    223 2HG2 THR A  34       0.029 -14.398  35.890  1.00 69.19           H
ATOM    224 3HG2 THR A  34      -1.663 -14.375  36.445  1.00 69.19           H
ATOM    225  HN  THR A  34       0.017 -11.799  38.809  1.00 69.19           H
ATOM    226  N   ASP A  35       1.996 -10.930  35.038  1.00 78.34           N
ATOM    227  CA  ASP A  35       2.625  -9.840  34.311  1.00 78.34           C
ATOM    228  C   ASP A  35       1.736  -9.438  33.132  1.00 78.34           C
ATOM    229  O   ASP A  35       2.051  -9.740  31.982  1.00 78.34           O
ATOM    230  HA  ASP A  35       2.738  -9.037  35.040  1.00 78.34           H
ATOM    231  CB  ASP A  35       3.986 -10.261  33.754  1.00 78.34           C
ATOM    232 1HB  ASP A  35       4.355 -11.128  34.303  1.00 78.34           H
ATOM    233 2HB  ASP A  35       3.879 -10.566  32.713  1.00 78.34           H
ATOM    234  CG  ASP A  35       4.998  -9.118  33.856  1.00 78.34           C
ATOM    235  OD1 ASP A  35       4.614  -8.068  34.415  1.00 78.34           O
ATOM    236  OD2 ASP A  35       6.133  -9.321  33.372  1.00 78.34           O
ATOM    237  HN  ASP A  35       2.319 -11.843  34.792  1.00 78.34           H
ATOM    238  N   PHE A  36       0.643  -8.765  33.459  1.00 89.42           N
ATOM    239  CA  PHE A  36      -0.254  -8.252  32.437  1.00 89.42           C
ATOM    240  C   PHE A  36       0.334  -7.011  31.764  1.00 89.42           C
ATOM    241  O   PHE A  36      -0.140  -6.588  30.711  1.00 89.42           O
ATOM    242  HA  PHE A  36      -0.382  -9.040  31.695  1.00 89.42           H
ATOM    243  CB  PHE A  36      -1.558  -7.867  33.139  1.00 89.42           C
ATOM    244 1HB  PHE A  36      -1.327  -7.212  33.979  1.00 89.42           H
ATOM    245 2HB  PHE A  36      -2.175  -7.293  32.448  1.00 89.42           H
ATOM    246  CG  PHE A  36      -2.366  -9.062  33.649  1.00 89.42           C
ATOM    247  CD1 PHE A  36      -2.481 -10.182  32.886  1.00 89.42           C
ATOM    248  HD1 PHE A  36      -1.996 -10.228  31.910  1.00 89.42           H
ATOM    249  CD2 PHE A  36      -2.970  -9.005  34.867  1.00 89.42           C
ATOM    250  HD2 PHE A  36      -2.878  -8.107  35.478  1.00 89.42           H
ATOM    251  CE1 PHE A  36      -3.231 -11.291  33.359  1.00 89.42           C
ATOM    252  HE1 PHE A  36      -3.322 -12.188  32.747  1.00 89.42           H
ATOM    253  CE2 PHE A  36      -3.720 -10.113  35.340  1.00 89.42           C
ATOM    254  HE2 PHE A  36      -4.204 -10.067  36.316  1.00 89.42           H
ATOM    255  CZ  PHE A  36      -3.834 -11.233  34.577  1.00 89.42           C
ATOM    256  HZ  PHE A  36      -4.410 -12.084  34.940  1.00 89.42           H
ATOM    257  HN  PHE A  36       0.368  -8.568  34.400  1.00 89.42           H
ATOM    258  N   TYR A  37       1.359  -6.462  32.399  1.00 90.88           N
ATOM    259  CA  TYR A  37       2.160  -5.424  31.772  1.00 90.88           C
ATOM    260  C   TYR A  37       3.280  -6.032  30.926  1.00 90.88           C
ATOM    261  O   TYR A  37       4.181  -6.681  31.456  1.00 90.88           O
ATOM    262  HA  TYR A  37       1.505  -4.838  31.127  1.00 90.88           H
ATOM    263  CB  TYR A  37       2.780  -4.620  32.916  1.00 90.88           C
ATOM    264 1HB  TYR A  37       1.983  -4.255  33.564  1.00 90.88           H
ATOM    265 2HB  TYR A  37       3.401  -5.284  33.518  1.00 90.88           H
ATOM    266  CG  TYR A  37       3.627  -3.433  32.455  1.00 90.88           C
ATOM    267  CD1 TYR A  37       4.991  -3.578  32.296  1.00 90.88           C
ATOM    268  HD1 TYR A  37       5.464  -4.539  32.499  1.00 90.88           H
ATOM    269  CD2 TYR A  37       3.028  -2.216  32.197  1.00 90.88           C
ATOM    270  HD2 TYR A  37       1.952  -2.102  32.322  1.00 90.88           H
ATOM    271  CE1 TYR A  37       5.788  -2.460  31.861  1.00 90.88           C
ATOM    272  HE1 TYR A  37       6.866  -2.561  31.732  1.00 90.88           H
ATOM    273  CE2 TYR A  37       3.826  -1.099  31.763  1.00 90.88           C
ATOM    274  HE2 TYR A  37       3.365  -0.133  31.556  1.00 90.88           H
ATOM    275  CZ  TYR A  37       5.166  -1.276  31.616  1.00 90.88           C
ATOM    276  OH  TYR A  37       5.919  -0.220  31.206  1.00 90.88           O
ATOM    277  HH  TYR A  37       5.329   0.556  30.986  1.00 90.88           H
ATOM    278  HN  TYR A  37       1.644  -6.714  33.324  1.00 90.88           H
ATOM    279  N   CYS A  38       3.188  -5.801  29.624  1.00 91.65           N
ATOM    280  CA  CYS A  38       4.112  -6.417  28.687  1.00 91.65           C
ATOM    281  C   CYS A  38       5.129  -5.361  28.251  1.00 91.65           C
ATOM    282  O   CYS A  38       4.766  -4.363  27.631  1.00 91.65           O
ATOM    283  HA  CYS A  38       4.603  -7.230  29.221  1.00 91.65           H
ATOM    284  CB  CYS A  38       3.380  -7.032  27.493  1.00 91.65           C
ATOM    285 1HB  CYS A  38       2.581  -7.685  27.843  1.00 91.65           H
ATOM    286 2HB  CYS A  38       2.912  -6.246  26.899  1.00 91.65           H
ATOM    287  SG  CYS A  38       4.555  -7.981  26.459  1.00 91.65           S
ATOM    288  HN  CYS A  38       2.500  -5.206  29.210  1.00 91.65           H
ATOM    289  N   GLU A  39       6.384  -5.617  28.592  1.00 90.13           N
ATOM    290  CA  GLU A  39       7.477  -4.804  28.089  1.00 90.13           C
ATOM    291  C   GLU A  39       7.874  -5.259  26.683  1.00 90.13           C
ATOM    292  O   GLU A  39       8.223  -6.421  26.479  1.00 90.13           O
ATOM    293  HA  GLU A  39       7.089  -3.786  28.052  1.00 90.13           H
ATOM    294  CB  GLU A  39       8.676  -4.849  29.039  1.00 90.13           C
ATOM    295 1HB  GLU A  39       8.905  -5.884  29.293  1.00 90.13           H
ATOM    296 2HB  GLU A  39       9.518  -4.319  28.593  1.00 90.13           H
ATOM    297  CG  GLU A  39       8.362  -4.130  30.352  1.00 90.13           C
ATOM    298 1HG  GLU A  39       7.995  -3.125  30.143  1.00 90.13           H
ATOM    299 2HG  GLU A  39       7.566  -4.657  30.878  1.00 90.13           H
ATOM    300  CD  GLU A  39       9.603  -4.051  31.244  1.00 90.13           C
ATOM    301  OE1 GLU A  39       9.481  -3.452  32.334  1.00 90.13           O
ATOM    302  OE2 GLU A  39      10.646  -4.590  30.815  1.00 90.13           O
ATOM    303  HN  GLU A  39       6.657  -6.363  29.200  1.00 90.13           H
ATOM    304  N   LYS A  40       7.808  -4.320  25.751  1.00 89.71           N
ATOM    305  CA  LYS A  40       8.004  -4.643  24.348  1.00 89.71           C
ATOM    306  C   LYS A  40       9.458  -4.363  23.963  1.00 89.71           C
ATOM    307  O   LYS A  40       9.751  -4.070  22.805  1.00 89.71           O
ATOM    308  HA  LYS A  40       7.815  -5.710  24.229  1.00 89.71           H
ATOM    309  CB  LYS A  40       6.984  -3.903  23.480  1.00 89.71           C
ATOM    310 1HB  LYS A  40       7.101  -2.828  23.611  1.00 89.71           H
ATOM    311 2HB  LYS A  40       7.173  -4.118  22.428  1.00 89.71           H
ATOM    312  CG  LYS A  40       5.555  -4.314  23.842  1.00 89.71           C
ATOM    313 1HG  LYS A  40       5.391  -4.171  24.910  1.00 89.71           H
ATOM    314 2HG  LYS A  40       4.845  -3.672  23.321  1.00 89.71           H
ATOM    315  CD  LYS A  40       5.295  -5.776  23.472  1.00 89.71           C
ATOM    316 1HD  LYS A  40       5.612  -5.957  22.445  1.00 89.71           H
ATOM    317 2HD  LYS A  40       5.892  -6.428  24.109  1.00 89.71           H
ATOM    318  CE  LYS A  40       3.813  -6.124  23.622  1.00 89.71           C
ATOM    319 1HE  LYS A  40       3.586  -6.331  24.668  1.00 89.71           H
ATOM    320 2HE  LYS A  40       3.201  -5.272  23.326  1.00 89.71           H
ATOM    321  NZ  LYS A  40       3.470  -7.300  22.792  1.00 89.71           N
ATOM    322 1HZ  LYS A  40       2.489  -7.526  22.915  1.00 89.71           H
ATOM    323 2HZ  LYS A  40       3.648  -7.089  21.816  1.00 89.71           H
ATOM    324 3HZ  LYS A  40       4.037  -8.091  23.076  1.00 89.71           H
ATOM    325  HN  LYS A  40       7.624  -3.356  25.941  1.00 89.71           H
ATOM    326  N   ASN A  41      10.329  -4.463  24.956  1.00 89.21           N
ATOM    327  CA  ASN A  41      11.734  -4.151  24.753  1.00 89.21           C
ATOM    328  C   ASN A  41      12.305  -5.071  23.672  1.00 89.21           C
ATOM    329  O   ASN A  41      13.046  -4.623  22.798  1.00 89.21           O
ATOM    330  HA  ASN A  41      11.755  -3.101  24.460  1.00 89.21           H
ATOM    331  CB  ASN A  41      12.538  -4.372  26.035  1.00 89.21           C
ATOM    332 1HB  ASN A  41      12.217  -5.296  26.516  1.00 89.21           H
ATOM    333 2HB  ASN A  41      13.594  -4.490  25.791  1.00 89.21           H
ATOM    334  CG  ASN A  41      12.361  -3.199  27.003  1.00 89.21           C
ATOM    335  OD1 ASN A  41      11.980  -2.103  26.626  1.00 89.21           O
ATOM    336  ND2 ASN A  41      12.657  -3.491  28.266  1.00 89.21           N
ATOM    337 1HD2 ASN A  41      12.964  -4.411  28.508  1.00 89.21           H
ATOM    338 2HD2 ASN A  41      12.573  -2.790  28.974  1.00 89.21           H
ATOM    339  HN  ASN A  41      10.090  -4.750  25.883  1.00 89.21           H
ATOM    340  N   ASN A  42      11.939  -6.341  23.767  1.00 91.36           N
ATOM    341  CA  ASN A  42      12.449  -7.338  22.841  1.00 91.36           C
ATOM    342  C   ASN A  42      11.980  -6.999  21.425  1.00 91.36           C
ATOM    343  O   ASN A  42      12.735  -7.147  20.465  1.00 91.36           O
ATOM    344  HA  ASN A  42      13.533  -7.296  22.943  1.00 91.36           H
ATOM    345  CB  ASN A  42      11.926  -8.733  23.191  1.00 91.36           C
ATOM    346 1HB  ASN A  42      10.841  -8.706  23.286  1.00 91.36           H
ATOM    347 2HB  ASN A  42      12.158  -9.426  22.382  1.00 91.36           H
ATOM    348  CG  ASN A  42      12.545  -9.239  24.496  1.00 91.36           C
ATOM    349  OD1 ASN A  42      13.480  -8.667  25.032  1.00 91.36           O
ATOM    350  ND2 ASN A  42      11.973 -10.340  24.975  1.00 91.36           N
ATOM    351 1HD2 ASN A  42      11.209 -10.760  24.485  1.00 91.36           H
ATOM    352 2HD2 ASN A  42      12.308 -10.748  25.824  1.00 91.36           H
ATOM    353  HN  ASN A  42      11.308  -6.691  24.460  1.00 91.36           H
ATOM    354  N   VAL A  43      10.736  -6.551  21.339  1.00 91.99           N
ATOM    355  CA  VAL A  43      10.151  -6.207  20.054  1.00 91.99           C
ATOM    356  C   VAL A  43      10.920  -5.031  19.448  1.00 91.99           C
ATOM    357  O   VAL A  43      11.216  -5.029  18.254  1.00 91.99           O
ATOM    358  HA  VAL A  43      10.260  -7.072  19.401  1.00 91.99           H
ATOM    359  CB  VAL A  43       8.657  -5.923  20.219  1.00 91.99           C
ATOM    360  HB  VAL A  43       8.550  -5.065  20.882  1.00 91.99           H
ATOM    361  CG1 VAL A  43       8.017  -5.562  18.877  1.00 91.99           C
ATOM    362 1HG1 VAL A  43       8.499  -4.672  18.472  1.00 91.99           H
ATOM    363 2HG1 VAL A  43       8.140  -6.391  18.181  1.00 91.99           H
ATOM    364 3HG1 VAL A  43       6.954  -5.365  19.022  1.00 91.99           H
ATOM    365  CG2 VAL A  43       7.941  -7.110  20.866  1.00 91.99           C
ATOM    366 1HG2 VAL A  43       8.062  -7.993  20.239  1.00 91.99           H
ATOM    367 2HG2 VAL A  43       8.370  -7.301  21.850  1.00 91.99           H
ATOM    368 3HG2 VAL A  43       6.880  -6.881  20.971  1.00 91.99           H
ATOM    369  HN  VAL A  43      10.132  -6.423  22.126  1.00 91.99           H
ATOM    370  N   ARG A  44      11.221  -4.061  20.298  1.00 90.62           N
ATOM    371  CA  ARG A  44      11.882  -2.848  19.846  1.00 90.62           C
ATOM    372  C   ARG A  44      13.322  -3.153  19.429  1.00 90.62           C
ATOM    373  O   ARG A  44      13.826  -2.583  18.463  1.00 90.62           O
ATOM    374  HA  ARG A  44      11.291  -2.509  18.995  1.00 90.62           H
ATOM    375  CB  ARG A  44      11.891  -1.783  20.945  1.00 90.62           C
ATOM    376 1HB  ARG A  44      12.238  -2.223  21.880  1.00 90.62           H
ATOM    377 2HB  ARG A  44      12.594  -0.992  20.684  1.00 90.62           H
ATOM    378  CG  ARG A  44      10.495  -1.188  21.142  1.00 90.62           C
ATOM    379 1HG  ARG A  44      10.128  -0.791  20.195  1.00 90.62           H
ATOM    380 2HG  ARG A  44       9.802  -1.971  21.449  1.00 90.62           H
ATOM    381  CD  ARG A  44      10.516  -0.077  22.193  1.00 90.62           C
ATOM    382 1HD  ARG A  44      11.497   0.399  22.211  1.00 90.62           H
ATOM    383 2HD  ARG A  44       9.792   0.695  21.934  1.00 90.62           H
ATOM    384  NE  ARG A  44      10.203  -0.636  23.527  1.00 90.62           N
ATOM    385  HE  ARG A  44       9.758  -1.531  23.568  1.00 90.62           H
ATOM    386  CZ  ARG A  44      10.478  -0.019  24.684  1.00 90.62           C
ATOM    387  NH1 ARG A  44      11.074   1.181  24.690  1.00 90.62           N
ATOM    388 1HH1 ARG A  44      11.317   1.623  23.826  1.00 90.62           H
ATOM    389 2HH1 ARG A  44      11.276   1.635  25.558  1.00 90.62           H
ATOM    390  NH2 ARG A  44      10.149  -0.620  25.836  1.00 90.62           N
ATOM    391 1HH2 ARG A  44      10.348  -0.173  26.708  1.00 90.62           H
ATOM    392 2HH2 ARG A  44       9.704  -1.515  25.823  1.00 90.62           H
ATOM    393  HN  ARG A  44      11.022  -4.094  21.278  1.00 90.62           H
ATOM    394  N   GLN A  45      13.945  -4.051  20.179  1.00 92.42           N
ATOM    395  CA  GLN A  45      15.322  -4.427  19.909  1.00 92.42           C
ATOM    396  C   GLN A  45      15.429  -5.100  18.539  1.00 92.42           C
ATOM    397  O   GLN A  45      16.363  -4.834  17.784  1.00 92.42           O
ATOM    398  HA  GLN A  45      15.882  -3.492  19.906  1.00 92.42           H
ATOM    399  CB  GLN A  45      15.869  -5.336  21.011  1.00 92.42           C
ATOM    400 1HB  GLN A  45      15.714  -4.868  21.983  1.00 92.42           H
ATOM    401 2HB  GLN A  45      15.317  -6.276  21.019  1.00 92.42           H
ATOM    402  CG  GLN A  45      17.359  -5.613  20.804  1.00 92.42           C
ATOM    403 1HG  GLN A  45      17.518  -6.041  19.814  1.00 92.42           H
ATOM    404 2HG  GLN A  45      17.915  -4.677  20.840  1.00 92.42           H
ATOM    405  CD  GLN A  45      17.892  -6.571  21.872  1.00 92.42           C
ATOM    406  OE1 GLN A  45      17.147  -7.220  22.588  1.00 92.42           O
ATOM    407  NE2 GLN A  45      19.219  -6.623  21.938  1.00 92.42           N
ATOM    408 1HE2 GLN A  45      19.773  -6.064  21.320  1.00 92.42           H
ATOM    409 2HE2 GLN A  45      19.663  -7.221  22.605  1.00 92.42           H
ATOM    410  HN  GLN A  45      13.524  -4.517  20.957  1.00 92.42           H
ATOM    411  N   PHE A  46      14.460  -5.960  18.261  1.00 93.77           N
ATOM    412  CA  PHE A  46      14.403  -6.632  16.974  1.00 93.77           C
ATOM    413  C   PHE A  46      14.220  -5.624  15.837  1.00 93.77           C
ATOM    414  O   PHE A  46      14.941  -5.669  14.841  1.00 93.77           O
ATOM    415  HA  PHE A  46      15.348  -7.159  16.841  1.00 93.77           H
ATOM    416  CB  PHE A  46      13.192  -7.566  17.010  1.00 93.77           C
ATOM    417 1HB  PHE A  46      13.366  -8.341  17.757  1.00 93.77           H
ATOM    418 2HB  PHE A  46      12.319  -7.000  17.336  1.00 93.77           H
ATOM    419  CG  PHE A  46      12.879  -8.232  15.669  1.00 93.77           C
ATOM    420  CD1 PHE A  46      11.856  -7.767  14.901  1.00 93.77           C
ATOM    421  HD1 PHE A  46      11.260  -6.921  15.242  1.00 93.77           H
ATOM    422  CD2 PHE A  46      13.622  -9.288  15.244  1.00 93.77           C
ATOM    423  HD2 PHE A  46      14.441  -9.661  15.859  1.00 93.77           H
ATOM    424  CE1 PHE A  46      11.566  -8.385  13.656  1.00 93.77           C
ATOM    425  HE1 PHE A  46      10.746  -8.013  13.041  1.00 93.77           H
ATOM    426  CE2 PHE A  46      13.332  -9.906  13.999  1.00 93.77           C
ATOM    427  HE2 PHE A  46      13.928 -10.753  13.658  1.00 93.77           H
ATOM    428  CZ  PHE A  46      12.310  -9.441  13.231  1.00 93.77           C
ATOM    429  HZ  PHE A  46      12.087  -9.916  12.275  1.00 93.77           H
ATOM    430  HN  PHE A  46      13.725  -6.199  18.895  1.00 93.77           H
ATOM    431  N   ALA A  47      13.253  -4.738  16.023  1.00 92.94           N
ATOM    432  CA  ALA A  47      12.908  -3.778  14.989  1.00 92.94           C
ATOM    433  C   ALA A  47      14.141  -2.940  14.646  1.00 92.94           C
ATOM    434  O   ALA A  47      14.383  -2.633  13.480  1.00 92.94           O
ATOM    435  HA  ALA A  47      12.602  -4.337  14.105  1.00 92.94           H
ATOM    436  CB  ALA A  47      11.733  -2.919  15.461  1.00 92.94           C
ATOM    437 1HB  ALA A  47      10.874  -3.558  15.664  1.00 92.94           H
ATOM    438 2HB  ALA A  47      12.013  -2.388  16.371  1.00 92.94           H
ATOM    439 3HB  ALA A  47      11.475  -2.198  14.685  1.00 92.94           H
ATOM    440  HN  ALA A  47      12.710  -4.671  16.861  1.00 92.94           H
ATOM    441  N   SER A  48      14.890  -2.594  15.683  1.00 93.29           N
ATOM    442  CA  SER A  48      15.967  -1.630  15.540  1.00 93.29           C
ATOM    443  C   SER A  48      17.050  -2.189  14.615  1.00 93.29           C
ATOM    444  O   SER A  48      17.787  -1.430  13.987  1.00 93.29           O
ATOM    445  HA  SER A  48      15.507  -0.745  15.100  1.00 93.29           H
ATOM    446  CB  SER A  48      16.567  -1.267  16.901  1.00 93.29           C
ATOM    447 1HB  SER A  48      17.192  -0.380  16.797  1.00 93.29           H
ATOM    448 2HB  SER A  48      15.765  -1.013  17.594  1.00 93.29           H
ATOM    449  OG  SER A  48      17.342  -2.333  17.443  1.00 93.29           O
ATOM    450  HG  SER A  48      16.805  -3.176  17.454  1.00 93.29           H
ATOM    451  HN  SER A  48      14.769  -2.959  16.606  1.00 93.29           H
ATOM    452  N   HIS A  49      17.113  -3.511  14.561  1.00 94.47           N
ATOM    453  CA  HIS A  49      18.120  -4.180  13.756  1.00 94.47           C
ATOM    454  C   HIS A  49      17.524  -4.555  12.397  1.00 94.47           C
ATOM    455  O   HIS A  49      18.202  -4.472  11.374  1.00 94.47           O
ATOM    456  HA  HIS A  49      18.926  -3.463  13.604  1.00 94.47           H
ATOM    457  CB  HIS A  49      18.700  -5.384  14.501  1.00 94.47           C
ATOM    458 1HB  HIS A  49      17.883  -6.042  14.799  1.00 94.47           H
ATOM    459 2HB  HIS A  49      19.332  -5.951  13.818  1.00 94.47           H
ATOM    460  CG  HIS A  49      19.505  -5.019  15.725  1.00 94.47           C
ATOM    461  ND1 HIS A  49      18.929  -4.801  16.964  1.00 94.47           N
ATOM    462  HD1 HIS A  49      17.953  -4.860  17.174  1.00 94.47           H
ATOM    463  CD2 HIS A  49      20.847  -4.836  15.887  1.00 94.47           C
ATOM    464  HD2 HIS A  49      21.602  -4.931  15.106  1.00 94.47           H
ATOM    465  CE1 HIS A  49      19.890  -4.501  17.825  1.00 94.47           C
ATOM    466  HE1 HIS A  49      19.756  -4.276  18.883  1.00 94.47           H
ATOM    467  NE2 HIS A  49      21.078  -4.523  17.155  1.00 94.47           N
ATOM    468  HN  HIS A  49      16.492  -4.121  15.054  1.00 94.47           H
ATOM    469  N   PHE A  50      16.263  -4.960  12.430  1.00 95.21           N
ATOM    470  CA  PHE A  50      15.654  -5.606  11.281  1.00 95.21           C
ATOM    471  C   PHE A  50      15.159  -4.571  10.268  1.00 95.21           C
ATOM    472  O   PHE A  50      15.407  -4.701   9.071  1.00 95.21           O
ATOM    473  HA  PHE A  50      16.419  -6.228  10.816  1.00 95.21           H
ATOM    474  CB  PHE A  50      14.458  -6.407  11.799  1.00 95.21           C
ATOM    475 1HB  PHE A  50      14.808  -7.121  12.545  1.00 95.21           H
ATOM    476 2HB  PHE A  50      13.771  -5.729  12.305  1.00 95.21           H
ATOM    477  CG  PHE A  50      13.695  -7.163  10.709  1.00 95.21           C
ATOM    478  CD1 PHE A  50      12.472  -6.725  10.308  1.00 95.21           C
ATOM    479  HD1 PHE A  50      12.035  -5.836  10.762  1.00 95.21           H
ATOM    480  CD2 PHE A  50      14.241  -8.272  10.142  1.00 95.21           C
ATOM    481  HD2 PHE A  50      15.221  -8.623  10.465  1.00 95.21           H
ATOM    482  CE1 PHE A  50      11.764  -7.427   9.296  1.00 95.21           C
ATOM    483  HE1 PHE A  50      10.784  -7.076   8.974  1.00 95.21           H
ATOM    484  CE2 PHE A  50      13.533  -8.974   9.131  1.00 95.21           C
ATOM    485  HE2 PHE A  50      13.970  -9.863   8.676  1.00 95.21           H
ATOM    486  CZ  PHE A  50      12.310  -8.536   8.729  1.00 95.21           C
ATOM    487  HZ  PHE A  50      11.766  -9.075   7.952  1.00 95.21           H
ATOM    488  HN  PHE A  50      15.662  -4.853  13.223  1.00 95.21           H
ATOM    489  N   LEU A  51      14.468  -3.567  10.787  1.00 95.08           N
ATOM    490  CA  LEU A  51      13.639  -2.717   9.949  1.00 95.08           C
ATOM    491  C   LEU A  51      14.535  -1.792   9.124  1.00 95.08           C
ATOM    492  O   LEU A  51      14.402  -1.719   7.903  1.00 95.08           O
ATOM    493  HA  LEU A  51      13.091  -3.366   9.266  1.00 95.08           H
ATOM    494  CB  LEU A  51      12.604  -1.974  10.797  1.00 95.08           C
ATOM    495 1HB  LEU A  51      13.133  -1.371  11.535  1.00 95.08           H
ATOM    496 2HB  LEU A  51      12.062  -1.284  10.150  1.00 95.08           H
ATOM    497  CG  LEU A  51      11.585  -2.849  11.530  1.00 95.08           C
ATOM    498  HG  LEU A  51      12.125  -3.494  12.224  1.00 95.08           H
ATOM    499  CD1 LEU A  51      10.625  -1.995  12.360  1.00 95.08           C
ATOM    500 1HD1 LEU A  51      11.191  -1.425  13.097  1.00 95.08           H
ATOM    501 2HD1 LEU A  51      10.089  -1.309  11.704  1.00 95.08           H
ATOM    502 3HD1 LEU A  51       9.912  -2.642  12.871  1.00 95.08           H
ATOM    503  CD2 LEU A  51      10.841  -3.761  10.552  1.00 95.08           C
ATOM    504 1HD2 LEU A  51      10.314  -3.153   9.817  1.00 95.08           H
ATOM    505 2HD2 LEU A  51      11.556  -4.409  10.044  1.00 95.08           H
ATOM    506 3HD2 LEU A  51      10.123  -4.372  11.100  1.00 95.08           H
ATOM    507  HN  LEU A  51      14.468  -3.331  11.759  1.00 95.08           H
ATOM    508  N   PRO A  52      15.461  -1.071   9.771  1.00 95.83           N
ATOM    509  CA  PRO A  52      16.166   0.026   9.103  1.00 95.83           C
ATOM    510  C   PRO A  52      16.801  -0.410   7.793  1.00 95.83           C
ATOM    511  O   PRO A  52      16.588   0.217   6.757  1.00 95.83           O
ATOM    512  HA  PRO A  52      15.463   0.813   8.831  1.00 95.83           H
ATOM    513  CB  PRO A  52      17.217   0.458  10.128  1.00 95.83           C
ATOM    514 1HB  PRO A  52      18.162  -0.065   9.978  1.00 95.83           H
ATOM    515 2HB  PRO A  52      17.430   1.525  10.059  1.00 95.83           H
ATOM    516  CG  PRO A  52      16.578   0.096  11.463  1.00 95.83           C
ATOM    517 1HG  PRO A  52      17.320   0.012  12.257  1.00 95.83           H
ATOM    518 2HG  PRO A  52      15.865   0.854  11.789  1.00 95.83           H
ATOM    519  CD  PRO A  52      15.904  -1.233  11.168  1.00 95.83           C
ATOM    520 1HD  PRO A  52      16.594  -2.070  11.274  1.00 95.83           H
ATOM    521 2HD  PRO A  52      15.071  -1.424  11.844  1.00 95.83           H
ATOM    522  N   PRO A  53      17.594  -1.490   7.807  1.00 96.83           N
ATOM    523  CA  PRO A  53      18.257  -1.955   6.586  1.00 96.83           C
ATOM    524  C   PRO A  53      17.280  -2.155   5.439  1.00 96.83           C
ATOM    525  O   PRO A  53      17.563  -1.777   4.304  1.00 96.83           O
ATOM    526  HA  PRO A  53      18.961  -1.202   6.232  1.00 96.83           H
ATOM    527  CB  PRO A  53      18.914  -3.270   7.008  1.00 96.83           C
ATOM    528 1HB  PRO A  53      18.261  -4.123   6.821  1.00 96.83           H
ATOM    529 2HB  PRO A  53      19.838  -3.452   6.460  1.00 96.83           H
ATOM    530  CG  PRO A  53      19.171  -3.074   8.498  1.00 96.83           C
ATOM    531 1HG  PRO A  53      19.305  -4.025   9.014  1.00 96.83           H
ATOM    532 2HG  PRO A  53      20.078  -2.496   8.679  1.00 96.83           H
ATOM    533  CD  PRO A  53      17.924  -2.341   8.964  1.00 96.83           C
ATOM    534 1HD  PRO A  53      17.113  -3.031   9.197  1.00 96.83           H
ATOM    535 2HD  PRO A  53      18.111  -1.757   9.865  1.00 96.83           H
ATOM    536  N   LEU A  54      16.143  -2.751   5.770  1.00 95.96           N
ATOM    537  CA  LEU A  54      15.182  -3.146   4.754  1.00 95.96           C
ATOM    538  C   LEU A  54      14.504  -1.897   4.187  1.00 95.96           C
ATOM    539  O   LEU A  54      14.315  -1.784   2.977  1.00 95.96           O
ATOM    540  HA  LEU A  54      15.736  -3.632   3.951  1.00 95.96           H
ATOM    541  CB  LEU A  54      14.201  -4.177   5.316  1.00 95.96           C
ATOM    542 1HB  LEU A  54      13.739  -3.759   6.211  1.00 95.96           H
ATOM    543 2HB  LEU A  54      13.405  -4.326   4.587  1.00 95.96           H
ATOM    544  CG  LEU A  54      14.793  -5.542   5.672  1.00 95.96           C
ATOM    545  HG  LEU A  54      15.629  -5.385   6.353  1.00 95.96           H
ATOM    546  CD1 LEU A  54      13.769  -6.410   6.406  1.00 95.96           C
ATOM    547 1HD1 LEU A  54      13.463  -5.911   7.326  1.00 95.96           H
ATOM    548 2HD1 LEU A  54      12.898  -6.561   5.768  1.00 95.96           H
ATOM    549 3HD1 LEU A  54      14.216  -7.374   6.646  1.00 95.96           H
ATOM    550  CD2 LEU A  54      15.348  -6.239   4.428  1.00 95.96           C
ATOM    551 1HD2 LEU A  54      14.547  -6.383   3.704  1.00 95.96           H
ATOM    552 2HD2 LEU A  54      16.131  -5.623   3.985  1.00 95.96           H
ATOM    553 3HD2 LEU A  54      15.763  -7.207   4.709  1.00 95.96           H
ATOM    554  HN  LEU A  54      15.876  -2.964   6.710  1.00 95.96           H
ATOM    555  N   TYR A  55      14.156  -0.991   5.089  1.00 95.06           N
ATOM    556  CA  TYR A  55      13.464   0.226   4.699  1.00 95.06           C
ATOM    557  C   TYR A  55      14.336   1.082   3.779  1.00 95.06           C
ATOM    558  O   TYR A  55      13.836   1.700   2.841  1.00 95.06           O
ATOM    559  HA  TYR A  55      12.557  -0.059   4.165  1.00 95.06           H
ATOM    560  CB  TYR A  55      13.201   0.995   5.995  1.00 95.06           C
ATOM    561 1HB  TYR A  55      14.108   0.991   6.599  1.00 95.06           H
ATOM    562 2HB  TYR A  55      12.985   2.036   5.750  1.00 95.06           H
ATOM    563  CG  TYR A  55      12.048   0.434   6.829  1.00 95.06           C
ATOM    564  CD1 TYR A  55      11.306  -0.628   6.354  1.00 95.06           C
ATOM    565  HD1 TYR A  55      11.541  -1.067   5.384  1.00 95.06           H
ATOM    566  CD2 TYR A  55      11.750   0.989   8.057  1.00 95.06           C
ATOM    567  HD2 TYR A  55      12.337   1.828   8.433  1.00 95.06           H
ATOM    568  CE1 TYR A  55      10.221  -1.157   7.139  1.00 95.06           C
ATOM    569  HE1 TYR A  55       9.627  -1.996   6.776  1.00 95.06           H
ATOM    570  CE2 TYR A  55      10.665   0.460   8.842  1.00 95.06           C
ATOM    571  HE2 TYR A  55      10.420   0.889   9.814  1.00 95.06           H
ATOM    572  CZ  TYR A  55       9.954  -0.587   8.345  1.00 95.06           C
ATOM    573  OH  TYR A  55       8.930  -1.087   9.086  1.00 95.06           O
ATOM    574  HH  TYR A  55       8.437  -1.783   8.564  1.00 95.06           H
ATOM    575  HN  TYR A  55      14.339  -1.077   6.068  1.00 95.06           H
ATOM    576  N   TRP A  56      15.627   1.092   4.081  1.00 96.68           N
ATOM    577  CA  TRP A  56      16.585   1.795   3.245  1.00 96.68           C
ATOM    578  C   TRP A  56      16.635   1.091   1.888  1.00 96.68           C
ATOM    579  O   TRP A  56      16.665   1.745   0.846  1.00 96.68           O
ATOM    580  HA  TRP A  56      16.231   2.819   3.122  1.00 96.68           H
ATOM    581  CB  TRP A  56      17.952   1.876   3.928  1.00 96.68           C
ATOM    582 1HB  TRP A  56      18.103   0.975   4.523  1.00 96.68           H
ATOM    583 2HB  TRP A  56      18.729   1.886   3.163  1.00 96.68           H
ATOM    584  CG  TRP A  56      18.127   3.101   4.828  1.00 96.68           C
ATOM    585  CD1 TRP A  56      18.259   3.132   6.161  1.00 96.68           C
ATOM    586  HD1 TRP A  56      18.257   2.249   6.799  1.00 96.68           H
ATOM    587  CD2 TRP A  56      18.185   4.478   4.403  1.00 96.68           C
ATOM    588  NE1 TRP A  56      18.396   4.425   6.625  1.00 96.68           N
ATOM    589  HE1 TRP A  56      18.508   4.703   7.579  1.00 96.68           H
ATOM    590  CE2 TRP A  56      18.350   5.269   5.522  1.00 96.68           C
ATOM    591  CE3 TRP A  56      18.100   5.038   3.116  1.00 96.68           C
ATOM    592  HE3 TRP A  56      17.970   4.435   2.217  1.00 96.68           H
ATOM    593  CZ2 TRP A  56      18.444   6.665   5.467  1.00 96.68           C
ATOM    594  HZ2 TRP A  56      18.574   7.268   6.366  1.00 96.68           H
ATOM    595  CZ3 TRP A  56      18.196   6.434   3.078  1.00 96.68           C
ATOM    596  HZ3 TRP A  56      18.137   6.920   2.104  1.00 96.68           H
ATOM    597  CH2 TRP A  56      18.362   7.245   4.195  1.00 96.68           C
ATOM    598  HH2 TRP A  56      18.429   8.327   4.081  1.00 96.68           H
ATOM    599  HN  TRP A  56      16.018   0.631   4.877  1.00 96.68           H
ATOM    600  N   LEU A  57      16.644  -0.232   1.943  1.00 96.71           N
ATOM    601  CA  LEU A  57      16.708  -1.032   0.732  1.00 96.71           C
ATOM    602  C   LEU A  57      15.482  -0.738  -0.134  1.00 96.71           C
ATOM    603  O   LEU A  57      15.612  -0.432  -1.319  1.00 96.71           O
ATOM    604  HA  LEU A  57      17.599  -0.724   0.184  1.00 96.71           H
ATOM    605  CB  LEU A  57      16.877  -2.513   1.075  1.00 96.71           C
ATOM    606 1HB  LEU A  57      17.804  -2.632   1.637  1.00 96.71           H
ATOM    607 2HB  LEU A  57      16.063  -2.807   1.738  1.00 96.71           H
ATOM    608  CG  LEU A  57      16.906  -3.478  -0.111  1.00 96.71           C
ATOM    609  HG  LEU A  57      16.021  -3.296  -0.721  1.00 96.71           H
ATOM    610  CD1 LEU A  57      18.126  -3.220  -0.998  1.00 96.71           C
ATOM    611 1HD1 LEU A  57      18.089  -2.200  -1.379  1.00 96.71           H
ATOM    612 2HD1 LEU A  57      19.035  -3.358  -0.414  1.00 96.71           H
ATOM    613 3HD1 LEU A  57      18.121  -3.920  -1.834  1.00 96.71           H
ATOM    614  CD2 LEU A  57      16.838  -4.931   0.362  1.00 96.71           C
ATOM    615 1HD2 LEU A  57      17.691  -5.144   1.006  1.00 96.71           H
ATOM    616 2HD2 LEU A  57      15.914  -5.089   0.919  1.00 96.71           H
ATOM    617 3HD2 LEU A  57      16.860  -5.596  -0.502  1.00 96.71           H
ATOM    618  HN  LEU A  57      16.607  -0.757   2.794  1.00 96.71           H
ATOM    619  N   VAL A  58      14.318  -0.840   0.490  1.00 95.61           N
ATOM    620  CA  VAL A  58      13.066  -0.671  -0.228  1.00 95.61           C
ATOM    621  C   VAL A  58      13.007   0.740  -0.816  1.00 95.61           C
ATOM    622  O   VAL A  58      12.597   0.922  -1.962  1.00 95.61           O
ATOM    623  HA  VAL A  58      13.055  -1.393  -1.044  1.00 95.61           H
ATOM    624  CB  VAL A  58      11.887  -0.983   0.696  1.00 95.61           C
ATOM    625  HB  VAL A  58      11.984  -0.361   1.586  1.00 95.61           H
ATOM    626  CG1 VAL A  58      10.557  -0.637   0.023  1.00 95.61           C
ATOM    627 1HG1 VAL A  58      10.538   0.426  -0.220  1.00 95.61           H
ATOM    628 2HG1 VAL A  58      10.449  -1.221  -0.890  1.00 95.61           H
ATOM    629 3HG1 VAL A  58       9.735  -0.868   0.702  1.00 95.61           H
ATOM    630  CG2 VAL A  58      11.911  -2.446   1.142  1.00 95.61           C
ATOM    631 1HG2 VAL A  58      11.850  -3.094   0.267  1.00 95.61           H
ATOM    632 2HG2 VAL A  58      12.838  -2.648   1.678  1.00 95.61           H
ATOM    633 3HG2 VAL A  58      11.062  -2.641   1.797  1.00 95.61           H
ATOM    634  HN  VAL A  58      14.222  -1.035   1.467  1.00 95.61           H
ATOM    635  N   PHE A  59      13.422   1.702  -0.006  1.00 96.81           N
ATOM    636  CA  PHE A  59      13.444   3.089  -0.441  1.00 96.81           C
ATOM    637  C   PHE A  59      14.249   3.246  -1.732  1.00 96.81           C
ATOM    638  O   PHE A  59      13.751   3.791  -2.716  1.00 96.81           O
ATOM    639  HA  PHE A  59      12.411   3.388  -0.620  1.00 96.81           H
ATOM    640  CB  PHE A  59      14.121   3.895   0.670  1.00 96.81           C
ATOM    641 1HB  PHE A  59      13.483   3.883   1.553  1.00 96.81           H
ATOM    642 2HB  PHE A  59      15.054   3.404   0.944  1.00 96.81           H
ATOM    643  CG  PHE A  59      14.417   5.348   0.292  1.00 96.81           C
ATOM    644  CD1 PHE A  59      15.704   5.784   0.225  1.00 96.81           C
ATOM    645  HD1 PHE A  59      16.524   5.098   0.441  1.00 96.81           H
ATOM    646  CD2 PHE A  59      13.395   6.203   0.022  1.00 96.81           C
ATOM    647  HD2 PHE A  59      12.364   5.853   0.075  1.00 96.81           H
ATOM    648  CE1 PHE A  59      15.979   7.132  -0.126  1.00 96.81           C
ATOM    649  HE1 PHE A  59      17.010   7.481  -0.179  1.00 96.81           H
ATOM    650  CE2 PHE A  59      13.670   7.551  -0.329  1.00 96.81           C
ATOM    651  HE2 PHE A  59      12.851   8.236  -0.545  1.00 96.81           H
ATOM    652  CZ  PHE A  59      14.957   7.987  -0.395  1.00 96.81           C
ATOM    653  HZ  PHE A  59      15.168   9.022  -0.665  1.00 96.81           H
ATOM    654  HN  PHE A  59      13.739   1.548   0.929  1.00 96.81           H
ATOM    655  N   ILE A  60      15.481   2.759  -1.687  1.00 97.19           N
ATOM    656  CA  ILE A  60      16.416   2.987  -2.776  1.00 97.19           C
ATOM    657  C   ILE A  60      15.867   2.353  -4.055  1.00 97.19           C
ATOM    658  O   ILE A  60      15.764   3.015  -5.086  1.00 97.19           O
ATOM    659  HA  ILE A  60      16.485   4.064  -2.927  1.00 97.19           H
ATOM    660  CB  ILE A  60      17.812   2.493  -2.394  1.00 97.19           C
ATOM    661  HB  ILE A  60      17.719   1.485  -1.989  1.00 97.19           H
ATOM    662  CG1 ILE A  60      18.422   3.366  -1.296  1.00 97.19           C
ATOM    663 1HG1 ILE A  60      18.706   4.333  -1.711  1.00 97.19           H
ATOM    664 2HG1 ILE A  60      17.678   3.557  -0.523  1.00 97.19           H
ATOM    665  CG2 ILE A  60      18.717   2.403  -3.625  1.00 97.19           C
ATOM    666 1HG2 ILE A  60      18.285   1.708  -4.344  1.00 97.19           H
ATOM    667 2HG2 ILE A  60      18.808   3.389  -4.081  1.00 97.19           H
ATOM    668 3HG2 ILE A  60      19.704   2.049  -3.325  1.00 97.19           H
ATOM    669  CD1 ILE A  60      19.648   2.692  -0.677  1.00 97.19           C
ATOM    670 1HD1 ILE A  60      19.356   1.736  -0.241  1.00 97.19           H
ATOM    671 2HD1 ILE A  60      20.400   2.524  -1.448  1.00 97.19           H
ATOM    672 3HD1 ILE A  60      20.062   3.334   0.101  1.00 97.19           H
ATOM    673  HN  ILE A  60      15.841   2.219  -0.927  1.00 97.19           H
ATOM    674  N   VAL A  61      15.529   1.076  -3.947  1.00 95.51           N
ATOM    675  CA  VAL A  61      15.137   0.304  -5.114  1.00 95.51           C
ATOM    676  C   VAL A  61      13.829   0.864  -5.675  1.00 95.51           C
ATOM    677  O   VAL A  61      13.674   0.993  -6.888  1.00 95.51           O
ATOM    678  HA  VAL A  61      15.919   0.422  -5.864  1.00 95.51           H
ATOM    679  CB  VAL A  61      15.046  -1.180  -4.753  1.00 95.51           C
ATOM    680  HB  VAL A  61      14.323  -1.285  -3.944  1.00 95.51           H
ATOM    681  CG1 VAL A  61      14.544  -2.003  -5.941  1.00 95.51           C
ATOM    682 1HG1 VAL A  61      13.554  -1.653  -6.233  1.00 95.51           H
ATOM    683 2HG1 VAL A  61      15.232  -1.889  -6.779  1.00 95.51           H
ATOM    684 3HG1 VAL A  61      14.489  -3.054  -5.657  1.00 95.51           H
ATOM    685  CG2 VAL A  61      16.393  -1.706  -4.251  1.00 95.51           C
ATOM    686 1HG2 VAL A  61      17.145  -1.581  -5.030  1.00 95.51           H
ATOM    687 2HG2 VAL A  61      16.693  -1.148  -3.364  1.00 95.51           H
ATOM    688 3HG2 VAL A  61      16.300  -2.763  -4.002  1.00 95.51           H
ATOM    689  HN  VAL A  61      15.521   0.571  -3.084  1.00 95.51           H
ATOM    690  N   GLY A  62      12.920   1.182  -4.764  1.00 95.66           N
ATOM    691  CA  GLY A  62      11.608   1.670  -5.155  1.00 95.66           C
ATOM    692  C   GLY A  62      11.712   3.039  -5.830  1.00 95.66           C
ATOM    693  O   GLY A  62      11.047   3.293  -6.833  1.00 95.66           O
ATOM    694 1HA  GLY A  62      11.139   0.960  -5.835  1.00 95.66           H
ATOM    695 2HA  GLY A  62      10.967   1.742  -4.277  1.00 95.66           H
ATOM    696  HN  GLY A  62      13.068   1.110  -3.778  1.00 95.66           H
ATOM    697  N   ALA A  63      12.551   3.887  -5.252  1.00 96.47           N
ATOM    698  CA  ALA A  63      12.695   5.248  -5.740  1.00 96.47           C
ATOM    699  C   ALA A  63      13.224   5.217  -7.175  1.00 96.47           C
ATOM    700  O   ALA A  63      12.722   5.932  -8.041  1.00 96.47           O
ATOM    701  HA  ALA A  63      11.706   5.708  -5.736  1.00 96.47           H
ATOM    702  CB  ALA A  63      13.609   6.034  -4.798  1.00 96.47           C
ATOM    703 1HB  ALA A  63      13.173   6.051  -3.799  1.00 96.47           H
ATOM    704 2HB  ALA A  63      14.588   5.557  -4.760  1.00 96.47           H
ATOM    705 3HB  ALA A  63      13.716   7.055  -5.165  1.00 96.47           H
ATOM    706  HN  ALA A  63      13.125   3.657  -4.466  1.00 96.47           H
ATOM    707  N   LEU A  64      14.231   4.381  -7.383  1.00 95.03           N
ATOM    708  CA  LEU A  64      14.846   4.262  -8.694  1.00 95.03           C
ATOM    709  C   LEU A  64      13.817   3.719  -9.688  1.00 95.03           C
ATOM    710  O   LEU A  64      13.658   4.260 -10.780  1.00 95.03           O
ATOM    711  HA  LEU A  64      15.136   5.264  -9.011  1.00 95.03           H
ATOM    712  CB  LEU A  64      16.124   3.425  -8.612  1.00 95.03           C
ATOM    713 1HB  LEU A  64      15.882   2.475  -8.134  1.00 95.03           H
ATOM    714 2HB  LEU A  64      16.451   3.197  -9.627  1.00 95.03           H
ATOM    715  CG  LEU A  64      17.295   4.060  -7.859  1.00 95.03           C
ATOM    716  HG  LEU A  64      16.947   4.347  -6.867  1.00 95.03           H
ATOM    717  CD1 LEU A  64      18.432   3.054  -7.665  1.00 95.03           C
ATOM    718 1HD1 LEU A  64      18.069   2.201  -7.092  1.00 95.03           H
ATOM    719 2HD1 LEU A  64      18.785   2.714  -8.639  1.00 95.03           H
ATOM    720 3HD1 LEU A  64      19.251   3.531  -7.128  1.00 95.03           H
ATOM    721  CD2 LEU A  64      17.770   5.335  -8.559  1.00 95.03           C
ATOM    722 1HD2 LEU A  64      18.094   5.094  -9.571  1.00 95.03           H
ATOM    723 2HD2 LEU A  64      16.951   6.053  -8.601  1.00 95.03           H
ATOM    724 3HD2 LEU A  64      18.602   5.765  -8.003  1.00 95.03           H
ATOM    725  HN  LEU A  64      14.625   3.794  -6.676  1.00 95.03           H
ATOM    726  N   GLY A  65      13.145   2.655  -9.272  1.00 93.06           N
ATOM    727  CA  GLY A  65      12.245   1.943 -10.164  1.00 93.06           C
ATOM    728  C   GLY A  65      11.105   2.851 -10.631  1.00 93.06           C
ATOM    729  O   GLY A  65      10.843   2.958 -11.828  1.00 93.06           O
ATOM    730 1HA  GLY A  65      12.799   1.575 -11.028  1.00 93.06           H
ATOM    731 2HA  GLY A  65      11.835   1.072  -9.653  1.00 93.06           H
ATOM    732  HN  GLY A  65      13.208   2.280  -8.348  1.00 93.06           H
ATOM    733  N   ASN A  66      10.458   3.480  -9.661  1.00 94.16           N
ATOM    734  CA  ASN A  66       9.253   4.244  -9.939  1.00 94.16           C
ATOM    735  C   ASN A  66       9.630   5.534 -10.672  1.00 94.16           C
ATOM    736  O   ASN A  66       8.875   6.017 -11.514  1.00 94.16           O
ATOM    737  HA  ASN A  66       8.631   3.587 -10.546  1.00 94.16           H
ATOM    738  CB  ASN A  66       8.534   4.629  -8.645  1.00 94.16           C
ATOM    739 1HB  ASN A  66       9.253   5.027  -7.929  1.00 94.16           H
ATOM    740 2HB  ASN A  66       7.813   5.421  -8.847  1.00 94.16           H
ATOM    741  CG  ASN A  66       7.817   3.421  -8.037  1.00 94.16           C
ATOM    742  OD1 ASN A  66       6.902   2.856  -8.612  1.00 94.16           O
ATOM    743  ND2 ASN A  66       8.283   3.060  -6.844  1.00 94.16           N
ATOM    744 1HD2 ASN A  66       9.037   3.567  -6.427  1.00 94.16           H
ATOM    745 2HD2 ASN A  66       7.879   2.281  -6.365  1.00 94.16           H
ATOM    746  HN  ASN A  66      10.742   3.474  -8.703  1.00 94.16           H
ATOM    747  N   SER A  67      10.798   6.054 -10.324  1.00 94.14           N
ATOM    748  CA  SER A  67      11.323   7.231 -10.996  1.00 94.14           C
ATOM    749  C   SER A  67      11.537   6.933 -12.481  1.00 94.14           C
ATOM    750  O   SER A  67      11.307   7.793 -13.330  1.00 94.14           O
ATOM    751  HA  SER A  67      10.562   8.001 -10.866  1.00 94.14           H
ATOM    752  CB  SER A  67      12.631   7.695 -10.353  1.00 94.14           C
ATOM    753 1HB  SER A  67      13.364   6.889 -10.400  1.00 94.14           H
ATOM    754 2HB  SER A  67      13.039   8.530 -10.922  1.00 94.14           H
ATOM    755  OG  SER A  67      12.448   8.091  -8.996  1.00 94.14           O
ATOM    756  HG  SER A  67      12.898   7.438  -8.386  1.00 94.14           H
ATOM    757  HN  SER A  67      11.380   5.687  -9.599  1.00 94.14           H
ATOM    758  N   LEU A  68      11.976   5.712 -12.749  1.00 91.27           N
ATOM    759  CA  LEU A  68      12.209   5.284 -14.118  1.00 91.27           C
ATOM    760  C   LEU A  68      10.877   5.251 -14.871  1.00 91.27           C
ATOM    761  O   LEU A  68      10.806   5.653 -16.031  1.00 91.27           O
ATOM    762  HA  LEU A  68      12.852   6.029 -14.588  1.00 91.27           H
ATOM    763  CB  LEU A  68      12.963   3.953 -14.143  1.00 91.27           C
ATOM    764 1HB  LEU A  68      13.886   4.071 -13.575  1.00 91.27           H
ATOM    765 2HB  LEU A  68      12.361   3.208 -13.624  1.00 91.27           H
ATOM    766  CG  LEU A  68      13.316   3.408 -15.529  1.00 91.27           C
ATOM    767  HG  LEU A  68      12.398   3.338 -16.112  1.00 91.27           H
ATOM    768  CD1 LEU A  68      14.252   4.364 -16.272  1.00 91.27           C
ATOM    769 1HD1 LEU A  68      13.764   5.331 -16.391  1.00 91.27           H
ATOM    770 2HD1 LEU A  68      15.172   4.489 -15.700  1.00 91.27           H
ATOM    771 3HD1 LEU A  68      14.487   3.952 -17.253  1.00 91.27           H
ATOM    772  CD2 LEU A  68      13.898   1.997 -15.430  1.00 91.27           C
ATOM    773 1HD2 LEU A  68      14.803   2.018 -14.822  1.00 91.27           H
ATOM    774 2HD2 LEU A  68      13.167   1.333 -14.970  1.00 91.27           H
ATOM    775 3HD2 LEU A  68      14.141   1.633 -16.429  1.00 91.27           H
ATOM    776  HN  LEU A  68      12.171   5.022 -12.052  1.00 91.27           H
ATOM    777  N   VAL A  69       9.856   4.767 -14.180  1.00 90.73           N
ATOM    778  CA  VAL A  69       8.538   4.642 -14.780  1.00 90.73           C
ATOM    779  C   VAL A  69       8.070   6.016 -15.264  1.00 90.73           C
ATOM    780  O   VAL A  69       7.589   6.152 -16.388  1.00 90.73           O
ATOM    781  HA  VAL A  69       8.631   3.980 -15.641  1.00 90.73           H
ATOM    782  CB  VAL A  69       7.570   3.996 -13.788  1.00 90.73           C
ATOM    783  HB  VAL A  69       7.617   4.561 -12.857  1.00 90.73           H
ATOM    784  CG1 VAL A  69       6.131   4.060 -14.304  1.00 90.73           C
ATOM    785 1HG1 VAL A  69       5.843   5.101 -14.447  1.00 90.73           H
ATOM    786 2HG1 VAL A  69       6.063   3.530 -15.255  1.00 90.73           H
ATOM    787 3HG1 VAL A  69       5.464   3.594 -13.579  1.00 90.73           H
ATOM    788  CG2 VAL A  69       7.979   2.554 -13.482  1.00 90.73           C
ATOM    789 1HG2 VAL A  69       7.975   1.972 -14.404  1.00 90.73           H
ATOM    790 2HG2 VAL A  69       8.980   2.543 -13.051  1.00 90.73           H
ATOM    791 3HG2 VAL A  69       7.274   2.118 -12.774  1.00 90.73           H
ATOM    792  HN  VAL A  69       9.917   4.465 -13.229  1.00 90.73           H
ATOM    793  N   ILE A  70       8.228   7.000 -14.391  1.00 91.57           N
ATOM    794  CA  ILE A  70       7.775   8.348 -14.693  1.00 91.57           C
ATOM    795  C   ILE A  70       8.553   8.885 -15.896  1.00 91.57           C
ATOM    796  O   ILE A  70       7.974   9.503 -16.788  1.00 91.57           O
ATOM    797  HA  ILE A  70       6.721   8.285 -14.963  1.00 91.57           H
ATOM    798  CB  ILE A  70       7.873   9.236 -13.452  1.00 91.57           C
ATOM    799  HB  ILE A  70       8.890   9.173 -13.065  1.00 91.57           H
ATOM    800  CG1 ILE A  70       6.939   8.739 -12.347  1.00 91.57           C
ATOM    801 1HG1 ILE A  70       5.904   8.809 -12.682  1.00 91.57           H
ATOM    802 2HG1 ILE A  70       7.137   7.687 -12.143  1.00 91.57           H
ATOM    803  CG2 ILE A  70       7.614  10.702 -13.805  1.00 91.57           C
ATOM    804 1HG2 ILE A  70       8.353  11.037 -14.533  1.00 91.57           H
ATOM    805 2HG2 ILE A  70       6.615  10.803 -14.229  1.00 91.57           H
ATOM    806 3HG2 ILE A  70       7.689  11.312 -12.904  1.00 91.57           H
ATOM    807  CD1 ILE A  70       7.122   9.555 -11.065  1.00 91.57           C
ATOM    808 1HD1 ILE A  70       8.151   9.463 -10.720  1.00 91.57           H
ATOM    809 2HD1 ILE A  70       6.898  10.603 -11.267  1.00 91.57           H
ATOM    810 3HD1 ILE A  70       6.446   9.181 -10.297  1.00 91.57           H
ATOM    811  HN  ILE A  70       8.655   6.889 -13.494  1.00 91.57           H
ATOM    812  N   LEU A  71       9.853   8.629 -15.883  1.00 89.47           N
ATOM    813  CA  LEU A  71      10.729   9.151 -16.917  1.00 89.47           C
ATOM    814  C   LEU A  71      10.338   8.544 -18.266  1.00 89.47           C
ATOM    815  O   LEU A  71      10.284   9.246 -19.274  1.00 89.47           O
ATOM    816  HA  LEU A  71      10.572  10.229 -16.965  1.00 89.47           H
ATOM    817  CB  LEU A  71      12.195   8.924 -16.542  1.00 89.47           C
ATOM    818 1HB  LEU A  71      12.392   9.435 -15.600  1.00 89.47           H
ATOM    819 2HB  LEU A  71      12.343   7.859 -16.364  1.00 89.47           H
ATOM    820  CG  LEU A  71      13.230   9.390 -17.569  1.00 89.47           C
ATOM    821  HG  LEU A  71      12.764  10.140 -18.207  1.00 89.47           H
ATOM    822  CD1 LEU A  71      14.422  10.059 -16.881  1.00 89.47           C
ATOM    823 1HD1 LEU A  71      14.076  10.925 -16.316  1.00 89.47           H
ATOM    824 2HD1 LEU A  71      14.896   9.349 -16.204  1.00 89.47           H
ATOM    825 3HD1 LEU A  71      15.142  10.380 -17.634  1.00 89.47           H
ATOM    826  CD2 LEU A  71      13.664   8.234 -18.472  1.00 89.47           C
ATOM    827 1HD2 LEU A  71      14.106   7.444 -17.865  1.00 89.47           H
ATOM    828 2HD2 LEU A  71      12.797   7.842 -19.004  1.00 89.47           H
ATOM    829 3HD2 LEU A  71      14.400   8.593 -19.193  1.00 89.47           H
ATOM    830  HN  LEU A  71      10.307   8.076 -15.184  1.00 89.47           H
ATOM    831  N   VAL A  72      10.075   7.246 -18.240  1.00 86.44           N
ATOM    832  CA  VAL A  72       9.701   6.534 -19.451  1.00 86.44           C
ATOM    833  C   VAL A  72       8.405   7.128 -20.006  1.00 86.44           C
ATOM    834  O   VAL A  72       8.282   7.341 -21.211  1.00 86.44           O
ATOM    835  HA  VAL A  72      10.497   6.685 -20.180  1.00 86.44           H
ATOM    836  CB  VAL A  72       9.598   5.035 -19.165  1.00 86.44           C
ATOM    837  HB  VAL A  72       8.913   4.899 -18.328  1.00 86.44           H
ATOM    838  CG1 VAL A  72       9.022   4.286 -20.369  1.00 86.44           C
ATOM    839 1HG1 VAL A  72       8.027   4.668 -20.593  1.00 86.44           H
ATOM    840 2HG1 VAL A  72       9.671   4.433 -21.233  1.00 86.44           H
ATOM    841 3HG1 VAL A  72       8.960   3.222 -20.139  1.00 86.44           H
ATOM    842  CG2 VAL A  72      10.956   4.459 -18.759  1.00 86.44           C
ATOM    843 1HG2 VAL A  72      11.672   4.613 -19.567  1.00 86.44           H
ATOM    844 2HG2 VAL A  72      11.310   4.963 -17.860  1.00 86.44           H
ATOM    845 3HG2 VAL A  72      10.854   3.392 -18.562  1.00 86.44           H
ATOM    846  HN  VAL A  72      10.114   6.684 -17.414  1.00 86.44           H
ATOM    847  N   TYR A  73       7.470   7.377 -19.101  1.00 85.36           N
ATOM    848  CA  TYR A  73       6.175   7.910 -19.490  1.00 85.36           C
ATOM    849  C   TYR A  73       6.327   9.256 -20.200  1.00 85.36           C
ATOM    850  O   TYR A  73       5.640   9.523 -21.185  1.00 85.36           O
ATOM    851  HA  TYR A  73       5.709   7.198 -20.171  1.00 85.36           H
ATOM    852  CB  TYR A  73       5.397   8.118 -18.189  1.00 85.36           C
ATOM    853 1HB  TYR A  73       5.321   7.164 -17.666  1.00 85.36           H
ATOM    854 2HB  TYR A  73       5.962   8.791 -17.543  1.00 85.36           H
ATOM    855  CG  TYR A  73       3.991   8.687 -18.389  1.00 85.36           C
ATOM    856  CD1 TYR A  73       3.801  10.053 -18.441  1.00 85.36           C
ATOM    857  HD1 TYR A  73       4.652  10.726 -18.339  1.00 85.36           H
ATOM    858  CD2 TYR A  73       2.914   7.834 -18.518  1.00 85.36           C
ATOM    859  HD2 TYR A  73       3.064   6.756 -18.477  1.00 85.36           H
ATOM    860  CE1 TYR A  73       2.477  10.589 -18.629  1.00 85.36           C
ATOM    861  HE1 TYR A  73       2.313  11.665 -18.672  1.00 85.36           H
ATOM    862  CE2 TYR A  73       1.590   8.370 -18.706  1.00 85.36           C
ATOM    863  HE2 TYR A  73       0.731   7.708 -18.809  1.00 85.36           H
ATOM    864  CZ  TYR A  73       1.437   9.721 -18.752  1.00 85.36           C
ATOM    865  OH  TYR A  73       0.188  10.227 -18.930  1.00 85.36           O
ATOM    866  HH  TYR A  73      -0.445   9.494 -19.182  1.00 85.36           H
ATOM    867  HN  TYR A  73       7.586   7.221 -18.120  1.00 85.36           H
ATOM    868  N   TRP A  74       7.232  10.068 -19.674  1.00 86.16           N
ATOM    869  CA  TRP A  74       7.365  11.440 -20.135  1.00 86.16           C
ATOM    870  C   TRP A  74       7.941  11.408 -21.552  1.00 86.16           C
ATOM    871  O   TRP A  74       7.396  12.032 -22.461  1.00 86.16           O
ATOM    872  HA  TRP A  74       6.371  11.886 -20.147  1.00 86.16           H
ATOM    873  CB  TRP A  74       8.212  12.265 -19.164  1.00 86.16           C
ATOM    874 1HB  TRP A  74       8.002  11.938 -18.146  1.00 86.16           H
ATOM    875 2HB  TRP A  74       9.266  12.060 -19.353  1.00 86.16           H
ATOM    876  CG  TRP A  74       7.976  13.773 -19.260  1.00 86.16           C
ATOM    877  CD1 TRP A  74       8.583  14.654 -20.067  1.00 86.16           C
ATOM    878  HD1 TRP A  74       9.356  14.393 -20.789  1.00 86.16           H
ATOM    879  CD2 TRP A  74       7.037  14.547 -18.484  1.00 86.16           C
ATOM    880  NE1 TRP A  74       8.106  15.934 -19.868  1.00 86.16           N
ATOM    881  HE1 TRP A  74       8.403  16.758 -20.350  1.00 86.16           H
ATOM    882  CE2 TRP A  74       7.136  15.867 -18.875  1.00 86.16           C
ATOM    883  CE3 TRP A  74       6.133  14.145 -17.484  1.00 86.16           C
ATOM    884  HE3 TRP A  74       6.036  13.110 -17.158  1.00 86.16           H
ATOM    885  CZ2 TRP A  74       6.360  16.891 -18.320  1.00 86.16           C
ATOM    886  HZ2 TRP A  74       6.457  17.927 -18.647  1.00 86.16           H
ATOM    887  CZ3 TRP A  74       5.365  15.181 -16.939  1.00 86.16           C
ATOM    888  HZ3 TRP A  74       4.648  14.924 -16.159  1.00 86.16           H
ATOM    889  CH2 TRP A  74       5.453  16.514 -17.322  1.00 86.16           C
ATOM    890  HH2 TRP A  74       4.819  17.263 -16.848  1.00 86.16           H
ATOM    891  HN  TRP A  74       7.865   9.804 -18.946  1.00 86.16           H
ATOM    892  N   TYR A  75       9.034  10.674 -21.696  1.00 81.53           N
ATOM    893  CA  TYR A  75       9.836  10.754 -22.905  1.00 81.53           C
ATOM    894  C   TYR A  75       9.299   9.811 -23.984  1.00 81.53           C
ATOM    895  O   TYR A  75       9.738   9.861 -25.132  1.00 81.53           O
ATOM    896  HA  TYR A  75       9.788  11.779 -23.273  1.00 81.53           H
ATOM    897  CB  TYR A  75      11.244  10.307 -22.508  1.00 81.53           C
ATOM    898 1HB  TYR A  75      11.167   9.443 -21.849  1.00 81.53           H
ATOM    899 2HB  TYR A  75      11.776   9.979 -23.402  1.00 81.53           H
ATOM    900  CG  TYR A  75      12.069  11.391 -21.811  1.00 81.53           C
ATOM    901  CD1 TYR A  75      12.714  12.355 -22.559  1.00 81.53           C
ATOM    902  HD1 TYR A  75      12.636  12.344 -23.646  1.00 81.53           H
ATOM    903  CD2 TYR A  75      12.167  11.404 -20.435  1.00 81.53           C
ATOM    904  HD2 TYR A  75      11.657  10.643 -19.844  1.00 81.53           H
ATOM    905  CE1 TYR A  75      13.490  13.375 -21.903  1.00 81.53           C
ATOM    906  HE1 TYR A  75      14.004  14.142 -22.481  1.00 81.53           H
ATOM    907  CE2 TYR A  75      12.943  12.425 -19.779  1.00 81.53           C
ATOM    908  HE2 TYR A  75      13.029  12.447 -18.692  1.00 81.53           H
ATOM    909  CZ  TYR A  75      13.566  13.360 -20.545  1.00 81.53           C
ATOM    910  OH  TYR A  75      14.299  14.323 -19.925  1.00 81.53           O
ATOM    911  HH  TYR A  75      14.696  14.940 -20.604  1.00 81.53           H
ATOM    912  HN  TYR A  75       9.373  10.034 -21.006  1.00 81.53           H
ATOM    913  N   CYS A  76       8.356   8.974 -23.576  1.00 75.12           N
ATOM    914  CA  CYS A  76       7.741   8.034 -24.497  1.00 75.12           C
ATOM    915  C   CYS A  76       6.947   8.829 -25.536  1.00 75.12           C
ATOM    916  O   CYS A  76       5.997   9.530 -25.193  1.00 75.12           O
ATOM    917  HA  CYS A  76       8.553   7.482 -24.970  1.00 75.12           H
ATOM    918  CB  CYS A  76       6.864   7.016 -23.765  1.00 75.12           C
ATOM    919 1HB  CYS A  76       7.462   6.460 -23.043  1.00 75.12           H
ATOM    920 2HB  CYS A  76       6.085   7.532 -23.203  1.00 75.12           H
ATOM    921  SG  CYS A  76       6.106   5.863 -24.968  1.00 75.12           S
ATOM    922  HG  CYS A  76       7.246   5.299 -25.357  1.00 75.12           H
ATOM    923  HN  CYS A  76       8.013   8.932 -22.638  1.00 75.12           H
ATOM    924  N   THR A  77       7.367   8.693 -26.786  1.00 69.35           N
ATOM    925  CA  THR A  77       6.801   9.495 -27.857  1.00 69.35           C
ATOM    926  C   THR A  77       5.455   8.920 -28.301  1.00 69.35           C
ATOM    927  O   THR A  77       4.747   9.532 -29.098  1.00 69.35           O
ATOM    928  HA  THR A  77       6.609  10.497 -27.471  1.00 69.35           H
ATOM    929  CB  THR A  77       7.832   9.572 -28.985  1.00 69.35           C
ATOM    930  HB  THR A  77       7.476  10.209 -29.794  1.00 69.35           H
ATOM    931  OG1 THR A  77       8.068   8.210 -29.332  1.00 69.35           O
ATOM    932  HG1 THR A  77       8.578   8.160 -30.191  1.00 69.35           H
ATOM    933  CG2 THR A  77       9.194  10.074 -28.501  1.00 69.35           C
ATOM    934 1HG2 THR A  77       9.580   9.398 -27.739  1.00 69.35           H
ATOM    935 2HG2 THR A  77       9.083  11.073 -28.079  1.00 69.35           H
ATOM    936 3HG2 THR A  77       9.887  10.109 -29.341  1.00 69.35           H
ATOM    937  HN  THR A  77       8.078   8.050 -27.070  1.00 69.35           H
ATOM    938  N   ARG A  78       5.144   7.748 -27.766  1.00 70.42           N
ATOM    939  CA  ARG A  78       3.921   7.057 -28.139  1.00 70.42           C
ATOM    940  C   ARG A  78       2.722   7.669 -27.413  1.00 70.42           C
ATOM    941  O   ARG A  78       2.844   8.114 -26.272  1.00 70.42           O
ATOM    942  HA  ARG A  78       3.840   7.196 -29.217  1.00 70.42           H
ATOM    943  CB  ARG A  78       4.006   5.567 -27.802  1.00 70.42           C
ATOM    944 1HB  ARG A  78       3.355   5.002 -28.469  1.00 70.42           H
ATOM    945 2HB  ARG A  78       5.022   5.210 -27.970  1.00 70.42           H
ATOM    946  CG  ARG A  78       3.603   5.310 -26.348  1.00 70.42           C
ATOM    947 1HG  ARG A  78       4.205   5.932 -25.685  1.00 70.42           H
ATOM    948 2HG  ARG A  78       2.563   5.598 -26.199  1.00 70.42           H
ATOM    949  CD  ARG A  78       3.788   3.836 -25.981  1.00 70.42           C
ATOM    950 1HD  ARG A  78       2.932   3.256 -26.328  1.00 70.42           H
ATOM    951 2HD  ARG A  78       4.669   3.435 -26.482  1.00 70.42           H
ATOM    952  NE  ARG A  78       3.932   3.694 -24.515  1.00 70.42           N
ATOM    953  HE  ARG A  78       4.853   3.741 -24.128  1.00 70.42           H
ATOM    954  CZ  ARG A  78       2.906   3.506 -23.674  1.00 70.42           C
ATOM    955  NH1 ARG A  78       1.651   3.435 -24.137  1.00 70.42           N
ATOM    956 1HH1 ARG A  78       1.474   3.522 -25.117  1.00 70.42           H
ATOM    957 2HH1 ARG A  78       0.891   3.295 -23.503  1.00 70.42           H
ATOM    958  NH2 ARG A  78       3.154   3.391 -22.362  1.00 70.42           N
ATOM    959 1HH2 ARG A  78       2.400   3.250 -21.721  1.00 70.42           H
ATOM    960 2HH2 ARG A  78       4.094   3.445 -22.024  1.00 70.42           H
ATOM    961  HN  ARG A  78       5.708   7.273 -27.091  1.00 70.42           H
ATOM    962  N   VAL A  79       1.591   7.673 -28.103  1.00 75.95           N
ATOM    963  CA  VAL A  79       0.349   8.130 -27.503  1.00 75.95           C
ATOM    964  C   VAL A  79       0.134   7.404 -26.173  1.00 75.95           C
ATOM    965  O   VAL A  79       0.300   6.188 -26.091  1.00 75.95           O
ATOM    966  HA  VAL A  79       0.451   9.197 -27.308  1.00 75.95           H
ATOM    967  CB  VAL A  79      -0.809   7.935 -28.484  1.00 75.95           C
ATOM    968  HB  VAL A  79      -0.979   6.864 -28.593  1.00 75.95           H
ATOM    969  CG1 VAL A  79      -2.096   8.563 -27.944  1.00 75.95           C
ATOM    970 1HG1 VAL A  79      -2.358   8.094 -26.996  1.00 75.95           H
ATOM    971 2HG1 VAL A  79      -1.942   9.631 -27.791  1.00 75.95           H
ATOM    972 3HG1 VAL A  79      -2.902   8.410 -28.661  1.00 75.95           H
ATOM    973  CG2 VAL A  79      -0.460   8.499 -29.863  1.00 75.95           C
ATOM    974 1HG2 VAL A  79      -0.250   9.565 -29.776  1.00 75.95           H
ATOM    975 2HG2 VAL A  79       0.419   7.986 -30.253  1.00 75.95           H
ATOM    976 3HG2 VAL A  79      -1.300   8.348 -30.540  1.00 75.95           H
ATOM    977  HN  VAL A  79       1.515   7.372 -29.054  1.00 75.95           H
ATOM    978  N   LYS A  80      -0.231   8.182 -25.164  1.00 80.03           N
ATOM    979  CA  LYS A  80      -0.513   7.623 -23.853  1.00 80.03           C
ATOM    980  C   LYS A  80      -1.816   6.822 -23.914  1.00 80.03           C
ATOM    981  O   LYS A  80      -2.621   7.008 -24.825  1.00 80.03           O
ATOM    982  HA  LYS A  80       0.300   6.941 -23.606  1.00 80.03           H
ATOM    983  CB  LYS A  80      -0.518   8.724 -22.791  1.00 80.03           C
ATOM    984 1HB  LYS A  80      -1.407   9.344 -22.908  1.00 80.03           H
ATOM    985 2HB  LYS A  80      -0.571   8.277 -21.798  1.00 80.03           H
ATOM    986  CG  LYS A  80       0.735   9.595 -22.898  1.00 80.03           C
ATOM    987 1HG  LYS A  80       0.715  10.153 -23.834  1.00 80.03           H
ATOM    988 2HG  LYS A  80       0.743  10.328 -22.091  1.00 80.03           H
ATOM    989  CD  LYS A  80       2.003   8.742 -22.833  1.00 80.03           C
ATOM    990 1HD  LYS A  80       1.957   8.081 -21.967  1.00 80.03           H
ATOM    991 2HD  LYS A  80       2.064   8.106 -23.716  1.00 80.03           H
ATOM    992  CE  LYS A  80       3.252   9.621 -22.744  1.00 80.03           C
ATOM    993 1HE  LYS A  80       3.141  10.488 -23.396  1.00 80.03           H
ATOM    994 2HE  LYS A  80       3.366   9.999 -21.728  1.00 80.03           H
ATOM    995  NZ  LYS A  80       4.456   8.852 -23.132  1.00 80.03           N
ATOM    996 1HZ  LYS A  80       5.287   9.365 -22.857  1.00 80.03           H
ATOM    997 2HZ  LYS A  80       4.445   7.951 -22.667  1.00 80.03           H
ATOM    998 3HZ  LYS A  80       4.460   8.715 -24.136  1.00 80.03           H
ATOM    999  HN  LYS A  80      -0.335   9.174 -25.232  1.00 80.03           H
ATOM   1000  N   THR A  81      -1.982   5.947 -22.932  1.00 81.18           N
ATOM   1001  CA  THR A  81      -3.240   5.240 -22.765  1.00 81.18           C
ATOM   1002  C   THR A  81      -3.783   5.446 -21.350  1.00 81.18           C
ATOM   1003  O   THR A  81      -3.076   5.945 -20.476  1.00 81.18           O
ATOM   1004  HA  THR A  81      -3.969   5.669 -23.453  1.00 81.18           H
ATOM   1005  CB  THR A  81      -3.007   3.770 -23.119  1.00 81.18           C
ATOM   1006  HB  THR A  81      -3.950   3.226 -23.164  1.00 81.18           H
ATOM   1007  OG1 THR A  81      -2.083   3.318 -22.132  1.00 81.18           O
ATOM   1008  HG1 THR A  81      -1.151   3.561 -22.400  1.00 81.18           H
ATOM   1009  CG2 THR A  81      -2.254   3.598 -24.440  1.00 81.18           C
ATOM   1010 1HG2 THR A  81      -1.282   4.084 -24.370  1.00 81.18           H
ATOM   1011 2HG2 THR A  81      -2.830   4.050 -25.247  1.00 81.18           H
ATOM   1012 3HG2 THR A  81      -2.116   2.536 -24.643  1.00 81.18           H
ATOM   1013  HN  THR A  81      -1.276   5.720 -22.261  1.00 81.18           H
ATOM   1014  N   MET A  82      -5.035   5.051 -21.167  1.00 82.45           N
ATOM   1015  CA  MET A  82      -5.653   5.106 -19.853  1.00 82.45           C
ATOM   1016  C   MET A  82      -4.839   4.310 -18.831  1.00 82.45           C
ATOM   1017  O   MET A  82      -4.620   4.771 -17.712  1.00 82.45           O
ATOM   1018  HA  MET A  82      -5.664   6.160 -19.578  1.00 82.45           H
ATOM   1019  CB  MET A  82      -7.070   4.536 -19.932  1.00 82.45           C
ATOM   1020 1HB  MET A  82      -7.673   5.143 -20.608  1.00 82.45           H
ATOM   1021 2HB  MET A  82      -7.039   3.530 -20.349  1.00 82.45           H
ATOM   1022  CG  MET A  82      -7.724   4.501 -18.549  1.00 82.45           C
ATOM   1023 1HG  MET A  82      -7.359   3.641 -17.987  1.00 82.45           H
ATOM   1024 2HG  MET A  82      -7.449   5.391 -17.985  1.00 82.45           H
ATOM   1025  SD  MET A  82      -9.499   4.410 -18.715  1.00 82.45           S
ATOM   1026  CE  MET A  82      -9.987   4.777 -17.038  1.00 82.45           C
ATOM   1027 1HE  MET A  82      -9.566   4.029 -16.365  1.00 82.45           H
ATOM   1028 2HE  MET A  82      -9.618   5.764 -16.760  1.00 82.45           H
ATOM   1029 3HE  MET A  82     -11.074   4.761 -16.964  1.00 82.45           H
ATOM   1030  HN  MET A  82      -5.622   4.699 -21.896  1.00 82.45           H
ATOM   1031  N   THR A  83      -4.412   3.129 -19.252  1.00 82.22           N
ATOM   1032  CA  THR A  83      -3.541   2.309 -18.426  1.00 82.22           C
ATOM   1033  C   THR A  83      -2.304   3.104 -18.003  1.00 82.22           C
ATOM   1034  O   THR A  83      -1.915   3.080 -16.837  1.00 82.22           O
ATOM   1035  HA  THR A  83      -4.079   2.047 -17.515  1.00 82.22           H
ATOM   1036  CB  THR A  83      -3.209   1.037 -19.207  1.00 82.22           C
ATOM   1037  HB  THR A  83      -2.656   1.272 -20.117  1.00 82.22           H
ATOM   1038  OG1 THR A  83      -4.472   0.407 -19.400  1.00 82.22           O
ATOM   1039  HG1 THR A  83      -5.206   1.007 -19.079  1.00 82.22           H
ATOM   1040  CG2 THR A  83      -2.414   0.029 -18.374  1.00 82.22           C
ATOM   1041 1HG2 THR A  83      -2.995  -0.257 -17.498  1.00 82.22           H
ATOM   1042 2HG2 THR A  83      -1.475   0.482 -18.055  1.00 82.22           H
ATOM   1043 3HG2 THR A  83      -2.204  -0.855 -18.976  1.00 82.22           H
ATOM   1044  HN  THR A  83      -4.650   2.731 -20.138  1.00 82.22           H
ATOM   1045  N   ASP A  84      -1.720   3.789 -18.975  1.00 83.85           N
ATOM   1046  CA  ASP A  84      -0.474   4.500 -18.745  1.00 83.85           C
ATOM   1047  C   ASP A  84      -0.699   5.586 -17.690  1.00 83.85           C
ATOM   1048  O   ASP A  84       0.180   5.853 -16.873  1.00 83.85           O
ATOM   1049  HA  ASP A  84       0.234   3.739 -18.415  1.00 83.85           H
ATOM   1050  CB  ASP A  84       0.018   5.179 -20.025  1.00 83.85           C
ATOM   1051 1HB  ASP A  84      -0.690   5.952 -20.326  1.00 83.85           H
ATOM   1052 2HB  ASP A  84       0.970   5.675 -19.835  1.00 83.85           H
ATOM   1053  CG  ASP A  84       0.183   4.162 -21.156  1.00 83.85           C
ATOM   1054  OD1 ASP A  84       0.853   3.137 -20.904  1.00 83.85           O
ATOM   1055  OD2 ASP A  84      -0.364   4.433 -22.247  1.00 83.85           O
ATOM   1056  HN  ASP A  84      -2.083   3.862 -19.904  1.00 83.85           H
ATOM   1057  N   MET A  85      -1.881   6.182 -17.744  1.00 88.79           N
ATOM   1058  CA  MET A  85      -2.227   7.242 -16.812  1.00 88.79           C
ATOM   1059  C   MET A  85      -2.252   6.722 -15.374  1.00 88.79           C
ATOM   1060  O   MET A  85      -1.744   7.376 -14.464  1.00 88.79           O
ATOM   1061  HA  MET A  85      -1.445   7.994 -16.920  1.00 88.79           H
ATOM   1062  CB  MET A  85      -3.601   7.811 -17.173  1.00 88.79           C
ATOM   1063 1HB  MET A  85      -3.608   8.117 -18.219  1.00 88.79           H
ATOM   1064 2HB  MET A  85      -4.359   7.036 -17.063  1.00 88.79           H
ATOM   1065  CG  MET A  85      -3.950   9.006 -16.284  1.00 88.79           C
ATOM   1066 1HG  MET A  85      -4.943   9.379 -16.536  1.00 88.79           H
ATOM   1067 2HG  MET A  85      -3.982   8.696 -15.240  1.00 88.79           H
ATOM   1068  SD  MET A  85      -2.741  10.301 -16.499  1.00 88.79           S
ATOM   1069  CE  MET A  85      -3.128  10.814 -18.164  1.00 88.79           C
ATOM   1070 1HE  MET A  85      -2.999   9.971 -18.843  1.00 88.79           H
ATOM   1071 2HE  MET A  85      -4.160  11.161 -18.207  1.00 88.79           H
ATOM   1072 3HE  MET A  85      -2.460  11.623 -18.459  1.00 88.79           H
ATOM   1073  HN  MET A  85      -2.594   5.952 -18.406  1.00 88.79           H
ATOM   1074  N   PHE A  86      -2.847   5.549 -15.212  1.00 89.35           N
ATOM   1075  CA  PHE A  86      -2.941   4.931 -13.901  1.00 89.35           C
ATOM   1076  C   PHE A  86      -1.568   4.461 -13.417  1.00 89.35           C
ATOM   1077  O   PHE A  86      -1.252   4.569 -12.233  1.00 89.35           O
ATOM   1078  HA  PHE A  86      -3.326   5.686 -13.215  1.00 89.35           H
ATOM   1079  CB  PHE A  86      -3.862   3.718 -14.042  1.00 89.35           C
ATOM   1080 1HB  PHE A  86      -3.472   3.068 -14.825  1.00 89.35           H
ATOM   1081 2HB  PHE A  86      -3.840   3.148 -13.114  1.00 89.35           H
ATOM   1082  CG  PHE A  86      -5.313   4.074 -14.370  1.00 89.35           C
ATOM   1083  CD1 PHE A  86      -5.889   5.170 -13.808  1.00 89.35           C
ATOM   1084  HD1 PHE A  86      -5.316   5.795 -13.123  1.00 89.35           H
ATOM   1085  CD2 PHE A  86      -6.028   3.294 -15.225  1.00 89.35           C
ATOM   1086  HD2 PHE A  86      -5.567   2.415 -15.676  1.00 89.35           H
ATOM   1087  CE1 PHE A  86      -7.236   5.500 -14.112  1.00 89.35           C
ATOM   1088  HE1 PHE A  86      -7.697   6.379 -13.661  1.00 89.35           H
ATOM   1089  CE2 PHE A  86      -7.375   3.624 -15.530  1.00 89.35           C
ATOM   1090  HE2 PHE A  86      -7.948   2.999 -16.215  1.00 89.35           H
ATOM   1091  CZ  PHE A  86      -7.951   4.720 -14.967  1.00 89.35           C
ATOM   1092  HZ  PHE A  86      -8.985   4.974 -15.201  1.00 89.35           H
ATOM   1093  HN  PHE A  86      -3.260   5.025 -15.957  1.00 89.35           H
ATOM   1094  N   LEU A  87      -0.788   3.948 -14.358  1.00 87.26           N
ATOM   1095  CA  LEU A  87       0.549   3.473 -14.046  1.00 87.26           C
ATOM   1096  C   LEU A  87       1.392   4.640 -13.527  1.00 87.26           C
ATOM   1097  O   LEU A  87       2.202   4.469 -12.618  1.00 87.26           O
ATOM   1098  HA  LEU A  87       0.456   2.734 -13.250  1.00 87.26           H
ATOM   1099  CB  LEU A  87       1.161   2.762 -15.254  1.00 87.26           C
ATOM   1100 1HB  LEU A  87       1.056   3.410 -16.124  1.00 87.26           H
ATOM   1101 2HB  LEU A  87       2.229   2.639 -15.076  1.00 87.26           H
ATOM   1102  CG  LEU A  87       0.569   1.394 -15.598  1.00 87.26           C
ATOM   1103  HG  LEU A  87      -0.486   1.528 -15.836  1.00 87.26           H
ATOM   1104  CD1 LEU A  87       1.241   0.802 -16.839  1.00 87.26           C
ATOM   1105 1HD1 LEU A  87       1.091   1.471 -17.687  1.00 87.26           H
ATOM   1106 2HD1 LEU A  87       2.308   0.685 -16.654  1.00 87.26           H
ATOM   1107 3HD1 LEU A  87       0.801  -0.170 -17.061  1.00 87.26           H
ATOM   1108  CD2 LEU A  87       0.645   0.447 -14.399  1.00 87.26           C
ATOM   1109 1HD2 LEU A  87       1.687   0.313 -14.106  1.00 87.26           H
ATOM   1110 2HD2 LEU A  87       0.085   0.870 -13.565  1.00 87.26           H
ATOM   1111 3HD2 LEU A  87       0.218  -0.519 -14.670  1.00 87.26           H
ATOM   1112  HN  LEU A  87      -1.056   3.855 -15.317  1.00 87.26           H
ATOM   1113  N   LEU A  88       1.171   5.801 -14.127  1.00 90.83           N
ATOM   1114  CA  LEU A  88       1.876   7.002 -13.714  1.00 90.83           C
ATOM   1115  C   LEU A  88       1.530   7.316 -12.257  1.00 90.83           C
ATOM   1116  O   LEU A  88       2.422   7.496 -11.429  1.00 90.83           O
ATOM   1117  HA  LEU A  88       2.943   6.794 -13.779  1.00 90.83           H
ATOM   1118  CB  LEU A  88       1.580   8.154 -14.677  1.00 90.83           C
ATOM   1119 1HB  LEU A  88       1.986   7.896 -15.656  1.00 90.83           H
ATOM   1120 2HB  LEU A  88       0.499   8.237 -14.792  1.00 90.83           H
ATOM   1121  CG  LEU A  88       2.129   9.524 -14.273  1.00 90.83           C
ATOM   1122  HG  LEU A  88       1.842   9.715 -13.239  1.00 90.83           H
ATOM   1123  CD1 LEU A  88       3.658   9.540 -14.329  1.00 90.83           C
ATOM   1124 1HD1 LEU A  88       4.054   8.789 -13.645  1.00 90.83           H
ATOM   1125 2HD1 LEU A  88       3.987   9.318 -15.344  1.00 90.83           H
ATOM   1126 3HD1 LEU A  88       4.021  10.525 -14.037  1.00 90.83           H
ATOM   1127  CD2 LEU A  88       1.512  10.635 -15.126  1.00 90.83           C
ATOM   1128 1HD2 LEU A  88       1.747  10.460 -16.176  1.00 90.83           H
ATOM   1129 2HD2 LEU A  88       0.431  10.638 -14.991  1.00 90.83           H
ATOM   1130 3HD2 LEU A  88       1.920  11.598 -14.818  1.00 90.83           H
ATOM   1131  HN  LEU A  88       0.526   5.926 -14.881  1.00 90.83           H
ATOM   1132  N   ASN A  89       0.234   7.370 -11.988  1.00 93.60           N
ATOM   1133  CA  ASN A  89      -0.242   7.785 -10.679  1.00 93.60           C
ATOM   1134  C   ASN A  89       0.173   6.744  -9.637  1.00 93.60           C
ATOM   1135  O   ASN A  89       0.387   7.078  -8.473  1.00 93.60           O
ATOM   1136  HA  ASN A  89       0.218   8.758 -10.502  1.00 93.60           H
ATOM   1137  CB  ASN A  89      -1.768   7.895 -10.657  1.00 93.60           C
ATOM   1138 1HB  ASN A  89      -2.203   7.071 -11.223  1.00 93.60           H
ATOM   1139 2HB  ASN A  89      -2.128   7.802  -9.632  1.00 93.60           H
ATOM   1140  CG  ASN A  89      -2.230   9.228 -11.248  1.00 93.60           C
ATOM   1141  OD1 ASN A  89      -2.482  10.193 -10.546  1.00 93.60           O
ATOM   1142  ND2 ASN A  89      -2.327   9.227 -12.574  1.00 93.60           N
ATOM   1143 1HD2 ASN A  89      -2.105   8.401 -13.091  1.00 93.60           H
ATOM   1144 2HD2 ASN A  89      -2.622  10.053 -13.054  1.00 93.60           H
ATOM   1145  HN  ASN A  89      -0.484   7.138 -12.644  1.00 93.60           H
ATOM   1146  N   LEU A  90       0.273   5.504 -10.093  1.00 91.67           N
ATOM   1147  CA  LEU A  90       0.675   4.416  -9.219  1.00 91.67           C
ATOM   1148  C   LEU A  90       2.116   4.644  -8.757  1.00 91.67           C
ATOM   1149  O   LEU A  90       2.426   4.484  -7.577  1.00 91.67           O
ATOM   1150  HA  LEU A  90       0.024   4.440  -8.345  1.00 91.67           H
ATOM   1151  CB  LEU A  90       0.457   3.067  -9.908  1.00 91.67           C
ATOM   1152 1HB  LEU A  90      -0.524   3.079 -10.383  1.00 91.67           H
ATOM   1153 2HB  LEU A  90       1.196   2.964 -10.703  1.00 91.67           H
ATOM   1154  CG  LEU A  90       0.542   1.833  -9.008  1.00 91.67           C
ATOM   1155  HG  LEU A  90       1.363   1.977  -8.306  1.00 91.67           H
ATOM   1156  CD1 LEU A  90      -0.735   1.669  -8.181  1.00 91.67           C
ATOM   1157 1HD1 LEU A  90      -0.878   2.549  -7.554  1.00 91.67           H
ATOM   1158 2HD1 LEU A  90      -1.589   1.556  -8.849  1.00 91.67           H
ATOM   1159 3HD1 LEU A  90      -0.648   0.784  -7.550  1.00 91.67           H
ATOM   1160  CD2 LEU A  90       0.860   0.579  -9.825  1.00 91.67           C
ATOM   1161 1HD2 LEU A  90       0.076   0.419 -10.565  1.00 91.67           H
ATOM   1162 2HD2 LEU A  90       1.817   0.708 -10.331  1.00 91.67           H
ATOM   1163 3HD2 LEU A  90       0.915  -0.284  -9.160  1.00 91.67           H
ATOM   1164  HN  LEU A  90       0.085   5.239 -11.039  1.00 91.67           H
ATOM   1165  N   ALA A  91       2.958   5.014  -9.711  1.00 93.63           N
ATOM   1166  CA  ALA A  91       4.364   5.237  -9.422  1.00 93.63           C
ATOM   1167  C   ALA A  91       4.504   6.434  -8.480  1.00 93.63           C
ATOM   1168  O   ALA A  91       5.362   6.438  -7.598  1.00 93.63           O
ATOM   1169  HA  ALA A  91       4.746   4.346  -8.923  1.00 93.63           H
ATOM   1170  CB  ALA A  91       5.129   5.434 -10.732  1.00 93.63           C
ATOM   1171 1HB  ALA A  91       5.022   4.545 -11.353  1.00 93.63           H
ATOM   1172 2HB  ALA A  91       4.726   6.297 -11.262  1.00 93.63           H
ATOM   1173 3HB  ALA A  91       6.184   5.601 -10.516  1.00 93.63           H
ATOM   1174  HN  ALA A  91       2.693   5.162 -10.664  1.00 93.63           H
ATOM   1175  N   ILE A  92       3.648   7.422  -8.698  1.00 95.15           N
ATOM   1176  CA  ILE A  92       3.661   8.619  -7.875  1.00 95.15           C
ATOM   1177  C   ILE A  92       3.292   8.249  -6.437  1.00 95.15           C
ATOM   1178  O   ILE A  92       3.950   8.683  -5.493  1.00 95.15           O
ATOM   1179  HA  ILE A  92       4.680   9.008  -7.881  1.00 95.15           H
ATOM   1180  CB  ILE A  92       2.762   9.697  -8.483  1.00 95.15           C
ATOM   1181  HB  ILE A  92       1.799   9.244  -8.720  1.00 95.15           H
ATOM   1182  CG1 ILE A  92       3.347  10.224  -9.795  1.00 95.15           C
ATOM   1183 1HG1 ILE A  92       4.235  10.822  -9.587  1.00 95.15           H
ATOM   1184 2HG1 ILE A  92       3.665   9.388 -10.418  1.00 95.15           H
ATOM   1185  CG2 ILE A  92       2.498  10.822  -7.480  1.00 95.15           C
ATOM   1186 1HG2 ILE A  92       2.007  10.413  -6.597  1.00 95.15           H
ATOM   1187 2HG2 ILE A  92       3.444  11.279  -7.190  1.00 95.15           H
ATOM   1188 3HG2 ILE A  92       1.856  11.574  -7.938  1.00 95.15           H
ATOM   1189  CD1 ILE A  92       2.322  11.071 -10.552  1.00 95.15           C
ATOM   1190 1HD1 ILE A  92       1.446  10.463 -10.780  1.00 95.15           H
ATOM   1191 2HD1 ILE A  92       2.025  11.919  -9.935  1.00 95.15           H
ATOM   1192 3HD1 ILE A  92       2.764  11.433 -11.480  1.00 95.15           H
ATOM   1193  HN  ILE A  92       2.956   7.412  -9.420  1.00 95.15           H
ATOM   1194  N   ALA A  93       2.242   7.451  -6.317  1.00 94.81           N
ATOM   1195  CA  ALA A  93       1.751   7.053  -5.008  1.00 94.81           C
ATOM   1196  C   ALA A  93       2.863   6.323  -4.252  1.00 94.81           C
ATOM   1197  O   ALA A  93       3.106   6.601  -3.079  1.00 94.81           O
ATOM   1198  HA  ALA A  93       1.487   7.959  -4.463  1.00 94.81           H
ATOM   1199  CB  ALA A  93       0.496   6.193  -5.173  1.00 94.81           C
ATOM   1200 1HB  ALA A  93      -0.273   6.768  -5.690  1.00 94.81           H
ATOM   1201 2HB  ALA A  93       0.739   5.305  -5.756  1.00 94.81           H
ATOM   1202 3HB  ALA A  93       0.128   5.895  -4.192  1.00 94.81           H
ATOM   1203  HN  ALA A  93       1.730   7.080  -7.091  1.00 94.81           H
ATOM   1204  N   ASP A  94       3.507   5.403  -4.955  1.00 93.70           N
ATOM   1205  CA  ASP A  94       4.558   4.601  -4.352  1.00 93.70           C
ATOM   1206  C   ASP A  94       5.675   5.521  -3.856  1.00 93.70           C
ATOM   1207  O   ASP A  94       6.174   5.354  -2.744  1.00 93.70           O
ATOM   1208  HA  ASP A  94       4.074   4.058  -3.540  1.00 93.70           H
ATOM   1209  CB  ASP A  94       5.162   3.630  -5.369  1.00 93.70           C
ATOM   1210 1HB  ASP A  94       5.293   4.135  -6.326  1.00 93.70           H
ATOM   1211 2HB  ASP A  94       6.151   3.317  -5.035  1.00 93.70           H
ATOM   1212  CG  ASP A  94       4.267   2.402  -5.552  1.00 93.70           C
ATOM   1213  OD1 ASP A  94       3.565   2.061  -4.576  1.00 93.70           O
ATOM   1214  OD2 ASP A  94       4.307   1.833  -6.665  1.00 93.70           O
ATOM   1215  HN  ASP A  94       3.322   5.203  -5.917  1.00 93.70           H
ATOM   1216  N   LEU A  95       6.036   6.472  -4.705  1.00 96.10           N
ATOM   1217  CA  LEU A  95       7.123   7.384  -4.390  1.00 96.10           C
ATOM   1218  C   LEU A  95       6.798   8.128  -3.093  1.00 96.10           C
ATOM   1219  O   LEU A  95       7.654   8.263  -2.220  1.00 96.10           O
ATOM   1220  HA  LEU A  95       8.017   6.782  -4.228  1.00 96.10           H
ATOM   1221  CB  LEU A  95       7.407   8.308  -5.575  1.00 96.10           C
ATOM   1222 1HB  LEU A  95       6.455   8.646  -5.984  1.00 96.10           H
ATOM   1223 2HB  LEU A  95       7.926   9.192  -5.205  1.00 96.10           H
ATOM   1224  CG  LEU A  95       8.233   7.705  -6.713  1.00 96.10           C
ATOM   1225  HG  LEU A  95       7.716   6.818  -7.078  1.00 96.10           H
ATOM   1226  CD1 LEU A  95       8.343   8.680  -7.887  1.00 96.10           C
ATOM   1227 1HD1 LEU A  95       7.346   8.909  -8.263  1.00 96.10           H
ATOM   1228 2HD1 LEU A  95       8.826   9.598  -7.553  1.00 96.10           H
ATOM   1229 3HD1 LEU A  95       8.936   8.226  -8.682  1.00 96.10           H
ATOM   1230  CD2 LEU A  95       9.607   7.253  -6.213  1.00 96.10           C
ATOM   1231 1HD2 LEU A  95      10.145   8.109  -5.805  1.00 96.10           H
ATOM   1232 2HD2 LEU A  95       9.481   6.500  -5.435  1.00 96.10           H
ATOM   1233 3HD2 LEU A  95      10.174   6.828  -7.041  1.00 96.10           H
ATOM   1234  HN  LEU A  95       5.600   6.625  -5.592  1.00 96.10           H
ATOM   1235  N   LEU A  96       5.560   8.593  -3.009  1.00 95.30           N
ATOM   1236  CA  LEU A  96       5.146   9.420  -1.888  1.00 95.30           C
ATOM   1237  C   LEU A  96       5.369   8.653  -0.583  1.00 95.30           C
ATOM   1238  O   LEU A  96       5.797   9.229   0.415  1.00 95.30           O
ATOM   1239  HA  LEU A  96       5.784  10.304  -1.882  1.00 95.30           H
ATOM   1240  CB  LEU A  96       3.707   9.901  -2.081  1.00 95.30           C
ATOM   1241 1HB  LEU A  96       3.094   9.047  -2.368  1.00 95.30           H
ATOM   1242 2HB  LEU A  96       3.331  10.254  -1.120  1.00 95.30           H
ATOM   1243  CG  LEU A  96       3.503  11.011  -3.114  1.00 95.30           C
ATOM   1244  HG  LEU A  96       3.804  10.628  -4.090  1.00 95.30           H
ATOM   1245  CD1 LEU A  96       2.027  11.400  -3.217  1.00 95.30           C
ATOM   1246 1HD1 LEU A  96       1.442  10.531  -3.517  1.00 95.30           H
ATOM   1247 2HD1 LEU A  96       1.677  11.757  -2.248  1.00 95.30           H
ATOM   1248 3HD1 LEU A  96       1.911  12.190  -3.959  1.00 95.30           H
ATOM   1249  CD2 LEU A  96       4.394  12.216  -2.808  1.00 95.30           C
ATOM   1250 1HD2 LEU A  96       4.148  12.609  -1.821  1.00 95.30           H
ATOM   1251 2HD2 LEU A  96       5.440  11.909  -2.826  1.00 95.30           H
ATOM   1252 3HD2 LEU A  96       4.229  12.990  -3.558  1.00 95.30           H
ATOM   1253  HN  LEU A  96       4.848   8.413  -3.687  1.00 95.30           H
ATOM   1254  N   PHE A  97       5.068   7.363  -0.634  1.00 94.94           N
ATOM   1255  CA  PHE A  97       5.225   6.512   0.533  1.00 94.94           C
ATOM   1256  C   PHE A  97       6.704   6.258   0.832  1.00 94.94           C
ATOM   1257  O   PHE A  97       7.139   6.381   1.976  1.00 94.94           O
ATOM   1258  HA  PHE A  97       4.770   7.032   1.376  1.00 94.94           H
ATOM   1259  CB  PHE A  97       4.546   5.179   0.209  1.00 94.94           C
ATOM   1260 1HB  PHE A  97       3.466   5.325   0.206  1.00 94.94           H
ATOM   1261 2HB  PHE A  97       4.829   4.874  -0.798  1.00 94.94           H
ATOM   1262  CG  PHE A  97       4.892   4.052   1.184  1.00 94.94           C
ATOM   1263  CD1 PHE A  97       5.487   2.917   0.727  1.00 94.94           C
ATOM   1264  HD1 PHE A  97       5.718   2.811  -0.332  1.00 94.94           H
ATOM   1265  CD2 PHE A  97       4.604   4.184   2.506  1.00 94.94           C
ATOM   1266  HD2 PHE A  97       4.126   5.093   2.872  1.00 94.94           H
ATOM   1267  CE1 PHE A  97       5.808   1.871   1.632  1.00 94.94           C
ATOM   1268  HE1 PHE A  97       6.285   0.961   1.266  1.00 94.94           H
ATOM   1269  CE2 PHE A  97       4.924   3.137   3.411  1.00 94.94           C
ATOM   1270  HE2 PHE A  97       4.693   3.243   4.471  1.00 94.94           H
ATOM   1271  CZ  PHE A  97       5.520   2.003   2.955  1.00 94.94           C
ATOM   1272  HZ  PHE A  97       5.766   1.200   3.649  1.00 94.94           H
ATOM   1273  HN  PHE A  97       4.725   6.901  -1.451  1.00 94.94           H
ATOM   1274  N   LEU A  98       7.435   5.908  -0.216  1.00 96.02           N
ATOM   1275  CA  LEU A  98       8.813   5.475  -0.056  1.00 96.02           C
ATOM   1276  C   LEU A  98       9.605   6.566   0.666  1.00 96.02           C
ATOM   1277  O   LEU A  98      10.489   6.268   1.469  1.00 96.02           O
ATOM   1278  HA  LEU A  98       8.804   4.582   0.570  1.00 96.02           H
ATOM   1279  CB  LEU A  98       9.408   5.074  -1.407  1.00 96.02           C
ATOM   1280 1HB  LEU A  98       9.230   5.884  -2.115  1.00 96.02           H
ATOM   1281 2HB  LEU A  98      10.489   4.983  -1.293  1.00 96.02           H
ATOM   1282  CG  LEU A  98       8.876   3.775  -2.016  1.00 96.02           C
ATOM   1283  HG  LEU A  98       7.792   3.765  -1.905  1.00 96.02           H
ATOM   1284  CD1 LEU A  98       9.177   3.709  -3.515  1.00 96.02           C
ATOM   1285 1HD1 LEU A  98       8.703   4.551  -4.019  1.00 96.02           H
ATOM   1286 2HD1 LEU A  98      10.255   3.753  -3.672  1.00 96.02           H
ATOM   1287 3HD1 LEU A  98       8.788   2.776  -3.923  1.00 96.02           H
ATOM   1288  CD2 LEU A  98       9.419   2.556  -1.268  1.00 96.02           C
ATOM   1289 1HD2 LEU A  98      10.508   2.549  -1.326  1.00 96.02           H
ATOM   1290 2HD2 LEU A  98       9.112   2.604  -0.224  1.00 96.02           H
ATOM   1291 3HD2 LEU A  98       9.026   1.647  -1.722  1.00 96.02           H
ATOM   1292  HN  LEU A  98       7.102   5.918  -1.159  1.00 96.02           H
ATOM   1293  N   VAL A  99       9.262   7.807   0.355  1.00 96.39           N
ATOM   1294  CA  VAL A  99       9.968   8.943   0.922  1.00 96.39           C
ATOM   1295  C   VAL A  99       9.803   8.934   2.443  1.00 96.39           C
ATOM   1296  O   VAL A  99      10.559   9.591   3.157  1.00 96.39           O
ATOM   1297  HA  VAL A  99      11.025   8.826   0.683  1.00 96.39           H
ATOM   1298  CB  VAL A  99       9.477  10.240   0.275  1.00 96.39           C
ATOM   1299  HB  VAL A  99       8.389  10.260   0.349  1.00 96.39           H
ATOM   1300  CG1 VAL A  99      10.021  11.463   1.017  1.00 96.39           C
ATOM   1301 1HG1 VAL A  99       9.684  11.439   2.053  1.00 96.39           H
ATOM   1302 2HG1 VAL A  99      11.111  11.449   0.989  1.00 96.39           H
ATOM   1303 3HG1 VAL A  99       9.656  12.371   0.536  1.00 96.39           H
ATOM   1304  CG2 VAL A  99       9.848  10.288  -1.208  1.00 96.39           C
ATOM   1305 1HG2 VAL A  99      10.931  10.233  -1.313  1.00 96.39           H
ATOM   1306 2HG2 VAL A  99       9.390   9.444  -1.725  1.00 96.39           H
ATOM   1307 3HG2 VAL A  99       9.487  11.220  -1.643  1.00 96.39           H
ATOM   1308  HN  VAL A  99       8.517   8.041  -0.270  1.00 96.39           H
ATOM   1309  N   THR A 100       8.810   8.182   2.894  1.00 95.70           N
ATOM   1310  CA  THR A 100       8.497   8.127   4.312  1.00 95.70           C
ATOM   1311  C   THR A 100       9.347   7.059   5.004  1.00 95.70           C
ATOM   1312  O   THR A 100       9.489   7.070   6.226  1.00 95.70           O
ATOM   1313  HA  THR A 100       8.760   9.085   4.760  1.00 95.70           H
ATOM   1314  CB  THR A 100       6.992   7.892   4.455  1.00 95.70           C
ATOM   1315  HB  THR A 100       6.655   8.130   5.465  1.00 95.70           H
ATOM   1316  OG1 THR A 100       6.811   6.538   4.049  1.00 95.70           O
ATOM   1317  HG1 THR A 100       6.713   6.489   3.055  1.00 95.70           H
ATOM   1318  CG2 THR A 100       6.175   8.697   3.443  1.00 95.70           C
ATOM   1319 1HG2 THR A 100       6.464   8.410   2.432  1.00 95.70           H
ATOM   1320 2HG2 THR A 100       6.364   9.761   3.587  1.00 95.70           H
ATOM   1321 3HG2 THR A 100       5.114   8.494   3.588  1.00 95.70           H
ATOM   1322  HN  THR A 100       8.225   7.618   2.310  1.00 95.70           H
ATOM   1323  N   LEU A 101       9.890   6.163   4.193  1.00 95.47           N
ATOM   1324  CA  LEU A 101      10.569   4.991   4.720  1.00 95.47           C
ATOM   1325  C   LEU A 101      11.798   5.435   5.517  1.00 95.47           C
ATOM   1326  O   LEU A 101      12.084   4.885   6.579  1.00 95.47           O
ATOM   1327  HA  LEU A 101       9.879   4.492   5.400  1.00 95.47           H
ATOM   1328  CB  LEU A 101      10.889   4.006   3.594  1.00 95.47           C
ATOM   1329 1HB  LEU A 101      11.397   4.548   2.797  1.00 95.47           H
ATOM   1330 2HB  LEU A 101      11.593   3.266   3.975  1.00 95.47           H
ATOM   1331  CG  LEU A 101       9.693   3.268   2.989  1.00 95.47           C
ATOM   1332  HG  LEU A 101       9.053   4.000   2.497  1.00 95.47           H
ATOM   1333  CD1 LEU A 101      10.147   2.272   1.920  1.00 95.47           C
ATOM   1334 1HD1 LEU A 101      10.667   2.806   1.124  1.00 95.47           H
ATOM   1335 2HD1 LEU A 101      10.820   1.540   2.367  1.00 95.47           H
ATOM   1336 3HD1 LEU A 101       9.277   1.761   1.506  1.00 95.47           H
ATOM   1337  CD2 LEU A 101       8.855   2.596   4.079  1.00 95.47           C
ATOM   1338 1HD2 LEU A 101       9.471   1.878   4.621  1.00 95.47           H
ATOM   1339 2HD2 LEU A 101       8.485   3.353   4.771  1.00 95.47           H
ATOM   1340 3HD2 LEU A 101       8.012   2.079   3.621  1.00 95.47           H
ATOM   1341  HN  LEU A 101       9.871   6.228   3.196  1.00 95.47           H
ATOM   1342  N   PRO A 102      12.542   6.432   5.021  1.00 95.55           N
ATOM   1343  CA  PRO A 102      13.733   6.909   5.730  1.00 95.55           C
ATOM   1344  C   PRO A 102      13.436   7.273   7.176  1.00 95.55           C
ATOM   1345  O   PRO A 102      14.219   6.959   8.071  1.00 95.55           O
ATOM   1346  HA  PRO A 102      14.479   6.117   5.783  1.00 95.55           H
ATOM   1347  CB  PRO A 102      14.174   8.128   4.917  1.00 95.55           C
ATOM   1348 1HB  PRO A 102      13.737   9.048   5.304  1.00 95.55           H
ATOM   1349 2HB  PRO A 102      15.257   8.255   4.942  1.00 95.55           H
ATOM   1350  CG  PRO A 102      13.676   7.814   3.511  1.00 95.55           C
ATOM   1351 1HG  PRO A 102      13.596   8.713   2.901  1.00 95.55           H
ATOM   1352 2HG  PRO A 102      14.353   7.143   2.982  1.00 95.55           H
ATOM   1353  CD  PRO A 102      12.321   7.174   3.767  1.00 95.55           C
ATOM   1354 1HD  PRO A 102      11.535   7.921   3.877  1.00 95.55           H
ATOM   1355 2HD  PRO A 102      12.022   6.519   2.948  1.00 95.55           H
ATOM   1356  N   PHE A 103      12.302   7.932   7.366  1.00 94.99           N
ATOM   1357  CA  PHE A 103      11.919   8.395   8.689  1.00 94.99           C
ATOM   1358  C   PHE A 103      11.589   7.218   9.608  1.00 94.99           C
ATOM   1359  O   PHE A 103      11.932   7.232  10.789  1.00 94.99           O
ATOM   1360  HA  PHE A 103      12.767   8.946   9.097  1.00 94.99           H
ATOM   1361  CB  PHE A 103      10.668   9.258   8.515  1.00 94.99           C
ATOM   1362 1HB  PHE A 103       9.907   8.676   7.995  1.00 94.99           H
ATOM   1363 2HB  PHE A 103      10.266   9.500   9.500  1.00 94.99           H
ATOM   1364  CG  PHE A 103      10.910  10.558   7.746  1.00 94.99           C
ATOM   1365  CD1 PHE A 103      11.275  11.685   8.413  1.00 94.99           C
ATOM   1366  HD1 PHE A 103      11.396  11.663   9.496  1.00 94.99           H
ATOM   1367  CD2 PHE A 103      10.760  10.587   6.395  1.00 94.99           C
ATOM   1368  HD2 PHE A 103      10.467   9.683   5.860  1.00 94.99           H
ATOM   1369  CE1 PHE A 103      11.500  12.892   7.699  1.00 94.99           C
ATOM   1370  HE1 PHE A 103      11.793  13.795   8.234  1.00 94.99           H
ATOM   1371  CE2 PHE A 103      10.985  11.793   5.680  1.00 94.99           C
ATOM   1372  HE2 PHE A 103      10.864  11.816   4.597  1.00 94.99           H
ATOM   1373  CZ  PHE A 103      11.350  12.920   6.348  1.00 94.99           C
ATOM   1374  HZ  PHE A 103      11.523  13.846   5.800  1.00 94.99           H
ATOM   1375  HN  PHE A 103      11.653   8.149   6.638  1.00 94.99           H
ATOM   1376  N   TRP A 104      10.927   6.226   9.031  1.00 93.26           N
ATOM   1377  CA  TRP A 104      10.574   5.029   9.776  1.00 93.26           C
ATOM   1378  C   TRP A 104      11.871   4.337  10.201  1.00 93.26           C
ATOM   1379  O   TRP A 104      11.950   3.773  11.291  1.00 93.26           O
ATOM   1380  HA  TRP A 104      10.011   5.337  10.656  1.00 93.26           H
ATOM   1381  CB  TRP A 104       9.655   4.123   8.954  1.00 93.26           C
ATOM   1382 1HB  TRP A 104      10.027   4.078   7.930  1.00 93.26           H
ATOM   1383 2HB  TRP A 104       9.705   3.111   9.356  1.00 93.26           H
ATOM   1384  CG  TRP A 104       8.194   4.575   8.931  1.00 93.26           C
ATOM   1385  CD1 TRP A 104       7.467   4.964   7.875  1.00 93.26           C
ATOM   1386  HD1 TRP A 104       7.844   5.008   6.853  1.00 93.26           H
ATOM   1387  CD2 TRP A 104       7.305   4.669  10.065  1.00 93.26           C
ATOM   1388  NE1 TRP A 104       6.180   5.301   8.243  1.00 93.26           N
ATOM   1389  HE1 TRP A 104       5.454   5.620   7.633  1.00 93.26           H
ATOM   1390  CE2 TRP A 104       6.079   5.116   9.617  1.00 93.26           C
ATOM   1391  CE3 TRP A 104       7.530   4.386  11.423  1.00 93.26           C
ATOM   1392  HE3 TRP A 104       8.489   4.032  11.802  1.00 93.26           H
ATOM   1393  CZ2 TRP A 104       4.982   5.320  10.462  1.00 93.26           C
ATOM   1394  HZ2 TRP A 104       4.023   5.674  10.084  1.00 93.26           H
ATOM   1395  CZ3 TRP A 104       6.424   4.595  12.255  1.00 93.26           C
ATOM   1396  HZ3 TRP A 104       6.544   4.391  13.319  1.00 93.26           H
ATOM   1397  CH2 TRP A 104       5.183   5.045  11.820  1.00 93.26           C
ATOM   1398  HH2 TRP A 104       4.370   5.182  12.533  1.00 93.26           H
ATOM   1399  HN  TRP A 104      10.633   6.231   8.076  1.00 93.26           H
ATOM   1400  N   ALA A 105      12.857   4.404   9.317  1.00 94.76           N
ATOM   1401  CA  ALA A 105      14.123   3.734   9.557  1.00 94.76           C
ATOM   1402  C   ALA A 105      14.795   4.348  10.788  1.00 94.76           C
ATOM   1403  O   ALA A 105      15.269   3.627  11.665  1.00 94.76           O
ATOM   1404  HA  ALA A 105      13.911   2.683   9.756  1.00 94.76           H
ATOM   1405  CB  ALA A 105      14.998   3.832   8.306  1.00 94.76           C
ATOM   1406 1HB  ALA A 105      14.489   3.356   7.468  1.00 94.76           H
ATOM   1407 2HB  ALA A 105      15.181   4.881   8.072  1.00 94.76           H
ATOM   1408 3HB  ALA A 105      15.949   3.329   8.487  1.00 94.76           H
ATOM   1409  HN  ALA A 105      12.800   4.903   8.453  1.00 94.76           H
ATOM   1410  N   ILE A 106      14.814   5.672  10.813  1.00 94.24           N
ATOM   1411  CA  ILE A 106      15.447   6.391  11.906  1.00 94.24           C
ATOM   1412  C   ILE A 106      14.698   6.095  13.207  1.00 94.24           C
ATOM   1413  O   ILE A 106      15.317   5.854  14.242  1.00 94.24           O
ATOM   1414  HA  ILE A 106      16.465   6.013  11.999  1.00 94.24           H
ATOM   1415  CB  ILE A 106      15.546   7.882  11.580  1.00 94.24           C
ATOM   1416  HB  ILE A 106      14.573   8.220  11.224  1.00 94.24           H
ATOM   1417  CG1 ILE A 106      16.551   8.131  10.452  1.00 94.24           C
ATOM   1418 1HG1 ILE A 106      17.565   8.015  10.833  1.00 94.24           H
ATOM   1419 2HG1 ILE A 106      16.416   7.385   9.669  1.00 94.24           H
ATOM   1420  CG2 ILE A 106      15.877   8.697  12.832  1.00 94.24           C
ATOM   1421 1HG2 ILE A 106      15.093   8.553  13.576  1.00 94.24           H
ATOM   1422 2HG2 ILE A 106      16.831   8.364  13.241  1.00 94.24           H
ATOM   1423 3HG2 ILE A 106      15.942   9.753  12.572  1.00 94.24           H
ATOM   1424  CD1 ILE A 106      16.378   9.533   9.864  1.00 94.24           C
ATOM   1425 1HD1 ILE A 106      15.370   9.637   9.463  1.00 94.24           H
ATOM   1426 2HD1 ILE A 106      16.537  10.277  10.645  1.00 94.24           H
ATOM   1427 3HD1 ILE A 106      17.104   9.684   9.065  1.00 94.24           H
ATOM   1428  HN  ILE A 106      14.407   6.251  10.106  1.00 94.24           H
ATOM   1429  N   ALA A 107      13.377   6.121  13.111  1.00 93.04           N
ATOM   1430  CA  ALA A 107      12.538   5.954  14.286  1.00 93.04           C
ATOM   1431  C   ALA A 107      12.751   4.553  14.864  1.00 93.04           C
ATOM   1432  O   ALA A 107      12.689   4.363  16.078  1.00 93.04           O
ATOM   1433  HA  ALA A 107      12.849   6.693  15.024  1.00 93.04           H
ATOM   1434  CB  ALA A 107      11.078   6.215  13.912  1.00 93.04           C
ATOM   1435 1HB  ALA A 107      10.975   7.232  13.535  1.00 93.04           H
ATOM   1436 2HB  ALA A 107      10.769   5.508  13.141  1.00 93.04           H
ATOM   1437 3HB  ALA A 107      10.449   6.089  14.793  1.00 93.04           H
ATOM   1438  HN  ALA A 107      12.881   6.254  12.253  1.00 93.04           H
ATOM   1439  N   ALA A 108      12.998   3.609  13.968  1.00 92.62           N
ATOM   1440  CA  ALA A 108      13.185   2.226  14.370  1.00 92.62           C
ATOM   1441  C   ALA A 108      14.581   2.059  14.972  1.00 92.62           C
ATOM   1442  O   ALA A 108      14.776   1.256  15.884  1.00 92.62           O
ATOM   1443  HA  ALA A 108      12.440   1.998  15.133  1.00 92.62           H
ATOM   1444  CB  ALA A 108      12.955   1.308  13.168  1.00 92.62           C
ATOM   1445 1HB  ALA A 108      11.939   1.444  12.796  1.00 92.62           H
ATOM   1446 2HB  ALA A 108      13.666   1.557  12.380  1.00 92.62           H
ATOM   1447 3HB  ALA A 108      13.095   0.271  13.470  1.00 92.62           H
ATOM   1448  HN  ALA A 108      13.070   3.777  12.984  1.00 92.62           H
ATOM   1449  N   ALA A 109      15.517   2.830  14.438  1.00 92.17           N
ATOM   1450  CA  ALA A 109      16.912   2.688  14.821  1.00 92.17           C
ATOM   1451  C   ALA A 109      17.089   3.157  16.267  1.00 92.17           C
ATOM   1452  O   ALA A 109      17.927   2.629  16.996  1.00 92.17           O
ATOM   1453  HA  ALA A 109      17.168   1.630  14.757  1.00 92.17           H
ATOM   1454  CB  ALA A 109      17.792   3.468  13.842  1.00 92.17           C
ATOM   1455 1HB  ALA A 109      17.650   3.077  12.835  1.00 92.17           H
ATOM   1456 2HB  ALA A 109      17.514   4.522  13.865  1.00 92.17           H
ATOM   1457 3HB  ALA A 109      18.838   3.362  14.130  1.00 92.17           H
ATOM   1458  HN  ALA A 109      15.336   3.539  13.757  1.00 92.17           H
ATOM   1459  N   ASP A 110      16.287   4.144  16.638  1.00 87.99           N
ATOM   1460  CA  ASP A 110      16.430   4.776  17.938  1.00 87.99           C
ATOM   1461  C   ASP A 110      15.050   5.193  18.452  1.00 87.99           C
ATOM   1462  O   ASP A 110      14.357   4.404  19.092  1.00 87.99           O
ATOM   1463  HA  ASP A 110      16.900   4.024  18.572  1.00 87.99           H
ATOM   1464  CB  ASP A 110      17.301   6.030  17.849  1.00 87.99           C
ATOM   1465 1HB  ASP A 110      18.277   5.772  17.440  1.00 87.99           H
ATOM   1466 2HB  ASP A 110      16.846   6.745  17.162  1.00 87.99           H
ATOM   1467  CG  ASP A 110      17.474   6.677  19.225  1.00 87.99           C
ATOM   1468  OD1 ASP A 110      17.117   6.004  20.217  1.00 87.99           O
ATOM   1469  OD2 ASP A 110      17.960   7.828  19.254  1.00 87.99           O
ATOM   1470  HN  ASP A 110      15.552   4.512  16.068  1.00 87.99           H
ATOM   1471  N   GLN A 111      14.693   6.433  18.152  1.00 88.94           N
ATOM   1472  CA  GLN A 111      13.409   6.966  18.576  1.00 88.94           C
ATOM   1473  C   GLN A 111      12.934   8.045  17.601  1.00 88.94           C
ATOM   1474  O   GLN A 111      13.688   8.474  16.729  1.00 88.94           O
ATOM   1475  HA  GLN A 111      12.723   6.119  18.554  1.00 88.94           H
ATOM   1476  CB  GLN A 111      13.486   7.512  20.003  1.00 88.94           C
ATOM   1477 1HB  GLN A 111      12.504   7.869  20.313  1.00 88.94           H
ATOM   1478 2HB  GLN A 111      13.765   6.711  20.688  1.00 88.94           H
ATOM   1479  CG  GLN A 111      14.503   8.651  20.100  1.00 88.94           C
ATOM   1480 1HG  GLN A 111      15.487   8.292  19.797  1.00 88.94           H
ATOM   1481 2HG  GLN A 111      14.228   9.448  19.410  1.00 88.94           H
ATOM   1482  CD  GLN A 111      14.572   9.204  21.525  1.00 88.94           C
ATOM   1483  OE1 GLN A 111      13.570   9.399  22.192  1.00 88.94           O
ATOM   1484  NE2 GLN A 111      15.809   9.445  21.952  1.00 88.94           N
ATOM   1485 1HE2 GLN A 111      16.589   9.262  21.354  1.00 88.94           H
ATOM   1486 2HE2 GLN A 111      15.958   9.808  22.872  1.00 88.94           H
ATOM   1487  HN  GLN A 111      15.263   7.069  17.631  1.00 88.94           H
ATOM   1488  N   TRP A 112      11.686   8.452  17.781  1.00 91.55           N
ATOM   1489  CA  TRP A 112      11.100   9.470  16.926  1.00 91.55           C
ATOM   1490  C   TRP A 112      11.703  10.820  17.317  1.00 91.55           C
ATOM   1491  O   TRP A 112      11.371  11.372  18.366  1.00 91.55           O
ATOM   1492  HA  TRP A 112      11.361   9.230  15.895  1.00 91.55           H
ATOM   1493  CB  TRP A 112       9.573   9.448  17.015  1.00 91.55           C
ATOM   1494 1HB  TRP A 112       9.224   8.427  16.859  1.00 91.55           H
ATOM   1495 2HB  TRP A 112       9.274   9.736  18.023  1.00 91.55           H
ATOM   1496  CG  TRP A 112       8.877  10.369  16.010  1.00 91.55           C
ATOM   1497  CD1 TRP A 112       8.464  11.630  16.195  1.00 91.55           C
ATOM   1498  HD1 TRP A 112       8.578  12.182  17.128  1.00 91.55           H
ATOM   1499  CD2 TRP A 112       8.529  10.046  14.647  1.00 91.55           C
ATOM   1500  NE1 TRP A 112       7.877  12.142  15.056  1.00 91.55           N
ATOM   1501  HE1 TRP A 112       7.493  13.059  14.948  1.00 91.55           H
ATOM   1502  CE2 TRP A 112       7.918  11.148  14.085  1.00 91.55           C
ATOM   1503  CE3 TRP A 112       8.724   8.862  13.914  1.00 91.55           C
ATOM   1504  HE3 TRP A 112       9.203   7.979  14.336  1.00 91.55           H
ATOM   1505  CZ2 TRP A 112       7.451  11.175  12.765  1.00 91.55           C
ATOM   1506  HZ2 TRP A 112       6.972  12.059  12.343  1.00 91.55           H
ATOM   1507  CZ3 TRP A 112       8.252   8.906  12.597  1.00 91.55           C
ATOM   1508  HZ3 TRP A 112       8.378   8.013  11.984  1.00 91.55           H
ATOM   1509  CH2 TRP A 112       7.634  10.007  12.016  1.00 91.55           C
ATOM   1510  HH2 TRP A 112       7.294   9.961  10.981  1.00 91.55           H
ATOM   1511  HN  TRP A 112      11.080   8.099  18.494  1.00 91.55           H
ATOM   1512  N   LYS A 113      12.577  11.315  16.453  1.00 91.80           N
ATOM   1513  CA  LYS A 113      13.321  12.527  16.752  1.00 91.80           C
ATOM   1514  C   LYS A 113      12.632  13.720  16.087  1.00 91.80           C
ATOM   1515  O   LYS A 113      13.116  14.847  16.173  1.00 91.80           O
ATOM   1516  HA  LYS A 113      13.292  12.670  17.832  1.00 91.80           H
ATOM   1517  CB  LYS A 113      14.790  12.365  16.356  1.00 91.80           C
ATOM   1518 1HB  LYS A 113      14.860  12.119  15.296  1.00 91.80           H
ATOM   1519 2HB  LYS A 113      15.315  13.310  16.498  1.00 91.80           H
ATOM   1520  CG  LYS A 113      15.465  11.270  17.185  1.00 91.80           C
ATOM   1521 1HG  LYS A 113      15.421  11.531  18.242  1.00 91.80           H
ATOM   1522 2HG  LYS A 113      14.922  10.332  17.065  1.00 91.80           H
ATOM   1523  CD  LYS A 113      16.922  11.081  16.761  1.00 91.80           C
ATOM   1524 1HD  LYS A 113      16.969  10.864  15.693  1.00 91.80           H
ATOM   1525 2HD  LYS A 113      17.475  12.006  16.923  1.00 91.80           H
ATOM   1526  CE  LYS A 113      17.578   9.943  17.546  1.00 91.80           C
ATOM   1527 1HE  LYS A 113      17.538  10.160  18.614  1.00 91.80           H
ATOM   1528 2HE  LYS A 113      17.025   9.018  17.388  1.00 91.80           H
ATOM   1529  NZ  LYS A 113      18.985   9.765  17.123  1.00 91.80           N
ATOM   1530 1HZ  LYS A 113      19.396   8.990  17.632  1.00 91.80           H
ATOM   1531 2HZ  LYS A 113      19.017   9.571  16.128  1.00 91.80           H
ATOM   1532 3HZ  LYS A 113      19.507  10.613  17.319  1.00 91.80           H
ATOM   1533  HN  LYS A 113      12.780  10.902  15.565  1.00 91.80           H
ATOM   1534  N   PHE A 114      11.514  13.430  15.438  1.00 93.72           N
ATOM   1535  CA  PHE A 114      10.876  14.408  14.573  1.00 93.72           C
ATOM   1536  C   PHE A 114       9.647  15.020  15.248  1.00 93.72           C
ATOM   1537  O   PHE A 114       9.184  14.520  16.272  1.00 93.72           O
ATOM   1538  HA  PHE A 114      11.608  15.191  14.376  1.00 93.72           H
ATOM   1539  CB  PHE A 114      10.433  13.666  13.310  1.00 93.72           C
ATOM   1540 1HB  PHE A 114       9.611  12.996  13.564  1.00 93.72           H
ATOM   1541 2HB  PHE A 114      10.044  14.389  12.593  1.00 93.72           H
ATOM   1542  CG  PHE A 114      11.545  12.855  12.642  1.00 93.72           C
ATOM   1543  CD1 PHE A 114      12.503  13.487  11.912  1.00 93.72           C
ATOM   1544  HD1 PHE A 114      12.478  14.571  11.804  1.00 93.72           H
ATOM   1545  CD2 PHE A 114      11.576  11.502  12.778  1.00 93.72           C
ATOM   1546  HD2 PHE A 114      10.808  10.996  13.363  1.00 93.72           H
ATOM   1547  CE1 PHE A 114      13.535  12.734  11.292  1.00 93.72           C
ATOM   1548  HE1 PHE A 114      14.303  13.241  10.707  1.00 93.72           H
ATOM   1549  CE2 PHE A 114      12.608  10.749  12.158  1.00 93.72           C
ATOM   1550  HE2 PHE A 114      12.632   9.665  12.267  1.00 93.72           H
ATOM   1551  CZ  PHE A 114      13.566  11.381  11.428  1.00 93.72           C
ATOM   1552  HZ  PHE A 114      14.358  10.804  10.952  1.00 93.72           H
ATOM   1553  HN  PHE A 114      11.046  12.549  15.497  1.00 93.72           H
ATOM   1554  N   GLN A 115       9.154  16.093  14.648  1.00 94.17           N
ATOM   1555  CA  GLN A 115       8.007  16.796  15.196  1.00 94.17           C
ATOM   1556  C   GLN A 115       6.727  15.993  14.954  1.00 94.17           C
ATOM   1557  O   GLN A 115       6.716  15.063  14.149  1.00 94.17           O
ATOM   1558  HA  GLN A 115       8.198  16.873  16.266  1.00 94.17           H
ATOM   1559  CB  GLN A 115       7.892  18.202  14.604  1.00 94.17           C
ATOM   1560 1HB  GLN A 115       7.880  18.143  13.516  1.00 94.17           H
ATOM   1561 2HB  GLN A 115       6.948  18.653  14.909  1.00 94.17           H
ATOM   1562  CG  GLN A 115       9.055  19.085  15.059  1.00 94.17           C
ATOM   1563 1HG  GLN A 115       9.152  19.036  16.144  1.00 94.17           H
ATOM   1564 2HG  GLN A 115       9.988  18.709  14.639  1.00 94.17           H
ATOM   1565  CD  GLN A 115       8.844  20.538  14.626  1.00 94.17           C
ATOM   1566  OE1 GLN A 115       7.942  20.862  13.871  1.00 94.17           O
ATOM   1567  NE2 GLN A 115       9.723  21.390  15.145  1.00 94.17           N
ATOM   1568 1HE2 GLN A 115      10.439  21.058  15.759  1.00 94.17           H
ATOM   1569 2HE2 GLN A 115       9.667  22.363  14.921  1.00 94.17           H
ATOM   1570  HN  GLN A 115       9.524  16.481  13.804  1.00 94.17           H
ATOM   1571  N   THR A 116       5.679  16.381  15.666  1.00 94.26           N
ATOM   1572  CA  THR A 116       4.410  15.681  15.572  1.00 94.26           C
ATOM   1573  C   THR A 116       3.863  15.758  14.145  1.00 94.26           C
ATOM   1574  O   THR A 116       3.254  14.806  13.658  1.00 94.26           O
ATOM   1575  HA  THR A 116       4.581  14.628  15.793  1.00 94.26           H
ATOM   1576  CB  THR A 116       3.463  16.276  16.617  1.00 94.26           C
ATOM   1577  HB  THR A 116       3.110  17.259  16.308  1.00 94.26           H
ATOM   1578  OG1 THR A 116       4.218  16.245  17.826  1.00 94.26           O
ATOM   1579  HG1 THR A 116       3.797  16.844  18.507  1.00 94.26           H
ATOM   1580  CG2 THR A 116       2.264  15.370  16.903  1.00 94.26           C
ATOM   1581 1HG2 THR A 116       2.616  14.408  17.277  1.00 94.26           H
ATOM   1582 2HG2 THR A 116       1.697  15.218  15.985  1.00 94.26           H
ATOM   1583 3HG2 THR A 116       1.625  15.839  17.652  1.00 94.26           H
ATOM   1584  HN  THR A 116       5.688  17.157  16.297  1.00 94.26           H
ATOM   1585  N   PHE A 117       4.101  16.898  13.514  1.00 95.46           N
ATOM   1586  CA  PHE A 117       3.641  17.110  12.152  1.00 95.46           C
ATOM   1587  C   PHE A 117       4.124  15.989  11.230  1.00 95.46           C
ATOM   1588  O   PHE A 117       3.346  15.446  10.448  1.00 95.46           O
ATOM   1589  HA  PHE A 117       2.552  17.115  12.176  1.00 95.46           H
ATOM   1590  CB  PHE A 117       4.240  18.437  11.680  1.00 95.46           C
ATOM   1591 1HB  PHE A 117       3.850  19.242  12.302  1.00 95.46           H
ATOM   1592 2HB  PHE A 117       5.319  18.411  11.831  1.00 95.46           H
ATOM   1593  CG  PHE A 117       3.952  18.762  10.212  1.00 95.46           C
ATOM   1594  CD1 PHE A 117       4.935  18.628   9.281  1.00 95.46           C
ATOM   1595  HD1 PHE A 117       5.927  18.289   9.581  1.00 95.46           H
ATOM   1596  CD2 PHE A 117       2.715  19.184   9.839  1.00 95.46           C
ATOM   1597  HD2 PHE A 117       1.927  19.292  10.585  1.00 95.46           H
ATOM   1598  CE1 PHE A 117       4.668  18.929   7.920  1.00 95.46           C
ATOM   1599  HE1 PHE A 117       5.456  18.822   7.174  1.00 95.46           H
ATOM   1600  CE2 PHE A 117       2.448  19.485   8.477  1.00 95.46           C
ATOM   1601  HE2 PHE A 117       1.456  19.824   8.178  1.00 95.46           H
ATOM   1602  CZ  PHE A 117       3.431  19.352   7.546  1.00 95.46           C
ATOM   1603  HZ  PHE A 117       3.226  19.583   6.501  1.00 95.46           H
ATOM   1604  HN  PHE A 117       4.596  17.668  13.918  1.00 95.46           H
ATOM   1605  N   MET A 118       5.406  15.677  11.352  1.00 94.98           N
ATOM   1606  CA  MET A 118       6.009  14.652  10.517  1.00 94.98           C
ATOM   1607  C   MET A 118       5.377  13.285  10.785  1.00 94.98           C
ATOM   1608  O   MET A 118       5.226  12.476   9.871  1.00 94.98           O
ATOM   1609  HA  MET A 118       5.811  14.956   9.490  1.00 94.98           H
ATOM   1610  CB  MET A 118       7.512  14.583  10.798  1.00 94.98           C
ATOM   1611 1HB  MET A 118       7.929  15.590  10.813  1.00 94.98           H
ATOM   1612 2HB  MET A 118       7.681  14.153  11.786  1.00 94.98           H
ATOM   1613  CG  MET A 118       8.229  13.743   9.740  1.00 94.98           C
ATOM   1614 1HG  MET A 118       9.294  13.689   9.967  1.00 94.98           H
ATOM   1615 2HG  MET A 118       7.848  12.722   9.755  1.00 94.98           H
ATOM   1616  SD  MET A 118       7.987  14.460   8.124  1.00 94.98           S
ATOM   1617  CE  MET A 118       8.976  15.936   8.288  1.00 94.98           C
ATOM   1618 1HE  MET A 118       8.588  16.545   9.105  1.00 94.98           H
ATOM   1619 2HE  MET A 118      10.009  15.660   8.500  1.00 94.98           H
ATOM   1620 3HE  MET A 118       8.935  16.506   7.360  1.00 94.98           H
ATOM   1621  HN  MET A 118       6.028  16.110  12.005  1.00 94.98           H
ATOM   1622  N   CYS A 119       5.023  13.068  12.044  1.00 93.71           N
ATOM   1623  CA  CYS A 119       4.404  11.816  12.442  1.00 93.71           C
ATOM   1624  C   CYS A 119       3.070  11.683  11.705  1.00 93.71           C
ATOM   1625  O   CYS A 119       2.762  10.626  11.157  1.00 93.71           O
ATOM   1626  HA  CYS A 119       5.089  11.020  12.149  1.00 93.71           H
ATOM   1627  CB  CYS A 119       4.228  11.729  13.960  1.00 93.71           C
ATOM   1628 1HB  CYS A 119       5.203  11.719  14.447  1.00 93.71           H
ATOM   1629 2HB  CYS A 119       3.699  12.610  14.324  1.00 93.71           H
ATOM   1630  SG  CYS A 119       3.295  10.217  14.396  1.00 93.71           S
ATOM   1631  HN  CYS A 119       5.153  13.729  12.783  1.00 93.71           H
ATOM   1632  N   LYS A 120       2.314  12.771  11.715  1.00 94.92           N
ATOM   1633  CA  LYS A 120       1.018  12.788  11.057  1.00 94.92           C
ATOM   1634  C   LYS A 120       1.197  12.444   9.578  1.00 94.92           C
ATOM   1635  O   LYS A 120       0.495  11.584   9.047  1.00 94.92           O
ATOM   1636  HA  LYS A 120       0.406  12.014  11.521  1.00 94.92           H
ATOM   1637  CB  LYS A 120       0.314  14.125  11.297  1.00 94.92           C
ATOM   1638 1HB  LYS A 120       0.985  14.945  11.042  1.00 94.92           H
ATOM   1639 2HB  LYS A 120      -0.552  14.207  10.639  1.00 94.92           H
ATOM   1640  CG  LYS A 120      -0.132  14.257  12.754  1.00 94.92           C
ATOM   1641 1HG  LYS A 120      -0.800  13.434  13.010  1.00 94.92           H
ATOM   1642 2HG  LYS A 120       0.734  14.181  13.411  1.00 94.92           H
ATOM   1643  CD  LYS A 120      -0.844  15.591  12.991  1.00 94.92           C
ATOM   1644 1HD  LYS A 120      -0.143  16.412  12.844  1.00 94.92           H
ATOM   1645 2HD  LYS A 120      -1.641  15.717  12.259  1.00 94.92           H
ATOM   1646  CE  LYS A 120      -1.426  15.658  14.405  1.00 94.92           C
ATOM   1647 1HE  LYS A 120      -1.636  14.651  14.766  1.00 94.92           H
ATOM   1648 2HE  LYS A 120      -0.695  16.095  15.085  1.00 94.92           H
ATOM   1649  NZ  LYS A 120      -2.667  16.464  14.416  1.00 94.92           N
ATOM   1650 1HZ  LYS A 120      -3.021  16.527  15.364  1.00 94.92           H
ATOM   1651 2HZ  LYS A 120      -2.469  17.395  14.067  1.00 94.92           H
ATOM   1652 3HZ  LYS A 120      -3.362  16.022  13.825  1.00 94.92           H
ATOM   1653  HN  LYS A 120       2.573  13.628  12.160  1.00 94.92           H
ATOM   1654  N   VAL A 121       2.142  13.131   8.953  1.00 94.86           N
ATOM   1655  CA  VAL A 121       2.351  12.986   7.522  1.00 94.86           C
ATOM   1656  C   VAL A 121       2.749  11.541   7.214  1.00 94.86           C
ATOM   1657  O   VAL A 121       2.178  10.913   6.324  1.00 94.86           O
ATOM   1658  HA  VAL A 121       1.404  13.202   7.027  1.00 94.86           H
ATOM   1659  CB  VAL A 121       3.383  14.006   7.038  1.00 94.86           C
ATOM   1660  HB  VAL A 121       4.263  13.922   7.676  1.00 94.86           H
ATOM   1661  CG1 VAL A 121       3.815  13.709   5.601  1.00 94.86           C
ATOM   1662 1HG1 VAL A 121       4.258  12.715   5.553  1.00 94.86           H
ATOM   1663 2HG1 VAL A 121       2.946  13.752   4.944  1.00 94.86           H
ATOM   1664 3HG1 VAL A 121       4.548  14.450   5.281  1.00 94.86           H
ATOM   1665  CG2 VAL A 121       2.845  15.433   7.165  1.00 94.86           C
ATOM   1666 1HG2 VAL A 121       1.942  15.536   6.563  1.00 94.86           H
ATOM   1667 2HG2 VAL A 121       2.610  15.641   8.209  1.00 94.86           H
ATOM   1668 3HG2 VAL A 121       3.598  16.138   6.814  1.00 94.86           H
ATOM   1669  HN  VAL A 121       2.756  13.777   9.406  1.00 94.86           H
ATOM   1670  N   VAL A 122       3.726  11.056   7.967  1.00 93.53           N
ATOM   1671  CA  VAL A 122       4.356   9.786   7.648  1.00 93.53           C
ATOM   1672  C   VAL A 122       3.319   8.666   7.754  1.00 93.53           C
ATOM   1673  O   VAL A 122       3.265   7.783   6.900  1.00 93.53           O
ATOM   1674  HA  VAL A 122       4.707   9.843   6.618  1.00 93.53           H
ATOM   1675  CB  VAL A 122       5.570   9.564   8.552  1.00 93.53           C
ATOM   1676  HB  VAL A 122       5.276   9.802   9.574  1.00 93.53           H
ATOM   1677  CG1 VAL A 122       6.016   8.101   8.521  1.00 93.53           C
ATOM   1678 1HG1 VAL A 122       5.202   7.465   8.867  1.00 93.53           H
ATOM   1679 2HG1 VAL A 122       6.284   7.825   7.501  1.00 93.53           H
ATOM   1680 3HG1 VAL A 122       6.881   7.971   9.171  1.00 93.53           H
ATOM   1681  CG2 VAL A 122       6.720  10.496   8.165  1.00 93.53           C
ATOM   1682 1HG2 VAL A 122       7.012  10.303   7.133  1.00 93.53           H
ATOM   1683 2HG2 VAL A 122       6.396  11.533   8.263  1.00 93.53           H
ATOM   1684 3HG2 VAL A 122       7.570  10.317   8.823  1.00 93.53           H
ATOM   1685  HN  VAL A 122       4.085  11.515   8.779  1.00 93.53           H
ATOM   1686  N   ASN A 123       2.521   8.740   8.809  1.00 92.40           N
ATOM   1687  CA  ASN A 123       1.488   7.743   9.038  1.00 92.40           C
ATOM   1688  C   ASN A 123       0.459   7.814   7.908  1.00 92.40           C
ATOM   1689  O   ASN A 123      -0.001   6.784   7.417  1.00 92.40           O
ATOM   1690  HA  ASN A 123       2.013   6.788   9.064  1.00 92.40           H
ATOM   1691  CB  ASN A 123       0.760   7.998  10.359  1.00 92.40           C
ATOM   1692 1HB  ASN A 123       0.663   9.071  10.524  1.00 92.40           H
ATOM   1693 2HB  ASN A 123      -0.250   7.592  10.305  1.00 92.40           H
ATOM   1694  CG  ASN A 123       1.510   7.362  11.530  1.00 92.40           C
ATOM   1695  OD1 ASN A 123       2.324   6.468  11.368  1.00 92.40           O
ATOM   1696  ND2 ASN A 123       1.191   7.870  12.717  1.00 92.40           N
ATOM   1697 1HD2 ASN A 123       0.514   8.603  12.781  1.00 92.40           H
ATOM   1698 2HD2 ASN A 123       1.628   7.520  13.545  1.00 92.40           H
ATOM   1699  HN  ASN A 123       2.571   9.462   9.499  1.00 92.40           H
ATOM   1700  N   SER A 124       0.126   9.039   7.529  1.00 93.46           N
ATOM   1701  CA  SER A 124      -0.967   9.264   6.599  1.00 93.46           C
ATOM   1702  C   SER A 124      -0.552   8.834   5.190  1.00 93.46           C
ATOM   1703  O   SER A 124      -1.359   8.283   4.443  1.00 93.46           O
ATOM   1704  HA  SER A 124      -1.787   8.644   6.962  1.00 93.46           H
ATOM   1705  CB  SER A 124      -1.399  10.732   6.600  1.00 93.46           C
ATOM   1706 1HB  SER A 124      -0.587  11.349   6.216  1.00 93.46           H
ATOM   1707 2HB  SER A 124      -2.245  10.861   5.925  1.00 93.46           H
ATOM   1708  OG  SER A 124      -1.759  11.181   7.904  1.00 93.46           O
ATOM   1709  HG  SER A 124      -1.116  11.881   8.214  1.00 93.46           H
ATOM   1710  HN  SER A 124       0.589   9.867   7.846  1.00 93.46           H
ATOM   1711  N   MET A 125       0.706   9.102   4.871  1.00 93.17           N
ATOM   1712  CA  MET A 125       1.196   8.890   3.520  1.00 93.17           C
ATOM   1713  C   MET A 125       1.133   7.409   3.139  1.00 93.17           C
ATOM   1714  O   MET A 125       0.834   7.070   1.995  1.00 93.17           O
ATOM   1715  HA  MET A 125       0.534   9.466   2.873  1.00 93.17           H
ATOM   1716  CB  MET A 125       2.641   9.382   3.417  1.00 93.17           C
ATOM   1717 1HB  MET A 125       3.195   9.081   4.307  1.00 93.17           H
ATOM   1718 2HB  MET A 125       3.129   8.913   2.563  1.00 93.17           H
ATOM   1719  CG  MET A 125       2.692  10.904   3.269  1.00 93.17           C
ATOM   1720 1HG  MET A 125       2.160  11.376   4.094  1.00 93.17           H
ATOM   1721 2HG  MET A 125       3.726  11.248   3.317  1.00 93.17           H
ATOM   1722  SD  MET A 125       1.961  11.390   1.714  1.00 93.17           S
ATOM   1723  CE  MET A 125       1.084  12.857   2.230  1.00 93.17           C
ATOM   1724 1HE  MET A 125       0.357  12.594   2.999  1.00 93.17           H
ATOM   1725 2HE  MET A 125       1.792  13.581   2.632  1.00 93.17           H
ATOM   1726 3HE  MET A 125       0.567  13.291   1.374  1.00 93.17           H
ATOM   1727  HN  MET A 125       1.383   9.457   5.515  1.00 93.17           H
ATOM   1728  N   TYR A 126       1.420   6.566   4.121  1.00 86.58           N
ATOM   1729  CA  TYR A 126       1.352   5.129   3.917  1.00 86.58           C
ATOM   1730  C   TYR A 126      -0.065   4.695   3.539  1.00 86.58           C
ATOM   1731  O   TYR A 126      -0.253   3.927   2.597  1.00 86.58           O
ATOM   1732  HA  TYR A 126       2.032   4.872   3.104  1.00 86.58           H
ATOM   1733  CB  TYR A 126       1.726   4.495   5.258  1.00 86.58           C
ATOM   1734 1HB  TYR A 126       2.785   4.671   5.449  1.00 86.58           H
ATOM   1735 2HB  TYR A 126       1.172   4.994   6.052  1.00 86.58           H
ATOM   1736  CG  TYR A 126       1.453   2.991   5.333  1.00 86.58           C
ATOM   1737  CD1 TYR A 126       0.640   2.486   6.327  1.00 86.58           C
ATOM   1738  HD1 TYR A 126       0.192   3.159   7.058  1.00 86.58           H
ATOM   1739  CD2 TYR A 126       2.021   2.140   4.407  1.00 86.58           C
ATOM   1740  HD2 TYR A 126       2.664   2.539   3.622  1.00 86.58           H
ATOM   1741  CE1 TYR A 126       0.383   1.071   6.397  1.00 86.58           C
ATOM   1742  HE1 TYR A 126      -0.258   0.659   7.177  1.00 86.58           H
ATOM   1743  CE2 TYR A 126       1.764   0.725   4.477  1.00 86.58           C
ATOM   1744  HE2 TYR A 126       2.206   0.041   3.752  1.00 86.58           H
ATOM   1745  CZ  TYR A 126       0.958   0.260   5.469  1.00 86.58           C
ATOM   1746  OH  TYR A 126       0.715  -1.076   5.536  1.00 86.58           O
ATOM   1747  HH  TYR A 126       0.256  -1.298   6.396  1.00 86.58           H
ATOM   1748  HN  TYR A 126       1.693   6.850   5.040  1.00 86.58           H
ATOM   1749  N   LYS A 127      -1.027   5.205   4.293  1.00 87.23           N
ATOM   1750  CA  LYS A 127      -2.415   4.820   4.099  1.00 87.23           C
ATOM   1751  C   LYS A 127      -2.907   5.362   2.756  1.00 87.23           C
ATOM   1752  O   LYS A 127      -3.696   4.712   2.071  1.00 87.23           O
ATOM   1753  HA  LYS A 127      -2.450   3.731   4.066  1.00 87.23           H
ATOM   1754  CB  LYS A 127      -3.266   5.264   5.290  1.00 87.23           C
ATOM   1755 1HB  LYS A 127      -3.074   6.315   5.508  1.00 87.23           H
ATOM   1756 2HB  LYS A 127      -4.323   5.180   5.038  1.00 87.23           H
ATOM   1757  CG  LYS A 127      -2.962   4.417   6.528  1.00 87.23           C
ATOM   1758 1HG  LYS A 127      -1.891   4.437   6.732  1.00 87.23           H
ATOM   1759 2HG  LYS A 127      -3.460   4.846   7.398  1.00 87.23           H
ATOM   1760  CD  LYS A 127      -3.423   2.972   6.330  1.00 87.23           C
ATOM   1761 1HD  LYS A 127      -4.499   2.950   6.160  1.00 87.23           H
ATOM   1762 2HD  LYS A 127      -2.951   2.555   5.440  1.00 87.23           H
ATOM   1763  CE  LYS A 127      -3.075   2.114   7.548  1.00 87.23           C
ATOM   1764 1HE  LYS A 127      -2.023   2.244   7.804  1.00 87.23           H
ATOM   1765 2HE  LYS A 127      -3.656   2.443   8.409  1.00 87.23           H
ATOM   1766  NZ  LYS A 127      -3.351   0.686   7.272  1.00 87.23           N
ATOM   1767 1HZ  LYS A 127      -3.160   0.138   8.103  1.00 87.23           H
ATOM   1768 2HZ  LYS A 127      -4.324   0.575   7.009  1.00 87.23           H
ATOM   1769 3HZ  LYS A 127      -2.757   0.368   6.514  1.00 87.23           H
ATOM   1770  HN  LYS A 127      -0.872   5.869   5.025  1.00 87.23           H
ATOM   1771  N   MET A 128      -2.421   6.548   2.418  1.00 91.69           N
ATOM   1772  CA  MET A 128      -2.789   7.177   1.162  1.00 91.69           C
ATOM   1773  C   MET A 128      -2.298   6.352  -0.030  1.00 91.69           C
ATOM   1774  O   MET A 128      -3.048   6.112  -0.974  1.00 91.69           O
ATOM   1775  HA  MET A 128      -3.879   7.216   1.161  1.00 91.69           H
ATOM   1776  CB  MET A 128      -2.182   8.580   1.096  1.00 91.69           C
ATOM   1777 1HB  MET A 128      -2.489   9.154   1.971  1.00 91.69           H
ATOM   1778 2HB  MET A 128      -1.095   8.511   1.125  1.00 91.69           H
ATOM   1779  CG  MET A 128      -2.619   9.308  -0.177  1.00 91.69           C
ATOM   1780 1HG  MET A 128      -2.331   8.728  -1.054  1.00 91.69           H
ATOM   1781 2HG  MET A 128      -3.705   9.400  -0.199  1.00 91.69           H
ATOM   1782  SD  MET A 128      -1.870  10.926  -0.243  1.00 91.69           S
ATOM   1783  CE  MET A 128      -2.835  11.766   1.001  1.00 91.69           C
ATOM   1784 1HE  MET A 128      -3.887  11.753   0.715  1.00 91.69           H
ATOM   1785 2HE  MET A 128      -2.713  11.260   1.959  1.00 91.69           H
ATOM   1786 3HE  MET A 128      -2.496  12.798   1.090  1.00 91.69           H
ATOM   1787  HN  MET A 128      -1.788   7.075   2.985  1.00 91.69           H
ATOM   1788  N   ASN A 129      -1.041   5.941   0.054  1.00 89.84           N
ATOM   1789  CA  ASN A 129      -0.467   5.077  -0.963  1.00 89.84           C
ATOM   1790  C   ASN A 129      -1.330   3.821  -1.106  1.00 89.84           C
ATOM   1791  O   ASN A 129      -1.727   3.459  -2.213  1.00 89.84           O
ATOM   1792  HA  ASN A 129      -0.451   5.677  -1.873  1.00 89.84           H
ATOM   1793  CB  ASN A 129       0.947   4.638  -0.579  1.00 89.84           C
ATOM   1794 1HB  ASN A 129       1.631   5.481  -0.670  1.00 89.84           H
ATOM   1795 2HB  ASN A 129       0.963   4.325   0.465  1.00 89.84           H
ATOM   1796  CG  ASN A 129       1.425   3.489  -1.469  1.00 89.84           C
ATOM   1797  OD1 ASN A 129       1.206   2.321  -1.191  1.00 89.84           O
ATOM   1798  ND2 ASN A 129       2.089   3.883  -2.552  1.00 89.84           N
ATOM   1799 1HD2 ASN A 129       2.234   4.858  -2.722  1.00 89.84           H
ATOM   1800 2HD2 ASN A 129       2.442   3.205  -3.197  1.00 89.84           H
ATOM   1801  HN  ASN A 129      -0.421   6.188   0.798  1.00 89.84           H
ATOM   1802  N   PHE A 130      -1.595   3.192   0.029  1.00 84.27           N
ATOM   1803  CA  PHE A 130      -2.269   1.905   0.032  1.00 84.27           C
ATOM   1804  C   PHE A 130      -3.591   1.977  -0.735  1.00 84.27           C
ATOM   1805  O   PHE A 130      -3.811   1.211  -1.673  1.00 84.27           O
ATOM   1806  HA  PHE A 130      -1.605   1.191  -0.458  1.00 84.27           H
ATOM   1807  CB  PHE A 130      -2.559   1.554   1.492  1.00 84.27           C
ATOM   1808 1HB  PHE A 130      -1.625   1.577   2.053  1.00 84.27           H
ATOM   1809 2HB  PHE A 130      -3.205   2.322   1.918  1.00 84.27           H
ATOM   1810  CG  PHE A 130      -3.219   0.188   1.685  1.00 84.27           C
ATOM   1811  CD1 PHE A 130      -4.565   0.056   1.538  1.00 84.27           C
ATOM   1812  HD1 PHE A 130      -5.173   0.924   1.283  1.00 84.27           H
ATOM   1813  CD2 PHE A 130      -2.461  -0.895   2.004  1.00 84.27           C
ATOM   1814  HD2 PHE A 130      -1.382  -0.790   2.121  1.00 84.27           H
ATOM   1815  CE1 PHE A 130      -5.178  -1.212   1.717  1.00 84.27           C
ATOM   1816  HE1 PHE A 130      -6.256  -1.318   1.600  1.00 84.27           H
ATOM   1817  CE2 PHE A 130      -3.074  -2.164   2.183  1.00 84.27           C
ATOM   1818  HE2 PHE A 130      -2.466  -3.032   2.438  1.00 84.27           H
ATOM   1819  CZ  PHE A 130      -4.419  -2.295   2.036  1.00 84.27           C
ATOM   1820  HZ  PHE A 130      -4.890  -3.269   2.173  1.00 84.27           H
ATOM   1821  HN  PHE A 130      -1.357   3.546   0.934  1.00 84.27           H
ATOM   1822  N   TYR A 131      -4.436   2.904  -0.309  1.00 85.87           N
ATOM   1823  CA  TYR A 131      -5.778   3.002  -0.857  1.00 85.87           C
ATOM   1824  C   TYR A 131      -5.739   3.387  -2.337  1.00 85.87           C
ATOM   1825  O   TYR A 131      -6.493   2.843  -3.143  1.00 85.87           O
ATOM   1826  HA  TYR A 131      -6.255   2.027  -0.755  1.00 85.87           H
ATOM   1827  CB  TYR A 131      -6.474   4.114  -0.070  1.00 85.87           C
ATOM   1828 1HB  TYR A 131      -5.857   5.012  -0.108  1.00 85.87           H
ATOM   1829 2HB  TYR A 131      -7.418   4.355  -0.560  1.00 85.87           H
ATOM   1830  CG  TYR A 131      -6.750   3.764   1.393  1.00 85.87           C
ATOM   1831  CD1 TYR A 131      -7.279   2.532   1.719  1.00 85.87           C
ATOM   1832  HD1 TYR A 131      -7.501   1.809   0.934  1.00 85.87           H
ATOM   1833  CD2 TYR A 131      -6.469   4.679   2.387  1.00 85.87           C
ATOM   1834  HD2 TYR A 131      -6.051   5.652   2.129  1.00 85.87           H
ATOM   1835  CE1 TYR A 131      -7.539   2.201   3.097  1.00 85.87           C
ATOM   1836  HE1 TYR A 131      -7.957   1.232   3.368  1.00 85.87           H
ATOM   1837  CE2 TYR A 131      -6.729   4.349   3.764  1.00 85.87           C
ATOM   1838  HE2 TYR A 131      -6.511   5.063   4.559  1.00 85.87           H
ATOM   1839  CZ  TYR A 131      -7.251   3.126   4.051  1.00 85.87           C
ATOM   1840  OH  TYR A 131      -7.495   2.815   5.352  1.00 85.87           O
ATOM   1841  HH  TYR A 131      -7.393   3.629   5.924  1.00 85.87           H
ATOM   1842  HN  TYR A 131      -4.217   3.578   0.396  1.00 85.87           H
ATOM   1843  N   SER A 132      -4.854   4.321  -2.649  1.00 90.15           N
ATOM   1844  CA  SER A 132      -4.738   4.818  -4.010  1.00 90.15           C
ATOM   1845  C   SER A 132      -4.293   3.690  -4.943  1.00 90.15           C
ATOM   1846  O   SER A 132      -4.827   3.539  -6.040  1.00 90.15           O
ATOM   1847  HA  SER A 132      -5.737   5.163  -4.277  1.00 90.15           H
ATOM   1848  CB  SER A 132      -3.757   5.989  -4.087  1.00 90.15           C
ATOM   1849 1HB  SER A 132      -3.637   6.293  -5.127  1.00 90.15           H
ATOM   1850 2HB  SER A 132      -4.170   6.844  -3.552  1.00 90.15           H
ATOM   1851  OG  SER A 132      -2.484   5.657  -3.540  1.00 90.15           O
ATOM   1852  HG  SER A 132      -2.340   6.153  -2.684  1.00 90.15           H
ATOM   1853  HN  SER A 132      -4.224   4.736  -1.993  1.00 90.15           H
ATOM   1854  N   CYS A 133      -3.318   2.926  -4.472  1.00 84.40           N
ATOM   1855  CA  CYS A 133      -2.759   1.849  -5.271  1.00 84.40           C
ATOM   1856  C   CYS A 133      -3.865   0.825  -5.537  1.00 84.40           C
ATOM   1857  O   CYS A 133      -4.035   0.370  -6.667  1.00 84.40           O
ATOM   1858  HA  CYS A 133      -2.413   2.296  -6.202  1.00 84.40           H
ATOM   1859  CB  CYS A 133      -1.544   1.213  -4.592  1.00 84.40           C
ATOM   1860 1HB  CYS A 133      -1.753   1.046  -3.536  1.00 84.40           H
ATOM   1861 2HB  CYS A 133      -1.339   0.238  -5.034  1.00 84.40           H
ATOM   1862  SG  CYS A 133      -0.084   2.301  -4.776  1.00 84.40           S
ATOM   1863  HG  CYS A 133      -0.457   3.189  -3.859  1.00 84.40           H
ATOM   1864  HN  CYS A 133      -2.912   3.034  -3.564  1.00 84.40           H
ATOM   1865  N   VAL A 134      -4.587   0.493  -4.478  1.00 80.71           N
ATOM   1866  CA  VAL A 134      -5.665  -0.477  -4.581  1.00 80.71           C
ATOM   1867  C   VAL A 134      -6.638  -0.037  -5.677  1.00 80.71           C
ATOM   1868  O   VAL A 134      -6.993  -0.827  -6.550  1.00 80.71           O
ATOM   1869  HA  VAL A 134      -5.222  -1.431  -4.867  1.00 80.71           H
ATOM   1870  CB  VAL A 134      -6.339  -0.656  -3.219  1.00 80.71           C
ATOM   1871  HB  VAL A 134      -6.363   0.316  -2.726  1.00 80.71           H
ATOM   1872  CG1 VAL A 134      -7.783  -1.135  -3.382  1.00 80.71           C
ATOM   1873 1HG1 VAL A 134      -8.347  -0.401  -3.957  1.00 80.71           H
ATOM   1874 2HG1 VAL A 134      -7.792  -2.091  -3.905  1.00 80.71           H
ATOM   1875 3HG1 VAL A 134      -8.239  -1.254  -2.399  1.00 80.71           H
ATOM   1876  CG2 VAL A 134      -5.540  -1.614  -2.333  1.00 80.71           C
ATOM   1877 1HG2 VAL A 134      -5.472  -2.587  -2.820  1.00 80.71           H
ATOM   1878 2HG2 VAL A 134      -4.538  -1.214  -2.177  1.00 80.71           H
ATOM   1879 3HG2 VAL A 134      -6.042  -1.724  -1.372  1.00 80.71           H
ATOM   1880  HN  VAL A 134      -4.447   0.873  -3.563  1.00 80.71           H
ATOM   1881  N   LEU A 135      -7.041   1.222  -5.595  1.00 85.33           N
ATOM   1882  CA  LEU A 135      -8.066   1.739  -6.486  1.00 85.33           C
ATOM   1883  C   LEU A 135      -7.521   1.781  -7.915  1.00 85.33           C
ATOM   1884  O   LEU A 135      -8.246   1.502  -8.868  1.00 85.33           O
ATOM   1885  HA  LEU A 135      -8.905   1.043  -6.457  1.00 85.33           H
ATOM   1886  CB  LEU A 135      -8.581   3.090  -5.984  1.00 85.33           C
ATOM   1887 1HB  LEU A 135      -7.732   3.766  -5.886  1.00 85.33           H
ATOM   1888 2HB  LEU A 135      -9.238   3.511  -6.745  1.00 85.33           H
ATOM   1889  CG  LEU A 135      -9.336   3.067  -4.653  1.00 85.33           C
ATOM   1890  HG  LEU A 135      -8.755   2.481  -3.941  1.00 85.33           H
ATOM   1891  CD1 LEU A 135      -9.470   4.478  -4.076  1.00 85.33           C
ATOM   1892 1HD1 LEU A 135      -8.478   4.897  -3.908  1.00 85.33           H
ATOM   1893 2HD1 LEU A 135     -10.017   5.107  -4.777  1.00 85.33           H
ATOM   1894 3HD1 LEU A 135     -10.010   4.433  -3.130  1.00 85.33           H
ATOM   1895  CD2 LEU A 135     -10.694   2.378  -4.805  1.00 85.33           C
ATOM   1896 1HD2 LEU A 135     -11.294   2.916  -5.538  1.00 85.33           H
ATOM   1897 2HD2 LEU A 135     -10.545   1.352  -5.139  1.00 85.33           H
ATOM   1898 3HD2 LEU A 135     -11.209   2.376  -3.844  1.00 85.33           H
ATOM   1899  HN  LEU A 135      -6.680   1.883  -4.937  1.00 85.33           H
ATOM   1900  N   LEU A 136      -6.247   2.132  -8.018  1.00 87.15           N
ATOM   1901  CA  LEU A 136      -5.609   2.259  -9.317  1.00 87.15           C
ATOM   1902  C   LEU A 136      -5.543   0.884  -9.984  1.00 87.15           C
ATOM   1903  O   LEU A 136      -5.846   0.750 -11.169  1.00 87.15           O
ATOM   1904  HA  LEU A 136      -6.236   2.909  -9.926  1.00 87.15           H
ATOM   1905  CB  LEU A 136      -4.246   2.942  -9.179  1.00 87.15           C
ATOM   1906 1HB  LEU A 136      -3.707   2.471  -8.357  1.00 87.15           H
ATOM   1907 2HB  LEU A 136      -3.674   2.751 -10.087  1.00 87.15           H
ATOM   1908  CG  LEU A 136      -4.275   4.452  -8.935  1.00 87.15           C
ATOM   1909  HG  LEU A 136      -4.991   4.656  -8.140  1.00 87.15           H
ATOM   1910  CD1 LEU A 136      -2.912   4.956  -8.456  1.00 87.15           C
ATOM   1911 1HD1 LEU A 136      -2.647   4.456  -7.525  1.00 87.15           H
ATOM   1912 2HD1 LEU A 136      -2.158   4.738  -9.213  1.00 87.15           H
ATOM   1913 3HD1 LEU A 136      -2.960   6.032  -8.291  1.00 87.15           H
ATOM   1914  CD2 LEU A 136      -4.757   5.200 -10.180  1.00 87.15           C
ATOM   1915 1HD2 LEU A 136      -4.084   4.993 -11.012  1.00 87.15           H
ATOM   1916 2HD2 LEU A 136      -5.764   4.868 -10.436  1.00 87.15           H
ATOM   1917 3HD2 LEU A 136      -4.768   6.271  -9.979  1.00 87.15           H
ATOM   1918  HN  LEU A 136      -5.656   2.327  -7.235  1.00 87.15           H
ATOM   1919  N   ILE A 137      -5.144  -0.103  -9.196  1.00 79.29           N
ATOM   1920  CA  ILE A 137      -5.002  -1.457  -9.704  1.00 79.29           C
ATOM   1921  C   ILE A 137      -6.360  -1.953 -10.206  1.00 79.29           C
ATOM   1922  O   ILE A 137      -6.441  -2.599 -11.250  1.00 79.29           O
ATOM   1923  HA  ILE A 137      -4.315  -1.418 -10.549  1.00 79.29           H
ATOM   1924  CB  ILE A 137      -4.369  -2.363  -8.646  1.00 79.29           C
ATOM   1925  HB  ILE A 137      -4.863  -2.173  -7.694  1.00 79.29           H
ATOM   1926  CG1 ILE A 137      -2.886  -2.035  -8.460  1.00 79.29           C
ATOM   1927 1HG1 ILE A 137      -2.325  -2.361  -9.335  1.00 79.29           H
ATOM   1928 2HG1 ILE A 137      -2.756  -0.956  -8.382  1.00 79.29           H
ATOM   1929  CG2 ILE A 137      -4.591  -3.839  -8.984  1.00 79.29           C
ATOM   1930 1HG2 ILE A 137      -5.661  -4.045  -9.026  1.00 79.29           H
ATOM   1931 2HG2 ILE A 137      -4.140  -4.062  -9.951  1.00 79.29           H
ATOM   1932 3HG2 ILE A 137      -4.131  -4.461  -8.217  1.00 79.29           H
ATOM   1933  CD1 ILE A 137      -2.328  -2.714  -7.207  1.00 79.29           C
ATOM   1934 1HD1 ILE A 137      -2.876  -2.367  -6.331  1.00 79.29           H
ATOM   1935 2HD1 ILE A 137      -2.438  -3.794  -7.300  1.00 79.29           H
ATOM   1936 3HD1 ILE A 137      -1.273  -2.464  -7.099  1.00 79.29           H
ATOM   1937  HN  ILE A 137      -4.919   0.010  -8.228  1.00 79.29           H
ATOM   1938  N   MET A 138      -7.392  -1.632  -9.440  1.00 78.57           N
ATOM   1939  CA  MET A 138      -8.749  -1.970  -9.832  1.00 78.57           C
ATOM   1940  C   MET A 138      -9.098  -1.350 -11.187  1.00 78.57           C
ATOM   1941  O   MET A 138      -9.633  -2.027 -12.064  1.00 78.57           O
ATOM   1942  HA  MET A 138      -8.771  -3.057  -9.906  1.00 78.57           H
ATOM   1943  CB  MET A 138      -9.728  -1.463  -8.771  1.00 78.57           C
ATOM   1944 1HB  MET A 138      -9.678  -2.103  -7.890  1.00 78.57           H
ATOM   1945 2HB  MET A 138      -9.440  -0.461  -8.454  1.00 78.57           H
ATOM   1946  CG  MET A 138     -11.160  -1.442  -9.312  1.00 78.57           C
ATOM   1947 1HG  MET A 138     -11.245  -0.704 -10.110  1.00 78.57           H
ATOM   1948 2HG  MET A 138     -11.408  -2.410  -9.746  1.00 78.57           H
ATOM   1949  SD  MET A 138     -12.303  -1.053  -7.998  1.00 78.57           S
ATOM   1950  CE  MET A 138     -12.286   0.730  -8.090  1.00 78.57           C
ATOM   1951 1HE  MET A 138     -11.272   1.093  -7.917  1.00 78.57           H
ATOM   1952 2HE  MET A 138     -12.621   1.046  -9.077  1.00 78.57           H
ATOM   1953 3HE  MET A 138     -12.952   1.139  -7.331  1.00 78.57           H
ATOM   1954  HN  MET A 138      -7.311  -1.151  -8.566  1.00 78.57           H
ATOM   1955  N   CYS A 139      -8.782  -0.070 -11.315  1.00 83.97           N
ATOM   1956  CA  CYS A 139      -9.142   0.673 -12.511  1.00 83.97           C
ATOM   1957  C   CYS A 139      -8.380   0.077 -13.695  1.00 83.97           C
ATOM   1958  O   CYS A 139      -8.923  -0.037 -14.793  1.00 83.97           O
ATOM   1959  HA  CYS A 139     -10.217   0.553 -12.642  1.00 83.97           H
ATOM   1960  CB  CYS A 139      -8.867   2.170 -12.350  1.00 83.97           C
ATOM   1961 1HB  CYS A 139      -7.846   2.325 -12.002  1.00 83.97           H
ATOM   1962 2HB  CYS A 139      -8.953   2.669 -13.315  1.00 83.97           H
ATOM   1963  SG  CYS A 139     -10.050   2.900 -11.161  1.00 83.97           S
ATOM   1964  HG  CYS A 139      -9.444   2.449 -10.067  1.00 83.97           H
ATOM   1965  HN  CYS A 139      -8.290   0.457 -10.622  1.00 83.97           H
ATOM   1966  N   ILE A 140      -7.134  -0.289 -13.433  1.00 80.45           N
ATOM   1967  CA  ILE A 140      -6.299  -0.891 -14.458  1.00 80.45           C
ATOM   1968  C   ILE A 140      -6.959  -2.178 -14.956  1.00 80.45           C
ATOM   1969  O   ILE A 140      -6.971  -2.450 -16.156  1.00 80.45           O
ATOM   1970  HA  ILE A 140      -6.243  -0.188 -15.289  1.00 80.45           H
ATOM   1971  CB  ILE A 140      -4.874  -1.092 -13.939  1.00 80.45           C
ATOM   1972  HB  ILE A 140      -4.932  -1.532 -12.943  1.00 80.45           H
ATOM   1973  CG1 ILE A 140      -4.147   0.247 -13.799  1.00 80.45           C
ATOM   1974 1HG1 ILE A 140      -3.892   0.631 -14.786  1.00 80.45           H
ATOM   1975 2HG1 ILE A 140      -4.809   0.977 -13.333  1.00 80.45           H
ATOM   1976  CG2 ILE A 140      -4.101  -2.074 -14.822  1.00 80.45           C
ATOM   1977 1HG2 ILE A 140      -4.611  -3.037 -14.826  1.00 80.45           H
ATOM   1978 2HG2 ILE A 140      -4.051  -1.685 -15.839  1.00 80.45           H
ATOM   1979 3HG2 ILE A 140      -3.092  -2.198 -14.430  1.00 80.45           H
ATOM   1980  CD1 ILE A 140      -2.876   0.096 -12.961  1.00 80.45           C
ATOM   1981 1HD1 ILE A 140      -3.137  -0.265 -11.966  1.00 80.45           H
ATOM   1982 2HD1 ILE A 140      -2.206  -0.616 -13.442  1.00 80.45           H
ATOM   1983 3HD1 ILE A 140      -2.379   1.063 -12.877  1.00 80.45           H
ATOM   1984  HN  ILE A 140      -6.695  -0.180 -12.541  1.00 80.45           H
ATOM   1985  N   SER A 141      -7.492  -2.937 -14.010  1.00 74.61           N
ATOM   1986  CA  SER A 141      -8.055  -4.239 -14.323  1.00 74.61           C
ATOM   1987  C   SER A 141      -9.295  -4.075 -15.204  1.00 74.61           C
ATOM   1988  O   SER A 141      -9.499  -4.842 -16.144  1.00 74.61           O
ATOM   1989  HA  SER A 141      -7.270  -4.771 -14.862  1.00 74.61           H
ATOM   1990  CB  SER A 141      -8.408  -5.008 -13.048  1.00 74.61           C
ATOM   1991 1HB  SER A 141      -9.178  -4.466 -12.500  1.00 74.61           H
ATOM   1992 2HB  SER A 141      -8.829  -5.978 -13.314  1.00 74.61           H
ATOM   1993  OG  SER A 141      -7.273  -5.198 -12.208  1.00 74.61           O
ATOM   1994  HG  SER A 141      -7.201  -4.445 -11.555  1.00 74.61           H
ATOM   1995  HN  SER A 141      -7.543  -2.675 -13.046  1.00 74.61           H
ATOM   1996  N   VAL A 142     -10.091  -3.071 -14.869  1.00 76.84           N
ATOM   1997  CA  VAL A 142     -11.282  -2.768 -15.645  1.00 76.84           C
ATOM   1998  C   VAL A 142     -10.869  -2.315 -17.047  1.00 76.84           C
ATOM   1999  O   VAL A 142     -11.460  -2.739 -18.040  1.00 76.84           O
ATOM   2000  HA  VAL A 142     -11.861  -3.687 -15.730  1.00 76.84           H
ATOM   2001  CB  VAL A 142     -12.137  -1.735 -14.910  1.00 76.84           C
ATOM   2002  HB  VAL A 142     -11.511  -0.866 -14.706  1.00 76.84           H
ATOM   2003  CG1 VAL A 142     -13.310  -1.276 -15.779  1.00 76.84           C
ATOM   2004 1HG1 VAL A 142     -12.929  -0.825 -16.696  1.00 76.84           H
ATOM   2005 2HG1 VAL A 142     -13.935  -2.133 -16.028  1.00 76.84           H
ATOM   2006 3HG1 VAL A 142     -13.901  -0.541 -15.232  1.00 76.84           H
ATOM   2007  CG2 VAL A 142     -12.630  -2.284 -13.570  1.00 76.84           C
ATOM   2008 1HG2 VAL A 142     -13.231  -3.176 -13.742  1.00 76.84           H
ATOM   2009 2HG2 VAL A 142     -11.774  -2.538 -12.945  1.00 76.84           H
ATOM   2010 3HG2 VAL A 142     -13.235  -1.529 -13.068  1.00 76.84           H
ATOM   2011  HN  VAL A 142      -9.934  -2.470 -14.085  1.00 76.84           H
ATOM   2012  N   ASP A 143      -9.859  -1.458 -17.085  1.00 77.98           N
ATOM   2013  CA  ASP A 143      -9.425  -0.867 -18.339  1.00 77.98           C
ATOM   2014  C   ASP A 143      -8.929  -1.971 -19.274  1.00 77.98           C
ATOM   2015  O   ASP A 143      -9.197  -1.940 -20.474  1.00 77.98           O
ATOM   2016  HA  ASP A 143     -10.302  -0.351 -18.731  1.00 77.98           H
ATOM   2017  CB  ASP A 143      -8.274   0.116 -18.115  1.00 77.98           C
ATOM   2018 1HB  ASP A 143      -8.531   0.805 -17.311  1.00 77.98           H
ATOM   2019 2HB  ASP A 143      -7.384  -0.427 -17.797  1.00 77.98           H
ATOM   2020  CG  ASP A 143      -7.970   0.903 -19.391  1.00 77.98           C
ATOM   2021  OD1 ASP A 143      -8.935   1.458 -19.959  1.00 77.98           O
ATOM   2022  OD2 ASP A 143      -6.778   0.932 -19.769  1.00 77.98           O
ATOM   2023  HN  ASP A 143      -9.341  -1.169 -16.279  1.00 77.98           H
ATOM   2024  N   ARG A 144      -8.214  -2.921 -18.689  1.00 72.80           N
ATOM   2025  CA  ARG A 144      -7.693  -4.043 -19.452  1.00 72.80           C
ATOM   2026  C   ARG A 144      -8.841  -4.846 -20.066  1.00 72.80           C
ATOM   2027  O   ARG A 144      -8.781  -5.227 -21.234  1.00 72.80           O
ATOM   2028  HA  ARG A 144      -7.073  -3.589 -20.226  1.00 72.80           H
ATOM   2029  CB  ARG A 144      -6.849  -4.965 -18.569  1.00 72.80           C
ATOM   2030 1HB  ARG A 144      -7.300  -5.039 -17.580  1.00 72.80           H
ATOM   2031 2HB  ARG A 144      -6.839  -5.969 -18.991  1.00 72.80           H
ATOM   2032  CG  ARG A 144      -5.416  -4.443 -18.444  1.00 72.80           C
ATOM   2033 1HG  ARG A 144      -4.978  -4.332 -19.436  1.00 72.80           H
ATOM   2034 2HG  ARG A 144      -5.423  -3.455 -17.986  1.00 72.80           H
ATOM   2035  CD  ARG A 144      -4.558  -5.394 -17.606  1.00 72.80           C
ATOM   2036 1HD  ARG A 144      -4.823  -5.303 -16.553  1.00 72.80           H
ATOM   2037 2HD  ARG A 144      -4.754  -6.426 -17.897  1.00 72.80           H
ATOM   2038  NE  ARG A 144      -3.124  -5.080 -17.794  1.00 72.80           N
ATOM   2039  HE  ARG A 144      -2.887  -4.297 -18.370  1.00 72.80           H
ATOM   2040  CZ  ARG A 144      -2.123  -5.778 -17.242  1.00 72.80           C
ATOM   2041  NH1 ARG A 144      -2.382  -6.836 -16.461  1.00 72.80           N
ATOM   2042 1HH1 ARG A 144      -3.328  -7.110 -16.288  1.00 72.80           H
ATOM   2043 2HH1 ARG A 144      -1.630  -7.352 -16.052  1.00 72.80           H
ATOM   2044  NH2 ARG A 144      -0.859  -5.403 -17.481  1.00 72.80           N
ATOM   2045 1HH2 ARG A 144      -0.101  -5.914 -17.076  1.00 72.80           H
ATOM   2046 2HH2 ARG A 144      -0.674  -4.612 -18.064  1.00 72.80           H
ATOM   2047  HN  ARG A 144      -7.991  -2.933 -17.714  1.00 72.80           H
ATOM   2048  N   TYR A 145      -9.859  -5.081 -19.251  1.00 70.98           N
ATOM   2049  CA  TYR A 145     -11.026  -5.819 -19.704  1.00 70.98           C
ATOM   2050  C   TYR A 145     -11.666  -5.141 -20.917  1.00 70.98           C
ATOM   2051  O   TYR A 145     -11.928  -5.790 -21.929  1.00 70.98           O
ATOM   2052  HA  TYR A 145     -10.701  -6.821 -19.986  1.00 70.98           H
ATOM   2053  CB  TYR A 145     -12.018  -5.796 -18.540  1.00 70.98           C
ATOM   2054 1HB  TYR A 145     -11.632  -6.421 -17.735  1.00 70.98           H
ATOM   2055 2HB  TYR A 145     -12.082  -4.780 -18.151  1.00 70.98           H
ATOM   2056  CG  TYR A 145     -13.423  -6.275 -18.910  1.00 70.98           C
ATOM   2057  CD1 TYR A 145     -14.488  -5.400 -18.851  1.00 70.98           C
ATOM   2058  HD1 TYR A 145     -14.328  -4.367 -18.542  1.00 70.98           H
ATOM   2059  CD2 TYR A 145     -13.624  -7.583 -19.302  1.00 70.98           C
ATOM   2060  HD2 TYR A 145     -12.783  -8.274 -19.348  1.00 70.98           H
ATOM   2061  CE1 TYR A 145     -15.810  -5.851 -19.199  1.00 70.98           C
ATOM   2062  HE1 TYR A 145     -16.661  -5.170 -19.158  1.00 70.98           H
ATOM   2063  CE2 TYR A 145     -14.947  -8.034 -19.650  1.00 70.98           C
ATOM   2064  HE2 TYR A 145     -15.120  -9.064 -19.961  1.00 70.98           H
ATOM   2065  CZ  TYR A 145     -15.975  -7.146 -19.582  1.00 70.98           C
ATOM   2066  OH  TYR A 145     -17.223  -7.572 -19.910  1.00 70.98           O
ATOM   2067  HH  TYR A 145     -17.883  -6.833 -19.776  1.00 70.98           H
ATOM   2068  HN  TYR A 145      -9.894  -4.777 -18.299  1.00 70.98           H
ATOM   2069  N   ILE A 146     -11.899  -3.844 -20.776  1.00 73.64           N
ATOM   2070  CA  ILE A 146     -12.564  -3.085 -21.821  1.00 73.64           C
ATOM   2071  C   ILE A 146     -11.732  -3.154 -23.103  1.00 73.64           C
ATOM   2072  O   ILE A 146     -12.279  -3.299 -24.196  1.00 73.64           O
ATOM   2073  HA  ILE A 146     -13.527  -3.562 -22.009  1.00 73.64           H
ATOM   2074  CB  ILE A 146     -12.849  -1.659 -21.349  1.00 73.64           C
ATOM   2075  HB  ILE A 146     -11.926  -1.241 -20.948  1.00 73.64           H
ATOM   2076  CG1 ILE A 146     -13.878  -1.652 -20.216  1.00 73.64           C
ATOM   2077 1HG1 ILE A 146     -14.858  -1.923 -20.608  1.00 73.64           H
ATOM   2078 2HG1 ILE A 146     -13.612  -2.404 -19.474  1.00 73.64           H
ATOM   2079  CG2 ILE A 146     -13.278  -0.769 -22.517  1.00 73.64           C
ATOM   2080 1HG2 ILE A 146     -12.482  -0.738 -23.261  1.00 73.64           H
ATOM   2081 2HG2 ILE A 146     -14.183  -1.175 -22.970  1.00 73.64           H
ATOM   2082 3HG2 ILE A 146     -13.475   0.239 -22.153  1.00 73.64           H
ATOM   2083  CD1 ILE A 146     -13.952  -0.276 -19.551  1.00 73.64           C
ATOM   2084 1HD1 ILE A 146     -12.976  -0.018 -19.139  1.00 73.64           H
ATOM   2085 2HD1 ILE A 146     -14.242   0.470 -20.291  1.00 73.64           H
ATOM   2086 3HD1 ILE A 146     -14.690  -0.298 -18.749  1.00 73.64           H
ATOM   2087  HN  ILE A 146     -11.643  -3.315 -19.967  1.00 73.64           H
ATOM   2088  N   ALA A 147     -10.423  -3.046 -22.928  1.00 74.44           N
ATOM   2089  CA  ALA A 147      -9.518  -2.987 -24.063  1.00 74.44           C
ATOM   2090  C   ALA A 147      -9.599  -4.301 -24.842  1.00 74.44           C
ATOM   2091  O   ALA A 147      -9.385  -4.323 -26.053  1.00 74.44           O
ATOM   2092  HA  ALA A 147      -9.846  -2.172 -24.707  1.00 74.44           H
ATOM   2093  CB  ALA A 147      -8.101  -2.687 -23.571  1.00 74.44           C
ATOM   2094 1HB  ALA A 147      -8.092  -1.730 -23.050  1.00 74.44           H
ATOM   2095 2HB  ALA A 147      -7.778  -3.474 -22.890  1.00 74.44           H
ATOM   2096 3HB  ALA A 147      -7.422  -2.643 -24.423  1.00 74.44           H
ATOM   2097  HN  ALA A 147      -9.981  -2.999 -22.032  1.00 74.44           H
ATOM   2098  N   ILE A 148      -9.908  -5.365 -24.116  1.00 69.52           N
ATOM   2099  CA  ILE A 148      -9.960  -6.689 -24.712  1.00 69.52           C
ATOM   2100  C   ILE A 148     -11.355  -6.928 -25.293  1.00 69.52           C
ATOM   2101  O   ILE A 148     -11.490  -7.337 -26.445  1.00 69.52           O
ATOM   2102  HA  ILE A 148      -9.238  -6.709 -25.528  1.00 69.52           H
ATOM   2103  CB  ILE A 148      -9.526  -7.751 -23.699  1.00 69.52           C
ATOM   2104  HB  ILE A 148     -10.100  -7.604 -22.784  1.00 69.52           H
ATOM   2105  CG1 ILE A 148      -8.048  -7.590 -23.336  1.00 69.52           C
ATOM   2106 1HG1 ILE A 148      -7.429  -7.845 -24.196  1.00 69.52           H
ATOM   2107 2HG1 ILE A 148      -7.841  -6.548 -23.092  1.00 69.52           H
ATOM   2108  CG2 ILE A 148      -9.841  -9.158 -24.210  1.00 69.52           C
ATOM   2109 1HG2 ILE A 148     -10.914  -9.252 -24.377  1.00 69.52           H
ATOM   2110 2HG2 ILE A 148      -9.311  -9.331 -25.147  1.00 69.52           H
ATOM   2111 3HG2 ILE A 148      -9.522  -9.893 -23.471  1.00 69.52           H
ATOM   2112  CD1 ILE A 148      -7.675  -8.481 -22.149  1.00 69.52           C
ATOM   2113 1HD1 ILE A 148      -8.279  -8.207 -21.285  1.00 69.52           H
ATOM   2114 2HD1 ILE A 148      -7.861  -9.524 -22.406  1.00 69.52           H
ATOM   2115 3HD1 ILE A 148      -6.620  -8.347 -21.912  1.00 69.52           H
ATOM   2116  HN  ILE A 148     -10.120  -5.333 -23.139  1.00 69.52           H
ATOM   2117  N   ALA A 149     -12.358  -6.662 -24.468  1.00 69.66           N
ATOM   2118  CA  ALA A 149     -13.717  -7.063 -24.789  1.00 69.66           C
ATOM   2119  C   ALA A 149     -14.262  -6.160 -25.897  1.00 69.66           C
ATOM   2120  O   ALA A 149     -15.014  -6.613 -26.759  1.00 69.66           O
ATOM   2121  HA  ALA A 149     -13.683  -8.090 -25.153  1.00 69.66           H
ATOM   2122  CB  ALA A 149     -14.575  -7.017 -23.523  1.00 69.66           C
ATOM   2123 1HB  ALA A 149     -14.162  -7.698 -22.779  1.00 69.66           H
ATOM   2124 2HB  ALA A 149     -14.581  -6.003 -23.125  1.00 69.66           H
ATOM   2125 3HB  ALA A 149     -15.595  -7.318 -23.765  1.00 69.66           H
ATOM   2126  HN  ALA A 149     -12.253  -6.183 -23.596  1.00 69.66           H
ATOM   2127  N   GLN A 150     -13.863  -4.898 -25.838  1.00 72.51           N
ATOM   2128  CA  GLN A 150     -14.412  -3.896 -26.736  1.00 72.51           C
ATOM   2129  C   GLN A 150     -13.291  -3.227 -27.533  1.00 72.51           C
ATOM   2130  O   GLN A 150     -13.288  -2.009 -27.704  1.00 72.51           O
ATOM   2131  HA  GLN A 150     -15.071  -4.443 -27.411  1.00 72.51           H
ATOM   2132  CB  GLN A 150     -15.232  -2.860 -25.966  1.00 72.51           C
ATOM   2133 1HB  GLN A 150     -14.591  -2.338 -25.256  1.00 72.51           H
ATOM   2134 2HB  GLN A 150     -15.619  -2.110 -26.657  1.00 72.51           H
ATOM   2135  CG  GLN A 150     -16.393  -3.522 -25.221  1.00 72.51           C
ATOM   2136 1HG  GLN A 150     -16.871  -4.259 -25.867  1.00 72.51           H
ATOM   2137 2HG  GLN A 150     -16.014  -4.058 -24.352  1.00 72.51           H
ATOM   2138  CD  GLN A 150     -17.424  -2.482 -24.777  1.00 72.51           C
ATOM   2139  OE1 GLN A 150     -17.319  -1.302 -25.068  1.00 72.51           O
ATOM   2140  NE2 GLN A 150     -18.423  -2.984 -24.057  1.00 72.51           N
ATOM   2141 1HE2 GLN A 150     -18.450  -3.963 -23.853  1.00 72.51           H
ATOM   2142 2HE2 GLN A 150     -19.148  -2.383 -23.720  1.00 72.51           H
ATOM   2143  HN  GLN A 150     -13.179  -4.557 -25.193  1.00 72.51           H
ATOM   2144  N   ALA A 151     -12.365  -4.052 -27.999  1.00 66.45           N
ATOM   2145  CA  ALA A 151     -11.123  -3.545 -28.556  1.00 66.45           C
ATOM   2146  C   ALA A 151     -11.435  -2.435 -29.562  1.00 66.45           C
ATOM   2147  O   ALA A 151     -10.767  -1.403 -29.580  1.00 66.45           O
ATOM   2148  HA  ALA A 151     -10.538  -3.127 -27.737  1.00 66.45           H
ATOM   2149  CB  ALA A 151     -10.337  -4.698 -29.185  1.00 66.45           C
ATOM   2150 1HB  ALA A 151     -10.115  -5.444 -28.423  1.00 66.45           H
ATOM   2151 2HB  ALA A 151     -10.931  -5.153 -29.977  1.00 66.45           H
ATOM   2152 3HB  ALA A 151      -9.405  -4.317 -29.603  1.00 66.45           H
ATOM   2153  HN  ALA A 151     -12.453  -5.048 -28.000  1.00 66.45           H
ATOM   2154  N   MET A 152     -12.451  -2.686 -30.375  1.00 68.10           N
ATOM   2155  CA  MET A 152     -12.812  -1.756 -31.431  1.00 68.10           C
ATOM   2156  C   MET A 152     -13.280  -0.421 -30.849  1.00 68.10           C
ATOM   2157  O   MET A 152     -12.768   0.635 -31.219  1.00 68.10           O
ATOM   2158  HA  MET A 152     -11.903  -1.607 -32.015  1.00 68.10           H
ATOM   2159  CB  MET A 152     -13.929  -2.360 -32.285  1.00 68.10           C
ATOM   2160 1HB  MET A 152     -14.670  -2.831 -31.639  1.00 68.10           H
ATOM   2161 2HB  MET A 152     -14.440  -1.570 -32.834  1.00 68.10           H
ATOM   2162  CG  MET A 152     -13.371  -3.392 -33.267  1.00 68.10           C
ATOM   2163 1HG  MET A 152     -12.332  -3.614 -33.023  1.00 68.10           H
ATOM   2164 2HG  MET A 152     -13.925  -4.327 -33.179  1.00 68.10           H
ATOM   2165  SD  MET A 152     -13.486  -2.771 -34.936  1.00 68.10           S
ATOM   2166  CE  MET A 152     -15.207  -3.101 -35.272  1.00 68.10           C
ATOM   2167 1HE  MET A 152     -15.397  -4.171 -35.183  1.00 68.10           H
ATOM   2168 2HE  MET A 152     -15.827  -2.562 -34.555  1.00 68.10           H
ATOM   2169 3HE  MET A 152     -15.450  -2.771 -36.282  1.00 68.10           H
ATOM   2170  HN  MET A 152     -13.021  -3.506 -30.321  1.00 68.10           H
ATOM   2171  N   ARG A 153     -14.247  -0.511 -29.948  1.00 68.97           N
ATOM   2172  CA  ARG A 153     -14.812   0.679 -29.335  1.00 68.97           C
ATOM   2173  C   ARG A 153     -13.753   1.400 -28.498  1.00 68.97           C
ATOM   2174  O   ARG A 153     -13.756   2.627 -28.409  1.00 68.97           O
ATOM   2175  HA  ARG A 153     -15.137   1.297 -30.173  1.00 68.97           H
ATOM   2176  CB  ARG A 153     -16.004   0.327 -28.443  1.00 68.97           C
ATOM   2177 1HB  ARG A 153     -15.737  -0.499 -27.783  1.00 68.97           H
ATOM   2178 2HB  ARG A 153     -16.251   1.177 -27.807  1.00 68.97           H
ATOM   2179  CG  ARG A 153     -17.223  -0.059 -29.284  1.00 68.97           C
ATOM   2180 1HG  ARG A 153     -17.459   0.746 -29.980  1.00 68.97           H
ATOM   2181 2HG  ARG A 153     -16.992  -0.940 -29.883  1.00 68.97           H
ATOM   2182  CD  ARG A 153     -18.435  -0.344 -28.395  1.00 68.97           C
ATOM   2183 1HD  ARG A 153     -18.251  -1.232 -27.789  1.00 68.97           H
ATOM   2184 2HD  ARG A 153     -18.593   0.485 -27.705  1.00 68.97           H
ATOM   2185  NE  ARG A 153     -19.640  -0.543 -29.230  1.00 68.97           N
ATOM   2186  HE  ARG A 153     -19.538  -0.481 -30.223  1.00 68.97           H
ATOM   2187  CZ  ARG A 153     -20.860  -0.800 -28.739  1.00 68.97           C
ATOM   2188  NH1 ARG A 153     -21.055  -0.894 -27.417  1.00 68.97           N
ATOM   2189 1HH1 ARG A 153     -20.288  -0.772 -26.788  1.00 68.97           H
ATOM   2190 2HH1 ARG A 153     -21.969  -1.087 -27.059  1.00 68.97           H
ATOM   2191  NH2 ARG A 153     -21.882  -0.963 -29.591  1.00 68.97           N
ATOM   2192 1HH2 ARG A 153     -22.799  -1.156 -29.241  1.00 68.97           H
ATOM   2193 2HH2 ARG A 153     -21.728  -0.891 -30.576  1.00 68.97           H
ATOM   2194  HN  ARG A 153     -14.642  -1.375 -29.636  1.00 68.97           H
ATOM   2195  N   ALA A 154     -12.873   0.606 -27.906  1.00 70.06           N
ATOM   2196  CA  ALA A 154     -11.862   1.146 -27.012  1.00 70.06           C
ATOM   2197  C   ALA A 154     -10.935   2.074 -27.799  1.00 70.06           C
ATOM   2198  O   ALA A 154     -10.358   3.003 -27.236  1.00 70.06           O
ATOM   2199  HA  ALA A 154     -12.374   1.724 -26.243  1.00 70.06           H
ATOM   2200  CB  ALA A 154     -11.106  -0.004 -26.343  1.00 70.06           C
ATOM   2201 1HB  ALA A 154     -11.805  -0.616 -25.773  1.00 70.06           H
ATOM   2202 2HB  ALA A 154     -10.626  -0.616 -27.107  1.00 70.06           H
ATOM   2203 3HB  ALA A 154     -10.348   0.401 -25.673  1.00 70.06           H
ATOM   2204  HN  ALA A 154     -12.843  -0.386 -28.028  1.00 70.06           H
ATOM   2205  N   HIS A 155     -10.820   1.790 -29.088  1.00 71.11           N
ATOM   2206  CA  HIS A 155      -9.923   2.547 -29.944  1.00 71.11           C
ATOM   2207  C   HIS A 155     -10.535   3.916 -30.245  1.00 71.11           C
ATOM   2208  O   HIS A 155      -9.865   4.940 -30.119  1.00 71.11           O
ATOM   2209  HA  HIS A 155      -8.999   2.686 -29.383  1.00 71.11           H
ATOM   2210  CB  HIS A 155      -9.586   1.757 -31.210  1.00 71.11           C
ATOM   2211 1HB  HIS A 155      -9.290   0.747 -30.928  1.00 71.11           H
ATOM   2212 2HB  HIS A 155     -10.484   1.667 -31.821  1.00 71.11           H
ATOM   2213  CG  HIS A 155      -8.488   2.373 -32.044  1.00 71.11           C
ATOM   2214  ND1 HIS A 155      -8.738   3.271 -33.067  1.00 71.11           N
ATOM   2215  HD1 HIS A 155      -9.639   3.596 -33.353  1.00 71.11           H
ATOM   2216  CD2 HIS A 155      -7.134   2.213 -31.996  1.00 71.11           C
ATOM   2217  HD2 HIS A 155      -6.594   1.570 -31.301  1.00 71.11           H
ATOM   2218  CE1 HIS A 155      -7.580   3.627 -33.604  1.00 71.11           C
ATOM   2219  HE1 HIS A 155      -7.444   4.324 -34.431  1.00 71.11           H
ATOM   2220  NE2 HIS A 155      -6.587   2.970 -32.938  1.00 71.11           N
ATOM   2221  HN  HIS A 155     -11.326   1.059 -29.547  1.00 71.11           H
ATOM   2222  N   THR A 156     -11.800   3.891 -30.637  1.00 72.67           N
ATOM   2223  CA  THR A 156     -12.479   5.105 -31.057  1.00 72.67           C
ATOM   2224  C   THR A 156     -12.633   6.065 -29.876  1.00 72.67           C
ATOM   2225  O   THR A 156     -12.589   7.282 -30.050  1.00 72.67           O
ATOM   2226  HA  THR A 156     -11.857   5.607 -31.798  1.00 72.67           H
ATOM   2227  CB  THR A 156     -13.811   4.706 -31.694  1.00 72.67           C
ATOM   2228  HB  THR A 156     -14.576   5.458 -31.499  1.00 72.67           H
ATOM   2229  OG1 THR A 156     -14.075   3.410 -31.164  1.00 72.67           O
ATOM   2230  HG1 THR A 156     -14.304   3.477 -30.193  1.00 72.67           H
ATOM   2231  CG2 THR A 156     -13.694   4.476 -33.202  1.00 72.67           C
ATOM   2232 1HG2 THR A 156     -12.978   3.676 -33.392  1.00 72.67           H
ATOM   2233 2HG2 THR A 156     -13.352   5.392 -33.684  1.00 72.67           H
ATOM   2234 3HG2 THR A 156     -14.668   4.195 -33.603  1.00 72.67           H
ATOM   2235  HN  THR A 156     -12.359   3.062 -30.670  1.00 72.67           H
ATOM   2236  N   TRP A 157     -12.811   5.482 -28.699  1.00 76.97           N
ATOM   2237  CA  TRP A 157     -13.143   6.262 -27.520  1.00 76.97           C
ATOM   2238  C   TRP A 157     -11.848   6.536 -26.753  1.00 76.97           C
ATOM   2239  O   TRP A 157     -11.878   6.817 -25.556  1.00 76.97           O
ATOM   2240  HA  TRP A 157     -13.584   7.202 -27.855  1.00 76.97           H
ATOM   2241  CB  TRP A 157     -14.201   5.552 -26.672  1.00 76.97           C
ATOM   2242 1HB  TRP A 157     -13.922   4.504 -26.565  1.00 76.97           H
ATOM   2243 2HB  TRP A 157     -14.202   5.986 -25.672  1.00 76.97           H
ATOM   2244  CG  TRP A 157     -15.616   5.631 -27.248  1.00 76.97           C
ATOM   2245  CD1 TRP A 157     -15.980   5.712 -28.536  1.00 76.97           C
ATOM   2246  HD1 TRP A 157     -15.279   5.732 -29.371  1.00 76.97           H
ATOM   2247  CD2 TRP A 157     -16.850   5.634 -26.500  1.00 76.97           C
ATOM   2248  NE1 TRP A 157     -17.352   5.767 -28.671  1.00 76.97           N
ATOM   2249  HE1 TRP A 157     -17.860   5.830 -29.530  1.00 76.97           H
ATOM   2250  CE2 TRP A 157     -17.898   5.718 -27.394  1.00 76.97           C
ATOM   2251  CE3 TRP A 157     -17.073   5.568 -25.113  1.00 76.97           C
ATOM   2252  HE3 TRP A 157     -16.263   5.502 -24.387  1.00 76.97           H
ATOM   2253  CZ2 TRP A 157     -19.241   5.744 -27.000  1.00 76.97           C
ATOM   2254  HZ2 TRP A 157     -20.051   5.810 -27.726  1.00 76.97           H
ATOM   2255  CZ3 TRP A 157     -18.421   5.595 -24.736  1.00 76.97           C
ATOM   2256  HZ3 TRP A 157     -18.650   5.547 -23.672  1.00 76.97           H
ATOM   2257  CH2 TRP A 157     -19.488   5.679 -25.623  1.00 76.97           C
ATOM   2258  HH2 TRP A 157     -20.511   5.695 -25.249  1.00 76.97           H
ATOM   2259  HN  TRP A 157     -12.731   4.497 -28.546  1.00 76.97           H
ATOM   2260  N   ARG A 158     -10.740   6.444 -27.474  1.00 76.95           N
ATOM   2261  CA  ARG A 158      -9.431   6.492 -26.845  1.00 76.95           C
ATOM   2262  C   ARG A 158      -9.258   7.806 -26.081  1.00 76.95           C
ATOM   2263  O   ARG A 158      -8.800   7.808 -24.939  1.00 76.95           O
ATOM   2264  HA  ARG A 158      -9.417   5.639 -26.167  1.00 76.95           H
ATOM   2265  CB  ARG A 158      -8.316   6.363 -27.884  1.00 76.95           C
ATOM   2266 1HB  ARG A 158      -8.458   5.452 -28.465  1.00 76.95           H
ATOM   2267 2HB  ARG A 158      -8.367   7.198 -28.584  1.00 76.95           H
ATOM   2268  CG  ARG A 158      -6.941   6.338 -27.213  1.00 76.95           C
ATOM   2269 1HG  ARG A 158      -6.799   7.250 -26.633  1.00 76.95           H
ATOM   2270 2HG  ARG A 158      -6.890   5.504 -26.512  1.00 76.95           H
ATOM   2271  CD  ARG A 158      -5.826   6.207 -28.252  1.00 76.95           C
ATOM   2272 1HD  ARG A 158      -6.011   5.343 -28.890  1.00 76.95           H
ATOM   2273 2HD  ARG A 158      -5.815   7.085 -28.898  1.00 76.95           H
ATOM   2274  NE  ARG A 158      -4.518   6.063 -27.574  1.00 76.95           N
ATOM   2275  HE  ARG A 158      -4.469   6.276 -26.599  1.00 76.95           H
ATOM   2276  CZ  ARG A 158      -3.394   5.665 -28.187  1.00 76.95           C
ATOM   2277  NH1 ARG A 158      -3.401   5.366 -29.493  1.00 76.95           N
ATOM   2278 1HH1 ARG A 158      -4.249   5.440 -30.019  1.00 76.95           H
ATOM   2279 2HH1 ARG A 158      -2.559   5.070 -29.943  1.00 76.95           H
ATOM   2280  NH2 ARG A 158      -2.264   5.570 -27.474  1.00 76.95           N
ATOM   2281 1HH2 ARG A 158      -1.417   5.274 -27.916  1.00 76.95           H
ATOM   2282 2HH2 ARG A 158      -2.267   5.794 -26.499  1.00 76.95           H
ATOM   2283  HN  ARG A 158     -10.728   6.338 -28.469  1.00 76.95           H
ATOM   2284  N   GLU A 159      -9.633   8.892 -26.741  1.00 79.89           N
ATOM   2285  CA  GLU A 159      -9.445  10.215 -26.172  1.00 79.89           C
ATOM   2286  C   GLU A 159     -10.352  10.403 -24.954  1.00 79.89           C
ATOM   2287  O   GLU A 159      -9.902  10.865 -23.907  1.00 79.89           O
ATOM   2288  HA  GLU A 159      -8.400  10.253 -25.865  1.00 79.89           H
ATOM   2289  CB  GLU A 159      -9.700  11.303 -27.218  1.00 79.89           C
ATOM   2290 1HB  GLU A 159     -10.611  11.074 -27.772  1.00 79.89           H
ATOM   2291 2HB  GLU A 159      -9.723  12.279 -26.735  1.00 79.89           H
ATOM   2292  CG  GLU A 159      -8.564  11.355 -28.242  1.00 79.89           C
ATOM   2293 1HG  GLU A 159      -7.604  11.314 -27.728  1.00 79.89           H
ATOM   2294 2HG  GLU A 159      -8.615  10.482 -28.893  1.00 79.89           H
ATOM   2295  CD  GLU A 159      -8.643  12.631 -29.084  1.00 79.89           C
ATOM   2296  OE1 GLU A 159      -7.598  12.992 -29.666  1.00 79.89           O
ATOM   2297  OE2 GLU A 159      -9.747  13.215 -29.125  1.00 79.89           O
ATOM   2298  HN  GLU A 159     -10.057   8.877 -27.647  1.00 79.89           H
ATOM   2299  N   LYS A 160     -11.613  10.036 -25.133  1.00 83.23           N
ATOM   2300  CA  LYS A 160     -12.582  10.140 -24.056  1.00 83.23           C
ATOM   2301  C   LYS A 160     -12.085   9.342 -22.849  1.00 83.23           C
ATOM   2302  O   LYS A 160     -12.176   9.805 -21.713  1.00 83.23           O
ATOM   2303  HA  LYS A 160     -12.644  11.191 -23.772  1.00 83.23           H
ATOM   2304  CB  LYS A 160     -13.971   9.720 -24.542  1.00 83.23           C
ATOM   2305 1HB  LYS A 160     -13.899   8.780 -25.090  1.00 83.23           H
ATOM   2306 2HB  LYS A 160     -14.620   9.540 -23.685  1.00 83.23           H
ATOM   2307  CG  LYS A 160     -14.586  10.795 -25.439  1.00 83.23           C
ATOM   2308 1HG  LYS A 160     -14.576  11.755 -24.922  1.00 83.23           H
ATOM   2309 2HG  LYS A 160     -13.983  10.911 -26.340  1.00 83.23           H
ATOM   2310  CD  LYS A 160     -16.022  10.432 -25.823  1.00 83.23           C
ATOM   2311 1HD  LYS A 160     -16.023   9.522 -26.422  1.00 83.23           H
ATOM   2312 2HD  LYS A 160     -16.601  10.223 -24.924  1.00 83.23           H
ATOM   2313  CE  LYS A 160     -16.683  11.567 -26.609  1.00 83.23           C
ATOM   2314 1HE  LYS A 160     -16.654  12.487 -26.025  1.00 83.23           H
ATOM   2315 2HE  LYS A 160     -16.125  11.754 -27.527  1.00 83.23           H
ATOM   2316  NZ  LYS A 160     -18.085  11.223 -26.935  1.00 83.23           N
ATOM   2317 1HZ  LYS A 160     -18.506  11.984 -27.457  1.00 83.23           H
ATOM   2318 2HZ  LYS A 160     -18.104  10.378 -27.495  1.00 83.23           H
ATOM   2319 3HZ  LYS A 160     -18.604  11.073 -26.078  1.00 83.23           H
ATOM   2320  HN  LYS A 160     -11.973   9.674 -25.992  1.00 83.23           H
ATOM   2321  N   ARG A 161     -11.570   8.155 -23.137  1.00 83.23           N
ATOM   2322  CA  ARG A 161     -11.071   7.282 -22.088  1.00 83.23           C
ATOM   2323  C   ARG A 161      -9.930   7.962 -21.329  1.00 83.23           C
ATOM   2324  O   ARG A 161      -9.804   7.800 -20.116  1.00 83.23           O
ATOM   2325  HA  ARG A 161     -11.928   7.111 -21.437  1.00 83.23           H
ATOM   2326  CB  ARG A 161     -10.571   5.956 -22.666  1.00 83.23           C
ATOM   2327 1HB  ARG A 161      -9.902   6.151 -23.505  1.00 83.23           H
ATOM   2328 2HB  ARG A 161      -9.992   5.422 -21.913  1.00 83.23           H
ATOM   2329  CG  ARG A 161     -11.740   5.085 -23.131  1.00 83.23           C
ATOM   2330 1HG  ARG A 161     -12.314   4.749 -22.267  1.00 83.23           H
ATOM   2331 2HG  ARG A 161     -12.414   5.676 -23.751  1.00 83.23           H
ATOM   2332  CD  ARG A 161     -11.241   3.874 -23.921  1.00 83.23           C
ATOM   2333 1HD  ARG A 161     -12.081   3.370 -24.399  1.00 83.23           H
ATOM   2334 2HD  ARG A 161     -10.570   4.199 -24.716  1.00 83.23           H
ATOM   2335  NE  ARG A 161     -10.536   2.936 -23.018  1.00 83.23           N
ATOM   2336  HE  ARG A 161     -10.726   2.997 -22.038  1.00 83.23           H
ATOM   2337  CZ  ARG A 161      -9.661   2.010 -23.432  1.00 83.23           C
ATOM   2338  NH1 ARG A 161      -9.369   1.883 -24.733  1.00 83.23           N
ATOM   2339 1HH1 ARG A 161      -9.806   2.482 -25.404  1.00 83.23           H
ATOM   2340 2HH1 ARG A 161      -8.714   1.189 -25.034  1.00 83.23           H
ATOM   2341  NH2 ARG A 161      -9.081   1.213 -22.524  1.00 83.23           N
ATOM   2342 1HH2 ARG A 161      -8.426   0.516 -22.816  1.00 83.23           H
ATOM   2343 2HH2 ARG A 161      -9.305   1.314 -21.554  1.00 83.23           H
ATOM   2344  HN  ARG A 161     -11.491   7.790 -24.064  1.00 83.23           H
ATOM   2345  N   LEU A 162      -9.128   8.708 -22.074  1.00 84.56           N
ATOM   2346  CA  LEU A 162      -7.995   9.403 -21.488  1.00 84.56           C
ATOM   2347  C   LEU A 162      -8.504  10.507 -20.559  1.00 84.56           C
ATOM   2348  O   LEU A 162      -7.956  10.715 -19.477  1.00 84.56           O
ATOM   2349  HA  LEU A 162      -7.440   8.679 -20.892  1.00 84.56           H
ATOM   2350  CB  LEU A 162      -7.051   9.907 -22.582  1.00 84.56           C
ATOM   2351 1HB  LEU A 162      -6.870   9.091 -23.282  1.00 84.56           H
ATOM   2352 2HB  LEU A 162      -7.560  10.696 -23.138  1.00 84.56           H
ATOM   2353  CG  LEU A 162      -5.700  10.446 -22.108  1.00 84.56           C
ATOM   2354  HG  LEU A 162      -5.880  11.154 -21.299  1.00 84.56           H
ATOM   2355  CD1 LEU A 162      -4.831   9.322 -21.540  1.00 84.56           C
ATOM   2356 1HD1 LEU A 162      -5.341   8.861 -20.694  1.00 84.56           H
ATOM   2357 2HD1 LEU A 162      -4.657   8.572 -22.311  1.00 84.56           H
ATOM   2358 3HD1 LEU A 162      -3.877   9.732 -21.210  1.00 84.56           H
ATOM   2359  CD2 LEU A 162      -4.990  11.209 -23.227  1.00 84.56           C
ATOM   2360 1HD2 LEU A 162      -4.823  10.542 -24.073  1.00 84.56           H
ATOM   2361 2HD2 LEU A 162      -5.609  12.049 -23.544  1.00 84.56           H
ATOM   2362 3HD2 LEU A 162      -4.033  11.581 -22.863  1.00 84.56           H
ATOM   2363  HN  LEU A 162      -9.243   8.841 -23.058  1.00 84.56           H
ATOM   2364  N   LEU A 163      -9.546  11.187 -21.015  1.00 87.57           N
ATOM   2365  CA  LEU A 163     -10.137  12.262 -20.237  1.00 87.57           C
ATOM   2366  C   LEU A 163     -10.666  11.698 -18.916  1.00 87.57           C
ATOM   2367  O   LEU A 163     -10.350  12.215 -17.846  1.00 87.57           O
ATOM   2368  HA  LEU A 163      -9.346  12.978 -20.014  1.00 87.57           H
ATOM   2369  CB  LEU A 163     -11.196  12.999 -21.059  1.00 87.57           C
ATOM   2370 1HB  LEU A 163     -10.822  13.116 -22.076  1.00 87.57           H
ATOM   2371 2HB  LEU A 163     -12.085  12.371 -21.116  1.00 87.57           H
ATOM   2372  CG  LEU A 163     -11.612  14.376 -20.537  1.00 87.57           C
ATOM   2373  HG  LEU A 163     -11.313  14.449 -19.491  1.00 87.57           H
ATOM   2374  CD1 LEU A 163     -10.887  15.491 -21.294  1.00 87.57           C
ATOM   2375 1HD1 LEU A 163      -9.811  15.378 -21.163  1.00 87.57           H
ATOM   2376 2HD1 LEU A 163     -11.133  15.430 -22.354  1.00 87.57           H
ATOM   2377 3HD1 LEU A 163     -11.201  16.459 -20.903  1.00 87.57           H
ATOM   2378  CD2 LEU A 163     -13.132  14.545 -20.586  1.00 87.57           C
ATOM   2379 1HD2 LEU A 163     -13.476  14.442 -21.615  1.00 87.57           H
ATOM   2380 2HD2 LEU A 163     -13.602  13.780 -19.967  1.00 87.57           H
ATOM   2381 3HD2 LEU A 163     -13.400  15.532 -20.209  1.00 87.57           H
ATOM   2382  HN  LEU A 163      -9.984  11.013 -21.897  1.00 87.57           H
ATOM   2383  N   TYR A 164     -11.462  10.646 -19.035  1.00 88.14           N
ATOM   2384  CA  TYR A 164     -12.044  10.011 -17.865  1.00 88.14           C
ATOM   2385  C   TYR A 164     -10.954   9.489 -16.926  1.00 88.14           C
ATOM   2386  O   TYR A 164     -11.114   9.519 -15.707  1.00 88.14           O
ATOM   2387  HA  TYR A 164     -12.640  10.757 -17.339  1.00 88.14           H
ATOM   2388  CB  TYR A 164     -12.859   8.827 -18.389  1.00 88.14           C
ATOM   2389 1HB  TYR A 164     -12.242   8.252 -19.079  1.00 88.14           H
ATOM   2390 2HB  TYR A 164     -13.102   8.169 -17.555  1.00 88.14           H
ATOM   2391  CG  TYR A 164     -14.154   9.228 -19.097  1.00 88.14           C
ATOM   2392  CD1 TYR A 164     -15.000  10.152 -18.518  1.00 88.14           C
ATOM   2393  HD1 TYR A 164     -14.745  10.596 -17.556  1.00 88.14           H
ATOM   2394  CD2 TYR A 164     -14.477   8.666 -20.316  1.00 88.14           C
ATOM   2395  HD2 TYR A 164     -13.809   7.936 -20.773  1.00 88.14           H
ATOM   2396  CE1 TYR A 164     -16.219  10.529 -19.185  1.00 88.14           C
ATOM   2397  HE1 TYR A 164     -16.896  11.258 -18.739  1.00 88.14           H
ATOM   2398  CE2 TYR A 164     -15.696   9.043 -20.983  1.00 88.14           C
ATOM   2399  HE2 TYR A 164     -15.963   8.607 -21.945  1.00 88.14           H
ATOM   2400  CZ  TYR A 164     -16.507   9.956 -20.384  1.00 88.14           C
ATOM   2401  OH  TYR A 164     -17.658  10.313 -21.014  1.00 88.14           O
ATOM   2402  HH  TYR A 164     -18.163  10.972 -20.456  1.00 88.14           H
ATOM   2403  HN  TYR A 164     -11.710  10.229 -19.910  1.00 88.14           H
ATOM   2404  N   SER A 165      -9.871   9.023 -17.530  1.00 88.55           N
ATOM   2405  CA  SER A 165      -8.756   8.493 -16.763  1.00 88.55           C
ATOM   2406  C   SER A 165      -8.209   9.568 -15.822  1.00 88.55           C
ATOM   2407  O   SER A 165      -7.793   9.268 -14.705  1.00 88.55           O
ATOM   2408  HA  SER A 165      -9.169   7.660 -16.193  1.00 88.55           H
ATOM   2409  CB  SER A 165      -7.648   7.980 -17.684  1.00 88.55           C
ATOM   2410 1HB  SER A 165      -7.003   7.297 -17.130  1.00 88.55           H
ATOM   2411 2HB  SER A 165      -8.091   7.408 -18.500  1.00 88.55           H
ATOM   2412  OG  SER A 165      -6.865   9.042 -18.220  1.00 88.55           O
ATOM   2413  HG  SER A 165      -7.399   9.888 -18.233  1.00 88.55           H
ATOM   2414  HN  SER A 165      -9.748   9.004 -18.522  1.00 88.55           H
ATOM   2415  N   LYS A 166      -8.227  10.800 -16.310  1.00 91.07           N
ATOM   2416  CA  LYS A 166      -7.744  11.923 -15.524  1.00 91.07           C
ATOM   2417  C   LYS A 166      -8.679  12.146 -14.334  1.00 91.07           C
ATOM   2418  O   LYS A 166      -8.222  12.313 -13.204  1.00 91.07           O
ATOM   2419  HA  LYS A 166      -6.758  11.656 -15.144  1.00 91.07           H
ATOM   2420  CB  LYS A 166      -7.569  13.160 -16.409  1.00 91.07           C
ATOM   2421 1HB  LYS A 166      -8.486  13.345 -16.967  1.00 91.07           H
ATOM   2422 2HB  LYS A 166      -7.394  14.036 -15.784  1.00 91.07           H
ATOM   2423  CG  LYS A 166      -6.402  12.977 -17.380  1.00 91.07           C
ATOM   2424 1HG  LYS A 166      -5.482  12.806 -16.821  1.00 91.07           H
ATOM   2425 2HG  LYS A 166      -6.570  12.093 -17.995  1.00 91.07           H
ATOM   2426  CD  LYS A 166      -6.238  14.206 -18.277  1.00 91.07           C
ATOM   2427 1HD  LYS A 166      -7.143  14.353 -18.868  1.00 91.07           H
ATOM   2428 2HD  LYS A 166      -6.112  15.097 -17.661  1.00 91.07           H
ATOM   2429  CE  LYS A 166      -5.034  14.049 -19.209  1.00 91.07           C
ATOM   2430 1HE  LYS A 166      -4.141  13.830 -18.624  1.00 91.07           H
ATOM   2431 2HE  LYS A 166      -5.192  13.203 -19.878  1.00 91.07           H
ATOM   2432  NZ  LYS A 166      -4.826  15.282 -20.000  1.00 91.07           N
ATOM   2433 1HZ  LYS A 166      -4.036  15.155 -20.622  1.00 91.07           H
ATOM   2434 2HZ  LYS A 166      -5.659  15.479 -20.545  1.00 91.07           H
ATOM   2435 3HZ  LYS A 166      -4.642  16.058 -19.373  1.00 91.07           H
ATOM   2436  HN  LYS A 166      -8.563  11.036 -17.222  1.00 91.07           H
ATOM   2437  N   MET A 167      -9.971  12.143 -14.627  1.00 93.42           N
ATOM   2438  CA  MET A 167     -10.972  12.383 -13.602  1.00 93.42           C
ATOM   2439  C   MET A 167     -10.936  11.288 -12.533  1.00 93.42           C
ATOM   2440  O   MET A 167     -11.063  11.573 -11.344  1.00 93.42           O
ATOM   2441  HA  MET A 167     -10.712  13.343 -13.157  1.00 93.42           H
ATOM   2442  CB  MET A 167     -12.360  12.424 -14.244  1.00 93.42           C
ATOM   2443 1HB  MET A 167     -12.532  11.507 -14.807  1.00 93.42           H
ATOM   2444 2HB  MET A 167     -13.123  12.469 -13.466  1.00 93.42           H
ATOM   2445  CG  MET A 167     -12.499  13.632 -15.172  1.00 93.42           C
ATOM   2446 1HG  MET A 167     -12.282  14.549 -14.624  1.00 93.42           H
ATOM   2447 2HG  MET A 167     -11.773  13.565 -15.982  1.00 93.42           H
ATOM   2448  SD  MET A 167     -14.153  13.701 -15.842  1.00 93.42           S
ATOM   2449  CE  MET A 167     -15.060  14.172 -14.378  1.00 93.42           C
ATOM   2450 1HE  MET A 167     -14.926  13.413 -13.607  1.00 93.42           H
ATOM   2451 2HE  MET A 167     -14.690  15.130 -14.014  1.00 93.42           H
ATOM   2452 3HE  MET A 167     -16.119  14.260 -14.620  1.00 93.42           H
ATOM   2453  HN  MET A 167     -10.336  11.980 -15.544  1.00 93.42           H
ATOM   2454  N   VAL A 168     -10.762  10.059 -12.996  1.00 92.57           N
ATOM   2455  CA  VAL A 168     -10.723   8.919 -12.096  1.00 92.57           C
ATOM   2456  C   VAL A 168      -9.522   9.056 -11.158  1.00 92.57           C
ATOM   2457  O   VAL A 168      -9.644   8.844  -9.953  1.00 92.57           O
ATOM   2458  HA  VAL A 168     -11.636   8.937 -11.502  1.00 92.57           H
ATOM   2459  CB  VAL A 168     -10.707   7.618 -12.901  1.00 92.57           C
ATOM   2460  HB  VAL A 168      -9.921   7.697 -13.652  1.00 92.57           H
ATOM   2461  CG1 VAL A 168     -10.380   6.422 -12.003  1.00 92.57           C
ATOM   2462 1HG1 VAL A 168      -9.399   6.565 -11.551  1.00 92.57           H
ATOM   2463 2HG1 VAL A 168     -11.133   6.340 -11.220  1.00 92.57           H
ATOM   2464 3HG1 VAL A 168     -10.375   5.510 -12.600  1.00 92.57           H
ATOM   2465  CG2 VAL A 168     -12.035   7.408 -13.631  1.00 92.57           C
ATOM   2466 1HG2 VAL A 168     -12.845   7.360 -12.904  1.00 92.57           H
ATOM   2467 2HG2 VAL A 168     -12.209   8.239 -14.314  1.00 92.57           H
ATOM   2468 3HG2 VAL A 168     -11.996   6.476 -14.195  1.00 92.57           H
ATOM   2469  HN  VAL A 168     -10.649   9.837 -13.965  1.00 92.57           H
ATOM   2470  N   CYS A 169      -8.389   9.412 -11.746  1.00 92.29           N
ATOM   2471  CA  CYS A 169      -7.165   9.570 -10.980  1.00 92.29           C
ATOM   2472  C   CYS A 169      -7.421  10.596  -9.874  1.00 92.29           C
ATOM   2473  O   CYS A 169      -7.104  10.353  -8.711  1.00 92.29           O
ATOM   2474  HA  CYS A 169      -6.933   8.594 -10.555  1.00 92.29           H
ATOM   2475  CB  CYS A 169      -5.988   9.972 -11.870  1.00 92.29           C
ATOM   2476 1HB  CYS A 169      -6.276  10.802 -12.516  1.00 92.29           H
ATOM   2477 2HB  CYS A 169      -5.159  10.321 -11.255  1.00 92.29           H
ATOM   2478  SG  CYS A 169      -5.455   8.546 -12.885  1.00 92.29           S
ATOM   2479  HG  CYS A 169      -6.415   8.659 -13.798  1.00 92.29           H
ATOM   2480  HN  CYS A 169      -8.300   9.589 -12.726  1.00 92.29           H
ATOM   2481  N   PHE A 170      -7.992  11.722 -10.276  1.00 94.68           N
ATOM   2482  CA  PHE A 170      -8.263  12.800  -9.339  1.00 94.68           C
ATOM   2483  C   PHE A 170      -9.171  12.324  -8.204  1.00 94.68           C
ATOM   2484  O   PHE A 170      -8.906  12.602  -7.035  1.00 94.68           O
ATOM   2485  HA  PHE A 170      -7.305  13.118  -8.927  1.00 94.68           H
ATOM   2486  CB  PHE A 170      -8.979  13.903 -10.121  1.00 94.68           C
ATOM   2487 1HB  PHE A 170      -8.359  14.193 -10.970  1.00 94.68           H
ATOM   2488 2HB  PHE A 170      -9.907  13.502 -10.527  1.00 94.68           H
ATOM   2489  CG  PHE A 170      -9.298  15.148  -9.291  1.00 94.68           C
ATOM   2490  CD1 PHE A 170     -10.548  15.326  -8.786  1.00 94.68           C
ATOM   2491  HD1 PHE A 170     -11.323  14.582  -8.973  1.00 94.68           H
ATOM   2492  CD2 PHE A 170      -8.331  16.076  -9.058  1.00 94.68           C
ATOM   2493  HD2 PHE A 170      -7.330  15.933  -9.463  1.00 94.68           H
ATOM   2494  CE1 PHE A 170     -10.844  16.482  -8.016  1.00 94.68           C
ATOM   2495  HE1 PHE A 170     -11.846  16.625  -7.611  1.00 94.68           H
ATOM   2496  CE2 PHE A 170      -8.628  17.231  -8.287  1.00 94.68           C
ATOM   2497  HE2 PHE A 170      -7.853  17.975  -8.101  1.00 94.68           H
ATOM   2498  CZ  PHE A 170      -9.878  17.410  -7.783  1.00 94.68           C
ATOM   2499  HZ  PHE A 170     -10.105  18.296  -7.191  1.00 94.68           H
ATOM   2500  HN  PHE A 170      -8.268  11.903 -11.220  1.00 94.68           H
ATOM   2501  N   THR A 171     -10.223  11.616  -8.587  1.00 95.40           N
ATOM   2502  CA  THR A 171     -11.193  11.133  -7.619  1.00 95.40           C
ATOM   2503  C   THR A 171     -10.521  10.202  -6.608  1.00 95.40           C
ATOM   2504  O   THR A 171     -10.836  10.239  -5.420  1.00 95.40           O
ATOM   2505  HA  THR A 171     -11.576  11.988  -7.061  1.00 95.40           H
ATOM   2506  CB  THR A 171     -12.338  10.471  -8.388  1.00 95.40           C
ATOM   2507  HB  THR A 171     -12.012   9.536  -8.842  1.00 95.40           H
ATOM   2508  OG1 THR A 171     -12.774  11.478  -9.297  1.00 95.40           O
ATOM   2509  HG1 THR A 171     -12.363  11.328 -10.196  1.00 95.40           H
ATOM   2510  CG2 THR A 171     -13.561  10.210  -7.506  1.00 95.40           C
ATOM   2511 1HG2 THR A 171     -13.929  11.155  -7.106  1.00 95.40           H
ATOM   2512 2HG2 THR A 171     -13.283   9.551  -6.685  1.00 95.40           H
ATOM   2513 3HG2 THR A 171     -14.344   9.739  -8.101  1.00 95.40           H
ATOM   2514  HN  THR A 171     -10.416  11.371  -9.537  1.00 95.40           H
ATOM   2515  N   ILE A 172      -9.607   9.389  -7.118  1.00 93.79           N
ATOM   2516  CA  ILE A 172      -8.917   8.421  -6.282  1.00 93.79           C
ATOM   2517  C   ILE A 172      -8.089   9.162  -5.230  1.00 93.79           C
ATOM   2518  O   ILE A 172      -8.101   8.797  -4.056  1.00 93.79           O
ATOM   2519  HA  ILE A 172      -9.677   7.831  -5.770  1.00 93.79           H
ATOM   2520  CB  ILE A 172      -8.098   7.457  -7.143  1.00 93.79           C
ATOM   2521  HB  ILE A 172      -7.568   8.039  -7.897  1.00 93.79           H
ATOM   2522  CG1 ILE A 172      -9.009   6.477  -7.885  1.00 93.79           C
ATOM   2523 1HG1 ILE A 172      -9.482   5.803  -7.172  1.00 93.79           H
ATOM   2524 2HG1 ILE A 172      -9.807   7.024  -8.385  1.00 93.79           H
ATOM   2525  CG2 ILE A 172      -7.042   6.735  -6.304  1.00 93.79           C
ATOM   2526 1HG2 ILE A 172      -6.367   7.467  -5.861  1.00 93.79           H
ATOM   2527 2HG2 ILE A 172      -7.532   6.167  -5.513  1.00 93.79           H
ATOM   2528 3HG2 ILE A 172      -6.474   6.056  -6.940  1.00 93.79           H
ATOM   2529  CD1 ILE A 172      -8.218   5.666  -8.914  1.00 93.79           C
ATOM   2530 1HD1 ILE A 172      -7.765   6.341  -9.640  1.00 93.79           H
ATOM   2531 2HD1 ILE A 172      -7.435   5.101  -8.407  1.00 93.79           H
ATOM   2532 3HD1 ILE A 172      -8.889   4.977  -9.427  1.00 93.79           H
ATOM   2533  HN  ILE A 172      -9.338   9.383  -8.081  1.00 93.79           H
ATOM   2534  N   TRP A 173      -7.389  10.189  -5.690  1.00 94.36           N
ATOM   2535  CA  TRP A 173      -6.501  10.939  -4.818  1.00 94.36           C
ATOM   2536  C   TRP A 173      -7.344  11.551  -3.698  1.00 94.36           C
ATOM   2537  O   TRP A 173      -6.973  11.480  -2.527  1.00 94.36           O
ATOM   2538  HA  TRP A 173      -5.776  10.241  -4.401  1.00 94.36           H
ATOM   2539  CB  TRP A 173      -5.710  11.984  -5.609  1.00 94.36           C
ATOM   2540 1HB  TRP A 173      -6.364  12.427  -6.361  1.00 94.36           H
ATOM   2541 2HB  TRP A 173      -5.412  12.786  -4.934  1.00 94.36           H
ATOM   2542  CG  TRP A 173      -4.464  11.428  -6.301  1.00 94.36           C
ATOM   2543  CD1 TRP A 173      -4.252  11.268  -7.615  1.00 94.36           C
ATOM   2544  HD1 TRP A 173      -4.975  11.526  -8.389  1.00 94.36           H
ATOM   2545  CD2 TRP A 173      -3.259  10.962  -5.658  1.00 94.36           C
ATOM   2546  NE1 TRP A 173      -3.004  10.736  -7.864  1.00 94.36           N
ATOM   2547  HE1 TRP A 173      -2.618  10.526  -8.763  1.00 94.36           H
ATOM   2548  CE2 TRP A 173      -2.381  10.544  -6.636  1.00 94.36           C
ATOM   2549  CE3 TRP A 173      -2.923  10.897  -4.294  1.00 94.36           C
ATOM   2550  HE3 TRP A 173      -3.599  11.221  -3.503  1.00 94.36           H
ATOM   2551  CZ2 TRP A 173      -1.109  10.030  -6.356  1.00 94.36           C
ATOM   2552  HZ2 TRP A 173      -0.433   9.706  -7.147  1.00 94.36           H
ATOM   2553  CZ3 TRP A 173      -1.648  10.382  -4.031  1.00 94.36           C
ATOM   2554  HZ3 TRP A 173      -1.336  10.309  -2.989  1.00 94.36           H
ATOM   2555  CH2 TRP A 173      -0.752   9.956  -5.004  1.00 94.36           C
ATOM   2556  HH2 TRP A 173       0.224   9.566  -4.717  1.00 94.36           H
ATOM   2557  HN  TRP A 173      -7.422  10.509  -6.637  1.00 94.36           H
ATOM   2558  N   VAL A 174      -8.464  12.138  -4.095  1.00 95.66           N
ATOM   2559  CA  VAL A 174      -9.333  12.812  -3.146  1.00 95.66           C
ATOM   2560  C   VAL A 174      -9.846  11.799  -2.122  1.00 95.66           C
ATOM   2561  O   VAL A 174      -9.840  12.067  -0.921  1.00 95.66           O
ATOM   2562  HA  VAL A 174      -8.735  13.563  -2.629  1.00 95.66           H
ATOM   2563  CB  VAL A 174     -10.459  13.534  -3.890  1.00 95.66           C
ATOM   2564  HB  VAL A 174     -10.944  12.811  -4.546  1.00 95.66           H
ATOM   2565  CG1 VAL A 174     -11.511  14.061  -2.912  1.00 95.66           C
ATOM   2566 1HG1 VAL A 174     -11.939  13.228  -2.354  1.00 95.66           H
ATOM   2567 2HG1 VAL A 174     -11.045  14.762  -2.220  1.00 95.66           H
ATOM   2568 3HG1 VAL A 174     -12.300  14.569  -3.467  1.00 95.66           H
ATOM   2569  CG2 VAL A 174      -9.905  14.663  -4.761  1.00 95.66           C
ATOM   2570 1HG2 VAL A 174      -9.383  15.384  -4.133  1.00 95.66           H
ATOM   2571 2HG2 VAL A 174      -9.212  14.250  -5.494  1.00 95.66           H
ATOM   2572 3HG2 VAL A 174     -10.727  15.159  -5.278  1.00 95.66           H
ATOM   2573  HN  VAL A 174      -8.778  12.157  -5.044  1.00 95.66           H
ATOM   2574  N   LEU A 175     -10.278  10.655  -2.633  1.00 93.06           N
ATOM   2575  CA  LEU A 175     -10.904   9.649  -1.792  1.00 93.06           C
ATOM   2576  C   LEU A 175      -9.865   9.085  -0.821  1.00 93.06           C
ATOM   2577  O   LEU A 175     -10.162   8.866   0.353  1.00 93.06           O
ATOM   2578  HA  LEU A 175     -11.684  10.144  -1.215  1.00 93.06           H
ATOM   2579  CB  LEU A 175     -11.586   8.582  -2.651  1.00 93.06           C
ATOM   2580 1HB  LEU A 175     -12.237   9.082  -3.368  1.00 93.06           H
ATOM   2581 2HB  LEU A 175     -10.819   8.062  -3.226  1.00 93.06           H
ATOM   2582  CG  LEU A 175     -12.411   7.539  -1.895  1.00 93.06           C
ATOM   2583  HG  LEU A 175     -12.507   7.865  -0.860  1.00 93.06           H
ATOM   2584  CD1 LEU A 175     -13.825   7.437  -2.470  1.00 93.06           C
ATOM   2585 1HD1 LEU A 175     -14.322   8.403  -2.387  1.00 93.06           H
ATOM   2586 2HD1 LEU A 175     -13.771   7.146  -3.519  1.00 93.06           H
ATOM   2587 3HD1 LEU A 175     -14.390   6.688  -1.915  1.00 93.06           H
ATOM   2588  CD2 LEU A 175     -11.700   6.184  -1.878  1.00 93.06           C
ATOM   2589 1HD2 LEU A 175     -11.553   5.838  -2.902  1.00 93.06           H
ATOM   2590 2HD2 LEU A 175     -10.733   6.287  -1.387  1.00 93.06           H
ATOM   2591 3HD2 LEU A 175     -12.308   5.461  -1.335  1.00 93.06           H
ATOM   2592  HN  LEU A 175     -10.207  10.413  -3.601  1.00 93.06           H
ATOM   2593  N   ALA A 176      -8.669   8.865  -1.346  1.00 92.85           N
ATOM   2594  CA  ALA A 176      -7.590   8.312  -0.544  1.00 92.85           C
ATOM   2595  C   ALA A 176      -7.240   9.291   0.578  1.00 92.85           C
ATOM   2596  O   ALA A 176      -6.956   8.878   1.701  1.00 92.85           O
ATOM   2597  HA  ALA A 176      -7.948   7.381  -0.104  1.00 92.85           H
ATOM   2598  CB  ALA A 176      -6.392   8.003  -1.444  1.00 92.85           C
ATOM   2599 1HB  ALA A 176      -6.686   7.281  -2.206  1.00 92.85           H
ATOM   2600 2HB  ALA A 176      -6.053   8.921  -1.925  1.00 92.85           H
ATOM   2601 3HB  ALA A 176      -5.583   7.588  -0.843  1.00 92.85           H
ATOM   2602  HN  ALA A 176      -8.432   9.058  -2.298  1.00 92.85           H
ATOM   2603  N   ALA A 177      -7.272  10.570   0.235  1.00 93.61           N
ATOM   2604  CA  ALA A 177      -6.929  11.610   1.190  1.00 93.61           C
ATOM   2605  C   ALA A 177      -7.929  11.584   2.347  1.00 93.61           C
ATOM   2606  O   ALA A 177      -7.539  11.658   3.511  1.00 93.61           O
ATOM   2607  HA  ALA A 177      -5.933  11.390   1.576  1.00 93.61           H
ATOM   2608  CB  ALA A 177      -6.894  12.965   0.479  1.00 93.61           C
ATOM   2609 1HB  ALA A 177      -6.147  12.940  -0.314  1.00 93.61           H
ATOM   2610 2HB  ALA A 177      -7.873  13.175   0.050  1.00 93.61           H
ATOM   2611 3HB  ALA A 177      -6.636  13.744   1.196  1.00 93.61           H
ATOM   2612  HN  ALA A 177      -7.526  10.899  -0.675  1.00 93.61           H
ATOM   2613  N   ALA A 178      -9.200  11.479   1.986  1.00 93.79           N
ATOM   2614  CA  ALA A 178     -10.264  11.516   2.975  1.00 93.79           C
ATOM   2615  C   ALA A 178     -10.123  10.316   3.914  1.00 93.79           C
ATOM   2616  O   ALA A 178     -10.378  10.428   5.112  1.00 93.79           O
ATOM   2617  HA  ALA A 178     -10.150  12.433   3.552  1.00 93.79           H
ATOM   2618  CB  ALA A 178     -11.619  11.545   2.266  1.00 93.79           C
ATOM   2619 1HB  ALA A 178     -11.680  12.431   1.634  1.00 93.79           H
ATOM   2620 2HB  ALA A 178     -11.726  10.652   1.650  1.00 93.79           H
ATOM   2621 3HB  ALA A 178     -12.417  11.572   3.008  1.00 93.79           H
ATOM   2622  HN  ALA A 178      -9.505  11.371   1.040  1.00 93.79           H
ATOM   2623  N   LEU A 179      -9.718   9.196   3.334  1.00 91.47           N
ATOM   2624  CA  LEU A 179      -9.625   7.956   4.086  1.00 91.47           C
ATOM   2625  C   LEU A 179      -8.434   8.033   5.043  1.00 91.47           C
ATOM   2626  O   LEU A 179      -8.283   7.184   5.921  1.00 91.47           O
ATOM   2627  HA  LEU A 179     -10.536   7.862   4.676  1.00 91.47           H
ATOM   2628  CB  LEU A 179      -9.574   6.756   3.137  1.00 91.47           C
ATOM   2629 1HB  LEU A 179      -8.802   6.941   2.390  1.00 91.47           H
ATOM   2630 2HB  LEU A 179      -9.264   5.880   3.706  1.00 91.47           H
ATOM   2631  CG  LEU A 179     -10.878   6.422   2.409  1.00 91.47           C
ATOM   2632  HG  LEU A 179     -11.233   7.324   1.912  1.00 91.47           H
ATOM   2633  CD1 LEU A 179     -10.644   5.370   1.323  1.00 91.47           C
ATOM   2634 1HD1 LEU A 179      -9.926   5.750   0.596  1.00 91.47           H
ATOM   2635 2HD1 LEU A 179     -10.254   4.459   1.777  1.00 91.47           H
ATOM   2636 3HD1 LEU A 179     -11.587   5.150   0.821  1.00 91.47           H
ATOM   2637  CD2 LEU A 179     -11.963   5.993   3.398  1.00 91.47           C
ATOM   2638 1HD2 LEU A 179     -11.630   5.110   3.943  1.00 91.47           H
ATOM   2639 2HD2 LEU A 179     -12.154   6.804   4.102  1.00 91.47           H
ATOM   2640 3HD2 LEU A 179     -12.879   5.761   2.854  1.00 91.47           H
ATOM   2641  HN  LEU A 179      -9.456   9.127   2.372  1.00 91.47           H
ATOM   2642  N   CYS A 180      -7.619   9.058   4.842  1.00 92.09           N
ATOM   2643  CA  CYS A 180      -6.403   9.211   5.622  1.00 92.09           C
ATOM   2644  C   CYS A 180      -6.676  10.213   6.746  1.00 92.09           C
ATOM   2645  O   CYS A 180      -5.774  10.558   7.508  1.00 92.09           O
ATOM   2646  HA  CYS A 180      -6.166   8.228   6.030  1.00 92.09           H
ATOM   2647  CB  CYS A 180      -5.221   9.640   4.750  1.00 92.09           C
ATOM   2648 1HB  CYS A 180      -5.459  10.570   4.233  1.00 92.09           H
ATOM   2649 2HB  CYS A 180      -4.350   9.836   5.374  1.00 92.09           H
ATOM   2650  SG  CYS A 180      -4.835   8.330   3.532  1.00 92.09           S
ATOM   2651  HG  CYS A 180      -5.982   8.418   2.864  1.00 92.09           H
ATOM   2652  HN  CYS A 180      -7.778   9.773   4.162  1.00 92.09           H
ATOM   2653  N   ILE A 181      -7.924  10.653   6.813  1.00 93.02           N
ATOM   2654  CA  ILE A 181      -8.320  11.633   7.809  1.00 93.02           C
ATOM   2655  C   ILE A 181      -7.994  11.096   9.204  1.00 93.02           C
ATOM   2656  O   ILE A 181      -7.403  11.800  10.022  1.00 93.02           O
ATOM   2657  HA  ILE A 181      -7.726  12.531   7.638  1.00 93.02           H
ATOM   2658  CB  ILE A 181      -9.789  12.020   7.626  1.00 93.02           C
ATOM   2659  HB  ILE A 181     -10.363  11.110   7.453  1.00 93.02           H
ATOM   2660  CG1 ILE A 181      -9.972  12.911   6.396  1.00 93.02           C
ATOM   2661 1HG1 ILE A 181      -9.480  13.870   6.560  1.00 93.02           H
ATOM   2662 2HG1 ILE A 181      -9.491  12.449   5.534  1.00 93.02           H
ATOM   2663  CG2 ILE A 181     -10.346  12.672   8.894  1.00 93.02           C
ATOM   2664 1HG2 ILE A 181     -10.270  11.972   9.726  1.00 93.02           H
ATOM   2665 2HG2 ILE A 181      -9.773  13.571   9.122  1.00 93.02           H
ATOM   2666 3HG2 ILE A 181     -11.391  12.937   8.736  1.00 93.02           H
ATOM   2667  CD1 ILE A 181     -11.456  13.137   6.099  1.00 93.02           C
ATOM   2668 1HD1 ILE A 181     -11.939  12.178   5.912  1.00 93.02           H
ATOM   2669 2HD1 ILE A 181     -11.928  13.621   6.954  1.00 93.02           H
ATOM   2670 3HD1 ILE A 181     -11.558  13.773   5.220  1.00 93.02           H
ATOM   2671  HN  ILE A 181      -8.657  10.351   6.203  1.00 93.02           H
ATOM   2672  N   PRO A 182      -8.372   9.845   9.501  1.00 91.15           N
ATOM   2673  CA  PRO A 182      -8.173   9.295  10.844  1.00 91.15           C
ATOM   2674  C   PRO A 182      -6.734   9.431  11.315  1.00 91.15           C
ATOM   2675  O   PRO A 182      -6.485   9.841  12.448  1.00 91.15           O
ATOM   2676  HA  PRO A 182      -8.764   9.854  11.569  1.00 91.15           H
ATOM   2677  CB  PRO A 182      -8.586   7.829  10.700  1.00 91.15           C
ATOM   2678 1HB  PRO A 182      -7.735   7.194  10.456  1.00 91.15           H
ATOM   2679 2HB  PRO A 182      -9.018   7.442  11.622  1.00 91.15           H
ATOM   2680  CG  PRO A 182      -9.608   7.860   9.569  1.00 91.15           C
ATOM   2681 1HG  PRO A 182      -9.735   6.879   9.112  1.00 91.15           H
ATOM   2682 2HG  PRO A 182     -10.593   8.163   9.922  1.00 91.15           H
ATOM   2683  CD  PRO A 182      -9.012   8.869   8.601  1.00 91.15           C
ATOM   2684 1HD  PRO A 182      -8.287   8.407   7.930  1.00 91.15           H
ATOM   2685 2HD  PRO A 182      -9.776   9.327   7.973  1.00 91.15           H
ATOM   2686  N   GLU A 183      -5.817   9.081  10.425  1.00 92.04           N
ATOM   2687  CA  GLU A 183      -4.404   9.100  10.760  1.00 92.04           C
ATOM   2688  C   GLU A 183      -3.961  10.521  11.113  1.00 92.04           C
ATOM   2689  O   GLU A 183      -3.158  10.717  12.024  1.00 92.04           O
ATOM   2690  HA  GLU A 183      -4.304   8.454  11.632  1.00 92.04           H
ATOM   2691  CB  GLU A 183      -3.562   8.531   9.616  1.00 92.04           C
ATOM   2692 1HB  GLU A 183      -3.953   8.883   8.662  1.00 92.04           H
ATOM   2693 2HB  GLU A 183      -2.513   8.784   9.771  1.00 92.04           H
ATOM   2694  CG  GLU A 183      -3.637   7.003   9.586  1.00 92.04           C
ATOM   2695 1HG  GLU A 183      -2.881   6.611   8.906  1.00 92.04           H
ATOM   2696 2HG  GLU A 183      -3.413   6.605  10.576  1.00 92.04           H
ATOM   2697  CD  GLU A 183      -5.023   6.531   9.143  1.00 92.04           C
ATOM   2698  OE1 GLU A 183      -5.325   5.344   9.392  1.00 92.04           O
ATOM   2699  OE2 GLU A 183      -5.750   7.368   8.564  1.00 92.04           O
ATOM   2700  HN  GLU A 183      -6.027   8.788   9.492  1.00 92.04           H
ATOM   2701  N   ILE A 184      -4.504  11.477  10.373  1.00 94.21           N
ATOM   2702  CA  ILE A 184      -4.094  12.863  10.522  1.00 94.21           C
ATOM   2703  C   ILE A 184      -4.486  13.359  11.916  1.00 94.21           C
ATOM   2704  O   ILE A 184      -3.757  14.136  12.530  1.00 94.21           O
ATOM   2705  HA  ILE A 184      -3.008  12.893  10.438  1.00 94.21           H
ATOM   2706  CB  ILE A 184      -4.661  13.714   9.385  1.00 94.21           C
ATOM   2707  HB  ILE A 184      -5.740  13.564   9.350  1.00 94.21           H
ATOM   2708  CG1 ILE A 184      -4.099  13.267   8.033  1.00 94.21           C
ATOM   2709 1HG1 ILE A 184      -3.032  13.485   7.989  1.00 94.21           H
ATOM   2710 2HG1 ILE A 184      -4.209  12.188   7.929  1.00 94.21           H
ATOM   2711  CG2 ILE A 184      -4.419  15.203   9.641  1.00 94.21           C
ATOM   2712 1HG2 ILE A 184      -4.906  15.495  10.572  1.00 94.21           H
ATOM   2713 2HG2 ILE A 184      -3.348  15.390   9.718  1.00 94.21           H
ATOM   2714 3HG2 ILE A 184      -4.832  15.785   8.818  1.00 94.21           H
ATOM   2715  CD1 ILE A 184      -4.817  13.973   6.881  1.00 94.21           C
ATOM   2716 1HD1 ILE A 184      -5.880  13.733   6.914  1.00 94.21           H
ATOM   2717 2HD1 ILE A 184      -4.685  15.050   6.975  1.00 94.21           H
ATOM   2718 3HD1 ILE A 184      -4.399  13.637   5.932  1.00 94.21           H
ATOM   2719  HN  ILE A 184      -5.210  11.317   9.684  1.00 94.21           H
ATOM   2720  N   LEU A 185      -5.637  12.889  12.374  1.00 93.37           N
ATOM   2721  CA  LEU A 185      -6.236  13.427  13.584  1.00 93.37           C
ATOM   2722  C   LEU A 185      -5.508  12.861  14.804  1.00 93.37           C
ATOM   2723  O   LEU A 185      -5.090  13.610  15.685  1.00 93.37           O
ATOM   2724  HA  LEU A 185      -6.093  14.507  13.567  1.00 93.37           H
ATOM   2725  CB  LEU A 185      -7.745  13.170  13.594  1.00 93.37           C
ATOM   2726 1HB  LEU A 185      -7.914  12.108  13.417  1.00 93.37           H
ATOM   2727 2HB  LEU A 185      -8.124  13.391  14.592  1.00 93.37           H
ATOM   2728  CG  LEU A 185      -8.568  13.966  12.579  1.00 93.37           C
ATOM   2729  HG  LEU A 185      -8.220  13.706  11.579  1.00 93.37           H
ATOM   2730  CD1 LEU A 185     -10.048  13.586  12.655  1.00 93.37           C
ATOM   2731 1HD1 LEU A 185     -10.162  12.523  12.442  1.00 93.37           H
ATOM   2732 2HD1 LEU A 185     -10.426  13.798  13.655  1.00 93.37           H
ATOM   2733 3HD1 LEU A 185     -10.610  14.166  11.923  1.00 93.37           H
ATOM   2734  CD2 LEU A 185      -8.352  15.470  12.757  1.00 93.37           C
ATOM   2735 1HD2 LEU A 185      -8.656  15.764  13.761  1.00 93.37           H
ATOM   2736 2HD2 LEU A 185      -7.298  15.705  12.613  1.00 93.37           H
ATOM   2737 3HD2 LEU A 185      -8.949  16.012  12.023  1.00 93.37           H
ATOM   2738  HN  LEU A 185      -6.157  12.157  11.935  1.00 93.37           H
ATOM   2739  N   TYR A 186      -5.377  11.542  14.816  1.00 92.53           N
ATOM   2740  CA  TYR A 186      -5.059  10.833  16.044  1.00 92.53           C
ATOM   2741  C   TYR A 186      -3.557  10.559  16.145  1.00 92.53           C
ATOM   2742  O   TYR A 186      -3.073  10.108  17.182  1.00 92.53           O
ATOM   2743  HA  TYR A 186      -5.363  11.460  16.883  1.00 92.53           H
ATOM   2744  CB  TYR A 186      -5.805   9.500  15.967  1.00 92.53           C
ATOM   2745 1HB  TYR A 186      -5.449   8.946  15.098  1.00 92.53           H
ATOM   2746 2HB  TYR A 186      -5.559   8.906  16.846  1.00 92.53           H
ATOM   2747  CG  TYR A 186      -7.326   9.642  15.875  1.00 92.53           C
ATOM   2748  CD1 TYR A 186      -7.997  10.458  16.762  1.00 92.53           C
ATOM   2749  HD1 TYR A 186      -7.444  11.002  17.528  1.00 92.53           H
ATOM   2750  CD2 TYR A 186      -8.026   8.954  14.905  1.00 92.53           C
ATOM   2751  HD2 TYR A 186      -7.495   8.310  14.204  1.00 92.53           H
ATOM   2752  CE1 TYR A 186      -9.428  10.592  16.676  1.00 92.53           C
ATOM   2753  HE1 TYR A 186      -9.971  11.234  17.370  1.00 92.53           H
ATOM   2754  CE2 TYR A 186      -9.457   9.088  14.818  1.00 92.53           C
ATOM   2755  HE2 TYR A 186     -10.022   8.551  14.057  1.00 92.53           H
ATOM   2756  CZ  TYR A 186     -10.087   9.901  15.708  1.00 92.53           C
ATOM   2757  OH  TYR A 186     -11.439  10.028  15.626  1.00 92.53           O
ATOM   2758  HH  TYR A 186     -11.771  10.628  16.354  1.00 92.53           H
ATOM   2759  HN  TYR A 186      -5.485  10.962  14.009  1.00 92.53           H
ATOM   2760  N   SER A 187      -2.861  10.841  15.053  1.00 93.18           N
ATOM   2761  CA  SER A 187      -1.419  10.673  15.020  1.00 93.18           C
ATOM   2762  C   SER A 187      -0.755  11.664  15.979  1.00 93.18           C
ATOM   2763  O   SER A 187      -0.923  12.874  15.842  1.00 93.18           O
ATOM   2764  HA  SER A 187      -1.240   9.648  15.345  1.00 93.18           H
ATOM   2765  CB  SER A 187      -0.874  10.861  13.603  1.00 93.18           C
ATOM   2766 1HB  SER A 187      -1.168  11.842  13.229  1.00 93.18           H
ATOM   2767 2HB  SER A 187       0.216  10.843  13.628  1.00 93.18           H
ATOM   2768  OG  SER A 187      -1.345   9.853  12.712  1.00 93.18           O
ATOM   2769  HG  SER A 187      -1.841  10.273  11.953  1.00 93.18           H
ATOM   2770  HN  SER A 187      -3.267  11.179  14.203  1.00 93.18           H
ATOM   2771  N   GLN A 188      -0.015  11.112  16.930  1.00 92.60           N
ATOM   2772  CA  GLN A 188       0.639  11.929  17.938  1.00 92.60           C
ATOM   2773  C   GLN A 188       1.976  11.303  18.343  1.00 92.60           C
ATOM   2774  O   GLN A 188       2.270  10.167  17.975  1.00 92.60           O
ATOM   2775  HA  GLN A 188       0.812  12.894  17.462  1.00 92.60           H
ATOM   2776  CB  GLN A 188      -0.265  12.126  19.156  1.00 92.60           C
ATOM   2777 1HB  GLN A 188      -0.526  11.156  19.580  1.00 92.60           H
ATOM   2778 2HB  GLN A 188       0.272  12.678  19.927  1.00 92.60           H
ATOM   2779  CG  GLN A 188      -1.540  12.881  18.775  1.00 92.60           C
ATOM   2780 1HG  GLN A 188      -1.281  13.781  18.216  1.00 92.60           H
ATOM   2781 2HG  GLN A 188      -2.152  12.263  18.118  1.00 92.60           H
ATOM   2782  CD  GLN A 188      -2.344  13.262  20.020  1.00 92.60           C
ATOM   2783  OE1 GLN A 188      -1.894  13.130  21.146  1.00 92.60           O
ATOM   2784  NE2 GLN A 188      -3.557  13.741  19.756  1.00 92.60           N
ATOM   2785 1HE2 GLN A 188      -3.866  13.824  18.808  1.00 92.60           H
ATOM   2786 2HE2 GLN A 188      -4.159  14.018  20.504  1.00 92.60           H
ATOM   2787  HN  GLN A 188       0.141  10.128  17.018  1.00 92.60           H
ATOM   2788  N   ILE A 189       2.749  12.073  19.096  1.00 92.34           N
ATOM   2789  CA  ILE A 189       3.974  11.556  19.683  1.00 92.34           C
ATOM   2790  C   ILE A 189       3.707  11.150  21.134  1.00 92.34           C
ATOM   2791  O   ILE A 189       3.216  11.952  21.926  1.00 92.34           O
ATOM   2792  HA  ILE A 189       4.255  10.666  19.121  1.00 92.34           H
ATOM   2793  CB  ILE A 189       5.111  12.568  19.527  1.00 92.34           C
ATOM   2794  HB  ILE A 189       4.802  13.504  19.993  1.00 92.34           H
ATOM   2795  CG1 ILE A 189       5.380  12.867  18.050  1.00 92.34           C
ATOM   2796 1HG1 ILE A 189       5.773  11.975  17.561  1.00 92.34           H
ATOM   2797 2HG1 ILE A 189       4.445  13.118  17.550  1.00 92.34           H
ATOM   2798  CG2 ILE A 189       6.370  12.094  20.255  1.00 92.34           C
ATOM   2799 1HG2 ILE A 189       6.153  11.974  21.316  1.00 92.34           H
ATOM   2800 2HG2 ILE A 189       6.692  11.139  19.839  1.00 92.34           H
ATOM   2801 3HG2 ILE A 189       7.162  12.832  20.127  1.00 92.34           H
ATOM   2802  CD1 ILE A 189       6.373  14.020  17.897  1.00 92.34           C
ATOM   2803 1HD1 ILE A 189       5.966  14.916  18.366  1.00 92.34           H
ATOM   2804 2HD1 ILE A 189       7.315  13.755  18.377  1.00 92.34           H
ATOM   2805 3HD1 ILE A 189       6.547  14.211  16.838  1.00 92.34           H
ATOM   2806  HN  ILE A 189       2.551  13.030  19.305  1.00 92.34           H
ATOM   2807  N   LYS A 190       4.042   9.905  21.437  1.00 87.97           N
ATOM   2808  CA  LYS A 190       3.930   9.410  22.799  1.00 87.97           C
ATOM   2809  C   LYS A 190       5.330   9.200  23.377  1.00 87.97           C
ATOM   2810  O   LYS A 190       6.156   8.513  22.779  1.00 87.97           O
ATOM   2811  HA  LYS A 190       3.425  10.178  23.385  1.00 87.97           H
ATOM   2812  CB  LYS A 190       3.052   8.158  22.843  1.00 87.97           C
ATOM   2813 1HB  LYS A 190       2.174   8.301  22.213  1.00 87.97           H
ATOM   2814 2HB  LYS A 190       3.601   7.309  22.435  1.00 87.97           H
ATOM   2815  CG  LYS A 190       2.612   7.847  24.275  1.00 87.97           C
ATOM   2816 1HG  LYS A 190       3.480   7.851  24.935  1.00 87.97           H
ATOM   2817 2HG  LYS A 190       1.939   8.627  24.630  1.00 87.97           H
ATOM   2818  CD  LYS A 190       1.913   6.488  24.352  1.00 87.97           C
ATOM   2819 1HD  LYS A 190       1.168   6.413  23.560  1.00 87.97           H
ATOM   2820 2HD  LYS A 190       2.639   5.692  24.183  1.00 87.97           H
ATOM   2821  CE  LYS A 190       1.242   6.293  25.713  1.00 87.97           C
ATOM   2822 1HE  LYS A 190       1.940   6.548  26.509  1.00 87.97           H
ATOM   2823 2HE  LYS A 190       0.391   6.968  25.805  1.00 87.97           H
ATOM   2824  NZ  LYS A 190       0.790   4.892  25.871  1.00 87.97           N
ATOM   2825 1HZ  LYS A 190      -0.021   4.865  26.479  1.00 87.97           H
ATOM   2826 2HZ  LYS A 190       0.545   4.511  24.964  1.00 87.97           H
ATOM   2827 3HZ  LYS A 190       1.537   4.341  26.279  1.00 87.97           H
ATOM   2828  HN  LYS A 190       4.384   9.240  20.773  1.00 87.97           H
ATOM   2829  N   GLU A 191       5.554   9.805  24.535  1.00 84.53           N
ATOM   2830  CA  GLU A 191       6.783   9.574  25.275  1.00 84.53           C
ATOM   2831  C   GLU A 191       6.573   8.482  26.325  1.00 84.53           C
ATOM   2832  O   GLU A 191       5.781   8.651  27.252  1.00 84.53           O
ATOM   2833  HA  GLU A 191       7.509   9.239  24.533  1.00 84.53           H
ATOM   2834  CB  GLU A 191       7.286  10.866  25.920  1.00 84.53           C
ATOM   2835 1HB  GLU A 191       6.459  11.375  26.415  1.00 84.53           H
ATOM   2836 2HB  GLU A 191       8.118  10.643  26.589  1.00 84.53           H
ATOM   2837  CG  GLU A 191       7.829  11.831  24.864  1.00 84.53           C
ATOM   2838 1HG  GLU A 191       8.598  11.334  24.273  1.00 84.53           H
ATOM   2839 2HG  GLU A 191       7.031  12.112  24.178  1.00 84.53           H
ATOM   2840  CD  GLU A 191       8.412  13.086  25.517  1.00 84.53           C
ATOM   2841  OE1 GLU A 191       8.909  13.943  24.755  1.00 84.53           O
ATOM   2842  OE2 GLU A 191       8.348  13.160  26.763  1.00 84.53           O
ATOM   2843  HN  GLU A 191       4.915  10.442  24.966  1.00 84.53           H
ATOM   2844  N   GLU A 192       7.295   7.385  26.146  1.00 76.31           N
ATOM   2845  CA  GLU A 192       7.248   6.293  27.104  1.00 76.31           C
ATOM   2846  C   GLU A 192       8.664   5.884  27.512  1.00 76.31           C
ATOM   2847  O   GLU A 192       9.494   5.571  26.660  1.00 76.31           O
ATOM   2848  HA  GLU A 192       6.713   6.688  27.967  1.00 76.31           H
ATOM   2849  CB  GLU A 192       6.474   5.101  26.537  1.00 76.31           C
ATOM   2850 1HB  GLU A 192       5.740   5.451  25.811  1.00 76.31           H
ATOM   2851 2HB  GLU A 192       7.173   4.372  26.127  1.00 76.31           H
ATOM   2852  CG  GLU A 192       5.695   4.379  27.639  1.00 76.31           C
ATOM   2853 1HG  GLU A 192       6.348   4.202  28.494  1.00 76.31           H
ATOM   2854 2HG  GLU A 192       4.879   5.012  27.986  1.00 76.31           H
ATOM   2855  CD  GLU A 192       5.136   3.048  27.133  1.00 76.31           C
ATOM   2856  OE1 GLU A 192       4.522   2.339  27.959  1.00 76.31           O
ATOM   2857  OE2 GLU A 192       5.334   2.770  25.930  1.00 76.31           O
ATOM   2858  HN  GLU A 192       7.903   7.238  25.366  1.00 76.31           H
ATOM   2859  N   SER A 193       8.897   5.899  28.817  1.00 72.48           N
ATOM   2860  CA  SER A 193      10.119   5.336  29.365  1.00 72.48           C
ATOM   2861  C   SER A 193      11.336   6.048  28.770  1.00 72.48           C
ATOM   2862  O   SER A 193      12.398   5.448  28.618  1.00 72.48           O
ATOM   2863  HA  SER A 193      10.061   5.512  30.439  1.00 72.48           H
ATOM   2864  CB  SER A 193      10.202   3.832  29.098  1.00 72.48           C
ATOM   2865 1HB  SER A 193      10.427   3.663  28.045  1.00 72.48           H
ATOM   2866 2HB  SER A 193      11.025   3.407  29.672  1.00 72.48           H
ATOM   2867  OG  SER A 193       8.991   3.163  29.438  1.00 72.48           O
ATOM   2868  HG  SER A 193       9.010   2.224  29.093  1.00 72.48           H
ATOM   2869  HN  SER A 193       8.269   6.285  29.492  1.00 72.48           H
ATOM   2870  N   GLY A 194      11.140   7.319  28.450  1.00 76.63           N
ATOM   2871  CA  GLY A 194      12.216   8.127  27.901  1.00 76.63           C
ATOM   2872  C   GLY A 194      12.362   7.896  26.395  1.00 76.63           C
ATOM   2873  O   GLY A 194      13.316   8.369  25.781  1.00 76.63           O
ATOM   2874 1HA  GLY A 194      12.018   9.182  28.093  1.00 76.63           H
ATOM   2875 2HA  GLY A 194      13.152   7.882  28.402  1.00 76.63           H
ATOM   2876  HN  GLY A 194      10.267   7.795  28.559  1.00 76.63           H
ATOM   2877  N   ILE A 195      11.401   7.168  25.845  1.00 84.66           N
ATOM   2878  CA  ILE A 195      11.417   6.858  24.425  1.00 84.66           C
ATOM   2879  C   ILE A 195      10.209   7.511  23.751  1.00 84.66           C
ATOM   2880  O   ILE A 195       9.068   7.257  24.134  1.00 84.66           O
ATOM   2881  HA  ILE A 195      12.324   7.295  24.006  1.00 84.66           H
ATOM   2882  CB  ILE A 195      11.500   5.346  24.208  1.00 84.66           C
ATOM   2883  HB  ILE A 195      10.725   4.872  24.809  1.00 84.66           H
ATOM   2884  CG1 ILE A 195      12.845   4.796  24.689  1.00 84.66           C
ATOM   2885 1HG1 ILE A 195      13.627   5.069  23.981  1.00 84.66           H
ATOM   2886 2HG1 ILE A 195      13.106   5.250  25.645  1.00 84.66           H
ATOM   2887  CG2 ILE A 195      11.223   4.986  22.747  1.00 84.66           C
ATOM   2888 1HG2 ILE A 195      10.224   5.324  22.473  1.00 84.66           H
ATOM   2889 2HG2 ILE A 195      11.960   5.472  22.107  1.00 84.66           H
ATOM   2890 3HG2 ILE A 195      11.289   3.905  22.620  1.00 84.66           H
ATOM   2891  CD1 ILE A 195      12.793   3.274  24.838  1.00 84.66           C
ATOM   2892 1HD1 ILE A 195      12.025   3.006  25.565  1.00 84.66           H
ATOM   2893 2HD1 ILE A 195      12.554   2.823  23.875  1.00 84.66           H
ATOM   2894 3HD1 ILE A 195      13.761   2.909  25.181  1.00 84.66           H
ATOM   2895  HN  ILE A 195      10.624   6.794  26.350  1.00 84.66           H
ATOM   2896  N   ALA A 196      10.500   8.340  22.759  1.00 90.84           N
ATOM   2897  CA  ALA A 196       9.450   8.984  21.989  1.00 90.84           C
ATOM   2898  C   ALA A 196       8.976   8.035  20.888  1.00 90.84           C
ATOM   2899  O   ALA A 196       9.786   7.497  20.135  1.00 90.84           O
ATOM   2900  HA  ALA A 196       8.620   9.187  22.665  1.00 90.84           H
ATOM   2901  CB  ALA A 196       9.967  10.312  21.432  1.00 90.84           C
ATOM   2902 1HB  ALA A 196      10.264  10.961  22.256  1.00 90.84           H
ATOM   2903 2HB  ALA A 196      10.827  10.126  20.789  1.00 90.84           H
ATOM   2904 3HB  ALA A 196       9.179  10.795  20.855  1.00 90.84           H
ATOM   2905  HN  ALA A 196      11.432   8.572  22.480  1.00 90.84           H
ATOM   2906  N   ILE A 197       7.664   7.858  20.827  1.00 89.89           N
ATOM   2907  CA  ILE A 197       7.073   6.967  19.843  1.00 89.89           C
ATOM   2908  C   ILE A 197       5.993   7.719  19.064  1.00 89.89           C
ATOM   2909  O   ILE A 197       5.122   8.354  19.658  1.00 89.89           O
ATOM   2910  HA  ILE A 197       7.862   6.678  19.149  1.00 89.89           H
ATOM   2911  CB  ILE A 197       6.569   5.687  20.514  1.00 89.89           C
ATOM   2912  HB  ILE A 197       5.839   5.965  21.274  1.00 89.89           H
ATOM   2913  CG1 ILE A 197       7.709   4.956  21.227  1.00 89.89           C
ATOM   2914 1HG1 ILE A 197       8.441   4.615  20.495  1.00 89.89           H
ATOM   2915 2HG1 ILE A 197       8.225   5.645  21.896  1.00 89.89           H
ATOM   2916  CG2 ILE A 197       5.852   4.786  19.506  1.00 89.89           C
ATOM   2917 1HG2 ILE A 197       5.000   5.319  19.085  1.00 89.89           H
ATOM   2918 2HG2 ILE A 197       6.542   4.514  18.707  1.00 89.89           H
ATOM   2919 3HG2 ILE A 197       5.504   3.884  20.009  1.00 89.89           H
ATOM   2920  CD1 ILE A 197       7.181   3.762  22.023  1.00 89.89           C
ATOM   2921 1HD1 ILE A 197       6.467   4.110  22.770  1.00 89.89           H
ATOM   2922 2HD1 ILE A 197       6.687   3.064  21.347  1.00 89.89           H
ATOM   2923 3HD1 ILE A 197       8.011   3.260  22.520  1.00 89.89           H
ATOM   2924  HN  ILE A 197       7.010   8.310  21.434  1.00 89.89           H
ATOM   2925  N   CYS A 198       6.084   7.624  17.746  1.00 92.25           N
ATOM   2926  CA  CYS A 198       5.028   8.126  16.884  1.00 92.25           C
ATOM   2927  C   CYS A 198       3.915   7.077  16.827  1.00 92.25           C
ATOM   2928  O   CYS A 198       4.109   5.990  16.285  1.00 92.25           O
ATOM   2929  HA  CYS A 198       4.667   9.049  17.336  1.00 92.25           H
ATOM   2930  CB  CYS A 198       5.553   8.476  15.490  1.00 92.25           C
ATOM   2931 1HB  CYS A 198       6.200   9.352  15.546  1.00 92.25           H
ATOM   2932 2HB  CYS A 198       6.160   7.657  15.104  1.00 92.25           H
ATOM   2933  SG  CYS A 198       4.153   8.804  14.358  1.00 92.25           S
ATOM   2934  HN  CYS A 198       6.861   7.213  17.267  1.00 92.25           H
ATOM   2935  N   THR A 199       2.774   7.440  17.394  1.00 91.56           N
ATOM   2936  CA  THR A 199       1.658   6.515  17.490  1.00 91.56           C
ATOM   2937  C   THR A 199       0.339   7.240  17.217  1.00 91.56           C
ATOM   2938  O   THR A 199       0.311   8.465  17.105  1.00 91.56           O
ATOM   2939  HA  THR A 199       1.772   5.757  16.714  1.00 91.56           H
ATOM   2940  CB  THR A 199       1.712   5.849  18.866  1.00 91.56           C
ATOM   2941  HB  THR A 199       2.725   5.523  19.101  1.00 91.56           H
ATOM   2942  OG1 THR A 199       0.735   4.814  18.790  1.00 91.56           O
ATOM   2943  HG1 THR A 199       0.864   4.167  19.541  1.00 91.56           H
ATOM   2944  CG2 THR A 199       1.199   6.764  19.980  1.00 91.56           C
ATOM   2945 1HG2 THR A 199       0.163   7.035  19.779  1.00 91.56           H
ATOM   2946 2HG2 THR A 199       1.810   7.666  20.019  1.00 91.56           H
ATOM   2947 3HG2 THR A 199       1.259   6.243  20.935  1.00 91.56           H
ATOM   2948  HN  THR A 199       2.607   8.346  17.784  1.00 91.56           H
ATOM   2949  N   MET A 200      -0.723   6.454  17.118  1.00 91.63           N
ATOM   2950  CA  MET A 200      -2.067   7.004  17.154  1.00 91.63           C
ATOM   2951  C   MET A 200      -2.664   6.903  18.559  1.00 91.63           C
ATOM   2952  O   MET A 200      -2.590   5.853  19.195  1.00 91.63           O
ATOM   2953  HA  MET A 200      -1.964   8.051  16.870  1.00 91.63           H
ATOM   2954  CB  MET A 200      -2.956   6.244  16.166  1.00 91.63           C
ATOM   2955 1HB  MET A 200      -2.910   5.176  16.378  1.00 91.63           H
ATOM   2956 2HB  MET A 200      -3.994   6.551  16.296  1.00 91.63           H
ATOM   2957  CG  MET A 200      -2.518   6.503  14.724  1.00 91.63           C
ATOM   2958 1HG  MET A 200      -2.392   7.573  14.559  1.00 91.63           H
ATOM   2959 2HG  MET A 200      -1.550   6.036  14.539  1.00 91.63           H
ATOM   2960  SD  MET A 200      -3.734   5.852  13.590  1.00 91.63           S
ATOM   2961  CE  MET A 200      -3.803   4.158  14.149  1.00 91.63           C
ATOM   2962 1HE  MET A 200      -2.818   3.703  14.052  1.00 91.63           H
ATOM   2963 2HE  MET A 200      -4.113   4.133  15.194  1.00 91.63           H
ATOM   2964 3HE  MET A 200      -4.521   3.605  13.544  1.00 91.63           H
ATOM   2965  HN  MET A 200      -0.675   5.460  17.016  1.00 91.63           H
ATOM   2966  N   VAL A 201      -3.241   8.010  19.003  1.00 92.01           N
ATOM   2967  CA  VAL A 201      -3.901   8.043  20.297  1.00 92.01           C
ATOM   2968  C   VAL A 201      -5.395   8.308  20.097  1.00 92.01           C
ATOM   2969  O   VAL A 201      -5.775   9.292  19.464  1.00 92.01           O
ATOM   2970  HA  VAL A 201      -3.777   7.061  20.754  1.00 92.01           H
ATOM   2971  CB  VAL A 201      -3.227   9.076  21.202  1.00 92.01           C
ATOM   2972  HB  VAL A 201      -3.391  10.061  20.766  1.00 92.01           H
ATOM   2973  CG1 VAL A 201      -3.850   9.071  22.599  1.00 92.01           C
ATOM   2974 1HG1 VAL A 201      -4.911   9.310  22.525  1.00 92.01           H
ATOM   2975 2HG1 VAL A 201      -3.731   8.084  23.046  1.00 92.01           H
ATOM   2976 3HG1 VAL A 201      -3.353   9.814  23.222  1.00 92.01           H
ATOM   2977  CG2 VAL A 201      -1.717   8.840  21.274  1.00 92.01           C
ATOM   2978 1HG2 VAL A 201      -1.524   7.845  21.675  1.00 92.01           H
ATOM   2979 2HG2 VAL A 201      -1.289   8.918  20.275  1.00 92.01           H
ATOM   2980 3HG2 VAL A 201      -1.263   9.588  21.924  1.00 92.01           H
ATOM   2981  HN  VAL A 201      -3.263   8.871  18.495  1.00 92.01           H
ATOM   2982  N   TYR A 202      -6.201   7.412  20.647  1.00 90.43           N
ATOM   2983  CA  TYR A 202      -7.643   7.511  20.498  1.00 90.43           C
ATOM   2984  C   TYR A 202      -8.272   8.212  21.704  1.00 90.43           C
ATOM   2985  O   TYR A 202      -7.838   8.013  22.838  1.00 90.43           O
ATOM   2986  HA  TYR A 202      -7.849   8.094  19.601  1.00 90.43           H
ATOM   2987  CB  TYR A 202      -8.160   6.073  20.432  1.00 90.43           C
ATOM   2988 1HB  TYR A 202      -7.800   5.528  21.305  1.00 90.43           H
ATOM   2989 2HB  TYR A 202      -9.249   6.086  20.492  1.00 90.43           H
ATOM   2990  CG  TYR A 202      -7.742   5.318  19.169  1.00 90.43           C
ATOM   2991  CD1 TYR A 202      -8.501   5.421  18.021  1.00 90.43           C
ATOM   2992  HD1 TYR A 202      -9.398   6.040  18.014  1.00 90.43           H
ATOM   2993  CD2 TYR A 202      -6.606   4.535  19.177  1.00 90.43           C
ATOM   2994  HD2 TYR A 202      -6.006   4.454  20.084  1.00 90.43           H
ATOM   2995  CE1 TYR A 202      -8.107   4.711  16.831  1.00 90.43           C
ATOM   2996  HE1 TYR A 202      -8.697   4.784  15.918  1.00 90.43           H
ATOM   2997  CE2 TYR A 202      -6.212   3.825  17.988  1.00 90.43           C
ATOM   2998  HE2 TYR A 202      -5.317   3.203  17.981  1.00 90.43           H
ATOM   2999  CZ  TYR A 202      -6.982   3.948  16.874  1.00 90.43           C
ATOM   3000  OH  TYR A 202      -6.610   3.278  15.751  1.00 90.43           O
ATOM   3001  HH  TYR A 202      -5.892   2.616  15.969  1.00 90.43           H
ATOM   3002  HN  TYR A 202      -5.885   6.631  21.186  1.00 90.43           H
ATOM   3003  N   PRO A 203      -9.300   9.042  21.484  1.00 81.43           N
ATOM   3004  CA  PRO A 203      -9.888   9.822  22.576  1.00 81.43           C
ATOM   3005  C   PRO A 203     -10.626   8.949  23.577  1.00 81.43           C
ATOM   3006  O   PRO A 203     -11.166   7.905  23.216  1.00 81.43           O
ATOM   3007  HA  PRO A 203      -9.103  10.314  23.152  1.00 81.43           H
ATOM   3008  CB  PRO A 203     -10.833  10.791  21.862  1.00 81.43           C
ATOM   3009 1HB  PRO A 203     -11.707  11.020  22.470  1.00 81.43           H
ATOM   3010 2HB  PRO A 203     -10.343  11.739  21.639  1.00 81.43           H
ATOM   3011  CG  PRO A 203     -11.211  10.058  20.607  1.00 81.43           C
ATOM   3012 1HG  PRO A 203     -12.046   9.380  20.783  1.00 81.43           H
ATOM   3013 2HG  PRO A 203     -11.523  10.750  19.824  1.00 81.43           H
ATOM   3014  CD  PRO A 203      -9.978   9.303  20.201  1.00 81.43           C
ATOM   3015 1HD  PRO A 203     -10.227   8.378  19.682  1.00 81.43           H
ATOM   3016 2HD  PRO A 203      -9.353   9.889  19.528  1.00 81.43           H
ATOM   3017  N   SER A 204     -10.629   9.404  24.822  1.00 69.91           N
ATOM   3018  CA  SER A 204     -10.869   8.512  25.944  1.00 69.91           C
ATOM   3019  C   SER A 204     -12.190   7.767  25.746  1.00 69.91           C
ATOM   3020  O   SER A 204     -12.233   6.540  25.825  1.00 69.91           O
ATOM   3021  HA  SER A 204     -10.032   7.814  25.942  1.00 69.91           H
ATOM   3022  CB  SER A 204     -10.886   9.283  27.265  1.00 69.91           C
ATOM   3023 1HB  SER A 204     -11.229   8.625  28.064  1.00 69.91           H
ATOM   3024 2HB  SER A 204      -9.872   9.590  27.520  1.00 69.91           H
ATOM   3025  OG  SER A 204     -11.728  10.431  27.203  1.00 69.91           O
ATOM   3026  HG  SER A 204     -12.666  10.181  27.441  1.00 69.91           H
ATOM   3027  HN  SER A 204     -10.472  10.360  25.068  1.00 69.91           H
ATOM   3028  N   ASP A 205     -13.237   8.539  25.494  1.00 70.35           N
ATOM   3029  CA  ASP A 205     -14.576   8.139  25.891  1.00 70.35           C
ATOM   3030  C   ASP A 205     -14.960   6.856  25.150  1.00 70.35           C
ATOM   3031  O   ASP A 205     -15.482   5.920  25.752  1.00 70.35           O
ATOM   3032  HA  ASP A 205     -14.525   7.997  26.970  1.00 70.35           H
ATOM   3033  CB  ASP A 205     -15.602   9.216  25.534  1.00 70.35           C
ATOM   3034 1HB  ASP A 205     -15.550   9.434  24.467  1.00 70.35           H
ATOM   3035 2HB  ASP A 205     -16.607   8.847  25.735  1.00 70.35           H
ATOM   3036  CG  ASP A 205     -15.353  10.496  26.335  1.00 70.35           C
ATOM   3037  OD1 ASP A 205     -14.540  10.425  27.281  1.00 70.35           O
ATOM   3038  OD2 ASP A 205     -15.982  11.518  25.982  1.00 70.35           O
ATOM   3039  HN  ASP A 205     -13.180   9.423  25.029  1.00 70.35           H
ATOM   3040  N   GLU A 206     -14.687   6.856  23.853  1.00 82.24           N
ATOM   3041  CA  GLU A 206     -14.988   5.700  23.025  1.00 82.24           C
ATOM   3042  C   GLU A 206     -13.730   5.230  22.293  1.00 82.24           C
ATOM   3043  O   GLU A 206     -13.802   4.787  21.148  1.00 82.24           O
ATOM   3044  HA  GLU A 206     -15.324   4.928  23.718  1.00 82.24           H
ATOM   3045  CB  GLU A 206     -16.113   6.011  22.037  1.00 82.24           C
ATOM   3046 1HB  GLU A 206     -15.888   6.934  21.502  1.00 82.24           H
ATOM   3047 2HB  GLU A 206     -16.269   5.158  21.377  1.00 82.24           H
ATOM   3048  CG  GLU A 206     -17.438   6.238  22.768  1.00 82.24           C
ATOM   3049 1HG  GLU A 206     -17.386   5.804  23.766  1.00 82.24           H
ATOM   3050 2HG  GLU A 206     -17.610   7.307  22.894  1.00 82.24           H
ATOM   3051  CD  GLU A 206     -18.604   5.616  21.996  1.00 82.24           C
ATOM   3052  OE1 GLU A 206     -19.483   5.035  22.668  1.00 82.24           O
ATOM   3053  OE2 GLU A 206     -18.589   5.737  20.752  1.00 82.24           O
ATOM   3054  HN  GLU A 206     -14.269   7.625  23.369  1.00 82.24           H
ATOM   3055  N   SER A 207     -12.605   5.341  22.985  1.00 87.45           N
ATOM   3056  CA  SER A 207     -11.320   5.041  22.377  1.00 87.45           C
ATOM   3057  C   SER A 207     -11.359   3.655  21.728  1.00 87.45           C
ATOM   3058  O   SER A 207     -10.951   3.492  20.579  1.00 87.45           O
ATOM   3059  HA  SER A 207     -11.170   5.812  21.622  1.00 87.45           H
ATOM   3060  CB  SER A 207     -10.192   5.112  23.408  1.00 87.45           C
ATOM   3061 1HB  SER A 207      -9.310   4.604  23.017  1.00 87.45           H
ATOM   3062 2HB  SER A 207      -9.914   6.154  23.571  1.00 87.45           H
ATOM   3063  OG  SER A 207     -10.567   4.522  24.650  1.00 87.45           O
ATOM   3064  HG  SER A 207     -10.843   5.233  25.297  1.00 87.45           H
ATOM   3065  HN  SER A 207     -12.562   5.631  23.941  1.00 87.45           H
ATOM   3066  N   THR A 208     -11.853   2.693  22.493  1.00 88.37           N
ATOM   3067  CA  THR A 208     -11.838   1.307  22.056  1.00 88.37           C
ATOM   3068  C   THR A 208     -12.676   1.139  20.787  1.00 88.37           C
ATOM   3069  O   THR A 208     -12.214   0.560  19.805  1.00 88.37           O
ATOM   3070  HA  THR A 208     -10.813   1.039  21.799  1.00 88.37           H
ATOM   3071  CB  THR A 208     -12.317   0.439  23.221  1.00 88.37           C
ATOM   3072  HB  THR A 208     -12.423  -0.602  22.912  1.00 88.37           H
ATOM   3073  OG1 THR A 208     -13.514   1.075  23.659  1.00 88.37           O
ATOM   3074  HG1 THR A 208     -14.059   0.439  24.205  1.00 88.37           H
ATOM   3075  CG2 THR A 208     -11.387   0.520  24.433  1.00 88.37           C
ATOM   3076 1HG2 THR A 208     -11.335   1.551  24.782  1.00 88.37           H
ATOM   3077 2HG2 THR A 208     -10.390   0.181  24.149  1.00 88.37           H
ATOM   3078 3HG2 THR A 208     -11.773  -0.115  25.230  1.00 88.37           H
ATOM   3079  HN  THR A 208     -12.258   2.847  23.394  1.00 88.37           H
ATOM   3080  N   LYS A 209     -13.895   1.655  20.849  1.00 90.58           N
ATOM   3081  CA  LYS A 209     -14.815   1.538  19.730  1.00 90.58           C
ATOM   3082  C   LYS A 209     -14.167   2.133  18.478  1.00 90.58           C
ATOM   3083  O   LYS A 209     -14.230   1.541  17.402  1.00 90.58           O
ATOM   3084  HA  LYS A 209     -14.987   0.476  19.559  1.00 90.58           H
ATOM   3085  CB  LYS A 209     -16.166   2.165  20.080  1.00 90.58           C
ATOM   3086 1HB  LYS A 209     -16.016   3.176  20.460  1.00 90.58           H
ATOM   3087 2HB  LYS A 209     -16.775   2.251  19.180  1.00 90.58           H
ATOM   3088  CG  LYS A 209     -16.906   1.327  21.124  1.00 90.58           C
ATOM   3089 1HG  LYS A 209     -17.110   0.335  20.721  1.00 90.58           H
ATOM   3090 2HG  LYS A 209     -16.273   1.191  22.001  1.00 90.58           H
ATOM   3091  CD  LYS A 209     -18.219   1.996  21.535  1.00 90.58           C
ATOM   3092 1HD  LYS A 209     -18.010   2.951  22.016  1.00 90.58           H
ATOM   3093 2HD  LYS A 209     -18.815   2.210  20.648  1.00 90.58           H
ATOM   3094  CE  LYS A 209     -19.015   1.102  22.488  1.00 90.58           C
ATOM   3095 1HE  LYS A 209     -19.337   0.201  21.967  1.00 90.58           H
ATOM   3096 2HE  LYS A 209     -18.379   0.783  23.314  1.00 90.58           H
ATOM   3097  NZ  LYS A 209     -20.194   1.826  23.014  1.00 90.58           N
ATOM   3098 1HZ  LYS A 209     -20.612   1.290  23.767  1.00 90.58           H
ATOM   3099 2HZ  LYS A 209     -19.906   2.733  23.364  1.00 90.58           H
ATOM   3100 3HZ  LYS A 209     -20.873   1.951  22.271  1.00 90.58           H
ATOM   3101  HN  LYS A 209     -14.255   2.145  21.643  1.00 90.58           H
ATOM   3102  N   LEU A 210     -13.559   3.295  18.661  1.00 91.65           N
ATOM   3103  CA  LEU A 210     -12.992   4.027  17.541  1.00 91.65           C
ATOM   3104  C   LEU A 210     -11.857   3.208  16.923  1.00 91.65           C
ATOM   3105  O   LEU A 210     -11.768   3.085  15.703  1.00 91.65           O
ATOM   3106  HA  LEU A 210     -13.778   4.144  16.795  1.00 91.65           H
ATOM   3107  CB  LEU A 210     -12.569   5.431  17.978  1.00 91.65           C
ATOM   3108 1HB  LEU A 210     -13.428   5.922  18.435  1.00 91.65           H
ATOM   3109 2HB  LEU A 210     -11.807   5.336  18.751  1.00 91.65           H
ATOM   3110  CG  LEU A 210     -12.024   6.341  16.874  1.00 91.65           C
ATOM   3111  HG  LEU A 210     -11.189   5.833  16.394  1.00 91.65           H
ATOM   3112  CD1 LEU A 210     -13.082   6.591  15.798  1.00 91.65           C
ATOM   3113 1HD1 LEU A 210     -13.379   5.641  15.353  1.00 91.65           H
ATOM   3114 2HD1 LEU A 210     -13.953   7.069  16.247  1.00 91.65           H
ATOM   3115 3HD1 LEU A 210     -12.669   7.240  15.026  1.00 91.65           H
ATOM   3116  CD2 LEU A 210     -11.482   7.647  17.459  1.00 91.65           C
ATOM   3117 1HD2 LEU A 210     -12.283   8.171  17.981  1.00 91.65           H
ATOM   3118 2HD2 LEU A 210     -10.676   7.425  18.158  1.00 91.65           H
ATOM   3119 3HD2 LEU A 210     -11.102   8.275  16.653  1.00 91.65           H
ATOM   3120  HN  LEU A 210     -13.450   3.736  19.552  1.00 91.65           H
ATOM   3121  N   LYS A 211     -11.018   2.667  17.795  1.00 92.11           N
ATOM   3122  CA  LYS A 211      -9.902   1.850  17.351  1.00 92.11           C
ATOM   3123  C   LYS A 211     -10.431   0.678  16.521  1.00 92.11           C
ATOM   3124  O   LYS A 211      -9.961   0.438  15.411  1.00 92.11           O
ATOM   3125  HA  LYS A 211      -9.276   2.472  16.711  1.00 92.11           H
ATOM   3126  CB  LYS A 211      -9.044   1.421  18.544  1.00 92.11           C
ATOM   3127 1HB  LYS A 211      -8.657   2.303  19.054  1.00 92.11           H
ATOM   3128 2HB  LYS A 211      -9.660   0.881  19.263  1.00 92.11           H
ATOM   3129  CG  LYS A 211      -7.881   0.535  18.092  1.00 92.11           C
ATOM   3130 1HG  LYS A 211      -8.263  -0.427  17.751  1.00 92.11           H
ATOM   3131 2HG  LYS A 211      -7.376   0.997  17.244  1.00 92.11           H
ATOM   3132  CD  LYS A 211      -6.883   0.318  19.231  1.00 92.11           C
ATOM   3133 1HD  LYS A 211      -6.559   1.282  19.624  1.00 92.11           H
ATOM   3134 2HD  LYS A 211      -7.370  -0.212  20.050  1.00 92.11           H
ATOM   3135  CE  LYS A 211      -5.668  -0.477  18.751  1.00 92.11           C
ATOM   3136 1HE  LYS A 211      -5.974  -1.484  18.466  1.00 92.11           H
ATOM   3137 2HE  LYS A 211      -5.246  -0.008  17.862  1.00 92.11           H
ATOM   3138  NZ  LYS A 211      -4.642  -0.549  19.816  1.00 92.11           N
ATOM   3139 1HZ  LYS A 211      -3.769  -0.882  19.422  1.00 92.11           H
ATOM   3140 2HZ  LYS A 211      -4.502   0.374  20.213  1.00 92.11           H
ATOM   3141 3HZ  LYS A 211      -4.951  -1.186  20.541  1.00 92.11           H
ATOM   3142  HN  LYS A 211     -11.092   2.780  18.786  1.00 92.11           H
ATOM   3143  N   SER A 212     -11.402  -0.019  17.093  1.00 91.48           N
ATOM   3144  CA  SER A 212     -11.966  -1.188  16.441  1.00 91.48           C
ATOM   3145  C   SER A 212     -12.517  -0.806  15.065  1.00 91.48           C
ATOM   3146  O   SER A 212     -12.326  -1.533  14.092  1.00 91.48           O
ATOM   3147  HA  SER A 212     -11.139  -1.890  16.340  1.00 91.48           H
ATOM   3148  CB  SER A 212     -13.067  -1.818  17.297  1.00 91.48           C
ATOM   3149 1HB  SER A 212     -13.889  -1.110  17.409  1.00 91.48           H
ATOM   3150 2HB  SER A 212     -13.468  -2.693  16.785  1.00 91.48           H
ATOM   3151  OG  SER A 212     -12.590  -2.199  18.584  1.00 91.48           O
ATOM   3152  HG  SER A 212     -12.675  -1.433  19.221  1.00 91.48           H
ATOM   3153  HN  SER A 212     -11.801   0.203  17.982  1.00 91.48           H
ATOM   3154  N   ALA A 213     -13.189   0.335  15.029  1.00 92.04           N
ATOM   3155  CA  ALA A 213     -13.820   0.793  13.803  1.00 92.04           C
ATOM   3156  C   ALA A 213     -12.741   1.102  12.763  1.00 92.04           C
ATOM   3157  O   ALA A 213     -12.844   0.680  11.612  1.00 92.04           O
ATOM   3158  HA  ALA A 213     -14.450  -0.016  13.431  1.00 92.04           H
ATOM   3159  CB  ALA A 213     -14.703   2.005  14.104  1.00 92.04           C
ATOM   3160 1HB  ALA A 213     -15.471   1.725  14.825  1.00 92.04           H
ATOM   3161 2HB  ALA A 213     -14.091   2.806  14.519  1.00 92.04           H
ATOM   3162 3HB  ALA A 213     -15.176   2.349  13.184  1.00 92.04           H
ATOM   3163  HN  ALA A 213     -13.306   0.941  15.816  1.00 92.04           H
ATOM   3164  N   VAL A 214     -11.731   1.836  13.206  1.00 90.16           N
ATOM   3165  CA  VAL A 214     -10.663   2.256  12.315  1.00 90.16           C
ATOM   3166  C   VAL A 214      -9.945   1.021  11.768  1.00 90.16           C
ATOM   3167  O   VAL A 214      -9.599   0.970  10.589  1.00 90.16           O
ATOM   3168  HA  VAL A 214     -11.121   2.792  11.483  1.00 90.16           H
ATOM   3169  CB  VAL A 214      -9.724   3.221  13.041  1.00 90.16           C
ATOM   3170  HB  VAL A 214      -9.450   2.769  13.994  1.00 90.16           H
ATOM   3171  CG1 VAL A 214      -8.440   3.443  12.240  1.00 90.16           C
ATOM   3172 1HG1 VAL A 214      -7.927   2.491  12.105  1.00 90.16           H
ATOM   3173 2HG1 VAL A 214      -8.688   3.864  11.265  1.00 90.16           H
ATOM   3174 3HG1 VAL A 214      -7.790   4.133  12.779  1.00 90.16           H
ATOM   3175  CG2 VAL A 214     -10.424   4.550  13.335  1.00 90.16           C
ATOM   3176 1HG2 VAL A 214     -10.741   5.009  12.398  1.00 90.16           H
ATOM   3177 2HG2 VAL A 214     -11.296   4.370  13.964  1.00 90.16           H
ATOM   3178 3HG2 VAL A 214      -9.734   5.217  13.851  1.00 90.16           H
ATOM   3179  HN  VAL A 214     -11.635   2.142  14.154  1.00 90.16           H
ATOM   3180  N   LEU A 215      -9.742   0.054  12.652  1.00 91.20           N
ATOM   3181  CA  LEU A 215      -9.054  -1.169  12.278  1.00 91.20           C
ATOM   3182  C   LEU A 215      -9.891  -1.923  11.242  1.00 91.20           C
ATOM   3183  O   LEU A 215      -9.360  -2.410  10.245  1.00 91.20           O
ATOM   3184  HA  LEU A 215      -8.108  -0.885  11.816  1.00 91.20           H
ATOM   3185  CB  LEU A 215      -8.721  -1.998  13.520  1.00 91.20           C
ATOM   3186 1HB  LEU A 215      -9.554  -1.922  14.218  1.00 91.20           H
ATOM   3187 2HB  LEU A 215      -8.647  -3.045  13.225  1.00 91.20           H
ATOM   3188  CG  LEU A 215      -7.437  -1.613  14.258  1.00 91.20           C
ATOM   3189  HG  LEU A 215      -7.388  -0.525  14.313  1.00 91.20           H
ATOM   3190  CD1 LEU A 215      -7.453  -2.138  15.695  1.00 91.20           C
ATOM   3191 1HD1 LEU A 215      -8.303  -1.713  16.228  1.00 91.20           H
ATOM   3192 2HD1 LEU A 215      -7.537  -3.225  15.684  1.00 91.20           H
ATOM   3193 3HD1 LEU A 215      -6.529  -1.850  16.197  1.00 91.20           H
ATOM   3194  CD2 LEU A 215      -6.200  -2.083  13.489  1.00 91.20           C
ATOM   3195 1HD2 LEU A 215      -6.230  -3.167  13.382  1.00 91.20           H
ATOM   3196 2HD2 LEU A 215      -6.188  -1.620  12.503  1.00 91.20           H
ATOM   3197 3HD2 LEU A 215      -5.302  -1.796  14.036  1.00 91.20           H
ATOM   3198  HN  LEU A 215     -10.038   0.098  13.606  1.00 91.20           H
ATOM   3199  N   THR A 216     -11.185  -1.997  11.514  1.00 91.69           N
ATOM   3200  CA  THR A 216     -12.095  -2.714  10.637  1.00 91.69           C
ATOM   3201  C   THR A 216     -12.072  -2.107   9.233  1.00 91.69           C
ATOM   3202  O   THR A 216     -12.013  -2.831   8.240  1.00 91.69           O
ATOM   3203  HA  THR A 216     -11.745  -3.743  10.546  1.00 91.69           H
ATOM   3204  CB  THR A 216     -13.482  -2.702  11.282  1.00 91.69           C
ATOM   3205  HB  THR A 216     -13.865  -1.685  11.362  1.00 91.69           H
ATOM   3206  OG1 THR A 216     -13.297  -3.388  12.517  1.00 91.69           O
ATOM   3207  HG1 THR A 216     -13.234  -2.730  13.268  1.00 91.69           H
ATOM   3208  CG2 THR A 216     -14.489  -3.568  10.522  1.00 91.69           C
ATOM   3209 1HG2 THR A 216     -14.138  -4.600  10.501  1.00 91.69           H
ATOM   3210 2HG2 THR A 216     -14.590  -3.198   9.502  1.00 91.69           H
ATOM   3211 3HG2 THR A 216     -15.456  -3.524  11.022  1.00 91.69           H
ATOM   3212  HN  THR A 216     -11.613  -1.578  12.315  1.00 91.69           H
ATOM   3213  N   LEU A 217     -12.120  -0.783   9.195  1.00 88.48           N
ATOM   3214  CA  LEU A 217     -12.112  -0.070   7.929  1.00 88.48           C
ATOM   3215  C   LEU A 217     -10.834  -0.416   7.162  1.00 88.48           C
ATOM   3216  O   LEU A 217     -10.869  -0.615   5.949  1.00 88.48           O
ATOM   3217  HA  LEU A 217     -12.967  -0.421   7.351  1.00 88.48           H
ATOM   3218  CB  LEU A 217     -12.305   1.430   8.158  1.00 88.48           C
ATOM   3219 1HB  LEU A 217     -13.215   1.575   8.741  1.00 88.48           H
ATOM   3220 2HB  LEU A 217     -11.477   1.795   8.764  1.00 88.48           H
ATOM   3221  CG  LEU A 217     -12.398   2.294   6.898  1.00 88.48           C
ATOM   3222  HG  LEU A 217     -11.542   2.066   6.264  1.00 88.48           H
ATOM   3223  CD1 LEU A 217     -13.657   1.961   6.096  1.00 88.48           C
ATOM   3224 1HD1 LEU A 217     -13.632   0.912   5.799  1.00 88.48           H
ATOM   3225 2HD1 LEU A 217     -14.539   2.143   6.711  1.00 88.48           H
ATOM   3226 3HD1 LEU A 217     -13.698   2.589   5.206  1.00 88.48           H
ATOM   3227  CD2 LEU A 217     -12.317   3.782   7.247  1.00 88.48           C
ATOM   3228 1HD2 LEU A 217     -13.140   4.044   7.912  1.00 88.48           H
ATOM   3229 2HD2 LEU A 217     -11.369   3.988   7.744  1.00 88.48           H
ATOM   3230 3HD2 LEU A 217     -12.386   4.373   6.334  1.00 88.48           H
ATOM   3231  HN  LEU A 217     -12.164  -0.202  10.007  1.00 88.48           H
ATOM   3232  N   LYS A 218      -9.736  -0.476   7.901  1.00 86.16           N
ATOM   3233  CA  LYS A 218      -8.444  -0.756   7.300  1.00 86.16           C
ATOM   3234  C   LYS A 218      -8.464  -2.157   6.687  1.00 86.16           C
ATOM   3235  O   LYS A 218      -7.870  -2.387   5.634  1.00 86.16           O
ATOM   3236  HA  LYS A 218      -8.291  -0.031   6.500  1.00 86.16           H
ATOM   3237  CB  LYS A 218      -7.322  -0.548   8.320  1.00 86.16           C
ATOM   3238 1HB  LYS A 218      -7.599  -1.006   9.270  1.00 86.16           H
ATOM   3239 2HB  LYS A 218      -6.416  -1.048   7.977  1.00 86.16           H
ATOM   3240  CG  LYS A 218      -7.041   0.942   8.529  1.00 86.16           C
ATOM   3241 1HG  LYS A 218      -6.600   1.362   7.625  1.00 86.16           H
ATOM   3242 2HG  LYS A 218      -7.977   1.472   8.703  1.00 86.16           H
ATOM   3243  CD  LYS A 218      -6.097   1.161   9.713  1.00 86.16           C
ATOM   3244 1HD  LYS A 218      -6.521   0.708  10.609  1.00 86.16           H
ATOM   3245 2HD  LYS A 218      -5.147   0.662   9.522  1.00 86.16           H
ATOM   3246  CE  LYS A 218      -5.856   2.652   9.954  1.00 86.16           C
ATOM   3247 1HE  LYS A 218      -5.539   3.130   9.027  1.00 86.16           H
ATOM   3248 2HE  LYS A 218      -6.787   3.132  10.258  1.00 86.16           H
ATOM   3249  NZ  LYS A 218      -4.826   2.849  10.998  1.00 86.16           N
ATOM   3250 1HZ  LYS A 218      -4.761   3.835  11.227  1.00 86.16           H
ATOM   3251 2HZ  LYS A 218      -5.081   2.326  11.828  1.00 86.16           H
ATOM   3252 3HZ  LYS A 218      -3.930   2.522  10.654  1.00 86.16           H
ATOM   3253  HN  LYS A 218      -9.721  -0.337   8.892  1.00 86.16           H
ATOM   3254  N   VAL A 219      -9.154  -3.058   7.371  1.00 87.25           N
ATOM   3255  CA  VAL A 219      -9.206  -4.445   6.942  1.00 87.25           C
ATOM   3256  C   VAL A 219     -10.049  -4.550   5.669  1.00 87.25           C
ATOM   3257  O   VAL A 219      -9.672  -5.243   4.726  1.00 87.25           O
ATOM   3258  HA  VAL A 219      -8.187  -4.758   6.714  1.00 87.25           H
ATOM   3259  CB  VAL A 219      -9.729  -5.326   8.079  1.00 87.25           C
ATOM   3260  HB  VAL A 219     -10.641  -4.870   8.464  1.00 87.25           H
ATOM   3261  CG1 VAL A 219     -10.081  -6.725   7.571  1.00 87.25           C
ATOM   3262 1HG1 VAL A 219     -10.853  -6.650   6.805  1.00 87.25           H
ATOM   3263 2HG1 VAL A 219      -9.192  -7.193   7.148  1.00 87.25           H
ATOM   3264 3HG1 VAL A 219     -10.450  -7.330   8.400  1.00 87.25           H
ATOM   3265  CG2 VAL A 219      -8.719  -5.397   9.226  1.00 87.25           C
ATOM   3266 1HG2 VAL A 219      -7.783  -5.818   8.860  1.00 87.25           H
ATOM   3267 2HG2 VAL A 219      -8.539  -4.394   9.615  1.00 87.25           H
ATOM   3268 3HG2 VAL A 219      -9.116  -6.028  10.021  1.00 87.25           H
ATOM   3269  HN  VAL A 219      -9.670  -2.853   8.203  1.00 87.25           H
ATOM   3270  N   ILE A 220     -11.175  -3.851   5.684  1.00 87.51           N
ATOM   3271  CA  ILE A 220     -12.122  -3.935   4.586  1.00 87.51           C
ATOM   3272  C   ILE A 220     -11.491  -3.337   3.327  1.00 87.51           C
ATOM   3273  O   ILE A 220     -11.435  -3.989   2.286  1.00 87.51           O
ATOM   3274  HA  ILE A 220     -12.319  -4.991   4.404  1.00 87.51           H
ATOM   3275  CB  ILE A 220     -13.452  -3.286   4.974  1.00 87.51           C
ATOM   3276  HB  ILE A 220     -13.241  -2.311   5.413  1.00 87.51           H
ATOM   3277  CG1 ILE A 220     -14.175  -4.113   6.038  1.00 87.51           C
ATOM   3278 1HG1 ILE A 220     -14.499  -5.061   5.609  1.00 87.51           H
ATOM   3279 2HG1 ILE A 220     -13.487  -4.350   6.850  1.00 87.51           H
ATOM   3280  CG2 ILE A 220     -14.326  -3.046   3.742  1.00 87.51           C
ATOM   3281 1HG2 ILE A 220     -13.805  -2.386   3.049  1.00 87.51           H
ATOM   3282 2HG2 ILE A 220     -14.532  -3.998   3.252  1.00 87.51           H
ATOM   3283 3HG2 ILE A 220     -15.265  -2.584   4.047  1.00 87.51           H
ATOM   3284  CD1 ILE A 220     -15.385  -3.358   6.592  1.00 87.51           C
ATOM   3285 1HD1 ILE A 220     -15.054  -2.422   7.042  1.00 87.51           H
ATOM   3286 2HD1 ILE A 220     -16.082  -3.144   5.781  1.00 87.51           H
ATOM   3287 3HD1 ILE A 220     -15.881  -3.968   7.346  1.00 87.51           H
ATOM   3288  HN  ILE A 220     -11.442  -3.237   6.427  1.00 87.51           H
ATOM   3289  N   LEU A 221     -11.031  -2.102   3.463  1.00 81.97           N
ATOM   3290  CA  LEU A 221     -10.462  -1.386   2.334  1.00 81.97           C
ATOM   3291  C   LEU A 221      -9.046  -1.902   2.070  1.00 81.97           C
ATOM   3292  O   LEU A 221      -8.520  -1.747   0.969  1.00 81.97           O
ATOM   3293  HA  LEU A 221     -11.078  -1.607   1.463  1.00 81.97           H
ATOM   3294  CB  LEU A 221     -10.532   0.125   2.567  1.00 81.97           C
ATOM   3295 1HB  LEU A 221      -9.929   0.366   3.443  1.00 81.97           H
ATOM   3296 2HB  LEU A 221     -10.071   0.626   1.716  1.00 81.97           H
ATOM   3297  CG  LEU A 221     -11.932   0.708   2.770  1.00 81.97           C
ATOM   3298  HG  LEU A 221     -12.361   0.262   3.668  1.00 81.97           H
ATOM   3299  CD1 LEU A 221     -11.868   2.219   3.001  1.00 81.97           C
ATOM   3300 1HD1 LEU A 221     -11.272   2.426   3.889  1.00 81.97           H
ATOM   3301 2HD1 LEU A 221     -11.411   2.700   2.136  1.00 81.97           H
ATOM   3302 3HD1 LEU A 221     -12.877   2.608   3.142  1.00 81.97           H
ATOM   3303  CD2 LEU A 221     -12.851   0.345   1.602  1.00 81.97           C
ATOM   3304 1HD2 LEU A 221     -12.437   0.744   0.676  1.00 81.97           H
ATOM   3305 2HD2 LEU A 221     -12.932  -0.740   1.527  1.00 81.97           H
ATOM   3306 3HD2 LEU A 221     -13.840   0.772   1.772  1.00 81.97           H
ATOM   3307  HN  LEU A 221     -11.043  -1.592   4.324  1.00 81.97           H
ATOM   3308  N   GLY A 222      -8.468  -2.505   3.099  1.00 74.64           N
ATOM   3309  CA  GLY A 222      -7.114  -3.021   3.000  1.00 74.64           C
ATOM   3310  C   GLY A 222      -7.031  -4.153   1.974  1.00 74.64           C
ATOM   3311  O   GLY A 222      -6.144  -4.161   1.123  1.00 74.64           O
ATOM   3312 1HA  GLY A 222      -6.434  -2.217   2.715  1.00 74.64           H
ATOM   3313 2HA  GLY A 222      -6.787  -3.383   3.975  1.00 74.64           H
ATOM   3314  HN  GLY A 222      -8.909  -2.642   3.986  1.00 74.64           H
ATOM   3315  N   PHE A 223      -7.969  -5.082   2.089  1.00 75.59           N
ATOM   3316  CA  PHE A 223      -7.795  -6.398   1.500  1.00 75.59           C
ATOM   3317  C   PHE A 223      -9.043  -6.820   0.721  1.00 75.59           C
ATOM   3318  O   PHE A 223      -8.979  -7.040  -0.487  1.00 75.59           O
ATOM   3319  HA  PHE A 223      -6.947  -6.338   0.819  1.00 75.59           H
ATOM   3320  CB  PHE A 223      -7.573  -7.379   2.653  1.00 75.59           C
ATOM   3321 1HB  PHE A 223      -6.739  -7.026   3.261  1.00 75.59           H
ATOM   3322 2HB  PHE A 223      -8.456  -7.378   3.293  1.00 75.59           H
ATOM   3323  CG  PHE A 223      -7.288  -8.813   2.204  1.00 75.59           C
ATOM   3324  CD1 PHE A 223      -8.208  -9.790   2.424  1.00 75.59           C
ATOM   3325  HD1 PHE A 223      -9.149  -9.551   2.919  1.00 75.59           H
ATOM   3326  CD2 PHE A 223      -6.113  -9.112   1.586  1.00 75.59           C
ATOM   3327  HD2 PHE A 223      -5.376  -8.329   1.411  1.00 75.59           H
ATOM   3328  CE1 PHE A 223      -7.943 -11.122   2.007  1.00 75.59           C
ATOM   3329  HE1 PHE A 223      -8.681 -11.905   2.183  1.00 75.59           H
ATOM   3330  CE2 PHE A 223      -5.848 -10.443   1.170  1.00 75.59           C
ATOM   3331  HE2 PHE A 223      -4.907 -10.682   0.674  1.00 75.59           H
ATOM   3332  CZ  PHE A 223      -6.769 -11.420   1.389  1.00 75.59           C
ATOM   3333  HZ  PHE A 223      -6.566 -12.442   1.069  1.00 75.59           H
ATOM   3334  HN  PHE A 223      -8.834  -4.946   2.573  1.00 75.59           H
ATOM   3335  N   PHE A 224     -10.148  -6.920   1.445  1.00 82.32           N
ATOM   3336  CA  PHE A 224     -11.330  -7.582   0.919  1.00 82.32           C
ATOM   3337  C   PHE A 224     -11.850  -6.864  -0.328  1.00 82.32           C
ATOM   3338  O   PHE A 224     -12.152  -7.503  -1.335  1.00 82.32           O
ATOM   3339  HA  PHE A 224     -11.041  -8.599   0.657  1.00 82.32           H
ATOM   3340  CB  PHE A 224     -12.400  -7.521   2.011  1.00 82.32           C
ATOM   3341 1HB  PHE A 224     -12.379  -6.533   2.471  1.00 82.32           H
ATOM   3342 2HB  PHE A 224     -13.381  -7.638   1.552  1.00 82.32           H
ATOM   3343  CG  PHE A 224     -12.235  -8.579   3.104  1.00 82.32           C
ATOM   3344  CD1 PHE A 224     -12.659  -9.853   2.886  1.00 82.32           C
ATOM   3345  HD1 PHE A 224     -13.116 -10.120   1.933  1.00 82.32           H
ATOM   3346  CD2 PHE A 224     -11.664  -8.247   4.292  1.00 82.32           C
ATOM   3347  HD2 PHE A 224     -11.324  -7.226   4.467  1.00 82.32           H
ATOM   3348  CE1 PHE A 224     -12.506 -10.835   3.900  1.00 82.32           C
ATOM   3349  HE1 PHE A 224     -12.846 -11.856   3.725  1.00 82.32           H
ATOM   3350  CE2 PHE A 224     -11.511  -9.229   5.306  1.00 82.32           C
ATOM   3351  HE2 PHE A 224     -11.053  -8.963   6.259  1.00 82.32           H
ATOM   3352  CZ  PHE A 224     -11.935 -10.503   5.088  1.00 82.32           C
ATOM   3353  HZ  PHE A 224     -11.817 -11.257   5.867  1.00 82.32           H
ATOM   3354  HN  PHE A 224     -10.243  -6.560   2.373  1.00 82.32           H
ATOM   3355  N   LEU A 225     -11.938  -5.547  -0.221  1.00 80.81           N
ATOM   3356  CA  LEU A 225     -12.481  -4.742  -1.302  1.00 80.81           C
ATOM   3357  C   LEU A 225     -11.628  -4.939  -2.556  1.00 80.81           C
ATOM   3358  O   LEU A 225     -12.154  -5.226  -3.630  1.00 80.81           O
ATOM   3359  HA  LEU A 225     -13.487  -5.108  -1.508  1.00 80.81           H
ATOM   3360  CB  LEU A 225     -12.611  -3.280  -0.869  1.00 80.81           C
ATOM   3361 1HB  LEU A 225     -13.243  -3.240   0.018  1.00 80.81           H
ATOM   3362 2HB  LEU A 225     -11.625  -2.920  -0.575  1.00 80.81           H
ATOM   3363  CG  LEU A 225     -13.183  -2.320  -1.914  1.00 80.81           C
ATOM   3364  HG  LEU A 225     -12.608  -2.433  -2.833  1.00 80.81           H
ATOM   3365  CD1 LEU A 225     -14.636  -2.671  -2.243  1.00 80.81           C
ATOM   3366 1HD1 LEU A 225     -14.684  -3.686  -2.638  1.00 80.81           H
ATOM   3367 2HD1 LEU A 225     -15.240  -2.604  -1.338  1.00 80.81           H
ATOM   3368 3HD1 LEU A 225     -15.018  -1.973  -2.988  1.00 80.81           H
ATOM   3369  CD2 LEU A 225     -13.033  -0.866  -1.462  1.00 80.81           C
ATOM   3370 1HD2 LEU A 225     -13.567  -0.720  -0.523  1.00 80.81           H
ATOM   3371 2HD2 LEU A 225     -11.977  -0.637  -1.319  1.00 80.81           H
ATOM   3372 3HD2 LEU A 225     -13.448  -0.205  -2.223  1.00 80.81           H
ATOM   3373  HN  LEU A 225     -11.647  -5.031   0.585  1.00 80.81           H
ATOM   3374  N   PRO A 226     -10.301  -4.788  -2.445  1.00 74.73           N
ATOM   3375  CA  PRO A 226      -9.424  -4.935  -3.609  1.00 74.73           C
ATOM   3376  C   PRO A 226      -9.360  -6.370  -4.106  1.00 74.73           C
ATOM   3377  O   PRO A 226      -9.353  -6.614  -5.311  1.00 74.73           O
ATOM   3378  HA  PRO A 226      -9.816  -4.361  -4.449  1.00 74.73           H
ATOM   3379  CB  PRO A 226      -8.065  -4.448  -3.103  1.00 74.73           C
ATOM   3380 1HB  PRO A 226      -7.244  -4.980  -3.583  1.00 74.73           H
ATOM   3381 2HB  PRO A 226      -7.918  -3.387  -3.306  1.00 74.73           H
ATOM   3382  CG  PRO A 226      -8.115  -4.725  -1.628  1.00 74.73           C
ATOM   3383 1HG  PRO A 226      -7.822  -5.753  -1.410  1.00 74.73           H
ATOM   3384 2HG  PRO A 226      -7.430  -4.077  -1.082  1.00 74.73           H
ATOM   3385  CD  PRO A 226      -9.538  -4.471  -1.224  1.00 74.73           C
ATOM   3386 1HD  PRO A 226      -9.837  -5.103  -0.388  1.00 74.73           H
ATOM   3387 2HD  PRO A 226      -9.688  -3.437  -0.914  1.00 74.73           H
ATOM   3388  N   PHE A 227      -9.315  -7.290  -3.154  1.00 78.45           N
ATOM   3389  CA  PHE A 227      -9.193  -8.701  -3.481  1.00 78.45           C
ATOM   3390  C   PHE A 227     -10.398  -9.180  -4.294  1.00 78.45           C
ATOM   3391  O   PHE A 227     -10.238  -9.874  -5.297  1.00 78.45           O
ATOM   3392  HA  PHE A 227      -8.287  -8.818  -4.075  1.00 78.45           H
ATOM   3393  CB  PHE A 227      -9.149  -9.466  -2.157  1.00 78.45           C
ATOM   3394 1HB  PHE A 227      -8.270  -9.149  -1.595  1.00 78.45           H
ATOM   3395 2HB  PHE A 227     -10.022  -9.194  -1.563  1.00 78.45           H
ATOM   3396  CG  PHE A 227      -9.114 -10.987  -2.318  1.00 78.45           C
ATOM   3397  CD1 PHE A 227     -10.238 -11.720  -2.100  1.00 78.45           C
ATOM   3398  HD1 PHE A 227     -11.165 -11.224  -1.812  1.00 78.45           H
ATOM   3399  CD2 PHE A 227      -7.958 -11.606  -2.678  1.00 78.45           C
ATOM   3400  HD2 PHE A 227      -7.056 -11.018  -2.852  1.00 78.45           H
ATOM   3401  CE1 PHE A 227     -10.205 -13.132  -2.249  1.00 78.45           C
ATOM   3402  HE1 PHE A 227     -11.107 -13.719  -2.075  1.00 78.45           H
ATOM   3403  CE2 PHE A 227      -7.925 -13.017  -2.827  1.00 78.45           C
ATOM   3404  HE2 PHE A 227      -6.998 -13.514  -3.115  1.00 78.45           H
ATOM   3405  CZ  PHE A 227      -9.049 -13.751  -2.610  1.00 78.45           C
ATOM   3406  HZ  PHE A 227      -9.024 -14.834  -2.724  1.00 78.45           H
ATOM   3407  HN  PHE A 227      -9.359  -7.086  -2.176  1.00 78.45           H
ATOM   3408  N   VAL A 228     -11.577  -8.792  -3.830  1.00 82.68           N
ATOM   3409  CA  VAL A 228     -12.809  -9.205  -4.479  1.00 82.68           C
ATOM   3410  C   VAL A 228     -12.832  -8.665  -5.911  1.00 82.68           C
ATOM   3411  O   VAL A 228     -13.175  -9.388  -6.845  1.00 82.68           O
ATOM   3412  HA  VAL A 228     -12.814 -10.294  -4.515  1.00 82.68           H
ATOM   3413  CB  VAL A 228     -14.014  -8.752  -3.651  1.00 82.68           C
ATOM   3414  HB  VAL A 228     -13.868  -7.704  -3.392  1.00 82.68           H
ATOM   3415  CG1 VAL A 228     -15.307  -8.860  -4.461  1.00 82.68           C
ATOM   3416 1HG1 VAL A 228     -15.235  -8.229  -5.347  1.00 82.68           H
ATOM   3417 2HG1 VAL A 228     -15.461  -9.895  -4.764  1.00 82.68           H
ATOM   3418 3HG1 VAL A 228     -16.148  -8.532  -3.849  1.00 82.68           H
ATOM   3419  CG2 VAL A 228     -14.114  -9.549  -2.349  1.00 82.68           C
ATOM   3420 1HG2 VAL A 228     -14.227 -10.608  -2.579  1.00 82.68           H
ATOM   3421 2HG2 VAL A 228     -13.209  -9.399  -1.760  1.00 82.68           H
ATOM   3422 3HG2 VAL A 228     -14.979  -9.207  -1.780  1.00 82.68           H
ATOM   3423  HN  VAL A 228     -11.697  -8.208  -3.027  1.00 82.68           H
ATOM   3424  N   VAL A 229     -12.461  -7.400  -6.038  1.00 75.12           N
ATOM   3425  CA  VAL A 229     -12.562  -6.715  -7.316  1.00 75.12           C
ATOM   3426  C   VAL A 229     -11.595  -7.359  -8.312  1.00 75.12           C
ATOM   3427  O   VAL A 229     -11.960  -7.619  -9.458  1.00 75.12           O
ATOM   3428  HA  VAL A 229     -13.580  -6.848  -7.681  1.00 75.12           H
ATOM   3429  CB  VAL A 229     -12.316  -5.217  -7.128  1.00 75.12           C
ATOM   3430  HB  VAL A 229     -11.316  -5.090  -6.714  1.00 75.12           H
ATOM   3431  CG1 VAL A 229     -12.367  -4.481  -8.468  1.00 75.12           C
ATOM   3432 1HG1 VAL A 229     -11.599  -4.880  -9.131  1.00 75.12           H
ATOM   3433 2HG1 VAL A 229     -13.348  -4.620  -8.923  1.00 75.12           H
ATOM   3434 3HG1 VAL A 229     -12.189  -3.418  -8.306  1.00 75.12           H
ATOM   3435  CG2 VAL A 229     -13.315  -4.618  -6.136  1.00 75.12           C
ATOM   3436 1HG2 VAL A 229     -14.329  -4.762  -6.509  1.00 75.12           H
ATOM   3437 2HG2 VAL A 229     -13.210  -5.114  -5.170  1.00 75.12           H
ATOM   3438 3HG2 VAL A 229     -13.118  -3.552  -6.021  1.00 75.12           H
ATOM   3439  HN  VAL A 229     -12.097  -6.845  -5.290  1.00 75.12           H
ATOM   3440  N   MET A 230     -10.380  -7.597  -7.840  1.00 76.01           N
ATOM   3441  CA  MET A 230      -9.360  -8.209  -8.674  1.00 76.01           C
ATOM   3442  C   MET A 230      -9.800  -9.594  -9.153  1.00 76.01           C
ATOM   3443  O   MET A 230      -9.638  -9.930 -10.325  1.00 76.01           O
ATOM   3444  HA  MET A 230      -9.241  -7.542  -9.528  1.00 76.01           H
ATOM   3445  CB  MET A 230      -8.058  -8.333  -7.879  1.00 76.01           C
ATOM   3446 1HB  MET A 230      -8.279  -8.655  -6.861  1.00 76.01           H
ATOM   3447 2HB  MET A 230      -7.427  -9.101  -8.326  1.00 76.01           H
ATOM   3448  CG  MET A 230      -7.306  -7.001  -7.847  1.00 76.01           C
ATOM   3449 1HG  MET A 230      -7.232  -6.592  -8.855  1.00 76.01           H
ATOM   3450 2HG  MET A 230      -7.857  -6.277  -7.248  1.00 76.01           H
ATOM   3451  SD  MET A 230      -5.673  -7.239  -7.165  1.00 76.01           S
ATOM   3452  CE  MET A 230      -5.751  -6.119  -5.777  1.00 76.01           C
ATOM   3453 1HE  MET A 230      -5.939  -5.107  -6.137  1.00 76.01           H
ATOM   3454 2HE  MET A 230      -6.558  -6.423  -5.110  1.00 76.01           H
ATOM   3455 3HE  MET A 230      -4.805  -6.143  -5.237  1.00 76.01           H
ATOM   3456  HN  MET A 230     -10.091  -7.381  -6.908  1.00 76.01           H
ATOM   3457  N   ALA A 231     -10.349 -10.360  -8.221  1.00 78.41           N
ATOM   3458  CA  ALA A 231     -10.779 -11.714  -8.525  1.00 78.41           C
ATOM   3459  C   ALA A 231     -11.833 -11.674  -9.634  1.00 78.41           C
ATOM   3460  O   ALA A 231     -11.790 -12.476 -10.565  1.00 78.41           O
ATOM   3461  HA  ALA A 231      -9.910 -12.267  -8.881  1.00 78.41           H
ATOM   3462  CB  ALA A 231     -11.300 -12.382  -7.250  1.00 78.41           C
ATOM   3463 1HB  ALA A 231     -10.505 -12.412  -6.505  1.00 78.41           H
ATOM   3464 2HB  ALA A 231     -12.143 -11.812  -6.860  1.00 78.41           H
ATOM   3465 3HB  ALA A 231     -11.623 -13.398  -7.478  1.00 78.41           H
ATOM   3466  HN  ALA A 231     -10.500 -10.070  -7.276  1.00 78.41           H
ATOM   3467  N   CYS A 232     -12.753 -10.730  -9.497  1.00 79.33           N
ATOM   3468  CA  CYS A 232     -13.824 -10.584 -10.468  1.00 79.33           C
ATOM   3469  C   CYS A 232     -13.203 -10.215 -11.817  1.00 79.33           C
ATOM   3470  O   CYS A 232     -13.513 -10.831 -12.836  1.00 79.33           O
ATOM   3471  HA  CYS A 232     -14.329 -11.549 -10.525  1.00 79.33           H
ATOM   3472  CB  CYS A 232     -14.860  -9.553 -10.016  1.00 79.33           C
ATOM   3473 1HB  CYS A 232     -14.360  -8.643  -9.685  1.00 79.33           H
ATOM   3474 2HB  CYS A 232     -15.501  -9.278 -10.854  1.00 79.33           H
ATOM   3475  SG  CYS A 232     -15.874 -10.239  -8.656  1.00 79.33           S
ATOM   3476  HG  CYS A 232     -14.997  -9.988  -7.688  1.00 79.33           H
ATOM   3477  HN  CYS A 232     -12.775 -10.075  -8.742  1.00 79.33           H
ATOM   3478  N   CYS A 233     -12.337  -9.213 -11.780  1.00 72.74           N
ATOM   3479  CA  CYS A 233     -11.777  -8.662 -13.002  1.00 72.74           C
ATOM   3480  C   CYS A 233     -11.064  -9.787 -13.754  1.00 72.74           C
ATOM   3481  O   CYS A 233     -11.265  -9.960 -14.955  1.00 72.74           O
ATOM   3482  HA  CYS A 233     -12.615  -8.277 -13.584  1.00 72.74           H
ATOM   3483  CB  CYS A 233     -10.843  -7.485 -12.715  1.00 72.74           C
ATOM   3484 1HB  CYS A 233     -10.130  -7.757 -11.936  1.00 72.74           H
ATOM   3485 2HB  CYS A 233     -10.264  -7.244 -13.607  1.00 72.74           H
ATOM   3486  SG  CYS A 233     -11.815  -6.027 -12.189  1.00 72.74           S
ATOM   3487  HG  CYS A 233     -12.090  -6.476 -10.968  1.00 72.74           H
ATOM   3488  HN  CYS A 233     -12.019  -8.780 -10.936  1.00 72.74           H
ATOM   3489  N   TYR A 234     -10.245 -10.522 -13.016  1.00 73.72           N
ATOM   3490  CA  TYR A 234      -9.406 -11.543 -13.621  1.00 73.72           C
ATOM   3491  C   TYR A 234     -10.242 -12.742 -14.074  1.00 73.72           C
ATOM   3492  O   TYR A 234      -9.926 -13.379 -15.078  1.00 73.72           O
ATOM   3493  HA  TYR A 234      -8.914 -11.104 -14.488  1.00 73.72           H
ATOM   3494  CB  TYR A 234      -8.439 -11.997 -12.526  1.00 73.72           C
ATOM   3495 1HB  TYR A 234      -8.980 -12.063 -11.582  1.00 73.72           H
ATOM   3496 2HB  TYR A 234      -8.084 -13.000 -12.761  1.00 73.72           H
ATOM   3497  CG  TYR A 234      -7.232 -11.075 -12.341  1.00 73.72           C
ATOM   3498  CD1 TYR A 234      -6.445 -10.743 -13.425  1.00 73.72           C
ATOM   3499  HD1 TYR A 234      -6.684 -11.137 -14.413  1.00 73.72           H
ATOM   3500  CD2 TYR A 234      -6.929 -10.576 -11.090  1.00 73.72           C
ATOM   3501  HD2 TYR A 234      -7.551 -10.838 -10.234  1.00 73.72           H
ATOM   3502  CE1 TYR A 234      -5.309  -9.876 -13.251  1.00 73.72           C
ATOM   3503  HE1 TYR A 234      -4.679  -9.605 -14.099  1.00 73.72           H
ATOM   3504  CE2 TYR A 234      -5.793  -9.709 -10.917  1.00 73.72           C
ATOM   3505  HE2 TYR A 234      -5.543  -9.307  -9.934  1.00 73.72           H
ATOM   3506  CZ  TYR A 234      -5.039  -9.401 -12.006  1.00 73.72           C
ATOM   3507  OH  TYR A 234      -3.966  -8.582 -11.842  1.00 73.72           O
ATOM   3508  HH  TYR A 234      -3.863  -8.343 -10.876  1.00 73.72           H
ATOM   3509  HN  TYR A 234     -10.150 -10.430 -12.025  1.00 73.72           H
ATOM   3510  N   THR A 235     -11.292 -13.013 -13.313  1.00 81.33           N
ATOM   3511  CA  THR A 235     -12.239 -14.050 -13.685  1.00 81.33           C
ATOM   3512  C   THR A 235     -12.804 -13.781 -15.081  1.00 81.33           C
ATOM   3513  O   THR A 235     -12.884 -14.688 -15.908  1.00 81.33           O
ATOM   3514  HA  THR A 235     -11.706 -15.000 -13.734  1.00 81.33           H
ATOM   3515  CB  THR A 235     -13.313 -14.123 -12.598  1.00 81.33           C
ATOM   3516  HB  THR A 235     -13.878 -13.192 -12.547  1.00 81.33           H
ATOM   3517  OG1 THR A 235     -12.591 -14.470 -11.419  1.00 81.33           O
ATOM   3518  HG1 THR A 235     -12.520 -13.676 -10.815  1.00 81.33           H
ATOM   3519  CG2 THR A 235     -14.276 -15.293 -12.804  1.00 81.33           C
ATOM   3520 1HG2 THR A 235     -13.719 -16.230 -12.787  1.00 81.33           H
ATOM   3521 2HG2 THR A 235     -14.778 -15.186 -13.765  1.00 81.33           H
ATOM   3522 3HG2 THR A 235     -15.018 -15.298 -12.005  1.00 81.33           H
ATOM   3523  HN  THR A 235     -11.500 -12.538 -12.458  1.00 81.33           H
ATOM   3524  N   ILE A 236     -13.182 -12.530 -15.300  1.00 78.12           N
ATOM   3525  CA  ILE A 236     -13.768 -12.137 -16.570  1.00 78.12           C
ATOM   3526  C   ILE A 236     -12.698 -12.198 -17.662  1.00 78.12           C
ATOM   3527  O   ILE A 236     -12.947 -12.709 -18.753  1.00 78.12           O
ATOM   3528  HA  ILE A 236     -14.547 -12.862 -16.809  1.00 78.12           H
ATOM   3529  CB  ILE A 236     -14.445 -10.770 -16.448  1.00 78.12           C
ATOM   3530  HB  ILE A 236     -13.710 -10.057 -16.075  1.00 78.12           H
ATOM   3531  CG1 ILE A 236     -15.588 -10.814 -15.431  1.00 78.12           C
ATOM   3532 1HG1 ILE A 236     -16.431 -11.363 -15.850  1.00 78.12           H
ATOM   3533 2HG1 ILE A 236     -15.267 -11.353 -14.540  1.00 78.12           H
ATOM   3534  CG2 ILE A 236     -14.912 -10.265 -17.814  1.00 78.12           C
ATOM   3535 1HG2 ILE A 236     -14.054 -10.172 -18.480  1.00 78.12           H
ATOM   3536 2HG2 ILE A 236     -15.626 -10.972 -18.239  1.00 78.12           H
ATOM   3537 3HG2 ILE A 236     -15.390  -9.292 -17.698  1.00 78.12           H
ATOM   3538  CD1 ILE A 236     -16.033  -9.401 -15.047  1.00 78.12           C
ATOM   3539 1HD1 ILE A 236     -15.194  -8.863 -14.606  1.00 78.12           H
ATOM   3540 2HD1 ILE A 236     -16.376  -8.873 -15.936  1.00 78.12           H
ATOM   3541 3HD1 ILE A 236     -16.846  -9.461 -14.323  1.00 78.12           H
ATOM   3542  HN  ILE A 236     -13.093 -11.793 -14.630  1.00 78.12           H
ATOM   3543  N   ILE A 237     -11.529 -11.669 -17.330  1.00 74.30           N
ATOM   3544  CA  ILE A 237     -10.438 -11.606 -18.287  1.00 74.30           C
ATOM   3545  C   ILE A 237     -10.112 -13.018 -18.778  1.00 74.30           C
ATOM   3546  O   ILE A 237      -9.987 -13.248 -19.979  1.00 74.30           O
ATOM   3547  HA  ILE A 237     -10.783 -11.016 -19.137  1.00 74.30           H
ATOM   3548  CB  ILE A 237      -9.238 -10.872 -17.684  1.00 74.30           C
ATOM   3549  HB  ILE A 237      -9.094 -11.233 -16.666  1.00 74.30           H
ATOM   3550  CG1 ILE A 237      -9.503  -9.368 -17.597  1.00 74.30           C
ATOM   3551 1HG1 ILE A 237      -9.501  -8.936 -18.598  1.00 74.30           H
ATOM   3552 2HG1 ILE A 237     -10.493  -9.193 -17.176  1.00 74.30           H
ATOM   3553  CG2 ILE A 237      -7.958 -11.185 -18.461  1.00 74.30           C
ATOM   3554 1HG2 ILE A 237      -7.765 -12.257 -18.427  1.00 74.30           H
ATOM   3555 2HG2 ILE A 237      -8.075 -10.870 -19.497  1.00 74.30           H
ATOM   3556 3HG2 ILE A 237      -7.121 -10.651 -18.011  1.00 74.30           H
ATOM   3557  CD1 ILE A 237      -8.446  -8.674 -16.735  1.00 74.30           C
ATOM   3558 1HD1 ILE A 237      -8.467  -9.092 -15.729  1.00 74.30           H
ATOM   3559 2HD1 ILE A 237      -7.460  -8.831 -17.173  1.00 74.30           H
ATOM   3560 3HD1 ILE A 237      -8.658  -7.606 -16.690  1.00 74.30           H
ATOM   3561  HN  ILE A 237     -11.323 -11.290 -16.428  1.00 74.30           H
ATOM   3562  N   ILE A 238      -9.985 -13.927 -17.822  1.00 74.07           N
ATOM   3563  CA  ILE A 238      -9.651 -15.305 -18.139  1.00 74.07           C
ATOM   3564  C   ILE A 238     -10.709 -15.876 -19.086  1.00 74.07           C
ATOM   3565  O   ILE A 238     -10.376 -16.543 -20.065  1.00 74.07           O
ATOM   3566  HA  ILE A 238      -8.692 -15.298 -18.657  1.00 74.07           H
ATOM   3567  CB  ILE A 238      -9.468 -16.121 -16.858  1.00 74.07           C
ATOM   3568  HB  ILE A 238     -10.313 -15.918 -16.200  1.00 74.07           H
ATOM   3569  CG1 ILE A 238      -8.202 -15.692 -16.112  1.00 74.07           C
ATOM   3570 1HG1 ILE A 238      -7.323 -16.077 -16.630  1.00 74.07           H
ATOM   3571 2HG1 ILE A 238      -8.124 -14.605 -16.116  1.00 74.07           H
ATOM   3572  CG2 ILE A 238      -9.477 -17.621 -17.157  1.00 74.07           C
ATOM   3573 1HG2 ILE A 238     -10.428 -17.895 -17.613  1.00 74.07           H
ATOM   3574 2HG2 ILE A 238      -8.664 -17.860 -17.843  1.00 74.07           H
ATOM   3575 3HG2 ILE A 238      -9.344 -18.177 -16.229  1.00 74.07           H
ATOM   3576  CD1 ILE A 238      -8.216 -16.204 -14.670  1.00 74.07           C
ATOM   3577 1HD1 ILE A 238      -9.083 -15.798 -14.149  1.00 74.07           H
ATOM   3578 2HD1 ILE A 238      -8.270 -17.293 -14.672  1.00 74.07           H
ATOM   3579 3HD1 ILE A 238      -7.305 -15.886 -14.163  1.00 74.07           H
ATOM   3580  HN  ILE A 238     -10.106 -13.735 -16.848  1.00 74.07           H
ATOM   3581  N   HIS A 239     -11.962 -15.594 -18.761  1.00 79.29           N
ATOM   3582  CA  HIS A 239     -13.072 -16.117 -19.539  1.00 79.29           C
ATOM   3583  C   HIS A 239     -12.971 -15.613 -20.980  1.00 79.29           C
ATOM   3584  O   HIS A 239     -13.126 -16.387 -21.924  1.00 79.29           O
ATOM   3585  HA  HIS A 239     -12.974 -17.202 -19.535  1.00 79.29           H
ATOM   3586  CB  HIS A 239     -14.409 -15.766 -18.882  1.00 79.29           C
ATOM   3587 1HB  HIS A 239     -14.383 -16.084 -17.839  1.00 79.29           H
ATOM   3588 2HB  HIS A 239     -14.530 -14.683 -18.882  1.00 79.29           H
ATOM   3589  CG  HIS A 239     -15.607 -16.393 -19.554  1.00 79.29           C
ATOM   3590  ND1 HIS A 239     -16.338 -15.747 -20.536  1.00 79.29           N
ATOM   3591  HD1 HIS A 239     -16.158 -14.830 -20.891  1.00 79.29           H
ATOM   3592  CD2 HIS A 239     -16.193 -17.612 -19.377  1.00 79.29           C
ATOM   3593  HD2 HIS A 239     -15.867 -18.379 -18.675  1.00 79.29           H
ATOM   3594  CE1 HIS A 239     -17.318 -16.550 -20.924  1.00 79.29           C
ATOM   3595  HE1 HIS A 239     -18.066 -16.327 -21.685  1.00 79.29           H
ATOM   3596  NE2 HIS A 239     -17.226 -17.705 -20.204  1.00 79.29           N
ATOM   3597  HN  HIS A 239     -12.223 -15.021 -17.984  1.00 79.29           H
ATOM   3598  N   THR A 240     -12.711 -14.320 -21.105  1.00 74.81           N
ATOM   3599  CA  THR A 240     -12.626 -13.697 -22.415  1.00 74.81           C
ATOM   3600  C   THR A 240     -11.418 -14.235 -23.184  1.00 74.81           C
ATOM   3601  O   THR A 240     -11.505 -14.489 -24.384  1.00 74.81           O
ATOM   3602  HA  THR A 240     -13.515 -13.969 -22.983  1.00 74.81           H
ATOM   3603  CB  THR A 240     -12.593 -12.180 -22.215  1.00 74.81           C
ATOM   3604  HB  THR A 240     -11.643 -11.865 -21.783  1.00 74.81           H
ATOM   3605  OG1 THR A 240     -13.748 -11.908 -21.425  1.00 74.81           O
ATOM   3606  HG1 THR A 240     -13.515 -11.948 -20.454  1.00 74.81           H
ATOM   3607  CG2 THR A 240     -12.842 -11.413 -23.515  1.00 74.81           C
ATOM   3608 1HG2 THR A 240     -13.822 -11.678 -23.912  1.00 74.81           H
ATOM   3609 2HG2 THR A 240     -12.073 -11.672 -24.243  1.00 74.81           H
ATOM   3610 3HG2 THR A 240     -12.808 -10.341 -23.317  1.00 74.81           H
ATOM   3611  HN  THR A 240     -12.561 -13.703 -20.333  1.00 74.81           H
ATOM   3612  N   LEU A 241     -10.319 -14.392 -22.461  1.00 72.45           N
ATOM   3613  CA  LEU A 241      -9.081 -14.845 -23.072  1.00 72.45           C
ATOM   3614  C   LEU A 241      -9.293 -16.234 -23.677  1.00 72.45           C
ATOM   3615  O   LEU A 241      -8.878 -16.494 -24.805  1.00 72.45           O
ATOM   3616  HA  LEU A 241      -8.840 -14.151 -23.877  1.00 72.45           H
ATOM   3617  CB  LEU A 241      -7.932 -14.783 -22.063  1.00 72.45           C
ATOM   3618 1HB  LEU A 241      -8.289 -15.176 -21.111  1.00 72.45           H
ATOM   3619 2HB  LEU A 241      -7.138 -15.447 -22.405  1.00 72.45           H
ATOM   3620  CG  LEU A 241      -7.330 -13.398 -21.817  1.00 72.45           C
ATOM   3621  HG  LEU A 241      -8.128 -12.732 -21.490  1.00 72.45           H
ATOM   3622  CD1 LEU A 241      -6.290 -13.444 -20.695  1.00 72.45           C
ATOM   3623 1HD1 LEU A 241      -6.764 -13.788 -19.775  1.00 72.45           H
ATOM   3624 2HD1 LEU A 241      -5.489 -14.130 -20.970  1.00 72.45           H
ATOM   3625 3HD1 LEU A 241      -5.878 -12.447 -20.541  1.00 72.45           H
ATOM   3626  CD2 LEU A 241      -6.754 -12.813 -23.108  1.00 72.45           C
ATOM   3627 1HD2 LEU A 241      -5.973 -13.472 -23.489  1.00 72.45           H
ATOM   3628 2HD2 LEU A 241      -7.546 -12.723 -23.851  1.00 72.45           H
ATOM   3629 3HD2 LEU A 241      -6.332 -11.829 -22.905  1.00 72.45           H
ATOM   3630  HN  LEU A 241     -10.266 -14.216 -21.478  1.00 72.45           H
ATOM   3631  N   ILE A 242      -9.940 -17.090 -22.899  1.00 73.42           N
ATOM   3632  CA  ILE A 242     -10.202 -18.450 -23.339  1.00 73.42           C
ATOM   3633  C   ILE A 242     -10.912 -18.415 -24.695  1.00 73.42           C
ATOM   3634  O   ILE A 242     -10.613 -19.220 -25.576  1.00 73.42           O
ATOM   3635  HA  ILE A 242      -9.239 -18.944 -23.466  1.00 73.42           H
ATOM   3636  CB  ILE A 242     -10.969 -19.223 -22.264  1.00 73.42           C
ATOM   3637  HB  ILE A 242     -11.773 -18.587 -21.894  1.00 73.42           H
ATOM   3638  CG1 ILE A 242     -10.065 -19.546 -21.072  1.00 73.42           C
ATOM   3639 1HG1 ILE A 242      -9.362 -20.333 -21.347  1.00 73.42           H
ATOM   3640 2HG1 ILE A 242      -9.475 -18.668 -20.810  1.00 73.42           H
ATOM   3641  CG2 ILE A 242     -11.618 -20.479 -22.849  1.00 73.42           C
ATOM   3642 1HG2 ILE A 242     -12.314 -20.194 -23.638  1.00 73.42           H
ATOM   3643 2HG2 ILE A 242     -10.846 -21.128 -23.262  1.00 73.42           H
ATOM   3644 3HG2 ILE A 242     -12.156 -21.009 -22.063  1.00 73.42           H
ATOM   3645  CD1 ILE A 242     -10.890 -19.992 -19.864  1.00 73.42           C
ATOM   3646 1HD1 ILE A 242     -11.575 -19.194 -19.577  1.00 73.42           H
ATOM   3647 2HD1 ILE A 242     -11.461 -20.884 -20.122  1.00 73.42           H
ATOM   3648 3HD1 ILE A 242     -10.224 -20.216 -19.031  1.00 73.42           H
ATOM   3649  HN  ILE A 242     -10.282 -16.868 -21.986  1.00 73.42           H
ATOM   3650  N   GLN A 243     -11.837 -17.475 -24.818  1.00 71.92           N
ATOM   3651  CA  GLN A 243     -12.630 -17.361 -26.030  1.00 71.92           C
ATOM   3652  C   GLN A 243     -11.742 -16.959 -27.210  1.00 71.92           C
ATOM   3653  O   GLN A 243     -12.014 -17.330 -28.351  1.00 71.92           O
ATOM   3654  HA  GLN A 243     -13.044 -18.355 -26.201  1.00 71.92           H
ATOM   3655  CB  GLN A 243     -13.777 -16.366 -25.843  1.00 71.92           C
ATOM   3656 1HB  GLN A 243     -13.383 -15.412 -25.492  1.00 71.92           H
ATOM   3657 2HB  GLN A 243     -14.260 -16.177 -26.802  1.00 71.92           H
ATOM   3658  CG  GLN A 243     -14.807 -16.897 -24.844  1.00 71.92           C
ATOM   3659 1HG  GLN A 243     -15.138 -17.889 -25.151  1.00 71.92           H
ATOM   3660 2HG  GLN A 243     -14.344 -17.005 -23.863  1.00 71.92           H
ATOM   3661  CD  GLN A 243     -16.011 -15.959 -24.746  1.00 71.92           C
ATOM   3662  OE1 GLN A 243     -15.979 -14.819 -25.180  1.00 71.92           O
ATOM   3663  NE2 GLN A 243     -17.071 -16.499 -24.152  1.00 71.92           N
ATOM   3664 1HE2 GLN A 243     -17.031 -17.441 -23.818  1.00 71.92           H
ATOM   3665 2HE2 GLN A 243     -17.908 -15.964 -24.040  1.00 71.92           H
ATOM   3666  HN  GLN A 243     -12.047 -16.801 -24.111  1.00 71.92           H
ATOM   3667  N   ALA A 244     -10.700 -16.204 -26.894  1.00 65.62           N
ATOM   3668  CA  ALA A 244     -10.064 -15.354 -27.886  1.00 65.62           C
ATOM   3669  C   ALA A 244      -9.230 -16.219 -28.834  1.00 65.62           C
ATOM   3670  O   ALA A 244      -8.021 -16.024 -28.955  1.00 65.62           O
ATOM   3671  HA  ALA A 244     -10.852 -14.862 -28.456  1.00 65.62           H
ATOM   3672  CB  ALA A 244      -9.225 -14.286 -27.181  1.00 65.62           C
ATOM   3673 1HB  ALA A 244      -9.870 -13.681 -26.543  1.00 65.62           H
ATOM   3674 2HB  ALA A 244      -8.461 -14.768 -26.572  1.00 65.62           H
ATOM   3675 3HB  ALA A 244      -8.749 -13.648 -27.926  1.00 65.62           H
ATOM   3676  HN  ALA A 244     -10.291 -16.169 -25.983  1.00 65.62           H
ATOM   3677  N   LYS A 245      -9.908 -17.155 -29.480  1.00 58.61           N
ATOM   3678  CA  LYS A 245      -9.232 -18.105 -30.348  1.00 58.61           C
ATOM   3679  C   LYS A 245      -7.759 -17.711 -30.477  1.00 58.61           C
ATOM   3680  O   LYS A 245      -6.921 -18.536 -30.839  1.00 58.61           O
ATOM   3681  HA  LYS A 245      -9.287 -19.082 -29.868  1.00 58.61           H
ATOM   3682  CB  LYS A 245      -9.958 -18.217 -31.689  1.00 58.61           C
ATOM   3683 1HB  LYS A 245     -10.191 -17.221 -32.066  1.00 58.61           H
ATOM   3684 2HB  LYS A 245      -9.305 -18.690 -32.423  1.00 58.61           H
ATOM   3685  CG  LYS A 245     -11.248 -19.028 -31.548  1.00 58.61           C
ATOM   3686 1HG  LYS A 245     -11.045 -19.947 -30.999  1.00 58.61           H
ATOM   3687 2HG  LYS A 245     -11.976 -18.463 -30.966  1.00 58.61           H
ATOM   3688  CD  LYS A 245     -11.836 -19.366 -32.920  1.00 58.61           C
ATOM   3689 1HD  LYS A 245     -12.114 -18.447 -33.436  1.00 58.61           H
ATOM   3690 2HD  LYS A 245     -11.081 -19.859 -33.532  1.00 58.61           H
ATOM   3691  CE  LYS A 245     -13.062 -20.271 -32.783  1.00 58.61           C
ATOM   3692 1HE  LYS A 245     -12.806 -21.152 -32.194  1.00 58.61           H
ATOM   3693 2HE  LYS A 245     -13.851 -19.746 -32.244  1.00 58.61           H
ATOM   3694  NZ  LYS A 245     -13.553 -20.684 -34.116  1.00 58.61           N
ATOM   3695 1HZ  LYS A 245     -14.353 -21.297 -34.007  1.00 58.61           H
ATOM   3696 2HZ  LYS A 245     -13.827 -19.862 -34.645  1.00 58.61           H
ATOM   3697 3HZ  LYS A 245     -12.816 -21.174 -34.611  1.00 58.61           H
ATOM   3698  HN  LYS A 245     -10.899 -17.271 -29.419  1.00 58.61           H
ATOM   3699  N   LYS A 246      -7.487 -16.450 -30.175  1.00 56.90           N
ATOM   3700  CA  LYS A 246      -6.155 -15.903 -30.370  1.00 56.90           C
ATOM   3701  C   LYS A 246      -5.165 -16.655 -29.478  1.00 56.90           C
ATOM   3702  O   LYS A 246      -5.472 -16.967 -28.329  1.00 56.90           O
ATOM   3703  HA  LYS A 246      -5.881 -16.075 -31.411  1.00 56.90           H
ATOM   3704  CB  LYS A 246      -6.159 -14.390 -30.146  1.00 56.90           C
ATOM   3705 1HB  LYS A 246      -6.769 -14.149 -29.275  1.00 56.90           H
ATOM   3706 2HB  LYS A 246      -5.147 -14.048 -29.929  1.00 56.90           H
ATOM   3707  CG  LYS A 246      -6.700 -13.655 -31.374  1.00 56.90           C
ATOM   3708 1HG  LYS A 246      -6.190 -14.011 -32.269  1.00 56.90           H
ATOM   3709 2HG  LYS A 246      -7.759 -13.880 -31.499  1.00 56.90           H
ATOM   3710  CD  LYS A 246      -6.507 -12.143 -31.237  1.00 56.90           C
ATOM   3711 1HD  LYS A 246      -7.172 -11.756 -30.466  1.00 56.90           H
ATOM   3712 2HD  LYS A 246      -5.487 -11.931 -30.914  1.00 56.90           H
ATOM   3713  CE  LYS A 246      -6.786 -11.433 -32.563  1.00 56.90           C
ATOM   3714 1HE  LYS A 246      -6.147 -11.844 -33.344  1.00 56.90           H
ATOM   3715 2HE  LYS A 246      -7.817 -11.611 -32.868  1.00 56.90           H
ATOM   3716  NZ  LYS A 246      -6.546  -9.978 -32.432  1.00 56.90           N
ATOM   3717 1HZ  LYS A 246      -6.757  -9.521 -33.312  1.00 56.90           H
ATOM   3718 2HZ  LYS A 246      -7.141  -9.602 -31.703  1.00 56.90           H
ATOM   3719 3HZ  LYS A 246      -5.574  -9.817 -32.192  1.00 56.90           H
ATOM   3720  HN  LYS A 246      -8.158 -15.807 -29.804  1.00 56.90           H
ATOM   3721  N   SER A 247      -3.996 -16.924 -30.042  1.00 56.26           N
ATOM   3722  CA  SER A 247      -2.997 -17.719 -29.350  1.00 56.26           C
ATOM   3723  C   SER A 247      -2.394 -16.915 -28.196  1.00 56.26           C
ATOM   3724  O   SER A 247      -2.056 -17.475 -27.155  1.00 56.26           O
ATOM   3725  HA  SER A 247      -3.533 -18.589 -28.970  1.00 56.26           H
ATOM   3726  CB  SER A 247      -1.896 -18.178 -30.309  1.00 56.26           C
ATOM   3727 1HB  SER A 247      -1.377 -19.035 -29.882  1.00 56.26           H
ATOM   3728 2HB  SER A 247      -2.346 -18.511 -31.244  1.00 56.26           H
ATOM   3729  OG  SER A 247      -0.957 -17.141 -30.578  1.00 56.26           O
ATOM   3730  HG  SER A 247      -0.238 -17.480 -31.185  1.00 56.26           H
ATOM   3731  HN  SER A 247      -3.729 -16.608 -30.953  1.00 56.26           H
ATOM   3732  N   SER A 248      -2.278 -15.614 -28.422  1.00 58.96           N
ATOM   3733  CA  SER A 248      -1.540 -14.759 -27.507  1.00 58.96           C
ATOM   3734  C   SER A 248      -2.198 -14.779 -26.126  1.00 58.96           C
ATOM   3735  O   SER A 248      -1.697 -14.162 -25.187  1.00 58.96           O
ATOM   3736  HA  SER A 248      -0.538 -15.185 -27.459  1.00 58.96           H
ATOM   3737  CB  SER A 248      -1.459 -13.326 -28.037  1.00 58.96           C
ATOM   3738 1HB  SER A 248      -0.805 -12.739 -27.394  1.00 58.96           H
ATOM   3739 2HB  SER A 248      -1.010 -13.331 -29.030  1.00 58.96           H
ATOM   3740  OG  SER A 248      -2.742 -12.708 -28.100  1.00 58.96           O
ATOM   3741  HG  SER A 248      -2.653 -11.772 -28.442  1.00 58.96           H
ATOM   3742  HN  SER A 248      -2.677 -15.145 -29.210  1.00 58.96           H
ATOM   3743  N   LYS A 249      -3.312 -15.493 -26.046  1.00 62.22           N
ATOM   3744  CA  LYS A 249      -3.991 -15.680 -24.776  1.00 62.22           C
ATOM   3745  C   LYS A 249      -2.968 -16.074 -23.708  1.00 62.22           C
ATOM   3746  O   LYS A 249      -2.926 -15.476 -22.634  1.00 62.22           O
ATOM   3747  HA  LYS A 249      -4.431 -14.722 -24.496  1.00 62.22           H
ATOM   3748  CB  LYS A 249      -5.140 -16.679 -24.925  1.00 62.22           C
ATOM   3749 1HB  LYS A 249      -4.761 -17.619 -25.325  1.00 62.22           H
ATOM   3750 2HB  LYS A 249      -5.565 -16.899 -23.945  1.00 62.22           H
ATOM   3751  CG  LYS A 249      -6.230 -16.128 -25.847  1.00 62.22           C
ATOM   3752 1HG  LYS A 249      -6.836 -15.402 -25.306  1.00 62.22           H
ATOM   3753 2HG  LYS A 249      -5.771 -15.600 -26.683  1.00 62.22           H
ATOM   3754  CD  LYS A 249      -7.122 -17.254 -26.375  1.00 62.22           C
ATOM   3755 1HD  LYS A 249      -6.518 -17.971 -26.930  1.00 62.22           H
ATOM   3756 2HD  LYS A 249      -7.568 -17.792 -25.539  1.00 62.22           H
ATOM   3757  CE  LYS A 249      -8.225 -16.700 -27.279  1.00 62.22           C
ATOM   3758 1HE  LYS A 249      -8.586 -15.751 -26.883  1.00 62.22           H
ATOM   3759 2HE  LYS A 249      -7.823 -16.498 -28.272  1.00 62.22           H
ATOM   3760  NZ  LYS A 249      -9.346 -17.662 -27.377  1.00 62.22           N
ATOM   3761 1HZ  LYS A 249     -10.151 -17.202 -27.788  1.00 62.22           H
ATOM   3762 2HZ  LYS A 249      -9.070 -18.444 -27.960  1.00 62.22           H
ATOM   3763 3HZ  LYS A 249      -9.584 -17.999 -26.451  1.00 62.22           H
ATOM   3764  HN  LYS A 249      -3.747 -15.938 -26.828  1.00 62.22           H
ATOM   3765  N   HIS A 250      -2.169 -17.077 -24.041  1.00 67.45           N
ATOM   3766  CA  HIS A 250      -1.370 -17.761 -23.040  1.00 67.45           C
ATOM   3767  C   HIS A 250      -0.414 -16.766 -22.378  1.00 67.45           C
ATOM   3768  O   HIS A 250      -0.216 -16.802 -21.165  1.00 67.45           O
ATOM   3769  HA  HIS A 250      -2.064 -18.138 -22.289  1.00 67.45           H
ATOM   3770  CB  HIS A 250      -0.645 -18.962 -23.651  1.00 67.45           C
ATOM   3771 1HB  HIS A 250      -0.103 -18.634 -24.537  1.00 67.45           H
ATOM   3772 2HB  HIS A 250       0.097 -19.326 -22.940  1.00 67.45           H
ATOM   3773  CG  HIS A 250      -1.559 -20.103 -24.030  1.00 67.45           C
ATOM   3774  ND1 HIS A 250      -2.089 -20.980 -23.100  1.00 67.45           N
ATOM   3775  HD1 HIS A 250      -1.929 -20.953 -22.113  1.00 67.45           H
ATOM   3776  CD2 HIS A 250      -2.031 -20.500 -25.246  1.00 67.45           C
ATOM   3777  HD2 HIS A 250      -1.808 -20.026 -26.202  1.00 67.45           H
ATOM   3778  CE1 HIS A 250      -2.844 -21.862 -23.739  1.00 67.45           C
ATOM   3779  HE1 HIS A 250      -3.398 -22.682 -23.282  1.00 67.45           H
ATOM   3780  NE2 HIS A 250      -2.806 -21.563 -25.069  1.00 67.45           N
ATOM   3781  HN  HIS A 250      -2.064 -17.422 -24.974  1.00 67.45           H
ATOM   3782  N   LYS A 251       0.153 -15.900 -23.206  1.00 68.71           N
ATOM   3783  CA  LYS A 251       1.091 -14.903 -22.718  1.00 68.71           C
ATOM   3784  C   LYS A 251       0.358 -13.929 -21.793  1.00 68.71           C
ATOM   3785  O   LYS A 251       0.803 -13.675 -20.675  1.00 68.71           O
ATOM   3786  HA  LYS A 251       1.850 -15.426 -22.136  1.00 68.71           H
ATOM   3787  CB  LYS A 251       1.805 -14.222 -23.887  1.00 68.71           C
ATOM   3788 1HB  LYS A 251       2.132 -14.973 -24.606  1.00 68.71           H
ATOM   3789 2HB  LYS A 251       1.110 -13.564 -24.408  1.00 68.71           H
ATOM   3790  CG  LYS A 251       3.011 -13.416 -23.399  1.00 68.71           C
ATOM   3791 1HG  LYS A 251       2.668 -12.544 -22.842  1.00 68.71           H
ATOM   3792 2HG  LYS A 251       3.603 -14.021 -22.712  1.00 68.71           H
ATOM   3793  CD  LYS A 251       3.883 -12.968 -24.573  1.00 68.71           C
ATOM   3794 1HD  LYS A 251       4.083 -13.817 -25.227  1.00 68.71           H
ATOM   3795 2HD  LYS A 251       3.347 -12.228 -25.167  1.00 68.71           H
ATOM   3796  CE  LYS A 251       5.204 -12.374 -24.080  1.00 68.71           C
ATOM   3797 1HE  LYS A 251       5.028 -11.389 -23.649  1.00 68.71           H
ATOM   3798 2HE  LYS A 251       5.617 -12.999 -23.288  1.00 68.71           H
ATOM   3799  NZ  LYS A 251       6.173 -12.270 -25.194  1.00 68.71           N
ATOM   3800 1HZ  LYS A 251       7.073 -11.975 -24.832  1.00 68.71           H
ATOM   3801 2HZ  LYS A 251       6.269 -13.173 -25.645  1.00 68.71           H
ATOM   3802 3HZ  LYS A 251       5.841 -11.589 -25.868  1.00 68.71           H
ATOM   3803  HN  LYS A 251      -0.018 -15.873 -24.191  1.00 68.71           H
ATOM   3804  N   ALA A 252      -0.753 -13.410 -22.295  1.00 67.67           N
ATOM   3805  CA  ALA A 252      -1.518 -12.421 -21.554  1.00 67.67           C
ATOM   3806  C   ALA A 252      -2.025 -13.046 -20.252  1.00 67.67           C
ATOM   3807  O   ALA A 252      -2.102 -12.374 -19.225  1.00 67.67           O
ATOM   3808  HA  ALA A 252      -0.849 -11.596 -21.313  1.00 67.67           H
ATOM   3809  CB  ALA A 252      -2.657 -11.895 -22.430  1.00 67.67           C
ATOM   3810 1HB  ALA A 252      -2.242 -11.435 -23.327  1.00 67.67           H
ATOM   3811 2HB  ALA A 252      -3.309 -12.721 -22.713  1.00 67.67           H
ATOM   3812 3HB  ALA A 252      -3.230 -11.153 -21.873  1.00 67.67           H
ATOM   3813  HN  ALA A 252      -1.131 -13.653 -23.188  1.00 67.67           H
ATOM   3814  N   LEU A 253      -2.359 -14.326 -20.338  1.00 72.45           N
ATOM   3815  CA  LEU A 253      -2.857 -15.049 -19.181  1.00 72.45           C
ATOM   3816  C   LEU A 253      -1.743 -15.164 -18.138  1.00 72.45           C
ATOM   3817  O   LEU A 253      -1.962 -14.895 -16.958  1.00 72.45           O
ATOM   3818  HA  LEU A 253      -3.670 -14.461 -18.754  1.00 72.45           H
ATOM   3819  CB  LEU A 253      -3.446 -16.396 -19.603  1.00 72.45           C
ATOM   3820 1HB  LEU A 253      -3.972 -16.260 -20.548  1.00 72.45           H
ATOM   3821 2HB  LEU A 253      -2.624 -17.086 -19.793  1.00 72.45           H
ATOM   3822  CG  LEU A 253      -4.405 -17.051 -18.607  1.00 72.45           C
ATOM   3823  HG  LEU A 253      -4.055 -16.828 -17.599  1.00 72.45           H
ATOM   3824  CD1 LEU A 253      -5.813 -16.467 -18.736  1.00 72.45           C
ATOM   3825 1HD1 LEU A 253      -5.781 -15.396 -18.538  1.00 72.45           H
ATOM   3826 2HD1 LEU A 253      -6.187 -16.639 -19.745  1.00 72.45           H
ATOM   3827 3HD1 LEU A 253      -6.474 -16.950 -18.017  1.00 72.45           H
ATOM   3828  CD2 LEU A 253      -4.399 -18.573 -18.760  1.00 72.45           C
ATOM   3829 1HD2 LEU A 253      -4.711 -18.838 -19.771  1.00 72.45           H
ATOM   3830 2HD2 LEU A 253      -3.394 -18.953 -18.579  1.00 72.45           H
ATOM   3831 3HD2 LEU A 253      -5.089 -19.014 -18.040  1.00 72.45           H
ATOM   3832  HN  LEU A 253      -2.294 -14.865 -21.178  1.00 72.45           H
ATOM   3833  N   LYS A 254      -0.572 -15.563 -18.612  1.00 74.31           N
ATOM   3834  CA  LYS A 254       0.563 -15.768 -17.728  1.00 74.31           C
ATOM   3835  C   LYS A 254       0.864 -14.466 -16.982  1.00 74.31           C
ATOM   3836  O   LYS A 254       1.012 -14.466 -15.761  1.00 74.31           O
ATOM   3837  HA  LYS A 254       0.276 -16.525 -16.999  1.00 74.31           H
ATOM   3838  CB  LYS A 254       1.757 -16.320 -18.508  1.00 74.31           C
ATOM   3839 1HB  LYS A 254       1.451 -17.198 -19.077  1.00 74.31           H
ATOM   3840 2HB  LYS A 254       2.099 -15.577 -19.230  1.00 74.31           H
ATOM   3841  CG  LYS A 254       2.904 -16.690 -17.566  1.00 74.31           C
ATOM   3842 1HG  LYS A 254       3.270 -15.794 -17.064  1.00 74.31           H
ATOM   3843 2HG  LYS A 254       2.539 -17.364 -16.791  1.00 74.31           H
ATOM   3844  CD  LYS A 254       4.049 -17.356 -18.331  1.00 74.31           C
ATOM   3845 1HD  LYS A 254       3.680 -18.243 -18.846  1.00 74.31           H
ATOM   3846 2HD  LYS A 254       4.424 -16.676 -19.096  1.00 74.31           H
ATOM   3847  CE  LYS A 254       5.187 -17.745 -17.385  1.00 74.31           C
ATOM   3848 1HE  LYS A 254       5.627 -16.849 -16.947  1.00 74.31           H
ATOM   3849 2HE  LYS A 254       4.796 -18.343 -16.562  1.00 74.31           H
ATOM   3850  NZ  LYS A 254       6.226 -18.510 -18.111  1.00 74.31           N
ATOM   3851 1HZ  LYS A 254       6.982 -18.739 -17.476  1.00 74.31           H
ATOM   3852 2HZ  LYS A 254       5.822 -19.364 -18.478  1.00 74.31           H
ATOM   3853 3HZ  LYS A 254       6.585 -17.950 -18.876  1.00 74.31           H
ATOM   3854  HN  LYS A 254      -0.393 -15.746 -19.579  1.00 74.31           H
ATOM   3855  N   VAL A 255       0.945 -13.388 -17.748  1.00 72.07           N
ATOM   3856  CA  VAL A 255       1.214 -12.081 -17.174  1.00 72.07           C
ATOM   3857  C   VAL A 255       0.211 -11.805 -16.052  1.00 72.07           C
ATOM   3858  O   VAL A 255       0.594 -11.391 -14.959  1.00 72.07           O
ATOM   3859  HA  VAL A 255       2.217 -12.108 -16.748  1.00 72.07           H
ATOM   3860  CB  VAL A 255       1.194 -11.013 -18.270  1.00 72.07           C
ATOM   3861  HB  VAL A 255       0.299 -11.168 -18.872  1.00 72.07           H
ATOM   3862  CG1 VAL A 255       1.118  -9.609 -17.666  1.00 72.07           C
ATOM   3863 1HG1 VAL A 255       0.208  -9.518 -17.073  1.00 72.07           H
ATOM   3864 2HG1 VAL A 255       1.986  -9.440 -17.029  1.00 72.07           H
ATOM   3865 3HG1 VAL A 255       1.105  -8.870 -18.467  1.00 72.07           H
ATOM   3866  CG2 VAL A 255       2.409 -11.150 -19.190  1.00 72.07           C
ATOM   3867 1HG2 VAL A 255       3.322 -11.034 -18.606  1.00 72.07           H
ATOM   3868 2HG2 VAL A 255       2.400 -12.133 -19.660  1.00 72.07           H
ATOM   3869 3HG2 VAL A 255       2.369 -10.379 -19.960  1.00 72.07           H
ATOM   3870  HN  VAL A 255       0.832 -13.398 -18.741  1.00 72.07           H
ATOM   3871  N   THR A 256      -1.055 -12.046 -16.362  1.00 72.57           N
ATOM   3872  CA  THR A 256      -2.130 -11.682 -15.454  1.00 72.57           C
ATOM   3873  C   THR A 256      -1.996 -12.447 -14.135  1.00 72.57           C
ATOM   3874  O   THR A 256      -2.084 -11.858 -13.060  1.00 72.57           O
ATOM   3875  HA  THR A 256      -2.037 -10.622 -15.219  1.00 72.57           H
ATOM   3876  CB  THR A 256      -3.459 -11.933 -16.170  1.00 72.57           C
ATOM   3877  HB  THR A 256      -3.517 -12.958 -16.535  1.00 72.57           H
ATOM   3878  OG1 THR A 256      -3.510 -10.920 -17.170  1.00 72.57           O
ATOM   3879  HG1 THR A 256      -3.459 -11.334 -18.079  1.00 72.57           H
ATOM   3880  CG2 THR A 256      -4.668 -11.639 -15.279  1.00 72.57           C
ATOM   3881 1HG2 THR A 256      -4.645 -10.594 -14.969  1.00 72.57           H
ATOM   3882 2HG2 THR A 256      -4.635 -12.280 -14.399  1.00 72.57           H
ATOM   3883 3HG2 THR A 256      -5.585 -11.833 -15.836  1.00 72.57           H
ATOM   3884  HN  THR A 256      -1.350 -12.480 -17.213  1.00 72.57           H
ATOM   3885  N   ILE A 257      -1.785 -13.749 -14.263  1.00 76.06           N
ATOM   3886  CA  ILE A 257      -1.707 -14.612 -13.096  1.00 76.06           C
ATOM   3887  C   ILE A 257      -0.537 -14.168 -12.216  1.00 76.06           C
ATOM   3888  O   ILE A 257      -0.667 -14.097 -10.995  1.00 76.06           O
ATOM   3889  HA  ILE A 257      -2.631 -14.484 -12.533  1.00 76.06           H
ATOM   3890  CB  ILE A 257      -1.635 -16.081 -13.520  1.00 76.06           C
ATOM   3891  HB  ILE A 257      -0.861 -16.179 -14.280  1.00 76.06           H
ATOM   3892  CG1 ILE A 257      -2.952 -16.533 -14.155  1.00 76.06           C
ATOM   3893 1HG1 ILE A 257      -3.719 -16.623 -13.385  1.00 76.06           H
ATOM   3894 2HG1 ILE A 257      -3.297 -15.779 -14.862  1.00 76.06           H
ATOM   3895  CG2 ILE A 257      -1.230 -16.971 -12.344  1.00 76.06           C
ATOM   3896 1HG2 ILE A 257      -0.250 -16.665 -11.977  1.00 76.06           H
ATOM   3897 2HG2 ILE A 257      -1.964 -16.874 -11.544  1.00 76.06           H
ATOM   3898 3HG2 ILE A 257      -1.187 -18.010 -12.672  1.00 76.06           H
ATOM   3899  CD1 ILE A 257      -2.782 -17.874 -14.873  1.00 76.06           C
ATOM   3900 1HD1 ILE A 257      -2.032 -17.773 -15.657  1.00 76.06           H
ATOM   3901 2HD1 ILE A 257      -2.460 -18.631 -14.157  1.00 76.06           H
ATOM   3902 3HD1 ILE A 257      -3.732 -18.172 -15.315  1.00 76.06           H
ATOM   3903  HN  ILE A 257      -1.669 -14.214 -15.140  1.00 76.06           H
ATOM   3904  N   THR A 258       0.578 -13.881 -12.870  1.00 78.00           N
ATOM   3905  CA  THR A 258       1.792 -13.519 -12.158  1.00 78.00           C
ATOM   3906  C   THR A 258       1.536 -12.318 -11.245  1.00 78.00           C
ATOM   3907  O   THR A 258       1.927 -12.326 -10.078  1.00 78.00           O
ATOM   3908  HA  THR A 258       2.075 -14.353 -11.516  1.00 78.00           H
ATOM   3909  CB  THR A 258       2.892 -13.273 -13.192  1.00 78.00           C
ATOM   3910  HB  THR A 258       2.618 -12.461 -13.866  1.00 78.00           H
ATOM   3911  OG1 THR A 258       3.082 -14.545 -13.806  1.00 78.00           O
ATOM   3912  HG1 THR A 258       2.439 -14.658 -14.564  1.00 78.00           H
ATOM   3913  CG2 THR A 258       4.244 -12.965 -12.547  1.00 78.00           C
ATOM   3914 1HG2 THR A 258       4.550 -13.807 -11.925  1.00 78.00           H
ATOM   3915 2HG2 THR A 258       4.158 -12.071 -11.930  1.00 78.00           H
ATOM   3916 3HG2 THR A 258       4.989 -12.799 -13.325  1.00 78.00           H
ATOM   3917  HN  THR A 258       0.661 -13.892 -13.867  1.00 78.00           H
ATOM   3918  N   VAL A 259       0.882 -11.314 -11.810  1.00 74.06           N
ATOM   3919  CA  VAL A 259       0.659 -10.069 -11.095  1.00 74.06           C
ATOM   3920  C   VAL A 259      -0.220 -10.340  -9.872  1.00 74.06           C
ATOM   3921  O   VAL A 259       0.055  -9.840  -8.782  1.00 74.06           O
ATOM   3922  HA  VAL A 259       1.629  -9.705 -10.756  1.00 74.06           H
ATOM   3923  CB  VAL A 259       0.063  -9.023 -12.039  1.00 74.06           C
ATOM   3924  HB  VAL A 259      -0.816  -9.460 -12.512  1.00 74.06           H
ATOM   3925  CG1 VAL A 259      -0.387  -7.781 -11.267  1.00 74.06           C
ATOM   3926 1HG1 VAL A 259      -1.144  -8.062 -10.535  1.00 74.06           H
ATOM   3927 2HG1 VAL A 259       0.469  -7.342 -10.754  1.00 74.06           H
ATOM   3928 3HG1 VAL A 259      -0.806  -7.053 -11.962  1.00 74.06           H
ATOM   3929  CG2 VAL A 259       1.056  -8.652 -13.143  1.00 74.06           C
ATOM   3930 1HG2 VAL A 259       1.962  -8.244 -12.695  1.00 74.06           H
ATOM   3931 2HG2 VAL A 259       1.306  -9.542 -13.720  1.00 74.06           H
ATOM   3932 3HG2 VAL A 259       0.607  -7.907 -13.799  1.00 74.06           H
ATOM   3933  HN  VAL A 259       0.510 -11.341 -12.738  1.00 74.06           H
ATOM   3934  N   LEU A 260      -1.260 -11.131 -10.094  1.00 75.78           N
ATOM   3935  CA  LEU A 260      -2.206 -11.438  -9.034  1.00 75.78           C
ATOM   3936  C   LEU A 260      -1.474 -12.147  -7.893  1.00 75.78           C
ATOM   3937  O   LEU A 260      -1.646 -11.794  -6.727  1.00 75.78           O
ATOM   3938  HA  LEU A 260      -2.596 -10.491  -8.659  1.00 75.78           H
ATOM   3939  CB  LEU A 260      -3.393 -12.228  -9.588  1.00 75.78           C
ATOM   3940 1HB  LEU A 260      -3.872 -11.630 -10.364  1.00 75.78           H
ATOM   3941 2HB  LEU A 260      -3.011 -13.128 -10.070  1.00 75.78           H
ATOM   3942  CG  LEU A 260      -4.458 -12.641  -8.570  1.00 75.78           C
ATOM   3943  HG  LEU A 260      -3.976 -13.233  -7.793  1.00 75.78           H
ATOM   3944  CD1 LEU A 260      -5.071 -11.415  -7.890  1.00 75.78           C
ATOM   3945 1HD1 LEU A 260      -4.290 -10.858  -7.373  1.00 75.78           H
ATOM   3946 2HD1 LEU A 260      -5.535 -10.776  -8.642  1.00 75.78           H
ATOM   3947 3HD1 LEU A 260      -5.825 -11.737  -7.172  1.00 75.78           H
ATOM   3948  CD2 LEU A 260      -5.522 -13.528  -9.219  1.00 75.78           C
ATOM   3949 1HD2 LEU A 260      -6.006 -12.982 -10.029  1.00 75.78           H
ATOM   3950 2HD2 LEU A 260      -5.052 -14.428  -9.617  1.00 75.78           H
ATOM   3951 3HD2 LEU A 260      -6.267 -13.807  -8.474  1.00 75.78           H
ATOM   3952  HN  LEU A 260      -1.460 -11.557 -10.976  1.00 75.78           H
ATOM   3953  N   THR A 261      -0.674 -13.133  -8.268  1.00 83.05           N
ATOM   3954  CA  THR A 261      -0.000 -13.966  -7.286  1.00 83.05           C
ATOM   3955  C   THR A 261       0.936 -13.119  -6.421  1.00 83.05           C
ATOM   3956  O   THR A 261       0.995 -13.297  -5.206  1.00 83.05           O
ATOM   3957  HA  THR A 261      -0.753 -14.390  -6.621  1.00 83.05           H
ATOM   3958  CB  THR A 261       0.716 -15.093  -8.032  1.00 83.05           C
ATOM   3959  HB  THR A 261       1.482 -14.694  -8.697  1.00 83.05           H
ATOM   3960  OG1 THR A 261      -0.337 -15.811  -8.670  1.00 83.05           O
ATOM   3961  HG1 THR A 261      -0.517 -15.424  -9.575  1.00 83.05           H
ATOM   3962  CG2 THR A 261       1.344 -16.117  -7.085  1.00 83.05           C
ATOM   3963 1HG2 THR A 261       0.566 -16.565  -6.466  1.00 83.05           H
ATOM   3964 2HG2 THR A 261       2.074 -15.620  -6.446  1.00 83.05           H
ATOM   3965 3HG2 THR A 261       1.839 -16.894  -7.666  1.00 83.05           H
ATOM   3966  HN  THR A 261      -0.483 -13.367  -9.222  1.00 83.05           H
ATOM   3967  N   VAL A 262       1.645 -12.216  -7.083  1.00 81.38           N
ATOM   3968  CA  VAL A 262       2.627 -11.390  -6.401  1.00 81.38           C
ATOM   3969  C   VAL A 262       1.921 -10.520  -5.359  1.00 81.38           C
ATOM   3970  O   VAL A 262       2.403 -10.374  -4.237  1.00 81.38           O
ATOM   3971  HA  VAL A 262       3.320 -12.058  -5.889  1.00 81.38           H
ATOM   3972  CB  VAL A 262       3.422 -10.573  -7.422  1.00 81.38           C
ATOM   3973  HB  VAL A 262       2.711 -10.066  -8.073  1.00 81.38           H
ATOM   3974  CG1 VAL A 262       4.269  -9.504  -6.728  1.00 81.38           C
ATOM   3975 1HG1 VAL A 262       3.618  -8.830  -6.172  1.00 81.38           H
ATOM   3976 2HG1 VAL A 262       4.968  -9.983  -6.042  1.00 81.38           H
ATOM   3977 3HG1 VAL A 262       4.824  -8.939  -7.476  1.00 81.38           H
ATOM   3978  CG2 VAL A 262       4.292 -11.482  -8.293  1.00 81.38           C
ATOM   3979 1HG2 VAL A 262       4.992 -12.029  -7.661  1.00 81.38           H
ATOM   3980 2HG2 VAL A 262       3.658 -12.188  -8.828  1.00 81.38           H
ATOM   3981 3HG2 VAL A 262       4.847 -10.876  -9.009  1.00 81.38           H
ATOM   3982  HN  VAL A 262       1.556 -12.045  -8.064  1.00 81.38           H
ATOM   3983  N   PHE A 263       0.789  -9.965  -5.767  1.00 77.59           N
ATOM   3984  CA  PHE A 263       0.024  -9.094  -4.891  1.00 77.59           C
ATOM   3985  C   PHE A 263      -0.462  -9.852  -3.654  1.00 77.59           C
ATOM   3986  O   PHE A 263      -0.266  -9.398  -2.527  1.00 77.59           O
ATOM   3987  HA  PHE A 263       0.685  -8.284  -4.582  1.00 77.59           H
ATOM   3988  CB  PHE A 263      -1.189  -8.611  -5.688  1.00 77.59           C
ATOM   3989 1HB  PHE A 263      -0.841  -8.079  -6.573  1.00 77.59           H
ATOM   3990 2HB  PHE A 263      -1.750  -9.478  -6.038  1.00 77.59           H
ATOM   3991  CG  PHE A 263      -2.130  -7.699  -4.898  1.00 77.59           C
ATOM   3992  CD1 PHE A 263      -3.229  -8.219  -4.290  1.00 77.59           C
ATOM   3993  HD1 PHE A 263      -3.440  -9.285  -4.364  1.00 77.59           H
ATOM   3994  CD2 PHE A 263      -1.866  -6.368  -4.805  1.00 77.59           C
ATOM   3995  HD2 PHE A 263      -0.985  -5.951  -5.293  1.00 77.59           H
ATOM   3996  CE1 PHE A 263      -4.102  -7.372  -3.557  1.00 77.59           C
ATOM   3997  HE1 PHE A 263      -4.983  -7.788  -3.069  1.00 77.59           H
ATOM   3998  CE2 PHE A 263      -2.739  -5.521  -4.072  1.00 77.59           C
ATOM   3999  HE2 PHE A 263      -2.528  -4.454  -3.998  1.00 77.59           H
ATOM   4000  CZ  PHE A 263      -3.839  -6.041  -3.464  1.00 77.59           C
ATOM   4001  HZ  PHE A 263      -4.508  -5.391  -2.901  1.00 77.59           H
ATOM   4002  HN  PHE A 263       0.395 -10.101  -6.676  1.00 77.59           H
ATOM   4003  N   VAL A 264      -1.086 -10.993  -3.905  1.00 82.89           N
ATOM   4004  CA  VAL A 264      -1.695 -11.765  -2.835  1.00 82.89           C
ATOM   4005  C   VAL A 264      -0.617 -12.169  -1.828  1.00 82.89           C
ATOM   4006  O   VAL A 264      -0.800 -12.012  -0.621  1.00 82.89           O
ATOM   4007  HA  VAL A 264      -2.418 -11.121  -2.335  1.00 82.89           H
ATOM   4008  CB  VAL A 264      -2.449 -12.962  -3.417  1.00 82.89           C
ATOM   4009  HB  VAL A 264      -1.762 -13.508  -4.065  1.00 82.89           H
ATOM   4010  CG1 VAL A 264      -2.905 -13.913  -2.309  1.00 82.89           C
ATOM   4011 1HG1 VAL A 264      -2.036 -14.280  -1.763  1.00 82.89           H
ATOM   4012 2HG1 VAL A 264      -3.568 -13.383  -1.625  1.00 82.89           H
ATOM   4013 3HG1 VAL A 264      -3.438 -14.756  -2.750  1.00 82.89           H
ATOM   4014  CG2 VAL A 264      -3.634 -12.503  -4.269  1.00 82.89           C
ATOM   4015 1HG2 VAL A 264      -4.321 -11.924  -3.653  1.00 82.89           H
ATOM   4016 2HG2 VAL A 264      -3.273 -11.885  -5.091  1.00 82.89           H
ATOM   4017 3HG2 VAL A 264      -4.152 -13.374  -4.670  1.00 82.89           H
ATOM   4018  HN  VAL A 264      -1.180 -11.390  -4.819  1.00 82.89           H
ATOM   4019  N   LEU A 265       0.483 -12.682  -2.360  1.00 87.91           N
ATOM   4020  CA  LEU A 265       1.519 -13.262  -1.522  1.00 87.91           C
ATOM   4021  C   LEU A 265       2.151 -12.163  -0.665  1.00 87.91           C
ATOM   4022  O   LEU A 265       2.625 -12.427   0.439  1.00 87.91           O
ATOM   4023  HA  LEU A 265       1.039 -13.983  -0.860  1.00 87.91           H
ATOM   4024  CB  LEU A 265       2.528 -14.033  -2.376  1.00 87.91           C
ATOM   4025 1HB  LEU A 265       2.860 -13.384  -3.186  1.00 87.91           H
ATOM   4026 2HB  LEU A 265       3.403 -14.248  -1.762  1.00 87.91           H
ATOM   4027  CG  LEU A 265       2.029 -15.346  -2.982  1.00 87.91           C
ATOM   4028  HG  LEU A 265       1.164 -15.126  -3.607  1.00 87.91           H
ATOM   4029  CD1 LEU A 265       3.093 -15.972  -3.886  1.00 87.91           C
ATOM   4030 1HD1 LEU A 265       3.333 -15.282  -4.695  1.00 87.91           H
ATOM   4031 2HD1 LEU A 265       3.991 -16.175  -3.303  1.00 87.91           H
ATOM   4032 3HD1 LEU A 265       2.712 -16.904  -4.304  1.00 87.91           H
ATOM   4033  CD2 LEU A 265       1.564 -16.312  -1.890  1.00 87.91           C
ATOM   4034 1HD2 LEU A 265       2.396 -16.530  -1.220  1.00 87.91           H
ATOM   4035 2HD2 LEU A 265       0.751 -15.857  -1.325  1.00 87.91           H
ATOM   4036 3HD2 LEU A 265       1.215 -17.237  -2.349  1.00 87.91           H
ATOM   4037  HN  LEU A 265       0.671 -12.704  -3.341  1.00 87.91           H
ATOM   4038  N   SER A 266       2.138 -10.954  -1.206  1.00 86.44           N
ATOM   4039  CA  SER A 266       2.796  -9.835  -0.554  1.00 86.44           C
ATOM   4040  C   SER A 266       1.865  -9.218   0.493  1.00 86.44           C
ATOM   4041  O   SER A 266       2.307  -8.845   1.578  1.00 86.44           O
ATOM   4042  HA  SER A 266       3.680 -10.258  -0.077  1.00 86.44           H
ATOM   4043  CB  SER A 266       3.223  -8.776  -1.573  1.00 86.44           C
ATOM   4044 1HB  SER A 266       3.676  -7.933  -1.051  1.00 86.44           H
ATOM   4045 2HB  SER A 266       3.987  -9.193  -2.229  1.00 86.44           H
ATOM   4046  OG  SER A 266       2.125  -8.315  -2.355  1.00 86.44           O
ATOM   4047  HG  SER A 266       2.072  -8.833  -3.209  1.00 86.44           H
ATOM   4048  HN  SER A 266       1.689 -10.733  -2.073  1.00 86.44           H
ATOM   4049  N   GLN A 267       0.594  -9.131   0.130  1.00 85.59           N
ATOM   4050  CA  GLN A 267      -0.351  -8.337   0.896  1.00 85.59           C
ATOM   4051  C   GLN A 267      -1.077  -9.215   1.918  1.00 85.59           C
ATOM   4052  O   GLN A 267      -1.389  -8.764   3.019  1.00 85.59           O
ATOM   4053  HA  GLN A 267       0.251  -7.589   1.412  1.00 85.59           H
ATOM   4054  CB  GLN A 267      -1.347  -7.630  -0.025  1.00 85.59           C
ATOM   4055 1HB  GLN A 267      -1.878  -8.367  -0.627  1.00 85.59           H
ATOM   4056 2HB  GLN A 267      -2.094  -7.108   0.573  1.00 85.59           H
ATOM   4057  CG  GLN A 267      -0.634  -6.634  -0.942  1.00 85.59           C
ATOM   4058 1HG  GLN A 267       0.094  -7.159  -1.560  1.00 85.59           H
ATOM   4059 2HG  GLN A 267      -1.356  -6.176  -1.619  1.00 85.59           H
ATOM   4060  CD  GLN A 267       0.070  -5.546  -0.128  1.00 85.59           C
ATOM   4061  OE1 GLN A 267      -0.458  -5.017   0.837  1.00 85.59           O
ATOM   4062  NE2 GLN A 267       1.288  -5.244  -0.568  1.00 85.59           N
ATOM   4063 1HE2 GLN A 267       1.662  -5.716  -1.366  1.00 85.59           H
ATOM   4064 2HE2 GLN A 267       1.829  -4.544  -0.102  1.00 85.59           H
ATOM   4065  HN  GLN A 267       0.208  -9.591  -0.671  1.00 85.59           H
ATOM   4066  N   PHE A 268      -1.324 -10.453   1.517  1.00 88.20           N
ATOM   4067  CA  PHE A 268      -2.182 -11.333   2.291  1.00 88.20           C
ATOM   4068  C   PHE A 268      -1.662 -11.486   3.722  1.00 88.20           C
ATOM   4069  O   PHE A 268      -2.401 -11.270   4.681  1.00 88.20           O
ATOM   4070  HA  PHE A 268      -3.174 -10.882   2.313  1.00 88.20           H
ATOM   4071  CB  PHE A 268      -2.157 -12.700   1.604  1.00 88.20           C
ATOM   4072 1HB  PHE A 268      -2.494 -12.584   0.574  1.00 88.20           H
ATOM   4073 2HB  PHE A 268      -1.128 -13.057   1.565  1.00 88.20           H
ATOM   4074  CG  PHE A 268      -3.023 -13.758   2.292  1.00 88.20           C
ATOM   4075  CD1 PHE A 268      -2.437 -14.813   2.919  1.00 88.20           C
ATOM   4076  HD1 PHE A 268      -1.351 -14.905   2.932  1.00 88.20           H
ATOM   4077  CD2 PHE A 268      -4.378 -13.643   2.275  1.00 88.20           C
ATOM   4078  HD2 PHE A 268      -4.847 -12.798   1.773  1.00 88.20           H
ATOM   4079  CE1 PHE A 268      -3.241 -15.795   3.557  1.00 88.20           C
ATOM   4080  HE1 PHE A 268      -2.771 -16.640   4.060  1.00 88.20           H
ATOM   4081  CE2 PHE A 268      -5.182 -14.625   2.914  1.00 88.20           C
ATOM   4082  HE2 PHE A 268      -6.268 -14.533   2.901  1.00 88.20           H
ATOM   4083  CZ  PHE A 268      -4.596 -15.680   3.541  1.00 88.20           C
ATOM   4084  HZ  PHE A 268      -5.213 -16.433   4.031  1.00 88.20           H
ATOM   4085  HN  PHE A 268      -0.950 -10.855   0.681  1.00 88.20           H
ATOM   4086  N   PRO A 269      -0.386 -11.860   3.891  1.00 92.83           N
ATOM   4087  CA  PRO A 269       0.144 -12.151   5.226  1.00 92.83           C
ATOM   4088  C   PRO A 269      -0.103 -11.015   6.205  1.00 92.83           C
ATOM   4089  O   PRO A 269      -0.512 -11.248   7.341  1.00 92.83           O
ATOM   4090  HA  PRO A 269      -0.369 -13.012   5.653  1.00 92.83           H
ATOM   4091  CB  PRO A 269       1.638 -12.374   4.981  1.00 92.83           C
ATOM   4092 1HB  PRO A 269       2.206 -11.452   5.100  1.00 92.83           H
ATOM   4093 2HB  PRO A 269       2.055 -13.098   5.682  1.00 92.83           H
ATOM   4094  CG  PRO A 269       1.688 -12.886   3.546  1.00 92.83           C
ATOM   4095 1HG  PRO A 269       2.677 -12.759   3.106  1.00 92.83           H
ATOM   4096 2HG  PRO A 269       1.460 -13.950   3.488  1.00 92.83           H
ATOM   4097  CD  PRO A 269       0.639 -12.037   2.847  1.00 92.83           C
ATOM   4098 1HD  PRO A 269       1.045 -11.081   2.518  1.00 92.83           H
ATOM   4099 2HD  PRO A 269       0.242 -12.533   1.961  1.00 92.83           H
ATOM   4100  N   TYR A 270       0.154  -9.803   5.734  1.00 91.54           N
ATOM   4101  CA  TYR A 270       0.035  -8.630   6.582  1.00 91.54           C
ATOM   4102  C   TYR A 270      -1.412  -8.424   7.034  1.00 91.54           C
ATOM   4103  O   TYR A 270      -1.666  -8.132   8.202  1.00 91.54           O
ATOM   4104  HA  TYR A 270       0.664  -8.784   7.460  1.00 91.54           H
ATOM   4105  CB  TYR A 270       0.461  -7.440   5.719  1.00 91.54           C
ATOM   4106 1HB  TYR A 270       1.529  -7.516   5.516  1.00 91.54           H
ATOM   4107 2HB  TYR A 270      -0.051  -7.500   4.758  1.00 91.54           H
ATOM   4108  CG  TYR A 270       0.171  -6.077   6.351  1.00 91.54           C
ATOM   4109  CD1 TYR A 270      -0.725  -5.216   5.752  1.00 91.54           C
ATOM   4110  HD1 TYR A 270      -1.227  -5.506   4.829  1.00 91.54           H
ATOM   4111  CD2 TYR A 270       0.807  -5.710   7.520  1.00 91.54           C
ATOM   4112  HD2 TYR A 270       1.515  -6.390   7.993  1.00 91.54           H
ATOM   4113  CE1 TYR A 270      -0.998  -3.933   6.347  1.00 91.54           C
ATOM   4114  HE1 TYR A 270      -1.704  -3.243   5.885  1.00 91.54           H
ATOM   4115  CE2 TYR A 270       0.534  -4.427   8.114  1.00 91.54           C
ATOM   4116  HE2 TYR A 270       1.029  -4.124   9.037  1.00 91.54           H
ATOM   4117  CZ  TYR A 270      -0.355  -3.602   7.499  1.00 91.54           C
ATOM   4118  OH  TYR A 270      -0.613  -2.391   8.061  1.00 91.54           O
ATOM   4119  HH  TYR A 270      -0.287  -2.376   9.006  1.00 91.54           H
ATOM   4120  HN  TYR A 270       0.439  -9.618   4.793  1.00 91.54           H
ATOM   4121  N   ASN A 271      -2.323  -8.586   6.086  1.00 89.61           N
ATOM   4122  CA  ASN A 271      -3.729  -8.329   6.347  1.00 89.61           C
ATOM   4123  C   ASN A 271      -4.279  -9.417   7.271  1.00 89.61           C
ATOM   4124  O   ASN A 271      -5.243  -9.189   8.001  1.00 89.61           O
ATOM   4125  HA  ASN A 271      -3.759  -7.340   6.805  1.00 89.61           H
ATOM   4126  CB  ASN A 271      -4.543  -8.352   5.052  1.00 89.61           C
ATOM   4127 1HB  ASN A 271      -4.247  -9.209   4.447  1.00 89.61           H
ATOM   4128 2HB  ASN A 271      -5.601  -8.477   5.285  1.00 89.61           H
ATOM   4129  CG  ASN A 271      -4.341  -7.062   4.254  1.00 89.61           C
ATOM   4130  OD1 ASN A 271      -4.809  -5.996   4.618  1.00 89.61           O
ATOM   4131  ND2 ASN A 271      -3.618  -7.218   3.148  1.00 89.61           N
ATOM   4132 1HD2 ASN A 271      -3.263  -8.121   2.907  1.00 89.61           H
ATOM   4133 2HD2 ASN A 271      -3.431  -6.433   2.559  1.00 89.61           H
ATOM   4134  HN  ASN A 271      -2.114  -8.886   5.155  1.00 89.61           H
ATOM   4135  N   CYS A 272      -3.643 -10.578   7.209  1.00 92.96           N
ATOM   4136  CA  CYS A 272      -3.974 -11.662   8.119  1.00 92.96           C
ATOM   4137  C   CYS A 272      -3.722 -11.182   9.550  1.00 92.96           C
ATOM   4138  O   CYS A 272      -4.581 -11.330  10.418  1.00 92.96           O
ATOM   4139  HA  CYS A 272      -5.029 -11.887   7.966  1.00 92.96           H
ATOM   4140  CB  CYS A 272      -3.185 -12.932   7.795  1.00 92.96           C
ATOM   4141 1HB  CYS A 272      -2.124 -12.698   7.702  1.00 92.96           H
ATOM   4142 2HB  CYS A 272      -3.282 -13.648   8.612  1.00 92.96           H
ATOM   4143  SG  CYS A 272      -3.800 -13.672   6.239  1.00 92.96           S
ATOM   4144  HG  CYS A 272      -3.225 -12.789   5.428  1.00 92.96           H
ATOM   4145  HN  CYS A 272      -2.915 -10.783   6.555  1.00 92.96           H
ATOM   4146  N   ILE A 273      -2.541 -10.617   9.751  1.00 93.64           N
ATOM   4147  CA  ILE A 273      -2.142 -10.167  11.074  1.00 93.64           C
ATOM   4148  C   ILE A 273      -3.018  -8.983  11.490  1.00 93.64           C
ATOM   4149  O   ILE A 273      -3.413  -8.876  12.650  1.00 93.64           O
ATOM   4150  HA  ILE A 273      -2.322 -10.989  11.767  1.00 93.64           H
ATOM   4151  CB  ILE A 273      -0.643  -9.864  11.108  1.00 93.64           C
ATOM   4152  HB  ILE A 273      -0.427  -9.119  10.343  1.00 93.64           H
ATOM   4153  CG1 ILE A 273       0.176 -11.111  10.767  1.00 93.64           C
ATOM   4154 1HG1 ILE A 273      -0.092 -11.466   9.772  1.00 93.64           H
ATOM   4155 2HG1 ILE A 273       1.236 -10.859  10.741  1.00 93.64           H
ATOM   4156  CG2 ILE A 273      -0.236  -9.261  12.454  1.00 93.64           C
ATOM   4157 1HG2 ILE A 273      -0.783  -8.333  12.616  1.00 93.64           H
ATOM   4158 2HG2 ILE A 273      -0.469  -9.965  13.253  1.00 93.64           H
ATOM   4159 3HG2 ILE A 273       0.835  -9.056  12.451  1.00 93.64           H
ATOM   4160  CD1 ILE A 273      -0.065 -12.222  11.792  1.00 93.64           C
ATOM   4161 1HD1 ILE A 273       0.227 -11.872  12.782  1.00 93.64           H
ATOM   4162 2HD1 ILE A 273      -1.122 -12.488  11.797  1.00 93.64           H
ATOM   4163 3HD1 ILE A 273       0.529 -13.097  11.526  1.00 93.64           H
ATOM   4164  HN  ILE A 273      -1.863 -10.466   9.031  1.00 93.64           H
ATOM   4165  N   LEU A 274      -3.295  -8.124  10.520  1.00 91.83           N
ATOM   4166  CA  LEU A 274      -4.099  -6.940  10.776  1.00 91.83           C
ATOM   4167  C   LEU A 274      -5.488  -7.367  11.255  1.00 91.83           C
ATOM   4168  O   LEU A 274      -6.089  -6.703  12.098  1.00 91.83           O
ATOM   4169  HA  LEU A 274      -3.614  -6.383  11.577  1.00 91.83           H
ATOM   4170  CB  LEU A 274      -4.125  -6.033   9.544  1.00 91.83           C
ATOM   4171 1HB  LEU A 274      -3.112  -5.966   9.146  1.00 91.83           H
ATOM   4172 2HB  LEU A 274      -4.737  -6.510   8.779  1.00 91.83           H
ATOM   4173  CG  LEU A 274      -4.650  -4.614   9.767  1.00 91.83           C
ATOM   4174  HG  LEU A 274      -5.586  -4.679  10.323  1.00 91.83           H
ATOM   4175  CD1 LEU A 274      -3.676  -3.796  10.617  1.00 91.83           C
ATOM   4176 1HD1 LEU A 274      -3.547  -4.277  11.587  1.00 91.83           H
ATOM   4177 2HD1 LEU A 274      -2.713  -3.736  10.110  1.00 91.83           H
ATOM   4178 3HD1 LEU A 274      -4.074  -2.791  10.760  1.00 91.83           H
ATOM   4179  CD2 LEU A 274      -4.963  -3.929   8.435  1.00 91.83           C
ATOM   4180 1HD2 LEU A 274      -4.056  -3.876   7.832  1.00 91.83           H
ATOM   4181 2HD2 LEU A 274      -5.721  -4.503   7.901  1.00 91.83           H
ATOM   4182 3HD2 LEU A 274      -5.335  -2.922   8.623  1.00 91.83           H
ATOM   4183  HN  LEU A 274      -2.982  -8.225   9.576  1.00 91.83           H
ATOM   4184  N   LEU A 275      -5.958  -8.472  10.696  1.00 93.67           N
ATOM   4185  CA  LEU A 275      -7.244  -9.022  11.091  1.00 93.67           C
ATOM   4186  C   LEU A 275      -7.192  -9.422  12.567  1.00 93.67           C
ATOM   4187  O   LEU A 275      -8.104  -9.111  13.330  1.00 93.67           O
ATOM   4188  HA  LEU A 275      -7.987  -8.233  10.973  1.00 93.67           H
ATOM   4189  CB  LEU A 275      -7.647 -10.166  10.158  1.00 93.67           C
ATOM   4190 1HB  LEU A 275      -7.724  -9.772   9.145  1.00 93.67           H
ATOM   4191 2HB  LEU A 275      -6.845 -10.904  10.153  1.00 93.67           H
ATOM   4192  CG  LEU A 275      -8.956 -10.880  10.499  1.00 93.67           C
ATOM   4193  HG  LEU A 275      -8.901 -11.219  11.534  1.00 93.67           H
ATOM   4194  CD1 LEU A 275     -10.145  -9.922  10.400  1.00 93.67           C
ATOM   4195 1HD1 LEU A 275     -10.006  -9.096  11.097  1.00 93.67           H
ATOM   4196 2HD1 LEU A 275     -10.214  -9.533   9.384  1.00 93.67           H
ATOM   4197 3HD1 LEU A 275     -11.063 -10.456  10.647  1.00 93.67           H
ATOM   4198  CD2 LEU A 275      -9.147 -12.122   9.626  1.00 93.67           C
ATOM   4199 1HD2 LEU A 275      -9.172 -11.829   8.577  1.00 93.67           H
ATOM   4200 2HD2 LEU A 275      -8.319 -12.812   9.791  1.00 93.67           H
ATOM   4201 3HD2 LEU A 275     -10.085 -12.611   9.890  1.00 93.67           H
ATOM   4202  HN  LEU A 275      -5.478  -8.989   9.987  1.00 93.67           H
ATOM   4203  N   VAL A 276      -6.114 -10.105  12.924  1.00 94.63           N
ATOM   4204  CA  VAL A 276      -5.938 -10.563  14.291  1.00 94.63           C
ATOM   4205  C   VAL A 276      -5.965  -9.360  15.236  1.00 94.63           C
ATOM   4206  O   VAL A 276      -6.649  -9.383  16.257  1.00 94.63           O
ATOM   4207  HA  VAL A 276      -6.778 -11.216  14.531  1.00 94.63           H
ATOM   4208  CB  VAL A 276      -4.652 -11.385  14.406  1.00 94.63           C
ATOM   4209  HB  VAL A 276      -3.833 -10.782  14.013  1.00 94.63           H
ATOM   4210  CG1 VAL A 276      -4.337 -11.708  15.868  1.00 94.63           C
ATOM   4211 1HG1 VAL A 276      -4.211 -10.781  16.427  1.00 94.63           H
ATOM   4212 2HG1 VAL A 276      -5.158 -12.282  16.298  1.00 94.63           H
ATOM   4213 3HG1 VAL A 276      -3.419 -12.292  15.921  1.00 94.63           H
ATOM   4214  CG2 VAL A 276      -4.741 -12.662  13.569  1.00 94.63           C
ATOM   4215 1HG2 VAL A 276      -5.576 -13.269  13.919  1.00 94.63           H
ATOM   4216 2HG2 VAL A 276      -4.896 -12.400  12.522  1.00 94.63           H
ATOM   4217 3HG2 VAL A 276      -3.814 -13.227  13.669  1.00 94.63           H
ATOM   4218  HN  VAL A 276      -5.372 -10.345  12.299  1.00 94.63           H
ATOM   4219  N   GLN A 277      -5.212  -8.336  14.860  1.00 93.19           N
ATOM   4220  CA  GLN A 277      -5.133  -7.130  15.666  1.00 93.19           C
ATOM   4221  C   GLN A 277      -6.517  -6.492  15.803  1.00 93.19           C
ATOM   4222  O   GLN A 277      -6.834  -5.903  16.835  1.00 93.19           O
ATOM   4223  HA  GLN A 277      -4.778  -7.456  16.643  1.00 93.19           H
ATOM   4224  CB  GLN A 277      -4.129  -6.139  15.073  1.00 93.19           C
ATOM   4225 1HB  GLN A 277      -4.305  -6.035  14.002  1.00 93.19           H
ATOM   4226 2HB  GLN A 277      -4.277  -5.155  15.517  1.00 93.19           H
ATOM   4227  CG  GLN A 277      -2.692  -6.603  15.316  1.00 93.19           C
ATOM   4228 1HG  GLN A 277      -2.523  -6.729  16.386  1.00 93.19           H
ATOM   4229 2HG  GLN A 277      -2.537  -7.577  14.852  1.00 93.19           H
ATOM   4230  CD  GLN A 277      -1.687  -5.597  14.751  1.00 93.19           C
ATOM   4231  OE1 GLN A 277      -1.984  -4.820  13.858  1.00 93.19           O
ATOM   4232  NE2 GLN A 277      -0.486  -5.655  15.318  1.00 93.19           N
ATOM   4233 1HE2 GLN A 277      -0.308  -6.317  16.047  1.00 93.19           H
ATOM   4234 2HE2 GLN A 277       0.240  -5.037  15.017  1.00 93.19           H
ATOM   4235  HN  GLN A 277      -4.664  -8.323  14.024  1.00 93.19           H
ATOM   4236  N   THR A 278      -7.305  -6.630  14.746  1.00 93.28           N
ATOM   4237  CA  THR A 278      -8.642  -6.062  14.730  1.00 93.28           C
ATOM   4238  C   THR A 278      -9.539  -6.781  15.739  1.00 93.28           C
ATOM   4239  O   THR A 278     -10.266  -6.140  16.496  1.00 93.28           O
ATOM   4240  HA  THR A 278      -8.576  -5.020  15.045  1.00 93.28           H
ATOM   4241  CB  THR A 278      -9.167  -6.128  13.294  1.00 93.28           C
ATOM   4242  HB  THR A 278      -9.329  -7.161  12.987  1.00 93.28           H
ATOM   4243  OG1 THR A 278      -8.199  -5.406  12.537  1.00 93.28           O
ATOM   4244  HG1 THR A 278      -7.277  -5.672  12.817  1.00 93.28           H
ATOM   4245  CG2 THR A 278     -10.459  -5.331  13.105  1.00 93.28           C
ATOM   4246 1HG2 THR A 278     -10.278  -4.284  13.349  1.00 93.28           H
ATOM   4247 2HG2 THR A 278     -11.231  -5.729  13.764  1.00 93.28           H
ATOM   4248 3HG2 THR A 278     -10.787  -5.412  12.069  1.00 93.28           H
ATOM   4249  HN  THR A 278      -7.043  -7.118  13.914  1.00 93.28           H
ATOM   4250  N   ILE A 279      -9.459  -8.103  15.717  1.00 94.78           N
ATOM   4251  CA  ILE A 279     -10.274  -8.917  16.602  1.00 94.78           C
ATOM   4252  C   ILE A 279      -9.877  -8.639  18.054  1.00 94.78           C
ATOM   4253  O   ILE A 279     -10.738  -8.508  18.922  1.00 94.78           O
ATOM   4254  HA  ILE A 279     -11.311  -8.613  16.463  1.00 94.78           H
ATOM   4255  CB  ILE A 279     -10.179 -10.394  16.211  1.00 94.78           C
ATOM   4256  HB  ILE A 279      -9.125 -10.668  16.166  1.00 94.78           H
ATOM   4257  CG1 ILE A 279     -10.768 -10.631  14.820  1.00 94.78           C
ATOM   4258 1HG1 ILE A 279     -11.856 -10.585  14.869  1.00 94.78           H
ATOM   4259 2HG1 ILE A 279     -10.446  -9.839  14.144  1.00 94.78           H
ATOM   4260  CG2 ILE A 279     -10.832 -11.284  17.270  1.00 94.78           C
ATOM   4261 1HG2 ILE A 279     -10.327 -11.143  18.226  1.00 94.78           H
ATOM   4262 2HG2 ILE A 279     -11.883 -11.017  17.372  1.00 94.78           H
ATOM   4263 3HG2 ILE A 279     -10.750 -12.328  16.967  1.00 94.78           H
ATOM   4264  CD1 ILE A 279     -10.334 -11.990  14.265  1.00 94.78           C
ATOM   4265 1HD1 ILE A 279      -9.247 -12.023  14.194  1.00 94.78           H
ATOM   4266 2HD1 ILE A 279     -10.679 -12.781  14.931  1.00 94.78           H
ATOM   4267 3HD1 ILE A 279     -10.767 -12.133  13.275  1.00 94.78           H
ATOM   4268  HN  ILE A 279      -8.852  -8.616  15.110  1.00 94.78           H
ATOM   4269  N   ASP A 280      -8.573  -8.556  18.272  1.00 93.92           N
ATOM   4270  CA  ASP A 280      -8.049  -8.372  19.614  1.00 93.92           C
ATOM   4271  C   ASP A 280      -8.430  -6.980  20.120  1.00 93.92           C
ATOM   4272  O   ASP A 280      -8.691  -6.797  21.308  1.00 93.92           O
ATOM   4273  HA  ASP A 280      -8.498  -9.169  20.208  1.00 93.92           H
ATOM   4274  CB  ASP A 280      -6.523  -8.480  19.629  1.00 93.92           C
ATOM   4275 1HB  ASP A 280      -6.214  -9.393  19.121  1.00 93.92           H
ATOM   4276 2HB  ASP A 280      -6.090  -7.646  19.076  1.00 93.92           H
ATOM   4277  CG  ASP A 280      -5.987  -8.481  21.063  1.00 93.92           C
ATOM   4278  OD1 ASP A 280      -6.491  -9.305  21.856  1.00 93.92           O
ATOM   4279  OD2 ASP A 280      -5.087  -7.657  21.333  1.00 93.92           O
ATOM   4280  HN  ASP A 280      -7.881  -8.612  17.552  1.00 93.92           H
ATOM   4281  N   ALA A 281      -8.449  -6.033  19.193  1.00 92.05           N
ATOM   4282  CA  ALA A 281      -8.834  -4.671  19.522  1.00 92.05           C
ATOM   4283  C   ALA A 281     -10.253  -4.671  20.094  1.00 92.05           C
ATOM   4284  O   ALA A 281     -10.594  -3.824  20.918  1.00 92.05           O
ATOM   4285  HA  ALA A 281      -8.145  -4.306  20.283  1.00 92.05           H
ATOM   4286  CB  ALA A 281      -8.707  -3.790  18.277  1.00 92.05           C
ATOM   4287 1HB  ALA A 281      -7.675  -3.801  17.928  1.00 92.05           H
ATOM   4288 2HB  ALA A 281      -9.360  -4.173  17.493  1.00 92.05           H
ATOM   4289 3HB  ALA A 281      -8.996  -2.769  18.524  1.00 92.05           H
ATOM   4290  HN  ALA A 281      -8.208  -6.184  18.234  1.00 92.05           H
ATOM   4291  N   TYR A 282     -11.042  -5.631  19.634  1.00 90.64           N
ATOM   4292  CA  TYR A 282     -12.422  -5.742  20.076  1.00 90.64           C
ATOM   4293  C   TYR A 282     -12.532  -6.636  21.313  1.00 90.64           C
ATOM   4294  O   TYR A 282     -13.180  -6.270  22.292  1.00 90.64           O
ATOM   4295  HA  TYR A 282     -12.776  -4.742  20.328  1.00 90.64           H
ATOM   4296  CB  TYR A 282     -13.184  -6.394  18.921  1.00 90.64           C
ATOM   4297 1HB  TYR A 282     -13.016  -5.813  18.014  1.00 90.64           H
ATOM   4298 2HB  TYR A 282     -12.773  -7.388  18.743  1.00 90.64           H
ATOM   4299  CG  TYR A 282     -14.691  -6.515  19.159  1.00 90.64           C
ATOM   4300  CD1 TYR A 282     -15.236  -7.731  19.519  1.00 90.64           C
ATOM   4301  HD1 TYR A 282     -14.594  -8.604  19.633  1.00 90.64           H
ATOM   4302  CD2 TYR A 282     -15.504  -5.410  19.015  1.00 90.64           C
ATOM   4303  HD2 TYR A 282     -15.073  -4.449  18.731  1.00 90.64           H
ATOM   4304  CE1 TYR A 282     -16.654  -7.846  19.743  1.00 90.64           C
ATOM   4305  HE1 TYR A 282     -17.098  -8.800  20.027  1.00 90.64           H
ATOM   4306  CE2 TYR A 282     -16.921  -5.524  19.239  1.00 90.64           C
ATOM   4307  HE2 TYR A 282     -17.575  -4.659  19.129  1.00 90.64           H
ATOM   4308  CZ  TYR A 282     -17.427  -6.736  19.592  1.00 90.64           C
ATOM   4309  OH  TYR A 282     -18.766  -6.845  19.804  1.00 90.64           O
ATOM   4310  HH  TYR A 282     -19.204  -5.954  19.684  1.00 90.64           H
ATOM   4311  HN  TYR A 282     -10.754  -6.324  18.973  1.00 90.64           H
ATOM   4312  N   ALA A 283     -11.888  -7.791  21.228  1.00 92.34           N
ATOM   4313  CA  ALA A 283     -12.144  -8.862  22.175  1.00 92.34           C
ATOM   4314  C   ALA A 283     -11.092  -8.818  23.285  1.00 92.34           C
ATOM   4315  O   ALA A 283     -11.298  -9.373  24.363  1.00 92.34           O
ATOM   4316  HA  ALA A 283     -13.128  -8.690  22.612  1.00 92.34           H
ATOM   4317  CB  ALA A 283     -12.159 -10.203  21.438  1.00 92.34           C
ATOM   4318 1HB  ALA A 283     -12.943 -10.193  20.681  1.00 92.34           H
ATOM   4319 2HB  ALA A 283     -11.193 -10.365  20.959  1.00 92.34           H
ATOM   4320 3HB  ALA A 283     -12.351 -11.006  22.149  1.00 92.34           H
ATOM   4321  HN  ALA A 283     -11.203  -7.999  20.529  1.00 92.34           H
ATOM   4322  N   MET A 284      -9.986  -8.153  22.982  1.00 90.10           N
ATOM   4323  CA  MET A 284      -8.892  -8.049  23.932  1.00 90.10           C
ATOM   4324  C   MET A 284      -8.547  -9.418  24.524  1.00 90.10           C
ATOM   4325  O   MET A 284      -8.418  -9.558  25.739  1.00 90.10           O
ATOM   4326  HA  MET A 284      -8.044  -7.669  23.363  1.00 90.10           H
ATOM   4327  CB  MET A 284      -9.282  -7.090  25.058  1.00 90.10           C
ATOM   4328 1HB  MET A 284     -10.113  -7.508  25.626  1.00 90.10           H
ATOM   4329 2HB  MET A 284      -8.447  -6.977  25.750  1.00 90.10           H
ATOM   4330  CG  MET A 284      -9.677  -5.721  24.500  1.00 90.10           C
ATOM   4331 1HG  MET A 284      -8.831  -5.274  23.977  1.00 90.10           H
ATOM   4332 2HG  MET A 284     -10.479  -5.835  23.770  1.00 90.10           H
ATOM   4333  SD  MET A 284     -10.208  -4.651  25.826  1.00 90.10           S
ATOM   4334  CE  MET A 284     -11.445  -3.689  24.971  1.00 90.10           C
ATOM   4335 1HE  MET A 284     -10.984  -3.163  24.135  1.00 90.10           H
ATOM   4336 2HE  MET A 284     -12.226  -4.351  24.597  1.00 90.10           H
ATOM   4337 3HE  MET A 284     -11.882  -2.965  25.659  1.00 90.10           H
ATOM   4338  HN  MET A 284      -9.832  -7.692  22.109  1.00 90.10           H
ATOM   4339  N   PHE A 285      -8.409 -10.393  23.637  1.00 91.31           N
ATOM   4340  CA  PHE A 285      -8.258 -11.774  24.062  1.00 91.31           C
ATOM   4341  C   PHE A 285      -6.785 -12.122  24.282  1.00 91.31           C
ATOM   4342  O   PHE A 285      -6.469 -13.124  24.921  1.00 91.31           O
ATOM   4343  HA  PHE A 285      -8.800 -11.885  25.001  1.00 91.31           H
ATOM   4344  CB  PHE A 285      -8.814 -12.650  22.937  1.00 91.31           C
ATOM   4345 1HB  PHE A 285      -8.956 -13.663  23.316  1.00 91.31           H
ATOM   4346 2HB  PHE A 285      -9.798 -12.277  22.652  1.00 91.31           H
ATOM   4347  CG  PHE A 285      -7.925 -12.706  21.694  1.00 91.31           C
ATOM   4348  CD1 PHE A 285      -8.100 -11.802  20.692  1.00 91.31           C
ATOM   4349  HD1 PHE A 285      -8.873 -11.039  20.776  1.00 91.31           H
ATOM   4350  CD2 PHE A 285      -6.960 -13.659  21.589  1.00 91.31           C
ATOM   4351  HD2 PHE A 285      -6.820 -14.383  22.392  1.00 91.31           H
ATOM   4352  CE1 PHE A 285      -7.274 -11.854  19.538  1.00 91.31           C
ATOM   4353  HE1 PHE A 285      -7.414 -11.130  18.735  1.00 91.31           H
ATOM   4354  CE2 PHE A 285      -6.135 -13.710  20.435  1.00 91.31           C
ATOM   4355  HE2 PHE A 285      -5.362 -14.474  20.351  1.00 91.31           H
ATOM   4356  CZ  PHE A 285      -6.309 -12.806  19.434  1.00 91.31           C
ATOM   4357  HZ  PHE A 285      -5.676 -12.846  18.548  1.00 91.31           H
ATOM   4358  HN  PHE A 285      -8.399 -10.251  22.648  1.00 91.31           H
ATOM   4359  N   ILE A 286      -5.922 -11.275  23.740  1.00 91.96           N
ATOM   4360  CA  ILE A 286      -4.489 -11.470  23.885  1.00 91.96           C
ATOM   4361  C   ILE A 286      -4.023 -10.836  25.197  1.00 91.96           C
ATOM   4362  O   ILE A 286      -3.652  -9.664  25.227  1.00 91.96           O
ATOM   4363  HA  ILE A 286      -4.310 -12.544  23.937  1.00 91.96           H
ATOM   4364  CB  ILE A 286      -3.750 -10.946  22.652  1.00 91.96           C
ATOM   4365  HB  ILE A 286      -3.929  -9.874  22.577  1.00 91.96           H
ATOM   4366  CG1 ILE A 286      -4.293 -11.587  21.374  1.00 91.96           C
ATOM   4367 1HG1 ILE A 286      -4.017 -12.641  21.345  1.00 91.96           H
ATOM   4368 2HG1 ILE A 286      -5.382 -11.543  21.375  1.00 91.96           H
ATOM   4369  CG2 ILE A 286      -2.239 -11.143  22.795  1.00 91.96           C
ATOM   4370 1HG2 ILE A 286      -1.883 -10.602  23.672  1.00 91.96           H
ATOM   4371 2HG2 ILE A 286      -2.020 -12.205  22.909  1.00 91.96           H
ATOM   4372 3HG2 ILE A 286      -1.738 -10.762  21.905  1.00 91.96           H
ATOM   4373  CD1 ILE A 286      -3.750 -10.877  20.132  1.00 91.96           C
ATOM   4374 1HD1 ILE A 286      -4.049  -9.829  20.152  1.00 91.96           H
ATOM   4375 2HD1 ILE A 286      -2.662 -10.944  20.121  1.00 91.96           H
ATOM   4376 3HD1 ILE A 286      -4.152 -11.352  19.237  1.00 91.96           H
ATOM   4377  HN  ILE A 286      -6.187 -10.469  23.211  1.00 91.96           H
ATOM   4378  N   SER A 287      -4.058 -11.640  26.250  1.00 89.78           N
ATOM   4379  CA  SER A 287      -3.616 -11.181  27.556  1.00 89.78           C
ATOM   4380  C   SER A 287      -2.165 -11.603  27.796  1.00 89.78           C
ATOM   4381  O   SER A 287      -1.499 -11.072  28.683  1.00 89.78           O
ATOM   4382  HA  SER A 287      -3.698 -10.095  27.524  1.00 89.78           H
ATOM   4383  CB  SER A 287      -4.517 -11.727  28.666  1.00 89.78           C
ATOM   4384 1HB  SER A 287      -4.144 -11.392  29.634  1.00 89.78           H
ATOM   4385 2HB  SER A 287      -5.521 -11.319  28.552  1.00 89.78           H
ATOM   4386  OG  SER A 287      -4.580 -13.151  28.650  1.00 89.78           O
ATOM   4387  HG  SER A 287      -5.202 -13.474  29.364  1.00 89.78           H
ATOM   4388  HN  SER A 287      -4.380 -12.586  26.222  1.00 89.78           H
ATOM   4389  N   ASN A 288      -1.718 -12.554  26.988  1.00 92.68           N
ATOM   4390  CA  ASN A 288      -0.404 -13.144  27.182  1.00 92.68           C
ATOM   4391  C   ASN A 288       0.645 -12.284  26.474  1.00 92.68           C
ATOM   4392  O   ASN A 288       0.559 -12.061  25.268  1.00 92.68           O
ATOM   4393  HA  ASN A 288      -0.260 -13.173  28.262  1.00 92.68           H
ATOM   4394  CB  ASN A 288      -0.340 -14.553  26.589  1.00 92.68           C
ATOM   4395 1HB  ASN A 288      -1.187 -15.139  26.943  1.00 92.68           H
ATOM   4396 2HB  ASN A 288      -0.421 -14.498  25.503  1.00 92.68           H
ATOM   4397  CG  ASN A 288       0.966 -15.250  26.973  1.00 92.68           C
ATOM   4398  OD1 ASN A 288       2.029 -14.653  27.019  1.00 92.68           O
ATOM   4399  ND2 ASN A 288       0.828 -16.545  27.247  1.00 92.68           N
ATOM   4400 1HD2 ASN A 288      -0.073 -16.974  27.190  1.00 92.68           H
ATOM   4401 2HD2 ASN A 288       1.626 -17.088  27.508  1.00 92.68           H
ATOM   4402  HN  ASN A 288      -2.236 -12.920  26.215  1.00 92.68           H
ATOM   4403  N   CYS A 289       1.613 -11.826  27.255  1.00 92.03           N
ATOM   4404  CA  CYS A 289       2.612 -10.902  26.745  1.00 92.03           C
ATOM   4405  C   CYS A 289       3.439 -11.628  25.682  1.00 92.03           C
ATOM   4406  O   CYS A 289       3.852 -11.025  24.693  1.00 92.03           O
ATOM   4407  HA  CYS A 289       2.069 -10.064  26.308  1.00 92.03           H
ATOM   4408  CB  CYS A 289       3.489 -10.342  27.866  1.00 92.03           C
ATOM   4409 1HB  CYS A 289       2.867  -9.851  28.615  1.00 92.03           H
ATOM   4410 2HB  CYS A 289       4.013 -11.155  28.369  1.00 92.03           H
ATOM   4411  SG  CYS A 289       4.697  -9.151  27.180  1.00 92.03           S
ATOM   4412  HN  CYS A 289       1.720 -12.075  28.218  1.00 92.03           H
ATOM   4413  N   ALA A 290       3.655 -12.913  25.921  1.00 93.79           N
ATOM   4414  CA  ALA A 290       4.478 -13.713  25.030  1.00 93.79           C
ATOM   4415  C   ALA A 290       3.823 -13.765  23.648  1.00 93.79           C
ATOM   4416  O   ALA A 290       4.494 -13.591  22.632  1.00 93.79           O
ATOM   4417  HA  ALA A 290       5.448 -13.223  24.944  1.00 93.79           H
ATOM   4418  CB  ALA A 290       4.680 -15.105  25.632  1.00 93.79           C
ATOM   4419 1HB  ALA A 290       5.175 -15.014  26.599  1.00 93.79           H
ATOM   4420 2HB  ALA A 290       3.711 -15.588  25.763  1.00 93.79           H
ATOM   4421 3HB  ALA A 290       5.297 -15.704  24.962  1.00 93.79           H
ATOM   4422  HN  ALA A 290       3.280 -13.407  26.706  1.00 93.79           H
ATOM   4423  N   VAL A 291       2.520 -14.005  23.654  1.00 94.04           N
ATOM   4424  CA  VAL A 291       1.768 -14.089  22.414  1.00 94.04           C
ATOM   4425  C   VAL A 291       1.771 -12.722  21.727  1.00 94.04           C
ATOM   4426  O   VAL A 291       1.976 -12.632  20.517  1.00 94.04           O
ATOM   4427  HA  VAL A 291       2.276 -14.807  21.770  1.00 94.04           H
ATOM   4428  CB  VAL A 291       0.359 -14.616  22.691  1.00 94.04           C
ATOM   4429  HB  VAL A 291      -0.118 -13.940  23.401  1.00 94.04           H
ATOM   4430  CG1 VAL A 291      -0.484 -14.627  21.414  1.00 94.04           C
ATOM   4431 1HG1 VAL A 291      -0.560 -13.613  21.021  1.00 94.04           H
ATOM   4432 2HG1 VAL A 291      -0.010 -15.269  20.671  1.00 94.04           H
ATOM   4433 3HG1 VAL A 291      -1.480 -15.006  21.639  1.00 94.04           H
ATOM   4434  CG2 VAL A 291       0.408 -16.007  23.326  1.00 94.04           C
ATOM   4435 1HG2 VAL A 291       0.913 -16.697  22.650  1.00 94.04           H
ATOM   4436 2HG2 VAL A 291       0.954 -15.957  24.269  1.00 94.04           H
ATOM   4437 3HG2 VAL A 291      -0.607 -16.358  23.513  1.00 94.04           H
ATOM   4438  HN  VAL A 291       1.980 -14.140  24.485  1.00 94.04           H
ATOM   4439  N   SER A 292       1.541 -11.692  22.528  1.00 93.12           N
ATOM   4440  CA  SER A 292       1.468 -10.339  22.004  1.00 93.12           C
ATOM   4441  C   SER A 292       2.793  -9.964  21.337  1.00 93.12           C
ATOM   4442  O   SER A 292       2.803  -9.357  20.267  1.00 93.12           O
ATOM   4443  HA  SER A 292       0.661 -10.356  21.271  1.00 93.12           H
ATOM   4444  CB  SER A 292       1.129  -9.338  23.111  1.00 93.12           C
ATOM   4445 1HB  SER A 292       0.257  -9.688  23.662  1.00 93.12           H
ATOM   4446 2HB  SER A 292       1.955  -9.288  23.820  1.00 93.12           H
ATOM   4447  OG  SER A 292       0.871  -8.036  22.592  1.00 93.12           O
ATOM   4448  HG  SER A 292      -0.013  -8.024  22.123  1.00 93.12           H
ATOM   4449  HN  SER A 292       1.405 -11.771  23.515  1.00 93.12           H
ATOM   4450  N   THR A 293       3.878 -10.341  21.996  1.00 93.20           N
ATOM   4451  CA  THR A 293       5.205 -10.013  21.503  1.00 93.20           C
ATOM   4452  C   THR A 293       5.433 -10.643  20.127  1.00 93.20           C
ATOM   4453  O   THR A 293       5.932  -9.985  19.215  1.00 93.20           O
ATOM   4454  HA  THR A 293       5.266  -8.932  21.374  1.00 93.20           H
ATOM   4455  CB  THR A 293       6.224 -10.461  22.553  1.00 93.20           C
ATOM   4456  HB  THR A 293       6.120 -11.525  22.766  1.00 93.20           H
ATOM   4457  OG1 THR A 293       5.994  -9.587  23.655  1.00 93.20           O
ATOM   4458  HG1 THR A 293       5.381 -10.023  24.314  1.00 93.20           H
ATOM   4459  CG2 THR A 293       7.665 -10.162  22.135  1.00 93.20           C
ATOM   4460 1HG2 THR A 293       7.786  -9.089  21.987  1.00 93.20           H
ATOM   4461 2HG2 THR A 293       7.889 -10.685  21.205  1.00 93.20           H
ATOM   4462 3HG2 THR A 293       8.347 -10.500  22.915  1.00 93.20           H
ATOM   4463  HN  THR A 293       3.861 -10.860  22.851  1.00 93.20           H
ATOM   4464  N   ASN A 294       5.057 -11.908  20.021  1.00 94.76           N
ATOM   4465  CA  ASN A 294       5.260 -12.649  18.788  1.00 94.76           C
ATOM   4466  C   ASN A 294       4.397 -12.037  17.682  1.00 94.76           C
ATOM   4467  O   ASN A 294       4.826 -11.946  16.533  1.00 94.76           O
ATOM   4468  HA  ASN A 294       6.326 -12.568  18.577  1.00 94.76           H
ATOM   4469  CB  ASN A 294       4.850 -14.114  18.951  1.00 94.76           C
ATOM   4470 1HB  ASN A 294       3.875 -14.171  19.434  1.00 94.76           H
ATOM   4471 2HB  ASN A 294       4.748 -14.578  17.970  1.00 94.76           H
ATOM   4472  CG  ASN A 294       5.881 -14.883  19.779  1.00 94.76           C
ATOM   4473  OD1 ASN A 294       7.004 -14.449  19.978  1.00 94.76           O
ATOM   4474  ND2 ASN A 294       5.439 -16.045  20.250  1.00 94.76           N
ATOM   4475 1HD2 ASN A 294       4.506 -16.343  20.050  1.00 94.76           H
ATOM   4476 2HD2 ASN A 294       6.040 -16.622  20.804  1.00 94.76           H
ATOM   4477  HN  ASN A 294       4.621 -12.426  20.758  1.00 94.76           H
ATOM   4478  N   ILE A 295       3.196 -11.633  18.069  1.00 93.73           N
ATOM   4479  CA  ILE A 295       2.249 -11.081  17.115  1.00 93.73           C
ATOM   4480  C   ILE A 295       2.807  -9.774  16.548  1.00 93.73           C
ATOM   4481  O   ILE A 295       2.691  -9.512  15.352  1.00 93.73           O
ATOM   4482  HA  ILE A 295       2.152 -11.797  16.299  1.00 93.73           H
ATOM   4483  CB  ILE A 295       0.867 -10.934  17.755  1.00 93.73           C
ATOM   4484  HB  ILE A 295       0.997 -10.534  18.760  1.00 93.73           H
ATOM   4485  CG1 ILE A 295       0.180 -12.294  17.895  1.00 93.73           C
ATOM   4486 1HG1 ILE A 295      -0.087 -12.673  16.909  1.00 93.73           H
ATOM   4487 2HG1 ILE A 295       0.873 -13.011  18.336  1.00 93.73           H
ATOM   4488  CG2 ILE A 295       0.007  -9.934  16.979  1.00 93.73           C
ATOM   4489 1HG2 ILE A 295       0.496  -8.960  16.975  1.00 93.73           H
ATOM   4490 2HG2 ILE A 295      -0.118 -10.282  15.954  1.00 93.73           H
ATOM   4491 3HG2 ILE A 295      -0.970  -9.849  17.455  1.00 93.73           H
ATOM   4492  CD1 ILE A 295      -1.074 -12.187  18.764  1.00 93.73           C
ATOM   4493 1HD1 ILE A 295      -0.799 -11.830  19.757  1.00 93.73           H
ATOM   4494 2HD1 ILE A 295      -1.774 -11.487  18.308  1.00 93.73           H
ATOM   4495 3HD1 ILE A 295      -1.543 -13.168  18.848  1.00 93.73           H
ATOM   4496  HN  ILE A 295       2.867 -11.679  19.012  1.00 93.73           H
ATOM   4497  N   ASP A 296       3.400  -8.987  17.435  1.00 93.66           N
ATOM   4498  CA  ASP A 296       3.934  -7.693  17.047  1.00 93.66           C
ATOM   4499  C   ASP A 296       5.109  -7.897  16.088  1.00 93.66           C
ATOM   4500  O   ASP A 296       5.259  -7.155  15.119  1.00 93.66           O
ATOM   4501  HA  ASP A 296       3.101  -7.167  16.581  1.00 93.66           H
ATOM   4502  CB  ASP A 296       4.447  -6.922  18.265  1.00 93.66           C
ATOM   4503 1HB  ASP A 296       5.136  -7.548  18.833  1.00 93.66           H
ATOM   4504 2HB  ASP A 296       5.009  -6.048  17.937  1.00 93.66           H
ATOM   4505  CG  ASP A 296       3.290  -6.483  19.164  1.00 93.66           C
ATOM   4506  OD1 ASP A 296       2.144  -6.503  18.664  1.00 93.66           O
ATOM   4507  OD2 ASP A 296       3.576  -6.138  20.331  1.00 93.66           O
ATOM   4508  HN  ASP A 296       3.517  -9.221  18.400  1.00 93.66           H
ATOM   4509  N   ILE A 297       5.911  -8.907  16.392  1.00 94.55           N
ATOM   4510  CA  ILE A 297       7.034  -9.253  15.538  1.00 94.55           C
ATOM   4511  C   ILE A 297       6.512  -9.685  14.166  1.00 94.55           C
ATOM   4512  O   ILE A 297       7.037  -9.262  13.137  1.00 94.55           O
ATOM   4513  HA  ILE A 297       7.637  -8.355  15.411  1.00 94.55           H
ATOM   4514  CB  ILE A 297       7.920 -10.301  16.216  1.00 94.55           C
ATOM   4515  HB  ILE A 297       7.277 -11.092  16.604  1.00 94.55           H
ATOM   4516  CG1 ILE A 297       8.666  -9.699  17.409  1.00 94.55           C
ATOM   4517 1HG1 ILE A 297       9.416  -8.993  17.054  1.00 94.55           H
ATOM   4518 2HG1 ILE A 297       7.969  -9.138  18.032  1.00 94.55           H
ATOM   4519  CG2 ILE A 297       8.874 -10.947  15.210  1.00 94.55           C
ATOM   4520 1HG2 ILE A 297       8.297 -11.433  14.423  1.00 94.55           H
ATOM   4521 2HG2 ILE A 297       9.513 -10.180  14.771  1.00 94.55           H
ATOM   4522 3HG2 ILE A 297       9.492 -11.687  15.718  1.00 94.55           H
ATOM   4523  CD1 ILE A 297       9.339 -10.791  18.242  1.00 94.55           C
ATOM   4524 1HD1 ILE A 297       8.582 -11.482  18.615  1.00 94.55           H
ATOM   4525 2HD1 ILE A 297      10.052 -11.334  17.622  1.00 94.55           H
ATOM   4526 3HD1 ILE A 297       9.862 -10.336  19.083  1.00 94.55           H
ATOM   4527  HN  ILE A 297       5.804  -9.482  17.203  1.00 94.55           H
ATOM   4528  N   CYS A 298       5.484 -10.521  14.196  1.00 94.76           N
ATOM   4529  CA  CYS A 298       4.887 -11.016  12.967  1.00 94.76           C
ATOM   4530  C   CYS A 298       4.410  -9.816  12.147  1.00 94.76           C
ATOM   4531  O   CYS A 298       4.562  -9.793  10.927  1.00 94.76           O
ATOM   4532  HA  CYS A 298       5.668 -11.561  12.437  1.00 94.76           H
ATOM   4533  CB  CYS A 298       3.752 -12.003  13.248  1.00 94.76           C
ATOM   4534 1HB  CYS A 298       3.098 -11.606  14.024  1.00 94.76           H
ATOM   4535 2HB  CYS A 298       3.142 -12.132  12.353  1.00 94.76           H
ATOM   4536  SG  CYS A 298       4.440 -13.615  13.773  1.00 94.76           S
ATOM   4537  HG  CYS A 298       4.768 -13.232  15.004  1.00 94.76           H
ATOM   4538  HN  CYS A 298       5.062 -10.858  15.037  1.00 94.76           H
ATOM   4539  N   PHE A 299       3.843  -8.847  12.850  1.00 93.46           N
ATOM   4540  CA  PHE A 299       3.334  -7.650  12.202  1.00 93.46           C
ATOM   4541  C   PHE A 299       4.448  -6.920  11.448  1.00 93.46           C
ATOM   4542  O   PHE A 299       4.270  -6.531  10.295  1.00 93.46           O
ATOM   4543  HA  PHE A 299       2.567  -7.967  11.495  1.00 93.46           H
ATOM   4544  CB  PHE A 299       2.798  -6.737  13.305  1.00 93.46           C
ATOM   4545 1HB  PHE A 299       2.032  -7.273  13.866  1.00 93.46           H
ATOM   4546 2HB  PHE A 299       3.605  -6.513  14.003  1.00 93.46           H
ATOM   4547  CG  PHE A 299       2.207  -5.422  12.792  1.00 93.46           C
ATOM   4548  CD1 PHE A 299       2.979  -4.303  12.746  1.00 93.46           C
ATOM   4549  HD1 PHE A 299       4.018  -4.343  13.073  1.00 93.46           H
ATOM   4550  CD2 PHE A 299       0.911  -5.372  12.384  1.00 93.46           C
ATOM   4551  HD2 PHE A 299       0.293  -6.268  12.421  1.00 93.46           H
ATOM   4552  CE1 PHE A 299       2.431  -3.082  12.270  1.00 93.46           C
ATOM   4553  HE1 PHE A 299       3.049  -2.185  12.232  1.00 93.46           H
ATOM   4554  CE2 PHE A 299       0.363  -4.151  11.908  1.00 93.46           C
ATOM   4555  HE2 PHE A 299      -0.675  -4.111  11.580  1.00 93.46           H
ATOM   4556  CZ  PHE A 299       1.135  -3.032  11.861  1.00 93.46           C
ATOM   4557  HZ  PHE A 299       0.714  -2.095  11.495  1.00 93.46           H
ATOM   4558  HN  PHE A 299       3.729  -8.870  13.844  1.00 93.46           H
ATOM   4559  N   GLN A 300       5.571  -6.756  12.130  1.00 93.45           N
ATOM   4560  CA  GLN A 300       6.690  -6.022  11.564  1.00 93.45           C
ATOM   4561  C   GLN A 300       7.194  -6.716  10.297  1.00 93.45           C
ATOM   4562  O   GLN A 300       7.472  -6.060   9.294  1.00 93.45           O
ATOM   4563  HA  GLN A 300       6.294  -5.037  11.314  1.00 93.45           H
ATOM   4564  CB  GLN A 300       7.817  -5.864  12.587  1.00 93.45           C
ATOM   4565 1HB  GLN A 300       8.036  -6.829  13.044  1.00 93.45           H
ATOM   4566 2HB  GLN A 300       8.726  -5.535  12.085  1.00 93.45           H
ATOM   4567  CG  GLN A 300       7.434  -4.856  13.673  1.00 93.45           C
ATOM   4568 1HG  GLN A 300       7.230  -3.887  13.218  1.00 93.45           H
ATOM   4569 2HG  GLN A 300       6.517  -5.177  14.165  1.00 93.45           H
ATOM   4570  CD  GLN A 300       8.552  -4.714  14.708  1.00 93.45           C
ATOM   4571  OE1 GLN A 300       9.577  -5.374  14.647  1.00 93.45           O
ATOM   4572  NE2 GLN A 300       8.299  -3.820  15.659  1.00 93.45           N
ATOM   4573 1HE2 GLN A 300       7.437  -3.312  15.651  1.00 93.45           H
ATOM   4574 2HE2 GLN A 300       8.969  -3.655  16.382  1.00 93.45           H
ATOM   4575  HN  GLN A 300       5.724  -7.113  13.052  1.00 93.45           H
ATOM   4576  N   VAL A 301       7.296  -8.034  10.384  1.00 95.02           N
ATOM   4577  CA  VAL A 301       7.834  -8.817   9.284  1.00 95.02           C
ATOM   4578  C   VAL A 301       6.916  -8.679   8.068  1.00 95.02           C
ATOM   4579  O   VAL A 301       7.368  -8.325   6.981  1.00 95.02           O
ATOM   4580  HA  VAL A 301       8.811  -8.405   9.034  1.00 95.02           H
ATOM   4581  CB  VAL A 301       8.030 -10.270   9.723  1.00 95.02           C
ATOM   4582  HB  VAL A 301       7.081 -10.632  10.117  1.00 95.02           H
ATOM   4583  CG1 VAL A 301       8.415 -11.154   8.535  1.00 95.02           C
ATOM   4584 1HG1 VAL A 301       7.625 -11.119   7.785  1.00 95.02           H
ATOM   4585 2HG1 VAL A 301       9.346 -10.792   8.099  1.00 95.02           H
ATOM   4586 3HG1 VAL A 301       8.549 -12.181   8.875  1.00 95.02           H
ATOM   4587  CG2 VAL A 301       9.071 -10.369  10.840  1.00 95.02           C
ATOM   4588 1HG2 VAL A 301      10.025  -9.979  10.484  1.00 95.02           H
ATOM   4589 2HG2 VAL A 301       8.739  -9.786  11.699  1.00 95.02           H
ATOM   4590 3HG2 VAL A 301       9.191 -11.412  11.133  1.00 95.02           H
ATOM   4591  HN  VAL A 301       7.019  -8.565  11.185  1.00 95.02           H
ATOM   4592  N   THR A 302       5.642  -8.966   8.293  1.00 94.14           N
ATOM   4593  CA  THR A 302       4.684  -9.024   7.202  1.00 94.14           C
ATOM   4594  C   THR A 302       4.487  -7.635   6.591  1.00 94.14           C
ATOM   4595  O   THR A 302       4.262  -7.508   5.389  1.00 94.14           O
ATOM   4596  HA  THR A 302       5.092  -9.662   6.419  1.00 94.14           H
ATOM   4597  CB  THR A 302       3.390  -9.639   7.741  1.00 94.14           C
ATOM   4598  HB  THR A 302       2.632  -9.696   6.960  1.00 94.14           H
ATOM   4599  OG1 THR A 302       3.059  -8.824   8.862  1.00 94.14           O
ATOM   4600  HG1 THR A 302       3.400  -9.244   9.703  1.00 94.14           H
ATOM   4601  CG2 THR A 302       3.609 -11.029   8.342  1.00 94.14           C
ATOM   4602 1HG2 THR A 302       4.317 -10.960   9.167  1.00 94.14           H
ATOM   4603 2HG2 THR A 302       4.006 -11.697   7.577  1.00 94.14           H
ATOM   4604 3HG2 THR A 302       2.660 -11.420   8.709  1.00 94.14           H
ATOM   4605  HN  THR A 302       5.263  -9.157   9.199  1.00 94.14           H
ATOM   4606  N   GLN A 303       4.580  -6.628   7.447  1.00 92.48           N
ATOM   4607  CA  GLN A 303       4.461  -5.251   6.999  1.00 92.48           C
ATOM   4608  C   GLN A 303       5.574  -4.920   6.003  1.00 92.48           C
ATOM   4609  O   GLN A 303       5.331  -4.268   4.988  1.00 92.48           O
ATOM   4610  HA  GLN A 303       3.492  -5.189   6.505  1.00 92.48           H
ATOM   4611  CB  GLN A 303       4.481  -4.285   8.185  1.00 92.48           C
ATOM   4612 1HB  GLN A 303       3.657  -4.515   8.861  1.00 92.48           H
ATOM   4613 2HB  GLN A 303       5.404  -4.417   8.751  1.00 92.48           H
ATOM   4614  CG  GLN A 303       4.370  -2.834   7.712  1.00 92.48           C
ATOM   4615 1HG  GLN A 303       5.280  -2.549   7.184  1.00 92.48           H
ATOM   4616 2HG  GLN A 303       3.548  -2.741   7.003  1.00 92.48           H
ATOM   4617  CD  GLN A 303       4.142  -1.888   8.893  1.00 92.48           C
ATOM   4618  OE1 GLN A 303       5.068  -1.372   9.497  1.00 92.48           O
ATOM   4619  NE2 GLN A 303       2.860  -1.690   9.188  1.00 92.48           N
ATOM   4620 1HE2 GLN A 303       2.148  -2.145   8.652  1.00 92.48           H
ATOM   4621 2HE2 GLN A 303       2.608  -1.088   9.945  1.00 92.48           H
ATOM   4622  HN  GLN A 303       4.732  -6.741   8.429  1.00 92.48           H
ATOM   4623  N   THR A 304       6.773  -5.383   6.328  1.00 93.46           N
ATOM   4624  CA  THR A 304       7.934  -5.097   5.503  1.00 93.46           C
ATOM   4625  C   THR A 304       7.779  -5.738   4.122  1.00 93.46           C
ATOM   4626  O   THR A 304       8.134  -5.135   3.111  1.00 93.46           O
ATOM   4627  HA  THR A 304       7.991  -4.019   5.351  1.00 93.46           H
ATOM   4628  CB  THR A 304       9.178  -5.572   6.257  1.00 93.46           C
ATOM   4629  HB  THR A 304       9.184  -6.658   6.352  1.00 93.46           H
ATOM   4630  OG1 THR A 304       9.138  -4.847   7.483  1.00 93.46           O
ATOM   4631  HG1 THR A 304       8.698  -5.398   8.192  1.00 93.46           H
ATOM   4632  CG2 THR A 304      10.477  -5.110   5.593  1.00 93.46           C
ATOM   4633 1HG2 THR A 304      10.501  -4.021   5.559  1.00 93.46           H
ATOM   4634 2HG2 THR A 304      10.528  -5.507   4.579  1.00 93.46           H
ATOM   4635 3HG2 THR A 304      11.328  -5.475   6.169  1.00 93.46           H
ATOM   4636  HN  THR A 304       6.955  -5.943   7.136  1.00 93.46           H
ATOM   4637  N   ILE A 305       7.248  -6.952   4.125  1.00 92.99           N
ATOM   4638  CA  ILE A 305       7.013  -7.668   2.883  1.00 92.99           C
ATOM   4639  C   ILE A 305       6.051  -6.862   2.008  1.00 92.99           C
ATOM   4640  O   ILE A 305       6.225  -6.788   0.793  1.00 92.99           O
ATOM   4641  HA  ILE A 305       7.968  -7.746   2.365  1.00 92.99           H
ATOM   4642  CB  ILE A 305       6.536  -9.094   3.169  1.00 92.99           C
ATOM   4643  HB  ILE A 305       5.692  -9.040   3.857  1.00 92.99           H
ATOM   4644  CG1 ILE A 305       7.630  -9.910   3.859  1.00 92.99           C
ATOM   4645 1HG1 ILE A 305       8.424 -10.136   3.146  1.00 92.99           H
ATOM   4646 2HG1 ILE A 305       8.079  -9.322   4.659  1.00 92.99           H
ATOM   4647  CG2 ILE A 305       6.034  -9.771   1.892  1.00 92.99           C
ATOM   4648 1HG2 ILE A 305       5.202  -9.199   1.481  1.00 92.99           H
ATOM   4649 2HG2 ILE A 305       6.842  -9.812   1.162  1.00 92.99           H
ATOM   4650 3HG2 ILE A 305       5.701 -10.782   2.124  1.00 92.99           H
ATOM   4651  CD1 ILE A 305       7.065 -11.212   4.431  1.00 92.99           C
ATOM   4652 1HD1 ILE A 305       6.289 -10.981   5.160  1.00 92.99           H
ATOM   4653 2HD1 ILE A 305       6.640 -11.809   3.624  1.00 92.99           H
ATOM   4654 3HD1 ILE A 305       7.864 -11.773   4.915  1.00 92.99           H
ATOM   4655  HN  ILE A 305       6.981  -7.444   4.954  1.00 92.99           H
ATOM   4656  N   ALA A 306       5.057  -6.277   2.661  1.00 89.70           N
ATOM   4657  CA  ALA A 306       4.028  -5.537   1.951  1.00 89.70           C
ATOM   4658  C   ALA A 306       4.660  -4.323   1.267  1.00 89.70           C
ATOM   4659  O   ALA A 306       4.220  -3.910   0.195  1.00 89.70           O
ATOM   4660  HA  ALA A 306       3.611  -6.196   1.189  1.00 89.70           H
ATOM   4661  CB  ALA A 306       2.916  -5.144   2.925  1.00 89.70           C
ATOM   4662 1HB  ALA A 306       2.481  -6.043   3.361  1.00 89.70           H
ATOM   4663 2HB  ALA A 306       3.331  -4.520   3.717  1.00 89.70           H
ATOM   4664 3HB  ALA A 306       2.145  -4.588   2.392  1.00 89.70           H
ATOM   4665  HN  ALA A 306       4.948  -6.304   3.655  1.00 89.70           H
ATOM   4666  N   PHE A 307       5.683  -3.784   1.915  1.00 90.94           N
ATOM   4667  CA  PHE A 307       6.316  -2.567   1.435  1.00 90.94           C
ATOM   4668  C   PHE A 307       7.137  -2.837   0.173  1.00 90.94           C
ATOM   4669  O   PHE A 307       7.251  -1.973  -0.694  1.00 90.94           O
ATOM   4670  HA  PHE A 307       5.521  -1.859   1.204  1.00 90.94           H
ATOM   4671  CB  PHE A 307       7.251  -2.083   2.545  1.00 90.94           C
ATOM   4672 1HB  PHE A 307       7.884  -2.912   2.861  1.00 90.94           H
ATOM   4673 2HB  PHE A 307       7.911  -1.315   2.140  1.00 90.94           H
ATOM   4674  CG  PHE A 307       6.526  -1.519   3.768  1.00 90.94           C
ATOM   4675  CD1 PHE A 307       5.167  -1.511   3.809  1.00 90.94           C
ATOM   4676  HD1 PHE A 307       4.594  -1.907   2.971  1.00 90.94           H
ATOM   4677  CD2 PHE A 307       7.241  -1.025   4.815  1.00 90.94           C
ATOM   4678  HD2 PHE A 307       8.330  -1.031   4.782  1.00 90.94           H
ATOM   4679  CE1 PHE A 307       4.494  -0.988   4.945  1.00 90.94           C
ATOM   4680  HE1 PHE A 307       3.404  -0.982   4.978  1.00 90.94           H
ATOM   4681  CE2 PHE A 307       6.568  -0.502   5.950  1.00 90.94           C
ATOM   4682  HE2 PHE A 307       7.141  -0.106   6.789  1.00 90.94           H
ATOM   4683  CZ  PHE A 307       5.208  -0.494   5.991  1.00 90.94           C
ATOM   4684  HZ  PHE A 307       4.692  -0.093   6.863  1.00 90.94           H
ATOM   4685  HN  PHE A 307       6.078  -4.165   2.751  1.00 90.94           H
ATOM   4686  N   PHE A 308       7.690  -4.040   0.111  1.00 90.91           N
ATOM   4687  CA  PHE A 308       8.473  -4.445  -1.044  1.00 90.91           C
ATOM   4688  C   PHE A 308       7.634  -4.390  -2.322  1.00 90.91           C
ATOM   4689  O   PHE A 308       8.177  -4.286  -3.421  1.00 90.91           O
ATOM   4690  HA  PHE A 308       9.307  -3.749  -1.129  1.00 90.91           H
ATOM   4691  CB  PHE A 308       8.915  -5.889  -0.800  1.00 90.91           C
ATOM   4692 1HB  PHE A 308       8.182  -6.380  -0.160  1.00 90.91           H
ATOM   4693 2HB  PHE A 308       8.916  -6.423  -1.751  1.00 90.91           H
ATOM   4694  CG  PHE A 308      10.298  -6.017  -0.159  1.00 90.91           C
ATOM   4695  CD1 PHE A 308      11.416  -5.889  -0.923  1.00 90.91           C
ATOM   4696  HD1 PHE A 308      11.327  -5.695  -1.991  1.00 90.91           H
ATOM   4697  CD2 PHE A 308      10.409  -6.259   1.175  1.00 90.91           C
ATOM   4698  HD2 PHE A 308       9.513  -6.362   1.786  1.00 90.91           H
ATOM   4699  CE1 PHE A 308      12.700  -6.007  -0.327  1.00 90.91           C
ATOM   4700  HE1 PHE A 308      13.596  -5.904  -0.939  1.00 90.91           H
ATOM   4701  CE2 PHE A 308      11.693  -6.378   1.770  1.00 90.91           C
ATOM   4702  HE2 PHE A 308      11.782  -6.572   2.839  1.00 90.91           H
ATOM   4703  CZ  PHE A 308      12.811  -6.249   1.006  1.00 90.91           C
ATOM   4704  HZ  PHE A 308      13.797  -6.340   1.464  1.00 90.91           H
ATOM   4705  HN  PHE A 308       7.609  -4.730   0.830  1.00 90.91           H
ATOM   4706  N   HIS A 309       6.324  -4.461  -2.136  1.00 86.30           N
ATOM   4707  CA  HIS A 309       5.408  -4.479  -3.263  1.00 86.30           C
ATOM   4708  C   HIS A 309       5.564  -3.190  -4.072  1.00 86.30           C
ATOM   4709  O   HIS A 309       5.466  -3.206  -5.298  1.00 86.30           O
ATOM   4710  HA  HIS A 309       5.694  -5.326  -3.886  1.00 86.30           H
ATOM   4711  CB  HIS A 309       3.971  -4.712  -2.792  1.00 86.30           C
ATOM   4712 1HB  HIS A 309       3.948  -5.594  -2.152  1.00 86.30           H
ATOM   4713 2HB  HIS A 309       3.658  -3.866  -2.179  1.00 86.30           H
ATOM   4714  CG  HIS A 309       2.978  -4.895  -3.915  1.00 86.30           C
ATOM   4715  ND1 HIS A 309       2.306  -3.837  -4.502  1.00 86.30           N
ATOM   4716  HD1 HIS A 309       2.402  -2.873  -4.254  1.00 86.30           H
ATOM   4717  CD2 HIS A 309       2.552  -6.023  -4.553  1.00 86.30           C
ATOM   4718  HD2 HIS A 309       2.882  -7.040  -4.338  1.00 86.30           H
ATOM   4719  CE1 HIS A 309       1.513  -4.319  -5.448  1.00 86.30           C
ATOM   4720  HE1 HIS A 309       0.854  -3.735  -6.090  1.00 86.30           H
ATOM   4721  NE2 HIS A 309       1.667  -5.674  -5.477  1.00 86.30           N
ATOM   4722  HN  HIS A 309       5.889  -4.506  -1.237  1.00 86.30           H
ATOM   4723  N   SER A 310       5.806  -2.103  -3.353  1.00 86.31           N
ATOM   4724  CA  SER A 310       5.849  -0.790  -3.973  1.00 86.31           C
ATOM   4725  C   SER A 310       7.095  -0.667  -4.853  1.00 86.31           C
ATOM   4726  O   SER A 310       7.183   0.232  -5.688  1.00 86.31           O
ATOM   4727  HA  SER A 310       4.945  -0.727  -4.580  1.00 86.31           H
ATOM   4728  CB  SER A 310       5.832   0.318  -2.918  1.00 86.31           C
ATOM   4729 1HB  SER A 310       6.601   0.120  -2.172  1.00 86.31           H
ATOM   4730 2HB  SER A 310       6.082   1.270  -3.388  1.00 86.31           H
ATOM   4731  OG  SER A 310       4.565   0.424  -2.276  1.00 86.31           O
ATOM   4732  HG  SER A 310       3.910   0.873  -2.884  1.00 86.31           H
ATOM   4733  HN  SER A 310       5.970  -2.110  -2.367  1.00 86.31           H
ATOM   4734  N   CYS A 311       8.027  -1.583  -4.635  1.00 89.17           N
ATOM   4735  CA  CYS A 311       9.253  -1.602  -5.414  1.00 89.17           C
ATOM   4736  C   CYS A 311       9.141  -2.714  -6.459  1.00 89.17           C
ATOM   4737  O   CYS A 311       9.966  -2.803  -7.366  1.00 89.17           O
ATOM   4738  HA  CYS A 311       9.335  -0.627  -5.893  1.00 89.17           H
ATOM   4739  CB  CYS A 311      10.486  -1.778  -4.524  1.00 89.17           C
ATOM   4740 1HB  CYS A 311      11.392  -1.617  -5.108  1.00 89.17           H
ATOM   4741 2HB  CYS A 311      10.481  -1.030  -3.731  1.00 89.17           H
ATOM   4742  SG  CYS A 311      10.500  -3.458  -3.799  1.00 89.17           S
ATOM   4743  HG  CYS A 311      11.619  -3.297  -3.099  1.00 89.17           H
ATOM   4744  HN  CYS A 311       7.954  -2.300  -3.942  1.00 89.17           H
ATOM   4745  N   LEU A 312       8.113  -3.534  -6.296  1.00 85.93           N
ATOM   4746  CA  LEU A 312       7.926  -4.682  -7.166  1.00 85.93           C
ATOM   4747  C   LEU A 312       7.170  -4.247  -8.423  1.00 85.93           C
ATOM   4748  O   LEU A 312       7.332  -4.842  -9.487  1.00 85.93           O
ATOM   4749  HA  LEU A 312       8.915  -5.032  -7.462  1.00 85.93           H
ATOM   4750  CB  LEU A 312       7.250  -5.826  -6.407  1.00 85.93           C
ATOM   4751 1HB  LEU A 312       6.394  -5.421  -5.868  1.00 85.93           H
ATOM   4752 2HB  LEU A 312       6.861  -6.538  -7.134  1.00 85.93           H
ATOM   4753  CG  LEU A 312       8.132  -6.584  -5.413  1.00 85.93           C
ATOM   4754  HG  LEU A 312       8.517  -5.871  -4.684  1.00 85.93           H
ATOM   4755  CD1 LEU A 312       7.318  -7.624  -4.641  1.00 85.93           C
ATOM   4756 1HD1 LEU A 312       6.520  -7.126  -4.091  1.00 85.93           H
ATOM   4757 2HD1 LEU A 312       6.885  -8.340  -5.340  1.00 85.93           H
ATOM   4758 3HD1 LEU A 312       7.969  -8.149  -3.941  1.00 85.93           H
ATOM   4759  CD2 LEU A 312       9.340  -7.208  -6.116  1.00 85.93           C
ATOM   4760 1HD2 LEU A 312       8.996  -7.905  -6.880  1.00 85.93           H
ATOM   4761 2HD2 LEU A 312       9.934  -6.422  -6.582  1.00 85.93           H
ATOM   4762 3HD2 LEU A 312       9.949  -7.741  -5.386  1.00 85.93           H
ATOM   4763  HN  LEU A 312       7.417  -3.424  -5.586  1.00 85.93           H
ATOM   4764  N   ASN A 313       6.359  -3.211  -8.258  1.00 77.84           N
ATOM   4765  CA  ASN A 313       5.490  -2.763  -9.332  1.00 77.84           C
ATOM   4766  C   ASN A 313       6.332  -2.477 -10.578  1.00 77.84           C
ATOM   4767  O   ASN A 313       6.089  -3.049 -11.640  1.00 77.84           O
ATOM   4768  HA  ASN A 313       4.781  -3.576  -9.486  1.00 77.84           H
ATOM   4769  CB  ASN A 313       4.761  -1.474  -8.949  1.00 77.84           C
ATOM   4770 1HB  ASN A 313       5.446  -0.805  -8.427  1.00 77.84           H
ATOM   4771 2HB  ASN A 313       4.434  -0.955  -9.850  1.00 77.84           H
ATOM   4772  CG  ASN A 313       3.552  -1.771  -8.059  1.00 77.84           C
ATOM   4773  OD1 ASN A 313       3.007  -2.862  -8.053  1.00 77.84           O
ATOM   4774  ND2 ASN A 313       3.166  -0.742  -7.310  1.00 77.84           N
ATOM   4775 1HD2 ASN A 313       3.658   0.127  -7.362  1.00 77.84           H
ATOM   4776 2HD2 ASN A 313       2.384  -0.838  -6.694  1.00 77.84           H
ATOM   4777  HN  ASN A 313       6.291  -2.684  -7.411  1.00 77.84           H
ATOM   4778  N   PRO A 314       7.332  -1.592 -10.472  1.00 77.83           N
ATOM   4779  CA  PRO A 314       8.165  -1.253 -11.628  1.00 77.83           C
ATOM   4780  C   PRO A 314       8.752  -2.485 -12.298  1.00 77.83           C
ATOM   4781  O   PRO A 314       8.805  -2.563 -13.524  1.00 77.83           O
ATOM   4782  HA  PRO A 314       7.561  -0.772 -12.397  1.00 77.83           H
ATOM   4783  CB  PRO A 314       9.254  -0.354 -11.039  1.00 77.83           C
ATOM   4784 1HB  PRO A 314      10.131  -0.928 -10.742  1.00 77.83           H
ATOM   4785 2HB  PRO A 314       9.591   0.392 -11.759  1.00 77.83           H
ATOM   4786  CG  PRO A 314       8.569   0.291  -9.840  1.00 77.83           C
ATOM   4787 1HG  PRO A 314       9.291   0.676  -9.120  1.00 77.83           H
ATOM   4788 2HG  PRO A 314       7.948   1.137 -10.134  1.00 77.83           H
ATOM   4789  CD  PRO A 314       7.745  -0.851  -9.266  1.00 77.83           C
ATOM   4790 1HD  PRO A 314       8.331  -1.476  -8.593  1.00 77.83           H
ATOM   4791 2HD  PRO A 314       6.891  -0.486  -8.695  1.00 77.83           H
ATOM   4792  N   VAL A 315       9.182  -3.423 -11.466  1.00 80.87           N
ATOM   4793  CA  VAL A 315       9.880  -4.598 -11.960  1.00 80.87           C
ATOM   4794  C   VAL A 315       8.940  -5.403 -12.860  1.00 80.87           C
ATOM   4795  O   VAL A 315       9.346  -5.879 -13.919  1.00 80.87           O
ATOM   4796  HA  VAL A 315      10.725  -4.253 -12.555  1.00 80.87           H
ATOM   4797  CB  VAL A 315      10.427  -5.413 -10.786  1.00 80.87           C
ATOM   4798  HB  VAL A 315       9.592  -5.662 -10.132  1.00 80.87           H
ATOM   4799  CG1 VAL A 315      11.050  -6.723 -11.272  1.00 80.87           C
ATOM   4800 1HG1 VAL A 315      10.294  -7.316 -11.787  1.00 80.87           H
ATOM   4801 2HG1 VAL A 315      11.869  -6.504 -11.958  1.00 80.87           H
ATOM   4802 3HG1 VAL A 315      11.431  -7.283 -10.418  1.00 80.87           H
ATOM   4803  CG2 VAL A 315      11.433  -4.596  -9.974  1.00 80.87           C
ATOM   4804 1HG2 VAL A 315      12.265  -4.303 -10.614  1.00 80.87           H
ATOM   4805 2HG2 VAL A 315      10.945  -3.703  -9.582  1.00 80.87           H
ATOM   4806 3HG2 VAL A 315      11.807  -5.199  -9.146  1.00 80.87           H
ATOM   4807  HN  VAL A 315       9.061  -3.389 -10.474  1.00 80.87           H
ATOM   4808  N   LEU A 316       7.702  -5.530 -12.405  1.00 75.72           N
ATOM   4809  CA  LEU A 316       6.709  -6.293 -13.142  1.00 75.72           C
ATOM   4810  C   LEU A 316       6.557  -5.703 -14.546  1.00 75.72           C
ATOM   4811  O   LEU A 316       6.476  -6.440 -15.527  1.00 75.72           O
ATOM   4812  HA  LEU A 316       7.083  -7.312 -13.235  1.00 75.72           H
ATOM   4813  CB  LEU A 316       5.396  -6.361 -12.359  1.00 75.72           C
ATOM   4814 1HB  LEU A 316       5.087  -5.345 -12.117  1.00 75.72           H
ATOM   4815 2HB  LEU A 316       4.629  -6.781 -13.010  1.00 75.72           H
ATOM   4816  CG  LEU A 316       5.430  -7.176 -11.064  1.00 75.72           C
ATOM   4817  HG  LEU A 316       6.251  -6.808 -10.450  1.00 75.72           H
ATOM   4818  CD1 LEU A 316       4.142  -6.982 -10.261  1.00 75.72           C
ATOM   4819 1HD1 LEU A 316       4.028  -5.928 -10.007  1.00 75.72           H
ATOM   4820 2HD1 LEU A 316       3.289  -7.307 -10.856  1.00 75.72           H
ATOM   4821 3HD1 LEU A 316       4.193  -7.572  -9.346  1.00 75.72           H
ATOM   4822  CD2 LEU A 316       5.708  -8.653 -11.353  1.00 75.72           C
ATOM   4823 1HD2 LEU A 316       4.923  -9.051 -11.997  1.00 75.72           H
ATOM   4824 2HD2 LEU A 316       6.672  -8.750 -11.852  1.00 75.72           H
ATOM   4825 3HD2 LEU A 316       5.726  -9.209 -10.416  1.00 75.72           H
ATOM   4826  HN  LEU A 316       7.375  -5.123 -11.552  1.00 75.72           H
ATOM   4827  N   TYR A 317       6.523  -4.379 -14.596  1.00 70.77           N
ATOM   4828  CA  TYR A 317       6.320  -3.683 -15.855  1.00 70.77           C
ATOM   4829  C   TYR A 317       7.505  -3.901 -16.799  1.00 70.77           C
ATOM   4830  O   TYR A 317       7.324  -4.026 -18.009  1.00 70.77           O
ATOM   4831  HA  TYR A 317       5.418  -4.082 -16.319  1.00 70.77           H
ATOM   4832  CB  TYR A 317       6.229  -2.197 -15.506  1.00 70.77           C
ATOM   4833 1HB  TYR A 317       7.176  -1.878 -15.070  1.00 70.77           H
ATOM   4834 2HB  TYR A 317       6.093  -1.625 -16.424  1.00 70.77           H
ATOM   4835  CG  TYR A 317       5.096  -1.854 -14.536  1.00 70.77           C
ATOM   4836  CD1 TYR A 317       3.903  -2.545 -14.597  1.00 70.77           C
ATOM   4837  HD1 TYR A 317       3.768  -3.334 -15.336  1.00 70.77           H
ATOM   4838  CD2 TYR A 317       5.268  -0.854 -13.601  1.00 70.77           C
ATOM   4839  HD2 TYR A 317       6.210  -0.308 -13.553  1.00 70.77           H
ATOM   4840  CE1 TYR A 317       2.837  -2.222 -13.684  1.00 70.77           C
ATOM   4841  HE1 TYR A 317       1.890  -2.760 -13.722  1.00 70.77           H
ATOM   4842  CE2 TYR A 317       4.202  -0.531 -12.688  1.00 70.77           C
ATOM   4843  HE2 TYR A 317       4.324   0.257 -11.945  1.00 70.77           H
ATOM   4844  CZ  TYR A 317       3.039  -1.231 -12.775  1.00 70.77           C
ATOM   4845  OH  TYR A 317       2.032  -0.926 -11.913  1.00 70.77           O
ATOM   4846  HH  TYR A 317       1.378  -1.682 -11.871  1.00 70.77           H
ATOM   4847  HN  TYR A 317       6.631  -3.786 -13.798  1.00 70.77           H
ATOM   4848  N   VAL A 318       8.691  -3.940 -16.210  1.00 69.81           N
ATOM   4849  CA  VAL A 318       9.905  -4.133 -16.984  1.00 69.81           C
ATOM   4850  C   VAL A 318       9.865  -5.508 -17.652  1.00 69.81           C
ATOM   4851  O   VAL A 318       9.927  -5.610 -18.877  1.00 69.81           O
ATOM   4852  HA  VAL A 318       9.926  -3.367 -17.759  1.00 69.81           H
ATOM   4853  CB  VAL A 318      11.132  -3.937 -16.090  1.00 69.81           C
ATOM   4854  HB  VAL A 318      11.028  -4.598 -15.229  1.00 69.81           H
ATOM   4855  CG1 VAL A 318      12.415  -4.326 -16.828  1.00 69.81           C
ATOM   4856 1HG1 VAL A 318      12.361  -5.373 -17.124  1.00 69.81           H
ATOM   4857 2HG1 VAL A 318      12.526  -3.703 -17.716  1.00 69.81           H
ATOM   4858 3HG1 VAL A 318      13.271  -4.177 -16.170  1.00 69.81           H
ATOM   4859  CG2 VAL A 318      11.210  -2.500 -15.573  1.00 69.81           C
ATOM   4860 1HG2 VAL A 318      11.280  -1.813 -16.417  1.00 69.81           H
ATOM   4861 2HG2 VAL A 318      10.315  -2.273 -14.993  1.00 69.81           H
ATOM   4862 3HG2 VAL A 318      12.091  -2.388 -14.941  1.00 69.81           H
ATOM   4863  HN  VAL A 318       8.829  -3.842 -15.224  1.00 69.81           H
ATOM   4864  N   PHE A 319       9.763  -6.533 -16.819  1.00 69.89           N
ATOM   4865  CA  PHE A 319       9.972  -7.896 -17.279  1.00 69.89           C
ATOM   4866  C   PHE A 319       8.771  -8.392 -18.087  1.00 69.89           C
ATOM   4867  O   PHE A 319       8.922  -9.215 -18.988  1.00 69.89           O
ATOM   4868  HA  PHE A 319      10.858  -7.890 -17.914  1.00 69.89           H
ATOM   4869  CB  PHE A 319      10.129  -8.769 -16.032  1.00 69.89           C
ATOM   4870 1HB  PHE A 319       9.382  -8.472 -15.296  1.00 69.89           H
ATOM   4871 2HB  PHE A 319       9.918  -9.805 -16.299  1.00 69.89           H
ATOM   4872  CG  PHE A 319      11.516  -8.695 -15.391  1.00 69.89           C
ATOM   4873  CD1 PHE A 319      12.589  -9.235 -16.027  1.00 69.89           C
ATOM   4874  HD1 PHE A 319      12.462  -9.721 -16.995  1.00 69.89           H
ATOM   4875  CD2 PHE A 319      11.675  -8.088 -14.184  1.00 69.89           C
ATOM   4876  HD2 PHE A 319      10.814  -7.655 -13.674  1.00 69.89           H
ATOM   4877  CE1 PHE A 319      13.877  -9.165 -15.432  1.00 69.89           C
ATOM   4878  HE1 PHE A 319      14.737  -9.598 -15.942  1.00 69.89           H
ATOM   4879  CE2 PHE A 319      12.962  -8.019 -13.589  1.00 69.89           C
ATOM   4880  HE2 PHE A 319      13.090  -7.533 -12.621  1.00 69.89           H
ATOM   4881  CZ  PHE A 319      14.036  -8.559 -14.225  1.00 69.89           C
ATOM   4882  HZ  PHE A 319      15.024  -8.505 -13.768  1.00 69.89           H
ATOM   4883  HN  PHE A 319       9.542  -6.444 -15.848  1.00 69.89           H
ATOM   4884  N   VAL A 320       7.605  -7.869 -17.735  1.00 67.55           N
ATOM   4885  CA  VAL A 320       6.356  -8.434 -18.218  1.00 67.55           C
ATOM   4886  C   VAL A 320       5.777  -7.525 -19.305  1.00 67.55           C
ATOM   4887  O   VAL A 320       5.100  -7.996 -20.217  1.00 67.55           O
ATOM   4888  HA  VAL A 320       6.582  -9.405 -18.658  1.00 67.55           H
ATOM   4889  CB  VAL A 320       5.395  -8.654 -17.049  1.00 67.55           C
ATOM   4890  HB  VAL A 320       4.994  -7.684 -16.757  1.00 67.55           H
ATOM   4891  CG1 VAL A 320       4.220  -9.542 -17.465  1.00 67.55           C
ATOM   4892 1HG1 VAL A 320       3.675  -9.066 -18.280  1.00 67.55           H
ATOM   4893 2HG1 VAL A 320       4.596 -10.510 -17.796  1.00 67.55           H
ATOM   4894 3HG1 VAL A 320       3.552  -9.683 -16.615  1.00 67.55           H
ATOM   4895  CG2 VAL A 320       6.126  -9.243 -15.841  1.00 67.55           C
ATOM   4896 1HG2 VAL A 320       6.568 -10.201 -16.115  1.00 67.55           H
ATOM   4897 2HG2 VAL A 320       6.912  -8.558 -15.523  1.00 67.55           H
ATOM   4898 3HG2 VAL A 320       5.420  -9.390 -15.024  1.00 67.55           H
ATOM   4899  HN  VAL A 320       7.506  -7.077 -17.133  1.00 67.55           H
ATOM   4900  N   GLY A 321       6.066  -6.238 -19.171  1.00 68.00           N
ATOM   4901  CA  GLY A 321       5.569  -5.257 -20.121  1.00 68.00           C
ATOM   4902  C   GLY A 321       6.466  -5.190 -21.358  1.00 68.00           C
ATOM   4903  O   GLY A 321       7.533  -4.578 -21.323  1.00 68.00           O
ATOM   4904 1HA  GLY A 321       4.553  -5.516 -20.418  1.00 68.00           H
ATOM   4905 2HA  GLY A 321       5.523  -4.277 -19.646  1.00 68.00           H
ATOM   4906  HN  GLY A 321       6.626  -5.865 -18.431  1.00 68.00           H
ATOM   4907  N   GLU A 322       6.001  -5.828 -22.422  1.00 73.24           N
ATOM   4908  CA  GLU A 322       6.651  -5.698 -23.716  1.00 73.24           C
ATOM   4909  C   GLU A 322       6.684  -4.230 -24.148  1.00 73.24           C
ATOM   4910  O   GLU A 322       7.711  -3.739 -24.613  1.00 73.24           O
ATOM   4911  HA  GLU A 322       7.667  -6.062 -23.567  1.00 73.24           H
ATOM   4912  CB  GLU A 322       5.956  -6.564 -24.768  1.00 73.24           C
ATOM   4913 1HB  GLU A 322       4.879  -6.403 -24.723  1.00 73.24           H
ATOM   4914 2HB  GLU A 322       6.381  -6.360 -25.751  1.00 73.24           H
ATOM   4915  CG  GLU A 322       6.191  -8.051 -24.496  1.00 73.24           C
ATOM   4916 1HG  GLU A 322       7.257  -8.236 -24.363  1.00 73.24           H
ATOM   4917 2HG  GLU A 322       5.699  -8.337 -23.567  1.00 73.24           H
ATOM   4918  CD  GLU A 322       5.659  -8.909 -25.646  1.00 73.24           C
ATOM   4919  OE1 GLU A 322       6.081 -10.083 -25.720  1.00 73.24           O
ATOM   4920  OE2 GLU A 322       4.842  -8.371 -26.425  1.00 73.24           O
ATOM   4921  HN  GLU A 322       5.198  -6.423 -22.411  1.00 73.24           H
ATOM   4922  N   ARG A 323       5.547  -3.571 -23.979  1.00 74.46           N
ATOM   4923  CA  ARG A 323       5.415  -2.186 -24.399  1.00 74.46           C
ATOM   4924  C   ARG A 323       6.411  -1.305 -23.643  1.00 74.46           C
ATOM   4925  O   ARG A 323       7.056  -0.441 -24.236  1.00 74.46           O
ATOM   4926  HA  ARG A 323       5.633  -2.197 -25.467  1.00 74.46           H
ATOM   4927  CB  ARG A 323       3.997  -1.669 -24.153  1.00 74.46           C
ATOM   4928 1HB  ARG A 323       3.343  -2.500 -23.886  1.00 74.46           H
ATOM   4929 2HB  ARG A 323       3.998  -0.981 -23.307  1.00 74.46           H
ATOM   4930  CG  ARG A 323       3.448  -0.959 -25.392  1.00 74.46           C
ATOM   4931 1HG  ARG A 323       4.110  -0.138 -25.668  1.00 74.46           H
ATOM   4932 2HG  ARG A 323       3.432  -1.651 -26.234  1.00 74.46           H
ATOM   4933  CD  ARG A 323       2.039  -0.422 -25.138  1.00 74.46           C
ATOM   4934 1HD  ARG A 323       1.478  -1.126 -24.523  1.00 74.46           H
ATOM   4935 2HD  ARG A 323       2.092   0.515 -24.583  1.00 74.46           H
ATOM   4936  NE  ARG A 323       1.339  -0.208 -26.425  1.00 74.46           N
ATOM   4937  HE  ARG A 323       1.842  -0.395 -27.269  1.00 74.46           H
ATOM   4938  CZ  ARG A 323       0.074   0.222 -26.530  1.00 74.46           C
ATOM   4939  NH1 ARG A 323      -0.647   0.488 -25.432  1.00 74.46           N
ATOM   4940 1HH1 ARG A 323      -0.242   0.367 -24.526  1.00 74.46           H
ATOM   4941 2HH1 ARG A 323      -1.590   0.808 -25.519  1.00 74.46           H
ATOM   4942  NH2 ARG A 323      -0.459   0.381 -27.749  1.00 74.46           N
ATOM   4943 1HH2 ARG A 323      -1.402   0.700 -27.845  1.00 74.46           H
ATOM   4944 2HH2 ARG A 323       0.086   0.180 -28.563  1.00 74.46           H
ATOM   4945  HN  ARG A 323       4.727  -3.967 -23.564  1.00 74.46           H
ATOM   4946  N   PHE A 324       6.506  -1.554 -22.345  1.00 76.16           N
ATOM   4947  CA  PHE A 324       7.360  -0.748 -21.489  1.00 76.16           C
ATOM   4948  C   PHE A 324       8.833  -0.921 -21.867  1.00 76.16           C
ATOM   4949  O   PHE A 324       9.579   0.055 -21.931  1.00 76.16           O
ATOM   4950  HA  PHE A 324       7.070   0.293 -21.630  1.00 76.16           H
ATOM   4951  CB  PHE A 324       7.152  -1.243 -20.057  1.00 76.16           C
ATOM   4952 1HB  PHE A 324       6.083  -1.294 -19.852  1.00 76.16           H
ATOM   4953 2HB  PHE A 324       7.541  -2.258 -19.973  1.00 76.16           H
ATOM   4954  CG  PHE A 324       7.819  -0.368 -18.993  1.00 76.16           C
ATOM   4955  CD1 PHE A 324       9.080  -0.654 -18.570  1.00 76.16           C
ATOM   4956  HD1 PHE A 324       9.615  -1.507 -18.989  1.00 76.16           H
ATOM   4957  CD2 PHE A 324       7.151   0.695 -18.471  1.00 76.16           C
ATOM   4958  HD2 PHE A 324       6.141   0.924 -18.810  1.00 76.16           H
ATOM   4959  CE1 PHE A 324       9.698   0.158 -17.583  1.00 76.16           C
ATOM   4960  HE1 PHE A 324      10.709  -0.072 -17.244  1.00 76.16           H
ATOM   4961  CE2 PHE A 324       7.770   1.507 -17.484  1.00 76.16           C
ATOM   4962  HE2 PHE A 324       7.235   2.359 -17.065  1.00 76.16           H
ATOM   4963  CZ  PHE A 324       9.031   1.221 -17.061  1.00 76.16           C
ATOM   4964  HZ  PHE A 324       9.506   1.844 -16.303  1.00 76.16           H
ATOM   4965  HN  PHE A 324       6.012  -2.288 -21.879  1.00 76.16           H
ATOM   4966  N   ARG A 325       9.207  -2.169 -22.107  1.00 79.47           N
ATOM   4967  CA  ARG A 325      10.566  -2.477 -22.518  1.00 79.47           C
ATOM   4968  C   ARG A 325      10.924  -1.704 -23.789  1.00 79.47           C
ATOM   4969  O   ARG A 325      12.011  -1.137 -23.890  1.00 79.47           O
ATOM   4970  HA  ARG A 325      11.189  -2.163 -21.680  1.00 79.47           H
ATOM   4971  CB  ARG A 325      10.738  -3.975 -22.776  1.00 79.47           C
ATOM   4972 1HB  ARG A 325       9.797  -4.397 -23.131  1.00 79.47           H
ATOM   4973 2HB  ARG A 325      11.474  -4.130 -23.564  1.00 79.47           H
ATOM   4974  CG  ARG A 325      11.182  -4.702 -21.505  1.00 79.47           C
ATOM   4975 1HG  ARG A 325      12.118  -4.276 -21.146  1.00 79.47           H
ATOM   4976 2HG  ARG A 325      10.441  -4.553 -20.719  1.00 79.47           H
ATOM   4977  CD  ARG A 325      11.363  -6.199 -21.765  1.00 79.47           C
ATOM   4978 1HD  ARG A 325      11.837  -6.354 -22.734  1.00 79.47           H
ATOM   4979 2HD  ARG A 325      12.026  -6.629 -21.014  1.00 79.47           H
ATOM   4980  NE  ARG A 325      10.050  -6.882 -21.730  1.00 79.47           N
ATOM   4981  HE  ARG A 325       9.235  -6.322 -21.582  1.00 79.47           H
ATOM   4982  CZ  ARG A 325       9.886  -8.203 -21.883  1.00 79.47           C
ATOM   4983  NH1 ARG A 325      10.944  -9.001 -22.084  1.00 79.47           N
ATOM   4984 1HH1 ARG A 325      11.864  -8.612 -22.120  1.00 79.47           H
ATOM   4985 2HH1 ARG A 325      10.813  -9.986 -22.198  1.00 79.47           H
ATOM   4986  NH2 ARG A 325       8.648  -8.714 -21.834  1.00 79.47           N
ATOM   4987 1HH2 ARG A 325       8.509  -9.697 -21.946  1.00 79.47           H
ATOM   4988 2HH2 ARG A 325       7.864  -8.111 -21.684  1.00 79.47           H
ATOM   4989  HN  ARG A 325       8.601  -2.960 -22.025  1.00 79.47           H
ATOM   4990  N   ARG A 326       9.989  -1.705 -24.728  1.00 79.93           N
ATOM   4991  CA  ARG A 326      10.176  -0.978 -25.972  1.00 79.93           C
ATOM   4992  C   ARG A 326      10.340   0.517 -25.693  1.00 79.93           C
ATOM   4993  O   ARG A 326      11.233   1.160 -26.243  1.00 79.93           O
ATOM   4994  HA  ARG A 326      11.083  -1.399 -26.407  1.00 79.93           H
ATOM   4995  CB  ARG A 326       8.989  -1.187 -26.915  1.00 79.93           C
ATOM   4996 1HB  ARG A 326       8.057  -1.071 -26.364  1.00 79.93           H
ATOM   4997 2HB  ARG A 326       8.998  -0.422 -27.692  1.00 79.93           H
ATOM   4998  CG  ARG A 326       9.038  -2.574 -27.559  1.00 79.93           C
ATOM   4999 1HG  ARG A 326       9.960  -2.682 -28.130  1.00 79.93           H
ATOM   5000 2HG  ARG A 326       9.053  -3.339 -26.782  1.00 79.93           H
ATOM   5001  CD  ARG A 326       7.834  -2.795 -28.477  1.00 79.93           C
ATOM   5002 1HD  ARG A 326       6.915  -2.529 -27.955  1.00 79.93           H
ATOM   5003 2HD  ARG A 326       7.906  -2.144 -29.348  1.00 79.93           H
ATOM   5004  NE  ARG A 326       7.779  -4.210 -28.907  1.00 79.93           N
ATOM   5005  HE  ARG A 326       7.920  -4.917 -28.214  1.00 79.93           H
ATOM   5006  CZ  ARG A 326       7.552  -4.604 -30.168  1.00 79.93           C
ATOM   5007  NH1 ARG A 326       7.356  -3.700 -31.138  1.00 79.93           N
ATOM   5008 1HH1 ARG A 326       7.379  -2.724 -30.923  1.00 79.93           H
ATOM   5009 2HH1 ARG A 326       7.187  -4.002 -32.076  1.00 79.93           H
ATOM   5010  NH2 ARG A 326       7.523  -5.915 -30.444  1.00 79.93           N
ATOM   5011 1HH2 ARG A 326       7.355  -6.225 -31.380  1.00 79.93           H
ATOM   5012 2HH2 ARG A 326       7.670  -6.583 -29.715  1.00 79.93           H
ATOM   5013  HN  ARG A 326       9.118  -2.191 -24.649  1.00 79.93           H
ATOM   5014  N   ASP A 327       9.465   1.027 -24.840  1.00 80.63           N
ATOM   5015  CA  ASP A 327       9.471   2.444 -24.518  1.00 80.63           C
ATOM   5016  C   ASP A 327      10.775   2.793 -23.798  1.00 80.63           C
ATOM   5017  O   ASP A 327      11.375   3.833 -24.063  1.00 80.63           O
ATOM   5018  HA  ASP A 327       9.374   2.955 -25.476  1.00 80.63           H
ATOM   5019  CB  ASP A 327       8.308   2.804 -23.592  1.00 80.63           C
ATOM   5020 1HB  ASP A 327       8.368   2.211 -22.679  1.00 80.63           H
ATOM   5021 2HB  ASP A 327       8.384   3.851 -23.297  1.00 80.63           H
ATOM   5022  CG  ASP A 327       6.963   2.558 -24.279  1.00 80.63           C
ATOM   5023  OD1 ASP A 327       6.928   2.689 -25.521  1.00 80.63           O
ATOM   5024  OD2 ASP A 327       6.001   2.244 -23.546  1.00 80.63           O
ATOM   5025  HN  ASP A 327       8.762   0.491 -24.373  1.00 80.63           H
ATOM   5026  N   LEU A 328      11.175   1.904 -22.901  1.00 81.93           N
ATOM   5027  CA  LEU A 328      12.365   2.132 -22.100  1.00 81.93           C
ATOM   5028  C   LEU A 328      13.570   2.316 -23.024  1.00 81.93           C
ATOM   5029  O   LEU A 328      14.278   3.318 -22.935  1.00 81.93           O
ATOM   5030  HA  LEU A 328      12.212   3.057 -21.544  1.00 81.93           H
ATOM   5031  CB  LEU A 328      12.543   1.012 -21.073  1.00 81.93           C
ATOM   5032 1HB  LEU A 328      11.691   1.030 -20.393  1.00 81.93           H
ATOM   5033 2HB  LEU A 328      12.511   0.057 -21.598  1.00 81.93           H
ATOM   5034  CG  LEU A 328      13.826   1.062 -20.241  1.00 81.93           C
ATOM   5035  HG  LEU A 328      14.675   1.099 -20.923  1.00 81.93           H
ATOM   5036  CD1 LEU A 328      13.876   2.331 -19.388  1.00 81.93           C
ATOM   5037 1HD1 LEU A 328      13.846   3.207 -20.036  1.00 81.93           H
ATOM   5038 2HD1 LEU A 328      13.020   2.349 -18.713  1.00 81.93           H
ATOM   5039 3HD1 LEU A 328      14.798   2.342 -18.806  1.00 81.93           H
ATOM   5040  CD2 LEU A 328      13.981  -0.203 -19.395  1.00 81.93           C
ATOM   5041 1HD2 LEU A 328      13.130  -0.296 -18.721  1.00 81.93           H
ATOM   5042 2HD2 LEU A 328      14.023  -1.074 -20.049  1.00 81.93           H
ATOM   5043 3HD2 LEU A 328      14.901  -0.141 -18.814  1.00 81.93           H
ATOM   5044  HN  LEU A 328      10.701   1.042 -22.718  1.00 81.93           H
ATOM   5045  N   VAL A 329      13.765   1.334 -23.892  1.00 82.06           N
ATOM   5046  CA  VAL A 329      14.920   1.332 -24.773  1.00 82.06           C
ATOM   5047  C   VAL A 329      14.854   2.551 -25.696  1.00 82.06           C
ATOM   5048  O   VAL A 329      15.885   3.099 -26.082  1.00 82.06           O
ATOM   5049  HA  VAL A 329      15.810   1.413 -24.149  1.00 82.06           H
ATOM   5050  CB  VAL A 329      14.994   0.008 -25.536  1.00 82.06           C
ATOM   5051  HB  VAL A 329      14.117  -0.058 -26.180  1.00 82.06           H
ATOM   5052  CG1 VAL A 329      16.236  -0.042 -26.428  1.00 82.06           C
ATOM   5053 1HG1 VAL A 329      16.199   0.775 -27.149  1.00 82.06           H
ATOM   5054 2HG1 VAL A 329      17.130   0.057 -25.812  1.00 82.06           H
ATOM   5055 3HG1 VAL A 329      16.265  -0.993 -26.959  1.00 82.06           H
ATOM   5056  CG2 VAL A 329      14.962  -1.181 -24.574  1.00 82.06           C
ATOM   5057 1HG2 VAL A 329      15.811  -1.122 -23.894  1.00 82.06           H
ATOM   5058 2HG2 VAL A 329      14.035  -1.160 -24.001  1.00 82.06           H
ATOM   5059 3HG2 VAL A 329      15.016  -2.110 -25.143  1.00 82.06           H
ATOM   5060  HN  VAL A 329      13.152   0.551 -23.998  1.00 82.06           H
ATOM   5061  N   LYS A 330      13.630   2.940 -26.023  1.00 81.61           N
[truncated: 117,320 more chars]
