# Supplementary material for: Noncanonical roles of chemokine regions in CCR9 activation revealed by structural modeling and mutational mapping
Source: Nat Commun. 2025 Aug 18;16:7695. doi: 10.1038/s41467-025-62321-9 (PMC12361432; doi:10.1038/s41467-025-62321-9)
Supplement: Supplementary file 4 — Supplementary Data 2 [file 41467_2025_62321_MOESM4_ESM.zip › CCR9_CCL25_rnk22.pdb]

SSBOND   1 CYS A   38    CYS A  289 
SSBOND   2 CYS A  119    CYS A  198 
SSBOND   3 CYS B    7    CYS B   35 
SSBOND   4 CYS B    8    CYS B   52 
ATOM      1  N   GLU A  20       0.304  -4.525  61.325  1.00 42.19           N
ATOM      2  CA  GLU A  20      -0.238  -4.375  59.986  1.00 42.19           C
ATOM      3  C   GLU A  20       0.870  -4.537  58.943  1.00 42.19           C
ATOM      4  O   GLU A  20       0.593  -4.805  57.775  1.00 42.19           O
ATOM      5  HA  GLU A  20      -0.969  -5.176  59.878  1.00 42.19           H
ATOM      6  CB  GLU A  20      -0.946  -3.027  59.829  1.00 42.19           C
ATOM      7 1HB  GLU A  20      -0.453  -2.279  60.450  1.00 42.19           H
ATOM      8 2HB  GLU A  20      -0.986  -2.754  58.775  1.00 42.19           H
ATOM      9  CG  GLU A  20      -2.397  -3.110  60.308  1.00 42.19           C
ATOM     10 1HG  GLU A  20      -2.826  -4.067  60.012  1.00 42.19           H
ATOM     11 2HG  GLU A  20      -2.427  -3.071  61.397  1.00 42.19           H
ATOM     12  CD  GLU A  20      -3.232  -1.968  59.727  1.00 42.19           C
ATOM     13  OE1 GLU A  20      -4.466  -2.009  59.926  1.00 42.19           O
ATOM     14  OE2 GLU A  20      -2.619  -1.080  59.096  1.00 42.19           O
ATOM     15  HN  GLU A  20       1.292  -4.673  61.367  1.00 42.19           H
ATOM     16  N   SER A  21       2.101  -4.367  59.403  1.00 46.52           N
ATOM     17  CA  SER A  21       3.249  -4.450  58.516  1.00 46.52           C
ATOM     18  C   SER A  21       3.435  -5.890  58.034  1.00 46.52           C
ATOM     19  O   SER A  21       3.799  -6.121  56.882  1.00 46.52           O
ATOM     20  HA  SER A  21       3.014  -3.794  57.679  1.00 46.52           H
ATOM     21  CB  SER A  21       4.519  -3.955  59.212  1.00 46.52           C
ATOM     22 1HB  SER A  21       5.264  -3.694  58.461  1.00 46.52           H
ATOM     23 2HB  SER A  21       4.296  -3.046  59.769  1.00 46.52           H
ATOM     24  OG  SER A  21       5.059  -4.933  60.096  1.00 46.52           O
ATOM     25  HG  SER A  21       5.897  -4.588  60.518  1.00 46.52           H
ATOM     26  HN  SER A  21       2.319  -4.177  60.360  1.00 46.52           H
ATOM     27  N   THR A  22       3.176  -6.822  58.940  1.00 48.77           N
ATOM     28  CA  THR A  22       3.466  -8.222  58.678  1.00 48.77           C
ATOM     29  C   THR A  22       2.517  -8.772  57.612  1.00 48.77           C
ATOM     30  O   THR A  22       2.960  -9.276  56.581  1.00 48.77           O
ATOM     31  HA  THR A  22       4.476  -8.294  58.275  1.00 48.77           H
ATOM     32  CB  THR A  22       3.391  -8.977  60.007  1.00 48.77           C
ATOM     33  HB  THR A  22       2.455  -9.530  60.088  1.00 48.77           H
ATOM     34  OG1 THR A  22       3.596  -7.967  60.992  1.00 48.77           O
ATOM     35  HG1 THR A  22       3.372  -8.324  61.899  1.00 48.77           H
ATOM     36  CG2 THR A  22       4.569  -9.933  60.204  1.00 48.77           C
ATOM     37 1HG2 THR A  22       5.501  -9.369  60.190  1.00 48.77           H
ATOM     38 2HG2 THR A  22       4.577 -10.669  59.400  1.00 48.77           H
ATOM     39 3HG2 THR A  22       4.466 -10.443  61.162  1.00 48.77           H
ATOM     40  HN  THR A  22       2.776  -6.634  59.837  1.00 48.77           H
ATOM     41  N   SER A  23       1.228  -8.658  57.897  1.00 50.16           N
ATOM     42  CA  SER A  23       0.213  -9.169  56.991  1.00 50.16           C
ATOM     43  C   SER A  23       0.290  -8.435  55.651  1.00 50.16           C
ATOM     44  O   SER A  23       0.136  -9.045  54.595  1.00 50.16           O
ATOM     45  HA  SER A  23       0.447 -10.226  56.862  1.00 50.16           H
ATOM     46  CB  SER A  23      -1.186  -9.028  57.595  1.00 50.16           C
ATOM     47 1HB  SER A  23      -1.928  -9.368  56.873  1.00 50.16           H
ATOM     48 2HB  SER A  23      -1.271  -9.674  58.468  1.00 50.16           H
ATOM     49  OG  SER A  23      -1.472  -7.683  57.971  1.00 50.16           O
ATOM     50  HG  SER A  23      -2.393  -7.624  58.354  1.00 50.16           H
ATOM     51  HN  SER A  23       0.874  -8.226  58.727  1.00 50.16           H
ATOM     52  N   SER A  24       0.527  -7.134  55.738  1.00 53.70           N
ATOM     53  CA  SER A  24       0.612  -6.307  54.547  1.00 53.70           C
ATOM     54  C   SER A  24       1.854  -6.682  53.737  1.00 53.70           C
ATOM     55  O   SER A  24       1.898  -6.469  52.526  1.00 53.70           O
ATOM     56  HA  SER A  24      -0.294  -6.524  53.980  1.00 53.70           H
ATOM     57  CB  SER A  24       0.642  -4.821  54.908  1.00 53.70           C
ATOM     58 1HB  SER A  24       0.555  -4.225  54.000  1.00 53.70           H
ATOM     59 2HB  SER A  24      -0.221  -4.581  55.530  1.00 53.70           H
ATOM     60  OG  SER A  24       1.837  -4.463  55.598  1.00 53.70           O
ATOM     61  HG  SER A  24       1.619  -4.162  56.526  1.00 53.70           H
ATOM     62  HN  SER A  24       0.661  -6.647  56.601  1.00 53.70           H
ATOM     63  N   MET A  25       2.834  -7.233  54.437  1.00 55.02           N
ATOM     64  CA  MET A  25       4.032  -7.732  53.784  1.00 55.02           C
ATOM     65  C   MET A  25       3.776  -9.094  53.136  1.00 55.02           C
ATOM     66  O   MET A  25       4.215  -9.345  52.015  1.00 55.02           O
ATOM     67  HA  MET A  25       4.276  -6.997  53.017  1.00 55.02           H
ATOM     68  CB  MET A  25       5.159  -7.859  54.811  1.00 55.02           C
ATOM     69 1HB  MET A  25       5.144  -7.000  55.481  1.00 55.02           H
ATOM     70 2HB  MET A  25       4.998  -8.745  55.426  1.00 55.02           H
ATOM     71  CG  MET A  25       6.522  -7.951  54.122  1.00 55.02           C
ATOM     72 1HG  MET A  25       7.286  -8.236  54.845  1.00 55.02           H
ATOM     73 2HG  MET A  25       6.500  -8.727  53.357  1.00 55.02           H
ATOM     74  SD  MET A  25       6.939  -6.380  53.383  1.00 55.02           S
ATOM     75  CE  MET A  25       8.126  -5.783  54.575  1.00 55.02           C
ATOM     76 1HE  MET A  25       7.650  -5.700  55.552  1.00 55.02           H
ATOM     77 2HE  MET A  25       8.962  -6.480  54.636  1.00 55.02           H
ATOM     78 3HE  MET A  25       8.491  -4.804  54.265  1.00 55.02           H
ATOM     79  HN  MET A  25       2.819  -7.340  55.431  1.00 55.02           H
ATOM     80  N   GLU A  26       3.067  -9.939  53.870  1.00 55.23           N
ATOM     81  CA  GLU A  26       2.740 -11.266  53.378  1.00 55.23           C
ATOM     82  C   GLU A  26       1.868 -11.168  52.124  1.00 55.23           C
ATOM     83  O   GLU A  26       2.147 -11.816  51.117  1.00 55.23           O
ATOM     84  HA  GLU A  26       3.696 -11.726  53.128  1.00 55.23           H
ATOM     85  CB  GLU A  26       2.051 -12.099  54.461  1.00 55.23           C
ATOM     86 1HB  GLU A  26       1.338 -11.478  55.003  1.00 55.23           H
ATOM     87 2HB  GLU A  26       1.598 -12.983  54.012  1.00 55.23           H
ATOM     88  CG  GLU A  26       3.063 -12.608  55.489  1.00 55.23           C
ATOM     89 1HG  GLU A  26       3.856 -13.159  54.982  1.00 55.23           H
ATOM     90 2HG  GLU A  26       3.534 -11.762  55.991  1.00 55.23           H
ATOM     91  CD  GLU A  26       2.388 -13.511  56.523  1.00 55.23           C
ATOM     92  OE1 GLU A  26       3.119 -14.323  57.130  1.00 55.23           O
ATOM     93  OE2 GLU A  26       1.157 -13.369  56.682  1.00 55.23           O
ATOM     94  HN  GLU A  26       2.719  -9.730  54.784  1.00 55.23           H
ATOM     95  N   ASP A  27       0.830 -10.350  52.227  1.00 55.77           N
ATOM     96  CA  ASP A  27      -0.066 -10.134  51.104  1.00 55.77           C
ATOM     97  C   ASP A  27       0.745  -9.672  49.892  1.00 55.77           C
ATOM     98  O   ASP A  27       0.388  -9.969  48.752  1.00 55.77           O
ATOM     99  HA  ASP A  27      -0.554 -11.094  50.938  1.00 55.77           H
ATOM    100  CB  ASP A  27      -1.098  -9.050  51.424  1.00 55.77           C
ATOM    101 1HB  ASP A  27      -0.620  -8.240  51.975  1.00 55.77           H
ATOM    102 2HB  ASP A  27      -1.480  -8.623  50.497  1.00 55.77           H
ATOM    103  CG  ASP A  27      -2.256  -9.621  52.245  1.00 55.77           C
ATOM    104  OD1 ASP A  27      -2.358 -10.866  52.292  1.00 55.77           O
ATOM    105  OD2 ASP A  27      -3.012  -8.799  52.807  1.00 55.77           O
ATOM    106  HN  ASP A  27       0.599  -9.842  53.057  1.00 55.77           H
ATOM    107  N   TYR A  28       1.821  -8.954  50.178  1.00 58.13           N
ATOM    108  CA  TYR A  28       2.651  -8.397  49.124  1.00 58.13           C
ATOM    109  C   TYR A  28       3.531  -9.477  48.491  1.00 58.13           C
ATOM    110  O   TYR A  28       3.844  -9.410  47.304  1.00 58.13           O
ATOM    111  HA  TYR A  28       1.993  -7.982  48.361  1.00 58.13           H
ATOM    112  CB  TYR A  28       3.547  -7.356  49.798  1.00 58.13           C
ATOM    113 1HB  TYR A  28       2.970  -6.835  50.562  1.00 58.13           H
ATOM    114 2HB  TYR A  28       4.362  -7.869  50.309  1.00 58.13           H
ATOM    115  CG  TYR A  28       4.138  -6.325  48.834  1.00 58.13           C
ATOM    116  CD1 TYR A  28       5.322  -6.594  48.178  1.00 58.13           C
ATOM    117  HD1 TYR A  28       5.836  -7.540  48.347  1.00 58.13           H
ATOM    118  CD2 TYR A  28       3.487  -5.127  48.621  1.00 58.13           C
ATOM    119  HD2 TYR A  28       2.552  -4.915  49.139  1.00 58.13           H
ATOM    120  CE1 TYR A  28       5.878  -5.624  47.271  1.00 58.13           C
ATOM    121  HE1 TYR A  28       6.813  -5.823  46.746  1.00 58.13           H
ATOM    122  CE2 TYR A  28       4.043  -4.157  47.713  1.00 58.13           C
ATOM    123  HE2 TYR A  28       3.539  -3.207  47.536  1.00 58.13           H
ATOM    124  CZ  TYR A  28       5.211  -4.453  47.083  1.00 58.13           C
ATOM    125  OH  TYR A  28       5.736  -3.537  46.226  1.00 58.13           O
ATOM    126  HH  TYR A  28       6.728  -3.651  46.170  1.00 58.13           H
ATOM    127  HN  TYR A  28       2.126  -8.751  51.108  1.00 58.13           H
ATOM    128  N   VAL A  29       3.906 -10.446  49.313  1.00 56.10           N
ATOM    129  CA  VAL A  29       4.708 -11.561  48.839  1.00 56.10           C
ATOM    130  C   VAL A  29       3.801 -12.579  48.147  1.00 56.10           C
ATOM    131  O   VAL A  29       4.173 -13.156  47.126  1.00 56.10           O
ATOM    132  HA  VAL A  29       5.417 -11.169  48.109  1.00 56.10           H
ATOM    133  CB  VAL A  29       5.506 -12.162  49.998  1.00 56.10           C
ATOM    134  HB  VAL A  29       4.796 -12.534  50.736  1.00 56.10           H
ATOM    135  CG1 VAL A  29       6.355 -13.344  49.525  1.00 56.10           C
ATOM    136 1HG1 VAL A  29       5.705 -14.115  49.111  1.00 56.10           H
ATOM    137 2HG1 VAL A  29       7.052 -13.006  48.758  1.00 56.10           H
ATOM    138 3HG1 VAL A  29       6.911 -13.752  50.369  1.00 56.10           H
ATOM    139  CG2 VAL A  29       6.374 -11.099  50.675  1.00 56.10           C
ATOM    140 1HG2 VAL A  29       7.073 -10.684  49.948  1.00 56.10           H
ATOM    141 2HG2 VAL A  29       5.739 -10.304  51.063  1.00 56.10           H
ATOM    142 3HG2 VAL A  29       6.931 -11.553  51.495  1.00 56.10           H
ATOM    143  HN  VAL A  29       3.671 -10.478  50.284  1.00 56.10           H
ATOM    144  N   ASN A  30       2.626 -12.770  48.730  1.00 55.70           N
ATOM    145  CA  ASN A  30       1.746 -13.846  48.306  1.00 55.70           C
ATOM    146  C   ASN A  30       0.978 -13.410  47.057  1.00 55.70           C
ATOM    147  O   ASN A  30       0.388 -14.238  46.366  1.00 55.70           O
ATOM    148  HA  ASN A  30       2.403 -14.695  48.116  1.00 55.70           H
ATOM    149  CB  ASN A  30       0.726 -14.184  49.395  1.00 55.70           C
ATOM    150 1HB  ASN A  30       0.404 -13.269  49.893  1.00 55.70           H
ATOM    151 2HB  ASN A  30      -0.161 -14.628  48.942  1.00 55.70           H
ATOM    152  CG  ASN A  30       1.319 -15.149  50.423  1.00 55.70           C
ATOM    153  OD1 ASN A  30       2.368 -15.740  50.224  1.00 55.70           O
ATOM    154  ND2 ASN A  30       0.591 -15.277  51.528  1.00 55.70           N
ATOM    155 1HD2 ASN A  30      -0.261 -14.763  51.628  1.00 55.70           H
ATOM    156 2HD2 ASN A  30       0.896 -15.886  52.260  1.00 55.70           H
ATOM    157  HN  ASN A  30       2.274 -12.206  49.477  1.00 55.70           H
ATOM    158  N   PHE A  31       1.010 -12.109  46.806  1.00 57.78           N
ATOM    159  CA  PHE A  31       0.389 -11.562  45.612  1.00 57.78           C
ATOM    160  C   PHE A  31       0.977 -12.195  44.349  1.00 57.78           C
ATOM    161  O   PHE A  31       2.151 -11.997  44.039  1.00 57.78           O
ATOM    162  HA  PHE A  31      -0.675 -11.789  45.668  1.00 57.78           H
ATOM    163  CB  PHE A  31       0.686 -10.061  45.601  1.00 57.78           C
ATOM    164 1HB  PHE A  31       0.622  -9.681  46.620  1.00 57.78           H
ATOM    165 2HB  PHE A  31       1.712  -9.906  45.267  1.00 57.78           H
ATOM    166  CG  PHE A  31      -0.254  -9.247  44.708  1.00 57.78           C
ATOM    167  CD1 PHE A  31       0.122  -8.924  43.442  1.00 57.78           C
ATOM    168  HD1 PHE A  31       1.093  -9.244  43.063  1.00 57.78           H
ATOM    169  CD2 PHE A  31      -1.465  -8.848  45.181  1.00 57.78           C
ATOM    170  HD2 PHE A  31      -1.766  -9.108  46.196  1.00 57.78           H
ATOM    171  CE1 PHE A  31      -0.750  -8.169  42.614  1.00 57.78           C
ATOM    172  HE1 PHE A  31      -0.449  -7.909  41.599  1.00 57.78           H
ATOM    173  CE2 PHE A  31      -2.337  -8.093  44.353  1.00 57.78           C
ATOM    174  HE2 PHE A  31      -3.307  -7.773  44.733  1.00 57.78           H
ATOM    175  CZ  PHE A  31      -1.961  -7.769  43.087  1.00 57.78           C
ATOM    176  HZ  PHE A  31      -2.630  -7.190  42.451  1.00 57.78           H
ATOM    177  HN  PHE A  31       1.450 -11.435  47.400  1.00 57.78           H
ATOM    178  N   ASN A  32       0.134 -12.944  43.653  1.00 57.71           N
ATOM    179  CA  ASN A  32       0.565 -13.638  42.452  1.00 57.71           C
ATOM    180  C   ASN A  32       0.710 -12.631  41.310  1.00 57.71           C
ATOM    181  O   ASN A  32      -0.235 -12.401  40.557  1.00 57.71           O
ATOM    182  HA  ASN A  32       1.513 -14.107  42.717  1.00 57.71           H
ATOM    183  CB  ASN A  32      -0.460 -14.692  42.027  1.00 57.71           C
ATOM    184 1HB  ASN A  32      -1.059 -14.989  42.887  1.00 57.71           H
ATOM    185 2HB  ASN A  32      -1.144 -14.263  41.294  1.00 57.71           H
ATOM    186  CG  ASN A  32       0.231 -15.919  41.430  1.00 57.71           C
ATOM    187  OD1 ASN A  32       1.441 -15.973  41.284  1.00 57.71           O
ATOM    188  ND2 ASN A  32      -0.603 -16.899  41.093  1.00 57.71           N
ATOM    189 1HD2 ASN A  32      -1.586 -16.791  41.239  1.00 57.71           H
ATOM    190 2HD2 ASN A  32      -0.247 -17.744  40.695  1.00 57.71           H
ATOM    191  HN  ASN A  32      -0.826 -13.079  43.898  1.00 57.71           H
ATOM    192  N   PHE A  33       1.901 -12.057  41.217  1.00 62.24           N
ATOM    193  CA  PHE A  33       2.196 -11.115  40.151  1.00 62.24           C
ATOM    194  C   PHE A  33       2.375 -11.837  38.814  1.00 62.24           C
ATOM    195  O   PHE A  33       3.478 -11.878  38.270  1.00 62.24           O
ATOM    196  HA  PHE A  33       1.351 -10.430  40.082  1.00 62.24           H
ATOM    197  CB  PHE A  33       3.507 -10.418  40.521  1.00 62.24           C
ATOM    198 1HB  PHE A  33       4.283 -11.172  40.653  1.00 62.24           H
ATOM    199 2HB  PHE A  33       3.817  -9.784  39.690  1.00 62.24           H
ATOM    200  CG  PHE A  33       3.423  -9.566  41.789  1.00 62.24           C
ATOM    201  CD1 PHE A  33       3.087  -8.251  41.703  1.00 62.24           C
ATOM    202  HD1 PHE A  33       2.877  -7.804  40.732  1.00 62.24           H
ATOM    203  CD2 PHE A  33       3.685 -10.123  43.001  1.00 62.24           C
ATOM    204  HD2 PHE A  33       3.955 -11.177  43.070  1.00 62.24           H
ATOM    205  CE1 PHE A  33       3.009  -7.460  42.880  1.00 62.24           C
ATOM    206  HE1 PHE A  33       2.739  -6.406  42.812  1.00 62.24           H
ATOM    207  CE2 PHE A  33       3.607  -9.332  44.178  1.00 62.24           C
ATOM    208  HE2 PHE A  33       3.817  -9.779  45.150  1.00 62.24           H
ATOM    209  CZ  PHE A  33       3.271  -8.018  44.093  1.00 62.24           C
ATOM    210  HZ  PHE A  33       3.211  -7.411  44.996  1.00 62.24           H
ATOM    211  HN  PHE A  33       2.654 -12.227  41.852  1.00 62.24           H
ATOM    212  N   THR A  34       1.275 -12.388  38.324  1.00 66.94           N
ATOM    213  CA  THR A  34       1.158 -12.693  36.908  1.00 66.94           C
ATOM    214  C   THR A  34       1.528 -11.469  36.067  1.00 66.94           C
ATOM    215  O   THR A  34       0.873 -10.432  36.153  1.00 66.94           O
ATOM    216  HA  THR A  34       1.874 -13.477  36.664  1.00 66.94           H
ATOM    217  CB  THR A  34      -0.262 -13.200  36.650  1.00 66.94           C
ATOM    218  HB  THR A  34      -0.962 -12.370  36.558  1.00 66.94           H
ATOM    219  OG1 THR A  34      -0.512 -14.098  37.728  1.00 66.94           O
ATOM    220  HG1 THR A  34      -1.492 -14.277  37.804  1.00 66.94           H
ATOM    221  CG2 THR A  34      -0.351 -14.082  35.402  1.00 66.94           C
ATOM    222 1HG2 THR A  34       0.298 -14.949  35.523  1.00 66.94           H
ATOM    223 2HG2 THR A  34      -0.036 -13.510  34.530  1.00 66.94           H
ATOM    224 3HG2 THR A  34      -1.380 -14.415  35.266  1.00 66.94           H
ATOM    225  HN  THR A  34       0.475 -12.626  38.875  1.00 66.94           H
ATOM    226  N   ASP A  35       2.576 -11.632  35.274  1.00 78.72           N
ATOM    227  CA  ASP A  35       3.230 -10.491  34.654  1.00 78.72           C
ATOM    228  C   ASP A  35       2.399 -10.021  33.458  1.00 78.72           C
ATOM    229  O   ASP A  35       2.710 -10.349  32.314  1.00 78.72           O
ATOM    230  HA  ASP A  35       3.295  -9.738  35.439  1.00 78.72           H
ATOM    231  CB  ASP A  35       4.623 -10.865  34.144  1.00 78.72           C
ATOM    232 1HB  ASP A  35       4.991 -11.736  34.686  1.00 78.72           H
ATOM    233 2HB  ASP A  35       4.566 -11.145  33.092  1.00 78.72           H
ATOM    234  CG  ASP A  35       5.600  -9.700  34.315  1.00 78.72           C
ATOM    235  OD1 ASP A  35       5.133  -8.628  34.756  1.00 78.72           O
ATOM    236  OD2 ASP A  35       6.792  -9.908  34.002  1.00 78.72           O
ATOM    237  HN  ASP A  35       2.978 -12.520  35.053  1.00 78.72           H
ATOM    238  N   PHE A  36       1.359  -9.259  33.764  1.00 88.15           N
ATOM    239  CA  PHE A  36       0.485  -8.734  32.729  1.00 88.15           C
ATOM    240  C   PHE A  36       1.101  -7.501  32.066  1.00 88.15           C
ATOM    241  O   PHE A  36       0.606  -7.030  31.042  1.00 88.15           O
ATOM    242  HA  PHE A  36       0.358  -9.520  31.984  1.00 88.15           H
ATOM    243  CB  PHE A  36      -0.825  -8.333  33.410  1.00 88.15           C
ATOM    244 1HB  PHE A  36      -0.600  -7.663  34.240  1.00 88.15           H
ATOM    245 2HB  PHE A  36      -1.433  -7.770  32.702  1.00 88.15           H
ATOM    246  CG  PHE A  36      -1.642  -9.515  33.934  1.00 88.15           C
ATOM    247  CD1 PHE A  36      -1.818 -10.618  33.157  1.00 88.15           C
ATOM    248  HD1 PHE A  36      -1.376 -10.659  32.161  1.00 88.15           H
ATOM    249  CD2 PHE A  36      -2.193  -9.464  35.176  1.00 88.15           C
ATOM    250  HD2 PHE A  36      -2.052  -8.581  35.799  1.00 88.15           H
ATOM    251  CE1 PHE A  36      -2.576 -11.715  33.643  1.00 88.15           C
ATOM    252  HE1 PHE A  36      -2.717 -12.599  33.020  1.00 88.15           H
ATOM    253  CE2 PHE A  36      -2.951 -10.562  35.662  1.00 88.15           C
ATOM    254  HE2 PHE A  36      -3.393 -10.521  36.658  1.00 88.15           H
ATOM    255  CZ  PHE A  36      -3.127 -11.664  34.885  1.00 88.15           C
ATOM    256  HZ  PHE A  36      -3.709 -12.507  35.259  1.00 88.15           H
ATOM    257  HN  PHE A  36       1.110  -9.001  34.698  1.00 88.15           H
ATOM    258  N   TYR A  37       2.171  -7.012  32.676  1.00 91.23           N
ATOM    259  CA  TYR A  37       2.984  -5.984  32.050  1.00 91.23           C
ATOM    260  C   TYR A  37       4.048  -6.603  31.142  1.00 91.23           C
ATOM    261  O   TYR A  37       4.917  -7.339  31.609  1.00 91.23           O
ATOM    262  HA  TYR A  37       2.328  -5.354  31.450  1.00 91.23           H
ATOM    263  CB  TYR A  37       3.677  -5.241  33.194  1.00 91.23           C
ATOM    264 1HB  TYR A  37       2.922  -4.900  33.902  1.00 91.23           H
ATOM    265 2HB  TYR A  37       4.324  -5.937  33.728  1.00 91.23           H
ATOM    266  CG  TYR A  37       4.510  -4.040  32.741  1.00 91.23           C
ATOM    267  CD1 TYR A  37       5.839  -4.207  32.410  1.00 91.23           C
ATOM    268  HD1 TYR A  37       6.296  -5.195  32.470  1.00 91.23           H
ATOM    269  CD2 TYR A  37       3.932  -2.789  32.665  1.00 91.23           C
ATOM    270  HD2 TYR A  37       2.883  -2.656  32.927  1.00 91.23           H
ATOM    271  CE1 TYR A  37       6.623  -3.077  31.984  1.00 91.23           C
ATOM    272  HE1 TYR A  37       7.674  -3.195  31.719  1.00 91.23           H
ATOM    273  CE2 TYR A  37       4.716  -1.658  32.239  1.00 91.23           C
ATOM    274  HE2 TYR A  37       4.272  -0.665  32.174  1.00 91.23           H
ATOM    275  CZ  TYR A  37       6.023  -1.858  31.920  1.00 91.23           C
ATOM    276  OH  TYR A  37       6.763  -0.791  31.517  1.00 91.23           O
ATOM    277  HH  TYR A  37       7.410  -1.071  30.807  1.00 91.23           H
ATOM    278  HN  TYR A  37       2.483  -7.307  33.579  1.00 91.23           H
ATOM    279  N   CYS A  38       3.946  -6.283  29.860  1.00 91.00           N
ATOM    280  CA  CYS A  38       4.817  -6.887  28.866  1.00 91.00           C
ATOM    281  C   CYS A  38       5.841  -5.840  28.425  1.00 91.00           C
ATOM    282  O   CYS A  38       5.479  -4.823  27.835  1.00 91.00           O
ATOM    283  HA  CYS A  38       5.309  -7.730  29.352  1.00 91.00           H
ATOM    284  CB  CYS A  38       4.023  -7.444  27.682  1.00 91.00           C
ATOM    285 1HB  CYS A  38       3.212  -8.077  28.043  1.00 91.00           H
ATOM    286 2HB  CYS A  38       3.566  -6.627  27.124  1.00 91.00           H
ATOM    287  SG  CYS A  38       5.128  -8.408  26.586  1.00 91.00           S
ATOM    288  HN  CYS A  38       3.285  -5.626  29.499  1.00 91.00           H
ATOM    289  N   GLU A  39       7.099  -6.125  28.727  1.00 89.76           N
ATOM    290  CA  GLU A  39       8.194  -5.323  28.207  1.00 89.76           C
ATOM    291  C   GLU A  39       8.520  -5.739  26.771  1.00 89.76           C
ATOM    292  O   GLU A  39       8.882  -6.887  26.520  1.00 89.76           O
ATOM    293  HA  GLU A  39       7.832  -4.295  28.222  1.00 89.76           H
ATOM    294  CB  GLU A  39       9.429  -5.434  29.103  1.00 89.76           C
ATOM    295 1HB  GLU A  39       9.618  -6.481  29.340  1.00 89.76           H
ATOM    296 2HB  GLU A  39      10.275  -4.940  28.625  1.00 89.76           H
ATOM    297  CG  GLU A  39       9.206  -4.714  30.435  1.00 89.76           C
ATOM    298 1HG  GLU A  39       8.866  -3.695  30.249  1.00 89.76           H
ATOM    299 2HG  GLU A  39       8.417  -5.216  30.996  1.00 89.76           H
ATOM    300  CD  GLU A  39      10.491  -4.686  31.265  1.00 89.76           C
ATOM    301  OE1 GLU A  39      10.440  -4.104  32.370  1.00 89.76           O
ATOM    302  OE2 GLU A  39      11.495  -5.247  30.775  1.00 89.76           O
ATOM    303  HN  GLU A  39       7.375  -6.886  29.315  1.00 89.76           H
ATOM    304  N   LYS A  40       8.380  -4.781  25.865  1.00 89.78           N
ATOM    305  CA  LYS A  40       8.497  -5.070  24.446  1.00 89.78           C
ATOM    306  C   LYS A  40       9.930  -4.789  23.990  1.00 89.78           C
ATOM    307  O   LYS A  40      10.161  -4.450  22.830  1.00 89.78           O
ATOM    308  HA  LYS A  40       8.294  -6.133  24.311  1.00 89.78           H
ATOM    309  CB  LYS A  40       7.438  -4.303  23.653  1.00 89.78           C
ATOM    310 1HB  LYS A  40       7.568  -3.231  23.807  1.00 89.78           H
ATOM    311 2HB  LYS A  40       7.569  -4.490  22.588  1.00 89.78           H
ATOM    312  CG  LYS A  40       6.027  -4.716  24.080  1.00 89.78           C
ATOM    313 1HG  LYS A  40       5.925  -4.613  25.160  1.00 89.78           H
ATOM    314 2HG  LYS A  40       5.296  -4.048  23.625  1.00 89.78           H
ATOM    315  CD  LYS A  40       5.732  -6.160  23.669  1.00 89.78           C
ATOM    316 1HD  LYS A  40       6.005  -6.308  22.625  1.00 89.78           H
ATOM    317 2HD  LYS A  40       6.345  -6.842  24.259  1.00 89.78           H
ATOM    318  CE  LYS A  40       4.252  -6.495  23.868  1.00 89.78           C
ATOM    319 1HE  LYS A  40       4.067  -6.746  24.912  1.00 89.78           H
ATOM    320 2HE  LYS A  40       3.642  -5.622  23.637  1.00 89.78           H
ATOM    321  NZ  LYS A  40       3.856  -7.627  23.001  1.00 89.78           N
ATOM    322 1HZ  LYS A  40       2.876  -7.839  23.148  1.00 89.78           H
ATOM    323 2HZ  LYS A  40       4.006  -7.378  22.029  1.00 89.78           H
ATOM    324 3HZ  LYS A  40       4.416  -8.441  23.231  1.00 89.78           H
ATOM    325  HN  LYS A  40       8.189  -3.825  26.088  1.00 89.78           H
ATOM    326  N   ASN A  41      10.856  -4.939  24.926  1.00 87.99           N
ATOM    327  CA  ASN A  41      12.250  -4.632  24.657  1.00 87.99           C
ATOM    328  C   ASN A  41      12.750  -5.513  23.511  1.00 87.99           C
ATOM    329  O   ASN A  41      13.456  -5.040  22.621  1.00 87.99           O
ATOM    330  HA  ASN A  41      12.266  -3.571  24.404  1.00 87.99           H
ATOM    331  CB  ASN A  41      13.122  -4.910  25.882  1.00 87.99           C
ATOM    332 1HB  ASN A  41      12.815  -5.847  26.347  1.00 87.99           H
ATOM    333 2HB  ASN A  41      14.161  -5.032  25.574  1.00 87.99           H
ATOM    334  CG  ASN A  41      13.018  -3.772  26.900  1.00 87.99           C
ATOM    335  OD1 ASN A  41      12.713  -2.637  26.571  1.00 87.99           O
ATOM    336  ND2 ASN A  41      13.287  -4.137  28.150  1.00 87.99           N
ATOM    337 1HD2 ASN A  41      13.531  -5.086  28.352  1.00 87.99           H
ATOM    338 2HD2 ASN A  41      13.245  -3.463  28.888  1.00 87.99           H
ATOM    339  HN  ASN A  41      10.666  -5.264  25.853  1.00 87.99           H
ATOM    340  N   ASN A  42      12.364  -6.780  23.569  1.00 89.71           N
ATOM    341  CA  ASN A  42      12.812  -7.745  22.580  1.00 89.71           C
ATOM    342  C   ASN A  42      12.306  -7.325  21.198  1.00 89.71           C
ATOM    343  O   ASN A  42      13.025  -7.444  20.207  1.00 89.71           O
ATOM    344  HA  ASN A  42      13.900  -7.738  22.645  1.00 89.71           H
ATOM    345  CB  ASN A  42      12.261  -9.140  22.882  1.00 89.71           C
ATOM    346 1HB  ASN A  42      11.181  -9.086  23.021  1.00 89.71           H
ATOM    347 2HB  ASN A  42      12.440  -9.797  22.031  1.00 89.71           H
ATOM    348  CG  ASN A  42      12.914  -9.728  24.134  1.00 89.71           C
ATOM    349  OD1 ASN A  42      13.855  -9.184  24.689  1.00 89.71           O
ATOM    350  ND2 ASN A  42      12.364 -10.866  24.547  1.00 89.71           N
ATOM    351 1HD2 ASN A  42      11.593 -11.260  24.046  1.00 89.71           H
ATOM    352 2HD2 ASN A  42      12.721 -11.329  25.359  1.00 89.71           H
ATOM    353  HN  ASN A  42      11.758  -7.148  24.274  1.00 89.71           H
ATOM    354  N   VAL A  43      11.072  -6.843  21.177  1.00 90.62           N
ATOM    355  CA  VAL A  43      10.449  -6.437  19.929  1.00 90.62           C
ATOM    356  C   VAL A  43      11.214  -5.249  19.344  1.00 90.62           C
ATOM    357  O   VAL A  43      11.451  -5.191  18.138  1.00 90.62           O
ATOM    358  HA  VAL A  43      10.522  -7.276  19.237  1.00 90.62           H
ATOM    359  CB  VAL A  43       8.965  -6.139  20.158  1.00 90.62           C
ATOM    360  HB  VAL A  43       8.895  -5.285  20.831  1.00 90.62           H
ATOM    361  CG1 VAL A  43       8.274  -5.761  18.846  1.00 90.62           C
ATOM    362 1HG1 VAL A  43       8.748  -4.873  18.428  1.00 90.62           H
ATOM    363 2HG1 VAL A  43       8.359  -6.586  18.139  1.00 90.62           H
ATOM    364 3HG1 VAL A  43       7.221  -5.554  19.038  1.00 90.62           H
ATOM    365  CG2 VAL A  43       8.265  -7.324  20.826  1.00 90.62           C
ATOM    366 1HG2 VAL A  43       8.350  -8.203  20.187  1.00 90.62           H
ATOM    367 2HG2 VAL A  43       8.733  -7.527  21.789  1.00 90.62           H
ATOM    368 3HG2 VAL A  43       7.212  -7.085  20.976  1.00 90.62           H
ATOM    369  HN  VAL A  43      10.503  -6.727  21.991  1.00 90.62           H
ATOM    370  N   ARG A  44      11.579  -4.329  20.225  1.00 89.96           N
ATOM    371  CA  ARG A  44      12.245  -3.109  19.802  1.00 89.96           C
ATOM    372  C   ARG A  44      13.659  -3.420  19.307  1.00 89.96           C
ATOM    373  O   ARG A  44      14.126  -2.823  18.339  1.00 89.96           O
ATOM    374  HA  ARG A  44      11.624  -2.719  18.995  1.00 89.96           H
ATOM    375  CB  ARG A  44      12.323  -2.098  20.948  1.00 89.96           C
ATOM    376 1HB  ARG A  44      12.764  -2.571  21.825  1.00 89.96           H
ATOM    377 2HB  ARG A  44      12.979  -1.274  20.667  1.00 89.96           H
ATOM    378  CG  ARG A  44      10.936  -1.556  21.297  1.00 89.96           C
ATOM    379 1HG  ARG A  44      10.424  -1.243  20.386  1.00 89.96           H
ATOM    380 2HG  ARG A  44      10.334  -2.347  21.745  1.00 89.96           H
ATOM    381  CD  ARG A  44      11.036  -0.374  22.263  1.00 89.96           C
ATOM    382 1HD  ARG A  44      11.825   0.304  21.940  1.00 89.96           H
ATOM    383 2HD  ARG A  44      10.105   0.193  22.255  1.00 89.96           H
ATOM    384  NE  ARG A  44      11.318  -0.862  23.632  1.00 89.96           N
ATOM    385  HE  ARG A  44      12.267  -1.070  23.869  1.00 89.96           H
ATOM    386  CZ  ARG A  44      10.381  -1.043  24.573  1.00 89.96           C
ATOM    387  NH1 ARG A  44       9.094  -0.781  24.310  1.00 89.96           N
ATOM    388 1HH1 ARG A  44       8.826  -0.447  23.406  1.00 89.96           H
ATOM    389 2HH1 ARG A  44       8.401  -0.918  25.018  1.00 89.96           H
ATOM    390  NH2 ARG A  44      10.751  -1.490  25.780  1.00 89.96           N
ATOM    391 1HH2 ARG A  44      10.065  -1.631  26.494  1.00 89.96           H
ATOM    392 2HH2 ARG A  44      11.714  -1.684  25.968  1.00 89.96           H
ATOM    393  HN  ARG A  44      11.428  -4.408  21.211  1.00 89.96           H
ATOM    394  N   GLN A  45      14.300  -4.353  19.995  1.00 91.21           N
ATOM    395  CA  GLN A  45      15.664  -4.726  19.659  1.00 91.21           C
ATOM    396  C   GLN A  45      15.714  -5.347  18.262  1.00 91.21           C
ATOM    397  O   GLN A  45      16.614  -5.048  17.477  1.00 91.21           O
ATOM    398  HA  GLN A  45      16.230  -3.795  19.671  1.00 91.21           H
ATOM    399  CB  GLN A  45      16.245  -5.680  20.704  1.00 91.21           C
ATOM    400 1HB  GLN A  45      16.129  -5.249  21.699  1.00 91.21           H
ATOM    401 2HB  GLN A  45      15.688  -6.617  20.696  1.00 91.21           H
ATOM    402  CG  GLN A  45      17.725  -5.957  20.432  1.00 91.21           C
ATOM    403 1HG  GLN A  45      17.842  -6.367  19.429  1.00 91.21           H
ATOM    404 2HG  GLN A  45      18.285  -5.022  20.461  1.00 91.21           H
ATOM    405  CD  GLN A  45      18.298  -6.934  21.460  1.00 91.21           C
ATOM    406  OE1 GLN A  45      17.588  -7.520  22.261  1.00 91.21           O
ATOM    407  NE2 GLN A  45      19.619  -7.077  21.392  1.00 91.21           N
ATOM    408 1HE2 GLN A  45      20.143  -6.566  20.711  1.00 91.21           H
ATOM    409 2HE2 GLN A  45      20.087  -7.695  22.024  1.00 91.21           H
ATOM    410  HN  GLN A  45      13.905  -4.849  20.768  1.00 91.21           H
ATOM    411  N   PHE A  46      14.738  -6.202  17.993  1.00 92.78           N
ATOM    412  CA  PHE A  46      14.640  -6.841  16.692  1.00 92.78           C
ATOM    413  C   PHE A  46      14.431  -5.805  15.585  1.00 92.78           C
ATOM    414  O   PHE A  46      15.112  -5.839  14.562  1.00 92.78           O
ATOM    415  HA  PHE A  46      15.578  -7.370  16.520  1.00 92.78           H
ATOM    416  CB  PHE A  46      13.426  -7.771  16.740  1.00 92.78           C
ATOM    417 1HB  PHE A  46      13.606  -8.549  17.482  1.00 92.78           H
ATOM    418 2HB  PHE A  46      12.560  -7.202  17.079  1.00 92.78           H
ATOM    419  CG  PHE A  46      13.093  -8.430  15.400  1.00 92.78           C
ATOM    420  CD1 PHE A  46      12.046  -7.976  14.660  1.00 92.78           C
ATOM    421  HD1 PHE A  46      11.445  -7.142  15.022  1.00 92.78           H
ATOM    422  CD2 PHE A  46      13.844  -9.470  14.949  1.00 92.78           C
ATOM    423  HD2 PHE A  46      14.683  -9.835  15.542  1.00 92.78           H
ATOM    424  CE1 PHE A  46      11.737  -8.587  13.417  1.00 92.78           C
ATOM    425  HE1 PHE A  46      10.898  -8.223  12.824  1.00 92.78           H
ATOM    426  CE2 PHE A  46      13.535 -10.082  13.706  1.00 92.78           C
ATOM    427  HE2 PHE A  46      14.137 -10.916  13.344  1.00 92.78           H
ATOM    428  CZ  PHE A  46      12.488  -9.628  12.966  1.00 92.78           C
ATOM    429  HZ  PHE A  46      12.251 -10.098  12.011  1.00 92.78           H
ATOM    430  HN  PHE A  46      14.023  -6.457  18.644  1.00 92.78           H
ATOM    431  N   ALA A  47      13.487  -4.909  15.829  1.00 92.19           N
ATOM    432  CA  ALA A  47      13.139  -3.901  14.842  1.00 92.19           C
ATOM    433  C   ALA A  47      14.383  -3.082  14.495  1.00 92.19           C
ATOM    434  O   ALA A  47      14.625  -2.777  13.328  1.00 92.19           O
ATOM    435  HA  ALA A  47      12.794  -4.419  13.946  1.00 92.19           H
ATOM    436  CB  ALA A  47      11.999  -3.033  15.378  1.00 92.19           C
ATOM    437 1HB  ALA A  47      11.130  -3.659  15.580  1.00 92.19           H
ATOM    438 2HB  ALA A  47      12.317  -2.544  16.299  1.00 92.19           H
ATOM    439 3HB  ALA A  47      11.738  -2.278  14.637  1.00 92.19           H
ATOM    440  HN  ALA A  47      12.965  -4.864  16.681  1.00 92.19           H
ATOM    441  N   SER A  48      15.140  -2.747  15.530  1.00 92.30           N
ATOM    442  CA  SER A  48      16.216  -1.782  15.390  1.00 92.30           C
ATOM    443  C   SER A  48      17.293  -2.332  14.452  1.00 92.30           C
ATOM    444  O   SER A  48      18.025  -1.568  13.826  1.00 92.30           O
ATOM    445  HA  SER A  48      15.753  -0.894  14.960  1.00 92.30           H
ATOM    446  CB  SER A  48      16.824  -1.433  16.750  1.00 92.30           C
ATOM    447 1HB  SER A  48      17.497  -0.582  16.638  1.00 92.30           H
ATOM    448 2HB  SER A  48      16.032  -1.125  17.433  1.00 92.30           H
ATOM    449  OG  SER A  48      17.537  -2.530  17.314  1.00 92.30           O
ATOM    450  HG  SER A  48      17.919  -2.271  18.201  1.00 92.30           H
ATOM    451  HN  SER A  48      15.026  -3.123  16.450  1.00 92.30           H
ATOM    452  N   HIS A  49      17.356  -3.654  14.386  1.00 92.99           N
ATOM    453  CA  HIS A  49      18.357  -4.316  13.567  1.00 92.99           C
ATOM    454  C   HIS A  49      17.759  -4.656  12.200  1.00 92.99           C
ATOM    455  O   HIS A  49      18.432  -4.541  11.178  1.00 92.99           O
ATOM    456  HA  HIS A  49      19.170  -3.603  13.431  1.00 92.99           H
ATOM    457  CB  HIS A  49      18.925  -5.540  14.287  1.00 92.99           C
ATOM    458 1HB  HIS A  49      18.102  -6.190  14.582  1.00 92.99           H
ATOM    459 2HB  HIS A  49      19.544  -6.105  13.589  1.00 92.99           H
ATOM    460  CG  HIS A  49      19.747  -5.207  15.509  1.00 92.99           C
ATOM    461  ND1 HIS A  49      19.179  -4.882  16.729  1.00 92.99           N
ATOM    462  HD1 HIS A  49      18.199  -4.835  16.924  1.00 92.99           H
ATOM    463  CD2 HIS A  49      21.098  -5.153  15.688  1.00 92.99           C
ATOM    464  HD2 HIS A  49      21.850  -5.354  14.925  1.00 92.99           H
ATOM    465  CE1 HIS A  49      20.154  -4.644  17.594  1.00 92.99           C
ATOM    466  HE1 HIS A  49      20.028  -4.364  18.640  1.00 92.99           H
ATOM    467  NE2 HIS A  49      21.342  -4.812  16.947  1.00 92.99           N
ATOM    468  HN  HIS A  49      16.739  -4.268  14.878  1.00 92.99           H
ATOM    469  N   PHE A  50      16.500  -5.069  12.227  1.00 94.18           N
ATOM    470  CA  PHE A  50      15.896  -5.705  11.069  1.00 94.18           C
ATOM    471  C   PHE A  50      15.394  -4.660  10.070  1.00 94.18           C
ATOM    472  O   PHE A  50      15.638  -4.777   8.870  1.00 94.18           O
ATOM    473  HA  PHE A  50      16.666  -6.316  10.597  1.00 94.18           H
ATOM    474  CB  PHE A  50      14.706  -6.521  11.576  1.00 94.18           C
ATOM    475 1HB  PHE A  50      15.059  -7.240  12.316  1.00 94.18           H
ATOM    476 2HB  PHE A  50      14.012  -5.853  12.088  1.00 94.18           H
ATOM    477  CG  PHE A  50      13.952  -7.271  10.477  1.00 94.18           C
ATOM    478  CD1 PHE A  50      12.705  -6.869  10.110  1.00 94.18           C
ATOM    479  HD1 PHE A  50      12.244  -6.011  10.600  1.00 94.18           H
ATOM    480  CD2 PHE A  50      14.528  -8.341   9.866  1.00 94.18           C
ATOM    481  HD2 PHE A  50      15.526  -8.664  10.160  1.00 94.18           H
ATOM    482  CE1 PHE A  50      12.006  -7.565   9.090  1.00 94.18           C
ATOM    483  HE1 PHE A  50      11.007  -7.243   8.796  1.00 94.18           H
ATOM    484  CE2 PHE A  50      13.828  -9.038   8.845  1.00 94.18           C
ATOM    485  HE2 PHE A  50      14.289  -9.895   8.356  1.00 94.18           H
ATOM    486  CZ  PHE A  50      12.582  -8.635   8.479  1.00 94.18           C
ATOM    487  HZ  PHE A  50      12.045  -9.170   7.695  1.00 94.18           H
ATOM    488  HN  PHE A  50      15.898  -4.975  13.020  1.00 94.18           H
ATOM    489  N   LEU A  51      14.702  -3.664  10.602  1.00 94.80           N
ATOM    490  CA  LEU A  51      13.862  -2.812   9.777  1.00 94.80           C
ATOM    491  C   LEU A  51      14.746  -1.861   8.967  1.00 94.80           C
ATOM    492  O   LEU A  51      14.611  -1.768   7.748  1.00 94.80           O
ATOM    493  HA  LEU A  51      13.324  -3.458   9.083  1.00 94.80           H
ATOM    494  CB  LEU A  51      12.816  -2.098  10.635  1.00 94.80           C
ATOM    495 1HB  LEU A  51      13.336  -1.476  11.364  1.00 94.80           H
ATOM    496 2HB  LEU A  51      12.244  -1.428   9.993  1.00 94.80           H
ATOM    497  CG  LEU A  51      11.835  -3.001  11.386  1.00 94.80           C
ATOM    498  HG  LEU A  51      12.406  -3.642  12.057  1.00 94.80           H
ATOM    499  CD1 LEU A  51      10.881  -2.174  12.251  1.00 94.80           C
ATOM    500 1HD1 LEU A  51      11.456  -1.601  12.979  1.00 94.80           H
ATOM    501 2HD1 LEU A  51      10.314  -1.492  11.617  1.00 94.80           H
ATOM    502 3HD1 LEU A  51      10.195  -2.841  12.773  1.00 94.80           H
ATOM    503  CD2 LEU A  51      11.083  -3.917  10.418  1.00 94.80           C
ATOM    504 1HD2 LEU A  51      10.524  -3.311   9.704  1.00 94.80           H
ATOM    505 2HD2 LEU A  51      11.796  -4.544   9.883  1.00 94.80           H
ATOM    506 3HD2 LEU A  51      10.392  -4.547  10.977  1.00 94.80           H
ATOM    507  HN  LEU A  51      14.709  -3.435  11.575  1.00 94.80           H
ATOM    508  N   PRO A  52      15.664  -1.141   9.627  1.00 95.71           N
ATOM    509  CA  PRO A  52      16.350  -0.019   8.980  1.00 95.71           C
ATOM    510  C   PRO A  52      16.987  -0.418   7.658  1.00 95.71           C
ATOM    511  O   PRO A  52      16.742   0.215   6.632  1.00 95.71           O
ATOM    512  HA  PRO A  52      15.634   0.762   8.727  1.00 95.71           H
ATOM    513  CB  PRO A  52      17.398   0.406  10.010  1.00 95.71           C
ATOM    514 1HB  PRO A  52      18.350  -0.099   9.846  1.00 95.71           H
ATOM    515 2HB  PRO A  52      17.595   1.477   9.963  1.00 95.71           H
ATOM    516  CG  PRO A  52      16.770   0.007  11.339  1.00 95.71           C
ATOM    517 1HG  PRO A  52      17.516  -0.084  12.129  1.00 95.71           H
ATOM    518 2HG  PRO A  52      16.047   0.747  11.684  1.00 95.71           H
ATOM    519  CD  PRO A  52      16.114  -1.326  11.018  1.00 95.71           C
ATOM    520 1HD  PRO A  52      16.817  -2.154  11.104  1.00 95.71           H
ATOM    521 2HD  PRO A  52      15.286  -1.543  11.693  1.00 95.71           H
ATOM    522  N   PRO A  53      17.815  -1.471   7.651  1.00 96.23           N
ATOM    523  CA  PRO A  53      18.492  -1.890   6.422  1.00 96.23           C
ATOM    524  C   PRO A  53      17.522  -2.100   5.271  1.00 96.23           C
ATOM    525  O   PRO A  53      17.795  -1.696   4.142  1.00 96.23           O
ATOM    526  HA  PRO A  53      19.171  -1.107   6.082  1.00 96.23           H
ATOM    527  CB  PRO A  53      19.193  -3.191   6.819  1.00 96.23           C
ATOM    528 1HB  PRO A  53      18.569  -4.061   6.615  1.00 96.23           H
ATOM    529 2HB  PRO A  53      20.123  -3.330   6.267  1.00 96.23           H
ATOM    530  CG  PRO A  53      19.444  -3.015   8.312  1.00 96.23           C
ATOM    531 1HG  PRO A  53      19.610  -3.970   8.809  1.00 96.23           H
ATOM    532 2HG  PRO A  53      20.331  -2.411   8.505  1.00 96.23           H
ATOM    533  CD  PRO A  53      18.173  -2.333   8.792  1.00 96.23           C
ATOM    534 1HD  PRO A  53      17.386  -3.054   9.011  1.00 96.23           H
ATOM    535 2HD  PRO A  53      18.341  -1.761   9.704  1.00 96.23           H
ATOM    536  N   LEU A  54      16.403  -2.734   5.591  1.00 96.01           N
ATOM    537  CA  LEU A  54      15.447  -3.127   4.570  1.00 96.01           C
ATOM    538  C   LEU A  54      14.779  -1.877   3.994  1.00 96.01           C
ATOM    539  O   LEU A  54      14.636  -1.749   2.779  1.00 96.01           O
ATOM    540  HA  LEU A  54      16.005  -3.619   3.773  1.00 96.01           H
ATOM    541  CB  LEU A  54      14.457  -4.151   5.129  1.00 96.01           C
ATOM    542 1HB  LEU A  54      14.003  -3.735   6.028  1.00 96.01           H
ATOM    543 2HB  LEU A  54      13.657  -4.288   4.401  1.00 96.01           H
ATOM    544  CG  LEU A  54      15.036  -5.525   5.473  1.00 96.01           C
ATOM    545  HG  LEU A  54      15.827  -5.387   6.210  1.00 96.01           H
ATOM    546  CD1 LEU A  54      13.975  -6.423   6.112  1.00 96.01           C
ATOM    547 1HD1 LEU A  54      13.609  -5.959   7.027  1.00 96.01           H
ATOM    548 2HD1 LEU A  54      13.146  -6.557   5.416  1.00 96.01           H
ATOM    549 3HD1 LEU A  54      14.413  -7.393   6.346  1.00 96.01           H
ATOM    550  CD2 LEU A  54      15.673  -6.175   4.243  1.00 96.01           C
ATOM    551 1HD2 LEU A  54      14.919  -6.299   3.466  1.00 96.01           H
ATOM    552 2HD2 LEU A  54      16.477  -5.540   3.872  1.00 96.01           H
ATOM    553 3HD2 LEU A  54      16.077  -7.151   4.516  1.00 96.01           H
ATOM    554  HN  LEU A  54      16.146  -2.977   6.527  1.00 96.01           H
ATOM    555  N   TYR A  55      14.387  -0.987   4.894  1.00 96.23           N
ATOM    556  CA  TYR A  55      13.662   0.208   4.498  1.00 96.23           C
ATOM    557  C   TYR A  55      14.537   1.120   3.635  1.00 96.23           C
ATOM    558  O   TYR A  55      14.041   1.782   2.725  1.00 96.23           O
ATOM    559  HA  TYR A  55      12.792  -0.102   3.919  1.00 96.23           H
ATOM    560  CB  TYR A  55      13.310   0.938   5.796  1.00 96.23           C
ATOM    561 1HB  TYR A  55      14.196   0.978   6.430  1.00 96.23           H
ATOM    562 2HB  TYR A  55      13.041   1.968   5.560  1.00 96.23           H
ATOM    563  CG  TYR A  55      12.167   0.294   6.582  1.00 96.23           C
ATOM    564  CD1 TYR A  55      11.500  -0.797   6.062  1.00 96.23           C
ATOM    565  HD1 TYR A  55      11.789  -1.199   5.091  1.00 96.23           H
ATOM    566  CD2 TYR A  55      11.802   0.804   7.811  1.00 96.23           C
ATOM    567  HD2 TYR A  55      12.328   1.665   8.222  1.00 96.23           H
ATOM    568  CE1 TYR A  55      10.424  -1.403   6.802  1.00 96.23           C
ATOM    569  HE1 TYR A  55       9.889  -2.265   6.402  1.00 96.23           H
ATOM    570  CE2 TYR A  55      10.725   0.197   8.551  1.00 96.23           C
ATOM    571  HE2 TYR A  55      10.427   0.590   9.523  1.00 96.23           H
ATOM    572  CZ  TYR A  55      10.090  -0.876   8.010  1.00 96.23           C
ATOM    573  OH  TYR A  55       9.073  -1.449   8.709  1.00 96.23           O
ATOM    574  HH  TYR A  55       8.680  -2.204   8.184  1.00 96.23           H
ATOM    575  HN  TYR A  55      14.557  -1.072   5.876  1.00 96.23           H
ATOM    576  N   TRP A  56      15.823   1.125   3.952  1.00 96.64           N
ATOM    577  CA  TRP A  56      16.787   1.868   3.157  1.00 96.64           C
ATOM    578  C   TRP A  56      16.876   1.205   1.781  1.00 96.64           C
ATOM    579  O   TRP A  56      16.898   1.889   0.759  1.00 96.64           O
ATOM    580  HA  TRP A  56      16.418   2.889   3.056  1.00 96.64           H
ATOM    581  CB  TRP A  56      18.138   1.950   3.870  1.00 96.64           C
ATOM    582 1HB  TRP A  56      18.290   1.037   4.445  1.00 96.64           H
ATOM    583 2HB  TRP A  56      18.930   1.991   3.122  1.00 96.64           H
ATOM    584  CG  TRP A  56      18.276   3.153   4.805  1.00 96.64           C
ATOM    585  CD1 TRP A  56      18.399   3.151   6.139  1.00 96.64           C
ATOM    586  HD1 TRP A  56      18.417   2.250   6.752  1.00 96.64           H
ATOM    587  CD2 TRP A  56      18.301   4.543   4.419  1.00 96.64           C
ATOM    588  NE1 TRP A  56      18.501   4.434   6.639  1.00 96.64           N
ATOM    589  HE1 TRP A  56      18.601   4.688   7.601  1.00 96.64           H
ATOM    590  CE2 TRP A  56      18.440   5.307   5.560  1.00 96.64           C
ATOM    591  CE3 TRP A  56      18.210   5.136   3.147  1.00 96.64           C
ATOM    592  HE3 TRP A  56      18.101   4.555   2.231  1.00 96.64           H
ATOM    593  CZ2 TRP A  56      18.499   6.706   5.544  1.00 96.64           C
ATOM    594  HZ2 TRP A  56      18.608   7.286   6.460  1.00 96.64           H
ATOM    595  CZ3 TRP A  56      18.271   6.535   3.148  1.00 96.64           C
ATOM    596  HZ3 TRP A  56      18.205   7.046   2.187  1.00 96.64           H
ATOM    597  CH2 TRP A  56      18.410   7.318   4.288  1.00 96.64           C
ATOM    598  HH2 TRP A  56      18.449   8.404   4.205  1.00 96.64           H
ATOM    599  HN  TRP A  56      16.208   0.634   4.733  1.00 96.64           H
ATOM    600  N   LEU A  57      16.925  -0.119   1.800  1.00 96.43           N
ATOM    601  CA  LEU A  57      17.030  -0.881   0.567  1.00 96.43           C
ATOM    602  C   LEU A  57      15.795  -0.617  -0.297  1.00 96.43           C
ATOM    603  O   LEU A  57      15.917  -0.314  -1.483  1.00 96.43           O
ATOM    604  HA  LEU A  57      17.909  -0.520   0.033  1.00 96.43           H
ATOM    605  CB  LEU A  57      17.262  -2.363   0.871  1.00 96.43           C
ATOM    606 1HB  LEU A  57      18.170  -2.453   1.467  1.00 96.43           H
ATOM    607 2HB  LEU A  57      16.438  -2.720   1.490  1.00 96.43           H
ATOM    608  CG  LEU A  57      17.388  -3.285  -0.343  1.00 96.43           C
ATOM    609  HG  LEU A  57      16.529  -3.115  -0.992  1.00 96.43           H
ATOM    610  CD1 LEU A  57      18.641  -2.953  -1.156  1.00 96.43           C
ATOM    611 1HD1 LEU A  57      18.585  -1.922  -1.505  1.00 96.43           H
ATOM    612 2HD1 LEU A  57      19.524  -3.078  -0.529  1.00 96.43           H
ATOM    613 3HD1 LEU A  57      18.706  -3.624  -2.013  1.00 96.43           H
ATOM    614  CD2 LEU A  57      17.351  -4.755   0.079  1.00 96.43           C
ATOM    615 1HD2 LEU A  57      18.177  -4.959   0.759  1.00 96.43           H
ATOM    616 2HD2 LEU A  57      16.406  -4.965   0.581  1.00 96.43           H
ATOM    617 3HD2 LEU A  57      17.442  -5.389  -0.803  1.00 96.43           H
ATOM    618  HN  LEU A  57      16.895  -0.668   2.635  1.00 96.43           H
ATOM    619  N   VAL A  58      14.635  -0.741   0.330  1.00 96.51           N
ATOM    620  CA  VAL A  58      13.378  -0.581  -0.381  1.00 96.51           C
ATOM    621  C   VAL A  58      13.295   0.838  -0.946  1.00 96.51           C
ATOM    622  O   VAL A  58      12.872   1.033  -2.085  1.00 96.51           O
ATOM    623  HA  VAL A  58      13.377  -1.289  -1.210  1.00 96.51           H
ATOM    624  CB  VAL A  58      12.207  -0.927   0.541  1.00 96.51           C
ATOM    625  HB  VAL A  58      12.300  -0.323   1.443  1.00 96.51           H
ATOM    626  CG1 VAL A  58      10.870  -0.584  -0.119  1.00 96.51           C
ATOM    627 1HG1 VAL A  58      10.837   0.482  -0.340  1.00 96.51           H
ATOM    628 2HG1 VAL A  58      10.766  -1.151  -1.045  1.00 96.51           H
ATOM    629 3HG1 VAL A  58      10.055  -0.841   0.557  1.00 96.51           H
ATOM    630  CG2 VAL A  58      12.253  -2.400   0.955  1.00 96.51           C
ATOM    631 1HG2 VAL A  58      12.196  -3.029   0.067  1.00 96.51           H
ATOM    632 2HG2 VAL A  58      13.185  -2.600   1.484  1.00 96.51           H
ATOM    633 3HG2 VAL A  58      11.409  -2.619   1.610  1.00 96.51           H
ATOM    634  HN  VAL A  58      14.546  -0.947   1.305  1.00 96.51           H
ATOM    635  N   PHE A  59      13.704   1.794  -0.124  1.00 97.66           N
ATOM    636  CA  PHE A  59      13.691   3.188  -0.531  1.00 97.66           C
ATOM    637  C   PHE A  59      14.494   3.392  -1.817  1.00 97.66           C
ATOM    638  O   PHE A  59      13.991   3.962  -2.784  1.00 97.66           O
ATOM    639  HA  PHE A  59      12.651   3.464  -0.707  1.00 97.66           H
ATOM    640  CB  PHE A  59      14.344   3.990   0.596  1.00 97.66           C
ATOM    641 1HB  PHE A  59      13.714   3.928   1.484  1.00 97.66           H
ATOM    642 2HB  PHE A  59      15.299   3.529   0.850  1.00 97.66           H
ATOM    643  CG  PHE A  59      14.579   5.463   0.257  1.00 97.66           C
ATOM    644  CD1 PHE A  59      15.846   5.949   0.180  1.00 97.66           C
ATOM    645  HD1 PHE A  59      16.695   5.290   0.359  1.00 97.66           H
ATOM    646  CD2 PHE A  59      13.520   6.287   0.033  1.00 97.66           C
ATOM    647  HD2 PHE A  59      12.504   5.897   0.095  1.00 97.66           H
ATOM    648  CE1 PHE A  59      16.064   7.317  -0.135  1.00 97.66           C
ATOM    649  HE1 PHE A  59      17.080   7.707  -0.197  1.00 97.66           H
ATOM    650  CE2 PHE A  59      13.738   7.654  -0.282  1.00 97.66           C
ATOM    651  HE2 PHE A  59      12.889   8.314  -0.461  1.00 97.66           H
ATOM    652  CZ  PHE A  59      15.005   8.140  -0.359  1.00 97.66           C
ATOM    653  HZ  PHE A  59      15.172   9.190  -0.601  1.00 97.66           H
ATOM    654  HN  PHE A  59      14.040   1.627   0.803  1.00 97.66           H
ATOM    655  N   ILE A  60      15.730   2.914  -1.787  1.00 97.32           N
ATOM    656  CA  ILE A  60      16.659   3.172  -2.874  1.00 97.32           C
ATOM    657  C   ILE A  60      16.121   2.539  -4.160  1.00 97.32           C
ATOM    658  O   ILE A  60      16.019   3.206  -5.188  1.00 97.32           O
ATOM    659  HA  ILE A  60      16.706   4.251  -3.014  1.00 97.32           H
ATOM    660  CB  ILE A  60      18.066   2.702  -2.500  1.00 97.32           C
ATOM    661  HB  ILE A  60      17.995   1.683  -2.119  1.00 97.32           H
ATOM    662  CG1 ILE A  60      18.651   3.563  -1.379  1.00 97.32           C
ATOM    663 1HG1 ILE A  60      18.901   4.551  -1.768  1.00 97.32           H
ATOM    664 2HG1 ILE A  60      17.905   3.707  -0.598  1.00 97.32           H
ATOM    665  CG2 ILE A  60      18.976   2.663  -3.728  1.00 97.32           C
ATOM    666 1HG2 ILE A  60      18.562   1.974  -4.465  1.00 97.32           H
ATOM    667 2HG2 ILE A  60      19.045   3.660  -4.162  1.00 97.32           H
ATOM    668 3HG2 ILE A  60      19.970   2.325  -3.434  1.00 97.32           H
ATOM    669  CD1 ILE A  60      19.901   2.913  -0.784  1.00 97.32           C
ATOM    670 1HD1 ILE A  60      19.643   1.936  -0.374  1.00 97.32           H
ATOM    671 2HD1 ILE A  60      20.655   2.793  -1.562  1.00 97.32           H
ATOM    672 3HD1 ILE A  60      20.297   3.546   0.010  1.00 97.32           H
ATOM    673  HN  ILE A  60      16.097   2.361  -1.039  1.00 97.32           H
ATOM    674  N   VAL A  61      15.791   1.260  -4.059  1.00 96.20           N
ATOM    675  CA  VAL A  61      15.388   0.497  -5.228  1.00 96.20           C
ATOM    676  C   VAL A  61      14.074   1.061  -5.772  1.00 96.20           C
ATOM    677  O   VAL A  61      13.905   1.194  -6.983  1.00 96.20           O
ATOM    678  HA  VAL A  61      16.163   0.621  -5.985  1.00 96.20           H
ATOM    679  CB  VAL A  61      15.301  -0.990  -4.878  1.00 96.20           C
ATOM    680  HB  VAL A  61      14.608  -1.098  -4.044  1.00 96.20           H
ATOM    681  CG1 VAL A  61      14.751  -1.799  -6.054  1.00 96.20           C
ATOM    682 1HG1 VAL A  61      13.753  -1.441  -6.306  1.00 96.20           H
ATOM    683 2HG1 VAL A  61      15.408  -1.681  -6.915  1.00 96.20           H
ATOM    684 3HG1 VAL A  61      14.700  -2.852  -5.778  1.00 96.20           H
ATOM    685  CG2 VAL A  61      16.662  -1.529  -4.431  1.00 96.20           C
ATOM    686 1HG2 VAL A  61      17.385  -1.401  -5.236  1.00 96.20           H
ATOM    687 2HG2 VAL A  61      16.998  -0.981  -3.550  1.00 96.20           H
ATOM    688 3HG2 VAL A  61      16.572  -2.587  -4.188  1.00 96.20           H
ATOM    689  HN  VAL A  61      15.796   0.747  -3.201  1.00 96.20           H
ATOM    690  N   GLY A  62      13.176   1.377  -4.850  1.00 96.99           N
ATOM    691  CA  GLY A  62      11.858   1.859  -5.224  1.00 96.99           C
ATOM    692  C   GLY A  62      11.944   3.240  -5.876  1.00 96.99           C
ATOM    693  O   GLY A  62      11.257   3.510  -6.860  1.00 96.99           O
ATOM    694 1HA  GLY A  62      11.391   1.156  -5.913  1.00 96.99           H
ATOM    695 2HA  GLY A  62      11.221   1.909  -4.340  1.00 96.99           H
ATOM    696  HN  GLY A  62      13.338   1.308  -3.865  1.00 96.99           H
ATOM    697  N   ALA A  63      12.793   4.079  -5.301  1.00 97.12           N
ATOM    698  CA  ALA A  63      12.936   5.444  -5.779  1.00 97.12           C
ATOM    699  C   ALA A  63      13.443   5.423  -7.223  1.00 97.12           C
ATOM    700  O   ALA A  63      12.907   6.119  -8.083  1.00 97.12           O
ATOM    701  HA  ALA A  63      11.951   5.909  -5.756  1.00 97.12           H
ATOM    702  CB  ALA A  63      13.869   6.217  -4.845  1.00 97.12           C
ATOM    703 1HB  ALA A  63      13.449   6.227  -3.839  1.00 97.12           H
ATOM    704 2HB  ALA A  63      14.846   5.734  -4.826  1.00 97.12           H
ATOM    705 3HB  ALA A  63      13.977   7.241  -5.204  1.00 97.12           H
ATOM    706  HN  ALA A  63      13.374   3.841  -4.523  1.00 97.12           H
ATOM    707  N   LEU A  64      14.471   4.616  -7.444  1.00 95.66           N
ATOM    708  CA  LEU A  64      15.078   4.521  -8.760  1.00 95.66           C
ATOM    709  C   LEU A  64      14.056   3.955  -9.748  1.00 95.66           C
ATOM    710  O   LEU A  64      13.898   4.477 -10.851  1.00 95.66           O
ATOM    711  HA  LEU A  64      15.338   5.532  -9.074  1.00 95.66           H
ATOM    712  CB  LEU A  64      16.378   3.718  -8.694  1.00 95.66           C
ATOM    713 1HB  LEU A  64      16.165   2.756  -8.227  1.00 95.66           H
ATOM    714 2HB  LEU A  64      16.707   3.511  -9.713  1.00 95.66           H
ATOM    715  CG  LEU A  64      17.535   4.375  -7.938  1.00 95.66           C
ATOM    716  HG  LEU A  64      17.188   4.626  -6.935  1.00 95.66           H
ATOM    717  CD1 LEU A  64      18.709   3.406  -7.782  1.00 95.66           C
ATOM    718 1HD1 LEU A  64      18.383   2.527  -7.226  1.00 95.66           H
ATOM    719 2HD1 LEU A  64      19.063   3.103  -8.767  1.00 95.66           H
ATOM    720 3HD1 LEU A  64      19.517   3.899  -7.241  1.00 95.66           H
ATOM    721  CD2 LEU A  64      17.956   5.683  -8.610  1.00 95.66           C
ATOM    722 1HD2 LEU A  64      18.277   5.480  -9.631  1.00 95.66           H
ATOM    723 2HD2 LEU A  64      17.112   6.372  -8.625  1.00 95.66           H
ATOM    724 3HD2 LEU A  64      18.779   6.130  -8.052  1.00 95.66           H
ATOM    725  HN  LEU A  64      14.887   4.036  -6.743  1.00 95.66           H
ATOM    726  N   GLY A  65      13.388   2.895  -9.318  1.00 94.47           N
ATOM    727  CA  GLY A  65      12.483   2.173 -10.196  1.00 94.47           C
ATOM    728  C   GLY A  65      11.337   3.073 -10.662  1.00 94.47           C
ATOM    729  O   GLY A  65      11.097   3.208 -11.861  1.00 94.47           O
ATOM    730 1HA  GLY A  65      13.031   1.799 -11.061  1.00 94.47           H
ATOM    731 2HA  GLY A  65      12.079   1.305  -9.674  1.00 94.47           H
ATOM    732  HN  GLY A  65      13.457   2.530  -8.390  1.00 94.47           H
ATOM    733  N   ASN A  66      10.660   3.667  -9.690  1.00 96.29           N
ATOM    734  CA  ASN A  66       9.439   4.404  -9.970  1.00 96.29           C
ATOM    735  C   ASN A  66       9.790   5.704 -10.697  1.00 96.29           C
ATOM    736  O   ASN A  66       9.013   6.189 -11.518  1.00 96.29           O
ATOM    737  HA  ASN A  66       8.834   3.735 -10.582  1.00 96.29           H
ATOM    738  CB  ASN A  66       8.706   4.768  -8.677  1.00 96.29           C
ATOM    739 1HB  ASN A  66       9.413   5.185  -7.960  1.00 96.29           H
ATOM    740 2HB  ASN A  66       7.965   5.540  -8.880  1.00 96.29           H
ATOM    741  CG  ASN A  66       8.020   3.541  -8.072  1.00 96.29           C
ATOM    742  OD1 ASN A  66       7.124   2.950  -8.652  1.00 96.29           O
ATOM    743  ND2 ASN A  66       8.490   3.193  -6.878  1.00 96.29           N
ATOM    744 1HD2 ASN A  66       9.228   3.720  -6.458  1.00 96.29           H
ATOM    745 2HD2 ASN A  66       8.106   2.403  -6.400  1.00 96.29           H
ATOM    746  HN  ASN A  66      10.932   3.649  -8.728  1.00 96.29           H
ATOM    747  N   SER A  67      10.960   6.232 -10.367  1.00 95.05           N
ATOM    748  CA  SER A  67      11.462   7.418 -11.041  1.00 95.05           C
ATOM    749  C   SER A  67      11.672   7.125 -12.528  1.00 95.05           C
ATOM    750  O   SER A  67      11.414   7.980 -13.374  1.00 95.05           O
ATOM    751  HA  SER A  67      10.690   8.175 -10.905  1.00 95.05           H
ATOM    752  CB  SER A  67      12.767   7.901 -10.405  1.00 95.05           C
ATOM    753 1HB  SER A  67      13.511   7.105 -10.456  1.00 95.05           H
ATOM    754 2HB  SER A  67      13.160   8.741 -10.977  1.00 95.05           H
ATOM    755  OG  SER A  67      12.587   8.294  -9.048  1.00 95.05           O
ATOM    756  HG  SER A  67      13.037   7.640  -8.439  1.00 95.05           H
ATOM    757  HN  SER A  67      11.559   5.864  -9.656  1.00 95.05           H
ATOM    758  N   LEU A  68      12.138   5.915 -12.800  1.00 92.57           N
ATOM    759  CA  LEU A  68      12.366   5.493 -14.172  1.00 92.57           C
ATOM    760  C   LEU A  68      11.028   5.432 -14.911  1.00 92.57           C
ATOM    761  O   LEU A  68      10.939   5.822 -16.074  1.00 92.57           O
ATOM    762  HA  LEU A  68      12.989   6.250 -14.648  1.00 92.57           H
ATOM    763  CB  LEU A  68      13.147   4.178 -14.204  1.00 92.57           C
ATOM    764 1HB  LEU A  68      14.070   4.313 -13.641  1.00 92.57           H
ATOM    765 2HB  LEU A  68      12.564   3.419 -13.683  1.00 92.57           H
ATOM    766  CG  LEU A  68      13.503   3.643 -15.593  1.00 92.57           C
ATOM    767  HG  LEU A  68      12.584   3.568 -16.175  1.00 92.57           H
ATOM    768  CD1 LEU A  68      14.429   4.610 -16.332  1.00 92.57           C
ATOM    769 1HD1 LEU A  68      13.932   5.574 -16.446  1.00 92.57           H
ATOM    770 2HD1 LEU A  68      15.349   4.740 -15.762  1.00 92.57           H
ATOM    771 3HD1 LEU A  68      14.666   4.206 -17.316  1.00 92.57           H
ATOM    772  CD2 LEU A  68      14.097   2.236 -15.503  1.00 92.57           C
ATOM    773 1HD2 LEU A  68      15.002   2.262 -14.896  1.00 92.57           H
ATOM    774 2HD2 LEU A  68      13.372   1.564 -15.045  1.00 92.57           H
ATOM    775 3HD2 LEU A  68      14.341   1.880 -16.504  1.00 92.57           H
ATOM    776  HN  LEU A  68      12.358   5.231 -12.105  1.00 92.57           H
ATOM    777  N   VAL A  69      10.020   4.938 -14.206  1.00 92.88           N
ATOM    778  CA  VAL A  69       8.700   4.784 -14.794  1.00 92.88           C
ATOM    779  C   VAL A  69       8.189   6.150 -15.255  1.00 92.88           C
ATOM    780  O   VAL A  69       7.675   6.282 -16.364  1.00 92.88           O
ATOM    781  HA  VAL A  69       8.802   4.135 -15.664  1.00 92.88           H
ATOM    782  CB  VAL A  69       7.761   4.099 -13.799  1.00 92.88           C
ATOM    783  HB  VAL A  69       7.771   4.678 -12.875  1.00 92.88           H
ATOM    784  CG1 VAL A  69       6.325   4.079 -14.325  1.00 92.88           C
ATOM    785 1HG1 VAL A  69       5.981   5.101 -14.483  1.00 92.88           H
ATOM    786 2HG1 VAL A  69       6.291   3.534 -15.269  1.00 92.88           H
ATOM    787 3HG1 VAL A  69       5.679   3.586 -13.598  1.00 92.88           H
ATOM    788  CG2 VAL A  69       8.246   2.685 -13.472  1.00 92.88           C
ATOM    789 1HG2 VAL A  69       8.279   2.092 -14.386  1.00 92.88           H
ATOM    790 2HG2 VAL A  69       9.243   2.734 -13.035  1.00 92.88           H
ATOM    791 3HG2 VAL A  69       7.560   2.221 -12.763  1.00 92.88           H
ATOM    792  HN  VAL A  69      10.095   4.648 -13.252  1.00 92.88           H
ATOM    793  N   ILE A  70       8.348   7.132 -14.380  1.00 93.68           N
ATOM    794  CA  ILE A  70       7.874   8.475 -14.667  1.00 93.68           C
ATOM    795  C   ILE A  70       8.632   9.032 -15.874  1.00 93.68           C
ATOM    796  O   ILE A  70       8.036   9.646 -16.757  1.00 93.68           O
ATOM    797  HA  ILE A  70       6.818   8.400 -14.928  1.00 93.68           H
ATOM    798  CB  ILE A  70       7.971   9.356 -13.420  1.00 93.68           C
ATOM    799  HB  ILE A  70       8.988   9.290 -13.033  1.00 93.68           H
ATOM    800  CG1 ILE A  70       7.035   8.853 -12.319  1.00 93.68           C
ATOM    801 1HG1 ILE A  70       6.001   8.919 -12.658  1.00 93.68           H
ATOM    802 2HG1 ILE A  70       7.238   7.802 -12.117  1.00 93.68           H
ATOM    803  CG2 ILE A  70       7.714  10.825 -13.765  1.00 93.68           C
ATOM    804 1HG2 ILE A  70       8.454  11.163 -14.490  1.00 93.68           H
ATOM    805 2HG2 ILE A  70       6.715  10.929 -14.189  1.00 93.68           H
ATOM    806 3HG2 ILE A  70       7.789  11.429 -12.861  1.00 93.68           H
ATOM    807  CD1 ILE A  70       7.209   9.669 -11.037  1.00 93.68           C
ATOM    808 1HD1 ILE A  70       8.238   9.582 -10.687  1.00 93.68           H
ATOM    809 2HD1 ILE A  70       6.981  10.716 -11.238  1.00 93.68           H
ATOM    810 3HD1 ILE A  70       6.532   9.291 -10.271  1.00 93.68           H
ATOM    811  HN  ILE A  70       8.790   7.022 -13.490  1.00 93.68           H
ATOM    812  N   LEU A  71       9.936   8.796 -15.873  1.00 91.12           N
ATOM    813  CA  LEU A  71      10.795   9.339 -16.912  1.00 91.12           C
ATOM    814  C   LEU A  71      10.399   8.737 -18.261  1.00 91.12           C
ATOM    815  O   LEU A  71      10.331   9.445 -19.265  1.00 91.12           O
ATOM    816  HA  LEU A  71      10.623  10.414 -16.949  1.00 91.12           H
ATOM    817  CB  LEU A  71      12.268   9.129 -16.553  1.00 91.12           C
ATOM    818 1HB  LEU A  71      12.438   9.528 -15.553  1.00 91.12           H
ATOM    819 2HB  LEU A  71      12.460   8.057 -16.505  1.00 91.12           H
ATOM    820  CG  LEU A  71      13.286   9.760 -17.504  1.00 91.12           C
ATOM    821  HG  LEU A  71      12.844  10.660 -17.930  1.00 91.12           H
ATOM    822  CD1 LEU A  71      14.547  10.189 -16.751  1.00 91.12           C
ATOM    823 1HD1 LEU A  71      14.283  10.920 -15.987  1.00 91.12           H
ATOM    824 2HD1 LEU A  71      15.002   9.318 -16.279  1.00 91.12           H
ATOM    825 3HD1 LEU A  71      15.254  10.634 -17.451  1.00 91.12           H
ATOM    826  CD2 LEU A  71      13.606   8.819 -18.668  1.00 91.12           C
ATOM    827 1HD2 LEU A  71      14.020   7.889 -18.280  1.00 91.12           H
ATOM    828 2HD2 LEU A  71      12.693   8.607 -19.224  1.00 91.12           H
ATOM    829 3HD2 LEU A  71      14.332   9.292 -19.328  1.00 91.12           H
ATOM    830  HN  LEU A  71      10.405   8.247 -15.181  1.00 91.12           H
ATOM    831  N   VAL A  72      10.148   7.436 -18.242  1.00 89.25           N
ATOM    832  CA  VAL A  72       9.783   6.726 -19.457  1.00 89.25           C
ATOM    833  C   VAL A  72       8.475   7.302 -20.004  1.00 89.25           C
ATOM    834  O   VAL A  72       8.345   7.521 -21.207  1.00 89.25           O
ATOM    835  HA  VAL A  72      10.573   6.896 -20.187  1.00 89.25           H
ATOM    836  CB  VAL A  72       9.706   5.223 -19.181  1.00 89.25           C
ATOM    837  HB  VAL A  72       9.045   5.072 -18.327  1.00 89.25           H
ATOM    838  CG1 VAL A  72       9.107   4.477 -20.376  1.00 89.25           C
ATOM    839 1HG1 VAL A  72       8.101   4.849 -20.569  1.00 89.25           H
ATOM    840 2HG1 VAL A  72       9.730   4.640 -21.255  1.00 89.25           H
ATOM    841 3HG1 VAL A  72       9.064   3.411 -20.153  1.00 89.25           H
ATOM    842  CG2 VAL A  72      11.081   4.662 -18.817  1.00 89.25           C
ATOM    843 1HG2 VAL A  72      11.773   4.831 -19.642  1.00 89.25           H
ATOM    844 2HG2 VAL A  72      11.453   5.162 -17.923  1.00 89.25           H
ATOM    845 3HG2 VAL A  72      10.998   3.592 -18.626  1.00 89.25           H
ATOM    846  HN  VAL A  72      10.192   6.870 -17.419  1.00 89.25           H
ATOM    847  N   TYR A  73       7.539   7.530 -19.094  1.00 89.18           N
ATOM    848  CA  TYR A  73       6.249   8.083 -19.469  1.00 89.18           C
ATOM    849  C   TYR A  73       6.412   9.452 -20.133  1.00 89.18           C
ATOM    850  O   TYR A  73       5.712   9.767 -21.095  1.00 89.18           O
ATOM    851  HA  TYR A  73       5.782   7.398 -20.177  1.00 89.18           H
ATOM    852  CB  TYR A  73       5.467   8.252 -18.165  1.00 89.18           C
ATOM    853 1HB  TYR A  73       5.397   7.285 -17.668  1.00 89.18           H
ATOM    854 2HB  TYR A  73       6.025   8.912 -17.502  1.00 89.18           H
ATOM    855  CG  TYR A  73       4.057   8.815 -18.354  1.00 89.18           C
ATOM    856  CD1 TYR A  73       3.859  10.180 -18.393  1.00 89.18           C
ATOM    857  HD1 TYR A  73       4.707  10.857 -18.290  1.00 89.18           H
ATOM    858  CD2 TYR A  73       2.983   7.957 -18.485  1.00 89.18           C
ATOM    859  HD2 TYR A  73       3.140   6.879 -18.454  1.00 89.18           H
ATOM    860  CE1 TYR A  73       2.531  10.710 -18.571  1.00 89.18           C
ATOM    861  HE1 TYR A  73       2.361  11.786 -18.604  1.00 89.18           H
ATOM    862  CE2 TYR A  73       1.656   8.487 -18.662  1.00 89.18           C
ATOM    863  HE2 TYR A  73       0.800   7.822 -18.767  1.00 89.18           H
ATOM    864  CZ  TYR A  73       1.496   9.838 -18.697  1.00 89.18           C
ATOM    865  OH  TYR A  73       0.242  10.338 -18.864  1.00 89.18           O
ATOM    866  HH  TYR A  73      -0.392   9.601 -19.098  1.00 89.18           H
ATOM    867  HN  TYR A  73       7.651   7.344 -18.118  1.00 89.18           H
ATOM    868  N   TRP A  74       7.339  10.229 -19.594  1.00 87.99           N
ATOM    869  CA  TRP A  74       7.498  11.610 -20.018  1.00 87.99           C
ATOM    870  C   TRP A  74       7.995  11.606 -21.465  1.00 87.99           C
ATOM    871  O   TRP A  74       7.394  12.235 -22.334  1.00 87.99           O
ATOM    872  HA  TRP A  74       6.521  12.090 -19.961  1.00 87.99           H
ATOM    873  CB  TRP A  74       8.426  12.372 -19.070  1.00 87.99           C
ATOM    874 1HB  TRP A  74       8.187  12.093 -18.043  1.00 87.99           H
ATOM    875 2HB  TRP A  74       9.453  12.060 -19.254  1.00 87.99           H
ATOM    876  CG  TRP A  74       8.338  13.894 -19.203  1.00 87.99           C
ATOM    877  CD1 TRP A  74       9.042  14.693 -20.016  1.00 87.99           C
ATOM    878  HD1 TRP A  74       9.799  14.341 -20.717  1.00 87.99           H
ATOM    879  CD2 TRP A  74       7.464  14.772 -18.463  1.00 87.99           C
ATOM    880  NE1 TRP A  74       8.687  16.017 -19.856  1.00 87.99           N
ATOM    881  HE1 TRP A  74       9.071  16.797 -20.350  1.00 87.99           H
ATOM    882  CE2 TRP A  74       7.697  16.067 -18.881  1.00 87.99           C
ATOM    883  CE3 TRP A  74       6.508  14.483 -17.473  1.00 87.99           C
ATOM    884  HE3 TRP A  74       6.306  13.470 -17.126  1.00 87.99           H
ATOM    885  CZ2 TRP A  74       7.015  17.174 -18.364  1.00 87.99           C
ATOM    886  HZ2 TRP A  74       7.217  18.187 -18.711  1.00 87.99           H
ATOM    887  CZ3 TRP A  74       5.835  15.601 -16.966  1.00 87.99           C
ATOM    888  HZ3 TRP A  74       5.083  15.433 -16.195  1.00 87.99           H
ATOM    889  CH2 TRP A  74       6.058  16.910 -17.376  1.00 87.99           C
ATOM    890  HH2 TRP A  74       5.490  17.727 -16.931  1.00 87.99           H
ATOM    891  HN  TRP A  74       7.974   9.931 -18.881  1.00 87.99           H
ATOM    892  N   TYR A  75       9.089  10.889 -21.679  1.00 84.80           N
ATOM    893  CA  TYR A  75       9.822  10.998 -22.929  1.00 84.80           C
ATOM    894  C   TYR A  75       9.251  10.049 -23.985  1.00 84.80           C
ATOM    895  O   TYR A  75       9.670  10.076 -25.141  1.00 84.80           O
ATOM    896  HA  TYR A  75       9.730  12.024 -23.285  1.00 84.80           H
ATOM    897  CB  TYR A  75      11.260  10.582 -22.612  1.00 84.80           C
ATOM    898 1HB  TYR A  75      11.240   9.700 -21.972  1.00 84.80           H
ATOM    899 2HB  TYR A  75      11.756  10.292 -23.538  1.00 84.80           H
ATOM    900  CG  TYR A  75      12.086  11.672 -21.927  1.00 84.80           C
ATOM    901  CD1 TYR A  75      12.640  12.691 -22.675  1.00 84.80           C
ATOM    902  HD1 TYR A  75      12.488  12.719 -23.754  1.00 84.80           H
ATOM    903  CD2 TYR A  75      12.278  11.636 -20.560  1.00 84.80           C
ATOM    904  HD2 TYR A  75      11.841  10.831 -19.969  1.00 84.80           H
ATOM    905  CE1 TYR A  75      13.418  13.717 -22.030  1.00 84.80           C
ATOM    906  HE1 TYR A  75      13.861  14.527 -22.609  1.00 84.80           H
ATOM    907  CE2 TYR A  75      13.056  12.662 -19.916  1.00 84.80           C
ATOM    908  HE2 TYR A  75      13.215  12.646 -18.837  1.00 84.80           H
ATOM    909  CZ  TYR A  75      13.587  13.652 -20.682  1.00 84.80           C
ATOM    910  OH  TYR A  75      14.322  14.621 -20.073  1.00 84.80           O
ATOM    911  HH  TYR A  75      14.645  15.282 -20.751  1.00 84.80           H
ATOM    912  HN  TYR A  75       9.474  10.244 -21.018  1.00 84.80           H
ATOM    913  N   CYS A  76       8.302   9.233 -23.549  1.00 79.11           N
ATOM    914  CA  CYS A  76       7.650   8.296 -24.448  1.00 79.11           C
ATOM    915  C   CYS A  76       6.886   9.096 -25.505  1.00 79.11           C
ATOM    916  O   CYS A  76       5.940   9.813 -25.182  1.00 79.11           O
ATOM    917  HA  CYS A  76       8.440   7.703 -24.908  1.00 79.11           H
ATOM    918  CB  CYS A  76       6.736   7.329 -23.692  1.00 79.11           C
ATOM    919 1HB  CYS A  76       7.313   6.773 -22.953  1.00 79.11           H
ATOM    920 2HB  CYS A  76       5.975   7.887 -23.147  1.00 79.11           H
ATOM    921  SG  CYS A  76       5.942   6.172 -24.866  1.00 79.11           S
ATOM    922  HG  CYS A  76       7.066   5.580 -25.260  1.00 79.11           H
ATOM    923  HN  CYS A  76       7.979   9.206 -22.603  1.00 79.11           H
ATOM    924  N   THR A  77       7.325   8.947 -26.746  1.00 74.80           N
ATOM    925  CA  THR A  77       6.818   9.779 -27.824  1.00 74.80           C
ATOM    926  C   THR A  77       5.446   9.281 -28.283  1.00 74.80           C
ATOM    927  O   THR A  77       4.752   9.967 -29.032  1.00 74.80           O
ATOM    928  HA  THR A  77       6.680  10.790 -27.441  1.00 74.80           H
ATOM    929  CB  THR A  77       7.864   9.794 -28.941  1.00 74.80           C
ATOM    930  HB  THR A  77       7.550  10.442 -29.759  1.00 74.80           H
ATOM    931  OG1 THR A  77       8.035   8.420 -29.275  1.00 74.80           O
ATOM    932  HG1 THR A  77       8.476   8.337 -30.168  1.00 74.80           H
ATOM    933  CG2 THR A  77       9.244  10.231 -28.445  1.00 74.80           C
ATOM    934 1HG2 THR A  77       9.588   9.543 -27.673  1.00 74.80           H
ATOM    935 2HG2 THR A  77       9.179  11.238 -28.032  1.00 74.80           H
ATOM    936 3HG2 THR A  77       9.948  10.225 -29.277  1.00 74.80           H
ATOM    937  HN  THR A  77       8.012   8.273 -27.019  1.00 74.80           H
ATOM    938  N   ARG A  78       5.096   8.093 -27.813  1.00 75.71           N
ATOM    939  CA  ARG A  78       3.854   7.462 -28.225  1.00 75.71           C
ATOM    940  C   ARG A  78       2.675   8.055 -27.451  1.00 75.71           C
ATOM    941  O   ARG A  78       2.817   8.429 -26.287  1.00 75.71           O
ATOM    942  HA  ARG A  78       3.771   7.678 -29.290  1.00 75.71           H
ATOM    943  CB  ARG A  78       3.900   5.951 -27.992  1.00 75.71           C
ATOM    944 1HB  ARG A  78       3.179   5.457 -28.644  1.00 75.71           H
ATOM    945 2HB  ARG A  78       4.885   5.568 -28.258  1.00 75.71           H
ATOM    946  CG  ARG A  78       3.591   5.612 -26.532  1.00 75.71           C
ATOM    947 1HG  ARG A  78       4.166   6.264 -25.874  1.00 75.71           H
ATOM    948 2HG  ARG A  78       2.538   5.799 -26.326  1.00 75.71           H
ATOM    949  CD  ARG A  78       3.924   4.150 -26.227  1.00 75.71           C
ATOM    950 1HD  ARG A  78       3.145   3.500 -26.627  1.00 75.71           H
ATOM    951 2HD  ARG A  78       4.856   3.870 -26.718  1.00 75.71           H
ATOM    952  NE  ARG A  78       4.044   3.953 -24.765  1.00 75.71           N
ATOM    953  HE  ARG A  78       4.953   3.771 -24.390  1.00 75.71           H
ATOM    954  CZ  ARG A  78       3.011   4.002 -23.913  1.00 75.71           C
ATOM    955  NH1 ARG A  78       1.771   4.241 -24.360  1.00 75.71           N
ATOM    956 1HH1 ARG A  78       1.611   4.385 -25.337  1.00 75.71           H
ATOM    957 2HH1 ARG A  78       1.006   4.276 -23.717  1.00 75.71           H
ATOM    958  NH2 ARG A  78       3.237   3.808 -22.606  1.00 75.71           N
ATOM    959 1HH2 ARG A  78       2.478   3.841 -21.957  1.00 75.71           H
ATOM    960 2HH2 ARG A  78       4.166   3.630 -22.281  1.00 75.71           H
ATOM    961  HN  ARG A  78       5.643   7.564 -27.164  1.00 75.71           H
ATOM    962  N   VAL A  79       1.538   8.123 -28.127  1.00 79.54           N
ATOM    963  CA  VAL A  79       0.315   8.582 -27.491  1.00 79.54           C
ATOM    964  C   VAL A  79       0.104   7.811 -26.186  1.00 79.54           C
ATOM    965  O   VAL A  79       0.229   6.588 -26.156  1.00 79.54           O
ATOM    966  HA  VAL A  79       0.442   9.639 -27.257  1.00 79.54           H
ATOM    967  CB  VAL A  79      -0.861   8.449 -28.460  1.00 79.54           C
ATOM    968  HB  VAL A  79      -1.032   7.387 -28.637  1.00 79.54           H
ATOM    969  CG1 VAL A  79      -2.139   9.036 -27.857  1.00 79.54           C
ATOM    970 1HG1 VAL A  79      -2.383   8.505 -26.936  1.00 79.54           H
ATOM    971 2HG1 VAL A  79      -1.985  10.092 -27.637  1.00 79.54           H
ATOM    972 3HG1 VAL A  79      -2.959   8.928 -28.567  1.00 79.54           H
ATOM    973  CG2 VAL A  79      -0.540   9.103 -29.806  1.00 79.54           C
ATOM    974 1HG2 VAL A  79      -0.330  10.162 -29.654  1.00 79.54           H
ATOM    975 2HG2 VAL A  79       0.333   8.619 -30.246  1.00 79.54           H
ATOM    976 3HG2 VAL A  79      -1.392   8.994 -30.476  1.00 79.54           H
ATOM    977  HN  VAL A  79       1.444   7.872 -29.091  1.00 79.54           H
ATOM    978  N   LYS A  80      -0.213   8.559 -25.139  1.00 83.89           N
ATOM    979  CA  LYS A  80      -0.510   7.955 -23.851  1.00 83.89           C
ATOM    980  C   LYS A  80      -1.802   7.143 -23.959  1.00 83.89           C
ATOM    981  O   LYS A  80      -2.594   7.348 -24.877  1.00 83.89           O
ATOM    982  HA  LYS A  80       0.307   7.275 -23.613  1.00 83.89           H
ATOM    983  CB  LYS A  80      -0.544   9.022 -22.755  1.00 83.89           C
ATOM    984 1HB  LYS A  80      -1.432   9.643 -22.874  1.00 83.89           H
ATOM    985 2HB  LYS A  80      -0.620   8.543 -21.778  1.00 83.89           H
ATOM    986  CG  LYS A  80       0.709   9.899 -22.804  1.00 83.89           C
ATOM    987 1HG  LYS A  80       0.715  10.478 -23.727  1.00 83.89           H
ATOM    988 2HG  LYS A  80       0.690  10.613 -21.980  1.00 83.89           H
ATOM    989  CD  LYS A  80       1.977   9.048 -22.720  1.00 83.89           C
ATOM    990 1HD  LYS A  80       1.901   8.358 -21.880  1.00 83.89           H
ATOM    991 2HD  LYS A  80       2.074   8.443 -23.621  1.00 83.89           H
ATOM    992  CE  LYS A  80       3.218   9.928 -22.554  1.00 83.89           C
ATOM    993 1HE  LYS A  80       3.082  10.864 -23.095  1.00 83.89           H
ATOM    994 2HE  LYS A  80       3.351  10.184 -21.503  1.00 83.89           H
ATOM    995  NZ  LYS A  80       4.421   9.228 -23.057  1.00 83.89           N
ATOM    996 1HZ  LYS A  80       5.251   9.734 -22.769  1.00 83.89           H
ATOM    997 2HZ  LYS A  80       4.449   8.288 -22.676  1.00 83.89           H
ATOM    998 3HZ  LYS A  80       4.387   9.181 -24.069  1.00 83.89           H
ATOM    999  HN  LYS A  80      -0.269   9.557 -25.161  1.00 83.89           H
ATOM   1000  N   THR A  81      -1.974   6.236 -23.008  1.00 84.78           N
ATOM   1001  CA  THR A  81      -3.231   5.519 -22.876  1.00 84.78           C
ATOM   1002  C   THR A  81      -3.750   5.612 -21.440  1.00 84.78           C
ATOM   1003  O   THR A  81      -3.012   5.991 -20.532  1.00 84.78           O
ATOM   1004  HA  THR A  81      -3.971   6.002 -23.515  1.00 84.78           H
ATOM   1005  CB  THR A  81      -3.007   4.082 -23.350  1.00 84.78           C
ATOM   1006  HB  THR A  81      -3.950   3.538 -23.403  1.00 84.78           H
ATOM   1007  OG1 THR A  81      -2.047   3.560 -22.435  1.00 84.78           O
ATOM   1008  HG1 THR A  81      -1.147   3.952 -22.623  1.00 84.78           H
ATOM   1009  CG2 THR A  81      -2.303   4.015 -24.706  1.00 84.78           C
ATOM   1010 1HG2 THR A  81      -1.329   4.501 -24.635  1.00 84.78           H
ATOM   1011 2HG2 THR A  81      -2.908   4.525 -25.456  1.00 84.78           H
ATOM   1012 3HG2 THR A  81      -2.168   2.973 -24.996  1.00 84.78           H
ATOM   1013  HN  THR A  81      -1.275   5.991 -22.336  1.00 84.78           H
ATOM   1014  N   MET A  82      -5.017   5.259 -21.279  1.00 87.69           N
ATOM   1015  CA  MET A  82      -5.644   5.298 -19.968  1.00 87.69           C
ATOM   1016  C   MET A  82      -4.847   4.475 -18.954  1.00 87.69           C
ATOM   1017  O   MET A  82      -4.654   4.903 -17.817  1.00 87.69           O
ATOM   1018  HA  MET A  82      -5.644   6.348 -19.675  1.00 87.69           H
ATOM   1019  CB  MET A  82      -7.068   4.747 -20.067  1.00 87.69           C
ATOM   1020 1HB  MET A  82      -7.550   5.133 -20.965  1.00 87.69           H
ATOM   1021 2HB  MET A  82      -7.036   3.662 -20.163  1.00 87.69           H
ATOM   1022  CG  MET A  82      -7.891   5.131 -18.835  1.00 87.69           C
ATOM   1023 1HG  MET A  82      -7.426   4.726 -17.936  1.00 87.69           H
ATOM   1024 2HG  MET A  82      -7.909   6.215 -18.723  1.00 87.69           H
ATOM   1025  SD  MET A  82      -9.555   4.507 -18.994  1.00 87.69           S
ATOM   1026  CE  MET A  82     -10.198   4.923 -17.381  1.00 87.69           C
ATOM   1027 1HE  MET A  82      -9.608   4.421 -16.615  1.00 87.69           H
ATOM   1028 2HE  MET A  82     -10.141   6.002 -17.235  1.00 87.69           H
ATOM   1029 3HE  MET A  82     -11.236   4.601 -17.310  1.00 87.69           H
ATOM   1030  HN  MET A  82      -5.611   4.951 -22.022  1.00 87.69           H
ATOM   1031  N   THR A  83      -4.405   3.309 -19.403  1.00 85.92           N
ATOM   1032  CA  THR A  83      -3.556   2.464 -18.580  1.00 85.92           C
ATOM   1033  C   THR A  83      -2.309   3.231 -18.137  1.00 85.92           C
ATOM   1034  O   THR A  83      -1.915   3.162 -16.974  1.00 85.92           O
ATOM   1035  HA  THR A  83      -4.107   2.199 -17.678  1.00 85.92           H
ATOM   1036  CB  THR A  83      -3.239   1.196 -19.376  1.00 85.92           C
ATOM   1037  HB  THR A  83      -2.686   1.435 -20.284  1.00 85.92           H
ATOM   1038  OG1 THR A  83      -4.510   0.583 -19.573  1.00 85.92           O
ATOM   1039  HG1 THR A  83      -5.239   1.213 -19.307  1.00 85.92           H
ATOM   1040  CG2 THR A  83      -2.454   0.171 -18.555  1.00 85.92           C
ATOM   1041 1HG2 THR A  83      -3.038  -0.118 -17.681  1.00 85.92           H
ATOM   1042 2HG2 THR A  83      -1.510   0.610 -18.232  1.00 85.92           H
ATOM   1043 3HG2 THR A  83      -2.255  -0.709 -19.166  1.00 85.92           H
ATOM   1044  HN  THR A  83      -4.617   2.942 -20.308  1.00 85.92           H
ATOM   1045  N   ASP A  84      -1.723   3.944 -19.087  1.00 87.59           N
ATOM   1046  CA  ASP A  84      -0.467   4.631 -18.840  1.00 87.59           C
ATOM   1047  C   ASP A  84      -0.676   5.696 -17.761  1.00 87.59           C
ATOM   1048  O   ASP A  84       0.213   5.945 -16.949  1.00 87.59           O
ATOM   1049  HA  ASP A  84       0.229   3.853 -18.527  1.00 87.59           H
ATOM   1050  CB  ASP A  84       0.037   5.331 -20.104  1.00 87.59           C
ATOM   1051 1HB  ASP A  84      -0.654   6.127 -20.383  1.00 87.59           H
ATOM   1052 2HB  ASP A  84       1.000   5.801 -19.905  1.00 87.59           H
ATOM   1053  CG  ASP A  84       0.176   4.340 -21.261  1.00 87.59           C
ATOM   1054  OD1 ASP A  84       0.929   3.359 -21.080  1.00 87.59           O
ATOM   1055  OD2 ASP A  84      -0.473   4.586 -22.300  1.00 87.59           O
ATOM   1056  HN  ASP A  84      -2.091   4.056 -20.010  1.00 87.59           H
ATOM   1057  N   MET A  85      -1.858   6.296 -17.789  1.00 91.53           N
ATOM   1058  CA  MET A  85      -2.195   7.330 -16.825  1.00 91.53           C
ATOM   1059  C   MET A  85      -2.223   6.766 -15.403  1.00 91.53           C
ATOM   1060  O   MET A  85      -1.711   7.389 -14.474  1.00 91.53           O
ATOM   1061  HA  MET A  85      -1.407   8.078 -16.911  1.00 91.53           H
ATOM   1062  CB  MET A  85      -3.564   7.921 -17.168  1.00 91.53           C
ATOM   1063 1HB  MET A  85      -3.577   8.236 -18.211  1.00 91.53           H
ATOM   1064 2HB  MET A  85      -4.332   7.155 -17.057  1.00 91.53           H
ATOM   1065  CG  MET A  85      -3.888   9.112 -16.264  1.00 91.53           C
ATOM   1066 1HG  MET A  85      -4.880   9.499 -16.501  1.00 91.53           H
ATOM   1067 2HG  MET A  85      -3.910   8.793 -15.222  1.00 91.53           H
ATOM   1068  SD  MET A  85      -2.666  10.395 -16.483  1.00 91.53           S
ATOM   1069  CE  MET A  85      -3.083  10.942 -18.131  1.00 91.53           C
ATOM   1070 1HE  MET A  85      -2.980  10.109 -18.827  1.00 91.53           H
ATOM   1071 2HE  MET A  85      -4.111  11.302 -18.145  1.00 91.53           H
ATOM   1072 3HE  MET A  85      -2.411  11.747 -18.427  1.00 91.53           H
ATOM   1073  HN  MET A  85      -2.576   6.086 -18.452  1.00 91.53           H
ATOM   1074  N   PHE A  86      -2.826   5.593 -15.278  1.00 93.12           N
ATOM   1075  CA  PHE A  86      -2.938   4.943 -13.983  1.00 93.12           C
ATOM   1076  C   PHE A  86      -1.574   4.446 -13.500  1.00 93.12           C
ATOM   1077  O   PHE A  86      -1.257   4.546 -12.315  1.00 93.12           O
ATOM   1078  HA  PHE A  86      -3.322   5.684 -13.282  1.00 93.12           H
ATOM   1079  CB  PHE A  86      -3.870   3.744 -14.163  1.00 93.12           C
ATOM   1080 1HB  PHE A  86      -3.464   3.094 -14.938  1.00 93.12           H
ATOM   1081 2HB  PHE A  86      -3.886   3.167 -13.239  1.00 93.12           H
ATOM   1082  CG  PHE A  86      -5.305   4.122 -14.536  1.00 93.12           C
ATOM   1083  CD1 PHE A  86      -5.890   5.213 -13.972  1.00 93.12           C
ATOM   1084  HD1 PHE A  86      -5.335   5.818 -13.255  1.00 93.12           H
ATOM   1085  CD2 PHE A  86      -5.997   3.366 -15.431  1.00 93.12           C
ATOM   1086  HD2 PHE A  86      -5.529   2.492 -15.882  1.00 93.12           H
ATOM   1087  CE1 PHE A  86      -7.222   5.563 -14.317  1.00 93.12           C
ATOM   1088  HE1 PHE A  86      -7.690   6.437 -13.865  1.00 93.12           H
ATOM   1089  CE2 PHE A  86      -7.329   3.717 -15.776  1.00 93.12           C
ATOM   1090  HE2 PHE A  86      -7.883   3.111 -16.493  1.00 93.12           H
ATOM   1091  CZ  PHE A  86      -7.913   4.808 -15.212  1.00 93.12           C
ATOM   1092  HZ  PHE A  86      -8.935   5.077 -15.478  1.00 93.12           H
ATOM   1093  HN  PHE A  86      -3.233   5.089 -16.040  1.00 93.12           H
ATOM   1094  N   LEU A  87      -0.804   3.921 -14.441  1.00 90.27           N
ATOM   1095  CA  LEU A  87       0.518   3.406 -14.125  1.00 90.27           C
ATOM   1096  C   LEU A  87       1.394   4.546 -13.603  1.00 90.27           C
ATOM   1097  O   LEU A  87       2.218   4.343 -12.713  1.00 90.27           O
ATOM   1098  HA  LEU A  87       0.400   2.669 -13.331  1.00 90.27           H
ATOM   1099  CB  LEU A  87       1.111   2.678 -15.333  1.00 90.27           C
ATOM   1100 1HB  LEU A  87       1.085   3.353 -16.188  1.00 90.27           H
ATOM   1101 2HB  LEU A  87       2.160   2.467 -15.125  1.00 90.27           H
ATOM   1102  CG  LEU A  87       0.426   1.369 -15.731  1.00 90.27           C
ATOM   1103  HG  LEU A  87      -0.628   1.578 -15.916  1.00 90.27           H
ATOM   1104  CD1 LEU A  87       1.013   0.815 -17.031  1.00 90.27           C
ATOM   1105 1HD1 LEU A  87       0.871   1.541 -17.831  1.00 90.27           H
ATOM   1106 2HD1 LEU A  87       2.078   0.625 -16.896  1.00 90.27           H
ATOM   1107 3HD1 LEU A  87       0.508  -0.115 -17.290  1.00 90.27           H
ATOM   1108  CD2 LEU A  87       0.490   0.348 -14.592  1.00 90.27           C
ATOM   1109 1HD2 LEU A  87       1.532   0.138 -14.351  1.00 90.27           H
ATOM   1110 2HD2 LEU A  87      -0.012   0.753 -13.713  1.00 90.27           H
ATOM   1111 3HD2 LEU A  87      -0.004  -0.573 -14.902  1.00 90.27           H
ATOM   1112  HN  LEU A  87      -1.069   3.845 -15.402  1.00 90.27           H
ATOM   1113  N   LEU A  88       1.186   5.721 -14.180  1.00 92.86           N
ATOM   1114  CA  LEU A  88       1.918   6.902 -13.756  1.00 92.86           C
ATOM   1115  C   LEU A  88       1.576   7.214 -12.298  1.00 92.86           C
ATOM   1116  O   LEU A  88       2.470   7.381 -11.469  1.00 92.86           O
ATOM   1117  HA  LEU A  88       2.981   6.668 -13.819  1.00 92.86           H
ATOM   1118  CB  LEU A  88       1.654   8.067 -14.712  1.00 92.86           C
ATOM   1119 1HB  LEU A  88       2.057   7.807 -15.691  1.00 92.86           H
ATOM   1120 2HB  LEU A  88       0.576   8.178 -14.830  1.00 92.86           H
ATOM   1121  CG  LEU A  88       2.235   9.420 -14.297  1.00 92.86           C
ATOM   1122  HG  LEU A  88       1.950   9.612 -13.262  1.00 92.86           H
ATOM   1123  CD1 LEU A  88       3.765   9.399 -14.348  1.00 92.86           C
ATOM   1124 1HD1 LEU A  88       4.140   8.634 -13.668  1.00 92.86           H
ATOM   1125 2HD1 LEU A  88       4.091   9.176 -15.363  1.00 92.86           H
ATOM   1126 3HD1 LEU A  88       4.151  10.373 -14.048  1.00 92.86           H
ATOM   1127  CD2 LEU A  88       1.649  10.552 -15.143  1.00 92.86           C
ATOM   1128 1HD2 LEU A  88       1.883  10.379 -16.194  1.00 92.86           H
ATOM   1129 2HD2 LEU A  88       0.568  10.581 -15.012  1.00 92.86           H
ATOM   1130 3HD2 LEU A  88       2.079  11.503 -14.827  1.00 92.86           H
ATOM   1131  HN  LEU A  88       0.532   5.872 -14.921  1.00 92.86           H
ATOM   1132  N   ASN A  89       0.281   7.282 -12.029  1.00 95.92           N
ATOM   1133  CA  ASN A  89      -0.190   7.679 -10.713  1.00 95.92           C
ATOM   1134  C   ASN A  89       0.228   6.623  -9.687  1.00 95.92           C
ATOM   1135  O   ASN A  89       0.436   6.939  -8.516  1.00 95.92           O
ATOM   1136  HA  ASN A  89       0.269   8.649 -10.524  1.00 95.92           H
ATOM   1137  CB  ASN A  89      -1.716   7.788 -10.684  1.00 95.92           C
ATOM   1138 1HB  ASN A  89      -2.154   6.978 -11.267  1.00 95.92           H
ATOM   1139 2HB  ASN A  89      -2.073   7.672  -9.660  1.00 95.92           H
ATOM   1140  CG  ASN A  89      -2.180   9.134 -11.242  1.00 95.92           C
ATOM   1141  OD1 ASN A  89      -2.436  10.082 -10.517  1.00 95.92           O
ATOM   1142  ND2 ASN A  89      -2.275   9.166 -12.569  1.00 95.92           N
ATOM   1143 1HD2 ASN A  89      -2.050   8.353 -13.106  1.00 95.92           H
ATOM   1144 2HD2 ASN A  89      -2.570  10.003 -13.029  1.00 95.92           H
ATOM   1145  HN  ASN A  89      -0.440   7.073 -12.690  1.00 95.92           H
ATOM   1146  N   LEU A  90       0.338   5.392 -10.163  1.00 93.53           N
ATOM   1147  CA  LEU A  90       0.764   4.295  -9.311  1.00 93.53           C
ATOM   1148  C   LEU A  90       2.199   4.546  -8.843  1.00 93.53           C
ATOM   1149  O   LEU A  90       2.504   4.401  -7.660  1.00 93.53           O
ATOM   1150  HA  LEU A  90       0.112   4.288  -8.437  1.00 93.53           H
ATOM   1151  CB  LEU A  90       0.576   2.956 -10.027  1.00 93.53           C
ATOM   1152 1HB  LEU A  90      -0.350   3.000 -10.601  1.00 93.53           H
ATOM   1153 2HB  LEU A  90       1.389   2.832 -10.742  1.00 93.53           H
ATOM   1154  CG  LEU A  90       0.528   1.717  -9.130  1.00 93.53           C
ATOM   1155  HG  LEU A  90       1.282   1.830  -8.351  1.00 93.53           H
ATOM   1156  CD1 LEU A  90      -0.828   1.597  -8.432  1.00 93.53           C
ATOM   1157 1HD1 LEU A  90      -1.000   2.481  -7.817  1.00 93.53           H
ATOM   1158 2HD1 LEU A  90      -1.616   1.518  -9.181  1.00 93.53           H
ATOM   1159 3HD1 LEU A  90      -0.835   0.708  -7.801  1.00 93.53           H
ATOM   1160  CD2 LEU A  90       0.880   0.455  -9.920  1.00 93.53           C
ATOM   1161 1HD2 LEU A  90       0.166   0.325 -10.734  1.00 93.53           H
ATOM   1162 2HD2 LEU A  90       1.885   0.551 -10.330  1.00 93.53           H
ATOM   1163 3HD2 LEU A  90       0.838  -0.411  -9.259  1.00 93.53           H
ATOM   1164  HN  LEU A  90       0.142   5.139 -11.111  1.00 93.53           H
ATOM   1165  N   ALA A  91       3.041   4.918  -9.795  1.00 95.62           N
ATOM   1166  CA  ALA A  91       4.448   5.137  -9.506  1.00 95.62           C
ATOM   1167  C   ALA A  91       4.591   6.333  -8.563  1.00 95.62           C
ATOM   1168  O   ALA A  91       5.468   6.348  -7.701  1.00 95.62           O
ATOM   1169  HA  ALA A  91       4.827   4.245  -9.007  1.00 95.62           H
ATOM   1170  CB  ALA A  91       5.214   5.333 -10.816  1.00 95.62           C
ATOM   1171 1HB  ALA A  91       5.105   4.444 -11.437  1.00 95.62           H
ATOM   1172 2HB  ALA A  91       4.814   6.198 -11.345  1.00 95.62           H
ATOM   1173 3HB  ALA A  91       6.270   5.497 -10.598  1.00 95.62           H
ATOM   1174  HN  ALA A  91       2.777   5.070 -10.748  1.00 95.62           H
ATOM   1175  N   ILE A  92       3.714   7.308  -8.757  1.00 96.71           N
ATOM   1176  CA  ILE A  92       3.727   8.502  -7.931  1.00 96.71           C
ATOM   1177  C   ILE A  92       3.350   8.128  -6.495  1.00 96.71           C
ATOM   1178  O   ILE A  92       3.983   8.586  -5.545  1.00 96.71           O
ATOM   1179  HA  ILE A  92       4.746   8.889  -7.930  1.00 96.71           H
ATOM   1180  CB  ILE A  92       2.833   9.585  -8.539  1.00 96.71           C
ATOM   1181  HB  ILE A  92       1.867   9.137  -8.775  1.00 96.71           H
ATOM   1182  CG1 ILE A  92       3.421  10.109  -9.850  1.00 96.71           C
ATOM   1183 1HG1 ILE A  92       4.321  10.688  -9.643  1.00 96.71           H
ATOM   1184 2HG1 ILE A  92       3.720   9.270 -10.480  1.00 96.71           H
ATOM   1185  CG2 ILE A  92       2.575  10.711  -7.536  1.00 96.71           C
ATOM   1186 1HG2 ILE A  92       2.081  10.305  -6.653  1.00 96.71           H
ATOM   1187 2HG2 ILE A  92       3.524  11.163  -7.246  1.00 96.71           H
ATOM   1188 3HG2 ILE A  92       1.937  11.466  -7.994  1.00 96.71           H
ATOM   1189  CD1 ILE A  92       2.408  10.979 -10.597  1.00 96.71           C
ATOM   1190 1HD1 ILE A  92       1.520  10.389 -10.823  1.00 96.71           H
ATOM   1191 2HD1 ILE A  92       2.131  11.829  -9.974  1.00 96.71           H
ATOM   1192 3HD1 ILE A  92       2.852  11.338 -11.525  1.00 96.71           H
ATOM   1193  HN  ILE A  92       3.006   7.290  -9.463  1.00 96.71           H
ATOM   1194  N   ALA A  93       2.322   7.300  -6.384  1.00 96.84           N
ATOM   1195  CA  ALA A  93       1.826   6.895  -5.080  1.00 96.84           C
ATOM   1196  C   ALA A  93       2.937   6.168  -4.319  1.00 96.84           C
ATOM   1197  O   ALA A  93       3.123   6.391  -3.124  1.00 96.84           O
ATOM   1198  HA  ALA A  93       1.553   7.798  -4.534  1.00 96.84           H
ATOM   1199  CB  ALA A  93       0.577   6.029  -5.256  1.00 96.84           C
ATOM   1200 1HB  ALA A  93      -0.192   6.601  -5.775  1.00 96.84           H
ATOM   1201 2HB  ALA A  93       0.828   5.144  -5.840  1.00 96.84           H
ATOM   1202 3HB  ALA A  93       0.204   5.725  -4.277  1.00 96.84           H
ATOM   1203  HN  ALA A  93       1.832   6.909  -7.163  1.00 96.84           H
ATOM   1204  N   ASP A  94       3.646   5.315  -5.043  1.00 96.55           N
ATOM   1205  CA  ASP A  94       4.717   4.536  -4.446  1.00 96.55           C
ATOM   1206  C   ASP A  94       5.814   5.481  -3.953  1.00 96.55           C
ATOM   1207  O   ASP A  94       6.305   5.339  -2.834  1.00 96.55           O
ATOM   1208  HA  ASP A  94       4.249   3.981  -3.633  1.00 96.55           H
ATOM   1209  CB  ASP A  94       5.339   3.581  -5.467  1.00 96.55           C
ATOM   1210 1HB  ASP A  94       5.478   4.098  -6.416  1.00 96.55           H
ATOM   1211 2HB  ASP A  94       6.327   3.272  -5.125  1.00 96.55           H
ATOM   1212  CG  ASP A  94       4.456   2.350  -5.674  1.00 96.55           C
ATOM   1213  OD1 ASP A  94       3.751   1.987  -4.708  1.00 96.55           O
ATOM   1214  OD2 ASP A  94       4.505   1.798  -6.795  1.00 96.55           O
ATOM   1215  HN  ASP A  94       3.498   5.152  -6.019  1.00 96.55           H
ATOM   1216  N   LEU A  95       6.168   6.426  -4.812  1.00 97.32           N
ATOM   1217  CA  LEU A  95       7.245   7.352  -4.505  1.00 97.32           C
ATOM   1218  C   LEU A  95       6.909   8.109  -3.218  1.00 97.32           C
ATOM   1219  O   LEU A  95       7.766   8.278  -2.352  1.00 97.32           O
ATOM   1220  HA  LEU A  95       8.145   6.762  -4.334  1.00 97.32           H
ATOM   1221  CB  LEU A  95       7.523   8.265  -5.700  1.00 97.32           C
ATOM   1222 1HB  LEU A  95       6.569   8.560  -6.138  1.00 97.32           H
ATOM   1223 2HB  LEU A  95       8.000   9.175  -5.334  1.00 97.32           H
ATOM   1224  CG  LEU A  95       8.398   7.674  -6.807  1.00 97.32           C
ATOM   1225  HG  LEU A  95       7.904   6.783  -7.194  1.00 97.32           H
ATOM   1226  CD1 LEU A  95       8.544   8.653  -7.974  1.00 97.32           C
ATOM   1227 1HD1 LEU A  95       7.560   8.874  -8.387  1.00 97.32           H
ATOM   1228 2HD1 LEU A  95       9.004   9.575  -7.619  1.00 97.32           H
ATOM   1229 3HD1 LEU A  95       9.171   8.207  -8.746  1.00 97.32           H
ATOM   1230  CD2 LEU A  95       9.756   7.234  -6.256  1.00 97.32           C
ATOM   1231 1HD2 LEU A  95      10.270   8.093  -5.826  1.00 97.32           H
ATOM   1232 2HD2 LEU A  95       9.607   6.477  -5.486  1.00 97.32           H
ATOM   1233 3HD2 LEU A  95      10.358   6.817  -7.063  1.00 97.32           H
ATOM   1234  HN  LEU A  95       5.734   6.563  -5.702  1.00 97.32           H
ATOM   1235  N   LEU A  96       5.660   8.544  -3.134  1.00 97.02           N
ATOM   1236  CA  LEU A  96       5.236   9.390  -2.032  1.00 97.02           C
ATOM   1237  C   LEU A  96       5.480   8.659  -0.710  1.00 97.02           C
ATOM   1238  O   LEU A  96       5.940   9.260   0.260  1.00 97.02           O
ATOM   1239  HA  LEU A  96       5.856  10.286  -2.050  1.00 97.02           H
ATOM   1240  CB  LEU A  96       3.786   9.838  -2.228  1.00 97.02           C
ATOM   1241 1HB  LEU A  96       3.190   8.965  -2.495  1.00 97.02           H
ATOM   1242 2HB  LEU A  96       3.407  10.202  -1.273  1.00 97.02           H
ATOM   1243  CG  LEU A  96       3.556  10.921  -3.284  1.00 97.02           C
ATOM   1244  HG  LEU A  96       3.855  10.522  -4.253  1.00 97.02           H
ATOM   1245  CD1 LEU A  96       2.073  11.284  -3.383  1.00 97.02           C
ATOM   1246 1HD1 LEU A  96       1.500  10.399  -3.659  1.00 97.02           H
ATOM   1247 2HD1 LEU A  96       1.724  11.655  -2.419  1.00 97.02           H
ATOM   1248 3HD1 LEU A  96       1.937  12.056  -4.140  1.00 97.02           H
ATOM   1249  CD2 LEU A  96       4.429  12.147  -3.010  1.00 97.02           C
ATOM   1250 1HD2 LEU A  96       4.184  12.557  -2.030  1.00 97.02           H
ATOM   1251 2HD2 LEU A  96       5.479  11.857  -3.031  1.00 97.02           H
ATOM   1252 3HD2 LEU A  96       4.245  12.902  -3.776  1.00 97.02           H
ATOM   1253  HN  LEU A  96       4.947   8.328  -3.800  1.00 97.02           H
ATOM   1254  N   PHE A  97       5.161   7.373  -0.714  1.00 97.34           N
ATOM   1255  CA  PHE A  97       5.326   6.557   0.477  1.00 97.34           C
ATOM   1256  C   PHE A  97       6.806   6.288   0.757  1.00 97.34           C
ATOM   1257  O   PHE A  97       7.259   6.414   1.894  1.00 97.34           O
ATOM   1258  HA  PHE A  97       4.895   7.112   1.311  1.00 97.34           H
ATOM   1259  CB  PHE A  97       4.619   5.227   0.210  1.00 97.34           C
ATOM   1260 1HB  PHE A  97       3.546   5.404   0.145  1.00 97.34           H
ATOM   1261 2HB  PHE A  97       4.939   4.846  -0.760  1.00 97.34           H
ATOM   1262  CG  PHE A  97       4.882   4.158   1.273  1.00 97.34           C
ATOM   1263  CD1 PHE A  97       5.477   2.986   0.926  1.00 97.34           C
ATOM   1264  HD1 PHE A  97       5.768   2.808  -0.110  1.00 97.34           H
ATOM   1265  CD2 PHE A  97       4.519   4.380   2.565  1.00 97.34           C
ATOM   1266  HD2 PHE A  97       4.041   5.320   2.843  1.00 97.34           H
ATOM   1267  CE1 PHE A  97       5.721   1.994   1.912  1.00 97.34           C
ATOM   1268  HE1 PHE A  97       6.199   1.055   1.634  1.00 97.34           H
ATOM   1269  CE2 PHE A  97       4.762   3.389   3.551  1.00 97.34           C
ATOM   1270  HE2 PHE A  97       4.472   3.567   4.586  1.00 97.34           H
ATOM   1271  CZ  PHE A  97       5.358   2.216   3.204  1.00 97.34           C
ATOM   1272  HZ  PHE A  97       5.545   1.455   3.961  1.00 97.34           H
ATOM   1273  HN  PHE A  97       4.797   6.890  -1.510  1.00 97.34           H
ATOM   1274  N   LEU A  98       7.518   5.922  -0.299  1.00 97.36           N
ATOM   1275  CA  LEU A  98       8.899   5.495  -0.158  1.00 97.36           C
ATOM   1276  C   LEU A  98       9.692   6.580   0.574  1.00 97.36           C
ATOM   1277  O   LEU A  98      10.573   6.275   1.377  1.00 97.36           O
ATOM   1278  HA  LEU A  98       8.902   4.593   0.455  1.00 97.36           H
ATOM   1279  CB  LEU A  98       9.485   5.118  -1.520  1.00 97.36           C
ATOM   1280 1HB  LEU A  98       9.260   5.920  -2.224  1.00 97.36           H
ATOM   1281 2HB  LEU A  98      10.570   5.071  -1.427  1.00 97.36           H
ATOM   1282  CG  LEU A  98       8.995   3.799  -2.119  1.00 97.36           C
ATOM   1283  HG  LEU A  98       7.915   3.743  -1.985  1.00 97.36           H
ATOM   1284  CD1 LEU A  98       9.266   3.745  -3.624  1.00 97.36           C
ATOM   1285 1HD1 LEU A  98       8.746   4.567  -4.117  1.00 97.36           H
ATOM   1286 2HD1 LEU A  98      10.338   3.834  -3.803  1.00 97.36           H
ATOM   1287 3HD1 LEU A  98       8.908   2.797  -4.025  1.00 97.36           H
ATOM   1288  CD2 LEU A  98       9.604   2.603  -1.384  1.00 97.36           C
ATOM   1289 1HD2 LEU A  98      10.690   2.642  -1.466  1.00 97.36           H
ATOM   1290 2HD2 LEU A  98       9.317   2.638  -0.334  1.00 97.36           H
ATOM   1291 3HD2 LEU A  98       9.239   1.678  -1.830  1.00 97.36           H
ATOM   1292  HN  LEU A  98       7.166   5.914  -1.235  1.00 97.36           H
ATOM   1293  N   VAL A  99       9.351   7.824   0.270  1.00 96.89           N
ATOM   1294  CA  VAL A  99      10.066   8.955   0.835  1.00 96.89           C
ATOM   1295  C   VAL A  99       9.905   8.946   2.357  1.00 96.89           C
ATOM   1296  O   VAL A  99      10.665   9.601   3.069  1.00 96.89           O
ATOM   1297  HA  VAL A  99      11.122   8.831   0.593  1.00 96.89           H
ATOM   1298  CB  VAL A  99       9.582  10.255   0.190  1.00 96.89           C
ATOM   1299  HB  VAL A  99       8.493  10.267   0.237  1.00 96.89           H
ATOM   1300  CG1 VAL A  99      10.098  11.474   0.959  1.00 96.89           C
ATOM   1301 1HG1 VAL A  99       9.734  11.436   1.986  1.00 96.89           H
ATOM   1302 2HG1 VAL A  99      11.188  11.468   0.959  1.00 96.89           H
ATOM   1303 3HG1 VAL A  99       9.739  12.384   0.479  1.00 96.89           H
ATOM   1304  CG2 VAL A  99       9.990  10.323  -1.282  1.00 96.89           C
ATOM   1305 1HG2 VAL A  99      11.077  10.277  -1.361  1.00 96.89           H
ATOM   1306 2HG2 VAL A  99       9.552   9.482  -1.820  1.00 96.89           H
ATOM   1307 3HG2 VAL A  99       9.633  11.257  -1.716  1.00 96.89           H
ATOM   1308  HN  VAL A  99       8.603   8.063  -0.349  1.00 96.89           H
ATOM   1309  N   THR A 100       8.911   8.197   2.810  1.00 96.28           N
ATOM   1310  CA  THR A 100       8.613   8.128   4.231  1.00 96.28           C
ATOM   1311  C   THR A 100       9.459   7.043   4.901  1.00 96.28           C
ATOM   1312  O   THR A 100       9.626   7.045   6.119  1.00 96.28           O
ATOM   1313  HA  THR A 100       8.892   9.078   4.687  1.00 96.28           H
ATOM   1314  CB  THR A 100       7.107   7.909   4.388  1.00 96.28           C
ATOM   1315  HB  THR A 100       6.790   8.107   5.412  1.00 96.28           H
ATOM   1316  OG1 THR A 100       6.900   6.576   3.927  1.00 96.28           O
ATOM   1317  HG1 THR A 100       6.849   6.564   2.929  1.00 96.28           H
ATOM   1318  CG2 THR A 100       6.286   8.768   3.425  1.00 96.28           C
ATOM   1319 1HG2 THR A 100       6.556   8.521   2.398  1.00 96.28           H
ATOM   1320 2HG2 THR A 100       6.493   9.822   3.611  1.00 96.28           H
ATOM   1321 3HG2 THR A 100       5.225   8.574   3.579  1.00 96.28           H
ATOM   1322  HN  THR A 100       8.315   7.645   2.226  1.00 96.28           H
ATOM   1323  N   LEU A 101       9.970   6.142   4.075  1.00 96.11           N
ATOM   1324  CA  LEU A 101      10.639   4.956   4.582  1.00 96.11           C
ATOM   1325  C   LEU A 101      11.876   5.375   5.379  1.00 96.11           C
ATOM   1326  O   LEU A 101      12.181   4.785   6.414  1.00 96.11           O
ATOM   1327  HA  LEU A 101       9.946   4.455   5.258  1.00 96.11           H
ATOM   1328  CB  LEU A 101      10.942   3.983   3.441  1.00 96.11           C
ATOM   1329 1HB  LEU A 101      11.448   4.531   2.647  1.00 96.11           H
ATOM   1330 2HB  LEU A 101      11.644   3.233   3.807  1.00 96.11           H
ATOM   1331  CG  LEU A 101       9.737   3.260   2.837  1.00 96.11           C
ATOM   1332  HG  LEU A 101       9.125   3.996   2.315  1.00 96.11           H
ATOM   1333  CD1 LEU A 101      10.180   2.224   1.803  1.00 96.11           C
ATOM   1334 1HD1 LEU A 101      10.727   2.721   1.002  1.00 96.11           H
ATOM   1335 2HD1 LEU A 101      10.826   1.487   2.281  1.00 96.11           H
ATOM   1336 3HD1 LEU A 101       9.303   1.725   1.389  1.00 96.11           H
ATOM   1337  CD2 LEU A 101       8.864   2.642   3.931  1.00 96.11           C
ATOM   1338 1HD2 LEU A 101       9.451   1.923   4.502  1.00 96.11           H
ATOM   1339 2HD2 LEU A 101       8.504   3.427   4.596  1.00 96.11           H
ATOM   1340 3HD2 LEU A 101       8.014   2.134   3.474  1.00 96.11           H
ATOM   1341  HN  LEU A 101       9.933   6.212   3.078  1.00 96.11           H
ATOM   1342  N   PRO A 102      12.608   6.397   4.913  1.00 95.64           N
ATOM   1343  CA  PRO A 102      13.792   6.868   5.636  1.00 95.64           C
ATOM   1344  C   PRO A 102      13.490   7.185   7.092  1.00 95.64           C
ATOM   1345  O   PRO A 102      14.299   6.899   7.973  1.00 95.64           O
ATOM   1346  HA  PRO A 102      14.549   6.084   5.666  1.00 95.64           H
ATOM   1347  CB  PRO A 102      14.218   8.115   4.859  1.00 95.64           C
ATOM   1348 1HB  PRO A 102      13.768   9.018   5.273  1.00 95.64           H
ATOM   1349 2HB  PRO A 102      15.298   8.256   4.888  1.00 95.64           H
ATOM   1350  CG  PRO A 102      13.723   7.837   3.445  1.00 95.64           C
ATOM   1351 1HG  PRO A 102      13.631   8.752   2.861  1.00 95.64           H
ATOM   1352 2HG  PRO A 102      14.409   7.191   2.896  1.00 95.64           H
ATOM   1353  CD  PRO A 102      12.377   7.172   3.681  1.00 95.64           C
ATOM   1354 1HD  PRO A 102      11.581   7.905   3.812  1.00 95.64           H
ATOM   1355 2HD  PRO A 102      12.087   6.537   2.843  1.00 95.64           H
ATOM   1356  N   PHE A 103      12.323   7.774   7.306  1.00 94.87           N
ATOM   1357  CA  PHE A 103      11.925   8.181   8.643  1.00 94.87           C
ATOM   1358  C   PHE A 103      11.581   6.966   9.507  1.00 94.87           C
ATOM   1359  O   PHE A 103      11.884   6.942  10.699  1.00 94.87           O
ATOM   1360  HA  PHE A 103      12.769   8.711   9.084  1.00 94.87           H
ATOM   1361  CB  PHE A 103      10.678   9.054   8.492  1.00 94.87           C
ATOM   1362 1HB  PHE A 103       9.916   8.491   7.953  1.00 94.87           H
ATOM   1363 2HB  PHE A 103      10.275   9.269   9.481  1.00 94.87           H
ATOM   1364  CG  PHE A 103      10.927  10.375   7.761  1.00 94.87           C
ATOM   1365  CD1 PHE A 103      11.296  11.480   8.462  1.00 94.87           C
ATOM   1366  HD1 PHE A 103      11.414  11.425   9.544  1.00 94.87           H
ATOM   1367  CD2 PHE A 103      10.780  10.444   6.411  1.00 94.87           C
ATOM   1368  HD2 PHE A 103      10.484   9.558   5.849  1.00 94.87           H
ATOM   1369  CE1 PHE A 103      11.528  12.706   7.784  1.00 94.87           C
ATOM   1370  HE1 PHE A 103      11.823  13.593   8.346  1.00 94.87           H
ATOM   1371  CE2 PHE A 103      11.012  11.670   5.733  1.00 94.87           C
ATOM   1372  HE2 PHE A 103      10.894  11.725   4.651  1.00 94.87           H
ATOM   1373  CZ  PHE A 103      11.381  12.775   6.434  1.00 94.87           C
ATOM   1374  HZ  PHE A 103      11.559  13.716   5.914  1.00 94.87           H
ATOM   1375  HN  PHE A 103      11.656   7.972   6.588  1.00 94.87           H
ATOM   1376  N   TRP A 104      10.953   5.988   8.873  1.00 92.44           N
ATOM   1377  CA  TRP A 104      10.634   4.741   9.548  1.00 92.44           C
ATOM   1378  C   TRP A 104      11.943   4.128  10.051  1.00 92.44           C
ATOM   1379  O   TRP A 104      12.007   3.626  11.172  1.00 92.44           O
ATOM   1380  HA  TRP A 104       9.984   4.975  10.391  1.00 92.44           H
ATOM   1381  CB  TRP A 104       9.850   3.804   8.628  1.00 92.44           C
ATOM   1382 1HB  TRP A 104      10.357   3.749   7.664  1.00 92.44           H
ATOM   1383 2HB  TRP A 104       9.863   2.800   9.052  1.00 92.44           H
ATOM   1384  CG  TRP A 104       8.397   4.227   8.400  1.00 92.44           C
ATOM   1385  CD1 TRP A 104       7.864   4.790   7.307  1.00 92.44           C
ATOM   1386  HD1 TRP A 104       8.425   5.026   6.403  1.00 92.44           H
ATOM   1387  CD2 TRP A 104       7.307   4.098   9.336  1.00 92.44           C
ATOM   1388  NE1 TRP A 104       6.515   5.032   7.470  1.00 92.44           N
ATOM   1389  HE1 TRP A 104       5.902   5.444   6.796  1.00 92.44           H
ATOM   1390  CE2 TRP A 104       6.166   4.598   8.743  1.00 92.44           C
ATOM   1391  CE3 TRP A 104       7.286   3.576  10.641  1.00 92.44           C
ATOM   1392  HE3 TRP A 104       8.173   3.175  11.132  1.00 92.44           H
ATOM   1393  CZ2 TRP A 104       4.920   4.625   9.380  1.00 92.44           C
ATOM   1394  HZ2 TRP A 104       4.032   5.025   8.890  1.00 92.44           H
ATOM   1395  CZ3 TRP A 104       6.033   3.610  11.265  1.00 92.44           C
ATOM   1396  HZ3 TRP A 104       5.961   3.218  12.279  1.00 92.44           H
ATOM   1397  CH2 TRP A 104       4.875   4.110  10.681  1.00 92.44           C
ATOM   1398  HH2 TRP A 104       3.935   4.101  11.234  1.00 92.44           H
ATOM   1399  HN  TRP A 104      10.663   6.036   7.917  1.00 92.44           H
ATOM   1400  N   ALA A 105      12.954   4.189   9.197  1.00 94.19           N
ATOM   1401  CA  ALA A 105      14.219   3.536   9.488  1.00 94.19           C
ATOM   1402  C   ALA A 105      14.856   4.190  10.716  1.00 94.19           C
ATOM   1403  O   ALA A 105      15.295   3.499  11.634  1.00 94.19           O
ATOM   1404  HA  ALA A 105      14.009   2.490   9.712  1.00 94.19           H
ATOM   1405  CB  ALA A 105      15.124   3.604   8.256  1.00 94.19           C
ATOM   1406 1HB  ALA A 105      14.639   3.100   7.420  1.00 94.19           H
ATOM   1407 2HB  ALA A 105      15.305   4.647   7.996  1.00 94.19           H
ATOM   1408 3HB  ALA A 105      16.073   3.114   8.474  1.00 94.19           H
ATOM   1409  HN  ALA A 105      12.919   4.672   8.322  1.00 94.19           H
ATOM   1410  N   ILE A 106      14.885   5.515  10.693  1.00 93.60           N
ATOM   1411  CA  ILE A 106      15.519   6.268  11.762  1.00 93.60           C
ATOM   1412  C   ILE A 106      14.795   5.981  13.079  1.00 93.60           C
ATOM   1413  O   ILE A 106      15.434   5.797  14.114  1.00 93.60           O
ATOM   1414  HA  ILE A 106      16.546   5.913  11.848  1.00 93.60           H
ATOM   1415  CB  ILE A 106      15.582   7.754  11.405  1.00 93.60           C
ATOM   1416  HB  ILE A 106      14.600   8.061  11.044  1.00 93.60           H
ATOM   1417  CG1 ILE A 106      16.578   8.005  10.272  1.00 93.60           C
ATOM   1418 1HG1 ILE A 106      17.596   7.894  10.647  1.00 93.60           H
ATOM   1419 2HG1 ILE A 106      16.443   7.256   9.491  1.00 93.60           H
ATOM   1420  CG2 ILE A 106      15.894   8.602  12.641  1.00 93.60           C
ATOM   1421 1HG2 ILE A 106      15.114   8.454  13.388  1.00 93.60           H
ATOM   1422 2HG2 ILE A 106      16.856   8.300  13.054  1.00 93.60           H
ATOM   1423 3HG2 ILE A 106      15.932   9.654  12.359  1.00 93.60           H
ATOM   1424  CD1 ILE A 106      16.396   9.404   9.681  1.00 93.60           C
ATOM   1425 1HD1 ILE A 106      15.385   9.503   9.286  1.00 93.60           H
ATOM   1426 2HD1 ILE A 106      16.557  10.151  10.459  1.00 93.60           H
ATOM   1427 3HD1 ILE A 106      17.117   9.556   8.877  1.00 93.60           H
ATOM   1428  HN  ILE A 106      14.488   6.070   9.962  1.00 93.60           H
ATOM   1429  N   ALA A 107      13.473   5.953  12.997  1.00 91.78           N
ATOM   1430  CA  ALA A 107      12.654   5.768  14.183  1.00 91.78           C
ATOM   1431  C   ALA A 107      12.903   4.372  14.757  1.00 91.78           C
ATOM   1432  O   ALA A 107      12.853   4.178  15.971  1.00 91.78           O
ATOM   1433  HA  ALA A 107      12.960   6.513  14.917  1.00 91.78           H
ATOM   1434  CB  ALA A 107      11.184   5.999  13.829  1.00 91.78           C
ATOM   1435 1HB  ALA A 107      11.056   7.015  13.454  1.00 91.78           H
ATOM   1436 2HB  ALA A 107      10.878   5.287  13.062  1.00 91.78           H
ATOM   1437 3HB  ALA A 107      10.569   5.860  14.719  1.00 91.78           H
ATOM   1438  HN  ALA A 107      12.963   6.053  12.143  1.00 91.78           H
ATOM   1439  N   ALA A 108      13.166   3.435  13.858  1.00 91.27           N
ATOM   1440  CA  ALA A 108      13.395   2.057  14.257  1.00 91.27           C
ATOM   1441  C   ALA A 108      14.805   1.926  14.836  1.00 91.27           C
ATOM   1442  O   ALA A 108      15.035   1.130  15.745  1.00 91.27           O
ATOM   1443  HA  ALA A 108      12.669   1.811  15.032  1.00 91.27           H
ATOM   1444  CB  ALA A 108      13.168   1.134  13.059  1.00 91.27           C
ATOM   1445 1HB  ALA A 108      12.143   1.244  12.704  1.00 91.27           H
ATOM   1446 2HB  ALA A 108      13.859   1.399  12.259  1.00 91.27           H
ATOM   1447 3HB  ALA A 108      13.340   0.100  13.359  1.00 91.27           H
ATOM   1448  HN  ALA A 108      13.224   3.605  12.874  1.00 91.27           H
ATOM   1449  N   ALA A 109      15.712   2.718  14.285  1.00 90.54           N
ATOM   1450  CA  ALA A 109      17.118   2.603  14.634  1.00 90.54           C
ATOM   1451  C   ALA A 109      17.318   3.057  16.082  1.00 90.54           C
ATOM   1452  O   ALA A 109      18.158   2.512  16.797  1.00 90.54           O
ATOM   1453  HA  ALA A 109      17.396   1.553  14.550  1.00 90.54           H
ATOM   1454  CB  ALA A 109      17.958   3.417  13.648  1.00 90.54           C
ATOM   1455 1HB  ALA A 109      17.803   3.036  12.638  1.00 90.54           H
ATOM   1456 2HB  ALA A 109      17.658   4.463  13.691  1.00 90.54           H
ATOM   1457 3HB  ALA A 109      19.012   3.330  13.911  1.00 90.54           H
ATOM   1458  HN  ALA A 109      15.501   3.427  13.612  1.00 90.54           H
ATOM   1459  N   ASP A 110      16.531   4.050  16.471  1.00 86.35           N
ATOM   1460  CA  ASP A 110      16.694   4.665  17.777  1.00 86.35           C
ATOM   1461  C   ASP A 110      15.321   5.057  18.327  1.00 86.35           C
ATOM   1462  O   ASP A 110      14.586   4.210  18.832  1.00 86.35           O
ATOM   1463  HA  ASP A 110      17.189   3.912  18.390  1.00 86.35           H
ATOM   1464  CB  ASP A 110      17.546   5.933  17.686  1.00 86.35           C
ATOM   1465 1HB  ASP A 110      18.504   5.699  17.222  1.00 86.35           H
ATOM   1466 2HB  ASP A 110      17.051   6.663  17.045  1.00 86.35           H
ATOM   1467  CG  ASP A 110      17.778   6.539  19.072  1.00 86.35           C
ATOM   1468  OD1 ASP A 110      17.483   5.829  20.058  1.00 86.35           O
ATOM   1469  OD2 ASP A 110      18.244   7.698  19.114  1.00 86.35           O
ATOM   1470  HN  ASP A 110      15.795   4.432  15.913  1.00 86.35           H
ATOM   1471  N   GLN A 111      15.016   6.341  18.209  1.00 86.00           N
ATOM   1472  CA  GLN A 111      13.721   6.844  18.634  1.00 86.00           C
ATOM   1473  C   GLN A 111      13.211   7.898  17.648  1.00 86.00           C
ATOM   1474  O   GLN A 111      13.954   8.348  16.776  1.00 86.00           O
ATOM   1475  HA  GLN A 111      13.057   5.980  18.627  1.00 86.00           H
ATOM   1476  CB  GLN A 111      13.791   7.411  20.053  1.00 86.00           C
ATOM   1477 1HB  GLN A 111      12.803   7.749  20.363  1.00 86.00           H
ATOM   1478 2HB  GLN A 111      14.092   6.626  20.747  1.00 86.00           H
ATOM   1479  CG  GLN A 111      14.781   8.575  20.130  1.00 86.00           C
ATOM   1480 1HG  GLN A 111      15.783   8.221  19.887  1.00 86.00           H
ATOM   1481 2HG  GLN A 111      14.520   9.329  19.388  1.00 86.00           H
ATOM   1482  CD  GLN A 111      14.782   9.203  21.526  1.00 86.00           C
ATOM   1483  OE1 GLN A 111      13.750   9.544  22.081  1.00 86.00           O
ATOM   1484  NE2 GLN A 111      15.993   9.335  22.059  1.00 86.00           N
ATOM   1485 1HE2 GLN A 111      16.799   9.035  21.550  1.00 86.00           H
ATOM   1486 2HE2 GLN A 111      16.097   9.736  22.969  1.00 86.00           H
ATOM   1487  HN  GLN A 111      15.634   7.030  17.832  1.00 86.00           H
ATOM   1488  N   TRP A 112      11.948   8.260  17.818  1.00 91.05           N
ATOM   1489  CA  TRP A 112      11.335   9.262  16.963  1.00 91.05           C
ATOM   1490  C   TRP A 112      11.906  10.627  17.349  1.00 91.05           C
ATOM   1491  O   TRP A 112      11.601  11.152  18.418  1.00 91.05           O
ATOM   1492  HA  TRP A 112      11.598   9.025  15.932  1.00 91.05           H
ATOM   1493  CB  TRP A 112       9.809   9.203  17.057  1.00 91.05           C
ATOM   1494 1HB  TRP A 112       9.482   8.181  16.870  1.00 91.05           H
ATOM   1495 2HB  TRP A 112       9.508   9.452  18.075  1.00 91.05           H
ATOM   1496  CG  TRP A 112       9.089  10.140  16.085  1.00 91.05           C
ATOM   1497  CD1 TRP A 112       8.667  11.392  16.306  1.00 91.05           C
ATOM   1498  HD1 TRP A 112       8.790  11.924  17.250  1.00 91.05           H
ATOM   1499  CD2 TRP A 112       8.722   9.846  14.721  1.00 91.05           C
ATOM   1500  NE1 TRP A 112       8.057  11.925  15.188  1.00 91.05           N
ATOM   1501  HE1 TRP A 112       7.662  12.840  15.109  1.00 91.05           H
ATOM   1502  CE2 TRP A 112       8.091  10.954  14.194  1.00 91.05           C
ATOM   1503  CE3 TRP A 112       8.916   8.681  13.957  1.00 91.05           C
ATOM   1504  HE3 TRP A 112       9.411   7.793  14.350  1.00 91.05           H
ATOM   1505  CZ2 TRP A 112       7.603  11.008  12.883  1.00 91.05           C
ATOM   1506  HZ2 TRP A 112       7.108  11.896  12.490  1.00 91.05           H
ATOM   1507  CZ3 TRP A 112       8.423   8.751  12.649  1.00 91.05           C
ATOM   1508  HZ3 TRP A 112       8.547   7.874  12.013  1.00 91.05           H
ATOM   1509  CH2 TRP A 112       7.785   9.859  12.104  1.00 91.05           C
ATOM   1510  HH2 TRP A 112       7.429   9.834  11.074  1.00 91.05           H
ATOM   1511  HN  TRP A 112      11.349   7.883  18.524  1.00 91.05           H
ATOM   1512  N   LYS A 113      12.726  11.164  16.456  1.00 90.49           N
ATOM   1513  CA  LYS A 113      13.439  12.397  16.742  1.00 90.49           C
ATOM   1514  C   LYS A 113      12.712  13.568  16.077  1.00 90.49           C
ATOM   1515  O   LYS A 113      13.131  14.717  16.204  1.00 90.49           O
ATOM   1516  HA  LYS A 113      13.416  12.546  17.822  1.00 90.49           H
ATOM   1517  CB  LYS A 113      14.908  12.274  16.333  1.00 90.49           C
ATOM   1518 1HB  LYS A 113      14.975  12.012  15.277  1.00 90.49           H
ATOM   1519 2HB  LYS A 113      15.405  13.236  16.455  1.00 90.49           H
ATOM   1520  CG  LYS A 113      15.623  11.214  17.173  1.00 90.49           C
ATOM   1521 1HG  LYS A 113      15.570  11.484  18.228  1.00 90.49           H
ATOM   1522 2HG  LYS A 113      15.117  10.255  17.064  1.00 90.49           H
ATOM   1523  CD  LYS A 113      17.087  11.075  16.750  1.00 90.49           C
ATOM   1524 1HD  LYS A 113      17.141  10.842  15.687  1.00 90.49           H
ATOM   1525 2HD  LYS A 113      17.603  12.024  16.895  1.00 90.49           H
ATOM   1526  CE  LYS A 113      17.789   9.979  17.554  1.00 90.49           C
ATOM   1527 1HE  LYS A 113      17.770  10.229  18.615  1.00 90.49           H
ATOM   1528 2HE  LYS A 113      17.253   9.036  17.439  1.00 90.49           H
ATOM   1529  NZ  LYS A 113      19.188   9.819  17.101  1.00 90.49           N
ATOM   1530 1HZ  LYS A 113      19.615   9.039  17.589  1.00 90.49           H
ATOM   1531 2HZ  LYS A 113      19.202   9.641  16.102  1.00 90.49           H
ATOM   1532 3HZ  LYS A 113      19.707  10.667  17.300  1.00 90.49           H
ATOM   1533  HN  LYS A 113      12.905  10.771  15.554  1.00 90.49           H
ATOM   1534  N   PHE A 114      11.634  13.235  15.381  1.00 93.12           N
ATOM   1535  CA  PHE A 114      10.978  14.196  14.511  1.00 93.12           C
ATOM   1536  C   PHE A 114       9.739  14.789  15.185  1.00 93.12           C
ATOM   1537  O   PHE A 114       9.285  14.285  16.211  1.00 93.12           O
ATOM   1538  HA  PHE A 114      11.695  14.992  14.310  1.00 93.12           H
ATOM   1539  CB  PHE A 114      10.548  13.440  13.253  1.00 93.12           C
ATOM   1540 1HB  PHE A 114       9.755  12.740  13.515  1.00 93.12           H
ATOM   1541 2HB  PHE A 114      10.124  14.150  12.542  1.00 93.12           H
ATOM   1542  CG  PHE A 114      11.681  12.672  12.570  1.00 93.12           C
ATOM   1543  CD1 PHE A 114      12.602  13.339  11.824  1.00 93.12           C
ATOM   1544  HD1 PHE A 114      12.533  14.422  11.713  1.00 93.12           H
ATOM   1545  CD2 PHE A 114      11.768  11.322  12.709  1.00 93.12           C
ATOM   1546  HD2 PHE A 114      11.030  10.787  13.307  1.00 93.12           H
ATOM   1547  CE1 PHE A 114      13.654  12.626  11.191  1.00 93.12           C
ATOM   1548  HE1 PHE A 114      14.392  13.161  10.593  1.00 93.12           H
ATOM   1549  CE2 PHE A 114      12.820  10.609  12.076  1.00 93.12           C
ATOM   1550  HE2 PHE A 114      12.889   9.527  12.187  1.00 93.12           H
ATOM   1551  CZ  PHE A 114      13.741  11.276  11.330  1.00 93.12           C
ATOM   1552  HZ  PHE A 114      14.548  10.729  10.844  1.00 93.12           H
ATOM   1553  HN  PHE A 114      11.211  12.329  15.405  1.00 93.12           H
ATOM   1554  N   GLN A 115       9.226  15.850  14.581  1.00 92.65           N
ATOM   1555  CA  GLN A 115       8.069  16.538  15.128  1.00 92.65           C
ATOM   1556  C   GLN A 115       6.801  15.716  14.889  1.00 92.65           C
ATOM   1557  O   GLN A 115       6.797  14.798  14.070  1.00 92.65           O
ATOM   1558  HA  GLN A 115       8.261  16.620  16.198  1.00 92.65           H
ATOM   1559  CB  GLN A 115       7.933  17.941  14.534  1.00 92.65           C
ATOM   1560 1HB  GLN A 115       7.906  17.878  13.446  1.00 92.65           H
ATOM   1561 2HB  GLN A 115       6.989  18.384  14.852  1.00 92.65           H
ATOM   1562  CG  GLN A 115       9.095  18.836  14.970  1.00 92.65           C
ATOM   1563 1HG  GLN A 115      10.041  18.372  14.691  1.00 92.65           H
ATOM   1564 2HG  GLN A 115       9.041  19.790  14.445  1.00 92.65           H
ATOM   1565  CD  GLN A 115       9.065  19.077  16.481  1.00 92.65           C
ATOM   1566  OE1 GLN A 115       8.039  18.969  17.132  1.00 92.65           O
ATOM   1567  NE2 GLN A 115      10.244  19.408  16.999  1.00 92.65           N
ATOM   1568 1HE2 GLN A 115      11.048  19.480  16.408  1.00 92.65           H
ATOM   1569 2HE2 GLN A 115      10.327  19.586  17.979  1.00 92.65           H
ATOM   1570  HN  GLN A 115       9.587  16.240  13.733  1.00 92.65           H
ATOM   1571  N   THR A 116       5.755  16.074  15.619  1.00 93.70           N
ATOM   1572  CA  THR A 116       4.507  15.334  15.553  1.00 93.70           C
ATOM   1573  C   THR A 116       3.944  15.364  14.131  1.00 93.70           C
ATOM   1574  O   THR A 116       3.356  14.386  13.671  1.00 93.70           O
ATOM   1575  HA  THR A 116       4.713  14.291  15.793  1.00 93.70           H
ATOM   1576  CB  THR A 116       3.553  15.920  16.596  1.00 93.70           C
ATOM   1577  HB  THR A 116       3.262  16.936  16.330  1.00 93.70           H
ATOM   1578  OG1 THR A 116       4.259  15.784  17.827  1.00 93.70           O
ATOM   1579  HG1 THR A 116       3.854  16.379  18.521  1.00 93.70           H
ATOM   1580  CG2 THR A 116       2.300  15.064  16.790  1.00 93.70           C
ATOM   1581 1HG2 THR A 116       2.588  14.067  17.121  1.00 93.70           H
ATOM   1582 2HG2 THR A 116       1.760  14.992  15.845  1.00 93.70           H
ATOM   1583 3HG2 THR A 116       1.658  15.525  17.540  1.00 93.70           H
ATOM   1584  HN  THR A 116       5.752  16.853  16.246  1.00 93.70           H
ATOM   1585  N   PHE A 117       4.144  16.497  13.473  1.00 94.51           N
ATOM   1586  CA  PHE A 117       3.667  16.665  12.111  1.00 94.51           C
ATOM   1587  C   PHE A 117       4.141  15.516  11.218  1.00 94.51           C
ATOM   1588  O   PHE A 117       3.356  14.951  10.459  1.00 94.51           O
ATOM   1589  HA  PHE A 117       2.578  16.669  12.147  1.00 94.51           H
ATOM   1590  CB  PHE A 117       4.257  17.977  11.590  1.00 94.51           C
ATOM   1591 1HB  PHE A 117       3.874  18.801  12.192  1.00 94.51           H
ATOM   1592 2HB  PHE A 117       5.338  17.958  11.728  1.00 94.51           H
ATOM   1593  CG  PHE A 117       3.952  18.255  10.116  1.00 94.51           C
ATOM   1594  CD1 PHE A 117       4.916  18.071   9.175  1.00 94.51           C
ATOM   1595  HD1 PHE A 117       5.907  17.725   9.470  1.00 94.51           H
ATOM   1596  CD2 PHE A 117       2.715  18.686   9.748  1.00 94.51           C
ATOM   1597  HD2 PHE A 117       1.943  18.834  10.503  1.00 94.51           H
ATOM   1598  CE1 PHE A 117       4.632  18.329   7.808  1.00 94.51           C
ATOM   1599  HE1 PHE A 117       5.405  18.182   7.054  1.00 94.51           H
ATOM   1600  CE2 PHE A 117       2.432  18.945   8.381  1.00 94.51           C
ATOM   1601  HE2 PHE A 117       1.441  19.290   8.086  1.00 94.51           H
ATOM   1602  CZ  PHE A 117       3.396  18.761   7.440  1.00 94.51           C
ATOM   1603  HZ  PHE A 117       3.178  18.959   6.390  1.00 94.51           H
ATOM   1604  HN  PHE A 117       4.620  17.288  13.855  1.00 94.51           H
ATOM   1605  N   MET A 118       5.423  15.205  11.339  1.00 94.48           N
ATOM   1606  CA  MET A 118       6.024  14.172  10.513  1.00 94.48           C
ATOM   1607  C   MET A 118       5.417  12.802  10.820  1.00 94.48           C
ATOM   1608  O   MET A 118       5.280  11.966   9.928  1.00 94.48           O
ATOM   1609  HA  MET A 118       5.802  14.454   9.484  1.00 94.48           H
ATOM   1610  CB  MET A 118       7.533  14.130  10.765  1.00 94.48           C
ATOM   1611 1HB  MET A 118       7.941  15.140  10.722  1.00 94.48           H
ATOM   1612 2HB  MET A 118       7.727  13.750  11.768  1.00 94.48           H
ATOM   1613  CG  MET A 118       8.236  13.245   9.733  1.00 94.48           C
ATOM   1614 1HG  MET A 118       9.305  13.204   9.946  1.00 94.48           H
ATOM   1615 2HG  MET A 118       7.858  12.225   9.798  1.00 94.48           H
ATOM   1616  SD  MET A 118       7.967  13.891   8.091  1.00 94.48           S
ATOM   1617  CE  MET A 118       8.966  15.368   8.170  1.00 94.48           C
ATOM   1618 1HE  MET A 118       8.596  16.014   8.966  1.00 94.48           H
ATOM   1619 2HE  MET A 118      10.002  15.095   8.375  1.00 94.48           H
ATOM   1620 3HE  MET A 118       8.911  15.896   7.218  1.00 94.48           H
ATOM   1621  HN  MET A 118       6.047  15.645  11.986  1.00 94.48           H
ATOM   1622  N   CYS A 119       5.068  12.614  12.084  1.00 93.94           N
ATOM   1623  CA  CYS A 119       4.485  11.357  12.521  1.00 93.94           C
ATOM   1624  C   CYS A 119       3.143  11.177  11.809  1.00 93.94           C
ATOM   1625  O   CYS A 119       2.821  10.081  11.352  1.00 93.94           O
ATOM   1626  HA  CYS A 119       5.184  10.572  12.235  1.00 93.94           H
ATOM   1627  CB  CYS A 119       4.336  11.302  14.043  1.00 93.94           C
ATOM   1628 1HB  CYS A 119       5.318  11.340  14.515  1.00 93.94           H
ATOM   1629 2HB  CYS A 119       3.780  12.171  14.394  1.00 93.94           H
ATOM   1630  SG  CYS A 119       3.468   9.766  14.531  1.00 93.94           S
ATOM   1631  HN  CYS A 119       5.178  13.302  12.803  1.00 93.94           H
ATOM   1632  N   LYS A 120       2.396  12.269  11.738  1.00 94.73           N
ATOM   1633  CA  LYS A 120       1.084  12.239  11.113  1.00 94.73           C
ATOM   1634  C   LYS A 120       1.236  11.868   9.636  1.00 94.73           C
ATOM   1635  O   LYS A 120       0.480  11.049   9.117  1.00 94.73           O
ATOM   1636  HA  LYS A 120       0.505  11.458  11.607  1.00 94.73           H
ATOM   1637  CB  LYS A 120       0.351  13.561  11.343  1.00 94.73           C
ATOM   1638 1HB  LYS A 120       0.990  14.393  11.047  1.00 94.73           H
ATOM   1639 2HB  LYS A 120      -0.537  13.603  10.713  1.00 94.73           H
ATOM   1640  CG  LYS A 120      -0.051  13.718  12.811  1.00 94.73           C
ATOM   1641 1HG  LYS A 120      -0.649  12.860  13.121  1.00 94.73           H
ATOM   1642 2HG  LYS A 120       0.841  13.727  13.437  1.00 94.73           H
ATOM   1643  CD  LYS A 120      -0.847  15.006  13.028  1.00 94.73           C
ATOM   1644 1HD  LYS A 120      -0.203  15.869  12.853  1.00 94.73           H
ATOM   1645 2HD  LYS A 120      -1.659  15.063  12.303  1.00 94.73           H
ATOM   1646  CE  LYS A 120      -1.417  15.067  14.446  1.00 94.73           C
ATOM   1647 1HE  LYS A 120      -1.769  14.079  14.745  1.00 94.73           H
ATOM   1648 2HE  LYS A 120      -0.633  15.351  15.148  1.00 94.73           H
ATOM   1649  NZ  LYS A 120      -2.530  16.039  14.517  1.00 94.73           N
ATOM   1650 1HZ  LYS A 120      -2.875  16.090  15.469  1.00 94.73           H
ATOM   1651 2HZ  LYS A 120      -2.199  16.954  14.229  1.00 94.73           H
ATOM   1652 3HZ  LYS A 120      -3.278  15.742  13.901  1.00 94.73           H
ATOM   1653  HN  LYS A 120       2.673  13.160  12.096  1.00 94.73           H
ATOM   1654  N   VAL A 121       2.219  12.490   9.001  1.00 94.20           N
ATOM   1655  CA  VAL A 121       2.429  12.297   7.576  1.00 94.20           C
ATOM   1656  C   VAL A 121       2.862  10.852   7.320  1.00 94.20           C
ATOM   1657  O   VAL A 121       2.327  10.188   6.434  1.00 94.20           O
ATOM   1658  HA  VAL A 121       1.476  12.472   7.076  1.00 94.20           H
ATOM   1659  CB  VAL A 121       3.434  13.324   7.052  1.00 94.20           C
ATOM   1660  HB  VAL A 121       4.327  13.268   7.675  1.00 94.20           H
ATOM   1661  CG1 VAL A 121       3.845  13.004   5.613  1.00 94.20           C
ATOM   1662 1HG1 VAL A 121       4.304  12.016   5.578  1.00 94.20           H
ATOM   1663 2HG1 VAL A 121       2.964  13.019   4.972  1.00 94.20           H
ATOM   1664 3HG1 VAL A 121       4.560  13.750   5.265  1.00 94.20           H
ATOM   1665  CG2 VAL A 121       2.874  14.744   7.159  1.00 94.20           C
ATOM   1666 1HG2 VAL A 121       1.959  14.819   6.572  1.00 94.20           H
ATOM   1667 2HG2 VAL A 121       2.655  14.971   8.203  1.00 94.20           H
ATOM   1668 3HG2 VAL A 121       3.609  15.454   6.780  1.00 94.20           H
ATOM   1669  HN  VAL A 121       2.862  13.115   9.442  1.00 94.20           H
ATOM   1670  N   VAL A 122       3.827  10.408   8.113  1.00 93.30           N
ATOM   1671  CA  VAL A 122       4.486   9.140   7.851  1.00 93.30           C
ATOM   1672  C   VAL A 122       3.471   8.004   7.995  1.00 93.30           C
ATOM   1673  O   VAL A 122       3.488   7.049   7.220  1.00 93.30           O
ATOM   1674  HA  VAL A 122       4.844   9.162   6.822  1.00 93.30           H
ATOM   1675  CB  VAL A 122       5.698   8.980   8.771  1.00 93.30           C
ATOM   1676  HB  VAL A 122       5.375   9.191   9.790  1.00 93.30           H
ATOM   1677  CG1 VAL A 122       6.229   7.546   8.734  1.00 93.30           C
ATOM   1678 1HG1 VAL A 122       5.448   6.860   9.062  1.00 93.30           H
ATOM   1679 2HG1 VAL A 122       6.528   7.295   7.716  1.00 93.30           H
ATOM   1680 3HG1 VAL A 122       7.090   7.460   9.396  1.00 93.30           H
ATOM   1681  CG2 VAL A 122       6.796   9.982   8.409  1.00 93.30           C
ATOM   1682 1HG2 VAL A 122       7.115   9.816   7.380  1.00 93.30           H
ATOM   1683 2HG2 VAL A 122       6.411  10.996   8.511  1.00 93.30           H
ATOM   1684 3HG2 VAL A 122       7.646   9.846   9.079  1.00 93.30           H
ATOM   1685  HN  VAL A 122       4.158  10.898   8.919  1.00 93.30           H
ATOM   1686  N   ASN A 123       2.612   8.144   8.994  1.00 92.16           N
ATOM   1687  CA  ASN A 123       1.627   7.116   9.283  1.00 92.16           C
ATOM   1688  C   ASN A 123       0.561   7.113   8.185  1.00 92.16           C
ATOM   1689  O   ASN A 123       0.106   6.053   7.759  1.00 92.16           O
ATOM   1690  HA  ASN A 123       2.189   6.183   9.321  1.00 92.16           H
ATOM   1691  CB  ASN A 123       0.928   7.382  10.618  1.00 92.16           C
ATOM   1692 1HB  ASN A 123       0.725   8.448  10.720  1.00 92.16           H
ATOM   1693 2HB  ASN A 123      -0.034   6.870  10.638  1.00 92.16           H
ATOM   1694  CG  ASN A 123       1.789   6.908  11.791  1.00 92.16           C
ATOM   1695  OD1 ASN A 123       2.690   6.099  11.646  1.00 92.16           O
ATOM   1696  ND2 ASN A 123       1.461   7.454  12.958  1.00 92.16           N
ATOM   1697 1HD2 ASN A 123       0.710   8.112  13.009  1.00 92.16           H
ATOM   1698 2HD2 ASN A 123       1.966   7.207  13.786  1.00 92.16           H
ATOM   1699  HN  ASN A 123       2.582   8.940   9.599  1.00 92.16           H
ATOM   1700  N   SER A 124       0.195   8.313   7.758  1.00 94.46           N
ATOM   1701  CA  SER A 124      -0.922   8.472   6.842  1.00 94.46           C
ATOM   1702  C   SER A 124      -0.497   8.081   5.425  1.00 94.46           C
ATOM   1703  O   SER A 124      -1.314   7.607   4.637  1.00 94.46           O
ATOM   1704  HA  SER A 124      -1.695   7.796   7.210  1.00 94.46           H
ATOM   1705  CB  SER A 124      -1.450   9.908   6.861  1.00 94.46           C
ATOM   1706 1HB  SER A 124      -2.285   9.996   6.166  1.00 94.46           H
ATOM   1707 2HB  SER A 124      -1.837  10.139   7.854  1.00 94.46           H
ATOM   1708  OG  SER A 124      -0.441  10.852   6.514  1.00 94.46           O
ATOM   1709  HG  SER A 124      -0.141  11.348   7.329  1.00 94.46           H
ATOM   1710  HN  SER A 124       0.645   9.164   8.026  1.00 94.46           H
ATOM   1711  N   MET A 125       0.780   8.295   5.145  1.00 95.77           N
ATOM   1712  CA  MET A 125       1.278   8.174   3.785  1.00 95.77           C
ATOM   1713  C   MET A 125       1.098   6.749   3.260  1.00 95.77           C
ATOM   1714  O   MET A 125       0.736   6.552   2.101  1.00 95.77           O
ATOM   1715  HA  MET A 125       0.681   8.866   3.192  1.00 95.77           H
ATOM   1716  CB  MET A 125       2.761   8.548   3.750  1.00 95.77           C
ATOM   1717 1HB  MET A 125       2.921   9.470   4.309  1.00 95.77           H
ATOM   1718 2HB  MET A 125       3.347   7.771   4.241  1.00 95.77           H
ATOM   1719  CG  MET A 125       3.247   8.726   2.310  1.00 95.77           C
ATOM   1720 1HG  MET A 125       4.327   8.877   2.298  1.00 95.77           H
ATOM   1721 2HG  MET A 125       3.045   7.823   1.734  1.00 95.77           H
ATOM   1722  SD  MET A 125       2.429  10.124   1.559  1.00 95.77           S
ATOM   1723  CE  MET A 125       3.182  11.455   2.479  1.00 95.77           C
ATOM   1724 1HE  MET A 125       2.964  11.332   3.540  1.00 95.77           H
ATOM   1725 2HE  MET A 125       4.261  11.439   2.326  1.00 95.77           H
ATOM   1726 3HE  MET A 125       2.780  12.408   2.134  1.00 95.77           H
ATOM   1727  HN  MET A 125       1.468   8.545   5.826  1.00 95.77           H
ATOM   1728  N   TYR A 126       1.358   5.791   4.137  1.00 92.75           N
ATOM   1729  CA  TYR A 126       1.257   4.389   3.768  1.00 92.75           C
ATOM   1730  C   TYR A 126      -0.174   4.031   3.360  1.00 92.75           C
ATOM   1731  O   TYR A 126      -0.388   3.374   2.343  1.00 92.75           O
ATOM   1732  HA  TYR A 126       1.922   4.216   2.921  1.00 92.75           H
ATOM   1733  CB  TYR A 126       1.632   3.595   5.020  1.00 92.75           C
ATOM   1734 1HB  TYR A 126       2.685   3.763   5.243  1.00 92.75           H
ATOM   1735 2HB  TYR A 126       1.061   3.979   5.866  1.00 92.75           H
ATOM   1736  CG  TYR A 126       1.386   2.089   4.899  1.00 92.75           C
ATOM   1737  CD1 TYR A 126       0.561   1.450   5.802  1.00 92.75           C
ATOM   1738  HD1 TYR A 126       0.084   2.018   6.601  1.00 92.75           H
ATOM   1739  CD2 TYR A 126       1.989   1.371   3.887  1.00 92.75           C
ATOM   1740  HD2 TYR A 126       2.641   1.876   3.174  1.00 92.75           H
ATOM   1741  CE1 TYR A 126       0.329   0.034   5.688  1.00 92.75           C
ATOM   1742  HE1 TYR A 126      -0.320  -0.484   6.394  1.00 92.75           H
ATOM   1743  CE2 TYR A 126       1.758  -0.046   3.773  1.00 92.75           C
ATOM   1744  HE2 TYR A 126       2.228  -0.625   2.978  1.00 92.75           H
ATOM   1745  CZ  TYR A 126       0.939  -0.644   4.679  1.00 92.75           C
ATOM   1746  OH  TYR A 126       0.720  -1.982   4.571  1.00 92.75           O
ATOM   1747  HH  TYR A 126       0.856  -2.276   3.625  1.00 92.75           H
ATOM   1748  HN  TYR A 126       1.633   5.959   5.084  1.00 92.75           H
ATOM   1749  N   LYS A 127      -1.117   4.481   4.176  1.00 91.53           N
ATOM   1750  CA  LYS A 127      -2.514   4.142   3.963  1.00 91.53           C
ATOM   1751  C   LYS A 127      -2.986   4.751   2.641  1.00 91.53           C
ATOM   1752  O   LYS A 127      -3.780   4.145   1.923  1.00 91.53           O
ATOM   1753  HA  LYS A 127      -2.579   3.056   3.885  1.00 91.53           H
ATOM   1754  CB  LYS A 127      -3.357   4.561   5.169  1.00 91.53           C
ATOM   1755 1HB  LYS A 127      -3.121   5.589   5.443  1.00 91.53           H
ATOM   1756 2HB  LYS A 127      -4.414   4.537   4.904  1.00 91.53           H
ATOM   1757  CG  LYS A 127      -3.103   3.638   6.362  1.00 91.53           C
ATOM   1758 1HG  LYS A 127      -2.042   3.645   6.613  1.00 91.53           H
ATOM   1759 2HG  LYS A 127      -3.640   4.010   7.235  1.00 91.53           H
ATOM   1760  CD  LYS A 127      -3.549   2.207   6.054  1.00 91.53           C
ATOM   1761 1HD  LYS A 127      -4.567   2.216   5.664  1.00 91.53           H
ATOM   1762 2HD  LYS A 127      -2.914   1.784   5.275  1.00 91.53           H
ATOM   1763  CE  LYS A 127      -3.484   1.330   7.306  1.00 91.53           C
ATOM   1764 1HE  LYS A 127      -2.477   1.355   7.722  1.00 91.53           H
ATOM   1765 2HE  LYS A 127      -4.155   1.725   8.069  1.00 91.53           H
ATOM   1766  NZ  LYS A 127      -3.858  -0.065   6.982  1.00 91.53           N
ATOM   1767 1HZ  LYS A 127      -3.845  -0.623   7.828  1.00 91.53           H
ATOM   1768 2HZ  LYS A 127      -4.790  -0.080   6.581  1.00 91.53           H
ATOM   1769 3HZ  LYS A 127      -3.197  -0.446   6.314  1.00 91.53           H
ATOM   1770  HN  LYS A 127      -0.940   5.064   4.968  1.00 91.53           H
ATOM   1771  N   MET A 128      -2.478   5.942   2.360  1.00 94.60           N
ATOM   1772  CA  MET A 128      -2.832   6.636   1.134  1.00 94.60           C
ATOM   1773  C   MET A 128      -2.320   5.879  -0.093  1.00 94.60           C
ATOM   1774  O   MET A 128      -3.027   5.760  -1.093  1.00 94.60           O
ATOM   1775  HA  MET A 128      -3.922   6.670   1.120  1.00 94.60           H
ATOM   1776  CB  MET A 128      -2.232   8.044   1.153  1.00 94.60           C
ATOM   1777 1HB  MET A 128      -2.475   8.534   2.096  1.00 94.60           H
ATOM   1778 2HB  MET A 128      -1.146   7.981   1.096  1.00 94.60           H
ATOM   1779  CG  MET A 128      -2.762   8.881  -0.014  1.00 94.60           C
ATOM   1780 1HG  MET A 128      -2.461   8.432  -0.960  1.00 94.60           H
ATOM   1781 2HG  MET A 128      -3.851   8.893   0.002  1.00 94.60           H
ATOM   1782  SD  MET A 128      -2.132  10.548   0.096  1.00 94.60           S
ATOM   1783  CE  MET A 128      -0.386  10.233  -0.093  1.00 94.60           C
ATOM   1784 1HE  MET A 128      -0.046   9.577   0.709  1.00 94.60           H
ATOM   1785 2HE  MET A 128      -0.205   9.753  -1.055  1.00 94.60           H
ATOM   1786 3HE  MET A 128       0.161  11.175  -0.048  1.00 94.60           H
ATOM   1787  HN  MET A 128      -1.836   6.430   2.952  1.00 94.60           H
ATOM   1788  N   ASN A 129      -1.096   5.387   0.024  1.00 94.63           N
ATOM   1789  CA  ASN A 129      -0.505   4.591  -1.039  1.00 94.63           C
ATOM   1790  C   ASN A 129      -1.358   3.342  -1.270  1.00 94.63           C
ATOM   1791  O   ASN A 129      -1.723   3.037  -2.404  1.00 94.63           O
ATOM   1792  HA  ASN A 129      -0.481   5.247  -1.909  1.00 94.63           H
ATOM   1793  CB  ASN A 129       0.908   4.136  -0.665  1.00 94.63           C
ATOM   1794 1HB  ASN A 129       1.582   4.992  -0.669  1.00 94.63           H
ATOM   1795 2HB  ASN A 129       0.908   3.734   0.348  1.00 94.63           H
ATOM   1796  CG  ASN A 129       1.417   3.073  -1.642  1.00 94.63           C
ATOM   1797  OD1 ASN A 129       1.222   1.883  -1.461  1.00 94.63           O
ATOM   1798  ND2 ASN A 129       2.079   3.569  -2.683  1.00 94.63           N
ATOM   1799 1HD2 ASN A 129       2.204   4.557  -2.772  1.00 94.63           H
ATOM   1800 2HD2 ASN A 129       2.452   2.953  -3.378  1.00 94.63           H
ATOM   1801  HN  ASN A 129      -0.512   5.524   0.824  1.00 94.63           H
ATOM   1802  N   PHE A 130      -1.652   2.655  -0.176  1.00 92.54           N
ATOM   1803  CA  PHE A 130      -2.326   1.370  -0.258  1.00 92.54           C
ATOM   1804  C   PHE A 130      -3.655   1.496  -1.005  1.00 92.54           C
ATOM   1805  O   PHE A 130      -3.894   0.782  -1.978  1.00 92.54           O
ATOM   1806  HA  PHE A 130      -1.668   0.693  -0.802  1.00 92.54           H
ATOM   1807  CB  PHE A 130      -2.603   0.918   1.177  1.00 92.54           C
ATOM   1808 1HB  PHE A 130      -1.658   0.862   1.718  1.00 92.54           H
ATOM   1809 2HB  PHE A 130      -3.211   1.673   1.675  1.00 92.54           H
ATOM   1810  CG  PHE A 130      -3.312  -0.434   1.278  1.00 92.54           C
ATOM   1811  CD1 PHE A 130      -4.670  -0.487   1.337  1.00 92.54           C
ATOM   1812  HD1 PHE A 130      -5.253   0.434   1.314  1.00 92.54           H
ATOM   1813  CD2 PHE A 130      -2.585  -1.583   1.307  1.00 92.54           C
ATOM   1814  HD2 PHE A 130      -1.497  -1.541   1.260  1.00 92.54           H
ATOM   1815  CE1 PHE A 130      -5.328  -1.742   1.431  1.00 92.54           C
ATOM   1816  HE1 PHE A 130      -6.416  -1.784   1.479  1.00 92.54           H
ATOM   1817  CE2 PHE A 130      -3.244  -2.838   1.400  1.00 92.54           C
ATOM   1818  HE2 PHE A 130      -2.661  -3.759   1.424  1.00 92.54           H
ATOM   1819  CZ  PHE A 130      -4.601  -2.891   1.460  1.00 92.54           C
ATOM   1820  HZ  PHE A 130      -5.106  -3.854   1.532  1.00 92.54           H
ATOM   1821  HN  PHE A 130      -1.437   2.961   0.752  1.00 92.54           H
ATOM   1822  N   TYR A 131      -4.486   2.408  -0.522  1.00 92.44           N
ATOM   1823  CA  TYR A 131      -5.835   2.543  -1.044  1.00 92.44           C
ATOM   1824  C   TYR A 131      -5.815   3.002  -2.504  1.00 92.44           C
ATOM   1825  O   TYR A 131      -6.600   2.521  -3.320  1.00 92.44           O
ATOM   1826  HA  TYR A 131      -6.318   1.568  -0.984  1.00 92.44           H
ATOM   1827  CB  TYR A 131      -6.510   3.621  -0.193  1.00 92.44           C
ATOM   1828 1HB  TYR A 131      -5.907   4.528  -0.228  1.00 92.44           H
ATOM   1829 2HB  TYR A 131      -7.477   3.864  -0.634  1.00 92.44           H
ATOM   1830  CG  TYR A 131      -6.718   3.220   1.268  1.00 92.44           C
ATOM   1831  CD1 TYR A 131      -7.088   1.928   1.583  1.00 92.44           C
ATOM   1832  HD1 TYR A 131      -7.232   1.194   0.791  1.00 92.44           H
ATOM   1833  CD2 TYR A 131      -6.536   4.150   2.272  1.00 92.44           C
ATOM   1834  HD2 TYR A 131      -6.244   5.170   2.023  1.00 92.44           H
ATOM   1835  CE1 TYR A 131      -7.284   1.550   2.959  1.00 92.44           C
ATOM   1836  HE1 TYR A 131      -7.576   0.534   3.222  1.00 92.44           H
ATOM   1837  CE2 TYR A 131      -6.732   3.772   3.647  1.00 92.44           C
ATOM   1838  HE2 TYR A 131      -6.591   4.497   4.450  1.00 92.44           H
ATOM   1839  CZ  TYR A 131      -7.096   2.491   3.923  1.00 92.44           C
ATOM   1840  OH  TYR A 131      -7.280   2.134   5.223  1.00 92.44           O
ATOM   1841  HH  TYR A 131      -7.240   2.944   5.808  1.00 92.44           H
ATOM   1842  HN  TYR A 131      -4.250   3.046   0.211  1.00 92.44           H
ATOM   1843  N   SER A 132      -4.908   3.925  -2.788  1.00 94.12           N
ATOM   1844  CA  SER A 132      -4.791   4.471  -4.130  1.00 94.12           C
ATOM   1845  C   SER A 132      -4.351   3.376  -5.103  1.00 94.12           C
ATOM   1846  O   SER A 132      -4.849   3.301  -6.226  1.00 94.12           O
ATOM   1847  HA  SER A 132      -5.789   4.830  -4.384  1.00 94.12           H
ATOM   1848  CB  SER A 132      -3.805   5.640  -4.165  1.00 94.12           C
ATOM   1849 1HB  SER A 132      -3.711   6.004  -5.188  1.00 94.12           H
ATOM   1850 2HB  SER A 132      -4.199   6.464  -3.569  1.00 94.12           H
ATOM   1851  OG  SER A 132      -2.520   5.270  -3.672  1.00 94.12           O
ATOM   1852  HG  SER A 132      -2.376   5.663  -2.764  1.00 94.12           H
ATOM   1853  HN  SER A 132      -4.263   4.299  -2.122  1.00 94.12           H
ATOM   1854  N   CYS A 133      -3.421   2.554  -4.638  1.00 91.62           N
ATOM   1855  CA  CYS A 133      -2.896   1.477  -5.460  1.00 91.62           C
ATOM   1856  C   CYS A 133      -4.048   0.531  -5.806  1.00 91.62           C
ATOM   1857  O   CYS A 133      -4.219   0.153  -6.964  1.00 91.62           O
ATOM   1858  HA  CYS A 133      -2.491   1.939  -6.360  1.00 91.62           H
ATOM   1859  CB  CYS A 133      -1.746   0.745  -4.765  1.00 91.62           C
ATOM   1860 1HB  CYS A 133      -1.989   0.581  -3.716  1.00 91.62           H
ATOM   1861 2HB  CYS A 133      -1.603  -0.237  -5.217  1.00 91.62           H
ATOM   1862  SG  CYS A 133      -0.207   1.725  -4.903  1.00 91.62           S
ATOM   1863  HG  CYS A 133      -0.532   2.625  -3.979  1.00 91.62           H
ATOM   1864  HN  CYS A 133      -3.029   2.615  -3.720  1.00 91.62           H
ATOM   1865  N   VAL A 134      -4.808   0.176  -4.780  1.00 89.97           N
ATOM   1866  CA  VAL A 134      -5.897  -0.771  -4.949  1.00 89.97           C
ATOM   1867  C   VAL A 134      -6.842  -0.267  -6.041  1.00 89.97           C
ATOM   1868  O   VAL A 134      -7.210  -1.017  -6.944  1.00 89.97           O
ATOM   1869  HA  VAL A 134      -5.463  -1.718  -5.270  1.00 89.97           H
ATOM   1870  CB  VAL A 134      -6.601  -1.003  -3.610  1.00 89.97           C
ATOM   1871  HB  VAL A 134      -6.888  -0.031  -3.210  1.00 89.97           H
ATOM   1872  CG1 VAL A 134      -7.875  -1.829  -3.796  1.00 89.97           C
ATOM   1873 1HG1 VAL A 134      -8.557  -1.300  -4.463  1.00 89.97           H
ATOM   1874 2HG1 VAL A 134      -7.621  -2.796  -4.230  1.00 89.97           H
ATOM   1875 3HG1 VAL A 134      -8.355  -1.979  -2.829  1.00 89.97           H
ATOM   1876  CG2 VAL A 134      -5.659  -1.667  -2.603  1.00 89.97           C
ATOM   1877 1HG2 VAL A 134      -5.328  -2.628  -2.995  1.00 89.97           H
ATOM   1878 2HG2 VAL A 134      -4.794  -1.025  -2.437  1.00 89.97           H
ATOM   1879 3HG2 VAL A 134      -6.184  -1.820  -1.661  1.00 89.97           H
ATOM   1880  HN  VAL A 134      -4.690   0.523  -3.850  1.00 89.97           H
ATOM   1881  N   LEU A 135      -7.207   1.002  -5.924  1.00 91.48           N
ATOM   1882  CA  LEU A 135      -8.210   1.576  -6.805  1.00 91.48           C
ATOM   1883  C   LEU A 135      -7.644   1.668  -8.223  1.00 91.48           C
ATOM   1884  O   LEU A 135      -8.362   1.446  -9.197  1.00 91.48           O
ATOM   1885  HA  LEU A 135      -9.062   0.897  -6.816  1.00 91.48           H
ATOM   1886  CB  LEU A 135      -8.704   2.915  -6.253  1.00 91.48           C
ATOM   1887 1HB  LEU A 135      -7.844   3.571  -6.121  1.00 91.48           H
ATOM   1888 2HB  LEU A 135      -9.348   3.378  -7.000  1.00 91.48           H
ATOM   1889  CG  LEU A 135      -9.469   2.852  -4.929  1.00 91.48           C
ATOM   1890  HG  LEU A 135      -8.893   2.247  -4.229  1.00 91.48           H
ATOM   1891  CD1 LEU A 135      -9.612   4.245  -4.312  1.00 91.48           C
ATOM   1892 1HD1 LEU A 135      -8.622   4.662  -4.124  1.00 91.48           H
ATOM   1893 2HD1 LEU A 135     -10.155   4.894  -4.999  1.00 91.48           H
ATOM   1894 3HD1 LEU A 135     -10.159   4.172  -3.372  1.00 91.48           H
ATOM   1895  CD2 LEU A 135     -10.824   2.165  -5.111  1.00 91.48           C
ATOM   1896 1HD2 LEU A 135     -11.420   2.722  -5.833  1.00 91.48           H
ATOM   1897 2HD2 LEU A 135     -10.670   1.149  -5.474  1.00 91.48           H
ATOM   1898 3HD2 LEU A 135     -11.347   2.134  -4.155  1.00 91.48           H
ATOM   1899  HN  LEU A 135      -6.831   1.631  -5.244  1.00 91.48           H
ATOM   1900  N   LEU A 136      -6.362   1.995  -8.295  1.00 92.72           N
ATOM   1901  CA  LEU A 136      -5.701   2.154  -9.579  1.00 92.72           C
ATOM   1902  C   LEU A 136      -5.661   0.805 -10.298  1.00 92.72           C
ATOM   1903  O   LEU A 136      -5.941   0.725 -11.493  1.00 92.72           O
ATOM   1904  HA  LEU A 136      -6.301   2.844 -10.172  1.00 92.72           H
ATOM   1905  CB  LEU A 136      -4.323   2.795  -9.397  1.00 92.72           C
ATOM   1906 1HB  LEU A 136      -3.816   2.291  -8.574  1.00 92.72           H
ATOM   1907 2HB  LEU A 136      -3.736   2.609 -10.296  1.00 92.72           H
ATOM   1908  CG  LEU A 136      -4.315   4.299  -9.118  1.00 92.72           C
ATOM   1909  HG  LEU A 136      -5.032   4.504  -8.323  1.00 92.72           H
ATOM   1910  CD1 LEU A 136      -2.943   4.757  -8.618  1.00 92.72           C
ATOM   1911 1HD1 LEU A 136      -2.698   4.229  -7.696  1.00 92.72           H
ATOM   1912 2HD1 LEU A 136      -2.189   4.537  -9.373  1.00 92.72           H
ATOM   1913 3HD1 LEU A 136      -2.965   5.830  -8.428  1.00 92.72           H
ATOM   1914  CD2 LEU A 136      -4.768   5.087 -10.349  1.00 92.72           C
ATOM   1915 1HD2 LEU A 136      -4.093   4.882 -11.180  1.00 92.72           H
ATOM   1916 2HD2 LEU A 136      -5.780   4.788 -10.620  1.00 92.72           H
ATOM   1917 3HD2 LEU A 136      -4.752   6.154 -10.124  1.00 92.72           H
ATOM   1918  HN  LEU A 136      -5.779   2.150  -7.497  1.00 92.72           H
ATOM   1919  N   ILE A 137      -5.309  -0.224  -9.540  1.00 88.27           N
ATOM   1920  CA  ILE A 137      -5.196  -1.561 -10.098  1.00 88.27           C
ATOM   1921  C   ILE A 137      -6.555  -1.993 -10.654  1.00 88.27           C
ATOM   1922  O   ILE A 137      -6.627  -2.611 -11.714  1.00 88.27           O
ATOM   1923  HA  ILE A 137      -4.486  -1.512 -10.923  1.00 88.27           H
ATOM   1924  CB  ILE A 137      -4.620  -2.527  -9.061  1.00 88.27           C
ATOM   1925  HB  ILE A 137      -5.140  -2.364  -8.116  1.00 88.27           H
ATOM   1926  CG1 ILE A 137      -3.137  -2.247  -8.815  1.00 88.27           C
ATOM   1927 1HG1 ILE A 137      -2.560  -2.524  -9.697  1.00 88.27           H
ATOM   1928 2HG1 ILE A 137      -2.985  -1.179  -8.658  1.00 88.27           H
ATOM   1929  CG2 ILE A 137      -4.870  -3.981  -9.468  1.00 88.27           C
ATOM   1930 1HG2 ILE A 137      -5.942  -4.156  -9.551  1.00 88.27           H
ATOM   1931 2HG2 ILE A 137      -4.394  -4.175 -10.429  1.00 88.27           H
ATOM   1932 3HG2 ILE A 137      -4.450  -4.646  -8.713  1.00 88.27           H
ATOM   1933  CD1 ILE A 137      -2.626  -3.024  -7.600  1.00 88.27           C
ATOM   1934 1HD1 ILE A 137      -3.189  -2.726  -6.715  1.00 88.27           H
ATOM   1935 2HD1 ILE A 137      -2.756  -4.092  -7.770  1.00 88.27           H
ATOM   1936 3HD1 ILE A 137      -1.569  -2.806  -7.447  1.00 88.27           H
ATOM   1937  HN  ILE A 137      -5.104  -0.154  -8.564  1.00 88.27           H
ATOM   1938  N   MET A 138      -7.598  -1.651  -9.912  1.00 89.01           N
ATOM   1939  CA  MET A 138      -8.953  -1.939 -10.349  1.00 89.01           C
ATOM   1940  C   MET A 138      -9.252  -1.264 -11.689  1.00 89.01           C
ATOM   1941  O   MET A 138      -9.773  -1.899 -12.605  1.00 89.01           O
ATOM   1942  HA  MET A 138      -9.002  -3.022 -10.461  1.00 89.01           H
ATOM   1943  CB  MET A 138      -9.946  -1.443  -9.295  1.00 89.01           C
ATOM   1944 1HB  MET A 138      -9.640  -1.793  -8.309  1.00 89.01           H
ATOM   1945 2HB  MET A 138      -9.935  -0.354  -9.264  1.00 89.01           H
ATOM   1946  CG  MET A 138     -11.362  -1.936  -9.600  1.00 89.01           C
ATOM   1947 1HG  MET A 138     -11.676  -1.580 -10.581  1.00 89.01           H
ATOM   1948 2HG  MET A 138     -11.376  -3.025  -9.637  1.00 89.01           H
ATOM   1949  SD  MET A 138     -12.494  -1.354  -8.349  1.00 89.01           S
ATOM   1950  CE  MET A 138     -12.335   0.408  -8.583  1.00 89.01           C
ATOM   1951 1HE  MET A 138     -11.300   0.705  -8.416  1.00 89.01           H
ATOM   1952 2HE  MET A 138     -12.628   0.667  -9.601  1.00 89.01           H
ATOM   1953 3HE  MET A 138     -12.981   0.928  -7.876  1.00 89.01           H
ATOM   1954  HN  MET A 138      -7.528  -1.186  -9.029  1.00 89.01           H
ATOM   1955  N   CYS A 139      -8.911   0.014 -11.761  1.00 90.88           N
ATOM   1956  CA  CYS A 139      -9.235   0.810 -12.932  1.00 90.88           C
ATOM   1957  C   CYS A 139      -8.466   0.244 -14.127  1.00 90.88           C
ATOM   1958  O   CYS A 139      -8.973   0.233 -15.248  1.00 90.88           O
ATOM   1959  HA  CYS A 139     -10.311   0.718 -13.086  1.00 90.88           H
ATOM   1960  CB  CYS A 139      -8.933   2.294 -12.710  1.00 90.88           C
ATOM   1961 1HB  CYS A 139      -7.910   2.415 -12.353  1.00 90.88           H
ATOM   1962 2HB  CYS A 139      -9.008   2.834 -13.653  1.00 90.88           H
ATOM   1963  SG  CYS A 139     -10.105   2.996 -11.492  1.00 90.88           S
ATOM   1964  HG  CYS A 139      -9.497   2.506 -10.416  1.00 90.88           H
ATOM   1965  HN  CYS A 139      -8.422   0.504 -11.040  1.00 90.88           H
ATOM   1966  N   ILE A 140      -7.254  -0.212 -13.847  1.00 87.30           N
ATOM   1967  CA  ILE A 140      -6.419  -0.801 -14.880  1.00 87.30           C
ATOM   1968  C   ILE A 140      -7.130  -2.019 -15.472  1.00 87.30           C
ATOM   1969  O   ILE A 140      -7.194  -2.174 -16.691  1.00 87.30           O
ATOM   1970  HA  ILE A 140      -6.298  -0.056 -15.667  1.00 87.30           H
ATOM   1971  CB  ILE A 140      -5.024  -1.110 -14.331  1.00 87.30           C
ATOM   1972  HB  ILE A 140      -5.139  -1.592 -13.360  1.00 87.30           H
ATOM   1973  CG1 ILE A 140      -4.227   0.177 -14.104  1.00 87.30           C
ATOM   1974 1HG1 ILE A 140      -3.927   0.597 -15.065  1.00 87.30           H
ATOM   1975 2HG1 ILE A 140      -4.858   0.918 -13.615  1.00 87.30           H
ATOM   1976  CG2 ILE A 140      -4.282  -2.092 -15.239  1.00 87.30           C
ATOM   1977 1HG2 ILE A 140      -4.845  -3.022 -15.306  1.00 87.30           H
ATOM   1978 2HG2 ILE A 140      -4.178  -1.659 -16.234  1.00 87.30           H
ATOM   1979 3HG2 ILE A 140      -3.294  -2.294 -14.826  1.00 87.30           H
ATOM   1980  CD1 ILE A 140      -2.987  -0.091 -13.249  1.00 87.30           C
ATOM   1981 1HD1 ILE A 140      -3.292  -0.488 -12.281  1.00 87.30           H
ATOM   1982 2HD1 ILE A 140      -2.347  -0.814 -13.753  1.00 87.30           H
ATOM   1983 3HD1 ILE A 140      -2.439   0.840 -13.104  1.00 87.30           H
ATOM   1984  HN  ILE A 140      -6.842  -0.184 -12.936  1.00 87.30           H
ATOM   1985  N   SER A 141      -7.646  -2.853 -14.582  1.00 85.49           N
ATOM   1986  CA  SER A 141      -8.252  -4.108 -14.995  1.00 85.49           C
ATOM   1987  C   SER A 141      -9.486  -3.834 -15.857  1.00 85.49           C
ATOM   1988  O   SER A 141      -9.729  -4.533 -16.840  1.00 85.49           O
ATOM   1989  HA  SER A 141      -7.486  -4.621 -15.576  1.00 85.49           H
ATOM   1990  CB  SER A 141      -8.630  -4.963 -13.784  1.00 85.49           C
ATOM   1991 1HB  SER A 141      -9.334  -4.414 -13.158  1.00 85.49           H
ATOM   1992 2HB  SER A 141      -9.139  -5.865 -14.121  1.00 85.49           H
ATOM   1993  OG  SER A 141      -7.489  -5.324 -13.009  1.00 85.49           O
ATOM   1994  HG  SER A 141      -7.294  -4.611 -12.335  1.00 85.49           H
ATOM   1995  HN  SER A 141      -7.655  -2.684 -13.596  1.00 85.49           H
ATOM   1996  N   VAL A 142     -10.234  -2.816 -15.457  1.00 85.50           N
ATOM   1997  CA  VAL A 142     -11.413  -2.414 -16.205  1.00 85.50           C
ATOM   1998  C   VAL A 142     -10.988  -1.916 -17.588  1.00 85.50           C
ATOM   1999  O   VAL A 142     -11.618  -2.249 -18.592  1.00 85.50           O
ATOM   2000  HA  VAL A 142     -12.042  -3.295 -16.327  1.00 85.50           H
ATOM   2001  CB  VAL A 142     -12.205  -1.372 -15.413  1.00 85.50           C
ATOM   2002  HB  VAL A 142     -11.532  -0.548 -15.176  1.00 85.50           H
ATOM   2003  CG1 VAL A 142     -13.359  -0.811 -16.246  1.00 85.50           C
ATOM   2004 1HG1 VAL A 142     -12.963  -0.339 -17.145  1.00 85.50           H
ATOM   2005 2HG1 VAL A 142     -14.032  -1.622 -16.528  1.00 85.50           H
ATOM   2006 3HG1 VAL A 142     -13.906  -0.073 -15.659  1.00 85.50           H
ATOM   2007  CG2 VAL A 142     -12.715  -1.957 -14.094  1.00 85.50           C
ATOM   2008 1HG2 VAL A 142     -13.365  -2.808 -14.301  1.00 85.50           H
ATOM   2009 2HG2 VAL A 142     -11.868  -2.285 -13.491  1.00 85.50           H
ATOM   2010 3HG2 VAL A 142     -13.274  -1.196 -13.551  1.00 85.50           H
ATOM   2011  HN  VAL A 142     -10.046  -2.271 -14.640  1.00 85.50           H
ATOM   2012  N   ASP A 143      -9.923  -1.128 -17.598  1.00 84.78           N
ATOM   2013  CA  ASP A 143      -9.461  -0.510 -18.828  1.00 84.78           C
ATOM   2014  C   ASP A 143      -9.036  -1.601 -19.814  1.00 84.78           C
ATOM   2015  O   ASP A 143      -9.309  -1.503 -21.009  1.00 84.78           O
ATOM   2016  HA  ASP A 143     -10.306   0.074 -19.192  1.00 84.78           H
ATOM   2017  CB  ASP A 143      -8.251   0.391 -18.571  1.00 84.78           C
ATOM   2018 1HB  ASP A 143      -8.477   1.088 -17.764  1.00 84.78           H
ATOM   2019 2HB  ASP A 143      -7.406  -0.213 -18.242  1.00 84.78           H
ATOM   2020  CG  ASP A 143      -7.869   1.169 -19.832  1.00 84.78           C
ATOM   2021  OD1 ASP A 143      -6.723   0.975 -20.293  1.00 84.78           O
ATOM   2022  OD2 ASP A 143      -8.731   1.940 -20.307  1.00 84.78           O
ATOM   2023  HN  ASP A 143      -9.382  -0.910 -16.786  1.00 84.78           H
ATOM   2024  N   ARG A 144      -8.375  -2.615 -19.275  1.00 81.22           N
ATOM   2025  CA  ARG A 144      -7.912  -3.724 -20.092  1.00 81.22           C
ATOM   2026  C   ARG A 144      -9.100  -4.436 -20.744  1.00 81.22           C
ATOM   2027  O   ARG A 144      -9.053  -4.775 -21.925  1.00 81.22           O
ATOM   2028  HA  ARG A 144      -7.268  -3.267 -20.843  1.00 81.22           H
ATOM   2029  CB  ARG A 144      -7.120  -4.731 -19.256  1.00 81.22           C
ATOM   2030 1HB  ARG A 144      -7.677  -4.976 -18.351  1.00 81.22           H
ATOM   2031 2HB  ARG A 144      -6.998  -5.658 -19.815  1.00 81.22           H
ATOM   2032  CG  ARG A 144      -5.747  -4.171 -18.880  1.00 81.22           C
ATOM   2033 1HG  ARG A 144      -5.867  -3.222 -18.358  1.00 81.22           H
ATOM   2034 2HG  ARG A 144      -5.248  -4.853 -18.191  1.00 81.22           H
ATOM   2035  CD  ARG A 144      -4.878  -3.969 -20.123  1.00 81.22           C
ATOM   2036 1HD  ARG A 144      -3.835  -4.181 -19.887  1.00 81.22           H
ATOM   2037 2HD  ARG A 144      -5.177  -4.669 -20.904  1.00 81.22           H
ATOM   2038  NE  ARG A 144      -5.012  -2.579 -20.613  1.00 81.22           N
ATOM   2039  HE  ARG A 144      -5.364  -1.890 -19.980  1.00 81.22           H
ATOM   2040  CZ  ARG A 144      -4.690  -2.185 -21.853  1.00 81.22           C
ATOM   2041  NH1 ARG A 144      -4.213  -3.065 -22.744  1.00 81.22           N
ATOM   2042 1HH1 ARG A 144      -4.095  -4.024 -22.485  1.00 81.22           H
ATOM   2043 2HH1 ARG A 144      -3.975  -2.763 -23.667  1.00 81.22           H
ATOM   2044  NH2 ARG A 144      -4.852  -0.898 -22.189  1.00 81.22           N
ATOM   2045 1HH2 ARG A 144      -4.617  -0.588 -23.110  1.00 81.22           H
ATOM   2046 2HH2 ARG A 144      -5.209  -0.248 -21.518  1.00 81.22           H
ATOM   2047  HN  ARG A 144      -8.156  -2.687 -18.302  1.00 81.22           H
ATOM   2048  N   TYR A 145     -10.137  -4.641 -19.945  1.00 82.06           N
ATOM   2049  CA  TYR A 145     -11.337  -5.300 -20.431  1.00 82.06           C
ATOM   2050  C   TYR A 145     -11.936  -4.543 -21.617  1.00 82.06           C
ATOM   2051  O   TYR A 145     -12.193  -5.129 -22.667  1.00 82.06           O
ATOM   2052  HA  TYR A 145     -11.062  -6.305 -20.752  1.00 82.06           H
ATOM   2053  CB  TYR A 145     -12.332  -5.274 -19.269  1.00 82.06           C
ATOM   2054 1HB  TYR A 145     -11.974  -5.938 -18.482  1.00 82.06           H
ATOM   2055 2HB  TYR A 145     -12.359  -4.269 -18.849  1.00 82.06           H
ATOM   2056  CG  TYR A 145     -13.753  -5.687 -19.657  1.00 82.06           C
ATOM   2057  CD1 TYR A 145     -14.781  -4.769 -19.592  1.00 82.06           C
ATOM   2058  HD1 TYR A 145     -14.580  -3.749 -19.263  1.00 82.06           H
ATOM   2059  CD2 TYR A 145     -14.007  -6.978 -20.073  1.00 82.06           C
ATOM   2060  HD2 TYR A 145     -13.195  -7.704 -20.125  1.00 82.06           H
ATOM   2061  CE1 TYR A 145     -16.118  -5.157 -19.957  1.00 82.06           C
ATOM   2062  HE1 TYR A 145     -16.939  -4.442 -19.910  1.00 82.06           H
ATOM   2063  CE2 TYR A 145     -15.345  -7.367 -20.439  1.00 82.06           C
ATOM   2064  HE2 TYR A 145     -15.559  -8.384 -20.769  1.00 82.06           H
ATOM   2065  CZ  TYR A 145     -16.334  -6.437 -20.363  1.00 82.06           C
ATOM   2066  OH  TYR A 145     -17.597  -6.804 -20.708  1.00 82.06           O
ATOM   2067  HH  TYR A 145     -18.226  -6.039 -20.570  1.00 82.06           H
ATOM   2068  HN  TYR A 145     -10.165  -4.366 -18.984  1.00 82.06           H
ATOM   2069  N   ILE A 146     -12.143  -3.250 -21.410  1.00 80.56           N
ATOM   2070  CA  ILE A 146     -12.765  -2.419 -22.426  1.00 80.56           C
ATOM   2071  C   ILE A 146     -11.913  -2.451 -23.697  1.00 80.56           C
ATOM   2072  O   ILE A 146     -12.445  -2.504 -24.804  1.00 80.56           O
ATOM   2073  HA  ILE A 146     -13.738  -2.854 -22.653  1.00 80.56           H
ATOM   2074  CB  ILE A 146     -13.012  -1.009 -21.888  1.00 80.56           C
ATOM   2075  HB  ILE A 146     -12.076  -0.631 -21.476  1.00 80.56           H
ATOM   2076  CG1 ILE A 146     -14.032  -1.029 -20.747  1.00 80.56           C
ATOM   2077 1HG1 ILE A 146     -15.019  -1.271 -21.142  1.00 80.56           H
ATOM   2078 2HG1 ILE A 146     -13.772  -1.812 -20.036  1.00 80.56           H
ATOM   2079  CG2 ILE A 146     -13.428  -0.058 -23.012  1.00 80.56           C
ATOM   2080 1HG2 ILE A 146     -12.636  -0.012 -23.760  1.00 80.56           H
ATOM   2081 2HG2 ILE A 146     -14.345  -0.421 -23.475  1.00 80.56           H
ATOM   2082 3HG2 ILE A 146     -13.597   0.938 -22.601  1.00 80.56           H
ATOM   2083  CD1 ILE A 146     -14.081   0.323 -20.031  1.00 80.56           C
ATOM   2084 1HD1 ILE A 146     -13.098   0.550 -19.618  1.00 80.56           H
ATOM   2085 2HD1 ILE A 146     -14.365   1.100 -20.741  1.00 80.56           H
ATOM   2086 3HD1 ILE A 146     -14.813   0.281 -19.226  1.00 80.56           H
ATOM   2087  HN  ILE A 146     -11.893  -2.772 -20.568  1.00 80.56           H
ATOM   2088  N   ALA A 147     -10.604  -2.419 -23.494  1.00 79.34           N
ATOM   2089  CA  ALA A 147      -9.675  -2.345 -24.609  1.00 79.34           C
ATOM   2090  C   ALA A 147      -9.819  -3.601 -25.471  1.00 79.34           C
ATOM   2091  O   ALA A 147      -9.635  -3.549 -26.686  1.00 79.34           O
ATOM   2092  HA  ALA A 147      -9.942  -1.473 -25.206  1.00 79.34           H
ATOM   2093  CB  ALA A 147      -8.252  -2.162 -24.078  1.00 79.34           C
ATOM   2094 1HB  ALA A 147      -8.197  -1.241 -23.498  1.00 79.34           H
ATOM   2095 2HB  ALA A 147      -7.990  -3.008 -23.443  1.00 79.34           H
ATOM   2096 3HB  ALA A 147      -7.556  -2.107 -24.915  1.00 79.34           H
ATOM   2097  HN  ALA A 147     -10.177  -2.442 -22.590  1.00 79.34           H
ATOM   2098  N   ILE A 148     -10.146  -4.701 -24.808  1.00 76.02           N
ATOM   2099  CA  ILE A 148     -10.133  -5.999 -25.459  1.00 76.02           C
ATOM   2100  C   ILE A 148     -11.538  -6.321 -25.973  1.00 76.02           C
ATOM   2101  O   ILE A 148     -11.699  -6.799 -27.095  1.00 76.02           O
ATOM   2102  HA  ILE A 148      -9.461  -5.929 -26.314  1.00 76.02           H
ATOM   2103  CB  ILE A 148      -9.563  -7.064 -24.521  1.00 76.02           C
ATOM   2104  HB  ILE A 148     -10.102  -7.010 -23.575  1.00 76.02           H
ATOM   2105  CG1 ILE A 148      -8.088  -6.794 -24.217  1.00 76.02           C
ATOM   2106 1HG1 ILE A 148      -7.487  -6.998 -25.103  1.00 76.02           H
ATOM   2107 2HG1 ILE A 148      -7.950  -5.740 -23.973  1.00 76.02           H
ATOM   2108  CG2 ILE A 148      -9.783  -8.469 -25.087  1.00 76.02           C
ATOM   2109 1HG2 ILE A 148     -10.851  -8.647 -25.210  1.00 76.02           H
ATOM   2110 2HG2 ILE A 148      -9.287  -8.553 -26.053  1.00 76.02           H
ATOM   2111 3HG2 ILE A 148      -9.368  -9.206 -24.400  1.00 76.02           H
ATOM   2112  CD1 ILE A 148      -7.600  -7.660 -23.053  1.00 76.02           C
ATOM   2113 1HD1 ILE A 148      -8.188  -7.436 -22.163  1.00 76.02           H
ATOM   2114 2HD1 ILE A 148      -7.717  -8.713 -23.310  1.00 76.02           H
ATOM   2115 3HD1 ILE A 148      -6.549  -7.448 -22.858  1.00 76.02           H
ATOM   2116  HN  ILE A 148     -10.415  -4.714 -23.845  1.00 76.02           H
ATOM   2117  N   ALA A 149     -12.520  -6.046 -25.127  1.00 77.44           N
ATOM   2118  CA  ALA A 149     -13.889  -6.438 -25.416  1.00 77.44           C
ATOM   2119  C   ALA A 149     -14.461  -5.517 -26.497  1.00 77.44           C
ATOM   2120  O   ALA A 149     -15.153  -5.975 -27.404  1.00 77.44           O
ATOM   2121  HA  ALA A 149     -13.869  -7.459 -25.795  1.00 77.44           H
ATOM   2122  CB  ALA A 149     -14.713  -6.406 -24.127  1.00 77.44           C
ATOM   2123 1HB  ALA A 149     -14.282  -7.098 -23.404  1.00 77.44           H
ATOM   2124 2HB  ALA A 149     -14.703  -5.397 -23.715  1.00 77.44           H
ATOM   2125 3HB  ALA A 149     -15.740  -6.700 -24.345  1.00 77.44           H
ATOM   2126  HN  ALA A 149     -12.392  -5.565 -24.259  1.00 77.44           H
ATOM   2127  N   GLN A 150     -14.150  -4.236 -26.363  1.00 77.87           N
ATOM   2128  CA  GLN A 150     -14.672  -3.239 -27.282  1.00 77.87           C
ATOM   2129  C   GLN A 150     -13.544  -2.674 -28.149  1.00 77.87           C
ATOM   2130  O   GLN A 150     -13.536  -1.486 -28.465  1.00 77.87           O
ATOM   2131  HA  GLN A 150     -15.389  -3.770 -27.908  1.00 77.87           H
ATOM   2132  CB  GLN A 150     -15.395  -2.123 -26.527  1.00 77.87           C
ATOM   2133 1HB  GLN A 150     -14.700  -1.629 -25.848  1.00 77.87           H
ATOM   2134 2HB  GLN A 150     -15.742  -1.368 -27.233  1.00 77.87           H
ATOM   2135  CG  GLN A 150     -16.583  -2.675 -25.737  1.00 77.87           C
ATOM   2136 1HG  GLN A 150     -17.151  -3.365 -26.362  1.00 77.87           H
ATOM   2137 2HG  GLN A 150     -16.222  -3.245 -24.881  1.00 77.87           H
ATOM   2138  CD  GLN A 150     -17.496  -1.545 -25.257  1.00 77.87           C
ATOM   2139  OE1 GLN A 150     -17.253  -0.373 -25.494  1.00 77.87           O
ATOM   2140  NE2 GLN A 150     -18.556  -1.960 -24.570  1.00 77.87           N
ATOM   2141 1HE2 GLN A 150     -18.697  -2.938 -24.411  1.00 77.87           H
ATOM   2142 2HE2 GLN A 150     -19.213  -1.296 -24.214  1.00 77.87           H
ATOM   2143  HN  GLN A 150     -13.554  -3.877 -25.644  1.00 77.87           H
ATOM   2144  N   ALA A 151     -12.620  -3.553 -28.509  1.00 73.97           N
ATOM   2145  CA  ALA A 151     -11.409  -3.129 -29.191  1.00 73.97           C
ATOM   2146  C   ALA A 151     -11.784  -2.257 -30.390  1.00 73.97           C
ATOM   2147  O   ALA A 151     -11.080  -1.301 -30.711  1.00 73.97           O
ATOM   2148  HA  ALA A 151     -10.824  -2.535 -28.489  1.00 73.97           H
ATOM   2149  CB  ALA A 151     -10.594  -4.359 -29.595  1.00 73.97           C
ATOM   2150 1HB  ALA A 151     -10.329  -4.929 -28.705  1.00 73.97           H
ATOM   2151 2HB  ALA A 151     -11.187  -4.984 -30.263  1.00 73.97           H
ATOM   2152 3HB  ALA A 151      -9.686  -4.041 -30.107  1.00 73.97           H
ATOM   2153  HN  ALA A 151     -12.689  -4.537 -28.342  1.00 73.97           H
ATOM   2154  N   MET A 152     -12.891  -2.619 -31.022  1.00 71.82           N
ATOM   2155  CA  MET A 152     -13.336  -1.917 -32.213  1.00 71.82           C
ATOM   2156  C   MET A 152     -13.680  -0.460 -31.896  1.00 71.82           C
ATOM   2157  O   MET A 152     -13.317   0.445 -32.646  1.00 71.82           O
ATOM   2158  HA  MET A 152     -12.497  -1.956 -32.908  1.00 71.82           H
ATOM   2159  CB  MET A 152     -14.569  -2.618 -32.789  1.00 71.82           C
ATOM   2160 1HB  MET A 152     -15.296  -2.790 -31.996  1.00 71.82           H
ATOM   2161 2HB  MET A 152     -15.047  -1.973 -33.526  1.00 71.82           H
ATOM   2162  CG  MET A 152     -14.188  -3.950 -33.438  1.00 71.82           C
ATOM   2163 1HG  MET A 152     -13.250  -4.314 -33.019  1.00 71.82           H
ATOM   2164 2HG  MET A 152     -14.947  -4.701 -33.219  1.00 71.82           H
ATOM   2165  SD  MET A 152     -14.027  -3.744 -35.204  1.00 71.82           S
ATOM   2166  CE  MET A 152     -15.744  -3.831 -35.684  1.00 71.82           C
ATOM   2167 1HE  MET A 152     -16.156  -4.795 -35.386  1.00 71.82           H
ATOM   2168 2HE  MET A 152     -16.299  -3.031 -35.194  1.00 71.82           H
ATOM   2169 3HE  MET A 152     -15.825  -3.719 -36.765  1.00 71.82           H
ATOM   2170  HN  MET A 152     -13.479  -3.374 -30.732  1.00 71.82           H
ATOM   2171  N   ARG A 153     -14.374  -0.278 -30.782  1.00 72.70           N
ATOM   2172  CA  ARG A 153     -14.835   1.044 -30.395  1.00 72.70           C
ATOM   2173  C   ARG A 153     -13.775   1.748 -29.545  1.00 72.70           C
ATOM   2174  O   ARG A 153     -13.816   2.966 -29.379  1.00 72.70           O
ATOM   2175  HA  ARG A 153     -14.996   1.570 -31.336  1.00 72.70           H
ATOM   2176  CB  ARG A 153     -16.142   0.962 -29.604  1.00 72.70           C
ATOM   2177 1HB  ARG A 153     -16.021   0.276 -28.766  1.00 72.70           H
ATOM   2178 2HB  ARG A 153     -16.378   1.940 -29.183  1.00 72.70           H
ATOM   2179  CG  ARG A 153     -17.294   0.492 -30.494  1.00 72.70           C
ATOM   2180 1HG  ARG A 153     -17.379   1.147 -31.361  1.00 72.70           H
ATOM   2181 2HG  ARG A 153     -17.082  -0.509 -30.870  1.00 72.70           H
ATOM   2182  CD  ARG A 153     -18.615   0.483 -29.722  1.00 72.70           C
ATOM   2183 1HD  ARG A 153     -18.563  -0.235 -28.904  1.00 72.70           H
ATOM   2184 2HD  ARG A 153     -18.791   1.462 -29.276  1.00 72.70           H
ATOM   2185  NE  ARG A 153     -19.730   0.134 -30.631  1.00 72.70           N
ATOM   2186  HE  ARG A 153     -19.512  -0.057 -31.588  1.00 72.70           H
ATOM   2187  CZ  ARG A 153     -21.013   0.059 -30.252  1.00 72.70           C
ATOM   2188  NH1 ARG A 153     -21.362   0.305 -28.982  1.00 72.70           N
ATOM   2189 1HH1 ARG A 153     -20.663   0.548 -28.309  1.00 72.70           H
ATOM   2190 2HH1 ARG A 153     -22.322   0.247 -28.707  1.00 72.70           H
ATOM   2191  NH2 ARG A 153     -21.941  -0.267 -31.162  1.00 72.70           N
ATOM   2192 1HH2 ARG A 153     -22.903  -0.328 -30.895  1.00 72.70           H
ATOM   2193 2HH2 ARG A 153     -21.672  -0.449 -32.108  1.00 72.70           H
ATOM   2194  HN  ARG A 153     -14.622  -1.013 -30.152  1.00 72.70           H
ATOM   2195  N   ALA A 154     -12.851   0.951 -29.030  1.00 70.56           N
ATOM   2196  CA  ALA A 154     -11.919   1.436 -28.027  1.00 70.56           C
ATOM   2197  C   ALA A 154     -11.044   2.533 -28.639  1.00 70.56           C
ATOM   2198  O   ALA A 154     -10.556   3.411 -27.929  1.00 70.56           O
ATOM   2199  HA  ALA A 154     -12.501   1.862 -27.210  1.00 70.56           H
ATOM   2200  CB  ALA A 154     -11.094   0.266 -27.487  1.00 70.56           C
ATOM   2201 1HB  ALA A 154     -11.760  -0.470 -27.037  1.00 70.56           H
ATOM   2202 2HB  ALA A 154     -10.540  -0.196 -28.304  1.00 70.56           H
ATOM   2203 3HB  ALA A 154     -10.395   0.631 -26.734  1.00 70.56           H
ATOM   2204  HN  ALA A 154     -12.734  -0.009 -29.286  1.00 70.56           H
ATOM   2205  N   HIS A 155     -10.871   2.445 -29.950  1.00 70.47           N
ATOM   2206  CA  HIS A 155      -9.975   3.350 -30.649  1.00 70.47           C
ATOM   2207  C   HIS A 155     -10.599   4.745 -30.709  1.00 70.47           C
ATOM   2208  O   HIS A 155      -9.949   5.735 -30.379  1.00 70.47           O
ATOM   2209  HA  HIS A 155      -9.057   3.397 -30.062  1.00 70.47           H
ATOM   2210  CB  HIS A 155      -9.617   2.800 -32.031  1.00 70.47           C
ATOM   2211 1HB  HIS A 155      -9.300   1.762 -31.927  1.00 70.47           H
ATOM   2212 2HB  HIS A 155     -10.512   2.799 -32.653  1.00 70.47           H
ATOM   2213  CG  HIS A 155      -8.530   3.575 -32.737  1.00 70.47           C
ATOM   2214  ND1 HIS A 155      -8.796   4.641 -33.580  1.00 70.47           N
ATOM   2215  HD1 HIS A 155      -9.703   4.998 -33.802  1.00 70.47           H
ATOM   2216  CD2 HIS A 155      -7.174   3.429 -32.718  1.00 70.47           C
ATOM   2217  HD2 HIS A 155      -6.623   2.678 -32.151  1.00 70.47           H
ATOM   2218  CE1 HIS A 155      -7.645   5.106 -34.041  1.00 70.47           C
ATOM   2219  HE1 HIS A 155      -7.521   5.944 -34.727  1.00 70.47           H
ATOM   2220  NE2 HIS A 155      -6.641   4.353 -33.506  1.00 70.47           N
ATOM   2221  HN  HIS A 155     -11.330   1.772 -30.530  1.00 70.47           H
ATOM   2222  N   THR A 156     -11.854   4.780 -31.134  1.00 74.62           N
ATOM   2223  CA  THR A 156     -12.539   6.044 -31.344  1.00 74.62           C
ATOM   2224  C   THR A 156     -12.784   6.747 -30.008  1.00 74.62           C
ATOM   2225  O   THR A 156     -12.972   7.961 -29.966  1.00 74.62           O
ATOM   2226  HA  THR A 156     -11.889   6.692 -31.932  1.00 74.62           H
ATOM   2227  CB  THR A 156     -13.822   5.761 -32.127  1.00 74.62           C
ATOM   2228  HB  THR A 156     -14.518   6.597 -32.048  1.00 74.62           H
ATOM   2229  OG1 THR A 156     -14.286   4.522 -31.599  1.00 74.62           O
ATOM   2230  HG1 THR A 156     -15.256   4.402 -31.809  1.00 74.62           H
ATOM   2231  CG2 THR A 156     -13.554   5.460 -33.603  1.00 74.62           C
ATOM   2232 1HG2 THR A 156     -12.912   4.582 -33.684  1.00 74.62           H
ATOM   2233 2HG2 THR A 156     -13.060   6.315 -34.065  1.00 74.62           H
ATOM   2234 3HG2 THR A 156     -14.498   5.267 -34.112  1.00 74.62           H
ATOM   2235  HN  THR A 156     -12.399   3.965 -31.332  1.00 74.62           H
ATOM   2236  N   TRP A 157     -12.775   5.952 -28.947  1.00 79.72           N
ATOM   2237  CA  TRP A 157     -13.140   6.454 -27.633  1.00 79.72           C
ATOM   2238  C   TRP A 157     -11.851   6.781 -26.877  1.00 79.72           C
ATOM   2239  O   TRP A 157     -11.880   7.033 -25.674  1.00 79.72           O
ATOM   2240  HA  TRP A 157     -13.730   7.359 -27.774  1.00 79.72           H
ATOM   2241  CB  TRP A 157     -14.030   5.453 -26.893  1.00 79.72           C
ATOM   2242 1HB  TRP A 157     -13.593   4.459 -26.982  1.00 79.72           H
ATOM   2243 2HB  TRP A 157     -14.036   5.705 -25.832  1.00 79.72           H
ATOM   2244  CG  TRP A 157     -15.472   5.408 -27.401  1.00 79.72           C
ATOM   2245  CD1 TRP A 157     -15.911   5.584 -28.654  1.00 79.72           C
ATOM   2246  HD1 TRP A 157     -15.265   5.790 -29.507  1.00 79.72           H
ATOM   2247  CD2 TRP A 157     -16.654   5.163 -26.610  1.00 79.72           C
ATOM   2248  NE1 TRP A 157     -17.284   5.470 -28.730  1.00 79.72           N
ATOM   2249  HE1 TRP A 157     -17.841   5.561 -29.555  1.00 79.72           H
ATOM   2250  CE2 TRP A 157     -17.751   5.207 -27.447  1.00 79.72           C
ATOM   2251  CE3 TRP A 157     -16.793   4.913 -25.234  1.00 79.72           C
ATOM   2252  HE3 TRP A 157     -15.943   4.874 -24.552  1.00 79.72           H
ATOM   2253  CZ2 TRP A 157     -19.063   5.010 -27.002  1.00 79.72           C
ATOM   2254  HZ2 TRP A 157     -19.913   5.049 -27.684  1.00 79.72           H
ATOM   2255  CZ3 TRP A 157     -18.111   4.719 -24.805  1.00 79.72           C
ATOM   2256  HZ3 TRP A 157     -18.276   4.521 -23.745  1.00 79.72           H
ATOM   2257  CH2 TRP A 157     -19.226   4.759 -25.634  1.00 79.72           C
ATOM   2258  HH2 TRP A 157     -20.222   4.597 -25.222  1.00 79.72           H
ATOM   2259  HN  TRP A 157     -12.524   4.984 -28.976  1.00 79.72           H
ATOM   2260  N   ARG A 158     -10.750   6.767 -27.615  1.00 78.76           N
ATOM   2261  CA  ARG A 158      -9.435   6.822 -26.998  1.00 78.76           C
ATOM   2262  C   ARG A 158      -9.272   8.123 -26.211  1.00 78.76           C
ATOM   2263  O   ARG A 158      -8.808   8.110 -25.072  1.00 78.76           O
ATOM   2264  HA  ARG A 158      -9.401   5.956 -26.337  1.00 78.76           H
ATOM   2265  CB  ARG A 158      -8.329   6.729 -28.051  1.00 78.76           C
ATOM   2266 1HB  ARG A 158      -8.471   5.833 -28.656  1.00 78.76           H
ATOM   2267 2HB  ARG A 158      -8.392   7.582 -28.726  1.00 78.76           H
ATOM   2268  CG  ARG A 158      -6.948   6.693 -27.394  1.00 78.76           C
ATOM   2269 1HG  ARG A 158      -6.798   7.598 -26.805  1.00 78.76           H
ATOM   2270 2HG  ARG A 158      -6.892   5.851 -26.704  1.00 78.76           H
ATOM   2271  CD  ARG A 158      -5.843   6.573 -28.445  1.00 78.76           C
ATOM   2272 1HD  ARG A 158      -6.031   5.712 -29.086  1.00 78.76           H
ATOM   2273 2HD  ARG A 158      -5.843   7.454 -29.087  1.00 78.76           H
ATOM   2274  NE  ARG A 158      -4.527   6.432 -27.783  1.00 78.76           N
ATOM   2275  HE  ARG A 158      -4.470   6.635 -26.805  1.00 78.76           H
ATOM   2276  CZ  ARG A 158      -3.407   6.049 -28.411  1.00 78.76           C
ATOM   2277  NH1 ARG A 158      -3.425   5.764 -29.720  1.00 78.76           N
ATOM   2278 1HH1 ARG A 158      -4.278   5.837 -30.236  1.00 78.76           H
ATOM   2279 2HH1 ARG A 158      -2.585   5.479 -30.181  1.00 78.76           H
ATOM   2280  NH2 ARG A 158      -2.269   5.955 -27.710  1.00 78.76           N
ATOM   2281 1HH2 ARG A 158      -1.424   5.671 -28.163  1.00 78.76           H
ATOM   2282 2HH2 ARG A 158      -2.264   6.169 -26.733  1.00 78.76           H
ATOM   2283  HN  ARG A 158     -10.747   6.719 -28.614  1.00 78.76           H
ATOM   2284  N   GLU A 159      -9.664   9.217 -26.849  1.00 81.55           N
ATOM   2285  CA  GLU A 159      -9.468  10.533 -26.266  1.00 81.55           C
ATOM   2286  C   GLU A 159     -10.356  10.705 -25.032  1.00 81.55           C
ATOM   2287  O   GLU A 159      -9.890  11.152 -23.985  1.00 81.55           O
ATOM   2288  HA  GLU A 159      -8.419  10.568 -25.974  1.00 81.55           H
ATOM   2289  CB  GLU A 159      -9.740  11.634 -27.294  1.00 81.55           C
ATOM   2290 1HB  GLU A 159     -10.698  11.453 -27.781  1.00 81.55           H
ATOM   2291 2HB  GLU A 159      -9.679  12.610 -26.812  1.00 81.55           H
ATOM   2292  CG  GLU A 159      -8.678  11.630 -28.395  1.00 81.55           C
ATOM   2293 1HG  GLU A 159      -7.685  11.682 -27.948  1.00 81.55           H
ATOM   2294 2HG  GLU A 159      -8.728  10.693 -28.950  1.00 81.55           H
ATOM   2295  CD  GLU A 159      -8.876  12.807 -29.352  1.00 81.55           C
ATOM   2296  OE1 GLU A 159      -7.916  13.101 -30.097  1.00 81.55           O
ATOM   2297  OE2 GLU A 159      -9.982  13.387 -29.316  1.00 81.55           O
ATOM   2298  HN  GLU A 159     -10.106   9.213 -27.746  1.00 81.55           H
ATOM   2299  N   LYS A 160     -11.619  10.340 -25.196  1.00 85.01           N
ATOM   2300  CA  LYS A 160     -12.571  10.427 -24.101  1.00 85.01           C
ATOM   2301  C   LYS A 160     -12.046   9.626 -22.909  1.00 85.01           C
ATOM   2302  O   LYS A 160     -12.108  10.087 -21.770  1.00 85.01           O
ATOM   2303  HA  LYS A 160     -12.639  11.475 -23.810  1.00 85.01           H
ATOM   2304  CB  LYS A 160     -13.963   9.996 -24.567  1.00 85.01           C
ATOM   2305 1HB  LYS A 160     -13.907   9.011 -25.031  1.00 85.01           H
ATOM   2306 2HB  LYS A 160     -14.626   9.904 -23.707  1.00 85.01           H
ATOM   2307  CG  LYS A 160     -14.545  11.002 -25.562  1.00 85.01           C
ATOM   2308 1HG  LYS A 160     -14.486  12.007 -25.144  1.00 85.01           H
ATOM   2309 2HG  LYS A 160     -13.951  11.001 -26.475  1.00 85.01           H
ATOM   2310  CD  LYS A 160     -16.001  10.667 -25.893  1.00 85.01           C
ATOM   2311 1HD  LYS A 160     -16.056   9.677 -26.345  1.00 85.01           H
ATOM   2312 2HD  LYS A 160     -16.587  10.631 -24.975  1.00 85.01           H
ATOM   2313  CE  LYS A 160     -16.599  11.704 -26.846  1.00 85.01           C
ATOM   2314 1HE  LYS A 160     -16.489  12.702 -26.422  1.00 85.01           H
ATOM   2315 2HE  LYS A 160     -16.054  11.696 -27.790  1.00 85.01           H
ATOM   2316  NZ  LYS A 160     -18.031  11.418 -27.090  1.00 85.01           N
ATOM   2317 1HZ  LYS A 160     -18.412  12.115 -27.720  1.00 85.01           H
ATOM   2318 2HZ  LYS A 160     -18.125  10.498 -27.507  1.00 85.01           H
ATOM   2319 3HZ  LYS A 160     -18.536  11.444 -26.211  1.00 85.01           H
ATOM   2320  HN  LYS A 160     -11.994   9.991 -26.055  1.00 85.01           H
ATOM   2321  N   ARG A 161     -11.540   8.439 -23.211  1.00 86.22           N
ATOM   2322  CA  ARG A 161     -11.039   7.553 -22.174  1.00 86.22           C
ATOM   2323  C   ARG A 161      -9.902   8.229 -21.403  1.00 86.22           C
ATOM   2324  O   ARG A 161      -9.780   8.054 -20.192  1.00 86.22           O
ATOM   2325  HA  ARG A 161     -11.896   7.368 -21.526  1.00 86.22           H
ATOM   2326  CB  ARG A 161     -10.531   6.239 -22.770  1.00 86.22           C
ATOM   2327 1HB  ARG A 161      -9.885   6.448 -23.623  1.00 86.22           H
ATOM   2328 2HB  ARG A 161      -9.924   5.712 -22.033  1.00 86.22           H
ATOM   2329  CG  ARG A 161     -11.696   5.350 -23.210  1.00 86.22           C
ATOM   2330 1HG  ARG A 161     -12.226   4.979 -22.334  1.00 86.22           H
ATOM   2331 2HG  ARG A 161     -12.408   5.939 -23.789  1.00 86.22           H
ATOM   2332  CD  ARG A 161     -11.199   4.172 -24.050  1.00 86.22           C
ATOM   2333 1HD  ARG A 161     -12.044   3.666 -24.517  1.00 86.22           H
ATOM   2334 2HD  ARG A 161     -10.559   4.532 -24.855  1.00 86.22           H
ATOM   2335  NE  ARG A 161     -10.450   3.222 -23.197  1.00 86.22           N
ATOM   2336  HE  ARG A 161     -10.422   3.398 -22.213  1.00 86.22           H
ATOM   2337  CZ  ARG A 161      -9.808   2.141 -23.660  1.00 86.22           C
ATOM   2338  NH1 ARG A 161      -9.812   1.857 -24.970  1.00 86.22           N
ATOM   2339 1HH1 ARG A 161     -10.298   2.453 -25.609  1.00 86.22           H
ATOM   2340 2HH1 ARG A 161      -9.330   1.048 -25.307  1.00 86.22           H
ATOM   2341  NH2 ARG A 161      -9.161   1.349 -22.794  1.00 86.22           N
ATOM   2342 1HH2 ARG A 161      -8.677   0.539 -23.124  1.00 86.22           H
ATOM   2343 2HH2 ARG A 161      -9.163   1.569 -21.819  1.00 86.22           H
ATOM   2344  HN  ARG A 161     -11.470   8.081 -24.142  1.00 86.22           H
ATOM   2345  N   LEU A 162      -9.100   8.986 -22.137  1.00 87.17           N
ATOM   2346  CA  LEU A 162      -7.955   9.656 -21.545  1.00 87.17           C
ATOM   2347  C   LEU A 162      -8.445  10.735 -20.578  1.00 87.17           C
ATOM   2348  O   LEU A 162      -7.883  10.907 -19.498  1.00 87.17           O
ATOM   2349  HA  LEU A 162      -7.398   8.911 -20.978  1.00 87.17           H
ATOM   2350  CB  LEU A 162      -7.022  10.185 -22.636  1.00 87.17           C
ATOM   2351 1HB  LEU A 162      -6.820   9.376 -23.338  1.00 87.17           H
ATOM   2352 2HB  LEU A 162      -7.547  10.964 -23.189  1.00 87.17           H
ATOM   2353  CG  LEU A 162      -5.684  10.753 -22.157  1.00 87.17           C
ATOM   2354  HG  LEU A 162      -5.883  11.470 -21.360  1.00 87.17           H
ATOM   2355  CD1 LEU A 162      -4.802   9.652 -21.564  1.00 87.17           C
ATOM   2356 1HD1 LEU A 162      -5.312   9.195 -20.716  1.00 87.17           H
ATOM   2357 2HD1 LEU A 162      -4.608   8.894 -22.323  1.00 87.17           H
ATOM   2358 3HD1 LEU A 162      -3.858  10.083 -21.231  1.00 87.17           H
ATOM   2359  CD2 LEU A 162      -4.976  11.512 -23.281  1.00 87.17           C
ATOM   2360 1HD2 LEU A 162      -4.790  10.835 -24.115  1.00 87.17           H
ATOM   2361 2HD2 LEU A 162      -5.605  12.336 -23.616  1.00 87.17           H
ATOM   2362 3HD2 LEU A 162      -4.028  11.904 -22.913  1.00 87.17           H
ATOM   2363  HN  LEU A 162      -9.222   9.144 -23.117  1.00 87.17           H
ATOM   2364  N   LEU A 163      -9.488  11.435 -21.001  1.00 89.40           N
ATOM   2365  CA  LEU A 163     -10.063  12.489 -20.184  1.00 89.40           C
ATOM   2366  C   LEU A 163     -10.612  11.884 -18.890  1.00 89.40           C
ATOM   2367  O   LEU A 163     -10.335  12.383 -17.801  1.00 89.40           O
ATOM   2368  HA  LEU A 163      -9.259  13.180 -19.928  1.00 89.40           H
ATOM   2369  CB  LEU A 163     -11.102  13.280 -20.982  1.00 89.40           C
ATOM   2370 1HB  LEU A 163     -10.644  13.602 -21.917  1.00 89.40           H
ATOM   2371 2HB  LEU A 163     -11.919  12.607 -21.242  1.00 89.40           H
ATOM   2372  CG  LEU A 163     -11.691  14.508 -20.285  1.00 89.40           C
ATOM   2373  HG  LEU A 163     -12.057  14.201 -19.305  1.00 89.40           H
ATOM   2374  CD1 LEU A 163     -10.619  15.574 -20.054  1.00 89.40           C
ATOM   2375 1HD1 LEU A 163      -9.826  15.163 -19.428  1.00 89.40           H
ATOM   2376 2HD1 LEU A 163     -10.201  15.883 -21.012  1.00 89.40           H
ATOM   2377 3HD1 LEU A 163     -11.064  16.436 -19.557  1.00 89.40           H
ATOM   2378  CD2 LEU A 163     -12.888  15.058 -21.062  1.00 89.40           C
ATOM   2379 1HD2 LEU A 163     -12.570  15.344 -22.065  1.00 89.40           H
ATOM   2380 2HD2 LEU A 163     -13.660  14.291 -21.131  1.00 89.40           H
ATOM   2381 3HD2 LEU A 163     -13.288  15.930 -20.545  1.00 89.40           H
ATOM   2382  HN  LEU A 163      -9.937  11.291 -21.883  1.00 89.40           H
ATOM   2383  N   TYR A 164     -11.379  10.816 -19.053  1.00 90.87           N
ATOM   2384  CA  TYR A 164     -11.969  10.138 -17.912  1.00 90.87           C
ATOM   2385  C   TYR A 164     -10.887   9.622 -16.961  1.00 90.87           C
ATOM   2386  O   TYR A 164     -11.055   9.663 -15.743  1.00 90.87           O
ATOM   2387  HA  TYR A 164     -12.597  10.854 -17.382  1.00 90.87           H
ATOM   2388  CB  TYR A 164     -12.740   8.946 -18.482  1.00 90.87           C
ATOM   2389 1HB  TYR A 164     -12.123   8.453 -19.233  1.00 90.87           H
ATOM   2390 2HB  TYR A 164     -12.912   8.222 -17.685  1.00 90.87           H
ATOM   2391  CG  TYR A 164     -14.084   9.317 -19.112  1.00 90.87           C
ATOM   2392  CD1 TYR A 164     -15.061   9.922 -18.346  1.00 90.87           C
ATOM   2393  HD1 TYR A 164     -14.875  10.134 -17.293  1.00 90.87           H
ATOM   2394  CD2 TYR A 164     -14.320   9.049 -20.445  1.00 90.87           C
ATOM   2395  HD2 TYR A 164     -13.549   8.571 -21.049  1.00 90.87           H
ATOM   2396  CE1 TYR A 164     -16.326  10.272 -18.939  1.00 90.87           C
ATOM   2397  HE1 TYR A 164     -17.106  10.749 -18.345  1.00 90.87           H
ATOM   2398  CE2 TYR A 164     -15.585   9.399 -21.037  1.00 90.87           C
ATOM   2399  HE2 TYR A 164     -15.784   9.192 -22.088  1.00 90.87           H
ATOM   2400  CZ  TYR A 164     -16.525   9.993 -20.255  1.00 90.87           C
ATOM   2401  OH  TYR A 164     -17.720  10.324 -20.814  1.00 90.87           O
ATOM   2402  HH  TYR A 164     -18.302  10.774 -20.137  1.00 90.87           H
ATOM   2403  HN  TYR A 164     -11.599  10.416 -19.943  1.00 90.87           H
ATOM   2404  N   SER A 165      -9.801   9.148 -17.553  1.00 92.33           N
ATOM   2405  CA  SER A 165      -8.680   8.650 -16.773  1.00 92.33           C
ATOM   2406  C   SER A 165      -8.184   9.736 -15.817  1.00 92.33           C
ATOM   2407  O   SER A 165      -7.820   9.446 -14.678  1.00 92.33           O
ATOM   2408  HA  SER A 165      -9.072   7.799 -16.216  1.00 92.33           H
ATOM   2409  CB  SER A 165      -7.542   8.182 -17.682  1.00 92.33           C
ATOM   2410 1HB  SER A 165      -6.605   8.197 -17.126  1.00 92.33           H
ATOM   2411 2HB  SER A 165      -7.718   7.149 -17.982  1.00 92.33           H
ATOM   2412  OG  SER A 165      -7.417   8.997 -18.844  1.00 92.33           O
ATOM   2413  HG  SER A 165      -7.335   9.958 -18.580  1.00 92.33           H
ATOM   2414  HN  SER A 165      -9.679   9.102 -18.545  1.00 92.33           H
ATOM   2415  N   LYS A 166      -8.186  10.964 -16.315  1.00 93.66           N
ATOM   2416  CA  LYS A 166      -7.679  12.085 -15.542  1.00 93.66           C
ATOM   2417  C   LYS A 166      -8.583  12.314 -14.329  1.00 93.66           C
ATOM   2418  O   LYS A 166      -8.098  12.467 -13.209  1.00 93.66           O
ATOM   2419  HA  LYS A 166      -6.685  11.814 -15.186  1.00 93.66           H
ATOM   2420  CB  LYS A 166      -7.519  13.320 -16.432  1.00 93.66           C
ATOM   2421 1HB  LYS A 166      -8.436  13.487 -16.997  1.00 93.66           H
ATOM   2422 2HB  LYS A 166      -7.363  14.202 -15.811  1.00 93.66           H
ATOM   2423  CG  LYS A 166      -6.342  13.153 -17.395  1.00 93.66           C
ATOM   2424 1HG  LYS A 166      -5.428  12.970 -16.830  1.00 93.66           H
ATOM   2425 2HG  LYS A 166      -6.506  12.280 -18.027  1.00 93.66           H
ATOM   2426  CD  LYS A 166      -6.169  14.397 -18.269  1.00 93.66           C
ATOM   2427 1HD  LYS A 166      -7.067  14.555 -18.865  1.00 93.66           H
ATOM   2428 2HD  LYS A 166      -6.047  15.276 -17.636  1.00 93.66           H
ATOM   2429  CE  LYS A 166      -4.957  14.254 -19.192  1.00 93.66           C
ATOM   2430 1HE  LYS A 166      -4.072  14.007 -18.605  1.00 93.66           H
ATOM   2431 2HE  LYS A 166      -5.117  13.430 -19.888  1.00 93.66           H
ATOM   2432  NZ  LYS A 166      -4.726  15.508 -19.943  1.00 93.66           N
ATOM   2433 1HZ  LYS A 166      -3.933  15.389 -20.564  1.00 93.66           H
ATOM   2434 2HZ  LYS A 166      -5.552  15.732 -20.488  1.00 93.66           H
ATOM   2435 3HZ  LYS A 166      -4.536  16.261 -19.292  1.00 93.66           H
ATOM   2436  HN  LYS A 166      -8.524  11.197 -17.226  1.00 93.66           H
ATOM   2437  N   MET A 167      -9.881  12.330 -14.594  1.00 95.21           N
ATOM   2438  CA  MET A 167     -10.855  12.580 -13.545  1.00 95.21           C
ATOM   2439  C   MET A 167     -10.849  11.453 -12.511  1.00 95.21           C
ATOM   2440  O   MET A 167     -10.972  11.704 -11.313  1.00 95.21           O
ATOM   2441  HA  MET A 167     -10.548  13.514 -13.076  1.00 95.21           H
ATOM   2442  CB  MET A 167     -12.250  12.700 -14.162  1.00 95.21           C
ATOM   2443 1HB  MET A 167     -12.478  11.799 -14.732  1.00 95.21           H
ATOM   2444 2HB  MET A 167     -12.997  12.774 -13.371  1.00 95.21           H
ATOM   2445  CG  MET A 167     -12.343  13.924 -15.075  1.00 95.21           C
ATOM   2446 1HG  MET A 167     -12.001  14.812 -14.542  1.00 95.21           H
ATOM   2447 2HG  MET A 167     -11.687  13.797 -15.936  1.00 95.21           H
ATOM   2448  SD  MET A 167     -14.027  14.153 -15.621  1.00 95.21           S
ATOM   2449  CE  MET A 167     -14.220  12.703 -16.645  1.00 95.21           C
ATOM   2450 1HE  MET A 167     -13.486  12.727 -17.450  1.00 95.21           H
ATOM   2451 2HE  MET A 167     -14.068  11.809 -16.041  1.00 95.21           H
ATOM   2452 3HE  MET A 167     -15.224  12.689 -17.069  1.00 95.21           H
ATOM   2453  HN  MET A 167     -10.269  12.176 -15.503  1.00 95.21           H
ATOM   2454  N   VAL A 168     -10.706  10.234 -13.011  1.00 95.56           N
ATOM   2455  CA  VAL A 168     -10.695   9.067 -12.146  1.00 95.56           C
ATOM   2456  C   VAL A 168      -9.491   9.146 -11.205  1.00 95.56           C
ATOM   2457  O   VAL A 168      -9.616   8.893 -10.008  1.00 95.56           O
ATOM   2458  HA  VAL A 168     -11.607   9.089 -11.551  1.00 95.56           H
ATOM   2459  CB  VAL A 168     -10.711   7.790 -12.990  1.00 95.56           C
ATOM   2460  HB  VAL A 168      -9.925   7.875 -13.740  1.00 95.56           H
ATOM   2461  CG1 VAL A 168     -10.410   6.561 -12.130  1.00 95.56           C
ATOM   2462 1HG1 VAL A 168      -9.425   6.668 -11.676  1.00 95.56           H
ATOM   2463 2HG1 VAL A 168     -11.163   6.472 -11.347  1.00 95.56           H
ATOM   2464 3HG1 VAL A 168     -10.428   5.668 -12.754  1.00 95.56           H
ATOM   2465  CG2 VAL A 168     -12.045   7.634 -13.722  1.00 95.56           C
ATOM   2466 1HG2 VAL A 168     -12.855   7.582 -12.995  1.00 95.56           H
ATOM   2467 2HG2 VAL A 168     -12.201   8.490 -14.380  1.00 95.56           H
ATOM   2468 3HG2 VAL A 168     -12.029   6.719 -14.314  1.00 95.56           H
ATOM   2469  HN  VAL A 168     -10.599  10.039 -13.986  1.00 95.56           H
ATOM   2470  N   CYS A 169      -8.351   9.499 -11.782  1.00 96.11           N
ATOM   2471  CA  CYS A 169      -7.121   9.591 -11.015  1.00 96.11           C
ATOM   2472  C   CYS A 169      -7.334  10.599  -9.884  1.00 96.11           C
ATOM   2473  O   CYS A 169      -7.002  10.324  -8.732  1.00 96.11           O
ATOM   2474  HA  CYS A 169      -6.926   8.596 -10.615  1.00 96.11           H
ATOM   2475  CB  CYS A 169      -5.930   9.968 -11.899  1.00 96.11           C
ATOM   2476 1HB  CYS A 169      -6.189  10.819 -12.528  1.00 96.11           H
ATOM   2477 2HB  CYS A 169      -5.089  10.276 -11.277  1.00 96.11           H
ATOM   2478  SG  CYS A 169      -5.448   8.544 -12.941  1.00 96.11           S
ATOM   2479  HG  CYS A 169      -6.413   8.699 -13.843  1.00 96.11           H
ATOM   2480  HN  CYS A 169      -8.261   9.720 -12.754  1.00 96.11           H
ATOM   2481  N   PHE A 170      -7.887  11.745 -10.252  1.00 96.60           N
ATOM   2482  CA  PHE A 170      -8.137  12.800  -9.285  1.00 96.60           C
ATOM   2483  C   PHE A 170      -9.045  12.305  -8.157  1.00 96.60           C
ATOM   2484  O   PHE A 170      -8.778  12.559  -6.983  1.00 96.60           O
ATOM   2485  HA  PHE A 170      -7.173  13.094  -8.870  1.00 96.60           H
ATOM   2486  CB  PHE A 170      -8.844  13.933 -10.031  1.00 96.60           C
ATOM   2487 1HB  PHE A 170      -8.224  14.241 -10.874  1.00 96.60           H
ATOM   2488 2HB  PHE A 170      -9.779  13.555 -10.444  1.00 96.60           H
ATOM   2489  CG  PHE A 170      -9.144  15.157  -9.164  1.00 96.60           C
ATOM   2490  CD1 PHE A 170     -10.390  15.337  -8.649  1.00 96.60           C
ATOM   2491  HD1 PHE A 170     -11.175  14.608  -8.854  1.00 96.60           H
ATOM   2492  CD2 PHE A 170      -8.166  16.066  -8.908  1.00 96.60           C
ATOM   2493  HD2 PHE A 170      -7.167  15.923  -9.321  1.00 96.60           H
ATOM   2494  CE1 PHE A 170     -10.669  16.473  -7.844  1.00 96.60           C
ATOM   2495  HE1 PHE A 170     -11.668  16.616  -7.432  1.00 96.60           H
ATOM   2496  CE2 PHE A 170      -8.445  17.203  -8.103  1.00 96.60           C
ATOM   2497  HE2 PHE A 170      -7.660  17.931  -7.898  1.00 96.60           H
ATOM   2498  CZ  PHE A 170      -9.691  17.382  -7.588  1.00 96.60           C
ATOM   2499  HZ  PHE A 170      -9.905  18.254  -6.970  1.00 96.60           H
ATOM   2500  HN  PHE A 170      -8.161  11.958 -11.190  1.00 96.60           H
ATOM   2501  N   THR A 171     -10.100  11.607  -8.552  1.00 96.80           N
ATOM   2502  CA  THR A 171     -11.074  11.116  -7.593  1.00 96.80           C
ATOM   2503  C   THR A 171     -10.413  10.150  -6.607  1.00 96.80           C
ATOM   2504  O   THR A 171     -10.731  10.156  -5.419  1.00 96.80           O
ATOM   2505  HA  THR A 171     -11.442  11.963  -7.013  1.00 96.80           H
ATOM   2506  CB  THR A 171     -12.232  10.490  -8.373  1.00 96.80           C
ATOM   2507  HB  THR A 171     -11.917   9.570  -8.865  1.00 96.80           H
ATOM   2508  OG1 THR A 171     -12.670  11.533  -9.240  1.00 96.80           O
ATOM   2509  HG1 THR A 171     -12.250  11.427 -10.142  1.00 96.80           H
ATOM   2510  CG2 THR A 171     -13.448  10.205  -7.489  1.00 96.80           C
ATOM   2511 1HG2 THR A 171     -13.804  11.137  -7.050  1.00 96.80           H
ATOM   2512 2HG2 THR A 171     -13.166   9.514  -6.695  1.00 96.80           H
ATOM   2513 3HG2 THR A 171     -14.240   9.761  -8.093  1.00 96.80           H
ATOM   2514  HN  THR A 171     -10.292  11.377  -9.506  1.00 96.80           H
ATOM   2515  N   ILE A 172      -9.505   9.344  -7.137  1.00 96.49           N
ATOM   2516  CA  ILE A 172      -8.835   8.339  -6.330  1.00 96.49           C
ATOM   2517  C   ILE A 172      -8.006   9.031  -5.247  1.00 96.49           C
ATOM   2518  O   ILE A 172      -8.026   8.620  -4.087  1.00 96.49           O
ATOM   2519  HA  ILE A 172      -9.606   7.741  -5.845  1.00 96.49           H
ATOM   2520  CB  ILE A 172      -8.021   7.395  -7.218  1.00 96.49           C
ATOM   2521  HB  ILE A 172      -7.474   7.995  -7.944  1.00 96.49           H
ATOM   2522  CG1 ILE A 172      -8.938   6.457  -8.006  1.00 96.49           C
ATOM   2523 1HG1 ILE A 172      -9.426   5.762  -7.323  1.00 96.49           H
ATOM   2524 2HG1 ILE A 172      -9.725   7.035  -8.490  1.00 96.49           H
ATOM   2525  CG2 ILE A 172      -6.985   6.626  -6.395  1.00 96.49           C
ATOM   2526 1HG2 ILE A 172      -6.304   7.330  -5.918  1.00 96.49           H
ATOM   2527 2HG2 ILE A 172      -7.493   6.037  -5.631  1.00 96.49           H
ATOM   2528 3HG2 ILE A 172      -6.421   5.962  -7.050  1.00 96.49           H
ATOM   2529  CD1 ILE A 172      -8.149   5.677  -9.060  1.00 96.49           C
ATOM   2530 1HD1 ILE A 172      -7.682   6.375  -9.755  1.00 96.49           H
ATOM   2531 2HD1 ILE A 172      -7.378   5.082  -8.570  1.00 96.49           H
ATOM   2532 3HD1 ILE A 172      -8.825   5.018  -9.605  1.00 96.49           H
ATOM   2533  HN  ILE A 172      -9.227   9.370  -8.098  1.00 96.49           H
ATOM   2534  N   TRP A 173      -7.296  10.070  -5.662  1.00 96.77           N
ATOM   2535  CA  TRP A 173      -6.408  10.780  -4.758  1.00 96.77           C
ATOM   2536  C   TRP A 173      -7.255  11.361  -3.623  1.00 96.77           C
ATOM   2537  O   TRP A 173      -6.894  11.246  -2.453  1.00 96.77           O
ATOM   2538  HA  TRP A 173      -5.694  10.060  -4.358  1.00 96.77           H
ATOM   2539  CB  TRP A 173      -5.599  11.843  -5.505  1.00 96.77           C
ATOM   2540 1HB  TRP A 173      -6.249  12.337  -6.227  1.00 96.77           H
ATOM   2541 2HB  TRP A 173      -5.275  12.604  -4.795  1.00 96.77           H
ATOM   2542  CG  TRP A 173      -4.373  11.292  -6.235  1.00 96.77           C
ATOM   2543  CD1 TRP A 173      -4.176  11.192  -7.557  1.00 96.77           C
ATOM   2544  HD1 TRP A 173      -4.899  11.505  -8.310  1.00 96.77           H
ATOM   2545  CD2 TRP A 173      -3.174  10.767  -5.628  1.00 96.77           C
ATOM   2546  NE1 TRP A 173      -2.943  10.643  -7.845  1.00 96.77           N
ATOM   2547  HE1 TRP A 173      -2.571  10.468  -8.756  1.00 96.77           H
ATOM   2548  CE2 TRP A 173      -2.315  10.376  -6.634  1.00 96.77           C
ATOM   2549  CE3 TRP A 173      -2.827  10.627  -4.272  1.00 96.77           C
ATOM   2550  HE3 TRP A 173      -3.488  10.928  -3.459  1.00 96.77           H
ATOM   2551  CZ2 TRP A 173      -1.053   9.819  -6.391  1.00 96.77           C
ATOM   2552  HZ2 TRP A 173      -0.392   9.518  -7.204  1.00 96.77           H
ATOM   2553  CZ3 TRP A 173      -1.564  10.069  -4.047  1.00 96.77           C
ATOM   2554  HZ3 TRP A 173      -1.245   9.937  -3.013  1.00 96.77           H
ATOM   2555  CH2 TRP A 173      -0.687   9.670  -5.049  1.00 96.77           C
ATOM   2556  HH2 TRP A 173       0.282   9.243  -4.790  1.00 96.77           H
ATOM   2557  HN  TRP A 173      -7.321  10.426  -6.596  1.00 96.77           H
ATOM   2558  N   VAL A 174      -8.365  11.973  -4.010  1.00 96.71           N
ATOM   2559  CA  VAL A 174      -9.234  12.626  -3.046  1.00 96.71           C
ATOM   2560  C   VAL A 174      -9.766  11.585  -2.058  1.00 96.71           C
ATOM   2561  O   VAL A 174      -9.773  11.817  -0.850  1.00 96.71           O
ATOM   2562  HA  VAL A 174      -8.632  13.352  -2.500  1.00 96.71           H
ATOM   2563  CB  VAL A 174     -10.347  13.383  -3.773  1.00 96.71           C
ATOM   2564  HB  VAL A 174     -10.846  12.683  -4.443  1.00 96.71           H
ATOM   2565  CG1 VAL A 174     -11.387  13.912  -2.784  1.00 96.71           C
ATOM   2566 1HG1 VAL A 174     -11.830  13.076  -2.242  1.00 96.71           H
ATOM   2567 2HG1 VAL A 174     -10.907  14.589  -2.078  1.00 96.71           H
ATOM   2568 3HG1 VAL A 174     -12.167  14.446  -3.328  1.00 96.71           H
ATOM   2569  CG2 VAL A 174      -9.772  14.518  -4.623  1.00 96.71           C
ATOM   2570 1HG2 VAL A 174      -9.236  15.217  -3.982  1.00 96.71           H
ATOM   2571 2HG2 VAL A 174      -9.087  14.106  -5.365  1.00 96.71           H
ATOM   2572 3HG2 VAL A 174     -10.584  15.040  -5.129  1.00 96.71           H
ATOM   2573  HN  VAL A 174      -8.672  12.027  -4.960  1.00 96.71           H
ATOM   2574  N   LEU A 175     -10.198  10.460  -2.609  1.00 95.39           N
ATOM   2575  CA  LEU A 175     -10.820   9.424  -1.803  1.00 95.39           C
ATOM   2576  C   LEU A 175      -9.792   8.864  -0.818  1.00 95.39           C
ATOM   2577  O   LEU A 175     -10.091   8.683   0.361  1.00 95.39           O
ATOM   2578  HA  LEU A 175     -11.624   9.890  -1.235  1.00 95.39           H
ATOM   2579  CB  LEU A 175     -11.457   8.359  -2.699  1.00 95.39           C
ATOM   2580 1HB  LEU A 175     -12.142   8.854  -3.387  1.00 95.39           H
ATOM   2581 2HB  LEU A 175     -10.672   7.904  -3.303  1.00 95.39           H
ATOM   2582  CG  LEU A 175     -12.218   7.245  -1.978  1.00 95.39           C
ATOM   2583  HG  LEU A 175     -11.547   6.786  -1.252  1.00 95.39           H
ATOM   2584  CD1 LEU A 175     -13.408   7.809  -1.199  1.00 95.39           C
ATOM   2585 1HD1 LEU A 175     -13.052   8.524  -0.458  1.00 95.39           H
ATOM   2586 2HD1 LEU A 175     -14.089   8.308  -1.888  1.00 95.39           H
ATOM   2587 3HD1 LEU A 175     -13.932   6.995  -0.697  1.00 95.39           H
ATOM   2588  CD2 LEU A 175     -12.642   6.148  -2.957  1.00 95.39           C
ATOM   2589 1HD2 LEU A 175     -13.289   6.575  -3.723  1.00 95.39           H
ATOM   2590 2HD2 LEU A 175     -11.757   5.719  -3.428  1.00 95.39           H
ATOM   2591 3HD2 LEU A 175     -13.181   5.369  -2.419  1.00 95.39           H
ATOM   2592  HN  LEU A 175     -10.129  10.253  -3.585  1.00 95.39           H
ATOM   2593  N   ALA A 176      -8.601   8.604  -1.339  1.00 95.41           N
ATOM   2594  CA  ALA A 176      -7.551   7.998  -0.538  1.00 95.41           C
ATOM   2595  C   ALA A 176      -7.188   8.936   0.615  1.00 95.41           C
ATOM   2596  O   ALA A 176      -6.937   8.485   1.731  1.00 95.41           O
ATOM   2597  HA  ALA A 176      -7.941   7.067  -0.129  1.00 95.41           H
ATOM   2598  CB  ALA A 176      -6.349   7.679  -1.430  1.00 95.41           C
ATOM   2599 1HB  ALA A 176      -6.653   6.987  -2.215  1.00 95.41           H
ATOM   2600 2HB  ALA A 176      -5.977   8.599  -1.881  1.00 95.41           H
ATOM   2601 3HB  ALA A 176      -5.561   7.224  -0.830  1.00 95.41           H
ATOM   2602  HN  ALA A 176      -8.350   8.801  -2.286  1.00 95.41           H
ATOM   2603  N   ALA A 177      -7.172  10.224   0.305  1.00 95.10           N
ATOM   2604  CA  ALA A 177      -6.814  11.227   1.293  1.00 95.10           C
ATOM   2605  C   ALA A 177      -7.825  11.190   2.441  1.00 95.10           C
ATOM   2606  O   ALA A 177      -7.445  11.239   3.610  1.00 95.10           O
ATOM   2607  HA  ALA A 177      -5.827  10.973   1.682  1.00 95.10           H
ATOM   2608  CB  ALA A 177      -6.741  12.601   0.624  1.00 95.10           C
ATOM   2609 1HB  ALA A 177      -5.988  12.582  -0.164  1.00 95.10           H
ATOM   2610 2HB  ALA A 177      -7.712  12.846   0.192  1.00 95.10           H
ATOM   2611 3HB  ALA A 177      -6.473  13.353   1.366  1.00 95.10           H
ATOM   2612  HN  ALA A 177      -7.397  10.584  -0.600  1.00 95.10           H
ATOM   2613  N   ALA A 178      -9.093  11.105   2.067  1.00 95.31           N
ATOM   2614  CA  ALA A 178     -10.167  11.146   3.045  1.00 95.31           C
ATOM   2615  C   ALA A 178     -10.072   9.918   3.952  1.00 95.31           C
ATOM   2616  O   ALA A 178     -10.340  10.004   5.150  1.00 95.31           O
ATOM   2617  HA  ALA A 178     -10.032  12.044   3.648  1.00 95.31           H
ATOM   2618  CB  ALA A 178     -11.513  11.235   2.323  1.00 95.31           C
ATOM   2619 1HB  ALA A 178     -11.540  12.140   1.716  1.00 95.31           H
ATOM   2620 2HB  ALA A 178     -11.639  10.363   1.682  1.00 95.31           H
ATOM   2621 3HB  ALA A 178     -12.318  11.266   3.058  1.00 95.31           H
ATOM   2622  HN  ALA A 178      -9.391  11.009   1.117  1.00 95.31           H
ATOM   2623  N   LEU A 179      -9.689   8.803   3.347  1.00 93.59           N
ATOM   2624  CA  LEU A 179      -9.669   7.535   4.057  1.00 93.59           C
ATOM   2625  C   LEU A 179      -8.505   7.531   5.051  1.00 93.59           C
ATOM   2626  O   LEU A 179      -8.458   6.696   5.952  1.00 93.59           O
ATOM   2627  HA  LEU A 179     -10.601   7.459   4.616  1.00 93.59           H
ATOM   2628  CB  LEU A 179      -9.637   6.368   3.068  1.00 93.59           C
ATOM   2629 1HB  LEU A 179      -8.805   6.523   2.381  1.00 93.59           H
ATOM   2630 2HB  LEU A 179      -9.426   5.454   3.623  1.00 93.59           H
ATOM   2631  CG  LEU A 179     -10.908   6.151   2.245  1.00 93.59           C
ATOM   2632  HG  LEU A 179     -11.113   7.064   1.686  1.00 93.59           H
ATOM   2633  CD1 LEU A 179     -10.715   5.029   1.223  1.00 93.59           C
ATOM   2634 1HD1 LEU A 179      -9.901   5.290   0.547  1.00 93.59           H
ATOM   2635 2HD1 LEU A 179     -10.472   4.102   1.743  1.00 93.59           H
ATOM   2636 3HD1 LEU A 179     -11.633   4.896   0.652  1.00 93.59           H
ATOM   2637  CD2 LEU A 179     -12.112   5.897   3.154  1.00 93.59           C
ATOM   2638 1HD2 LEU A 179     -11.931   5.008   3.758  1.00 93.59           H
ATOM   2639 2HD2 LEU A 179     -12.262   6.757   3.808  1.00 93.59           H
ATOM   2640 3HD2 LEU A 179     -13.003   5.746   2.544  1.00 93.59           H
ATOM   2641  HN  LEU A 179      -9.398   8.757   2.391  1.00 93.59           H
ATOM   2642  N   CYS A 180      -7.596   8.474   4.853  1.00 94.23           N
ATOM   2643  CA  CYS A 180      -6.382   8.523   5.650  1.00 94.23           C
ATOM   2644  C   CYS A 180      -6.588   9.538   6.776  1.00 94.23           C
ATOM   2645  O   CYS A 180      -5.654   9.852   7.512  1.00 94.23           O
ATOM   2646  HA  CYS A 180      -6.233   7.522   6.054  1.00 94.23           H
ATOM   2647  CB  CYS A 180      -5.158   8.858   4.796  1.00 94.23           C
ATOM   2648 1HB  CYS A 180      -5.301   9.818   4.301  1.00 94.23           H
ATOM   2649 2HB  CYS A 180      -4.277   8.956   5.431  1.00 94.23           H
ATOM   2650  SG  CYS A 180      -4.886   7.547   3.549  1.00 94.23           S
ATOM   2651  HG  CYS A 180      -5.956   7.832   2.812  1.00 94.23           H
ATOM   2652  HN  CYS A 180      -7.679   9.195   4.164  1.00 94.23           H
ATOM   2653  N   ILE A 181      -7.817  10.023   6.876  1.00 94.79           N
ATOM   2654  CA  ILE A 181      -8.148  11.024   7.875  1.00 94.79           C
ATOM   2655  C   ILE A 181      -7.849  10.466   9.268  1.00 94.79           C
ATOM   2656  O   ILE A 181      -7.205  11.128  10.081  1.00 94.79           O
ATOM   2657  HA  ILE A 181      -7.501  11.885   7.702  1.00 94.79           H
ATOM   2658  CB  ILE A 181      -9.591  11.500   7.700  1.00 94.79           C
ATOM   2659  HB  ILE A 181     -10.216  10.629   7.504  1.00 94.79           H
ATOM   2660  CG1 ILE A 181      -9.720  12.430   6.492  1.00 94.79           C
ATOM   2661 1HG1 ILE A 181      -9.147  13.341   6.668  1.00 94.79           H
ATOM   2662 2HG1 ILE A 181      -9.293  11.950   5.612  1.00 94.79           H
ATOM   2663  CG2 ILE A 181     -10.114  12.151   8.983  1.00 94.79           C
ATOM   2664 1HG2 ILE A 181     -10.081  11.427   9.797  1.00 94.79           H
ATOM   2665 2HG2 ILE A 181      -9.491  13.009   9.234  1.00 94.79           H
ATOM   2666 3HG2 ILE A 181     -11.142  12.479   8.831  1.00 94.79           H
ATOM   2667  CD1 ILE A 181     -11.184  12.785   6.227  1.00 94.79           C
ATOM   2668 1HD1 ILE A 181     -11.748  11.874   6.028  1.00 94.79           H
ATOM   2669 2HD1 ILE A 181     -11.600  13.287   7.100  1.00 94.79           H
ATOM   2670 3HD1 ILE A 181     -11.246  13.447   5.363  1.00 94.79           H
ATOM   2671  HN  ILE A 181      -8.577   9.744   6.289  1.00 94.79           H
ATOM   2672  N   PRO A 182      -8.308   9.244   9.568  1.00 93.37           N
ATOM   2673  CA  PRO A 182      -8.151   8.688  10.914  1.00 93.37           C
ATOM   2674  C   PRO A 182      -6.709   8.733  11.393  1.00 93.37           C
ATOM   2675  O   PRO A 182      -6.440   9.120  12.529  1.00 93.37           O
ATOM   2676  HA  PRO A 182      -8.709   9.287  11.634  1.00 93.37           H
ATOM   2677  CB  PRO A 182      -8.659   7.251  10.775  1.00 93.37           C
ATOM   2678 1HB  PRO A 182      -7.849   6.561  10.538  1.00 93.37           H
ATOM   2679 2HB  PRO A 182      -9.119   6.897  11.697  1.00 93.37           H
ATOM   2680  CG  PRO A 182      -9.671   7.343   9.639  1.00 93.37           C
ATOM   2681 1HG  PRO A 182      -9.859   6.370   9.185  1.00 93.37           H
ATOM   2682 2HG  PRO A 182     -10.636   7.712   9.986  1.00 93.37           H
ATOM   2683  CD  PRO A 182      -9.006   8.307   8.669  1.00 93.37           C
ATOM   2684 1HD  PRO A 182      -8.309   7.796   8.004  1.00 93.37           H
ATOM   2685 2HD  PRO A 182      -9.736   8.810   8.035  1.00 93.37           H
ATOM   2686  N   GLU A 183      -5.812   8.332  10.504  1.00 93.46           N
ATOM   2687  CA  GLU A 183      -4.399   8.274  10.841  1.00 93.46           C
ATOM   2688  C   GLU A 183      -3.889   9.663  11.227  1.00 93.46           C
ATOM   2689  O   GLU A 183      -3.084   9.799  12.147  1.00 93.46           O
ATOM   2690  HA  GLU A 183      -4.333   7.604  11.698  1.00 93.46           H
ATOM   2691  CB  GLU A 183      -3.584   7.692   9.685  1.00 93.46           C
ATOM   2692 1HB  GLU A 183      -3.945   8.097   8.739  1.00 93.46           H
ATOM   2693 2HB  GLU A 183      -2.523   7.875   9.854  1.00 93.46           H
ATOM   2694  CG  GLU A 183      -3.751   6.173   9.606  1.00 93.46           C
ATOM   2695 1HG  GLU A 183      -2.994   5.754   8.943  1.00 93.46           H
ATOM   2696 2HG  GLU A 183      -3.590   5.734  10.591  1.00 93.46           H
ATOM   2697  CD  GLU A 183      -5.145   5.800   9.098  1.00 93.46           C
ATOM   2698  OE1 GLU A 183      -5.522   4.624   9.287  1.00 93.46           O
ATOM   2699  OE2 GLU A 183      -5.802   6.700   8.532  1.00 93.46           O
ATOM   2700  HN  GLU A 183      -6.036   8.050   9.571  1.00 93.46           H
ATOM   2701  N   ILE A 184      -4.378  10.661  10.504  1.00 94.78           N
ATOM   2702  CA  ILE A 184      -3.885  12.017  10.671  1.00 94.78           C
ATOM   2703  C   ILE A 184      -4.307  12.543  12.044  1.00 94.78           C
ATOM   2704  O   ILE A 184      -3.561  13.280  12.687  1.00 94.78           O
ATOM   2705  HA  ILE A 184      -2.796  11.976  10.637  1.00 94.78           H
ATOM   2706  CB  ILE A 184      -4.342  12.900   9.507  1.00 94.78           C
ATOM   2707  HB  ILE A 184      -5.425  12.814   9.418  1.00 94.78           H
ATOM   2708  CG1 ILE A 184      -3.740  12.419   8.185  1.00 94.78           C
ATOM   2709 1HG1 ILE A 184      -2.661  12.575   8.195  1.00 94.78           H
ATOM   2710 2HG1 ILE A 184      -3.906  11.347   8.075  1.00 94.78           H
ATOM   2711  CG2 ILE A 184      -4.025  14.372   9.779  1.00 94.78           C
ATOM   2712 1HG2 ILE A 184      -4.540  14.693  10.684  1.00 94.78           H
ATOM   2713 2HG2 ILE A 184      -2.950  14.494   9.910  1.00 94.78           H
ATOM   2714 3HG2 ILE A 184      -4.360  14.977   8.936  1.00 94.78           H
ATOM   2715  CD1 ILE A 184      -4.359  13.161   6.999  1.00 94.78           C
ATOM   2716 1HD1 ILE A 184      -5.434  12.983   6.979  1.00 94.78           H
ATOM   2717 2HD1 ILE A 184      -4.169  14.230   7.101  1.00 94.78           H
ATOM   2718 3HD1 ILE A 184      -3.913  12.800   6.072  1.00 94.78           H
ATOM   2719  HN  ILE A 184      -5.096  10.553   9.817  1.00 94.78           H
ATOM   2720  N   LEU A 185      -5.503  12.145  12.453  1.00 93.50           N
ATOM   2721  CA  LEU A 185      -6.121  12.724  13.633  1.00 93.50           C
ATOM   2722  C   LEU A 185      -5.418  12.195  14.885  1.00 93.50           C
ATOM   2723  O   LEU A 185      -5.038  12.969  15.762  1.00 93.50           O
ATOM   2724  HA  LEU A 185      -5.973  13.803  13.584  1.00 93.50           H
ATOM   2725  CB  LEU A 185      -7.631  12.474  13.625  1.00 93.50           C
ATOM   2726 1HB  LEU A 185      -7.802  11.413  13.445  1.00 93.50           H
ATOM   2727 2HB  LEU A 185      -8.022  12.697  14.617  1.00 93.50           H
ATOM   2728  CG  LEU A 185      -8.437  13.273  12.598  1.00 93.50           C
ATOM   2729  HG  LEU A 185      -8.084  13.003  11.603  1.00 93.50           H
ATOM   2730  CD1 LEU A 185      -9.922  12.910  12.665  1.00 93.50           C
ATOM   2731 1HD1 LEU A 185     -10.046  11.847  12.457  1.00 93.50           H
ATOM   2732 2HD1 LEU A 185     -10.306  13.132  13.661  1.00 93.50           H
ATOM   2733 3HD1 LEU A 185     -10.472  13.492  11.925  1.00 93.50           H
ATOM   2734  CD2 LEU A 185      -8.206  14.775  12.768  1.00 93.50           C
ATOM   2735 1HD2 LEU A 185      -8.514  15.079  13.769  1.00 93.50           H
ATOM   2736 2HD2 LEU A 185      -7.148  14.998  12.631  1.00 93.50           H
ATOM   2737 3HD2 LEU A 185      -8.790  15.319  12.027  1.00 93.50           H
ATOM   2738  HN  LEU A 185      -6.045  11.441  11.994  1.00 93.50           H
ATOM   2739  N   TYR A 186      -5.266  10.880  14.928  1.00 93.49           N
ATOM   2740  CA  TYR A 186      -4.919  10.206  16.168  1.00 93.49           C
ATOM   2741  C   TYR A 186      -3.409   9.981  16.266  1.00 93.49           C
ATOM   2742  O   TYR A 186      -2.904   9.584  17.315  1.00 93.49           O
ATOM   2743  HA  TYR A 186      -5.239  10.840  16.995  1.00 93.49           H
ATOM   2744  CB  TYR A 186      -5.623   8.849  16.122  1.00 93.49           C
ATOM   2745 1HB  TYR A 186      -5.279   8.302  15.243  1.00 93.49           H
ATOM   2746 2HB  TYR A 186      -5.327   8.267  16.995  1.00 93.49           H
ATOM   2747  CG  TYR A 186      -7.150   8.940  16.082  1.00 93.49           C
ATOM   2748  CD1 TYR A 186      -7.824   9.648  17.057  1.00 93.49           C
ATOM   2749  HD1 TYR A 186      -7.269  10.142  17.854  1.00 93.49           H
ATOM   2750  CD2 TYR A 186      -7.853   8.315  15.072  1.00 93.49           C
ATOM   2751  HD2 TYR A 186      -7.320   7.757  14.303  1.00 93.49           H
ATOM   2752  CE1 TYR A 186      -9.261   9.734  17.019  1.00 93.49           C
ATOM   2753  HE1 TYR A 186      -9.806  10.290  17.783  1.00 93.49           H
ATOM   2754  CE2 TYR A 186      -9.290   8.402  15.035  1.00 93.49           C
ATOM   2755  HE2 TYR A 186      -9.857   7.913  14.243  1.00 93.49           H
ATOM   2756  CZ  TYR A 186      -9.923   9.107  16.011  1.00 93.49           C
ATOM   2757  OH  TYR A 186     -11.280   9.189  15.975  1.00 93.49           O
ATOM   2758  HH  TYR A 186     -11.601   9.845  16.659  1.00 93.49           H
ATOM   2759  HN  TYR A 186      -5.375  10.278  14.137  1.00 93.49           H
ATOM   2760  N   SER A 187      -2.730  10.245  15.159  1.00 94.00           N
ATOM   2761  CA  SER A 187      -1.284  10.111  15.118  1.00 94.00           C
ATOM   2762  C   SER A 187      -0.635  11.159  16.025  1.00 94.00           C
ATOM   2763  O   SER A 187      -0.810  12.358  15.817  1.00 94.00           O
ATOM   2764  HA  SER A 187      -1.077   9.106  15.485  1.00 94.00           H
ATOM   2765  CB  SER A 187      -0.759  10.249  13.687  1.00 94.00           C
ATOM   2766 1HB  SER A 187      -1.125  11.180  13.255  1.00 94.00           H
ATOM   2767 2HB  SER A 187       0.329  10.312  13.705  1.00 94.00           H
ATOM   2768  OG  SER A 187      -1.157   9.155  12.865  1.00 94.00           O
ATOM   2769  HG  SER A 187      -2.154   9.076  12.861  1.00 94.00           H
ATOM   2770  HN  SER A 187      -3.151  10.545  14.303  1.00 94.00           H
ATOM   2771  N   GLN A 188       0.100  10.667  17.011  1.00 91.67           N
ATOM   2772  CA  GLN A 188       0.771  11.546  17.954  1.00 91.67           C
ATOM   2773  C   GLN A 188       2.098  10.931  18.401  1.00 91.67           C
ATOM   2774  O   GLN A 188       2.357   9.755  18.151  1.00 91.67           O
ATOM   2775  HA  GLN A 188       0.956  12.470  17.407  1.00 91.67           H
ATOM   2776  CB  GLN A 188      -0.127  11.847  19.156  1.00 91.67           C
ATOM   2777 1HB  GLN A 188      -0.387  10.917  19.662  1.00 91.67           H
ATOM   2778 2HB  GLN A 188       0.416  12.460  19.876  1.00 91.67           H
ATOM   2779  CG  GLN A 188      -1.403  12.570  18.721  1.00 91.67           C
ATOM   2780 1HG  GLN A 188      -1.146  13.409  18.073  1.00 91.67           H
ATOM   2781 2HG  GLN A 188      -2.027  11.894  18.136  1.00 91.67           H
ATOM   2782  CD  GLN A 188      -2.187  13.076  19.933  1.00 91.67           C
ATOM   2783  OE1 GLN A 188      -1.687  13.146  21.044  1.00 91.67           O
ATOM   2784  NE2 GLN A 188      -3.441  13.425  19.659  1.00 91.67           N
ATOM   2785 1HE2 GLN A 188      -3.790  13.344  18.726  1.00 91.67           H
ATOM   2786 2HE2 GLN A 188      -4.034  13.769  20.387  1.00 91.67           H
ATOM   2787  HN  GLN A 188       0.241   9.690  17.170  1.00 91.67           H
ATOM   2788  N   ILE A 189       2.905  11.754  19.055  1.00 91.98           N
ATOM   2789  CA  ILE A 189       4.109  11.264  19.704  1.00 91.98           C
ATOM   2790  C   ILE A 189       3.804  10.957  21.171  1.00 91.98           C
ATOM   2791  O   ILE A 189       3.276  11.804  21.890  1.00 91.98           O
ATOM   2792  HA  ILE A 189       4.392  10.335  19.208  1.00 91.98           H
ATOM   2793  CB  ILE A 189       5.262  12.251  19.509  1.00 91.98           C
ATOM   2794  HB  ILE A 189       4.956  13.217  19.910  1.00 91.98           H
ATOM   2795  CG1 ILE A 189       5.565  12.454  18.023  1.00 91.98           C
ATOM   2796 1HG1 ILE A 189       5.980  11.537  17.604  1.00 91.98           H
ATOM   2797 2HG1 ILE A 189       4.639  12.659  17.485  1.00 91.98           H
ATOM   2798  CG2 ILE A 189       6.500  11.808  20.291  1.00 91.98           C
ATOM   2799 1HG2 ILE A 189       6.260  11.757  21.353  1.00 91.98           H
ATOM   2800 2HG2 ILE A 189       6.818  10.825  19.942  1.00 91.98           H
ATOM   2801 3HG2 ILE A 189       7.305  12.527  20.135  1.00 91.98           H
ATOM   2802  CD1 ILE A 189       6.548  13.607  17.816  1.00 91.98           C
ATOM   2803 1HD1 ILE A 189       6.119  14.526  18.214  1.00 91.98           H
ATOM   2804 2HD1 ILE A 189       7.481  13.387  18.336  1.00 91.98           H
ATOM   2805 3HD1 ILE A 189       6.746  13.730  16.751  1.00 91.98           H
ATOM   2806  HN  ILE A 189       2.746  12.737  19.146  1.00 91.98           H
ATOM   2807  N   LYS A 190       4.149   9.742  21.572  1.00 87.75           N
ATOM   2808  CA  LYS A 190       4.049   9.359  22.970  1.00 87.75           C
ATOM   2809  C   LYS A 190       5.453   9.137  23.536  1.00 87.75           C
ATOM   2810  O   LYS A 190       6.273   8.455  22.922  1.00 87.75           O
ATOM   2811  HA  LYS A 190       3.589  10.190  23.505  1.00 87.75           H
ATOM   2812  CB  LYS A 190       3.124   8.151  23.130  1.00 87.75           C
ATOM   2813 1HB  LYS A 190       2.143   8.380  22.713  1.00 87.75           H
ATOM   2814 2HB  LYS A 190       3.520   7.307  22.564  1.00 87.75           H
ATOM   2815  CG  LYS A 190       2.979   7.761  24.603  1.00 87.75           C
ATOM   2816 1HG  LYS A 190       3.900   7.293  24.950  1.00 87.75           H
ATOM   2817 2HG  LYS A 190       2.830   8.657  25.206  1.00 87.75           H
ATOM   2818  CD  LYS A 190       1.804   6.802  24.803  1.00 87.75           C
ATOM   2819 1HD  LYS A 190       0.877   7.369  24.883  1.00 87.75           H
ATOM   2820 2HD  LYS A 190       1.707   6.153  23.933  1.00 87.75           H
ATOM   2821  CE  LYS A 190       1.999   5.952  26.061  1.00 87.75           C
ATOM   2822 1HE  LYS A 190       3.057   5.725  26.193  1.00 87.75           H
ATOM   2823 2HE  LYS A 190       1.682   6.514  26.939  1.00 87.75           H
ATOM   2824  NZ  LYS A 190       1.224   4.696  25.962  1.00 87.75           N
ATOM   2825 1HZ  LYS A 190       1.365   4.144  26.801  1.00 87.75           H
ATOM   2826 2HZ  LYS A 190       0.238   4.913  25.863  1.00 87.75           H
ATOM   2827 3HZ  LYS A 190       1.536   4.168  25.154  1.00 87.75           H
ATOM   2828  HN  LYS A 190       4.491   9.027  20.962  1.00 87.75           H
ATOM   2829  N   GLU A 191       5.688   9.726  24.700  1.00 86.11           N
ATOM   2830  CA  GLU A 191       6.944   9.524  25.400  1.00 86.11           C
ATOM   2831  C   GLU A 191       6.800   8.411  26.440  1.00 86.11           C
ATOM   2832  O   GLU A 191       5.860   8.416  27.234  1.00 86.11           O
ATOM   2833  HA  GLU A 191       7.659   9.224  24.634  1.00 86.11           H
ATOM   2834  CB  GLU A 191       7.423  10.823  26.052  1.00 86.11           C
ATOM   2835 1HB  GLU A 191       6.598  11.291  26.589  1.00 86.11           H
ATOM   2836 2HB  GLU A 191       8.289  10.620  26.682  1.00 86.11           H
ATOM   2837  CG  GLU A 191       7.887  11.828  24.995  1.00 86.11           C
ATOM   2838 1HG  GLU A 191       8.635  11.365  24.351  1.00 86.11           H
ATOM   2839 2HG  GLU A 191       7.046  12.105  24.358  1.00 86.11           H
ATOM   2840  CD  GLU A 191       8.472  13.081  25.649  1.00 86.11           C
ATOM   2841  OE1 GLU A 191       8.894  13.976  24.885  1.00 86.11           O
ATOM   2842  OE2 GLU A 191       8.485  13.116  26.898  1.00 86.11           O
ATOM   2843  HN  GLU A 191       5.038  10.330  25.162  1.00 86.11           H
ATOM   2844  N   GLU A 192       7.744   7.482  26.401  1.00 78.98           N
ATOM   2845  CA  GLU A 192       7.725   6.356  27.318  1.00 78.98           C
ATOM   2846  C   GLU A 192       9.138   6.058  27.824  1.00 78.98           C
ATOM   2847  O   GLU A 192      10.007   5.660  27.050  1.00 78.98           O
ATOM   2848  HA  GLU A 192       7.093   6.670  28.149  1.00 78.98           H
ATOM   2849  CB  GLU A 192       7.107   5.122  26.658  1.00 78.98           C
ATOM   2850 1HB  GLU A 192       6.070   5.327  26.392  1.00 78.98           H
ATOM   2851 2HB  GLU A 192       7.717   4.816  25.807  1.00 78.98           H
ATOM   2852  CG  GLU A 192       7.089   3.935  27.623  1.00 78.98           C
ATOM   2853 1HG  GLU A 192       7.965   3.309  27.452  1.00 78.98           H
ATOM   2854 2HG  GLU A 192       7.149   4.295  28.650  1.00 78.98           H
ATOM   2855  CD  GLU A 192       5.818   3.102  27.443  1.00 78.98           C
ATOM   2856  OE1 GLU A 192       5.656   2.138  28.222  1.00 78.98           O
ATOM   2857  OE2 GLU A 192       5.037   3.448  26.531  1.00 78.98           O
ATOM   2858  HN  GLU A 192       8.511   7.492  25.759  1.00 78.98           H
ATOM   2859  N   SER A 193       9.323   6.263  29.120  1.00 74.41           N
ATOM   2860  CA  SER A 193      10.569   5.884  29.766  1.00 74.41           C
ATOM   2861  C   SER A 193      11.751   6.540  29.049  1.00 74.41           C
ATOM   2862  O   SER A 193      12.826   5.952  28.953  1.00 74.41           O
ATOM   2863  HA  SER A 193      10.487   6.255  30.788  1.00 74.41           H
ATOM   2864  CB  SER A 193      10.738   4.364  29.788  1.00 74.41           C
ATOM   2865 1HB  SER A 193      10.902   4.003  28.772  1.00 74.41           H
ATOM   2866 2HB  SER A 193      11.626   4.106  30.364  1.00 74.41           H
ATOM   2867  OG  SER A 193       9.603   3.708  30.346  1.00 74.41           O
ATOM   2868  HG  SER A 193       8.975   3.432  29.618  1.00 74.41           H
ATOM   2869  HN  SER A 193       8.643   6.678  29.723  1.00 74.41           H
ATOM   2870  N   GLY A 194      11.511   7.750  28.565  1.00 76.44           N
ATOM   2871  CA  GLY A 194      12.562   8.523  27.926  1.00 76.44           C
ATOM   2872  C   GLY A 194      12.682   8.165  26.444  1.00 76.44           C
ATOM   2873  O   GLY A 194      13.570   8.661  25.752  1.00 76.44           O
ATOM   2874 1HA  GLY A 194      12.352   9.587  28.031  1.00 76.44           H
ATOM   2875 2HA  GLY A 194      13.512   8.335  28.428  1.00 76.44           H
ATOM   2876  HN  GLY A 194      10.619   8.201  28.604  1.00 76.44           H
ATOM   2877  N   ILE A 195      11.776   7.306  26.000  1.00 82.59           N
ATOM   2878  CA  ILE A 195      11.721   6.935  24.596  1.00 82.59           C
ATOM   2879  C   ILE A 195      10.498   7.588  23.948  1.00 82.59           C
ATOM   2880  O   ILE A 195       9.372   7.394  24.404  1.00 82.59           O
ATOM   2881  HA  ILE A 195      12.617   7.330  24.118  1.00 82.59           H
ATOM   2882  CB  ILE A 195      11.759   5.413  24.442  1.00 82.59           C
ATOM   2883  HB  ILE A 195      10.893   4.996  24.956  1.00 82.59           H
ATOM   2884  CG1 ILE A 195      13.006   4.826  25.108  1.00 82.59           C
ATOM   2885 1HG1 ILE A 195      13.900   5.210  24.616  1.00 82.59           H
ATOM   2886 2HG1 ILE A 195      13.052   5.146  26.149  1.00 82.59           H
ATOM   2887  CG2 ILE A 195      11.650   5.008  22.971  1.00 82.59           C
ATOM   2888 1HG2 ILE A 195      10.710   5.377  22.561  1.00 82.59           H
ATOM   2889 2HG2 ILE A 195      12.483   5.437  22.413  1.00 82.59           H
ATOM   2890 3HG2 ILE A 195      11.680   3.921  22.890  1.00 82.59           H
ATOM   2891  CD1 ILE A 195      12.996   3.298  25.039  1.00 82.59           C
ATOM   2892 1HD1 ILE A 195      12.113   2.916  25.552  1.00 82.59           H
ATOM   2893 2HD1 ILE A 195      12.974   2.981  23.996  1.00 82.59           H
ATOM   2894 3HD1 ILE A 195      13.893   2.906  25.519  1.00 82.59           H
ATOM   2895  HN  ILE A 195      11.090   6.868  26.580  1.00 82.59           H
ATOM   2896  N   ALA A 196      10.762   8.348  22.895  1.00 89.86           N
ATOM   2897  CA  ALA A 196       9.690   8.934  22.109  1.00 89.86           C
ATOM   2898  C   ALA A 196       9.227   7.926  21.054  1.00 89.86           C
ATOM   2899  O   ALA A 196      10.039   7.403  20.292  1.00 89.86           O
ATOM   2900  HA  ALA A 196       8.861   9.147  22.784  1.00 89.86           H
ATOM   2901  CB  ALA A 196      10.171  10.247  21.488  1.00 89.86           C
ATOM   2902 1HB  ALA A 196      10.460  10.938  22.280  1.00 89.86           H
ATOM   2903 2HB  ALA A 196      11.029  10.052  20.845  1.00 89.86           H
ATOM   2904 3HB  ALA A 196       9.366  10.686  20.898  1.00 89.86           H
ATOM   2905  HN  ALA A 196      11.685   8.564  22.579  1.00 89.86           H
ATOM   2906  N   ILE A 197       7.924   7.684  21.044  1.00 88.97           N
ATOM   2907  CA  ILE A 197       7.346   6.738  20.106  1.00 88.97           C
ATOM   2908  C   ILE A 197       6.238   7.428  19.309  1.00 88.97           C
ATOM   2909  O   ILE A 197       5.341   8.040  19.888  1.00 88.97           O
ATOM   2910  HA  ILE A 197       8.134   6.440  19.414  1.00 88.97           H
ATOM   2911  CB  ILE A 197       6.884   5.475  20.836  1.00 88.97           C
ATOM   2912  HB  ILE A 197       6.199   5.771  21.630  1.00 88.97           H
ATOM   2913  CG1 ILE A 197       8.064   4.761  21.498  1.00 88.97           C
ATOM   2914 1HG1 ILE A 197       8.736   4.375  20.733  1.00 88.97           H
ATOM   2915 2HG1 ILE A 197       8.635   5.473  22.095  1.00 88.97           H
ATOM   2916  CG2 ILE A 197       6.110   4.550  19.894  1.00 88.97           C
ATOM   2917 1HG2 ILE A 197       5.234   5.072  19.510  1.00 88.97           H
ATOM   2918 2HG2 ILE A 197       6.752   4.258  19.063  1.00 88.97           H
ATOM   2919 3HG2 ILE A 197       5.793   3.660  20.438  1.00 88.97           H
ATOM   2920  CD1 ILE A 197       7.582   3.613  22.388  1.00 88.97           C
ATOM   2921 1HD1 ILE A 197       6.929   4.007  23.167  1.00 88.97           H
ATOM   2922 2HD1 ILE A 197       7.032   2.892  21.783  1.00 88.97           H
ATOM   2923 3HD1 ILE A 197       8.440   3.124  22.846  1.00 88.97           H
ATOM   2924  HN  ILE A 197       7.270   8.122  21.661  1.00 88.97           H
ATOM   2925  N   CYS A 198       6.335   7.307  17.994  1.00 91.57           N
ATOM   2926  CA  CYS A 198       5.262   7.751  17.120  1.00 91.57           C
ATOM   2927  C   CYS A 198       4.191   6.659  17.081  1.00 91.57           C
ATOM   2928  O   CYS A 198       4.416   5.584  16.526  1.00 91.57           O
ATOM   2929  HA  CYS A 198       4.864   8.668  17.554  1.00 91.57           H
ATOM   2930  CB  CYS A 198       5.778   8.095  15.721  1.00 91.57           C
ATOM   2931 1HB  CYS A 198       6.391   8.995  15.761  1.00 91.57           H
ATOM   2932 2HB  CYS A 198       6.415   7.292  15.352  1.00 91.57           H
ATOM   2933  SG  CYS A 198       4.370   8.349  14.580  1.00 91.57           S
ATOM   2934  HN  CYS A 198       7.127   6.915  17.525  1.00 91.57           H
ATOM   2935  N   THR A 199       3.050   6.972  17.677  1.00 90.83           N
ATOM   2936  CA  THR A 199       1.941   6.034  17.710  1.00 90.83           C
ATOM   2937  C   THR A 199       0.618   6.764  17.472  1.00 90.83           C
ATOM   2938  O   THR A 199       0.591   7.989  17.371  1.00 90.83           O
ATOM   2939  HA  THR A 199       2.067   5.324  16.893  1.00 90.83           H
ATOM   2940  CB  THR A 199       1.992   5.288  19.046  1.00 90.83           C
ATOM   2941  HB  THR A 199       3.016   5.014  19.299  1.00 90.83           H
ATOM   2942  OG1 THR A 199       1.089   4.200  18.871  1.00 90.83           O
ATOM   2943  HG1 THR A 199       1.293   3.477  19.530  1.00 90.83           H
ATOM   2944  CG2 THR A 199       1.383   6.098  20.192  1.00 90.83           C
ATOM   2945 1HG2 THR A 199       0.338   6.315  19.968  1.00 90.83           H
ATOM   2946 2HG2 THR A 199       1.931   7.033  20.308  1.00 90.83           H
ATOM   2947 3HG2 THR A 199       1.444   5.523  21.116  1.00 90.83           H
ATOM   2948  HN  THR A 199       2.878   7.846  18.131  1.00 90.83           H
ATOM   2949  N   MET A 200      -0.447   5.980  17.389  1.00 92.35           N
ATOM   2950  CA  MET A 200      -1.789   6.528  17.486  1.00 92.35           C
ATOM   2951  C   MET A 200      -2.324   6.420  18.915  1.00 92.35           C
ATOM   2952  O   MET A 200      -2.283   5.348  19.517  1.00 92.35           O
ATOM   2953  HA  MET A 200      -1.699   7.577  17.203  1.00 92.35           H
ATOM   2954  CB  MET A 200      -2.719   5.773  16.534  1.00 92.35           C
ATOM   2955 1HB  MET A 200      -2.638   4.701  16.714  1.00 92.35           H
ATOM   2956 2HB  MET A 200      -3.754   6.052  16.733  1.00 92.35           H
ATOM   2957  CG  MET A 200      -2.374   6.078  15.074  1.00 92.35           C
ATOM   2958 1HG  MET A 200      -2.606   7.118  14.847  1.00 92.35           H
ATOM   2959 2HG  MET A 200      -1.305   5.946  14.909  1.00 92.35           H
ATOM   2960  SD  MET A 200      -3.295   4.998  13.992  1.00 92.35           S
ATOM   2961  CE  MET A 200      -2.734   3.411  14.586  1.00 92.35           C
ATOM   2962 1HE  MET A 200      -1.653   3.340  14.467  1.00 92.35           H
ATOM   2963 2HE  MET A 200      -2.992   3.306  15.640  1.00 92.35           H
ATOM   2964 3HE  MET A 200      -3.215   2.618  14.013  1.00 92.35           H
ATOM   2965  HN  MET A 200      -0.403   4.989  17.258  1.00 92.35           H
ATOM   2966  N   VAL A 201      -2.813   7.544  19.416  1.00 92.57           N
ATOM   2967  CA  VAL A 201      -3.463   7.563  20.716  1.00 92.57           C
ATOM   2968  C   VAL A 201      -4.948   7.882  20.534  1.00 92.57           C
ATOM   2969  O   VAL A 201      -5.301   8.854  19.869  1.00 92.57           O
ATOM   2970  HA  VAL A 201      -3.368   6.566  21.146  1.00 92.57           H
ATOM   2971  CB  VAL A 201      -2.749   8.549  21.643  1.00 92.57           C
ATOM   2972  HB  VAL A 201      -2.880   9.550  21.232  1.00 92.57           H
ATOM   2973  CG1 VAL A 201      -3.368   8.531  23.043  1.00 92.57           C
ATOM   2974 1HG1 VAL A 201      -4.419   8.810  22.979  1.00 92.57           H
ATOM   2975 2HG1 VAL A 201      -3.282   7.530  23.465  1.00 92.57           H
ATOM   2976 3HG1 VAL A 201      -2.841   9.241  23.681  1.00 92.57           H
ATOM   2977  CG2 VAL A 201      -1.249   8.258  21.703  1.00 92.57           C
ATOM   2978 1HG2 VAL A 201      -1.090   7.247  22.079  1.00 92.57           H
ATOM   2979 2HG2 VAL A 201      -0.821   8.345  20.704  1.00 92.57           H
ATOM   2980 3HG2 VAL A 201      -0.766   8.973  22.369  1.00 92.57           H
ATOM   2981  HN  VAL A 201      -2.772   8.429  18.952  1.00 92.57           H
ATOM   2982  N   TYR A 202      -5.779   7.044  21.137  1.00 90.88           N
ATOM   2983  CA  TYR A 202      -7.218   7.204  21.021  1.00 90.88           C
ATOM   2984  C   TYR A 202      -7.796   7.894  22.258  1.00 90.88           C
ATOM   2985  O   TYR A 202      -7.923   7.278  23.315  1.00 90.88           O
ATOM   2986  HA  TYR A 202      -7.419   7.819  20.144  1.00 90.88           H
ATOM   2987  CB  TYR A 202      -7.793   5.789  20.927  1.00 90.88           C
ATOM   2988 1HB  TYR A 202      -7.471   5.218  21.798  1.00 90.88           H
ATOM   2989 2HB  TYR A 202      -8.881   5.846  20.967  1.00 90.88           H
ATOM   2990  CG  TYR A 202      -7.383   5.034  19.661  1.00 90.88           C
ATOM   2991  CD1 TYR A 202      -8.050   5.262  18.474  1.00 90.88           C
ATOM   2992  HD1 TYR A 202      -8.869   5.981  18.440  1.00 90.88           H
ATOM   2993  CD2 TYR A 202      -6.346   4.124  19.705  1.00 90.88           C
ATOM   2994  HD2 TYR A 202      -5.819   3.943  20.642  1.00 90.88           H
ATOM   2995  CE1 TYR A 202      -7.665   4.552  17.283  1.00 90.88           C
ATOM   2996  HE1 TYR A 202      -8.183   4.723  16.340  1.00 90.88           H
ATOM   2997  CE2 TYR A 202      -5.961   3.413  18.514  1.00 90.88           C
ATOM   2998  HE2 TYR A 202      -5.144   2.692  18.535  1.00 90.88           H
ATOM   2999  CZ  TYR A 202      -6.639   3.662  17.361  1.00 90.88           C
ATOM   3000  OH  TYR A 202      -6.275   2.991  16.236  1.00 90.88           O
ATOM   3001  HH  TYR A 202      -5.667   2.233  16.472  1.00 90.88           H
ATOM   3002  HN  TYR A 202      -5.483   6.270  21.697  1.00 90.88           H
ATOM   3003  N   PRO A 203      -8.153   9.181  22.150  1.00 80.10           N
ATOM   3004  CA  PRO A 203      -8.671   9.920  23.305  1.00 80.10           C
ATOM   3005  C   PRO A 203     -10.044   9.429  23.735  1.00 80.10           C
ATOM   3006  O   PRO A 203     -10.652   8.602  23.057  1.00 80.10           O
ATOM   3007  HA  PRO A 203      -8.029   9.761  24.172  1.00 80.10           H
ATOM   3008  CB  PRO A 203      -8.713  11.370  22.819  1.00 80.10           C
ATOM   3009 1HB  PRO A 203      -9.536  11.921  23.273  1.00 80.10           H
ATOM   3010 2HB  PRO A 203      -7.796  11.904  23.070  1.00 80.10           H
ATOM   3011  CG  PRO A 203      -8.887  11.242  21.333  1.00 80.10           C
ATOM   3012 1HG  PRO A 203      -9.938  11.128  21.068  1.00 80.10           H
ATOM   3013 2HG  PRO A 203      -8.523  12.129  20.815  1.00 80.10           H
ATOM   3014  CD  PRO A 203      -8.096  10.027  20.944  1.00 80.10           C
ATOM   3015 1HD  PRO A 203      -8.531   9.524  20.080  1.00 80.10           H
ATOM   3016 2HD  PRO A 203      -7.070  10.283  20.682  1.00 80.10           H
ATOM   3017  N   SER A 204     -10.499   9.957  24.862  1.00 69.86           N
ATOM   3018  CA  SER A 204     -11.891   9.803  25.252  1.00 69.86           C
ATOM   3019  C   SER A 204     -12.040   8.611  26.199  1.00 69.86           C
ATOM   3020  O   SER A 204     -11.155   7.760  26.276  1.00 69.86           O
ATOM   3021  HA  SER A 204     -12.152  10.731  25.760  1.00 69.86           H
ATOM   3022  CB  SER A 204     -12.789   9.623  24.027  1.00 69.86           C
ATOM   3023 1HB  SER A 204     -13.790   9.989  24.254  1.00 69.86           H
ATOM   3024 2HB  SER A 204     -12.407  10.228  23.205  1.00 69.86           H
ATOM   3025  OG  SER A 204     -12.865   8.260  23.616  1.00 69.86           O
ATOM   3026  HG  SER A 204     -13.418   8.184  22.786  1.00 69.86           H
ATOM   3027  HN  SER A 204      -9.937  10.480  25.502  1.00 69.86           H
ATOM   3028  N   ASP A 205     -13.166   8.588  26.897  1.00 75.13           N
ATOM   3029  CA  ASP A 205     -13.467   7.487  27.796  1.00 75.13           C
ATOM   3030  C   ASP A 205     -13.729   6.222  26.975  1.00 75.13           C
ATOM   3031  O   ASP A 205     -13.619   5.110  27.489  1.00 75.13           O
ATOM   3032  HA  ASP A 205     -12.592   7.393  28.438  1.00 75.13           H
ATOM   3033  CB  ASP A 205     -14.719   7.779  28.625  1.00 75.13           C
ATOM   3034 1HB  ASP A 205     -15.560   7.983  27.962  1.00 75.13           H
ATOM   3035 2HB  ASP A 205     -14.984   6.900  29.213  1.00 75.13           H
ATOM   3036  CG  ASP A 205     -14.494   8.973  29.555  1.00 75.13           C
ATOM   3037  OD1 ASP A 205     -13.383   9.049  30.122  1.00 75.13           O
ATOM   3038  OD2 ASP A 205     -15.438   9.783  29.678  1.00 75.13           O
ATOM   3039  HN  ASP A 205     -13.864   9.303  26.856  1.00 75.13           H
ATOM   3040  N   GLU A 206     -14.070   6.434  25.712  1.00 84.97           N
ATOM   3041  CA  GLU A 206     -14.410   5.329  24.833  1.00 84.97           C
ATOM   3042  C   GLU A 206     -13.255   5.039  23.873  1.00 84.97           C
ATOM   3043  O   GLU A 206     -13.476   4.622  22.738  1.00 84.97           O
ATOM   3044  HA  GLU A 206     -14.569   4.474  25.490  1.00 84.97           H
ATOM   3045  CB  GLU A 206     -15.702   5.617  24.065  1.00 84.97           C
ATOM   3046 1HB  GLU A 206     -15.597   6.547  23.506  1.00 84.97           H
ATOM   3047 2HB  GLU A 206     -15.954   4.762  23.437  1.00 84.97           H
ATOM   3048  CG  GLU A 206     -16.879   5.808  25.023  1.00 84.97           C
ATOM   3049 1HG  GLU A 206     -16.651   5.343  25.982  1.00 84.97           H
ATOM   3050 2HG  GLU A 206     -17.029   6.871  25.213  1.00 84.97           H
ATOM   3051  CD  GLU A 206     -18.160   5.202  24.447  1.00 84.97           C
ATOM   3052  OE1 GLU A 206     -18.939   4.649  25.253  1.00 84.97           O
ATOM   3053  OE2 GLU A 206     -18.331   5.305  23.213  1.00 84.97           O
ATOM   3054  HN  GLU A 206     -14.116   7.340  25.290  1.00 84.97           H
ATOM   3055  N   SER A 207     -12.046   5.272  24.365  1.00 89.82           N
ATOM   3056  CA  SER A 207     -10.859   5.102  23.545  1.00 89.82           C
ATOM   3057  C   SER A 207     -10.828   3.691  22.955  1.00 89.82           C
ATOM   3058  O   SER A 207     -10.377   3.496  21.827  1.00 89.82           O
ATOM   3059  HA  SER A 207     -10.947   5.846  22.753  1.00 89.82           H
ATOM   3060  CB  SER A 207      -9.588   5.368  24.354  1.00 89.82           C
ATOM   3061 1HB  SER A 207      -8.716   5.093  23.760  1.00 89.82           H
ATOM   3062 2HB  SER A 207      -9.508   6.434  24.564  1.00 89.82           H
ATOM   3063  OG  SER A 207      -9.575   4.641  25.580  1.00 89.82           O
ATOM   3064  HG  SER A 207      -8.823   4.959  26.158  1.00 89.82           H
ATOM   3065  HN  SER A 207     -11.873   5.571  25.303  1.00 89.82           H
ATOM   3066  N   THR A 208     -11.314   2.744  23.743  1.00 90.85           N
ATOM   3067  CA  THR A 208     -11.323   1.353  23.324  1.00 90.85           C
ATOM   3068  C   THR A 208     -12.225   1.171  22.101  1.00 90.85           C
ATOM   3069  O   THR A 208     -11.816   0.574  21.107  1.00 90.85           O
ATOM   3070  HA  THR A 208     -10.313   1.079  23.019  1.00 90.85           H
ATOM   3071  CB  THR A 208     -11.744   0.500  24.522  1.00 90.85           C
ATOM   3072  HB  THR A 208     -11.752  -0.559  24.263  1.00 90.85           H
ATOM   3073  OG1 THR A 208     -13.001   1.047  24.913  1.00 90.85           O
ATOM   3074  HG1 THR A 208     -13.490   0.397  25.495  1.00 90.85           H
ATOM   3075  CG2 THR A 208     -10.847   0.720  25.741  1.00 90.85           C
ATOM   3076 1HG2 THR A 208     -10.892   1.767  26.042  1.00 90.85           H
ATOM   3077 2HG2 THR A 208      -9.819   0.459  25.488  1.00 90.85           H
ATOM   3078 3HG2 THR A 208     -11.190   0.091  26.563  1.00 90.85           H
ATOM   3079  HN  THR A 208     -11.695   2.913  24.652  1.00 90.85           H
ATOM   3080  N   LYS A 209     -13.436   1.696  22.216  1.00 92.24           N
ATOM   3081  CA  LYS A 209     -14.401   1.595  21.134  1.00 92.24           C
ATOM   3082  C   LYS A 209     -13.815   2.233  19.873  1.00 92.24           C
ATOM   3083  O   LYS A 209     -13.970   1.701  18.775  1.00 92.24           O
ATOM   3084  HA  LYS A 209     -14.565   0.535  20.940  1.00 92.24           H
ATOM   3085  CB  LYS A 209     -15.745   2.192  21.557  1.00 92.24           C
ATOM   3086 1HB  LYS A 209     -15.592   3.193  21.961  1.00 92.24           H
ATOM   3087 2HB  LYS A 209     -16.391   2.295  20.686  1.00 92.24           H
ATOM   3088  CG  LYS A 209     -16.429   1.312  22.606  1.00 92.24           C
ATOM   3089 1HG  LYS A 209     -16.581   0.311  22.202  1.00 92.24           H
ATOM   3090 2HG  LYS A 209     -15.783   1.210  23.478  1.00 92.24           H
ATOM   3091  CD  LYS A 209     -17.773   1.908  23.028  1.00 92.24           C
ATOM   3092 1HD  LYS A 209     -17.628   2.928  23.385  1.00 92.24           H
ATOM   3093 2HD  LYS A 209     -18.438   1.964  22.166  1.00 92.24           H
ATOM   3094  CE  LYS A 209     -18.425   1.066  24.127  1.00 92.24           C
ATOM   3095 1HE  LYS A 209     -18.666   0.076  23.740  1.00 92.24           H
ATOM   3096 2HE  LYS A 209     -17.724   0.925  24.949  1.00 92.24           H
ATOM   3097  NZ  LYS A 209     -19.655   1.723  24.623  1.00 92.24           N
ATOM   3098 1HZ  LYS A 209     -20.137   1.101  25.262  1.00 92.24           H
ATOM   3099 2HZ  LYS A 209     -19.408   2.580  25.107  1.00 92.24           H
ATOM   3100 3HZ  LYS A 209     -20.261   1.941  23.840  1.00 92.24           H
ATOM   3101  HN  LYS A 209     -13.760   2.183  23.027  1.00 92.24           H
ATOM   3102  N   LEU A 210     -13.155   3.365  20.072  1.00 92.77           N
ATOM   3103  CA  LEU A 210     -12.624   4.128  18.956  1.00 92.77           C
ATOM   3104  C   LEU A 210     -11.554   3.300  18.240  1.00 92.77           C
ATOM   3105  O   LEU A 210     -11.562   3.194  17.015  1.00 92.77           O
ATOM   3106  HA  LEU A 210     -13.445   4.305  18.261  1.00 92.77           H
ATOM   3107  CB  LEU A 210     -12.128   5.495  19.429  1.00 92.77           C
ATOM   3108 1HB  LEU A 210     -12.918   5.963  20.016  1.00 92.77           H
ATOM   3109 2HB  LEU A 210     -11.282   5.341  20.099  1.00 92.77           H
ATOM   3110  CG  LEU A 210     -11.701   6.471  18.331  1.00 92.77           C
ATOM   3111  HG  LEU A 210     -10.917   5.998  17.739  1.00 92.77           H
ATOM   3112  CD1 LEU A 210     -12.863   6.772  17.382  1.00 92.77           C
ATOM   3113 1HD1 LEU A 210     -13.200   5.846  16.916  1.00 92.77           H
ATOM   3114 2HD1 LEU A 210     -13.685   7.216  17.944  1.00 92.77           H
ATOM   3115 3HD1 LEU A 210     -12.532   7.468  16.611  1.00 92.77           H
ATOM   3116  CD2 LEU A 210     -11.106   7.747  18.931  1.00 92.77           C
ATOM   3117 1HD2 LEU A 210     -11.851   8.233  19.561  1.00 92.77           H
ATOM   3118 2HD2 LEU A 210     -10.233   7.492  19.532  1.00 92.77           H
ATOM   3119 3HD2 LEU A 210     -10.811   8.423  18.129  1.00 92.77           H
ATOM   3120  HN  LEU A 210     -12.982   3.759  20.974  1.00 92.77           H
ATOM   3121  N   LYS A 211     -10.659   2.733  19.036  1.00 93.40           N
ATOM   3122  CA  LYS A 211      -9.591   1.910  18.495  1.00 93.40           C
ATOM   3123  C   LYS A 211     -10.195   0.802  17.631  1.00 93.40           C
ATOM   3124  O   LYS A 211      -9.791   0.615  16.484  1.00 93.40           O
ATOM   3125  HA  LYS A 211      -8.977   2.548  17.860  1.00 93.40           H
ATOM   3126  CB  LYS A 211      -8.692   1.392  19.620  1.00 93.40           C
ATOM   3127 1HB  LYS A 211      -8.191   2.230  20.106  1.00 93.40           H
ATOM   3128 2HB  LYS A 211      -9.300   0.901  20.379  1.00 93.40           H
ATOM   3129  CG  LYS A 211      -7.649   0.411  19.080  1.00 93.40           C
ATOM   3130 1HG  LYS A 211      -8.137  -0.518  18.787  1.00 93.40           H
ATOM   3131 2HG  LYS A 211      -7.185   0.824  18.184  1.00 93.40           H
ATOM   3132  CD  LYS A 211      -6.575   0.121  20.130  1.00 93.40           C
ATOM   3133 1HD  LYS A 211      -6.130   1.056  20.470  1.00 93.40           H
ATOM   3134 2HD  LYS A 211      -7.030  -0.351  21.001  1.00 93.40           H
ATOM   3135  CE  LYS A 211      -5.485  -0.791  19.562  1.00 93.40           C
ATOM   3136 1HE  LYS A 211      -5.896  -1.782  19.369  1.00 93.40           H
ATOM   3137 2HE  LYS A 211      -5.137  -0.399  18.606  1.00 93.40           H
ATOM   3138  NZ  LYS A 211      -4.350  -0.893  20.506  1.00 93.40           N
ATOM   3139 1HZ  LYS A 211      -3.535  -1.248  20.018  1.00 93.40           H
ATOM   3140 2HZ  LYS A 211      -4.143   0.024  20.886  1.00 93.40           H
ATOM   3141 3HZ  LYS A 211      -4.594  -1.525  21.260  1.00 93.40           H
ATOM   3142  HN  LYS A 211     -10.656   2.829  20.032  1.00 93.40           H
ATOM   3143  N   SER A 212     -11.152   0.096  18.214  1.00 93.75           N
ATOM   3144  CA  SER A 212     -11.701  -1.089  17.577  1.00 93.75           C
ATOM   3145  C   SER A 212     -12.447  -0.699  16.300  1.00 93.75           C
ATOM   3146  O   SER A 212     -12.453  -1.450  15.326  1.00 93.75           O
ATOM   3147  HA  SER A 212     -10.841  -1.715  17.341  1.00 93.75           H
ATOM   3148  CB  SER A 212     -12.634  -1.843  18.527  1.00 93.75           C
ATOM   3149 1HB  SER A 212     -13.528  -1.246  18.706  1.00 93.75           H
ATOM   3150 2HB  SER A 212     -12.959  -2.771  18.056  1.00 93.75           H
ATOM   3151  OG  SER A 212     -12.004  -2.138  19.771  1.00 93.75           O
ATOM   3152  HG  SER A 212     -12.214  -1.424  20.439  1.00 93.75           H
ATOM   3153  HN  SER A 212     -11.551   0.321  19.102  1.00 93.75           H
ATOM   3154  N   ALA A 213     -13.059   0.475  16.345  1.00 93.75           N
ATOM   3155  CA  ALA A 213     -13.766   0.996  15.187  1.00 93.75           C
ATOM   3156  C   ALA A 213     -12.761   1.295  14.073  1.00 93.75           C
ATOM   3157  O   ALA A 213     -12.976   0.921  12.921  1.00 93.75           O
ATOM   3158  HA  ALA A 213     -14.457   0.226  14.845  1.00 93.75           H
ATOM   3159  CB  ALA A 213     -14.570   2.233  15.594  1.00 93.75           C
ATOM   3160 1HB  ALA A 213     -15.289   1.962  16.366  1.00 93.75           H
ATOM   3161 2HB  ALA A 213     -13.893   2.996  15.979  1.00 93.75           H
ATOM   3162 3HB  ALA A 213     -15.100   2.624  14.725  1.00 93.75           H
ATOM   3163  HN  ALA A 213     -13.077   1.066  17.152  1.00 93.75           H
ATOM   3164  N   VAL A 214     -11.684   1.965  14.455  1.00 93.17           N
ATOM   3165  CA  VAL A 214     -10.675   2.373  13.492  1.00 93.17           C
ATOM   3166  C   VAL A 214      -9.993   1.129  12.917  1.00 93.17           C
ATOM   3167  O   VAL A 214      -9.681   1.082  11.729  1.00 93.17           O
ATOM   3168  HA  VAL A 214     -11.185   2.898  12.685  1.00 93.17           H
ATOM   3169  CB  VAL A 214      -9.691   3.346  14.145  1.00 93.17           C
ATOM   3170  HB  VAL A 214      -9.338   2.894  15.071  1.00 93.17           H
ATOM   3171  CG1 VAL A 214      -8.477   3.584  13.245  1.00 93.17           C
ATOM   3172 1HG1 VAL A 214      -7.966   2.638  13.066  1.00 93.17           H
ATOM   3173 2HG1 VAL A 214      -8.807   4.005  12.294  1.00 93.17           H
ATOM   3174 3HG1 VAL A 214      -7.795   4.280  13.732  1.00 93.17           H
ATOM   3175  CG2 VAL A 214     -10.380   4.666  14.498  1.00 93.17           C
ATOM   3176 1HG2 VAL A 214     -10.775   5.124  13.592  1.00 93.17           H
ATOM   3177 2HG2 VAL A 214     -11.196   4.475  15.195  1.00 93.17           H
ATOM   3178 3HG2 VAL A 214      -9.658   5.340  14.961  1.00 93.17           H
ATOM   3179  HN  VAL A 214     -11.496   2.229  15.401  1.00 93.17           H
ATOM   3180  N   LEU A 215      -9.782   0.153  13.788  1.00 93.45           N
ATOM   3181  CA  LEU A 215      -9.153  -1.091  13.380  1.00 93.45           C
ATOM   3182  C   LEU A 215     -10.053  -1.806  12.371  1.00 93.45           C
ATOM   3183  O   LEU A 215      -9.574  -2.321  11.361  1.00 93.45           O
ATOM   3184  HA  LEU A 215      -8.215  -0.836  12.886  1.00 93.45           H
ATOM   3185  CB  LEU A 215      -8.803  -1.941  14.603  1.00 93.45           C
ATOM   3186 1HB  LEU A 215      -9.607  -1.842  15.332  1.00 93.45           H
ATOM   3187 2HB  LEU A 215      -8.777  -2.987  14.298  1.00 93.45           H
ATOM   3188  CG  LEU A 215      -7.480  -1.608  15.296  1.00 93.45           C
ATOM   3189  HG  LEU A 215      -7.439  -0.530  15.453  1.00 93.45           H
ATOM   3190  CD1 LEU A 215      -7.401  -2.270  16.673  1.00 93.45           C
ATOM   3191 1HD1 LEU A 215      -8.222  -1.912  17.296  1.00 93.45           H
ATOM   3192 2HD1 LEU A 215      -7.475  -3.351  16.562  1.00 93.45           H
ATOM   3193 3HD1 LEU A 215      -6.451  -2.016  17.144  1.00 93.45           H
ATOM   3194  CD2 LEU A 215      -6.289  -1.982  14.411  1.00 93.45           C
ATOM   3195 1HD2 LEU A 215      -6.314  -3.051  14.201  1.00 93.45           H
ATOM   3196 2HD2 LEU A 215      -6.343  -1.426  13.475  1.00 93.45           H
ATOM   3197 3HD2 LEU A 215      -5.362  -1.734  14.928  1.00 93.45           H
ATOM   3198  HN  LEU A 215     -10.033   0.202  14.755  1.00 93.45           H
ATOM   3199  N   THR A 216     -11.342  -1.815  12.678  1.00 94.34           N
ATOM   3200  CA  THR A 216     -12.314  -2.454  11.808  1.00 94.34           C
ATOM   3201  C   THR A 216     -12.279  -1.824  10.414  1.00 94.34           C
ATOM   3202  O   THR A 216     -12.279  -2.532   9.408  1.00 94.34           O
ATOM   3203  HA  THR A 216     -12.036  -3.502  11.692  1.00 94.34           H
ATOM   3204  CB  THR A 216     -13.685  -2.362  12.482  1.00 94.34           C
ATOM   3205  HB  THR A 216     -13.975  -1.322  12.632  1.00 94.34           H
ATOM   3206  OG1 THR A 216     -13.541  -3.138  13.668  1.00 94.34           O
ATOM   3207  HG1 THR A 216     -13.389  -2.537  14.454  1.00 94.34           H
ATOM   3208  CG2 THR A 216     -14.776  -3.088  11.692  1.00 94.34           C
ATOM   3209 1HG2 THR A 216     -14.517  -4.142  11.600  1.00 94.34           H
ATOM   3210 2HG2 THR A 216     -14.860  -2.646  10.699  1.00 94.34           H
ATOM   3211 3HG2 THR A 216     -15.728  -2.991  12.214  1.00 94.34           H
ATOM   3212  HN  THR A 216     -11.723  -1.397  13.503  1.00 94.34           H
ATOM   3213  N   LEU A 217     -12.249  -0.499  10.400  1.00 92.37           N
ATOM   3214  CA  LEU A 217     -12.209   0.235   9.146  1.00 92.37           C
ATOM   3215  C   LEU A 217     -10.962  -0.175   8.360  1.00 92.37           C
ATOM   3216  O   LEU A 217     -11.018  -0.339   7.142  1.00 92.37           O
ATOM   3217  HA  LEU A 217     -13.090  -0.052   8.572  1.00 92.37           H
ATOM   3218  CB  LEU A 217     -12.307   1.740   9.403  1.00 92.37           C
ATOM   3219 1HB  LEU A 217     -13.210   1.932   9.983  1.00 92.37           H
ATOM   3220 2HB  LEU A 217     -11.461   2.038  10.023  1.00 92.37           H
ATOM   3221  CG  LEU A 217     -12.332   2.632   8.161  1.00 92.37           C
ATOM   3222  HG  LEU A 217     -11.464   2.389   7.548  1.00 92.37           H
ATOM   3223  CD1 LEU A 217     -13.576   2.356   7.313  1.00 92.37           C
ATOM   3224 1HD1 LEU A 217     -13.574   1.314   6.995  1.00 92.37           H
ATOM   3225 2HD1 LEU A 217     -14.470   2.554   7.904  1.00 92.37           H
ATOM   3226 3HD1 LEU A 217     -13.569   3.004   6.436  1.00 92.37           H
ATOM   3227  CD2 LEU A 217     -12.216   4.109   8.544  1.00 92.37           C
ATOM   3228 1HD2 LEU A 217     -13.050   4.384   9.189  1.00 92.37           H
ATOM   3229 2HD2 LEU A 217     -11.277   4.274   9.073  1.00 92.37           H
ATOM   3230 3HD2 LEU A 217     -12.236   4.721   7.642  1.00 92.37           H
ATOM   3231  HN  LEU A 217     -12.252   0.069  11.222  1.00 92.37           H
ATOM   3232  N   LYS A 218      -9.866  -0.329   9.088  1.00 90.68           N
ATOM   3233  CA  LYS A 218      -8.603  -0.697   8.471  1.00 90.68           C
ATOM   3234  C   LYS A 218      -8.738  -2.078   7.827  1.00 90.68           C
ATOM   3235  O   LYS A 218      -8.210  -2.314   6.741  1.00 90.68           O
ATOM   3236  HA  LYS A 218      -8.399   0.032   7.686  1.00 90.68           H
ATOM   3237  CB  LYS A 218      -7.463  -0.601   9.486  1.00 90.68           C
ATOM   3238 1HB  LYS A 218      -7.775  -1.041  10.433  1.00 90.68           H
ATOM   3239 2HB  LYS A 218      -6.608  -1.178   9.134  1.00 90.68           H
ATOM   3240  CG  LYS A 218      -7.047   0.855   9.707  1.00 90.68           C
ATOM   3241 1HG  LYS A 218      -6.556   1.236   8.812  1.00 90.68           H
ATOM   3242 2HG  LYS A 218      -7.932   1.469   9.872  1.00 90.68           H
ATOM   3243  CD  LYS A 218      -6.103   0.980  10.905  1.00 90.68           C
ATOM   3244 1HD  LYS A 218      -6.628   0.697  11.817  1.00 90.68           H
ATOM   3245 2HD  LYS A 218      -5.269   0.287  10.790  1.00 90.68           H
ATOM   3246  CE  LYS A 218      -5.572   2.408  11.038  1.00 90.68           C
ATOM   3247 1HE  LYS A 218      -4.944   2.651  10.181  1.00 90.68           H
ATOM   3248 2HE  LYS A 218      -6.403   3.114  11.034  1.00 90.68           H
ATOM   3249  NZ  LYS A 218      -4.794   2.558  12.289  1.00 90.68           N
ATOM   3250 1HZ  LYS A 218      -4.359   3.473  12.309  1.00 90.68           H
ATOM   3251 2HZ  LYS A 218      -5.413   2.460  13.086  1.00 90.68           H
ATOM   3252 3HZ  LYS A 218      -4.077   1.842  12.328  1.00 90.68           H
ATOM   3253  HN  LYS A 218      -9.832  -0.207  10.080  1.00 90.68           H
ATOM   3254  N   VAL A 219      -9.448  -2.954   8.523  1.00 91.68           N
ATOM   3255  CA  VAL A 219      -9.617  -4.319   8.056  1.00 91.68           C
ATOM   3256  C   VAL A 219     -10.516  -4.323   6.818  1.00 91.68           C
ATOM   3257  O   VAL A 219     -10.224  -5.005   5.837  1.00 91.68           O
ATOM   3258  HA  VAL A 219      -8.634  -4.696   7.777  1.00 91.68           H
ATOM   3259  CB  VAL A 219     -10.157  -5.196   9.188  1.00 91.68           C
ATOM   3260  HB  VAL A 219     -11.040  -4.707   9.599  1.00 91.68           H
ATOM   3261  CG1 VAL A 219     -10.580  -6.569   8.664  1.00 91.68           C
ATOM   3262 1HG1 VAL A 219     -11.362  -6.447   7.914  1.00 91.68           H
ATOM   3263 2HG1 VAL A 219      -9.721  -7.068   8.215  1.00 91.68           H
ATOM   3264 3HG1 VAL A 219     -10.960  -7.172   9.489  1.00 91.68           H
ATOM   3265  CG2 VAL A 219      -9.129  -5.331  10.314  1.00 91.68           C
ATOM   3266 1HG2 VAL A 219      -8.219  -5.787   9.922  1.00 91.68           H
ATOM   3267 2HG2 VAL A 219      -8.897  -4.345  10.715  1.00 91.68           H
ATOM   3268 3HG2 VAL A 219      -9.538  -5.959  11.105  1.00 91.68           H
ATOM   3269  HN  VAL A 219      -9.902  -2.743   9.389  1.00 91.68           H
ATOM   3270  N   ILE A 220     -11.591  -3.553   6.904  1.00 91.80           N
ATOM   3271  CA  ILE A 220     -12.548  -3.480   5.813  1.00 91.80           C
ATOM   3272  C   ILE A 220     -11.838  -2.994   4.548  1.00 91.80           C
ATOM   3273  O   ILE A 220     -11.953  -3.611   3.491  1.00 91.80           O
ATOM   3274  HA  ILE A 220     -12.918  -4.490   5.635  1.00 91.80           H
ATOM   3275  CB  ILE A 220     -13.751  -2.622   6.212  1.00 91.80           C
ATOM   3276  HB  ILE A 220     -13.379  -1.707   6.672  1.00 91.80           H
ATOM   3277  CG1 ILE A 220     -14.612  -3.336   7.256  1.00 91.80           C
ATOM   3278 1HG1 ILE A 220     -15.087  -4.208   6.806  1.00 91.80           H
ATOM   3279 2HG1 ILE A 220     -13.980  -3.700   8.066  1.00 91.80           H
ATOM   3280  CG2 ILE A 220     -14.563  -2.211   4.982  1.00 91.80           C
ATOM   3281 1HG2 ILE A 220     -13.932  -1.636   4.305  1.00 91.80           H
ATOM   3282 2HG2 ILE A 220     -14.925  -3.104   4.471  1.00 91.80           H
ATOM   3283 3HG2 ILE A 220     -15.411  -1.602   5.294  1.00 91.80           H
ATOM   3284  CD1 ILE A 220     -15.682  -2.398   7.818  1.00 91.80           C
ATOM   3285 1HD1 ILE A 220     -15.203  -1.540   8.288  1.00 91.80           H
ATOM   3286 2HD1 ILE A 220     -16.326  -2.056   7.008  1.00 91.80           H
ATOM   3287 3HD1 ILE A 220     -16.280  -2.931   8.557  1.00 91.80           H
ATOM   3288  HN  ILE A 220     -11.811  -2.987   7.698  1.00 91.80           H
ATOM   3289  N   LEU A 221     -11.119  -1.891   4.699  1.00 88.16           N
ATOM   3290  CA  LEU A 221     -10.495  -1.243   3.558  1.00 88.16           C
ATOM   3291  C   LEU A 221      -9.201  -1.979   3.203  1.00 88.16           C
ATOM   3292  O   LEU A 221      -8.733  -1.907   2.068  1.00 88.16           O
ATOM   3293  HA  LEU A 221     -11.183  -1.329   2.717  1.00 88.16           H
ATOM   3294  CB  LEU A 221     -10.298   0.250   3.831  1.00 88.16           C
ATOM   3295 1HB  LEU A 221      -9.615   0.358   4.673  1.00 88.16           H
ATOM   3296 2HB  LEU A 221      -9.810   0.696   2.964  1.00 88.16           H
ATOM   3297  CG  LEU A 221     -11.568   1.049   4.133  1.00 88.16           C
ATOM   3298  HG  LEU A 221     -12.099   0.551   4.945  1.00 88.16           H
ATOM   3299  CD1 LEU A 221     -11.225   2.460   4.616  1.00 88.16           C
ATOM   3300 1HD1 LEU A 221     -10.626   2.398   5.524  1.00 88.16           H
ATOM   3301 2HD1 LEU A 221     -10.660   2.981   3.843  1.00 88.16           H
ATOM   3302 3HD1 LEU A 221     -12.145   3.006   4.824  1.00 88.16           H
ATOM   3303  CD2 LEU A 221     -12.505   1.068   2.924  1.00 88.16           C
ATOM   3304 1HD2 LEU A 221     -11.996   1.528   2.077  1.00 88.16           H
ATOM   3305 2HD2 LEU A 221     -12.788   0.047   2.667  1.00 88.16           H
ATOM   3306 3HD2 LEU A 221     -13.399   1.643   3.167  1.00 88.16           H
ATOM   3307  HN  LEU A 221     -10.961  -1.442   5.578  1.00 88.16           H
ATOM   3308  N   GLY A 222      -8.660  -2.670   4.196  1.00 85.36           N
ATOM   3309  CA  GLY A 222      -7.349  -3.280   4.056  1.00 85.36           C
ATOM   3310  C   GLY A 222      -7.455  -4.668   3.421  1.00 85.36           C
ATOM   3311  O   GLY A 222      -6.577  -5.076   2.662  1.00 85.36           O
ATOM   3312 1HA  GLY A 222      -6.711  -2.643   3.442  1.00 85.36           H
ATOM   3313 2HA  GLY A 222      -6.874  -3.358   5.034  1.00 85.36           H
ATOM   3314  HN  GLY A 222      -9.101  -2.816   5.082  1.00 85.36           H
ATOM   3315  N   PHE A 223      -8.537  -5.355   3.755  1.00 85.98           N
ATOM   3316  CA  PHE A 223      -8.668  -6.760   3.409  1.00 85.98           C
ATOM   3317  C   PHE A 223      -9.812  -6.977   2.417  1.00 85.98           C
ATOM   3318  O   PHE A 223      -9.588  -7.435   1.297  1.00 85.98           O
ATOM   3319  HA  PHE A 223      -7.728  -7.069   2.951  1.00 85.98           H
ATOM   3320  CB  PHE A 223      -8.983  -7.512   4.704  1.00 85.98           C
ATOM   3321 1HB  PHE A 223      -8.251  -7.232   5.462  1.00 85.98           H
ATOM   3322 2HB  PHE A 223      -9.958  -7.193   5.070  1.00 85.98           H
ATOM   3323  CG  PHE A 223      -8.984  -9.035   4.555  1.00 85.98           C
ATOM   3324  CD1 PHE A 223     -10.161  -9.715   4.532  1.00 85.98           C
ATOM   3325  HD1 PHE A 223     -11.104  -9.175   4.620  1.00 85.98           H
ATOM   3326  CD2 PHE A 223      -7.807  -9.708   4.446  1.00 85.98           C
ATOM   3327  HD2 PHE A 223      -6.863  -9.163   4.464  1.00 85.98           H
ATOM   3328  CE1 PHE A 223     -10.162 -11.128   4.394  1.00 85.98           C
ATOM   3329  HE1 PHE A 223     -11.106 -11.673   4.376  1.00 85.98           H
ATOM   3330  CE2 PHE A 223      -7.808 -11.122   4.308  1.00 85.98           C
ATOM   3331  HE2 PHE A 223      -6.865 -11.661   4.220  1.00 85.98           H
ATOM   3332  CZ  PHE A 223      -8.986 -11.802   4.285  1.00 85.98           C
ATOM   3333  HZ  PHE A 223      -8.986 -12.887   4.178  1.00 85.98           H
ATOM   3334  HN  PHE A 223      -9.314  -4.968   4.251  1.00 85.98           H
ATOM   3335  N   PHE A 224     -11.012  -6.638   2.863  1.00 88.32           N
ATOM   3336  CA  PHE A 224     -12.214  -7.010   2.136  1.00 88.32           C
ATOM   3337  C   PHE A 224     -12.301  -6.264   0.803  1.00 88.32           C
ATOM   3338  O   PHE A 224     -12.668  -6.847  -0.216  1.00 88.32           O
ATOM   3339  HA  PHE A 224     -12.159  -8.082   1.947  1.00 88.32           H
ATOM   3340  CB  PHE A 224     -13.406  -6.612   3.008  1.00 88.32           C
ATOM   3341 1HB  PHE A 224     -13.250  -5.599   3.379  1.00 88.32           H
ATOM   3342 2HB  PHE A 224     -14.304  -6.590   2.390  1.00 88.32           H
ATOM   3343  CG  PHE A 224     -13.645  -7.544   4.198  1.00 88.32           C
ATOM   3344  CD1 PHE A 224     -14.316  -8.714   4.021  1.00 88.32           C
ATOM   3345  HD1 PHE A 224     -14.683  -8.988   3.031  1.00 88.32           H
ATOM   3346  CD2 PHE A 224     -13.188  -7.203   5.432  1.00 88.32           C
ATOM   3347  HD2 PHE A 224     -12.650  -6.265   5.574  1.00 88.32           H
ATOM   3348  CE1 PHE A 224     -14.538  -9.579   5.125  1.00 88.32           C
ATOM   3349  HE1 PHE A 224     -15.076 -10.517   4.983  1.00 88.32           H
ATOM   3350  CE2 PHE A 224     -13.410  -8.068   6.536  1.00 88.32           C
ATOM   3351  HE2 PHE A 224     -13.043  -7.794   7.525  1.00 88.32           H
ATOM   3352  CZ  PHE A 224     -14.080  -9.238   6.359  1.00 88.32           C
ATOM   3353  HZ  PHE A 224     -14.251  -9.902   7.206  1.00 88.32           H
ATOM   3354  HN  PHE A 224     -11.170  -6.120   3.704  1.00 88.32           H
ATOM   3355  N   LEU A 225     -11.957  -4.986   0.853  1.00 84.79           N
ATOM   3356  CA  LEU A 225     -12.022  -4.146  -0.331  1.00 84.79           C
ATOM   3357  C   LEU A 225     -11.098  -4.719  -1.408  1.00 84.79           C
ATOM   3358  O   LEU A 225     -11.533  -4.982  -2.528  1.00 84.79           O
ATOM   3359  HA  LEU A 225     -13.046  -4.181  -0.701  1.00 84.79           H
ATOM   3360  CB  LEU A 225     -11.719  -2.690   0.027  1.00 84.79           C
ATOM   3361 1HB  LEU A 225     -12.505  -2.329   0.690  1.00 84.79           H
ATOM   3362 2HB  LEU A 225     -10.787  -2.662   0.593  1.00 84.79           H
ATOM   3363  CG  LEU A 225     -11.598  -1.721  -1.150  1.00 84.79           C
ATOM   3364  HG  LEU A 225     -10.908  -2.150  -1.876  1.00 84.79           H
ATOM   3365  CD1 LEU A 225     -12.944  -1.544  -1.856  1.00 84.79           C
ATOM   3366 1HD1 LEU A 225     -13.287  -2.509  -2.231  1.00 84.79           H
ATOM   3367 2HD1 LEU A 225     -13.675  -1.148  -1.151  1.00 84.79           H
ATOM   3368 3HD1 LEU A 225     -12.830  -0.850  -2.689  1.00 84.79           H
ATOM   3369  CD2 LEU A 225     -11.007  -0.383  -0.701  1.00 84.79           C
ATOM   3370 1HD2 LEU A 225     -11.653   0.064   0.055  1.00 84.79           H
ATOM   3371 2HD2 LEU A 225     -10.015  -0.547  -0.280  1.00 84.79           H
ATOM   3372 3HD2 LEU A 225     -10.932   0.287  -1.557  1.00 84.79           H
ATOM   3373  HN  LEU A 225     -11.639  -4.524   1.681  1.00 84.79           H
ATOM   3374  N   PRO A 226      -9.812  -4.922  -1.091  1.00 83.94           N
ATOM   3375  CA  PRO A 226      -8.891  -5.552  -2.041  1.00 83.94           C
ATOM   3376  C   PRO A 226      -9.419  -6.879  -2.563  1.00 83.94           C
ATOM   3377  O   PRO A 226      -9.301  -7.174  -3.751  1.00 83.94           O
ATOM   3378  HA  PRO A 226      -8.777  -4.924  -2.924  1.00 83.94           H
ATOM   3379  CB  PRO A 226      -7.604  -5.731  -1.233  1.00 83.94           C
ATOM   3380 1HB  PRO A 226      -7.566  -6.707  -0.751  1.00 83.94           H
ATOM   3381 2HB  PRO A 226      -6.720  -5.654  -1.866  1.00 83.94           H
ATOM   3382  CG  PRO A 226      -7.667  -4.600  -0.213  1.00 83.94           C
ATOM   3383 1HG  PRO A 226      -7.023  -4.793   0.644  1.00 83.94           H
ATOM   3384 2HG  PRO A 226      -7.337  -3.652  -0.638  1.00 83.94           H
ATOM   3385  CD  PRO A 226      -9.137  -4.573   0.172  1.00 83.94           C
ATOM   3386 1HD  PRO A 226      -9.363  -5.293   0.959  1.00 83.94           H
ATOM   3387 2HD  PRO A 226      -9.440  -3.594   0.543  1.00 83.94           H
ATOM   3388  N   PHE A 227      -9.992  -7.651  -1.651  1.00 87.15           N
ATOM   3389  CA  PHE A 227     -10.475  -8.978  -1.991  1.00 87.15           C
ATOM   3390  C   PHE A 227     -11.588  -8.905  -3.038  1.00 87.15           C
ATOM   3391  O   PHE A 227     -11.582  -9.658  -4.011  1.00 87.15           O
ATOM   3392  HA  PHE A 227      -9.631  -9.535  -2.399  1.00 87.15           H
ATOM   3393  CB  PHE A 227     -11.038  -9.592  -0.708  1.00 87.15           C
ATOM   3394 1HB  PHE A 227     -10.265  -9.574   0.061  1.00 87.15           H
ATOM   3395 2HB  PHE A 227     -11.858  -8.970  -0.349  1.00 87.15           H
ATOM   3396  CG  PHE A 227     -11.540 -11.028  -0.873  1.00 87.15           C
ATOM   3397  CD1 PHE A 227     -12.866 -11.268  -1.053  1.00 87.15           C
ATOM   3398  HD1 PHE A 227     -13.572 -10.438  -1.079  1.00 87.15           H
ATOM   3399  CD2 PHE A 227     -10.660 -12.064  -0.839  1.00 87.15           C
ATOM   3400  HD2 PHE A 227      -9.596 -11.871  -0.695  1.00 87.15           H
ATOM   3401  CE1 PHE A 227     -13.332 -12.601  -1.206  1.00 87.15           C
ATOM   3402  HE1 PHE A 227     -14.395 -12.793  -1.350  1.00 87.15           H
ATOM   3403  CE2 PHE A 227     -11.125 -13.397  -0.992  1.00 87.15           C
ATOM   3404  HE2 PHE A 227     -10.420 -14.227  -0.966  1.00 87.15           H
ATOM   3405  CZ  PHE A 227     -12.452 -13.637  -1.172  1.00 87.15           C
ATOM   3406  HZ  PHE A 227     -12.809 -14.660  -1.290  1.00 87.15           H
ATOM   3407  HN  PHE A 227     -10.128  -7.383  -0.697  1.00 87.15           H
ATOM   3408  N   VAL A 228     -12.518  -7.991  -2.804  1.00 88.70           N
ATOM   3409  CA  VAL A 228     -13.607  -7.773  -3.741  1.00 88.70           C
ATOM   3410  C   VAL A 228     -13.035  -7.315  -5.084  1.00 88.70           C
ATOM   3411  O   VAL A 228     -13.474  -7.771  -6.138  1.00 88.70           O
ATOM   3412  HA  VAL A 228     -14.115  -8.727  -3.883  1.00 88.70           H
ATOM   3413  CB  VAL A 228     -14.615  -6.784  -3.152  1.00 88.70           C
ATOM   3414  HB  VAL A 228     -14.069  -5.891  -2.846  1.00 88.70           H
ATOM   3415  CG1 VAL A 228     -15.649  -6.366  -4.199  1.00 88.70           C
ATOM   3416 1HG1 VAL A 228     -15.144  -5.891  -5.040  1.00 88.70           H
ATOM   3417 2HG1 VAL A 228     -16.188  -7.246  -4.549  1.00 88.70           H
ATOM   3418 3HG1 VAL A 228     -16.353  -5.663  -3.754  1.00 88.70           H
ATOM   3419  CG2 VAL A 228     -15.295  -7.367  -1.911  1.00 88.70           C
ATOM   3420 1HG2 VAL A 228     -15.821  -8.282  -2.182  1.00 88.70           H
ATOM   3421 2HG2 VAL A 228     -14.542  -7.591  -1.156  1.00 88.70           H
ATOM   3422 3HG2 VAL A 228     -16.006  -6.643  -1.513  1.00 88.70           H
ATOM   3423  HN  VAL A 228     -12.536  -7.406  -1.993  1.00 88.70           H
ATOM   3424  N   VAL A 229     -12.062  -6.419  -5.001  1.00 83.54           N
ATOM   3425  CA  VAL A 229     -11.436  -5.882  -6.198  1.00 83.54           C
ATOM   3426  C   VAL A 229     -10.768  -7.020  -6.972  1.00 83.54           C
ATOM   3427  O   VAL A 229     -10.873  -7.089  -8.195  1.00 83.54           O
ATOM   3428  HA  VAL A 229     -12.223  -5.452  -6.817  1.00 83.54           H
ATOM   3429  CB  VAL A 229     -10.463  -4.763  -5.822  1.00 83.54           C
ATOM   3430  HB  VAL A 229      -9.839  -5.122  -5.004  1.00 83.54           H
ATOM   3431  CG1 VAL A 229      -9.546  -4.416  -6.996  1.00 83.54           C
ATOM   3432 1HG1 VAL A 229      -8.971  -5.298  -7.281  1.00 83.54           H
ATOM   3433 2HG1 VAL A 229     -10.148  -4.087  -7.843  1.00 83.54           H
ATOM   3434 3HG1 VAL A 229      -8.865  -3.618  -6.702  1.00 83.54           H
ATOM   3435  CG2 VAL A 229     -11.216  -3.525  -5.330  1.00 83.54           C
ATOM   3436 1HG2 VAL A 229     -11.876  -3.164  -6.119  1.00 83.54           H
ATOM   3437 2HG2 VAL A 229     -11.807  -3.784  -4.452  1.00 83.54           H
ATOM   3438 3HG2 VAL A 229     -10.501  -2.744  -5.070  1.00 83.54           H
ATOM   3439  HN  VAL A 229     -11.704  -6.060  -4.140  1.00 83.54           H
ATOM   3440  N   MET A 230     -10.094  -7.884  -6.227  1.00 84.92           N
ATOM   3441  CA  MET A 230      -9.427  -9.028  -6.826  1.00 84.92           C
ATOM   3442  C   MET A 230     -10.414  -9.883  -7.623  1.00 84.92           C
ATOM   3443  O   MET A 230     -10.180 -10.177  -8.794  1.00 84.92           O
ATOM   3444  HA  MET A 230      -8.674  -8.612  -7.494  1.00 84.92           H
ATOM   3445  CB  MET A 230      -8.787  -9.879  -5.727  1.00 84.92           C
ATOM   3446 1HB  MET A 230      -9.503 -10.036  -4.920  1.00 84.92           H
ATOM   3447 2HB  MET A 230      -8.534 -10.862  -6.124  1.00 84.92           H
ATOM   3448  CG  MET A 230      -7.529  -9.206  -5.175  1.00 84.92           C
ATOM   3449 1HG  MET A 230      -6.798  -9.072  -5.973  1.00 84.92           H
ATOM   3450 2HG  MET A 230      -7.773  -8.213  -4.797  1.00 84.92           H
ATOM   3451  SD  MET A 230      -6.828 -10.200  -3.868  1.00 84.92           S
ATOM   3452  CE  MET A 230      -6.856  -9.018  -2.531  1.00 84.92           C
ATOM   3453 1HE  MET A 230      -6.253  -8.150  -2.800  1.00 84.92           H
ATOM   3454 2HE  MET A 230      -7.883  -8.703  -2.346  1.00 84.92           H
ATOM   3455 3HE  MET A 230      -6.449  -9.478  -1.631  1.00 84.92           H
ATOM   3456  HN  MET A 230     -10.000  -7.813  -5.234  1.00 84.92           H
ATOM   3457  N   ALA A 231     -11.497 -10.256  -6.957  1.00 88.02           N
ATOM   3458  CA  ALA A 231     -12.468 -11.158  -7.553  1.00 88.02           C
ATOM   3459  C   ALA A 231     -13.024 -10.529  -8.832  1.00 88.02           C
ATOM   3460  O   ALA A 231     -13.188 -11.210  -9.843  1.00 88.02           O
ATOM   3461  HA  ALA A 231     -11.950 -12.082  -7.809  1.00 88.02           H
ATOM   3462  CB  ALA A 231     -13.565 -11.473  -6.534  1.00 88.02           C
ATOM   3463 1HB  ALA A 231     -13.122 -11.945  -5.657  1.00 88.02           H
ATOM   3464 2HB  ALA A 231     -14.062 -10.549  -6.237  1.00 88.02           H
ATOM   3465 3HB  ALA A 231     -14.293 -12.149  -6.981  1.00 88.02           H
ATOM   3466  HN  ALA A 231     -11.715  -9.954  -6.029  1.00 88.02           H
ATOM   3467  N   CYS A 232     -13.299  -9.235  -8.746  1.00 86.74           N
ATOM   3468  CA  CYS A 232     -13.791  -8.497  -9.897  1.00 86.74           C
ATOM   3469  C   CYS A 232     -12.724  -8.547 -10.992  1.00 86.74           C
ATOM   3470  O   CYS A 232     -13.034  -8.810 -12.153  1.00 86.74           O
ATOM   3471  HA  CYS A 232     -14.704  -8.996 -10.222  1.00 86.74           H
ATOM   3472  CB  CYS A 232     -14.164  -7.059  -9.529  1.00 86.74           C
ATOM   3473 1HB  CYS A 232     -13.352  -6.596  -8.969  1.00 86.74           H
ATOM   3474 2HB  CYS A 232     -14.305  -6.469 -10.434  1.00 86.74           H
ATOM   3475  SG  CYS A 232     -15.697  -7.047  -8.530  1.00 86.74           S
ATOM   3476  HG  CYS A 232     -15.114  -7.360  -7.377  1.00 86.74           H
ATOM   3477  HN  CYS A 232     -13.191  -8.695  -7.912  1.00 86.74           H
ATOM   3478  N   CYS A 233     -11.490  -8.291 -10.584  1.00 83.52           N
ATOM   3479  CA  CYS A 233     -10.393  -8.193 -11.532  1.00 83.52           C
ATOM   3480  C   CYS A 233     -10.278  -9.527 -12.273  1.00 83.52           C
ATOM   3481  O   CYS A 233     -10.227  -9.556 -13.502  1.00 83.52           O
ATOM   3482  HA  CYS A 233     -10.647  -7.388 -12.222  1.00 83.52           H
ATOM   3483  CB  CYS A 233      -9.083  -7.807 -10.843  1.00 83.52           C
ATOM   3484 1HB  CYS A 233      -8.899  -8.469  -9.997  1.00 83.52           H
ATOM   3485 2HB  CYS A 233      -8.249  -7.933 -11.534  1.00 83.52           H
ATOM   3486  SG  CYS A 233      -9.164  -6.071 -10.271  1.00 83.52           S
ATOM   3487  HG  CYS A 233     -10.143  -6.260  -9.391  1.00 83.52           H
ATOM   3488  HN  CYS A 233     -11.235  -8.152  -9.627  1.00 83.52           H
ATOM   3489  N   TYR A 234     -10.239 -10.598 -11.495  1.00 86.24           N
ATOM   3490  CA  TYR A 234     -10.078 -11.927 -12.059  1.00 86.24           C
ATOM   3491  C   TYR A 234     -11.298 -12.320 -12.895  1.00 86.24           C
ATOM   3492  O   TYR A 234     -11.158 -12.927 -13.955  1.00 86.24           O
ATOM   3493  HA  TYR A 234      -9.196 -11.917 -12.699  1.00 86.24           H
ATOM   3494  CB  TYR A 234      -9.964 -12.880 -10.867  1.00 86.24           C
ATOM   3495 1HB  TYR A 234     -10.670 -12.568 -10.097  1.00 86.24           H
ATOM   3496 2HB  TYR A 234     -10.261 -13.880 -11.184  1.00 86.24           H
ATOM   3497  CG  TYR A 234      -8.563 -12.949 -10.257  1.00 86.24           C
ATOM   3498  CD1 TYR A 234      -7.504 -13.409 -11.011  1.00 86.24           C
ATOM   3499  HD1 TYR A 234      -7.665 -13.724 -12.042  1.00 86.24           H
ATOM   3500  CD2 TYR A 234      -8.359 -12.550  -8.951  1.00 86.24           C
ATOM   3501  HD2 TYR A 234      -9.196 -12.187  -8.355  1.00 86.24           H
ATOM   3502  CE1 TYR A 234      -6.185 -13.474 -10.437  1.00 86.24           C
ATOM   3503  HE1 TYR A 234      -5.339 -13.835 -11.022  1.00 86.24           H
ATOM   3504  CE2 TYR A 234      -7.040 -12.615  -8.377  1.00 86.24           C
ATOM   3505  HE2 TYR A 234      -6.864 -12.303  -7.347  1.00 86.24           H
ATOM   3506  CZ  TYR A 234      -6.018 -13.073  -9.148  1.00 86.24           C
ATOM   3507  OH  TYR A 234      -4.772 -13.134  -8.606  1.00 86.24           O
ATOM   3508  HH  TYR A 234      -4.095 -13.298  -9.323  1.00 86.24           H
ATOM   3509  HN  TYR A 234     -10.316 -10.568 -10.498  1.00 86.24           H
ATOM   3510  N   THR A 235     -12.466 -11.956 -12.387  1.00 88.33           N
ATOM   3511  CA  THR A 235     -13.705 -12.215 -13.100  1.00 88.33           C
ATOM   3512  C   THR A 235     -13.670 -11.564 -14.484  1.00 88.33           C
ATOM   3513  O   THR A 235     -14.052 -12.184 -15.475  1.00 88.33           O
ATOM   3514  HA  THR A 235     -13.795 -13.290 -13.254  1.00 88.33           H
ATOM   3515  CB  THR A 235     -14.863 -11.726 -12.228  1.00 88.33           C
ATOM   3516  HB  THR A 235     -14.815 -10.646 -12.086  1.00 88.33           H
ATOM   3517  OG1 THR A 235     -14.759 -12.507 -11.041  1.00 88.33           O
ATOM   3518  HG1 THR A 235     -14.337 -11.968 -10.312  1.00 88.33           H
ATOM   3519  CG2 THR A 235     -16.230 -12.103 -12.803  1.00 88.33           C
ATOM   3520 1HG2 THR A 235     -16.304 -13.188 -12.882  1.00 88.33           H
ATOM   3521 2HG2 THR A 235     -16.343 -11.658 -13.792  1.00 88.33           H
ATOM   3522 3HG2 THR A 235     -17.016 -11.732 -12.146  1.00 88.33           H
ATOM   3523  HN  THR A 235     -12.573 -11.494 -11.507  1.00 88.33           H
ATOM   3524  N   ILE A 236     -13.208 -10.322 -14.508  1.00 84.69           N
ATOM   3525  CA  ILE A 236     -13.117  -9.581 -15.754  1.00 84.69           C
ATOM   3526  C   ILE A 236     -12.099 -10.261 -16.673  1.00 84.69           C
ATOM   3527  O   ILE A 236     -12.332 -10.393 -17.873  1.00 84.69           O
ATOM   3528  HA  ILE A 236     -14.095  -9.624 -16.232  1.00 84.69           H
ATOM   3529  CB  ILE A 236     -12.810  -8.108 -15.480  1.00 84.69           C
ATOM   3530  HB  ILE A 236     -12.012  -8.057 -14.739  1.00 84.69           H
ATOM   3531  CG1 ILE A 236     -14.026  -7.396 -14.884  1.00 84.69           C
ATOM   3532 1HG1 ILE A 236     -14.803  -7.300 -15.643  1.00 84.69           H
ATOM   3533 2HG1 ILE A 236     -14.442  -7.996 -14.075  1.00 84.69           H
ATOM   3534  CG2 ILE A 236     -12.299  -7.410 -16.743  1.00 84.69           C
ATOM   3535 1HG2 ILE A 236     -11.387  -7.899 -17.084  1.00 84.69           H
ATOM   3536 2HG2 ILE A 236     -13.057  -7.470 -17.523  1.00 84.69           H
ATOM   3537 3HG2 ILE A 236     -12.089  -6.364 -16.520  1.00 84.69           H
ATOM   3538  CD1 ILE A 236     -13.647  -6.011 -14.357  1.00 84.69           C
ATOM   3539 1HD1 ILE A 236     -12.887  -6.113 -13.582  1.00 84.69           H
ATOM   3540 2HD1 ILE A 236     -13.253  -5.406 -15.174  1.00 84.69           H
ATOM   3541 3HD1 ILE A 236     -14.529  -5.527 -13.939  1.00 84.69           H
ATOM   3542  HN  ILE A 236     -12.901  -9.825 -13.697  1.00 84.69           H
ATOM   3543  N   ILE A 237     -10.992 -10.675 -16.073  1.00 81.60           N
ATOM   3544  CA  ILE A 237      -9.916 -11.289 -16.831  1.00 81.60           C
ATOM   3545  C   ILE A 237     -10.435 -12.557 -17.511  1.00 81.60           C
ATOM   3546  O   ILE A 237     -10.228 -12.754 -18.708  1.00 81.60           O
ATOM   3547  HA  ILE A 237      -9.614 -10.582 -17.603  1.00 81.60           H
ATOM   3548  CB  ILE A 237      -8.698 -11.527 -15.935  1.00 81.60           C
ATOM   3549  HB  ILE A 237      -9.044 -11.960 -14.997  1.00 81.60           H
ATOM   3550  CG1 ILE A 237      -8.002 -10.208 -15.595  1.00 81.60           C
ATOM   3551 1HG1 ILE A 237      -7.468  -9.838 -16.470  1.00 81.60           H
ATOM   3552 2HG1 ILE A 237      -8.747  -9.456 -15.335  1.00 81.60           H
ATOM   3553  CG2 ILE A 237      -7.738 -12.534 -16.571  1.00 81.60           C
ATOM   3554 1HG2 ILE A 237      -8.253 -13.483 -16.720  1.00 81.60           H
ATOM   3555 2HG2 ILE A 237      -7.395 -12.152 -17.533  1.00 81.60           H
ATOM   3556 3HG2 ILE A 237      -6.881 -12.685 -15.914  1.00 81.60           H
ATOM   3557  CD1 ILE A 237      -7.024 -10.388 -14.432  1.00 81.60           C
ATOM   3558 1HD1 ILE A 237      -7.565 -10.735 -13.552  1.00 81.60           H
ATOM   3559 2HD1 ILE A 237      -6.266 -11.123 -14.705  1.00 81.60           H
ATOM   3560 3HD1 ILE A 237      -6.543  -9.436 -14.211  1.00 81.60           H
ATOM   3561  HN  ILE A 237     -10.826 -10.596 -15.090  1.00 81.60           H
ATOM   3562  N   ILE A 238     -11.101 -13.385 -16.719  1.00 84.48           N
ATOM   3563  CA  ILE A 238     -11.611 -14.651 -17.219  1.00 84.48           C
ATOM   3564  C   ILE A 238     -12.564 -14.387 -18.386  1.00 84.48           C
ATOM   3565  O   ILE A 238     -12.468 -15.034 -19.428  1.00 84.48           O
ATOM   3566  HA  ILE A 238     -10.760 -15.222 -17.590  1.00 84.48           H
ATOM   3567  CB  ILE A 238     -12.239 -15.461 -16.083  1.00 84.48           C
ATOM   3568  HB  ILE A 238     -12.896 -14.801 -15.516  1.00 84.48           H
ATOM   3569  CG1 ILE A 238     -11.169 -15.972 -15.117  1.00 84.48           C
ATOM   3570 1HG1 ILE A 238     -10.625 -16.798 -15.576  1.00 84.48           H
ATOM   3571 2HG1 ILE A 238     -10.443 -15.183 -14.921  1.00 84.48           H
ATOM   3572  CG2 ILE A 238     -13.105 -16.596 -16.633  1.00 84.48           C
ATOM   3573 1HG2 ILE A 238     -13.903 -16.179 -17.248  1.00 84.48           H
ATOM   3574 2HG2 ILE A 238     -12.490 -17.262 -17.238  1.00 84.48           H
ATOM   3575 3HG2 ILE A 238     -13.540 -17.156 -15.805  1.00 84.48           H
ATOM   3576  CD1 ILE A 238     -11.795 -16.436 -13.800  1.00 84.48           C
ATOM   3577 1HD1 ILE A 238     -12.317 -15.601 -13.333  1.00 84.48           H
ATOM   3578 2HD1 ILE A 238     -12.502 -17.242 -13.998  1.00 84.48           H
ATOM   3579 3HD1 ILE A 238     -11.012 -16.794 -13.132  1.00 84.48           H
ATOM   3580  HN  ILE A 238     -11.294 -13.203 -15.755  1.00 84.48           H
ATOM   3581  N   HIS A 239     -13.461 -13.436 -18.173  1.00 85.07           N
ATOM   3582  CA  HIS A 239     -14.474 -13.126 -19.168  1.00 85.07           C
ATOM   3583  C   HIS A 239     -13.798 -12.699 -20.473  1.00 85.07           C
ATOM   3584  O   HIS A 239     -14.228 -13.092 -21.556  1.00 85.07           O
ATOM   3585  HA  HIS A 239     -15.033 -14.045 -19.342  1.00 85.07           H
ATOM   3586  CB  HIS A 239     -15.454 -12.077 -18.637  1.00 85.07           C
ATOM   3587 1HB  HIS A 239     -15.876 -12.432 -17.697  1.00 85.07           H
ATOM   3588 2HB  HIS A 239     -14.905 -11.162 -18.415  1.00 85.07           H
ATOM   3589  CG  HIS A 239     -16.581 -11.753 -19.588  1.00 85.07           C
ATOM   3590  ND1 HIS A 239     -16.645 -10.567 -20.298  1.00 85.07           N
ATOM   3591  HD1 HIS A 239     -15.976  -9.824 -20.258  1.00 85.07           H
ATOM   3592  CD2 HIS A 239     -17.685 -12.472 -19.940  1.00 85.07           C
ATOM   3593  HD2 HIS A 239     -17.948 -13.461 -19.564  1.00 85.07           H
ATOM   3594  CE1 HIS A 239     -17.743 -10.582 -21.039  1.00 85.07           C
ATOM   3595  HE1 HIS A 239     -18.075  -9.789 -21.710  1.00 85.07           H
ATOM   3596  NE2 HIS A 239     -18.387 -11.763 -20.815  1.00 85.07           N
ATOM   3597  HN  HIS A 239     -13.503 -12.883 -17.341  1.00 85.07           H
ATOM   3598  N   THR A 240     -12.751 -11.900 -20.326  1.00 79.12           N
ATOM   3599  CA  THR A 240     -11.997 -11.436 -21.477  1.00 79.12           C
ATOM   3600  C   THR A 240     -11.338 -12.616 -22.195  1.00 79.12           C
ATOM   3601  O   THR A 240     -11.360 -12.692 -23.422  1.00 79.12           O
ATOM   3602  HA  THR A 240     -12.692 -10.981 -22.183  1.00 79.12           H
ATOM   3603  CB  THR A 240     -10.996 -10.384 -20.994  1.00 79.12           C
ATOM   3604  HB  THR A 240     -10.225 -10.837 -20.372  1.00 79.12           H
ATOM   3605  OG1 THR A 240     -11.807  -9.404 -20.352  1.00 79.12           O
ATOM   3606  HG1 THR A 240     -11.740  -9.502 -19.359  1.00 79.12           H
ATOM   3607  CG2 THR A 240     -10.340  -9.626 -22.150  1.00 79.12           C
ATOM   3608 1HG2 THR A 240     -11.108  -9.117 -22.733  1.00 79.12           H
ATOM   3609 2HG2 THR A 240      -9.806 -10.329 -22.789  1.00 79.12           H
ATOM   3610 3HG2 THR A 240      -9.640  -8.892 -21.752  1.00 79.12           H
ATOM   3611  HN  THR A 240     -12.418 -11.572 -19.442  1.00 79.12           H
ATOM   3612  N   LEU A 241     -10.769 -13.509 -21.398  1.00 79.92           N
ATOM   3613  CA  LEU A 241     -10.036 -14.639 -21.943  1.00 79.92           C
ATOM   3614  C   LEU A 241     -10.989 -15.511 -22.764  1.00 79.92           C
ATOM   3615  O   LEU A 241     -10.559 -16.224 -23.669  1.00 79.92           O
ATOM   3616  HA  LEU A 241      -9.271 -14.242 -22.610  1.00 79.92           H
ATOM   3617  CB  LEU A 241      -9.315 -15.399 -20.828  1.00 79.92           C
ATOM   3618 1HB  LEU A 241     -10.006 -15.523 -19.994  1.00 79.92           H
ATOM   3619 2HB  LEU A 241      -9.073 -16.397 -21.193  1.00 79.92           H
ATOM   3620  CG  LEU A 241      -8.032 -14.755 -20.299  1.00 79.92           C
ATOM   3621  HG  LEU A 241      -8.262 -13.732 -20.000  1.00 79.92           H
ATOM   3622  CD1 LEU A 241      -7.524 -15.486 -19.055  1.00 79.92           C
ATOM   3623 1HD1 LEU A 241      -8.284 -15.445 -18.274  1.00 79.92           H
ATOM   3624 2HD1 LEU A 241      -7.316 -16.526 -19.304  1.00 79.92           H
ATOM   3625 3HD1 LEU A 241      -6.611 -15.008 -18.699  1.00 79.92           H
ATOM   3626  CD2 LEU A 241      -6.966 -14.677 -21.393  1.00 79.92           C
ATOM   3627 1HD2 LEU A 241      -6.733 -15.682 -21.746  1.00 79.92           H
ATOM   3628 2HD2 LEU A 241      -7.341 -14.079 -22.224  1.00 79.92           H
ATOM   3629 3HD2 LEU A 241      -6.065 -14.215 -20.991  1.00 79.92           H
ATOM   3630  HN  LEU A 241     -10.802 -13.469 -20.399  1.00 79.92           H
ATOM   3631  N   ILE A 242     -12.265 -15.424 -22.418  1.00 81.60           N
ATOM   3632  CA  ILE A 242     -13.274 -16.242 -23.070  1.00 81.60           C
ATOM   3633  C   ILE A 242     -13.537 -15.697 -24.475  1.00 81.60           C
ATOM   3634  O   ILE A 242     -13.551 -16.452 -25.446  1.00 81.60           O
ATOM   3635  HA  ILE A 242     -12.869 -17.250 -23.161  1.00 81.60           H
ATOM   3636  CB  ILE A 242     -14.530 -16.336 -22.202  1.00 81.60           C
ATOM   3637  HB  ILE A 242     -14.810 -15.328 -21.896  1.00 81.60           H
ATOM   3638  CG1 ILE A 242     -14.257 -17.136 -20.926  1.00 81.60           C
ATOM   3639 1HG1 ILE A 242     -14.127 -18.189 -21.174  1.00 81.60           H
ATOM   3640 2HG1 ILE A 242     -13.325 -16.797 -20.473  1.00 81.60           H
ATOM   3641  CG2 ILE A 242     -15.705 -16.910 -22.997  1.00 81.60           C
ATOM   3642 1HG2 ILE A 242     -15.917 -16.264 -23.849  1.00 81.60           H
ATOM   3643 2HG2 ILE A 242     -15.450 -17.908 -23.352  1.00 81.60           H
ATOM   3644 3HG2 ILE A 242     -16.585 -16.966 -22.356  1.00 81.60           H
ATOM   3645  CD1 ILE A 242     -15.403 -16.980 -19.925  1.00 81.60           C
ATOM   3646 1HD1 ILE A 242     -15.514 -15.928 -19.661  1.00 81.60           H
ATOM   3647 2HD1 ILE A 242     -16.329 -17.342 -20.373  1.00 81.60           H
ATOM   3648 3HD1 ILE A 242     -15.183 -17.558 -19.028  1.00 81.60           H
ATOM   3649  HN  ILE A 242     -12.612 -14.811 -21.709  1.00 81.60           H
ATOM   3650  N   GLN A 243     -13.740 -14.389 -24.539  1.00 76.55           N
ATOM   3651  CA  GLN A 243     -14.139 -13.753 -25.783  1.00 76.55           C
ATOM   3652  C   GLN A 243     -12.959 -13.702 -26.756  1.00 76.55           C
ATOM   3653  O   GLN A 243     -13.124 -13.937 -27.952  1.00 76.55           O
ATOM   3654  HA  GLN A 243     -14.927 -14.386 -26.191  1.00 76.55           H
ATOM   3655  CB  GLN A 243     -14.700 -12.353 -25.528  1.00 76.55           C
ATOM   3656 1HB  GLN A 243     -13.958 -11.749 -25.007  1.00 76.55           H
ATOM   3657 2HB  GLN A 243     -14.902 -11.860 -26.479  1.00 76.55           H
ATOM   3658  CG  GLN A 243     -15.985 -12.420 -24.700  1.00 76.55           C
ATOM   3659 1HG  GLN A 243     -16.673 -13.137 -25.146  1.00 76.55           H
ATOM   3660 2HG  GLN A 243     -15.756 -12.779 -23.696  1.00 76.55           H
ATOM   3661  CD  GLN A 243     -16.654 -11.047 -24.615  1.00 76.55           C
ATOM   3662  OE1 GLN A 243     -16.060 -10.019 -24.897  1.00 76.55           O
ATOM   3663  NE2 GLN A 243     -17.921 -11.087 -24.212  1.00 76.55           N
ATOM   3664 1HE2 GLN A 243     -18.350 -11.965 -23.997  1.00 76.55           H
ATOM   3665 2HE2 GLN A 243     -18.445 -10.240 -24.125  1.00 76.55           H
ATOM   3666  HN  GLN A 243     -13.636 -13.768 -23.762  1.00 76.55           H
ATOM   3667  N   ALA A 244     -11.793 -13.395 -26.206  1.00 69.12           N
ATOM   3668  CA  ALA A 244     -10.727 -14.378 -26.111  1.00 69.12           C
ATOM   3669  C   ALA A 244     -10.350 -14.852 -27.516  1.00 69.12           C
ATOM   3670  O   ALA A 244      -9.345 -15.539 -27.694  1.00 69.12           O
ATOM   3671  HA  ALA A 244      -9.865 -13.890 -25.657  1.00 69.12           H
ATOM   3672  CB  ALA A 244     -11.174 -15.530 -25.208  1.00 69.12           C
ATOM   3673 1HB  ALA A 244     -11.402 -15.144 -24.214  1.00 69.12           H
ATOM   3674 2HB  ALA A 244     -12.064 -15.998 -25.629  1.00 69.12           H
ATOM   3675 3HB  ALA A 244     -10.374 -16.267 -25.137  1.00 69.12           H
ATOM   3676  HN  ALA A 244     -11.572 -12.495 -25.830  1.00 69.12           H
ATOM   3677  N   LYS A 245     -11.175 -14.465 -28.478  1.00 64.67           N
ATOM   3678  CA  LYS A 245     -11.207 -15.152 -29.758  1.00 64.67           C
ATOM   3679  C   LYS A 245      -9.787 -15.239 -30.320  1.00 64.67           C
ATOM   3680  O   LYS A 245      -9.486 -16.120 -31.124  1.00 64.67           O
ATOM   3681  HA  LYS A 245     -11.569 -16.164 -29.576  1.00 64.67           H
ATOM   3682  CB  LYS A 245     -12.203 -14.478 -30.703  1.00 64.67           C
ATOM   3683 1HB  LYS A 245     -12.048 -13.399 -30.692  1.00 64.67           H
ATOM   3684 2HB  LYS A 245     -12.025 -14.815 -31.725  1.00 64.67           H
ATOM   3685  CG  LYS A 245     -13.644 -14.796 -30.299  1.00 64.67           C
ATOM   3686 1HG  LYS A 245     -13.713 -15.833 -29.973  1.00 64.67           H
ATOM   3687 2HG  LYS A 245     -13.933 -14.175 -29.452  1.00 64.67           H
ATOM   3688  CD  LYS A 245     -14.605 -14.557 -31.465  1.00 64.67           C
ATOM   3689 1HD  LYS A 245     -14.600 -13.501 -31.736  1.00 64.67           H
ATOM   3690 2HD  LYS A 245     -14.267 -15.112 -32.340  1.00 64.67           H
ATOM   3691  CE  LYS A 245     -16.027 -14.988 -31.100  1.00 64.67           C
ATOM   3692 1HE  LYS A 245     -16.007 -15.975 -30.639  1.00 64.67           H
ATOM   3693 2HE  LYS A 245     -16.444 -14.301 -30.364  1.00 64.67           H
ATOM   3694  NZ  LYS A 245     -16.886 -15.014 -32.305  1.00 64.67           N
ATOM   3695 1HZ  LYS A 245     -17.832 -15.268 -32.041  1.00 64.67           H
ATOM   3696 2HZ  LYS A 245     -16.891 -14.097 -32.737  1.00 64.67           H
ATOM   3697 3HZ  LYS A 245     -16.525 -15.696 -32.963  1.00 64.67           H
ATOM   3698  HN  LYS A 245     -11.813 -13.700 -28.393  1.00 64.67           H
ATOM   3699  N   LYS A 246      -8.951 -14.312 -29.875  1.00 60.24           N
ATOM   3700  CA  LYS A 246      -7.593 -14.222 -30.385  1.00 60.24           C
ATOM   3701  C   LYS A 246      -6.611 -14.619 -29.282  1.00 60.24           C
ATOM   3702  O   LYS A 246      -6.716 -14.145 -28.152  1.00 60.24           O
ATOM   3703  HA  LYS A 246      -7.503 -14.938 -31.202  1.00 60.24           H
ATOM   3704  CB  LYS A 246      -7.332 -12.833 -30.971  1.00 60.24           C
ATOM   3705 1HB  LYS A 246      -7.744 -12.071 -30.308  1.00 60.24           H
ATOM   3706 2HB  LYS A 246      -6.258 -12.655 -31.030  1.00 60.24           H
ATOM   3707  CG  LYS A 246      -7.955 -12.698 -32.362  1.00 60.24           C
ATOM   3708 1HG  LYS A 246      -7.783 -13.611 -32.931  1.00 60.24           H
ATOM   3709 2HG  LYS A 246      -9.034 -12.577 -32.270  1.00 60.24           H
ATOM   3710  CD  LYS A 246      -7.364 -11.503 -33.113  1.00 60.24           C
ATOM   3711 1HD  LYS A 246      -7.663 -10.576 -32.622  1.00 60.24           H
ATOM   3712 2HD  LYS A 246      -6.276 -11.547 -33.076  1.00 60.24           H
ATOM   3713  CE  LYS A 246      -7.831 -11.487 -34.570  1.00 60.24           C
ATOM   3714 1HE  LYS A 246      -7.740 -12.485 -34.998  1.00 60.24           H
ATOM   3715 2HE  LYS A 246      -8.885 -11.214 -34.618  1.00 60.24           H
ATOM   3716  NZ  LYS A 246      -7.028 -10.527 -35.361  1.00 60.24           N
ATOM   3717 1HZ  LYS A 246      -7.376 -10.499 -36.313  1.00 60.24           H
ATOM   3718 2HZ  LYS A 246      -7.100  -9.605 -34.947  1.00 60.24           H
ATOM   3719 3HZ  LYS A 246      -6.057 -10.821 -35.365  1.00 60.24           H
ATOM   3720  HN  LYS A 246      -9.187 -13.633 -29.181  1.00 60.24           H
ATOM   3721  N   SER A 247      -5.677 -15.485 -29.648  1.00 57.56           N
ATOM   3722  CA  SER A 247      -4.792 -16.091 -28.667  1.00 57.56           C
ATOM   3723  C   SER A 247      -3.875 -15.026 -28.062  1.00 57.56           C
ATOM   3724  O   SER A 247      -3.443 -15.152 -26.917  1.00 57.56           O
ATOM   3725  HA  SER A 247      -5.450 -16.508 -27.905  1.00 57.56           H
ATOM   3726  CB  SER A 247      -3.962 -17.213 -29.294  1.00 57.56           C
ATOM   3727 1HB  SER A 247      -3.587 -17.868 -28.508  1.00 57.56           H
ATOM   3728 2HB  SER A 247      -4.599 -17.820 -29.937  1.00 57.56           H
ATOM   3729  OG  SER A 247      -2.867 -16.707 -30.052  1.00 57.56           O
ATOM   3730  HG  SER A 247      -2.354 -17.463 -30.459  1.00 57.56           H
ATOM   3731  HN  SER A 247      -5.521 -15.773 -30.593  1.00 57.56           H
ATOM   3732  N   SER A 248      -3.605 -14.002 -28.857  1.00 60.38           N
ATOM   3733  CA  SER A 248      -2.612 -13.007 -28.486  1.00 60.38           C
ATOM   3734  C   SER A 248      -3.022 -12.321 -27.182  1.00 60.38           C
ATOM   3735  O   SER A 248      -2.254 -11.545 -26.616  1.00 60.38           O
ATOM   3736  HA  SER A 248      -1.684 -13.562 -28.351  1.00 60.38           H
ATOM   3737  CB  SER A 248      -2.429 -11.971 -29.596  1.00 60.38           C
ATOM   3738 1HB  SER A 248      -1.588 -11.322 -29.351  1.00 60.38           H
ATOM   3739 2HB  SER A 248      -2.179 -12.478 -30.528  1.00 60.38           H
ATOM   3740  OG  SER A 248      -3.599 -11.180 -29.787  1.00 60.38           O
ATOM   3741  HG  SER A 248      -3.439 -10.500 -30.502  1.00 60.38           H
ATOM   3742  HN  SER A 248      -4.049 -13.846 -29.740  1.00 60.38           H
ATOM   3743  N   LYS A 249      -4.233 -12.632 -26.741  1.00 64.39           N
ATOM   3744  CA  LYS A 249      -4.821 -11.933 -25.612  1.00 64.39           C
ATOM   3745  C   LYS A 249      -4.124 -12.377 -24.324  1.00 64.39           C
ATOM   3746  O   LYS A 249      -4.053 -11.618 -23.359  1.00 64.39           O
ATOM   3747  HA  LYS A 249      -4.637 -10.868 -25.754  1.00 64.39           H
ATOM   3748  CB  LYS A 249      -6.338 -12.131 -25.590  1.00 64.39           C
ATOM   3749 1HB  LYS A 249      -6.570 -13.196 -25.571  1.00 64.39           H
ATOM   3750 2HB  LYS A 249      -6.752 -11.699 -24.678  1.00 64.39           H
ATOM   3751  CG  LYS A 249      -6.993 -11.482 -26.811  1.00 64.39           C
ATOM   3752 1HG  LYS A 249      -6.825 -10.406 -26.789  1.00 64.39           H
ATOM   3753 2HG  LYS A 249      -6.528 -11.860 -27.721  1.00 64.39           H
ATOM   3754  CD  LYS A 249      -8.496 -11.768 -26.843  1.00 64.39           C
ATOM   3755 1HD  LYS A 249      -8.664 -12.843 -26.910  1.00 64.39           H
ATOM   3756 2HD  LYS A 249      -8.954 -11.431 -25.913  1.00 64.39           H
ATOM   3757  CE  LYS A 249      -9.162 -11.068 -28.029  1.00 64.39           C
ATOM   3758 1HE  LYS A 249      -8.866 -10.019 -28.052  1.00 64.39           H
ATOM   3759 2HE  LYS A 249      -8.820 -11.516 -28.962  1.00 64.39           H
ATOM   3760  NZ  LYS A 249     -10.635 -11.172 -27.933  1.00 64.39           N
ATOM   3761 1HZ  LYS A 249     -11.063 -10.586 -28.641  1.00 64.39           H
ATOM   3762 2HZ  LYS A 249     -10.916 -12.136 -28.077  1.00 64.39           H
ATOM   3763 3HZ  LYS A 249     -10.936 -10.867 -27.014  1.00 64.39           H
ATOM   3764  HN  LYS A 249      -4.807 -13.346 -27.142  1.00 64.39           H
ATOM   3765  N   HIS A 250      -3.628 -13.605 -24.351  1.00 68.92           N
ATOM   3766  CA  HIS A 250      -2.929 -14.155 -23.202  1.00 68.92           C
ATOM   3767  C   HIS A 250      -1.726 -13.273 -22.862  1.00 68.92           C
ATOM   3768  O   HIS A 250      -1.466 -12.994 -21.693  1.00 68.92           O
ATOM   3769  HA  HIS A 250      -3.631 -14.133 -22.368  1.00 68.92           H
ATOM   3770  CB  HIS A 250      -2.543 -15.615 -23.448  1.00 68.92           C
ATOM   3771 1HB  HIS A 250      -1.983 -15.680 -24.381  1.00 68.92           H
ATOM   3772 2HB  HIS A 250      -1.874 -15.942 -22.652  1.00 68.92           H
ATOM   3773  CG  HIS A 250      -3.720 -16.558 -23.517  1.00 68.92           C
ATOM   3774  ND1 HIS A 250      -4.357 -17.045 -22.389  1.00 68.92           N
ATOM   3775  HD1 HIS A 250      -4.115 -16.833 -21.443  1.00 68.92           H
ATOM   3776  CD2 HIS A 250      -4.369 -17.097 -24.589  1.00 68.92           C
ATOM   3777  HD2 HIS A 250      -4.123 -16.922 -25.636  1.00 68.92           H
ATOM   3778  CE1 HIS A 250      -5.343 -17.842 -22.777  1.00 68.92           C
ATOM   3779  HE1 HIS A 250      -6.029 -18.378 -22.121  1.00 68.92           H
ATOM   3780  NE2 HIS A 250      -5.348 -17.873 -24.140  1.00 68.92           N
ATOM   3781  HN  HIS A 250      -3.697 -14.219 -25.137  1.00 68.92           H
ATOM   3782  N   LYS A 251      -1.023 -12.858 -23.907  1.00 70.56           N
ATOM   3783  CA  LYS A 251       0.162 -12.036 -23.732  1.00 70.56           C
ATOM   3784  C   LYS A 251      -0.233 -10.713 -23.073  1.00 70.56           C
ATOM   3785  O   LYS A 251       0.478 -10.212 -22.203  1.00 70.56           O
ATOM   3786  HA  LYS A 251       0.834 -12.569 -23.060  1.00 70.56           H
ATOM   3787  CB  LYS A 251       0.896 -11.864 -25.064  1.00 70.56           C
ATOM   3788 1HB  LYS A 251       0.287 -12.267 -25.874  1.00 70.56           H
ATOM   3789 2HB  LYS A 251       1.039 -10.804 -25.271  1.00 70.56           H
ATOM   3790  CG  LYS A 251       2.252 -12.572 -25.038  1.00 70.56           C
ATOM   3791 1HG  LYS A 251       2.792 -12.297 -24.132  1.00 70.56           H
ATOM   3792 2HG  LYS A 251       2.102 -13.651 -25.004  1.00 70.56           H
ATOM   3793  CD  LYS A 251       3.086 -12.205 -26.267  1.00 70.56           C
ATOM   3794 1HD  LYS A 251       2.544 -12.478 -27.173  1.00 70.56           H
ATOM   3795 2HD  LYS A 251       3.237 -11.126 -26.299  1.00 70.56           H
ATOM   3796  CE  LYS A 251       4.440 -12.916 -26.243  1.00 70.56           C
ATOM   3797 1HE  LYS A 251       4.854 -12.889 -25.234  1.00 70.56           H
ATOM   3798 2HE  LYS A 251       4.312 -13.966 -26.507  1.00 70.56           H
ATOM   3799  NZ  LYS A 251       5.380 -12.272 -27.187  1.00 70.56           N
ATOM   3800 1HZ  LYS A 251       6.206 -12.852 -27.290  1.00 70.56           H
ATOM   3801 2HZ  LYS A 251       4.931 -12.162 -28.089  1.00 70.56           H
ATOM   3802 3HZ  LYS A 251       5.648 -11.362 -26.830  1.00 70.56           H
ATOM   3803  HN  LYS A 251      -1.252 -13.074 -24.856  1.00 70.56           H
ATOM   3804  N   ALA A 252      -1.365 -10.184 -23.513  1.00 72.28           N
ATOM   3805  CA  ALA A 252      -1.779  -8.853 -23.102  1.00 72.28           C
ATOM   3806  C   ALA A 252      -2.199  -8.886 -21.631  1.00 72.28           C
ATOM   3807  O   ALA A 252      -2.094  -7.882 -20.929  1.00 72.28           O
ATOM   3808  HA  ALA A 252      -0.921  -8.190 -23.211  1.00 72.28           H
ATOM   3809  CB  ALA A 252      -2.902  -8.362 -24.018  1.00 72.28           C
ATOM   3810 1HB  ALA A 252      -2.543  -8.328 -25.046  1.00 72.28           H
ATOM   3811 2HB  ALA A 252      -3.750  -9.043 -23.950  1.00 72.28           H
ATOM   3812 3HB  ALA A 252      -3.212  -7.363 -23.709  1.00 72.28           H
ATOM   3813  HN  ALA A 252      -1.993 -10.647 -24.138  1.00 72.28           H
ATOM   3814  N   LEU A 253      -2.665 -10.052 -21.208  1.00 80.59           N
ATOM   3815  CA  LEU A 253      -3.244 -10.190 -19.882  1.00 80.59           C
ATOM   3816  C   LEU A 253      -2.138 -10.528 -18.880  1.00 80.59           C
ATOM   3817  O   LEU A 253      -2.321 -10.375 -17.674  1.00 80.59           O
ATOM   3818  HA  LEU A 253      -3.673  -9.225 -19.611  1.00 80.59           H
ATOM   3819  CB  LEU A 253      -4.389 -11.205 -19.900  1.00 80.59           C
ATOM   3820 1HB  LEU A 253      -4.059 -12.085 -20.452  1.00 80.59           H
ATOM   3821 2HB  LEU A 253      -4.580 -11.525 -18.876  1.00 80.59           H
ATOM   3822  CG  LEU A 253      -5.706 -10.720 -20.509  1.00 80.59           C
ATOM   3823  HG  LEU A 253      -5.491 -10.286 -21.485  1.00 80.59           H
ATOM   3824  CD1 LEU A 253      -6.668 -11.888 -20.735  1.00 80.59           C
ATOM   3825 1HD1 LEU A 253      -6.213 -12.607 -21.416  1.00 80.59           H
ATOM   3826 2HD1 LEU A 253      -6.881 -12.373 -19.783  1.00 80.59           H
ATOM   3827 3HD1 LEU A 253      -7.596 -11.515 -21.168  1.00 80.59           H
ATOM   3828  CD2 LEU A 253      -6.333  -9.618 -19.652  1.00 80.59           C
ATOM   3829 1HD2 LEU A 253      -6.531 -10.004 -18.652  1.00 80.59           H
ATOM   3830 2HD2 LEU A 253      -5.646  -8.774 -19.586  1.00 80.59           H
ATOM   3831 3HD2 LEU A 253      -7.268  -9.292 -20.107  1.00 80.59           H
ATOM   3832  HN  LEU A 253      -2.652 -10.890 -21.753  1.00 80.59           H
ATOM   3833  N   LYS A 254      -1.015 -10.981 -19.418  1.00 81.60           N
ATOM   3834  CA  LYS A 254       0.067 -11.476 -18.584  1.00 81.60           C
ATOM   3835  C   LYS A 254       0.428 -10.416 -17.542  1.00 81.60           C
ATOM   3836  O   LYS A 254       0.526 -10.717 -16.353  1.00 81.60           O
ATOM   3837  HA  LYS A 254      -0.300 -12.361 -18.064  1.00 81.60           H
ATOM   3838  CB  LYS A 254       1.250 -11.918 -19.448  1.00 81.60           C
ATOM   3839 1HB  LYS A 254       0.903 -12.593 -20.230  1.00 81.60           H
ATOM   3840 2HB  LYS A 254       1.685 -11.051 -19.946  1.00 81.60           H
ATOM   3841  CG  LYS A 254       2.317 -12.615 -18.601  1.00 81.60           C
ATOM   3842 1HG  LYS A 254       2.651 -11.947 -17.808  1.00 81.60           H
ATOM   3843 2HG  LYS A 254       1.887 -13.493 -18.118  1.00 81.60           H
ATOM   3844  CD  LYS A 254       3.512 -13.034 -19.461  1.00 81.60           C
ATOM   3845 1HD  LYS A 254       3.182 -13.726 -20.235  1.00 81.60           H
ATOM   3846 2HD  LYS A 254       3.923 -12.161 -19.967  1.00 81.60           H
ATOM   3847  CE  LYS A 254       4.597 -13.693 -18.607  1.00 81.60           C
ATOM   3848 1HE  LYS A 254       4.982 -12.977 -17.881  1.00 81.60           H
ATOM   3849 2HE  LYS A 254       4.169 -14.521 -18.042  1.00 81.60           H
ATOM   3850  NZ  LYS A 254       5.700 -14.186 -19.462  1.00 81.60           N
ATOM   3851 1HZ  LYS A 254       6.411 -14.617 -18.881  1.00 81.60           H
ATOM   3852 2HZ  LYS A 254       5.340 -14.869 -20.119  1.00 81.60           H
ATOM   3853 3HZ  LYS A 254       6.106 -13.408 -19.971  1.00 81.60           H
ATOM   3854  HN  LYS A 254      -0.839 -11.013 -20.401  1.00 81.60           H
ATOM   3855  N   VAL A 255       0.617  -9.197 -18.025  1.00 81.36           N
ATOM   3856  CA  VAL A 255       1.088  -8.119 -17.172  1.00 81.36           C
ATOM   3857  C   VAL A 255       0.104  -7.922 -16.017  1.00 81.36           C
ATOM   3858  O   VAL A 255       0.508  -7.862 -14.857  1.00 81.36           O
ATOM   3859  HA  VAL A 255       2.053  -8.419 -16.764  1.00 81.36           H
ATOM   3860  CB  VAL A 255       1.298  -6.850 -18.001  1.00 81.36           C
ATOM   3861  HB  VAL A 255       0.350  -6.600 -18.478  1.00 81.36           H
ATOM   3862  CG1 VAL A 255       1.701  -5.674 -17.110  1.00 81.36           C
ATOM   3863 1HG1 VAL A 255       0.916  -5.486 -16.378  1.00 81.36           H
ATOM   3864 2HG1 VAL A 255       2.631  -5.911 -16.593  1.00 81.36           H
ATOM   3865 3HG1 VAL A 255       1.844  -4.785 -17.725  1.00 81.36           H
ATOM   3866  CG2 VAL A 255       2.332  -7.081 -19.105  1.00 81.36           C
ATOM   3867 1HG2 VAL A 255       3.283  -7.368 -18.658  1.00 81.36           H
ATOM   3868 2HG2 VAL A 255       1.987  -7.877 -19.766  1.00 81.36           H
ATOM   3869 3HG2 VAL A 255       2.462  -6.164 -19.679  1.00 81.36           H
ATOM   3870  HN  VAL A 255       0.455  -8.942 -18.978  1.00 81.36           H
ATOM   3871  N   THR A 256      -1.168  -7.826 -16.375  1.00 81.61           N
ATOM   3872  CA  THR A 256      -2.196  -7.500 -15.401  1.00 81.61           C
ATOM   3873  C   THR A 256      -2.272  -8.582 -14.322  1.00 81.61           C
ATOM   3874  O   THR A 256      -2.407  -8.274 -13.139  1.00 81.61           O
ATOM   3875  HA  THR A 256      -1.916  -6.571 -14.904  1.00 81.61           H
ATOM   3876  CB  THR A 256      -3.513  -7.299 -16.154  1.00 81.61           C
ATOM   3877  HB  THR A 256      -3.864  -8.238 -16.582  1.00 81.61           H
ATOM   3878  OG1 THR A 256      -3.222  -6.266 -17.093  1.00 81.61           O
ATOM   3879  HG1 THR A 256      -2.918  -5.444 -16.612  1.00 81.61           H
ATOM   3880  CG2 THR A 256      -4.608  -6.700 -15.269  1.00 81.61           C
ATOM   3881 1HG2 THR A 256      -4.283  -5.729 -14.896  1.00 81.61           H
ATOM   3882 2HG2 THR A 256      -4.800  -7.367 -14.429  1.00 81.61           H
ATOM   3883 3HG2 THR A 256      -5.521  -6.579 -15.853  1.00 81.61           H
ATOM   3884  HN  THR A 256      -1.499  -7.968 -17.308  1.00 81.61           H
ATOM   3885  N   ILE A 257      -2.183  -9.826 -14.769  1.00 83.65           N
ATOM   3886  CA  ILE A 257      -2.271 -10.956 -13.860  1.00 83.65           C
ATOM   3887  C   ILE A 257      -1.118 -10.889 -12.856  1.00 83.65           C
ATOM   3888  O   ILE A 257      -1.319 -11.095 -11.661  1.00 83.65           O
ATOM   3889  HA  ILE A 257      -3.210 -10.863 -13.314  1.00 83.65           H
ATOM   3890  CB  ILE A 257      -2.330 -12.269 -14.642  1.00 83.65           C
ATOM   3891  HB  ILE A 257      -1.514 -12.273 -15.365  1.00 83.65           H
ATOM   3892  CG1 ILE A 257      -3.635 -12.378 -15.433  1.00 83.65           C
ATOM   3893 1HG1 ILE A 257      -4.469 -12.529 -14.747  1.00 83.65           H
ATOM   3894 2HG1 ILE A 257      -3.823 -11.444 -15.963  1.00 83.65           H
ATOM   3895  CG2 ILE A 257      -2.119 -13.469 -13.716  1.00 83.65           C
ATOM   3896 1HG2 ILE A 257      -1.143 -13.391 -13.237  1.00 83.65           H
ATOM   3897 2HG2 ILE A 257      -2.898 -13.481 -12.954  1.00 83.65           H
ATOM   3898 3HG2 ILE A 257      -2.166 -14.389 -14.298  1.00 83.65           H
ATOM   3899  CD1 ILE A 257      -3.575 -13.535 -16.433  1.00 83.65           C
ATOM   3900 1HD1 ILE A 257      -2.756 -13.369 -17.132  1.00 83.65           H
ATOM   3901 2HD1 ILE A 257      -3.412 -14.470 -15.897  1.00 83.65           H
ATOM   3902 3HD1 ILE A 257      -4.516 -13.590 -16.982  1.00 83.65           H
ATOM   3903  HN  ILE A 257      -2.052 -10.066 -15.731  1.00 83.65           H
ATOM   3904  N   THR A 258       0.064 -10.600 -13.380  1.00 86.90           N
ATOM   3905  CA  THR A 258       1.264 -10.596 -12.561  1.00 86.90           C
ATOM   3906  C   THR A 258       1.164  -9.524 -11.474  1.00 86.90           C
ATOM   3907  O   THR A 258       1.416  -9.799 -10.301  1.00 86.90           O
ATOM   3908  HA  THR A 258       1.339 -11.558 -12.056  1.00 86.90           H
ATOM   3909  CB  THR A 258       2.468 -10.411 -13.488  1.00 86.90           C
ATOM   3910  HB  THR A 258       2.443  -9.432 -13.968  1.00 86.90           H
ATOM   3911  OG1 THR A 258       2.404 -11.530 -14.368  1.00 86.90           O
ATOM   3912  HG1 THR A 258       1.789 -11.330 -15.130  1.00 86.90           H
ATOM   3913  CG2 THR A 258       3.801 -10.586 -12.758  1.00 86.90           C
ATOM   3914 1HG2 THR A 258       3.854 -11.589 -12.334  1.00 86.90           H
ATOM   3915 2HG2 THR A 258       3.877  -9.850 -11.958  1.00 86.90           H
ATOM   3916 3HG2 THR A 258       4.622 -10.444 -13.461  1.00 86.90           H
ATOM   3917  HN  THR A 258       0.208 -10.371 -14.343  1.00 86.90           H
ATOM   3918  N   VAL A 259       0.796  -8.325 -11.901  1.00 85.79           N
ATOM   3919  CA  VAL A 259       0.739  -7.192 -10.993  1.00 85.79           C
ATOM   3920  C   VAL A 259      -0.256  -7.493  -9.870  1.00 85.79           C
ATOM   3921  O   VAL A 259       0.034  -7.257  -8.698  1.00 85.79           O
ATOM   3922  HA  VAL A 259       1.731  -7.069 -10.558  1.00 85.79           H
ATOM   3923  CB  VAL A 259       0.399  -5.918 -11.767  1.00 85.79           C
ATOM   3924  HB  VAL A 259      -0.500  -6.111 -12.353  1.00 85.79           H
ATOM   3925  CG1 VAL A 259       0.097  -4.760 -10.813  1.00 85.79           C
ATOM   3926 1HG1 VAL A 259      -0.752  -5.022 -10.181  1.00 85.79           H
ATOM   3927 2HG1 VAL A 259       0.969  -4.567 -10.189  1.00 85.79           H
ATOM   3928 3HG1 VAL A 259      -0.142  -3.867 -11.390  1.00 85.79           H
ATOM   3929  CG2 VAL A 259       1.522  -5.549 -12.738  1.00 85.79           C
ATOM   3930 1HG2 VAL A 259       2.444  -5.384 -12.180  1.00 85.79           H
ATOM   3931 2HG2 VAL A 259       1.669  -6.362 -13.449  1.00 85.79           H
ATOM   3932 3HG2 VAL A 259       1.255  -4.640 -13.275  1.00 85.79           H
ATOM   3933  HN  VAL A 259       0.540  -8.123 -12.846  1.00 85.79           H
ATOM   3934  N   LEU A 260      -1.409  -8.011 -10.268  1.00 84.97           N
ATOM   3935  CA  LEU A 260      -2.458  -8.325  -9.312  1.00 84.97           C
ATOM   3936  C   LEU A 260      -1.927  -9.332  -8.291  1.00 84.97           C
ATOM   3937  O   LEU A 260      -2.065  -9.131  -7.085  1.00 84.97           O
ATOM   3938  HA  LEU A 260      -2.709  -7.402  -8.789  1.00 84.97           H
ATOM   3939  CB  LEU A 260      -3.721  -8.792 -10.038  1.00 84.97           C
ATOM   3940 1HB  LEU A 260      -3.991  -8.038 -10.778  1.00 84.97           H
ATOM   3941 2HB  LEU A 260      -3.486  -9.705 -10.584  1.00 84.97           H
ATOM   3942  CG  LEU A 260      -4.942  -9.059  -9.155  1.00 84.97           C
ATOM   3943  HG  LEU A 260      -4.650  -9.759  -8.372  1.00 84.97           H
ATOM   3944  CD1 LEU A 260      -5.410  -7.777  -8.463  1.00 84.97           C
ATOM   3945 1HD1 LEU A 260      -4.605  -7.387  -7.839  1.00 84.97           H
ATOM   3946 2HD1 LEU A 260      -5.678  -7.036  -9.215  1.00 84.97           H
ATOM   3947 3HD1 LEU A 260      -6.278  -7.996  -7.842  1.00 84.97           H
ATOM   3948  CD2 LEU A 260      -6.065  -9.720  -9.956  1.00 84.97           C
ATOM   3949 1HD2 LEU A 260      -6.362  -9.064 -10.774  1.00 84.97           H
ATOM   3950 2HD2 LEU A 260      -5.712 -10.669 -10.362  1.00 84.97           H
ATOM   3951 3HD2 LEU A 260      -6.920  -9.899  -9.305  1.00 84.97           H
ATOM   3952  HN  LEU A 260      -1.631  -8.216 -11.221  1.00 84.97           H
ATOM   3953  N   THR A 261      -1.330 -10.395  -8.811  1.00 87.89           N
ATOM   3954  CA  THR A 261      -0.930 -11.513  -7.974  1.00 87.89           C
ATOM   3955  C   THR A 261       0.120 -11.067  -6.954  1.00 87.89           C
ATOM   3956  O   THR A 261       0.059 -11.449  -5.787  1.00 87.89           O
ATOM   3957  HA  THR A 261      -1.800 -11.849  -7.410  1.00 87.89           H
ATOM   3958  CB  THR A 261      -0.448 -12.640  -8.889  1.00 87.89           C
ATOM   3959  HB  THR A 261       0.487 -12.370  -9.380  1.00 87.89           H
ATOM   3960  OG1 THR A 261      -1.552 -12.879  -9.757  1.00 87.89           O
ATOM   3961  HG1 THR A 261      -1.368 -12.491 -10.660  1.00 87.89           H
ATOM   3962  CG2 THR A 261      -0.268 -13.964  -8.142  1.00 87.89           C
ATOM   3963 1HG2 THR A 261      -1.220 -14.268  -7.708  1.00 87.89           H
ATOM   3964 2HG2 THR A 261       0.470 -13.837  -7.350  1.00 87.89           H
ATOM   3965 3HG2 THR A 261       0.076 -14.730  -8.838  1.00 87.89           H
ATOM   3966  HN  THR A 261      -1.121 -10.499  -9.783  1.00 87.89           H
ATOM   3967  N   VAL A 262       1.060 -10.264  -7.433  1.00 89.87           N
ATOM   3968  CA  VAL A 262       2.166  -9.826  -6.599  1.00 89.87           C
ATOM   3969  C   VAL A 262       1.629  -8.944  -5.470  1.00 89.87           C
ATOM   3970  O   VAL A 262       2.072  -9.056  -4.327  1.00 89.87           O
ATOM   3971  HA  VAL A 262       2.622 -10.715  -6.164  1.00 89.87           H
ATOM   3972  CB  VAL A 262       3.221  -9.123  -7.456  1.00 89.87           C
ATOM   3973  HB  VAL A 262       2.719  -8.350  -8.038  1.00 89.87           H
ATOM   3974  CG1 VAL A 262       4.275  -8.443  -6.580  1.00 89.87           C
ATOM   3975 1HG1 VAL A 262       3.793  -7.702  -5.941  1.00 89.87           H
ATOM   3976 2HG1 VAL A 262       4.769  -9.191  -5.960  1.00 89.87           H
ATOM   3977 3HG1 VAL A 262       5.012  -7.951  -7.215  1.00 89.87           H
ATOM   3978  CG2 VAL A 262       3.871 -10.101  -8.437  1.00 89.87           C
ATOM   3979 1HG2 VAL A 262       4.352 -10.906  -7.881  1.00 89.87           H
ATOM   3980 2HG2 VAL A 262       3.108 -10.518  -9.094  1.00 89.87           H
ATOM   3981 3HG2 VAL A 262       4.617  -9.576  -9.033  1.00 89.87           H
ATOM   3982  HN  VAL A 262       1.073  -9.915  -8.370  1.00 89.87           H
ATOM   3983  N   PHE A 263       0.684  -8.088  -5.828  1.00 88.00           N
ATOM   3984  CA  PHE A 263       0.065  -7.205  -4.854  1.00 88.00           C
ATOM   3985  C   PHE A 263      -0.607  -8.006  -3.737  1.00 88.00           C
ATOM   3986  O   PHE A 263      -0.424  -7.708  -2.558  1.00 88.00           O
ATOM   3987  HA  PHE A 263       0.856  -6.587  -4.430  1.00 88.00           H
ATOM   3988  CB  PHE A 263      -0.999  -6.395  -5.597  1.00 88.00           C
ATOM   3989 1HB  PHE A 263      -0.525  -5.856  -6.417  1.00 88.00           H
ATOM   3990 2HB  PHE A 263      -1.719  -7.083  -6.042  1.00 88.00           H
ATOM   3991  CG  PHE A 263      -1.749  -5.395  -4.714  1.00 88.00           C
ATOM   3992  CD1 PHE A 263      -2.961  -5.724  -4.193  1.00 88.00           C
ATOM   3993  HD1 PHE A 263      -3.399  -6.699  -4.404  1.00 88.00           H
ATOM   3994  CD2 PHE A 263      -1.203  -4.178  -4.451  1.00 88.00           C
ATOM   3995  HD2 PHE A 263      -0.231  -3.915  -4.869  1.00 88.00           H
ATOM   3996  CE1 PHE A 263      -3.657  -4.796  -3.374  1.00 88.00           C
ATOM   3997  HE1 PHE A 263      -4.629  -5.059  -2.957  1.00 88.00           H
ATOM   3998  CE2 PHE A 263      -1.898  -3.250  -3.632  1.00 88.00           C
ATOM   3999  HE2 PHE A 263      -1.460  -2.274  -3.421  1.00 88.00           H
ATOM   4000  CZ  PHE A 263      -3.111  -3.578  -3.111  1.00 88.00           C
ATOM   4001  HZ  PHE A 263      -3.645  -2.866  -2.482  1.00 88.00           H
ATOM   4002  HN  PHE A 263       0.342  -7.992  -6.763  1.00 88.00           H
ATOM   4003  N   VAL A 264      -1.372  -9.007  -4.149  1.00 86.25           N
ATOM   4004  CA  VAL A 264      -2.171  -9.773  -3.208  1.00 86.25           C
ATOM   4005  C   VAL A 264      -1.245 -10.501  -2.232  1.00 86.25           C
ATOM   4006  O   VAL A 264      -1.456 -10.460  -1.021  1.00 86.25           O
ATOM   4007  HA  VAL A 264      -2.786  -9.068  -2.648  1.00 86.25           H
ATOM   4008  CB  VAL A 264      -3.105 -10.720  -3.965  1.00 86.25           C
ATOM   4009  HB  VAL A 264      -2.493 -11.350  -4.610  1.00 86.25           H
ATOM   4010  CG1 VAL A 264      -3.862 -11.633  -2.997  1.00 86.25           C
ATOM   4011 1HG1 VAL A 264      -3.149 -12.228  -2.427  1.00 86.25           H
ATOM   4012 2HG1 VAL A 264      -4.457 -11.026  -2.315  1.00 86.25           H
ATOM   4013 3HG1 VAL A 264      -4.518 -12.295  -3.562  1.00 86.25           H
ATOM   4014  CG2 VAL A 264      -4.075  -9.939  -4.853  1.00 86.25           C
ATOM   4015 1HG2 VAL A 264      -4.678  -9.273  -4.235  1.00 86.25           H
ATOM   4016 2HG2 VAL A 264      -3.512  -9.351  -5.578  1.00 86.25           H
ATOM   4017 3HG2 VAL A 264      -4.728 -10.636  -5.379  1.00 86.25           H
ATOM   4018  HN  VAL A 264      -1.450  -9.296  -5.103  1.00 86.25           H
ATOM   4019  N   LEU A 265      -0.237 -11.152  -2.796  1.00 90.28           N
ATOM   4020  CA  LEU A 265       0.622 -12.024  -2.014  1.00 90.28           C
ATOM   4021  C   LEU A 265       1.393 -11.189  -0.990  1.00 90.28           C
ATOM   4022  O   LEU A 265       1.722 -11.674   0.091  1.00 90.28           O
ATOM   4023  HA  LEU A 265      -0.022 -12.721  -1.477  1.00 90.28           H
ATOM   4024  CB  LEU A 265       1.521 -12.855  -2.932  1.00 90.28           C
ATOM   4025 1HB  LEU A 265       2.019 -12.179  -3.628  1.00 90.28           H
ATOM   4026 2HB  LEU A 265       2.299 -13.317  -2.324  1.00 90.28           H
ATOM   4027  CG  LEU A 265       0.824 -13.951  -3.740  1.00 90.28           C
ATOM   4028  HG  LEU A 265       0.034 -13.489  -4.332  1.00 90.28           H
ATOM   4029  CD1 LEU A 265       1.796 -14.612  -4.719  1.00 90.28           C
ATOM   4030 1HD1 LEU A 265       2.183 -13.862  -5.409  1.00 90.28           H
ATOM   4031 2HD1 LEU A 265       2.623 -15.057  -4.166  1.00 90.28           H
ATOM   4032 3HD1 LEU A 265       1.275 -15.388  -5.281  1.00 90.28           H
ATOM   4033  CD2 LEU A 265       0.158 -14.973  -2.817  1.00 90.28           C
ATOM   4034 1HD2 LEU A 265       0.913 -15.434  -2.180  1.00 90.28           H
ATOM   4035 2HD2 LEU A 265      -0.585 -14.472  -2.195  1.00 90.28           H
ATOM   4036 3HD2 LEU A 265      -0.330 -15.741  -3.417  1.00 90.28           H
ATOM   4037  HN  LEU A 265      -0.006 -11.090  -3.767  1.00 90.28           H
ATOM   4038  N   SER A 266       1.658  -9.947  -1.366  1.00 92.00           N
ATOM   4039  CA  SER A 266       2.469  -9.070  -0.538  1.00 92.00           C
ATOM   4040  C   SER A 266       1.613  -8.464   0.576  1.00 92.00           C
ATOM   4041  O   SER A 266       2.073  -8.315   1.707  1.00 92.00           O
ATOM   4042  HA  SER A 266       3.247  -9.708  -0.118  1.00 92.00           H
ATOM   4043  CB  SER A 266       3.114  -7.963  -1.374  1.00 92.00           C
ATOM   4044 1HB  SER A 266       3.697  -7.311  -0.723  1.00 92.00           H
ATOM   4045 2HB  SER A 266       3.809  -8.406  -2.087  1.00 92.00           H
ATOM   4046  OG  SER A 266       2.145  -7.190  -2.075  1.00 92.00           O
ATOM   4047  HG  SER A 266       1.927  -7.624  -2.949  1.00 92.00           H
ATOM   4048  HN  SER A 266       1.331  -9.538  -2.219  1.00 92.00           H
ATOM   4049  N   GLN A 267       0.382  -8.130   0.217  1.00 90.92           N
ATOM   4050  CA  GLN A 267      -0.468  -7.345   1.097  1.00 90.92           C
ATOM   4051  C   GLN A 267      -1.222  -8.262   2.062  1.00 90.92           C
ATOM   4052  O   GLN A 267      -1.532  -7.867   3.185  1.00 90.92           O
ATOM   4053  HA  GLN A 267       0.211  -6.699   1.654  1.00 90.92           H
ATOM   4054  CB  GLN A 267      -1.438  -6.478   0.293  1.00 90.92           C
ATOM   4055 1HB  GLN A 267      -2.043  -7.110  -0.358  1.00 90.92           H
ATOM   4056 2HB  GLN A 267      -2.124  -5.969   0.970  1.00 90.92           H
ATOM   4057  CG  GLN A 267      -0.684  -5.446  -0.548  1.00 90.92           C
ATOM   4058 1HG  GLN A 267      -0.054  -5.956  -1.276  1.00 90.92           H
ATOM   4059 2HG  GLN A 267      -1.394  -4.839  -1.109  1.00 90.92           H
ATOM   4060  CD  GLN A 267       0.178  -4.543   0.337  1.00 90.92           C
ATOM   4061  OE1 GLN A 267      -0.256  -4.031   1.355  1.00 90.92           O
ATOM   4062  NE2 GLN A 267       1.421  -4.377  -0.107  1.00 90.92           N
ATOM   4063 1HE2 GLN A 267       1.714  -4.826  -0.951  1.00 90.92           H
ATOM   4064 2HE2 GLN A 267       2.062  -3.803   0.402  1.00 90.92           H
ATOM   4065  HN  GLN A 267      -0.035  -8.385  -0.655  1.00 90.92           H
ATOM   4066  N   PHE A 268      -1.496  -9.469   1.589  1.00 91.20           N
ATOM   4067  CA  PHE A 268      -2.389 -10.367   2.301  1.00 91.20           C
ATOM   4068  C   PHE A 268      -1.877 -10.641   3.717  1.00 91.20           C
ATOM   4069  O   PHE A 268      -2.613 -10.480   4.689  1.00 91.20           O
ATOM   4070  HA  PHE A 268      -3.362  -9.878   2.357  1.00 91.20           H
ATOM   4071  CB  PHE A 268      -2.420 -11.681   1.519  1.00 91.20           C
ATOM   4072 1HB  PHE A 268      -2.757 -11.479   0.502  1.00 91.20           H
ATOM   4073 2HB  PHE A 268      -1.405 -12.072   1.446  1.00 91.20           H
ATOM   4074  CG  PHE A 268      -3.321 -12.752   2.137  1.00 91.20           C
ATOM   4075  CD1 PHE A 268      -2.779 -13.740   2.898  1.00 91.20           C
ATOM   4076  HD1 PHE A 268      -1.703 -13.769   3.068  1.00 91.20           H
ATOM   4077  CD2 PHE A 268      -4.664 -12.716   1.925  1.00 91.20           C
ATOM   4078  HD2 PHE A 268      -5.098 -11.924   1.315  1.00 91.20           H
ATOM   4079  CE1 PHE A 268      -3.615 -14.735   3.471  1.00 91.20           C
ATOM   4080  HE1 PHE A 268      -3.181 -15.527   4.081  1.00 91.20           H
ATOM   4081  CE2 PHE A 268      -5.500 -13.710   2.498  1.00 91.20           C
ATOM   4082  HE2 PHE A 268      -6.576 -13.682   2.328  1.00 91.20           H
ATOM   4083  CZ  PHE A 268      -4.958 -14.699   3.259  1.00 91.20           C
ATOM   4084  HZ  PHE A 268      -5.600 -15.462   3.700  1.00 91.20           H
ATOM   4085  HN  PHE A 268      -1.120  -9.835   0.738  1.00 91.20           H
ATOM   4086  N   PRO A 269      -0.612 -11.059   3.858  1.00 94.44           N
ATOM   4087  CA  PRO A 269      -0.092 -11.462   5.167  1.00 94.44           C
ATOM   4088  C   PRO A 269      -0.312 -10.396   6.228  1.00 94.44           C
ATOM   4089  O   PRO A 269      -0.719 -10.704   7.348  1.00 94.44           O
ATOM   4090  HA  PRO A 269      -0.628 -12.339   5.529  1.00 94.44           H
ATOM   4091  CB  PRO A 269       1.396 -11.705   4.907  1.00 94.44           C
ATOM   4092 1HB  PRO A 269       1.987 -10.809   5.095  1.00 94.44           H
ATOM   4093 2HB  PRO A 269       1.793 -12.489   5.552  1.00 94.44           H
ATOM   4094  CG  PRO A 269       1.436 -12.110   3.438  1.00 94.44           C
ATOM   4095 1HG  PRO A 269       2.429 -11.976   3.009  1.00 94.44           H
ATOM   4096 2HG  PRO A 269       1.181 -13.161   3.301  1.00 94.44           H
ATOM   4097  CD  PRO A 269       0.410 -11.185   2.803  1.00 94.44           C
ATOM   4098 1HD  PRO A 269       0.841 -10.218   2.547  1.00 94.44           H
ATOM   4099 2HD  PRO A 269       0.003 -11.603   1.883  1.00 94.44           H
ATOM   4100  N   TYR A 270      -0.036  -9.158   5.845  1.00 94.54           N
ATOM   4101  CA  TYR A 270      -0.097  -8.052   6.784  1.00 94.54           C
ATOM   4102  C   TYR A 270      -1.529  -7.830   7.276  1.00 94.54           C
ATOM   4103  O   TYR A 270      -1.755  -7.624   8.468  1.00 94.54           O
ATOM   4104  HA  TYR A 270       0.537  -8.298   7.636  1.00 94.54           H
ATOM   4105  CB  TYR A 270       0.361  -6.815   6.010  1.00 94.54           C
ATOM   4106 1HB  TYR A 270       1.409  -6.937   5.737  1.00 94.54           H
ATOM   4107 2HB  TYR A 270      -0.205  -6.750   5.081  1.00 94.54           H
ATOM   4108  CG  TYR A 270       0.200  -5.503   6.781  1.00 94.54           C
ATOM   4109  CD1 TYR A 270      -0.707  -4.556   6.350  1.00 94.54           C
ATOM   4110  HD1 TYR A 270      -1.308  -4.743   5.460  1.00 94.54           H
ATOM   4111  CD2 TYR A 270       0.962  -5.267   7.907  1.00 94.54           C
ATOM   4112  HD2 TYR A 270       1.678  -6.015   8.248  1.00 94.54           H
ATOM   4113  CE1 TYR A 270      -0.858  -3.322   7.076  1.00 94.54           C
ATOM   4114  HE1 TYR A 270      -1.570  -2.565   6.746  1.00 94.54           H
ATOM   4115  CE2 TYR A 270       0.811  -4.032   8.633  1.00 94.54           C
ATOM   4116  HE2 TYR A 270       1.406  -3.833   9.524  1.00 94.54           H
ATOM   4117  CZ  TYR A 270      -0.092  -3.121   8.181  1.00 94.54           C
ATOM   4118  OH  TYR A 270      -0.235  -1.955   8.867  1.00 94.54           O
ATOM   4119  HH  TYR A 270       0.479  -1.878   9.563  1.00 94.54           H
ATOM   4120  HN  TYR A 270       0.226  -8.907   4.913  1.00 94.54           H
ATOM   4121  N   ASN A 271      -2.459  -7.879   6.334  1.00 91.33           N
ATOM   4122  CA  ASN A 271      -3.852  -7.604   6.642  1.00 91.33           C
ATOM   4123  C   ASN A 271      -4.404  -8.721   7.530  1.00 91.33           C
ATOM   4124  O   ASN A 271      -5.326  -8.498   8.312  1.00 91.33           O
ATOM   4125  HA  ASN A 271      -3.849  -6.636   7.143  1.00 91.33           H
ATOM   4126  CB  ASN A 271      -4.698  -7.551   5.368  1.00 91.33           C
ATOM   4127 1HB  ASN A 271      -4.443  -8.392   4.723  1.00 91.33           H
ATOM   4128 2HB  ASN A 271      -5.753  -7.653   5.623  1.00 91.33           H
ATOM   4129  CG  ASN A 271      -4.475  -6.238   4.615  1.00 91.33           C
ATOM   4130  OD1 ASN A 271      -4.889  -5.171   5.039  1.00 91.33           O
ATOM   4131  ND2 ASN A 271      -3.798  -6.374   3.478  1.00 91.33           N
ATOM   4132 1HD2 ASN A 271      -3.487  -7.278   3.187  1.00 91.33           H
ATOM   4133 2HD2 ASN A 271      -3.602  -5.572   2.914  1.00 91.33           H
ATOM   4134  HN  ASN A 271      -2.274  -8.101   5.376  1.00 91.33           H
ATOM   4135  N   CYS A 272      -3.816  -9.898   7.378  1.00 93.50           N
ATOM   4136  CA  CYS A 272      -4.177 -11.029   8.217  1.00 93.50           C
ATOM   4137  C   CYS A 272      -3.863 -10.668   9.670  1.00 93.50           C
ATOM   4138  O   CYS A 272      -4.674 -10.911  10.562  1.00 93.50           O
ATOM   4139  HA  CYS A 272      -5.246 -11.191   8.080  1.00 93.50           H
ATOM   4140  CB  CYS A 272      -3.463 -12.309   7.779  1.00 93.50           C
ATOM   4141 1HB  CYS A 272      -2.396 -12.117   7.659  1.00 93.50           H
ATOM   4142 2HB  CYS A 272      -3.564 -13.073   8.549  1.00 93.50           H
ATOM   4143  SG  CYS A 272      -4.170 -12.913   6.203  1.00 93.50           S
ATOM   4144  HG  CYS A 272      -3.558 -12.024   5.426  1.00 93.50           H
ATOM   4145  HN  CYS A 272      -3.106 -10.086   6.699  1.00 93.50           H
ATOM   4146  N   ILE A 273      -2.684 -10.095   9.863  1.00 94.34           N
ATOM   4147  CA  ILE A 273      -2.235  -9.737  11.197  1.00 94.34           C
ATOM   4148  C   ILE A 273      -3.103  -8.596  11.733  1.00 94.34           C
ATOM   4149  O   ILE A 273      -3.441  -8.571  12.916  1.00 94.34           O
ATOM   4150  HA  ILE A 273      -2.379 -10.609  11.835  1.00 94.34           H
ATOM   4151  CB  ILE A 273      -0.738  -9.421  11.193  1.00 94.34           C
ATOM   4152  HB  ILE A 273      -0.559  -8.629  10.465  1.00 94.34           H
ATOM   4153  CG1 ILE A 273       0.077 -10.636  10.748  1.00 94.34           C
ATOM   4154 1HG1 ILE A 273      -0.228 -10.937   9.746  1.00 94.34           H
ATOM   4155 2HG1 ILE A 273       1.133 -10.370  10.693  1.00 94.34           H
ATOM   4156  CG2 ILE A 273      -0.285  -8.893  12.555  1.00 94.34           C
ATOM   4157 1HG2 ILE A 273      -0.834  -7.982  12.793  1.00 94.34           H
ATOM   4158 2HG2 ILE A 273      -0.481  -9.645  13.320  1.00 94.34           H
ATOM   4159 3HG2 ILE A 273       0.783  -8.676  12.524  1.00 94.34           H
ATOM   4160  CD1 ILE A 273      -0.110 -11.806  11.716  1.00 94.34           C
ATOM   4161 1HD1 ILE A 273       0.219 -11.509  12.712  1.00 94.34           H
ATOM   4162 2HD1 ILE A 273      -1.163 -12.085  11.750  1.00 94.34           H
ATOM   4163 3HD1 ILE A 273       0.480 -12.657  11.377  1.00 94.34           H
ATOM   4164  HN  ILE A 273      -2.042  -9.876   9.128  1.00 94.34           H
ATOM   4165  N   LEU A 274      -3.439  -7.679  10.838  1.00 93.39           N
ATOM   4166  CA  LEU A 274      -4.295  -6.561  11.196  1.00 93.39           C
ATOM   4167  C   LEU A 274      -5.626  -7.094  11.729  1.00 93.39           C
ATOM   4168  O   LEU A 274      -6.192  -6.534  12.667  1.00 93.39           O
ATOM   4169  HA  LEU A 274      -3.797  -6.012  11.996  1.00 93.39           H
ATOM   4170  CB  LEU A 274      -4.446  -5.602  10.014  1.00 93.39           C
ATOM   4171 1HB  LEU A 274      -4.575  -6.192   9.106  1.00 93.39           H
ATOM   4172 2HB  LEU A 274      -5.361  -5.026  10.153  1.00 93.39           H
ATOM   4173  CG  LEU A 274      -3.290  -4.623   9.792  1.00 93.39           C
ATOM   4174  HG  LEU A 274      -2.388  -5.201   9.590  1.00 93.39           H
ATOM   4175  CD1 LEU A 274      -3.546  -3.741   8.569  1.00 93.39           C
ATOM   4176 1HD1 LEU A 274      -3.648  -4.368   7.683  1.00 93.39           H
ATOM   4177 2HD1 LEU A 274      -4.463  -3.171   8.717  1.00 93.39           H
ATOM   4178 3HD1 LEU A 274      -2.710  -3.055   8.434  1.00 93.39           H
ATOM   4179  CD2 LEU A 274      -3.024  -3.795  11.051  1.00 93.39           C
ATOM   4180 1HD2 LEU A 274      -3.918  -3.227  11.308  1.00 93.39           H
ATOM   4181 2HD2 LEU A 274      -2.766  -4.460  11.875  1.00 93.39           H
ATOM   4182 3HD2 LEU A 274      -2.198  -3.108  10.866  1.00 93.39           H
ATOM   4183  HN  LEU A 274      -3.137  -7.692   9.884  1.00 93.39           H
ATOM   4184  N   LEU A 275      -6.087  -8.170  11.109  1.00 94.37           N
ATOM   4185  CA  LEU A 275      -7.340  -8.786  11.511  1.00 94.37           C
ATOM   4186  C   LEU A 275      -7.221  -9.280  12.954  1.00 94.37           C
ATOM   4187  O   LEU A 275      -8.107  -9.037  13.772  1.00 94.37           O
ATOM   4188  HA  LEU A 275      -8.110  -8.016  11.472  1.00 94.37           H
ATOM   4189  CB  LEU A 275      -7.742  -9.879  10.518  1.00 94.37           C
ATOM   4190 1HB  LEU A 275      -7.860  -9.424   9.535  1.00 94.37           H
ATOM   4191 2HB  LEU A 275      -6.923 -10.594  10.443  1.00 94.37           H
ATOM   4192  CG  LEU A 275      -9.023 -10.648  10.850  1.00 94.37           C
ATOM   4193  HG  LEU A 275      -8.931 -11.045  11.861  1.00 94.37           H
ATOM   4194  CD1 LEU A 275     -10.239  -9.718  10.838  1.00 94.37           C
ATOM   4195 1HD1 LEU A 275     -10.101  -8.931  11.580  1.00 94.37           H
ATOM   4196 2HD1 LEU A 275     -10.345  -9.271   9.850  1.00 94.37           H
ATOM   4197 3HD1 LEU A 275     -11.135 -10.290  11.077  1.00 94.37           H
ATOM   4198  CD2 LEU A 275      -9.205 -11.841   9.910  1.00 94.37           C
ATOM   4199 1HD2 LEU A 275      -9.267 -11.487   8.881  1.00 94.37           H
ATOM   4200 2HD2 LEU A 275      -8.356 -12.517  10.012  1.00 94.37           H
ATOM   4201 3HD2 LEU A 275     -10.123 -12.370  10.168  1.00 94.37           H
ATOM   4202  HN  LEU A 275      -5.621  -8.618  10.346  1.00 94.37           H
ATOM   4203  N   VAL A 276      -6.118  -9.964  13.222  1.00 94.88           N
ATOM   4204  CA  VAL A 276      -5.881 -10.512  14.547  1.00 94.88           C
ATOM   4205  C   VAL A 276      -5.875  -9.375  15.571  1.00 94.88           C
ATOM   4206  O   VAL A 276      -6.505  -9.478  16.623  1.00 94.88           O
ATOM   4207  HA  VAL A 276      -6.707 -11.186  14.777  1.00 94.88           H
ATOM   4208  CB  VAL A 276      -4.587 -11.328  14.552  1.00 94.88           C
ATOM   4209  HB  VAL A 276      -3.784 -10.685  14.192  1.00 94.88           H
ATOM   4210  CG1 VAL A 276      -4.229 -11.778  15.970  1.00 94.88           C
ATOM   4211 1HG1 VAL A 276      -4.093 -10.904  16.606  1.00 94.88           H
ATOM   4212 2HG1 VAL A 276      -5.033 -12.396  16.369  1.00 94.88           H
ATOM   4213 3HG1 VAL A 276      -3.305 -12.356  15.945  1.00 94.88           H
ATOM   4214  CG2 VAL A 276      -4.691 -12.525  13.606  1.00 94.88           C
ATOM   4215 1HG2 VAL A 276      -5.511 -13.169  13.923  1.00 94.88           H
ATOM   4216 2HG2 VAL A 276      -4.877 -12.172  12.592  1.00 94.88           H
ATOM   4217 3HG2 VAL A 276      -3.757 -13.088  13.629  1.00 94.88           H
ATOM   4218  HN  VAL A 276      -5.396 -10.145  12.555  1.00 94.88           H
ATOM   4219  N   GLN A 277      -5.157  -8.316  15.227  1.00 94.18           N
ATOM   4220  CA  GLN A 277      -5.040  -7.171  16.114  1.00 94.18           C
ATOM   4221  C   GLN A 277      -6.419  -6.566  16.385  1.00 94.18           C
ATOM   4222  O   GLN A 277      -6.673  -6.053  17.474  1.00 94.18           O
ATOM   4223  HA  GLN A 277      -4.620  -7.563  17.040  1.00 94.18           H
ATOM   4224  CB  GLN A 277      -4.086  -6.124  15.535  1.00 94.18           C
ATOM   4225 1HB  GLN A 277      -4.322  -5.953  14.485  1.00 94.18           H
ATOM   4226 2HB  GLN A 277      -4.225  -5.174  16.052  1.00 94.18           H
ATOM   4227  CG  GLN A 277      -2.630  -6.575  15.670  1.00 94.18           C
ATOM   4228 1HG  GLN A 277      -2.408  -6.793  16.715  1.00 94.18           H
ATOM   4229 2HG  GLN A 277      -2.479  -7.499  15.112  1.00 94.18           H
ATOM   4230  CD  GLN A 277      -1.673  -5.498  15.154  1.00 94.18           C
ATOM   4231  OE1 GLN A 277      -2.037  -4.623  14.386  1.00 94.18           O
ATOM   4232  NE2 GLN A 277      -0.431  -5.612  15.617  1.00 94.18           N
ATOM   4233 1HE2 GLN A 277      -0.198  -6.354  16.245  1.00 94.18           H
ATOM   4234 2HE2 GLN A 277       0.269  -4.954  15.337  1.00 94.18           H
ATOM   4235  HN  GLN A 277      -4.661  -8.233  14.363  1.00 94.18           H
ATOM   4236  N   THR A 278      -7.273  -6.645  15.375  1.00 94.18           N
ATOM   4237  CA  THR A 278      -8.614  -6.097  15.485  1.00 94.18           C
ATOM   4238  C   THR A 278      -9.438  -6.901  16.493  1.00 94.18           C
ATOM   4239  O   THR A 278     -10.089  -6.328  17.365  1.00 94.18           O
ATOM   4240  HA  THR A 278      -8.540  -5.081  15.871  1.00 94.18           H
ATOM   4241  CB  THR A 278      -9.229  -6.068  14.084  1.00 94.18           C
ATOM   4242  HB  THR A 278      -9.391  -7.079  13.709  1.00 94.18           H
ATOM   4243  OG1 THR A 278      -8.327  -5.268  13.325  1.00 94.18           O
ATOM   4244  HG1 THR A 278      -7.651  -5.850  12.873  1.00 94.18           H
ATOM   4245  CG2 THR A 278     -10.546  -5.290  14.039  1.00 94.18           C
ATOM   4246 1HG2 THR A 278     -10.370  -4.260  14.349  1.00 94.18           H
ATOM   4247 2HG2 THR A 278     -11.266  -5.755  14.712  1.00 94.18           H
ATOM   4248 3HG2 THR A 278     -10.939  -5.301  13.022  1.00 94.18           H
ATOM   4249  HN  THR A 278      -7.062  -7.073  14.497  1.00 94.18           H
ATOM   4250  N   ILE A 279      -9.382  -8.216  16.341  1.00 95.14           N
ATOM   4251  CA  ILE A 279     -10.145  -9.102  17.203  1.00 95.14           C
ATOM   4252  C   ILE A 279      -9.695  -8.910  18.652  1.00 95.14           C
ATOM   4253  O   ILE A 279     -10.521  -8.872  19.563  1.00 95.14           O
ATOM   4254  HA  ILE A 279     -11.193  -8.811  17.125  1.00 95.14           H
ATOM   4255  CB  ILE A 279     -10.040 -10.548  16.713  1.00 95.14           C
ATOM   4256  HB  ILE A 279      -8.984 -10.800  16.616  1.00 95.14           H
ATOM   4257  CG1 ILE A 279     -10.670 -10.704  15.327  1.00 95.14           C
ATOM   4258 1HG1 ILE A 279     -11.757 -10.676  15.413  1.00 95.14           H
ATOM   4259 2HG1 ILE A 279     -10.378  -9.866  14.694  1.00 95.14           H
ATOM   4260  CG2 ILE A 279     -10.645 -11.517  17.730  1.00 95.14           C
ATOM   4261 1HG2 ILE A 279     -10.112 -11.429  18.677  1.00 95.14           H
ATOM   4262 2HG2 ILE A 279     -11.697 -11.275  17.882  1.00 95.14           H
ATOM   4263 3HG2 ILE A 279     -10.557 -12.537  17.357  1.00 95.14           H
ATOM   4264  CD1 ILE A 279     -10.239 -12.019  14.674  1.00 95.14           C
ATOM   4265 1HD1 ILE A 279      -9.154 -12.033  14.568  1.00 95.14           H
ATOM   4266 2HD1 ILE A 279     -10.554 -12.855  15.298  1.00 95.14           H
ATOM   4267 3HD1 ILE A 279     -10.701 -12.104  13.691  1.00 95.14           H
ATOM   4268  HN  ILE A 279      -8.829  -8.675  15.646  1.00 95.14           H
ATOM   4269  N   ASP A 280      -8.386  -8.794  18.821  1.00 94.35           N
ATOM   4270  CA  ASP A 280      -7.811  -8.664  20.150  1.00 94.35           C
ATOM   4271  C   ASP A 280      -8.195  -7.303  20.735  1.00 94.35           C
ATOM   4272  O   ASP A 280      -8.329  -7.162  21.950  1.00 94.35           O
ATOM   4273  HA  ASP A 280      -8.222  -9.495  20.722  1.00 94.35           H
ATOM   4274  CB  ASP A 280      -6.284  -8.743  20.099  1.00 94.35           C
ATOM   4275 1HB  ASP A 280      -5.980  -9.613  19.518  1.00 94.35           H
ATOM   4276 2HB  ASP A 280      -5.888  -7.865  19.590  1.00 94.35           H
ATOM   4277  CG  ASP A 280      -5.693  -8.832  21.508  1.00 94.35           C
ATOM   4278  OD1 ASP A 280      -6.168  -9.703  22.268  1.00 94.35           O
ATOM   4279  OD2 ASP A 280      -4.780  -8.027  21.792  1.00 94.35           O
ATOM   4280  HN  ASP A 280      -7.724  -8.789  18.072  1.00 94.35           H
ATOM   4281  N   ALA A 281      -8.362  -6.337  19.844  1.00 92.86           N
ATOM   4282  CA  ALA A 281      -8.757  -5.000  20.255  1.00 92.86           C
ATOM   4283  C   ALA A 281     -10.139  -5.060  20.909  1.00 92.86           C
ATOM   4284  O   ALA A 281     -10.442  -4.267  21.800  1.00 92.86           O
ATOM   4285  HA  ALA A 281      -8.031  -4.651  20.989  1.00 92.86           H
ATOM   4286  CB  ALA A 281      -8.724  -4.064  19.045  1.00 92.86           C
ATOM   4287 1HB  ALA A 281      -7.715  -4.035  18.635  1.00 92.86           H
ATOM   4288 2HB  ALA A 281      -9.415  -4.429  18.284  1.00 92.86           H
ATOM   4289 3HB  ALA A 281      -9.021  -3.061  19.353  1.00 92.86           H
ATOM   4290  HN  ALA A 281      -8.232  -6.456  18.860  1.00 92.86           H
ATOM   4291  N   TYR A 282     -10.939  -6.007  20.442  1.00 92.24           N
ATOM   4292  CA  TYR A 282     -12.264  -6.210  21.003  1.00 92.24           C
ATOM   4293  C   TYR A 282     -12.215  -7.173  22.190  1.00 92.24           C
ATOM   4294  O   TYR A 282     -12.795  -6.900  23.240  1.00 92.24           O
ATOM   4295  HA  TYR A 282     -12.637  -5.244  21.343  1.00 92.24           H
ATOM   4296  CB  TYR A 282     -13.102  -6.837  19.887  1.00 92.24           C
ATOM   4297 1HB  TYR A 282     -12.494  -7.570  19.357  1.00 92.24           H
ATOM   4298 2HB  TYR A 282     -13.936  -7.379  20.333  1.00 92.24           H
ATOM   4299  CG  TYR A 282     -13.651  -5.826  18.878  1.00 92.24           C
ATOM   4300  CD1 TYR A 282     -14.720  -5.023  19.218  1.00 92.24           C
ATOM   4301  HD1 TYR A 282     -15.173  -5.108  20.206  1.00 92.24           H
ATOM   4302  CD2 TYR A 282     -13.077  -5.719  17.627  1.00 92.24           C
ATOM   4303  HD2 TYR A 282     -12.233  -6.354  17.358  1.00 92.24           H
ATOM   4304  CE1 TYR A 282     -15.237  -4.071  18.268  1.00 92.24           C
ATOM   4305  HE1 TYR A 282     -16.080  -3.431  18.524  1.00 92.24           H
ATOM   4306  CE2 TYR A 282     -13.594  -4.768  16.678  1.00 92.24           C
ATOM   4307  HE2 TYR A 282     -13.150  -4.672  15.687  1.00 92.24           H
ATOM   4308  CZ  TYR A 282     -14.648  -3.991  17.045  1.00 92.24           C
ATOM   4309  OH  TYR A 282     -15.136  -3.092  16.148  1.00 92.24           O
ATOM   4310  HH  TYR A 282     -15.740  -2.443  16.609  1.00 92.24           H
ATOM   4311  HN  TYR A 282     -10.696  -6.627  19.696  1.00 92.24           H
ATOM   4312  N   ALA A 283     -11.518  -8.281  21.984  1.00 92.14           N
ATOM   4313  CA  ALA A 283     -11.652  -9.425  22.869  1.00 92.14           C
ATOM   4314  C   ALA A 283     -10.568  -9.361  23.947  1.00 92.14           C
ATOM   4315  O   ALA A 283     -10.711  -9.958  25.013  1.00 92.14           O
ATOM   4316  HA  ALA A 283     -12.630  -9.363  23.346  1.00 92.14           H
ATOM   4317  CB  ALA A 283     -11.584 -10.716  22.050  1.00 92.14           C
ATOM   4318 1HB  ALA A 283     -12.393 -10.725  21.319  1.00 92.14           H
ATOM   4319 2HB  ALA A 283     -10.626 -10.767  21.532  1.00 92.14           H
ATOM   4320 3HB  ALA A 283     -11.685 -11.574  22.714  1.00 92.14           H
ATOM   4321  HN  ALA A 283     -10.871  -8.403  21.231  1.00 92.14           H
ATOM   4322  N   MET A 284      -9.507  -8.633  23.631  1.00 90.37           N
ATOM   4323  CA  MET A 284      -8.367  -8.543  24.528  1.00 90.37           C
ATOM   4324  C   MET A 284      -7.972  -9.925  25.052  1.00 90.37           C
ATOM   4325  O   MET A 284      -7.750 -10.099  26.249  1.00 90.37           O
ATOM   4326  HA  MET A 284      -7.556  -8.128  23.930  1.00 90.37           H
ATOM   4327  CB  MET A 284      -8.714  -7.630  25.706  1.00 90.37           C
ATOM   4328 1HB  MET A 284      -9.624  -7.986  26.190  1.00 90.37           H
ATOM   4329 2HB  MET A 284      -7.919  -7.673  26.450  1.00 90.37           H
ATOM   4330  CG  MET A 284      -8.908  -6.186  25.241  1.00 90.37           C
ATOM   4331 1HG  MET A 284      -7.973  -5.795  24.840  1.00 90.37           H
ATOM   4332 2HG  MET A 284      -9.640  -6.149  24.435  1.00 90.37           H
ATOM   4333  SD  MET A 284      -9.454  -5.173  26.607  1.00 90.37           S
ATOM   4334  CE  MET A 284     -11.202  -5.532  26.578  1.00 90.37           C
ATOM   4335 1HE  MET A 284     -11.618  -5.237  25.615  1.00 90.37           H
ATOM   4336 2HE  MET A 284     -11.357  -6.600  26.729  1.00 90.37           H
ATOM   4337 3HE  MET A 284     -11.700  -4.976  27.373  1.00 90.37           H
ATOM   4338  HN  MET A 284      -9.420  -8.111  22.783  1.00 90.37           H
ATOM   4339  N   PHE A 285      -7.895 -10.873  24.129  1.00 90.85           N
ATOM   4340  CA  PHE A 285      -7.686 -12.262  24.499  1.00 90.85           C
ATOM   4341  C   PHE A 285      -6.194 -12.575  24.634  1.00 90.85           C
ATOM   4342  O   PHE A 285      -5.819 -13.585  25.227  1.00 90.85           O
ATOM   4343  HA  PHE A 285      -8.176 -12.419  25.460  1.00 90.85           H
ATOM   4344  CB  PHE A 285      -8.275 -13.118  23.376  1.00 90.85           C
ATOM   4345 1HB  PHE A 285      -8.373 -14.145  23.729  1.00 90.85           H
ATOM   4346 2HB  PHE A 285      -9.280 -12.761  23.150  1.00 90.85           H
ATOM   4347  CG  PHE A 285      -7.446 -13.113  22.090  1.00 90.85           C
ATOM   4348  CD1 PHE A 285      -7.688 -12.182  21.129  1.00 90.85           C
ATOM   4349  HD1 PHE A 285      -8.472 -11.439  21.275  1.00 90.85           H
ATOM   4350  CD2 PHE A 285      -6.468 -14.040  21.908  1.00 90.85           C
ATOM   4351  HD2 PHE A 285      -6.274 -14.786  22.678  1.00 90.85           H
ATOM   4352  CE1 PHE A 285      -6.919 -12.177  19.935  1.00 90.85           C
ATOM   4353  HE1 PHE A 285      -7.113 -11.431  19.165  1.00 90.85           H
ATOM   4354  CE2 PHE A 285      -5.699 -14.035  20.714  1.00 90.85           C
ATOM   4355  HE2 PHE A 285      -4.915 -14.778  20.568  1.00 90.85           H
ATOM   4356  CZ  PHE A 285      -5.941 -13.104  19.753  1.00 90.85           C
ATOM   4357  HZ  PHE A 285      -5.350 -13.101  18.837  1.00 90.85           H
ATOM   4358  HN  PHE A 285      -7.973 -10.704  23.147  1.00 90.85           H
ATOM   4359  N   ILE A 286      -5.384 -11.690  24.072  1.00 91.36           N
ATOM   4360  CA  ILE A 286      -3.940 -11.838  24.156  1.00 91.36           C
ATOM   4361  C   ILE A 286      -3.446 -11.235  25.472  1.00 91.36           C
ATOM   4362  O   ILE A 286      -3.007 -10.087  25.507  1.00 91.36           O
ATOM   4363  HA  ILE A 286      -3.721 -12.906  24.161  1.00 91.36           H
ATOM   4364  CB  ILE A 286      -3.268 -11.244  22.916  1.00 91.36           C
ATOM   4365  HB  ILE A 286      -3.463 -10.172  22.903  1.00 91.36           H
ATOM   4366  CG1 ILE A 286      -3.867 -11.828  21.635  1.00 91.36           C
ATOM   4367 1HG1 ILE A 286      -3.582 -12.876  21.541  1.00 91.36           H
ATOM   4368 2HG1 ILE A 286      -4.955 -11.797  21.691  1.00 91.36           H
ATOM   4369  CG2 ILE A 286      -1.750 -11.427  22.975  1.00 91.36           C
ATOM   4370 1HG2 ILE A 286      -1.358 -10.926  23.859  1.00 91.36           H
ATOM   4371 2HG2 ILE A 286      -1.514 -12.490  23.025  1.00 91.36           H
ATOM   4372 3HG2 ILE A 286      -1.298 -10.996  22.082  1.00 91.36           H
ATOM   4373  CD1 ILE A 286      -3.392 -11.052  20.405  1.00 91.36           C
ATOM   4374 1HD1 ILE A 286      -3.700 -10.010  20.491  1.00 91.36           H
ATOM   4375 2HD1 ILE A 286      -2.305 -11.106  20.339  1.00 91.36           H
ATOM   4376 3HD1 ILE A 286      -3.832 -11.488  19.508  1.00 91.36           H
ATOM   4377  HN  ILE A 286      -5.697 -10.885  23.569  1.00 91.36           H
ATOM   4378  N   SER A 287      -3.533 -12.037  26.523  1.00 88.37           N
ATOM   4379  CA  SER A 287      -3.066 -11.610  27.831  1.00 88.37           C
ATOM   4380  C   SER A 287      -1.614 -12.046  28.037  1.00 88.37           C
ATOM   4381  O   SER A 287      -0.933 -11.546  28.931  1.00 88.37           O
ATOM   4382  HA  SER A 287      -3.142 -10.523  27.824  1.00 88.37           H
ATOM   4383  CB  SER A 287      -3.953 -12.175  28.943  1.00 88.37           C
ATOM   4384 1HB  SER A 287      -3.575 -11.844  29.911  1.00 88.37           H
ATOM   4385 2HB  SER A 287      -4.961 -11.774  28.842  1.00 88.37           H
ATOM   4386  OG  SER A 287      -4.002 -13.598  28.915  1.00 88.37           O
ATOM   4387  HG  SER A 287      -4.629 -13.933  29.620  1.00 88.37           H
ATOM   4388  HN  SER A 287      -3.913 -12.962  26.491  1.00 88.37           H
ATOM   4389  N   ASN A 288      -1.183 -12.973  27.195  1.00 91.80           N
ATOM   4390  CA  ASN A 288       0.140 -13.556  27.337  1.00 91.80           C
ATOM   4391  C   ASN A 288       1.163 -12.669  26.624  1.00 91.80           C
ATOM   4392  O   ASN A 288       1.031 -12.398  25.431  1.00 91.80           O
ATOM   4393  HA  ASN A 288       0.314 -13.613  28.411  1.00 91.80           H
ATOM   4394  CB  ASN A 288       0.200 -14.948  26.704  1.00 91.80           C
ATOM   4395 1HB  ASN A 288      -0.632 -15.552  27.067  1.00 91.80           H
ATOM   4396 2HB  ASN A 288       0.085 -14.865  25.623  1.00 91.80           H
ATOM   4397  CG  ASN A 288       1.523 -15.643  27.030  1.00 91.80           C
ATOM   4398  OD1 ASN A 288       2.594 -15.063  26.952  1.00 91.80           O
ATOM   4399  ND2 ASN A 288       1.390 -16.914  27.399  1.00 91.80           N
ATOM   4400 1HD2 ASN A 288       0.482 -17.329  27.443  1.00 91.80           H
ATOM   4401 2HD2 ASN A 288       2.199 -17.453  27.634  1.00 91.80           H
ATOM   4402  HN  ASN A 288      -1.720 -13.325  26.428  1.00 91.80           H
ATOM   4403  N   CYS A 289       2.159 -12.241  27.385  1.00 91.37           N
ATOM   4404  CA  CYS A 289       3.140 -11.298  26.874  1.00 91.37           C
ATOM   4405  C   CYS A 289       3.928 -11.984  25.756  1.00 91.37           C
ATOM   4406  O   CYS A 289       4.314 -11.342  24.780  1.00 91.37           O
ATOM   4407  HA  CYS A 289       2.582 -10.445  26.488  1.00 91.37           H
ATOM   4408  CB  CYS A 289       4.057 -10.779  27.983  1.00 91.37           C
ATOM   4409 1HB  CYS A 289       3.464 -10.302  28.763  1.00 91.37           H
ATOM   4410 2HB  CYS A 289       4.586 -11.611  28.448  1.00 91.37           H
ATOM   4411  SG  CYS A 289       5.259  -9.583  27.293  1.00 91.37           S
ATOM   4412  HN  CYS A 289       2.302 -12.526  28.333  1.00 91.37           H
ATOM   4413  N   ALA A 290       4.142 -13.279  25.935  1.00 92.89           N
ATOM   4414  CA  ALA A 290       4.931 -14.045  24.985  1.00 92.89           C
ATOM   4415  C   ALA A 290       4.217 -14.060  23.631  1.00 92.89           C
ATOM   4416  O   ALA A 290       4.840 -13.836  22.595  1.00 92.89           O
ATOM   4417  HA  ALA A 290       5.893 -13.545  24.873  1.00 92.89           H
ATOM   4418  CB  ALA A 290       5.167 -15.453  25.535  1.00 92.89           C
ATOM   4419 1HB  ALA A 290       5.703 -15.387  26.482  1.00 92.89           H
ATOM   4420 2HB  ALA A 290       4.208 -15.947  25.693  1.00 92.89           H
ATOM   4421 3HB  ALA A 290       5.758 -16.027  24.822  1.00 92.89           H
ATOM   4422  HN  ALA A 290       3.789 -13.802  26.710  1.00 92.89           H
ATOM   4423  N   VAL A 291       2.920 -14.327  23.685  1.00 93.50           N
ATOM   4424  CA  VAL A 291       2.117 -14.381  22.476  1.00 93.50           C
ATOM   4425  C   VAL A 291       2.072 -12.992  21.836  1.00 93.50           C
ATOM   4426  O   VAL A 291       2.185 -12.861  20.619  1.00 93.50           O
ATOM   4427  HA  VAL A 291       2.606 -15.069  21.786  1.00 93.50           H
ATOM   4428  CB  VAL A 291       0.728 -14.937  22.795  1.00 93.50           C
ATOM   4429  HB  VAL A 291       0.261 -14.276  23.526  1.00 93.50           H
ATOM   4430  CG1 VAL A 291      -0.156 -14.955  21.546  1.00 93.50           C
ATOM   4431 1HG1 VAL A 291      -0.266 -13.940  21.164  1.00 93.50           H
ATOM   4432 2HG1 VAL A 291       0.305 -15.583  20.784  1.00 93.50           H
ATOM   4433 3HG1 VAL A 291      -1.137 -15.355  21.801  1.00 93.50           H
ATOM   4434  CG2 VAL A 291       0.825 -16.331  23.418  1.00 93.50           C
ATOM   4435 1HG2 VAL A 291       1.320 -17.007  22.720  1.00 93.50           H
ATOM   4436 2HG2 VAL A 291       1.401 -16.277  24.342  1.00 93.50           H
ATOM   4437 3HG2 VAL A 291      -0.176 -16.703  23.635  1.00 93.50           H
ATOM   4438  HN  VAL A 291       2.421 -14.504  24.533  1.00 93.50           H
ATOM   4439  N   SER A 292       1.906 -11.989  22.687  1.00 93.15           N
ATOM   4440  CA  SER A 292       1.818 -10.617  22.217  1.00 93.15           C
ATOM   4441  C   SER A 292       3.111 -10.225  21.499  1.00 93.15           C
ATOM   4442  O   SER A 292       3.072  -9.609  20.435  1.00 93.15           O
ATOM   4443  HA  SER A 292       0.976 -10.602  21.525  1.00 93.15           H
ATOM   4444  CB  SER A 292       1.543  -9.655  23.375  1.00 93.15           C
ATOM   4445 1HB  SER A 292       0.704 -10.027  23.964  1.00 93.15           H
ATOM   4446 2HB  SER A 292       2.409  -9.626  24.036  1.00 93.15           H
ATOM   4447  OG  SER A 292       1.252  -8.337  22.917  1.00 93.15           O
ATOM   4448  HG  SER A 292       0.340  -8.311  22.508  1.00 93.15           H
ATOM   4449  HN  SER A 292       1.832 -12.102  23.677  1.00 93.15           H
ATOM   4450  N   THR A 293       4.226 -10.601  22.108  1.00 93.29           N
ATOM   4451  CA  THR A 293       5.529 -10.256  21.565  1.00 93.29           C
ATOM   4452  C   THR A 293       5.693 -10.842  20.161  1.00 93.29           C
ATOM   4453  O   THR A 293       6.161 -10.160  19.251  1.00 93.29           O
ATOM   4454  HA  THR A 293       5.584  -9.172  21.467  1.00 93.29           H
ATOM   4455  CB  THR A 293       6.595 -10.735  22.552  1.00 93.29           C
ATOM   4456  HB  THR A 293       6.498 -11.804  22.741  1.00 93.29           H
ATOM   4457  OG1 THR A 293       6.421  -9.892  23.688  1.00 93.29           O
ATOM   4458  HG1 THR A 293       5.848 -10.349  24.368  1.00 93.29           H
ATOM   4459  CG2 THR A 293       8.016 -10.428  22.074  1.00 93.29           C
ATOM   4460 1HG2 THR A 293       8.133  -9.351  21.950  1.00 93.29           H
ATOM   4461 2HG2 THR A 293       8.194 -10.925  21.121  1.00 93.29           H
ATOM   4462 3HG2 THR A 293       8.733 -10.789  22.812  1.00 93.29           H
ATOM   4463  HN  THR A 293       4.249 -11.130  22.957  1.00 93.29           H
ATOM   4464  N   ASN A 294       5.300 -12.100  20.030  1.00 94.11           N
ATOM   4465  CA  ASN A 294       5.460 -12.807  18.771  1.00 94.11           C
ATOM   4466  C   ASN A 294       4.567 -12.160  17.711  1.00 94.11           C
ATOM   4467  O   ASN A 294       4.959 -12.044  16.551  1.00 94.11           O
ATOM   4468  HA  ASN A 294       6.520 -12.726  18.530  1.00 94.11           H
ATOM   4469  CB  ASN A 294       5.047 -14.274  18.907  1.00 94.11           C
ATOM   4470 1HB  ASN A 294       4.077 -14.338  19.400  1.00 94.11           H
ATOM   4471 2HB  ASN A 294       4.930 -14.716  17.917  1.00 94.11           H
ATOM   4472  CG  ASN A 294       6.084 -15.065  19.705  1.00 94.11           C
ATOM   4473  OD1 ASN A 294       7.213 -14.643  19.894  1.00 94.11           O
ATOM   4474  ND2 ASN A 294       5.641 -16.233  20.162  1.00 94.11           N
ATOM   4475 1HD2 ASN A 294       4.702 -16.520  19.971  1.00 94.11           H
ATOM   4476 2HD2 ASN A 294       6.246 -16.823  20.696  1.00 94.11           H
ATOM   4477  HN  ASN A 294       4.879 -12.634  20.764  1.00 94.11           H
ATOM   4478  N   ILE A 295       3.383 -11.756  18.146  1.00 93.96           N
ATOM   4479  CA  ILE A 295       2.410 -11.173  17.238  1.00 93.96           C
ATOM   4480  C   ILE A 295       2.942  -9.835  16.719  1.00 93.96           C
ATOM   4481  O   ILE A 295       2.757  -9.502  15.549  1.00 93.96           O
ATOM   4482  HA  ILE A 295       2.304 -11.853  16.393  1.00 93.96           H
ATOM   4483  CB  ILE A 295       1.041 -11.071  17.913  1.00 93.96           C
ATOM   4484  HB  ILE A 295       1.187 -10.702  18.928  1.00 93.96           H
ATOM   4485  CG1 ILE A 295       0.379 -12.446  18.022  1.00 93.96           C
ATOM   4486 1HG1 ILE A 295       0.110 -12.804  17.028  1.00 93.96           H
ATOM   4487 2HG1 ILE A 295       1.088 -13.162  18.438  1.00 93.96           H
ATOM   4488  CG2 ILE A 295       0.148 -10.060  17.190  1.00 93.96           C
ATOM   4489 1HG2 ILE A 295       0.621  -9.079  17.209  1.00 93.96           H
ATOM   4490 2HG2 ILE A 295       0.005 -10.376  16.156  1.00 93.96           H
ATOM   4491 3HG2 ILE A 295      -0.819 -10.007  17.690  1.00 93.96           H
ATOM   4492  CD1 ILE A 295      -0.870 -12.385  18.903  1.00 93.96           C
ATOM   4493 1HD1 ILE A 295      -0.593 -12.050  19.903  1.00 93.96           H
ATOM   4494 2HD1 ILE A 295      -1.586 -11.686  18.471  1.00 93.96           H
ATOM   4495 3HD1 ILE A 295      -1.320 -13.376  18.964  1.00 93.96           H
ATOM   4496  HN  ILE A 295       3.086 -11.821  19.099  1.00 93.96           H
ATOM   4497  N   ASP A 296       3.590  -9.105  17.614  1.00 93.70           N
ATOM   4498  CA  ASP A 296       4.133  -7.803  17.266  1.00 93.70           C
ATOM   4499  C   ASP A 296       5.266  -7.982  16.254  1.00 93.70           C
ATOM   4500  O   ASP A 296       5.393  -7.198  15.314  1.00 93.70           O
ATOM   4501  HA  ASP A 296       3.293  -7.242  16.856  1.00 93.70           H
ATOM   4502  CB  ASP A 296       4.706  -7.098  18.497  1.00 93.70           C
ATOM   4503 1HB  ASP A 296       5.406  -7.760  19.007  1.00 93.70           H
ATOM   4504 2HB  ASP A 296       5.268  -6.217  18.188  1.00 93.70           H
ATOM   4505  CG  ASP A 296       3.591  -6.686  19.461  1.00 93.70           C
ATOM   4506  OD1 ASP A 296       2.436  -6.603  18.991  1.00 93.70           O
ATOM   4507  OD2 ASP A 296       3.920  -6.463  20.646  1.00 93.70           O
ATOM   4508  HN  ASP A 296       3.747  -9.389  18.560  1.00 93.70           H
ATOM   4509  N   ILE A 297       6.062  -9.017  16.480  1.00 94.53           N
ATOM   4510  CA  ILE A 297       7.143  -9.344  15.566  1.00 94.53           C
ATOM   4511  C   ILE A 297       6.557  -9.728  14.206  1.00 94.53           C
ATOM   4512  O   ILE A 297       7.056  -9.299  13.168  1.00 94.53           O
ATOM   4513  HA  ILE A 297       7.747  -8.446  15.441  1.00 94.53           H
ATOM   4514  CB  ILE A 297       8.049 -10.419  16.171  1.00 94.53           C
ATOM   4515  HB  ILE A 297       7.418 -11.219  16.558  1.00 94.53           H
ATOM   4516  CG1 ILE A 297       8.847  -9.862  17.351  1.00 94.53           C
ATOM   4517 1HG1 ILE A 297       9.569  -9.128  16.993  1.00 94.53           H
ATOM   4518 2HG1 ILE A 297       8.177  -9.342  18.036  1.00 94.53           H
ATOM   4519  CG2 ILE A 297       8.956 -11.035  15.105  1.00 94.53           C
ATOM   4520 1HG2 ILE A 297       8.345 -11.491  14.326  1.00 94.53           H
ATOM   4521 2HG2 ILE A 297       9.581 -10.257  14.666  1.00 94.53           H
ATOM   4522 3HG2 ILE A 297       9.590 -11.795  15.561  1.00 94.53           H
ATOM   4523  CD1 ILE A 297       9.578 -10.981  18.096  1.00 94.53           C
ATOM   4524 1HD1 ILE A 297       8.852 -11.701  18.474  1.00 94.53           H
ATOM   4525 2HD1 ILE A 297      10.265 -11.483  17.414  1.00 94.53           H
ATOM   4526 3HD1 ILE A 297      10.138 -10.558  18.930  1.00 94.53           H
ATOM   4527  HN  ILE A 297       5.976  -9.626  17.269  1.00 94.53           H
ATOM   4528  N   CYS A 298       5.505 -10.533  14.257  1.00 94.80           N
ATOM   4529  CA  CYS A 298       4.838 -10.969  13.042  1.00 94.80           C
ATOM   4530  C   CYS A 298       4.366  -9.728  12.281  1.00 94.80           C
ATOM   4531  O   CYS A 298       4.455  -9.676  11.056  1.00 94.80           O
ATOM   4532  HA  CYS A 298       5.575 -11.522  12.461  1.00 94.80           H
ATOM   4533  CB  CYS A 298       3.683 -11.926  13.344  1.00 94.80           C
ATOM   4534 1HB  CYS A 298       3.078 -11.534  14.162  1.00 94.80           H
ATOM   4535 2HB  CYS A 298       3.029 -12.006  12.475  1.00 94.80           H
ATOM   4536  SG  CYS A 298       4.337 -13.577  13.786  1.00 94.80           S
ATOM   4537  HG  CYS A 298       4.747 -13.241  15.007  1.00 94.80           H
ATOM   4538  HN  CYS A 298       5.111 -10.885  15.105  1.00 94.80           H
ATOM   4539  N   PHE A 299       3.875  -8.759  13.040  1.00 94.78           N
ATOM   4540  CA  PHE A 299       3.395  -7.520  12.453  1.00 94.78           C
ATOM   4541  C   PHE A 299       4.512  -6.806  11.688  1.00 94.78           C
ATOM   4542  O   PHE A 299       4.312  -6.370  10.556  1.00 94.78           O
ATOM   4543  HA  PHE A 299       2.592  -7.778  11.763  1.00 94.78           H
ATOM   4544  CB  PHE A 299       2.933  -6.628  13.607  1.00 94.78           C
ATOM   4545 1HB  PHE A 299       2.150  -7.144  14.161  1.00 94.78           H
ATOM   4546 2HB  PHE A 299       3.766  -6.480  14.295  1.00 94.78           H
ATOM   4547  CG  PHE A 299       2.408  -5.260  13.165  1.00 94.78           C
ATOM   4548  CD1 PHE A 299       3.261  -4.206  13.058  1.00 94.78           C
ATOM   4549  HD1 PHE A 299       4.319  -4.336  13.287  1.00 94.78           H
ATOM   4550  CD2 PHE A 299       1.088  -5.099  12.879  1.00 94.78           C
ATOM   4551  HD2 PHE A 299       0.405  -5.943  12.965  1.00 94.78           H
ATOM   4552  CE1 PHE A 299       2.773  -2.937  12.648  1.00 94.78           C
ATOM   4553  HE1 PHE A 299       3.457  -2.092  12.563  1.00 94.78           H
ATOM   4554  CE2 PHE A 299       0.601  -3.830  12.469  1.00 94.78           C
ATOM   4555  HE2 PHE A 299      -0.457  -3.700  12.239  1.00 94.78           H
ATOM   4556  CZ  PHE A 299       1.454  -2.776  12.362  1.00 94.78           C
ATOM   4557  HZ  PHE A 299       1.079  -1.802  12.047  1.00 94.78           H
ATOM   4558  HN  PHE A 299       3.802  -8.811  14.036  1.00 94.78           H
ATOM   4559  N   GLN A 300       5.662  -6.710  12.338  1.00 93.95           N
ATOM   4560  CA  GLN A 300       6.788  -5.993  11.764  1.00 93.95           C
ATOM   4561  C   GLN A 300       7.238  -6.663  10.464  1.00 93.95           C
ATOM   4562  O   GLN A 300       7.530  -5.985   9.481  1.00 93.95           O
ATOM   4563  HA  GLN A 300       6.416  -4.990  11.554  1.00 93.95           H
ATOM   4564  CB  GLN A 300       7.944  -5.899  12.762  1.00 93.95           C
ATOM   4565 1HB  GLN A 300       8.150  -6.884  13.180  1.00 93.95           H
ATOM   4566 2HB  GLN A 300       8.849  -5.577  12.246  1.00 93.95           H
ATOM   4567  CG  GLN A 300       7.617  -4.918  13.890  1.00 93.95           C
ATOM   4568 1HG  GLN A 300       7.485  -3.917  13.479  1.00 93.95           H
ATOM   4569 2HG  GLN A 300       6.673  -5.198  14.357  1.00 93.95           H
ATOM   4570  CD  GLN A 300       8.728  -4.902  14.941  1.00 93.95           C
ATOM   4571  OE1 GLN A 300       9.614  -5.740  14.959  1.00 93.95           O
ATOM   4572  NE2 GLN A 300       8.632  -3.903  15.814  1.00 93.95           N
ATOM   4573 1HE2 GLN A 300       7.880  -3.248  15.743  1.00 93.95           H
ATOM   4574 2HE2 GLN A 300       9.312  -3.807  16.541  1.00 93.95           H
ATOM   4575  HN  GLN A 300       5.832  -7.112  13.238  1.00 93.95           H
ATOM   4576  N   VAL A 301       7.281  -7.987  10.503  1.00 94.95           N
ATOM   4577  CA  VAL A 301       7.748  -8.754   9.360  1.00 94.95           C
ATOM   4578  C   VAL A 301       6.795  -8.540   8.183  1.00 94.95           C
ATOM   4579  O   VAL A 301       7.228  -8.195   7.084  1.00 94.95           O
ATOM   4580  HA  VAL A 301       8.733  -8.372   9.089  1.00 94.95           H
ATOM   4581  CB  VAL A 301       7.901 -10.227   9.746  1.00 94.95           C
ATOM   4582  HB  VAL A 301       6.950 -10.565  10.157  1.00 94.95           H
ATOM   4583  CG1 VAL A 301       8.215 -11.085   8.519  1.00 94.95           C
ATOM   4584 1HG1 VAL A 301       7.405 -10.995   7.796  1.00 94.95           H
ATOM   4585 2HG1 VAL A 301       9.146 -10.744   8.066  1.00 94.95           H
ATOM   4586 3HG1 VAL A 301       8.318 -12.127   8.822  1.00 94.95           H
ATOM   4587  CG2 VAL A 301       8.969 -10.403  10.827  1.00 94.95           C
ATOM   4588 1HG2 VAL A 301       9.926 -10.038  10.454  1.00 94.95           H
ATOM   4589 2HG2 VAL A 301       8.685  -9.837  11.714  1.00 94.95           H
ATOM   4590 3HG2 VAL A 301       9.057 -11.459  11.082  1.00 94.95           H
ATOM   4591  HN  VAL A 301       7.003  -8.533  11.293  1.00 94.95           H
ATOM   4592  N   THR A 302       5.515  -8.752   8.453  1.00 94.91           N
ATOM   4593  CA  THR A 302       4.510  -8.696   7.405  1.00 94.91           C
ATOM   4594  C   THR A 302       4.384  -7.270   6.863  1.00 94.91           C
ATOM   4595  O   THR A 302       4.128  -7.074   5.676  1.00 94.91           O
ATOM   4596  HA  THR A 302       4.841  -9.324   6.578  1.00 94.91           H
ATOM   4597  CB  THR A 302       3.202  -9.247   7.974  1.00 94.91           C
ATOM   4598  HB  THR A 302       2.408  -9.215   7.228  1.00 94.91           H
ATOM   4599  OG1 THR A 302       2.976  -8.466   9.145  1.00 94.91           O
ATOM   4600  HG1 THR A 302       3.376  -8.920   9.941  1.00 94.91           H
ATOM   4601  CG2 THR A 302       3.349 -10.676   8.502  1.00 94.91           C
ATOM   4602 1HG2 THR A 302       4.095 -10.694   9.296  1.00 94.91           H
ATOM   4603 2HG2 THR A 302       3.665 -11.332   7.691  1.00 94.91           H
ATOM   4604 3HG2 THR A 302       2.392 -11.018   8.895  1.00 94.91           H
ATOM   4605  HN  THR A 302       5.163  -8.960   9.365  1.00 94.91           H
ATOM   4606  N   GLN A 303       4.571  -6.312   7.759  1.00 93.67           N
ATOM   4607  CA  GLN A 303       4.555  -4.912   7.372  1.00 93.67           C
ATOM   4608  C   GLN A 303       5.660  -4.630   6.352  1.00 93.67           C
ATOM   4609  O   GLN A 303       5.450  -3.890   5.392  1.00 93.67           O
ATOM   4610  HA  GLN A 303       3.579  -4.749   6.915  1.00 93.67           H
ATOM   4611  CB  GLN A 303       4.693  -4.003   8.595  1.00 93.67           C
ATOM   4612 1HB  GLN A 303       3.887  -4.209   9.299  1.00 93.67           H
ATOM   4613 2HB  GLN A 303       5.629  -4.220   9.110  1.00 93.67           H
ATOM   4614  CG  GLN A 303       4.658  -2.528   8.189  1.00 93.67           C
ATOM   4615 1HG  GLN A 303       5.572  -2.274   7.652  1.00 93.67           H
ATOM   4616 2HG  GLN A 303       3.828  -2.355   7.505  1.00 93.67           H
ATOM   4617  CD  GLN A 303       4.513  -1.625   9.416  1.00 93.67           C
ATOM   4618  OE1 GLN A 303       5.281  -1.692  10.362  1.00 93.67           O
ATOM   4619  NE2 GLN A 303       3.489  -0.780   9.347  1.00 93.67           N
ATOM   4620 1HE2 GLN A 303       2.896  -0.777   8.541  1.00 93.67           H
ATOM   4621 2HE2 GLN A 303       3.311  -0.148  10.101  1.00 93.67           H
ATOM   4622  HN  GLN A 303       4.731  -6.480   8.732  1.00 93.67           H
ATOM   4623  N   THR A 304       6.813  -5.236   6.595  1.00 93.91           N
ATOM   4624  CA  THR A 304       7.977  -4.993   5.758  1.00 93.91           C
ATOM   4625  C   THR A 304       7.754  -5.566   4.357  1.00 93.91           C
ATOM   4626  O   THR A 304       8.157  -4.962   3.364  1.00 93.91           O
ATOM   4627  HA  THR A 304       8.102  -3.916   5.647  1.00 93.91           H
ATOM   4628  CB  THR A 304       9.199  -5.579   6.467  1.00 93.91           C
ATOM   4629  HB  THR A 304       9.133  -6.666   6.524  1.00 93.91           H
ATOM   4630  OG1 THR A 304       9.234  -4.899   7.719  1.00 93.91           O
ATOM   4631  HG1 THR A 304       8.844  -5.478   8.434  1.00 93.91           H
ATOM   4632  CG2 THR A 304      10.514  -5.183   5.791  1.00 93.91           C
ATOM   4633 1HG2 THR A 304      10.612  -4.098   5.795  1.00 93.91           H
ATOM   4634 2HG2 THR A 304      10.517  -5.545   4.763  1.00 93.91           H
ATOM   4635 3HG2 THR A 304      11.349  -5.626   6.334  1.00 93.91           H
ATOM   4636  HN  THR A 304       6.960  -5.880   7.345  1.00 93.91           H
ATOM   4637  N   ILE A 305       7.114  -6.725   4.321  1.00 94.41           N
ATOM   4638  CA  ILE A 305       6.789  -7.362   3.056  1.00 94.41           C
ATOM   4639  C   ILE A 305       5.838  -6.460   2.266  1.00 94.41           C
ATOM   4640  O   ILE A 305       5.971  -6.325   1.051  1.00 94.41           O
ATOM   4641  HA  ILE A 305       7.716  -7.463   2.493  1.00 94.41           H
ATOM   4642  CB  ILE A 305       6.245  -8.773   3.290  1.00 94.41           C
ATOM   4643  HB  ILE A 305       5.419  -8.707   3.998  1.00 94.41           H
ATOM   4644  CG1 ILE A 305       7.310  -9.673   3.919  1.00 94.41           C
ATOM   4645 1HG1 ILE A 305       8.080  -9.901   3.182  1.00 94.41           H
ATOM   4646 2HG1 ILE A 305       7.799  -9.146   4.739  1.00 94.41           H
ATOM   4647  CG2 ILE A 305       5.685  -9.366   1.996  1.00 94.41           C
ATOM   4648 1HG2 ILE A 305       4.875  -8.736   1.628  1.00 94.41           H
ATOM   4649 2HG2 ILE A 305       6.475  -9.415   1.246  1.00 94.41           H
ATOM   4650 3HG2 ILE A 305       5.305 -10.369   2.190  1.00 94.41           H
ATOM   4651  CD1 ILE A 305       6.692 -10.973   4.437  1.00 94.41           C
ATOM   4652 1HD1 ILE A 305       5.940 -10.742   5.191  1.00 94.41           H
ATOM   4653 2HD1 ILE A 305       6.226 -11.509   3.611  1.00 94.41           H
ATOM   4654 3HD1 ILE A 305       7.471 -11.595   4.880  1.00 94.41           H
ATOM   4655  HN  ILE A 305       6.820  -7.227   5.134  1.00 94.41           H
ATOM   4656  N   ALA A 306       4.900  -5.865   2.989  1.00 93.70           N
ATOM   4657  CA  ALA A 306       3.893  -5.026   2.363  1.00 93.70           C
ATOM   4658  C   ALA A 306       4.572  -3.818   1.715  1.00 93.70           C
ATOM   4659  O   ALA A 306       4.170  -3.377   0.640  1.00 93.70           O
ATOM   4660  HA  ALA A 306       3.404  -5.616   1.587  1.00 93.70           H
ATOM   4661  CB  ALA A 306       2.848  -4.619   3.404  1.00 93.70           C
ATOM   4662 1HB  ALA A 306       2.375  -5.512   3.812  1.00 93.70           H
ATOM   4663 2HB  ALA A 306       3.333  -4.066   4.208  1.00 93.70           H
ATOM   4664 3HB  ALA A 306       2.093  -3.989   2.934  1.00 93.70           H
ATOM   4665  HN  ALA A 306       4.822  -5.950   3.982  1.00 93.70           H
ATOM   4666  N   PHE A 307       5.591  -3.316   2.398  1.00 94.33           N
ATOM   4667  CA  PHE A 307       6.282  -2.122   1.941  1.00 94.33           C
ATOM   4668  C   PHE A 307       7.165  -2.429   0.731  1.00 94.33           C
ATOM   4669  O   PHE A 307       7.338  -1.584  -0.146  1.00 94.33           O
ATOM   4670  HA  PHE A 307       5.520  -1.396   1.658  1.00 94.33           H
ATOM   4671  CB  PHE A 307       7.166  -1.648   3.096  1.00 94.33           C
ATOM   4672 1HB  PHE A 307       7.735  -2.497   3.477  1.00 94.33           H
ATOM   4673 2HB  PHE A 307       7.889  -0.926   2.715  1.00 94.33           H
ATOM   4674  CG  PHE A 307       6.392  -1.011   4.252  1.00 94.33           C
ATOM   4675  CD1 PHE A 307       5.033  -1.050   4.263  1.00 94.33           C
ATOM   4676  HD1 PHE A 307       4.495  -1.535   3.449  1.00 94.33           H
ATOM   4677  CD2 PHE A 307       7.064  -0.405   5.268  1.00 94.33           C
ATOM   4678  HD2 PHE A 307       8.153  -0.374   5.259  1.00 94.33           H
ATOM   4679  CE1 PHE A 307       4.315  -0.458   5.336  1.00 94.33           C
ATOM   4680  HE1 PHE A 307       3.225  -0.490   5.345  1.00 94.33           H
ATOM   4681  CE2 PHE A 307       6.345   0.186   6.341  1.00 94.33           C
ATOM   4682  HE2 PHE A 307       6.883   0.671   7.155  1.00 94.33           H
ATOM   4683  CZ  PHE A 307       4.986   0.147   6.352  1.00 94.33           C
ATOM   4684  HZ  PHE A 307       4.435   0.601   7.176  1.00 94.33           H
ATOM   4685  HN  PHE A 307       5.944  -3.710   3.246  1.00 94.33           H
ATOM   4686  N   PHE A 308       7.702  -3.640   0.721  1.00 94.25           N
ATOM   4687  CA  PHE A 308       8.601  -4.052  -0.343  1.00 94.25           C
ATOM   4688  C   PHE A 308       7.893  -4.029  -1.699  1.00 94.25           C
ATOM   4689  O   PHE A 308       8.539  -3.911  -2.739  1.00 94.25           O
ATOM   4690  HA  PHE A 308       9.431  -3.346  -0.356  1.00 94.25           H
ATOM   4691  CB  PHE A 308       9.035  -5.486  -0.032  1.00 94.25           C
ATOM   4692 1HB  PHE A 308       9.420  -5.526   0.987  1.00 94.25           H
ATOM   4693 2HB  PHE A 308       8.160  -6.135  -0.067  1.00 94.25           H
ATOM   4694  CG  PHE A 308      10.098  -6.035  -0.985  1.00 94.25           C
ATOM   4695  CD1 PHE A 308       9.744  -6.901  -1.972  1.00 94.25           C
ATOM   4696  HD1 PHE A 308       8.703  -7.204  -2.085  1.00 94.25           H
ATOM   4697  CD2 PHE A 308      11.397  -5.658  -0.845  1.00 94.25           C
ATOM   4698  HD2 PHE A 308      11.681  -4.964  -0.054  1.00 94.25           H
ATOM   4699  CE1 PHE A 308      10.731  -7.411  -2.857  1.00 94.25           C
ATOM   4700  HE1 PHE A 308      10.448  -8.105  -3.648  1.00 94.25           H
ATOM   4701  CE2 PHE A 308      12.384  -6.167  -1.730  1.00 94.25           C
ATOM   4702  HE2 PHE A 308      13.425  -5.865  -1.618  1.00 94.25           H
ATOM   4703  CZ  PHE A 308      12.030  -7.033  -2.717  1.00 94.25           C
ATOM   4704  HZ  PHE A 308      12.788  -7.424  -3.396  1.00 94.25           H
ATOM   4705  HN  PHE A 308       7.531  -4.332   1.423  1.00 94.25           H
ATOM   4706  N   HIS A 309       6.574  -4.143  -1.644  1.00 92.63           N
ATOM   4707  CA  HIS A 309       5.775  -4.188  -2.857  1.00 92.63           C
ATOM   4708  C   HIS A 309       6.026  -2.925  -3.683  1.00 92.63           C
ATOM   4709  O   HIS A 309       6.058  -2.978  -4.911  1.00 92.63           O
ATOM   4710  HA  HIS A 309       6.115  -5.055  -3.423  1.00 92.63           H
ATOM   4711  CB  HIS A 309       4.296  -4.397  -2.526  1.00 92.63           C
ATOM   4712 1HB  HIS A 309       4.186  -5.331  -1.976  1.00 92.63           H
ATOM   4713 2HB  HIS A 309       3.966  -3.596  -1.864  1.00 92.63           H
ATOM   4714  CG  HIS A 309       3.395  -4.433  -3.737  1.00 92.63           C
ATOM   4715  ND1 HIS A 309       2.782  -3.302  -4.250  1.00 92.63           N
ATOM   4716  HD1 HIS A 309       2.868  -2.375  -3.886  1.00 92.63           H
ATOM   4717  CD2 HIS A 309       3.011  -5.473  -4.532  1.00 92.63           C
ATOM   4718  HD2 HIS A 309       3.313  -6.513  -4.410  1.00 92.63           H
ATOM   4719  CE1 HIS A 309       2.064  -3.658  -5.304  1.00 92.63           C
ATOM   4720  HE1 HIS A 309       1.464  -2.992  -5.925  1.00 92.63           H
ATOM   4721  NE2 HIS A 309       2.206  -5.004  -5.477  1.00 92.63           N
ATOM   4722  HN  HIS A 309       6.053  -4.204  -0.792  1.00 92.63           H
ATOM   4723  N   SER A 310       6.196  -1.817  -2.976  1.00 92.56           N
ATOM   4724  CA  SER A 310       6.192  -0.513  -3.615  1.00 92.56           C
ATOM   4725  C   SER A 310       7.440  -0.353  -4.487  1.00 92.56           C
ATOM   4726  O   SER A 310       7.540   0.593  -5.266  1.00 92.56           O
ATOM   4727  HA  SER A 310       5.292  -0.495  -4.229  1.00 92.56           H
ATOM   4728  CB  SER A 310       6.123   0.609  -2.577  1.00 92.56           C
ATOM   4729 1HB  SER A 310       6.930   0.485  -1.854  1.00 92.56           H
ATOM   4730 2HB  SER A 310       6.282   1.569  -3.069  1.00 92.56           H
ATOM   4731  OG  SER A 310       4.873   0.628  -1.894  1.00 92.56           O
ATOM   4732  HG  SER A 310       4.159   0.984  -2.497  1.00 92.56           H
ATOM   4733  HN  SER A 310       6.334  -1.802  -1.985  1.00 92.56           H
ATOM   4734  N   CYS A 311       8.359  -1.294  -4.325  1.00 93.53           N
ATOM   4735  CA  CYS A 311       9.573  -1.298  -5.124  1.00 93.53           C
ATOM   4736  C   CYS A 311       9.436  -2.377  -6.200  1.00 93.53           C
ATOM   4737  O   CYS A 311      10.309  -2.520  -7.055  1.00 93.53           O
ATOM   4738  HA  CYS A 311       9.654  -0.309  -5.575  1.00 93.53           H
ATOM   4739  CB  CYS A 311      10.818  -1.509  -4.259  1.00 93.53           C
ATOM   4740 1HB  CYS A 311      11.713  -1.267  -4.832  1.00 93.53           H
ATOM   4741 2HB  CYS A 311      10.795  -0.833  -3.404  1.00 93.53           H
ATOM   4742  SG  CYS A 311      10.894  -3.244  -3.683  1.00 93.53           S
ATOM   4743  HG  CYS A 311      12.091  -3.149  -3.113  1.00 93.53           H
ATOM   4744  HN  CYS A 311       8.285  -2.041  -3.665  1.00 93.53           H
ATOM   4745  N   LEU A 312       8.335  -3.109  -6.123  1.00 91.31           N
ATOM   4746  CA  LEU A 312       8.167  -4.298  -6.940  1.00 91.31           C
ATOM   4747  C   LEU A 312       7.574  -3.901  -8.294  1.00 91.31           C
ATOM   4748  O   LEU A 312       7.921  -4.482  -9.321  1.00 91.31           O
ATOM   4749  HA  LEU A 312       9.158  -4.721  -7.108  1.00 91.31           H
ATOM   4750  CB  LEU A 312       7.346  -5.351  -6.193  1.00 91.31           C
ATOM   4751 1HB  LEU A 312       6.479  -4.859  -5.751  1.00 91.31           H
ATOM   4752 2HB  LEU A 312       6.967  -6.070  -6.920  1.00 91.31           H
ATOM   4753  CG  LEU A 312       8.080  -6.118  -5.092  1.00 91.31           C
ATOM   4754  HG  LEU A 312       8.322  -5.418  -4.292  1.00 91.31           H
ATOM   4755  CD1 LEU A 312       7.186  -7.203  -4.490  1.00 91.31           C
ATOM   4756 1HD1 LEU A 312       6.295  -6.743  -4.061  1.00 91.31           H
ATOM   4757 2HD1 LEU A 312       6.892  -7.906  -5.269  1.00 91.31           H
ATOM   4758 3HD1 LEU A 312       7.733  -7.733  -3.710  1.00 91.31           H
ATOM   4759  CD2 LEU A 312       9.403  -6.687  -5.609  1.00 91.31           C
ATOM   4760 1HD2 LEU A 312       9.207  -7.367  -6.438  1.00 91.31           H
ATOM   4761 2HD2 LEU A 312      10.040  -5.871  -5.952  1.00 91.31           H
ATOM   4762 3HD2 LEU A 312       9.905  -7.227  -4.807  1.00 91.31           H
ATOM   4763  HN  LEU A 312       7.567  -2.901  -5.516  1.00 91.31           H
ATOM   4764  N   ASN A 313       6.690  -2.915  -8.251  1.00 86.55           N
ATOM   4765  CA  ASN A 313       5.878  -2.586  -9.410  1.00 86.55           C
ATOM   4766  C   ASN A 313       6.793  -2.294 -10.601  1.00 86.55           C
ATOM   4767  O   ASN A 313       6.633  -2.881 -11.670  1.00 86.55           O
ATOM   4768  HA  ASN A 313       5.246  -3.459  -9.574  1.00 86.55           H
ATOM   4769  CB  ASN A 313       5.027  -1.342  -9.151  1.00 86.55           C
ATOM   4770 1HB  ASN A 313       5.623  -0.590  -8.634  1.00 86.55           H
ATOM   4771 2HB  ASN A 313       4.718  -0.905 -10.101  1.00 86.55           H
ATOM   4772  CG  ASN A 313       3.793  -1.686  -8.316  1.00 86.55           C
ATOM   4773  OD1 ASN A 313       3.265  -2.785  -8.364  1.00 86.55           O
ATOM   4774  ND2 ASN A 313       3.363  -0.688  -7.548  1.00 86.55           N
ATOM   4775 1HD2 ASN A 313       3.843   0.190  -7.555  1.00 86.55           H
ATOM   4776 2HD2 ASN A 313       2.562  -0.815  -6.964  1.00 86.55           H
ATOM   4777  HN  ASN A 313       6.525  -2.348  -7.444  1.00 86.55           H
ATOM   4778  N   PRO A 314       7.765  -1.386 -10.440  1.00 86.37           N
ATOM   4779  CA  PRO A 314       8.644  -1.016 -11.552  1.00 86.37           C
ATOM   4780  C   PRO A 314       9.293  -2.227 -12.202  1.00 86.37           C
ATOM   4781  O   PRO A 314       9.411  -2.291 -13.425  1.00 86.37           O
ATOM   4782  HA  PRO A 314       8.065  -0.543 -12.346  1.00 86.37           H
ATOM   4783  CB  PRO A 314       9.680  -0.096 -10.904  1.00 86.37           C
ATOM   4784 1HB  PRO A 314      10.557  -0.651 -10.569  1.00 86.37           H
ATOM   4785 2HB  PRO A 314      10.033   0.664 -11.601  1.00 86.37           H
ATOM   4786  CG  PRO A 314       8.923   0.521  -9.734  1.00 86.37           C
ATOM   4787 1HG  PRO A 314       9.600   0.917  -8.978  1.00 86.37           H
ATOM   4788 2HG  PRO A 314       8.296   1.354 -10.052  1.00 86.37           H
ATOM   4789  CD  PRO A 314       8.101  -0.645  -9.210  1.00 86.37           C
ATOM   4790 1HD  PRO A 314       8.669  -1.262  -8.515  1.00 86.37           H
ATOM   4791 2HD  PRO A 314       7.212  -0.307  -8.678  1.00 86.37           H
ATOM   4792  N   VAL A 315       9.700  -3.164 -11.358  1.00 85.03           N
ATOM   4793  CA  VAL A 315      10.430  -4.329 -11.829  1.00 85.03           C
ATOM   4794  C   VAL A 315       9.526  -5.158 -12.744  1.00 85.03           C
ATOM   4795  O   VAL A 315       9.970  -5.656 -13.776  1.00 85.03           O
ATOM   4796  HA  VAL A 315      11.282  -3.971 -12.409  1.00 85.03           H
ATOM   4797  CB  VAL A 315      10.968  -5.126 -10.639  1.00 85.03           C
ATOM   4798  HB  VAL A 315      10.117  -5.453 -10.042  1.00 85.03           H
ATOM   4799  CG1 VAL A 315      11.719  -6.373 -11.109  1.00 85.03           C
ATOM   4800 1HG1 VAL A 315      11.044  -7.011 -11.679  1.00 85.03           H
ATOM   4801 2HG1 VAL A 315      12.558  -6.077 -11.739  1.00 85.03           H
ATOM   4802 3HG1 VAL A 315      12.091  -6.921 -10.243  1.00 85.03           H
ATOM   4803  CG2 VAL A 315      11.857  -4.252  -9.751  1.00 85.03           C
ATOM   4804 1HG2 VAL A 315      12.701  -3.882 -10.334  1.00 85.03           H
ATOM   4805 2HG2 VAL A 315      11.278  -3.409  -9.375  1.00 85.03           H
ATOM   4806 3HG2 VAL A 315      12.226  -4.843  -8.913  1.00 85.03           H
ATOM   4807  HN  VAL A 315       9.539  -3.137 -10.372  1.00 85.03           H
ATOM   4808  N   LEU A 316       8.273  -5.279 -12.331  1.00 85.01           N
ATOM   4809  CA  LEU A 316       7.313  -6.077 -13.075  1.00 85.01           C
ATOM   4810  C   LEU A 316       7.194  -5.528 -14.498  1.00 85.01           C
ATOM   4811  O   LEU A 316       7.110  -6.292 -15.457  1.00 85.01           O
ATOM   4812  HA  LEU A 316       7.706  -7.093 -13.129  1.00 85.01           H
ATOM   4813  CB  LEU A 316       5.980  -6.146 -12.328  1.00 85.01           C
ATOM   4814 1HB  LEU A 316       5.612  -5.130 -12.187  1.00 85.01           H
ATOM   4815 2HB  LEU A 316       5.258  -6.661 -12.962  1.00 85.01           H
ATOM   4816  CG  LEU A 316       6.009  -6.842 -10.966  1.00 85.01           C
ATOM   4817  HG  LEU A 316       6.668  -6.276 -10.308  1.00 85.01           H
ATOM   4818  CD1 LEU A 316       4.621  -6.844 -10.322  1.00 85.01           C
ATOM   4819 1HD1 LEU A 316       4.283  -5.818 -10.183  1.00 85.01           H
ATOM   4820 2HD1 LEU A 316       3.921  -7.373 -10.970  1.00 85.01           H
ATOM   4821 3HD1 LEU A 316       4.670  -7.345  -9.355  1.00 85.01           H
ATOM   4822  CD2 LEU A 316       6.589  -8.253 -11.083  1.00 85.01           C
ATOM   4823 1HD2 LEU A 316       5.975  -8.843 -11.764  1.00 85.01           H
ATOM   4824 2HD2 LEU A 316       7.607  -8.196 -11.468  1.00 85.01           H
ATOM   4825 3HD2 LEU A 316       6.598  -8.724 -10.101  1.00 85.01           H
ATOM   4826  HN  LEU A 316       7.911  -4.845 -11.505  1.00 85.01           H
ATOM   4827  N   TYR A 317       7.191  -4.206 -14.589  1.00 80.75           N
ATOM   4828  CA  TYR A 317       7.018  -3.544 -15.871  1.00 80.75           C
ATOM   4829  C   TYR A 317       8.217  -3.800 -16.786  1.00 80.75           C
ATOM   4830  O   TYR A 317       8.056  -3.977 -17.992  1.00 80.75           O
ATOM   4831  HA  TYR A 317       6.121  -3.948 -16.340  1.00 80.75           H
ATOM   4832  CB  TYR A 317       6.935  -2.047 -15.566  1.00 80.75           C
ATOM   4833 1HB  TYR A 317       7.871  -1.727 -15.110  1.00 80.75           H
ATOM   4834 2HB  TYR A 317       6.833  -1.501 -16.503  1.00 80.75           H
ATOM   4835  CG  TYR A 317       5.777  -1.665 -14.641  1.00 80.75           C
ATOM   4836  CD1 TYR A 317       4.632  -2.434 -14.614  1.00 80.75           C
ATOM   4837  HD1 TYR A 317       4.552  -3.315 -15.252  1.00 80.75           H
ATOM   4838  CD2 TYR A 317       5.879  -0.550 -13.834  1.00 80.75           C
ATOM   4839  HD2 TYR A 317       6.783   0.058 -13.856  1.00 80.75           H
ATOM   4840  CE1 TYR A 317       3.543  -2.074 -13.744  1.00 80.75           C
ATOM   4841  HE1 TYR A 317       2.633  -2.673 -13.713  1.00 80.75           H
ATOM   4842  CE2 TYR A 317       4.789  -0.189 -12.964  1.00 80.75           C
ATOM   4843  HE2 TYR A 317       4.856   0.689 -12.322  1.00 80.75           H
ATOM   4844  CZ  TYR A 317       3.675  -0.969 -12.962  1.00 80.75           C
ATOM   4845  OH  TYR A 317       2.646  -0.629 -12.140  1.00 80.75           O
ATOM   4846  HH  TYR A 317       1.995  -1.385 -12.076  1.00 80.75           H
ATOM   4847  HN  TYR A 317       7.304  -3.591 -13.808  1.00 80.75           H
ATOM   4848  N   VAL A 318       9.394  -3.811 -16.177  1.00 76.62           N
ATOM   4849  CA  VAL A 318      10.623  -4.014 -16.926  1.00 76.62           C
ATOM   4850  C   VAL A 318      10.593  -5.396 -17.582  1.00 76.62           C
ATOM   4851  O   VAL A 318      10.807  -5.520 -18.787  1.00 76.62           O
ATOM   4852  HA  VAL A 318      10.660  -3.255 -17.708  1.00 76.62           H
ATOM   4853  CB  VAL A 318      11.832  -3.812 -16.011  1.00 76.62           C
ATOM   4854  HB  VAL A 318      11.707  -4.459 -15.143  1.00 76.62           H
ATOM   4855  CG1 VAL A 318      13.127  -4.219 -16.717  1.00 76.62           C
ATOM   4856 1HG1 VAL A 318      13.073  -5.271 -16.998  1.00 76.62           H
ATOM   4857 2HG1 VAL A 318      13.260  -3.611 -17.612  1.00 76.62           H
ATOM   4858 3HG1 VAL A 318      13.971  -4.066 -16.045  1.00 76.62           H
ATOM   4859  CG2 VAL A 318      11.909  -2.367 -15.514  1.00 76.62           C
ATOM   4860 1HG2 VAL A 318      12.000  -1.694 -16.367  1.00 76.62           H
ATOM   4861 2HG2 VAL A 318      11.005  -2.126 -14.956  1.00 76.62           H
ATOM   4862 3HG2 VAL A 318      12.778  -2.252 -14.866  1.00 76.62           H
ATOM   4863  HN  VAL A 318       9.515  -3.685 -15.192  1.00 76.62           H
ATOM   4864  N   PHE A 319      10.325  -6.400 -16.760  1.00 75.64           N
ATOM   4865  CA  PHE A 319      10.494  -7.779 -17.184  1.00 75.64           C
ATOM   4866  C   PHE A 319       9.291  -8.252 -18.003  1.00 75.64           C
ATOM   4867  O   PHE A 319       9.451  -8.974 -18.987  1.00 75.64           O
ATOM   4868  HA  PHE A 319      11.391  -7.820 -17.802  1.00 75.64           H
ATOM   4869  CB  PHE A 319      10.597  -8.628 -15.915  1.00 75.64           C
ATOM   4870 1HB  PHE A 319       9.838  -8.297 -15.206  1.00 75.64           H
ATOM   4871 2HB  PHE A 319      10.371  -9.665 -16.164  1.00 75.64           H
ATOM   4872  CG  PHE A 319      11.967  -8.569 -15.237  1.00 75.64           C
ATOM   4873  CD1 PHE A 319      13.057  -9.092 -15.860  1.00 75.64           C
ATOM   4874  HD1 PHE A 319      12.955  -9.553 -16.842  1.00 75.64           H
ATOM   4875  CD2 PHE A 319      12.095  -7.994 -14.011  1.00 75.64           C
ATOM   4876  HD2 PHE A 319      11.221  -7.575 -13.512  1.00 75.64           H
ATOM   4877  CE1 PHE A 319      14.329  -9.037 -15.230  1.00 75.64           C
ATOM   4878  HE1 PHE A 319      15.203  -9.456 -15.729  1.00 75.64           H
ATOM   4879  CE2 PHE A 319      13.367  -7.940 -13.381  1.00 75.64           C
ATOM   4880  HE2 PHE A 319      13.469  -7.479 -12.399  1.00 75.64           H
ATOM   4881  CZ  PHE A 319      14.457  -8.462 -14.004  1.00 75.64           C
ATOM   4882  HZ  PHE A 319      15.433  -8.420 -13.521  1.00 75.64           H
ATOM   4883  HN  PHE A 319       9.999  -6.283 -15.822  1.00 75.64           H
ATOM   4884  N   VAL A 320       8.115  -7.827 -17.567  1.00 77.83           N
ATOM   4885  CA  VAL A 320       6.878  -8.375 -18.096  1.00 77.83           C
ATOM   4886  C   VAL A 320       6.345  -7.454 -19.196  1.00 77.83           C
ATOM   4887  O   VAL A 320       5.711  -7.914 -20.143  1.00 77.83           O
ATOM   4888  HA  VAL A 320       7.109  -9.346 -18.534  1.00 77.83           H
ATOM   4889  CB  VAL A 320       5.874  -8.594 -16.962  1.00 77.83           C
ATOM   4890  HB  VAL A 320       5.473  -7.621 -16.677  1.00 77.83           H
ATOM   4891  CG1 VAL A 320       4.706  -9.467 -17.424  1.00 77.83           C
ATOM   4892 1HG1 VAL A 320       4.194  -8.980 -18.254  1.00 77.83           H
ATOM   4893 2HG1 VAL A 320       5.083 -10.437 -17.749  1.00 77.83           H
ATOM   4894 3HG1 VAL A 320       4.008  -9.607 -16.598  1.00 77.83           H
ATOM   4895  CG2 VAL A 320       6.559  -9.198 -15.734  1.00 77.83           C
ATOM   4896 1HG2 VAL A 320       7.000 -10.159 -16.000  1.00 77.83           H
ATOM   4897 2HG2 VAL A 320       7.340  -8.523 -15.385  1.00 77.83           H
ATOM   4898 3HG2 VAL A 320       5.823  -9.343 -14.943  1.00 77.83           H
ATOM   4899  HN  VAL A 320       7.999  -7.122 -16.867  1.00 77.83           H
ATOM   4900  N   GLY A 321       6.624  -6.169 -19.033  1.00 78.03           N
ATOM   4901  CA  GLY A 321       6.079  -5.165 -19.931  1.00 78.03           C
ATOM   4902  C   GLY A 321       6.885  -5.095 -21.229  1.00 78.03           C
ATOM   4903  O   GLY A 321       7.930  -4.447 -21.281  1.00 78.03           O
ATOM   4904 1HA  GLY A 321       5.039  -5.401 -20.157  1.00 78.03           H
ATOM   4905 2HA  GLY A 321       6.085  -4.191 -19.441  1.00 78.03           H
ATOM   4906  HN  GLY A 321       7.208  -5.811 -18.305  1.00 78.03           H
ATOM   4907  N   GLU A 322       6.370  -5.771 -22.246  1.00 78.26           N
ATOM   4908  CA  GLU A 322       6.931  -5.656 -23.581  1.00 78.26           C
ATOM   4909  C   GLU A 322       6.888  -4.200 -24.051  1.00 78.26           C
ATOM   4910  O   GLU A 322       7.850  -3.704 -24.634  1.00 78.26           O
ATOM   4911  HA  GLU A 322       7.966  -5.985 -23.491  1.00 78.26           H
ATOM   4912  CB  GLU A 322       6.198  -6.571 -24.564  1.00 78.26           C
ATOM   4913 1HB  GLU A 322       5.121  -6.479 -24.419  1.00 78.26           H
ATOM   4914 2HB  GLU A 322       6.516  -6.347 -25.582  1.00 78.26           H
ATOM   4915  CG  GLU A 322       6.552  -8.039 -24.315  1.00 78.26           C
ATOM   4916 1HG  GLU A 322       7.632  -8.145 -24.221  1.00 78.26           H
ATOM   4917 2HG  GLU A 322       6.116  -8.366 -23.371  1.00 78.26           H
ATOM   4918  CD  GLU A 322       6.044  -8.926 -25.453  1.00 78.26           C
ATOM   4919  OE1 GLU A 322       6.245 -10.155 -25.347  1.00 78.26           O
ATOM   4920  OE2 GLU A 322       5.466  -8.355 -26.403  1.00 78.26           O
ATOM   4921  HN  GLU A 322       5.587  -6.387 -22.168  1.00 78.26           H
ATOM   4922  N   ARG A 323       5.762  -3.557 -23.780  1.00 80.41           N
ATOM   4923  CA  ARG A 323       5.566  -2.181 -24.201  1.00 80.41           C
ATOM   4924  C   ARG A 323       6.578  -1.265 -23.510  1.00 80.41           C
ATOM   4925  O   ARG A 323       7.176  -0.400 -24.149  1.00 80.41           O
ATOM   4926  HA  ARG A 323       5.721  -2.194 -25.280  1.00 80.41           H
ATOM   4927  CB  ARG A 323       4.150  -1.701 -23.875  1.00 80.41           C
ATOM   4928 1HB  ARG A 323       3.435  -2.497 -24.086  1.00 80.41           H
ATOM   4929 2HB  ARG A 323       4.073  -1.477 -22.811  1.00 80.41           H
ATOM   4930  CG  ARG A 323       3.791  -0.457 -24.690  1.00 80.41           C
ATOM   4931 1HG  ARG A 323       4.496   0.344 -24.467  1.00 80.41           H
ATOM   4932 2HG  ARG A 323       3.884  -0.676 -25.754  1.00 80.41           H
ATOM   4933  CD  ARG A 323       2.367   0.009 -24.382  1.00 80.41           C
ATOM   4934 1HD  ARG A 323       1.695  -0.849 -24.348  1.00 80.41           H
ATOM   4935 2HD  ARG A 323       2.334   0.479 -23.400  1.00 80.41           H
ATOM   4936  NE  ARG A 323       1.912   0.965 -25.416  1.00 80.41           N
ATOM   4937  HE  ARG A 323       2.499   1.109 -26.213  1.00 80.41           H
ATOM   4938  CZ  ARG A 323       0.763   1.651 -25.351  1.00 80.41           C
ATOM   4939  NH1 ARG A 323      -0.063   1.498 -24.307  1.00 80.41           N
ATOM   4940 1HH1 ARG A 323       0.177   0.869 -23.568  1.00 80.41           H
ATOM   4941 2HH1 ARG A 323      -0.918   2.014 -24.267  1.00 80.41           H
ATOM   4942  NH2 ARG A 323       0.452   2.492 -26.347  1.00 80.41           N
ATOM   4943 1HH2 ARG A 323      -0.402   3.012 -26.314  1.00 80.41           H
ATOM   4944 2HH2 ARG A 323       1.073   2.601 -27.123  1.00 80.41           H
ATOM   4945  HN  ARG A 323       4.993  -3.960 -23.282  1.00 80.41           H
ATOM   4946  N   PHE A 324       6.740  -1.486 -22.214  1.00 83.45           N
ATOM   4947  CA  PHE A 324       7.606  -0.638 -21.412  1.00 83.45           C
ATOM   4948  C   PHE A 324       9.063  -0.759 -21.865  1.00 83.45           C
ATOM   4949  O   PHE A 324       9.774   0.241 -21.953  1.00 83.45           O
ATOM   4950  HA  PHE A 324       7.269   0.389 -21.549  1.00 83.45           H
ATOM   4951  CB  PHE A 324       7.493  -1.123 -19.966  1.00 83.45           C
ATOM   4952 1HB  PHE A 324       6.438  -1.182 -19.695  1.00 83.45           H
ATOM   4953 2HB  PHE A 324       7.896  -2.134 -19.899  1.00 83.45           H
ATOM   4954  CG  PHE A 324       8.216  -0.233 -18.953  1.00 83.45           C
ATOM   4955  CD1 PHE A 324       9.483  -0.537 -18.563  1.00 83.45           C
ATOM   4956  HD1 PHE A 324       9.983  -1.415 -18.973  1.00 83.45           H
ATOM   4957  CD2 PHE A 324       7.592   0.861 -18.441  1.00 83.45           C
ATOM   4958  HD2 PHE A 324       6.576   1.105 -18.753  1.00 83.45           H
ATOM   4959  CE1 PHE A 324      10.154   0.288 -17.623  1.00 83.45           C
ATOM   4960  HE1 PHE A 324      11.170   0.045 -17.311  1.00 83.45           H
ATOM   4961  CE2 PHE A 324       8.263   1.687 -17.501  1.00 83.45           C
ATOM   4962  HE2 PHE A 324       7.763   2.564 -17.091  1.00 83.45           H
ATOM   4963  CZ  PHE A 324       9.530   1.383 -17.112  1.00 83.45           C
ATOM   4964  HZ  PHE A 324      10.045   2.017 -16.390  1.00 83.45           H
ATOM   4965  HN  PHE A 324       6.293  -2.227 -21.713  1.00 83.45           H
ATOM   4966  N   ARG A 325       9.464  -1.991 -22.140  1.00 84.35           N
ATOM   4967  CA  ARG A 325      10.822  -2.255 -22.585  1.00 84.35           C
ATOM   4968  C   ARG A 325      11.124  -1.469 -23.862  1.00 84.35           C
ATOM   4969  O   ARG A 325      12.206  -0.902 -24.005  1.00 84.35           O
ATOM   4970  HA  ARG A 325      11.454  -1.923 -21.761  1.00 84.35           H
ATOM   4971  CB  ARG A 325      11.035  -3.747 -22.850  1.00 84.35           C
ATOM   4972 1HB  ARG A 325      10.165  -4.156 -23.363  1.00 84.35           H
ATOM   4973 2HB  ARG A 325      11.890  -3.884 -23.512  1.00 84.35           H
ATOM   4974  CG  ARG A 325      11.267  -4.508 -21.543  1.00 84.35           C
ATOM   4975 1HG  ARG A 325      12.061  -4.025 -20.973  1.00 84.35           H
ATOM   4976 2HG  ARG A 325      10.366  -4.470 -20.931  1.00 84.35           H
ATOM   4977  CD  ARG A 325      11.644  -5.965 -21.817  1.00 84.35           C
ATOM   4978 1HD  ARG A 325      12.319  -6.021 -22.671  1.00 84.35           H
ATOM   4979 2HD  ARG A 325      12.178  -6.379 -20.961  1.00 84.35           H
ATOM   4980  NE  ARG A 325      10.425  -6.761 -22.084  1.00 84.35           N
ATOM   4981  HE  ARG A 325       9.539  -6.305 -22.000  1.00 84.35           H
ATOM   4982  CZ  ARG A 325      10.434  -8.055 -22.431  1.00 84.35           C
ATOM   4983  NH1 ARG A 325      11.592  -8.717 -22.559  1.00 84.35           N
ATOM   4984 1HH1 ARG A 325      12.458  -8.245 -22.395  1.00 84.35           H
ATOM   4985 2HH1 ARG A 325      11.590  -9.683 -22.819  1.00 84.35           H
ATOM   4986  NH2 ARG A 325       9.267  -8.677 -22.650  1.00 84.35           N
ATOM   4987 1HH2 ARG A 325       9.256  -9.643 -22.910  1.00 84.35           H
ATOM   4988 2HH2 ARG A 325       8.407  -8.176 -22.552  1.00 84.35           H
ATOM   4989  HN  ARG A 325       8.880  -2.799 -22.064  1.00 84.35           H
ATOM   4990  N   ARG A 326      10.148  -1.460 -24.758  1.00 84.50           N
ATOM   4991  CA  ARG A 326      10.300  -0.761 -26.023  1.00 84.50           C
ATOM   4992  C   ARG A 326      10.402   0.747 -25.788  1.00 84.50           C
ATOM   4993  O   ARG A 326      11.224   1.421 -26.406  1.00 84.50           O
ATOM   4994  HA  ARG A 326      11.222  -1.155 -26.450  1.00 84.50           H
ATOM   4995  CB  ARG A 326       9.120  -1.046 -26.955  1.00 84.50           C
ATOM   4996 1HB  ARG A 326       8.184  -0.863 -26.428  1.00 84.50           H
ATOM   4997 2HB  ARG A 326       9.148  -0.362 -27.803  1.00 84.50           H
ATOM   4998  CG  ARG A 326       9.155  -2.491 -27.457  1.00 84.50           C
ATOM   4999 1HG  ARG A 326      10.066  -2.659 -28.030  1.00 84.50           H
ATOM   5000 2HG  ARG A 326       9.181  -3.174 -26.608  1.00 84.50           H
ATOM   5001  CD  ARG A 326       7.934  -2.798 -28.327  1.00 84.50           C
ATOM   5002 1HD  ARG A 326       7.038  -2.376 -27.873  1.00 84.50           H
ATOM   5003 2HD  ARG A 326       8.047  -2.330 -29.305  1.00 84.50           H
ATOM   5004  NE  ARG A 326       7.780  -4.262 -28.484  1.00 84.50           N
ATOM   5005  HE  ARG A 326       8.226  -4.855 -27.813  1.00 84.50           H
ATOM   5006  CZ  ARG A 326       7.079  -4.842 -29.468  1.00 84.50           C
ATOM   5007  NH1 ARG A 326       6.461  -4.097 -30.394  1.00 84.50           N
ATOM   5008 1HH1 ARG A 326       6.520  -3.099 -30.354  1.00 84.50           H
ATOM   5009 2HH1 ARG A 326       5.940  -4.538 -31.125  1.00 84.50           H
ATOM   5010  NH2 ARG A 326       7.007  -6.180 -29.512  1.00 84.50           N
ATOM   5011 1HH2 ARG A 326       6.488  -6.628 -30.240  1.00 84.50           H
ATOM   5012 2HH2 ARG A 326       7.471  -6.729 -28.817  1.00 84.50           H
ATOM   5013  HN  ARG A 326       9.268  -1.918 -24.631  1.00 84.50           H
ATOM   5014  N   ASP A 327       9.556   1.232 -24.892  1.00 86.33           N
ATOM   5015  CA  ASP A 327       9.522   2.653 -24.586  1.00 86.33           C
ATOM   5016  C   ASP A 327      10.827   3.052 -23.894  1.00 86.33           C
ATOM   5017  O   ASP A 327      11.371   4.123 -24.159  1.00 86.33           O
ATOM   5018  HA  ASP A 327       9.391   3.149 -25.548  1.00 86.33           H
ATOM   5019  CB  ASP A 327       8.365   2.986 -23.642  1.00 86.33           C
ATOM   5020 1HB  ASP A 327       8.442   2.381 -22.739  1.00 86.33           H
ATOM   5021 2HB  ASP A 327       8.431   4.029 -23.334  1.00 86.33           H
ATOM   5022  CG  ASP A 327       7.016   2.732 -24.318  1.00 86.33           C
ATOM   5023  OD1 ASP A 327       6.967   2.873 -25.559  1.00 86.33           O
ATOM   5024  OD2 ASP A 327       6.063   2.404 -23.578  1.00 86.33           O
ATOM   5025  HN  ASP A 327       8.902   0.674 -24.380  1.00 86.33           H
ATOM   5026  N   LEU A 328      11.290   2.170 -23.021  1.00 85.18           N
ATOM   5027  CA  LEU A 328      12.504   2.431 -22.266  1.00 85.18           C
ATOM   5028  C   LEU A 328      13.670   2.633 -23.237  1.00 85.18           C
ATOM   5029  O   LEU A 328      14.402   3.616 -23.138  1.00 85.18           O
ATOM   5030  HA  LEU A 328      12.352   3.358 -21.713  1.00 85.18           H
ATOM   5031  CB  LEU A 328      12.744   1.324 -21.238  1.00 85.18           C
ATOM   5032 1HB  LEU A 328      11.912   1.323 -20.534  1.00 85.18           H
ATOM   5033 2HB  LEU A 328      12.726   0.365 -21.755  1.00 85.18           H
ATOM   5034  CG  LEU A 328      14.048   1.419 -20.443  1.00 85.18           C
ATOM   5035  HG  LEU A 328      14.878   1.442 -21.149  1.00 85.18           H
ATOM   5036  CD1 LEU A 328      14.105   2.718 -19.636  1.00 85.18           C
ATOM   5037 1HD1 LEU A 328      14.047   3.569 -20.314  1.00 85.18           H
ATOM   5038 2HD1 LEU A 328      13.268   2.750 -18.939  1.00 85.18           H
ATOM   5039 3HD1 LEU A 328      15.042   2.759 -19.081  1.00 85.18           H
ATOM   5040  CD2 LEU A 328      14.242   0.186 -19.558  1.00 85.18           C
ATOM   5041 1HD2 LEU A 328      13.410   0.107 -18.858  1.00 85.18           H
ATOM   5042 2HD2 LEU A 328      14.277  -0.707 -20.182  1.00 85.18           H
ATOM   5043 3HD2 LEU A 328      15.176   0.279 -19.004  1.00 85.18           H
ATOM   5044  HN  LEU A 328      10.853   1.292 -22.827  1.00 85.18           H
ATOM   5045  N   VAL A 329      13.805   1.685 -24.153  1.00 85.29           N
ATOM   5046  CA  VAL A 329      14.918   1.702 -25.088  1.00 85.29           C
ATOM   5047  C   VAL A 329      14.812   2.941 -25.979  1.00 85.29           C
ATOM   5048  O   VAL A 329      15.824   3.544 -26.332  1.00 85.29           O
ATOM   5049  HA  VAL A 329      15.837   1.767 -24.504  1.00 85.29           H
ATOM   5050  CB  VAL A 329      14.953   0.395 -25.883  1.00 85.29           C
ATOM   5051  HB  VAL A 329      13.986   0.274 -26.371  1.00 85.29           H
ATOM   5052  CG1 VAL A 329      16.026   0.445 -26.972  1.00 85.29           C
ATOM   5053 1HG1 VAL A 329      15.812   1.265 -27.657  1.00 85.29           H
ATOM   5054 2HG1 VAL A 329      17.003   0.601 -26.513  1.00 85.29           H
ATOM   5055 3HG1 VAL A 329      16.030  -0.496 -27.522  1.00 85.29           H
ATOM   5056  CG2 VAL A 329      15.166  -0.804 -24.957  1.00 85.29           C
ATOM   5057 1HG2 VAL A 329      16.112  -0.692 -24.428  1.00 85.29           H
ATOM   5058 2HG2 VAL A 329      14.350  -0.856 -24.236  1.00 85.29           H
ATOM   5059 3HG2 VAL A 329      15.187  -1.720 -25.548  1.00 85.29           H
ATOM   5060  HN  VAL A 329      13.173   0.919 -24.263  1.00 85.29           H
ATOM   5061  N   LYS A 330      13.578   3.284 -26.316  1.00 84.81           N
[truncated: 117,320 more chars]
