# Supplementary material for: Noncanonical roles of chemokine regions in CCR9 activation revealed by structural modeling and mutational mapping
Source: Nat Commun. 2025 Aug 18;16:7695. doi: 10.1038/s41467-025-62321-9 (PMC12361432; doi:10.1038/s41467-025-62321-9)
Supplement: Supplementary file 4 — Supplementary Data 2 [file 41467_2025_62321_MOESM4_ESM.zip › CCR9_CCL25_rnk230.pdb]

SSBOND   1 CYS A   38    CYS A  289 
SSBOND   2 CYS A  119    CYS A  198 
SSBOND   3 CYS B    7    CYS B   35 
SSBOND   4 CYS B    8    CYS B   52 
ATOM      1  N   GLU A  20       0.075  -2.123  61.567  1.00 39.15           N
ATOM      2  CA  GLU A  20      -0.427  -2.068  60.205  1.00 39.15           C
ATOM      3  C   GLU A  20       0.689  -2.403  59.213  1.00 39.15           C
ATOM      4  O   GLU A  20       0.431  -2.611  58.029  1.00 39.15           O
ATOM      5  HA  GLU A  20      -1.208  -2.827  60.153  1.00 39.15           H
ATOM      6  CB  GLU A  20      -1.038  -0.699  59.900  1.00 39.15           C
ATOM      7 1HB  GLU A  20      -0.459   0.080  60.396  1.00 39.15           H
ATOM      8 2HB  GLU A  20      -1.111  -0.561  58.821  1.00 39.15           H
ATOM      9  CG  GLU A  20      -2.465  -0.602  60.444  1.00 39.15           C
ATOM     10 1HG  GLU A  20      -2.973  -1.557  60.315  1.00 39.15           H
ATOM     11 2HG  GLU A  20      -2.436  -0.399  61.515  1.00 39.15           H
ATOM     12  CD  GLU A  20      -3.250   0.501  59.731  1.00 39.15           C
ATOM     13  OE1 GLU A  20      -4.482   0.542  59.934  1.00 39.15           O
ATOM     14  OE2 GLU A  20      -2.599   1.278  58.999  1.00 39.15           O
ATOM     15  HN  GLU A  20       1.049  -2.336  61.650  1.00 39.15           H
ATOM     16  N   SER A  21       1.907  -2.446  59.735  1.00 43.76           N
ATOM     17  CA  SER A  21       3.083  -2.505  58.884  1.00 43.76           C
ATOM     18  C   SER A  21       3.255  -3.919  58.326  1.00 43.76           C
ATOM     19  O   SER A  21       3.592  -4.092  57.155  1.00 43.76           O
ATOM     20  HA  SER A  21       2.893  -1.796  58.078  1.00 43.76           H
ATOM     21  CB  SER A  21       4.338  -2.081  59.650  1.00 43.76           C
ATOM     22 1HB  SER A  21       5.171  -1.982  58.954  1.00 43.76           H
ATOM     23 2HB  SER A  21       4.177  -1.099  60.095  1.00 43.76           H
ATOM     24  OG  SER A  21       4.682  -3.014  60.671  1.00 43.76           O
ATOM     25  HG  SER A  21       5.499  -2.703  61.156  1.00 43.76           H
ATOM     26  HN  SER A  21       2.095  -2.440  60.717  1.00 43.76           H
ATOM     27  N   THR A  22       3.015  -4.895  59.190  1.00 45.84           N
ATOM     28  CA  THR A  22       3.284  -6.281  58.846  1.00 45.84           C
ATOM     29  C   THR A  22       2.215  -6.810  57.888  1.00 45.84           C
ATOM     30  O   THR A  22       2.537  -7.349  56.830  1.00 45.84           O
ATOM     31  HA  THR A  22       4.237  -6.326  58.319  1.00 45.84           H
ATOM     32  CB  THR A  22       3.383  -7.080  60.147  1.00 45.84           C
ATOM     33  HB  THR A  22       3.043  -8.105  60.001  1.00 45.84           H
ATOM     34  OG1 THR A  22       2.633  -6.311  61.084  1.00 45.84           O
ATOM     35  HG1 THR A  22       2.427  -6.863  61.892  1.00 45.84           H
ATOM     36  CG2 THR A  22       4.801  -7.089  60.723  1.00 45.84           C
ATOM     37 1HG2 THR A  22       5.115  -6.067  60.932  1.00 45.84           H
ATOM     38 2HG2 THR A  22       5.483  -7.538  60.000  1.00 45.84           H
ATOM     39 3HG2 THR A  22       4.815  -7.670  61.645  1.00 45.84           H
ATOM     40  HN  THR A  22       2.645  -4.751  60.107  1.00 45.84           H
ATOM     41  N   SER A  23       0.966  -6.638  58.293  1.00 47.44           N
ATOM     42  CA  SER A  23      -0.148  -7.192  57.541  1.00 47.44           C
ATOM     43  C   SER A  23      -0.117  -6.674  56.102  1.00 47.44           C
ATOM     44  O   SER A  23      -0.375  -7.425  55.163  1.00 47.44           O
ATOM     45  HA  SER A  23      -0.002  -8.272  57.563  1.00 47.44           H
ATOM     46  CB  SER A  23      -1.484  -6.846  58.201  1.00 47.44           C
ATOM     47 1HB  SER A  23      -2.297  -7.289  57.627  1.00 47.44           H
ATOM     48 2HB  SER A  23      -1.521  -7.285  59.198  1.00 47.44           H
ATOM     49  OG  SER A  23      -1.684  -5.438  58.296  1.00 47.44           O
ATOM     50  HG  SER A  23      -2.557  -5.246  58.744  1.00 47.44           H
ATOM     51  HN  SER A  23       0.709  -6.132  59.116  1.00 47.44           H
ATOM     52  N   SER A  24       0.202  -5.394  55.974  1.00 51.08           N
ATOM     53  CA  SER A  24       0.200  -4.749  54.672  1.00 51.08           C
ATOM     54  C   SER A  24       1.296  -5.350  53.789  1.00 51.08           C
ATOM     55  O   SER A  24       1.185  -5.341  52.564  1.00 51.08           O
ATOM     56  HA  SER A  24      -0.785  -4.952  54.251  1.00 51.08           H
ATOM     57  CB  SER A  24       0.395  -3.238  54.806  1.00 51.08           C
ATOM     58 1HB  SER A  24       0.354  -2.778  53.818  1.00 51.08           H
ATOM     59 2HB  SER A  24      -0.424  -2.816  55.388  1.00 51.08           H
ATOM     60  OG  SER A  24       1.635  -2.913  55.428  1.00 51.08           O
ATOM     61  HG  SER A  24       1.518  -2.865  56.420  1.00 51.08           H
ATOM     62  HN  SER A  24       0.457  -4.802  56.738  1.00 51.08           H
ATOM     63  N   MET A  25       2.329  -5.857  54.445  1.00 52.57           N
ATOM     64  CA  MET A  25       3.441  -6.465  53.736  1.00 52.57           C
ATOM     65  C   MET A  25       3.028  -7.798  53.108  1.00 52.57           C
ATOM     66  O   MET A  25       3.445  -8.121  51.997  1.00 52.57           O
ATOM     67  HA  MET A  25       3.713  -5.756  52.953  1.00 52.57           H
ATOM     68  CB  MET A  25       4.602  -6.695  54.706  1.00 52.57           C
ATOM     69 1HB  MET A  25       4.398  -6.188  55.649  1.00 52.57           H
ATOM     70 2HB  MET A  25       4.689  -7.759  54.928  1.00 52.57           H
ATOM     71  CG  MET A  25       5.917  -6.181  54.118  1.00 52.57           C
ATOM     72 1HG  MET A  25       6.191  -6.773  53.244  1.00 52.57           H
ATOM     73 2HG  MET A  25       5.797  -5.152  53.781  1.00 52.57           H
ATOM     74  SD  MET A  25       7.211  -6.273  55.345  1.00 52.57           S
ATOM     75  CE  MET A  25       8.464  -5.282  54.549  1.00 52.57           C
ATOM     76 1HE  MET A  25       8.729  -5.731  53.592  1.00 52.57           H
ATOM     77 2HE  MET A  25       8.080  -4.275  54.384  1.00 52.57           H
ATOM     78 3HE  MET A  25       9.348  -5.234  55.185  1.00 52.57           H
ATOM     79  HN  MET A  25       2.413  -5.857  55.442  1.00 52.57           H
ATOM     80  N   GLU A  26       2.214  -8.537  53.848  1.00 53.76           N
ATOM     81  CA  GLU A  26       1.785  -9.852  53.403  1.00 53.76           C
ATOM     82  C   GLU A  26       0.861  -9.727  52.190  1.00 53.76           C
ATOM     83  O   GLU A  26       1.001 -10.469  51.219  1.00 53.76           O
ATOM     84  HA  GLU A  26       2.699 -10.374  53.119  1.00 53.76           H
ATOM     85  CB  GLU A  26       1.102 -10.619  54.537  1.00 53.76           C
ATOM     86 1HB  GLU A  26       0.380  -9.971  55.035  1.00 53.76           H
ATOM     87 2HB  GLU A  26       0.660 -11.536  54.146  1.00 53.76           H
ATOM     88  CG  GLU A  26       2.116 -11.047  55.599  1.00 53.76           C
ATOM     89 1HG  GLU A  26       2.899 -11.649  55.138  1.00 53.76           H
ATOM     90 2HG  GLU A  26       2.599 -10.166  56.022  1.00 53.76           H
ATOM     91  CD  GLU A  26       1.439 -11.848  56.713  1.00 53.76           C
ATOM     92  OE1 GLU A  26       2.130 -12.716  57.289  1.00 53.76           O
ATOM     93  OE2 GLU A  26       0.245 -11.574  56.963  1.00 53.76           O
ATOM     94  HN  GLU A  26       1.850  -8.252  54.734  1.00 53.76           H
ATOM     95  N   ASP A  27      -0.063  -8.782  52.286  1.00 53.65           N
ATOM     96  CA  ASP A  27      -1.036  -8.576  51.226  1.00 53.65           C
ATOM     97  C   ASP A  27      -0.301  -8.360  49.902  1.00 53.65           C
ATOM     98  O   ASP A  27      -0.762  -8.806  48.852  1.00 53.65           O
ATOM     99  HA  ASP A  27      -1.649  -9.478  51.221  1.00 53.65           H
ATOM    100  CB  ASP A  27      -1.894  -7.339  51.499  1.00 53.65           C
ATOM    101 1HB  ASP A  27      -1.268  -6.537  51.888  1.00 53.65           H
ATOM    102 2HB  ASP A  27      -2.328  -6.981  50.566  1.00 53.65           H
ATOM    103  CG  ASP A  27      -3.009  -7.655  52.498  1.00 53.65           C
ATOM    104  OD1 ASP A  27      -3.287  -8.861  52.676  1.00 53.65           O
ATOM    105  OD2 ASP A  27      -3.557  -6.683  53.062  1.00 53.65           O
ATOM    106  HN  ASP A  27      -0.154  -8.166  53.068  1.00 53.65           H
ATOM    107  N   TYR A  28       0.829  -7.674  49.993  1.00 57.88           N
ATOM    108  CA  TYR A  28       1.608  -7.354  48.810  1.00 57.88           C
ATOM    109  C   TYR A  28       2.394  -8.573  48.324  1.00 57.88           C
ATOM    110  O   TYR A  28       2.814  -8.625  47.169  1.00 57.88           O
ATOM    111  HA  TYR A  28       0.917  -7.040  48.027  1.00 57.88           H
ATOM    112  CB  TYR A  28       2.593  -6.263  49.236  1.00 57.88           C
ATOM    113 1HB  TYR A  28       2.057  -5.506  49.807  1.00 57.88           H
ATOM    114 2HB  TYR A  28       3.336  -6.700  49.904  1.00 57.88           H
ATOM    115  CG  TYR A  28       3.314  -5.585  48.069  1.00 57.88           C
ATOM    116  CD1 TYR A  28       4.490  -6.118  47.581  1.00 57.88           C
ATOM    117  HD1 TYR A  28       4.905  -7.022  48.027  1.00 57.88           H
ATOM    118  CD2 TYR A  28       2.788  -4.441  47.504  1.00 57.88           C
ATOM    119  HD2 TYR A  28       1.859  -4.020  47.889  1.00 57.88           H
ATOM    120  CE1 TYR A  28       5.168  -5.480  46.482  1.00 57.88           C
ATOM    121  HE1 TYR A  28       6.097  -5.891  46.087  1.00 57.88           H
ATOM    122  CE2 TYR A  28       3.466  -3.803  46.406  1.00 57.88           C
ATOM    123  HE2 TYR A  28       3.062  -2.899  45.951  1.00 57.88           H
ATOM    124  CZ  TYR A  28       4.623  -4.354  45.949  1.00 57.88           C
ATOM    125  OH  TYR A  28       5.264  -3.752  44.912  1.00 57.88           O
ATOM    126  HH  TYR A  28       6.199  -4.098  44.840  1.00 57.88           H
ATOM    127  HN  TYR A  28       1.212  -7.340  50.855  1.00 57.88           H
ATOM    128  N   VAL A  29       2.569  -9.524  49.230  1.00 55.30           N
ATOM    129  CA  VAL A  29       3.292 -10.742  48.907  1.00 55.30           C
ATOM    130  C   VAL A  29       2.343 -11.727  48.221  1.00 55.30           C
ATOM    131  O   VAL A  29       2.739 -12.436  47.297  1.00 55.30           O
ATOM    132  HA  VAL A  29       4.086 -10.477  48.209  1.00 55.30           H
ATOM    133  CB  VAL A  29       3.940 -11.316  50.168  1.00 55.30           C
ATOM    134  HB  VAL A  29       3.160 -11.440  50.919  1.00 55.30           H
ATOM    135  CG1 VAL A  29       4.551 -12.692  49.893  1.00 55.30           C
ATOM    136 1HG1 VAL A  29       3.770 -13.375  49.559  1.00 55.30           H
ATOM    137 2HG1 VAL A  29       5.312 -12.603  49.118  1.00 55.30           H
ATOM    138 3HG1 VAL A  29       5.005 -13.077  50.806  1.00 55.30           H
ATOM    139  CG2 VAL A  29       4.988 -10.354  50.732  1.00 55.30           C
ATOM    140 1HG2 VAL A  29       5.764 -10.185  49.986  1.00 55.30           H
ATOM    141 2HG2 VAL A  29       4.513  -9.406  50.984  1.00 55.30           H
ATOM    142 3HG2 VAL A  29       5.433 -10.787  51.628  1.00 55.30           H
ATOM    143  HN  VAL A  29       2.227  -9.472  50.168  1.00 55.30           H
ATOM    144  N   ASN A  30       1.107 -11.740  48.700  1.00 56.74           N
ATOM    145  CA  ASN A  30       0.149 -12.744  48.272  1.00 56.74           C
ATOM    146  C   ASN A  30      -0.502 -12.297  46.962  1.00 56.74           C
ATOM    147  O   ASN A  30      -1.192 -13.078  46.309  1.00 56.74           O
ATOM    148  HA  ASN A  30       0.727 -13.661  48.158  1.00 56.74           H
ATOM    149  CB  ASN A  30      -0.959 -12.927  49.311  1.00 56.74           C
ATOM    150 1HB  ASN A  30      -1.207 -11.964  49.757  1.00 56.74           H
ATOM    151 2HB  ASN A  30      -1.862 -13.296  48.825  1.00 56.74           H
ATOM    152  CG  ASN A  30      -0.527 -13.906  50.406  1.00 56.74           C
ATOM    153  OD1 ASN A  30       0.429 -14.650  50.267  1.00 56.74           O
ATOM    154  ND2 ASN A  30      -1.284 -13.863  51.498  1.00 56.74           N
ATOM    155 1HD2 ASN A  30      -2.056 -13.229  51.548  1.00 56.74           H
ATOM    156 2HD2 ASN A  30      -1.082 -14.466  52.270  1.00 56.74           H
ATOM    157  HN  ASN A  30       0.759 -11.081  49.367  1.00 56.74           H
ATOM    158  N   PHE A  31      -0.258 -11.041  46.616  1.00 60.47           N
ATOM    159  CA  PHE A  31      -0.779 -10.492  45.376  1.00 60.47           C
ATOM    160  C   PHE A  31      -0.159 -11.190  44.164  1.00 60.47           C
ATOM    161  O   PHE A  31       1.059 -11.183  43.995  1.00 60.47           O
ATOM    162  HA  PHE A  31      -1.857 -10.657  45.376  1.00 60.47           H
ATOM    163  CB  PHE A  31      -0.397  -9.011  45.347  1.00 60.47           C
ATOM    164 1HB  PHE A  31      -0.606  -8.573  46.323  1.00 60.47           H
ATOM    165 2HB  PHE A  31       0.677  -8.926  45.183  1.00 60.47           H
ATOM    166  CG  PHE A  31      -1.127  -8.200  44.274  1.00 60.47           C
ATOM    167  CD1 PHE A  31      -0.506  -7.915  43.098  1.00 60.47           C
ATOM    168  HD1 PHE A  31       0.511  -8.264  42.920  1.00 60.47           H
ATOM    169  CD2 PHE A  31      -2.396  -7.765  44.496  1.00 60.47           C
ATOM    170  HD2 PHE A  31      -2.893  -7.994  45.438  1.00 60.47           H
ATOM    171  CE1 PHE A  31      -1.183  -7.163  42.102  1.00 60.47           C
ATOM    172  HE1 PHE A  31      -0.686  -6.934  41.159  1.00 60.47           H
ATOM    173  CE2 PHE A  31      -3.073  -7.013  43.500  1.00 60.47           C
ATOM    174  HE2 PHE A  31      -4.091  -6.664  43.678  1.00 60.47           H
ATOM    175  CZ  PHE A  31      -2.453  -6.728  42.324  1.00 60.47           C
ATOM    176  HZ  PHE A  31      -2.973  -6.151  41.559  1.00 60.47           H
ATOM    177  HN  PHE A  31       0.283 -10.405  47.165  1.00 60.47           H
ATOM    178  N   ASN A  32      -1.026 -11.776  43.351  1.00 63.67           N
ATOM    179  CA  ASN A  32      -0.584 -12.431  42.131  1.00 63.67           C
ATOM    180  C   ASN A  32      -0.237 -11.369  41.085  1.00 63.67           C
ATOM    181  O   ASN A  32      -1.112 -10.898  40.360  1.00 63.67           O
ATOM    182  HA  ASN A  32       0.280 -13.027  42.423  1.00 63.67           H
ATOM    183  CB  ASN A  32      -1.686 -13.321  41.554  1.00 63.67           C
ATOM    184 1HB  ASN A  32      -2.154 -13.894  42.355  1.00 63.67           H
ATOM    185 2HB  ASN A  32      -2.465 -12.701  41.109  1.00 63.67           H
ATOM    186  CG  ASN A  32      -1.123 -14.276  40.499  1.00 63.67           C
ATOM    187  OD1 ASN A  32       0.057 -14.273  40.188  1.00 63.67           O
ATOM    188  ND2 ASN A  32      -2.030 -15.091  39.968  1.00 63.67           N
ATOM    189 1HD2 ASN A  32      -2.983 -15.042  40.268  1.00 63.67           H
ATOM    190 2HD2 ASN A  32      -1.759 -15.753  39.269  1.00 63.67           H
ATOM    191  HN  ASN A  32      -2.012 -11.808  43.514  1.00 63.67           H
ATOM    192  N   PHE A  33       1.041 -11.025  41.040  1.00 65.56           N
ATOM    193  CA  PHE A  33       1.540 -10.132  40.008  1.00 65.56           C
ATOM    194  C   PHE A  33       1.773 -10.886  38.697  1.00 65.56           C
ATOM    195  O   PHE A  33       2.867 -10.841  38.137  1.00 65.56           O
ATOM    196  HA  PHE A  33       0.783  -9.363  39.852  1.00 65.56           H
ATOM    197  CB  PHE A  33       2.874  -9.573  40.505  1.00 65.56           C
ATOM    198 1HB  PHE A  33       3.550 -10.404  40.711  1.00 65.56           H
ATOM    199 2HB  PHE A  33       3.328  -8.982  39.710  1.00 65.56           H
ATOM    200  CG  PHE A  33       2.757  -8.707  41.761  1.00 65.56           C
ATOM    201  CD1 PHE A  33       2.511  -7.375  41.648  1.00 65.56           C
ATOM    202  HD1 PHE A  33       2.397  -6.924  40.662  1.00 65.56           H
ATOM    203  CD2 PHE A  33       2.899  -9.270  42.991  1.00 65.56           C
ATOM    204  HD2 PHE A  33       3.096 -10.338  43.082  1.00 65.56           H
ATOM    205  CE1 PHE A  33       2.402  -6.571  42.813  1.00 65.56           C
ATOM    206  HE1 PHE A  33       2.204  -5.503  42.722  1.00 65.56           H
ATOM    207  CE2 PHE A  33       2.790  -8.467  44.157  1.00 65.56           C
ATOM    208  HE2 PHE A  33       2.904  -8.918  45.142  1.00 65.56           H
ATOM    209  CZ  PHE A  33       2.544  -7.134  44.043  1.00 65.56           C
ATOM    210  HZ  PHE A  33       2.460  -6.517  44.938  1.00 65.56           H
ATOM    211  HN  PHE A  33       1.730 -11.343  41.692  1.00 65.56           H
ATOM    212  N   THR A  34       0.726 -11.561  38.245  1.00 67.81           N
ATOM    213  CA  THR A  34       0.622 -11.931  36.844  1.00 67.81           C
ATOM    214  C   THR A  34       0.968 -10.738  35.951  1.00 67.81           C
ATOM    215  O   THR A  34       0.337  -9.686  36.041  1.00 67.81           O
ATOM    216  HA  THR A  34       1.357 -12.709  36.638  1.00 67.81           H
ATOM    217  CB  THR A  34      -0.785 -12.482  36.604  1.00 67.81           C
ATOM    218  HB  THR A  34      -1.188 -12.121  35.657  1.00 67.81           H
ATOM    219  OG1 THR A  34      -1.512 -12.097  37.768  1.00 67.81           O
ATOM    220  HG1 THR A  34      -1.713 -11.118  37.737  1.00 67.81           H
ATOM    221  CG2 THR A  34      -0.828 -14.011  36.627  1.00 67.81           C
ATOM    222 1HG2 THR A  34      -0.488 -14.369  37.599  1.00 67.81           H
ATOM    223 2HG2 THR A  34      -0.176 -14.404  35.847  1.00 67.81           H
ATOM    224 3HG2 THR A  34      -1.849 -14.349  36.452  1.00 67.81           H
ATOM    225  HN  THR A  34      -0.039 -11.854  38.818  1.00 67.81           H
ATOM    226  N   ASP A  35       1.970 -10.941  35.108  1.00 78.65           N
ATOM    227  CA  ASP A  35       2.611  -9.831  34.426  1.00 78.65           C
ATOM    228  C   ASP A  35       1.753  -9.408  33.231  1.00 78.65           C
ATOM    229  O   ASP A  35       2.077  -9.724  32.087  1.00 78.65           O
ATOM    230  HA  ASP A  35       2.697  -9.044  35.176  1.00 78.65           H
ATOM    231  CB  ASP A  35       3.991 -10.230  33.899  1.00 78.65           C
ATOM    232 1HB  ASP A  35       4.386 -11.055  34.492  1.00 78.65           H
ATOM    233 2HB  ASP A  35       3.903 -10.588  32.873  1.00 78.65           H
ATOM    234  CG  ASP A  35       4.961  -9.048  33.951  1.00 78.65           C
ATOM    235  OD1 ASP A  35       4.533  -7.984  34.449  1.00 78.65           O
ATOM    236  OD2 ASP A  35       6.109  -9.235  33.493  1.00 78.65           O
ATOM    237  HN  ASP A  35       2.343 -11.843  34.891  1.00 78.65           H
ATOM    238  N   PHE A  36       0.676  -8.701  33.538  1.00 88.53           N
ATOM    239  CA  PHE A  36      -0.215  -8.206  32.501  1.00 88.53           C
ATOM    240  C   PHE A  36       0.373  -6.970  31.818  1.00 88.53           C
ATOM    241  O   PHE A  36      -0.119  -6.540  30.775  1.00 88.53           O
ATOM    242  HA  PHE A  36      -0.331  -9.004  31.768  1.00 88.53           H
ATOM    243  CB  PHE A  36      -1.527  -7.821  33.186  1.00 88.53           C
ATOM    244 1HB  PHE A  36      -1.309  -7.152  34.018  1.00 88.53           H
ATOM    245 2HB  PHE A  36      -2.143  -7.262  32.481  1.00 88.53           H
ATOM    246  CG  PHE A  36      -2.331  -9.014  33.708  1.00 88.53           C
ATOM    247  CD1 PHE A  36      -2.451 -10.137  32.950  1.00 88.53           C
ATOM    248  HD1 PHE A  36      -1.974 -10.187  31.971  1.00 88.53           H
ATOM    249  CD2 PHE A  36      -2.925  -8.952  34.930  1.00 88.53           C
ATOM    250  HD2 PHE A  36      -2.829  -8.052  35.537  1.00 88.53           H
ATOM    251  CE1 PHE A  36      -3.196 -11.244  33.434  1.00 88.53           C
ATOM    252  HE1 PHE A  36      -3.293 -12.144  32.827  1.00 88.53           H
ATOM    253  CE2 PHE A  36      -3.671 -10.059  35.414  1.00 88.53           C
ATOM    254  HE2 PHE A  36      -4.147 -10.009  36.393  1.00 88.53           H
ATOM    255  CZ  PHE A  36      -3.791 -11.182  34.656  1.00 88.53           C
ATOM    256  HZ  PHE A  36      -4.363 -12.031  35.028  1.00 88.53           H
ATOM    257  HN  PHE A  36       0.409  -8.465  34.472  1.00 88.53           H
ATOM    258  N   TYR A  37       1.415  -6.432  32.433  1.00 90.67           N
ATOM    259  CA  TYR A  37       2.203  -5.389  31.798  1.00 90.67           C
ATOM    260  C   TYR A  37       3.328  -5.990  30.953  1.00 90.67           C
ATOM    261  O   TYR A  37       4.248  -6.608  31.486  1.00 90.67           O
ATOM    262  HA  TYR A  37       1.541  -4.813  31.152  1.00 90.67           H
ATOM    263  CB  TYR A  37       2.818  -4.573  32.937  1.00 90.67           C
ATOM    264 1HB  TYR A  37       2.017  -4.184  33.565  1.00 90.67           H
ATOM    265 2HB  TYR A  37       3.420  -5.234  33.561  1.00 90.67           H
ATOM    266  CG  TYR A  37       3.689  -3.406  32.466  1.00 90.67           C
ATOM    267  CD1 TYR A  37       5.057  -3.561  32.373  1.00 90.67           C
ATOM    268  HD1 TYR A  37       5.517  -4.514  32.634  1.00 90.67           H
ATOM    269  CD2 TYR A  37       3.107  -2.200  32.136  1.00 90.67           C
ATOM    270  HD2 TYR A  37       2.026  -2.077  32.210  1.00 90.67           H
ATOM    271  CE1 TYR A  37       5.877  -2.463  31.930  1.00 90.67           C
ATOM    272  HE1 TYR A  37       6.959  -2.572  31.851  1.00 90.67           H
ATOM    273  CE2 TYR A  37       3.927  -1.102  31.693  1.00 90.67           C
ATOM    274  HE2 TYR A  37       3.480  -0.144  31.429  1.00 90.67           H
ATOM    275  CZ  TYR A  37       5.272  -1.288  31.612  1.00 90.67           C
ATOM    276  OH  TYR A  37       6.046  -0.251  31.193  1.00 90.67           O
ATOM    277  HH  TYR A  37       5.471   0.532  30.957  1.00 90.67           H
ATOM    278  HN  TYR A  37       1.723  -6.697  33.347  1.00 90.67           H
ATOM    279  N   CYS A  38       3.217  -5.787  29.648  1.00 91.01           N
ATOM    280  CA  CYS A  38       4.145  -6.401  28.714  1.00 91.01           C
ATOM    281  C   CYS A  38       5.162  -5.342  28.282  1.00 91.01           C
ATOM    282  O   CYS A  38       4.799  -4.342  27.665  1.00 91.01           O
ATOM    283  HA  CYS A  38       4.636  -7.214  29.249  1.00 91.01           H
ATOM    284  CB  CYS A  38       3.418  -7.016  27.516  1.00 91.01           C
ATOM    285 1HB  CYS A  38       2.622  -7.674  27.863  1.00 91.01           H
ATOM    286 2HB  CYS A  38       2.948  -6.231  26.924  1.00 91.01           H
ATOM    287  SG  CYS A  38       4.600  -7.956  26.482  1.00 91.01           S
ATOM    288  HN  CYS A  38       2.511  -5.216  29.229  1.00 91.01           H
ATOM    289  N   GLU A  39       6.416  -5.599  28.623  1.00 89.82           N
ATOM    290  CA  GLU A  39       7.510  -4.786  28.119  1.00 89.82           C
ATOM    291  C   GLU A  39       7.921  -5.256  26.722  1.00 89.82           C
ATOM    292  O   GLU A  39       8.222  -6.432  26.522  1.00 89.82           O
ATOM    293  HA  GLU A  39       7.117  -3.771  28.067  1.00 89.82           H
ATOM    294  CB  GLU A  39       8.701  -4.814  29.079  1.00 89.82           C
ATOM    295 1HB  GLU A  39       8.942  -5.845  29.336  1.00 89.82           H
ATOM    296 2HB  GLU A  39       9.539  -4.272  28.640  1.00 89.82           H
ATOM    297  CG  GLU A  39       8.366  -4.100  30.390  1.00 89.82           C
ATOM    298 1HG  GLU A  39       7.943  -3.118  30.175  1.00 89.82           H
ATOM    299 2HG  GLU A  39       7.606  -4.663  30.931  1.00 89.82           H
ATOM    300  CD  GLU A  39       9.612  -3.944  31.264  1.00 89.82           C
ATOM    301  OE1 GLU A  39       9.478  -3.315  32.336  1.00 89.82           O
ATOM    302  OE2 GLU A  39      10.670  -4.457  30.840  1.00 89.82           O
ATOM    303  HN  GLU A  39       6.689  -6.345  29.230  1.00 89.82           H
ATOM    304  N   LYS A  40       7.920  -4.313  25.791  1.00 89.21           N
ATOM    305  CA  LYS A  40       8.118  -4.644  24.390  1.00 89.21           C
ATOM    306  C   LYS A  40       9.576  -4.380  24.009  1.00 89.21           C
ATOM    307  O   LYS A  40       9.872  -4.060  22.859  1.00 89.21           O
ATOM    308  HA  LYS A  40       7.918  -5.709  24.275  1.00 89.21           H
ATOM    309  CB  LYS A  40       7.108  -3.897  23.516  1.00 89.21           C
ATOM    310 1HB  LYS A  40       7.235  -2.822  23.645  1.00 89.21           H
ATOM    311 2HB  LYS A  40       7.300  -4.116  22.465  1.00 89.21           H
ATOM    312  CG  LYS A  40       5.675  -4.294  23.873  1.00 89.21           C
ATOM    313 1HG  LYS A  40       5.512  -4.161  24.942  1.00 89.21           H
ATOM    314 2HG  LYS A  40       4.973  -3.636  23.359  1.00 89.21           H
ATOM    315  CD  LYS A  40       5.396  -5.748  23.486  1.00 89.21           C
ATOM    316 1HD  LYS A  40       5.716  -5.922  22.459  1.00 89.21           H
ATOM    317 2HD  LYS A  40       5.981  -6.415  24.120  1.00 89.21           H
ATOM    318  CE  LYS A  40       3.908  -6.077  23.626  1.00 89.21           C
ATOM    319 1HE  LYS A  40       3.672  -6.286  24.669  1.00 89.21           H
ATOM    320 2HE  LYS A  40       3.310  -5.215  23.331  1.00 89.21           H
ATOM    321  NZ  LYS A  40       3.554  -7.244  22.787  1.00 89.21           N
ATOM    322 1HZ  LYS A  40       2.574  -7.467  22.915  1.00 89.21           H
ATOM    323 2HZ  LYS A  40       3.727  -7.024  21.813  1.00 89.21           H
ATOM    324 3HZ  LYS A  40       4.120  -8.040  23.060  1.00 89.21           H
ATOM    325  HN  LYS A  40       7.788  -3.340  25.981  1.00 89.21           H
ATOM    326  N   ASN A  41      10.448  -4.523  24.996  1.00 88.98           N
ATOM    327  CA  ASN A  41      11.858  -4.237  24.796  1.00 88.98           C
ATOM    328  C   ASN A  41      12.409  -5.148  23.697  1.00 88.98           C
ATOM    329  O   ASN A  41      13.141  -4.695  22.820  1.00 88.98           O
ATOM    330  HA  ASN A  41      11.901  -3.183  24.524  1.00 88.98           H
ATOM    331  CB  ASN A  41      12.660  -4.499  26.073  1.00 88.98           C
ATOM    332 1HB  ASN A  41      12.334  -5.436  26.525  1.00 88.98           H
ATOM    333 2HB  ASN A  41      13.715  -4.613  25.827  1.00 88.98           H
ATOM    334  CG  ASN A  41      12.484  -3.356  27.075  1.00 88.98           C
ATOM    335  OD1 ASN A  41      12.186  -2.227  26.722  1.00 88.98           O
ATOM    336  ND2 ASN A  41      12.686  -3.710  28.341  1.00 88.98           N
ATOM    337 1HD2 ASN A  41      12.929  -4.654  28.563  1.00 88.98           H
ATOM    338 2HD2 ASN A  41      12.595  -3.032  29.070  1.00 88.98           H
ATOM    339  HN  ASN A  41      10.205  -4.829  25.917  1.00 88.98           H
ATOM    340  N   ASN A  42      12.034  -6.416  23.782  1.00 90.52           N
ATOM    341  CA  ASN A  42      12.523  -7.405  22.836  1.00 90.52           C
ATOM    342  C   ASN A  42      12.047  -7.039  21.429  1.00 90.52           C
ATOM    343  O   ASN A  42      12.788  -7.191  20.460  1.00 90.52           O
ATOM    344  HA  ASN A  42      13.609  -7.378  22.929  1.00 90.52           H
ATOM    345  CB  ASN A  42      11.986  -8.799  23.169  1.00 90.52           C
ATOM    346 1HB  ASN A  42      10.902  -8.758  23.276  1.00 90.52           H
ATOM    347 2HB  ASN A  42      12.200  -9.481  22.347  1.00 90.52           H
ATOM    348  CG  ASN A  42      12.611  -9.334  24.459  1.00 90.52           C
ATOM    349  OD1 ASN A  42      13.545  -8.771  25.007  1.00 90.52           O
ATOM    350  ND2 ASN A  42      12.047 -10.449  24.912  1.00 90.52           N
ATOM    351 1HD2 ASN A  42      11.283 -10.861  24.414  1.00 90.52           H
ATOM    352 2HD2 ASN A  42      12.386 -10.877  25.750  1.00 90.52           H
ATOM    353  HN  ASN A  42      11.410  -6.770  24.479  1.00 90.52           H
ATOM    354  N   VAL A  43      10.812  -6.563  21.363  1.00 90.85           N
ATOM    355  CA  VAL A  43      10.219  -6.194  20.088  1.00 90.85           C
ATOM    356  C   VAL A  43      10.990  -5.013  19.495  1.00 90.85           C
ATOM    357  O   VAL A  43      11.271  -4.989  18.298  1.00 90.85           O
ATOM    358  HA  VAL A  43      10.319  -7.049  19.420  1.00 90.85           H
ATOM    359  CB  VAL A  43       8.728  -5.905  20.268  1.00 90.85           C
ATOM    360  HB  VAL A  43       8.629  -5.078  20.971  1.00 90.85           H
ATOM    361  CG1 VAL A  43       8.089  -5.477  18.946  1.00 90.85           C
ATOM    362 1HG1 VAL A  43       8.578  -4.574  18.581  1.00 90.85           H
ATOM    363 2HG1 VAL A  43       8.204  -6.275  18.212  1.00 90.85           H
ATOM    364 3HG1 VAL A  43       7.029  -5.278  19.102  1.00 90.85           H
ATOM    365  CG2 VAL A  43       8.003  -7.114  20.862  1.00 90.85           C
ATOM    366 1HG2 VAL A  43       8.115  -7.969  20.194  1.00 90.85           H
ATOM    367 2HG2 VAL A  43       8.432  -7.354  21.834  1.00 90.85           H
ATOM    368 3HG2 VAL A  43       6.944  -6.882  20.979  1.00 90.85           H
ATOM    369  HN  VAL A  43      10.221  -6.428  22.158  1.00 90.85           H
ATOM    370  N   ARG A  44      11.310  -4.062  20.360  1.00 89.90           N
ATOM    371  CA  ARG A  44      12.013  -2.865  19.931  1.00 89.90           C
ATOM    372  C   ARG A  44      13.426  -3.219  19.462  1.00 89.90           C
ATOM    373  O   ARG A  44      13.905  -2.683  18.464  1.00 89.90           O
ATOM    374  HA  ARG A  44      11.415  -2.470  19.110  1.00 89.90           H
ATOM    375  CB  ARG A  44      12.101  -1.841  21.064  1.00 89.90           C
ATOM    376 1HB  ARG A  44      12.361  -2.345  21.995  1.00 89.90           H
ATOM    377 2HB  ARG A  44      12.899  -1.129  20.854  1.00 89.90           H
ATOM    378  CG  ARG A  44      10.776  -1.097  21.234  1.00 89.90           C
ATOM    379 1HG  ARG A  44      10.491  -0.633  20.289  1.00 89.90           H
ATOM    380 2HG  ARG A  44       9.988  -1.804  21.493  1.00 89.90           H
ATOM    381  CD  ARG A  44      10.884  -0.026  22.321  1.00 89.90           C
ATOM    382 1HD  ARG A  44      11.928   0.254  22.465  1.00 89.90           H
ATOM    383 2HD  ARG A  44      10.352   0.874  22.011  1.00 89.90           H
ATOM    384  NE  ARG A  44      10.318  -0.534  23.591  1.00 89.90           N
ATOM    385  HE  ARG A  44       9.504  -1.112  23.543  1.00 89.90           H
ATOM    386  CZ  ARG A  44      10.830  -0.269  24.801  1.00 89.90           C
ATOM    387  NH1 ARG A  44      11.921   0.500  24.924  1.00 89.90           N
ATOM    388 1HH1 ARG A  44      12.359   0.880  24.110  1.00 89.90           H
ATOM    389 2HH1 ARG A  44      12.296   0.693  25.831  1.00 89.90           H
ATOM    390  NH2 ARG A  44      10.234  -0.784  25.885  1.00 89.90           N
ATOM    391 1HH2 ARG A  44      10.603  -0.595  26.795  1.00 89.90           H
ATOM    392 2HH2 ARG A  44       9.421  -1.356  25.784  1.00 89.90           H
ATOM    393  HN  ARG A  44      11.097  -4.099  21.336  1.00 89.90           H
ATOM    394  N   GLN A  45      14.053  -4.120  20.204  1.00 91.67           N
ATOM    395  CA  GLN A  45      15.422  -4.508  19.912  1.00 91.67           C
ATOM    396  C   GLN A  45      15.504  -5.172  18.536  1.00 91.67           C
ATOM    397  O   GLN A  45      16.418  -4.892  17.761  1.00 91.67           O
ATOM    398  HA  GLN A  45      15.993  -3.579  19.909  1.00 91.67           H
ATOM    399  CB  GLN A  45      15.974  -5.432  21.000  1.00 91.67           C
ATOM    400 1HB  GLN A  45      15.847  -4.966  21.977  1.00 91.67           H
ATOM    401 2HB  GLN A  45      15.407  -6.362  21.014  1.00 91.67           H
ATOM    402  CG  GLN A  45      17.455  -5.735  20.763  1.00 91.67           C
ATOM    403 1HG  GLN A  45      17.588  -6.159  19.768  1.00 91.67           H
ATOM    404 2HG  GLN A  45      18.029  -4.809  20.794  1.00 91.67           H
ATOM    405  CD  GLN A  45      17.991  -6.709  21.814  1.00 91.67           C
ATOM    406  OE1 GLN A  45      17.249  -7.333  22.554  1.00 91.67           O
ATOM    407  NE2 GLN A  45      19.317  -6.803  21.838  1.00 91.67           N
ATOM    408 1HE2 GLN A  45      19.869  -6.263  21.202  1.00 91.67           H
ATOM    409 2HE2 GLN A  45      19.763  -7.415  22.491  1.00 91.67           H
ATOM    410  HN  GLN A  45      13.642  -4.581  20.991  1.00 91.67           H
ATOM    411  N   PHE A  46      14.537  -6.039  18.274  1.00 93.45           N
ATOM    412  CA  PHE A  46      14.470  -6.721  16.993  1.00 93.45           C
ATOM    413  C   PHE A  46      14.312  -5.720  15.847  1.00 93.45           C
ATOM    414  O   PHE A  46      15.036  -5.787  14.855  1.00 93.45           O
ATOM    415  HA  PHE A  46      15.405  -7.268  16.868  1.00 93.45           H
ATOM    416  CB  PHE A  46      13.241  -7.631  17.034  1.00 93.45           C
ATOM    417 1HB  PHE A  46      13.406  -8.415  17.773  1.00 93.45           H
ATOM    418 2HB  PHE A  46      12.383  -7.049  17.372  1.00 93.45           H
ATOM    419  CG  PHE A  46      12.902  -8.279  15.690  1.00 93.45           C
ATOM    420  CD1 PHE A  46      11.876  -7.794  14.940  1.00 93.45           C
ATOM    421  HD1 PHE A  46      11.296  -6.943  15.296  1.00 93.45           H
ATOM    422  CD2 PHE A  46      13.626  -9.342  15.246  1.00 93.45           C
ATOM    423  HD2 PHE A  46      14.447  -9.731  15.847  1.00 93.45           H
ATOM    424  CE1 PHE A  46      11.562  -8.396  13.693  1.00 93.45           C
ATOM    425  HE1 PHE A  46      10.740  -8.007  13.092  1.00 93.45           H
ATOM    426  CE2 PHE A  46      13.311  -9.944  13.999  1.00 93.45           C
ATOM    427  HE2 PHE A  46      13.891 -10.795  13.644  1.00 93.45           H
ATOM    428  CZ  PHE A  46      12.286  -9.459  13.249  1.00 93.45           C
ATOM    429  HZ  PHE A  46      12.044  -9.921  12.292  1.00 93.45           H
ATOM    430  HN  PHE A  46      13.810  -6.277  18.918  1.00 93.45           H
ATOM    431  N   ALA A  47      13.359  -4.816  16.021  1.00 92.38           N
ATOM    432  CA  ALA A  47      13.001  -3.892  14.958  1.00 92.38           C
ATOM    433  C   ALA A  47      14.207  -3.009  14.627  1.00 92.38           C
ATOM    434  O   ALA A  47      14.444  -2.687  13.465  1.00 92.38           O
ATOM    435  HA  ALA A  47      12.742  -4.482  14.079  1.00 92.38           H
ATOM    436  CB  ALA A  47      11.779  -3.075  15.382  1.00 92.38           C
ATOM    437 1HB  ALA A  47      10.943  -3.746  15.576  1.00 92.38           H
ATOM    438 2HB  ALA A  47      12.013  -2.514  16.287  1.00 92.38           H
ATOM    439 3HB  ALA A  47      11.511  -2.382  14.584  1.00 92.38           H
ATOM    440  HN  ALA A  47      12.838  -4.709  16.867  1.00 92.38           H
ATOM    441  N   SER A  48      14.936  -2.644  15.672  1.00 92.61           N
ATOM    442  CA  SER A  48      16.012  -1.678  15.531  1.00 92.61           C
ATOM    443  C   SER A  48      17.092  -2.229  14.598  1.00 92.61           C
ATOM    444  O   SER A  48      17.831  -1.465  13.978  1.00 92.61           O
ATOM    445  HA  SER A  48      15.549  -0.791  15.099  1.00 92.61           H
ATOM    446  CB  SER A  48      16.617  -1.325  16.892  1.00 92.61           C
ATOM    447 1HB  SER A  48      17.249  -0.443  16.790  1.00 92.61           H
ATOM    448 2HB  SER A  48      15.818  -1.066  17.587  1.00 92.61           H
ATOM    449  OG  SER A  48      17.384  -2.398  17.430  1.00 92.61           O
ATOM    450  HG  SER A  48      16.832  -3.231  17.462  1.00 92.61           H
ATOM    451  HN  SER A  48      14.802  -2.995  16.598  1.00 92.61           H
ATOM    452  N   HIS A  49      17.149  -3.551  14.527  1.00 94.12           N
ATOM    453  CA  HIS A  49      18.144  -4.214  13.700  1.00 94.12           C
ATOM    454  C   HIS A  49      17.524  -4.586  12.352  1.00 94.12           C
ATOM    455  O   HIS A  49      18.185  -4.504  11.317  1.00 94.12           O
ATOM    456  HA  HIS A  49      18.944  -3.493  13.536  1.00 94.12           H
ATOM    457  CB  HIS A  49      18.742  -5.417  14.431  1.00 94.12           C
ATOM    458 1HB  HIS A  49      17.935  -6.087  14.729  1.00 94.12           H
ATOM    459 2HB  HIS A  49      19.376  -5.971  13.738  1.00 94.12           H
ATOM    460  CG  HIS A  49      19.553  -5.054  15.652  1.00 94.12           C
ATOM    461  ND1 HIS A  49      18.982  -4.841  16.895  1.00 94.12           N
ATOM    462  HD1 HIS A  49      18.007  -4.902  17.109  1.00 94.12           H
ATOM    463  CD2 HIS A  49      20.895  -4.869  15.809  1.00 94.12           C
ATOM    464  HD2 HIS A  49      21.646  -4.960  15.024  1.00 94.12           H
ATOM    465  CE1 HIS A  49      19.946  -4.541  17.752  1.00 94.12           C
ATOM    466  HE1 HIS A  49      19.815  -4.319  18.811  1.00 94.12           H
ATOM    467  NE2 HIS A  49      21.131  -4.559  17.077  1.00 94.12           N
ATOM    468  HN  HIS A  49      16.532  -4.165  15.020  1.00 94.12           H
ATOM    469  N   PHE A  50      16.263  -4.989  12.407  1.00 95.18           N
ATOM    470  CA  PHE A  50      15.634  -5.635  11.268  1.00 95.18           C
ATOM    471  C   PHE A  50      15.127  -4.601  10.261  1.00 95.18           C
ATOM    472  O   PHE A  50      15.355  -4.735   9.060  1.00 95.18           O
ATOM    473  HA  PHE A  50      16.389  -6.262  10.793  1.00 95.18           H
ATOM    474  CB  PHE A  50      14.443  -6.431  11.807  1.00 95.18           C
ATOM    475 1HB  PHE A  50      14.803  -7.150  12.543  1.00 95.18           H
ATOM    476 2HB  PHE A  50      13.771  -5.750  12.329  1.00 95.18           H
ATOM    477  CG  PHE A  50      13.654  -7.177  10.729  1.00 95.18           C
ATOM    478  CD1 PHE A  50      12.415  -6.745  10.372  1.00 95.18           C
ATOM    479  HD1 PHE A  50      11.984  -5.868  10.854  1.00 95.18           H
ATOM    480  CD2 PHE A  50      14.192  -8.272  10.128  1.00 95.18           C
ATOM    481  HD2 PHE A  50      15.185  -8.618  10.414  1.00 95.18           H
ATOM    482  CE1 PHE A  50      11.682  -7.438   9.372  1.00 95.18           C
ATOM    483  HE1 PHE A  50      10.689  -7.092   9.086  1.00 95.18           H
ATOM    484  CE2 PHE A  50      13.460  -8.964   9.127  1.00 95.18           C
ATOM    485  HE2 PHE A  50      13.891  -9.842   8.645  1.00 95.18           H
ATOM    486  CZ  PHE A  50      12.220  -8.532   8.771  1.00 95.18           C
ATOM    487  HZ  PHE A  50      11.658  -9.064   8.003  1.00 95.18           H
ATOM    488  HN  PHE A  50      15.676  -4.880  13.209  1.00 95.18           H
ATOM    489  N   LEU A  51      14.449  -3.592  10.788  1.00 94.69           N
ATOM    490  CA  LEU A  51      13.620  -2.733   9.959  1.00 94.69           C
ATOM    491  C   LEU A  51      14.517  -1.819   9.122  1.00 94.69           C
ATOM    492  O   LEU A  51      14.377  -1.754   7.902  1.00 94.69           O
ATOM    493  HA  LEU A  51      13.056  -3.376   9.284  1.00 94.69           H
ATOM    494  CB  LEU A  51      12.604  -1.978  10.819  1.00 94.69           C
ATOM    495 1HB  LEU A  51      13.148  -1.385  11.554  1.00 94.69           H
ATOM    496 2HB  LEU A  51      12.066  -1.278  10.179  1.00 94.69           H
ATOM    497  CG  LEU A  51      11.579  -2.840  11.558  1.00 94.69           C
ATOM    498  HG  LEU A  51      12.113  -3.475  12.265  1.00 94.69           H
ATOM    499  CD1 LEU A  51      10.615  -1.971  12.369  1.00 94.69           C
ATOM    500 1HD1 LEU A  51      11.177  -1.391  13.101  1.00 94.69           H
ATOM    501 2HD1 LEU A  51      10.084  -1.295  11.699  1.00 94.69           H
ATOM    502 3HD1 LEU A  51       9.897  -2.609  12.885  1.00 94.69           H
ATOM    503  CD2 LEU A  51      10.840  -3.765  10.590  1.00 94.69           C
ATOM    504 1HD2 LEU A  51      10.319  -3.167   9.842  1.00 94.69           H
ATOM    505 2HD2 LEU A  51      11.556  -4.421  10.096  1.00 94.69           H
ATOM    506 3HD2 LEU A  51      10.117  -4.367  11.142  1.00 94.69           H
ATOM    507  HN  LEU A  51      14.459  -3.358  11.760  1.00 94.69           H
ATOM    508  N   PRO A  52      15.452  -1.100   9.759  1.00 95.57           N
ATOM    509  CA  PRO A  52      16.158  -0.011   9.080  1.00 95.57           C
ATOM    510  C   PRO A  52      16.782  -0.458   7.768  1.00 95.57           C
ATOM    511  O   PRO A  52      16.559   0.160   6.728  1.00 95.57           O
ATOM    512  HA  PRO A  52      15.458   0.778   8.809  1.00 95.57           H
ATOM    513  CB  PRO A  52      17.219   0.420  10.095  1.00 95.57           C
ATOM    514 1HB  PRO A  52      18.160  -0.109   9.942  1.00 95.57           H
ATOM    515 2HB  PRO A  52      17.438   1.485  10.018  1.00 95.57           H
ATOM    516  CG  PRO A  52      16.588   0.070  11.437  1.00 95.57           C
ATOM    517 1HG  PRO A  52      17.335  -0.015  12.226  1.00 95.57           H
ATOM    518 2HG  PRO A  52      15.882   0.833  11.763  1.00 95.57           H
ATOM    519  CD  PRO A  52      15.903  -1.257  11.154  1.00 95.57           C
ATOM    520 1HD  PRO A  52      16.590  -2.097  11.260  1.00 95.57           H
ATOM    521 2HD  PRO A  52      15.074  -1.439  11.837  1.00 95.57           H
ATOM    522  N   PRO A  53      17.575  -1.538   7.783  1.00 96.90           N
ATOM    523  CA  PRO A  53      18.234  -2.008   6.562  1.00 96.90           C
ATOM    524  C   PRO A  53      17.253  -2.213   5.420  1.00 96.90           C
ATOM    525  O   PRO A  53      17.535  -1.843   4.281  1.00 96.90           O
ATOM    526  HA  PRO A  53      18.937  -1.256   6.203  1.00 96.90           H
ATOM    527  CB  PRO A  53      18.892  -3.322   6.989  1.00 96.90           C
ATOM    528 1HB  PRO A  53      18.239  -4.175   6.807  1.00 96.90           H
ATOM    529 2HB  PRO A  53      19.815  -3.505   6.438  1.00 96.90           H
ATOM    530  CG  PRO A  53      19.154  -3.119   8.476  1.00 96.90           C
ATOM    531 1HG  PRO A  53      19.290  -4.068   8.996  1.00 96.90           H
ATOM    532 2HG  PRO A  53      20.061  -2.541   8.652  1.00 96.90           H
ATOM    533  CD  PRO A  53      17.908  -2.385   8.943  1.00 96.90           C
ATOM    534 1HD  PRO A  53      17.098  -3.074   9.182  1.00 96.90           H
ATOM    535 2HD  PRO A  53      18.098  -1.797   9.841  1.00 96.90           H
ATOM    536  N   LEU A  54      16.116  -2.804   5.757  1.00 96.17           N
ATOM    537  CA  LEU A  54      15.149  -3.198   4.747  1.00 96.17           C
ATOM    538  C   LEU A  54      14.473  -1.948   4.179  1.00 96.17           C
ATOM    539  O   LEU A  54      14.282  -1.837   2.969  1.00 96.17           O
ATOM    540  HA  LEU A  54      15.698  -3.689   3.944  1.00 96.17           H
ATOM    541  CB  LEU A  54      14.166  -4.223   5.317  1.00 96.17           C
ATOM    542 1HB  LEU A  54      13.711  -3.801   6.213  1.00 96.17           H
ATOM    543 2HB  LEU A  54      13.366  -4.371   4.592  1.00 96.17           H
ATOM    544  CG  LEU A  54      14.754  -5.590   5.673  1.00 96.17           C
ATOM    545  HG  LEU A  54      15.571  -5.437   6.378  1.00 96.17           H
ATOM    546  CD1 LEU A  54      13.714  -6.470   6.369  1.00 96.17           C
ATOM    547 1HD1 LEU A  54      13.382  -5.983   7.286  1.00 96.17           H
ATOM    548 2HD1 LEU A  54      12.861  -6.618   5.707  1.00 96.17           H
ATOM    549 3HD1 LEU A  54      14.158  -7.435   6.611  1.00 96.17           H
ATOM    550  CD2 LEU A  54      15.345  -6.271   4.437  1.00 96.17           C
ATOM    551 1HD2 LEU A  54      14.564  -6.410   3.690  1.00 96.17           H
ATOM    552 2HD2 LEU A  54      16.137  -5.647   4.022  1.00 96.17           H
ATOM    553 3HD2 LEU A  54      15.756  -7.240   4.718  1.00 96.17           H
ATOM    554  HN  LEU A  54      15.852  -3.012   6.699  1.00 96.17           H
ATOM    555  N   TYR A  55      14.130  -1.039   5.079  1.00 95.06           N
ATOM    556  CA  TYR A  55      13.431   0.174   4.689  1.00 95.06           C
ATOM    557  C   TYR A  55      14.299   1.036   3.770  1.00 95.06           C
ATOM    558  O   TYR A  55      13.795   1.653   2.833  1.00 95.06           O
ATOM    559  HA  TYR A  55      12.526  -0.116   4.155  1.00 95.06           H
ATOM    560  CB  TYR A  55      13.163   0.942   5.985  1.00 95.06           C
ATOM    561 1HB  TYR A  55      14.066   0.932   6.595  1.00 95.06           H
ATOM    562 2HB  TYR A  55      12.954   1.983   5.742  1.00 95.06           H
ATOM    563  CG  TYR A  55      12.002   0.383   6.811  1.00 95.06           C
ATOM    564  CD1 TYR A  55      11.297  -0.713   6.356  1.00 95.06           C
ATOM    565  HD1 TYR A  55      11.567  -1.180   5.409  1.00 95.06           H
ATOM    566  CD2 TYR A  55      11.660   0.975   8.009  1.00 95.06           C
ATOM    567  HD2 TYR A  55      12.217   1.841   8.368  1.00 95.06           H
ATOM    568  CE1 TYR A  55      10.204  -1.239   7.133  1.00 95.06           C
ATOM    569  HE1 TYR A  55       9.639  -2.104   6.786  1.00 95.06           H
ATOM    570  CE2 TYR A  55      10.568   0.449   8.786  1.00 95.06           C
ATOM    571  HE2 TYR A  55      10.287   0.907   9.735  1.00 95.06           H
ATOM    572  CZ  TYR A  55       9.894  -0.632   8.310  1.00 95.06           C
ATOM    573  OH  TYR A  55       8.862  -1.128   9.044  1.00 95.06           O
ATOM    574  HH  TYR A  55       8.415  -1.871   8.546  1.00 95.06           H
ATOM    575  HN  TYR A  55      14.321  -1.120   6.057  1.00 95.06           H
ATOM    576  N   TRP A  56      15.589   1.050   4.071  1.00 96.74           N
ATOM    577  CA  TRP A  56      16.545   1.754   3.232  1.00 96.74           C
ATOM    578  C   TRP A  56      16.590   1.052   1.874  1.00 96.74           C
ATOM    579  O   TRP A  56      16.612   1.706   0.833  1.00 96.74           O
ATOM    580  HA  TRP A  56      16.191   2.778   3.111  1.00 96.74           H
ATOM    581  CB  TRP A  56      17.914   1.834   3.910  1.00 96.74           C
ATOM    582 1HB  TRP A  56      18.068   0.932   4.502  1.00 96.74           H
ATOM    583 2HB  TRP A  56      18.688   1.846   3.142  1.00 96.74           H
ATOM    584  CG  TRP A  56      18.092   3.056   4.813  1.00 96.74           C
ATOM    585  CD1 TRP A  56      18.215   3.085   6.147  1.00 96.74           C
ATOM    586  HD1 TRP A  56      18.203   2.201   6.784  1.00 96.74           H
ATOM    587  CD2 TRP A  56      18.163   4.434   4.390  1.00 96.74           C
ATOM    588  NE1 TRP A  56      18.359   4.376   6.613  1.00 96.74           N
ATOM    589  HE1 TRP A  56      18.467   4.652   7.568  1.00 96.74           H
ATOM    590  CE2 TRP A  56      18.326   5.222   5.511  1.00 96.74           C
ATOM    591  CE3 TRP A  56      18.092   4.996   3.103  1.00 96.74           C
ATOM    592  HE3 TRP A  56      17.963   4.395   2.203  1.00 96.74           H
ATOM    593  CZ2 TRP A  56      18.432   6.617   5.458  1.00 96.74           C
ATOM    594  HZ2 TRP A  56      18.560   7.218   6.358  1.00 96.74           H
ATOM    595  CZ3 TRP A  56      18.198   6.391   3.067  1.00 96.74           C
ATOM    596  HZ3 TRP A  56      18.149   6.878   2.093  1.00 96.74           H
ATOM    597  CH2 TRP A  56      18.363   7.199   4.186  1.00 96.74           C
ATOM    598  HH2 TRP A  56      18.438   8.281   4.074  1.00 96.74           H
ATOM    599  HN  TRP A  56      15.983   0.594   4.868  1.00 96.74           H
ATOM    600  N   LEU A  57      16.601  -0.272   1.928  1.00 96.96           N
ATOM    601  CA  LEU A  57      16.666  -1.070   0.716  1.00 96.96           C
ATOM    602  C   LEU A  57      15.441  -0.774  -0.151  1.00 96.96           C
ATOM    603  O   LEU A  57      15.574  -0.465  -1.334  1.00 96.96           O
ATOM    604  HA  LEU A  57      17.559  -0.763   0.170  1.00 96.96           H
ATOM    605  CB  LEU A  57      16.833  -2.552   1.058  1.00 96.96           C
ATOM    606 1HB  LEU A  57      17.762  -2.674   1.616  1.00 96.96           H
ATOM    607 2HB  LEU A  57      16.021  -2.844   1.725  1.00 96.96           H
ATOM    608  CG  LEU A  57      16.853  -3.517  -0.129  1.00 96.96           C
ATOM    609  HG  LEU A  57      15.958  -3.343  -0.725  1.00 96.96           H
ATOM    610  CD1 LEU A  57      18.058  -3.249  -1.033  1.00 96.96           C
ATOM    611 1HD1 LEU A  57      18.007  -2.228  -1.413  1.00 96.96           H
ATOM    612 2HD1 LEU A  57      18.977  -3.378  -0.462  1.00 96.96           H
ATOM    613 3HD1 LEU A  57      18.048  -3.948  -1.869  1.00 96.96           H
ATOM    614  CD2 LEU A  57      16.805  -4.971   0.345  1.00 96.96           C
ATOM    615 1HD2 LEU A  57      17.669  -5.176   0.977  1.00 96.96           H
ATOM    616 2HD2 LEU A  57      15.891  -5.137   0.915  1.00 96.96           H
ATOM    617 3HD2 LEU A  57      16.820  -5.635  -0.519  1.00 96.96           H
ATOM    618  HN  LEU A  57      16.567  -0.797   2.779  1.00 96.96           H
ATOM    619  N   VAL A  58      14.276  -0.878   0.471  1.00 95.91           N
ATOM    620  CA  VAL A  58      13.026  -0.707  -0.249  1.00 95.91           C
ATOM    621  C   VAL A  58      12.968   0.705  -0.834  1.00 95.91           C
ATOM    622  O   VAL A  58      12.560   0.891  -1.979  1.00 95.91           O
ATOM    623  HA  VAL A  58      13.016  -1.427  -1.068  1.00 95.91           H
ATOM    624  CB  VAL A  58      11.845  -1.022   0.672  1.00 95.91           C
ATOM    625  HB  VAL A  58      11.939  -0.401   1.562  1.00 95.91           H
ATOM    626  CG1 VAL A  58      10.516  -0.677  -0.004  1.00 95.91           C
ATOM    627 1HG1 VAL A  58      10.497   0.385  -0.246  1.00 95.91           H
ATOM    628 2HG1 VAL A  58      10.411  -1.261  -0.918  1.00 95.91           H
ATOM    629 3HG1 VAL A  58       9.694  -0.911   0.672  1.00 95.91           H
ATOM    630  CG2 VAL A  58      11.871  -2.486   1.115  1.00 95.91           C
ATOM    631 1HG2 VAL A  58      11.813  -3.132   0.239  1.00 95.91           H
ATOM    632 2HG2 VAL A  58      12.797  -2.686   1.654  1.00 95.91           H
ATOM    633 3HG2 VAL A  58      11.021  -2.683   1.769  1.00 95.91           H
ATOM    634  HN  VAL A  58      14.179  -1.075   1.446  1.00 95.91           H
ATOM    635  N   PHE A  59      13.382   1.666  -0.020  1.00 97.02           N
ATOM    636  CA  PHE A  59      13.402   3.053  -0.450  1.00 97.02           C
ATOM    637  C   PHE A  59      14.210   3.217  -1.739  1.00 97.02           C
ATOM    638  O   PHE A  59      13.716   3.771  -2.719  1.00 97.02           O
ATOM    639  HA  PHE A  59      12.369   3.351  -0.630  1.00 97.02           H
ATOM    640  CB  PHE A  59      14.075   3.857   0.665  1.00 97.02           C
ATOM    641 1HB  PHE A  59      13.434   3.844   1.546  1.00 97.02           H
ATOM    642 2HB  PHE A  59      15.007   3.365   0.942  1.00 97.02           H
ATOM    643  CG  PHE A  59      14.374   5.310   0.291  1.00 97.02           C
ATOM    644  CD1 PHE A  59      15.661   5.745   0.230  1.00 97.02           C
ATOM    645  HD1 PHE A  59      16.479   5.059   0.447  1.00 97.02           H
ATOM    646  CD2 PHE A  59      13.353   6.167   0.021  1.00 97.02           C
ATOM    647  HD2 PHE A  59      12.321   5.818   0.070  1.00 97.02           H
ATOM    648  CE1 PHE A  59      15.939   7.094  -0.117  1.00 97.02           C
ATOM    649  HE1 PHE A  59      16.970   7.443  -0.167  1.00 97.02           H
ATOM    650  CE2 PHE A  59      13.631   7.515  -0.326  1.00 97.02           C
ATOM    651  HE2 PHE A  59      12.812   8.202  -0.543  1.00 97.02           H
ATOM    652  CZ  PHE A  59      14.918   7.951  -0.388  1.00 97.02           C
ATOM    653  HZ  PHE A  59      15.131   8.986  -0.654  1.00 97.02           H
ATOM    654  HN  PHE A  59      13.699   1.508   0.915  1.00 97.02           H
ATOM    655  N   ILE A  60      15.439   2.724  -1.695  1.00 97.36           N
ATOM    656  CA  ILE A  60      16.376   2.952  -2.782  1.00 97.36           C
ATOM    657  C   ILE A  60      15.826   2.322  -4.064  1.00 97.36           C
ATOM    658  O   ILE A  60      15.727   2.987  -5.094  1.00 97.36           O
ATOM    659  HA  ILE A  60      16.448   4.030  -2.931  1.00 97.36           H
ATOM    660  CB  ILE A  60      17.771   2.453  -2.401  1.00 97.36           C
ATOM    661  HB  ILE A  60      17.675   1.446  -1.997  1.00 97.36           H
ATOM    662  CG1 ILE A  60      18.384   3.325  -1.303  1.00 97.36           C
ATOM    663 1HG1 ILE A  60      18.674   4.289  -1.719  1.00 97.36           H
ATOM    664 2HG1 ILE A  60      17.639   3.521  -0.532  1.00 97.36           H
ATOM    665  CG2 ILE A  60      18.675   2.361  -3.632  1.00 97.36           C
ATOM    666 1HG2 ILE A  60      18.241   1.667  -4.351  1.00 97.36           H
ATOM    667 2HG2 ILE A  60      18.769   3.347  -4.089  1.00 97.36           H
ATOM    668 3HG2 ILE A  60      19.661   2.004  -3.333  1.00 97.36           H
ATOM    669  CD1 ILE A  60      19.604   2.644  -0.680  1.00 97.36           C
ATOM    670 1HD1 ILE A  60      19.306   1.691  -0.244  1.00 97.36           H
ATOM    671 2HD1 ILE A  60      20.356   2.471  -1.450  1.00 97.36           H
ATOM    672 3HD1 ILE A  60      20.021   3.285   0.097  1.00 97.36           H
ATOM    673  HN  ILE A  60      15.797   2.179  -0.937  1.00 97.36           H
ATOM    674  N   VAL A  61      15.483   1.047  -3.959  1.00 95.80           N
ATOM    675  CA  VAL A  61      15.089   0.279  -5.127  1.00 95.80           C
ATOM    676  C   VAL A  61      13.777   0.839  -5.681  1.00 95.80           C
ATOM    677  O   VAL A  61      13.616   0.969  -6.893  1.00 95.80           O
ATOM    678  HA  VAL A  61      15.867   0.401  -5.880  1.00 95.80           H
ATOM    679  CB  VAL A  61      15.002  -1.207  -4.772  1.00 95.80           C
ATOM    680  HB  VAL A  61      14.283  -1.316  -3.960  1.00 95.80           H
ATOM    681  CG1 VAL A  61      14.495  -2.026  -5.961  1.00 95.80           C
ATOM    682 1HG1 VAL A  61      13.502  -1.676  -6.246  1.00 95.80           H
ATOM    683 2HG1 VAL A  61      15.178  -1.907  -6.802  1.00 95.80           H
ATOM    684 3HG1 VAL A  61      14.442  -3.078  -5.681  1.00 95.80           H
ATOM    685  CG2 VAL A  61      16.351  -1.733  -4.280  1.00 95.80           C
ATOM    686 1HG2 VAL A  61      17.099  -1.604  -5.063  1.00 95.80           H
ATOM    687 2HG2 VAL A  61      16.656  -1.179  -3.392  1.00 95.80           H
ATOM    688 3HG2 VAL A  61      16.261  -2.791  -4.035  1.00 95.80           H
ATOM    689  HN  VAL A  61      15.473   0.540  -3.096  1.00 95.80           H
ATOM    690  N   GLY A  62      12.873   1.156  -4.765  1.00 95.97           N
ATOM    691  CA  GLY A  62      11.558   1.642  -5.149  1.00 95.97           C
ATOM    692  C   GLY A  62      11.657   3.004  -5.838  1.00 95.97           C
ATOM    693  O   GLY A  62      10.984   3.248  -6.838  1.00 95.97           O
ATOM    694 1HA  GLY A  62      11.082   0.925  -5.818  1.00 95.97           H
ATOM    695 2HA  GLY A  62      10.924   1.722  -4.266  1.00 95.97           H
ATOM    696  HN  GLY A  62      13.026   1.085  -3.780  1.00 95.97           H
ATOM    697  N   ALA A  63      12.501   3.856  -5.275  1.00 96.71           N
ATOM    698  CA  ALA A  63      12.657   5.206  -5.791  1.00 96.71           C
ATOM    699  C   ALA A  63      13.163   5.140  -7.234  1.00 96.71           C
ATOM    700  O   ALA A  63      12.590   5.765  -8.125  1.00 96.71           O
ATOM    701  HA  ALA A  63      11.677   5.681  -5.780  1.00 96.71           H
ATOM    702  CB  ALA A  63      13.599   5.995  -4.879  1.00 96.71           C
ATOM    703 1HB  ALA A  63      13.180   6.037  -3.874  1.00 96.71           H
ATOM    704 2HB  ALA A  63      14.571   5.504  -4.848  1.00 96.71           H
ATOM    705 3HB  ALA A  63      13.716   7.007  -5.267  1.00 96.71           H
ATOM    706  HN  ALA A  63      13.071   3.639  -4.483  1.00 96.71           H
ATOM    707  N   LEU A  64      14.230   4.378  -7.419  1.00 95.32           N
ATOM    708  CA  LEU A  64      14.846   4.257  -8.730  1.00 95.32           C
ATOM    709  C   LEU A  64      13.820   3.704  -9.721  1.00 95.32           C
ATOM    710  O   LEU A  64      13.681   4.221 -10.829  1.00 95.32           O
ATOM    711  HA  LEU A  64      15.131   5.259  -9.050  1.00 95.32           H
ATOM    712  CB  LEU A  64      16.129   3.427  -8.645  1.00 95.32           C
ATOM    713 1HB  LEU A  64      15.889   2.472  -8.179  1.00 95.32           H
ATOM    714 2HB  LEU A  64      16.466   3.212  -9.659  1.00 95.32           H
ATOM    715  CG  LEU A  64      17.289   4.062  -7.876  1.00 95.32           C
ATOM    716  HG  LEU A  64      16.931   4.337  -6.884  1.00 95.32           H
ATOM    717  CD1 LEU A  64      18.431   3.063  -7.684  1.00 95.32           C
ATOM    718 1HD1 LEU A  64      18.069   2.202  -7.122  1.00 95.32           H
ATOM    719 2HD1 LEU A  64      18.795   2.735  -8.657  1.00 95.32           H
ATOM    720 3HD1 LEU A  64      19.243   3.540  -7.134  1.00 95.32           H
ATOM    721  CD2 LEU A  64      17.761   5.348  -8.558  1.00 95.32           C
ATOM    722 1HD2 LEU A  64      18.095   5.120  -9.570  1.00 95.32           H
ATOM    723 2HD2 LEU A  64      16.937   6.061  -8.600  1.00 95.32           H
ATOM    724 3HD2 LEU A  64      18.586   5.779  -7.991  1.00 95.32           H
ATOM    725  HN  LEU A  64      14.673   3.849  -6.694  1.00 95.32           H
ATOM    726  N   GLY A  65      13.128   2.661  -9.288  1.00 93.38           N
ATOM    727  CA  GLY A  65      12.216   1.950 -10.167  1.00 93.38           C
ATOM    728  C   GLY A  65      11.087   2.867 -10.644  1.00 93.38           C
ATOM    729  O   GLY A  65      10.828   2.967 -11.842  1.00 93.38           O
ATOM    730 1HA  GLY A  65      12.762   1.563 -11.027  1.00 93.38           H
ATOM    731 2HA  GLY A  65      11.795   1.092  -9.644  1.00 93.38           H
ATOM    732  HN  GLY A  65      13.183   2.302  -8.356  1.00 93.38           H
ATOM    733  N   ASN A  66      10.446   3.513  -9.681  1.00 94.31           N
ATOM    734  CA  ASN A  66       9.243   4.276  -9.964  1.00 94.31           C
ATOM    735  C   ASN A  66       9.624   5.572 -10.684  1.00 94.31           C
ATOM    736  O   ASN A  66       8.883   6.051 -11.541  1.00 94.31           O
ATOM    737  HA  ASN A  66       8.627   3.622 -10.582  1.00 94.31           H
ATOM    738  CB  ASN A  66       8.511   4.650  -8.674  1.00 94.31           C
ATOM    739 1HB  ASN A  66       9.223   5.043  -7.948  1.00 94.31           H
ATOM    740 2HB  ASN A  66       7.792   5.444  -8.877  1.00 94.31           H
ATOM    741  CG  ASN A  66       7.788   3.438  -8.083  1.00 94.31           C
ATOM    742  OD1 ASN A  66       6.864   2.891  -8.661  1.00 94.31           O
ATOM    743  ND2 ASN A  66       8.259   3.052  -6.900  1.00 94.31           N
ATOM    744 1HD2 ASN A  66       9.020   3.545  -6.480  1.00 94.31           H
ATOM    745 2HD2 ASN A  66       7.852   2.267  -6.432  1.00 94.31           H
ATOM    746  HN  ASN A  66      10.735   3.519  -8.724  1.00 94.31           H
ATOM    747  N   SER A  67      10.780   6.101 -10.310  1.00 94.33           N
ATOM    748  CA  SER A  67      11.320   7.271 -10.981  1.00 94.33           C
ATOM    749  C   SER A  67      11.539   6.968 -12.465  1.00 94.33           C
ATOM    750  O   SER A  67      11.324   7.829 -13.316  1.00 94.33           O
ATOM    751  HA  SER A  67      10.567   8.049 -10.857  1.00 94.33           H
ATOM    752  CB  SER A  67      12.630   7.722 -10.333  1.00 94.33           C
ATOM    753 1HB  SER A  67      13.309   6.873 -10.259  1.00 94.33           H
ATOM    754 2HB  SER A  67      13.114   8.462 -10.971  1.00 94.33           H
ATOM    755  OG  SER A  67      12.421   8.277  -9.037  1.00 94.33           O
ATOM    756  HG  SER A  67      12.428   7.551  -8.349  1.00 94.33           H
ATOM    757  HN  SER A  67      11.343   5.745  -9.564  1.00 94.33           H
ATOM    758  N   LEU A  68      11.963   5.741 -12.729  1.00 91.49           N
ATOM    759  CA  LEU A  68      12.197   5.308 -14.097  1.00 91.49           C
ATOM    760  C   LEU A  68      10.868   5.281 -14.853  1.00 91.49           C
ATOM    761  O   LEU A  68      10.802   5.684 -16.014  1.00 91.49           O
ATOM    762  HA  LEU A  68      12.847   6.047 -14.566  1.00 91.49           H
ATOM    763  CB  LEU A  68      12.943   3.973 -14.116  1.00 91.49           C
ATOM    764 1HB  LEU A  68      13.870   4.088 -13.553  1.00 91.49           H
ATOM    765 2HB  LEU A  68      12.340   3.235 -13.587  1.00 91.49           H
ATOM    766  CG  LEU A  68      13.285   3.415 -15.499  1.00 91.49           C
ATOM    767  HG  LEU A  68      12.364   3.350 -16.078  1.00 91.49           H
ATOM    768  CD1 LEU A  68      14.228   4.357 -16.252  1.00 91.49           C
ATOM    769 1HD1 LEU A  68      13.748   5.328 -16.375  1.00 91.49           H
ATOM    770 2HD1 LEU A  68      15.151   4.476 -15.685  1.00 91.49           H
ATOM    771 3HD1 LEU A  68      14.455   3.936 -17.231  1.00 91.49           H
ATOM    772  CD2 LEU A  68      13.854   1.999 -15.394  1.00 91.49           C
ATOM    773 1HD2 LEU A  68      14.761   2.015 -14.789  1.00 91.49           H
ATOM    774 2HD2 LEU A  68      13.118   1.345 -14.926  1.00 91.49           H
ATOM    775 3HD2 LEU A  68      14.089   1.626 -16.391  1.00 91.49           H
ATOM    776  HN  LEU A  68      12.146   5.050 -12.030  1.00 91.49           H
ATOM    777  N   VAL A  69       9.842   4.802 -14.165  1.00 90.93           N
ATOM    778  CA  VAL A  69       8.526   4.683 -14.770  1.00 90.93           C
ATOM    779  C   VAL A  69       8.061   6.060 -15.246  1.00 90.93           C
ATOM    780  O   VAL A  69       7.584   6.205 -16.371  1.00 90.93           O
ATOM    781  HA  VAL A  69       8.620   4.026 -15.636  1.00 90.93           H
ATOM    782  CB  VAL A  69       7.554   4.031 -13.785  1.00 90.93           C
ATOM    783  HB  VAL A  69       7.594   4.595 -12.853  1.00 90.93           H
ATOM    784  CG1 VAL A  69       6.119   4.090 -14.310  1.00 90.93           C
ATOM    785 1HG1 VAL A  69       5.826   5.130 -14.452  1.00 90.93           H
ATOM    786 2HG1 VAL A  69       6.058   3.562 -15.261  1.00 90.93           H
ATOM    787 3HG1 VAL A  69       5.449   3.620 -13.590  1.00 90.93           H
ATOM    788  CG2 VAL A  69       7.968   2.589 -13.480  1.00 90.93           C
ATOM    789 1HG2 VAL A  69       7.971   2.009 -14.402  1.00 90.93           H
ATOM    790 2HG2 VAL A  69       8.966   2.582 -13.043  1.00 90.93           H
ATOM    791 3HG2 VAL A  69       7.260   2.150 -12.777  1.00 90.93           H
ATOM    792  HN  VAL A  69       9.899   4.500 -13.214  1.00 90.93           H
ATOM    793  N   ILE A  70       8.214   7.038 -14.365  1.00 91.77           N
ATOM    794  CA  ILE A  70       7.768   8.389 -14.660  1.00 91.77           C
ATOM    795  C   ILE A  70       8.550   8.929 -15.859  1.00 91.77           C
ATOM    796  O   ILE A  70       7.975   9.552 -16.751  1.00 91.77           O
ATOM    797  HA  ILE A  70       6.714   8.332 -14.933  1.00 91.77           H
ATOM    798  CB  ILE A  70       7.866   9.270 -13.414  1.00 91.77           C
ATOM    799  HB  ILE A  70       8.881   9.198 -13.023  1.00 91.77           H
ATOM    800  CG1 ILE A  70       6.922   8.775 -12.316  1.00 91.77           C
ATOM    801 1HG1 ILE A  70       5.890   8.850 -12.658  1.00 91.77           H
ATOM    802 2HG1 ILE A  70       7.115   7.721 -12.114  1.00 91.77           H
ATOM    803  CG2 ILE A  70       7.620  10.740 -13.761  1.00 91.77           C
ATOM    804 1HG2 ILE A  70       8.365  11.073 -14.483  1.00 91.77           H
ATOM    805 2HG2 ILE A  70       6.624  10.850 -14.189  1.00 91.77           H
ATOM    806 3HG2 ILE A  70       7.696  11.344 -12.857  1.00 91.77           H
ATOM    807  CD1 ILE A  70       7.100   9.587 -11.032  1.00 91.77           C
ATOM    808 1HD1 ILE A  70       8.128   9.490 -10.680  1.00 91.77           H
ATOM    809 2HD1 ILE A  70       6.883  10.636 -11.233  1.00 91.77           H
ATOM    810 3HD1 ILE A  70       6.418   9.214 -10.268  1.00 91.77           H
ATOM    811  HN  ILE A  70       8.635   6.919 -13.465  1.00 91.77           H
ATOM    812  N   LEU A  71       9.850   8.672 -15.842  1.00 89.80           N
ATOM    813  CA  LEU A  71      10.734   9.214 -16.860  1.00 89.80           C
ATOM    814  C   LEU A  71      10.370   8.610 -18.218  1.00 89.80           C
ATOM    815  O   LEU A  71      10.341   9.314 -19.226  1.00 89.80           O
ATOM    816  HA  LEU A  71      10.562  10.289 -16.903  1.00 89.80           H
ATOM    817  CB  LEU A  71      12.197   9.005 -16.465  1.00 89.80           C
ATOM    818 1HB  LEU A  71      12.349   9.426 -15.471  1.00 89.80           H
ATOM    819 2HB  LEU A  71      12.382   7.933 -16.389  1.00 89.80           H
ATOM    820  CG  LEU A  71      13.239   9.608 -17.409  1.00 89.80           C
ATOM    821  HG  LEU A  71      12.861  10.566 -17.766  1.00 89.80           H
ATOM    822  CD1 LEU A  71      14.551   9.886 -16.672  1.00 89.80           C
ATOM    823 1HD1 LEU A  71      14.368  10.587 -15.858  1.00 89.80           H
ATOM    824 2HD1 LEU A  71      14.944   8.954 -16.267  1.00 89.80           H
ATOM    825 3HD1 LEU A  71      15.274  10.315 -17.366  1.00 89.80           H
ATOM    826  CD2 LEU A  71      13.448   8.719 -18.636  1.00 89.80           C
ATOM    827 1HD2 LEU A  71      13.794   7.735 -18.317  1.00 89.80           H
ATOM    828 2HD2 LEU A  71      12.506   8.616 -19.175  1.00 89.80           H
ATOM    829 3HD2 LEU A  71      14.194   9.171 -19.290  1.00 89.80           H
ATOM    830  HN  LEU A  71      10.299   8.106 -15.150  1.00 89.80           H
ATOM    831  N   VAL A  72      10.103   7.313 -18.201  1.00 86.65           N
ATOM    832  CA  VAL A  72       9.732   6.609 -19.416  1.00 86.65           C
ATOM    833  C   VAL A  72       8.441   7.211 -19.975  1.00 86.65           C
ATOM    834  O   VAL A  72       8.330   7.442 -21.178  1.00 86.65           O
ATOM    835  HA  VAL A  72      10.532   6.760 -20.141  1.00 86.65           H
ATOM    836  CB  VAL A  72       9.621   5.108 -19.139  1.00 86.65           C
ATOM    837  HB  VAL A  72       8.957   4.974 -18.285  1.00 86.65           H
ATOM    838  CG1 VAL A  72       9.006   4.375 -20.333  1.00 86.65           C
ATOM    839 1HG1 VAL A  72       8.009   4.769 -20.527  1.00 86.65           H
ATOM    840 2HG1 VAL A  72       9.633   4.522 -21.212  1.00 86.65           H
ATOM    841 3HG1 VAL A  72       8.939   3.310 -20.109  1.00 86.65           H
ATOM    842  CG2 VAL A  72      10.983   4.516 -18.773  1.00 86.65           C
ATOM    843 1HG2 VAL A  72      11.679   4.669 -19.598  1.00 86.65           H
ATOM    844 2HG2 VAL A  72      11.366   5.009 -17.880  1.00 86.65           H
ATOM    845 3HG2 VAL A  72      10.876   3.449 -18.581  1.00 86.65           H
ATOM    846  HN  VAL A  72      10.136   6.746 -17.377  1.00 86.65           H
ATOM    847  N   TYR A  73       7.498   7.447 -19.075  1.00 85.71           N
ATOM    848  CA  TYR A  73       6.208   7.990 -19.467  1.00 85.71           C
ATOM    849  C   TYR A  73       6.371   9.345 -20.159  1.00 85.71           C
ATOM    850  O   TYR A  73       5.686   9.632 -21.140  1.00 85.71           O
ATOM    851  HA  TYR A  73       5.745   7.289 -20.162  1.00 85.71           H
ATOM    852  CB  TYR A  73       5.421   8.185 -18.170  1.00 85.71           C
ATOM    853 1HB  TYR A  73       5.325   7.223 -17.667  1.00 85.71           H
ATOM    854 2HB  TYR A  73       5.989   8.836 -17.506  1.00 85.71           H
ATOM    855  CG  TYR A  73       4.025   8.779 -18.373  1.00 85.71           C
ATOM    856  CD1 TYR A  73       3.858  10.149 -18.412  1.00 85.71           C
ATOM    857  HD1 TYR A  73       4.720  10.807 -18.299  1.00 85.71           H
ATOM    858  CD2 TYR A  73       2.935   7.946 -18.516  1.00 85.71           C
ATOM    859  HD2 TYR A  73       3.067   6.865 -18.484  1.00 85.71           H
ATOM    860  CE1 TYR A  73       2.545  10.708 -18.603  1.00 85.71           C
ATOM    861  HE1 TYR A  73       2.398  11.788 -18.636  1.00 85.71           H
ATOM    862  CE2 TYR A  73       1.621   8.506 -18.706  1.00 85.71           C
ATOM    863  HE2 TYR A  73       0.751   7.859 -18.820  1.00 85.71           H
ATOM    864  CZ  TYR A  73       1.491   9.859 -18.740  1.00 85.71           C
ATOM    865  OH  TYR A  73       0.251  10.387 -18.920  1.00 85.71           O
ATOM    866  HH  TYR A  73      -0.391   9.669 -19.187  1.00 85.71           H
ATOM    867  HN  TYR A  73       7.603   7.275 -18.096  1.00 85.71           H
ATOM    868  N   TRP A  74       7.283  10.142 -19.622  1.00 86.46           N
ATOM    869  CA  TRP A  74       7.430  11.517 -20.067  1.00 86.46           C
ATOM    870  C   TRP A  74       8.010  11.496 -21.483  1.00 86.46           C
ATOM    871  O   TRP A  74       7.466  12.125 -22.390  1.00 86.46           O
ATOM    872  HA  TRP A  74       6.440  11.973 -20.076  1.00 86.46           H
ATOM    873  CB  TRP A  74       8.282  12.323 -19.085  1.00 86.46           C
ATOM    874 1HB  TRP A  74       8.034  12.018 -18.068  1.00 86.46           H
ATOM    875 2HB  TRP A  74       9.332  12.078 -19.244  1.00 86.46           H
ATOM    876  CG  TRP A  74       8.104  13.838 -19.204  1.00 86.46           C
ATOM    877  CD1 TRP A  74       8.767  14.687 -20.002  1.00 86.46           C
ATOM    878  HD1 TRP A  74       9.552  14.389 -20.697  1.00 86.46           H
ATOM    879  CD2 TRP A  74       7.171  14.655 -18.466  1.00 86.46           C
ATOM    880  NE1 TRP A  74       8.332  15.985 -19.833  1.00 86.46           N
ATOM    881  HE1 TRP A  74       8.673  16.792 -20.314  1.00 86.46           H
ATOM    882  CE2 TRP A  74       7.330  15.965 -18.869  1.00 86.46           C
ATOM    883  CE3 TRP A  74       6.223  14.298 -17.491  1.00 86.46           C
ATOM    884  HE3 TRP A  74       6.078  13.271 -17.156  1.00 86.46           H
ATOM    885  CZ2 TRP A  74       6.575  17.024 -18.349  1.00 86.46           C
ATOM    886  HZ2 TRP A  74       6.720  18.051 -18.684  1.00 86.46           H
ATOM    887  CZ3 TRP A  74       5.477  15.368 -16.981  1.00 86.46           C
ATOM    888  HZ3 TRP A  74       4.728  15.146 -16.221  1.00 86.46           H
ATOM    889  CH2 TRP A  74       5.625  16.692 -17.376  1.00 86.46           C
ATOM    890  HH2 TRP A  74       5.004  17.469 -16.930  1.00 86.46           H
ATOM    891  HN  TRP A  74       7.912   9.863 -18.896  1.00 86.46           H
ATOM    892  N   TYR A  75       9.105  10.766 -21.629  1.00 81.76           N
ATOM    893  CA  TYR A  75       9.903  10.846 -22.841  1.00 81.76           C
ATOM    894  C   TYR A  75       9.352   9.914 -23.922  1.00 81.76           C
ATOM    895  O   TYR A  75       9.785   9.968 -25.072  1.00 81.76           O
ATOM    896  HA  TYR A  75       9.862  11.874 -23.203  1.00 81.76           H
ATOM    897  CB  TYR A  75      11.308  10.384 -22.453  1.00 81.76           C
ATOM    898 1HB  TYR A  75      11.226   9.523 -21.789  1.00 81.76           H
ATOM    899 2HB  TYR A  75      11.829  10.046 -23.349  1.00 81.76           H
ATOM    900  CG  TYR A  75      12.150  11.460 -21.766  1.00 81.76           C
ATOM    901  CD1 TYR A  75      12.766  12.440 -22.518  1.00 81.76           C
ATOM    902  HD1 TYR A  75      12.652  12.446 -23.602  1.00 81.76           H
ATOM    903  CD2 TYR A  75      12.294  11.452 -20.393  1.00 81.76           C
ATOM    904  HD2 TYR A  75      11.808  10.679 -19.798  1.00 81.76           H
ATOM    905  CE1 TYR A  75      13.558  13.453 -21.871  1.00 81.76           C
ATOM    906  HE1 TYR A  75      14.050  14.232 -22.454  1.00 81.76           H
ATOM    907  CE2 TYR A  75      13.087  12.466 -19.746  1.00 81.76           C
ATOM    908  HE2 TYR A  75      13.209  12.471 -18.663  1.00 81.76           H
ATOM    909  CZ  TYR A  75      13.680  13.416 -20.517  1.00 81.76           C
ATOM    910  OH  TYR A  75      14.428  14.374 -19.907  1.00 81.76           O
ATOM    911  HH  TYR A  75      14.799  15.004 -20.588  1.00 81.76           H
ATOM    912  HN  TYR A  75       9.449  10.129 -20.939  1.00 81.76           H
ATOM    913  N   CYS A  76       8.406   9.081 -23.515  1.00 75.87           N
ATOM    914  CA  CYS A  76       7.765   8.165 -24.443  1.00 75.87           C
ATOM    915  C   CYS A  76       6.992   8.990 -25.475  1.00 75.87           C
ATOM    916  O   CYS A  76       6.071   9.725 -25.123  1.00 75.87           O
ATOM    917  HA  CYS A  76       8.562   7.596 -24.921  1.00 75.87           H
ATOM    918  CB  CYS A  76       6.861   7.166 -23.718  1.00 75.87           C
ATOM    919 1HB  CYS A  76       7.446   6.584 -23.007  1.00 75.87           H
ATOM    920 2HB  CYS A  76       6.102   7.699 -23.146  1.00 75.87           H
ATOM    921  SG  CYS A  76       6.062   6.051 -24.930  1.00 75.87           S
ATOM    922  HG  CYS A  76       7.184   5.467 -25.342  1.00 75.87           H
ATOM    923  HN  CYS A  76       8.077   9.026 -22.572  1.00 75.87           H
ATOM    924  N   THR A  77       7.396   8.840 -26.728  1.00 69.92           N
ATOM    925  CA  THR A  77       6.855   9.667 -27.793  1.00 69.92           C
ATOM    926  C   THR A  77       5.496   9.130 -28.247  1.00 69.92           C
ATOM    927  O   THR A  77       4.789   9.787 -29.011  1.00 69.92           O
ATOM    928  HA  THR A  77       6.687  10.669 -27.398  1.00 69.92           H
ATOM    929  CB  THR A  77       7.891   9.728 -28.917  1.00 69.92           C
ATOM    930  HB  THR A  77       7.551  10.377 -29.724  1.00 69.92           H
ATOM    931  OG1 THR A  77       8.101   8.364 -29.270  1.00 69.92           O
ATOM    932  HG1 THR A  77       8.547   8.307 -30.163  1.00 69.92           H
ATOM    933  CG2 THR A  77       9.261  10.201 -28.425  1.00 69.92           C
ATOM    934 1HG2 THR A  77       9.631   9.513 -27.665  1.00 69.92           H
ATOM    935 2HG2 THR A  77       9.169  11.200 -27.998  1.00 69.92           H
ATOM    936 3HG2 THR A  77       9.958  10.226 -29.262  1.00 69.92           H
ATOM    937  HN  THR A  77       8.078   8.169 -27.019  1.00 69.92           H
ATOM    938  N   ARG A  78       5.171   7.942 -27.759  1.00 70.95           N
ATOM    939  CA  ARG A  78       3.948   7.274 -28.169  1.00 70.95           C
ATOM    940  C   ARG A  78       2.746   7.872 -27.436  1.00 70.95           C
ATOM    941  O   ARG A  78       2.858   8.279 -26.281  1.00 70.95           O
ATOM    942  HA  ARG A  78       3.881   7.449 -29.242  1.00 70.95           H
ATOM    943  CB  ARG A  78       4.018   5.773 -27.880  1.00 70.95           C
ATOM    944 1HB  ARG A  78       3.347   5.238 -28.553  1.00 70.95           H
ATOM    945 2HB  ARG A  78       5.025   5.407 -28.077  1.00 70.95           H
ATOM    946  CG  ARG A  78       3.636   5.475 -26.429  1.00 70.95           C
ATOM    947 1HG  ARG A  78       4.202   6.123 -25.760  1.00 70.95           H
ATOM    948 2HG  ARG A  78       2.581   5.700 -26.273  1.00 70.95           H
ATOM    949  CD  ARG A  78       3.907   4.011 -26.079  1.00 70.95           C
ATOM    950 1HD  ARG A  78       3.126   3.377 -26.500  1.00 70.95           H
ATOM    951 2HD  ARG A  78       4.850   3.691 -26.523  1.00 70.95           H
ATOM    952  NE  ARG A  78       3.958   3.842 -24.610  1.00 70.95           N
ATOM    953  HE  ARG A  78       4.857   3.762 -24.178  1.00 70.95           H
ATOM    954  CZ  ARG A  78       2.876   3.788 -23.822  1.00 70.95           C
ATOM    955  NH1 ARG A  78       1.647   3.889 -24.347  1.00 70.95           N
ATOM    956 1HH1 ARG A  78       1.532   4.005 -25.333  1.00 70.95           H
ATOM    957 2HH1 ARG A  78       0.844   3.848 -23.752  1.00 70.95           H
ATOM    958  NH2 ARG A  78       3.041   3.632 -22.501  1.00 70.95           N
ATOM    959 1HH2 ARG A  78       2.243   3.591 -21.899  1.00 70.95           H
ATOM    960 2HH2 ARG A  78       3.961   3.558 -22.118  1.00 70.95           H
ATOM    961  HN  ARG A  78       5.727   7.439 -27.097  1.00 70.95           H
ATOM    962  N   VAL A  79       1.622   7.906 -28.138  1.00 76.32           N
ATOM    963  CA  VAL A  79       0.377   8.353 -27.537  1.00 76.32           C
ATOM    964  C   VAL A  79       0.149   7.599 -26.226  1.00 76.32           C
ATOM    965  O   VAL A  79       0.289   6.378 -26.176  1.00 76.32           O
ATOM    966  HA  VAL A  79       0.482   9.416 -27.317  1.00 76.32           H
ATOM    967  CB  VAL A  79      -0.773   8.186 -28.532  1.00 76.32           C
ATOM    968  HB  VAL A  79      -0.969   7.119 -28.642  1.00 76.32           H
ATOM    969  CG1 VAL A  79      -2.051   8.846 -28.008  1.00 76.32           C
ATOM    970 1HG1 VAL A  79      -2.336   8.385 -27.062  1.00 76.32           H
ATOM    971 2HG1 VAL A  79      -1.873   9.910 -27.855  1.00 76.32           H
ATOM    972 3HG1 VAL A  79      -2.852   8.712 -28.734  1.00 76.32           H
ATOM    973  CG2 VAL A  79      -0.394   8.739 -29.907  1.00 76.32           C
ATOM    974 1HG2 VAL A  79      -0.160   9.800 -29.820  1.00 76.32           H
ATOM    975 2HG2 VAL A  79       0.476   8.204 -30.287  1.00 76.32           H
ATOM    976 3HG2 VAL A  79      -1.230   8.607 -30.594  1.00 76.32           H
ATOM    977  HN  VAL A  79       1.555   7.636 -29.099  1.00 76.32           H
ATOM    978  N   LYS A  80      -0.199   8.357 -25.197  1.00 80.56           N
ATOM    979  CA  LYS A  80      -0.501   7.770 -23.903  1.00 80.56           C
ATOM    980  C   LYS A  80      -1.810   6.984 -23.997  1.00 80.56           C
ATOM    981  O   LYS A  80      -2.617   7.220 -24.895  1.00 80.56           O
ATOM    982  HA  LYS A  80       0.303   7.074 -23.664  1.00 80.56           H
ATOM    983  CB  LYS A  80      -0.506   8.845 -22.814  1.00 80.56           C
ATOM    984 1HB  LYS A  80      -1.409   9.449 -22.898  1.00 80.56           H
ATOM    985 2HB  LYS A  80      -0.529   8.374 -21.832  1.00 80.56           H
ATOM    986  CG  LYS A  80       0.727   9.744 -22.926  1.00 80.56           C
ATOM    987 1HG  LYS A  80       0.725  10.253 -23.890  1.00 80.56           H
ATOM    988 2HG  LYS A  80       0.689  10.517 -22.158  1.00 80.56           H
ATOM    989  CD  LYS A  80       2.014   8.931 -22.776  1.00 80.56           C
ATOM    990 1HD  LYS A  80       2.052   8.482 -21.783  1.00 80.56           H
ATOM    991 2HD  LYS A  80       2.017   8.112 -23.496  1.00 80.56           H
ATOM    992  CE  LYS A  80       3.247   9.810 -22.991  1.00 80.56           C
ATOM    993 1HE  LYS A  80       3.115  10.419 -23.886  1.00 80.56           H
ATOM    994 2HE  LYS A  80       3.362  10.497 -22.153  1.00 80.56           H
ATOM    995  NZ  LYS A  80       4.462   8.976 -23.127  1.00 80.56           N
ATOM    996 1HZ  LYS A  80       5.245   9.560 -23.400  1.00 80.56           H
ATOM    997 2HZ  LYS A  80       4.667   8.530 -22.240  1.00 80.56           H
ATOM    998 3HZ  LYS A  80       4.307   8.266 -23.834  1.00 80.56           H
ATOM    999  HN  LYS A  80      -0.276   9.354 -25.237  1.00 80.56           H
ATOM   1000  N   THR A  81      -1.981   6.066 -23.057  1.00 81.63           N
ATOM   1001  CA  THR A  81      -3.262   5.403 -22.882  1.00 81.63           C
ATOM   1002  C   THR A  81      -3.789   5.627 -21.463  1.00 81.63           C
ATOM   1003  O   THR A  81      -3.061   6.105 -20.595  1.00 81.63           O
ATOM   1004  HA  THR A  81      -3.980   5.857 -23.565  1.00 81.63           H
ATOM   1005  CB  THR A  81      -3.083   3.926 -23.238  1.00 81.63           C
ATOM   1006  HB  THR A  81      -4.046   3.418 -23.288  1.00 81.63           H
ATOM   1007  OG1 THR A  81      -2.180   3.438 -22.249  1.00 81.63           O
ATOM   1008  HG1 THR A  81      -1.276   3.845 -22.381  1.00 81.63           H
ATOM   1009  CG2 THR A  81      -2.333   3.728 -24.557  1.00 81.63           C
ATOM   1010 1HG2 THR A  81      -1.343   4.178 -24.483  1.00 81.63           H
ATOM   1011 2HG2 THR A  81      -2.889   4.203 -25.365  1.00 81.63           H
ATOM   1012 3HG2 THR A  81      -2.233   2.662 -24.762  1.00 81.63           H
ATOM   1013  HN  THR A  81      -1.264   5.774 -22.424  1.00 81.63           H
ATOM   1014  N   MET A  82      -5.051   5.270 -21.272  1.00 83.21           N
ATOM   1015  CA  MET A  82      -5.651   5.323 -19.950  1.00 83.21           C
ATOM   1016  C   MET A  82      -4.829   4.517 -18.942  1.00 83.21           C
ATOM   1017  O   MET A  82      -4.607   4.965 -17.818  1.00 83.21           O
ATOM   1018  HA  MET A  82      -5.650   6.377 -19.670  1.00 83.21           H
ATOM   1019  CB  MET A  82      -7.074   4.764 -20.012  1.00 83.21           C
ATOM   1020 1HB  MET A  82      -7.677   5.370 -20.688  1.00 83.21           H
ATOM   1021 2HB  MET A  82      -7.054   3.754 -20.421  1.00 83.21           H
ATOM   1022  CG  MET A  82      -7.717   4.746 -18.624  1.00 83.21           C
ATOM   1023 1HG  MET A  82      -7.342   3.898 -18.051  1.00 83.21           H
ATOM   1024 2HG  MET A  82      -7.443   5.647 -18.075  1.00 83.21           H
ATOM   1025  SD  MET A  82      -9.492   4.641 -18.775  1.00 83.21           S
ATOM   1026  CE  MET A  82      -9.969   5.017 -17.096  1.00 83.21           C
ATOM   1027 1HE  MET A  82      -9.537   4.277 -16.422  1.00 83.21           H
ATOM   1028 2HE  MET A  82      -9.605   6.008 -16.828  1.00 83.21           H
ATOM   1029 3HE  MET A  82     -11.056   4.993 -17.013  1.00 83.21           H
ATOM   1030  HN  MET A  82      -5.658   4.950 -21.999  1.00 83.21           H
ATOM   1031  N   THR A  83      -4.401   3.343 -19.380  1.00 82.83           N
ATOM   1032  CA  THR A  83      -3.539   2.507 -18.561  1.00 82.83           C
ATOM   1033  C   THR A  83      -2.309   3.294 -18.106  1.00 82.83           C
ATOM   1034  O   THR A  83      -1.927   3.236 -16.938  1.00 82.83           O
ATOM   1035  HA  THR A  83      -4.088   2.224 -17.663  1.00 82.83           H
ATOM   1036  CB  THR A  83      -3.194   1.252 -19.366  1.00 82.83           C
ATOM   1037  HB  THR A  83      -2.323   1.422 -19.998  1.00 82.83           H
ATOM   1038  OG1 THR A  83      -4.402   0.938 -20.054  1.00 82.83           O
ATOM   1039  HG1 THR A  83      -5.184   1.046 -19.440  1.00 82.83           H
ATOM   1040  CG2 THR A  83      -2.947   0.034 -18.473  1.00 82.83           C
ATOM   1041 1HG2 THR A  83      -3.844  -0.177 -17.890  1.00 82.83           H
ATOM   1042 2HG2 THR A  83      -2.116   0.240 -17.800  1.00 82.83           H
ATOM   1043 3HG2 THR A  83      -2.707  -0.829 -19.095  1.00 82.83           H
ATOM   1044  HN  THR A  83      -4.632   2.962 -20.275  1.00 82.83           H
ATOM   1045  N   ASP A  84      -1.723   4.013 -19.052  1.00 84.25           N
ATOM   1046  CA  ASP A  84      -0.475   4.712 -18.796  1.00 84.25           C
ATOM   1047  C   ASP A  84      -0.701   5.770 -17.714  1.00 84.25           C
ATOM   1048  O   ASP A  84       0.173   6.009 -16.882  1.00 84.25           O
ATOM   1049  HA  ASP A  84       0.227   3.939 -18.483  1.00 84.25           H
ATOM   1050  CB  ASP A  84       0.027   5.422 -20.055  1.00 84.25           C
ATOM   1051 1HB  ASP A  84      -0.678   6.202 -20.342  1.00 84.25           H
ATOM   1052 2HB  ASP A  84       0.977   5.914 -19.845  1.00 84.25           H
ATOM   1053  CG  ASP A  84       0.203   4.434 -21.209  1.00 84.25           C
ATOM   1054  OD1 ASP A  84       0.754   3.344 -20.944  1.00 84.25           O
ATOM   1055  OD2 ASP A  84      -0.219   4.790 -22.331  1.00 84.25           O
ATOM   1056  HN  ASP A  84      -2.085   4.121 -19.978  1.00 84.25           H
ATOM   1057  N   MET A  85      -1.879   6.376 -17.761  1.00 89.34           N
ATOM   1058  CA  MET A  85      -2.224   7.415 -16.806  1.00 89.34           C
ATOM   1059  C   MET A  85      -2.254   6.862 -15.380  1.00 89.34           C
ATOM   1060  O   MET A  85      -1.739   7.490 -14.456  1.00 89.34           O
ATOM   1061  HA  MET A  85      -1.440   8.167 -16.895  1.00 89.34           H
ATOM   1062  CB  MET A  85      -3.595   7.996 -17.158  1.00 89.34           C
ATOM   1063 1HB  MET A  85      -3.605   8.308 -18.202  1.00 89.34           H
ATOM   1064 2HB  MET A  85      -4.359   7.227 -17.047  1.00 89.34           H
ATOM   1065  CG  MET A  85      -3.931   9.189 -16.261  1.00 89.34           C
ATOM   1066 1HG  MET A  85      -4.926   9.565 -16.498  1.00 89.34           H
ATOM   1067 2HG  MET A  85      -3.949   8.876 -15.217  1.00 89.34           H
ATOM   1068  SD  MET A  85      -2.722  10.483 -16.487  1.00 89.34           S
ATOM   1069  CE  MET A  85      -3.119  10.991 -18.151  1.00 89.34           C
ATOM   1070 1HE  MET A  85      -2.996  10.146 -18.828  1.00 89.34           H
ATOM   1071 2HE  MET A  85      -4.152  11.338 -18.188  1.00 89.34           H
ATOM   1072 3HE  MET A  85      -2.453  11.799 -18.453  1.00 89.34           H
ATOM   1073  HN  MET A  85      -2.589   6.167 -18.433  1.00 89.34           H
ATOM   1074  N   PHE A  86      -2.862   5.692 -15.246  1.00 89.48           N
ATOM   1075  CA  PHE A  86      -2.975   5.053 -13.946  1.00 89.48           C
ATOM   1076  C   PHE A  86      -1.611   4.559 -13.457  1.00 89.48           C
ATOM   1077  O   PHE A  86      -1.305   4.647 -12.269  1.00 89.48           O
ATOM   1078  HA  PHE A  86      -3.360   5.799 -13.251  1.00 89.48           H
ATOM   1079  CB  PHE A  86      -3.907   3.852 -14.118  1.00 89.48           C
ATOM   1080 1HB  PHE A  86      -3.515   3.211 -14.909  1.00 89.48           H
ATOM   1081 2HB  PHE A  86      -3.900   3.265 -13.200  1.00 89.48           H
ATOM   1082  CG  PHE A  86      -5.351   4.228 -14.455  1.00 89.48           C
ATOM   1083  CD1 PHE A  86      -5.928   5.307 -13.862  1.00 89.48           C
ATOM   1084  HD1 PHE A  86      -5.362   5.904 -13.147  1.00 89.48           H
ATOM   1085  CD2 PHE A  86      -6.058   3.483 -15.347  1.00 89.48           C
ATOM   1086  HD2 PHE A  86      -5.595   2.618 -15.822  1.00 89.48           H
ATOM   1087  CE1 PHE A  86      -7.269   5.656 -14.174  1.00 89.48           C
ATOM   1088  HE1 PHE A  86      -7.732   6.521 -13.698  1.00 89.48           H
ATOM   1089  CE2 PHE A  86      -7.398   3.832 -15.659  1.00 89.48           C
ATOM   1090  HE2 PHE A  86      -7.965   3.235 -16.374  1.00 89.48           H
ATOM   1091  CZ  PHE A  86      -7.976   4.911 -15.066  1.00 89.48           C
ATOM   1092  HZ  PHE A  86      -9.004   5.179 -15.306  1.00 89.48           H
ATOM   1093  HN  PHE A  86      -3.271   5.185 -16.004  1.00 89.48           H
ATOM   1094  N   LEU A  87      -0.829   4.051 -14.398  1.00 87.32           N
ATOM   1095  CA  LEU A  87       0.496   3.549 -14.079  1.00 87.32           C
ATOM   1096  C   LEU A  87       1.360   4.699 -13.557  1.00 87.32           C
ATOM   1097  O   LEU A  87       2.175   4.508 -12.655  1.00 87.32           O
ATOM   1098  HA  LEU A  87       0.384   2.813 -13.284  1.00 87.32           H
ATOM   1099  CB  LEU A  87       1.100   2.826 -15.285  1.00 87.32           C
ATOM   1100 1HB  LEU A  87       1.030   3.484 -16.151  1.00 87.32           H
ATOM   1101 2HB  LEU A  87       2.160   2.664 -15.093  1.00 87.32           H
ATOM   1102  CG  LEU A  87       0.464   1.482 -15.648  1.00 87.32           C
ATOM   1103  HG  LEU A  87      -0.593   1.649 -15.854  1.00 87.32           H
ATOM   1104  CD1 LEU A  87       1.088   0.907 -16.920  1.00 87.32           C
ATOM   1105 1HD1 LEU A  87       0.934   1.601 -17.747  1.00 87.32           H
ATOM   1106 2HD1 LEU A  87       2.157   0.758 -16.766  1.00 87.32           H
ATOM   1107 3HD1 LEU A  87       0.619  -0.049 -17.155  1.00 87.32           H
ATOM   1108  CD2 LEU A  87       0.547   0.503 -14.475  1.00 87.32           C
ATOM   1109 1HD2 LEU A  87       1.592   0.336 -14.214  1.00 87.32           H
ATOM   1110 2HD2 LEU A  87       0.019   0.918 -13.617  1.00 87.32           H
ATOM   1111 3HD2 LEU A  87       0.088  -0.444 -14.760  1.00 87.32           H
ATOM   1112  HN  LEU A  87      -1.088   3.980 -15.362  1.00 87.32           H
ATOM   1113  N   LEU A  88       1.152   5.868 -14.145  1.00 90.98           N
ATOM   1114  CA  LEU A  88       1.874   7.057 -13.724  1.00 90.98           C
ATOM   1115  C   LEU A  88       1.526   7.370 -12.267  1.00 90.98           C
ATOM   1116  O   LEU A  88       2.416   7.535 -11.434  1.00 90.98           O
ATOM   1117  HA  LEU A  88       2.939   6.830 -13.783  1.00 90.98           H
ATOM   1118  CB  LEU A  88       1.603   8.216 -14.684  1.00 90.98           C
ATOM   1119 1HB  LEU A  88       2.033   7.966 -15.655  1.00 90.98           H
ATOM   1120 2HB  LEU A  88       0.526   8.301 -14.825  1.00 90.98           H
ATOM   1121  CG  LEU A  88       2.143   9.582 -14.256  1.00 90.98           C
ATOM   1122  HG  LEU A  88       1.818   9.772 -13.233  1.00 90.98           H
ATOM   1123  CD1 LEU A  88       3.673   9.591 -14.253  1.00 90.98           C
ATOM   1124 1HD1 LEU A  88       4.039   8.837 -13.557  1.00 90.98           H
ATOM   1125 2HD1 LEU A  88       4.039   9.370 -15.255  1.00 90.98           H
ATOM   1126 3HD1 LEU A  88       4.030  10.574 -13.944  1.00 90.98           H
ATOM   1127  CD2 LEU A  88       1.565  10.699 -15.128  1.00 90.98           C
ATOM   1128 1HD2 LEU A  88       1.839  10.525 -16.168  1.00 90.98           H
ATOM   1129 2HD2 LEU A  88       0.479  10.707 -15.035  1.00 90.98           H
ATOM   1130 3HD2 LEU A  88       1.965  11.659 -14.802  1.00 90.98           H
ATOM   1131  HN  LEU A  88       0.506   6.010 -14.894  1.00 90.98           H
ATOM   1132  N   ASN A  89       0.230   7.443 -12.005  1.00 93.75           N
ATOM   1133  CA  ASN A  89      -0.247   7.852 -10.694  1.00 93.75           C
ATOM   1134  C   ASN A  89       0.159   6.801  -9.658  1.00 93.75           C
ATOM   1135  O   ASN A  89       0.364   7.124  -8.489  1.00 93.75           O
ATOM   1136  HA  ASN A  89       0.218   8.820 -10.509  1.00 93.75           H
ATOM   1137  CB  ASN A  89      -1.772   7.971 -10.675  1.00 93.75           C
ATOM   1138 1HB  ASN A  89      -2.211   7.157 -11.251  1.00 93.75           H
ATOM   1139 2HB  ASN A  89      -2.135   7.870  -9.652  1.00 93.75           H
ATOM   1140  CG  ASN A  89      -2.225   9.314 -11.252  1.00 93.75           C
ATOM   1141  OD1 ASN A  89      -2.463  10.276 -10.540  1.00 93.75           O
ATOM   1142  ND2 ASN A  89      -2.330   9.325 -12.578  1.00 93.75           N
ATOM   1143 1HD2 ASN A  89      -2.119   8.500 -13.103  1.00 93.75           H
ATOM   1144 2HD2 ASN A  89      -2.619  10.158 -13.049  1.00 93.75           H
ATOM   1145  HN  ASN A  89      -0.488   7.230 -12.667  1.00 93.75           H
ATOM   1146  N   LEU A  90       0.262   5.566 -10.125  1.00 91.63           N
ATOM   1147  CA  LEU A  90       0.659   4.469  -9.259  1.00 91.63           C
ATOM   1148  C   LEU A  90       2.099   4.691  -8.790  1.00 91.63           C
ATOM   1149  O   LEU A  90       2.402   4.532  -7.608  1.00 91.63           O
ATOM   1150  HA  LEU A  90       0.005   4.488  -8.387  1.00 91.63           H
ATOM   1151  CB  LEU A  90       0.440   3.126  -9.959  1.00 91.63           C
ATOM   1152 1HB  LEU A  90      -0.499   3.175 -10.509  1.00 91.63           H
ATOM   1153 2HB  LEU A  90       1.234   2.989 -10.694  1.00 91.63           H
ATOM   1154  CG  LEU A  90       0.405   1.895  -9.052  1.00 91.63           C
ATOM   1155  HG  LEU A  90       1.173   2.011  -8.288  1.00 91.63           H
ATOM   1156  CD1 LEU A  90      -0.939   1.785  -8.329  1.00 91.63           C
ATOM   1157 1HD1 LEU A  90      -1.096   2.674  -7.718  1.00 91.63           H
ATOM   1158 2HD1 LEU A  90      -1.741   1.702  -9.063  1.00 91.63           H
ATOM   1159 3HD1 LEU A  90      -0.937   0.901  -7.691  1.00 91.63           H
ATOM   1160  CD2 LEU A  90       0.738   0.625  -9.838  1.00 91.63           C
ATOM   1161 1HD2 LEU A  90       0.010   0.491 -10.638  1.00 91.63           H
ATOM   1162 2HD2 LEU A  90       1.736   0.715 -10.267  1.00 91.63           H
ATOM   1163 3HD2 LEU A  90       0.706  -0.235  -9.170  1.00 91.63           H
ATOM   1164  HN  LEU A  90       0.080   5.310 -11.075  1.00 91.63           H
ATOM   1165  N   ALA A  91       2.948   5.054  -9.740  1.00 93.77           N
ATOM   1166  CA  ALA A  91       4.355   5.264  -9.446  1.00 93.77           C
ATOM   1167  C   ALA A  91       4.501   6.457  -8.500  1.00 93.77           C
ATOM   1168  O   ALA A  91       5.361   6.456  -7.621  1.00 93.77           O
ATOM   1169  HA  ALA A  91       4.728   4.369  -8.949  1.00 93.77           H
ATOM   1170  CB  ALA A  91       5.126   5.459 -10.753  1.00 93.77           C
ATOM   1171 1HB  ALA A  91       5.014   4.572 -11.377  1.00 93.77           H
ATOM   1172 2HB  ALA A  91       4.732   6.327 -11.282  1.00 93.77           H
ATOM   1173 3HB  ALA A  91       6.182   5.617 -10.532  1.00 93.77           H
ATOM   1174  HN  ALA A  91       2.688   5.203 -10.695  1.00 93.77           H
ATOM   1175  N   ILE A  92       3.646   7.448  -8.712  1.00 95.27           N
ATOM   1176  CA  ILE A  92       3.662   8.640  -7.881  1.00 95.27           C
ATOM   1177  C   ILE A  92       3.291   8.262  -6.446  1.00 95.27           C
ATOM   1178  O   ILE A  92       3.953   8.681  -5.498  1.00 95.27           O
ATOM   1179  HA  ILE A  92       4.681   9.026  -7.883  1.00 95.27           H
ATOM   1180  CB  ILE A  92       2.766   9.724  -8.483  1.00 95.27           C
ATOM   1181  HB  ILE A  92       1.802   9.275  -8.724  1.00 95.27           H
ATOM   1182  CG1 ILE A  92       3.354  10.259  -9.790  1.00 95.27           C
ATOM   1183 1HG1 ILE A  92       4.247  10.848  -9.577  1.00 95.27           H
ATOM   1184 2HG1 ILE A  92       3.665   9.427 -10.421  1.00 95.27           H
ATOM   1185  CG2 ILE A  92       2.503  10.842  -7.472  1.00 95.27           C
ATOM   1186 1HG2 ILE A  92       2.009  10.429  -6.593  1.00 95.27           H
ATOM   1187 2HG2 ILE A  92       3.450  11.295  -7.178  1.00 95.27           H
ATOM   1188 3HG2 ILE A  92       1.864  11.599  -7.926  1.00 95.27           H
ATOM   1189  CD1 ILE A  92       2.335  11.121 -10.538  1.00 95.27           C
ATOM   1190 1HD1 ILE A  92       1.454  10.522 -10.771  1.00 95.27           H
ATOM   1191 2HD1 ILE A  92       2.045  11.965  -9.913  1.00 95.27           H
ATOM   1192 3HD1 ILE A  92       2.779  11.488 -11.463  1.00 95.27           H
ATOM   1193  HN  ILE A  92       2.954   7.445  -9.433  1.00 95.27           H
ATOM   1194  N   ALA A  93       2.232   7.472  -6.331  1.00 95.06           N
ATOM   1195  CA  ALA A  93       1.735   7.073  -5.025  1.00 95.06           C
ATOM   1196  C   ALA A  93       2.838   6.331  -4.269  1.00 95.06           C
ATOM   1197  O   ALA A  93       3.075   6.597  -3.092  1.00 95.06           O
ATOM   1198  HA  ALA A  93       1.477   7.980  -4.477  1.00 95.06           H
ATOM   1199  CB  ALA A  93       0.473   6.225  -5.197  1.00 95.06           C
ATOM   1200 1HB  ALA A  93      -0.289   6.808  -5.714  1.00 95.06           H
ATOM   1201 2HB  ALA A  93       0.710   5.336  -5.783  1.00 95.06           H
ATOM   1202 3HB  ALA A  93       0.100   5.926  -4.218  1.00 95.06           H
ATOM   1203  HN  ALA A  93       1.719   7.108  -7.108  1.00 95.06           H
ATOM   1204  N   ASP A  94       3.484   5.415  -4.976  1.00 93.86           N
ATOM   1205  CA  ASP A  94       4.526   4.602  -4.374  1.00 93.86           C
ATOM   1206  C   ASP A  94       5.649   5.511  -3.870  1.00 93.86           C
ATOM   1207  O   ASP A  94       6.149   5.330  -2.761  1.00 93.86           O
ATOM   1208  HA  ASP A  94       4.036   4.059  -3.566  1.00 93.86           H
ATOM   1209  CB  ASP A  94       5.126   3.632  -5.394  1.00 93.86           C
ATOM   1210 1HB  ASP A  94       5.256   4.138  -6.350  1.00 93.86           H
ATOM   1211 2HB  ASP A  94       6.116   3.317  -5.063  1.00 93.86           H
ATOM   1212  CG  ASP A  94       4.229   2.405  -5.576  1.00 93.86           C
ATOM   1213  OD1 ASP A  94       3.528   2.065  -4.599  1.00 93.86           O
ATOM   1214  OD2 ASP A  94       4.265   1.837  -6.689  1.00 93.86           O
ATOM   1215  HN  ASP A  94       3.305   5.226  -5.942  1.00 93.86           H
ATOM   1216  N   LEU A  95       6.013   6.470  -4.709  1.00 96.25           N
ATOM   1217  CA  LEU A  95       7.101   7.376  -4.384  1.00 96.25           C
ATOM   1218  C   LEU A  95       6.774   8.113  -3.083  1.00 96.25           C
ATOM   1219  O   LEU A  95       7.631   8.253  -2.212  1.00 96.25           O
ATOM   1220  HA  LEU A  95       7.993   6.772  -4.223  1.00 96.25           H
ATOM   1221  CB  LEU A  95       7.392   8.309  -5.561  1.00 96.25           C
ATOM   1222 1HB  LEU A  95       6.442   8.657  -5.967  1.00 96.25           H
ATOM   1223 2HB  LEU A  95       7.918   9.185  -5.184  1.00 96.25           H
ATOM   1224  CG  LEU A  95       8.213   7.709  -6.705  1.00 96.25           C
ATOM   1225  HG  LEU A  95       7.684   6.833  -7.082  1.00 96.25           H
ATOM   1226  CD1 LEU A  95       8.338   8.696  -7.867  1.00 96.25           C
ATOM   1227 1HD1 LEU A  95       7.345   8.944  -8.242  1.00 96.25           H
ATOM   1228 2HD1 LEU A  95       8.832   9.604  -7.520  1.00 96.25           H
ATOM   1229 3HD1 LEU A  95       8.926   8.245  -8.665  1.00 96.25           H
ATOM   1230  CD2 LEU A  95       9.579   7.232  -6.207  1.00 96.25           C
ATOM   1231 1HD2 LEU A  95      10.128   8.076  -5.788  1.00 96.25           H
ATOM   1232 2HD2 LEU A  95       9.441   6.471  -5.439  1.00 96.25           H
ATOM   1233 3HD2 LEU A  95      10.142   6.811  -7.040  1.00 96.25           H
ATOM   1234  HN  LEU A  95       5.579   6.632  -5.596  1.00 96.25           H
ATOM   1235  N   LEU A  96       5.531   8.563  -2.992  1.00 95.32           N
ATOM   1236  CA  LEU A  96       5.110   9.374  -1.862  1.00 95.32           C
ATOM   1237  C   LEU A  96       5.333   8.591  -0.567  1.00 95.32           C
ATOM   1238  O   LEU A  96       5.755   9.157   0.440  1.00 95.32           O
ATOM   1239  HA  LEU A  96       5.743  10.261  -1.842  1.00 95.32           H
ATOM   1240  CB  LEU A  96       3.668   9.851  -2.052  1.00 95.32           C
ATOM   1241 1HB  LEU A  96       3.060   8.996  -2.348  1.00 95.32           H
ATOM   1242 2HB  LEU A  96       3.290  10.193  -1.089  1.00 95.32           H
ATOM   1243  CG  LEU A  96       3.461  10.968  -3.076  1.00 95.32           C
ATOM   1244  HG  LEU A  96       3.756  10.592  -4.056  1.00 95.32           H
ATOM   1245  CD1 LEU A  96       1.985  11.361  -3.168  1.00 95.32           C
ATOM   1246 1HD1 LEU A  96       1.397  10.495  -3.472  1.00 95.32           H
ATOM   1247 2HD1 LEU A  96       1.641  11.711  -2.195  1.00 95.32           H
ATOM   1248 3HD1 LEU A  96       1.866  12.157  -3.903  1.00 95.32           H
ATOM   1249  CD2 LEU A  96       4.356  12.170  -2.766  1.00 95.32           C
ATOM   1250 1HD2 LEU A  96       4.115  12.555  -1.775  1.00 95.32           H
ATOM   1251 2HD2 LEU A  96       5.401  11.861  -2.792  1.00 95.32           H
ATOM   1252 3HD2 LEU A  96       4.188  12.949  -3.509  1.00 95.32           H
ATOM   1253  HN  LEU A  96       4.820   8.383  -3.671  1.00 95.32           H
ATOM   1254  N   PHE A  97       5.039   7.301  -0.635  1.00 94.93           N
ATOM   1255  CA  PHE A  97       5.193   6.436   0.522  1.00 94.93           C
ATOM   1256  C   PHE A  97       6.672   6.187   0.827  1.00 94.93           C
ATOM   1257  O   PHE A  97       7.101   6.301   1.974  1.00 94.93           O
ATOM   1258  HA  PHE A  97       4.730   6.942   1.369  1.00 94.93           H
ATOM   1259  CB  PHE A  97       4.524   5.103   0.178  1.00 94.93           C
ATOM   1260 1HB  PHE A  97       3.443   5.239   0.183  1.00 94.93           H
ATOM   1261 2HB  PHE A  97       4.805   4.819  -0.836  1.00 94.93           H
ATOM   1262  CG  PHE A  97       4.885   3.961   1.130  1.00 94.93           C
ATOM   1263  CD1 PHE A  97       5.498   2.845   0.652  1.00 94.93           C
ATOM   1264  HD1 PHE A  97       5.733   2.765  -0.409  1.00 94.93           H
ATOM   1265  CD2 PHE A  97       4.592   4.062   2.454  1.00 94.93           C
ATOM   1266  HD2 PHE A  97       4.100   4.957   2.837  1.00 94.93           H
ATOM   1267  CE1 PHE A  97       5.832   1.786   1.536  1.00 94.93           C
ATOM   1268  HE1 PHE A  97       6.324   0.891   1.153  1.00 94.93           H
ATOM   1269  CE2 PHE A  97       4.926   3.002   3.338  1.00 94.93           C
ATOM   1270  HE2 PHE A  97       4.691   3.083   4.399  1.00 94.93           H
ATOM   1271  CZ  PHE A  97       5.539   1.886   2.860  1.00 94.93           C
ATOM   1272  HZ  PHE A  97       5.796   1.073   3.539  1.00 94.93           H
ATOM   1273  HN  PHE A  97       4.701   6.847  -1.460  1.00 94.93           H
ATOM   1274  N   LEU A  98       7.411   5.851  -0.221  1.00 96.16           N
ATOM   1275  CA  LEU A  98       8.788   5.419  -0.057  1.00 96.16           C
ATOM   1276  C   LEU A  98       9.574   6.502   0.684  1.00 96.16           C
ATOM   1277  O   LEU A  98      10.451   6.197   1.490  1.00 96.16           O
ATOM   1278  HA  LEU A  98       8.778   4.519   0.557  1.00 96.16           H
ATOM   1279  CB  LEU A  98       9.394   5.037  -1.410  1.00 96.16           C
ATOM   1280 1HB  LEU A  98       9.218   5.855  -2.108  1.00 96.16           H
ATOM   1281 2HB  LEU A  98      10.473   4.947  -1.289  1.00 96.16           H
ATOM   1282  CG  LEU A  98       8.869   3.744  -2.038  1.00 96.16           C
ATOM   1283  HG  LEU A  98       7.785   3.726  -1.926  1.00 96.16           H
ATOM   1284  CD1 LEU A  98       9.169   3.703  -3.538  1.00 96.16           C
ATOM   1285 1HD1 LEU A  98       8.690   4.550  -4.028  1.00 96.16           H
ATOM   1286 2HD1 LEU A  98      10.247   3.755  -3.694  1.00 96.16           H
ATOM   1287 3HD1 LEU A  98       8.786   2.774  -3.960  1.00 96.16           H
ATOM   1288  CD2 LEU A  98       9.420   2.517  -1.309  1.00 96.16           C
ATOM   1289 1HD2 LEU A  98      10.508   2.518  -1.368  1.00 96.16           H
ATOM   1290 2HD2 LEU A  98       9.112   2.547  -0.264  1.00 96.16           H
ATOM   1291 3HD2 LEU A  98       9.031   1.612  -1.777  1.00 96.16           H
ATOM   1292  HN  LEU A  98       7.083   5.871  -1.165  1.00 96.16           H
ATOM   1293  N   VAL A  99       9.231   7.747   0.384  1.00 96.43           N
ATOM   1294  CA  VAL A  99       9.931   8.877   0.968  1.00 96.43           C
ATOM   1295  C   VAL A  99       9.753   8.853   2.488  1.00 96.43           C
ATOM   1296  O   VAL A  99      10.500   9.506   3.215  1.00 96.43           O
ATOM   1297  HA  VAL A  99      10.991   8.763   0.737  1.00 96.43           H
ATOM   1298  CB  VAL A  99       9.445  10.181   0.331  1.00 96.43           C
ATOM   1299  HB  VAL A  99       8.355  10.180   0.355  1.00 96.43           H
ATOM   1300  CG1 VAL A  99       9.932  11.394   1.125  1.00 96.43           C
ATOM   1301 1HG1 VAL A  99       9.548  11.339   2.144  1.00 96.43           H
ATOM   1302 2HG1 VAL A  99      11.022  11.401   1.147  1.00 96.43           H
ATOM   1303 3HG1 VAL A  99       9.572  12.307   0.650  1.00 96.43           H
ATOM   1304  CG2 VAL A  99       9.882  10.271  -1.132  1.00 96.43           C
ATOM   1305 1HG2 VAL A  99      10.970  10.240  -1.189  1.00 96.43           H
ATOM   1306 2HG2 VAL A  99       9.465   9.433  -1.689  1.00 96.43           H
ATOM   1307 3HG2 VAL A  99       9.524  11.207  -1.561  1.00 96.43           H
ATOM   1308  HN  VAL A  99       8.490   7.987  -0.244  1.00 96.43           H
ATOM   1309  N   THR A 100       8.760   8.091   2.923  1.00 95.59           N
ATOM   1310  CA  THR A 100       8.435   8.021   4.337  1.00 95.59           C
ATOM   1311  C   THR A 100       9.301   6.968   5.031  1.00 95.59           C
ATOM   1312  O   THR A 100       9.455   6.991   6.252  1.00 95.59           O
ATOM   1313  HA  THR A 100       8.674   8.982   4.793  1.00 95.59           H
ATOM   1314  CB  THR A 100       6.934   7.754   4.465  1.00 95.59           C
ATOM   1315  HB  THR A 100       6.583   7.983   5.471  1.00 95.59           H
ATOM   1316  OG1 THR A 100       6.787   6.396   4.056  1.00 95.59           O
ATOM   1317  HG1 THR A 100       7.507   6.155   3.405  1.00 95.59           H
ATOM   1318  CG2 THR A 100       6.110   8.542   3.445  1.00 95.59           C
ATOM   1319 1HG2 THR A 100       6.416   8.262   2.437  1.00 95.59           H
ATOM   1320 2HG2 THR A 100       6.275   9.609   3.592  1.00 95.59           H
ATOM   1321 3HG2 THR A 100       5.052   8.315   3.580  1.00 95.59           H
ATOM   1322  HN  THR A 100       8.183   7.531   2.328  1.00 95.59           H
ATOM   1323  N   LEU A 101       9.845   6.069   4.224  1.00 95.42           N
ATOM   1324  CA  LEU A 101      10.526   4.901   4.755  1.00 95.42           C
ATOM   1325  C   LEU A 101      11.758   5.349   5.544  1.00 95.42           C
ATOM   1326  O   LEU A 101      12.045   4.811   6.612  1.00 95.42           O
ATOM   1327  HA  LEU A 101       9.839   4.405   5.440  1.00 95.42           H
ATOM   1328  CB  LEU A 101      10.842   3.908   3.633  1.00 95.42           C
ATOM   1329 1HB  LEU A 101      11.354   4.444   2.834  1.00 95.42           H
ATOM   1330 2HB  LEU A 101      11.541   3.166   4.018  1.00 95.42           H
ATOM   1331  CG  LEU A 101       9.642   3.175   3.030  1.00 95.42           C
ATOM   1332  HG  LEU A 101       9.001   3.910   2.544  1.00 95.42           H
ATOM   1333  CD1 LEU A 101      10.090   2.184   1.954  1.00 95.42           C
ATOM   1334 1HD1 LEU A 101      10.607   2.720   1.159  1.00 95.42           H
ATOM   1335 2HD1 LEU A 101      10.764   1.449   2.395  1.00 95.42           H
ATOM   1336 3HD1 LEU A 101       9.218   1.676   1.542  1.00 95.42           H
ATOM   1337  CD2 LEU A 101       8.808   2.499   4.121  1.00 95.42           C
ATOM   1338 1HD2 LEU A 101       9.426   1.778   4.656  1.00 95.42           H
ATOM   1339 2HD2 LEU A 101       8.442   3.252   4.818  1.00 95.42           H
ATOM   1340 3HD2 LEU A 101       7.962   1.985   3.664  1.00 95.42           H
ATOM   1341  HN  LEU A 101       9.825   6.129   3.226  1.00 95.42           H
ATOM   1342  N   PRO A 102      12.506   6.337   5.034  1.00 95.27           N
ATOM   1343  CA  PRO A 102      13.702   6.815   5.732  1.00 95.27           C
ATOM   1344  C   PRO A 102      13.414   7.196   7.175  1.00 95.27           C
ATOM   1345  O   PRO A 102      14.204   6.897   8.070  1.00 95.27           O
ATOM   1346  HA  PRO A 102      14.445   6.019   5.791  1.00 95.27           H
ATOM   1347  CB  PRO A 102      14.147   8.022   4.905  1.00 95.27           C
ATOM   1348 1HB  PRO A 102      13.716   8.949   5.283  1.00 95.27           H
ATOM   1349 2HB  PRO A 102      15.230   8.144   4.923  1.00 95.27           H
ATOM   1350  CG  PRO A 102      13.641   7.696   3.505  1.00 95.27           C
ATOM   1351 1HG  PRO A 102      13.562   8.589   2.884  1.00 95.27           H
ATOM   1352 2HG  PRO A 102      14.311   7.016   2.980  1.00 95.27           H
ATOM   1353  CD  PRO A 102      12.283   7.067   3.773  1.00 95.27           C
ATOM   1354 1HD  PRO A 102      11.502   7.819   3.878  1.00 95.27           H
ATOM   1355 2HD  PRO A 102      11.977   6.405   2.963  1.00 95.27           H
ATOM   1356  N   PHE A 103      12.279   7.851   7.366  1.00 94.49           N
ATOM   1357  CA  PHE A 103      11.906   8.335   8.684  1.00 94.49           C
ATOM   1358  C   PHE A 103      11.593   7.171   9.627  1.00 94.49           C
ATOM   1359  O   PHE A 103      11.957   7.204  10.801  1.00 94.49           O
ATOM   1360  HA  PHE A 103      12.753   8.898   9.074  1.00 94.49           H
ATOM   1361  CB  PHE A 103      10.646   9.186   8.508  1.00 94.49           C
ATOM   1362 1HB  PHE A 103       9.887   8.593   7.999  1.00 94.49           H
ATOM   1363 2HB  PHE A 103      10.249   9.436   9.492  1.00 94.49           H
ATOM   1364  CG  PHE A 103      10.874  10.480   7.723  1.00 94.49           C
ATOM   1365  CD1 PHE A 103      11.224  11.619   8.377  1.00 94.49           C
ATOM   1366  HD1 PHE A 103      11.342  11.612   9.461  1.00 94.49           H
ATOM   1367  CD2 PHE A 103      10.726  10.489   6.371  1.00 94.49           C
ATOM   1368  HD2 PHE A 103      10.446   9.576   5.847  1.00 94.49           H
ATOM   1369  CE1 PHE A 103      11.435  12.820   7.649  1.00 94.49           C
ATOM   1370  HE1 PHE A 103      11.716  13.733   8.173  1.00 94.49           H
ATOM   1371  CE2 PHE A 103      10.938  11.690   5.643  1.00 94.49           C
ATOM   1372  HE2 PHE A 103      10.819  11.698   4.559  1.00 94.49           H
ATOM   1373  CZ  PHE A 103      11.288  12.830   6.297  1.00 94.49           C
ATOM   1374  HZ  PHE A 103      11.450  13.751   5.737  1.00 94.49           H
ATOM   1375  HN  PHE A 103      11.621   8.053   6.640  1.00 94.49           H
ATOM   1376  N   TRP A 104      10.920   6.171   9.077  1.00 92.89           N
ATOM   1377  CA  TRP A 104      10.576   4.988   9.847  1.00 92.89           C
ATOM   1378  C   TRP A 104      11.877   4.286  10.242  1.00 92.89           C
ATOM   1379  O   TRP A 104      11.977   3.724  11.332  1.00 92.89           O
ATOM   1380  HA  TRP A 104      10.043   5.315  10.740  1.00 92.89           H
ATOM   1381  CB  TRP A 104       9.622   4.083   9.065  1.00 92.89           C
ATOM   1382 1HB  TRP A 104       9.950   4.037   8.027  1.00 92.89           H
ATOM   1383 2HB  TRP A 104       9.688   3.071   9.465  1.00 92.89           H
ATOM   1384  CG  TRP A 104       8.161   4.536   9.105  1.00 92.89           C
ATOM   1385  CD1 TRP A 104       7.384   4.904   8.077  1.00 92.89           C
ATOM   1386  HD1 TRP A 104       7.711   4.926   7.038  1.00 92.89           H
ATOM   1387  CD2 TRP A 104       7.330   4.656  10.278  1.00 92.89           C
ATOM   1388  NE1 TRP A 104       6.117   5.251   8.501  1.00 92.89           N
ATOM   1389  HE1 TRP A 104       5.362   5.557   7.921  1.00 92.89           H
ATOM   1390  CE2 TRP A 104       6.083   5.095   9.881  1.00 92.89           C
ATOM   1391  CE3 TRP A 104       7.621   4.402  11.630  1.00 92.89           C
ATOM   1392  HE3 TRP A 104       8.598   4.055  11.968  1.00 92.89           H
ATOM   1393  CZ2 TRP A 104       5.029   5.319  10.775  1.00 92.89           C
ATOM   1394  HZ2 TRP A 104       4.053   5.666  10.437  1.00 92.89           H
ATOM   1395  CZ3 TRP A 104       6.557   4.631  12.511  1.00 92.89           C
ATOM   1396  HZ3 TRP A 104       6.730   4.449  13.571  1.00 92.89           H
ATOM   1397  CH2 TRP A 104       5.296   5.073  12.127  1.00 92.89           C
ATOM   1398  HH2 TRP A 104       4.519   5.227  12.876  1.00 92.89           H
ATOM   1399  HN  TRP A 104      10.613   6.159   8.125  1.00 92.89           H
ATOM   1400  N   ALA A 105      12.841   4.341   9.335  1.00 94.39           N
ATOM   1401  CA  ALA A 105      14.114   3.675   9.554  1.00 94.39           C
ATOM   1402  C   ALA A 105      14.801   4.287  10.776  1.00 94.39           C
ATOM   1403  O   ALA A 105      15.295   3.566  11.641  1.00 94.39           O
ATOM   1404  HA  ALA A 105      13.908   2.623   9.752  1.00 94.39           H
ATOM   1405  CB  ALA A 105      14.969   3.781   8.290  1.00 94.39           C
ATOM   1406 1HB  ALA A 105      14.449   3.305   7.458  1.00 94.39           H
ATOM   1407 2HB  ALA A 105      15.144   4.831   8.056  1.00 94.39           H
ATOM   1408 3HB  ALA A 105      15.924   3.281   8.454  1.00 94.39           H
ATOM   1409  HN  ALA A 105      12.763   4.828   8.465  1.00 94.39           H
ATOM   1410  N   ILE A 106      14.811   5.612  10.808  1.00 93.82           N
ATOM   1411  CA  ILE A 106      15.454   6.329  11.896  1.00 93.82           C
ATOM   1412  C   ILE A 106      14.713   6.037  13.202  1.00 93.82           C
ATOM   1413  O   ILE A 106      15.338   5.806  14.236  1.00 93.82           O
ATOM   1414  HA  ILE A 106      16.471   5.947  11.983  1.00 93.82           H
ATOM   1415  CB  ILE A 106      15.557   7.820  11.567  1.00 93.82           C
ATOM   1416  HB  ILE A 106      14.583   8.160  11.214  1.00 93.82           H
ATOM   1417  CG1 ILE A 106      16.558   8.065  10.436  1.00 93.82           C
ATOM   1418 1HG1 ILE A 106      17.574   7.950  10.814  1.00 93.82           H
ATOM   1419 2HG1 ILE A 106      16.422   7.315   9.657  1.00 93.82           H
ATOM   1420  CG2 ILE A 106      15.894   8.635  12.817  1.00 93.82           C
ATOM   1421 1HG2 ILE A 106      15.113   8.495  13.564  1.00 93.82           H
ATOM   1422 2HG2 ILE A 106      16.849   8.300  13.223  1.00 93.82           H
ATOM   1423 3HG2 ILE A 106      15.961   9.691  12.555  1.00 93.82           H
ATOM   1424  CD1 ILE A 106      16.384   9.464   9.843  1.00 93.82           C
ATOM   1425 1HD1 ILE A 106      15.375   9.566   9.444  1.00 93.82           H
ATOM   1426 2HD1 ILE A 106      16.545  10.211  10.620  1.00 93.82           H
ATOM   1427 3HD1 ILE A 106      17.108   9.611   9.041  1.00 93.82           H
ATOM   1428  HN  ILE A 106      14.391   6.191  10.110  1.00 93.82           H
ATOM   1429  N   ALA A 107      13.391   6.058  13.113  1.00 92.49           N
ATOM   1430  CA  ALA A 107      12.559   5.897  14.293  1.00 92.49           C
ATOM   1431  C   ALA A 107      12.787   4.506  14.887  1.00 92.49           C
ATOM   1432  O   ALA A 107      12.772   4.337  16.105  1.00 92.49           O
ATOM   1433  HA  ALA A 107      12.866   6.649  15.020  1.00 92.49           H
ATOM   1434  CB  ALA A 107      11.095   6.139  13.921  1.00 92.49           C
ATOM   1435 1HB  ALA A 107      10.981   7.151  13.532  1.00 92.49           H
ATOM   1436 2HB  ALA A 107      10.789   5.421  13.161  1.00 92.49           H
ATOM   1437 3HB  ALA A 107      10.471   6.019  14.807  1.00 92.49           H
ATOM   1438  HN  ALA A 107      12.891   6.181  12.256  1.00 92.49           H
ATOM   1439  N   ALA A 108      12.994   3.544  13.999  1.00 91.82           N
ATOM   1440  CA  ALA A 108      13.181   2.166  14.418  1.00 91.82           C
ATOM   1441  C   ALA A 108      14.582   2.003  15.011  1.00 91.82           C
ATOM   1442  O   ALA A 108      14.787   1.197  15.917  1.00 91.82           O
ATOM   1443  HA  ALA A 108      12.442   1.951  15.191  1.00 91.82           H
ATOM   1444  CB  ALA A 108      12.938   1.233  13.230  1.00 91.82           C
ATOM   1445 1HB  ALA A 108      11.919   1.367  12.866  1.00 91.82           H
ATOM   1446 2HB  ALA A 108      13.643   1.469  12.433  1.00 91.82           H
ATOM   1447 3HB  ALA A 108      13.078   0.199  13.545  1.00 91.82           H
ATOM   1448  HN  ALA A 108      13.034   3.695  13.011  1.00 91.82           H
ATOM   1449  N   ALA A 109      15.510   2.781  14.474  1.00 91.57           N
ATOM   1450  CA  ALA A 109      16.908   2.646  14.849  1.00 91.57           C
ATOM   1451  C   ALA A 109      17.092   3.118  16.293  1.00 91.57           C
ATOM   1452  O   ALA A 109      17.931   2.589  17.020  1.00 91.57           O
ATOM   1453  HA  ALA A 109      17.168   1.590  14.785  1.00 91.57           H
ATOM   1454  CB  ALA A 109      17.779   3.429  13.864  1.00 91.57           C
ATOM   1455 1HB  ALA A 109      17.633   3.036  12.858  1.00 91.57           H
ATOM   1456 2HB  ALA A 109      17.496   4.482  13.888  1.00 91.57           H
ATOM   1457 3HB  ALA A 109      18.827   3.328  14.146  1.00 91.57           H
ATOM   1458  HN  ALA A 109      15.321   3.491  13.796  1.00 91.57           H
ATOM   1459  N   ASP A 110      16.293   4.107  16.665  1.00 87.70           N
ATOM   1460  CA  ASP A 110      16.447   4.747  17.960  1.00 87.70           C
ATOM   1461  C   ASP A 110      15.073   5.169  18.483  1.00 87.70           C
ATOM   1462  O   ASP A 110      14.395   4.393  19.155  1.00 87.70           O
ATOM   1463  HA  ASP A 110      16.923   3.999  18.594  1.00 87.70           H
ATOM   1464  CB  ASP A 110      17.319   6.000  17.855  1.00 87.70           C
ATOM   1465 1HB  ASP A 110      18.291   5.738  17.437  1.00 87.70           H
ATOM   1466 2HB  ASP A 110      16.858   6.711  17.169  1.00 87.70           H
ATOM   1467  CG  ASP A 110      17.507   6.654  19.226  1.00 87.70           C
ATOM   1468  OD1 ASP A 110      17.150   5.991  20.224  1.00 87.70           O
ATOM   1469  OD2 ASP A 110      18.003   7.801  19.244  1.00 87.70           O
ATOM   1470  HN  ASP A 110      15.553   4.471  16.099  1.00 87.70           H
ATOM   1471  N   GLN A 111      14.702   6.398  18.154  1.00 88.47           N
ATOM   1472  CA  GLN A 111      13.415   6.928  18.570  1.00 88.47           C
ATOM   1473  C   GLN A 111      12.938   7.998  17.586  1.00 88.47           C
ATOM   1474  O   GLN A 111      13.691   8.420  16.710  1.00 88.47           O
ATOM   1475  HA  GLN A 111      12.732   6.078  18.552  1.00 88.47           H
ATOM   1476  CB  GLN A 111      13.485   7.485  19.993  1.00 88.47           C
ATOM   1477 1HB  GLN A 111      12.502   7.846  20.296  1.00 88.47           H
ATOM   1478 2HB  GLN A 111      13.759   6.689  20.686  1.00 88.47           H
ATOM   1479  CG  GLN A 111      14.503   8.623  20.087  1.00 88.47           C
ATOM   1480 1HG  GLN A 111      15.491   8.257  19.806  1.00 88.47           H
ATOM   1481 2HG  GLN A 111      14.241   9.409  19.379  1.00 88.47           H
ATOM   1482  CD  GLN A 111      14.551   9.200  21.503  1.00 88.47           C
ATOM   1483  OE1 GLN A 111      13.542   9.366  22.168  1.00 88.47           O
ATOM   1484  NE2 GLN A 111      15.777   9.496  21.925  1.00 88.47           N
ATOM   1485 1HE2 GLN A 111      16.564   9.335  21.329  1.00 88.47           H
ATOM   1486 2HE2 GLN A 111      15.912   9.879  22.839  1.00 88.47           H
ATOM   1487  HN  GLN A 111      15.263   7.026  17.615  1.00 88.47           H
ATOM   1488  N   TRP A 112      11.689   8.405  17.763  1.00 90.94           N
ATOM   1489  CA  TRP A 112      11.105   9.421  16.904  1.00 90.94           C
ATOM   1490  C   TRP A 112      11.711  10.772  17.289  1.00 90.94           C
ATOM   1491  O   TRP A 112      11.372  11.334  18.329  1.00 90.94           O
ATOM   1492  HA  TRP A 112      11.364   9.176  15.874  1.00 90.94           H
ATOM   1493  CB  TRP A 112       9.577   9.403  16.995  1.00 90.94           C
ATOM   1494 1HB  TRP A 112       9.227   8.382  16.845  1.00 90.94           H
ATOM   1495 2HB  TRP A 112       9.280   9.698  18.002  1.00 90.94           H
ATOM   1496  CG  TRP A 112       8.883  10.319  15.985  1.00 90.94           C
ATOM   1497  CD1 TRP A 112       8.478  11.584  16.161  1.00 90.94           C
ATOM   1498  HD1 TRP A 112       8.599  12.143  17.088  1.00 90.94           H
ATOM   1499  CD2 TRP A 112       8.526   9.986  14.627  1.00 90.94           C
ATOM   1500  NE1 TRP A 112       7.889  12.089  15.020  1.00 90.94           N
ATOM   1501  HE1 TRP A 112       7.510  13.008  14.906  1.00 90.94           H
ATOM   1502  CE2 TRP A 112       7.919  11.087  14.057  1.00 90.94           C
ATOM   1503  CE3 TRP A 112       8.711   8.795  13.903  1.00 90.94           C
ATOM   1504  HE3 TRP A 112       9.187   7.912  14.330  1.00 90.94           H
ATOM   1505  CZ2 TRP A 112       7.447  11.106  12.740  1.00 90.94           C
ATOM   1506  HZ2 TRP A 112       6.970  11.988  12.313  1.00 90.94           H
ATOM   1507  CZ3 TRP A 112       8.233   8.830  12.588  1.00 90.94           C
ATOM   1508  HZ3 TRP A 112       8.351   7.931  11.982  1.00 90.94           H
ATOM   1509  CH2 TRP A 112       7.620   9.930  12.000  1.00 90.94           C
ATOM   1510  HH2 TRP A 112       7.274   9.877  10.967  1.00 90.94           H
ATOM   1511  HN  TRP A 112      11.082   8.054  18.476  1.00 90.94           H
ATOM   1512  N   LYS A 113      12.597  11.253  16.430  1.00 91.43           N
ATOM   1513  CA  LYS A 113      13.341  12.466  16.723  1.00 91.43           C
ATOM   1514  C   LYS A 113      12.649  13.658  16.058  1.00 91.43           C
ATOM   1515  O   LYS A 113      13.133  14.785  16.137  1.00 91.43           O
ATOM   1516  HA  LYS A 113      13.316  12.612  17.803  1.00 91.43           H
ATOM   1517  CB  LYS A 113      14.808  12.305  16.323  1.00 91.43           C
ATOM   1518 1HB  LYS A 113      14.876  12.071  15.260  1.00 91.43           H
ATOM   1519 2HB  LYS A 113      15.336  13.246  16.475  1.00 91.43           H
ATOM   1520  CG  LYS A 113      15.481  11.199  17.138  1.00 91.43           C
ATOM   1521 1HG  LYS A 113      15.432  11.443  18.199  1.00 91.43           H
ATOM   1522 2HG  LYS A 113      14.941  10.262  17.001  1.00 91.43           H
ATOM   1523  CD  LYS A 113      16.941  11.019  16.718  1.00 91.43           C
ATOM   1524 1HD  LYS A 113      16.994  10.823  15.647  1.00 91.43           H
ATOM   1525 2HD  LYS A 113      17.492  11.942  16.901  1.00 91.43           H
ATOM   1526  CE  LYS A 113      17.595   9.868  17.485  1.00 91.43           C
ATOM   1527 1HE  LYS A 113      17.533  10.056  18.557  1.00 91.43           H
ATOM   1528 2HE  LYS A 113      17.053   8.941  17.293  1.00 91.43           H
ATOM   1529  NZ  LYS A 113      19.011   9.714  17.083  1.00 91.43           N
ATOM   1530 1HZ  LYS A 113      19.425   8.943  17.594  1.00 91.43           H
ATOM   1531 2HZ  LYS A 113      19.061   9.526  16.087  1.00 91.43           H
ATOM   1532 3HZ  LYS A 113      19.516  10.568  17.291  1.00 91.43           H
ATOM   1533  HN  LYS A 113      12.809  10.830  15.549  1.00 91.43           H
ATOM   1534  N   PHE A 114      11.526  13.366  15.416  1.00 93.12           N
ATOM   1535  CA  PHE A 114      10.879  14.345  14.559  1.00 93.12           C
ATOM   1536  C   PHE A 114       9.657  14.954  15.249  1.00 93.12           C
ATOM   1537  O   PHE A 114       9.206  14.454  16.278  1.00 93.12           O
ATOM   1538  HA  PHE A 114      11.608  15.129  14.355  1.00 93.12           H
ATOM   1539  CB  PHE A 114      10.423  13.604  13.300  1.00 93.12           C
ATOM   1540 1HB  PHE A 114       9.595  12.944  13.559  1.00 93.12           H
ATOM   1541 2HB  PHE A 114      10.039  14.330  12.583  1.00 93.12           H
ATOM   1542  CG  PHE A 114      11.523  12.779  12.630  1.00 93.12           C
ATOM   1543  CD1 PHE A 114      12.482  13.398  11.891  1.00 93.12           C
ATOM   1544  HD1 PHE A 114      12.466  14.482  11.775  1.00 93.12           H
ATOM   1545  CD2 PHE A 114      11.543  11.427  12.775  1.00 93.12           C
ATOM   1546  HD2 PHE A 114      10.775  10.931  13.367  1.00 93.12           H
ATOM   1547  CE1 PHE A 114      13.504  12.633  11.269  1.00 93.12           C
ATOM   1548  HE1 PHE A 114      14.272  13.129  10.676  1.00 93.12           H
ATOM   1549  CE2 PHE A 114      12.565  10.662  12.153  1.00 93.12           C
ATOM   1550  HE2 PHE A 114      12.581   9.578  12.268  1.00 93.12           H
ATOM   1551  CZ  PHE A 114      13.524  11.281  11.413  1.00 93.12           C
ATOM   1552  HZ  PHE A 114      14.308  10.693  10.936  1.00 93.12           H
ATOM   1553  HN  PHE A 114      11.062  12.483  15.475  1.00 93.12           H
ATOM   1554  N   GLN A 115       9.155  16.027  14.654  1.00 93.70           N
ATOM   1555  CA  GLN A 115       8.016  16.731  15.217  1.00 93.70           C
ATOM   1556  C   GLN A 115       6.729  15.942  14.968  1.00 93.70           C
ATOM   1557  O   GLN A 115       6.708  15.022  14.152  1.00 93.70           O
ATOM   1558  HA  GLN A 115       8.212  16.790  16.288  1.00 93.70           H
ATOM   1559  CB  GLN A 115       7.909  18.147  14.648  1.00 93.70           C
ATOM   1560 1HB  GLN A 115       7.892  18.104  13.559  1.00 93.70           H
ATOM   1561 2HB  GLN A 115       6.970  18.601  14.964  1.00 93.70           H
ATOM   1562  CG  GLN A 115       9.082  19.013  15.110  1.00 93.70           C
ATOM   1563 1HG  GLN A 115       9.181  18.950  16.194  1.00 93.70           H
ATOM   1564 2HG  GLN A 115      10.011  18.633  14.683  1.00 93.70           H
ATOM   1565  CD  GLN A 115       8.883  20.472  14.695  1.00 93.70           C
ATOM   1566  OE1 GLN A 115       7.996  20.812  13.930  1.00 93.70           O
ATOM   1567  NE2 GLN A 115       9.757  21.314  15.241  1.00 93.70           N
ATOM   1568 1HE2 GLN A 115      10.462  20.970  15.862  1.00 93.70           H
ATOM   1569 2HE2 GLN A 115       9.708  22.290  15.031  1.00 93.70           H
ATOM   1570  HN  GLN A 115       9.513  16.414  13.805  1.00 93.70           H
ATOM   1571  N   THR A 116       5.686  16.331  15.687  1.00 93.92           N
ATOM   1572  CA  THR A 116       4.409  15.643  15.587  1.00 93.92           C
ATOM   1573  C   THR A 116       3.866  15.732  14.159  1.00 93.92           C
ATOM   1574  O   THR A 116       3.258  14.785  13.663  1.00 93.92           O
ATOM   1575  HA  THR A 116       4.570  14.587  15.802  1.00 93.92           H
ATOM   1576  CB  THR A 116       3.467  16.240  16.634  1.00 93.92           C
ATOM   1577  HB  THR A 116       3.141  17.238  16.340  1.00 93.92           H
ATOM   1578  OG1 THR A 116       4.208  16.168  17.849  1.00 93.92           O
ATOM   1579  HG1 THR A 116       3.795  16.764  18.537  1.00 93.92           H
ATOM   1580  CG2 THR A 116       2.243  15.359  16.890  1.00 93.92           C
ATOM   1581 1HG2 THR A 116       2.567  14.382  17.249  1.00 93.92           H
ATOM   1582 2HG2 THR A 116       1.682  15.238  15.964  1.00 93.92           H
ATOM   1583 3HG2 THR A 116       1.608  15.829  17.641  1.00 93.92           H
ATOM   1584  HN  THR A 116       5.703  17.099  16.327  1.00 93.92           H
ATOM   1585  N   PHE A 117       4.106  16.879  13.540  1.00 95.33           N
ATOM   1586  CA  PHE A 117       3.650  17.103  12.178  1.00 95.33           C
ATOM   1587  C   PHE A 117       4.130  15.987  11.248  1.00 95.33           C
ATOM   1588  O   PHE A 117       3.350  15.449  10.464  1.00 95.33           O
ATOM   1589  HA  PHE A 117       2.560  17.112  12.200  1.00 95.33           H
ATOM   1590  CB  PHE A 117       4.254  18.431  11.717  1.00 95.33           C
ATOM   1591 1HB  PHE A 117       3.870  19.232  12.349  1.00 95.33           H
ATOM   1592 2HB  PHE A 117       5.333  18.398  11.865  1.00 95.33           H
ATOM   1593  CG  PHE A 117       3.965  18.771  10.254  1.00 95.33           C
ATOM   1594  CD1 PHE A 117       4.943  18.640   9.319  1.00 95.33           C
ATOM   1595  HD1 PHE A 117       5.934  18.292   9.612  1.00 95.33           H
ATOM   1596  CD2 PHE A 117       2.729  19.206   9.889  1.00 95.33           C
ATOM   1597  HD2 PHE A 117       1.944  19.311  10.638  1.00 95.33           H
ATOM   1598  CE1 PHE A 117       4.675  18.956   7.961  1.00 95.33           C
ATOM   1599  HE1 PHE A 117       5.459  18.851   7.212  1.00 95.33           H
ATOM   1600  CE2 PHE A 117       2.460  19.522   8.531  1.00 95.33           C
ATOM   1601  HE2 PHE A 117       1.470  19.870   8.238  1.00 95.33           H
ATOM   1602  CZ  PHE A 117       3.439  19.390   7.595  1.00 95.33           C
ATOM   1603  HZ  PHE A 117       3.233  19.633   6.553  1.00 95.33           H
ATOM   1604  HN  PHE A 117       4.600  17.644  13.951  1.00 95.33           H
ATOM   1605  N   MET A 118       5.412  15.673  11.367  1.00 94.71           N
ATOM   1606  CA  MET A 118       6.013  14.652  10.525  1.00 94.71           C
ATOM   1607  C   MET A 118       5.384  13.283  10.789  1.00 94.71           C
ATOM   1608  O   MET A 118       5.230  12.479   9.871  1.00 94.71           O
ATOM   1609  HA  MET A 118       5.810  14.961   9.499  1.00 94.71           H
ATOM   1610  CB  MET A 118       7.517  14.585  10.798  1.00 94.71           C
ATOM   1611 1HB  MET A 118       7.926  15.594  10.852  1.00 94.71           H
ATOM   1612 2HB  MET A 118       7.693  14.117  11.767  1.00 94.71           H
ATOM   1613  CG  MET A 118       8.238  13.794   9.705  1.00 94.71           C
ATOM   1614 1HG  MET A 118       9.302  13.731   9.932  1.00 94.71           H
ATOM   1615 2HG  MET A 118       7.858  12.773   9.672  1.00 94.71           H
ATOM   1616  SD  MET A 118       8.000  14.584   8.122  1.00 94.71           S
ATOM   1617  CE  MET A 118       8.985  16.053   8.357  1.00 94.71           C
ATOM   1618 1HE  MET A 118       8.593  16.623   9.200  1.00 94.71           H
ATOM   1619 2HE  MET A 118      10.018  15.770   8.560  1.00 94.71           H
ATOM   1620 3HE  MET A 118       8.946  16.665   7.456  1.00 94.71           H
ATOM   1621  HN  MET A 118       6.035  16.101  12.021  1.00 94.71           H
ATOM   1622  N   CYS A 119       5.037  13.060  12.048  1.00 93.41           N
ATOM   1623  CA  CYS A 119       4.419  11.805  12.444  1.00 93.41           C
ATOM   1624  C   CYS A 119       3.085  11.674  11.707  1.00 93.41           C
ATOM   1625  O   CYS A 119       2.780  10.620  11.150  1.00 93.41           O
ATOM   1626  HA  CYS A 119       5.105  11.012  12.146  1.00 93.41           H
ATOM   1627  CB  CYS A 119       4.246  11.714  13.961  1.00 93.41           C
ATOM   1628 1HB  CYS A 119       5.221  11.693  14.446  1.00 93.41           H
ATOM   1629 2HB  CYS A 119       3.725  12.597  14.330  1.00 93.41           H
ATOM   1630  SG  CYS A 119       3.301  10.207  14.393  1.00 93.41           S
ATOM   1631  HN  CYS A 119       5.171  13.717  12.790  1.00 93.41           H
ATOM   1632  N   LYS A 120       2.324  12.758  11.729  1.00 94.61           N
ATOM   1633  CA  LYS A 120       1.025  12.775  11.077  1.00 94.61           C
ATOM   1634  C   LYS A 120       1.200  12.446   9.593  1.00 94.61           C
ATOM   1635  O   LYS A 120       0.504  11.584   9.059  1.00 94.61           O
ATOM   1636  HA  LYS A 120       0.420  11.993  11.535  1.00 94.61           H
ATOM   1637  CB  LYS A 120       0.314  14.105  11.333  1.00 94.61           C
ATOM   1638 1HB  LYS A 120       0.983  14.932  11.091  1.00 94.61           H
ATOM   1639 2HB  LYS A 120      -0.550  14.192  10.674  1.00 94.61           H
ATOM   1640  CG  LYS A 120      -0.135  14.216  12.791  1.00 94.61           C
ATOM   1641 1HG  LYS A 120      -0.804  13.390  13.033  1.00 94.61           H
ATOM   1642 2HG  LYS A 120       0.729  14.129  13.449  1.00 94.61           H
ATOM   1643  CD  LYS A 120      -0.846  15.546  13.047  1.00 94.61           C
ATOM   1644 1HD  LYS A 120      -0.147  16.370  12.902  1.00 94.61           H
ATOM   1645 2HD  LYS A 120      -1.649  15.679  12.321  1.00 94.61           H
ATOM   1646  CE  LYS A 120      -1.419  15.599  14.464  1.00 94.61           C
ATOM   1647 1HE  LYS A 120      -1.514  14.588  14.862  1.00 94.61           H
ATOM   1648 2HE  LYS A 120      -0.734  16.136  15.120  1.00 94.61           H
ATOM   1649  NZ  LYS A 120      -2.740  16.265  14.465  1.00 94.61           N
ATOM   1650 1HZ  LYS A 120      -3.099  16.302  15.413  1.00 94.61           H
ATOM   1651 2HZ  LYS A 120      -2.644  17.207  14.103  1.00 94.61           H
ATOM   1652 3HZ  LYS A 120      -3.383  15.742  13.881  1.00 94.61           H
ATOM   1653  HN  LYS A 120       2.581  13.613  12.180  1.00 94.61           H
ATOM   1654  N   VAL A 121       2.133  13.150   8.970  1.00 94.70           N
ATOM   1655  CA  VAL A 121       2.337  13.019   7.537  1.00 94.70           C
ATOM   1656  C   VAL A 121       2.741  11.580   7.213  1.00 94.70           C
ATOM   1657  O   VAL A 121       2.174  10.960   6.314  1.00 94.70           O
ATOM   1658  HA  VAL A 121       1.386  13.235   7.049  1.00 94.70           H
ATOM   1659  CB  VAL A 121       3.361  14.051   7.058  1.00 94.70           C
ATOM   1660  HB  VAL A 121       4.244  13.964   7.691  1.00 94.70           H
ATOM   1661  CG1 VAL A 121       3.787  13.771   5.616  1.00 94.70           C
ATOM   1662 1HG1 VAL A 121       4.235  12.779   5.555  1.00 94.70           H
ATOM   1663 2HG1 VAL A 121       2.914  13.816   4.964  1.00 94.70           H
ATOM   1664 3HG1 VAL A 121       4.515  14.518   5.300  1.00 94.70           H
ATOM   1665  CG2 VAL A 121       2.816  15.473   7.203  1.00 94.70           C
ATOM   1666 1HG2 VAL A 121       1.909  15.577   6.607  1.00 94.70           H
ATOM   1667 2HG2 VAL A 121       2.586  15.669   8.250  1.00 94.70           H
ATOM   1668 3HG2 VAL A 121       3.563  16.186   6.856  1.00 94.70           H
ATOM   1669  HN  VAL A 121       2.743  13.798   9.426  1.00 94.70           H
ATOM   1670  N   VAL A 122       3.719  11.090   7.962  1.00 93.14           N
ATOM   1671  CA  VAL A 122       4.341   9.818   7.641  1.00 93.14           C
ATOM   1672  C   VAL A 122       3.296   8.704   7.737  1.00 93.14           C
ATOM   1673  O   VAL A 122       3.224   7.838   6.867  1.00 93.14           O
ATOM   1674  HA  VAL A 122       4.698   9.876   6.612  1.00 93.14           H
ATOM   1675  CB  VAL A 122       5.550   9.583   8.549  1.00 93.14           C
ATOM   1676  HB  VAL A 122       5.258   9.837   9.568  1.00 93.14           H
ATOM   1677  CG1 VAL A 122       5.970   8.112   8.533  1.00 93.14           C
ATOM   1678 1HG1 VAL A 122       5.144   7.494   8.885  1.00 93.14           H
ATOM   1679 2HG1 VAL A 122       6.235   7.820   7.516  1.00 93.14           H
ATOM   1680 3HG1 VAL A 122       6.831   7.973   9.187  1.00 93.14           H
ATOM   1681  CG2 VAL A 122       6.717  10.491   8.154  1.00 93.14           C
ATOM   1682 1HG2 VAL A 122       7.008  10.282   7.124  1.00 93.14           H
ATOM   1683 2HG2 VAL A 122       6.412  11.533   8.241  1.00 93.14           H
ATOM   1684 3HG2 VAL A 122       7.563  10.303   8.815  1.00 93.14           H
ATOM   1685  HN  VAL A 122       4.084  11.547   8.773  1.00 93.14           H
ATOM   1686  N   ASN A 123       2.511   8.764   8.803  1.00 92.15           N
ATOM   1687  CA  ASN A 123       1.479   7.767   9.029  1.00 92.15           C
ATOM   1688  C   ASN A 123       0.450   7.840   7.898  1.00 92.15           C
ATOM   1689  O   ASN A 123      -0.011   6.811   7.407  1.00 92.15           O
ATOM   1690  HA  ASN A 123       2.003   6.812   9.055  1.00 92.15           H
ATOM   1691  CB  ASN A 123       0.748   8.020  10.349  1.00 92.15           C
ATOM   1692 1HB  ASN A 123       0.695   9.092  10.540  1.00 92.15           H
ATOM   1693 2HB  ASN A 123      -0.277   7.658  10.277  1.00 92.15           H
ATOM   1694  CG  ASN A 123       1.459   7.324  11.511  1.00 92.15           C
ATOM   1695  OD1 ASN A 123       2.219   6.386  11.336  1.00 92.15           O
ATOM   1696  ND2 ASN A 123       1.172   7.835  12.705  1.00 92.15           N
ATOM   1697 1HD2 ASN A 123       0.540   8.606  12.780  1.00 92.15           H
ATOM   1698 2HD2 ASN A 123       1.588   7.447  13.528  1.00 92.15           H
ATOM   1699  HN  ASN A 123       2.573   9.475   9.504  1.00 92.15           H
ATOM   1700  N   SER A 124       0.121   9.066   7.519  1.00 93.41           N
ATOM   1701  CA  SER A 124      -0.972   9.293   6.589  1.00 93.41           C
ATOM   1702  C   SER A 124      -0.557   8.868   5.179  1.00 93.41           C
ATOM   1703  O   SER A 124      -1.361   8.313   4.432  1.00 93.41           O
ATOM   1704  HA  SER A 124      -1.792   8.672   6.950  1.00 93.41           H
ATOM   1705  CB  SER A 124      -1.404  10.761   6.595  1.00 93.41           C
ATOM   1706 1HB  SER A 124      -0.593  11.379   6.210  1.00 93.41           H
ATOM   1707 2HB  SER A 124      -2.252  10.892   5.922  1.00 93.41           H
ATOM   1708  OG  SER A 124      -1.762  11.207   7.900  1.00 93.41           O
ATOM   1709  HG  SER A 124      -1.114  11.901   8.214  1.00 93.41           H
ATOM   1710  HN  SER A 124       0.585   9.893   7.836  1.00 93.41           H
ATOM   1711  N   MET A 125       0.698   9.144   4.858  1.00 93.11           N
ATOM   1712  CA  MET A 125       1.188   8.935   3.506  1.00 93.11           C
ATOM   1713  C   MET A 125       1.131   7.455   3.125  1.00 93.11           C
ATOM   1714  O   MET A 125       0.836   7.116   1.980  1.00 93.11           O
ATOM   1715  HA  MET A 125       0.523   9.509   2.861  1.00 93.11           H
ATOM   1716  CB  MET A 125       2.631   9.434   3.403  1.00 93.11           C
ATOM   1717 1HB  MET A 125       3.186   9.137   4.293  1.00 93.11           H
ATOM   1718 2HB  MET A 125       3.122   8.965   2.550  1.00 93.11           H
ATOM   1719  CG  MET A 125       2.675  10.956   3.251  1.00 93.11           C
ATOM   1720 1HG  MET A 125       2.143  11.428   4.076  1.00 93.11           H
ATOM   1721 2HG  MET A 125       3.707  11.304   3.297  1.00 93.11           H
ATOM   1722  SD  MET A 125       1.939  11.435   1.697  1.00 93.11           S
ATOM   1723  CE  MET A 125       1.494  13.123   2.073  1.00 93.11           C
ATOM   1724 1HE  MET A 125       0.802  13.137   2.915  1.00 93.11           H
ATOM   1725 2HE  MET A 125       2.391  13.686   2.331  1.00 93.11           H
ATOM   1726 3HE  MET A 125       1.018  13.576   1.203  1.00 93.11           H
ATOM   1727  HN  MET A 125       1.374   9.503   5.502  1.00 93.11           H
ATOM   1728  N   TYR A 126       1.419   6.612   4.106  1.00 85.74           N
ATOM   1729  CA  TYR A 126       1.352   5.175   3.902  1.00 85.74           C
ATOM   1730  C   TYR A 126      -0.064   4.741   3.517  1.00 85.74           C
ATOM   1731  O   TYR A 126      -0.248   3.982   2.567  1.00 85.74           O
ATOM   1732  HA  TYR A 126       2.035   4.918   3.093  1.00 85.74           H
ATOM   1733  CB  TYR A 126       1.719   4.541   5.245  1.00 85.74           C
ATOM   1734 1HB  TYR A 126       2.777   4.717   5.441  1.00 85.74           H
ATOM   1735 2HB  TYR A 126       1.161   5.040   6.036  1.00 85.74           H
ATOM   1736  CG  TYR A 126       1.446   3.037   5.319  1.00 85.74           C
ATOM   1737  CD1 TYR A 126       0.630   2.532   6.311  1.00 85.74           C
ATOM   1738  HD1 TYR A 126       0.181   3.204   7.041  1.00 85.74           H
ATOM   1739  CD2 TYR A 126       2.015   2.186   4.393  1.00 85.74           C
ATOM   1740  HD2 TYR A 126       2.659   2.585   3.610  1.00 85.74           H
ATOM   1741  CE1 TYR A 126       0.373   1.117   6.380  1.00 85.74           C
ATOM   1742  HE1 TYR A 126      -0.270   0.705   7.158  1.00 85.74           H
ATOM   1743  CE2 TYR A 126       1.757   0.771   4.463  1.00 85.74           C
ATOM   1744  HE2 TYR A 126       2.200   0.088   3.738  1.00 85.74           H
ATOM   1745  CZ  TYR A 126       0.949   0.306   5.453  1.00 85.74           C
ATOM   1746  OH  TYR A 126       0.706  -1.030   5.518  1.00 85.74           O
ATOM   1747  HH  TYR A 126       0.255  -1.254   6.382  1.00 85.74           H
ATOM   1748  HN  TYR A 126       1.693   6.896   5.025  1.00 85.74           H
ATOM   1749  N   LYS A 127      -1.028   5.242   4.274  1.00 87.19           N
ATOM   1750  CA  LYS A 127      -2.415   4.857   4.072  1.00 87.19           C
ATOM   1751  C   LYS A 127      -2.902   5.409   2.731  1.00 87.19           C
ATOM   1752  O   LYS A 127      -3.697   4.768   2.044  1.00 87.19           O
ATOM   1753  HA  LYS A 127      -2.449   3.769   4.031  1.00 87.19           H
ATOM   1754  CB  LYS A 127      -3.271   5.293   5.263  1.00 87.19           C
ATOM   1755 1HB  LYS A 127      -3.070   6.338   5.499  1.00 87.19           H
ATOM   1756 2HB  LYS A 127      -4.327   5.223   5.002  1.00 87.19           H
ATOM   1757  CG  LYS A 127      -2.986   4.424   6.490  1.00 87.19           C
ATOM   1758 1HG  LYS A 127      -1.915   4.419   6.696  1.00 87.19           H
ATOM   1759 2HG  LYS A 127      -3.476   4.852   7.365  1.00 87.19           H
ATOM   1760  CD  LYS A 127      -3.475   2.991   6.273  1.00 87.19           C
ATOM   1761 1HD  LYS A 127      -4.555   2.991   6.119  1.00 87.19           H
ATOM   1762 2HD  LYS A 127      -3.025   2.582   5.369  1.00 87.19           H
ATOM   1763  CE  LYS A 127      -3.125   2.105   7.470  1.00 87.19           C
ATOM   1764 1HE  LYS A 127      -2.071   2.222   7.721  1.00 87.19           H
ATOM   1765 2HE  LYS A 127      -3.697   2.420   8.343  1.00 87.19           H
ATOM   1766  NZ  LYS A 127      -3.414   0.686   7.167  1.00 87.19           N
ATOM   1767 1HZ  LYS A 127      -3.242   0.121   7.991  1.00 87.19           H
ATOM   1768 2HZ  LYS A 127      -4.385   0.590   6.888  1.00 87.19           H
ATOM   1769 3HZ  LYS A 127      -2.814   0.372   6.412  1.00 87.19           H
ATOM   1770  HN  LYS A 127      -0.875   5.898   5.014  1.00 87.19           H
ATOM   1771  N   MET A 128      -2.406   6.591   2.398  1.00 91.87           N
ATOM   1772  CA  MET A 128      -2.775   7.232   1.147  1.00 91.87           C
ATOM   1773  C   MET A 128      -2.306   6.406  -0.052  1.00 91.87           C
ATOM   1774  O   MET A 128      -3.068   6.178  -0.990  1.00 91.87           O
ATOM   1775  HA  MET A 128      -3.863   7.287   1.156  1.00 91.87           H
ATOM   1776  CB  MET A 128      -2.148   8.626   1.084  1.00 91.87           C
ATOM   1777 1HB  MET A 128      -2.431   9.197   1.968  1.00 91.87           H
ATOM   1778 2HB  MET A 128      -1.061   8.541   1.094  1.00 91.87           H
ATOM   1779  CG  MET A 128      -2.595   9.372  -0.176  1.00 91.87           C
ATOM   1780 1HG  MET A 128      -2.313   8.805  -1.063  1.00 91.87           H
ATOM   1781 2HG  MET A 128      -3.681   9.463  -0.188  1.00 91.87           H
ATOM   1782  SD  MET A 128      -1.846  10.991  -0.225  1.00 91.87           S
ATOM   1783  CE  MET A 128      -2.792  11.809   1.049  1.00 91.87           C
ATOM   1784 1HE  MET A 128      -3.848  11.801   0.779  1.00 91.87           H
ATOM   1785 2HE  MET A 128      -2.655  11.286   1.995  1.00 91.87           H
ATOM   1786 3HE  MET A 128      -2.451  12.839   1.150  1.00 91.87           H
ATOM   1787  HN  MET A 128      -1.763   7.108   2.964  1.00 91.87           H
ATOM   1788  N   ASN A 129      -1.053   5.980   0.017  1.00 90.14           N
ATOM   1789  CA  ASN A 129      -0.496   5.124  -1.016  1.00 90.14           C
ATOM   1790  C   ASN A 129      -1.358   3.867  -1.151  1.00 90.14           C
ATOM   1791  O   ASN A 129      -1.736   3.485  -2.258  1.00 90.14           O
ATOM   1792  HA  ASN A 129      -0.497   5.730  -1.922  1.00 90.14           H
ATOM   1793  CB  ASN A 129       0.926   4.685  -0.660  1.00 90.14           C
ATOM   1794 1HB  ASN A 129       1.612   5.522  -0.790  1.00 90.14           H
ATOM   1795 2HB  ASN A 129       0.970   4.398   0.390  1.00 90.14           H
ATOM   1796  CG  ASN A 129       1.373   3.512  -1.535  1.00 90.14           C
ATOM   1797  OD1 ASN A 129       1.169   2.353  -1.215  1.00 90.14           O
ATOM   1798  ND2 ASN A 129       1.993   3.877  -2.654  1.00 90.14           N
ATOM   1799 1HD2 ASN A 129       2.128   4.846  -2.857  1.00 90.14           H
ATOM   1800 2HD2 ASN A 129       2.323   3.181  -3.292  1.00 90.14           H
ATOM   1801  HN  ASN A 129      -0.424   6.210   0.760  1.00 90.14           H
ATOM   1802  N   PHE A 130      -1.645   3.259  -0.009  1.00 83.95           N
ATOM   1803  CA  PHE A 130      -2.297   1.961   0.005  1.00 83.95           C
ATOM   1804  C   PHE A 130      -3.636   2.012  -0.735  1.00 83.95           C
ATOM   1805  O   PHE A 130      -3.879   1.217  -1.642  1.00 83.95           O
ATOM   1806  HA  PHE A 130      -1.632   1.260  -0.499  1.00 83.95           H
ATOM   1807  CB  PHE A 130      -2.552   1.604   1.470  1.00 83.95           C
ATOM   1808 1HB  PHE A 130      -1.600   1.589   2.001  1.00 83.95           H
ATOM   1809 2HB  PHE A 130      -3.157   2.388   1.925  1.00 83.95           H
ATOM   1810  CG  PHE A 130      -3.252   0.258   1.670  1.00 83.95           C
ATOM   1811  CD1 PHE A 130      -4.609   0.184   1.626  1.00 83.95           C
ATOM   1812  HD1 PHE A 130      -5.198   1.084   1.449  1.00 83.95           H
ATOM   1813  CD2 PHE A 130      -2.516  -0.864   1.892  1.00 83.95           C
ATOM   1814  HD2 PHE A 130      -1.429  -0.805   1.928  1.00 83.95           H
ATOM   1815  CE1 PHE A 130      -5.258  -1.065   1.812  1.00 83.95           C
ATOM   1816  HE1 PHE A 130      -6.346  -1.124   1.777  1.00 83.95           H
ATOM   1817  CE2 PHE A 130      -3.166  -2.113   2.078  1.00 83.95           C
ATOM   1818  HE2 PHE A 130      -2.577  -3.013   2.256  1.00 83.95           H
ATOM   1819  CZ  PHE A 130      -4.523  -2.187   2.034  1.00 83.95           C
ATOM   1820  HZ  PHE A 130      -5.022  -3.146   2.176  1.00 83.95           H
ATOM   1821  HN  PHE A 130      -1.439   3.639   0.893  1.00 83.95           H
ATOM   1822  N   TYR A 131      -4.469   2.956  -0.321  1.00 85.71           N
ATOM   1823  CA  TYR A 131      -5.809   3.064  -0.870  1.00 85.71           C
ATOM   1824  C   TYR A 131      -5.766   3.446  -2.351  1.00 85.71           C
ATOM   1825  O   TYR A 131      -6.511   2.896  -3.160  1.00 85.71           O
ATOM   1826  HA  TYR A 131      -6.295   2.093  -0.767  1.00 85.71           H
ATOM   1827  CB  TYR A 131      -6.497   4.184  -0.087  1.00 85.71           C
ATOM   1828 1HB  TYR A 131      -5.881   5.082  -0.140  1.00 85.71           H
ATOM   1829 2HB  TYR A 131      -7.446   4.420  -0.568  1.00 85.71           H
ATOM   1830  CG  TYR A 131      -6.756   3.847   1.383  1.00 85.71           C
ATOM   1831  CD1 TYR A 131      -7.252   2.606   1.729  1.00 85.71           C
ATOM   1832  HD1 TYR A 131      -7.459   1.867   0.956  1.00 85.71           H
ATOM   1833  CD2 TYR A 131      -6.493   4.783   2.362  1.00 85.71           C
ATOM   1834  HD2 TYR A 131      -6.102   5.763   2.089  1.00 85.71           H
ATOM   1835  CE1 TYR A 131      -7.496   2.289   3.112  1.00 85.71           C
ATOM   1836  HE1 TYR A 131      -7.888   1.313   3.400  1.00 85.71           H
ATOM   1837  CE2 TYR A 131      -6.737   4.466   3.745  1.00 85.71           C
ATOM   1838  HE2 TYR A 131      -6.534   5.196   4.529  1.00 85.71           H
ATOM   1839  CZ  TYR A 131      -7.226   3.234   4.052  1.00 85.71           C
ATOM   1840  OH  TYR A 131      -7.456   2.934   5.359  1.00 85.71           O
ATOM   1841  HH  TYR A 131      -7.384   3.761   5.917  1.00 85.71           H
ATOM   1842  HN  TYR A 131      -4.241   3.636   0.375  1.00 85.71           H
ATOM   1843  N   SER A 132      -4.885   4.386  -2.661  1.00 90.29           N
ATOM   1844  CA  SER A 132      -4.787   4.902  -4.016  1.00 90.29           C
ATOM   1845  C   SER A 132      -4.344   3.789  -4.968  1.00 90.29           C
ATOM   1846  O   SER A 132      -4.869   3.668  -6.074  1.00 90.29           O
ATOM   1847  HA  SER A 132      -5.790   5.245  -4.268  1.00 90.29           H
ATOM   1848  CB  SER A 132      -3.813   6.080  -4.088  1.00 90.29           C
ATOM   1849 1HB  SER A 132      -3.720   6.411  -5.122  1.00 90.29           H
ATOM   1850 2HB  SER A 132      -4.217   6.919  -3.520  1.00 90.29           H
ATOM   1851  OG  SER A 132      -2.525   5.741  -3.580  1.00 90.29           O
ATOM   1852  HG  SER A 132      -2.374   6.192  -2.701  1.00 90.29           H
ATOM   1853  HN  SER A 132      -4.248   4.793  -2.007  1.00 90.29           H
ATOM   1854  N   CYS A 133      -3.382   3.005  -4.505  1.00 84.35           N
ATOM   1855  CA  CYS A 133      -2.841   1.926  -5.313  1.00 84.35           C
ATOM   1856  C   CYS A 133      -3.967   0.932  -5.604  1.00 84.35           C
ATOM   1857  O   CYS A 133      -4.139   0.498  -6.742  1.00 84.35           O
ATOM   1858  HA  CYS A 133      -2.477   2.378  -6.236  1.00 84.35           H
ATOM   1859  CB  CYS A 133      -1.647   1.253  -4.633  1.00 84.35           C
ATOM   1860 1HB  CYS A 133      -1.860   1.100  -3.575  1.00 84.35           H
ATOM   1861 2HB  CYS A 133      -1.477   0.269  -5.070  1.00 84.35           H
ATOM   1862  SG  CYS A 133      -0.151   2.289  -4.826  1.00 84.35           S
ATOM   1863  HG  CYS A 133      -0.501   3.207  -3.929  1.00 84.35           H
ATOM   1864  HN  CYS A 133      -2.974   3.097  -3.596  1.00 84.35           H
ATOM   1865  N   VAL A 134      -4.706   0.601  -4.555  1.00 80.61           N
ATOM   1866  CA  VAL A 134      -5.790  -0.359  -4.676  1.00 80.61           C
ATOM   1867  C   VAL A 134      -6.763   0.110  -5.760  1.00 80.61           C
ATOM   1868  O   VAL A 134      -7.138  -0.664  -6.639  1.00 80.61           O
ATOM   1869  HA  VAL A 134      -5.354  -1.310  -4.984  1.00 80.61           H
ATOM   1870  CB  VAL A 134      -6.462  -0.564  -3.317  1.00 80.61           C
ATOM   1871  HB  VAL A 134      -6.561   0.412  -2.842  1.00 80.61           H
ATOM   1872  CG1 VAL A 134      -7.865  -1.151  -3.482  1.00 80.61           C
ATOM   1873 1HG1 VAL A 134      -8.476  -0.470  -4.076  1.00 80.61           H
ATOM   1874 2HG1 VAL A 134      -7.799  -2.114  -3.988  1.00 80.61           H
ATOM   1875 3HG1 VAL A 134      -8.321  -1.286  -2.501  1.00 80.61           H
ATOM   1876  CG2 VAL A 134      -5.603  -1.444  -2.407  1.00 80.61           C
ATOM   1877 1HG2 VAL A 134      -5.458  -2.418  -2.875  1.00 80.61           H
ATOM   1878 2HG2 VAL A 134      -4.635  -0.969  -2.250  1.00 80.61           H
ATOM   1879 3HG2 VAL A 134      -6.104  -1.574  -1.448  1.00 80.61           H
ATOM   1880  HN  VAL A 134      -4.575   0.976  -3.637  1.00 80.61           H
ATOM   1881  N   LEU A 135      -7.144   1.375  -5.660  1.00 85.37           N
ATOM   1882  CA  LEU A 135      -8.160   1.922  -6.543  1.00 85.37           C
ATOM   1883  C   LEU A 135      -7.613   1.979  -7.970  1.00 85.37           C
ATOM   1884  O   LEU A 135      -8.348   1.753  -8.930  1.00 85.37           O
ATOM   1885  HA  LEU A 135      -9.010   1.238  -6.526  1.00 85.37           H
ATOM   1886  CB  LEU A 135      -8.655   3.272  -6.019  1.00 85.37           C
ATOM   1887 1HB  LEU A 135      -7.796   3.934  -5.911  1.00 85.37           H
ATOM   1888 2HB  LEU A 135      -9.307   3.714  -6.772  1.00 85.37           H
ATOM   1889  CG  LEU A 135      -9.409   3.239  -4.688  1.00 85.37           C
ATOM   1890  HG  LEU A 135      -8.832   2.639  -3.983  1.00 85.37           H
ATOM   1891  CD1 LEU A 135      -9.531   4.643  -4.092  1.00 85.37           C
ATOM   1892 1HD1 LEU A 135      -8.535   5.053  -3.920  1.00 85.37           H
ATOM   1893 2HD1 LEU A 135     -10.073   5.286  -4.785  1.00 85.37           H
ATOM   1894 3HD1 LEU A 135     -10.070   4.591  -3.147  1.00 85.37           H
ATOM   1895  CD2 LEU A 135     -10.772   2.563  -4.846  1.00 85.37           C
ATOM   1896 1HD2 LEU A 135     -11.369   3.115  -5.572  1.00 85.37           H
ATOM   1897 2HD2 LEU A 135     -10.632   1.539  -5.193  1.00 85.37           H
ATOM   1898 3HD2 LEU A 135     -11.287   2.553  -3.885  1.00 85.37           H
ATOM   1899  HN  LEU A 135      -6.771   2.021  -4.994  1.00 85.37           H
ATOM   1900  N   LEU A 136      -6.327   2.283  -8.065  1.00 87.25           N
ATOM   1901  CA  LEU A 136      -5.682   2.412  -9.361  1.00 87.25           C
ATOM   1902  C   LEU A 136      -5.644   1.045 -10.046  1.00 87.25           C
ATOM   1903  O   LEU A 136      -5.929   0.935 -11.237  1.00 87.25           O
ATOM   1904  HA  LEU A 136      -6.293   3.083  -9.965  1.00 87.25           H
ATOM   1905  CB  LEU A 136      -4.306   3.064  -9.212  1.00 87.25           C
ATOM   1906 1HB  LEU A 136      -3.781   2.576  -8.391  1.00 87.25           H
ATOM   1907 2HB  LEU A 136      -3.733   2.868 -10.118  1.00 87.25           H
ATOM   1908  CG  LEU A 136      -4.303   4.573  -8.956  1.00 87.25           C
ATOM   1909  HG  LEU A 136      -5.019   4.786  -8.163  1.00 87.25           H
ATOM   1910  CD1 LEU A 136      -2.932   5.043  -8.466  1.00 87.25           C
ATOM   1911 1HD1 LEU A 136      -2.683   4.530  -7.537  1.00 87.25           H
ATOM   1912 2HD1 LEU A 136      -2.178   4.814  -9.220  1.00 87.25           H
ATOM   1913 3HD1 LEU A 136      -2.957   6.118  -8.292  1.00 87.25           H
ATOM   1914  CD2 LEU A 136      -4.761   5.340 -10.198  1.00 87.25           C
ATOM   1915 1HD2 LEU A 136      -4.088   5.125 -11.028  1.00 87.25           H
ATOM   1916 2HD2 LEU A 136      -5.773   5.033 -10.462  1.00 87.25           H
ATOM   1917 3HD2 LEU A 136      -4.749   6.410  -9.989  1.00 87.25           H
ATOM   1918  HN  LEU A 136      -5.730   2.439  -7.279  1.00 87.25           H
ATOM   1919  N   ILE A 137      -5.289   0.036  -9.262  1.00 78.62           N
ATOM   1920  CA  ILE A 137      -5.181  -1.315  -9.785  1.00 78.62           C
ATOM   1921  C   ILE A 137      -6.549  -1.769 -10.300  1.00 78.62           C
ATOM   1922  O   ILE A 137      -6.639  -2.428 -11.334  1.00 78.62           O
ATOM   1923  HA  ILE A 137      -4.488  -1.286 -10.626  1.00 78.62           H
ATOM   1924  CB  ILE A 137      -4.578  -2.250  -8.734  1.00 78.62           C
ATOM   1925  HB  ILE A 137      -5.090  -2.075  -7.788  1.00 78.62           H
ATOM   1926  CG1 ILE A 137      -3.097  -1.940  -8.510  1.00 78.62           C
ATOM   1927 1HG1 ILE A 137      -2.520  -2.255  -9.380  1.00 78.62           H
ATOM   1928 2HG1 ILE A 137      -2.958  -0.863  -8.409  1.00 78.62           H
ATOM   1929  CG2 ILE A 137      -4.807  -3.715  -9.108  1.00 78.62           C
ATOM   1930 1HG2 ILE A 137      -5.877  -3.910  -9.176  1.00 78.62           H
ATOM   1931 2HG2 ILE A 137      -4.338  -3.922 -10.070  1.00 78.62           H
ATOM   1932 3HG2 ILE A 137      -4.369  -4.358  -8.345  1.00 78.62           H
ATOM   1933  CD1 ILE A 137      -2.572  -2.647  -7.259  1.00 78.62           C
ATOM   1934 1HD1 ILE A 137      -3.135  -2.311  -6.389  1.00 78.62           H
ATOM   1935 2HD1 ILE A 137      -2.690  -3.724  -7.375  1.00 78.62           H
ATOM   1936 3HD1 ILE A 137      -1.517  -2.409  -7.124  1.00 78.62           H
ATOM   1937  HN  ILE A 137      -5.078   0.131  -8.290  1.00 78.62           H
ATOM   1938  N   MET A 138      -7.579  -1.398  -9.554  1.00 78.05           N
ATOM   1939  CA  MET A 138      -8.943  -1.685  -9.966  1.00 78.05           C
ATOM   1940  C   MET A 138      -9.243  -1.071 -11.335  1.00 78.05           C
ATOM   1941  O   MET A 138      -9.764  -1.747 -12.221  1.00 78.05           O
ATOM   1942  HA  MET A 138      -9.009  -2.771 -10.025  1.00 78.05           H
ATOM   1943  CB  MET A 138      -9.918  -1.123  -8.929  1.00 78.05           C
ATOM   1944 1HB  MET A 138      -9.792  -1.650  -7.983  1.00 78.05           H
ATOM   1945 2HB  MET A 138      -9.690  -0.074  -8.742  1.00 78.05           H
ATOM   1946  CG  MET A 138     -11.365  -1.260  -9.407  1.00 78.05           C
ATOM   1947 1HG  MET A 138     -11.548  -0.579 -10.238  1.00 78.05           H
ATOM   1948 2HG  MET A 138     -11.540  -2.270  -9.778  1.00 78.05           H
ATOM   1949  SD  MET A 138     -12.487  -0.900  -8.067  1.00 78.05           S
ATOM   1950  CE  MET A 138     -12.390   0.882  -8.051  1.00 78.05           C
ATOM   1951 1HE  MET A 138     -11.361   1.188  -7.862  1.00 78.05           H
ATOM   1952 2HE  MET A 138     -12.713   1.272  -9.016  1.00 78.05           H
ATOM   1953 3HE  MET A 138     -13.036   1.274  -7.266  1.00 78.05           H
ATOM   1954  HN  MET A 138      -7.493  -0.911  -8.685  1.00 78.05           H
ATOM   1955  N   CYS A 139      -8.901   0.202 -11.464  1.00 83.71           N
ATOM   1956  CA  CYS A 139      -9.235   0.948 -12.666  1.00 83.71           C
ATOM   1957  C   CYS A 139      -8.467   0.337 -13.839  1.00 83.71           C
ATOM   1958  O   CYS A 139      -8.993   0.239 -14.947  1.00 83.71           O
ATOM   1959  HA  CYS A 139     -10.310   0.844 -12.810  1.00 83.71           H
ATOM   1960  CB  CYS A 139      -8.939   2.441 -12.506  1.00 83.71           C
ATOM   1961 1HB  CYS A 139      -7.912   2.582 -12.167  1.00 83.71           H
ATOM   1962 2HB  CYS A 139      -9.029   2.943 -13.469  1.00 83.71           H
ATOM   1963  SG  CYS A 139     -10.101   3.184 -11.303  1.00 83.71           S
ATOM   1964  HG  CYS A 139      -9.476   2.742 -10.215  1.00 83.71           H
ATOM   1965  HN  CYS A 139      -8.406   0.722 -10.768  1.00 83.71           H
ATOM   1966  N   ILE A 140      -7.235  -0.060 -13.557  1.00 79.98           N
ATOM   1967  CA  ILE A 140      -6.398  -0.681 -14.569  1.00 79.98           C
ATOM   1968  C   ILE A 140      -7.087  -1.944 -15.089  1.00 79.98           C
ATOM   1969  O   ILE A 140      -7.086  -2.206 -16.291  1.00 79.98           O
ATOM   1970  HA  ILE A 140      -6.304   0.025 -15.394  1.00 79.98           H
ATOM   1971  CB  ILE A 140      -4.990  -0.928 -14.023  1.00 79.98           C
ATOM   1972  HB  ILE A 140      -5.082  -1.353 -13.023  1.00 79.98           H
ATOM   1973  CG1 ILE A 140      -4.216   0.384 -13.887  1.00 79.98           C
ATOM   1974 1HG1 ILE A 140      -3.942   0.752 -14.876  1.00 79.98           H
ATOM   1975 2HG1 ILE A 140      -4.854   1.141 -13.431  1.00 79.98           H
ATOM   1976  CG2 ILE A 140      -4.241  -1.950 -14.880  1.00 79.98           C
ATOM   1977 1HG2 ILE A 140      -4.786  -2.894 -14.881  1.00 79.98           H
ATOM   1978 2HG2 ILE A 140      -4.159  -1.577 -15.901  1.00 79.98           H
ATOM   1979 3HG2 ILE A 140      -3.244  -2.107 -14.470  1.00 79.98           H
ATOM   1980  CD1 ILE A 140      -2.956   0.193 -13.040  1.00 79.98           C
ATOM   1981 1HD1 ILE A 140      -3.236  -0.152 -12.045  1.00 79.98           H
ATOM   1982 2HD1 ILE A 140      -2.310  -0.547 -13.513  1.00 79.98           H
ATOM   1983 3HD1 ILE A 140      -2.425   1.141 -12.960  1.00 79.98           H
ATOM   1984  HN  ILE A 140      -6.809   0.037 -12.657  1.00 79.98           H
ATOM   1985  N   SER A 141      -7.657  -2.695 -14.158  1.00 74.31           N
ATOM   1986  CA  SER A 141      -8.241  -3.983 -14.489  1.00 74.31           C
ATOM   1987  C   SER A 141      -9.478  -3.787 -15.368  1.00 74.31           C
ATOM   1988  O   SER A 141      -9.689  -4.532 -16.324  1.00 74.31           O
ATOM   1989  HA  SER A 141      -7.465  -4.520 -15.035  1.00 74.31           H
ATOM   1990  CB  SER A 141      -8.606  -4.764 -13.225  1.00 74.31           C
ATOM   1991 1HB  SER A 141      -9.347  -4.204 -12.654  1.00 74.31           H
ATOM   1992 2HB  SER A 141      -9.068  -5.711 -13.504  1.00 74.31           H
ATOM   1993  OG  SER A 141      -7.467  -5.015 -12.405  1.00 74.31           O
ATOM   1994  HG  SER A 141      -7.371  -4.292 -11.722  1.00 74.31           H
ATOM   1995  HN  SER A 141      -7.724  -2.436 -13.194  1.00 74.31           H
ATOM   1996  N   VAL A 142     -10.264  -2.782 -15.012  1.00 76.84           N
ATOM   1997  CA  VAL A 142     -11.449  -2.449 -15.783  1.00 76.84           C
ATOM   1998  C   VAL A 142     -11.029  -1.984 -17.179  1.00 76.84           C
ATOM   1999  O   VAL A 142     -11.636  -2.372 -18.176  1.00 76.84           O
ATOM   2000  HA  VAL A 142     -12.044  -3.357 -15.881  1.00 76.84           H
ATOM   2001  CB  VAL A 142     -12.287  -1.411 -15.034  1.00 76.84           C
ATOM   2002  HB  VAL A 142     -11.642  -0.563 -14.803  1.00 76.84           H
ATOM   2003  CG1 VAL A 142     -13.437  -0.902 -15.906  1.00 76.84           C
ATOM   2004 1HG1 VAL A 142     -13.033  -0.441 -16.807  1.00 76.84           H
ATOM   2005 2HG1 VAL A 142     -14.080  -1.737 -16.182  1.00 76.84           H
ATOM   2006 3HG1 VAL A 142     -14.016  -0.165 -15.349  1.00 76.84           H
ATOM   2007  CG2 VAL A 142     -12.809  -1.978 -13.713  1.00 76.84           C
ATOM   2008 1HG2 VAL A 142     -13.431  -2.850 -13.913  1.00 76.84           H
ATOM   2009 2HG2 VAL A 142     -11.968  -2.268 -13.084  1.00 76.84           H
ATOM   2010 3HG2 VAL A 142     -13.402  -1.220 -13.201  1.00 76.84           H
ATOM   2011  HN  VAL A 142     -10.102  -2.201 -14.214  1.00 76.84           H
ATOM   2012  N   ASP A 143      -9.993  -1.158 -17.206  1.00 77.83           N
ATOM   2013  CA  ASP A 143      -9.544  -0.561 -18.453  1.00 77.83           C
ATOM   2014  C   ASP A 143      -9.065  -1.666 -19.398  1.00 77.83           C
ATOM   2015  O   ASP A 143      -9.306  -1.604 -20.602  1.00 77.83           O
ATOM   2016  HA  ASP A 143     -10.410  -0.026 -18.843  1.00 77.83           H
ATOM   2017  CB  ASP A 143      -8.376   0.397 -18.215  1.00 77.83           C
ATOM   2018 1HB  ASP A 143      -8.646   1.122 -17.447  1.00 77.83           H
ATOM   2019 2HB  ASP A 143      -7.515  -0.158 -17.841  1.00 77.83           H
ATOM   2020  CG  ASP A 143      -7.996   1.129 -19.504  1.00 77.83           C
ATOM   2021  OD1 ASP A 143      -8.918   1.699 -20.126  1.00 77.83           O
ATOM   2022  OD2 ASP A 143      -6.792   1.102 -19.838  1.00 77.83           O
ATOM   2023  HN  ASP A 143      -9.466  -0.895 -16.398  1.00 77.83           H
ATOM   2024  N   ARG A 144      -8.396  -2.650 -18.815  1.00 72.60           N
ATOM   2025  CA  ARG A 144      -7.901  -3.777 -19.586  1.00 72.60           C
ATOM   2026  C   ARG A 144      -9.067  -4.544 -20.214  1.00 72.60           C
ATOM   2027  O   ARG A 144      -9.014  -4.912 -21.386  1.00 72.60           O
ATOM   2028  HA  ARG A 144      -7.266  -3.334 -20.353  1.00 72.60           H
ATOM   2029  CB  ARG A 144      -7.087  -4.730 -18.709  1.00 72.60           C
ATOM   2030 1HB  ARG A 144      -7.538  -4.794 -17.719  1.00 72.60           H
ATOM   2031 2HB  ARG A 144      -7.111  -5.733 -19.135  1.00 72.60           H
ATOM   2032  CG  ARG A 144      -5.637  -4.257 -18.585  1.00 72.60           C
ATOM   2033 1HG  ARG A 144      -5.198  -4.155 -19.577  1.00 72.60           H
ATOM   2034 2HG  ARG A 144      -5.611  -3.271 -18.122  1.00 72.60           H
ATOM   2035  CD  ARG A 144      -4.809  -5.239 -17.753  1.00 72.60           C
ATOM   2036 1HD  ARG A 144      -5.063  -5.138 -16.698  1.00 72.60           H
ATOM   2037 2HD  ARG A 144      -5.047  -6.263 -18.041  1.00 72.60           H
ATOM   2038  NE  ARG A 144      -3.366  -4.980 -17.952  1.00 72.60           N
ATOM   2039  HE  ARG A 144      -3.104  -4.207 -18.530  1.00 72.60           H
ATOM   2040  CZ  ARG A 144      -2.388  -5.715 -17.406  1.00 72.60           C
ATOM   2041  NH1 ARG A 144      -2.681  -6.762 -16.623  1.00 72.60           N
ATOM   2042 1HH1 ARG A 144      -3.636  -7.000 -16.442  1.00 72.60           H
ATOM   2043 2HH1 ARG A 144      -1.946  -7.306 -16.219  1.00 72.60           H
ATOM   2044  NH2 ARG A 144      -1.113  -5.388 -17.655  1.00 72.60           N
ATOM   2045 1HH2 ARG A 144      -0.371  -5.927 -17.255  1.00 72.60           H
ATOM   2046 2HH2 ARG A 144      -0.902  -4.606 -18.241  1.00 72.60           H
ATOM   2047  HN  ARG A 144      -8.191  -2.684 -17.837  1.00 72.60           H
ATOM   2048  N   TYR A 145     -10.094  -4.761 -19.405  1.00 70.91           N
ATOM   2049  CA  TYR A 145     -11.277  -5.466 -19.870  1.00 70.91           C
ATOM   2050  C   TYR A 145     -11.895  -4.761 -21.079  1.00 70.91           C
ATOM   2051  O   TYR A 145     -12.174  -5.395 -22.095  1.00 70.91           O
ATOM   2052  HA  TYR A 145     -10.976  -6.473 -20.159  1.00 70.91           H
ATOM   2053  CB  TYR A 145     -12.273  -5.429 -18.709  1.00 70.91           C
ATOM   2054 1HB  TYR A 145     -11.905  -6.070 -17.907  1.00 70.91           H
ATOM   2055 2HB  TYR A 145     -12.315  -4.414 -18.312  1.00 70.91           H
ATOM   2056  CG  TYR A 145     -13.687  -5.872 -19.088  1.00 70.91           C
ATOM   2057  CD1 TYR A 145     -14.731  -4.971 -19.032  1.00 70.91           C
ATOM   2058  HD1 TYR A 145     -14.548  -3.943 -18.717  1.00 70.91           H
ATOM   2059  CD2 TYR A 145     -13.919  -7.172 -19.487  1.00 70.91           C
ATOM   2060  HD2 TYR A 145     -13.095  -7.884 -19.532  1.00 70.91           H
ATOM   2061  CE1 TYR A 145     -16.062  -5.387 -19.389  1.00 70.91           C
ATOM   2062  HE1 TYR A 145     -16.896  -4.686 -19.349  1.00 70.91           H
ATOM   2063  CE2 TYR A 145     -15.251  -7.589 -19.845  1.00 70.91           C
ATOM   2064  HE2 TYR A 145     -15.448  -8.613 -20.161  1.00 70.91           H
ATOM   2065  CZ  TYR A 145     -16.256  -6.676 -19.778  1.00 70.91           C
ATOM   2066  OH  TYR A 145     -17.514  -7.070 -20.116  1.00 70.91           O
ATOM   2067  HH  TYR A 145     -17.512  -8.037 -20.371  1.00 70.91           H
ATOM   2068  HN  TYR A 145     -10.126  -4.466 -18.450  1.00 70.91           H
ATOM   2069  N   ILE A 146     -12.090  -3.459 -20.929  1.00 73.51           N
ATOM   2070  CA  ILE A 146     -12.731  -2.674 -21.970  1.00 73.51           C
ATOM   2071  C   ILE A 146     -11.893  -2.747 -23.248  1.00 73.51           C
ATOM   2072  O   ILE A 146     -12.436  -2.868 -24.345  1.00 73.51           O
ATOM   2073  HA  ILE A 146     -13.703  -3.126 -22.168  1.00 73.51           H
ATOM   2074  CB  ILE A 146     -12.987  -1.246 -21.483  1.00 73.51           C
ATOM   2075  HB  ILE A 146     -12.055  -0.851 -21.078  1.00 73.51           H
ATOM   2076  CG1 ILE A 146     -14.015  -1.229 -20.350  1.00 73.51           C
ATOM   2077 1HG1 ILE A 146     -15.000  -1.477 -20.745  1.00 73.51           H
ATOM   2078 2HG1 ILE A 146     -13.764  -1.993 -19.615  1.00 73.51           H
ATOM   2079  CG2 ILE A 146     -13.397  -0.337 -22.643  1.00 73.51           C
ATOM   2080 1HG2 ILE A 146     -12.600  -0.315 -23.387  1.00 73.51           H
ATOM   2081 2HG2 ILE A 146     -14.310  -0.719 -23.100  1.00 73.51           H
ATOM   2082 3HG2 ILE A 146     -13.572   0.672 -22.269  1.00 73.51           H
ATOM   2083  CD1 ILE A 146     -14.062   0.142 -19.673  1.00 73.51           C
ATOM   2084 1HD1 ILE A 146     -13.081   0.376 -19.259  1.00 73.51           H
ATOM   2085 2HD1 ILE A 146     -14.337   0.900 -20.406  1.00 73.51           H
ATOM   2086 3HD1 ILE A 146     -14.800   0.127 -18.872  1.00 73.51           H
ATOM   2087  HN  ILE A 146     -11.818  -2.943 -20.117  1.00 73.51           H
ATOM   2088  N   ALA A 147     -10.583  -2.671 -23.064  1.00 74.43           N
ATOM   2089  CA  ALA A 147      -9.671  -2.616 -24.193  1.00 74.43           C
ATOM   2090  C   ALA A 147      -9.774  -3.917 -24.991  1.00 74.43           C
ATOM   2091  O   ALA A 147      -9.549  -3.928 -26.200  1.00 74.43           O
ATOM   2092  HA  ALA A 147      -9.978  -1.785 -24.828  1.00 74.43           H
ATOM   2093  CB  ALA A 147      -8.250  -2.352 -23.689  1.00 74.43           C
ATOM   2094 1HB  ALA A 147      -8.225  -1.403 -23.155  1.00 74.43           H
ATOM   2095 2HB  ALA A 147      -7.948  -3.156 -23.017  1.00 74.43           H
ATOM   2096 3HB  ALA A 147      -7.566  -2.311 -24.537  1.00 74.43           H
ATOM   2097  HN  ALA A 147     -10.145  -2.648 -22.165  1.00 74.43           H
ATOM   2098  N   ILE A 148     -10.114  -4.984 -24.282  1.00 69.45           N
ATOM   2099  CA  ILE A 148     -10.189  -6.298 -24.896  1.00 69.45           C
ATOM   2100  C   ILE A 148     -11.588  -6.504 -25.481  1.00 69.45           C
ATOM   2101  O   ILE A 148     -11.730  -6.895 -26.638  1.00 69.45           O
ATOM   2102  HA  ILE A 148      -9.467  -6.319 -25.712  1.00 69.45           H
ATOM   2103  CB  ILE A 148      -9.775  -7.381 -23.897  1.00 69.45           C
ATOM   2104  HB  ILE A 148     -10.359  -7.247 -22.987  1.00 69.45           H
ATOM   2105  CG1 ILE A 148      -8.301  -7.237 -23.514  1.00 69.45           C
ATOM   2106 1HG1 ILE A 148      -7.673  -7.479 -24.371  1.00 69.45           H
ATOM   2107 2HG1 ILE A 148      -8.090  -6.202 -23.246  1.00 69.45           H
ATOM   2108  CG2 ILE A 148     -10.094  -8.776 -24.438  1.00 69.45           C
ATOM   2109 1HG2 ILE A 148     -11.165  -8.860 -24.619  1.00 69.45           H
ATOM   2110 2HG2 ILE A 148      -9.554  -8.937 -25.371  1.00 69.45           H
ATOM   2111 3HG2 ILE A 148      -9.789  -9.527 -23.708  1.00 69.45           H
ATOM   2112  CD1 ILE A 148      -7.947  -8.155 -22.342  1.00 69.45           C
ATOM   2113 1HD1 ILE A 148      -8.560  -7.895 -21.479  1.00 69.45           H
ATOM   2114 2HD1 ILE A 148      -8.137  -9.192 -22.622  1.00 69.45           H
ATOM   2115 3HD1 ILE A 148      -6.894  -8.034 -22.089  1.00 69.45           H
ATOM   2116  HN  ILE A 148     -10.336  -4.959 -23.307  1.00 69.45           H
ATOM   2117  N   ALA A 149     -12.587  -6.232 -24.653  1.00 69.60           N
ATOM   2118  CA  ALA A 149     -13.953  -6.602 -24.982  1.00 69.60           C
ATOM   2119  C   ALA A 149     -14.476  -5.677 -26.082  1.00 69.60           C
ATOM   2120  O   ALA A 149     -15.240  -6.104 -26.946  1.00 69.60           O
ATOM   2121  HA  ALA A 149     -13.939  -7.626 -25.356  1.00 69.60           H
ATOM   2122  CB  ALA A 149     -14.814  -6.551 -23.718  1.00 69.60           C
ATOM   2123 1HB  ALA A 149     -14.417  -7.247 -22.979  1.00 69.60           H
ATOM   2124 2HB  ALA A 149     -14.799  -5.540 -23.309  1.00 69.60           H
ATOM   2125 3HB  ALA A 149     -15.838  -6.828 -23.965  1.00 69.60           H
ATOM   2126  HN  ALA A 149     -12.474  -5.769 -23.774  1.00 69.60           H
ATOM   2127  N   GLN A 150     -14.045  -4.426 -26.014  1.00 72.84           N
ATOM   2128  CA  GLN A 150     -14.573  -3.403 -26.901  1.00 72.84           C
ATOM   2129  C   GLN A 150     -13.437  -2.742 -27.685  1.00 72.84           C
ATOM   2130  O   GLN A 150     -13.421  -1.524 -27.853  1.00 72.84           O
ATOM   2131  HA  GLN A 150     -15.238  -3.928 -27.586  1.00 72.84           H
ATOM   2132  CB  GLN A 150     -15.378  -2.362 -26.119  1.00 72.84           C
ATOM   2133 1HB  GLN A 150     -14.732  -1.868 -25.393  1.00 72.84           H
ATOM   2134 2HB  GLN A 150     -15.740  -1.592 -26.799  1.00 72.84           H
ATOM   2135  CG  GLN A 150     -16.561  -3.012 -25.399  1.00 72.84           C
ATOM   2136 1HG  GLN A 150     -17.052  -3.721 -26.066  1.00 72.84           H
ATOM   2137 2HG  GLN A 150     -16.202  -3.579 -24.540  1.00 72.84           H
ATOM   2138  CD  GLN A 150     -17.567  -1.957 -24.936  1.00 72.84           C
ATOM   2139  OE1 GLN A 150     -17.423  -0.772 -25.186  1.00 72.84           O
ATOM   2140  NE2 GLN A 150     -18.592  -2.452 -24.248  1.00 72.84           N
ATOM   2141 1HE2 GLN A 150     -18.651  -3.436 -24.077  1.00 72.84           H
ATOM   2142 2HE2 GLN A 150     -19.304  -1.841 -23.902  1.00 72.84           H
ATOM   2143  HN  GLN A 150     -13.349  -4.109 -25.370  1.00 72.84           H
ATOM   2144  N   ALA A 151     -12.515  -3.575 -28.143  1.00 67.04           N
ATOM   2145  CA  ALA A 151     -11.269  -3.078 -28.702  1.00 67.04           C
ATOM   2146  C   ALA A 151     -11.574  -1.969 -29.711  1.00 67.04           C
ATOM   2147  O   ALA A 151     -10.907  -0.936 -29.725  1.00 67.04           O
ATOM   2148  HA  ALA A 151     -10.681  -2.661 -27.884  1.00 67.04           H
ATOM   2149  CB  ALA A 151     -10.491  -4.238 -29.327  1.00 67.04           C
ATOM   2150 1HB  ALA A 151     -10.274  -4.984 -28.563  1.00 67.04           H
ATOM   2151 2HB  ALA A 151     -11.088  -4.691 -30.118  1.00 67.04           H
ATOM   2152 3HB  ALA A 151      -9.556  -3.864 -29.746  1.00 67.04           H
ATOM   2153  HN  ALA A 151     -12.608  -4.571 -28.138  1.00 67.04           H
ATOM   2154  N   MET A 152     -12.583  -2.222 -30.533  1.00 69.22           N
ATOM   2155  CA  MET A 152     -12.940  -1.289 -31.588  1.00 69.22           C
ATOM   2156  C   MET A 152     -13.377   0.057 -31.005  1.00 69.22           C
ATOM   2157  O   MET A 152     -12.843   1.101 -31.376  1.00 69.22           O
ATOM   2158  HA  MET A 152     -12.037  -1.159 -32.183  1.00 69.22           H
ATOM   2159  CB  MET A 152     -14.078  -1.876 -32.425  1.00 69.22           C
ATOM   2160 1HB  MET A 152     -14.797  -2.371 -31.771  1.00 69.22           H
ATOM   2161 2HB  MET A 152     -14.611  -1.074 -32.935  1.00 69.22           H
ATOM   2162  CG  MET A 152     -13.543  -2.875 -33.453  1.00 69.22           C
ATOM   2163 1HG  MET A 152     -12.640  -3.353 -33.072  1.00 69.22           H
ATOM   2164 2HG  MET A 152     -14.276  -3.666 -33.619  1.00 69.22           H
ATOM   2165  SD  MET A 152     -13.189  -2.040 -34.990  1.00 69.22           S
ATOM   2166  CE  MET A 152     -14.834  -1.945 -35.677  1.00 69.22           C
ATOM   2167 1HE  MET A 152     -15.234  -2.952 -35.802  1.00 69.22           H
ATOM   2168 2HE  MET A 152     -15.478  -1.380 -35.003  1.00 69.22           H
ATOM   2169 3HE  MET A 152     -14.795  -1.447 -36.646  1.00 69.22           H
ATOM   2170  HN  MET A 152     -13.150  -3.044 -30.486  1.00 69.22           H
ATOM   2171  N   ARG A 153     -14.344  -0.011 -30.101  1.00 70.02           N
ATOM   2172  CA  ARG A 153     -14.887   1.192 -29.494  1.00 70.02           C
ATOM   2173  C   ARG A 153     -13.821   1.886 -28.645  1.00 70.02           C
ATOM   2174  O   ARG A 153     -13.794   3.112 -28.557  1.00 70.02           O
ATOM   2175  HA  ARG A 153     -15.187   1.817 -30.335  1.00 70.02           H
ATOM   2176  CB  ARG A 153     -16.097   0.867 -28.616  1.00 70.02           C
ATOM   2177 1HB  ARG A 153     -15.854   0.042 -27.947  1.00 70.02           H
ATOM   2178 2HB  ARG A 153     -16.337   1.726 -27.989  1.00 70.02           H
ATOM   2179  CG  ARG A 153     -17.312   0.498 -29.470  1.00 70.02           C
ATOM   2180 1HG  ARG A 153     -17.528   1.306 -30.169  1.00 70.02           H
ATOM   2181 2HG  ARG A 153     -17.086  -0.387 -30.066  1.00 70.02           H
ATOM   2182  CD  ARG A 153     -18.537   0.231 -28.594  1.00 70.02           C
ATOM   2183 1HD  ARG A 153     -18.370  -0.654 -27.980  1.00 70.02           H
ATOM   2184 2HD  ARG A 153     -18.696   1.066 -27.913  1.00 70.02           H
ATOM   2185  NE  ARG A 153     -19.734   0.037 -29.444  1.00 70.02           N
ATOM   2186  HE  ARG A 153     -19.621   0.106 -30.435  1.00 70.02           H
ATOM   2187  CZ  ARG A 153     -20.958  -0.225 -28.968  1.00 70.02           C
ATOM   2188  NH1 ARG A 153     -21.167  -0.329 -27.648  1.00 70.02           N
ATOM   2189 1HH1 ARG A 153     -20.406  -0.210 -27.010  1.00 70.02           H
ATOM   2190 2HH1 ARG A 153     -22.085  -0.525 -27.301  1.00 70.02           H
ATOM   2191  NH2 ARG A 153     -21.971  -0.382 -29.831  1.00 70.02           N
ATOM   2192 1HH2 ARG A 153     -22.891  -0.578 -29.492  1.00 70.02           H
ATOM   2193 2HH2 ARG A 153     -21.807  -0.304 -30.814  1.00 70.02           H
ATOM   2194  HN  ARG A 153     -14.754  -0.867 -29.785  1.00 70.02           H
ATOM   2195  N   ALA A 154     -12.967   1.071 -28.042  1.00 70.95           N
ATOM   2196  CA  ALA A 154     -11.954   1.586 -27.136  1.00 70.95           C
ATOM   2197  C   ALA A 154     -11.002   2.500 -27.910  1.00 70.95           C
ATOM   2198  O   ALA A 154     -10.431   3.430 -27.342  1.00 70.95           O
ATOM   2199  HA  ALA A 154     -12.461   2.169 -26.368  1.00 70.95           H
ATOM   2200  CB  ALA A 154     -11.226   0.418 -26.468  1.00 70.95           C
ATOM   2201 1HB  ALA A 154     -11.942  -0.184 -25.908  1.00 70.95           H
ATOM   2202 2HB  ALA A 154     -10.752  -0.199 -27.231  1.00 70.95           H
ATOM   2203 3HB  ALA A 154     -10.466   0.804 -25.789  1.00 70.95           H
ATOM   2204  HN  ALA A 154     -12.961   0.079 -28.163  1.00 70.95           H
ATOM   2205  N   HIS A 155     -10.860   2.204 -29.194  1.00 72.59           N
ATOM   2206  CA  HIS A 155      -9.954   2.960 -30.041  1.00 72.59           C
ATOM   2207  C   HIS A 155     -10.556   4.335 -30.338  1.00 72.59           C
ATOM   2208  O   HIS A 155      -9.873   5.352 -30.231  1.00 72.59           O
ATOM   2209  HA  HIS A 155      -9.032   3.092 -29.473  1.00 72.59           H
ATOM   2210  CB  HIS A 155      -9.613   2.175 -31.309  1.00 72.59           C
ATOM   2211 1HB  HIS A 155      -9.321   1.163 -31.030  1.00 72.59           H
ATOM   2212 2HB  HIS A 155     -10.510   2.090 -31.923  1.00 72.59           H
ATOM   2213  CG  HIS A 155      -8.511   2.793 -32.136  1.00 72.59           C
ATOM   2214  ND1 HIS A 155      -8.754   3.709 -33.144  1.00 72.59           N
ATOM   2215  HD1 HIS A 155      -9.652   4.048 -33.423  1.00 72.59           H
ATOM   2216  CD2 HIS A 155      -7.159   2.617 -32.093  1.00 72.59           C
ATOM   2217  HD2 HIS A 155      -6.624   1.958 -31.409  1.00 72.59           H
ATOM   2218  CE1 HIS A 155      -7.593   4.061 -33.678  1.00 72.59           C
ATOM   2219  HE1 HIS A 155      -7.452   4.769 -34.495  1.00 72.59           H
ATOM   2220  NE2 HIS A 155      -6.606   3.383 -33.025  1.00 72.59           N
ATOM   2221  HN  HIS A 155     -11.351   1.464 -29.654  1.00 72.59           H
ATOM   2222  N   THR A 156     -11.829   4.321 -30.705  1.00 74.12           N
ATOM   2223  CA  THR A 156     -12.497   5.538 -31.134  1.00 74.12           C
ATOM   2224  C   THR A 156     -12.626   6.516 -29.965  1.00 74.12           C
ATOM   2225  O   THR A 156     -12.535   7.729 -30.153  1.00 74.12           O
ATOM   2226  HA  THR A 156     -11.878   6.022 -31.890  1.00 74.12           H
ATOM   2227  CB  THR A 156     -13.842   5.147 -31.751  1.00 74.12           C
ATOM   2228  HB  THR A 156     -14.627   5.836 -31.441  1.00 74.12           H
ATOM   2229  OG1 THR A 156     -14.023   3.789 -31.356  1.00 74.12           O
ATOM   2230  HG1 THR A 156     -14.967   3.507 -31.526  1.00 74.12           H
ATOM   2231  CG2 THR A 156     -13.790   5.087 -33.279  1.00 74.12           C
ATOM   2232 1HG2 THR A 156     -13.051   4.348 -33.589  1.00 74.12           H
ATOM   2233 2HG2 THR A 156     -13.513   6.065 -33.672  1.00 74.12           H
ATOM   2234 3HG2 THR A 156     -14.770   4.804 -33.665  1.00 74.12           H
ATOM   2235  HN  THR A 156     -12.400   3.500 -30.712  1.00 74.12           H
ATOM   2236  N   TRP A 157     -12.836   5.953 -28.785  1.00 78.16           N
ATOM   2237  CA  TRP A 157     -13.140   6.760 -27.615  1.00 78.16           C
ATOM   2238  C   TRP A 157     -11.839   6.980 -26.841  1.00 78.16           C
ATOM   2239  O   TRP A 157     -11.863   7.234 -25.638  1.00 78.16           O
ATOM   2240  HA  TRP A 157     -13.534   7.715 -27.961  1.00 78.16           H
ATOM   2241  CB  TRP A 157     -14.235   6.107 -26.768  1.00 78.16           C
ATOM   2242 1HB  TRP A 157     -13.978   5.061 -26.604  1.00 78.16           H
ATOM   2243 2HB  TRP A 157     -14.259   6.587 -25.790  1.00 78.16           H
ATOM   2244  CG  TRP A 157     -15.631   6.183 -27.391  1.00 78.16           C
ATOM   2245  CD1 TRP A 157     -15.959   6.535 -28.642  1.00 78.16           C
ATOM   2246  HD1 TRP A 157     -15.238   6.825 -29.406  1.00 78.16           H
ATOM   2247  CD2 TRP A 157     -16.882   5.883 -26.736  1.00 78.16           C
ATOM   2248  NE1 TRP A 157     -17.323   6.485 -28.840  1.00 78.16           N
ATOM   2249  HE1 TRP A 157     -17.807   6.703 -29.688  1.00 78.16           H
ATOM   2250  CE2 TRP A 157     -17.903   6.076 -27.645  1.00 78.16           C
ATOM   2251  CE3 TRP A 157     -17.142   5.463 -25.420  1.00 78.16           C
ATOM   2252  HE3 TRP A 157     -16.354   5.304 -24.684  1.00 78.16           H
ATOM   2253  CZ2 TRP A 157     -19.253   5.873 -27.335  1.00 78.16           C
ATOM   2254  HZ2 TRP A 157     -20.041   6.032 -28.071  1.00 78.16           H
ATOM   2255  CZ3 TRP A 157     -18.496   5.265 -25.126  1.00 78.16           C
ATOM   2256  HZ3 TRP A 157     -18.754   4.939 -24.119  1.00 78.16           H
ATOM   2257  CH2 TRP A 157     -19.536   5.454 -26.030  1.00 78.16           C
ATOM   2258  HH2 TRP A 157     -20.567   5.278 -25.723  1.00 78.16           H
ATOM   2259  HN  TRP A 157     -12.802   4.968 -28.621  1.00 78.16           H
ATOM   2260  N   ARG A 158     -10.733   6.874 -27.564  1.00 77.86           N
ATOM   2261  CA  ARG A 158      -9.423   6.897 -26.935  1.00 77.86           C
ATOM   2262  C   ARG A 158      -9.230   8.201 -26.159  1.00 77.86           C
ATOM   2263  O   ARG A 158      -8.767   8.186 -25.019  1.00 77.86           O
ATOM   2264  HA  ARG A 158      -9.421   6.038 -26.265  1.00 77.86           H
ATOM   2265  CB  ARG A 158      -8.310   6.762 -27.976  1.00 77.86           C
ATOM   2266 1HB  ARG A 158      -8.468   5.860 -28.567  1.00 77.86           H
ATOM   2267 2HB  ARG A 158      -8.348   7.605 -28.666  1.00 77.86           H
ATOM   2268  CG  ARG A 158      -6.936   6.705 -27.306  1.00 77.86           C
ATOM   2269 1HG  ARG A 158      -6.774   7.611 -26.723  1.00 77.86           H
ATOM   2270 2HG  ARG A 158      -6.902   5.867 -26.609  1.00 77.86           H
ATOM   2271  CD  ARG A 158      -5.824   6.556 -28.346  1.00 77.86           C
ATOM   2272 1HD  ARG A 158      -6.030   5.701 -28.990  1.00 77.86           H
ATOM   2273 2HD  ARG A 158      -5.794   7.437 -28.986  1.00 77.86           H
ATOM   2274  NE  ARG A 158      -4.520   6.376 -27.671  1.00 77.86           N
ATOM   2275  HE  ARG A 158      -4.471   6.561 -26.689  1.00 77.86           H
ATOM   2276  CZ  ARG A 158      -3.400   5.983 -28.292  1.00 77.86           C
ATOM   2277  NH1 ARG A 158      -3.407   5.722 -29.606  1.00 77.86           N
ATOM   2278 1HH1 ARG A 158      -4.252   5.821 -30.131  1.00 77.86           H
ATOM   2279 2HH1 ARG A 158      -2.567   5.429 -30.063  1.00 77.86           H
ATOM   2280  NH2 ARG A 158      -2.273   5.854 -27.579  1.00 77.86           N
ATOM   2281 1HH2 ARG A 158      -1.428   5.561 -28.028  1.00 77.86           H
ATOM   2282 2HH2 ARG A 158      -2.276   6.050 -26.599  1.00 77.86           H
ATOM   2283  HN  ARG A 158     -10.723   6.775 -28.559  1.00 77.86           H
ATOM   2284  N   GLU A 159      -9.594   9.298 -26.807  1.00 80.67           N
ATOM   2285  CA  GLU A 159      -9.387  10.614 -26.226  1.00 80.67           C
ATOM   2286  C   GLU A 159     -10.290  10.804 -25.006  1.00 80.67           C
ATOM   2287  O   GLU A 159      -9.831  11.241 -23.952  1.00 80.67           O
ATOM   2288  HA  GLU A 159      -8.341  10.634 -25.919  1.00 80.67           H
ATOM   2289  CB  GLU A 159      -9.627  11.714 -27.262  1.00 80.67           C
ATOM   2290 1HB  GLU A 159     -10.544  11.506 -27.813  1.00 80.67           H
ATOM   2291 2HB  GLU A 159      -9.630  12.687 -26.770  1.00 80.67           H
ATOM   2292  CG  GLU A 159      -8.495  11.755 -28.290  1.00 80.67           C
ATOM   2293 1HG  GLU A 159      -7.533  11.712 -27.780  1.00 80.67           H
ATOM   2294 2HG  GLU A 159      -8.553  10.879 -28.936  1.00 80.67           H
ATOM   2295  CD  GLU A 159      -8.571  13.026 -29.139  1.00 80.67           C
ATOM   2296  OE1 GLU A 159      -7.526  13.379 -29.728  1.00 80.67           O
ATOM   2297  OE2 GLU A 159      -9.672  13.615 -29.180  1.00 80.67           O
ATOM   2298  HN  GLU A 159     -10.022   9.298 -27.710  1.00 80.67           H
ATOM   2299  N   LYS A 160     -11.558  10.465 -25.189  1.00 84.34           N
ATOM   2300  CA  LYS A 160     -12.525  10.574 -24.110  1.00 84.34           C
ATOM   2301  C   LYS A 160     -12.043   9.753 -22.913  1.00 84.34           C
ATOM   2302  O   LYS A 160     -12.131  10.202 -21.771  1.00 84.34           O
ATOM   2303  HA  LYS A 160     -12.567  11.623 -23.815  1.00 84.34           H
ATOM   2304  CB  LYS A 160     -13.921  10.185 -24.601  1.00 84.34           C
ATOM   2305 1HB  LYS A 160     -13.868   9.250 -25.158  1.00 84.34           H
ATOM   2306 2HB  LYS A 160     -14.575  10.010 -23.747  1.00 84.34           H
ATOM   2307  CG  LYS A 160     -14.515  11.281 -25.488  1.00 84.34           C
ATOM   2308 1HG  LYS A 160     -14.460  12.240 -24.974  1.00 84.34           H
ATOM   2309 2HG  LYS A 160     -13.927  11.374 -26.401  1.00 84.34           H
ATOM   2310  CD  LYS A 160     -15.971  10.970 -25.843  1.00 84.34           C
ATOM   2311 1HD  LYS A 160     -16.018  10.051 -26.428  1.00 84.34           H
ATOM   2312 2HD  LYS A 160     -16.542  10.797 -24.931  1.00 84.34           H
ATOM   2313  CE  LYS A 160     -16.599  12.118 -26.635  1.00 84.34           C
ATOM   2314 1HE  LYS A 160     -16.515  13.046 -26.070  1.00 84.34           H
ATOM   2315 2HE  LYS A 160     -16.057  12.263 -27.569  1.00 84.34           H
ATOM   2316  NZ  LYS A 160     -18.023  11.832 -26.921  1.00 84.34           N
ATOM   2317 1HZ  LYS A 160     -18.422  12.599 -27.450  1.00 84.34           H
ATOM   2318 2HZ  LYS A 160     -18.094  10.976 -27.460  1.00 84.34           H
ATOM   2319 3HZ  LYS A 160     -18.528  11.725 -26.048  1.00 84.34           H
ATOM   2320  HN  LYS A 160     -11.925  10.121 -26.053  1.00 84.34           H
ATOM   2321  N   ARG A 161     -11.544   8.563 -23.215  1.00 84.32           N
ATOM   2322  CA  ARG A 161     -11.062   7.668 -22.176  1.00 84.32           C
ATOM   2323  C   ARG A 161      -9.910   8.319 -21.407  1.00 84.32           C
ATOM   2324  O   ARG A 161      -9.784   8.133 -20.198  1.00 84.32           O
ATOM   2325  HA  ARG A 161     -11.923   7.504 -21.528  1.00 84.32           H
ATOM   2326  CB  ARG A 161     -10.585   6.341 -22.770  1.00 84.32           C
ATOM   2327 1HB  ARG A 161      -9.912   6.534 -23.606  1.00 84.32           H
ATOM   2328 2HB  ARG A 161     -10.016   5.788 -22.023  1.00 84.32           H
ATOM   2329  CG  ARG A 161     -11.768   5.496 -23.246  1.00 84.32           C
ATOM   2330 1HG  ARG A 161     -12.348   5.159 -22.387  1.00 84.32           H
ATOM   2331 2HG  ARG A 161     -12.432   6.106 -23.859  1.00 84.32           H
ATOM   2332  CD  ARG A 161     -11.289   4.287 -24.052  1.00 84.32           C
ATOM   2333 1HD  ARG A 161     -12.136   3.812 -24.548  1.00 84.32           H
ATOM   2334 2HD  ARG A 161     -10.603   4.610 -24.835  1.00 84.32           H
ATOM   2335  NE  ARG A 161     -10.617   3.318 -23.159  1.00 84.32           N
ATOM   2336  HE  ARG A 161     -10.810   3.371 -22.179  1.00 84.32           H
ATOM   2337  CZ  ARG A 161      -9.766   2.372 -23.581  1.00 84.32           C
ATOM   2338  NH1 ARG A 161      -9.471   2.254 -24.882  1.00 84.32           N
ATOM   2339 1HH1 ARG A 161      -9.887   2.875 -25.547  1.00 84.32           H
ATOM   2340 2HH1 ARG A 161      -8.835   1.546 -25.189  1.00 84.32           H
ATOM   2341  NH2 ARG A 161      -9.215   1.546 -22.681  1.00 84.32           N
ATOM   2342 1HH2 ARG A 161      -8.578   0.836 -22.979  1.00 84.32           H
ATOM   2343 2HH2 ARG A 161      -9.440   1.641 -21.711  1.00 84.32           H
ATOM   2344  HN  ARG A 161     -11.466   8.209 -24.147  1.00 84.32           H
ATOM   2345  N   LEU A 162      -9.100   9.068 -22.141  1.00 85.83           N
ATOM   2346  CA  LEU A 162      -7.956   9.737 -21.545  1.00 85.83           C
ATOM   2347  C   LEU A 162      -8.448  10.833 -20.598  1.00 85.83           C
ATOM   2348  O   LEU A 162      -7.900  11.012 -19.511  1.00 85.83           O
ATOM   2349  HA  LEU A 162      -7.411   8.995 -20.961  1.00 85.83           H
ATOM   2350  CB  LEU A 162      -7.007  10.244 -22.632  1.00 85.83           C
ATOM   2351 1HB  LEU A 162      -6.840   9.438 -23.346  1.00 85.83           H
ATOM   2352 2HB  LEU A 162      -7.502  11.051 -23.172  1.00 85.83           H
ATOM   2353  CG  LEU A 162      -5.646  10.751 -22.150  1.00 85.83           C
ATOM   2354  HG  LEU A 162      -5.811  11.439 -21.321  1.00 85.83           H
ATOM   2355  CD1 LEU A 162      -4.789   9.600 -21.619  1.00 85.83           C
ATOM   2356 1HD1 LEU A 162      -5.300   9.123 -20.782  1.00 85.83           H
ATOM   2357 2HD1 LEU A 162      -4.629   8.870 -22.412  1.00 85.83           H
ATOM   2358 3HD1 LEU A 162      -3.827   9.988 -21.283  1.00 85.83           H
ATOM   2359  CD2 LEU A 162      -4.931  11.536 -23.253  1.00 85.83           C
ATOM   2360 1HD2 LEU A 162      -4.778  10.890 -24.117  1.00 85.83           H
ATOM   2361 2HD2 LEU A 162      -5.540  12.392 -23.542  1.00 85.83           H
ATOM   2362 3HD2 LEU A 162      -3.967  11.884 -22.884  1.00 85.83           H
ATOM   2363  HN  LEU A 162      -9.215   9.220 -23.122  1.00 85.83           H
ATOM   2364  N   LEU A 163      -9.478  11.538 -21.044  1.00 88.66           N
ATOM   2365  CA  LEU A 163     -10.056  12.605 -20.245  1.00 88.66           C
ATOM   2366  C   LEU A 163     -10.587  12.024 -18.933  1.00 88.66           C
ATOM   2367  O   LEU A 163     -10.259  12.515 -17.855  1.00 88.66           O
ATOM   2368  HA  LEU A 163      -9.258  13.309 -20.012  1.00 88.66           H
ATOM   2369  CB  LEU A 163     -11.111  13.367 -21.051  1.00 88.66           C
ATOM   2370 1HB  LEU A 163     -10.725  13.524 -22.059  1.00 88.66           H
ATOM   2371 2HB  LEU A 163     -11.995  12.736 -21.143  1.00 88.66           H
ATOM   2372  CG  LEU A 163     -11.541  14.720 -20.483  1.00 88.66           C
ATOM   2373  HG  LEU A 163     -11.450  14.680 -19.398  1.00 88.66           H
ATOM   2374  CD1 LEU A 163     -10.618  15.839 -20.972  1.00 88.66           C
ATOM   2375 1HD1 LEU A 163      -9.597  15.634 -20.651  1.00 88.66           H
ATOM   2376 2HD1 LEU A 163     -10.654  15.889 -22.060  1.00 88.66           H
ATOM   2377 3HD1 LEU A 163     -10.947  16.790 -20.553  1.00 88.66           H
ATOM   2378  CD2 LEU A 163     -13.009  15.008 -20.803  1.00 88.66           C
ATOM   2379 1HD2 LEU A 163     -13.150  15.022 -21.884  1.00 88.66           H
ATOM   2380 2HD2 LEU A 163     -13.635  14.230 -20.365  1.00 88.66           H
ATOM   2381 3HD2 LEU A 163     -13.289  15.976 -20.387  1.00 88.66           H
ATOM   2382  HN  LEU A 163      -9.914  11.391 -21.932  1.00 88.66           H
ATOM   2383  N   TYR A 164     -11.399  10.985 -19.069  1.00 89.49           N
ATOM   2384  CA  TYR A 164     -11.991  10.342 -17.909  1.00 89.49           C
ATOM   2385  C   TYR A 164     -10.910   9.791 -16.976  1.00 89.49           C
ATOM   2386  O   TYR A 164     -11.072   9.804 -15.757  1.00 89.49           O
ATOM   2387  HA  TYR A 164     -12.577  11.088 -17.372  1.00 89.49           H
ATOM   2388  CB  TYR A 164     -12.821   9.177 -18.451  1.00 89.49           C
ATOM   2389 1HB  TYR A 164     -12.215   8.608 -19.156  1.00 89.49           H
ATOM   2390 2HB  TYR A 164     -13.067   8.505 -17.628  1.00 89.49           H
ATOM   2391  CG  TYR A 164     -14.117   9.605 -19.143  1.00 89.49           C
ATOM   2392  CD1 TYR A 164     -14.937  10.544 -18.553  1.00 89.49           C
ATOM   2393  HD1 TYR A 164     -14.662  10.981 -17.592  1.00 89.49           H
ATOM   2394  CD2 TYR A 164     -14.464   9.052 -20.359  1.00 89.49           C
ATOM   2395  HD2 TYR A 164     -13.816   8.310 -20.826  1.00 89.49           H
ATOM   2396  CE1 TYR A 164     -16.156  10.948 -19.205  1.00 89.49           C
ATOM   2397  HE1 TYR A 164     -16.813  11.688 -18.749  1.00 89.49           H
ATOM   2398  CE2 TYR A 164     -15.683   9.456 -21.011  1.00 89.49           C
ATOM   2399  HE2 TYR A 164     -15.970   9.027 -21.972  1.00 89.49           H
ATOM   2400  CZ  TYR A 164     -16.469  10.383 -20.402  1.00 89.49           C
ATOM   2401  OH  TYR A 164     -17.620  10.764 -21.018  1.00 89.49           O
ATOM   2402  HH  TYR A 164     -18.107  11.429 -20.451  1.00 89.49           H
ATOM   2403  HN  TYR A 164     -11.653  10.585 -19.950  1.00 89.49           H
ATOM   2404  N   SER A 165      -9.831   9.321 -17.585  1.00 90.01           N
ATOM   2405  CA  SER A 165      -8.728   8.759 -16.825  1.00 90.01           C
ATOM   2406  C   SER A 165      -8.162   9.811 -15.869  1.00 90.01           C
ATOM   2407  O   SER A 165      -7.737   9.483 -14.762  1.00 90.01           O
ATOM   2408  HA  SER A 165      -9.156   7.926 -16.268  1.00 90.01           H
ATOM   2409  CB  SER A 165      -7.628   8.239 -17.753  1.00 90.01           C
ATOM   2410 1HB  SER A 165      -6.997   7.536 -17.210  1.00 90.01           H
ATOM   2411 2HB  SER A 165      -8.080   7.690 -18.579  1.00 90.01           H
ATOM   2412  OG  SER A 165      -6.823   9.295 -18.270  1.00 90.01           O
ATOM   2413  HG  SER A 165      -7.342  10.150 -18.276  1.00 90.01           H
ATOM   2414  HN  SER A 165      -9.705   9.319 -18.577  1.00 90.01           H
ATOM   2415  N   LYS A 166      -8.176  11.052 -16.330  1.00 92.58           N
ATOM   2416  CA  LYS A 166      -7.676  12.155 -15.527  1.00 92.58           C
ATOM   2417  C   LYS A 166      -8.608  12.375 -14.334  1.00 92.58           C
ATOM   2418  O   LYS A 166      -8.151  12.500 -13.199  1.00 92.58           O
ATOM   2419  HA  LYS A 166      -6.695  11.866 -15.150  1.00 92.58           H
ATOM   2420  CB  LYS A 166      -7.480  13.402 -16.391  1.00 92.58           C
ATOM   2421 1HB  LYS A 166      -8.394  13.613 -16.945  1.00 92.58           H
ATOM   2422 2HB  LYS A 166      -7.288  14.265 -15.753  1.00 92.58           H
ATOM   2423  CG  LYS A 166      -6.317  13.214 -17.368  1.00 92.58           C
ATOM   2424 1HG  LYS A 166      -5.403  13.000 -16.814  1.00 92.58           H
ATOM   2425 2HG  LYS A 166      -6.511  12.354 -18.009  1.00 92.58           H
ATOM   2426  CD  LYS A 166      -6.117  14.463 -18.229  1.00 92.58           C
ATOM   2427 1HD  LYS A 166      -7.020  14.659 -18.808  1.00 92.58           H
ATOM   2428 2HD  LYS A 166      -5.956  15.330 -17.587  1.00 92.58           H
ATOM   2429  CE  LYS A 166      -4.926  14.293 -19.173  1.00 92.58           C
ATOM   2430 1HE  LYS A 166      -4.038  14.020 -18.603  1.00 92.58           H
ATOM   2431 2HE  LYS A 166      -5.120  13.478 -19.870  1.00 92.58           H
ATOM   2432  NZ  LYS A 166      -4.676  15.545 -19.923  1.00 92.58           N
ATOM   2433 1HZ  LYS A 166      -3.896  15.409 -20.557  1.00 92.58           H
ATOM   2434 2HZ  LYS A 166      -5.504  15.792 -20.453  1.00 92.58           H
ATOM   2435 3HZ  LYS A 166      -4.456  16.290 -19.272  1.00 92.58           H
ATOM   2436  HN  LYS A 166      -8.520  11.310 -17.233  1.00 92.58           H
ATOM   2437  N   MET A 167      -9.899  12.414 -14.631  1.00 94.34           N
ATOM   2438  CA  MET A 167     -10.897  12.653 -13.602  1.00 94.34           C
ATOM   2439  C   MET A 167     -10.877  11.542 -12.550  1.00 94.34           C
ATOM   2440  O   MET A 167     -10.990  11.812 -11.356  1.00 94.34           O
ATOM   2441  HA  MET A 167     -10.623  13.603 -13.143  1.00 94.34           H
ATOM   2442  CB  MET A 167     -12.284  12.724 -14.243  1.00 94.34           C
ATOM   2443 1HB  MET A 167     -12.458  11.831 -14.843  1.00 94.34           H
ATOM   2444 2HB  MET A 167     -13.048  12.739 -13.466  1.00 94.34           H
ATOM   2445  CG  MET A 167     -12.419  13.970 -15.122  1.00 94.34           C
ATOM   2446 1HG  MET A 167     -12.183  14.862 -14.542  1.00 94.34           H
ATOM   2447 2HG  MET A 167     -11.703  13.925 -15.943  1.00 94.34           H
ATOM   2448  SD  MET A 167     -14.079  14.084 -15.768  1.00 94.34           S
ATOM   2449  CE  MET A 167     -14.966  14.492 -14.274  1.00 94.34           C
ATOM   2450 1HE  MET A 167     -14.829  13.696 -13.542  1.00 94.34           H
ATOM   2451 2HE  MET A 167     -14.583  15.428 -13.868  1.00 94.34           H
ATOM   2452 3HE  MET A 167     -16.027  14.600 -14.499  1.00 94.34           H
ATOM   2453  HN  MET A 167     -10.264  12.287 -15.553  1.00 94.34           H
ATOM   2454  N   VAL A 168     -10.732  10.317 -13.033  1.00 93.84           N
ATOM   2455  CA  VAL A 168     -10.713   9.163 -12.151  1.00 93.84           C
ATOM   2456  C   VAL A 168      -9.518   9.272 -11.201  1.00 93.84           C
ATOM   2457  O   VAL A 168      -9.649   9.029 -10.002  1.00 93.84           O
ATOM   2458  HA  VAL A 168     -11.631   9.182 -11.563  1.00 93.84           H
ATOM   2459  CB  VAL A 168     -10.705   7.874 -12.975  1.00 93.84           C
ATOM   2460  HB  VAL A 168      -9.911   7.954 -13.716  1.00 93.84           H
ATOM   2461  CG1 VAL A 168     -10.404   6.660 -12.093  1.00 93.84           C
ATOM   2462 1HG1 VAL A 168      -9.425   6.784 -11.628  1.00 93.84           H
ATOM   2463 2HG1 VAL A 168     -11.166   6.576 -11.318  1.00 93.84           H
ATOM   2464 3HG1 VAL A 168     -10.404   5.758 -12.704  1.00 93.84           H
ATOM   2465  CG2 VAL A 168     -12.029   7.693 -13.722  1.00 93.84           C
ATOM   2466 1HG2 VAL A 168     -12.847   7.644 -13.004  1.00 93.84           H
ATOM   2467 2HG2 VAL A 168     -12.185   8.537 -14.394  1.00 93.84           H
ATOM   2468 3HG2 VAL A 168     -11.996   6.769 -14.300  1.00 93.84           H
ATOM   2469  HN  VAL A 168     -10.629  10.107 -14.005  1.00 93.84           H
ATOM   2470  N   CYS A 169      -8.380   9.636 -11.773  1.00 93.50           N
ATOM   2471  CA  CYS A 169      -7.156   9.753 -10.998  1.00 93.50           C
ATOM   2472  C   CYS A 169      -7.389  10.774  -9.883  1.00 93.50           C
ATOM   2473  O   CYS A 169      -7.076  10.514  -8.722  1.00 93.50           O
ATOM   2474  HA  CYS A 169      -6.954   8.766 -10.582  1.00 93.50           H
ATOM   2475  CB  CYS A 169      -5.963  10.131 -11.878  1.00 93.50           C
ATOM   2476 1HB  CYS A 169      -6.205  11.010 -12.475  1.00 93.50           H
ATOM   2477 2HB  CYS A 169      -5.109  10.394 -11.253  1.00 93.50           H
ATOM   2478  SG  CYS A 169      -5.526   8.732 -12.975  1.00 93.50           S
ATOM   2479  HG  CYS A 169      -6.389   9.038 -13.940  1.00 93.50           H
ATOM   2480  HN  CYS A 169      -8.286   9.850 -12.745  1.00 93.50           H
ATOM   2481  N   PHE A 170      -7.937  11.915 -10.274  1.00 95.44           N
ATOM   2482  CA  PHE A 170      -8.194  12.986  -9.326  1.00 95.44           C
ATOM   2483  C   PHE A 170      -9.115  12.513  -8.200  1.00 95.44           C
ATOM   2484  O   PHE A 170      -8.854  12.776  -7.028  1.00 95.44           O
ATOM   2485  HA  PHE A 170      -7.233  13.283  -8.906  1.00 95.44           H
ATOM   2486  CB  PHE A 170      -8.888  14.110 -10.098  1.00 95.44           C
ATOM   2487 1HB  PHE A 170      -8.258  14.402 -10.939  1.00 95.44           H
ATOM   2488 2HB  PHE A 170      -9.820  13.729 -10.516  1.00 95.44           H
ATOM   2489  CG  PHE A 170      -9.194  15.349  -9.254  1.00 95.44           C
ATOM   2490  CD1 PHE A 170     -10.444  15.539  -8.754  1.00 95.44           C
ATOM   2491  HD1 PHE A 170     -11.229  14.810  -8.956  1.00 95.44           H
ATOM   2492  CD2 PHE A 170      -8.215  16.259  -9.002  1.00 95.44           C
ATOM   2493  HD2 PHE A 170      -7.213  16.106  -9.402  1.00 95.44           H
ATOM   2494  CE1 PHE A 170     -10.728  16.689  -7.970  1.00 95.44           C
ATOM   2495  HE1 PHE A 170     -11.730  16.842  -7.570  1.00 95.44           H
ATOM   2496  CE2 PHE A 170      -8.498  17.408  -8.218  1.00 95.44           C
ATOM   2497  HE2 PHE A 170      -7.714  18.138  -8.017  1.00 95.44           H
ATOM   2498  CZ  PHE A 170      -9.749  17.599  -7.719  1.00 95.44           C
ATOM   2499  HZ  PHE A 170      -9.967  18.481  -7.117  1.00 95.44           H
ATOM   2500  HN  PHE A 170      -8.204  12.113 -11.218  1.00 95.44           H
ATOM   2501  N   THR A 171     -10.174  11.822  -8.596  1.00 96.05           N
ATOM   2502  CA  THR A 171     -11.159  11.347  -7.639  1.00 96.05           C
ATOM   2503  C   THR A 171     -10.508  10.398  -6.631  1.00 96.05           C
ATOM   2504  O   THR A 171     -10.827  10.433  -5.444  1.00 96.05           O
ATOM   2505  HA  THR A 171     -11.532  12.203  -7.077  1.00 96.05           H
ATOM   2506  CB  THR A 171     -12.309  10.709  -8.421  1.00 96.05           C
ATOM   2507  HB  THR A 171     -11.995   9.770  -8.877  1.00 96.05           H
ATOM   2508  OG1 THR A 171     -12.718  11.727  -9.330  1.00 96.05           O
ATOM   2509  HG1 THR A 171     -12.298  11.576 -10.224  1.00 96.05           H
ATOM   2510  CG2 THR A 171     -13.544  10.466  -7.551  1.00 96.05           C
ATOM   2511 1HG2 THR A 171     -13.898  11.415  -7.150  1.00 96.05           H
ATOM   2512 2HG2 THR A 171     -13.285   9.798  -6.730  1.00 96.05           H
ATOM   2513 3HG2 THR A 171     -14.330  10.011  -8.155  1.00 96.05           H
ATOM   2514  HN  THR A 171     -10.365  11.588  -9.550  1.00 96.05           H
ATOM   2515  N   ILE A 172      -9.607   9.571  -7.142  1.00 94.47           N
ATOM   2516  CA  ILE A 172      -8.938   8.586  -6.309  1.00 94.47           C
ATOM   2517  C   ILE A 172      -8.104   9.306  -5.247  1.00 94.47           C
ATOM   2518  O   ILE A 172      -8.130   8.932  -4.075  1.00 94.47           O
ATOM   2519  HA  ILE A 172      -9.710   8.005  -5.806  1.00 94.47           H
ATOM   2520  CB  ILE A 172      -8.130   7.616  -7.172  1.00 94.47           C
ATOM   2521  HB  ILE A 172      -7.585   8.194  -7.919  1.00 94.47           H
ATOM   2522  CG1 ILE A 172      -9.051   6.656  -7.927  1.00 94.47           C
ATOM   2523 1HG1 ILE A 172      -9.532   5.977  -7.222  1.00 94.47           H
ATOM   2524 2HG1 ILE A 172      -9.844   7.219  -8.419  1.00 94.47           H
ATOM   2525  CG2 ILE A 172      -7.090   6.871  -6.332  1.00 94.47           C
ATOM   2526 1HG2 ILE A 172      -6.406   7.589  -5.880  1.00 94.47           H
ATOM   2527 2HG2 ILE A 172      -7.594   6.305  -5.548  1.00 94.47           H
ATOM   2528 3HG2 ILE A 172      -6.530   6.187  -6.970  1.00 94.47           H
ATOM   2529  CD1 ILE A 172      -8.269   5.849  -8.967  1.00 94.47           C
ATOM   2530 1HD1 ILE A 172      -7.810   6.530  -9.684  1.00 94.47           H
ATOM   2531 2HD1 ILE A 172      -7.493   5.269  -8.468  1.00 94.47           H
ATOM   2532 3HD1 ILE A 172      -8.948   5.175  -9.489  1.00 94.47           H
ATOM   2533  HN  ILE A 172      -9.334   9.567  -8.104  1.00 94.47           H
ATOM   2534  N   TRP A 173      -7.385  10.324  -5.694  1.00 94.97           N
ATOM   2535  CA  TRP A 173      -6.491  11.054  -4.811  1.00 94.97           C
ATOM   2536  C   TRP A 173      -7.330  11.664  -3.687  1.00 94.97           C
ATOM   2537  O   TRP A 173      -6.963  11.578  -2.517  1.00 94.97           O
ATOM   2538  HA  TRP A 173      -5.776  10.342  -4.398  1.00 94.97           H
ATOM   2539  CB  TRP A 173      -5.683  12.096  -5.588  1.00 94.97           C
ATOM   2540 1HB  TRP A 173      -6.328  12.556  -6.337  1.00 94.97           H
ATOM   2541 2HB  TRP A 173      -5.376  12.887  -4.904  1.00 94.97           H
ATOM   2542  CG  TRP A 173      -4.442  11.531  -6.282  1.00 94.97           C
ATOM   2543  CD1 TRP A 173      -4.227  11.383  -7.596  1.00 94.97           C
ATOM   2544  HD1 TRP A 173      -4.943  11.660  -8.370  1.00 94.97           H
ATOM   2545  CD2 TRP A 173      -3.246  11.042  -5.639  1.00 94.97           C
ATOM   2546  NE1 TRP A 173      -2.985  10.837  -7.847  1.00 94.97           N
ATOM   2547  HE1 TRP A 173      -2.599  10.632  -8.746  1.00 94.97           H
ATOM   2548  CE2 TRP A 173      -2.370  10.622  -6.619  1.00 94.97           C
ATOM   2549  CE3 TRP A 173      -2.916  10.956  -4.275  1.00 94.97           C
ATOM   2550  HE3 TRP A 173      -3.590  11.281  -3.483  1.00 94.97           H
ATOM   2551  CZ2 TRP A 173      -1.106  10.088  -6.339  1.00 94.97           C
ATOM   2552  HZ2 TRP A 173      -0.431   9.764  -7.132  1.00 94.97           H
ATOM   2553  CZ3 TRP A 173      -1.650  10.421  -4.012  1.00 94.97           C
ATOM   2554  HZ3 TRP A 173      -1.343  10.332  -2.970  1.00 94.97           H
ATOM   2555  CH2 TRP A 173      -0.755   9.994  -4.987  1.00 94.97           C
ATOM   2556  HH2 TRP A 173       0.214   9.587  -4.700  1.00 94.97           H
ATOM   2557  HN  TRP A 173      -7.406  10.652  -6.639  1.00 94.97           H
ATOM   2558  N   VAL A 174      -8.442  12.268  -4.083  1.00 96.06           N
ATOM   2559  CA  VAL A 174      -9.306  12.943  -3.130  1.00 96.06           C
ATOM   2560  C   VAL A 174      -9.832  11.926  -2.115  1.00 96.06           C
ATOM   2561  O   VAL A 174      -9.829  12.185  -0.913  1.00 96.06           O
ATOM   2562  HA  VAL A 174      -8.702  13.683  -2.604  1.00 96.06           H
ATOM   2563  CB  VAL A 174     -10.423  13.682  -3.869  1.00 96.06           C
ATOM   2564  HB  VAL A 174     -10.912  12.971  -4.535  1.00 96.06           H
ATOM   2565  CG1 VAL A 174     -11.474  14.208  -2.890  1.00 96.06           C
ATOM   2566 1HG1 VAL A 174     -11.911  13.373  -2.342  1.00 96.06           H
ATOM   2567 2HG1 VAL A 174     -11.005  14.897  -2.188  1.00 96.06           H
ATOM   2568 3HG1 VAL A 174     -12.257  14.729  -3.442  1.00 96.06           H
ATOM   2569  CG2 VAL A 174      -9.856  14.816  -4.726  1.00 96.06           C
ATOM   2570 1HG2 VAL A 174      -9.331  15.526  -4.088  1.00 96.06           H
ATOM   2571 2HG2 VAL A 174      -9.164  14.405  -5.461  1.00 96.06           H
ATOM   2572 3HG2 VAL A 174     -10.672  15.325  -5.241  1.00 96.06           H
ATOM   2573  HN  VAL A 174      -8.753  12.300  -5.032  1.00 96.06           H
ATOM   2574  N   LEU A 175     -10.272  10.790  -2.637  1.00 93.80           N
ATOM   2575  CA  LEU A 175     -10.906   9.781  -1.807  1.00 93.80           C
ATOM   2576  C   LEU A 175      -9.876   9.210  -0.829  1.00 93.80           C
ATOM   2577  O   LEU A 175     -10.178   9.002   0.345  1.00 93.80           O
ATOM   2578  HA  LEU A 175     -11.690  10.275  -1.233  1.00 93.80           H
ATOM   2579  CB  LEU A 175     -11.583   8.719  -2.676  1.00 93.80           C
ATOM   2580 1HB  LEU A 175     -12.191   9.225  -3.425  1.00 93.80           H
ATOM   2581 2HB  LEU A 175     -10.809   8.170  -3.212  1.00 93.80           H
ATOM   2582  CG  LEU A 175     -12.466   7.711  -1.938  1.00 93.80           C
ATOM   2583  HG  LEU A 175     -12.507   7.998  -0.887  1.00 93.80           H
ATOM   2584  CD1 LEU A 175     -13.899   7.743  -2.472  1.00 93.80           C
ATOM   2585 1HD1 LEU A 175     -14.316   8.741  -2.333  1.00 93.80           H
ATOM   2586 2HD1 LEU A 175     -13.897   7.495  -3.534  1.00 93.80           H
ATOM   2587 3HD1 LEU A 175     -14.505   7.017  -1.931  1.00 93.80           H
ATOM   2588  CD2 LEU A 175     -11.863   6.306  -1.999  1.00 93.80           C
ATOM   2589 1HD2 LEU A 175     -11.771   5.995  -3.040  1.00 93.80           H
ATOM   2590 2HD2 LEU A 175     -10.877   6.313  -1.534  1.00 93.80           H
ATOM   2591 3HD2 LEU A 175     -12.510   5.609  -1.467  1.00 93.80           H
ATOM   2592  HN  LEU A 175     -10.200  10.556  -3.607  1.00 93.80           H
ATOM   2593  N   ALA A 176      -8.681   8.974  -1.350  1.00 93.32           N
ATOM   2594  CA  ALA A 176      -7.614   8.404  -0.545  1.00 93.32           C
ATOM   2595  C   ALA A 176      -7.257   9.375   0.582  1.00 93.32           C
ATOM   2596  O   ALA A 176      -6.987   8.954   1.706  1.00 93.32           O
ATOM   2597  HA  ALA A 176      -7.985   7.476  -0.110  1.00 93.32           H
ATOM   2598  CB  ALA A 176      -6.415   8.083  -1.440  1.00 93.32           C
ATOM   2599 1HB  ALA A 176      -6.714   7.367  -2.206  1.00 93.32           H
ATOM   2600 2HB  ALA A 176      -6.062   8.998  -1.916  1.00 93.32           H
ATOM   2601 3HB  ALA A 176      -5.615   7.656  -0.836  1.00 93.32           H
ATOM   2602  HN  ALA A 176      -8.438   9.164  -2.301  1.00 93.32           H
ATOM   2603  N   ALA A 177      -7.267  10.655   0.242  1.00 94.00           N
ATOM   2604  CA  ALA A 177      -6.914  11.687   1.202  1.00 94.00           C
ATOM   2605  C   ALA A 177      -7.915  11.664   2.359  1.00 94.00           C
ATOM   2606  O   ALA A 177      -7.525  11.731   3.524  1.00 94.00           O
ATOM   2607  HA  ALA A 177      -5.921  11.457   1.588  1.00 94.00           H
ATOM   2608  CB  ALA A 177      -6.867  13.045   0.499  1.00 94.00           C
ATOM   2609 1HB  ALA A 177      -6.121  13.017  -0.295  1.00 94.00           H
ATOM   2610 2HB  ALA A 177      -7.845  13.266   0.070  1.00 94.00           H
ATOM   2611 3HB  ALA A 177      -6.603  13.819   1.219  1.00 94.00           H
ATOM   2612  HN  ALA A 177      -7.509  10.990  -0.668  1.00 94.00           H
ATOM   2613  N   ALA A 178      -9.186  11.570   1.998  1.00 94.40           N
ATOM   2614  CA  ALA A 178     -10.250  11.609   2.987  1.00 94.40           C
ATOM   2615  C   ALA A 178     -10.121  10.400   3.916  1.00 94.40           C
ATOM   2616  O   ALA A 178     -10.381  10.503   5.114  1.00 94.40           O
ATOM   2617  HA  ALA A 178     -10.127  12.520   3.572  1.00 94.40           H
ATOM   2618  CB  ALA A 178     -11.605  11.657   2.278  1.00 94.40           C
ATOM   2619 1HB  ALA A 178     -11.657  12.550   1.654  1.00 94.40           H
ATOM   2620 2HB  ALA A 178     -11.721  10.771   1.655  1.00 94.40           H
ATOM   2621 3HB  ALA A 178     -12.403  11.686   3.021  1.00 94.40           H
ATOM   2622  HN  ALA A 178      -9.493  11.469   1.052  1.00 94.40           H
ATOM   2623  N   LEU A 179      -9.720   9.282   3.328  1.00 92.16           N
ATOM   2624  CA  LEU A 179      -9.637   8.035   4.069  1.00 92.16           C
ATOM   2625  C   LEU A 179      -8.448   8.096   5.030  1.00 92.16           C
ATOM   2626  O   LEU A 179      -8.311   7.247   5.909  1.00 92.16           O
ATOM   2627  HA  LEU A 179     -10.551   7.942   4.656  1.00 92.16           H
ATOM   2628  CB  LEU A 179      -9.592   6.844   3.110  1.00 92.16           C
ATOM   2629 1HB  LEU A 179      -8.820   7.032   2.365  1.00 92.16           H
ATOM   2630 2HB  LEU A 179      -9.284   5.962   3.672  1.00 92.16           H
ATOM   2631  CG  LEU A 179     -10.897   6.520   2.382  1.00 92.16           C
ATOM   2632  HG  LEU A 179     -11.258   7.431   1.906  1.00 92.16           H
ATOM   2633  CD1 LEU A 179     -10.665   5.492   1.272  1.00 92.16           C
ATOM   2634 1HD1 LEU A 179      -9.952   5.891   0.551  1.00 92.16           H
ATOM   2635 2HD1 LEU A 179     -10.269   4.573   1.704  1.00 92.16           H
ATOM   2636 3HD1 LEU A 179     -11.609   5.280   0.770  1.00 92.16           H
ATOM   2637  CD2 LEU A 179     -11.977   6.066   3.366  1.00 92.16           C
ATOM   2638 1HD2 LEU A 179     -11.638   5.172   3.891  1.00 92.16           H
ATOM   2639 2HD2 LEU A 179     -12.167   6.860   4.088  1.00 92.16           H
ATOM   2640 3HD2 LEU A 179     -12.894   5.842   2.822  1.00 92.16           H
ATOM   2641  HN  LEU A 179      -9.456   9.220   2.366  1.00 92.16           H
ATOM   2642  N   CYS A 180      -7.618   9.110   4.830  1.00 92.63           N
ATOM   2643  CA  CYS A 180      -6.403   9.248   5.614  1.00 92.63           C
ATOM   2644  C   CYS A 180      -6.671  10.242   6.746  1.00 92.63           C
ATOM   2645  O   CYS A 180      -5.768  10.574   7.513  1.00 92.63           O
ATOM   2646  HA  CYS A 180      -6.174   8.259   6.014  1.00 92.63           H
ATOM   2647  CB  CYS A 180      -5.216   9.675   4.748  1.00 92.63           C
ATOM   2648 1HB  CYS A 180      -5.444  10.613   4.242  1.00 92.63           H
ATOM   2649 2HB  CYS A 180      -4.343   9.856   5.376  1.00 92.63           H
ATOM   2650  SG  CYS A 180      -4.840   8.376   3.516  1.00 92.63           S
ATOM   2651  HG  CYS A 180      -5.986   8.482   2.848  1.00 92.63           H
ATOM   2652  HN  CYS A 180      -7.764   9.826   4.148  1.00 92.63           H
ATOM   2653  N   ILE A 181      -7.916  10.690   6.814  1.00 93.66           N
ATOM   2654  CA  ILE A 181      -8.307  11.664   7.818  1.00 93.66           C
ATOM   2655  C   ILE A 181      -7.984  11.114   9.209  1.00 93.66           C
ATOM   2656  O   ILE A 181      -7.387  11.807  10.031  1.00 93.66           O
ATOM   2657  HA  ILE A 181      -7.710  12.561   7.654  1.00 93.66           H
ATOM   2658  CB  ILE A 181      -9.775  12.059   7.639  1.00 93.66           C
ATOM   2659  HB  ILE A 181     -10.352  11.153   7.452  1.00 93.66           H
ATOM   2660  CG1 ILE A 181      -9.953  12.968   6.422  1.00 93.66           C
ATOM   2661 1HG1 ILE A 181      -9.446  13.917   6.595  1.00 93.66           H
ATOM   2662 2HG1 ILE A 181      -9.484  12.511   5.550  1.00 93.66           H
ATOM   2663  CG2 ILE A 181     -10.331  12.693   8.915  1.00 93.66           C
ATOM   2664 1HG2 ILE A 181     -10.259  11.981   9.737  1.00 93.66           H
ATOM   2665 2HG2 ILE A 181      -9.756  13.587   9.158  1.00 93.66           H
ATOM   2666 3HG2 ILE A 181     -11.376  12.964   8.761  1.00 93.66           H
ATOM   2667  CD1 ILE A 181     -11.435  13.220   6.138  1.00 93.66           C
ATOM   2668 1HD1 ILE A 181     -11.934  12.270   5.941  1.00 93.66           H
ATOM   2669 2HD1 ILE A 181     -11.895  13.699   7.003  1.00 93.66           H
ATOM   2670 3HD1 ILE A 181     -11.533  13.869   5.268  1.00 93.66           H
ATOM   2671  HN  ILE A 181      -8.649  10.399   6.199  1.00 93.66           H
ATOM   2672  N   PRO A 182      -8.370   9.863   9.496  1.00 91.69           N
ATOM   2673  CA  PRO A 182      -8.173   9.301  10.834  1.00 91.69           C
ATOM   2674  C   PRO A 182      -6.732   9.423  11.304  1.00 91.69           C
ATOM   2675  O   PRO A 182      -6.478   9.818  12.441  1.00 91.69           O
ATOM   2676  HA  PRO A 182      -8.759   9.858  11.565  1.00 91.69           H
ATOM   2677  CB  PRO A 182      -8.597   7.839  10.680  1.00 91.69           C
ATOM   2678 1HB  PRO A 182      -7.751   7.199  10.430  1.00 91.69           H
ATOM   2679 2HB  PRO A 182      -9.030   7.447  11.600  1.00 91.69           H
ATOM   2680  CG  PRO A 182      -9.620   7.886   9.551  1.00 91.69           C
ATOM   2681 1HG  PRO A 182      -9.755   6.909   9.086  1.00 91.69           H
ATOM   2682 2HG  PRO A 182     -10.603   8.194   9.908  1.00 91.69           H
ATOM   2683  CD  PRO A 182      -9.019   8.898   8.590  1.00 91.69           C
ATOM   2684 1HD  PRO A 182      -8.298   8.437   7.914  1.00 91.69           H
ATOM   2685 2HD  PRO A 182      -9.781   9.367   7.966  1.00 91.69           H
ATOM   2686  N   GLU A 183      -5.819   9.078  10.408  1.00 92.11           N
ATOM   2687  CA  GLU A 183      -4.405   9.088  10.739  1.00 92.11           C
ATOM   2688  C   GLU A 183      -3.954  10.504  11.101  1.00 92.11           C
ATOM   2689  O   GLU A 183      -3.149  10.690  12.013  1.00 92.11           O
ATOM   2690  HA  GLU A 183      -4.305   8.435  11.606  1.00 92.11           H
ATOM   2691  CB  GLU A 183      -3.568   8.524   9.588  1.00 92.11           C
ATOM   2692 1HB  GLU A 183      -3.964   8.881   8.638  1.00 92.11           H
ATOM   2693 2HB  GLU A 183      -2.519   8.775   9.740  1.00 92.11           H
ATOM   2694  CG  GLU A 183      -3.645   6.996   9.552  1.00 92.11           C
ATOM   2695 1HG  GLU A 183      -2.898   6.608   8.860  1.00 92.11           H
ATOM   2696 2HG  GLU A 183      -3.409   6.593  10.536  1.00 92.11           H
ATOM   2697  CD  GLU A 183      -5.037   6.528   9.123  1.00 92.11           C
ATOM   2698  OE1 GLU A 183      -5.342   5.343   9.382  1.00 92.11           O
ATOM   2699  OE2 GLU A 183      -5.765   7.364   8.546  1.00 92.11           O
ATOM   2700  HN  GLU A 183      -6.033   8.795   9.473  1.00 92.11           H
ATOM   2701  N   ILE A 184      -4.494  11.468  10.369  1.00 94.22           N
ATOM   2702  CA  ILE A 184      -4.081  12.851  10.531  1.00 94.22           C
ATOM   2703  C   ILE A 184      -4.472  13.336  11.929  1.00 94.22           C
ATOM   2704  O   ILE A 184      -3.741  14.106  12.550  1.00 94.22           O
ATOM   2705  HA  ILE A 184      -2.994  12.880  10.447  1.00 94.22           H
ATOM   2706  CB  ILE A 184      -4.645  13.715   9.401  1.00 94.22           C
ATOM   2707  HB  ILE A 184      -5.724  13.569   9.366  1.00 94.22           H
ATOM   2708  CG1 ILE A 184      -4.086  13.277   8.046  1.00 94.22           C
ATOM   2709 1HG1 ILE A 184      -3.020  13.499   7.999  1.00 94.22           H
ATOM   2710 2HG1 ILE A 184      -4.192  12.198   7.936  1.00 94.22           H
ATOM   2711  CG2 ILE A 184      -4.397  15.201   9.671  1.00 94.22           C
ATOM   2712 1HG2 ILE A 184      -4.883  15.486  10.604  1.00 94.22           H
ATOM   2713 2HG2 ILE A 184      -3.325  15.382   9.748  1.00 94.22           H
ATOM   2714 3HG2 ILE A 184      -4.808  15.792   8.852  1.00 94.22           H
ATOM   2715  CD1 ILE A 184      -4.810  13.986   6.899  1.00 94.22           C
ATOM   2716 1HD1 ILE A 184      -5.872  13.743   6.935  1.00 94.22           H
ATOM   2717 2HD1 ILE A 184      -4.681  15.064   6.999  1.00 94.22           H
ATOM   2718 3HD1 ILE A 184      -4.394  13.657   5.948  1.00 94.22           H
ATOM   2719  HN  ILE A 184      -5.199  11.316   9.677  1.00 94.22           H
ATOM   2720  N   LEU A 185      -5.624  12.864  12.383  1.00 93.67           N
ATOM   2721  CA  LEU A 185      -6.217  13.385  13.602  1.00 93.67           C
ATOM   2722  C   LEU A 185      -5.482  12.804  14.812  1.00 93.67           C
ATOM   2723  O   LEU A 185      -5.046  13.544  15.692  1.00 93.67           O
ATOM   2724  HA  LEU A 185      -6.075  14.466  13.599  1.00 93.67           H
ATOM   2725  CB  LEU A 185      -7.725  13.127  13.617  1.00 93.67           C
ATOM   2726 1HB  LEU A 185      -7.894  12.068  13.421  1.00 93.67           H
ATOM   2727 2HB  LEU A 185      -8.099  13.329  14.621  1.00 93.67           H
ATOM   2728  CG  LEU A 185      -8.555  13.941  12.622  1.00 93.67           C
ATOM   2729  HG  LEU A 185      -8.209  13.705  11.615  1.00 93.67           H
ATOM   2730  CD1 LEU A 185     -10.033  13.552  12.693  1.00 93.67           C
ATOM   2731 1HD1 LEU A 185     -10.143  12.494  12.457  1.00 93.67           H
ATOM   2732 2HD1 LEU A 185     -10.410  13.741  13.699  1.00 93.67           H
ATOM   2733 3HD1 LEU A 185     -10.600  14.145  11.976  1.00 93.67           H
ATOM   2734  CD2 LEU A 185      -8.345  15.442  12.831  1.00 93.67           C
ATOM   2735 1HD2 LEU A 185      -8.648  15.713  13.842  1.00 93.67           H
ATOM   2736 2HD2 LEU A 185      -7.292  15.685  12.689  1.00 93.67           H
ATOM   2737 3HD2 LEU A 185      -8.947  15.996  12.110  1.00 93.67           H
ATOM   2738  HN  LEU A 185      -6.148  12.140  11.934  1.00 93.67           H
ATOM   2739  N   TYR A 186      -5.367  11.484  14.816  1.00 92.63           N
ATOM   2740  CA  TYR A 186      -5.067  10.763  16.041  1.00 92.63           C
ATOM   2741  C   TYR A 186      -3.568  10.483  16.159  1.00 92.63           C
ATOM   2742  O   TYR A 186      -3.097  10.034  17.203  1.00 92.63           O
ATOM   2743  HA  TYR A 186      -5.381  11.382  16.881  1.00 92.63           H
ATOM   2744  CB  TYR A 186      -5.816   9.432  15.941  1.00 92.63           C
ATOM   2745 1HB  TYR A 186      -5.461   8.892  15.064  1.00 92.63           H
ATOM   2746 2HB  TYR A 186      -5.571   8.823  16.811  1.00 92.63           H
ATOM   2747  CG  TYR A 186      -7.336   9.579  15.852  1.00 92.63           C
ATOM   2748  CD1 TYR A 186      -8.001  10.420  16.722  1.00 92.63           C
ATOM   2749  HD1 TYR A 186      -7.442  10.979  17.472  1.00 92.63           H
ATOM   2750  CD2 TYR A 186      -8.043   8.870  14.902  1.00 92.63           C
ATOM   2751  HD2 TYR A 186      -7.518   8.206  14.215  1.00 92.63           H
ATOM   2752  CE1 TYR A 186      -9.432  10.558  16.637  1.00 92.63           C
ATOM   2753  HE1 TYR A 186      -9.969  11.218  17.318  1.00 92.63           H
ATOM   2754  CE2 TYR A 186      -9.474   9.008  14.818  1.00 92.63           C
ATOM   2755  HE2 TYR A 186     -10.044   8.455  14.072  1.00 92.63           H
ATOM   2756  CZ  TYR A 186     -10.098   9.845  15.689  1.00 92.63           C
ATOM   2757  OH  TYR A 186     -11.449   9.976  15.610  1.00 92.63           O
ATOM   2758  HH  TYR A 186     -11.782   9.572  14.758  1.00 92.63           H
ATOM   2759  HN  TYR A 186      -5.476  10.911  14.004  1.00 92.63           H
ATOM   2760  N   SER A 187      -2.859  10.761  15.075  1.00 93.08           N
ATOM   2761  CA  SER A 187      -1.412  10.629  15.072  1.00 93.08           C
ATOM   2762  C   SER A 187      -0.790  11.682  15.992  1.00 93.08           C
ATOM   2763  O   SER A 187      -0.968  12.880  15.780  1.00 93.08           O
ATOM   2764  HA  SER A 187      -1.213   9.626  15.449  1.00 93.08           H
ATOM   2765  CB  SER A 187      -0.849  10.763  13.656  1.00 93.08           C
ATOM   2766 1HB  SER A 187      -1.150  11.723  13.236  1.00 93.08           H
ATOM   2767 2HB  SER A 187       0.240  10.760  13.697  1.00 93.08           H
ATOM   2768  OG  SER A 187      -1.295   9.712  12.803  1.00 93.08           O
ATOM   2769  HG  SER A 187      -1.778  10.093  12.014  1.00 93.08           H
ATOM   2770  HN  SER A 187      -3.257  11.069  14.211  1.00 93.08           H
ATOM   2771  N   GLN A 188      -0.072  11.195  16.994  1.00 92.21           N
ATOM   2772  CA  GLN A 188       0.688  12.075  17.866  1.00 92.21           C
ATOM   2773  C   GLN A 188       1.942  11.362  18.376  1.00 92.21           C
ATOM   2774  O   GLN A 188       2.112  10.164  18.156  1.00 92.21           O
ATOM   2775  HA  GLN A 188       0.971  12.924  17.245  1.00 92.21           H
ATOM   2776  CB  GLN A 188      -0.173  12.570  19.031  1.00 92.21           C
ATOM   2777 1HB  GLN A 188       0.380  13.314  19.605  1.00 92.21           H
ATOM   2778 2HB  GLN A 188      -1.065  13.063  18.644  1.00 92.21           H
ATOM   2779  CG  GLN A 188      -0.579  11.411  19.944  1.00 92.21           C
ATOM   2780 1HG  GLN A 188      -1.120  10.661  19.367  1.00 92.21           H
ATOM   2781 2HG  GLN A 188       0.313  10.926  20.340  1.00 92.21           H
ATOM   2782  CD  GLN A 188      -1.454  11.904  21.098  1.00 92.21           C
ATOM   2783  OE1 GLN A 188      -2.016  12.986  21.067  1.00 92.21           O
ATOM   2784  NE2 GLN A 188      -1.536  11.052  22.116  1.00 92.21           N
ATOM   2785 1HE2 GLN A 188      -1.049  10.179  22.079  1.00 92.21           H
ATOM   2786 2HE2 GLN A 188      -2.085  11.284  22.919  1.00 92.21           H
ATOM   2787  HN  GLN A 188      -0.006  10.222  17.214  1.00 92.21           H
ATOM   2788  N   ILE A 189       2.789  12.130  19.046  1.00 91.90           N
ATOM   2789  CA  ILE A 189       3.987  11.573  19.650  1.00 91.90           C
ATOM   2790  C   ILE A 189       3.682  11.157  21.090  1.00 91.90           C
ATOM   2791  O   ILE A 189       3.170  11.954  21.875  1.00 91.90           O
ATOM   2792  HA  ILE A 189       4.255  10.681  19.083  1.00 91.90           H
ATOM   2793  CB  ILE A 189       5.155  12.554  19.528  1.00 91.90           C
ATOM   2794  HB  ILE A 189       4.867  13.489  20.008  1.00 91.90           H
ATOM   2795  CG1 ILE A 189       5.452  12.873  18.061  1.00 91.90           C
ATOM   2796 1HG1 ILE A 189       5.826  11.980  17.560  1.00 91.90           H
ATOM   2797 2HG1 ILE A 189       4.531  13.161  17.554  1.00 91.90           H
ATOM   2798  CG2 ILE A 189       6.391  12.030  20.262  1.00 91.90           C
ATOM   2799 1HG2 ILE A 189       6.156  11.896  21.318  1.00 91.90           H
ATOM   2800 2HG2 ILE A 189       6.691  11.075  19.832  1.00 91.90           H
ATOM   2801 3HG2 ILE A 189       7.205  12.747  20.159  1.00 91.90           H
ATOM   2802  CD1 ILE A 189       6.480  14.000  17.942  1.00 91.90           C
ATOM   2803 1HD1 ILE A 189       6.092  14.898  18.424  1.00 91.90           H
ATOM   2804 2HD1 ILE A 189       7.407  13.698  18.429  1.00 91.90           H
ATOM   2805 3HD1 ILE A 189       6.673  14.206  16.890  1.00 91.90           H
ATOM   2806  HN  ILE A 189       2.667  13.114  19.179  1.00 91.90           H
ATOM   2807  N   LYS A 190       4.008   9.909  21.394  1.00 87.03           N
ATOM   2808  CA  LYS A 190       3.872   9.410  22.752  1.00 87.03           C
ATOM   2809  C   LYS A 190       5.262   9.182  23.349  1.00 87.03           C
ATOM   2810  O   LYS A 190       6.099   8.514  22.745  1.00 87.03           O
ATOM   2811  HA  LYS A 190       3.368  10.181  23.335  1.00 87.03           H
ATOM   2812  CB  LYS A 190       2.980   8.167  22.778  1.00 87.03           C
ATOM   2813 1HB  LYS A 190       2.066   8.358  22.217  1.00 87.03           H
ATOM   2814 2HB  LYS A 190       3.489   7.339  22.284  1.00 87.03           H
ATOM   2815  CG  LYS A 190       2.631   7.773  24.215  1.00 87.03           C
ATOM   2816 1HG  LYS A 190       3.538   7.749  24.819  1.00 87.03           H
ATOM   2817 2HG  LYS A 190       1.976   8.525  24.653  1.00 87.03           H
ATOM   2818  CD  LYS A 190       1.947   6.405  24.257  1.00 87.03           C
ATOM   2819 1HD  LYS A 190       1.061   6.418  23.622  1.00 87.03           H
ATOM   2820 2HD  LYS A 190       2.617   5.646  23.854  1.00 87.03           H
ATOM   2821  CE  LYS A 190       1.549   6.035  25.688  1.00 87.03           C
ATOM   2822 1HE  LYS A 190       2.300   6.404  26.387  1.00 87.03           H
ATOM   2823 2HE  LYS A 190       0.608   6.519  25.947  1.00 87.03           H
ATOM   2824  NZ  LYS A 190       1.414   4.568  25.825  1.00 87.03           N
ATOM   2825 1HZ  LYS A 190       0.821   4.356  26.619  1.00 87.03           H
ATOM   2826 2HZ  LYS A 190       0.998   4.187  24.982  1.00 87.03           H
ATOM   2827 3HZ  LYS A 190       2.329   4.155  25.966  1.00 87.03           H
ATOM   2828  HN  LYS A 190       4.360   9.246  20.733  1.00 87.03           H
ATOM   2829  N   GLU A 191       5.465   9.751  24.528  1.00 84.08           N
ATOM   2830  CA  GLU A 191       6.694   9.521  25.269  1.00 84.08           C
ATOM   2831  C   GLU A 191       6.499   8.391  26.282  1.00 84.08           C
ATOM   2832  O   GLU A 191       5.585   8.439  27.103  1.00 84.08           O
ATOM   2833  HA  GLU A 191       7.431   9.226  24.522  1.00 84.08           H
ATOM   2834  CB  GLU A 191       7.165  10.802  25.960  1.00 84.08           C
ATOM   2835 1HB  GLU A 191       6.323  11.281  26.459  1.00 84.08           H
ATOM   2836 2HB  GLU A 191       7.992  10.573  26.633  1.00 84.08           H
ATOM   2837  CG  GLU A 191       7.705  11.808  24.941  1.00 84.08           C
ATOM   2838 1HG  GLU A 191       8.489  11.341  24.345  1.00 84.08           H
ATOM   2839 2HG  GLU A 191       6.910  12.096  24.253  1.00 84.08           H
ATOM   2840  CD  GLU A 191       8.259  13.051  25.639  1.00 84.08           C
ATOM   2841  OE1 GLU A 191       8.727  13.951  24.909  1.00 84.08           O
ATOM   2842  OE2 GLU A 191       8.202  13.074  26.888  1.00 84.08           O
ATOM   2843  HN  GLU A 191       4.809  10.358  24.977  1.00 84.08           H
ATOM   2844  N   GLU A 192       7.375   7.400  26.190  1.00 76.00           N
ATOM   2845  CA  GLU A 192       7.261   6.221  27.032  1.00 76.00           C
ATOM   2846  C   GLU A 192       8.647   5.754  27.480  1.00 76.00           C
ATOM   2847  O   GLU A 192       9.490   5.414  26.651  1.00 76.00           O
ATOM   2848  HA  GLU A 192       6.680   6.539  27.898  1.00 76.00           H
ATOM   2849  CB  GLU A 192       6.512   5.101  26.309  1.00 76.00           C
ATOM   2850 1HB  GLU A 192       5.502   5.432  26.065  1.00 76.00           H
ATOM   2851 2HB  GLU A 192       7.082   4.781  25.436  1.00 76.00           H
ATOM   2852  CG  GLU A 192       6.368   3.869  27.205  1.00 76.00           C
ATOM   2853 1HG  GLU A 192       6.971   3.053  26.807  1.00 76.00           H
ATOM   2854 2HG  GLU A 192       6.752   4.093  28.200  1.00 76.00           H
ATOM   2855  CD  GLU A 192       4.906   3.430  27.303  1.00 76.00           C
ATOM   2856  OE1 GLU A 192       4.546   2.889  28.371  1.00 76.00           O
ATOM   2857  OE2 GLU A 192       4.181   3.644  26.307  1.00 76.00           O
ATOM   2858  HN  GLU A 192       8.149   7.395  25.557  1.00 76.00           H
ATOM   2859  N   SER A 193       8.841   5.751  28.791  1.00 72.01           N
ATOM   2860  CA  SER A 193      10.062   5.212  29.366  1.00 72.01           C
ATOM   2861  C   SER A 193      11.274   5.984  28.838  1.00 72.01           C
ATOM   2862  O   SER A 193      12.374   5.439  28.759  1.00 72.01           O
ATOM   2863  HA  SER A 193       9.960   5.351  30.442  1.00 72.01           H
ATOM   2864  CB  SER A 193      10.206   3.721  29.055  1.00 72.01           C
ATOM   2865 1HB  SER A 193      10.573   3.597  28.036  1.00 72.01           H
ATOM   2866 2HB  SER A 193      10.952   3.283  29.718  1.00 72.01           H
ATOM   2867  OG  SER A 193       8.972   3.024  29.203  1.00 72.01           O
ATOM   2868  HG  SER A 193       9.048   2.107  28.812  1.00 72.01           H
ATOM   2869  HN  SER A 193       8.183   6.108  29.454  1.00 72.01           H
ATOM   2870  N   GLY A 194      11.031   7.239  28.491  1.00 75.86           N
ATOM   2871  CA  GLY A 194      12.087   8.089  27.968  1.00 75.86           C
ATOM   2872  C   GLY A 194      12.275   7.867  26.466  1.00 75.86           C
ATOM   2873  O   GLY A 194      13.234   8.363  25.877  1.00 75.86           O
ATOM   2874 1HA  GLY A 194      11.844   9.135  28.157  1.00 75.86           H
ATOM   2875 2HA  GLY A 194      13.020   7.879  28.490  1.00 75.86           H
ATOM   2876  HN  GLY A 194      10.134   7.675  28.563  1.00 75.86           H
ATOM   2877  N   ILE A 195      11.344   7.121  25.889  1.00 84.25           N
ATOM   2878  CA  ILE A 195      11.379   6.853  24.461  1.00 84.25           C
ATOM   2879  C   ILE A 195      10.183   7.531  23.790  1.00 84.25           C
ATOM   2880  O   ILE A 195       9.039   7.313  24.186  1.00 84.25           O
ATOM   2881  HA  ILE A 195      12.293   7.297  24.067  1.00 84.25           H
ATOM   2882  CB  ILE A 195      11.458   5.347  24.201  1.00 84.25           C
ATOM   2883  HB  ILE A 195      10.648   4.863  24.746  1.00 84.25           H
ATOM   2884  CG1 ILE A 195      12.770   4.767  24.732  1.00 84.25           C
ATOM   2885 1HG1 ILE A 195      13.591   5.054  24.075  1.00 84.25           H
ATOM   2886 2HG1 ILE A 195      12.986   5.187  25.714  1.00 84.25           H
ATOM   2887  CG2 ILE A 195      11.253   5.036  22.717  1.00 84.25           C
ATOM   2888 1HG2 ILE A 195      10.273   5.394  22.402  1.00 84.25           H
ATOM   2889 2HG2 ILE A 195      12.026   5.533  22.131  1.00 84.25           H
ATOM   2890 3HG2 ILE A 195      11.314   3.959  22.559  1.00 84.25           H
ATOM   2891  CD1 ILE A 195      12.696   3.242  24.828  1.00 84.25           C
ATOM   2892 1HD1 ILE A 195      11.890   2.959  25.505  1.00 84.25           H
ATOM   2893 2HD1 ILE A 195      12.504   2.824  23.840  1.00 84.25           H
ATOM   2894 3HD1 ILE A 195      13.642   2.855  25.208  1.00 84.25           H
ATOM   2895  HN  ILE A 195      10.579   6.704  26.379  1.00 84.25           H
ATOM   2896  N   ALA A 196      10.488   8.339  22.786  1.00 89.92           N
ATOM   2897  CA  ALA A 196       9.449   8.978  21.997  1.00 89.92           C
ATOM   2898  C   ALA A 196       8.996   8.024  20.890  1.00 89.92           C
ATOM   2899  O   ALA A 196       9.818   7.508  20.135  1.00 89.92           O
ATOM   2900  HA  ALA A 196       8.606   9.180  22.658  1.00 89.92           H
ATOM   2901  CB  ALA A 196       9.970  10.306  21.444  1.00 89.92           C
ATOM   2902 1HB  ALA A 196      10.251  10.958  22.271  1.00 89.92           H
ATOM   2903 2HB  ALA A 196      10.841  10.121  20.816  1.00 89.92           H
ATOM   2904 3HB  ALA A 196       9.190  10.785  20.852  1.00 89.92           H
ATOM   2905  HN  ALA A 196      11.424   8.559  22.510  1.00 89.92           H
ATOM   2906  N   ILE A 197       7.688   7.818  20.829  1.00 89.20           N
ATOM   2907  CA  ILE A 197       7.116   6.933  19.829  1.00 89.20           C
ATOM   2908  C   ILE A 197       6.022   7.678  19.060  1.00 89.20           C
ATOM   2909  O   ILE A 197       5.138   8.283  19.664  1.00 89.20           O
ATOM   2910  HA  ILE A 197       7.911   6.671  19.130  1.00 89.20           H
ATOM   2911  CB  ILE A 197       6.636   5.632  20.476  1.00 89.20           C
ATOM   2912  HB  ILE A 197       5.852   5.876  21.193  1.00 89.20           H
ATOM   2913  CG1 ILE A 197       7.767   4.957  21.254  1.00 89.20           C
ATOM   2914 1HG1 ILE A 197       8.528   4.600  20.561  1.00 89.20           H
ATOM   2915 2HG1 ILE A 197       8.248   5.685  21.908  1.00 89.20           H
ATOM   2916  CG2 ILE A 197       6.019   4.696  19.434  1.00 89.20           C
ATOM   2917 1HG2 ILE A 197       5.168   5.187  18.963  1.00 89.20           H
ATOM   2918 2HG2 ILE A 197       6.764   4.455  18.676  1.00 89.20           H
ATOM   2919 3HG2 ILE A 197       5.687   3.780  19.921  1.00 89.20           H
ATOM   2920  CD1 ILE A 197       7.238   3.787  22.086  1.00 89.20           C
ATOM   2921 1HD1 ILE A 197       6.495   4.152  22.795  1.00 89.20           H
ATOM   2922 2HD1 ILE A 197       6.780   3.050  21.426  1.00 89.20           H
ATOM   2923 3HD1 ILE A 197       8.062   3.325  22.629  1.00 89.20           H
ATOM   2924  HN  ILE A 197       7.026   8.242  21.446  1.00 89.20           H
ATOM   2925  N   CYS A 198       6.119   7.609  17.741  1.00 91.55           N
ATOM   2926  CA  CYS A 198       5.053   8.102  16.886  1.00 91.55           C
ATOM   2927  C   CYS A 198       3.965   7.029  16.807  1.00 91.55           C
ATOM   2928  O   CYS A 198       4.169   5.977  16.203  1.00 91.55           O
ATOM   2929  HA  CYS A 198       4.669   9.008  17.355  1.00 91.55           H
ATOM   2930  CB  CYS A 198       5.573   8.491  15.500  1.00 91.55           C
ATOM   2931 1HB  CYS A 198       6.186   9.389  15.572  1.00 91.55           H
ATOM   2932 2HB  CYS A 198       6.211   7.700  15.107  1.00 91.55           H
ATOM   2933  SG  CYS A 198       4.168   8.782  14.364  1.00 91.55           S
ATOM   2934  HN  CYS A 198       6.906   7.226  17.257  1.00 91.55           H
ATOM   2935  N   THR A 199       2.833   7.333  17.425  1.00 91.19           N
ATOM   2936  CA  THR A 199       1.717   6.402  17.442  1.00 91.19           C
ATOM   2937  C   THR A 199       0.397   7.149  17.244  1.00 91.19           C
ATOM   2938  O   THR A 199       0.355   8.375  17.326  1.00 91.19           O
ATOM   2939  HA  THR A 199       1.827   5.718  16.601  1.00 91.19           H
ATOM   2940  CB  THR A 199       1.779   5.614  18.752  1.00 91.19           C
ATOM   2941  HB  THR A 199       2.796   5.278  18.957  1.00 91.19           H
ATOM   2942  OG1 THR A 199       0.812   4.581  18.582  1.00 91.19           O
ATOM   2943  HG1 THR A 199       0.956   3.863  19.264  1.00 91.19           H
ATOM   2944  CG2 THR A 199       1.258   6.419  19.945  1.00 91.19           C
ATOM   2945 1HG2 THR A 199       0.219   6.697  19.769  1.00 91.19           H
ATOM   2946 2HG2 THR A 199       1.860   7.320  20.066  1.00 91.19           H
ATOM   2947 3HG2 THR A 199       1.325   5.814  20.849  1.00 91.19           H
ATOM   2948  HN  THR A 199       2.672   8.194  17.906  1.00 91.19           H
ATOM   2949  N   MET A 200      -0.650   6.378  16.987  1.00 91.59           N
ATOM   2950  CA  MET A 200      -2.004   6.895  17.089  1.00 91.59           C
ATOM   2951  C   MET A 200      -2.540   6.749  18.515  1.00 91.59           C
ATOM   2952  O   MET A 200      -2.386   5.699  19.136  1.00 91.59           O
ATOM   2953  HA  MET A 200      -1.935   7.950  16.826  1.00 91.59           H
ATOM   2954  CB  MET A 200      -2.914   6.137  16.121  1.00 91.59           C
ATOM   2955 1HB  MET A 200      -2.842   5.066  16.311  1.00 91.59           H
ATOM   2956 2HB  MET A 200      -3.952   6.422  16.294  1.00 91.59           H
ATOM   2957  CG  MET A 200      -2.535   6.430  14.668  1.00 91.59           C
ATOM   2958 1HG  MET A 200      -2.524   7.507  14.497  1.00 91.59           H
ATOM   2959 2HG  MET A 200      -1.528   6.065  14.466  1.00 91.59           H
ATOM   2960  SD  MET A 200      -3.699   5.649  13.564  1.00 91.59           S
ATOM   2961  CE  MET A 200      -3.554   3.955  14.108  1.00 91.59           C
ATOM   2962 1HE  MET A 200      -2.525   3.618  13.978  1.00 91.59           H
ATOM   2963 2HE  MET A 200      -3.828   3.887  15.161  1.00 91.59           H
ATOM   2964 3HE  MET A 200      -4.219   3.325  13.518  1.00 91.59           H
ATOM   2965  HN  MET A 200      -0.584   5.418  16.714  1.00 91.59           H
ATOM   2966  N   VAL A 201      -3.159   7.819  18.992  1.00 92.11           N
ATOM   2967  CA  VAL A 201      -3.851   7.776  20.269  1.00 92.11           C
ATOM   2968  C   VAL A 201      -5.317   8.165  20.064  1.00 92.11           C
ATOM   2969  O   VAL A 201      -5.610   9.197  19.461  1.00 92.11           O
ATOM   2970  HA  VAL A 201      -3.809   6.749  20.632  1.00 92.11           H
ATOM   2971  CB  VAL A 201      -3.133   8.667  21.284  1.00 92.11           C
ATOM   2972  HB  VAL A 201      -3.128   9.684  20.893  1.00 92.11           H
ATOM   2973  CG1 VAL A 201      -3.874   8.681  22.623  1.00 92.11           C
ATOM   2974 1HG1 VAL A 201      -4.884   9.064  22.475  1.00 92.11           H
ATOM   2975 2HG1 VAL A 201      -3.924   7.667  23.021  1.00 92.11           H
ATOM   2976 3HG1 VAL A 201      -3.342   9.322  23.326  1.00 92.11           H
ATOM   2977  CG2 VAL A 201      -1.679   8.227  21.467  1.00 92.11           C
ATOM   2978 1HG2 VAL A 201      -1.653   7.198  21.825  1.00 92.11           H
ATOM   2979 2HG2 VAL A 201      -1.156   8.293  20.513  1.00 92.11           H
ATOM   2980 3HG2 VAL A 201      -1.191   8.877  22.194  1.00 92.11           H
ATOM   2981  HN  VAL A 201      -3.193   8.702  18.523  1.00 92.11           H
ATOM   2982  N   TYR A 202      -6.198   7.319  20.576  1.00 91.36           N
ATOM   2983  CA  TYR A 202      -7.625   7.518  20.385  1.00 91.36           C
ATOM   2984  C   TYR A 202      -8.255   8.183  21.610  1.00 91.36           C
ATOM   2985  O   TYR A 202      -8.454   7.538  22.638  1.00 91.36           O
ATOM   2986  HA  TYR A 202      -7.761   8.165  19.518  1.00 91.36           H
ATOM   2987  CB  TYR A 202      -8.226   6.121  20.213  1.00 91.36           C
ATOM   2988 1HB  TYR A 202      -7.958   5.513  21.076  1.00 91.36           H
ATOM   2989 2HB  TYR A 202      -9.313   6.203  20.205  1.00 91.36           H
ATOM   2990  CG  TYR A 202      -7.774   5.402  18.940  1.00 91.36           C
ATOM   2991  CD1 TYR A 202      -8.420   5.642  17.745  1.00 91.36           C
ATOM   2992  HD1 TYR A 202      -9.253   6.344  17.708  1.00 91.36           H
ATOM   2993  CD2 TYR A 202      -6.719   4.513  18.988  1.00 91.36           C
ATOM   2994  HD2 TYR A 202      -6.208   4.323  19.932  1.00 91.36           H
ATOM   2995  CE1 TYR A 202      -7.995   4.964  16.548  1.00 91.36           C
ATOM   2996  HE1 TYR A 202      -8.497   5.145  15.597  1.00 91.36           H
ATOM   2997  CE2 TYR A 202      -6.294   3.835  17.790  1.00 91.36           C
ATOM   2998  HE2 TYR A 202      -5.462   3.131  17.814  1.00 91.36           H
ATOM   2999  CZ  TYR A 202      -6.953   4.095  16.629  1.00 91.36           C
ATOM   3000  OH  TYR A 202      -6.551   3.455  15.498  1.00 91.36           O
ATOM   3001  HH  TYR A 202      -5.989   2.662  15.735  1.00 91.36           H
ATOM   3002  HN  TYR A 202      -5.952   6.511  21.112  1.00 91.36           H
ATOM   3003  N   PRO A 203      -8.578   9.481  21.524  1.00 80.67           N
ATOM   3004  CA  PRO A 203      -9.297  10.153  22.609  1.00 80.67           C
ATOM   3005  C   PRO A 203     -10.729   9.662  22.743  1.00 80.67           C
ATOM   3006  O   PRO A 203     -11.274   9.065  21.816  1.00 80.67           O
ATOM   3007  HA  PRO A 203      -8.828   9.927  23.567  1.00 80.67           H
ATOM   3008  CB  PRO A 203      -9.238  11.632  22.222  1.00 80.67           C
ATOM   3009 1HB  PRO A 203     -10.128  12.169  22.551  1.00 80.67           H
ATOM   3010 2HB  PRO A 203      -8.381  12.131  22.674  1.00 80.67           H
ATOM   3011  CG  PRO A 203      -9.133  11.603  20.724  1.00 80.67           C
ATOM   3012 1HG  PRO A 203     -10.116  11.526  20.261  1.00 80.67           H
ATOM   3013 2HG  PRO A 203      -8.673  12.516  20.344  1.00 80.67           H
ATOM   3014  CD  PRO A 203      -8.291  10.401  20.409  1.00 80.67           C
ATOM   3015 1HD  PRO A 203      -8.560   9.964  19.447  1.00 80.67           H
ATOM   3016 2HD  PRO A 203      -7.232  10.654  20.359  1.00 80.67           H
ATOM   3017  N   SER A 204     -11.306   9.928  23.906  1.00 72.17           N
ATOM   3018  CA  SER A 204     -12.714   9.644  24.125  1.00 72.17           C
ATOM   3019  C   SER A 204     -12.867   8.373  24.963  1.00 72.17           C
ATOM   3020  O   SER A 204     -11.985   7.515  24.963  1.00 72.17           O
ATOM   3021  HA  SER A 204     -13.102  10.507  24.666  1.00 72.17           H
ATOM   3022  CB  SER A 204     -13.459   9.498  22.797  1.00 72.17           C
ATOM   3023 1HB  SER A 204     -14.514   9.732  22.946  1.00 72.17           H
ATOM   3024 2HB  SER A 204     -13.070  10.221  22.081  1.00 72.17           H
ATOM   3025  OG  SER A 204     -13.337   8.184  22.258  1.00 72.17           O
ATOM   3026  HG  SER A 204     -13.793   8.136  21.369  1.00 72.17           H
ATOM   3027  HN  SER A 204     -10.829  10.329  24.688  1.00 72.17           H
ATOM   3028  N   ASP A 205     -13.993   8.291  25.656  1.00 74.84           N
ATOM   3029  CA  ASP A 205     -14.320   7.096  26.415  1.00 74.84           C
ATOM   3030  C   ASP A 205     -14.563   5.935  25.449  1.00 74.84           C
ATOM   3031  O   ASP A 205     -14.475   4.771  25.837  1.00 74.84           O
ATOM   3032  HA  ASP A 205     -13.461   6.925  27.064  1.00 74.84           H
ATOM   3033  CB  ASP A 205     -15.592   7.298  27.241  1.00 74.84           C
ATOM   3034 1HB  ASP A 205     -16.397   7.651  26.595  1.00 74.84           H
ATOM   3035 2HB  ASP A 205     -15.914   6.345  27.659  1.00 74.84           H
ATOM   3036  CG  ASP A 205     -15.358   8.304  28.370  1.00 74.84           C
ATOM   3037  OD1 ASP A 205     -14.300   8.187  29.025  1.00 74.84           O
ATOM   3038  OD2 ASP A 205     -16.243   9.168  28.552  1.00 74.84           O
ATOM   3039  HN  ASP A 205     -14.674   9.022  25.705  1.00 74.84           H
ATOM   3040  N   GLU A 206     -14.865   6.291  24.209  1.00 84.19           N
ATOM   3041  CA  GLU A 206     -15.156   5.294  23.193  1.00 84.19           C
ATOM   3042  C   GLU A 206     -13.908   5.008  22.357  1.00 84.19           C
ATOM   3043  O   GLU A 206     -14.009   4.554  21.218  1.00 84.19           O
ATOM   3044  HA  GLU A 206     -15.448   4.398  23.742  1.00 84.19           H
ATOM   3045  CB  GLU A 206     -16.321   5.739  22.306  1.00 84.19           C
ATOM   3046 1HB  GLU A 206     -16.095   6.709  21.863  1.00 84.19           H
ATOM   3047 2HB  GLU A 206     -16.535   4.967  21.567  1.00 84.19           H
ATOM   3048  CG  GLU A 206     -17.599   5.916  23.127  1.00 84.19           C
ATOM   3049 1HG  GLU A 206     -17.433   5.566  24.146  1.00 84.19           H
ATOM   3050 2HG  GLU A 206     -17.851   6.975  23.191  1.00 84.19           H
ATOM   3051  CD  GLU A 206     -18.764   5.146  22.501  1.00 84.19           C
ATOM   3052  OE1 GLU A 206     -19.527   4.538  23.282  1.00 84.19           O
ATOM   3053  OE2 GLU A 206     -18.865   5.183  21.255  1.00 84.19           O
ATOM   3054  HN  GLU A 206     -14.912   7.240  23.896  1.00 84.19           H
ATOM   3055  N   SER A 207     -12.758   5.285  22.955  1.00 89.75           N
ATOM   3056  CA  SER A 207     -11.495   5.146  22.249  1.00 89.75           C
ATOM   3057  C   SER A 207     -11.362   3.727  21.691  1.00 89.75           C
ATOM   3058  O   SER A 207     -10.827   3.534  20.601  1.00 89.75           O
ATOM   3059  HA  SER A 207     -11.535   5.873  21.439  1.00 89.75           H
ATOM   3060  CB  SER A 207     -10.314   5.468  23.166  1.00 89.75           C
ATOM   3061 1HB  SER A 207      -9.385   5.178  22.676  1.00 89.75           H
ATOM   3062 2HB  SER A 207     -10.265   6.545  23.329  1.00 89.75           H
ATOM   3063  OG  SER A 207     -10.415   4.803  24.422  1.00 89.75           O
ATOM   3064  HG  SER A 207      -9.708   5.138  25.045  1.00 89.75           H
ATOM   3065  HN  SER A 207     -12.681   5.599  23.901  1.00 89.75           H
ATOM   3066  N   THR A 208     -11.857   2.772  22.464  1.00 90.16           N
ATOM   3067  CA  THR A 208     -11.789   1.376  22.066  1.00 90.16           C
ATOM   3068  C   THR A 208     -12.637   1.136  20.816  1.00 90.16           C
ATOM   3069  O   THR A 208     -12.187   0.491  19.870  1.00 90.16           O
ATOM   3070  HA  THR A 208     -10.757   1.144  21.802  1.00 90.16           H
ATOM   3071  CB  THR A 208     -12.215   0.522  23.262  1.00 90.16           C
ATOM   3072  HB  THR A 208     -12.189  -0.538  23.012  1.00 90.16           H
ATOM   3073  OG1 THR A 208     -13.494   1.039  23.620  1.00 90.16           O
ATOM   3074  HG1 THR A 208     -13.972   0.388  24.210  1.00 90.16           H
ATOM   3075  CG2 THR A 208     -11.351   0.776  24.500  1.00 90.16           C
ATOM   3076 1HG2 THR A 208     -11.431   1.823  24.790  1.00 90.16           H
ATOM   3077 2HG2 THR A 208     -10.312   0.540  24.272  1.00 90.16           H
ATOM   3078 3HG2 THR A 208     -11.696   0.144  25.319  1.00 90.16           H
ATOM   3079  HN  THR A 208     -12.298   2.939  23.346  1.00 90.16           H
ATOM   3080  N   LYS A 209     -13.850   1.668  20.851  1.00 91.44           N
ATOM   3081  CA  LYS A 209     -14.758   1.537  19.724  1.00 91.44           C
ATOM   3082  C   LYS A 209     -14.123   2.171  18.486  1.00 91.44           C
ATOM   3083  O   LYS A 209     -14.183   1.607  17.394  1.00 91.44           O
ATOM   3084  HA  LYS A 209     -14.893   0.472  19.536  1.00 91.44           H
ATOM   3085  CB  LYS A 209     -16.132   2.112  20.074  1.00 91.44           C
ATOM   3086 1HB  LYS A 209     -16.019   3.121  20.471  1.00 91.44           H
ATOM   3087 2HB  LYS A 209     -16.737   2.193  19.171  1.00 91.44           H
ATOM   3088  CG  LYS A 209     -16.851   1.232  21.099  1.00 91.44           C
ATOM   3089 1HG  LYS A 209     -16.970   0.225  20.699  1.00 91.44           H
ATOM   3090 2HG  LYS A 209     -16.243   1.147  22.000  1.00 91.44           H
ATOM   3091  CD  LYS A 209     -18.222   1.811  21.453  1.00 91.44           C
ATOM   3092 1HD  LYS A 209     -18.106   2.831  21.821  1.00 91.44           H
ATOM   3093 2HD  LYS A 209     -18.841   1.863  20.558  1.00 91.44           H
ATOM   3094  CE  LYS A 209     -18.919   0.958  22.514  1.00 91.44           C
ATOM   3095 1HE  LYS A 209     -19.116  -0.038  22.117  1.00 91.44           H
ATOM   3096 2HE  LYS A 209     -18.266   0.834  23.378  1.00 91.44           H
ATOM   3097  NZ  LYS A 209     -20.190   1.590  22.934  1.00 91.44           N
ATOM   3098 1HZ  LYS A 209     -20.645   1.007  23.628  1.00 91.44           H
ATOM   3099 2HZ  LYS A 209     -19.998   2.502  23.333  1.00 91.44           H
ATOM   3100 3HZ  LYS A 209     -20.798   1.694  22.130  1.00 91.44           H
ATOM   3101  HN  LYS A 209     -14.214   2.181  21.629  1.00 91.44           H
ATOM   3102  N   LEU A 210     -13.527   3.336  18.696  1.00 92.37           N
ATOM   3103  CA  LEU A 210     -12.951   4.092  17.597  1.00 92.37           C
ATOM   3104  C   LEU A 210     -11.826   3.275  16.957  1.00 92.37           C
ATOM   3105  O   LEU A 210     -11.767   3.144  15.736  1.00 92.37           O
ATOM   3106  HA  LEU A 210     -13.735   4.239  16.855  1.00 92.37           H
ATOM   3107  CB  LEU A 210     -12.510   5.478  18.072  1.00 92.37           C
ATOM   3108 1HB  LEU A 210     -13.366   5.972  18.531  1.00 92.37           H
ATOM   3109 2HB  LEU A 210     -11.760   5.351  18.853  1.00 92.37           H
ATOM   3110  CG  LEU A 210     -11.937   6.404  16.998  1.00 92.37           C
ATOM   3111  HG  LEU A 210     -11.106   5.892  16.513  1.00 92.37           H
ATOM   3112  CD1 LEU A 210     -12.979   6.700  15.917  1.00 92.37           C
ATOM   3113 1HD1 LEU A 210     -13.288   5.768  15.446  1.00 92.37           H
ATOM   3114 2HD1 LEU A 210     -13.845   7.183  16.370  1.00 92.37           H
ATOM   3115 3HD1 LEU A 210     -12.545   7.361  15.166  1.00 92.37           H
ATOM   3116  CD2 LEU A 210     -11.377   7.685  17.621  1.00 92.37           C
ATOM   3117 1HD2 LEU A 210     -12.173   8.211  18.148  1.00 92.37           H
ATOM   3118 2HD2 LEU A 210     -10.583   7.430  18.322  1.00 92.37           H
ATOM   3119 3HD2 LEU A 210     -10.976   8.325  16.835  1.00 92.37           H
ATOM   3120  HN  LEU A 210     -13.436   3.763  19.596  1.00 92.37           H
ATOM   3121  N   LYS A 211     -10.962   2.747  17.811  1.00 92.59           N
ATOM   3122  CA  LYS A 211      -9.847   1.941  17.345  1.00 92.59           C
ATOM   3123  C   LYS A 211     -10.380   0.774  16.511  1.00 92.59           C
ATOM   3124  O   LYS A 211      -9.907   0.532  15.402  1.00 92.59           O
ATOM   3125  HA  LYS A 211      -9.233   2.572  16.702  1.00 92.59           H
ATOM   3126  CB  LYS A 211      -8.970   1.506  18.522  1.00 92.59           C
ATOM   3127 1HB  LYS A 211      -8.573   2.386  19.029  1.00 92.59           H
ATOM   3128 2HB  LYS A 211      -9.575   0.965  19.250  1.00 92.59           H
ATOM   3129  CG  LYS A 211      -7.817   0.619  18.048  1.00 92.59           C
ATOM   3130 1HG  LYS A 211      -8.211  -0.322  17.665  1.00 92.59           H
ATOM   3131 2HG  LYS A 211      -7.294   1.106  17.225  1.00 92.59           H
ATOM   3132  CD  LYS A 211      -6.836   0.341  19.189  1.00 92.59           C
ATOM   3133 1HD  LYS A 211      -6.487   1.283  19.611  1.00 92.59           H
ATOM   3134 2HD  LYS A 211      -7.345  -0.198  19.988  1.00 92.59           H
ATOM   3135  CE  LYS A 211      -5.641  -0.478  18.696  1.00 92.59           C
ATOM   3136 1HE  LYS A 211      -5.974  -1.468  18.386  1.00 92.59           H
ATOM   3137 2HE  LYS A 211      -5.202  -0.000  17.820  1.00 92.59           H
ATOM   3138  NZ  LYS A 211      -4.623  -0.602  19.763  1.00 92.59           N
ATOM   3139 1HZ  LYS A 211      -3.771  -0.991  19.374  1.00 92.59           H
ATOM   3140 2HZ  LYS A 211      -4.429   0.314  20.153  1.00 92.59           H
ATOM   3141 3HZ  LYS A 211      -4.971  -1.213  20.493  1.00 92.59           H
ATOM   3142  HN  LYS A 211     -11.015   2.862  18.803  1.00 92.59           H
ATOM   3143  N   SER A 212     -11.356   0.081  17.078  1.00 92.05           N
ATOM   3144  CA  SER A 212     -11.900  -1.106  16.441  1.00 92.05           C
ATOM   3145  C   SER A 212     -12.474  -0.747  15.069  1.00 92.05           C
ATOM   3146  O   SER A 212     -12.282  -1.480  14.100  1.00 92.05           O
ATOM   3147  HA  SER A 212     -11.057  -1.789  16.335  1.00 92.05           H
ATOM   3148  CB  SER A 212     -12.976  -1.757  17.313  1.00 92.05           C
ATOM   3149 1HB  SER A 212     -12.587  -1.901  18.321  1.00 92.05           H
ATOM   3150 2HB  SER A 212     -13.831  -1.086  17.393  1.00 92.05           H
ATOM   3151  OG  SER A 212     -13.404  -3.010  16.786  1.00 92.05           O
ATOM   3152  HG  SER A 212     -12.625  -3.633  16.709  1.00 92.05           H
ATOM   3153  HN  SER A 212     -11.774   0.318  17.955  1.00 92.05           H
ATOM   3154  N   ALA A 213     -13.168   0.381  15.030  1.00 92.71           N
ATOM   3155  CA  ALA A 213     -13.785   0.839  13.797  1.00 92.71           C
ATOM   3156  C   ALA A 213     -12.694   1.145  12.769  1.00 92.71           C
ATOM   3157  O   ALA A 213     -12.789   0.729  11.615  1.00 92.71           O
ATOM   3158  HA  ALA A 213     -14.411   0.030  13.419  1.00 92.71           H
ATOM   3159  CB  ALA A 213     -14.669   2.053  14.088  1.00 92.71           C
ATOM   3160 1HB  ALA A 213     -15.445   1.774  14.801  1.00 92.71           H
ATOM   3161 2HB  ALA A 213     -14.061   2.853  14.508  1.00 92.71           H
ATOM   3162 3HB  ALA A 213     -15.132   2.395  13.162  1.00 92.71           H
ATOM   3163  HN  ALA A 213     -13.310   0.977  15.820  1.00 92.71           H
ATOM   3164  N   VAL A 214     -11.683   1.870  13.225  1.00 90.89           N
ATOM   3165  CA  VAL A 214     -10.610   2.297  12.342  1.00 90.89           C
ATOM   3166  C   VAL A 214      -9.893   1.066  11.785  1.00 90.89           C
ATOM   3167  O   VAL A 214      -9.542   1.027  10.607  1.00 90.89           O
ATOM   3168  HA  VAL A 214     -11.063   2.843  11.515  1.00 90.89           H
ATOM   3169  CB  VAL A 214      -9.672   3.252  13.083  1.00 90.89           C
ATOM   3170  HB  VAL A 214      -9.404   2.788  14.033  1.00 90.89           H
ATOM   3171  CG1 VAL A 214      -8.383   3.478  12.290  1.00 90.89           C
ATOM   3172 1HG1 VAL A 214      -7.872   2.525  12.148  1.00 90.89           H
ATOM   3173 2HG1 VAL A 214      -8.624   3.909  11.319  1.00 90.89           H
ATOM   3174 3HG1 VAL A 214      -7.734   4.160  12.840  1.00 90.89           H
ATOM   3175  CG2 VAL A 214     -10.368   4.579  13.387  1.00 90.89           C
ATOM   3176 1HG2 VAL A 214     -10.679   5.049  12.454  1.00 90.89           H
ATOM   3177 2HG2 VAL A 214     -11.244   4.396  14.011  1.00 90.89           H
ATOM   3178 3HG2 VAL A 214      -9.679   5.239  13.914  1.00 90.89           H
ATOM   3179  HN  VAL A 214     -11.590   2.164  14.176  1.00 90.89           H
ATOM   3180  N   LEU A 215      -9.696   0.089  12.659  1.00 91.51           N
ATOM   3181  CA  LEU A 215      -9.004  -1.129  12.277  1.00 91.51           C
ATOM   3182  C   LEU A 215      -9.841  -1.884  11.242  1.00 91.51           C
ATOM   3183  O   LEU A 215      -9.313  -2.362  10.239  1.00 91.51           O
ATOM   3184  HA  LEU A 215      -8.062  -0.838  11.812  1.00 91.51           H
ATOM   3185  CB  LEU A 215      -8.660  -1.961  13.514  1.00 91.51           C
ATOM   3186 1HB  LEU A 215      -9.511  -1.934  14.194  1.00 91.51           H
ATOM   3187 2HB  LEU A 215      -8.531  -2.999  13.205  1.00 91.51           H
ATOM   3188  CG  LEU A 215      -7.412  -1.529  14.287  1.00 91.51           C
ATOM   3189  HG  LEU A 215      -7.470  -0.454  14.456  1.00 91.51           H
ATOM   3190  CD1 LEU A 215      -7.359  -2.200  15.661  1.00 91.51           C
ATOM   3191 1HD1 LEU A 215      -8.241  -1.921  16.236  1.00 91.51           H
ATOM   3192 2HD1 LEU A 215      -7.335  -3.283  15.536  1.00 91.51           H
ATOM   3193 3HD1 LEU A 215      -6.462  -1.876  16.189  1.00 91.51           H
ATOM   3194  CD2 LEU A 215      -6.144  -1.790  13.472  1.00 91.51           C
ATOM   3195 1HD2 LEU A 215      -6.067  -2.855  13.250  1.00 91.51           H
ATOM   3196 2HD2 LEU A 215      -6.190  -1.228  12.539  1.00 91.51           H
ATOM   3197 3HD2 LEU A 215      -5.272  -1.474  14.044  1.00 91.51           H
ATOM   3198  HN  LEU A 215     -10.001   0.121  13.611  1.00 91.51           H
ATOM   3199  N   THR A 216     -11.134  -1.967  11.521  1.00 92.62           N
ATOM   3200  CA  THR A 216     -12.045  -2.679  10.641  1.00 92.62           C
ATOM   3201  C   THR A 216     -12.009  -2.078   9.235  1.00 92.62           C
ATOM   3202  O   THR A 216     -11.954  -2.806   8.246  1.00 92.62           O
ATOM   3203  HA  THR A 216     -11.704  -3.711  10.556  1.00 92.62           H
ATOM   3204  CB  THR A 216     -13.435  -2.652  11.279  1.00 92.62           C
ATOM   3205  HB  THR A 216     -13.801  -1.630  11.370  1.00 92.62           H
ATOM   3206  OG1 THR A 216     -13.269  -3.358  12.505  1.00 92.62           O
ATOM   3207  HG1 THR A 216     -13.150  -2.712  13.259  1.00 92.62           H
ATOM   3208  CG2 THR A 216     -14.452  -3.490  10.501  1.00 92.62           C
ATOM   3209 1HG2 THR A 216     -14.119  -4.527  10.468  1.00 92.62           H
ATOM   3210 2HG2 THR A 216     -14.541  -3.104   9.486  1.00 92.62           H
ATOM   3211 3HG2 THR A 216     -15.422  -3.436  10.996  1.00 92.62           H
ATOM   3212  HN  THR A 216     -11.559  -1.558  12.328  1.00 92.62           H
ATOM   3213  N   LEU A 217     -12.041  -0.754   9.192  1.00 89.16           N
ATOM   3214  CA  LEU A 217     -12.037  -0.047   7.922  1.00 89.16           C
ATOM   3215  C   LEU A 217     -10.774  -0.417   7.141  1.00 89.16           C
ATOM   3216  O   LEU A 217     -10.827  -0.619   5.929  1.00 89.16           O
ATOM   3217  HA  LEU A 217     -12.905  -0.386   7.357  1.00 89.16           H
ATOM   3218  CB  LEU A 217     -12.203   1.458   8.147  1.00 89.16           C
ATOM   3219 1HB  LEU A 217     -13.102   1.620   8.741  1.00 89.16           H
ATOM   3220 2HB  LEU A 217     -11.360   1.811   8.741  1.00 89.16           H
ATOM   3221  CG  LEU A 217     -12.297   2.318   6.885  1.00 89.16           C
ATOM   3222  HG  LEU A 217     -11.450   2.077   6.243  1.00 89.16           H
ATOM   3223  CD1 LEU A 217     -13.568   1.996   6.096  1.00 89.16           C
ATOM   3224 1HD1 LEU A 217     -13.558   0.946   5.803  1.00 89.16           H
ATOM   3225 2HD1 LEU A 217     -14.441   2.191   6.718  1.00 89.16           H
ATOM   3226 3HD1 LEU A 217     -13.610   2.621   5.204  1.00 89.16           H
ATOM   3227  CD2 LEU A 217     -12.196   3.806   7.227  1.00 89.16           C
ATOM   3228 1HD2 LEU A 217     -13.009   4.080   7.898  1.00 89.16           H
ATOM   3229 2HD2 LEU A 217     -11.241   4.003   7.713  1.00 89.16           H
ATOM   3230 3HD2 LEU A 217     -12.266   4.394   6.312  1.00 89.16           H
ATOM   3231  HN  LEU A 217     -12.069  -0.168  10.002  1.00 89.16           H
ATOM   3232  N   LYS A 218      -9.669  -0.493   7.868  1.00 86.68           N
ATOM   3233  CA  LYS A 218      -8.385  -0.774   7.249  1.00 86.68           C
ATOM   3234  C   LYS A 218      -8.412  -2.178   6.642  1.00 86.68           C
ATOM   3235  O   LYS A 218      -7.875  -2.401   5.558  1.00 86.68           O
ATOM   3236  HA  LYS A 218      -8.245  -0.053   6.443  1.00 86.68           H
ATOM   3237  CB  LYS A 218      -7.249  -0.559   8.250  1.00 86.68           C
ATOM   3238 1HB  LYS A 218      -7.494  -1.046   9.194  1.00 86.68           H
ATOM   3239 2HB  LYS A 218      -6.337  -1.027   7.878  1.00 86.68           H
ATOM   3240  CG  LYS A 218      -7.002   0.932   8.489  1.00 86.68           C
ATOM   3241 1HG  LYS A 218      -6.573   1.381   7.593  1.00 86.68           H
ATOM   3242 2HG  LYS A 218      -7.951   1.436   8.674  1.00 86.68           H
ATOM   3243  CD  LYS A 218      -6.062   1.149   9.675  1.00 86.68           C
ATOM   3244 1HD  LYS A 218      -6.469   0.663  10.561  1.00 86.68           H
ATOM   3245 2HD  LYS A 218      -5.098   0.683   9.471  1.00 86.68           H
ATOM   3246  CE  LYS A 218      -5.864   2.641   9.952  1.00 86.68           C
ATOM   3247 1HE  LYS A 218      -5.577   3.153   9.033  1.00 86.68           H
ATOM   3248 2HE  LYS A 218      -6.804   3.083  10.283  1.00 86.68           H
ATOM   3249  NZ  LYS A 218      -4.823   2.844  10.985  1.00 86.68           N
ATOM   3250 1HZ  LYS A 218      -4.873   3.795  11.333  1.00 86.68           H
ATOM   3251 2HZ  LYS A 218      -4.976   2.196  11.750  1.00 86.68           H
ATOM   3252 3HZ  LYS A 218      -3.908   2.679  10.579  1.00 86.68           H
ATOM   3253  HN  LYS A 218      -9.642  -0.368   8.859  1.00 86.68           H
ATOM   3254  N   VAL A 219      -9.044  -3.090   7.367  1.00 87.73           N
ATOM   3255  CA  VAL A 219      -9.078  -4.483   6.955  1.00 87.73           C
ATOM   3256  C   VAL A 219      -9.907  -4.611   5.676  1.00 87.73           C
ATOM   3257  O   VAL A 219      -9.497  -5.282   4.730  1.00 87.73           O
ATOM   3258  HA  VAL A 219      -8.053  -4.787   6.741  1.00 87.73           H
ATOM   3259  CB  VAL A 219      -9.602  -5.354   8.098  1.00 87.73           C
ATOM   3260  HB  VAL A 219     -10.529  -4.909   8.460  1.00 87.73           H
ATOM   3261  CG1 VAL A 219      -9.921  -6.768   7.607  1.00 87.73           C
ATOM   3262 1HG1 VAL A 219     -10.681  -6.720   6.827  1.00 87.73           H
ATOM   3263 2HG1 VAL A 219      -9.017  -7.225   7.206  1.00 87.73           H
ATOM   3264 3HG1 VAL A 219     -10.292  -7.366   8.439  1.00 87.73           H
ATOM   3265  CG2 VAL A 219      -8.610  -5.388   9.262  1.00 87.73           C
ATOM   3266 1HG2 VAL A 219      -7.660  -5.797   8.918  1.00 87.73           H
ATOM   3267 2HG2 VAL A 219      -8.455  -4.376   9.636  1.00 87.73           H
ATOM   3268 3HG2 VAL A 219      -9.008  -6.014  10.060  1.00 87.73           H
ATOM   3269  HN  VAL A 219      -9.525  -2.890   8.221  1.00 87.73           H
ATOM   3270  N   ILE A 220     -11.060  -3.957   5.687  1.00 88.26           N
ATOM   3271  CA  ILE A 220     -11.995  -4.069   4.581  1.00 88.26           C
ATOM   3272  C   ILE A 220     -11.361  -3.477   3.321  1.00 88.26           C
ATOM   3273  O   ILE A 220     -11.286  -4.141   2.288  1.00 88.26           O
ATOM   3274  HA  ILE A 220     -12.174  -5.131   4.411  1.00 88.26           H
ATOM   3275  CB  ILE A 220     -13.338  -3.436   4.949  1.00 88.26           C
ATOM   3276  HB  ILE A 220     -13.146  -2.456   5.385  1.00 88.26           H
ATOM   3277  CG1 ILE A 220     -14.064  -4.267   6.010  1.00 88.26           C
ATOM   3278 1HG1 ILE A 220     -14.392  -5.212   5.575  1.00 88.26           H
ATOM   3279 2HG1 ILE A 220     -13.376  -4.511   6.819  1.00 88.26           H
ATOM   3280  CG2 ILE A 220     -14.200  -3.216   3.705  1.00 88.26           C
ATOM   3281 1HG2 ILE A 220     -13.679  -2.553   3.014  1.00 88.26           H
ATOM   3282 2HG2 ILE A 220     -14.387  -4.174   3.218  1.00 88.26           H
ATOM   3283 3HG2 ILE A 220     -15.149  -2.766   3.995  1.00 88.26           H
ATOM   3284  CD1 ILE A 220     -15.270  -3.511   6.569  1.00 88.26           C
ATOM   3285 1HD1 ILE A 220     -14.936  -2.579   7.024  1.00 88.26           H
ATOM   3286 2HD1 ILE A 220     -15.967  -3.290   5.760  1.00 88.26           H
ATOM   3287 3HD1 ILE A 220     -15.768  -4.124   7.320  1.00 88.26           H
ATOM   3288  HN  ILE A 220     -11.356  -3.361   6.433  1.00 88.26           H
ATOM   3289  N   LEU A 221     -10.921  -2.233   3.447  1.00 83.07           N
ATOM   3290  CA  LEU A 221     -10.464  -1.480   2.291  1.00 83.07           C
ATOM   3291  C   LEU A 221      -9.061  -1.951   1.903  1.00 83.07           C
ATOM   3292  O   LEU A 221      -8.608  -1.708   0.786  1.00 83.07           O
ATOM   3293  HA  LEU A 221     -11.143  -1.702   1.468  1.00 83.07           H
ATOM   3294  CB  LEU A 221     -10.556   0.023   2.561  1.00 83.07           C
ATOM   3295 1HB  LEU A 221      -9.956   0.251   3.442  1.00 83.07           H
ATOM   3296 2HB  LEU A 221     -10.103   0.551   1.721  1.00 83.07           H
ATOM   3297  CG  LEU A 221     -11.964   0.581   2.778  1.00 83.07           C
ATOM   3298  HG  LEU A 221     -12.386   0.106   3.664  1.00 83.07           H
ATOM   3299  CD1 LEU A 221     -11.922   2.086   3.049  1.00 83.07           C
ATOM   3300 1HD1 LEU A 221     -11.328   2.278   3.942  1.00 83.07           H
ATOM   3301 2HD1 LEU A 221     -11.472   2.596   2.197  1.00 83.07           H
ATOM   3302 3HD1 LEU A 221     -12.936   2.457   3.200  1.00 83.07           H
ATOM   3303  CD2 LEU A 221     -12.878   0.235   1.601  1.00 83.07           C
ATOM   3304 1HD2 LEU A 221     -12.470   0.664   0.686  1.00 83.07           H
ATOM   3305 2HD2 LEU A 221     -12.944  -0.848   1.498  1.00 83.07           H
ATOM   3306 3HD2 LEU A 221     -13.873   0.643   1.782  1.00 83.07           H
ATOM   3307  HN  LEU A 221     -10.873  -1.742   4.317  1.00 83.07           H
ATOM   3308  N   GLY A 222      -8.412  -2.616   2.848  1.00 75.50           N
ATOM   3309  CA  GLY A 222      -6.993  -2.902   2.721  1.00 75.50           C
ATOM   3310  C   GLY A 222      -6.764  -4.315   2.183  1.00 75.50           C
ATOM   3311  O   GLY A 222      -5.666  -4.643   1.736  1.00 75.50           O
ATOM   3312 1HA  GLY A 222      -6.530  -2.175   2.054  1.00 75.50           H
ATOM   3313 2HA  GLY A 222      -6.509  -2.796   3.692  1.00 75.50           H
ATOM   3314  HN  GLY A 222      -8.839  -2.956   3.686  1.00 75.50           H
ATOM   3315  N   PHE A 223      -7.818  -5.115   2.244  1.00 75.77           N
ATOM   3316  CA  PHE A 223      -7.777  -6.453   1.677  1.00 75.77           C
ATOM   3317  C   PHE A 223      -9.038  -6.741   0.860  1.00 75.77           C
ATOM   3318  O   PHE A 223      -8.968  -6.910  -0.357  1.00 75.77           O
ATOM   3319  HA  PHE A 223      -6.905  -6.501   1.026  1.00 75.77           H
ATOM   3320  CB  PHE A 223      -7.709  -7.433   2.850  1.00 75.77           C
ATOM   3321 1HB  PHE A 223      -6.930  -7.106   3.539  1.00 75.77           H
ATOM   3322 2HB  PHE A 223      -8.652  -7.399   3.395  1.00 75.77           H
ATOM   3323  CG  PHE A 223      -7.429  -8.879   2.436  1.00 75.77           C
ATOM   3324  CD1 PHE A 223      -8.387  -9.831   2.598  1.00 75.77           C
ATOM   3325  HD1 PHE A 223      -9.354  -9.563   3.024  1.00 75.77           H
ATOM   3326  CD2 PHE A 223      -6.222  -9.213   1.905  1.00 75.77           C
ATOM   3327  HD2 PHE A 223      -5.454  -8.451   1.775  1.00 75.77           H
ATOM   3328  CE1 PHE A 223      -8.127 -11.173   2.214  1.00 75.77           C
ATOM   3329  HE1 PHE A 223      -8.894 -11.936   2.345  1.00 75.77           H
ATOM   3330  CE2 PHE A 223      -5.962 -10.555   1.521  1.00 75.77           C
ATOM   3331  HE2 PHE A 223      -4.994 -10.823   1.096  1.00 75.77           H
ATOM   3332  CZ  PHE A 223      -6.920 -11.507   1.683  1.00 75.77           C
ATOM   3333  HZ  PHE A 223      -6.720 -12.537   1.388  1.00 75.77           H
ATOM   3334  HN  PHE A 223      -8.687  -4.864   2.670  1.00 75.77           H
ATOM   3335  N   PHE A 224     -10.161  -6.788   1.560  1.00 82.76           N
ATOM   3336  CA  PHE A 224     -11.354  -7.418   1.021  1.00 82.76           C
ATOM   3337  C   PHE A 224     -11.837  -6.691  -0.236  1.00 82.76           C
ATOM   3338  O   PHE A 224     -12.146  -7.325  -1.244  1.00 82.76           O
ATOM   3339  HA  PHE A 224     -11.090  -8.445   0.766  1.00 82.76           H
ATOM   3340  CB  PHE A 224     -12.436  -7.324   2.098  1.00 82.76           C
ATOM   3341 1HB  PHE A 224     -12.392  -6.336   2.558  1.00 82.76           H
ATOM   3342 2HB  PHE A 224     -13.414  -7.411   1.625  1.00 82.76           H
ATOM   3343  CG  PHE A 224     -12.319  -8.386   3.193  1.00 82.76           C
ATOM   3344  CD1 PHE A 224     -12.781  -9.645   2.971  1.00 82.76           C
ATOM   3345  HD1 PHE A 224     -13.235  -9.898   2.013  1.00 82.76           H
ATOM   3346  CD2 PHE A 224     -11.752  -8.070   4.389  1.00 82.76           C
ATOM   3347  HD2 PHE A 224     -11.381  -7.061   4.567  1.00 82.76           H
ATOM   3348  CE1 PHE A 224     -12.672 -10.631   3.987  1.00 82.76           C
ATOM   3349  HE1 PHE A 224     -13.043 -11.641   3.809  1.00 82.76           H
ATOM   3350  CE2 PHE A 224     -11.643  -9.056   5.405  1.00 82.76           C
ATOM   3351  HE2 PHE A 224     -11.188  -8.804   6.363  1.00 82.76           H
ATOM   3352  CZ  PHE A 224     -12.105 -10.316   5.183  1.00 82.76           C
ATOM   3353  HZ  PHE A 224     -12.021 -11.073   5.963  1.00 82.76           H
ATOM   3354  HN  PHE A 224     -10.264  -6.406   2.479  1.00 82.76           H
ATOM   3355  N   LEU A 225     -11.888  -5.371  -0.135  1.00 81.32           N
ATOM   3356  CA  LEU A 225     -12.383  -4.555  -1.231  1.00 81.32           C
ATOM   3357  C   LEU A 225     -11.525  -4.804  -2.473  1.00 81.32           C
ATOM   3358  O   LEU A 225     -12.052  -5.069  -3.553  1.00 81.32           O
ATOM   3359  HA  LEU A 225     -13.402  -4.878  -1.444  1.00 81.32           H
ATOM   3360  CB  LEU A 225     -12.451  -3.084  -0.815  1.00 81.32           C
ATOM   3361 1HB  LEU A 225     -13.091  -3.005   0.064  1.00 81.32           H
ATOM   3362 2HB  LEU A 225     -11.453  -2.766  -0.513  1.00 81.32           H
ATOM   3363  CG  LEU A 225     -12.967  -2.111  -1.877  1.00 81.32           C
ATOM   3364  HG  LEU A 225     -12.389  -2.262  -2.788  1.00 81.32           H
ATOM   3365  CD1 LEU A 225     -14.431  -2.396  -2.217  1.00 81.32           C
ATOM   3366 1HD1 LEU A 225     -14.524  -3.412  -2.600  1.00 81.32           H
ATOM   3367 2HD1 LEU A 225     -15.040  -2.289  -1.319  1.00 81.32           H
ATOM   3368 3HD1 LEU A 225     -14.772  -1.690  -2.974  1.00 81.32           H
ATOM   3369  CD2 LEU A 225     -12.752  -0.660  -1.441  1.00 81.32           C
ATOM   3370 1HD2 LEU A 225     -13.287  -0.477  -0.509  1.00 81.32           H
ATOM   3371 2HD2 LEU A 225     -11.687  -0.480  -1.289  1.00 81.32           H
ATOM   3372 3HD2 LEU A 225     -13.127   0.011  -2.213  1.00 81.32           H
ATOM   3373  HN  LEU A 225     -11.600  -4.861   0.675  1.00 81.32           H
ATOM   3374  N   PRO A 226     -10.194  -4.724  -2.345  1.00 74.87           N
ATOM   3375  CA  PRO A 226      -9.311  -4.921  -3.498  1.00 74.87           C
ATOM   3376  C   PRO A 226      -9.317  -6.359  -3.989  1.00 74.87           C
ATOM   3377  O   PRO A 226      -9.319  -6.608  -5.193  1.00 74.87           O
ATOM   3378  HA  PRO A 226      -9.661  -4.330  -4.345  1.00 74.87           H
ATOM   3379  CB  PRO A 226      -7.935  -4.505  -2.976  1.00 74.87           C
ATOM   3380 1HB  PRO A 226      -7.137  -5.081  -3.444  1.00 74.87           H
ATOM   3381 2HB  PRO A 226      -7.729  -3.454  -3.180  1.00 74.87           H
ATOM   3382  CG  PRO A 226      -8.017  -4.774  -1.500  1.00 74.87           C
ATOM   3383 1HG  PRO A 226      -7.783  -5.814  -1.276  1.00 74.87           H
ATOM   3384 2HG  PRO A 226      -7.306  -4.160  -0.947  1.00 74.87           H
ATOM   3385  CD  PRO A 226      -9.430  -4.443  -1.116  1.00 74.87           C
ATOM   3386 1HD  PRO A 226      -9.772  -5.054  -0.281  1.00 74.87           H
ATOM   3387 2HD  PRO A 226      -9.529  -3.401  -0.811  1.00 74.87           H
ATOM   3388  N   PHE A 227      -9.319  -7.277  -3.033  1.00 78.20           N
ATOM   3389  CA  PHE A 227      -9.235  -8.692  -3.354  1.00 78.20           C
ATOM   3390  C   PHE A 227     -10.432  -9.134  -4.199  1.00 78.20           C
ATOM   3391  O   PHE A 227     -10.264  -9.813  -5.211  1.00 78.20           O
ATOM   3392  HA  PHE A 227      -8.317  -8.841  -3.922  1.00 78.20           H
ATOM   3393  CB  PHE A 227      -9.254  -9.454  -2.027  1.00 78.20           C
ATOM   3394 1HB  PHE A 227      -8.379  -9.167  -1.443  1.00 78.20           H
ATOM   3395 2HB  PHE A 227     -10.131  -9.149  -1.457  1.00 78.20           H
ATOM   3396  CG  PHE A 227      -9.268 -10.976  -2.184  1.00 78.20           C
ATOM   3397  CD1 PHE A 227     -10.424 -11.667  -1.995  1.00 78.20           C
ATOM   3398  HD1 PHE A 227     -11.340 -11.137  -1.732  1.00 78.20           H
ATOM   3399  CD2 PHE A 227      -8.126 -11.637  -2.511  1.00 78.20           C
ATOM   3400  HD2 PHE A 227      -7.200 -11.082  -2.662  1.00 78.20           H
ATOM   3401  CE1 PHE A 227     -10.438 -13.080  -2.140  1.00 78.20           C
ATOM   3402  HE1 PHE A 227     -11.364 -13.634  -1.988  1.00 78.20           H
ATOM   3403  CE2 PHE A 227      -8.140 -13.049  -2.656  1.00 78.20           C
ATOM   3404  HE2 PHE A 227      -7.224 -13.579  -2.919  1.00 78.20           H
ATOM   3405  CZ  PHE A 227      -9.295 -13.741  -2.467  1.00 78.20           C
ATOM   3406  HZ  PHE A 227      -9.306 -14.825  -2.579  1.00 78.20           H
ATOM   3407  HN  PHE A 227      -9.377  -7.068  -2.057  1.00 78.20           H
ATOM   3408  N   VAL A 228     -11.612  -8.732  -3.752  1.00 82.49           N
ATOM   3409  CA  VAL A 228     -12.838  -9.100  -4.440  1.00 82.49           C
ATOM   3410  C   VAL A 228     -12.822  -8.512  -5.853  1.00 82.49           C
ATOM   3411  O   VAL A 228     -13.157  -9.197  -6.818  1.00 82.49           O
ATOM   3412  HA  VAL A 228     -12.860 -10.187  -4.513  1.00 82.49           H
ATOM   3413  CB  VAL A 228     -14.051  -8.655  -3.621  1.00 82.49           C
ATOM   3414  HB  VAL A 228     -13.895  -7.617  -3.327  1.00 82.49           H
ATOM   3415  CG1 VAL A 228     -15.331  -8.718  -4.458  1.00 82.49           C
ATOM   3416 1HG1 VAL A 228     -15.232  -8.062  -5.323  1.00 82.49           H
ATOM   3417 2HG1 VAL A 228     -15.493  -9.742  -4.796  1.00 82.49           H
ATOM   3418 3HG1 VAL A 228     -16.178  -8.397  -3.852  1.00 82.49           H
ATOM   3419  CG2 VAL A 228     -14.188  -9.489  -2.346  1.00 82.49           C
ATOM   3420 1HG2 VAL A 228     -14.312 -10.539  -2.611  1.00 82.49           H
ATOM   3421 2HG2 VAL A 228     -13.293  -9.371  -1.736  1.00 82.49           H
ATOM   3422 3HG2 VAL A 228     -15.059  -9.152  -1.783  1.00 82.49           H
ATOM   3423  HN  VAL A 228     -11.738  -8.165  -2.938  1.00 82.49           H
ATOM   3424  N   VAL A 229     -12.427  -7.250  -5.929  1.00 74.60           N
ATOM   3425  CA  VAL A 229     -12.443  -6.536  -7.195  1.00 74.60           C
ATOM   3426  C   VAL A 229     -11.522  -7.247  -8.188  1.00 74.60           C
ATOM   3427  O   VAL A 229     -11.916  -7.519  -9.321  1.00 74.60           O
ATOM   3428  HA  VAL A 229     -13.463  -6.568  -7.578  1.00 74.60           H
ATOM   3429  CB  VAL A 229     -12.066  -5.070  -6.973  1.00 74.60           C
ATOM   3430  HB  VAL A 229     -11.178  -5.044  -6.342  1.00 74.60           H
ATOM   3431  CG1 VAL A 229     -11.721  -4.387  -8.298  1.00 74.60           C
ATOM   3432 1HG1 VAL A 229     -10.878  -4.898  -8.762  1.00 74.60           H
ATOM   3433 2HG1 VAL A 229     -12.583  -4.429  -8.964  1.00 74.60           H
ATOM   3434 3HG1 VAL A 229     -11.457  -3.346  -8.112  1.00 74.60           H
ATOM   3435  CG2 VAL A 229     -13.183  -4.320  -6.245  1.00 74.60           C
ATOM   3436 1HG2 VAL A 229     -14.096  -4.360  -6.840  1.00 74.60           H
ATOM   3437 2HG2 VAL A 229     -13.361  -4.786  -5.275  1.00 74.60           H
ATOM   3438 3HG2 VAL A 229     -12.889  -3.281  -6.100  1.00 74.60           H
ATOM   3439  HN  VAL A 229     -12.103  -6.717  -5.148  1.00 74.60           H
ATOM   3440  N   MET A 230     -10.312  -7.528  -7.726  1.00 75.38           N
ATOM   3441  CA  MET A 230      -9.313  -8.152  -8.577  1.00 75.38           C
ATOM   3442  C   MET A 230      -9.797  -9.512  -9.083  1.00 75.38           C
ATOM   3443  O   MET A 230      -9.651  -9.827 -10.263  1.00 75.38           O
ATOM   3444  HA  MET A 230      -9.177  -7.471  -9.418  1.00 75.38           H
ATOM   3445  CB  MET A 230      -8.013  -8.333  -7.791  1.00 75.38           C
ATOM   3446 1HB  MET A 230      -8.236  -8.724  -6.798  1.00 75.38           H
ATOM   3447 2HB  MET A 230      -7.381  -9.068  -8.289  1.00 75.38           H
ATOM   3448  CG  MET A 230      -7.260  -7.007  -7.665  1.00 75.38           C
ATOM   3449 1HG  MET A 230      -7.186  -6.527  -8.641  1.00 75.38           H
ATOM   3450 2HG  MET A 230      -7.810  -6.326  -7.016  1.00 75.38           H
ATOM   3451  SD  MET A 230      -5.627  -7.293  -7.002  1.00 75.38           S
ATOM   3452  CE  MET A 230      -5.428  -5.816  -6.020  1.00 75.38           C
ATOM   3453 1HE  MET A 230      -5.497  -4.939  -6.664  1.00 75.38           H
ATOM   3454 2HE  MET A 230      -6.212  -5.774  -5.264  1.00 75.38           H
ATOM   3455 3HE  MET A 230      -4.454  -5.832  -5.532  1.00 75.38           H
ATOM   3456  HN  MET A 230     -10.011  -7.336  -6.792  1.00 75.38           H
ATOM   3457  N   ALA A 231     -10.362 -10.282  -8.166  1.00 77.28           N
ATOM   3458  CA  ALA A 231     -10.845 -11.612  -8.498  1.00 77.28           C
ATOM   3459  C   ALA A 231     -11.875 -11.509  -9.625  1.00 77.28           C
ATOM   3460  O   ALA A 231     -11.810 -12.256 -10.600  1.00 77.28           O
ATOM   3461  HA  ALA A 231      -9.994 -12.196  -8.848  1.00 77.28           H
ATOM   3462  CB  ALA A 231     -11.418 -12.276  -7.245  1.00 77.28           C
ATOM   3463 1HB  ALA A 231     -10.639 -12.352  -6.486  1.00 77.28           H
ATOM   3464 2HB  ALA A 231     -12.242 -11.676  -6.860  1.00 77.28           H
ATOM   3465 3HB  ALA A 231     -11.780 -13.273  -7.495  1.00 77.28           H
ATOM   3466  HN  ALA A 231     -10.493 -10.012  -7.212  1.00 77.28           H
ATOM   3467  N   CYS A 232     -12.801 -10.576  -9.454  1.00 78.40           N
ATOM   3468  CA  CYS A 232     -13.866 -10.393 -10.425  1.00 78.40           C
ATOM   3469  C   CYS A 232     -13.235 -10.007 -11.764  1.00 78.40           C
ATOM   3470  O   CYS A 232     -13.581 -10.568 -12.802  1.00 78.40           O
ATOM   3471  HA  CYS A 232     -14.387 -11.347 -10.503  1.00 78.40           H
ATOM   3472  CB  CYS A 232     -14.886  -9.354  -9.955  1.00 78.40           C
ATOM   3473 1HB  CYS A 232     -14.374  -8.442  -9.648  1.00 78.40           H
ATOM   3474 2HB  CYS A 232     -15.549  -9.085 -10.778  1.00 78.40           H
ATOM   3475  SG  CYS A 232     -15.863 -10.023  -8.560  1.00 78.40           S
ATOM   3476  HG  CYS A 232     -14.962  -9.757  -7.619  1.00 78.40           H
ATOM   3477  HN  CYS A 232     -12.830  -9.955  -8.672  1.00 78.40           H
ATOM   3478  N   CYS A 233     -12.318  -9.053 -11.697  1.00 72.03           N
ATOM   3479  CA  CYS A 233     -11.738  -8.487 -12.903  1.00 72.03           C
ATOM   3480  C   CYS A 233     -11.039  -9.609 -13.673  1.00 72.03           C
ATOM   3481  O   CYS A 233     -11.234  -9.755 -14.878  1.00 72.03           O
ATOM   3482  HA  CYS A 233     -12.563  -8.074 -13.484  1.00 72.03           H
ATOM   3483  CB  CYS A 233     -10.784  -7.333 -12.584  1.00 72.03           C
ATOM   3484 1HB  CYS A 233     -10.092  -7.630 -11.796  1.00 72.03           H
ATOM   3485 2HB  CYS A 233     -10.184  -7.094 -13.462  1.00 72.03           H
ATOM   3486  SG  CYS A 233     -11.735  -5.862 -12.058  1.00 72.03           S
ATOM   3487  HG  CYS A 233     -12.010  -6.304 -10.834  1.00 72.03           H
ATOM   3488  HN  CYS A 233     -11.974  -8.667 -10.841  1.00 72.03           H
ATOM   3489  N   TYR A 234     -10.239 -10.374 -12.944  1.00 72.43           N
ATOM   3490  CA  TYR A 234      -9.414 -11.397 -13.563  1.00 72.43           C
ATOM   3491  C   TYR A 234     -10.270 -12.561 -14.066  1.00 72.43           C
ATOM   3492  O   TYR A 234      -9.959 -13.167 -15.090  1.00 72.43           O
ATOM   3493  HA  TYR A 234      -8.895 -10.945 -14.408  1.00 72.43           H
ATOM   3494  CB  TYR A 234      -8.478 -11.905 -12.464  1.00 72.43           C
ATOM   3495 1HB  TYR A 234      -9.038 -11.987 -11.533  1.00 72.43           H
ATOM   3496 2HB  TYR A 234      -8.142 -12.909 -12.724  1.00 72.43           H
ATOM   3497  CG  TYR A 234      -7.254 -11.018 -12.230  1.00 72.43           C
ATOM   3498  CD1 TYR A 234      -6.428 -10.689 -13.286  1.00 72.43           C
ATOM   3499  HD1 TYR A 234      -6.647 -11.061 -14.286  1.00 72.43           H
ATOM   3500  CD2 TYR A 234      -6.976 -10.546 -10.963  1.00 72.43           C
ATOM   3501  HD2 TYR A 234      -7.628 -10.806 -10.130  1.00 72.43           H
ATOM   3502  CE1 TYR A 234      -5.276  -9.854 -13.065  1.00 72.43           C
ATOM   3503  HE1 TYR A 234      -4.615  -9.586 -13.890  1.00 72.43           H
ATOM   3504  CE2 TYR A 234      -5.824  -9.711 -10.743  1.00 72.43           C
ATOM   3505  HE2 TYR A 234      -5.592  -9.332  -9.747  1.00 72.43           H
ATOM   3506  CZ  TYR A 234      -5.030  -9.406 -11.804  1.00 72.43           C
ATOM   3507  OH  TYR A 234      -3.943  -8.617 -11.596  1.00 72.43           O
ATOM   3508  HH  TYR A 234      -3.851  -8.410 -10.622  1.00 72.43           H
ATOM   3509  HN  TYR A 234     -10.150 -10.303 -11.950  1.00 72.43           H
ATOM   3510  N   THR A 235     -11.330 -12.839 -13.322  1.00 79.74           N
ATOM   3511  CA  THR A 235     -12.298 -13.838 -13.742  1.00 79.74           C
ATOM   3512  C   THR A 235     -12.848 -13.499 -15.129  1.00 79.74           C
ATOM   3513  O   THR A 235     -12.949 -14.370 -15.991  1.00 79.74           O
ATOM   3514  HA  THR A 235     -11.787 -14.797 -13.827  1.00 79.74           H
ATOM   3515  CB  THR A 235     -13.381 -13.930 -12.665  1.00 79.74           C
ATOM   3516  HB  THR A 235     -13.865 -12.965 -12.517  1.00 79.74           H
ATOM   3517  OG1 THR A 235     -12.698 -14.456 -11.531  1.00 79.74           O
ATOM   3518  HG1 THR A 235     -12.351 -13.710 -10.963  1.00 79.74           H
ATOM   3519  CG2 THR A 235     -14.439 -14.987 -12.987  1.00 79.74           C
ATOM   3520 1HG2 THR A 235     -13.963 -15.964 -13.069  1.00 79.74           H
ATOM   3521 2HG2 THR A 235     -14.924 -14.739 -13.931  1.00 79.74           H
ATOM   3522 3HG2 THR A 235     -15.183 -15.011 -12.191  1.00 79.74           H
ATOM   3523  HN  THR A 235     -11.533 -12.395 -12.449  1.00 79.74           H
ATOM   3524  N   ILE A 236     -13.188 -12.230 -15.301  1.00 76.06           N
ATOM   3525  CA  ILE A 236     -13.754 -11.771 -16.558  1.00 76.06           C
ATOM   3526  C   ILE A 236     -12.678 -11.820 -17.645  1.00 76.06           C
ATOM   3527  O   ILE A 236     -12.948 -12.234 -18.772  1.00 76.06           O
ATOM   3528  HA  ILE A 236     -14.551 -12.463 -16.830  1.00 76.06           H
ATOM   3529  CB  ILE A 236     -14.392 -10.391 -16.387  1.00 76.06           C
ATOM   3530  HB  ILE A 236     -13.652  -9.726 -15.940  1.00 76.06           H
ATOM   3531  CG1 ILE A 236     -15.582 -10.452 -15.427  1.00 76.06           C
ATOM   3532 1HG1 ILE A 236     -16.418 -10.956 -15.912  1.00 76.06           H
ATOM   3533 2HG1 ILE A 236     -15.317 -11.044 -14.551  1.00 76.06           H
ATOM   3534  CG2 ILE A 236     -14.777  -9.792 -17.741  1.00 76.06           C
ATOM   3535 1HG2 ILE A 236     -13.886  -9.691 -18.360  1.00 76.06           H
ATOM   3536 2HG2 ILE A 236     -15.492 -10.448 -18.238  1.00 76.06           H
ATOM   3537 3HG2 ILE A 236     -15.228  -8.811 -17.590  1.00 76.06           H
ATOM   3538  CD1 ILE A 236     -16.009  -9.049 -14.992  1.00 76.06           C
ATOM   3539 1HD1 ILE A 236     -15.178  -8.557 -14.487  1.00 76.06           H
ATOM   3540 2HD1 ILE A 236     -16.296  -8.468 -15.869  1.00 76.06           H
ATOM   3541 3HD1 ILE A 236     -16.857  -9.122 -14.311  1.00 76.06           H
ATOM   3542  HN  ILE A 236     -13.083 -11.523 -14.602  1.00 76.06           H
ATOM   3543  N   ILE A 237     -11.482 -11.393 -17.269  1.00 72.58           N
ATOM   3544  CA  ILE A 237     -10.374 -11.349 -18.207  1.00 72.58           C
ATOM   3545  C   ILE A 237     -10.094 -12.761 -18.725  1.00 72.58           C
ATOM   3546  O   ILE A 237      -9.967 -12.970 -19.931  1.00 72.58           O
ATOM   3547  HA  ILE A 237     -10.682 -10.728 -19.048  1.00 72.58           H
ATOM   3548  CB  ILE A 237      -9.157 -10.676 -17.569  1.00 72.58           C
ATOM   3549  HB  ILE A 237      -9.044 -11.064 -16.557  1.00 72.58           H
ATOM   3550  CG1 ILE A 237      -9.365  -9.165 -17.452  1.00 72.58           C
ATOM   3551 1HG1 ILE A 237      -9.331  -8.712 -18.444  1.00 72.58           H
ATOM   3552 2HG1 ILE A 237     -10.354  -8.960 -17.042  1.00 72.58           H
ATOM   3553  CG2 ILE A 237      -7.876 -11.022 -18.331  1.00 72.58           C
ATOM   3554 1HG2 ILE A 237      -7.726 -12.101 -18.317  1.00 72.58           H
ATOM   3555 2HG2 ILE A 237      -7.964 -10.680 -19.362  1.00 72.58           H
ATOM   3556 3HG2 ILE A 237      -7.027 -10.530 -17.856  1.00 72.58           H
ATOM   3557  CD1 ILE A 237      -8.295  -8.531 -16.560  1.00 72.58           C
ATOM   3558 1HD1 ILE A 237      -8.348  -8.969 -15.563  1.00 72.58           H
ATOM   3559 2HD1 ILE A 237      -7.310  -8.717 -16.986  1.00 72.58           H
ATOM   3560 3HD1 ILE A 237      -8.467  -7.457 -16.494  1.00 72.58           H
ATOM   3561  HN  ILE A 237     -11.265 -11.080 -16.344  1.00 72.58           H
ATOM   3562  N   ILE A 238     -10.006 -13.694 -17.789  1.00 72.65           N
ATOM   3563  CA  ILE A 238      -9.724 -15.077 -18.134  1.00 72.65           C
ATOM   3564  C   ILE A 238     -10.799 -15.587 -19.097  1.00 72.65           C
ATOM   3565  O   ILE A 238     -10.485 -16.218 -20.104  1.00 72.65           O
ATOM   3566  HA  ILE A 238      -8.763 -15.097 -18.648  1.00 72.65           H
ATOM   3567  CB  ILE A 238      -9.579 -15.926 -16.870  1.00 72.65           C
ATOM   3568  HB  ILE A 238     -10.426 -15.715 -16.217  1.00 72.65           H
ATOM   3569  CG1 ILE A 238      -8.312 -15.550 -16.099  1.00 72.65           C
ATOM   3570 1HG1 ILE A 238      -7.437 -15.944 -16.617  1.00 72.65           H
ATOM   3571 2HG1 ILE A 238      -8.205 -14.465 -16.074  1.00 72.65           H
ATOM   3572  CG2 ILE A 238      -9.625 -17.419 -17.203  1.00 72.65           C
ATOM   3573 1HG2 ILE A 238     -10.578 -17.656 -17.675  1.00 72.65           H
ATOM   3574 2HG2 ILE A 238      -8.811 -17.664 -17.884  1.00 72.65           H
ATOM   3575 3HG2 ILE A 238      -9.520 -17.999 -16.286  1.00 72.65           H
ATOM   3576  CD1 ILE A 238      -8.355 -16.097 -14.671  1.00 72.65           C
ATOM   3577 1HD1 ILE A 238      -9.218 -15.682 -14.149  1.00 72.65           H
ATOM   3578 2HD1 ILE A 238      -8.437 -17.183 -14.700  1.00 72.65           H
ATOM   3579 3HD1 ILE A 238      -7.443 -15.815 -14.146  1.00 72.65           H
ATOM   3580  HN  ILE A 238     -10.123 -13.518 -16.811  1.00 72.65           H
ATOM   3581  N   HIS A 239     -12.044 -15.293 -18.752  1.00 77.75           N
ATOM   3582  CA  HIS A 239     -13.169 -15.747 -19.552  1.00 77.75           C
ATOM   3583  C   HIS A 239     -13.040 -15.200 -20.975  1.00 77.75           C
ATOM   3584  O   HIS A 239     -13.229 -15.932 -21.945  1.00 77.75           O
ATOM   3585  HA  HIS A 239     -13.111 -16.835 -19.584  1.00 77.75           H
ATOM   3586  CB  HIS A 239     -14.495 -15.369 -18.889  1.00 77.75           C
ATOM   3587 1HB  HIS A 239     -14.469 -15.680 -17.845  1.00 77.75           H
ATOM   3588 2HB  HIS A 239     -14.596 -14.284 -18.896  1.00 77.75           H
ATOM   3589  CG  HIS A 239     -15.708 -15.978 -19.551  1.00 77.75           C
ATOM   3590  ND1 HIS A 239     -16.429 -15.329 -20.538  1.00 77.75           N
ATOM   3591  HD1 HIS A 239     -16.231 -14.420 -20.905  1.00 77.75           H
ATOM   3592  CD2 HIS A 239     -16.318 -17.183 -19.358  1.00 77.75           C
ATOM   3593  HD2 HIS A 239     -16.006 -17.948 -18.648  1.00 77.75           H
ATOM   3594  CE1 HIS A 239     -17.426 -16.116 -20.914  1.00 77.75           C
ATOM   3595  HE1 HIS A 239     -18.172 -15.886 -21.675  1.00 77.75           H
ATOM   3596  NE2 HIS A 239     -17.356 -17.265 -20.181  1.00 77.75           N
ATOM   3597  HN  HIS A 239     -12.289 -14.756 -17.945  1.00 77.75           H
ATOM   3598  N   THR A 240     -12.721 -13.916 -21.055  1.00 72.96           N
ATOM   3599  CA  THR A 240     -12.641 -13.243 -22.340  1.00 72.96           C
ATOM   3600  C   THR A 240     -11.467 -13.788 -23.156  1.00 72.96           C
ATOM   3601  O   THR A 240     -11.574 -13.954 -24.370  1.00 72.96           O
ATOM   3602  HA  THR A 240     -13.550 -13.464 -22.901  1.00 72.96           H
ATOM   3603  CB  THR A 240     -12.554 -11.738 -22.081  1.00 72.96           C
ATOM   3604  HB  THR A 240     -11.569 -11.464 -21.703  1.00 72.96           H
ATOM   3605  OG1 THR A 240     -13.645 -11.473 -21.203  1.00 72.96           O
ATOM   3606  HG1 THR A 240     -13.319 -11.417 -20.260  1.00 72.96           H
ATOM   3607  CG2 THR A 240     -12.870 -10.910 -23.328  1.00 72.96           C
ATOM   3608 1HG2 THR A 240     -13.881 -11.134 -23.667  1.00 72.96           H
ATOM   3609 2HG2 THR A 240     -12.159 -11.156 -24.117  1.00 72.96           H
ATOM   3610 3HG2 THR A 240     -12.794  -9.849 -23.089  1.00 72.96           H
ATOM   3611  HN  THR A 240     -12.518 -13.340 -20.263  1.00 72.96           H
ATOM   3612  N   LEU A 241     -10.373 -14.051 -22.456  1.00 71.44           N
ATOM   3613  CA  LEU A 241      -9.177 -14.565 -23.102  1.00 71.44           C
ATOM   3614  C   LEU A 241      -9.472 -15.949 -23.683  1.00 71.44           C
ATOM   3615  O   LEU A 241      -9.044 -16.264 -24.793  1.00 71.44           O
ATOM   3616  HA  LEU A 241      -8.934 -13.891 -23.922  1.00 71.44           H
ATOM   3617  CB  LEU A 241      -7.994 -14.545 -22.132  1.00 71.44           C
ATOM   3618 1HB  LEU A 241      -8.338 -14.906 -21.163  1.00 71.44           H
ATOM   3619 2HB  LEU A 241      -7.245 -15.252 -22.488  1.00 71.44           H
ATOM   3620  CG  LEU A 241      -7.318 -13.188 -21.928  1.00 71.44           C
ATOM   3621  HG  LEU A 241      -8.081 -12.466 -21.635  1.00 71.44           H
ATOM   3622  CD1 LEU A 241      -6.295 -13.250 -20.791  1.00 71.44           C
ATOM   3623 1HD1 LEU A 241      -6.797 -13.533 -19.866  1.00 71.44           H
ATOM   3624 2HD1 LEU A 241      -5.531 -13.989 -21.030  1.00 71.44           H
ATOM   3625 3HD1 LEU A 241      -5.829 -12.272 -20.668  1.00 71.44           H
ATOM   3626  CD2 LEU A 241      -6.695 -12.684 -23.232  1.00 71.44           C
ATOM   3627 1HD2 LEU A 241      -5.948 -13.398 -23.578  1.00 71.44           H
ATOM   3628 2HD2 LEU A 241      -7.473 -12.576 -23.988  1.00 71.44           H
ATOM   3629 3HD2 LEU A 241      -6.221 -11.718 -23.058  1.00 71.44           H
ATOM   3630  HN  LEU A 241     -10.297 -13.920 -21.468  1.00 71.44           H
ATOM   3631  N   ILE A 242     -10.200 -16.739 -22.908  1.00 72.48           N
ATOM   3632  CA  ILE A 242     -10.575 -18.074 -23.342  1.00 72.48           C
ATOM   3633  C   ILE A 242     -11.444 -17.972 -24.597  1.00 72.48           C
ATOM   3634  O   ILE A 242     -11.313 -18.781 -25.514  1.00 72.48           O
ATOM   3635  HA  ILE A 242      -9.658 -18.604 -23.599  1.00 72.48           H
ATOM   3636  CB  ILE A 242     -11.237 -18.844 -22.197  1.00 72.48           C
ATOM   3637  HB  ILE A 242     -11.984 -18.196 -21.737  1.00 72.48           H
ATOM   3638  CG1 ILE A 242     -10.217 -19.198 -21.113  1.00 72.48           C
ATOM   3639 1HG1 ILE A 242      -9.554 -19.983 -21.476  1.00 72.48           H
ATOM   3640 2HG1 ILE A 242      -9.595 -18.330 -20.896  1.00 72.48           H
ATOM   3641  CG2 ILE A 242     -11.972 -20.080 -22.719  1.00 72.48           C
ATOM   3642 1HG2 ILE A 242     -12.743 -19.773 -23.425  1.00 72.48           H
ATOM   3643 2HG2 ILE A 242     -11.263 -20.739 -23.219  1.00 72.48           H
ATOM   3644 3HG2 ILE A 242     -12.433 -20.608 -21.884  1.00 72.48           H
ATOM   3645  CD1 ILE A 242     -10.916 -19.664 -19.834  1.00 72.48           C
ATOM   3646 1HD1 ILE A 242     -11.559 -18.867 -19.461  1.00 72.48           H
ATOM   3647 2HD1 ILE A 242     -11.518 -20.546 -20.049  1.00 72.48           H
ATOM   3648 3HD1 ILE A 242     -10.167 -19.909 -19.080  1.00 72.48           H
ATOM   3649  HN  ILE A 242     -10.531 -16.481 -22.000  1.00 72.48           H
ATOM   3650  N   GLN A 243     -12.312 -16.971 -24.597  1.00 70.52           N
ATOM   3651  CA  GLN A 243     -13.263 -16.806 -25.683  1.00 70.52           C
ATOM   3652  C   GLN A 243     -12.548 -16.322 -26.946  1.00 70.52           C
ATOM   3653  O   GLN A 243     -12.967 -16.634 -28.060  1.00 70.52           O
ATOM   3654  HA  GLN A 243     -13.684 -17.797 -25.853  1.00 70.52           H
ATOM   3655  CB  GLN A 243     -14.387 -15.846 -25.287  1.00 70.52           C
ATOM   3656 1HB  GLN A 243     -13.965 -14.973 -24.788  1.00 70.52           H
ATOM   3657 2HB  GLN A 243     -14.895 -15.486 -26.182  1.00 70.52           H
ATOM   3658  CG  GLN A 243     -15.394 -16.532 -24.363  1.00 70.52           C
ATOM   3659 1HG  GLN A 243     -15.697 -17.487 -24.794  1.00 70.52           H
ATOM   3660 2HG  GLN A 243     -14.924 -16.750 -23.404  1.00 70.52           H
ATOM   3661  CD  GLN A 243     -16.626 -15.652 -24.144  1.00 70.52           C
ATOM   3662  OE1 GLN A 243     -16.611 -14.452 -24.368  1.00 70.52           O
ATOM   3663  NE2 GLN A 243     -17.690 -16.312 -23.696  1.00 70.52           N
ATOM   3664 1HE2 GLN A 243     -17.635 -17.297 -23.533  1.00 70.52           H
ATOM   3665 2HE2 GLN A 243     -18.545 -15.823 -23.522  1.00 70.52           H
ATOM   3666  HN  GLN A 243     -12.372 -16.283 -23.875  1.00 70.52           H
ATOM   3667  N   ALA A 244     -11.481 -15.567 -26.731  1.00 64.40           N
ATOM   3668  CA  ALA A 244     -10.607 -15.176 -27.824  1.00 64.40           C
ATOM   3669  C   ALA A 244     -10.153 -16.427 -28.580  1.00 64.40           C
ATOM   3670  O   ALA A 244     -10.224 -17.535 -28.052  1.00 64.40           O
ATOM   3671  HA  ALA A 244     -11.183 -14.543 -28.499  1.00 64.40           H
ATOM   3672  CB  ALA A 244      -9.430 -14.368 -27.274  1.00 64.40           C
ATOM   3673 1HB  ALA A 244      -9.805 -13.476 -26.772  1.00 64.40           H
ATOM   3674 2HB  ALA A 244      -8.872 -14.978 -26.563  1.00 64.40           H
ATOM   3675 3HB  ALA A 244      -8.775 -14.076 -28.094  1.00 64.40           H
ATOM   3676  HN  ALA A 244     -11.211 -15.224 -25.831  1.00 64.40           H
ATOM   3677  N   LYS A 245      -9.697 -16.206 -29.805  1.00 57.95           N
ATOM   3678  CA  LYS A 245      -9.130 -17.283 -30.597  1.00 57.95           C
ATOM   3679  C   LYS A 245      -7.620 -17.074 -30.727  1.00 57.95           C
ATOM   3680  O   LYS A 245      -6.903 -17.965 -31.180  1.00 57.95           O
ATOM   3681  HA  LYS A 245      -9.304 -18.214 -30.056  1.00 57.95           H
ATOM   3682  CB  LYS A 245      -9.853 -17.399 -31.941  1.00 57.95           C
ATOM   3683 1HB  LYS A 245     -10.078 -16.403 -32.323  1.00 57.95           H
ATOM   3684 2HB  LYS A 245      -9.200 -17.879 -32.669  1.00 57.95           H
ATOM   3685  CG  LYS A 245     -11.147 -18.202 -31.800  1.00 57.95           C
ATOM   3686 1HG  LYS A 245     -10.950 -19.122 -31.249  1.00 57.95           H
ATOM   3687 2HG  LYS A 245     -11.872 -17.632 -31.219  1.00 57.95           H
ATOM   3688  CD  LYS A 245     -11.736 -18.538 -33.171  1.00 57.95           C
ATOM   3689 1HD  LYS A 245     -12.000 -17.618 -33.693  1.00 57.95           H
ATOM   3690 2HD  LYS A 245     -10.986 -19.045 -33.779  1.00 57.95           H
ATOM   3691  CE  LYS A 245     -12.974 -19.426 -33.034  1.00 57.95           C
ATOM   3692 1HE  LYS A 245     -12.732 -20.308 -32.440  1.00 57.95           H
ATOM   3693 2HE  LYS A 245     -13.758 -18.888 -32.501  1.00 57.95           H
ATOM   3694  NZ  LYS A 245     -13.467 -19.839 -34.367  1.00 57.95           N
ATOM   3695 1HZ  LYS A 245     -14.293 -20.417 -34.258  1.00 57.95           H
ATOM   3696 2HZ  LYS A 245     -13.699 -19.016 -34.911  1.00 57.95           H
ATOM   3697 3HZ  LYS A 245     -12.745 -20.368 -34.845  1.00 57.95           H
ATOM   3698  HN  LYS A 245      -9.712 -15.313 -30.254  1.00 57.95           H
ATOM   3699  N   LYS A 246      -7.182 -15.891 -30.322  1.00 56.65           N
ATOM   3700  CA  LYS A 246      -5.800 -15.493 -30.533  1.00 56.65           C
ATOM   3701  C   LYS A 246      -4.893 -16.305 -29.606  1.00 56.65           C
ATOM   3702  O   LYS A 246      -5.229 -16.532 -28.445  1.00 56.65           O
ATOM   3703  HA  LYS A 246      -5.544 -15.733 -31.565  1.00 56.65           H
ATOM   3704  CB  LYS A 246      -5.648 -13.979 -30.370  1.00 56.65           C
ATOM   3705 1HB  LYS A 246      -6.206 -13.646 -29.494  1.00 56.65           H
ATOM   3706 2HB  LYS A 246      -4.601 -13.732 -30.193  1.00 56.65           H
ATOM   3707  CG  LYS A 246      -6.150 -13.241 -31.612  1.00 56.65           C
ATOM   3708 1HG  LYS A 246      -5.664 -13.644 -32.500  1.00 56.65           H
ATOM   3709 2HG  LYS A 246      -7.221 -13.408 -31.731  1.00 56.65           H
ATOM   3710  CD  LYS A 246      -5.871 -11.740 -31.508  1.00 56.65           C
ATOM   3711 1HD  LYS A 246      -6.484 -11.306 -30.718  1.00 56.65           H
ATOM   3712 2HD  LYS A 246      -4.830 -11.578 -31.229  1.00 56.65           H
ATOM   3713  CE  LYS A 246      -6.164 -11.034 -32.834  1.00 56.65           C
ATOM   3714 1HE  LYS A 246      -5.522 -11.437 -33.617  1.00 56.65           H
ATOM   3715 2HE  LYS A 246      -7.194 -11.227 -33.135  1.00 56.65           H
ATOM   3716  NZ  LYS A 246      -5.944  -9.577 -32.705  1.00 56.65           N
ATOM   3717 1HZ  LYS A 246      -6.156  -9.124 -33.587  1.00 56.65           H
ATOM   3718 2HZ  LYS A 246      -6.550  -9.206 -31.981  1.00 56.65           H
ATOM   3719 3HZ  LYS A 246      -4.976  -9.401 -32.459  1.00 56.65           H
ATOM   3720  HN  LYS A 246      -7.751 -15.212 -29.859  1.00 56.65           H
ATOM   3721  N   SER A 247      -3.760 -16.720 -30.155  1.00 55.83           N
ATOM   3722  CA  SER A 247      -2.841 -17.571 -29.419  1.00 55.83           C
ATOM   3723  C   SER A 247      -2.244 -16.800 -28.240  1.00 55.83           C
ATOM   3724  O   SER A 247      -1.890 -17.392 -27.222  1.00 55.83           O
ATOM   3725  HA  SER A 247      -3.442 -18.407 -29.064  1.00 55.83           H
ATOM   3726  CB  SER A 247      -1.728 -18.095 -30.329  1.00 55.83           C
ATOM   3727 1HB  SER A 247      -1.211 -18.917 -29.833  1.00 55.83           H
ATOM   3728 2HB  SER A 247      -2.165 -18.499 -31.242  1.00 55.83           H
ATOM   3729  OG  SER A 247      -0.788 -17.077 -30.663  1.00 55.83           O
ATOM   3730  HG  SER A 247      -0.080 -17.449 -31.264  1.00 55.83           H
ATOM   3731  HN  SER A 247      -3.469 -16.485 -31.082  1.00 55.83           H
ATOM   3732  N   SER A 248      -2.150 -15.490 -28.418  1.00 58.87           N
ATOM   3733  CA  SER A 248      -1.385 -14.663 -27.500  1.00 58.87           C
ATOM   3734  C   SER A 248      -2.027 -14.690 -26.112  1.00 58.87           C
ATOM   3735  O   SER A 248      -1.527 -14.062 -25.180  1.00 58.87           O
ATOM   3736  HA  SER A 248      -0.391 -15.109 -27.470  1.00 58.87           H
ATOM   3737  CB  SER A 248      -1.282 -13.224 -28.010  1.00 58.87           C
ATOM   3738 1HB  SER A 248      -0.624 -12.654 -27.354  1.00 58.87           H
ATOM   3739 2HB  SER A 248      -0.827 -13.222 -29.000  1.00 58.87           H
ATOM   3740  OG  SER A 248      -2.556 -12.588 -28.072  1.00 58.87           O
ATOM   3741  HG  SER A 248      -2.455 -11.655 -28.416  1.00 58.87           H
ATOM   3742  HN  SER A 248      -2.584 -14.995 -29.170  1.00 58.87           H
ATOM   3743  N   LYS A 249      -3.126 -15.424 -26.017  1.00 61.85           N
ATOM   3744  CA  LYS A 249      -3.867 -15.506 -24.770  1.00 61.85           C
ATOM   3745  C   LYS A 249      -2.933 -15.989 -23.658  1.00 61.85           C
ATOM   3746  O   LYS A 249      -2.932 -15.435 -22.560  1.00 61.85           O
ATOM   3747  HA  LYS A 249      -4.205 -14.500 -24.524  1.00 61.85           H
ATOM   3748  CB  LYS A 249      -5.115 -16.373 -24.944  1.00 61.85           C
ATOM   3749 1HB  LYS A 249      -4.823 -17.409 -25.115  1.00 61.85           H
ATOM   3750 2HB  LYS A 249      -5.705 -16.356 -24.028  1.00 61.85           H
ATOM   3751  CG  LYS A 249      -5.967 -15.879 -26.115  1.00 61.85           C
ATOM   3752 1HG  LYS A 249      -6.651 -15.103 -25.770  1.00 61.85           H
ATOM   3753 2HG  LYS A 249      -5.326 -15.426 -26.871  1.00 61.85           H
ATOM   3754  CD  LYS A 249      -6.764 -17.028 -26.737  1.00 61.85           C
ATOM   3755 1HD  LYS A 249      -6.080 -17.786 -27.117  1.00 61.85           H
ATOM   3756 2HD  LYS A 249      -7.377 -17.506 -25.972  1.00 61.85           H
ATOM   3757  CE  LYS A 249      -7.658 -16.524 -27.872  1.00 61.85           C
ATOM   3758 1HE  LYS A 249      -8.420 -15.855 -27.473  1.00 61.85           H
ATOM   3759 2HE  LYS A 249      -7.064 -15.945 -28.580  1.00 61.85           H
ATOM   3760  NZ  LYS A 249      -8.301 -17.660 -28.568  1.00 61.85           N
ATOM   3761 1HZ  LYS A 249      -9.287 -17.462 -28.699  1.00 61.85           H
ATOM   3762 2HZ  LYS A 249      -7.861 -17.796 -29.472  1.00 61.85           H
ATOM   3763 3HZ  LYS A 249      -8.196 -18.501 -28.011  1.00 61.85           H
ATOM   3764  HN  LYS A 249      -3.510 -15.956 -26.772  1.00 61.85           H
ATOM   3765  N   HIS A 250      -2.161 -17.016 -23.981  1.00 67.60           N
ATOM   3766  CA  HIS A 250      -1.406 -17.732 -22.968  1.00 67.60           C
ATOM   3767  C   HIS A 250      -0.419 -16.777 -22.293  1.00 67.60           C
ATOM   3768  O   HIS A 250      -0.231 -16.829 -21.079  1.00 67.60           O
ATOM   3769  HA  HIS A 250      -2.126 -18.079 -22.228  1.00 67.60           H
ATOM   3770  CB  HIS A 250      -0.724 -18.963 -23.568  1.00 67.60           C
ATOM   3771 1HB  HIS A 250      -0.153 -18.659 -24.445  1.00 67.60           H
ATOM   3772 2HB  HIS A 250      -0.010 -19.359 -22.845  1.00 67.60           H
ATOM   3773  CG  HIS A 250      -1.679 -20.063 -23.964  1.00 67.60           C
ATOM   3774  ND1 HIS A 250      -2.283 -20.900 -23.042  1.00 67.60           N
ATOM   3775  HD1 HIS A 250      -2.155 -20.867 -22.051  1.00 67.60           H
ATOM   3776  CD2 HIS A 250      -2.130 -20.453 -25.191  1.00 67.60           C
ATOM   3777  HD2 HIS A 250      -1.852 -20.004 -26.144  1.00 67.60           H
ATOM   3778  CE1 HIS A 250      -3.059 -21.752 -23.696  1.00 67.60           C
ATOM   3779  HE1 HIS A 250      -3.668 -22.538 -23.248  1.00 67.60           H
ATOM   3780  NE2 HIS A 250      -2.962 -21.474 -25.027  1.00 67.60           N
ATOM   3781  HN  HIS A 250      -2.049 -17.359 -24.914  1.00 67.60           H
ATOM   3782  N   LYS A 251       0.186 -15.928 -23.111  1.00 68.97           N
ATOM   3783  CA  LYS A 251       1.137 -14.952 -22.606  1.00 68.97           C
ATOM   3784  C   LYS A 251       0.413 -13.969 -21.685  1.00 68.97           C
ATOM   3785  O   LYS A 251       0.866 -13.706 -20.572  1.00 68.97           O
ATOM   3786  HA  LYS A 251       1.879 -15.493 -22.018  1.00 68.97           H
ATOM   3787  CB  LYS A 251       1.879 -14.279 -23.762  1.00 68.97           C
ATOM   3788 1HB  LYS A 251       2.188 -15.031 -24.488  1.00 68.97           H
ATOM   3789 2HB  LYS A 251       1.208 -13.594 -24.280  1.00 68.97           H
ATOM   3790  CG  LYS A 251       3.106 -13.517 -23.257  1.00 68.97           C
ATOM   3791 1HG  LYS A 251       2.787 -12.675 -22.642  1.00 68.97           H
ATOM   3792 2HG  LYS A 251       3.706 -14.167 -22.620  1.00 68.97           H
ATOM   3793  CD  LYS A 251       3.956 -13.011 -24.424  1.00 68.97           C
ATOM   3794 1HD  LYS A 251       4.138 -13.825 -25.126  1.00 68.97           H
ATOM   3795 2HD  LYS A 251       3.412 -12.238 -24.967  1.00 68.97           H
ATOM   3796  CE  LYS A 251       5.290 -12.450 -23.928  1.00 68.97           C
ATOM   3797 1HE  LYS A 251       5.119 -11.533 -23.364  1.00 68.97           H
ATOM   3798 2HE  LYS A 251       5.759 -13.160 -23.246  1.00 68.97           H
ATOM   3799  NZ  LYS A 251       6.194 -12.177 -25.067  1.00 68.97           N
ATOM   3800 1HZ  LYS A 251       7.106 -11.903 -24.718  1.00 68.97           H
ATOM   3801 2HZ  LYS A 251       6.286 -13.014 -25.633  1.00 68.97           H
ATOM   3802 3HZ  LYS A 251       5.809 -11.428 -25.632  1.00 68.97           H
ATOM   3803  HN  LYS A 251       0.036 -15.899 -24.099  1.00 68.97           H
ATOM   3804  N   ALA A 252      -0.701 -13.452 -22.183  1.00 67.16           N
ATOM   3805  CA  ALA A 252      -1.468 -12.468 -21.438  1.00 67.16           C
ATOM   3806  C   ALA A 252      -1.969 -13.096 -20.136  1.00 67.16           C
ATOM   3807  O   ALA A 252      -1.981 -12.445 -19.093  1.00 67.16           O
ATOM   3808  HA  ALA A 252      -0.801 -11.640 -21.199  1.00 67.16           H
ATOM   3809  CB  ALA A 252      -2.611 -11.944 -22.310  1.00 67.16           C
ATOM   3810 1HB  ALA A 252      -2.200 -11.482 -23.208  1.00 67.16           H
ATOM   3811 2HB  ALA A 252      -3.261 -12.773 -22.593  1.00 67.16           H
ATOM   3812 3HB  ALA A 252      -3.186 -11.206 -21.751  1.00 67.16           H
ATOM   3813  HN  ALA A 252      -1.080 -13.695 -23.076  1.00 67.16           H
ATOM   3814  N   LEU A 253      -2.371 -14.355 -20.240  1.00 71.68           N
ATOM   3815  CA  LEU A 253      -2.900 -15.069 -19.091  1.00 71.68           C
ATOM   3816  C   LEU A 253      -1.798 -15.225 -18.041  1.00 71.68           C
ATOM   3817  O   LEU A 253      -2.000 -14.907 -16.871  1.00 71.68           O
ATOM   3818  HA  LEU A 253      -3.697 -14.459 -18.666  1.00 71.68           H
ATOM   3819  CB  LEU A 253      -3.528 -16.395 -19.526  1.00 71.68           C
ATOM   3820 1HB  LEU A 253      -4.060 -16.231 -20.463  1.00 71.68           H
ATOM   3821 2HB  LEU A 253      -2.725 -17.102 -19.734  1.00 71.68           H
ATOM   3822  CG  LEU A 253      -4.492 -17.039 -18.528  1.00 71.68           C
ATOM   3823  HG  LEU A 253      -4.149 -16.805 -17.521  1.00 71.68           H
ATOM   3824  CD1 LEU A 253      -5.900 -16.458 -18.673  1.00 71.68           C
ATOM   3825 1HD1 LEU A 253      -5.871 -15.384 -18.487  1.00 71.68           H
ATOM   3826 2HD1 LEU A 253      -6.267 -16.641 -19.683  1.00 71.68           H
ATOM   3827 3HD1 LEU A 253      -6.565 -16.934 -17.953  1.00 71.68           H
ATOM   3828  CD2 LEU A 253      -4.485 -18.563 -18.665  1.00 71.68           C
ATOM   3829 1HD2 LEU A 253      -4.790 -18.839 -19.674  1.00 71.68           H
ATOM   3830 2HD2 LEU A 253      -3.480 -18.940 -18.473  1.00 71.68           H
ATOM   3831 3HD2 LEU A 253      -5.179 -18.996 -17.945  1.00 71.68           H
ATOM   3832  HN  LEU A 253      -2.339 -14.884 -21.088  1.00 71.68           H
ATOM   3833  N   LYS A 254      -0.655 -15.716 -18.498  1.00 74.38           N
ATOM   3834  CA  LYS A 254       0.461 -15.972 -17.604  1.00 74.38           C
ATOM   3835  C   LYS A 254       0.823 -14.682 -16.865  1.00 74.38           C
ATOM   3836  O   LYS A 254       1.013 -14.690 -15.650  1.00 74.38           O
ATOM   3837  HA  LYS A 254       0.130 -16.708 -16.871  1.00 74.38           H
ATOM   3838  CB  LYS A 254       1.632 -16.591 -18.370  1.00 74.38           C
ATOM   3839 1HB  LYS A 254       1.299 -17.494 -18.882  1.00 74.38           H
ATOM   3840 2HB  LYS A 254       1.975 -15.898 -19.138  1.00 74.38           H
ATOM   3841  CG  LYS A 254       2.787 -16.929 -17.427  1.00 74.38           C
ATOM   3842 1HG  LYS A 254       3.153 -16.018 -16.953  1.00 74.38           H
ATOM   3843 2HG  LYS A 254       2.432 -17.582 -16.630  1.00 74.38           H
ATOM   3844  CD  LYS A 254       3.930 -17.612 -18.182  1.00 74.38           C
ATOM   3845 1HD  LYS A 254       3.559 -18.512 -18.673  1.00 74.38           H
ATOM   3846 2HD  LYS A 254       4.299 -16.950 -18.965  1.00 74.38           H
ATOM   3847  CE  LYS A 254       5.073 -17.976 -17.233  1.00 74.38           C
ATOM   3848 1HE  LYS A 254       5.499 -17.070 -16.802  1.00 74.38           H
ATOM   3849 2HE  LYS A 254       4.691 -18.574 -16.405  1.00 74.38           H
ATOM   3850  NZ  LYS A 254       6.124 -18.731 -17.953  1.00 74.38           N
ATOM   3851 1HZ  LYS A 254       6.877 -18.956 -17.312  1.00 74.38           H
ATOM   3852 2HZ  LYS A 254       5.729 -19.588 -18.325  1.00 74.38           H
ATOM   3853 3HZ  LYS A 254       6.484 -18.166 -18.714  1.00 74.38           H
ATOM   3854  HN  LYS A 254      -0.486 -15.938 -19.459  1.00 74.38           H
ATOM   3855  N   VAL A 255       0.908 -13.604 -17.631  1.00 71.70           N
ATOM   3856  CA  VAL A 255       1.240 -12.308 -17.064  1.00 71.70           C
ATOM   3857  C   VAL A 255       0.222 -11.955 -15.978  1.00 71.70           C
ATOM   3858  O   VAL A 255       0.596 -11.525 -14.888  1.00 71.70           O
ATOM   3859  HA  VAL A 255       2.226 -12.391 -16.607  1.00 71.70           H
ATOM   3860  CB  VAL A 255       1.320 -11.256 -18.173  1.00 71.70           C
ATOM   3861  HB  VAL A 255       0.544 -11.481 -18.905  1.00 71.70           H
ATOM   3862  CG1 VAL A 255       1.052  -9.855 -17.620  1.00 71.70           C
ATOM   3863 1HG1 VAL A 255       0.056  -9.823 -17.179  1.00 71.70           H
ATOM   3864 2HG1 VAL A 255       1.795  -9.617 -16.859  1.00 71.70           H
ATOM   3865 3HG1 VAL A 255       1.115  -9.127 -18.429  1.00 71.70           H
ATOM   3866  CG2 VAL A 255       2.671 -11.315 -18.888  1.00 71.70           C
ATOM   3867 1HG2 VAL A 255       3.470 -11.127 -18.171  1.00 71.70           H
ATOM   3868 2HG2 VAL A 255       2.805 -12.301 -19.331  1.00 71.70           H
ATOM   3869 3HG2 VAL A 255       2.701 -10.557 -19.671  1.00 71.70           H
ATOM   3870  HN  VAL A 255       0.755 -13.606 -18.619  1.00 71.70           H
ATOM   3871  N   THR A 256      -1.045 -12.149 -16.314  1.00 71.78           N
ATOM   3872  CA  THR A 256      -2.124 -11.734 -15.434  1.00 71.78           C
ATOM   3873  C   THR A 256      -2.047 -12.485 -14.104  1.00 71.78           C
ATOM   3874  O   THR A 256      -2.148 -11.880 -13.038  1.00 71.78           O
ATOM   3875  HA  THR A 256      -1.997 -10.674 -15.211  1.00 71.78           H
ATOM   3876  CB  THR A 256      -3.446 -11.944 -16.175  1.00 71.78           C
ATOM   3877  HB  THR A 256      -3.543 -12.976 -16.513  1.00 71.78           H
ATOM   3878  OG1 THR A 256      -3.427 -10.960 -17.205  1.00 71.78           O
ATOM   3879  HG1 THR A 256      -3.414 -11.403 -18.102  1.00 71.78           H
ATOM   3880  CG2 THR A 256      -4.661 -11.570 -15.324  1.00 71.78           C
ATOM   3881 1HG2 THR A 256      -4.598 -10.519 -15.043  1.00 71.78           H
ATOM   3882 2HG2 THR A 256      -4.678 -12.186 -14.425  1.00 71.78           H
ATOM   3883 3HG2 THR A 256      -5.572 -11.738 -15.898  1.00 71.78           H
ATOM   3884  HN  THR A 256      -1.337 -12.581 -17.167  1.00 71.78           H
ATOM   3885  N   ILE A 257      -1.870 -13.794 -14.209  1.00 75.57           N
ATOM   3886  CA  ILE A 257      -1.809 -14.639 -13.029  1.00 75.57           C
ATOM   3887  C   ILE A 257      -0.633 -14.201 -12.154  1.00 75.57           C
ATOM   3888  O   ILE A 257      -0.760 -14.115 -10.933  1.00 75.57           O
ATOM   3889  HA  ILE A 257      -2.732 -14.485 -12.469  1.00 75.57           H
ATOM   3890  CB  ILE A 257      -1.762 -16.115 -13.428  1.00 75.57           C
ATOM   3891  HB  ILE A 257      -0.983 -16.241 -14.179  1.00 75.57           H
ATOM   3892  CG1 ILE A 257      -3.082 -16.552 -14.067  1.00 75.57           C
ATOM   3893 1HG1 ILE A 257      -3.856 -16.617 -13.302  1.00 75.57           H
ATOM   3894 2HG1 ILE A 257      -3.407 -15.802 -14.787  1.00 75.57           H
ATOM   3895  CG2 ILE A 257      -1.385 -16.994 -12.234  1.00 75.57           C
ATOM   3896 1HG2 ILE A 257      -0.403 -16.701 -11.863  1.00 75.57           H
ATOM   3897 2HG2 ILE A 257      -2.124 -16.869 -11.442  1.00 75.57           H
ATOM   3898 3HG2 ILE A 257      -1.359 -18.038 -12.545  1.00 75.57           H
ATOM   3899  CD1 ILE A 257      -2.932 -17.905 -14.765  1.00 75.57           C
ATOM   3900 1HD1 ILE A 257      -2.174 -17.830 -15.544  1.00 75.57           H
ATOM   3901 2HD1 ILE A 257      -2.630 -18.658 -14.036  1.00 75.57           H
ATOM   3902 3HD1 ILE A 257      -3.884 -18.192 -15.210  1.00 75.57           H
ATOM   3903  HN  ILE A 257      -1.769 -14.276 -15.079  1.00 75.57           H
ATOM   3904  N   THR A 258       0.486 -13.936 -12.812  1.00 77.32           N
ATOM   3905  CA  THR A 258       1.715 -13.622 -12.103  1.00 77.32           C
ATOM   3906  C   THR A 258       1.511 -12.411 -11.191  1.00 77.32           C
ATOM   3907  O   THR A 258       1.909 -12.431 -10.027  1.00 77.32           O
ATOM   3908  HA  THR A 258       1.967 -14.467 -11.461  1.00 77.32           H
ATOM   3909  CB  THR A 258       2.822 -13.422 -13.140  1.00 77.32           C
ATOM   3910  HB  THR A 258       2.632 -12.535 -13.745  1.00 77.32           H
ATOM   3911  OG1 THR A 258       2.858 -14.656 -13.852  1.00 77.32           O
ATOM   3912  HG1 THR A 258       2.371 -14.564 -14.720  1.00 77.32           H
ATOM   3913  CG2 THR A 258       4.209 -13.318 -12.504  1.00 77.32           C
ATOM   3914 1HG2 THR A 258       4.426 -14.234 -11.954  1.00 77.32           H
ATOM   3915 2HG2 THR A 258       4.233 -12.469 -11.820  1.00 77.32           H
ATOM   3916 3HG2 THR A 258       4.957 -13.176 -13.284  1.00 77.32           H
ATOM   3917  HN  THR A 258       0.561 -13.933 -13.809  1.00 77.32           H
ATOM   3918  N   VAL A 259       0.889 -11.385 -11.754  1.00 73.39           N
ATOM   3919  CA  VAL A 259       0.691 -10.141 -11.029  1.00 73.39           C
ATOM   3920  C   VAL A 259      -0.199 -10.400  -9.812  1.00 73.39           C
ATOM   3921  O   VAL A 259       0.077  -9.906  -8.720  1.00 73.39           O
ATOM   3922  HA  VAL A 259       1.668  -9.803 -10.684  1.00 73.39           H
ATOM   3923  CB  VAL A 259       0.125  -9.073 -11.968  1.00 73.39           C
ATOM   3924  HB  VAL A 259      -0.768  -9.482 -12.441  1.00 73.39           H
ATOM   3925  CG1 VAL A 259      -0.286  -7.822 -11.190  1.00 73.39           C
ATOM   3926 1HG1 VAL A 259      -1.050  -8.084 -10.458  1.00 73.39           H
ATOM   3927 2HG1 VAL A 259       0.583  -7.411 -10.677  1.00 73.39           H
ATOM   3928 3HG1 VAL A 259      -0.685  -7.079 -11.881  1.00 73.39           H
ATOM   3929  CG2 VAL A 259       1.126  -8.728 -13.073  1.00 73.39           C
ATOM   3930 1HG2 VAL A 259       2.044  -8.348 -12.625  1.00 73.39           H
ATOM   3931 2HG2 VAL A 259       1.348  -9.623 -13.654  1.00 73.39           H
ATOM   3932 3HG2 VAL A 259       0.698  -7.967 -13.725  1.00 73.39           H
ATOM   3933  HN  VAL A 259       0.525 -11.394 -12.685  1.00 73.39           H
ATOM   3934  N   LEU A 260      -1.250 -11.174 -10.042  1.00 75.37           N
ATOM   3935  CA  LEU A 260      -2.206 -11.469  -8.989  1.00 75.37           C
ATOM   3936  C   LEU A 260      -1.491 -12.187  -7.842  1.00 75.37           C
ATOM   3937  O   LEU A 260      -1.666 -11.832  -6.678  1.00 75.37           O
ATOM   3938  HA  LEU A 260      -2.586 -10.517  -8.617  1.00 75.37           H
ATOM   3939  CB  LEU A 260      -3.399 -12.245  -9.550  1.00 75.37           C
ATOM   3940 1HB  LEU A 260      -3.875 -11.634 -10.318  1.00 75.37           H
ATOM   3941 2HB  LEU A 260      -3.025 -13.142 -10.043  1.00 75.37           H
ATOM   3942  CG  LEU A 260      -4.466 -12.661  -8.536  1.00 75.37           C
ATOM   3943  HG  LEU A 260      -3.988 -13.270  -7.768  1.00 75.37           H
ATOM   3944  CD1 LEU A 260      -5.065 -11.439  -7.837  1.00 75.37           C
ATOM   3945 1HD1 LEU A 260      -4.277 -10.898  -7.313  1.00 75.37           H
ATOM   3946 2HD1 LEU A 260      -5.524 -10.785  -8.578  1.00 75.37           H
ATOM   3947 3HD1 LEU A 260      -5.820 -11.764  -7.121  1.00 75.37           H
ATOM   3948  CD2 LEU A 260      -5.541 -13.528  -9.195  1.00 75.37           C
ATOM   3949 1HD2 LEU A 260      -6.021 -12.965  -9.996  1.00 75.37           H
ATOM   3950 2HD2 LEU A 260      -5.081 -14.426  -9.607  1.00 75.37           H
ATOM   3951 3HD2 LEU A 260      -6.286 -13.810  -8.452  1.00 75.37           H
ATOM   3952  HN  LEU A 260      -1.451 -11.596 -10.926  1.00 75.37           H
ATOM   3953  N   THR A 261      -0.700 -13.183  -8.212  1.00 82.82           N
ATOM   3954  CA  THR A 261      -0.036 -14.018  -7.225  1.00 82.82           C
ATOM   3955  C   THR A 261       0.909 -13.178  -6.365  1.00 82.82           C
ATOM   3956  O   THR A 261       0.958 -13.343  -5.147  1.00 82.82           O
ATOM   3957  HA  THR A 261      -0.794 -14.430  -6.559  1.00 82.82           H
ATOM   3958  CB  THR A 261       0.667 -15.157  -7.966  1.00 82.82           C
ATOM   3959  HB  THR A 261       1.444 -14.772  -8.625  1.00 82.82           H
ATOM   3960  OG1 THR A 261      -0.393 -15.860  -8.609  1.00 82.82           O
ATOM   3961  HG1 THR A 261      -0.570 -15.462  -9.509  1.00 82.82           H
ATOM   3962  CG2 THR A 261       1.273 -16.189  -7.012  1.00 82.82           C
ATOM   3963 1HG2 THR A 261       0.484 -16.624  -6.399  1.00 82.82           H
ATOM   3964 2HG2 THR A 261       2.007 -15.703  -6.370  1.00 82.82           H
ATOM   3965 3HG2 THR A 261       1.759 -16.976  -7.589  1.00 82.82           H
ATOM   3966  HN  THR A 261      -0.510 -13.422  -9.164  1.00 82.82           H
ATOM   3967  N   VAL A 262       1.637 -12.294  -7.032  1.00 80.96           N
ATOM   3968  CA  VAL A 262       2.625 -11.473  -6.353  1.00 80.96           C
ATOM   3969  C   VAL A 262       1.923 -10.589  -5.319  1.00 80.96           C
ATOM   3970  O   VAL A 262       2.403 -10.441  -4.197  1.00 80.96           O
ATOM   3971  HA  VAL A 262       3.310 -12.143  -5.834  1.00 80.96           H
ATOM   3972  CB  VAL A 262       3.431 -10.671  -7.376  1.00 80.96           C
ATOM   3973  HB  VAL A 262       2.726 -10.168  -8.039  1.00 80.96           H
ATOM   3974  CG1 VAL A 262       4.276  -9.597  -6.688  1.00 80.96           C
ATOM   3975 1HG1 VAL A 262       3.624  -8.914  -6.144  1.00 80.96           H
ATOM   3976 2HG1 VAL A 262       4.968 -10.070  -5.991  1.00 80.96           H
ATOM   3977 3HG1 VAL A 262       4.839  -9.042  -7.438  1.00 80.96           H
ATOM   3978  CG2 VAL A 262       4.304 -11.592  -8.230  1.00 80.96           C
ATOM   3979 1HG2 VAL A 262       4.997 -12.135  -7.587  1.00 80.96           H
ATOM   3980 2HG2 VAL A 262       3.671 -12.302  -8.763  1.00 80.96           H
ATOM   3981 3HG2 VAL A 262       4.867 -10.996  -8.949  1.00 80.96           H
ATOM   3982  HN  VAL A 262       1.561 -12.136  -8.016  1.00 80.96           H
ATOM   3983  N   PHE A 263       0.799 -10.026  -5.735  1.00 77.05           N
ATOM   3984  CA  PHE A 263       0.037  -9.144  -4.867  1.00 77.05           C
ATOM   3985  C   PHE A 263      -0.458  -9.890  -3.626  1.00 77.05           C
ATOM   3986  O   PHE A 263      -0.255  -9.436  -2.502  1.00 77.05           O
ATOM   3987  HA  PHE A 263       0.703  -8.337  -4.561  1.00 77.05           H
ATOM   3988  CB  PHE A 263      -1.170  -8.657  -5.671  1.00 77.05           C
ATOM   3989 1HB  PHE A 263      -0.815  -8.121  -6.551  1.00 77.05           H
ATOM   3990 2HB  PHE A 263      -1.728  -9.522  -6.028  1.00 77.05           H
ATOM   3991  CG  PHE A 263      -2.116  -7.748  -4.884  1.00 77.05           C
ATOM   3992  CD1 PHE A 263      -3.235  -8.264  -4.309  1.00 77.05           C
ATOM   3993  HD1 PHE A 263      -3.458  -9.327  -4.409  1.00 77.05           H
ATOM   3994  CD2 PHE A 263      -1.837  -6.422  -4.759  1.00 77.05           C
ATOM   3995  HD2 PHE A 263      -0.940  -6.008  -5.220  1.00 77.05           H
ATOM   3996  CE1 PHE A 263      -4.112  -7.420  -3.579  1.00 77.05           C
ATOM   3997  HE1 PHE A 263      -5.009  -7.834  -3.119  1.00 77.05           H
ATOM   3998  CE2 PHE A 263      -2.715  -5.578  -4.029  1.00 77.05           C
ATOM   3999  HE2 PHE A 263      -2.492  -4.516  -3.929  1.00 77.05           H
ATOM   4000  CZ  PHE A 263      -3.834  -6.095  -3.454  1.00 77.05           C
ATOM   4001  HZ  PHE A 263      -4.508  -5.447  -2.894  1.00 77.05           H
ATOM   4002  HN  PHE A 263       0.408 -10.163  -6.645  1.00 77.05           H
ATOM   4003  N   VAL A 264      -1.100 -11.023  -3.874  1.00 82.92           N
ATOM   4004  CA  VAL A 264      -1.719 -11.782  -2.800  1.00 82.92           C
ATOM   4005  C   VAL A 264      -0.649 -12.187  -1.785  1.00 82.92           C
ATOM   4006  O   VAL A 264      -0.837 -12.022  -0.580  1.00 82.92           O
ATOM   4007  HA  VAL A 264      -2.440 -11.128  -2.309  1.00 82.92           H
ATOM   4008  CB  VAL A 264      -2.480 -12.978  -3.377  1.00 82.92           C
ATOM   4009  HB  VAL A 264      -1.798 -13.529  -4.024  1.00 82.92           H
ATOM   4010  CG1 VAL A 264      -2.940 -13.923  -2.264  1.00 82.92           C
ATOM   4011 1HG1 VAL A 264      -2.071 -14.291  -1.719  1.00 82.92           H
ATOM   4012 2HG1 VAL A 264      -3.597 -13.386  -1.580  1.00 82.92           H
ATOM   4013 3HG1 VAL A 264      -3.478 -14.764  -2.702  1.00 82.92           H
ATOM   4014  CG2 VAL A 264      -3.665 -12.515  -4.227  1.00 82.92           C
ATOM   4015 1HG2 VAL A 264      -4.348 -11.930  -3.611  1.00 82.92           H
ATOM   4016 2HG2 VAL A 264      -3.303 -11.901  -5.052  1.00 82.92           H
ATOM   4017 3HG2 VAL A 264      -4.189 -13.385  -4.624  1.00 82.92           H
ATOM   4018  HN  VAL A 264      -1.199 -11.422  -4.785  1.00 82.92           H
ATOM   4019  N   LEU A 265       0.450 -12.711  -2.308  1.00 87.65           N
ATOM   4020  CA  LEU A 265       1.478 -13.291  -1.462  1.00 87.65           C
ATOM   4021  C   LEU A 265       2.116 -12.190  -0.612  1.00 87.65           C
ATOM   4022  O   LEU A 265       2.573 -12.446   0.500  1.00 87.65           O
ATOM   4023  HA  LEU A 265       0.990 -14.002  -0.795  1.00 87.65           H
ATOM   4024  CB  LEU A 265       2.484 -14.078  -2.305  1.00 87.65           C
ATOM   4025 1HB  LEU A 265       2.825 -13.438  -3.119  1.00 87.65           H
ATOM   4026 2HB  LEU A 265       3.354 -14.297  -1.685  1.00 87.65           H
ATOM   4027  CG  LEU A 265       1.976 -15.391  -2.903  1.00 87.65           C
ATOM   4028  HG  LEU A 265       1.118 -15.168  -3.537  1.00 87.65           H
ATOM   4029  CD1 LEU A 265       3.040 -16.036  -3.794  1.00 87.65           C
ATOM   4030 1HD1 LEU A 265       3.294 -15.356  -4.607  1.00 87.65           H
ATOM   4031 2HD1 LEU A 265       3.932 -16.243  -3.202  1.00 87.65           H
ATOM   4032 3HD1 LEU A 265       2.653 -16.967  -4.207  1.00 87.65           H
ATOM   4033  CD2 LEU A 265       1.493 -16.343  -1.807  1.00 87.65           C
ATOM   4034 1HD2 LEU A 265       2.317 -16.564  -1.129  1.00 87.65           H
ATOM   4035 2HD2 LEU A 265       0.680 -15.874  -1.252  1.00 87.65           H
ATOM   4036 3HD2 LEU A 265       1.137 -17.268  -2.260  1.00 87.65           H
ATOM   4037  HN  LEU A 265       0.642 -12.742  -3.289  1.00 87.65           H
ATOM   4038  N   SER A 266       2.125 -10.988  -1.170  1.00 86.05           N
ATOM   4039  CA  SER A 266       2.791  -9.869  -0.524  1.00 86.05           C
ATOM   4040  C   SER A 266       1.864  -9.239   0.518  1.00 86.05           C
ATOM   4041  O   SER A 266       2.310  -8.850   1.596  1.00 86.05           O
ATOM   4042  HA  SER A 266       3.672 -10.295  -0.045  1.00 86.05           H
ATOM   4043  CB  SER A 266       3.226  -8.821  -1.550  1.00 86.05           C
ATOM   4044 1HB  SER A 266       3.687  -7.979  -1.034  1.00 86.05           H
ATOM   4045 2HB  SER A 266       3.986  -9.248  -2.205  1.00 86.05           H
ATOM   4046  OG  SER A 266       2.132  -8.355  -2.335  1.00 86.05           O
ATOM   4047  HG  SER A 266       2.095  -8.854  -3.201  1.00 86.05           H
ATOM   4048  HN  SER A 266       1.690 -10.773  -2.044  1.00 86.05           H
ATOM   4049  N   GLN A 267       0.591  -9.159   0.159  1.00 85.26           N
ATOM   4050  CA  GLN A 267      -0.350  -8.353   0.918  1.00 85.26           C
ATOM   4051  C   GLN A 267      -1.084  -9.219   1.944  1.00 85.26           C
ATOM   4052  O   GLN A 267      -1.400  -8.756   3.039  1.00 85.26           O
ATOM   4053  HA  GLN A 267       0.255  -7.605   1.430  1.00 85.26           H
ATOM   4054  CB  GLN A 267      -1.340  -7.647  -0.011  1.00 85.26           C
ATOM   4055 1HB  GLN A 267      -1.877  -8.386  -0.606  1.00 85.26           H
ATOM   4056 2HB  GLN A 267      -2.084  -7.114   0.582  1.00 85.26           H
ATOM   4057  CG  GLN A 267      -0.619  -6.665  -0.936  1.00 85.26           C
ATOM   4058 1HG  GLN A 267       0.098  -7.204  -1.556  1.00 85.26           H
ATOM   4059 2HG  GLN A 267      -1.338  -6.200  -1.611  1.00 85.26           H
ATOM   4060  CD  GLN A 267       0.106  -5.584  -0.132  1.00 85.26           C
ATOM   4061  OE1 GLN A 267      -0.430  -5.000   0.796  1.00 85.26           O
ATOM   4062  NE2 GLN A 267       1.351  -5.352  -0.536  1.00 85.26           N
ATOM   4063 1HE2 GLN A 267       1.732  -5.867  -1.305  1.00 85.26           H
ATOM   4064 2HE2 GLN A 267       1.907  -4.662  -0.072  1.00 85.26           H
ATOM   4065  HN  GLN A 267       0.202  -9.631  -0.632  1.00 85.26           H
ATOM   4066  N   PHE A 268      -1.332 -10.461   1.553  1.00 88.15           N
ATOM   4067  CA  PHE A 268      -2.194 -11.332   2.334  1.00 88.15           C
ATOM   4068  C   PHE A 268      -1.674 -11.479   3.765  1.00 88.15           C
ATOM   4069  O   PHE A 268      -2.411 -11.253   4.724  1.00 88.15           O
ATOM   4070  HA  PHE A 268      -3.183 -10.875   2.354  1.00 88.15           H
ATOM   4071  CB  PHE A 268      -2.177 -12.703   1.655  1.00 88.15           C
ATOM   4072 1HB  PHE A 268      -2.514 -12.591   0.624  1.00 88.15           H
ATOM   4073 2HB  PHE A 268      -1.149 -13.065   1.616  1.00 88.15           H
ATOM   4074  CG  PHE A 268      -3.046 -13.753   2.350  1.00 88.15           C
ATOM   4075  CD1 PHE A 268      -2.464 -14.801   2.991  1.00 88.15           C
ATOM   4076  HD1 PHE A 268      -1.378 -14.894   3.010  1.00 88.15           H
ATOM   4077  CD2 PHE A 268      -4.401 -13.638   2.327  1.00 88.15           C
ATOM   4078  HD2 PHE A 268      -4.868 -12.797   1.813  1.00 88.15           H
ATOM   4079  CE1 PHE A 268      -3.270 -15.776   3.636  1.00 88.15           C
ATOM   4080  HE1 PHE A 268      -2.804 -16.616   4.150  1.00 88.15           H
ATOM   4081  CE2 PHE A 268      -5.208 -14.612   2.972  1.00 88.15           C
ATOM   4082  HE2 PHE A 268      -6.293 -14.519   2.953  1.00 88.15           H
ATOM   4083  CZ  PHE A 268      -4.625 -15.660   3.613  1.00 88.15           C
ATOM   4084  HZ  PHE A 268      -5.245 -16.408   4.109  1.00 88.15           H
ATOM   4085  HN  PHE A 268      -0.957 -10.871   0.722  1.00 88.15           H
ATOM   4086  N   PRO A 269      -0.400 -11.858   3.936  1.00 92.65           N
ATOM   4087  CA  PRO A 269       0.129 -12.146   5.271  1.00 92.65           C
ATOM   4088  C   PRO A 269      -0.112 -11.004   6.246  1.00 92.65           C
ATOM   4089  O   PRO A 269      -0.523 -11.230   7.383  1.00 92.65           O
ATOM   4090  HA  PRO A 269      -0.388 -13.003   5.703  1.00 92.65           H
ATOM   4091  CB  PRO A 269       1.622 -12.378   5.028  1.00 92.65           C
ATOM   4092 1HB  PRO A 269       2.195 -11.458   5.142  1.00 92.65           H
ATOM   4093 2HB  PRO A 269       2.036 -13.100   5.731  1.00 92.65           H
ATOM   4094  CG  PRO A 269       1.669 -12.896   3.595  1.00 92.65           C
ATOM   4095 1HG  PRO A 269       2.659 -12.777   3.154  1.00 92.65           H
ATOM   4096 2HG  PRO A 269       1.436 -13.960   3.541  1.00 92.65           H
ATOM   4097  CD  PRO A 269       0.624 -12.046   2.892  1.00 92.65           C
ATOM   4098 1HD  PRO A 269       1.035 -11.093   2.558  1.00 92.65           H
ATOM   4099 2HD  PRO A 269       0.224 -12.544   2.008  1.00 92.65           H
ATOM   4100  N   TYR A 270       0.153  -9.796   5.770  1.00 91.28           N
ATOM   4101  CA  TYR A 270       0.040  -8.618   6.613  1.00 91.28           C
ATOM   4102  C   TYR A 270      -1.406  -8.403   7.063  1.00 91.28           C
ATOM   4103  O   TYR A 270      -1.659  -8.104   8.229  1.00 91.28           O
ATOM   4104  HA  TYR A 270       0.667  -8.772   7.491  1.00 91.28           H
ATOM   4105  CB  TYR A 270       0.472  -7.435   5.745  1.00 91.28           C
ATOM   4106 1HB  TYR A 270       1.541  -7.516   5.545  1.00 91.28           H
ATOM   4107 2HB  TYR A 270      -0.037  -7.498   4.783  1.00 91.28           H
ATOM   4108  CG  TYR A 270       0.186  -6.068   6.369  1.00 91.28           C
ATOM   4109  CD1 TYR A 270      -0.696  -5.201   5.756  1.00 91.28           C
ATOM   4110  HD1 TYR A 270      -1.188  -5.491   4.828  1.00 91.28           H
ATOM   4111  CD2 TYR A 270       0.810  -5.702   7.544  1.00 91.28           C
ATOM   4112  HD2 TYR A 270       1.507  -6.386   8.028  1.00 91.28           H
ATOM   4113  CE1 TYR A 270      -0.965  -3.914   6.343  1.00 91.28           C
ATOM   4114  HE1 TYR A 270      -1.660  -3.220   5.870  1.00 91.28           H
ATOM   4115  CE2 TYR A 270       0.540  -4.415   8.131  1.00 91.28           C
ATOM   4116  HE2 TYR A 270       1.026  -4.113   9.059  1.00 91.28           H
ATOM   4117  CZ  TYR A 270      -0.334  -3.585   7.502  1.00 91.28           C
ATOM   4118  OH  TYR A 270      -0.589  -2.369   8.057  1.00 91.28           O
ATOM   4119  HH  TYR A 270      -0.308  -2.366   9.017  1.00 91.28           H
ATOM   4120  HN  TYR A 270       0.440  -9.617   4.829  1.00 91.28           H
ATOM   4121  N   ASN A 271      -2.318  -8.565   6.115  1.00 89.72           N
ATOM   4122  CA  ASN A 271      -3.723  -8.299   6.375  1.00 89.72           C
ATOM   4123  C   ASN A 271      -4.279  -9.380   7.304  1.00 89.72           C
ATOM   4124  O   ASN A 271      -5.239  -9.141   8.035  1.00 89.72           O
ATOM   4125  HA  ASN A 271      -3.748  -7.307   6.826  1.00 89.72           H
ATOM   4126  CB  ASN A 271      -4.537  -8.325   5.079  1.00 89.72           C
ATOM   4127 1HB  ASN A 271      -4.233  -9.178   4.472  1.00 89.72           H
ATOM   4128 2HB  ASN A 271      -5.593  -8.460   5.312  1.00 89.72           H
ATOM   4129  CG  ASN A 271      -4.345  -7.032   4.285  1.00 89.72           C
ATOM   4130  OD1 ASN A 271      -4.815  -5.969   4.656  1.00 89.72           O
ATOM   4131  ND2 ASN A 271      -3.629  -7.181   3.174  1.00 89.72           N
ATOM   4132 1HD2 ASN A 271      -3.271  -8.081   2.927  1.00 89.72           H
ATOM   4133 2HD2 ASN A 271      -3.448  -6.392   2.586  1.00 89.72           H
ATOM   4134  HN  ASN A 271      -2.110  -8.871   5.186  1.00 89.72           H
ATOM   4135  N   CYS A 272      -3.651 -10.545   7.246  1.00 93.00           N
ATOM   4136  CA  CYS A 272      -3.988 -11.623   8.161  1.00 93.00           C
ATOM   4137  C   CYS A 272      -3.730 -11.139   9.589  1.00 93.00           C
ATOM   4138  O   CYS A 272      -4.587 -11.278  10.460  1.00 93.00           O
ATOM   4139  HA  CYS A 272      -5.046 -11.841   8.011  1.00 93.00           H
ATOM   4140  CB  CYS A 272      -3.209 -12.901   7.841  1.00 93.00           C
ATOM   4141 1HB  CYS A 272      -2.148 -12.674   7.742  1.00 93.00           H
ATOM   4142 2HB  CYS A 272      -3.309 -13.612   8.661  1.00 93.00           H
ATOM   4143  SG  CYS A 272      -3.836 -13.644   6.290  1.00 93.00           S
ATOM   4144  HG  CYS A 272      -3.259 -12.767   5.473  1.00 93.00           H
ATOM   4145  HN  CYS A 272      -2.927 -10.758   6.591  1.00 93.00           H
ATOM   4146  N   ILE A 273      -2.544 -10.582   9.785  1.00 93.13           N
ATOM   4147  CA  ILE A 273      -2.140 -10.128  11.105  1.00 93.13           C
ATOM   4148  C   ILE A 273      -3.010  -8.940  11.519  1.00 93.13           C
ATOM   4149  O   ILE A 273      -3.397  -8.825  12.681  1.00 93.13           O
ATOM   4150  HA  ILE A 273      -2.319 -10.947  11.801  1.00 93.13           H
ATOM   4151  CB  ILE A 273      -0.639  -9.831  11.133  1.00 93.13           C
ATOM   4152  HB  ILE A 273      -0.423  -9.088  10.365  1.00 93.13           H
ATOM   4153  CG1 ILE A 273       0.174 -11.081  10.793  1.00 93.13           C
ATOM   4154 1HG1 ILE A 273      -0.096 -11.435   9.798  1.00 93.13           H
ATOM   4155 2HG1 ILE A 273       1.235 -10.833  10.766  1.00 93.13           H
ATOM   4156  CG2 ILE A 273      -0.225  -9.226  12.476  1.00 93.13           C
ATOM   4157 1HG2 ILE A 273      -0.768  -8.295  12.638  1.00 93.13           H
ATOM   4158 2HG2 ILE A 273      -0.457  -9.926  13.277  1.00 93.13           H
ATOM   4159 3HG2 ILE A 273       0.846  -9.024  12.469  1.00 93.13           H
ATOM   4160  CD1 ILE A 273      -0.070 -12.190  11.818  1.00 93.13           C
ATOM   4161 1HD1 ILE A 273       0.224 -11.841  12.808  1.00 93.13           H
ATOM   4162 2HD1 ILE A 273      -1.128 -12.452  11.825  1.00 93.13           H
ATOM   4163 3HD1 ILE A 273       0.520 -13.067  11.553  1.00 93.13           H
ATOM   4164  HN  ILE A 273      -1.867 -10.439   9.063  1.00 93.13           H
ATOM   4165  N   LEU A 274      -3.291  -8.086  10.546  1.00 91.63           N
ATOM   4166  CA  LEU A 274      -4.093  -6.901  10.800  1.00 91.63           C
ATOM   4167  C   LEU A 274      -5.486  -7.324  11.271  1.00 91.63           C
ATOM   4168  O   LEU A 274      -6.094  -6.652  12.103  1.00 91.63           O
ATOM   4169  HA  LEU A 274      -3.610  -6.345  11.604  1.00 91.63           H
ATOM   4170  CB  LEU A 274      -4.110  -5.992   9.569  1.00 91.63           C
ATOM   4171 1HB  LEU A 274      -3.099  -5.941   9.165  1.00 91.63           H
ATOM   4172 2HB  LEU A 274      -4.734  -6.458   8.806  1.00 91.63           H
ATOM   4173  CG  LEU A 274      -4.612  -4.565   9.796  1.00 91.63           C
ATOM   4174  HG  LEU A 274      -5.541  -4.615  10.364  1.00 91.63           H
ATOM   4175  CD1 LEU A 274      -3.614  -3.759  10.630  1.00 91.63           C
ATOM   4176 1HD1 LEU A 274      -3.479  -4.240  11.598  1.00 91.63           H
ATOM   4177 2HD1 LEU A 274      -2.658  -3.714  10.109  1.00 91.63           H
ATOM   4178 3HD1 LEU A 274      -3.996  -2.748  10.776  1.00 91.63           H
ATOM   4179  CD2 LEU A 274      -4.934  -3.879   8.466  1.00 91.63           C
ATOM   4180 1HD2 LEU A 274      -4.035  -3.840   7.851  1.00 91.63           H
ATOM   4181 2HD2 LEU A 274      -5.707  -4.442   7.944  1.00 91.63           H
ATOM   4182 3HD2 LEU A 274      -5.288  -2.866   8.656  1.00 91.63           H
ATOM   4183  HN  LEU A 274      -2.983  -8.193   9.601  1.00 91.63           H
ATOM   4184  N   LEU A 275      -5.950  -8.435  10.719  1.00 93.78           N
ATOM   4185  CA  LEU A 275      -7.237  -8.985  11.112  1.00 93.78           C
ATOM   4186  C   LEU A 275      -7.185  -9.389  12.586  1.00 93.78           C
ATOM   4187  O   LEU A 275      -8.097  -9.080  13.351  1.00 93.78           O
ATOM   4188  HA  LEU A 275      -7.979  -8.194  10.997  1.00 93.78           H
ATOM   4189  CB  LEU A 275      -7.641 -10.125  10.175  1.00 93.78           C
ATOM   4190 1HB  LEU A 275      -7.720  -9.727   9.163  1.00 93.78           H
ATOM   4191 2HB  LEU A 275      -6.838 -10.862  10.165  1.00 93.78           H
ATOM   4192  CG  LEU A 275      -8.949 -10.841  10.515  1.00 93.78           C
ATOM   4193  HG  LEU A 275      -8.890 -11.188  11.547  1.00 93.78           H
ATOM   4194  CD1 LEU A 275     -10.138  -9.881  10.429  1.00 93.78           C
ATOM   4195 1HD1 LEU A 275      -9.995  -9.061  11.133  1.00 93.78           H
ATOM   4196 2HD1 LEU A 275     -10.210  -9.483   9.417  1.00 93.78           H
ATOM   4197 3HD1 LEU A 275     -11.055 -10.416  10.676  1.00 93.78           H
ATOM   4198  CD2 LEU A 275      -9.144 -12.076   9.633  1.00 93.78           C
ATOM   4199 1HD2 LEU A 275      -9.173 -11.773   8.586  1.00 93.78           H
ATOM   4200 2HD2 LEU A 275      -8.317 -12.768   9.789  1.00 93.78           H
ATOM   4201 3HD2 LEU A 275     -10.082 -12.566   9.896  1.00 93.78           H
ATOM   4202  HN  LEU A 275      -5.465  -8.956  10.017  1.00 93.78           H
ATOM   4203  N   VAL A 276      -6.108 -10.075  12.941  1.00 94.08           N
ATOM   4204  CA  VAL A 276      -5.929 -10.532  14.309  1.00 94.08           C
ATOM   4205  C   VAL A 276      -5.961  -9.328  15.253  1.00 94.08           C
ATOM   4206  O   VAL A 276      -6.641  -9.356  16.278  1.00 94.08           O
ATOM   4207  HA  VAL A 276      -6.765 -11.188  14.549  1.00 94.08           H
ATOM   4208  CB  VAL A 276      -4.639 -11.346  14.424  1.00 94.08           C
ATOM   4209  HB  VAL A 276      -3.824 -10.743  14.021  1.00 94.08           H
ATOM   4210  CG1 VAL A 276      -4.315 -11.657  15.886  1.00 94.08           C
ATOM   4211 1HG1 VAL A 276      -4.189 -10.724  16.437  1.00 94.08           H
ATOM   4212 2HG1 VAL A 276      -5.131 -12.231  16.325  1.00 94.08           H
ATOM   4213 3HG1 VAL A 276      -3.393 -12.236  15.939  1.00 94.08           H
ATOM   4214  CG2 VAL A 276      -4.726 -12.630  13.597  1.00 94.08           C
ATOM   4215 1HG2 VAL A 276      -5.556 -13.238  13.956  1.00 94.08           H
ATOM   4216 2HG2 VAL A 276      -4.887 -12.378  12.549  1.00 94.08           H
ATOM   4217 3HG2 VAL A 276      -3.796 -13.190  13.696  1.00 94.08           H
ATOM   4218  HN  VAL A 276      -5.368 -10.318  12.314  1.00 94.08           H
ATOM   4219  N   GLN A 277      -5.219  -8.298  14.873  1.00 92.70           N
ATOM   4220  CA  GLN A 277      -5.144  -7.092  15.679  1.00 92.70           C
ATOM   4221  C   GLN A 277      -6.529  -6.458  15.817  1.00 92.70           C
ATOM   4222  O   GLN A 277      -6.852  -5.880  16.854  1.00 92.70           O
ATOM   4223  HA  GLN A 277      -4.788  -7.418  16.656  1.00 92.70           H
ATOM   4224  CB  GLN A 277      -4.142  -6.098  15.087  1.00 92.70           C
ATOM   4225 1HB  GLN A 277      -4.316  -5.995  14.016  1.00 92.70           H
ATOM   4226 2HB  GLN A 277      -4.295  -5.114  15.531  1.00 92.70           H
ATOM   4227  CG  GLN A 277      -2.704  -6.557  15.334  1.00 92.70           C
ATOM   4228 1HG  GLN A 277      -2.530  -6.662  16.405  1.00 92.70           H
ATOM   4229 2HG  GLN A 277      -2.550  -7.539  14.888  1.00 92.70           H
ATOM   4230  CD  GLN A 277      -1.702  -5.561  14.746  1.00 92.70           C
ATOM   4231  OE1 GLN A 277      -2.001  -4.805  13.835  1.00 92.70           O
ATOM   4232  NE2 GLN A 277      -0.501  -5.602  15.314  1.00 92.70           N
ATOM   4233 1HE2 GLN A 277      -0.321  -6.246  16.058  1.00 92.70           H
ATOM   4234 2HE2 GLN A 277       0.223  -4.988  14.999  1.00 92.70           H
ATOM   4235  HN  GLN A 277      -4.677  -8.279  14.033  1.00 92.70           H
ATOM   4236  N   THR A 278      -7.312  -6.587  14.755  1.00 93.28           N
ATOM   4237  CA  THR A 278      -8.651  -6.023  14.740  1.00 93.28           C
ATOM   4238  C   THR A 278      -9.547  -6.748  15.747  1.00 93.28           C
ATOM   4239  O   THR A 278     -10.275  -6.111  16.506  1.00 93.28           O
ATOM   4240  HA  THR A 278      -8.590  -4.983  15.058  1.00 93.28           H
ATOM   4241  CB  THR A 278      -9.175  -6.089  13.304  1.00 93.28           C
ATOM   4242  HB  THR A 278      -9.337  -7.121  12.995  1.00 93.28           H
ATOM   4243  OG1 THR A 278      -8.208  -5.365  12.548  1.00 93.28           O
ATOM   4244  HG1 THR A 278      -7.537  -5.996  12.157  1.00 93.28           H
ATOM   4245  CG2 THR A 278     -10.467  -5.292  13.115  1.00 93.28           C
ATOM   4246 1HG2 THR A 278     -10.288  -4.245  13.359  1.00 93.28           H
ATOM   4247 2HG2 THR A 278     -11.240  -5.691  13.772  1.00 93.28           H
ATOM   4248 3HG2 THR A 278     -10.796  -5.372  12.079  1.00 93.28           H
ATOM   4249  HN  THR A 278      -7.045  -7.065  13.919  1.00 93.28           H
ATOM   4250  N   ILE A 279      -9.463  -8.070  15.720  1.00 94.74           N
ATOM   4251  CA  ILE A 279     -10.277  -8.889  16.602  1.00 94.74           C
ATOM   4252  C   ILE A 279      -9.890  -8.606  18.055  1.00 94.74           C
ATOM   4253  O   ILE A 279     -10.757  -8.478  18.918  1.00 94.74           O
ATOM   4254  HA  ILE A 279     -11.316  -8.593  16.457  1.00 94.74           H
ATOM   4255  CB  ILE A 279     -10.169 -10.365  16.213  1.00 94.74           C
ATOM   4256  HB  ILE A 279      -9.113 -10.630  16.166  1.00 94.74           H
ATOM   4257  CG1 ILE A 279     -10.759 -10.611  14.823  1.00 94.74           C
ATOM   4258 1HG1 ILE A 279     -11.847 -10.568  14.873  1.00 94.74           H
ATOM   4259 2HG1 ILE A 279     -10.440  -9.820  14.144  1.00 94.74           H
ATOM   4260  CG2 ILE A 279     -10.812 -11.260  17.275  1.00 94.74           C
ATOM   4261 1HG2 ILE A 279     -10.307 -11.112  18.229  1.00 94.74           H
ATOM   4262 2HG2 ILE A 279     -11.866 -11.002  17.378  1.00 94.74           H
ATOM   4263 3HG2 ILE A 279     -10.722 -12.304  16.973  1.00 94.74           H
ATOM   4264  CD1 ILE A 279     -10.321 -11.970  14.274  1.00 94.74           C
ATOM   4265 1HD1 ILE A 279      -9.234 -12.000  14.203  1.00 94.74           H
ATOM   4266 2HD1 ILE A 279     -10.664 -12.759  14.943  1.00 94.74           H
ATOM   4267 3HD1 ILE A 279     -10.754 -12.119  13.285  1.00 94.74           H
ATOM   4268  HN  ILE A 279      -8.855  -8.580  15.111  1.00 94.74           H
ATOM   4269  N   ASP A 280      -8.588  -8.517  18.280  1.00 93.60           N
ATOM   4270  CA  ASP A 280      -8.072  -8.329  19.626  1.00 93.60           C
ATOM   4271  C   ASP A 280      -8.443  -6.929  20.118  1.00 93.60           C
ATOM   4272  O   ASP A 280      -8.688  -6.730  21.307  1.00 93.60           O
ATOM   4273  HA  ASP A 280      -8.534  -9.116  20.222  1.00 93.60           H
ATOM   4274  CB  ASP A 280      -6.547  -8.451  19.654  1.00 93.60           C
ATOM   4275 1HB  ASP A 280      -6.243  -9.363  19.139  1.00 93.60           H
ATOM   4276 2HB  ASP A 280      -6.102  -7.617  19.113  1.00 93.60           H
ATOM   4277  CG  ASP A 280      -6.025  -8.471  21.091  1.00 93.60           C
ATOM   4278  OD1 ASP A 280      -6.547  -9.295  21.873  1.00 93.60           O
ATOM   4279  OD2 ASP A 280      -5.116  -7.663  21.376  1.00 93.60           O
ATOM   4280  HN  ASP A 280      -7.891  -8.570  17.565  1.00 93.60           H
ATOM   4281  N   ALA A 281      -8.472  -5.994  19.179  1.00 91.63           N
ATOM   4282  CA  ALA A 281      -8.853  -4.628  19.495  1.00 91.63           C
ATOM   4283  C   ALA A 281     -10.278  -4.616  20.051  1.00 91.63           C
ATOM   4284  O   ALA A 281     -10.641  -3.726  20.819  1.00 91.63           O
ATOM   4285  HA  ALA A 281      -8.170  -4.262  20.261  1.00 91.63           H
ATOM   4286  CB  ALA A 281      -8.707  -3.756  18.247  1.00 91.63           C
ATOM   4287 1HB  ALA A 281      -7.670  -3.775  17.909  1.00 91.63           H
ATOM   4288 2HB  ALA A 281      -9.353  -4.140  17.457  1.00 91.63           H
ATOM   4289 3HB  ALA A 281      -8.992  -2.731  18.484  1.00 91.63           H
ATOM   4290  HN  ALA A 281      -8.242  -6.158  18.220  1.00 91.63           H
ATOM   4291  N   TYR A 282     -11.048  -5.613  19.641  1.00 90.43           N
ATOM   4292  CA  TYR A 282     -12.421  -5.736  20.100  1.00 90.43           C
ATOM   4293  C   TYR A 282     -12.508  -6.627  21.340  1.00 90.43           C
ATOM   4294  O   TYR A 282     -13.119  -6.250  22.338  1.00 90.43           O
ATOM   4295  HA  TYR A 282     -12.782  -4.739  20.352  1.00 90.43           H
ATOM   4296  CB  TYR A 282     -13.190  -6.400  18.955  1.00 90.43           C
ATOM   4297 1HB  TYR A 282     -13.020  -5.832  18.040  1.00 90.43           H
ATOM   4298 2HB  TYR A 282     -12.786  -7.398  18.790  1.00 90.43           H
ATOM   4299  CG  TYR A 282     -14.697  -6.508  19.198  1.00 90.43           C
ATOM   4300  CD1 TYR A 282     -15.249  -7.715  19.578  1.00 90.43           C
ATOM   4301  HD1 TYR A 282     -14.611  -8.590  19.705  1.00 90.43           H
ATOM   4302  CD2 TYR A 282     -15.503  -5.400  19.038  1.00 90.43           C
ATOM   4303  HD2 TYR A 282     -15.067  -4.447  18.738  1.00 90.43           H
ATOM   4304  CE1 TYR A 282     -16.667  -7.817  19.807  1.00 90.43           C
ATOM   4305  HE1 TYR A 282     -17.116  -8.764  20.107  1.00 90.43           H
ATOM   4306  CE2 TYR A 282     -16.921  -5.503  19.267  1.00 90.43           C
ATOM   4307  HE2 TYR A 282     -17.570  -4.635  19.144  1.00 90.43           H
ATOM   4308  CZ  TYR A 282     -17.433  -6.706  19.640  1.00 90.43           C
ATOM   4309  OH  TYR A 282     -18.772  -6.803  19.857  1.00 90.43           O
ATOM   4310  HH  TYR A 282     -19.205  -5.911  19.727  1.00 90.43           H
ATOM   4311  HN  TYR A 282     -10.748  -6.328  19.009  1.00 90.43           H
ATOM   4312  N   ALA A 283     -11.886  -7.793  21.237  1.00 92.22           N
ATOM   4313  CA  ALA A 283     -12.139  -8.863  22.187  1.00 92.22           C
ATOM   4314  C   ALA A 283     -11.091  -8.808  23.300  1.00 92.22           C
ATOM   4315  O   ALA A 283     -11.300  -9.356  24.382  1.00 92.22           O
ATOM   4316  HA  ALA A 283     -13.125  -8.696  22.619  1.00 92.22           H
ATOM   4317  CB  ALA A 283     -12.142 -10.206  21.454  1.00 92.22           C
ATOM   4318 1HB  ALA A 283     -12.923 -10.204  20.694  1.00 92.22           H
ATOM   4319 2HB  ALA A 283     -11.173 -10.363  20.980  1.00 92.22           H
ATOM   4320 3HB  ALA A 283     -12.331 -11.008  22.168  1.00 92.22           H
ATOM   4321  HN  ALA A 283     -11.222  -8.011  20.522  1.00 92.22           H
ATOM   4322  N   MET A 284      -9.986  -8.142  22.998  1.00 89.93           N
ATOM   4323  CA  MET A 284      -8.895  -8.031  23.950  1.00 89.93           C
ATOM   4324  C   MET A 284      -8.550  -9.395  24.550  1.00 89.93           C
ATOM   4325  O   MET A 284      -8.439  -9.532  25.768  1.00 89.93           O
ATOM   4326  HA  MET A 284      -8.046  -7.652  23.381  1.00 89.93           H
ATOM   4327  CB  MET A 284      -9.290  -7.066  25.070  1.00 89.93           C
ATOM   4328 1HB  MET A 284     -10.232  -7.387  25.515  1.00 89.93           H
ATOM   4329 2HB  MET A 284      -8.539  -7.091  25.859  1.00 89.93           H
ATOM   4330  CG  MET A 284      -9.431  -5.638  24.538  1.00 89.93           C
ATOM   4331 1HG  MET A 284      -8.458  -5.260  24.225  1.00 89.93           H
ATOM   4332 2HG  MET A 284     -10.075  -5.631  23.658  1.00 89.93           H
ATOM   4333  SD  MET A 284     -10.116  -4.581  25.803  1.00 89.93           S
ATOM   4334  CE  MET A 284     -11.822  -4.538  25.279  1.00 89.93           C
ATOM   4335 1HE  MET A 284     -11.883  -4.122  24.273  1.00 89.93           H
ATOM   4336 2HE  MET A 284     -12.229  -5.549  25.280  1.00 89.93           H
ATOM   4337 3HE  MET A 284     -12.397  -3.915  25.965  1.00 89.93           H
ATOM   4338  HN  MET A 284      -9.831  -7.685  22.122  1.00 89.93           H
ATOM   4339  N   PHE A 285      -8.389 -10.371  23.668  1.00 90.90           N
ATOM   4340  CA  PHE A 285      -8.228 -11.750  24.098  1.00 90.90           C
ATOM   4341  C   PHE A 285      -6.752 -12.086  24.318  1.00 90.90           C
ATOM   4342  O   PHE A 285      -6.429 -13.078  24.970  1.00 90.90           O
ATOM   4343  HA  PHE A 285      -8.769 -11.861  25.038  1.00 90.90           H
ATOM   4344  CB  PHE A 285      -8.779 -12.634  22.978  1.00 90.90           C
ATOM   4345 1HB  PHE A 285      -8.903 -13.648  23.357  1.00 90.90           H
ATOM   4346 2HB  PHE A 285      -9.769 -12.275  22.698  1.00 90.90           H
ATOM   4347  CG  PHE A 285      -7.897 -12.678  21.728  1.00 90.90           C
ATOM   4348  CD1 PHE A 285      -8.094 -11.780  20.726  1.00 90.90           C
ATOM   4349  HD1 PHE A 285      -8.879 -11.030  20.812  1.00 90.90           H
ATOM   4350  CD2 PHE A 285      -6.917 -13.614  21.620  1.00 90.90           C
ATOM   4351  HD2 PHE A 285      -6.759 -14.334  22.424  1.00 90.90           H
ATOM   4352  CE1 PHE A 285      -7.275 -11.820  19.566  1.00 90.90           C
ATOM   4353  HE1 PHE A 285      -7.433 -11.101  18.762  1.00 90.90           H
ATOM   4354  CE2 PHE A 285      -6.098 -13.654  20.460  1.00 90.90           C
ATOM   4355  HE2 PHE A 285      -5.312 -14.405  20.374  1.00 90.90           H
ATOM   4356  CZ  PHE A 285      -6.294 -12.757  19.458  1.00 90.90           C
ATOM   4357  HZ  PHE A 285      -5.666 -12.788  18.568  1.00 90.90           H
ATOM   4358  HN  PHE A 285      -8.368 -10.232  22.678  1.00 90.90           H
ATOM   4359  N   ILE A 286      -5.896 -11.242  23.762  1.00 90.68           N
ATOM   4360  CA  ILE A 286      -4.462 -11.427  23.907  1.00 90.68           C
ATOM   4361  C   ILE A 286      -4.001 -10.800  25.225  1.00 90.68           C
ATOM   4362  O   ILE A 286      -3.643  -9.624  25.265  1.00 90.68           O
ATOM   4363  HA  ILE A 286      -4.273 -12.499  23.950  1.00 90.68           H
ATOM   4364  CB  ILE A 286      -3.726 -10.887  22.679  1.00 90.68           C
ATOM   4365  HB  ILE A 286      -3.914  -9.815  22.611  1.00 90.68           H
ATOM   4366  CG1 ILE A 286      -4.262 -11.522  21.395  1.00 90.68           C
ATOM   4367 1HG1 ILE A 286      -3.973 -12.572  21.356  1.00 90.68           H
ATOM   4368 2HG1 ILE A 286      -5.352 -11.491  21.397  1.00 90.68           H
ATOM   4369  CG2 ILE A 286      -2.214 -11.071  22.821  1.00 90.68           C
ATOM   4370 1HG2 ILE A 286      -1.863 -10.534  23.703  1.00 90.68           H
ATOM   4371 2HG2 ILE A 286      -1.985 -12.131  22.927  1.00 90.68           H
ATOM   4372 3HG2 ILE A 286      -1.715 -10.679  21.935  1.00 90.68           H
ATOM   4373  CD1 ILE A 286      -3.729 -10.794  20.159  1.00 90.68           C
ATOM   4374 1HD1 ILE A 286      -4.041  -9.750  20.189  1.00 90.68           H
ATOM   4375 2HD1 ILE A 286      -2.641 -10.848  20.147  1.00 90.68           H
ATOM   4376 3HD1 ILE A 286      -4.126 -11.266  19.260  1.00 90.68           H
ATOM   4377  HN  ILE A 286      -6.167 -10.445  23.223  1.00 90.68           H
ATOM   4378  N   SER A 287      -4.026 -11.614  26.270  1.00 88.81           N
ATOM   4379  CA  SER A 287      -3.590 -11.162  27.580  1.00 88.81           C
ATOM   4380  C   SER A 287      -2.136 -11.575  27.819  1.00 88.81           C
ATOM   4381  O   SER A 287      -1.472 -11.039  28.705  1.00 88.81           O
ATOM   4382  HA  SER A 287      -3.680 -10.076  27.556  1.00 88.81           H
ATOM   4383  CB  SER A 287      -4.489 -11.723  28.684  1.00 88.81           C
ATOM   4384 1HB  SER A 287      -4.111 -11.406  29.656  1.00 88.81           H
ATOM   4385 2HB  SER A 287      -5.491 -11.308  28.581  1.00 88.81           H
ATOM   4386  OG  SER A 287      -4.558 -13.146  28.644  1.00 88.81           O
ATOM   4387  HG  SER A 287      -5.189 -13.477  29.346  1.00 88.81           H
ATOM   4388  HN  SER A 287      -4.336 -12.564  26.232  1.00 88.81           H
ATOM   4389  N   ASN A 288      -1.684 -12.525  27.013  1.00 92.02           N
ATOM   4390  CA  ASN A 288      -0.368 -13.109  27.209  1.00 92.02           C
ATOM   4391  C   ASN A 288       0.678 -12.249  26.498  1.00 92.02           C
ATOM   4392  O   ASN A 288       0.584 -12.021  25.293  1.00 92.02           O
ATOM   4393  HA  ASN A 288      -0.223 -13.133  28.289  1.00 92.02           H
ATOM   4394  CB  ASN A 288      -0.299 -14.520  26.622  1.00 92.02           C
ATOM   4395 1HB  ASN A 288      -1.143 -15.109  26.981  1.00 92.02           H
ATOM   4396 2HB  ASN A 288      -0.384 -14.471  25.536  1.00 92.02           H
ATOM   4397  CG  ASN A 288       1.012 -15.210  27.005  1.00 92.02           C
ATOM   4398  OD1 ASN A 288       2.075 -14.613  27.024  1.00 92.02           O
ATOM   4399  ND2 ASN A 288       0.876 -16.498  27.309  1.00 92.02           N
ATOM   4400 1HD2 ASN A 288      -0.026 -16.928  27.274  1.00 92.02           H
ATOM   4401 2HD2 ASN A 288       1.677 -17.036  27.573  1.00 92.02           H
ATOM   4402  HN  ASN A 288      -2.199 -12.893  26.239  1.00 92.02           H
ATOM   4403  N   CYS A 289       1.652 -11.795  27.274  1.00 91.26           N
ATOM   4404  CA  CYS A 289       2.649 -10.872  26.760  1.00 91.26           C
ATOM   4405  C   CYS A 289       3.475 -11.599  25.697  1.00 91.26           C
ATOM   4406  O   CYS A 289       3.893 -10.995  24.711  1.00 91.26           O
ATOM   4407  HA  CYS A 289       2.105 -10.035  26.323  1.00 91.26           H
ATOM   4408  CB  CYS A 289       3.528 -10.309  27.879  1.00 91.26           C
ATOM   4409 1HB  CYS A 289       2.908  -9.819  28.629  1.00 91.26           H
ATOM   4410 2HB  CYS A 289       4.055 -11.121  28.382  1.00 91.26           H
ATOM   4411  SG  CYS A 289       4.733  -9.117  27.189  1.00 91.26           S
ATOM   4412  HN  CYS A 289       1.764 -12.048  28.235  1.00 91.26           H
ATOM   4413  N   ALA A 290       3.684 -12.886  25.934  1.00 93.21           N
ATOM   4414  CA  ALA A 290       4.502 -13.688  25.040  1.00 93.21           C
ATOM   4415  C   ALA A 290       3.842 -13.740  23.661  1.00 93.21           C
ATOM   4416  O   ALA A 290       4.510 -13.575  22.642  1.00 93.21           O
ATOM   4417  HA  ALA A 290       5.473 -13.200  24.950  1.00 93.21           H
ATOM   4418  CB  ALA A 290       4.704 -15.080  25.643  1.00 93.21           C
ATOM   4419 1HB  ALA A 290       5.202 -14.989  26.608  1.00 93.21           H
ATOM   4420 2HB  ALA A 290       3.735 -15.561  25.778  1.00 93.21           H
ATOM   4421 3HB  ALA A 290       5.317 -15.681  24.972  1.00 93.21           H
ATOM   4422  HN  ALA A 290       3.307 -13.379  26.718  1.00 93.21           H
ATOM   4423  N   VAL A 291       2.537 -13.971  23.673  1.00 93.05           N
ATOM   4424  CA  VAL A 291       1.780 -14.054  22.436  1.00 93.05           C
ATOM   4425  C   VAL A 291       1.784 -12.687  21.747  1.00 93.05           C
ATOM   4426  O   VAL A 291       1.984 -12.599  20.537  1.00 93.05           O
ATOM   4427  HA  VAL A 291       2.283 -14.774  21.790  1.00 93.05           H
ATOM   4428  CB  VAL A 291       0.370 -14.576  22.719  1.00 93.05           C
ATOM   4429  HB  VAL A 291      -0.103 -13.897  23.428  1.00 93.05           H
ATOM   4430  CG1 VAL A 291      -0.476 -14.588  21.444  1.00 93.05           C
ATOM   4431 1HG1 VAL A 291      -0.552 -13.575  21.049  1.00 93.05           H
ATOM   4432 2HG1 VAL A 291      -0.007 -15.234  20.702  1.00 93.05           H
ATOM   4433 3HG1 VAL A 291      -1.474 -14.963  21.674  1.00 93.05           H
ATOM   4434  CG2 VAL A 291       0.418 -15.965  23.358  1.00 93.05           C
ATOM   4435 1HG2 VAL A 291       0.918 -16.659  22.683  1.00 93.05           H
ATOM   4436 2HG2 VAL A 291       0.967 -15.913  24.299  1.00 93.05           H
ATOM   4437 3HG2 VAL A 291      -0.598 -16.312  23.549  1.00 93.05           H
ATOM   4438  HN  VAL A 291       1.999 -14.099  24.507  1.00 93.05           H
ATOM   4439  N   SER A 292       1.563 -11.656  22.549  1.00 91.85           N
ATOM   4440  CA  SER A 292       1.497 -10.302  22.025  1.00 91.85           C
ATOM   4441  C   SER A 292       2.823  -9.935  21.356  1.00 91.85           C
ATOM   4442  O   SER A 292       2.835  -9.333  20.283  1.00 91.85           O
ATOM   4443  HA  SER A 292       0.689 -10.315  21.293  1.00 91.85           H
ATOM   4444  CB  SER A 292       1.165  -9.299  23.132  1.00 91.85           C
ATOM   4445 1HB  SER A 292       0.278  -9.634  23.670  1.00 91.85           H
ATOM   4446 2HB  SER A 292       1.982  -9.270  23.852  1.00 91.85           H
ATOM   4447  OG  SER A 292       0.940  -7.990  22.616  1.00 91.85           O
ATOM   4448  HG  SER A 292       0.062  -7.956  22.140  1.00 91.85           H
ATOM   4449  HN  SER A 292       1.429 -11.734  23.537  1.00 91.85           H
ATOM   4450  N   THR A 293       3.907 -10.312  22.017  1.00 92.15           N
ATOM   4451  CA  THR A 293       5.235 -10.000  21.517  1.00 92.15           C
ATOM   4452  C   THR A 293       5.444 -10.624  20.135  1.00 92.15           C
ATOM   4453  O   THR A 293       5.928  -9.962  19.218  1.00 92.15           O
ATOM   4454  HA  THR A 293       5.311  -8.920  21.395  1.00 92.15           H
ATOM   4455  CB  THR A 293       6.254 -10.471  22.556  1.00 92.15           C
ATOM   4456  HB  THR A 293       6.117 -11.527  22.786  1.00 92.15           H
ATOM   4457  OG1 THR A 293       6.074  -9.575  23.649  1.00 92.15           O
ATOM   4458  HG1 THR A 293       5.441  -9.970  24.315  1.00 92.15           H
ATOM   4459  CG2 THR A 293       7.698 -10.230  22.111  1.00 92.15           C
ATOM   4460 1HG2 THR A 293       7.854  -9.164  21.946  1.00 92.15           H
ATOM   4461 2HG2 THR A 293       7.888 -10.772  21.185  1.00 92.15           H
ATOM   4462 3HG2 THR A 293       8.381 -10.581  22.885  1.00 92.15           H
ATOM   4463  HN  THR A 293       3.888 -10.821  22.878  1.00 92.15           H
ATOM   4464  N   ASN A 294       5.069 -11.890  20.030  1.00 93.77           N
ATOM   4465  CA  ASN A 294       5.267 -12.629  18.794  1.00 93.77           C
ATOM   4466  C   ASN A 294       4.402 -12.012  17.693  1.00 93.77           C
ATOM   4467  O   ASN A 294       4.825 -11.928  16.541  1.00 93.77           O
ATOM   4468  HA  ASN A 294       6.333 -12.550  18.580  1.00 93.77           H
ATOM   4469  CB  ASN A 294       4.853 -14.093  18.955  1.00 93.77           C
ATOM   4470 1HB  ASN A 294       3.882 -14.148  19.446  1.00 93.77           H
ATOM   4471 2HB  ASN A 294       4.740 -14.553  17.973  1.00 93.77           H
ATOM   4472  CG  ASN A 294       5.888 -14.869  19.772  1.00 93.77           C
ATOM   4473  OD1 ASN A 294       7.017 -14.442  19.957  1.00 93.77           O
ATOM   4474  ND2 ASN A 294       5.444 -16.028  20.248  1.00 93.77           N
ATOM   4475 1HD2 ASN A 294       4.506 -16.319  20.059  1.00 93.77           H
ATOM   4476 2HD2 ASN A 294       6.047 -16.608  20.795  1.00 93.77           H
ATOM   4477  HN  ASN A 294       4.639 -12.409  20.768  1.00 93.77           H
ATOM   4478  N   ILE A 295       3.207 -11.595  18.086  1.00 92.86           N
ATOM   4479  CA  ILE A 295       2.261 -11.034  17.137  1.00 92.86           C
ATOM   4480  C   ILE A 295       2.829  -9.734  16.564  1.00 92.86           C
ATOM   4481  O   ILE A 295       2.712  -9.475  15.368  1.00 92.86           O
ATOM   4482  HA  ILE A 295       2.150 -11.750  16.323  1.00 92.86           H
ATOM   4483  CB  ILE A 295       0.885 -10.870  17.786  1.00 92.86           C
ATOM   4484  HB  ILE A 295       1.026 -10.465  18.788  1.00 92.86           H
ATOM   4485  CG1 ILE A 295       0.186 -12.223  17.939  1.00 92.86           C
ATOM   4486 1HG1 ILE A 295      -0.090 -12.607  16.957  1.00 92.86           H
ATOM   4487 2HG1 ILE A 295       0.874 -12.943  18.381  1.00 92.86           H
ATOM   4488  CG2 ILE A 295       0.029  -9.867  17.010  1.00 92.86           C
ATOM   4489 1HG2 ILE A 295       0.526  -8.898  16.997  1.00 92.86           H
ATOM   4490 2HG2 ILE A 295      -0.107 -10.220  15.988  1.00 92.86           H
ATOM   4491 3HG2 ILE A 295      -0.944  -9.770  17.493  1.00 92.86           H
ATOM   4492  CD1 ILE A 295      -1.063 -12.099  18.814  1.00 92.86           C
ATOM   4493 1HD1 ILE A 295      -0.780 -11.738  19.803  1.00 92.86           H
ATOM   4494 2HD1 ILE A 295      -1.759 -11.396  18.356  1.00 92.86           H
ATOM   4495 3HD1 ILE A 295      -1.540 -13.075  18.906  1.00 92.86           H
ATOM   4496  HN  ILE A 295       2.884 -11.637  19.031  1.00 92.86           H
ATOM   4497  N   ASP A 296       3.433  -8.951  17.446  1.00 92.57           N
ATOM   4498  CA  ASP A 296       3.987  -7.667  17.051  1.00 92.57           C
ATOM   4499  C   ASP A 296       5.158  -7.895  16.093  1.00 92.57           C
ATOM   4500  O   ASP A 296       5.328  -7.154  15.126  1.00 92.57           O
ATOM   4501  HA  ASP A 296       3.162  -7.132  16.581  1.00 92.57           H
ATOM   4502  CB  ASP A 296       4.512  -6.896  18.264  1.00 92.57           C
ATOM   4503 1HB  ASP A 296       5.179  -7.534  18.843  1.00 92.57           H
ATOM   4504 2HB  ASP A 296       5.099  -6.041  17.930  1.00 92.57           H
ATOM   4505  CG  ASP A 296       3.360  -6.417  19.149  1.00 92.57           C
ATOM   4506  OD1 ASP A 296       2.246  -6.272  18.601  1.00 92.57           O
ATOM   4507  OD2 ASP A 296       3.619  -6.207  20.354  1.00 92.57           O
ATOM   4508  HN  ASP A 296       3.546  -9.180  18.413  1.00 92.57           H
ATOM   4509  N   ILE A 297       5.937  -8.924  16.395  1.00 93.66           N
ATOM   4510  CA  ILE A 297       7.055  -9.292  15.544  1.00 93.66           C
ATOM   4511  C   ILE A 297       6.528  -9.715  14.171  1.00 93.66           C
ATOM   4512  O   ILE A 297       7.062  -9.303  13.143  1.00 93.66           O
ATOM   4513  HA  ILE A 297       7.675  -8.405  15.417  1.00 93.66           H
ATOM   4514  CB  ILE A 297       7.920 -10.355  16.225  1.00 93.66           C
ATOM   4515  HB  ILE A 297       7.263 -11.134  16.610  1.00 93.66           H
ATOM   4516  CG1 ILE A 297       8.672  -9.766  17.420  1.00 93.66           C
ATOM   4517 1HG1 ILE A 297       9.426  -9.062  17.068  1.00 93.66           H
ATOM   4518 2HG1 ILE A 297       7.981  -9.205  18.049  1.00 93.66           H
ATOM   4519  CG2 ILE A 297       8.866 -11.017  15.221  1.00 93.66           C
ATOM   4520 1HG2 ILE A 297       8.284 -11.493  14.432  1.00 93.66           H
ATOM   4521 2HG2 ILE A 297       9.519 -10.262  14.785  1.00 93.66           H
ATOM   4522 3HG2 ILE A 297       9.469 -11.768  15.731  1.00 93.66           H
ATOM   4523  CD1 ILE A 297       9.341 -10.869  18.244  1.00 93.66           C
ATOM   4524 1HD1 ILE A 297       8.581 -11.557  18.614  1.00 93.66           H
ATOM   4525 2HD1 ILE A 297      10.049 -11.411  17.618  1.00 93.66           H
ATOM   4526 3HD1 ILE A 297       9.869 -10.423  19.087  1.00 93.66           H
ATOM   4527  HN  ILE A 297       5.813  -9.500  17.204  1.00 93.66           H
ATOM   4528  N   CYS A 298       5.485 -10.533  14.200  1.00 94.01           N
ATOM   4529  CA  CYS A 298       4.879 -11.015  12.970  1.00 94.01           C
ATOM   4530  C   CYS A 298       4.409  -9.806  12.159  1.00 94.01           C
ATOM   4531  O   CYS A 298       4.565  -9.774  10.940  1.00 94.01           O
ATOM   4532  HA  CYS A 298       5.653 -11.564  12.434  1.00 94.01           H
ATOM   4533  CB  CYS A 298       3.737 -11.994  13.249  1.00 94.01           C
ATOM   4534 1HB  CYS A 298       3.081 -11.591  14.021  1.00 94.01           H
ATOM   4535 2HB  CYS A 298       3.131 -12.125  12.352  1.00 94.01           H
ATOM   4536  SG  CYS A 298       4.413 -13.608  13.786  1.00 94.01           S
ATOM   4537  HG  CYS A 298       4.728 -13.223  15.020  1.00 94.01           H
ATOM   4538  HN  CYS A 298       5.057 -10.863  15.040  1.00 94.01           H
ATOM   4539  N   PHE A 299       3.843  -8.841  12.870  1.00 92.65           N
ATOM   4540  CA  PHE A 299       3.336  -7.640  12.229  1.00 92.65           C
ATOM   4541  C   PHE A 299       4.449  -6.908  11.477  1.00 92.65           C
ATOM   4542  O   PHE A 299       4.259  -6.483  10.338  1.00 92.65           O
ATOM   4543  HA  PHE A 299       2.566  -7.950  11.523  1.00 92.65           H
ATOM   4544  CB  PHE A 299       2.805  -6.731  13.340  1.00 92.65           C
ATOM   4545 1HB  PHE A 299       2.030  -7.264  13.892  1.00 92.65           H
ATOM   4546 2HB  PHE A 299       3.611  -6.523  14.042  1.00 92.65           H
ATOM   4547  CG  PHE A 299       2.231  -5.405  12.837  1.00 92.65           C
ATOM   4548  CD1 PHE A 299       2.995  -4.280  12.864  1.00 92.65           C
ATOM   4549  HD1 PHE A 299       4.016  -4.324  13.244  1.00 92.65           H
ATOM   4550  CD2 PHE A 299       0.958  -5.350  12.364  1.00 92.65           C
ATOM   4551  HD2 PHE A 299       0.345  -6.251  12.342  1.00 92.65           H
ATOM   4552  CE1 PHE A 299       2.463  -3.049  12.398  1.00 92.65           C
ATOM   4553  HE1 PHE A 299       3.076  -2.147  12.420  1.00 92.65           H
ATOM   4554  CE2 PHE A 299       0.425  -4.119  11.898  1.00 92.65           C
ATOM   4555  HE2 PHE A 299      -0.595  -4.075  11.518  1.00 92.65           H
ATOM   4556  CZ  PHE A 299       1.190  -2.994  11.925  1.00 92.65           C
ATOM   4557  HZ  PHE A 299       0.781  -2.049  11.567  1.00 92.65           H
ATOM   4558  HN  PHE A 299       3.728  -8.871  13.863  1.00 92.65           H
ATOM   4559  N   GLN A 300       5.588  -6.783  12.144  1.00 92.73           N
ATOM   4560  CA  GLN A 300       6.712  -6.058  11.577  1.00 92.73           C
ATOM   4561  C   GLN A 300       7.198  -6.747  10.300  1.00 92.73           C
ATOM   4562  O   GLN A 300       7.463  -6.087   9.297  1.00 92.73           O
ATOM   4563  HA  GLN A 300       6.326  -5.067  11.338  1.00 92.73           H
ATOM   4564  CB  GLN A 300       7.846  -5.923  12.594  1.00 92.73           C
ATOM   4565 1HB  GLN A 300       8.050  -6.893  13.048  1.00 92.73           H
ATOM   4566 2HB  GLN A 300       8.759  -5.611  12.087  1.00 92.73           H
ATOM   4567  CG  GLN A 300       7.489  -4.909  13.683  1.00 92.73           C
ATOM   4568 1HG  GLN A 300       7.277  -3.942  13.228  1.00 92.73           H
ATOM   4569 2HG  GLN A 300       6.582  -5.226  14.196  1.00 92.73           H
ATOM   4570  CD  GLN A 300       8.629  -4.765  14.693  1.00 92.73           C
ATOM   4571  OE1 GLN A 300       9.776  -5.081  14.423  1.00 92.73           O
ATOM   4572  NE2 GLN A 300       8.251  -4.271  15.868  1.00 92.73           N
ATOM   4573 1HE2 GLN A 300       7.293  -4.032  16.025  1.00 92.73           H
ATOM   4574 2HE2 GLN A 300       8.925  -4.139  16.595  1.00 92.73           H
ATOM   4575  HN  GLN A 300       5.747  -7.167  13.053  1.00 92.73           H
ATOM   4576  N   VAL A 301       7.302  -8.066  10.380  1.00 94.58           N
ATOM   4577  CA  VAL A 301       7.831  -8.843   9.273  1.00 94.58           C
ATOM   4578  C   VAL A 301       6.908  -8.692   8.062  1.00 94.58           C
ATOM   4579  O   VAL A 301       7.359  -8.343   6.973  1.00 94.58           O
ATOM   4580  HA  VAL A 301       8.810  -8.434   9.021  1.00 94.58           H
ATOM   4581  CB  VAL A 301       8.022 -10.300   9.700  1.00 94.58           C
ATOM   4582  HB  VAL A 301       7.074 -10.659  10.101  1.00 94.58           H
ATOM   4583  CG1 VAL A 301       8.390 -11.179   8.503  1.00 94.58           C
ATOM   4584 1HG1 VAL A 301       7.592 -11.134   7.761  1.00 94.58           H
ATOM   4585 2HG1 VAL A 301       9.319 -10.820   8.060  1.00 94.58           H
ATOM   4586 3HG1 VAL A 301       8.520 -12.209   8.835  1.00 94.58           H
ATOM   4587  CG2 VAL A 301       9.073 -10.413  10.807  1.00 94.58           C
ATOM   4588 1HG2 VAL A 301      10.026 -10.027  10.444  1.00 94.58           H
ATOM   4589 2HG2 VAL A 301       8.753  -9.834  11.673  1.00 94.58           H
ATOM   4590 3HG2 VAL A 301       9.189 -11.459  11.092  1.00 94.58           H
ATOM   4591  HN  VAL A 301       7.033  -8.600  11.182  1.00 94.58           H
ATOM   4592  N   THR A 302       5.632  -8.962   8.294  1.00 93.65           N
ATOM   4593  CA  THR A 302       4.667  -9.009   7.208  1.00 93.65           C
ATOM   4594  C   THR A 302       4.476  -7.616   6.605  1.00 93.65           C
ATOM   4595  O   THR A 302       4.246  -7.482   5.404  1.00 93.65           O
ATOM   4596  HA  THR A 302       5.068  -9.646   6.420  1.00 93.65           H
ATOM   4597  CB  THR A 302       3.373  -9.619   7.751  1.00 93.65           C
ATOM   4598  HB  THR A 302       2.613  -9.674   6.972  1.00 93.65           H
ATOM   4599  OG1 THR A 302       3.047  -8.801   8.871  1.00 93.65           O
ATOM   4600  HG1 THR A 302       3.383  -9.224   9.713  1.00 93.65           H
ATOM   4601  CG2 THR A 302       3.589 -11.008   8.354  1.00 93.65           C
ATOM   4602 1HG2 THR A 302       4.299 -10.941   9.177  1.00 93.65           H
ATOM   4603 2HG2 THR A 302       3.981 -11.679   7.589  1.00 93.65           H
ATOM   4604 3HG2 THR A 302       2.639 -11.395   8.723  1.00 93.65           H
ATOM   4605  HN  THR A 302       5.255  -9.147   9.202  1.00 93.65           H
ATOM   4606  N   GLN A 303       4.579  -6.614   7.466  1.00 92.28           N
ATOM   4607  CA  GLN A 303       4.454  -5.234   7.027  1.00 92.28           C
ATOM   4608  C   GLN A 303       5.561  -4.893   6.028  1.00 92.28           C
ATOM   4609  O   GLN A 303       5.308  -4.250   5.010  1.00 92.28           O
ATOM   4610  HA  GLN A 303       3.482  -5.173   6.537  1.00 92.28           H
ATOM   4611  CB  GLN A 303       4.476  -4.275   8.219  1.00 92.28           C
ATOM   4612 1HB  GLN A 303       3.657  -4.514   8.897  1.00 92.28           H
ATOM   4613 2HB  GLN A 303       5.402  -4.407   8.779  1.00 92.28           H
ATOM   4614  CG  GLN A 303       4.355  -2.822   7.756  1.00 92.28           C
ATOM   4615 1HG  GLN A 303       5.276  -2.518   7.258  1.00 92.28           H
ATOM   4616 2HG  GLN A 303       3.553  -2.735   7.023  1.00 92.28           H
ATOM   4617  CD  GLN A 303       4.076  -1.891   8.938  1.00 92.28           C
ATOM   4618  OE1 GLN A 303       4.976  -1.381   9.585  1.00 92.28           O
ATOM   4619  NE2 GLN A 303       2.783  -1.700   9.182  1.00 92.28           N
ATOM   4620 1HE2 GLN A 303       2.095  -2.149   8.613  1.00 92.28           H
ATOM   4621 2HE2 GLN A 303       2.499  -1.107   9.936  1.00 92.28           H
ATOM   4622  HN  GLN A 303       4.743  -6.732   8.445  1.00 92.28           H
ATOM   4623  N   THR A 304       6.766  -5.339   6.353  1.00 93.29           N
ATOM   4624  CA  THR A 304       7.921  -5.052   5.519  1.00 93.29           C
ATOM   4625  C   THR A 304       7.765  -5.713   4.148  1.00 93.29           C
ATOM   4626  O   THR A 304       8.122  -5.125   3.128  1.00 93.29           O
ATOM   4627  HA  THR A 304       7.966  -3.976   5.352  1.00 93.29           H
ATOM   4628  CB  THR A 304       9.172  -5.505   6.273  1.00 93.29           C
ATOM   4629  HB  THR A 304       9.151  -6.580   6.453  1.00 93.29           H
ATOM   4630  OG1 THR A 304       9.191  -4.686   7.439  1.00 93.29           O
ATOM   4631  HG1 THR A 304       8.677  -5.127   8.175  1.00 93.29           H
ATOM   4632  CG2 THR A 304      10.463  -5.137   5.539  1.00 93.29           C
ATOM   4633 1HG2 THR A 304      10.517  -4.055   5.419  1.00 93.29           H
ATOM   4634 2HG2 THR A 304      10.472  -5.612   4.558  1.00 93.29           H
ATOM   4635 3HG2 THR A 304      11.321  -5.481   6.117  1.00 93.29           H
ATOM   4636  HN  THR A 304       6.958  -5.885   7.168  1.00 93.29           H
ATOM   4637  N   ILE A 305       7.231  -6.925   4.168  1.00 93.08           N
ATOM   4638  CA  ILE A 305       6.994  -7.659   2.936  1.00 93.08           C
ATOM   4639  C   ILE A 305       6.036  -6.862   2.049  1.00 93.08           C
ATOM   4640  O   ILE A 305       6.215  -6.801   0.834  1.00 93.08           O
ATOM   4641  HA  ILE A 305       7.950  -7.748   2.420  1.00 93.08           H
ATOM   4642  CB  ILE A 305       6.512  -9.078   3.242  1.00 93.08           C
ATOM   4643  HB  ILE A 305       5.681  -9.013   3.945  1.00 93.08           H
ATOM   4644  CG1 ILE A 305       7.613  -9.898   3.919  1.00 93.08           C
ATOM   4645 1HG1 ILE A 305       8.401 -10.119   3.199  1.00 93.08           H
ATOM   4646 2HG1 ILE A 305       8.067  -9.312   4.719  1.00 93.08           H
ATOM   4647  CG2 ILE A 305       5.983  -9.762   1.980  1.00 93.08           C
ATOM   4648 1HG2 ILE A 305       5.147  -9.188   1.579  1.00 93.08           H
ATOM   4649 2HG2 ILE A 305       6.777  -9.816   1.236  1.00 93.08           H
ATOM   4650 3HG2 ILE A 305       5.646 -10.769   2.226  1.00 93.08           H
ATOM   4651  CD1 ILE A 305       7.054 -11.203   4.489  1.00 93.08           C
ATOM   4652 1HD1 ILE A 305       6.283 -10.976   5.226  1.00 93.08           H
ATOM   4653 2HD1 ILE A 305       6.622 -11.796   3.683  1.00 93.08           H
ATOM   4654 3HD1 ILE A 305       7.857 -11.765   4.964  1.00 93.08           H
ATOM   4655  HN  ILE A 305       6.963  -7.405   5.003  1.00 93.08           H
ATOM   4656  N   ALA A 306       5.039  -6.271   2.691  1.00 89.60           N
ATOM   4657  CA  ALA A 306       4.011  -5.541   1.968  1.00 89.60           C
ATOM   4658  C   ALA A 306       4.641  -4.330   1.279  1.00 89.60           C
ATOM   4659  O   ALA A 306       4.196  -3.919   0.208  1.00 89.60           O
ATOM   4660  HA  ALA A 306       3.602  -6.208   1.210  1.00 89.60           H
ATOM   4661  CB  ALA A 306       2.891  -5.146   2.933  1.00 89.60           C
ATOM   4662 1HB  ALA A 306       2.458  -6.044   3.374  1.00 89.60           H
ATOM   4663 2HB  ALA A 306       3.298  -4.514   3.722  1.00 89.60           H
ATOM   4664 3HB  ALA A 306       2.120  -4.599   2.390  1.00 89.60           H
ATOM   4665  HN  ALA A 306       4.928  -6.285   3.685  1.00 89.60           H
ATOM   4666  N   PHE A 307       5.668  -3.791   1.921  1.00 90.89           N
ATOM   4667  CA  PHE A 307       6.294  -2.571   1.440  1.00 90.89           C
ATOM   4668  C   PHE A 307       7.103  -2.835   0.168  1.00 90.89           C
ATOM   4669  O   PHE A 307       7.223  -1.960  -0.688  1.00 90.89           O
ATOM   4670  HA  PHE A 307       5.496  -1.862   1.220  1.00 90.89           H
ATOM   4671  CB  PHE A 307       7.241  -2.091   2.541  1.00 90.89           C
ATOM   4672 1HB  PHE A 307       7.879  -2.921   2.846  1.00 90.89           H
ATOM   4673 2HB  PHE A 307       7.895  -1.320   2.133  1.00 90.89           H
ATOM   4674  CG  PHE A 307       6.529  -1.534   3.775  1.00 90.89           C
ATOM   4675  CD1 PHE A 307       5.170  -1.520   3.827  1.00 90.89           C
ATOM   4676  HD1 PHE A 307       4.588  -1.905   2.989  1.00 90.89           H
ATOM   4677  CD2 PHE A 307       7.254  -1.054   4.821  1.00 90.89           C
ATOM   4678  HD2 PHE A 307       8.343  -1.066   4.779  1.00 90.89           H
ATOM   4679  CE1 PHE A 307       4.508  -1.003   4.973  1.00 90.89           C
ATOM   4680  HE1 PHE A 307       3.419  -0.992   5.014  1.00 90.89           H
ATOM   4681  CE2 PHE A 307       6.593  -0.538   5.966  1.00 90.89           C
ATOM   4682  HE2 PHE A 307       7.174  -0.153   6.804  1.00 90.89           H
ATOM   4683  CZ  PHE A 307       5.234  -0.523   6.018  1.00 90.89           C
ATOM   4684  HZ  PHE A 307       4.726  -0.127   6.898  1.00 90.89           H
ATOM   4685  HN  PHE A 307       6.069  -4.173   2.753  1.00 90.89           H
ATOM   4686  N   PHE A 308       7.636  -4.045   0.084  1.00 90.92           N
ATOM   4687  CA  PHE A 308       8.415  -4.441  -1.077  1.00 90.92           C
ATOM   4688  C   PHE A 308       7.573  -4.368  -2.352  1.00 90.92           C
ATOM   4689  O   PHE A 308       8.113  -4.273  -3.453  1.00 90.92           O
ATOM   4690  HA  PHE A 308       9.252  -3.748  -1.157  1.00 90.92           H
ATOM   4691  CB  PHE A 308       8.851  -5.890  -0.851  1.00 90.92           C
ATOM   4692 1HB  PHE A 308       8.114  -6.386  -0.218  1.00 90.92           H
ATOM   4693 2HB  PHE A 308       8.852  -6.412  -1.807  1.00 90.92           H
ATOM   4694  CG  PHE A 308      10.231  -6.031  -0.207  1.00 90.92           C
ATOM   4695  CD1 PHE A 308      11.352  -5.915  -0.969  1.00 90.92           C
ATOM   4696  HD1 PHE A 308      11.266  -5.721  -2.038  1.00 90.92           H
ATOM   4697  CD2 PHE A 308      10.338  -6.272   1.127  1.00 90.92           C
ATOM   4698  HD2 PHE A 308       9.440  -6.365   1.738  1.00 90.92           H
ATOM   4699  CE1 PHE A 308      12.633  -6.046  -0.371  1.00 90.92           C
ATOM   4700  HE1 PHE A 308      13.531  -5.953  -0.982  1.00 90.92           H
ATOM   4701  CE2 PHE A 308      11.620  -6.403   1.725  1.00 90.92           C
ATOM   4702  HE2 PHE A 308      11.705  -6.597   2.794  1.00 90.92           H
ATOM   4703  CZ  PHE A 308      12.740  -6.287   0.963  1.00 90.92           C
ATOM   4704  HZ  PHE A 308      13.724  -6.387   1.422  1.00 90.92           H
ATOM   4705  HN  PHE A 308       7.544  -4.747   0.791  1.00 90.92           H
ATOM   4706  N   HIS A 309       6.262  -4.414  -2.162  1.00 86.16           N
ATOM   4707  CA  HIS A 309       5.342  -4.413  -3.286  1.00 86.16           C
ATOM   4708  C   HIS A 309       5.526  -3.130  -4.099  1.00 86.16           C
ATOM   4709  O   HIS A 309       5.436  -3.149  -5.325  1.00 86.16           O
ATOM   4710  HA  HIS A 309       5.606  -5.268  -3.908  1.00 86.16           H
ATOM   4711  CB  HIS A 309       3.901  -4.611  -2.809  1.00 86.16           C
ATOM   4712 1HB  HIS A 309       3.856  -5.501  -2.182  1.00 86.16           H
ATOM   4713 2HB  HIS A 309       3.618  -3.765  -2.182  1.00 86.16           H
ATOM   4714  CG  HIS A 309       2.897  -4.749  -3.928  1.00 86.16           C
ATOM   4715  ND1 HIS A 309       2.283  -3.660  -4.523  1.00 86.16           N
ATOM   4716  HD1 HIS A 309       2.433  -2.701  -4.284  1.00 86.16           H
ATOM   4717  CD2 HIS A 309       2.408  -5.857  -4.556  1.00 86.16           C
ATOM   4718  HD2 HIS A 309       2.682  -6.888  -4.333  1.00 86.16           H
ATOM   4719  CE1 HIS A 309       1.463  -4.105  -5.463  1.00 86.16           C
ATOM   4720  HE1 HIS A 309       0.835  -3.491  -6.109  1.00 86.16           H
ATOM   4721  NE2 HIS A 309       1.541  -5.467  -5.482  1.00 86.16           N
ATOM   4722  HN  HIS A 309       5.829  -4.451  -1.261  1.00 86.16           H
ATOM   4723  N   SER A 310       5.781  -2.045  -3.383  1.00 86.50           N
ATOM   4724  CA  SER A 310       5.835  -0.733  -4.005  1.00 86.50           C
ATOM   4725  C   SER A 310       7.081  -0.622  -4.886  1.00 86.50           C
ATOM   4726  O   SER A 310       7.181   0.281  -5.715  1.00 86.50           O
ATOM   4727  HA  SER A 310       4.931  -0.663  -4.610  1.00 86.50           H
ATOM   4728  CB  SER A 310       5.830   0.377  -2.952  1.00 86.50           C
ATOM   4729 1HB  SER A 310       6.605   0.179  -2.212  1.00 86.50           H
ATOM   4730 2HB  SER A 310       6.076   1.327  -3.425  1.00 86.50           H
ATOM   4731  OG  SER A 310       4.568   0.486  -2.298  1.00 86.50           O
ATOM   4732  HG  SER A 310       3.905   0.923  -2.905  1.00 86.50           H
ATOM   4733  HN  SER A 310       5.949  -2.052  -2.397  1.00 86.50           H
ATOM   4734  N   CYS A 311       7.999  -1.554  -4.677  1.00 89.46           N
ATOM   4735  CA  CYS A 311       9.226  -1.583  -5.454  1.00 89.46           C
ATOM   4736  C   CYS A 311       9.110  -2.699  -6.494  1.00 89.46           C
ATOM   4737  O   CYS A 311       9.951  -2.812  -7.385  1.00 89.46           O
ATOM   4738  HA  CYS A 311       9.313  -0.610  -5.938  1.00 89.46           H
ATOM   4739  CB  CYS A 311      10.457  -1.760  -4.562  1.00 89.46           C
ATOM   4740 1HB  CYS A 311      11.364  -1.588  -5.141  1.00 89.46           H
ATOM   4741 2HB  CYS A 311      10.445  -1.021  -3.761  1.00 89.46           H
ATOM   4742  SG  CYS A 311      10.479  -3.448  -3.855  1.00 89.46           S
ATOM   4743  HG  CYS A 311      11.597  -3.289  -3.152  1.00 89.46           H
ATOM   4744  HN  CYS A 311       7.915  -2.278  -3.992  1.00 89.46           H
ATOM   4745  N   LEU A 312       8.061  -3.495  -6.347  1.00 85.84           N
ATOM   4746  CA  LEU A 312       7.868  -4.647  -7.211  1.00 85.84           C
ATOM   4747  C   LEU A 312       7.127  -4.210  -8.476  1.00 85.84           C
ATOM   4748  O   LEU A 312       7.291  -4.813  -9.536  1.00 85.84           O
ATOM   4749  HA  LEU A 312       8.855  -5.009  -7.498  1.00 85.84           H
ATOM   4750  CB  LEU A 312       7.173  -5.777  -6.450  1.00 85.84           C
ATOM   4751 1HB  LEU A 312       6.319  -5.359  -5.918  1.00 85.84           H
ATOM   4752 2HB  LEU A 312       6.780  -6.489  -7.176  1.00 85.84           H
ATOM   4753  CG  LEU A 312       8.039  -6.541  -5.446  1.00 85.84           C
ATOM   4754  HG  LEU A 312       8.437  -5.827  -4.726  1.00 85.84           H
ATOM   4755  CD1 LEU A 312       7.205  -7.556  -4.663  1.00 85.84           C
ATOM   4756 1HD1 LEU A 312       6.416  -7.036  -4.119  1.00 85.84           H
ATOM   4757 2HD1 LEU A 312       6.758  -8.271  -5.355  1.00 85.84           H
ATOM   4758 3HD1 LEU A 312       7.845  -8.085  -3.957  1.00 85.84           H
ATOM   4759  CD2 LEU A 312       9.235  -7.197  -6.141  1.00 85.84           C
ATOM   4760 1HD2 LEU A 312       8.878  -7.895  -6.897  1.00 85.84           H
ATOM   4761 2HD2 LEU A 312       9.845  -6.428  -6.615  1.00 85.84           H
ATOM   4762 3HD2 LEU A 312       9.834  -7.733  -5.404  1.00 85.84           H
ATOM   4763  HN  LEU A 312       7.353  -3.363  -5.653  1.00 85.84           H
ATOM   4764  N   ASN A 313       6.326  -3.166  -8.324  1.00 78.08           N
ATOM   4765  CA  ASN A 313       5.467  -2.717  -9.407  1.00 78.08           C
ATOM   4766  C   ASN A 313       6.322  -2.421 -10.641  1.00 78.08           C
ATOM   4767  O   ASN A 313       6.087  -2.979 -11.712  1.00 78.08           O
ATOM   4768  HA  ASN A 313       4.765  -3.533  -9.573  1.00 78.08           H
ATOM   4769  CB  ASN A 313       4.726  -1.433  -9.027  1.00 78.08           C
ATOM   4770 1HB  ASN A 313       5.402  -0.762  -8.497  1.00 78.08           H
ATOM   4771 2HB  ASN A 313       4.405  -0.914  -9.929  1.00 78.08           H
ATOM   4772  CG  ASN A 313       3.512  -1.741  -8.148  1.00 78.08           C
ATOM   4773  OD1 ASN A 313       2.956  -2.827  -8.171  1.00 78.08           O
ATOM   4774  ND2 ASN A 313       3.133  -0.727  -7.375  1.00 78.08           N
ATOM   4775 1HD2 ASN A 313       3.633   0.138  -7.405  1.00 78.08           H
ATOM   4776 2HD2 ASN A 313       2.348  -0.831  -6.765  1.00 78.08           H
ATOM   4777  HN  ASN A 313       6.258  -2.631  -7.482  1.00 78.08           H
ATOM   4778  N   PRO A 314       7.326  -1.542 -10.515  1.00 77.69           N
ATOM   4779  CA  PRO A 314       8.170  -1.192 -11.660  1.00 77.69           C
ATOM   4780  C   PRO A 314       8.757  -2.418 -12.340  1.00 77.69           C
ATOM   4781  O   PRO A 314       8.813  -2.484 -13.567  1.00 77.69           O
ATOM   4782  HA  PRO A 314       7.575  -0.698 -12.427  1.00 77.69           H
ATOM   4783  CB  PRO A 314       9.258  -0.305 -11.050  1.00 77.69           C
ATOM   4784 1HB  PRO A 314      10.130  -0.888 -10.752  1.00 77.69           H
ATOM   4785 2HB  PRO A 314       9.605   0.448 -11.757  1.00 77.69           H
ATOM   4786  CG  PRO A 314       8.566   0.327  -9.848  1.00 77.69           C
ATOM   4787 1HG  PRO A 314       9.284   0.699  -9.117  1.00 77.69           H
ATOM   4788 2HG  PRO A 314       7.952   1.179 -10.137  1.00 77.69           H
ATOM   4789  CD  PRO A 314       7.731  -0.818  -9.297  1.00 77.69           C
ATOM   4790 1HD  PRO A 314       8.309  -1.454  -8.626  1.00 77.69           H
ATOM   4791 2HD  PRO A 314       6.874  -0.457  -8.728  1.00 77.69           H
ATOM   4792  N   VAL A 315       9.184  -3.365 -11.517  1.00 80.88           N
ATOM   4793  CA  VAL A 315       9.872  -4.541 -12.021  1.00 80.88           C
ATOM   4794  C   VAL A 315       8.929  -5.325 -12.935  1.00 80.88           C
ATOM   4795  O   VAL A 315       9.336  -5.797 -13.996  1.00 80.88           O
ATOM   4796  HA  VAL A 315      10.724  -4.197 -12.608  1.00 80.88           H
ATOM   4797  CB  VAL A 315      10.406  -5.375 -10.855  1.00 80.88           C
ATOM   4798  HB  VAL A 315       9.563  -5.633 -10.214  1.00 80.88           H
ATOM   4799  CG1 VAL A 315      11.031  -6.679 -11.355  1.00 80.88           C
ATOM   4800 1HG1 VAL A 315      10.280  -7.262 -11.887  1.00 80.88           H
ATOM   4801 2HG1 VAL A 315      11.858  -6.450 -12.028  1.00 80.88           H
ATOM   4802 3HG1 VAL A 315      11.403  -7.252 -10.506  1.00 80.88           H
ATOM   4803  CG2 VAL A 315      11.405  -4.573 -10.019  1.00 80.88           C
ATOM   4804 1HG2 VAL A 315      12.244  -4.271 -10.646  1.00 80.88           H
ATOM   4805 2HG2 VAL A 315      10.914  -3.686  -9.618  1.00 80.88           H
ATOM   4806 3HG2 VAL A 315      11.768  -5.189  -9.197  1.00 80.88           H
ATOM   4807  HN  VAL A 315       9.066  -3.337 -10.524  1.00 80.88           H
ATOM   4808  N   LEU A 316       7.686  -5.441 -12.490  1.00 75.46           N
ATOM   4809  CA  LEU A 316       6.684  -6.169 -13.251  1.00 75.46           C
ATOM   4810  C   LEU A 316       6.584  -5.573 -14.656  1.00 75.46           C
ATOM   4811  O   LEU A 316       6.546  -6.305 -15.644  1.00 75.46           O
ATOM   4812  HA  LEU A 316       7.025  -7.201 -13.337  1.00 75.46           H
ATOM   4813  CB  LEU A 316       5.353  -6.193 -12.497  1.00 75.46           C
ATOM   4814 1HB  LEU A 316       5.093  -5.170 -12.226  1.00 75.46           H
ATOM   4815 2HB  LEU A 316       4.579  -6.549 -13.177  1.00 75.46           H
ATOM   4816  CG  LEU A 316       5.314  -7.053 -11.232  1.00 75.46           C
ATOM   4817  HG  LEU A 316       6.148  -6.759 -10.594  1.00 75.46           H
ATOM   4818  CD1 LEU A 316       4.030  -6.803 -10.439  1.00 75.46           C
ATOM   4819 1HD1 LEU A 316       3.979  -5.753 -10.150  1.00 75.46           H
ATOM   4820 2HD1 LEU A 316       3.167  -7.052 -11.056  1.00 75.46           H
ATOM   4821 3HD1 LEU A 316       4.028  -7.426  -9.544  1.00 75.46           H
ATOM   4822  CD2 LEU A 316       5.502  -8.533 -11.568  1.00 75.46           C
ATOM   4823 1HD2 LEU A 316       4.704  -8.858 -12.236  1.00 75.46           H
ATOM   4824 2HD2 LEU A 316       6.465  -8.675 -12.058  1.00 75.46           H
ATOM   4825 3HD2 LEU A 316       5.470  -9.121 -10.651  1.00 75.46           H
ATOM   4826  HN  LEU A 316       7.361  -5.050 -11.630  1.00 75.46           H
ATOM   4827  N   TYR A 317       6.544  -4.249 -14.701  1.00 71.56           N
ATOM   4828  CA  TYR A 317       6.362  -3.548 -15.961  1.00 71.56           C
ATOM   4829  C   TYR A 317       7.541  -3.798 -16.903  1.00 71.56           C
ATOM   4830  O   TYR A 317       7.358  -3.922 -18.113  1.00 71.56           O
ATOM   4831  HA  TYR A 317       5.450  -3.923 -16.425  1.00 71.56           H
ATOM   4832  CB  TYR A 317       6.309  -2.060 -15.612  1.00 71.56           C
ATOM   4833 1HB  TYR A 317       7.277  -1.757 -15.211  1.00 71.56           H
ATOM   4834 2HB  TYR A 317       6.150  -1.488 -16.526  1.00 71.56           H
ATOM   4835  CG  TYR A 317       5.219  -1.695 -14.603  1.00 71.56           C
ATOM   4836  CD1 TYR A 317       4.063  -2.447 -14.534  1.00 71.56           C
ATOM   4837  HD1 TYR A 317       3.928  -3.300 -15.199  1.00 71.56           H
ATOM   4838  CD2 TYR A 317       5.390  -0.614 -13.762  1.00 71.56           C
ATOM   4839  HD2 TYR A 317       6.303  -0.021 -13.816  1.00 71.56           H
ATOM   4840  CE1 TYR A 317       3.037  -2.103 -13.585  1.00 71.56           C
ATOM   4841  HE1 TYR A 317       2.119  -2.689 -13.520  1.00 71.56           H
ATOM   4842  CE2 TYR A 317       4.363  -0.271 -12.812  1.00 71.56           C
ATOM   4843  HE2 TYR A 317       4.486   0.580 -12.142  1.00 71.56           H
ATOM   4844  CZ  TYR A 317       3.237  -1.033 -12.770  1.00 71.56           C
ATOM   4845  OH  TYR A 317       2.268  -0.709 -11.874  1.00 71.56           O
ATOM   4846  HH  TYR A 317       1.531  -1.384 -11.908  1.00 71.56           H
ATOM   4847  HN  TYR A 317       6.634  -3.659 -13.899  1.00 71.56           H
ATOM   4848  N   VAL A 318       8.725  -3.864 -16.312  1.00 70.38           N
ATOM   4849  CA  VAL A 318       9.936  -4.079 -17.086  1.00 70.38           C
ATOM   4850  C   VAL A 318       9.863  -5.445 -17.772  1.00 70.38           C
ATOM   4851  O   VAL A 318       9.964  -5.536 -18.994  1.00 70.38           O
ATOM   4852  HA  VAL A 318       9.980  -3.304 -17.851  1.00 70.38           H
ATOM   4853  CB  VAL A 318      11.165  -3.927 -16.187  1.00 70.38           C
ATOM   4854  HB  VAL A 318      11.039  -4.590 -15.331  1.00 70.38           H
ATOM   4855  CG1 VAL A 318      12.438  -4.348 -16.923  1.00 70.38           C
ATOM   4856 1HG1 VAL A 318      12.354  -5.392 -17.227  1.00 70.38           H
ATOM   4857 2HG1 VAL A 318      12.572  -3.723 -17.806  1.00 70.38           H
ATOM   4858 3HG1 VAL A 318      13.297  -4.230 -16.262  1.00 70.38           H
ATOM   4859  CG2 VAL A 318      11.285  -2.496 -15.660  1.00 70.38           C
ATOM   4860 1HG2 VAL A 318      11.378  -1.806 -16.499  1.00 70.38           H
ATOM   4861 2HG2 VAL A 318      10.396  -2.246 -15.081  1.00 70.38           H
ATOM   4862 3HG2 VAL A 318      12.167  -2.415 -15.024  1.00 70.38           H
ATOM   4863  HN  VAL A 318       8.864  -3.774 -15.326  1.00 70.38           H
ATOM   4864  N   PHE A 319       9.687  -6.473 -16.954  1.00 69.61           N
ATOM   4865  CA  PHE A 319       9.828  -7.839 -17.429  1.00 69.61           C
ATOM   4866  C   PHE A 319       8.607  -8.264 -18.247  1.00 69.61           C
ATOM   4867  O   PHE A 319       8.728  -9.044 -19.190  1.00 69.61           O
ATOM   4868  HA  PHE A 319      10.716  -7.872 -18.061  1.00 69.61           H
ATOM   4869  CB  PHE A 319       9.935  -8.734 -16.193  1.00 69.61           C
ATOM   4870 1HB  PHE A 319       9.190  -8.417 -15.462  1.00 69.61           H
ATOM   4871 2HB  PHE A 319       9.690  -9.757 -16.475  1.00 69.61           H
ATOM   4872  CG  PHE A 319      11.315  -8.719 -15.531  1.00 69.61           C
ATOM   4873  CD1 PHE A 319      12.386  -9.248 -16.181  1.00 69.61           C
ATOM   4874  HD1 PHE A 319      12.262  -9.683 -17.173  1.00 69.61           H
ATOM   4875  CD2 PHE A 319      11.470  -8.176 -14.294  1.00 69.61           C
ATOM   4876  HD2 PHE A 319      10.611  -7.752 -13.773  1.00 69.61           H
ATOM   4877  CE1 PHE A 319      13.666  -9.234 -15.567  1.00 69.61           C
ATOM   4878  HE1 PHE A 319      14.525  -9.659 -16.088  1.00 69.61           H
ATOM   4879  CE2 PHE A 319      12.750  -8.162 -13.680  1.00 69.61           C
ATOM   4880  HE2 PHE A 319      12.875  -7.728 -12.688  1.00 69.61           H
ATOM   4881  CZ  PHE A 319      13.822  -8.692 -14.330  1.00 69.61           C
ATOM   4882  HZ  PHE A 319      14.804  -8.681 -13.858  1.00 69.61           H
ATOM   4883  HN  PHE A 319       9.453  -6.384 -15.986  1.00 69.61           H
ATOM   4884  N   VAL A 320       7.458  -7.732 -17.856  1.00 66.89           N
ATOM   4885  CA  VAL A 320       6.192  -8.227 -18.368  1.00 66.89           C
ATOM   4886  C   VAL A 320       5.713  -7.316 -19.500  1.00 66.89           C
ATOM   4887  O   VAL A 320       5.128  -7.786 -20.474  1.00 66.89           O
ATOM   4888  HA  VAL A 320       6.367  -9.224 -18.771  1.00 66.89           H
ATOM   4889  CB  VAL A 320       5.178  -8.347 -17.228  1.00 66.89           C
ATOM   4890  HB  VAL A 320       5.043  -7.357 -16.793  1.00 66.89           H
ATOM   4891  CG1 VAL A 320       3.820  -8.820 -17.750  1.00 66.89           C
ATOM   4892 1HG1 VAL A 320       3.442  -8.104 -18.480  1.00 66.89           H
ATOM   4893 2HG1 VAL A 320       3.932  -9.796 -18.223  1.00 66.89           H
ATOM   4894 3HG1 VAL A 320       3.119  -8.897 -16.919  1.00 66.89           H
ATOM   4895  CG2 VAL A 320       5.697  -9.276 -16.129  1.00 66.89           C
ATOM   4896 1HG2 VAL A 320       5.875 -10.268 -16.545  1.00 66.89           H
ATOM   4897 2HG2 VAL A 320       6.629  -8.879 -15.727  1.00 66.89           H
ATOM   4898 3HG2 VAL A 320       4.958  -9.344 -15.331  1.00 66.89           H
ATOM   4899  HN  VAL A 320       7.385  -6.977 -17.204  1.00 66.89           H
ATOM   4900  N   GLY A 321       5.979  -6.028 -19.334  1.00 67.99           N
ATOM   4901  CA  GLY A 321       5.529  -5.040 -20.299  1.00 67.99           C
ATOM   4902  C   GLY A 321       6.452  -5.003 -21.518  1.00 67.99           C
ATOM   4903  O   GLY A 321       7.516  -4.387 -21.476  1.00 67.99           O
ATOM   4904 1HA  GLY A 321       4.512  -5.273 -20.615  1.00 67.99           H
ATOM   4905 2HA  GLY A 321       5.499  -4.056 -19.830  1.00 67.99           H
ATOM   4906  HN  GLY A 321       6.492  -5.659 -18.558  1.00 67.99           H
ATOM   4907  N   GLU A 322       6.012  -5.670 -22.575  1.00 73.52           N
ATOM   4908  CA  GLU A 322       6.646  -5.518 -23.873  1.00 73.52           C
ATOM   4909  C   GLU A 322       6.652  -4.047 -24.292  1.00 73.52           C
ATOM   4910  O   GLU A 322       7.666  -3.536 -24.765  1.00 73.52           O
ATOM   4911  HA  GLU A 322       7.670  -5.868 -23.738  1.00 73.52           H
ATOM   4912  CB  GLU A 322       5.954  -6.386 -24.926  1.00 73.52           C
ATOM   4913 1HB  GLU A 322       4.874  -6.265 -24.849  1.00 73.52           H
ATOM   4914 2HB  GLU A 322       6.345  -6.145 -25.915  1.00 73.52           H
ATOM   4915  CG  GLU A 322       6.251  -7.869 -24.695  1.00 73.52           C
ATOM   4916 1HG  GLU A 322       7.328  -8.028 -24.666  1.00 73.52           H
ATOM   4917 2HG  GLU A 322       5.856  -8.176 -23.727  1.00 73.52           H
ATOM   4918  CD  GLU A 322       5.633  -8.729 -25.799  1.00 73.52           C
ATOM   4919  OE1 GLU A 322       5.891  -9.952 -25.777  1.00 73.52           O
ATOM   4920  OE2 GLU A 322       4.916  -8.145 -26.641  1.00 73.52           O
ATOM   4921  HN  GLU A 322       5.238  -6.303 -22.554  1.00 73.52           H
ATOM   4922  N   ARG A 323       5.507  -3.406 -24.104  1.00 75.14           N
ATOM   4923  CA  ARG A 323       5.356  -2.014 -24.491  1.00 75.14           C
ATOM   4924  C   ARG A 323       6.352  -1.140 -23.726  1.00 75.14           C
ATOM   4925  O   ARG A 323       6.990  -0.264 -24.308  1.00 75.14           O
ATOM   4926  HA  ARG A 323       5.562  -1.998 -25.561  1.00 75.14           H
ATOM   4927  CB  ARG A 323       3.936  -1.517 -24.217  1.00 75.14           C
ATOM   4928 1HB  ARG A 323       3.221  -2.311 -24.432  1.00 75.14           H
ATOM   4929 2HB  ARG A 323       3.830  -1.271 -23.160  1.00 75.14           H
ATOM   4930  CG  ARG A 323       3.611  -0.287 -25.067  1.00 75.14           C
ATOM   4931 1HG  ARG A 323       4.267   0.537 -24.786  1.00 75.14           H
ATOM   4932 2HG  ARG A 323       3.805  -0.505 -26.117  1.00 75.14           H
ATOM   4933  CD  ARG A 323       2.151   0.133 -24.888  1.00 75.14           C
ATOM   4934 1HD  ARG A 323       1.505  -0.744 -24.917  1.00 75.14           H
ATOM   4935 2HD  ARG A 323       2.014   0.598 -23.912  1.00 75.14           H
ATOM   4936  NE  ARG A 323       1.763   1.081 -25.957  1.00 75.14           N
ATOM   4937  HE  ARG A 323       2.398   1.217 -26.717  1.00 75.14           H
ATOM   4938  CZ  ARG A 323       0.612   1.768 -25.970  1.00 75.14           C
ATOM   4939  NH1 ARG A 323      -0.277   1.625 -24.978  1.00 75.14           N
ATOM   4940 1HH1 ARG A 323      -0.084   1.001 -24.220  1.00 75.14           H
ATOM   4941 2HH1 ARG A 323      -1.133   2.141 -24.995  1.00 75.14           H
ATOM   4942  NH2 ARG A 323       0.364   2.600 -26.991  1.00 75.14           N
ATOM   4943 1HH2 ARG A 323      -0.489   3.120 -27.016  1.00 75.14           H
ATOM   4944 2HH2 ARG A 323       1.033   2.701 -27.727  1.00 75.14           H
ATOM   4945  HN  ARG A 323       4.694  -3.822 -23.697  1.00 75.14           H
ATOM   4946  N   PHE A 324       6.453  -1.407 -22.432  1.00 75.91           N
ATOM   4947  CA  PHE A 324       7.311  -0.614 -21.569  1.00 75.91           C
ATOM   4948  C   PHE A 324       8.781  -0.774 -21.959  1.00 75.91           C
ATOM   4949  O   PHE A 324       9.523   0.205 -22.015  1.00 75.91           O
ATOM   4950  HA  PHE A 324       7.016   0.429 -21.690  1.00 75.91           H
ATOM   4951  CB  PHE A 324       7.114  -1.133 -20.143  1.00 75.91           C
ATOM   4952 1HB  PHE A 324       6.047  -1.186 -19.930  1.00 75.91           H
ATOM   4953 2HB  PHE A 324       7.502  -2.150 -20.081  1.00 75.91           H
ATOM   4954  CG  PHE A 324       7.792  -0.279 -19.070  1.00 75.91           C
ATOM   4955  CD1 PHE A 324       9.050  -0.584 -18.653  1.00 75.91           C
ATOM   4956  HD1 PHE A 324       9.575  -1.437 -19.083  1.00 75.91           H
ATOM   4957  CD2 PHE A 324       7.137   0.785 -18.534  1.00 75.91           C
ATOM   4958  HD2 PHE A 324       6.129   1.029 -18.868  1.00 75.91           H
ATOM   4959  CE1 PHE A 324       9.679   0.209 -17.657  1.00 75.91           C
ATOM   4960  HE1 PHE A 324      10.688  -0.035 -17.322  1.00 75.91           H
ATOM   4961  CE2 PHE A 324       7.766   1.578 -17.538  1.00 75.91           C
ATOM   4962  HE2 PHE A 324       7.241   2.431 -17.108  1.00 75.91           H
ATOM   4963  CZ  PHE A 324       9.024   1.274 -17.121  1.00 75.91           C
ATOM   4964  HZ  PHE A 324       9.507   1.883 -16.357  1.00 75.91           H
ATOM   4965  HN  PHE A 324       5.963  -2.149 -21.975  1.00 75.91           H
ATOM   4966  N   ARG A 325       9.159  -2.017 -22.220  1.00 79.68           N
ATOM   4967  CA  ARG A 325      10.524  -2.317 -22.618  1.00 79.68           C
ATOM   4968  C   ARG A 325      10.893  -1.534 -23.880  1.00 79.68           C
ATOM   4969  O   ARG A 325      11.991  -0.988 -23.977  1.00 79.68           O
ATOM   4970  HA  ARG A 325      11.136  -2.007 -21.771  1.00 79.68           H
ATOM   4971  CB  ARG A 325      10.704  -3.813 -22.883  1.00 79.68           C
ATOM   4972 1HB  ARG A 325       9.814  -4.209 -23.371  1.00 79.68           H
ATOM   4973 2HB  ARG A 325      11.539  -3.966 -23.568  1.00 79.68           H
ATOM   4974  CG  ARG A 325      10.960  -4.574 -21.581  1.00 79.68           C
ATOM   4975 1HG  ARG A 325      11.826  -4.150 -21.072  1.00 79.68           H
ATOM   4976 2HG  ARG A 325      10.108  -4.454 -20.912  1.00 79.68           H
ATOM   4977  CD  ARG A 325      11.199  -6.060 -21.852  1.00 79.68           C
ATOM   4978 1HD  ARG A 325      11.867  -6.180 -22.705  1.00 79.68           H
ATOM   4979 2HD  ARG A 325      11.690  -6.521 -20.995  1.00 79.68           H
ATOM   4980  NE  ARG A 325       9.911  -6.739 -22.120  1.00 79.68           N
ATOM   4981  HE  ARG A 325       9.070  -6.211 -22.004  1.00 79.68           H
ATOM   4982  CZ  ARG A 325       9.802  -8.016 -22.510  1.00 79.68           C
ATOM   4983  NH1 ARG A 325      10.896  -8.771 -22.682  1.00 79.68           N
ATOM   4984 1HH1 ARG A 325      11.802  -8.381 -22.519  1.00 79.68           H
ATOM   4985 2HH1 ARG A 325      10.805  -9.723 -22.972  1.00 79.68           H
ATOM   4986  NH2 ARG A 325       8.582  -8.528 -22.725  1.00 79.68           N
ATOM   4987 1HH2 ARG A 325       8.483  -9.479 -23.015  1.00 79.68           H
ATOM   4988 2HH2 ARG A 325       7.771  -7.958 -22.594  1.00 79.68           H
ATOM   4989  HN  ARG A 325       8.552  -2.810 -22.163  1.00 79.68           H
ATOM   4990  N   ARG A 326       9.954  -1.504 -24.815  1.00 80.58           N
ATOM   4991  CA  ARG A 326      10.157  -0.776 -26.055  1.00 80.58           C
ATOM   4992  C   ARG A 326      10.327   0.718 -25.773  1.00 80.58           C
ATOM   4993  O   ARG A 326      11.200   1.367 -26.347  1.00 80.58           O
ATOM   4994  HA  ARG A 326      11.066  -1.200 -26.482  1.00 80.58           H
ATOM   4995  CB  ARG A 326       8.979  -0.976 -27.011  1.00 80.58           C
ATOM   4996 1HB  ARG A 326       8.041  -0.842 -26.470  1.00 80.58           H
ATOM   4997 2HB  ARG A 326       9.007  -0.217 -27.793  1.00 80.58           H
ATOM   4998  CG  ARG A 326       9.016  -2.369 -27.642  1.00 80.58           C
ATOM   4999 1HG  ARG A 326       9.932  -2.486 -28.220  1.00 80.58           H
ATOM   5000 2HG  ARG A 326       9.033  -3.127 -26.859  1.00 80.58           H
ATOM   5001  CD  ARG A 326       7.803  -2.592 -28.548  1.00 80.58           C
ATOM   5002 1HD  ARG A 326       6.895  -2.268 -28.041  1.00 80.58           H
ATOM   5003 2HD  ARG A 326       7.897  -1.988 -29.451  1.00 80.58           H
ATOM   5004  NE  ARG A 326       7.697  -4.024 -28.908  1.00 80.58           N
ATOM   5005  HE  ARG A 326       7.832  -4.700 -28.184  1.00 80.58           H
ATOM   5006  CZ  ARG A 326       7.431  -4.470 -30.143  1.00 80.58           C
ATOM   5007  NH1 ARG A 326       7.241  -3.609 -31.152  1.00 80.58           N
ATOM   5008 1HH1 ARG A 326       7.297  -2.624 -30.986  1.00 80.58           H
ATOM   5009 2HH1 ARG A 326       7.043  -3.950 -32.070  1.00 80.58           H
ATOM   5010  NH2 ARG A 326       7.358  -5.792 -30.354  1.00 80.58           N
ATOM   5011 1HH2 ARG A 326       7.160  -6.141 -31.270  1.00 80.58           H
ATOM   5012 2HH2 ARG A 326       7.501  -6.428 -29.596  1.00 80.58           H
ATOM   5013  HN  ARG A 326       9.070  -1.964 -24.735  1.00 80.58           H
ATOM   5014  N   ASP A 327       9.479   1.221 -24.887  1.00 81.01           N
ATOM   5015  CA  ASP A 327       9.495   2.635 -24.555  1.00 81.01           C
ATOM   5016  C   ASP A 327      10.800   2.969 -23.829  1.00 81.01           C
ATOM   5017  O   ASP A 327      11.412   4.004 -24.090  1.00 81.01           O
ATOM   5018  HA  ASP A 327       9.403   3.155 -25.508  1.00 81.01           H
ATOM   5019  CB  ASP A 327       8.333   2.996 -23.627  1.00 81.01           C
ATOM   5020 1HB  ASP A 327       8.395   2.404 -22.714  1.00 81.01           H
ATOM   5021 2HB  ASP A 327       8.409   4.043 -23.334  1.00 81.01           H
ATOM   5022  CG  ASP A 327       6.988   2.748 -24.312  1.00 81.01           C
ATOM   5023  OD1 ASP A 327       6.952   2.875 -25.555  1.00 81.01           O
ATOM   5024  OD2 ASP A 327       6.025   2.438 -23.577  1.00 81.01           O
ATOM   5025  HN  ASP A 327       8.792   0.680 -24.402  1.00 81.01           H
ATOM   5026  N   LEU A 328      11.188   2.074 -22.933  1.00 82.83           N
ATOM   5027  CA  LEU A 328      12.397   2.272 -22.151  1.00 82.83           C
ATOM   5028  C   LEU A 328      13.590   2.429 -23.096  1.00 82.83           C
ATOM   5029  O   LEU A 328      14.364   3.376 -22.972  1.00 82.83           O
ATOM   5030  HA  LEU A 328      12.275   3.200 -21.592  1.00 82.83           H
ATOM   5031  CB  LEU A 328      12.565   1.146 -21.130  1.00 82.83           C
ATOM   5032 1HB  LEU A 328      11.715   1.171 -20.447  1.00 82.83           H
ATOM   5033 2HB  LEU A 328      12.521   0.193 -21.658  1.00 82.83           H
ATOM   5034  CG  LEU A 328      13.850   1.179 -20.300  1.00 82.83           C
ATOM   5035  HG  LEU A 328      14.697   1.229 -20.985  1.00 82.83           H
ATOM   5036  CD1 LEU A 328      13.905   2.431 -19.423  1.00 82.83           C
ATOM   5037 1HD1 LEU A 328      13.873   3.319 -20.054  1.00 82.83           H
ATOM   5038 2HD1 LEU A 328      13.051   2.437 -18.745  1.00 82.83           H
ATOM   5039 3HD1 LEU A 328      14.828   2.429 -18.844  1.00 82.83           H
ATOM   5040  CD2 LEU A 328      14.007  -0.103 -19.480  1.00 82.83           C
ATOM   5041 1HD2 LEU A 328      13.158  -0.209 -18.805  1.00 82.83           H
ATOM   5042 2HD2 LEU A 328      14.046  -0.961 -20.152  1.00 82.83           H
ATOM   5043 3HD2 LEU A 328      14.929  -0.053 -18.901  1.00 82.83           H
ATOM   5044  HN  LEU A 328      10.693   1.227 -22.738  1.00 82.83           H
ATOM   5045  N   VAL A 329      13.701   1.485 -24.019  1.00 82.53           N
ATOM   5046  CA  VAL A 329      14.834   1.457 -24.928  1.00 82.53           C
ATOM   5047  C   VAL A 329      14.816   2.716 -25.798  1.00 82.53           C
ATOM   5048  O   VAL A 329      15.868   3.262 -26.126  1.00 82.53           O
ATOM   5049  HA  VAL A 329      15.741   1.460 -24.324  1.00 82.53           H
ATOM   5050  CB  VAL A 329      14.815   0.164 -25.747  1.00 82.53           C
ATOM   5051  HB  VAL A 329      13.844   0.091 -26.237  1.00 82.53           H
ATOM   5052  CG1 VAL A 329      15.890   0.191 -26.837  1.00 82.53           C
ATOM   5053 1HG1 VAL A 329      15.708   1.031 -27.506  1.00 82.53           H
ATOM   5054 2HG1 VAL A 329      16.872   0.299 -26.376  1.00 82.53           H
ATOM   5055 3HG1 VAL A 329      15.854  -0.740 -27.404  1.00 82.53           H
ATOM   5056  CG2 VAL A 329      14.980  -1.059 -24.844  1.00 82.53           C
ATOM   5057 1HG2 VAL A 329      15.931  -0.995 -24.315  1.00 82.53           H
ATOM   5058 2HG2 VAL A 329      14.164  -1.091 -24.123  1.00 82.53           H
ATOM   5059 3HG2 VAL A 329      14.964  -1.964 -25.452  1.00 82.53           H
ATOM   5060  HN  VAL A 329      13.035   0.751 -24.151  1.00 82.53           H
ATOM   5061  N   LYS A 330      13.610   3.139 -26.146  1.00 81.84           N
[truncated: 117,320 more chars]
