# Supplementary material for: Noncanonical roles of chemokine regions in CCR9 activation revealed by structural modeling and mutational mapping
Source: Nat Commun. 2025 Aug 18;16:7695. doi: 10.1038/s41467-025-62321-9 (PMC12361432; doi:10.1038/s41467-025-62321-9)
Supplement: Supplementary file 4 — Supplementary Data 2 [file 41467_2025_62321_MOESM4_ESM.zip › CCR9_CCL25_rnk231.pdb]

SSBOND   1 CYS A   38    CYS A  289 
SSBOND   2 CYS A  119    CYS A  198 
SSBOND   3 CYS B    7    CYS B   35 
SSBOND   4 CYS B    8    CYS B   52 
ATOM      1  N   GLU A  20      -4.511  -3.775  60.519  1.00 48.96           N
ATOM      2  CA  GLU A  20      -4.704  -3.436  59.120  1.00 48.96           C
ATOM      3  C   GLU A  20      -3.408  -3.655  58.337  1.00 48.96           C
ATOM      4  O   GLU A  20      -3.442  -3.943  57.141  1.00 48.96           O
ATOM      5  HA  GLU A  20      -5.474  -4.119  58.760  1.00 48.96           H
ATOM      6  CB  GLU A  20      -5.199  -1.996  58.968  1.00 48.96           C
ATOM      7 1HB  GLU A  20      -4.781  -1.378  59.762  1.00 48.96           H
ATOM      8 2HB  GLU A  20      -4.964  -1.630  57.968  1.00 48.96           H
ATOM      9  CG  GLU A  20      -6.721  -1.923  59.107  1.00 48.96           C
ATOM     10 1HG  GLU A  20      -7.175  -2.797  58.641  1.00 48.96           H
ATOM     11 2HG  GLU A  20      -6.995  -1.946  60.162  1.00 48.96           H
ATOM     12  CD  GLU A  20      -7.270  -0.650  58.459  1.00 48.96           C
ATOM     13  OE1 GLU A  20      -8.498  -0.616  58.226  1.00 48.96           O
ATOM     14  OE2 GLU A  20      -6.450   0.260  58.212  1.00 48.96           O
ATOM     15  HN  GLU A  20      -3.585  -4.067  60.759  1.00 48.96           H
ATOM     16  N   SER A  21      -2.296  -3.510  59.042  1.00 53.91           N
ATOM     17  CA  SER A  21      -0.991  -3.642  58.418  1.00 53.91           C
ATOM     18  C   SER A  21      -0.763  -5.091  57.981  1.00 53.91           C
ATOM     19  O   SER A  21      -0.300  -5.342  56.870  1.00 53.91           O
ATOM     20  HA  SER A  21      -1.017  -2.981  57.552  1.00 53.91           H
ATOM     21  CB  SER A  21       0.122  -3.193  59.367  1.00 53.91           C
ATOM     22 1HB  SER A  21       1.034  -3.014  58.798  1.00 53.91           H
ATOM     23 2HB  SER A  21      -0.156  -2.247  59.830  1.00 53.91           H
ATOM     24  OG  SER A  21       0.380  -4.160  60.382  1.00 53.91           O
ATOM     25  HG  SER A  21       1.127  -3.848  60.969  1.00 53.91           H
ATOM     26  HN  SER A  21      -2.277  -3.307  60.021  1.00 53.91           H
ATOM     27  N   THR A  22      -1.100  -6.006  58.878  1.00 53.40           N
ATOM     28  CA  THR A  22      -0.833  -7.415  58.647  1.00 53.40           C
ATOM     29  C   THR A  22      -1.676  -7.933  57.480  1.00 53.40           C
ATOM     30  O   THR A  22      -1.144  -8.509  56.532  1.00 53.40           O
ATOM     31  HA  THR A  22       0.213  -7.524  58.359  1.00 53.40           H
ATOM     32  CB  THR A  22      -1.083  -8.165  59.957  1.00 53.40           C
ATOM     33  HB  THR A  22      -2.150  -8.237  60.166  1.00 53.40           H
ATOM     34  OG1 THR A  22      -0.314  -7.449  60.919  1.00 53.40           O
ATOM     35  HG1 THR A  22      -0.585  -7.718  61.843  1.00 53.40           H
ATOM     36  CG2 THR A  22      -0.467  -9.566  59.956  1.00 53.40           C
ATOM     37 1HG2 THR A  22       0.611  -9.489  59.813  1.00 53.40           H
ATOM     38 2HG2 THR A  22      -0.900 -10.152  59.145  1.00 53.40           H
ATOM     39 3HG2 THR A  22      -0.674 -10.054  60.908  1.00 53.40           H
ATOM     40  HN  THR A  22      -1.547  -5.798  59.749  1.00 53.40           H
ATOM     41  N   SER A  23      -2.978  -7.709  57.587  1.00 55.10           N
ATOM     42  CA  SER A  23      -3.900  -8.151  56.555  1.00 55.10           C
ATOM     43  C   SER A  23      -3.558  -7.478  55.224  1.00 55.10           C
ATOM     44  O   SER A  23      -3.633  -8.106  54.169  1.00 55.10           O
ATOM     45  HA  SER A  23      -3.760  -9.230  56.485  1.00 55.10           H
ATOM     46  CB  SER A  23      -5.349  -7.850  56.945  1.00 55.10           C
ATOM     47 1HB  SER A  23      -6.015  -8.186  56.151  1.00 55.10           H
ATOM     48 2HB  SER A  23      -5.608  -8.416  57.840  1.00 55.10           H
ATOM     49  OG  SER A  23      -5.559  -6.461  57.185  1.00 55.10           O
ATOM     50  HG  SER A  23      -6.520  -6.294  57.407  1.00 55.10           H
ATOM     51  HN  SER A  23      -3.402  -7.237  58.359  1.00 55.10           H
ATOM     52  N   SER A  24      -3.190  -6.208  55.317  1.00 61.30           N
ATOM     53  CA  SER A  24      -2.817  -5.449  54.136  1.00 61.30           C
ATOM     54  C   SER A  24      -1.558  -6.047  53.506  1.00 61.30           C
ATOM     55  O   SER A  24      -1.344  -5.924  52.301  1.00 61.30           O
ATOM     56  HA  SER A  24      -3.664  -5.537  53.456  1.00 61.30           H
ATOM     57  CB  SER A  24      -2.589  -3.975  54.478  1.00 61.30           C
ATOM     58 1HB  SER A  24      -2.696  -3.373  53.576  1.00 61.30           H
ATOM     59 2HB  SER A  24      -3.358  -3.642  55.176  1.00 61.30           H
ATOM     60  OG  SER A  24      -1.303  -3.751  55.048  1.00 61.30           O
ATOM     61  HG  SER A  24      -1.117  -4.435  55.754  1.00 61.30           H
ATOM     62  HN  SER A  24      -3.145  -5.701  56.178  1.00 61.30           H
ATOM     63  N   MET A  25      -0.757  -6.683  54.349  1.00 62.55           N
ATOM     64  CA  MET A  25       0.466  -7.315  53.886  1.00 62.55           C
ATOM     65  C   MET A  25       0.173  -8.671  53.240  1.00 62.55           C
ATOM     66  O   MET A  25       0.746  -9.005  52.204  1.00 62.55           O
ATOM     67  HA  MET A  25       0.886  -6.635  53.145  1.00 62.55           H
ATOM     68  CB  MET A  25       1.419  -7.509  55.067  1.00 62.55           C
ATOM     69 1HB  MET A  25       1.401  -6.624  55.703  1.00 62.55           H
ATOM     70 2HB  MET A  25       1.082  -8.347  55.678  1.00 62.55           H
ATOM     71  CG  MET A  25       2.848  -7.765  54.583  1.00 62.55           C
ATOM     72 1HG  MET A  25       3.477  -8.065  55.422  1.00 62.55           H
ATOM     73 2HG  MET A  25       2.856  -8.589  53.869  1.00 62.55           H
ATOM     74  SD  MET A  25       3.508  -6.292  53.822  1.00 62.55           S
ATOM     75  CE  MET A  25       5.218  -6.427  54.318  1.00 62.55           C
ATOM     76 1HE  MET A  25       5.282  -6.430  55.406  1.00 62.55           H
ATOM     77 2HE  MET A  25       5.638  -7.353  53.927  1.00 62.55           H
ATOM     78 3HE  MET A  25       5.778  -5.579  53.923  1.00 62.55           H
ATOM     79  HN  MET A  25      -0.933  -6.770  55.329  1.00 62.55           H
ATOM     80  N   GLU A  26      -0.719  -9.414  53.878  1.00 62.92           N
ATOM     81  CA  GLU A  26      -1.135 -10.702  53.350  1.00 62.92           C
ATOM     82  C   GLU A  26      -1.835 -10.522  52.001  1.00 62.92           C
ATOM     83  O   GLU A  26      -1.536 -11.232  51.043  1.00 62.92           O
ATOM     84  HA  GLU A  26      -0.214 -11.271  53.215  1.00 62.92           H
ATOM     85  CB  GLU A  26      -2.038 -11.437  54.343  1.00 62.92           C
ATOM     86 1HB  GLU A  26      -2.776 -10.745  54.748  1.00 62.92           H
ATOM     87 2HB  GLU A  26      -2.482 -12.308  53.861  1.00 62.92           H
ATOM     88  CG  GLU A  26      -1.230 -11.966  55.530  1.00 62.92           C
ATOM     89 1HG  GLU A  26      -0.430 -12.612  55.171  1.00 62.92           H
ATOM     90 2HG  GLU A  26      -0.758 -11.134  56.053  1.00 62.92           H
ATOM     91  CD  GLU A  26      -2.125 -12.742  56.499  1.00 62.92           C
ATOM     92  OE1 GLU A  26      -1.559 -13.535  57.282  1.00 62.92           O
ATOM     93  OE2 GLU A  26      -3.354 -12.524  56.435  1.00 62.92           O
ATOM     94  HN  GLU A  26      -1.154  -9.150  54.738  1.00 62.92           H
ATOM     95  N   ASP A  27      -2.754  -9.568  51.971  1.00 62.51           N
ATOM     96  CA  ASP A  27      -3.507  -9.292  50.759  1.00 62.51           C
ATOM     97  C   ASP A  27      -2.533  -9.010  49.613  1.00 62.51           C
ATOM     98  O   ASP A  27      -2.751  -9.452  48.486  1.00 62.51           O
ATOM     99  HA  ASP A  27      -4.108 -10.185  50.585  1.00 62.51           H
ATOM    100  CB  ASP A  27      -4.401  -8.063  50.933  1.00 62.51           C
ATOM    101 1HB  ASP A  27      -3.851  -7.280  51.456  1.00 62.51           H
ATOM    102 2HB  ASP A  27      -4.671  -7.664  49.956  1.00 62.51           H
ATOM    103  CG  ASP A  27      -5.668  -8.413  51.716  1.00 62.51           C
ATOM    104  OD1 ASP A  27      -5.918  -9.628  51.876  1.00 62.51           O
ATOM    105  OD2 ASP A  27      -6.358  -7.459  52.136  1.00 62.51           O
ATOM    106  HN  ASP A  27      -2.987  -8.991  52.753  1.00 62.51           H
ATOM    107  N   TYR A  28      -1.480  -8.276  49.940  1.00 65.03           N
ATOM    108  CA  TYR A  28      -0.488  -7.905  48.946  1.00 65.03           C
ATOM    109  C   TYR A  28       0.309  -9.127  48.484  1.00 65.03           C
ATOM    110  O   TYR A  28       0.640  -9.247  47.306  1.00 65.03           O
ATOM    111  HA  TYR A  28      -1.012  -7.478  48.091  1.00 65.03           H
ATOM    112  CB  TYR A  28       0.460  -6.925  49.641  1.00 65.03           C
ATOM    113 1HB  TYR A  28      -0.123  -6.102  50.053  1.00 65.03           H
ATOM    114 2HB  TYR A  28       0.936  -7.431  50.481  1.00 65.03           H
ATOM    115  CG  TYR A  28       1.545  -6.354  48.726  1.00 65.03           C
ATOM    116  CD1 TYR A  28       2.741  -7.025  48.572  1.00 65.03           C
ATOM    117  HD1 TYR A  28       2.913  -7.962  49.103  1.00 65.03           H
ATOM    118  CD2 TYR A  28       1.328  -5.168  48.055  1.00 65.03           C
ATOM    119  HD2 TYR A  28       0.383  -4.638  48.176  1.00 65.03           H
ATOM    120  CE1 TYR A  28       3.763  -6.488  47.711  1.00 65.03           C
ATOM    121  HE1 TYR A  28       4.712  -7.008  47.581  1.00 65.03           H
ATOM    122  CE2 TYR A  28       2.349  -4.631  47.194  1.00 65.03           C
ATOM    123  HE2 TYR A  28       2.191  -3.695  46.657  1.00 65.03           H
ATOM    124  CZ  TYR A  28       3.516  -5.317  47.064  1.00 65.03           C
ATOM    125  OH  TYR A  28       4.481  -4.810  46.251  1.00 65.03           O
ATOM    126  HH  TYR A  28       5.021  -5.553  45.856  1.00 65.03           H
ATOM    127  HN  TYR A  28      -1.300  -7.937  50.864  1.00 65.03           H
ATOM    128  N   VAL A  29       0.595 -10.002  49.438  1.00 62.80           N
ATOM    129  CA  VAL A  29       1.419 -11.166  49.162  1.00 62.80           C
ATOM    130  C   VAL A  29       0.604 -12.185  48.363  1.00 62.80           C
ATOM    131  O   VAL A  29       1.141 -12.871  47.494  1.00 62.80           O
ATOM    132  HA  VAL A  29       2.262 -10.836  48.554  1.00 62.80           H
ATOM    133  CB  VAL A  29       1.973 -11.736  50.469  1.00 62.80           C
ATOM    134  HB  VAL A  29       1.128 -11.965  51.120  1.00 62.80           H
ATOM    135  CG1 VAL A  29       2.738 -13.037  50.219  1.00 62.80           C
ATOM    136 1HG1 VAL A  29       2.069 -13.773  49.773  1.00 62.80           H
ATOM    137 2HG1 VAL A  29       3.570 -12.845  49.542  1.00 62.80           H
ATOM    138 3HG1 VAL A  29       3.121 -13.421  51.165  1.00 62.80           H
ATOM    139  CG2 VAL A  29       2.854 -10.711  51.185  1.00 62.80           C
ATOM    140 1HG2 VAL A  29       3.690 -10.437  50.542  1.00 62.80           H
ATOM    141 2HG2 VAL A  29       2.265  -9.822  51.413  1.00 62.80           H
ATOM    142 3HG2 VAL A  29       3.234 -11.142  52.111  1.00 62.80           H
ATOM    143  HN  VAL A  29       0.274  -9.925  50.382  1.00 62.80           H
ATOM    144  N   ASN A  30      -0.679 -12.252  48.685  1.00 65.09           N
ATOM    145  CA  ASN A  30      -1.549 -13.252  48.089  1.00 65.09           C
ATOM    146  C   ASN A  30      -2.045 -12.746  46.733  1.00 65.09           C
ATOM    147  O   ASN A  30      -2.602 -13.512  45.947  1.00 65.09           O
ATOM    148  HA  ASN A  30      -0.936 -14.149  48.001  1.00 65.09           H
ATOM    149  CB  ASN A  30      -2.771 -13.515  48.971  1.00 65.09           C
ATOM    150 1HB  ASN A  30      -3.212 -12.567  49.280  1.00 65.09           H
ATOM    151 2HB  ASN A  30      -3.530 -14.048  48.398  1.00 65.09           H
ATOM    152  CG  ASN A  30      -2.389 -14.333  50.207  1.00 65.09           C
ATOM    153  OD1 ASN A  30      -1.382 -15.020  50.241  1.00 65.09           O
ATOM    154  ND2 ASN A  30      -3.248 -14.221  51.216  1.00 65.09           N
ATOM    155 1HD2 ASN A  30      -4.057 -13.639  51.123  1.00 65.09           H
ATOM    156 2HD2 ASN A  30      -3.086 -14.718  52.068  1.00 65.09           H
ATOM    157  HN  ASN A  30      -1.124 -11.640  49.338  1.00 65.09           H
ATOM    158  N   PHE A  31      -1.825 -11.461  46.499  1.00 70.43           N
ATOM    159  CA  PHE A  31      -2.204 -10.854  45.234  1.00 70.43           C
ATOM    160  C   PHE A  31      -1.435 -11.484  44.071  1.00 70.43           C
ATOM    161  O   PHE A  31      -0.206 -11.439  44.038  1.00 70.43           O
ATOM    162  HA  PHE A  31      -3.272 -11.029  45.099  1.00 70.43           H
ATOM    163  CB  PHE A  31      -1.844  -9.370  45.324  1.00 70.43           C
ATOM    164 1HB  PHE A  31      -2.290  -8.952  46.226  1.00 70.43           H
ATOM    165 2HB  PHE A  31      -0.763  -9.275  45.430  1.00 70.43           H
ATOM    166  CG  PHE A  31      -2.297  -8.545  44.118  1.00 70.43           C
ATOM    167  CD1 PHE A  31      -1.407  -8.221  43.143  1.00 70.43           C
ATOM    168  HD1 PHE A  31      -0.370  -8.549  43.220  1.00 70.43           H
ATOM    169  CD2 PHE A  31      -3.591  -8.137  44.022  1.00 70.43           C
ATOM    170  HD2 PHE A  31      -4.304  -8.397  44.804  1.00 70.43           H
ATOM    171  CE1 PHE A  31      -1.828  -7.455  42.023  1.00 70.43           C
ATOM    172  HE1 PHE A  31      -1.115  -7.195  41.241  1.00 70.43           H
ATOM    173  CE2 PHE A  31      -4.012  -7.371  42.902  1.00 70.43           C
ATOM    174  HE2 PHE A  31      -5.049  -7.044  42.825  1.00 70.43           H
ATOM    175  CZ  PHE A  31      -3.122  -7.047  41.927  1.00 70.43           C
ATOM    176  HZ  PHE A  31      -3.445  -6.459  41.067  1.00 70.43           H
ATOM    177  HN  PHE A  31      -1.397 -10.839  47.155  1.00 70.43           H
ATOM    178  N   ASN A  32      -2.190 -12.057  43.146  1.00 67.34           N
ATOM    179  CA  ASN A  32      -1.596 -12.680  41.975  1.00 67.34           C
ATOM    180  C   ASN A  32      -1.209 -11.595  40.968  1.00 67.34           C
ATOM    181  O   ASN A  32      -2.048 -11.131  40.197  1.00 67.34           O
ATOM    182  HA  ASN A  32      -0.732 -13.228  42.350  1.00 67.34           H
ATOM    183  CB  ASN A  32      -2.585 -13.627  41.293  1.00 67.34           C
ATOM    184 1HB  ASN A  32      -3.129 -14.196  42.047  1.00 67.34           H
ATOM    185 2HB  ASN A  32      -3.323 -13.049  40.736  1.00 67.34           H
ATOM    186  CG  ASN A  32      -1.861 -14.587  40.346  1.00 67.34           C
ATOM    187  OD1 ASN A  32      -0.655 -14.537  40.174  1.00 67.34           O
ATOM    188  ND2 ASN A  32      -2.664 -15.460  39.744  1.00 67.34           N
ATOM    189 1HD2 ASN A  32      -3.646 -15.447  39.930  1.00 67.34           H
ATOM    190 2HD2 ASN A  32      -2.284 -16.130  39.106  1.00 67.34           H
ATOM    191  HN  ASN A  32      -3.189 -12.100  43.186  1.00 67.34           H
ATOM    192  N   PHE A  33       0.062 -11.223  41.006  1.00 71.76           N
ATOM    193  CA  PHE A  33       0.600 -10.292  40.029  1.00 71.76           C
ATOM    194  C   PHE A  33       0.854 -10.988  38.691  1.00 71.76           C
ATOM    195  O   PHE A  33       1.990 -11.042  38.221  1.00 71.76           O
ATOM    196  HA  PHE A  33      -0.141  -9.504  39.892  1.00 71.76           H
ATOM    197  CB  PHE A  33       1.929  -9.778  40.584  1.00 71.76           C
ATOM    198 1HB  PHE A  33       2.574 -10.630  40.802  1.00 71.76           H
ATOM    199 2HB  PHE A  33       2.429  -9.189  39.816  1.00 71.76           H
ATOM    200  CG  PHE A  33       1.789  -8.928  41.848  1.00 71.76           C
ATOM    201  CD1 PHE A  33       1.639  -7.580  41.748  1.00 71.76           C
ATOM    202  HD1 PHE A  33       1.619  -7.105  40.766  1.00 71.76           H
ATOM    203  CD2 PHE A  33       1.814  -9.519  43.073  1.00 71.76           C
ATOM    204  HD2 PHE A  33       1.934 -10.600  43.153  1.00 71.76           H
ATOM    205  CE1 PHE A  33       1.509  -6.790  42.921  1.00 71.76           C
ATOM    206  HE1 PHE A  33       1.389  -5.710  42.840  1.00 71.76           H
ATOM    207  CE2 PHE A  33       1.683  -8.730  44.246  1.00 71.76           C
ATOM    208  HE2 PHE A  33       1.703  -9.204  45.227  1.00 71.76           H
ATOM    209  CZ  PHE A  33       1.534  -7.382  44.145  1.00 71.76           C
ATOM    210  HZ  PHE A  33       1.433  -6.776  45.045  1.00 71.76           H
ATOM    211  HN  PHE A  33       0.719 -11.546  41.688  1.00 71.76           H
ATOM    212  N   THR A  34      -0.222 -11.503  38.114  1.00 74.36           N
ATOM    213  CA  THR A  34      -0.206 -11.895  36.714  1.00 74.36           C
ATOM    214  C   THR A  34       0.308 -10.745  35.845  1.00 74.36           C
ATOM    215  O   THR A  34      -0.181  -9.621  35.944  1.00 74.36           O
ATOM    216  HA  THR A  34       0.495 -12.722  36.597  1.00 74.36           H
ATOM    217  CB  THR A  34      -1.613 -12.360  36.338  1.00 74.36           C
ATOM    218  HB  THR A  34      -2.288 -11.511  36.230  1.00 74.36           H
ATOM    219  OG1 THR A  34      -1.956 -13.292  37.359  1.00 74.36           O
ATOM    220  HG1 THR A  34      -2.946 -13.430  37.379  1.00 74.36           H
ATOM    221  CG2 THR A  34      -1.631 -13.191  35.053  1.00 74.36           C
ATOM    222 1HG2 THR A  34      -1.009 -14.077  35.185  1.00 74.36           H
ATOM    223 2HG2 THR A  34      -1.243 -12.594  34.228  1.00 74.36           H
ATOM    224 3HG2 THR A  34      -2.654 -13.496  34.831  1.00 74.36           H
ATOM    225  HN  THR A  34      -1.091 -11.654  38.585  1.00 74.36           H
ATOM    226  N   ASP A  35       1.287 -11.067  35.012  1.00 81.95           N
ATOM    227  CA  ASP A  35       2.009 -10.044  34.275  1.00 81.95           C
ATOM    228  C   ASP A  35       1.189  -9.628  33.052  1.00 81.95           C
ATOM    229  O   ASP A  35       1.472 -10.057  31.935  1.00 81.95           O
ATOM    230  HA  ASP A  35       2.148  -9.226  34.982  1.00 81.95           H
ATOM    231  CB  ASP A  35       3.359 -10.569  33.782  1.00 81.95           C
ATOM    232 1HB  ASP A  35       3.701 -11.371  34.436  1.00 81.95           H
ATOM    233 2HB  ASP A  35       3.245 -10.997  32.786  1.00 81.95           H
ATOM    234  CG  ASP A  35       4.402  -9.451  33.747  1.00 81.95           C
ATOM    235  OD1 ASP A  35       4.053  -8.335  34.186  1.00 81.95           O
ATOM    236  OD2 ASP A  35       5.526  -9.738  33.280  1.00 81.95           O
ATOM    237  HN  ASP A  35       1.587 -12.005  34.838  1.00 81.95           H
ATOM    238  N   PHE A  36       0.188  -8.797  33.305  1.00 89.49           N
ATOM    239  CA  PHE A  36      -0.649  -8.285  32.234  1.00 89.49           C
ATOM    240  C   PHE A  36      -0.005  -7.067  31.569  1.00 89.49           C
ATOM    241  O   PHE A  36      -0.456  -6.618  30.516  1.00 89.49           O
ATOM    242  HA  PHE A  36      -0.757  -9.082  31.499  1.00 89.49           H
ATOM    243  CB  PHE A  36      -1.977  -7.863  32.866  1.00 89.49           C
ATOM    244 1HB  PHE A  36      -1.773  -7.197  33.704  1.00 89.49           H
ATOM    245 2HB  PHE A  36      -2.550  -7.292  32.136  1.00 89.49           H
ATOM    246  CG  PHE A  36      -2.831  -9.033  33.359  1.00 89.49           C
ATOM    247  CD1 PHE A  36      -2.936 -10.162  32.608  1.00 89.49           C
ATOM    248  HD1 PHE A  36      -2.413 -10.233  31.654  1.00 89.49           H
ATOM    249  CD2 PHE A  36      -3.483  -8.945  34.549  1.00 89.49           C
ATOM    250  HD2 PHE A  36      -3.398  -8.040  35.151  1.00 89.49           H
ATOM    251  CE1 PHE A  36      -3.729 -11.248  33.066  1.00 89.49           C
ATOM    252  HE1 PHE A  36      -3.814 -12.152  32.463  1.00 89.49           H
ATOM    253  CE2 PHE A  36      -4.275 -10.031  35.007  1.00 89.49           C
ATOM    254  HE2 PHE A  36      -4.799  -9.960  35.960  1.00 89.49           H
ATOM    255  CZ  PHE A  36      -4.381 -11.159  34.255  1.00 89.49           C
ATOM    256  HZ  PHE A  36      -4.989 -11.993  34.607  1.00 89.49           H
ATOM    257  HN  PHE A  36      -0.053  -8.474  34.221  1.00 89.49           H
ATOM    258  N   TYR A  37       1.040  -6.565  32.211  1.00 91.27           N
ATOM    259  CA  TYR A  37       1.860  -5.527  31.611  1.00 91.27           C
ATOM    260  C   TYR A  37       2.981  -6.133  30.765  1.00 91.27           C
ATOM    261  O   TYR A  37       3.842  -6.841  31.285  1.00 91.27           O
ATOM    262  HA  TYR A  37       1.219  -4.920  30.971  1.00 91.27           H
ATOM    263  CB  TYR A  37       2.478  -4.752  32.777  1.00 91.27           C
ATOM    264 1HB  TYR A  37       1.680  -4.402  33.432  1.00 91.27           H
ATOM    265 2HB  TYR A  37       3.098  -5.430  33.363  1.00 91.27           H
ATOM    266  CG  TYR A  37       3.327  -3.553  32.346  1.00 91.27           C
ATOM    267  CD1 TYR A  37       4.666  -3.723  32.060  1.00 91.27           C
ATOM    268  HD1 TYR A  37       5.119  -4.711  32.140  1.00 91.27           H
ATOM    269  CD2 TYR A  37       2.752  -2.302  32.245  1.00 91.27           C
ATOM    270  HD2 TYR A  37       1.694  -2.168  32.471  1.00 91.27           H
ATOM    271  CE1 TYR A  37       5.464  -2.595  31.655  1.00 91.27           C
ATOM    272  HE1 TYR A  37       6.523  -2.715  31.426  1.00 91.27           H
ATOM    273  CE2 TYR A  37       3.550  -1.174  31.840  1.00 91.27           C
ATOM    274  HE2 TYR A  37       3.109  -0.181  31.755  1.00 91.27           H
ATOM    275  CZ  TYR A  37       4.867  -1.376  31.565  1.00 91.27           C
ATOM    276  OH  TYR A  37       5.621  -0.311  31.182  1.00 91.27           O
ATOM    277  HH  TYR A  37       6.344  -0.610  30.559  1.00 91.27           H
ATOM    278  HN  TYR A  37       1.328  -6.857  33.124  1.00 91.27           H
ATOM    279  N   CYS A  38       2.934  -5.834  29.476  1.00 91.10           N
ATOM    280  CA  CYS A  38       3.865  -6.432  28.534  1.00 91.10           C
ATOM    281  C   CYS A  38       4.910  -5.381  28.156  1.00 91.10           C
ATOM    282  O   CYS A  38       4.577  -4.355  27.564  1.00 91.10           O
ATOM    283  HA  CYS A  38       4.330  -7.274  29.046  1.00 91.10           H
ATOM    284  CB  CYS A  38       3.145  -6.989  27.304  1.00 91.10           C
ATOM    285 1HB  CYS A  38       2.305  -7.610  27.614  1.00 91.10           H
ATOM    286 2HB  CYS A  38       2.735  -6.171  26.711  1.00 91.10           H
ATOM    287  SG  CYS A  38       4.308  -7.972  26.289  1.00 91.10           S
ATOM    288  HN  CYS A  38       2.277  -5.196  29.073  1.00 91.10           H
ATOM    289  N   GLU A  39       6.152  -5.671  28.515  1.00 89.51           N
ATOM    290  CA  GLU A  39       7.273  -4.877  28.041  1.00 89.51           C
ATOM    291  C   GLU A  39       7.675  -5.315  26.631  1.00 89.51           C
ATOM    292  O   GLU A  39       8.051  -6.466  26.418  1.00 89.51           O
ATOM    293  HA  GLU A  39       6.911  -3.849  28.020  1.00 89.51           H
ATOM    294  CB  GLU A  39       8.458  -4.973  29.003  1.00 89.51           C
ATOM    295 1HB  GLU A  39       8.628  -6.015  29.274  1.00 89.51           H
ATOM    296 2HB  GLU A  39       9.331  -4.495  28.559  1.00 89.51           H
ATOM    297  CG  GLU A  39       8.170  -4.221  30.304  1.00 89.51           C
ATOM    298 1HG  GLU A  39       7.875  -3.196  30.078  1.00 89.51           H
ATOM    299 2HG  GLU A  39       7.332  -4.688  30.821  1.00 89.51           H
ATOM    300  CD  GLU A  39       9.398  -4.214  31.217  1.00 89.51           C
ATOM    301  OE1 GLU A  39       9.270  -3.674  32.337  1.00 89.51           O
ATOM    302  OE2 GLU A  39      10.437  -4.749  30.774  1.00 89.51           O
ATOM    303  HN  GLU A  39       6.397  -6.432  29.116  1.00 89.51           H
ATOM    304  N   LYS A  40       7.581  -4.372  25.704  1.00 89.71           N
ATOM    305  CA  LYS A  40       7.755  -4.687  24.296  1.00 89.71           C
ATOM    306  C   LYS A  40       9.214  -4.450  23.902  1.00 89.71           C
ATOM    307  O   LYS A  40       9.506  -4.136  22.749  1.00 89.71           O
ATOM    308  HA  LYS A  40       7.531  -5.746  24.168  1.00 89.71           H
ATOM    309  CB  LYS A  40       6.753  -3.905  23.445  1.00 89.71           C
ATOM    310 1HB  LYS A  40       6.873  -2.837  23.623  1.00 89.71           H
ATOM    311 2HB  LYS A  40       6.957  -4.076  22.388  1.00 89.71           H
ATOM    312  CG  LYS A  40       5.317  -4.323  23.767  1.00 89.71           C
ATOM    313 1HG  LYS A  40       5.149  -4.261  24.842  1.00 89.71           H
ATOM    314 2HG  LYS A  40       4.618  -3.632  23.295  1.00 89.71           H
ATOM    315  CD  LYS A  40       5.038  -5.748  23.284  1.00 89.71           C
ATOM    316 1HD  LYS A  40       5.342  -5.848  22.242  1.00 89.71           H
ATOM    317 2HD  LYS A  40       5.636  -6.454  23.859  1.00 89.71           H
ATOM    318  CE  LYS A  40       3.554  -6.094  23.423  1.00 89.71           C
ATOM    319 1HE  LYS A  40       3.323  -6.317  24.465  1.00 89.71           H
ATOM    320 2HE  LYS A  40       2.946  -5.235  23.139  1.00 89.71           H
ATOM    321  NZ  LYS A  40       3.211  -7.255  22.573  1.00 89.71           N
ATOM    322 1HZ  LYS A  40       2.227  -7.475  22.682  1.00 89.71           H
ATOM    323 2HZ  LYS A  40       3.401  -7.032  21.602  1.00 89.71           H
ATOM    324 3HZ  LYS A  40       3.769  -8.055  22.851  1.00 89.71           H
ATOM    325  HN  LYS A  40       7.391  -3.411  25.902  1.00 89.71           H
ATOM    326  N   ASN A  41      10.092  -4.609  24.881  1.00 87.96           N
ATOM    327  CA  ASN A  41      11.502  -4.320  24.677  1.00 87.96           C
ATOM    328  C   ASN A  41      12.050  -5.228  23.574  1.00 87.96           C
ATOM    329  O   ASN A  41      12.800  -4.777  22.710  1.00 87.96           O
ATOM    330  HA  ASN A  41      11.541  -3.265  24.406  1.00 87.96           H
ATOM    331  CB  ASN A  41      12.308  -4.582  25.950  1.00 87.96           C
ATOM    332 1HB  ASN A  41      12.019  -5.543  26.376  1.00 87.96           H
ATOM    333 2HB  ASN A  41      13.368  -4.647  25.707  1.00 87.96           H
ATOM    334  CG  ASN A  41      12.082  -3.474  26.981  1.00 87.96           C
ATOM    335  OD1 ASN A  41      11.751  -2.346  26.655  1.00 87.96           O
ATOM    336  ND2 ASN A  41      12.280  -3.857  28.239  1.00 87.96           N
ATOM    337 1HD2 ASN A  41      12.551  -4.798  28.439  1.00 87.96           H
ATOM    338 2HD2 ASN A  41      12.157  -3.203  28.986  1.00 87.96           H
ATOM    339  HN  ASN A  41       9.855  -4.929  25.798  1.00 87.96           H
ATOM    340  N   ASN A  42      11.654  -6.491  23.641  1.00 89.77           N
ATOM    341  CA  ASN A  42      12.140  -7.478  22.692  1.00 89.77           C
ATOM    342  C   ASN A  42      11.701  -7.083  21.281  1.00 89.77           C
ATOM    343  O   ASN A  42      12.461  -7.233  20.325  1.00 89.77           O
ATOM    344  HA  ASN A  42      13.224  -7.476  22.807  1.00 89.77           H
ATOM    345  CB  ASN A  42      11.566  -8.863  22.996  1.00 89.77           C
ATOM    346 1HB  ASN A  42      10.481  -8.800  23.080  1.00 89.77           H
ATOM    347 2HB  ASN A  42      11.783  -9.540  22.169  1.00 89.77           H
ATOM    348  CG  ASN A  42      12.151  -9.428  24.292  1.00 89.77           C
ATOM    349  OD1 ASN A  42      13.094  -8.900  24.859  1.00 89.77           O
ATOM    350  ND2 ASN A  42      11.541 -10.527  24.727  1.00 89.77           N
ATOM    351 1HD2 ASN A  42      10.773 -10.909  24.214  1.00 89.77           H
ATOM    352 2HD2 ASN A  42      11.851 -10.971  25.568  1.00 89.77           H
ATOM    353  HN  ASN A  42      11.015  -6.841  24.325  1.00 89.77           H
ATOM    354  N   VAL A  43      10.476  -6.585  21.195  1.00 90.60           N
ATOM    355  CA  VAL A  43       9.917  -6.191  19.913  1.00 90.60           C
ATOM    356  C   VAL A  43      10.713  -5.009  19.356  1.00 90.60           C
ATOM    357  O   VAL A  43      11.008  -4.962  18.162  1.00 90.60           O
ATOM    358  HA  VAL A  43      10.023  -7.037  19.234  1.00 90.60           H
ATOM    359  CB  VAL A  43       8.425  -5.888  20.063  1.00 90.60           C
ATOM    360  HB  VAL A  43       8.322  -5.030  20.728  1.00 90.60           H
ATOM    361  CG1 VAL A  43       7.802  -5.517  18.716  1.00 90.60           C
ATOM    362 1HG1 VAL A  43       8.299  -4.633  18.317  1.00 90.60           H
ATOM    363 2HG1 VAL A  43       7.922  -6.347  18.019  1.00 90.60           H
ATOM    364 3HG1 VAL A  43       6.741  -5.307  18.852  1.00 90.60           H
ATOM    365  CG2 VAL A  43       7.688  -7.068  20.702  1.00 90.60           C
ATOM    366 1HG2 VAL A  43       7.804  -7.951  20.074  1.00 90.60           H
ATOM    367 2HG2 VAL A  43       8.106  -7.266  21.689  1.00 90.60           H
ATOM    368 3HG2 VAL A  43       6.629  -6.826  20.797  1.00 90.60           H
ATOM    369  HN  VAL A  43       9.871  -6.449  21.979  1.00 90.60           H
ATOM    370  N   ARG A  44      11.038  -4.083  20.246  1.00 89.37           N
ATOM    371  CA  ARG A  44      11.744  -2.877  19.848  1.00 89.37           C
ATOM    372  C   ARG A  44      13.168  -3.217  19.404  1.00 89.37           C
ATOM    373  O   ARG A  44      13.682  -2.630  18.453  1.00 89.37           O
ATOM    374  HA  ARG A  44      11.161  -2.474  19.020  1.00 89.37           H
ATOM    375  CB  ARG A  44      11.802  -1.868  20.997  1.00 89.37           C
ATOM    376 1HB  ARG A  44      12.174  -2.358  21.897  1.00 89.37           H
ATOM    377 2HB  ARG A  44      12.506  -1.073  20.752  1.00 89.37           H
ATOM    378  CG  ARG A  44      10.421  -1.268  21.270  1.00 89.37           C
ATOM    379 1HG  ARG A  44       9.964  -0.955  20.331  1.00 89.37           H
ATOM    380 2HG  ARG A  44       9.770  -2.028  21.703  1.00 89.37           H
ATOM    381  CD  ARG A  44      10.521  -0.073  22.219  1.00 89.37           C
ATOM    382 1HD  ARG A  44      11.376   0.546  21.949  1.00 89.37           H
ATOM    383 2HD  ARG A  44       9.633   0.552  22.124  1.00 89.37           H
ATOM    384  NE  ARG A  44      10.659  -0.545  23.615  1.00 89.37           N
ATOM    385  HE  ARG A  44      11.508  -1.006  23.872  1.00 89.37           H
ATOM    386  CZ  ARG A  44       9.717  -0.393  24.556  1.00 89.37           C
ATOM    387  NH1 ARG A  44       8.559   0.217  24.268  1.00 89.37           N
ATOM    388 1HH1 ARG A  44       8.393   0.563  23.345  1.00 89.37           H
ATOM    389 2HH1 ARG A  44       7.862   0.326  24.976  1.00 89.37           H
ATOM    390  NH2 ARG A  44       9.950  -0.861  25.790  1.00 89.37           N
ATOM    391 1HH2 ARG A  44       9.258  -0.756  26.504  1.00 89.37           H
ATOM    392 2HH2 ARG A  44      10.817  -1.315  25.997  1.00 89.37           H
ATOM    393  HN  ARG A  44      10.829  -4.148  21.222  1.00 89.37           H
ATOM    394  N   GLN A  45      13.765  -4.162  20.115  1.00 90.54           N
ATOM    395  CA  GLN A  45      15.138  -4.550  19.840  1.00 90.54           C
ATOM    396  C   GLN A  45      15.241  -5.196  18.457  1.00 90.54           C
ATOM    397  O   GLN A  45      16.174  -4.917  17.705  1.00 90.54           O
ATOM    398  HA  GLN A  45      15.710  -3.622  19.858  1.00 90.54           H
ATOM    399  CB  GLN A  45      15.670  -5.489  20.925  1.00 90.54           C
ATOM    400 1HB  GLN A  45      15.520  -5.039  21.906  1.00 90.54           H
ATOM    401 2HB  GLN A  45      15.107  -6.422  20.912  1.00 90.54           H
ATOM    402  CG  GLN A  45      17.157  -5.782  20.714  1.00 90.54           C
ATOM    403 1HG  GLN A  45      17.308  -6.231  19.732  1.00 90.54           H
ATOM    404 2HG  GLN A  45      17.721  -4.850  20.729  1.00 90.54           H
ATOM    405  CD  GLN A  45      17.689  -6.723  21.798  1.00 90.54           C
ATOM    406  OE1 GLN A  45      16.953  -7.239  22.623  1.00 90.54           O
ATOM    407  NE2 GLN A  45      19.004  -6.917  21.748  1.00 90.54           N
ATOM    408 1HE2 GLN A  45      19.550  -6.463  21.045  1.00 90.54           H
ATOM    409 2HE2 GLN A  45      19.446  -7.516  22.415  1.00 90.54           H
ATOM    410  HN  GLN A  45      13.328  -4.659  20.864  1.00 90.54           H
ATOM    411  N   PHE A  46      14.269  -6.047  18.163  1.00 92.58           N
ATOM    412  CA  PHE A  46      14.210  -6.697  16.864  1.00 92.58           C
ATOM    413  C   PHE A  46      14.042  -5.669  15.744  1.00 92.58           C
ATOM    414  O   PHE A  46      14.755  -5.713  14.743  1.00 92.58           O
ATOM    415  HA  PHE A  46      15.151  -7.230  16.727  1.00 92.58           H
ATOM    416  CB  PHE A  46      12.991  -7.621  16.881  1.00 92.58           C
ATOM    417 1HB  PHE A  46      13.147  -8.398  17.629  1.00 92.58           H
ATOM    418 2HB  PHE A  46      12.118  -7.048  17.194  1.00 92.58           H
ATOM    419  CG  PHE A  46      12.693  -8.282  15.534  1.00 92.58           C
ATOM    420  CD1 PHE A  46      11.691  -7.802  14.748  1.00 92.58           C
ATOM    421  HD1 PHE A  46      11.102  -6.947  15.078  1.00 92.58           H
ATOM    422  CD2 PHE A  46      13.428  -9.349  15.122  1.00 92.58           C
ATOM    423  HD2 PHE A  46      14.230  -9.733  15.752  1.00 92.58           H
ATOM    424  CE1 PHE A  46      11.415  -8.415  13.498  1.00 92.58           C
ATOM    425  HE1 PHE A  46      10.612  -8.031  12.868  1.00 92.58           H
ATOM    426  CE2 PHE A  46      13.151  -9.962  13.872  1.00 92.58           C
ATOM    427  HE2 PHE A  46      13.741 -10.817  13.542  1.00 92.58           H
ATOM    428  CZ  PHE A  46      12.150  -9.482  13.086  1.00 92.58           C
ATOM    429  HZ  PHE A  46      11.938  -9.953  12.126  1.00 92.58           H
ATOM    430  HN  PHE A  46      13.532  -6.294  18.792  1.00 92.58           H
ATOM    431  N   ALA A  47      13.093  -4.767  15.950  1.00 91.21           N
ATOM    432  CA  ALA A  47      12.773  -3.774  14.939  1.00 91.21           C
ATOM    433  C   ALA A  47      14.031  -2.969  14.604  1.00 91.21           C
ATOM    434  O   ALA A  47      14.296  -2.683  13.438  1.00 91.21           O
ATOM    435  HA  ALA A  47      12.442  -4.303  14.046  1.00 91.21           H
ATOM    436  CB  ALA A  47      11.630  -2.887  15.438  1.00 91.21           C
ATOM    437 1HB  ALA A  47      10.751  -3.503  15.633  1.00 91.21           H
ATOM    438 2HB  ALA A  47      11.933  -2.386  16.357  1.00 91.21           H
ATOM    439 3HB  ALA A  47      11.390  -2.142  14.679  1.00 91.21           H
ATOM    440  HN  ALA A  47      12.549  -4.709  16.787  1.00 91.21           H
ATOM    441  N   SER A  48      14.771  -2.628  15.648  1.00 91.91           N
ATOM    442  CA  SER A  48      15.859  -1.674  15.515  1.00 91.91           C
ATOM    443  C   SER A  48      16.953  -2.251  14.613  1.00 91.91           C
ATOM    444  O   SER A  48      17.701  -1.504  13.983  1.00 91.91           O
ATOM    445  HA  SER A  48      15.413  -0.790  15.058  1.00 91.91           H
ATOM    446  CB  SER A  48      16.438  -1.303  16.881  1.00 91.91           C
ATOM    447 1HB  SER A  48      17.119  -0.460  16.770  1.00 91.91           H
ATOM    448 2HB  SER A  48      15.633  -0.978  17.540  1.00 91.91           H
ATOM    449  OG  SER A  48      17.130  -2.395  17.482  1.00 91.91           O
ATOM    450  HG  SER A  48      17.488  -2.123  18.375  1.00 91.91           H
ATOM    451  HN  SER A  48      14.638  -2.991  16.571  1.00 91.91           H
ATOM    452  N   HIS A  49      17.012  -3.574  14.581  1.00 92.38           N
ATOM    453  CA  HIS A  49      18.024  -4.259  13.796  1.00 92.38           C
ATOM    454  C   HIS A  49      17.460  -4.599  12.415  1.00 92.38           C
ATOM    455  O   HIS A  49      18.167  -4.512  11.412  1.00 92.38           O
ATOM    456  HA  HIS A  49      18.854  -3.562  13.678  1.00 92.38           H
ATOM    457  CB  HIS A  49      18.550  -5.488  14.540  1.00 92.38           C
ATOM    458 1HB  HIS A  49      17.706  -6.116  14.825  1.00 92.38           H
ATOM    459 2HB  HIS A  49      19.168  -6.075  13.860  1.00 92.38           H
ATOM    460  CG  HIS A  49      19.355  -5.160  15.775  1.00 92.38           C
ATOM    461  ND1 HIS A  49      18.771  -4.838  16.987  1.00 92.38           N
ATOM    462  HD1 HIS A  49      17.788  -4.789  17.168  1.00 92.38           H
ATOM    463  CD2 HIS A  49      20.704  -5.110  15.972  1.00 92.38           C
ATOM    464  HD2 HIS A  49      21.466  -5.311  15.219  1.00 92.38           H
ATOM    465  CE1 HIS A  49      19.734  -4.605  17.867  1.00 92.38           C
ATOM    466  HE1 HIS A  49      19.594  -4.327  18.911  1.00 92.38           H
ATOM    467  NE2 HIS A  49      20.931  -4.773  17.235  1.00 92.38           N
ATOM    468  HN  HIS A  49      16.385  -4.174  15.078  1.00 92.38           H
ATOM    469  N   PHE A  50      16.190  -4.978  12.407  1.00 93.65           N
ATOM    470  CA  PHE A  50      15.606  -5.612  11.237  1.00 93.65           C
ATOM    471  C   PHE A  50      15.124  -4.565  10.230  1.00 93.65           C
ATOM    472  O   PHE A  50      15.404  -4.672   9.037  1.00 93.65           O
ATOM    473  HA  PHE A  50      16.383  -6.223  10.779  1.00 93.65           H
ATOM    474  CB  PHE A  50      14.405  -6.426  11.722  1.00 93.65           C
ATOM    475 1HB  PHE A  50      14.741  -7.131  12.483  1.00 93.65           H
ATOM    476 2HB  PHE A  50      13.694  -5.755  12.203  1.00 93.65           H
ATOM    477  CG  PHE A  50      13.687  -7.198  10.613  1.00 93.65           C
ATOM    478  CD1 PHE A  50      12.471  -6.778  10.170  1.00 93.65           C
ATOM    479  HD1 PHE A  50      12.009  -5.892  10.606  1.00 93.65           H
ATOM    480  CD2 PHE A  50      14.264  -8.303  10.070  1.00 93.65           C
ATOM    481  HD2 PHE A  50      15.238  -8.639  10.425  1.00 93.65           H
ATOM    482  CE1 PHE A  50      11.805  -7.494   9.141  1.00 93.65           C
ATOM    483  HE1 PHE A  50      10.831  -7.158   8.786  1.00 93.65           H
ATOM    484  CE2 PHE A  50      13.598  -9.019   9.041  1.00 93.65           C
ATOM    485  HE2 PHE A  50      14.060  -9.905   8.606  1.00 93.65           H
ATOM    486  CZ  PHE A  50      12.382  -8.599   8.598  1.00 93.65           C
ATOM    487  HZ  PHE A  50      11.871  -9.149   7.808  1.00 93.65           H
ATOM    488  HN  PHE A  50      15.566  -4.859  13.179  1.00 93.65           H
ATOM    489  N   LEU A  51      14.407  -3.579  10.748  1.00 93.59           N
ATOM    490  CA  LEU A  51      13.590  -2.724   9.903  1.00 93.59           C
ATOM    491  C   LEU A  51      14.498  -1.796   9.093  1.00 93.59           C
ATOM    492  O   LEU A  51      14.374  -1.710   7.872  1.00 93.59           O
ATOM    493  HA  LEU A  51      13.050  -3.369   9.210  1.00 93.59           H
ATOM    494  CB  LEU A  51      12.545  -1.984  10.740  1.00 93.59           C
ATOM    495 1HB  LEU A  51      13.065  -1.389  11.491  1.00 93.59           H
ATOM    496 2HB  LEU A  51      12.016  -1.286  10.091  1.00 93.59           H
ATOM    497  CG  LEU A  51      11.511  -2.861  11.450  1.00 93.59           C
ATOM    498  HG  LEU A  51      12.039  -3.529  12.130  1.00 93.59           H
ATOM    499  CD1 LEU A  51      10.562  -2.011  12.298  1.00 93.59           C
ATOM    500 1HD1 LEU A  51      11.134  -1.467  13.049  1.00 93.59           H
ATOM    501 2HD1 LEU A  51      10.038  -1.303  11.656  1.00 93.59           H
ATOM    502 3HD1 LEU A  51       9.837  -2.659  12.791  1.00 93.59           H
ATOM    503  CD2 LEU A  51      10.757  -3.738  10.449  1.00 93.59           C
ATOM    504 1HD2 LEU A  51      10.241  -3.105   9.727  1.00 93.59           H
ATOM    505 2HD2 LEU A  51      11.463  -4.384   9.928  1.00 93.59           H
ATOM    506 3HD2 LEU A  51      10.028  -4.351  10.981  1.00 93.59           H
ATOM    507  HN  LEU A  51      14.378  -3.360  11.723  1.00 93.59           H
ATOM    508  N   PRO A  52      15.424  -1.089   9.754  1.00 94.62           N
ATOM    509  CA  PRO A  52      16.141   0.011   9.103  1.00 94.62           C
ATOM    510  C   PRO A  52      16.781  -0.414   7.792  1.00 94.62           C
ATOM    511  O   PRO A  52      16.565   0.216   6.758  1.00 94.62           O
ATOM    512  HA  PRO A  52      15.444   0.805   8.835  1.00 94.62           H
ATOM    513  CB  PRO A  52      17.188   0.425  10.139  1.00 94.62           C
ATOM    514 1HB  PRO A  52      18.130  -0.102   9.989  1.00 94.62           H
ATOM    515 2HB  PRO A  52      17.408   1.491  10.083  1.00 94.62           H
ATOM    516  CG  PRO A  52      16.538   0.053  11.466  1.00 94.62           C
ATOM    517 1HG  PRO A  52      17.275  -0.045  12.264  1.00 94.62           H
ATOM    518 2HG  PRO A  52      15.828   0.811  11.796  1.00 94.62           H
ATOM    519  CD  PRO A  52      15.857  -1.269  11.152  1.00 94.62           C
ATOM    520 1HD  PRO A  52      16.542  -2.111  11.253  1.00 94.62           H
ATOM    521 2HD  PRO A  52      15.019  -1.462  11.821  1.00 94.62           H
ATOM    522  N   PRO A  53      17.582  -1.489   7.802  1.00 94.98           N
ATOM    523  CA  PRO A  53      18.251  -1.943   6.580  1.00 94.98           C
ATOM    524  C   PRO A  53      17.277  -2.144   5.430  1.00 94.98           C
ATOM    525  O   PRO A  53      17.566  -1.769   4.295  1.00 94.98           O
ATOM    526  HA  PRO A  53      18.950  -1.183   6.232  1.00 94.98           H
ATOM    527  CB  PRO A  53      18.916  -3.256   6.998  1.00 94.98           C
ATOM    528 1HB  PRO A  53      18.269  -4.112   6.805  1.00 94.98           H
ATOM    529 2HB  PRO A  53      19.843  -3.428   6.451  1.00 94.98           H
ATOM    530  CG  PRO A  53      19.168  -3.065   8.489  1.00 94.98           C
ATOM    531 1HG  PRO A  53      19.307  -4.017   9.001  1.00 94.98           H
ATOM    532 2HG  PRO A  53      20.070  -2.482   8.676  1.00 94.98           H
ATOM    533  CD  PRO A  53      17.914  -2.344   8.956  1.00 94.98           C
ATOM    534 1HD  PRO A  53      17.108  -3.040   9.184  1.00 94.98           H
ATOM    535 2HD  PRO A  53      18.095  -1.763   9.860  1.00 94.98           H
ATOM    536  N   LEU A  54      16.139  -2.738   5.758  1.00 93.95           N
ATOM    537  CA  LEU A  54      15.175  -3.122   4.740  1.00 93.95           C
ATOM    538  C   LEU A  54      14.520  -1.865   4.164  1.00 93.95           C
ATOM    539  O   LEU A  54      14.348  -1.751   2.951  1.00 93.95           O
ATOM    540  HA  LEU A  54      15.725  -3.622   3.943  1.00 93.95           H
ATOM    541  CB  LEU A  54      14.175  -4.133   5.304  1.00 93.95           C
ATOM    542 1HB  LEU A  54      13.739  -3.716   6.212  1.00 93.95           H
ATOM    543 2HB  LEU A  54      13.364  -4.250   4.586  1.00 93.95           H
ATOM    544  CG  LEU A  54      14.734  -5.519   5.631  1.00 93.95           C
ATOM    545  HG  LEU A  54      15.604  -5.393   6.276  1.00 93.95           H
ATOM    546  CD1 LEU A  54      13.713  -6.353   6.407  1.00 93.95           C
ATOM    547 1HD1 LEU A  54      13.465  -5.848   7.340  1.00 93.95           H
ATOM    548 2HD1 LEU A  54      12.811  -6.473   5.807  1.00 93.95           H
ATOM    549 3HD1 LEU A  54      14.137  -7.334   6.626  1.00 93.95           H
ATOM    550  CD2 LEU A  54      15.211  -6.230   4.363  1.00 93.95           C
ATOM    551 1HD2 LEU A  54      14.375  -6.345   3.674  1.00 93.95           H
ATOM    552 2HD2 LEU A  54      15.995  -5.640   3.888  1.00 93.95           H
ATOM    553 3HD2 LEU A  54      15.604  -7.213   4.624  1.00 93.95           H
ATOM    554  HN  LEU A  54      15.872  -2.955   6.697  1.00 93.95           H
ATOM    555  N   TYR A  55      14.173  -0.953   5.060  1.00 93.68           N
ATOM    556  CA  TYR A  55      13.488   0.265   4.662  1.00 93.68           C
ATOM    557  C   TYR A  55      14.376   1.123   3.758  1.00 93.68           C
ATOM    558  O   TYR A  55      13.886   1.765   2.831  1.00 93.68           O
ATOM    559  HA  TYR A  55      12.590  -0.018   4.114  1.00 93.68           H
ATOM    560  CB  TYR A  55      13.206   1.032   5.956  1.00 93.68           C
ATOM    561 1HB  TYR A  55      14.099   1.011   6.581  1.00 93.68           H
ATOM    562 2HB  TYR A  55      13.013   2.077   5.712  1.00 93.68           H
ATOM    563  CG  TYR A  55      12.025   0.484   6.759  1.00 93.68           C
ATOM    564  CD1 TYR A  55      11.334  -0.620   6.304  1.00 93.68           C
ATOM    565  HD1 TYR A  55      11.629  -1.102   5.372  1.00 93.68           H
ATOM    566  CD2 TYR A  55      11.652   1.094   7.940  1.00 93.68           C
ATOM    567  HD2 TYR A  55      12.198   1.966   8.299  1.00 93.68           H
ATOM    568  CE1 TYR A  55      10.223  -1.136   7.060  1.00 93.68           C
ATOM    569  HE1 TYR A  55       9.668  -2.007   6.712  1.00 93.68           H
ATOM    570  CE2 TYR A  55      10.540   0.578   8.696  1.00 93.68           C
ATOM    571  HE2 TYR A  55      10.235   1.050   9.630  1.00 93.68           H
ATOM    572  CZ  TYR A  55       9.881  -0.512   8.219  1.00 93.68           C
ATOM    573  OH  TYR A  55       8.831  -0.999   8.934  1.00 93.68           O
ATOM    574  HH  TYR A  55       8.400  -1.753   8.437  1.00 93.68           H
ATOM    575  HN  TYR A  55      14.352  -1.036   6.041  1.00 93.68           H
ATOM    576  N   TRP A  56      15.666   1.105   4.060  1.00 94.58           N
ATOM    577  CA  TRP A  56      16.637   1.804   3.236  1.00 94.58           C
ATOM    578  C   TRP A  56      16.691   1.108   1.875  1.00 94.58           C
ATOM    579  O   TRP A  56      16.720   1.767   0.837  1.00 94.58           O
ATOM    580  HA  TRP A  56      16.293   2.832   3.116  1.00 94.58           H
ATOM    581  CB  TRP A  56      18.000   1.868   3.929  1.00 94.58           C
ATOM    582 1HB  TRP A  56      18.144   0.957   4.509  1.00 94.58           H
ATOM    583 2HB  TRP A  56      18.781   1.891   3.170  1.00 94.58           H
ATOM    584  CG  TRP A  56      18.171   3.076   4.853  1.00 94.58           C
ATOM    585  CD1 TRP A  56      18.307   3.081   6.187  1.00 94.58           C
ATOM    586  HD1 TRP A  56      18.312   2.185   6.806  1.00 94.58           H
ATOM    587  CD2 TRP A  56      18.221   4.462   4.456  1.00 94.58           C
ATOM    588  NE1 TRP A  56      18.440   4.365   6.676  1.00 94.58           N
ATOM    589  HE1 TRP A  56      18.554   4.624   7.635  1.00 94.58           H
ATOM    590  CE2 TRP A  56      18.385   5.231   5.590  1.00 94.58           C
ATOM    591  CE3 TRP A  56      18.129   5.047   3.181  1.00 94.58           C
ATOM    592  HE3 TRP A  56      17.999   4.462   2.271  1.00 94.58           H
ATOM    593  CZ2 TRP A  56      18.473   6.628   5.563  1.00 94.58           C
ATOM    594  HZ2 TRP A  56      18.603   7.213   6.474  1.00 94.58           H
ATOM    595  CZ3 TRP A  56      18.218   6.444   3.171  1.00 94.58           C
ATOM    596  HZ3 TRP A  56      18.153   6.949   2.207  1.00 94.58           H
ATOM    597  CH2 TRP A  56      18.384   7.233   4.304  1.00 94.58           C
ATOM    598  HH2 TRP A  56      18.445   8.317   4.212  1.00 94.58           H
ATOM    599  HN  TRP A  56      16.049   0.625   4.849  1.00 94.58           H
ATOM    600  N   LEU A  57      16.703  -0.216   1.923  1.00 94.22           N
ATOM    601  CA  LEU A  57      16.769  -1.009   0.707  1.00 94.22           C
ATOM    602  C   LEU A  57      15.541  -0.713  -0.156  1.00 94.22           C
ATOM    603  O   LEU A  57      15.669  -0.418  -1.344  1.00 94.22           O
ATOM    604  HA  LEU A  57      17.658  -0.696   0.161  1.00 94.22           H
ATOM    605  CB  LEU A  57      16.941  -2.492   1.043  1.00 94.22           C
ATOM    606 1HB  LEU A  57      17.844  -2.605   1.644  1.00 94.22           H
ATOM    607 2HB  LEU A  57      16.103  -2.803   1.666  1.00 94.22           H
ATOM    608  CG  LEU A  57      17.034  -3.443  -0.151  1.00 94.22           C
ATOM    609  HG  LEU A  57      16.203  -3.230  -0.823  1.00 94.22           H
ATOM    610  CD1 LEU A  57      18.324  -3.209  -0.940  1.00 94.22           C
ATOM    611 1HD1 LEU A  57      18.344  -2.183  -1.308  1.00 94.22           H
ATOM    612 2HD1 LEU A  57      19.183  -3.379  -0.291  1.00 94.22           H
ATOM    613 3HD1 LEU A  57      18.365  -3.899  -1.783  1.00 94.22           H
ATOM    614  CD2 LEU A  57      16.892  -4.900   0.296  1.00 94.22           C
ATOM    615 1HD2 LEU A  57      17.688  -5.143   0.999  1.00 94.22           H
ATOM    616 2HD2 LEU A  57      15.925  -5.039   0.779  1.00 94.22           H
ATOM    617 3HD2 LEU A  57      16.962  -5.555  -0.573  1.00 94.22           H
ATOM    618  HN  LEU A  57      16.669  -0.745   2.771  1.00 94.22           H
ATOM    619  N   VAL A  58      14.379  -0.802   0.474  1.00 93.21           N
ATOM    620  CA  VAL A  58      13.125  -0.621  -0.239  1.00 93.21           C
ATOM    621  C   VAL A  58      13.072   0.794  -0.818  1.00 93.21           C
ATOM    622  O   VAL A  58      12.643   0.988  -1.954  1.00 93.21           O
ATOM    623  HA  VAL A  58      13.108  -1.337  -1.061  1.00 93.21           H
ATOM    624  CB  VAL A  58      11.947  -0.933   0.687  1.00 93.21           C
ATOM    625  HB  VAL A  58      12.056  -0.324   1.584  1.00 93.21           H
ATOM    626  CG1 VAL A  58      10.618  -0.562   0.026  1.00 93.21           C
ATOM    627 1HG1 VAL A  58      10.611   0.503  -0.203  1.00 93.21           H
ATOM    628 2HG1 VAL A  58      10.499  -1.133  -0.896  1.00 93.21           H
ATOM    629 3HG1 VAL A  58       9.798  -0.794   0.705  1.00 93.21           H
ATOM    630  CG2 VAL A  58      11.958  -2.403   1.111  1.00 93.21           C
ATOM    631 1HG2 VAL A  58      11.885  -3.037   0.228  1.00 93.21           H
ATOM    632 2HG2 VAL A  58      12.886  -2.622   1.640  1.00 93.21           H
ATOM    633 3HG2 VAL A  58      11.110  -2.597   1.768  1.00 93.21           H
ATOM    634  HN  VAL A  58      14.285  -0.993   1.451  1.00 93.21           H
ATOM    635  N   PHE A  59      13.515   1.746  -0.010  1.00 95.00           N
ATOM    636  CA  PHE A  59      13.540   3.136  -0.434  1.00 95.00           C
ATOM    637  C   PHE A  59      14.339   3.299  -1.729  1.00 95.00           C
ATOM    638  O   PHE A  59      13.843   3.865  -2.702  1.00 95.00           O
ATOM    639  HA  PHE A  59      12.508   3.440  -0.606  1.00 95.00           H
ATOM    640  CB  PHE A  59      14.226   3.931   0.678  1.00 95.00           C
ATOM    641 1HB  PHE A  59      13.607   3.891   1.574  1.00 95.00           H
ATOM    642 2HB  PHE A  59      15.173   3.451   0.923  1.00 95.00           H
ATOM    643  CG  PHE A  59      14.491   5.396   0.324  1.00 95.00           C
ATOM    644  CD1 PHE A  59      15.768   5.850   0.220  1.00 95.00           C
ATOM    645  HD1 PHE A  59      16.604   5.171   0.389  1.00 95.00           H
ATOM    646  CD2 PHE A  59      13.448   6.243   0.113  1.00 95.00           C
ATOM    647  HD2 PHE A  59      12.424   5.879   0.196  1.00 95.00           H
ATOM    648  CE1 PHE A  59      16.014   7.210  -0.109  1.00 95.00           C
ATOM    649  HE1 PHE A  59      17.038   7.574  -0.192  1.00 95.00           H
ATOM    650  CE2 PHE A  59      13.694   7.603  -0.216  1.00 95.00           C
ATOM    651  HE2 PHE A  59      12.858   8.282  -0.385  1.00 95.00           H
ATOM    652  CZ  PHE A  59      14.971   8.057  -0.320  1.00 95.00           C
ATOM    653  HZ  PHE A  59      15.160   9.101  -0.572  1.00 95.00           H
ATOM    654  HN  PHE A  59      13.852   1.582   0.917  1.00 95.00           H
ATOM    655  N   ILE A  60      15.564   2.794  -1.699  1.00 95.09           N
ATOM    656  CA  ILE A  60      16.492   3.016  -2.794  1.00 95.09           C
ATOM    657  C   ILE A  60      15.936   2.376  -4.067  1.00 95.09           C
ATOM    658  O   ILE A  60      15.836   3.030  -5.104  1.00 95.09           O
ATOM    659  HA  ILE A  60      16.561   4.093  -2.951  1.00 95.09           H
ATOM    660  CB  ILE A  60      17.891   2.524  -2.419  1.00 95.09           C
ATOM    661  HB  ILE A  60      17.803   1.510  -2.029  1.00 95.09           H
ATOM    662  CG1 ILE A  60      18.496   3.384  -1.307  1.00 95.09           C
ATOM    663 1HG1 ILE A  60      18.772   4.360  -1.707  1.00 95.09           H
ATOM    664 2HG1 ILE A  60      17.750   3.558  -0.531  1.00 95.09           H
ATOM    665  CG2 ILE A  60      18.798   2.458  -3.650  1.00 95.09           C
ATOM    666 1HG2 ILE A  60      18.370   1.771  -4.380  1.00 95.09           H
ATOM    667 2HG2 ILE A  60      18.884   3.451  -4.091  1.00 95.09           H
ATOM    668 3HG2 ILE A  60      19.786   2.105  -3.355  1.00 95.09           H
ATOM    669  CD1 ILE A  60      19.726   2.709  -0.699  1.00 95.09           C
ATOM    670 1HD1 ILE A  60      19.441   1.744  -0.278  1.00 95.09           H
ATOM    671 2HD1 ILE A  60      20.479   2.559  -1.473  1.00 95.09           H
ATOM    672 3HD1 ILE A  60      20.136   3.341   0.089  1.00 95.09           H
ATOM    673  HN  ILE A  60      15.923   2.243  -0.946  1.00 95.09           H
ATOM    674  N   VAL A  61      15.587   1.103  -3.947  1.00 92.93           N
ATOM    675  CA  VAL A  61      15.178   0.327  -5.105  1.00 92.93           C
ATOM    676  C   VAL A  61      13.864   0.888  -5.652  1.00 92.93           C
ATOM    677  O   VAL A  61      13.698   1.020  -6.863  1.00 92.93           O
ATOM    678  HA  VAL A  61      15.951   0.438  -5.866  1.00 92.93           H
ATOM    679  CB  VAL A  61      15.087  -1.155  -4.736  1.00 92.93           C
ATOM    680  HB  VAL A  61      14.382  -1.253  -3.910  1.00 92.93           H
ATOM    681  CG1 VAL A  61      14.554  -1.981  -5.909  1.00 92.93           C
ATOM    682 1HG1 VAL A  61      13.559  -1.627  -6.180  1.00 92.93           H
ATOM    683 2HG1 VAL A  61      15.223  -1.874  -6.763  1.00 92.93           H
ATOM    684 3HG1 VAL A  61      14.500  -3.030  -5.619  1.00 92.93           H
ATOM    685  CG2 VAL A  61      16.442  -1.687  -4.263  1.00 92.93           C
ATOM    686 1HG2 VAL A  61      17.177  -1.569  -5.059  1.00 92.93           H
ATOM    687 2HG2 VAL A  61      16.765  -1.127  -3.385  1.00 92.93           H
ATOM    688 3HG2 VAL A  61      16.349  -2.742  -4.007  1.00 92.93           H
ATOM    689  HN  VAL A  61      15.581   0.604  -3.080  1.00 92.93           H
ATOM    690  N   GLY A  62      12.964   1.203  -4.732  1.00 93.36           N
ATOM    691  CA  GLY A  62      11.647   1.688  -5.109  1.00 93.36           C
ATOM    692  C   GLY A  62      11.739   3.058  -5.783  1.00 93.36           C
ATOM    693  O   GLY A  62      11.054   3.314  -6.772  1.00 93.36           O
ATOM    694 1HA  GLY A  62      11.174   0.976  -5.786  1.00 93.36           H
ATOM    695 2HA  GLY A  62      11.013   1.755  -4.224  1.00 93.36           H
ATOM    696  HN  GLY A  62      13.122   1.132  -3.747  1.00 93.36           H
ATOM    697  N   ALA A  63      12.591   3.903  -5.221  1.00 94.16           N
ATOM    698  CA  ALA A  63      12.730   5.263  -5.712  1.00 94.16           C
ATOM    699  C   ALA A  63      13.251   5.231  -7.150  1.00 94.16           C
ATOM    700  O   ALA A  63      12.746   5.947  -8.013  1.00 94.16           O
ATOM    701  HA  ALA A  63      11.742   5.722  -5.703  1.00 94.16           H
ATOM    702  CB  ALA A  63      13.649   6.052  -4.776  1.00 94.16           C
ATOM    703 1HB  ALA A  63      13.219   6.070  -3.775  1.00 94.16           H
ATOM    704 2HB  ALA A  63      14.629   5.576  -4.743  1.00 94.16           H
ATOM    705 3HB  ALA A  63      13.753   7.072  -5.145  1.00 94.16           H
ATOM    706  HN  ALA A  63      13.178   3.671  -4.445  1.00 94.16           H
ATOM    707  N   LEU A  64      14.255   4.393  -7.363  1.00 92.05           N
ATOM    708  CA  LEU A  64      14.859   4.268  -8.679  1.00 92.05           C
ATOM    709  C   LEU A  64      13.820   3.728  -9.663  1.00 92.05           C
ATOM    710  O   LEU A  64      13.674   4.253 -10.766  1.00 92.05           O
ATOM    711  HA  LEU A  64      15.153   5.267  -9.000  1.00 92.05           H
ATOM    712  CB  LEU A  64      16.133   3.423  -8.605  1.00 92.05           C
ATOM    713 1HB  LEU A  64      15.893   2.482  -8.111  1.00 92.05           H
ATOM    714 2HB  LEU A  64      16.443   3.180  -9.622  1.00 92.05           H
ATOM    715  CG  LEU A  64      17.319   4.061  -7.879  1.00 92.05           C
ATOM    716  HG  LEU A  64      16.987   4.370  -6.888  1.00 92.05           H
ATOM    717  CD1 LEU A  64      18.449   3.048  -7.681  1.00 92.05           C
ATOM    718 1HD1 LEU A  64      18.086   2.209  -7.088  1.00 92.05           H
ATOM    719 2HD1 LEU A  64      18.787   2.687  -8.653  1.00 92.05           H
ATOM    720 3HD1 LEU A  64      19.280   3.527  -7.163  1.00 92.05           H
ATOM    721  CD2 LEU A  64      17.797   5.318  -8.608  1.00 92.05           C
ATOM    722 1HD2 LEU A  64      18.107   5.056  -9.619  1.00 92.05           H
ATOM    723 2HD2 LEU A  64      16.984   6.043  -8.652  1.00 92.05           H
ATOM    724 3HD2 LEU A  64      18.641   5.751  -8.070  1.00 92.05           H
ATOM    725  HN  LEU A  64      14.654   3.807  -6.657  1.00 92.05           H
ATOM    726  N   GLY A  65      13.124   2.688  -9.229  1.00 89.57           N
ATOM    727  CA  GLY A  65      12.201   1.986 -10.105  1.00 89.57           C
ATOM    728  C   GLY A  65      11.073   2.911 -10.566  1.00 89.57           C
ATOM    729  O   GLY A  65      10.817   3.034 -11.763  1.00 89.57           O
ATOM    730 1HA  GLY A  65      12.738   1.602 -10.972  1.00 89.57           H
ATOM    731 2HA  GLY A  65      11.781   1.126  -9.583  1.00 89.57           H
ATOM    732  HN  GLY A  65      13.184   2.324  -8.299  1.00 89.57           H
ATOM    733  N   ASN A  66      10.429   3.537  -9.592  1.00 92.01           N
ATOM    734  CA  ASN A  66       9.237   4.321  -9.866  1.00 92.01           C
ATOM    735  C   ASN A  66       9.631   5.597 -10.613  1.00 92.01           C
ATOM    736  O   ASN A  66       8.882   6.082 -11.459  1.00 92.01           O
ATOM    737  HA  ASN A  66       8.597   3.670 -10.462  1.00 92.01           H
ATOM    738  CB  ASN A  66       8.536   4.730  -8.569  1.00 92.01           C
ATOM    739 1HB  ASN A  66       9.272   5.103  -7.856  1.00 92.01           H
ATOM    740 2HB  ASN A  66       7.843   5.548  -8.768  1.00 92.01           H
ATOM    741  CG  ASN A  66       7.779   3.549  -7.959  1.00 92.01           C
ATOM    742  OD1 ASN A  66       6.799   3.061  -8.498  1.00 92.01           O
ATOM    743  ND2 ASN A  66       8.285   3.119  -6.807  1.00 92.01           N
ATOM    744 1HD2 ASN A  66       9.091   3.564  -6.418  1.00 92.01           H
ATOM    745 2HD2 ASN A  66       7.859   2.350  -6.329  1.00 92.01           H
ATOM    746  HN  ASN A  66      10.708   3.515  -8.632  1.00 92.01           H
ATOM    747  N   SER A  67      10.807   6.104 -10.273  1.00 91.36           N
ATOM    748  CA  SER A  67      11.338   7.278 -10.944  1.00 91.36           C
ATOM    749  C   SER A  67      11.537   6.986 -12.433  1.00 91.36           C
ATOM    750  O   SER A  67      11.284   7.845 -13.276  1.00 91.36           O
ATOM    751  HA  SER A  67      10.586   8.055 -10.804  1.00 91.36           H
ATOM    752  CB  SER A  67      12.656   7.726 -10.310  1.00 91.36           C
ATOM    753 1HB  SER A  67      13.382   6.915 -10.372  1.00 91.36           H
ATOM    754 2HB  SER A  67      13.065   8.563 -10.876  1.00 91.36           H
ATOM    755  OG  SER A  67      12.490   8.111  -8.948  1.00 91.36           O
ATOM    756  HG  SER A  67      12.939   7.448  -8.348  1.00 91.36           H
ATOM    757  HN  SER A  67      11.393   5.726  -9.556  1.00 91.36           H
ATOM    758  N   LEU A  68      11.988   5.771 -12.709  1.00 87.17           N
ATOM    759  CA  LEU A  68      12.216   5.353 -14.082  1.00 87.17           C
ATOM    760  C   LEU A  68      10.880   5.308 -14.826  1.00 87.17           C
ATOM    761  O   LEU A  68      10.802   5.690 -15.993  1.00 87.17           O
ATOM    762  HA  LEU A  68      12.848   6.106 -14.552  1.00 87.17           H
ATOM    763  CB  LEU A  68      12.985   4.031 -14.118  1.00 87.17           C
ATOM    764 1HB  LEU A  68      13.901   4.150 -13.538  1.00 87.17           H
ATOM    765 2HB  LEU A  68      12.387   3.271 -13.615  1.00 87.17           H
ATOM    766  CG  LEU A  68      13.359   3.509 -15.507  1.00 87.17           C
ATOM    767  HG  LEU A  68      12.450   3.454 -16.106  1.00 87.17           H
ATOM    768  CD1 LEU A  68      14.311   4.474 -16.217  1.00 87.17           C
ATOM    769 1HD1 LEU A  68      13.829   5.446 -16.326  1.00 87.17           H
ATOM    770 2HD1 LEU A  68      15.222   4.585 -15.628  1.00 87.17           H
ATOM    771 3HD1 LEU A  68      14.560   4.079 -17.202  1.00 87.17           H
ATOM    772  CD2 LEU A  68      13.933   2.094 -15.425  1.00 87.17           C
ATOM    773 1HD2 LEU A  68      14.828   2.100 -14.802  1.00 87.17           H
ATOM    774 2HD2 LEU A  68      13.191   1.425 -14.989  1.00 87.17           H
ATOM    775 3HD2 LEU A  68      14.190   1.747 -16.426  1.00 87.17           H
ATOM    776  HN  LEU A  68      12.195   5.081 -12.017  1.00 87.17           H
ATOM    777  N   VAL A  69       9.862   4.836 -14.121  1.00 86.67           N
ATOM    778  CA  VAL A  69       8.541   4.705 -14.711  1.00 86.67           C
ATOM    779  C   VAL A  69       8.052   6.081 -15.168  1.00 86.67           C
ATOM    780  O   VAL A  69       7.565   6.230 -16.288  1.00 86.67           O
ATOM    781  HA  VAL A  69       8.633   4.058 -15.583  1.00 86.67           H
ATOM    782  CB  VAL A  69       7.590   4.032 -13.719  1.00 86.67           C
ATOM    783  HB  VAL A  69       7.654   4.571 -12.774  1.00 86.67           H
ATOM    784  CG1 VAL A  69       6.142   4.111 -14.208  1.00 86.67           C
ATOM    785 1HG1 VAL A  69       5.852   5.156 -14.316  1.00 86.67           H
ATOM    786 2HG1 VAL A  69       6.056   3.608 -15.171  1.00 86.67           H
ATOM    787 3HG1 VAL A  69       5.488   3.625 -13.485  1.00 86.67           H
ATOM    788  CG2 VAL A  69       8.003   2.581 -13.461  1.00 86.67           C
ATOM    789 1HG2 VAL A  69       7.982   2.025 -14.399  1.00 86.67           H
ATOM    790 2HG2 VAL A  69       9.012   2.559 -13.049  1.00 86.67           H
ATOM    791 3HG2 VAL A  69       7.311   2.127 -12.753  1.00 86.67           H
ATOM    792  HN  VAL A  69       9.929   4.548 -13.166  1.00 86.67           H
ATOM    793  N   ILE A  70       8.199   7.051 -14.278  1.00 88.62           N
ATOM    794  CA  ILE A  70       7.736   8.400 -14.558  1.00 88.62           C
ATOM    795  C   ILE A  70       8.494   8.954 -15.766  1.00 88.62           C
ATOM    796  O   ILE A  70       7.901   9.588 -16.638  1.00 88.62           O
ATOM    797  HA  ILE A  70       6.678   8.336 -14.814  1.00 88.62           H
ATOM    798  CB  ILE A  70       7.847   9.275 -13.308  1.00 88.62           C
ATOM    799  HB  ILE A  70       8.863   9.192 -12.922  1.00 88.62           H
ATOM    800  CG1 ILE A  70       6.904   8.782 -12.209  1.00 88.62           C
ATOM    801 1HG1 ILE A  70       5.871   8.866 -12.546  1.00 88.62           H
ATOM    802 2HG1 ILE A  70       7.090   7.727 -12.011  1.00 88.62           H
ATOM    803  CG2 ILE A  70       7.611  10.748 -13.648  1.00 88.62           C
ATOM    804 1HG2 ILE A  70       8.356  11.078 -14.372  1.00 88.62           H
ATOM    805 2HG2 ILE A  70       6.614  10.869 -14.071  1.00 88.62           H
ATOM    806 3HG2 ILE A  70       7.696  11.348 -12.741  1.00 88.62           H
ATOM    807  CD1 ILE A  70       7.093   9.589 -10.922  1.00 88.62           C
ATOM    808 1HD1 ILE A  70       8.121   9.483 -10.575  1.00 88.62           H
ATOM    809 2HD1 ILE A  70       6.882  10.640 -11.118  1.00 88.62           H
ATOM    810 3HD1 ILE A  70       6.411   9.218 -10.157  1.00 88.62           H
ATOM    811  HN  ILE A  70       8.624   6.928 -13.381  1.00 88.62           H
ATOM    812  N   LEU A  71       9.793   8.695 -15.779  1.00 85.90           N
ATOM    813  CA  LEU A  71      10.655   9.238 -16.815  1.00 85.90           C
ATOM    814  C   LEU A  71      10.256   8.644 -18.167  1.00 85.90           C
ATOM    815  O   LEU A  71      10.176   9.360 -19.164  1.00 85.90           O
ATOM    816  HA  LEU A  71      10.487  10.315 -16.848  1.00 85.90           H
ATOM    817  CB  LEU A  71      12.126   9.020 -16.457  1.00 85.90           C
ATOM    818 1HB  LEU A  71      12.302   9.430 -15.463  1.00 85.90           H
ATOM    819 2HB  LEU A  71      12.310   7.947 -16.397  1.00 85.90           H
ATOM    820  CG  LEU A  71      13.148   9.631 -17.419  1.00 85.90           C
ATOM    821  HG  LEU A  71      12.685  10.487 -17.910  1.00 85.90           H
ATOM    822  CD1 LEU A  71      14.371  10.151 -16.661  1.00 85.90           C
ATOM    823 1HD1 LEU A  71      14.060  10.916 -15.949  1.00 85.90           H
ATOM    824 2HD1 LEU A  71      14.844   9.327 -16.126  1.00 85.90           H
ATOM    825 3HD1 LEU A  71      15.081  10.580 -17.368  1.00 85.90           H
ATOM    826  CD2 LEU A  71      13.533   8.636 -18.515  1.00 85.90           C
ATOM    827 1HD2 LEU A  71      13.969   7.746 -18.061  1.00 85.90           H
ATOM    828 2HD2 LEU A  71      12.644   8.356 -19.081  1.00 85.90           H
ATOM    829 3HD2 LEU A  71      14.260   9.095 -19.184  1.00 85.90           H
ATOM    830  HN  LEU A  71      10.257   8.126 -15.099  1.00 85.90           H
ATOM    831  N   VAL A  72      10.017   7.341 -18.158  1.00 82.86           N
ATOM    832  CA  VAL A  72       9.649   6.639 -19.376  1.00 82.86           C
ATOM    833  C   VAL A  72       8.337   7.213 -19.914  1.00 82.86           C
ATOM    834  O   VAL A  72       8.191   7.416 -21.118  1.00 82.86           O
ATOM    835  HA  VAL A  72      10.436   6.816 -20.108  1.00 82.86           H
ATOM    836  CB  VAL A  72       9.579   5.133 -19.111  1.00 82.86           C
ATOM    837  HB  VAL A  72       8.928   4.974 -18.251  1.00 82.86           H
ATOM    838  CG1 VAL A  72       8.969   4.395 -20.304  1.00 82.86           C
ATOM    839 1HG1 VAL A  72       7.960   4.765 -20.483  1.00 82.86           H
ATOM    840 2HG1 VAL A  72       9.582   4.566 -21.189  1.00 82.86           H
ATOM    841 3HG1 VAL A  72       8.931   3.327 -20.089  1.00 82.86           H
ATOM    842  CG2 VAL A  72      10.960   4.573 -18.766  1.00 82.86           C
ATOM    843 1HG2 VAL A  72      11.642   4.750 -19.597  1.00 82.86           H
ATOM    844 2HG2 VAL A  72      11.340   5.067 -17.872  1.00 82.86           H
ATOM    845 3HG2 VAL A  72      10.881   3.501 -18.582  1.00 82.86           H
ATOM    846  HN  VAL A  72      10.071   6.768 -17.340  1.00 82.86           H
ATOM    847  N   TYR A  73       7.414   7.458 -18.994  1.00 82.36           N
ATOM    848  CA  TYR A  73       6.122   8.011 -19.361  1.00 82.36           C
ATOM    849  C   TYR A  73       6.281   9.370 -20.046  1.00 82.36           C
ATOM    850  O   TYR A  73       5.582   9.666 -21.014  1.00 82.36           O
ATOM    851  HA  TYR A  73       5.642   7.318 -20.052  1.00 82.36           H
ATOM    852  CB  TYR A  73       5.358   8.202 -18.049  1.00 82.36           C
ATOM    853 1HB  TYR A  73       5.328   7.252 -17.516  1.00 82.36           H
ATOM    854 2HB  TYR A  73       5.906   8.903 -17.419  1.00 82.36           H
ATOM    855  CG  TYR A  73       3.927   8.714 -18.230  1.00 82.36           C
ATOM    856  CD1 TYR A  73       3.689  10.067 -18.356  1.00 82.36           C
ATOM    857  HD1 TYR A  73       4.520  10.772 -18.325  1.00 82.36           H
ATOM    858  CD2 TYR A  73       2.875   7.821 -18.269  1.00 82.36           C
ATOM    859  HD2 TYR A  73       3.063   6.752 -18.170  1.00 82.36           H
ATOM    860  CE1 TYR A  73       2.342  10.548 -18.526  1.00 82.36           C
ATOM    861  HE1 TYR A  73       2.140  11.615 -18.627  1.00 82.36           H
ATOM    862  CE2 TYR A  73       1.529   8.302 -18.440  1.00 82.36           C
ATOM    863  HE2 TYR A  73       0.689   7.609 -18.472  1.00 82.36           H
ATOM    864  CZ  TYR A  73       1.329   9.642 -18.560  1.00 82.36           C
ATOM    865  OH  TYR A  73       0.057  10.097 -18.722  1.00 82.36           O
ATOM    866  HH  TYR A  73      -0.563   9.329 -18.880  1.00 82.36           H
ATOM    867  HN  TYR A  73       7.539   7.286 -18.017  1.00 82.36           H
ATOM    868  N   TRP A  74       7.204  10.159 -19.517  1.00 83.43           N
ATOM    869  CA  TRP A  74       7.349  11.538 -19.953  1.00 83.43           C
ATOM    870  C   TRP A  74       7.884  11.526 -21.387  1.00 83.43           C
ATOM    871  O   TRP A  74       7.337  12.195 -22.262  1.00 83.43           O
ATOM    872  HA  TRP A  74       6.363  12.001 -19.927  1.00 83.43           H
ATOM    873  CB  TRP A  74       8.238  12.327 -18.990  1.00 83.43           C
ATOM    874 1HB  TRP A  74       8.087  11.947 -17.979  1.00 83.43           H
ATOM    875 2HB  TRP A  74       9.282  12.148 -19.246  1.00 83.43           H
ATOM    876  CG  TRP A  74       7.978  13.835 -18.997  1.00 83.43           C
ATOM    877  CD1 TRP A  74       8.368  14.735 -19.910  1.00 83.43           C
ATOM    878  HD1 TRP A  74       8.945  14.493 -20.802  1.00 83.43           H
ATOM    879  CD2 TRP A  74       7.250  14.586 -18.003  1.00 83.43           C
ATOM    880  NE1 TRP A  74       7.946  16.007 -19.578  1.00 83.43           N
ATOM    881  HE1 TRP A  74       8.114  16.841 -20.102  1.00 83.43           H
ATOM    882  CE2 TRP A  74       7.245  15.913 -18.382  1.00 83.43           C
ATOM    883  CE3 TRP A  74       6.616  14.159 -16.823  1.00 83.43           C
ATOM    884  HE3 TRP A  74       6.606  13.117 -16.502  1.00 83.43           H
ATOM    885  CZ2 TRP A  74       6.621  16.921 -17.637  1.00 83.43           C
ATOM    886  HZ2 TRP A  74       6.631  17.962 -17.957  1.00 83.43           H
ATOM    887  CZ3 TRP A  74       5.998  15.178 -16.089  1.00 83.43           C
ATOM    888  HZ3 TRP A  74       5.491  14.901 -15.164  1.00 83.43           H
ATOM    889  CH2 TRP A  74       5.984  16.518 -16.457  1.00 83.43           C
ATOM    890  HH2 TRP A  74       5.479  17.253 -15.830  1.00 83.43           H
ATOM    891  HN  TRP A  74       7.844   9.872 -18.805  1.00 83.43           H
ATOM    892  N   TYR A  75       8.946  10.759 -21.582  1.00 78.90           N
ATOM    893  CA  TYR A  75       9.696  10.821 -22.825  1.00 78.90           C
ATOM    894  C   TYR A  75       9.084   9.898 -23.881  1.00 78.90           C
ATOM    895  O   TYR A  75       9.475   9.937 -25.047  1.00 78.90           O
ATOM    896  HA  TYR A  75       9.662  11.848 -23.188  1.00 78.90           H
ATOM    897  CB  TYR A  75      11.107  10.331 -22.492  1.00 78.90           C
ATOM    898 1HB  TYR A  75      11.033   9.451 -21.853  1.00 78.90           H
ATOM    899 2HB  TYR A  75      11.597  10.015 -23.413  1.00 78.90           H
ATOM    900  CG  TYR A  75      11.981  11.376 -21.797  1.00 78.90           C
ATOM    901  CD1 TYR A  75      12.530  12.412 -22.526  1.00 78.90           C
ATOM    902  HD1 TYR A  75      12.340  12.484 -23.597  1.00 78.90           H
ATOM    903  CD2 TYR A  75      12.221  11.284 -20.441  1.00 78.90           C
ATOM    904  HD2 TYR A  75      11.788  10.466 -19.865  1.00 78.90           H
ATOM    905  CE1 TYR A  75      13.353  13.396 -21.872  1.00 78.90           C
ATOM    906  HE1 TYR A  75      13.792  14.218 -22.436  1.00 78.90           H
ATOM    907  CE2 TYR A  75      13.044  12.268 -19.787  1.00 78.90           C
ATOM    908  HE2 TYR A  75      13.242  12.207 -18.717  1.00 78.90           H
ATOM    909  CZ  TYR A  75      13.569  13.275 -20.535  1.00 78.90           C
ATOM    910  OH  TYR A  75      14.346  14.205 -19.917  1.00 78.90           O
ATOM    911  HH  TYR A  75      14.674  14.874 -20.584  1.00 78.90           H
ATOM    912  HN  TYR A  75       9.295  10.106 -20.910  1.00 78.90           H
ATOM    913  N   CYS A  76       8.135   9.089 -23.435  1.00 70.68           N
ATOM    914  CA  CYS A  76       7.427   8.196 -24.337  1.00 70.68           C
ATOM    915  C   CYS A  76       6.593   9.046 -25.298  1.00 70.68           C
ATOM    916  O   CYS A  76       5.645   9.710 -24.882  1.00 70.68           O
ATOM    917  HA  CYS A  76       8.187   7.632 -24.878  1.00 70.68           H
ATOM    918  CB  CYS A  76       6.567   7.187 -23.574  1.00 70.68           C
ATOM    919 1HB  CYS A  76       7.191   6.601 -22.899  1.00 70.68           H
ATOM    920 2HB  CYS A  76       5.836   7.711 -22.959  1.00 70.68           H
ATOM    921  SG  CYS A  76       5.710   6.078 -24.752  1.00 70.68           S
ATOM    922  HG  CYS A  76       6.813   5.521 -25.245  1.00 70.68           H
ATOM    923  HN  CYS A  76       7.848   9.037 -22.478  1.00 70.68           H
ATOM    924  N   THR A  77       6.977   8.997 -26.565  1.00 63.29           N
ATOM    925  CA  THR A  77       6.368   9.858 -27.565  1.00 63.29           C
ATOM    926  C   THR A  77       5.033   9.273 -28.030  1.00 63.29           C
ATOM    927  O   THR A  77       4.297   9.915 -28.777  1.00 63.29           O
ATOM    928  HA  THR A  77       6.152  10.822 -27.103  1.00 63.29           H
ATOM    929  CB  THR A  77       7.375  10.050 -28.700  1.00 63.29           C
ATOM    930  HB  THR A  77       6.976  10.714 -29.467  1.00 63.29           H
ATOM    931  OG1 THR A  77       7.672   8.724 -29.129  1.00 63.29           O
ATOM    932  HG1 THR A  77       8.103   8.745 -30.032  1.00 63.29           H
ATOM    933  CG2 THR A  77       8.719  10.591 -28.206  1.00 63.29           C
ATOM    934 1HG2 THR A  77       9.150   9.893 -27.489  1.00 63.29           H
ATOM    935 2HG2 THR A  77       8.566  11.558 -27.725  1.00 63.29           H
ATOM    936 3HG2 THR A  77       9.396  10.709 -29.052  1.00 63.29           H
ATOM    937  HN  THR A  77       7.689   8.386 -26.911  1.00 63.29           H
ATOM    938  N   ARG A  78       4.761   8.062 -27.567  1.00 66.66           N
ATOM    939  CA  ARG A  78       3.578   7.342 -28.006  1.00 66.66           C
ATOM    940  C   ARG A  78       2.338   7.864 -27.277  1.00 66.66           C
ATOM    941  O   ARG A  78       2.424   8.291 -26.127  1.00 66.66           O
ATOM    942  HA  ARG A  78       3.514   7.536 -29.077  1.00 66.66           H
ATOM    943  CB  ARG A  78       3.719   5.840 -27.747  1.00 66.66           C
ATOM    944 1HB  ARG A  78       3.127   5.285 -28.475  1.00 66.66           H
ATOM    945 2HB  ARG A  78       4.757   5.540 -27.885  1.00 66.66           H
ATOM    946  CG  ARG A  78       3.262   5.483 -26.331  1.00 66.66           C
ATOM    947 1HG  ARG A  78       3.812   6.082 -25.606  1.00 66.66           H
ATOM    948 2HG  ARG A  78       2.207   5.728 -26.213  1.00 66.66           H
ATOM    949  CD  ARG A  78       3.481   3.996 -26.044  1.00 66.66           C
ATOM    950 1HD  ARG A  78       2.612   3.423 -26.367  1.00 66.66           H
ATOM    951 2HD  ARG A  78       4.335   3.629 -26.613  1.00 66.66           H
ATOM    952  NE  ARG A  78       3.713   3.789 -24.597  1.00 66.66           N
ATOM    953  HE  ARG A  78       4.625   3.981 -24.236  1.00 66.66           H
ATOM    954  CZ  ARG A  78       2.776   3.361 -23.740  1.00 66.66           C
ATOM    955  NH1 ARG A  78       1.536   3.089 -24.168  1.00 66.66           N
ATOM    956 1HH1 ARG A  78       1.304   3.205 -25.134  1.00 66.66           H
ATOM    957 2HH1 ARG A  78       0.842   2.770 -23.522  1.00 66.66           H
ATOM    958  NH2 ARG A  78       3.098   3.209 -22.448  1.00 66.66           N
ATOM    959 1HH2 ARG A  78       2.410   2.891 -21.795  1.00 66.66           H
ATOM    960 2HH2 ARG A  78       4.026   3.415 -22.136  1.00 66.66           H
ATOM    961  HN  ARG A  78       5.331   7.574 -26.907  1.00 66.66           H
ATOM    962  N   VAL A  79       1.213   7.811 -27.977  1.00 71.93           N
ATOM    963  CA  VAL A  79      -0.061   8.160 -27.372  1.00 71.93           C
ATOM    964  C   VAL A  79      -0.213   7.411 -26.046  1.00 71.93           C
ATOM    965  O   VAL A  79      -0.152   6.183 -26.012  1.00 71.93           O
ATOM    966  HA  VAL A  79      -0.048   9.231 -27.170  1.00 71.93           H
ATOM    967  CB  VAL A  79      -1.200   7.876 -28.353  1.00 71.93           C
ATOM    968  HB  VAL A  79      -1.247   6.799 -28.510  1.00 71.93           H
ATOM    969  CG1 VAL A  79      -2.545   8.325 -27.776  1.00 71.93           C
ATOM    970 1HG1 VAL A  79      -2.740   7.787 -26.848  1.00 71.93           H
ATOM    971 2HG1 VAL A  79      -2.514   9.396 -27.575  1.00 71.93           H
ATOM    972 3HG1 VAL A  79      -3.337   8.112 -28.493  1.00 71.93           H
ATOM    973  CG2 VAL A  79      -0.936   8.538 -29.706  1.00 71.93           C
ATOM    974 1HG2 VAL A  79      -0.850   9.617 -29.573  1.00 71.93           H
ATOM    975 2HG2 VAL A  79      -0.009   8.149 -30.126  1.00 71.93           H
ATOM    976 3HG2 VAL A  79      -1.761   8.321 -30.384  1.00 71.93           H
ATOM    977  HN  VAL A  79       1.165   7.538 -28.937  1.00 71.93           H
ATOM    978  N   LYS A  80      -0.407   8.182 -24.986  1.00 77.22           N
ATOM    979  CA  LYS A  80      -0.680   7.606 -23.681  1.00 77.22           C
ATOM    980  C   LYS A  80      -1.953   6.760 -23.757  1.00 77.22           C
ATOM    981  O   LYS A  80      -2.812   7.000 -24.604  1.00 77.22           O
ATOM    982  HA  LYS A  80       0.155   6.951 -23.432  1.00 77.22           H
ATOM    983  CB  LYS A  80      -0.731   8.699 -22.612  1.00 77.22           C
ATOM    984 1HB  LYS A  80      -1.620   9.313 -22.756  1.00 77.22           H
ATOM    985 2HB  LYS A  80      -0.815   8.245 -21.625  1.00 77.22           H
ATOM    986  CG  LYS A  80       0.518   9.581 -22.669  1.00 77.22           C
ATOM    987 1HG  LYS A  80       0.538  10.129 -23.611  1.00 77.22           H
ATOM    988 2HG  LYS A  80       0.482  10.321 -21.870  1.00 77.22           H
ATOM    989  CD  LYS A  80       1.789   8.740 -22.536  1.00 77.22           C
ATOM    990 1HD  LYS A  80       1.694   8.063 -21.687  1.00 77.22           H
ATOM    991 2HD  LYS A  80       1.915   8.121 -23.424  1.00 77.22           H
ATOM    992  CE  LYS A  80       3.019   9.631 -22.350  1.00 77.22           C
ATOM    993 1HE  LYS A  80       2.894  10.555 -22.914  1.00 77.22           H
ATOM    994 2HE  LYS A  80       3.119   9.908 -21.300  1.00 77.22           H
ATOM    995  NZ  LYS A  80       4.241   8.928 -22.802  1.00 77.22           N
ATOM    996 1HZ  LYS A  80       5.056   9.484 -22.568  1.00 77.22           H
ATOM    997 2HZ  LYS A  80       4.303   8.027 -22.341  1.00 77.22           H
ATOM    998 3HZ  LYS A  80       4.201   8.792 -23.806  1.00 77.22           H
ATOM    999  HN  LYS A  80      -0.381   9.182 -25.010  1.00 77.22           H
ATOM   1000  N   THR A  81      -2.034   5.788 -22.861  1.00 78.24           N
ATOM   1001  CA  THR A  81      -3.265   5.038 -22.679  1.00 78.24           C
ATOM   1002  C   THR A  81      -3.832   5.274 -21.278  1.00 78.24           C
ATOM   1003  O   THR A  81      -3.149   5.817 -20.411  1.00 78.24           O
ATOM   1004  HA  THR A  81      -4.003   5.411 -23.390  1.00 78.24           H
ATOM   1005  CB  THR A  81      -2.970   3.566 -22.975  1.00 78.24           C
ATOM   1006  HB  THR A  81      -3.887   2.977 -22.972  1.00 78.24           H
ATOM   1007  OG1 THR A  81      -2.002   3.202 -21.996  1.00 78.24           O
ATOM   1008  HG1 THR A  81      -1.086   3.451 -22.311  1.00 78.24           H
ATOM   1009  CG2 THR A  81      -2.244   3.371 -24.308  1.00 78.24           C
ATOM   1010 1HG2 THR A  81      -1.294   3.906 -24.286  1.00 78.24           H
ATOM   1011 2HG2 THR A  81      -2.861   3.759 -25.118  1.00 78.24           H
ATOM   1012 3HG2 THR A  81      -2.059   2.309 -24.469  1.00 78.24           H
ATOM   1013  HN  THR A  81      -1.279   5.511 -22.266  1.00 78.24           H
ATOM   1014  N   MET A  82      -5.076   4.855 -21.099  1.00 81.34           N
ATOM   1015  CA  MET A  82      -5.699   4.896 -19.787  1.00 81.34           C
ATOM   1016  C   MET A  82      -4.850   4.152 -18.754  1.00 81.34           C
ATOM   1017  O   MET A  82      -4.676   4.625 -17.632  1.00 81.34           O
ATOM   1018  HA  MET A  82      -5.759   5.952 -19.524  1.00 81.34           H
ATOM   1019  CB  MET A  82      -7.088   4.260 -19.861  1.00 81.34           C
ATOM   1020 1HB  MET A  82      -7.716   4.828 -20.547  1.00 81.34           H
ATOM   1021 2HB  MET A  82      -7.009   3.250 -20.263  1.00 81.34           H
ATOM   1022  CG  MET A  82      -7.744   4.214 -18.479  1.00 81.34           C
ATOM   1023 1HG  MET A  82      -7.389   3.344 -17.928  1.00 81.34           H
ATOM   1024 2HG  MET A  82      -7.459   5.094 -17.903  1.00 81.34           H
ATOM   1025  SD  MET A  82      -9.520   4.146 -18.648  1.00 81.34           S
ATOM   1026  CE  MET A  82     -10.004   4.468 -16.961  1.00 81.34           C
ATOM   1027 1HE  MET A  82      -9.591   3.696 -16.311  1.00 81.34           H
ATOM   1028 2HE  MET A  82      -9.626   5.442 -16.653  1.00 81.34           H
ATOM   1029 3HE  MET A  82     -11.092   4.461 -16.887  1.00 81.34           H
ATOM   1030  HN  MET A  82      -5.655   4.493 -21.830  1.00 81.34           H
ATOM   1031  N   THR A  83      -4.345   3.000 -19.170  1.00 79.14           N
ATOM   1032  CA  THR A  83      -3.479   2.209 -18.312  1.00 79.14           C
ATOM   1033  C   THR A  83      -2.247   3.020 -17.906  1.00 79.14           C
ATOM   1034  O   THR A  83      -1.863   3.029 -16.737  1.00 79.14           O
ATOM   1035  HA  THR A  83      -4.023   1.974 -17.397  1.00 79.14           H
ATOM   1036  CB  THR A  83      -3.137   0.914 -19.051  1.00 79.14           C
ATOM   1037  HB  THR A  83      -2.317   1.070 -19.752  1.00 79.14           H
ATOM   1038  OG1 THR A  83      -4.373   0.508 -19.631  1.00 79.14           O
ATOM   1039  HG1 THR A  83      -5.126   0.697 -19.000  1.00 79.14           H
ATOM   1040  CG2 THR A  83      -2.781  -0.228 -18.096  1.00 79.14           C
ATOM   1041 1HG2 THR A  83      -3.627  -0.429 -17.439  1.00 79.14           H
ATOM   1042 2HG2 THR A  83      -1.915   0.056 -17.497  1.00 79.14           H
ATOM   1043 3HG2 THR A  83      -2.547  -1.123 -18.672  1.00 79.14           H
ATOM   1044  HN  THR A  83      -4.518   2.607 -20.073  1.00 79.14           H
ATOM   1045  N   ASP A  84      -1.661   3.682 -18.893  1.00 81.39           N
ATOM   1046  CA  ASP A  84      -0.438   4.433 -18.668  1.00 81.39           C
ATOM   1047  C   ASP A  84      -0.698   5.523 -17.626  1.00 81.39           C
ATOM   1048  O   ASP A  84       0.182   5.847 -16.829  1.00 81.39           O
ATOM   1049  HA  ASP A  84       0.292   3.698 -18.329  1.00 81.39           H
ATOM   1050  CB  ASP A  84       0.035   5.113 -19.954  1.00 81.39           C
ATOM   1051 1HB  ASP A  84      -0.703   5.849 -20.274  1.00 81.39           H
ATOM   1052 2HB  ASP A  84       0.963   5.653 -19.764  1.00 81.39           H
ATOM   1053  CG  ASP A  84       0.255   4.087 -21.068  1.00 81.39           C
ATOM   1054  OD1 ASP A  84       0.945   3.083 -20.786  1.00 81.39           O
ATOM   1055  OD2 ASP A  84      -0.272   4.330 -22.175  1.00 81.39           O
ATOM   1056  HN  ASP A  84      -2.009   3.711 -19.830  1.00 81.39           H
ATOM   1057  N   MET A  85      -1.909   6.058 -17.665  1.00 86.73           N
ATOM   1058  CA  MET A  85      -2.290   7.116 -16.744  1.00 86.73           C
ATOM   1059  C   MET A  85      -2.304   6.607 -15.301  1.00 86.73           C
ATOM   1060  O   MET A  85      -1.793   7.271 -14.400  1.00 86.73           O
ATOM   1061  HA  MET A  85      -1.532   7.890 -16.856  1.00 86.73           H
ATOM   1062  CB  MET A  85      -3.679   7.639 -17.114  1.00 86.73           C
ATOM   1063 1HB  MET A  85      -3.705   7.897 -18.173  1.00 86.73           H
ATOM   1064 2HB  MET A  85      -4.420   6.855 -16.959  1.00 86.73           H
ATOM   1065  CG  MET A  85      -4.044   8.866 -16.276  1.00 86.73           C
ATOM   1066 1HG  MET A  85      -5.050   9.202 -16.527  1.00 86.73           H
ATOM   1067 2HG  MET A  85      -4.051   8.604 -15.218  1.00 86.73           H
ATOM   1068  SD  MET A  85      -2.871  10.178 -16.571  1.00 86.73           S
ATOM   1069  CE  MET A  85      -3.340  10.645 -18.229  1.00 86.73           C
ATOM   1070 1HE  MET A  85      -3.224   9.789 -18.894  1.00 86.73           H
ATOM   1071 2HE  MET A  85      -4.380  10.971 -18.235  1.00 86.73           H
ATOM   1072 3HE  MET A  85      -2.701  11.460 -18.571  1.00 86.73           H
ATOM   1073  HN  MET A  85      -2.622   5.782 -18.310  1.00 86.73           H
ATOM   1074  N   PHE A  86      -2.894   5.434 -15.126  1.00 87.10           N
ATOM   1075  CA  PHE A  86      -2.982   4.829 -13.808  1.00 87.10           C
ATOM   1076  C   PHE A  86      -1.600   4.403 -13.307  1.00 87.10           C
ATOM   1077  O   PHE A  86      -1.299   4.531 -12.121  1.00 87.10           O
ATOM   1078  HA  PHE A  86      -3.395   5.580 -13.135  1.00 87.10           H
ATOM   1079  CB  PHE A  86      -3.866   3.588 -13.943  1.00 87.10           C
ATOM   1080 1HB  PHE A  86      -3.455   2.944 -14.720  1.00 87.10           H
ATOM   1081 2HB  PHE A  86      -3.831   3.026 -13.010  1.00 87.10           H
ATOM   1082  CG  PHE A  86      -5.326   3.899 -14.279  1.00 87.10           C
ATOM   1083  CD1 PHE A  86      -5.946   4.962 -13.700  1.00 87.10           C
ATOM   1084  HD1 PHE A  86      -5.402   5.594 -12.998  1.00 87.10           H
ATOM   1085  CD2 PHE A  86      -6.005   3.111 -15.156  1.00 87.10           C
ATOM   1086  HD2 PHE A  86      -5.509   2.258 -15.619  1.00 87.10           H
ATOM   1087  CE1 PHE A  86      -7.301   5.250 -14.012  1.00 87.10           C
ATOM   1088  HE1 PHE A  86      -7.797   6.103 -13.548  1.00 87.10           H
ATOM   1089  CE2 PHE A  86      -7.360   3.399 -15.467  1.00 87.10           C
ATOM   1090  HE2 PHE A  86      -7.904   2.768 -16.170  1.00 87.10           H
ATOM   1091  CZ  PHE A  86      -7.979   4.463 -14.889  1.00 87.10           C
ATOM   1092  HZ  PHE A  86      -9.020   4.684 -15.128  1.00 87.10           H
ATOM   1093  HN  PHE A  86      -3.307   4.900 -15.864  1.00 87.10           H
ATOM   1094  N   LEU A  87      -0.796   3.906 -14.236  1.00 84.09           N
ATOM   1095  CA  LEU A  87       0.545   3.458 -13.903  1.00 84.09           C
ATOM   1096  C   LEU A  87       1.364   4.647 -13.395  1.00 84.09           C
ATOM   1097  O   LEU A  87       2.166   4.504 -12.473  1.00 84.09           O
ATOM   1098  HA  LEU A  87       0.456   2.731 -13.096  1.00 84.09           H
ATOM   1099  CB  LEU A  87       1.181   2.738 -15.094  1.00 84.09           C
ATOM   1100 1HB  LEU A  87       1.114   3.390 -15.965  1.00 84.09           H
ATOM   1101 2HB  LEU A  87       2.241   2.596 -14.883  1.00 84.09           H
ATOM   1102  CG  LEU A  87       0.575   1.382 -15.459  1.00 84.09           C
ATOM   1103  HG  LEU A  87      -0.467   1.537 -15.737  1.00 84.09           H
ATOM   1104  CD1 LEU A  87       1.281   0.774 -16.673  1.00 84.09           C
ATOM   1105 1HD1 LEU A  87       1.178   1.444 -17.526  1.00 84.09           H
ATOM   1106 2HD1 LEU A  87       2.338   0.635 -16.446  1.00 84.09           H
ATOM   1107 3HD1 LEU A  87       0.831  -0.189 -16.910  1.00 84.09           H
ATOM   1108  CD2 LEU A  87       0.585   0.435 -14.257  1.00 84.09           C
ATOM   1109 1HD2 LEU A  87       1.612   0.282 -13.924  1.00 84.09           H
ATOM   1110 2HD2 LEU A  87       0.002   0.872 -13.446  1.00 84.09           H
ATOM   1111 3HD2 LEU A  87       0.149  -0.521 -14.544  1.00 84.09           H
ATOM   1112  HN  LEU A  87      -1.048   3.808 -15.199  1.00 84.09           H
ATOM   1113  N   LEU A  88       1.132   5.793 -14.017  1.00 88.15           N
ATOM   1114  CA  LEU A  88       1.823   7.010 -13.626  1.00 88.15           C
ATOM   1115  C   LEU A  88       1.473   7.347 -12.175  1.00 88.15           C
ATOM   1116  O   LEU A  88       2.361   7.565 -11.353  1.00 88.15           O
ATOM   1117  HA  LEU A  88       2.893   6.812 -13.685  1.00 88.15           H
ATOM   1118  CB  LEU A  88       1.517   8.140 -14.611  1.00 88.15           C
ATOM   1119 1HB  LEU A  88       1.911   7.861 -15.588  1.00 88.15           H
ATOM   1120 2HB  LEU A  88       0.435   8.222 -14.715  1.00 88.15           H
ATOM   1121  CG  LEU A  88       2.071   9.518 -14.244  1.00 88.15           C
ATOM   1122  HG  LEU A  88       1.784   9.739 -13.215  1.00 88.15           H
ATOM   1123  CD1 LEU A  88       3.600   9.527 -14.298  1.00 88.15           C
ATOM   1124 1HD1 LEU A  88       3.993   8.793 -13.594  1.00 88.15           H
ATOM   1125 2HD1 LEU A  88       3.929   9.275 -15.306  1.00 88.15           H
ATOM   1126 3HD1 LEU A  88       3.968  10.518 -14.033  1.00 88.15           H
ATOM   1127  CD2 LEU A  88       1.460  10.608 -15.127  1.00 88.15           C
ATOM   1128 1HD2 LEU A  88       1.695  10.404 -16.171  1.00 88.15           H
ATOM   1129 2HD2 LEU A  88       0.378  10.620 -14.994  1.00 88.15           H
ATOM   1130 3HD2 LEU A  88       1.871  11.577 -14.845  1.00 88.15           H
ATOM   1131  HN  LEU A  88       0.488   5.898 -14.774  1.00 88.15           H
ATOM   1132  N   ASN A  89       0.176   7.378 -11.906  1.00 91.87           N
ATOM   1133  CA  ASN A  89      -0.308   7.807 -10.604  1.00 91.87           C
ATOM   1134  C   ASN A  89       0.127   6.793  -9.544  1.00 91.87           C
ATOM   1135  O   ASN A  89       0.348   7.154  -8.389  1.00 91.87           O
ATOM   1136  HA  ASN A  89       0.133   8.791 -10.445  1.00 91.87           H
ATOM   1137  CB  ASN A  89      -1.835   7.887 -10.583  1.00 91.87           C
ATOM   1138 1HB  ASN A  89      -2.255   7.037 -11.121  1.00 91.87           H
ATOM   1139 2HB  ASN A  89      -2.192   7.822  -9.555  1.00 91.87           H
ATOM   1140  CG  ASN A  89      -2.325   9.191 -11.217  1.00 91.87           C
ATOM   1141  OD1 ASN A  89      -2.592  10.175 -10.548  1.00 91.87           O
ATOM   1142  ND2 ASN A  89      -2.428   9.142 -12.542  1.00 91.87           N
ATOM   1143 1HD2 ASN A  89      -2.193   8.303 -13.032  1.00 91.87           H
ATOM   1144 2HD2 ASN A  89      -2.740   9.946 -13.049  1.00 91.87           H
ATOM   1145  HN  ASN A  89      -0.537   7.118 -12.557  1.00 91.87           H
ATOM   1146  N   LEU A  90       0.238   5.545  -9.975  1.00 88.91           N
ATOM   1147  CA  LEU A  90       0.660   4.480  -9.081  1.00 88.91           C
ATOM   1148  C   LEU A  90       2.104   4.730  -8.643  1.00 88.91           C
ATOM   1149  O   LEU A  90       2.426   4.618  -7.461  1.00 88.91           O
ATOM   1150  HA  LEU A  90       0.020   4.520  -8.200  1.00 88.91           H
ATOM   1151  CB  LEU A  90       0.443   3.114  -9.736  1.00 88.91           C
ATOM   1152 1HB  LEU A  90      -0.566   3.086 -10.147  1.00 88.91           H
ATOM   1153 2HB  LEU A  90       1.132   3.023 -10.577  1.00 88.91           H
ATOM   1154  CG  LEU A  90       0.629   1.897  -8.828  1.00 88.91           C
ATOM   1155  HG  LEU A  90       1.540   2.041  -8.247  1.00 88.91           H
ATOM   1156  CD1 LEU A  90      -0.527   1.775  -7.833  1.00 88.91           C
ATOM   1157 1HD1 LEU A  90      -0.570   2.671  -7.213  1.00 88.91           H
ATOM   1158 2HD1 LEU A  90      -1.465   1.665  -8.377  1.00 88.91           H
ATOM   1159 3HD1 LEU A  90      -0.370   0.902  -7.199  1.00 88.91           H
ATOM   1160  CD2 LEU A  90       0.814   0.621  -9.651  1.00 88.91           C
ATOM   1161 1HD2 LEU A  90      -0.065   0.461 -10.275  1.00 88.91           H
ATOM   1162 2HD2 LEU A  90       1.696   0.722 -10.284  1.00 88.91           H
ATOM   1163 3HD2 LEU A  90       0.944  -0.228  -8.980  1.00 88.91           H
ATOM   1164  HN  LEU A  90       0.045   5.258 -10.913  1.00 88.91           H
ATOM   1165  N   ALA A  91       2.935   5.064  -9.619  1.00 91.14           N
ATOM   1166  CA  ALA A  91       4.348   5.280  -9.358  1.00 91.14           C
ATOM   1167  C   ALA A  91       4.513   6.495  -8.443  1.00 91.14           C
ATOM   1168  O   ALA A  91       5.394   6.516  -7.585  1.00 91.14           O
ATOM   1169  HA  ALA A  91       4.730   4.397  -8.846  1.00 91.14           H
ATOM   1170  CB  ALA A  91       5.094   5.443 -10.684  1.00 91.14           C
ATOM   1171 1HB  ALA A  91       4.970   4.542 -11.284  1.00 91.14           H
ATOM   1172 2HB  ALA A  91       4.690   6.299 -11.225  1.00 91.14           H
ATOM   1173 3HB  ALA A  91       6.154   5.605 -10.487  1.00 91.14           H
ATOM   1174  HN  ALA A  91       2.659   5.187 -10.572  1.00 91.14           H
ATOM   1175  N   ILE A  92       3.651   7.479  -8.657  1.00 93.45           N
ATOM   1176  CA  ILE A  92       3.681   8.689  -7.854  1.00 93.45           C
ATOM   1177  C   ILE A  92       3.328   8.343  -6.406  1.00 93.45           C
ATOM   1178  O   ILE A  92       4.002   8.784  -5.476  1.00 93.45           O
ATOM   1179  HA  ILE A  92       4.702   9.072  -7.878  1.00 93.45           H
ATOM   1180  CB  ILE A  92       2.780   9.762  -8.467  1.00 93.45           C
ATOM   1181  HB  ILE A  92       1.813   9.310  -8.687  1.00 93.45           H
ATOM   1182  CG1 ILE A  92       3.354  10.269  -9.791  1.00 93.45           C
ATOM   1183 1HG1 ILE A  92       4.246  10.865  -9.600  1.00 93.45           H
ATOM   1184 2HG1 ILE A  92       3.661   9.424 -10.406  1.00 93.45           H
ATOM   1185  CG2 ILE A  92       2.531  10.901  -7.476  1.00 93.45           C
ATOM   1186 1HG2 ILE A  92       2.047  10.506  -6.583  1.00 93.45           H
ATOM   1187 2HG2 ILE A  92       3.482  11.358  -7.202  1.00 93.45           H
ATOM   1188 3HG2 ILE A  92       1.887  11.650  -7.937  1.00 93.45           H
ATOM   1189  CD1 ILE A  92       2.325  11.111 -10.548  1.00 93.45           C
ATOM   1190 1HD1 ILE A  92       1.444  10.504 -10.759  1.00 93.45           H
ATOM   1191 2HD1 ILE A  92       2.038  11.969  -9.940  1.00 93.45           H
ATOM   1192 3HD1 ILE A  92       2.759  11.459 -11.486  1.00 93.45           H
ATOM   1193  HN  ILE A  92       2.944   7.458  -9.364  1.00 93.45           H
ATOM   1194  N   ALA A  93       2.272   7.556  -6.259  1.00 93.28           N
ATOM   1195  CA  ALA A  93       1.793   7.185  -4.939  1.00 93.28           C
ATOM   1196  C   ALA A  93       2.907   6.461  -4.181  1.00 93.28           C
ATOM   1197  O   ALA A  93       3.156   6.749  -3.012  1.00 93.28           O
ATOM   1198  HA  ALA A  93       1.541   8.103  -4.407  1.00 93.28           H
ATOM   1199  CB  ALA A  93       0.530   6.332  -5.075  1.00 93.28           C
ATOM   1200 1HB  ALA A  93      -0.240   6.903  -5.594  1.00 93.28           H
ATOM   1201 2HB  ALA A  93       0.760   5.431  -5.645  1.00 93.28           H
ATOM   1202 3HB  ALA A  93       0.171   6.054  -4.085  1.00 93.28           H
ATOM   1203  HN  ALA A  93       1.749   7.176  -7.022  1.00 93.28           H
ATOM   1204  N   ASP A  94       3.548   5.534  -4.879  1.00 92.82           N
ATOM   1205  CA  ASP A  94       4.589   4.725  -4.269  1.00 92.82           C
ATOM   1206  C   ASP A  94       5.731   5.633  -3.810  1.00 92.82           C
ATOM   1207  O   ASP A  94       6.250   5.474  -2.706  1.00 92.82           O
ATOM   1208  HA  ASP A  94       4.104   4.212  -3.438  1.00 92.82           H
ATOM   1209  CB  ASP A  94       5.159   3.716  -5.268  1.00 92.82           C
ATOM   1210 1HB  ASP A  94       5.286   4.193  -6.240  1.00 92.82           H
ATOM   1211 2HB  ASP A  94       6.146   3.392  -4.940  1.00 92.82           H
ATOM   1212  CG  ASP A  94       4.238   2.502  -5.407  1.00 92.82           C
ATOM   1213  OD1 ASP A  94       3.526   2.214  -4.421  1.00 92.82           O
ATOM   1214  OD2 ASP A  94       4.267   1.889  -6.497  1.00 92.82           O
ATOM   1215  HN  ASP A  94       3.366   5.333  -5.841  1.00 92.82           H
ATOM   1216  N   LEU A  95       6.090   6.565  -4.680  1.00 94.06           N
ATOM   1217  CA  LEU A  95       7.188   7.473  -4.395  1.00 94.06           C
ATOM   1218  C   LEU A  95       6.886   8.242  -3.107  1.00 94.06           C
ATOM   1219  O   LEU A  95       7.756   8.393  -2.251  1.00 94.06           O
ATOM   1220  HA  LEU A  95       8.080   6.867  -4.234  1.00 94.06           H
ATOM   1221  CB  LEU A  95       7.464   8.375  -5.599  1.00 94.06           C
ATOM   1222 1HB  LEU A  95       6.509   8.699  -6.012  1.00 94.06           H
ATOM   1223 2HB  LEU A  95       7.978   9.270  -5.247  1.00 94.06           H
ATOM   1224  CG  LEU A  95       8.292   7.755  -6.726  1.00 94.06           C
ATOM   1225  HG  LEU A  95       7.759   6.882  -7.101  1.00 94.06           H
ATOM   1226  CD1 LEU A  95       8.443   8.729  -7.896  1.00 94.06           C
ATOM   1227 1HD1 LEU A  95       7.457   8.984  -8.286  1.00 94.06           H
ATOM   1228 2HD1 LEU A  95       8.943   9.635  -7.553  1.00 94.06           H
ATOM   1229 3HD1 LEU A  95       9.035   8.263  -8.683  1.00 94.06           H
ATOM   1230  CD2 LEU A  95       9.647   7.269  -6.207  1.00 94.06           C
ATOM   1231 1HD2 LEU A  95      10.199   8.110  -5.790  1.00 94.06           H
ATOM   1232 2HD2 LEU A  95       9.491   6.517  -5.433  1.00 94.06           H
ATOM   1233 3HD2 LEU A  95      10.215   6.832  -7.029  1.00 94.06           H
ATOM   1234  HN  LEU A  95       5.646   6.704  -5.565  1.00 94.06           H
ATOM   1235  N   LEU A  96       5.649   8.707  -3.009  1.00 93.10           N
ATOM   1236  CA  LEU A  96       5.254   9.557  -1.898  1.00 93.10           C
ATOM   1237  C   LEU A  96       5.463   8.801  -0.585  1.00 93.10           C
ATOM   1238  O   LEU A  96       5.901   9.381   0.407  1.00 93.10           O
ATOM   1239  HA  LEU A  96       5.910  10.427  -1.904  1.00 93.10           H
ATOM   1240  CB  LEU A  96       3.825  10.065  -2.094  1.00 93.10           C
ATOM   1241 1HB  LEU A  96       3.188   9.215  -2.339  1.00 93.10           H
ATOM   1242 2HB  LEU A  96       3.470  10.467  -1.145  1.00 93.10           H
ATOM   1243  CG  LEU A  96       3.635  11.135  -3.171  1.00 93.10           C
ATOM   1244  HG  LEU A  96       3.983  10.729  -4.121  1.00 93.10           H
ATOM   1245  CD1 LEU A  96       2.156  11.484  -3.343  1.00 93.10           C
ATOM   1246 1HD1 LEU A  96       1.604  10.592  -3.637  1.00 93.10           H
ATOM   1247 2HD1 LEU A  96       1.760  11.863  -2.401  1.00 93.10           H
ATOM   1248 3HD1 LEU A  96       2.050  12.247  -4.115  1.00 93.10           H
ATOM   1249  CD2 LEU A  96       4.485  12.372  -2.871  1.00 93.10           C
ATOM   1250 1HD2 LEU A  96       4.191  12.790  -1.908  1.00 93.10           H
ATOM   1251 2HD2 LEU A  96       5.538  12.091  -2.839  1.00 93.10           H
ATOM   1252 3HD2 LEU A  96       4.331  13.117  -3.652  1.00 93.10           H
ATOM   1253  HN  LEU A  96       4.925   8.514  -3.671  1.00 93.10           H
ATOM   1254  N   PHE A  97       5.140   7.516  -0.620  1.00 93.92           N
ATOM   1255  CA  PHE A  97       5.282   6.676   0.557  1.00 93.92           C
ATOM   1256  C   PHE A  97       6.756   6.394   0.855  1.00 93.92           C
ATOM   1257  O   PHE A  97       7.191   6.496   2.001  1.00 93.92           O
ATOM   1258  HA  PHE A  97       4.840   7.215   1.394  1.00 93.92           H
ATOM   1259  CB  PHE A  97       4.574   5.354   0.251  1.00 93.92           C
ATOM   1260 1HB  PHE A  97       3.497   5.522   0.251  1.00 93.92           H
ATOM   1261 2HB  PHE A  97       4.846   5.033  -0.755  1.00 93.92           H
ATOM   1262  CG  PHE A  97       4.901   4.230   1.236  1.00 93.92           C
ATOM   1263  CD1 PHE A  97       5.472   3.080   0.789  1.00 93.92           C
ATOM   1264  HD1 PHE A  97       5.697   2.958  -0.270  1.00 93.92           H
ATOM   1265  CD2 PHE A  97       4.621   4.382   2.558  1.00 93.92           C
ATOM   1266  HD2 PHE A  97       4.163   5.304   2.916  1.00 93.92           H
ATOM   1267  CE1 PHE A  97       5.776   2.037   1.704  1.00 93.92           C
ATOM   1268  HE1 PHE A  97       6.234   1.114   1.346  1.00 93.92           H
ATOM   1269  CE2 PHE A  97       4.925   3.339   3.472  1.00 93.92           C
ATOM   1270  HE2 PHE A  97       4.700   3.461   4.532  1.00 93.92           H
ATOM   1271  CZ  PHE A  97       5.496   2.188   3.026  1.00 93.92           C
ATOM   1272  HZ  PHE A  97       5.729   1.388   3.728  1.00 93.92           H
ATOM   1273  HN  PHE A  97       4.788   7.050  -1.432  1.00 93.92           H
ATOM   1274  N   LEU A  98       7.483   6.045  -0.196  1.00 94.29           N
ATOM   1275  CA  LEU A  98       8.854   5.591  -0.040  1.00 94.29           C
ATOM   1276  C   LEU A  98       9.662   6.662   0.696  1.00 94.29           C
ATOM   1277  O   LEU A  98      10.525   6.344   1.511  1.00 94.29           O
ATOM   1278  HA  LEU A  98       8.832   4.692   0.577  1.00 94.29           H
ATOM   1279  CB  LEU A  98       9.446   5.197  -1.394  1.00 94.29           C
ATOM   1280 1HB  LEU A  98       9.261   6.007  -2.099  1.00 94.29           H
ATOM   1281 2HB  LEU A  98      10.527   5.110  -1.285  1.00 94.29           H
ATOM   1282  CG  LEU A  98       8.917   3.897  -2.005  1.00 94.29           C
ATOM   1283  HG  LEU A  98       7.834   3.881  -1.888  1.00 94.29           H
ATOM   1284  CD1 LEU A  98       9.211   3.837  -3.505  1.00 94.29           C
ATOM   1285 1HD1 LEU A  98       8.730   4.678  -4.004  1.00 94.29           H
ATOM   1286 2HD1 LEU A  98      10.288   3.886  -3.667  1.00 94.29           H
ATOM   1287 3HD1 LEU A  98       8.824   2.903  -3.914  1.00 94.29           H
ATOM   1288  CD2 LEU A  98       9.470   2.678  -1.263  1.00 94.29           C
ATOM   1289 1HD2 LEU A  98      10.558   2.677  -1.327  1.00 94.29           H
ATOM   1290 2HD2 LEU A  98       9.168   2.722  -0.217  1.00 94.29           H
ATOM   1291 3HD2 LEU A  98       9.078   1.768  -1.718  1.00 94.29           H
ATOM   1292  HN  LEU A  98       7.151   6.069  -1.139  1.00 94.29           H
ATOM   1293  N   VAL A  99       9.352   7.912   0.380  1.00 94.36           N
ATOM   1294  CA  VAL A  99      10.073   9.031   0.961  1.00 94.36           C
ATOM   1295  C   VAL A  99       9.880   9.024   2.479  1.00 94.36           C
ATOM   1296  O   VAL A  99      10.634   9.667   3.208  1.00 94.36           O
ATOM   1297  HA  VAL A  99      11.131   8.890   0.742  1.00 94.36           H
ATOM   1298  CB  VAL A  99       9.623  10.339   0.308  1.00 94.36           C
ATOM   1299  HB  VAL A  99       8.535  10.378   0.349  1.00 94.36           H
ATOM   1300  CG1 VAL A  99      10.165  11.549   1.072  1.00 94.36           C
ATOM   1301 1HG1 VAL A  99       9.797  11.526   2.098  1.00 94.36           H
ATOM   1302 2HG1 VAL A  99      11.255  11.517   1.077  1.00 94.36           H
ATOM   1303 3HG1 VAL A  99       9.831  12.465   0.586  1.00 94.36           H
ATOM   1304  CG2 VAL A  99      10.040  10.388  -1.164  1.00 94.36           C
ATOM   1305 1HG2 VAL A  99      11.125  10.316  -1.236  1.00 94.36           H
ATOM   1306 2HG2 VAL A  99       9.584   9.556  -1.699  1.00 94.36           H
ATOM   1307 3HG2 VAL A  99       9.708  11.329  -1.604  1.00 94.36           H
ATOM   1308  HN  VAL A  99       8.624   8.163  -0.258  1.00 94.36           H
ATOM   1309  N   THR A 100       8.865   8.290   2.911  1.00 93.82           N
ATOM   1310  CA  THR A 100       8.532   8.230   4.324  1.00 93.82           C
ATOM   1311  C   THR A 100       9.367   7.155   5.024  1.00 93.82           C
ATOM   1312  O   THR A 100       9.513   7.175   6.245  1.00 93.82           O
ATOM   1313  HA  THR A 100       8.795   9.185   4.780  1.00 93.82           H
ATOM   1314  CB  THR A 100       7.024   8.004   4.446  1.00 93.82           C
ATOM   1315  HB  THR A 100       6.671   8.266   5.443  1.00 93.82           H
ATOM   1316  OG1 THR A 100       6.846   6.642   4.069  1.00 93.82           O
ATOM   1317  HG1 THR A 100       6.747   6.572   3.076  1.00 93.82           H
ATOM   1318  CG2 THR A 100       6.228   8.788   3.401  1.00 93.82           C
ATOM   1319 1HG2 THR A 100       6.535   8.476   2.402  1.00 93.82           H
ATOM   1320 2HG2 THR A 100       6.419   9.854   3.523  1.00 93.82           H
ATOM   1321 3HG2 THR A 100       5.164   8.591   3.532  1.00 93.82           H
ATOM   1322  HN  THR A 100       8.276   7.744   2.315  1.00 93.82           H
ATOM   1323  N   LEU A 101       9.892   6.243   4.219  1.00 93.58           N
ATOM   1324  CA  LEU A 101      10.543   5.059   4.754  1.00 93.58           C
ATOM   1325  C   LEU A 101      11.783   5.478   5.546  1.00 93.58           C
ATOM   1326  O   LEU A 101      12.053   4.936   6.617  1.00 93.58           O
ATOM   1327  HA  LEU A 101       9.841   4.581   5.439  1.00 93.58           H
ATOM   1328  CB  LEU A 101      10.837   4.057   3.636  1.00 93.58           C
ATOM   1329 1HB  LEU A 101      11.352   4.582   2.831  1.00 93.58           H
ATOM   1330 2HB  LEU A 101      11.527   3.306   4.020  1.00 93.58           H
ATOM   1331  CG  LEU A 101       9.623   3.338   3.043  1.00 93.58           C
ATOM   1332  HG  LEU A 101       9.004   4.077   2.534  1.00 93.58           H
ATOM   1333  CD1 LEU A 101      10.053   2.310   1.995  1.00 93.58           C
ATOM   1334 1HD1 LEU A 101      10.589   2.813   1.190  1.00 93.58           H
ATOM   1335 2HD1 LEU A 101      10.706   1.570   2.459  1.00 93.58           H
ATOM   1336 3HD1 LEU A 101       9.171   1.813   1.590  1.00 93.58           H
ATOM   1337  CD2 LEU A 101       8.766   2.711   4.144  1.00 93.58           C
ATOM   1338 1HD2 LEU A 101       9.362   1.988   4.702  1.00 93.58           H
ATOM   1339 2HD2 LEU A 101       8.415   3.491   4.820  1.00 93.58           H
ATOM   1340 3HD2 LEU A 101       7.910   2.206   3.696  1.00 93.58           H
ATOM   1341  HN  LEU A 101       9.877   6.302   3.221  1.00 93.58           H
ATOM   1342  N   PRO A 102      12.556   6.447   5.037  1.00 93.80           N
ATOM   1343  CA  PRO A 102      13.765   6.893   5.736  1.00 93.80           C
ATOM   1344  C   PRO A 102      13.487   7.280   7.179  1.00 93.80           C
ATOM   1345  O   PRO A 102      14.272   6.965   8.072  1.00 93.80           O
ATOM   1346  HA  PRO A 102      14.486   6.078   5.793  1.00 93.80           H
ATOM   1347  CB  PRO A 102      14.241   8.088   4.909  1.00 93.80           C
ATOM   1348 1HB  PRO A 102      13.834   9.026   5.288  1.00 93.80           H
ATOM   1349 2HB  PRO A 102      15.326   8.182   4.927  1.00 93.80           H
ATOM   1350  CG  PRO A 102      13.726   7.777   3.509  1.00 93.80           C
ATOM   1351 1HG  PRO A 102      13.671   8.672   2.889  1.00 93.80           H
ATOM   1352 2HG  PRO A 102      14.378   7.080   2.983  1.00 93.80           H
ATOM   1353  CD  PRO A 102      12.352   7.183   3.776  1.00 93.80           C
ATOM   1354 1HD  PRO A 102      11.591   7.955   3.883  1.00 93.80           H
ATOM   1355 2HD  PRO A 102      12.029   6.530   2.966  1.00 93.80           H
ATOM   1356  N   PHE A 103      12.366   7.960   7.371  1.00 93.60           N
ATOM   1357  CA  PHE A 103      12.007   8.455   8.689  1.00 93.60           C
ATOM   1358  C   PHE A 103      11.669   7.302   9.635  1.00 93.60           C
ATOM   1359  O   PHE A 103      12.023   7.336  10.813  1.00 93.60           O
ATOM   1360  HA  PHE A 103      12.869   8.999   9.075  1.00 93.60           H
ATOM   1361  CB  PHE A 103      10.768   9.336   8.514  1.00 93.60           C
ATOM   1362 1HB  PHE A 103       9.994   8.759   8.007  1.00 93.60           H
ATOM   1363 2HB  PHE A 103      10.379   9.597   9.498  1.00 93.60           H
ATOM   1364  CG  PHE A 103      11.025  10.621   7.725  1.00 93.60           C
ATOM   1365  CD1 PHE A 103      11.444  11.743   8.371  1.00 93.60           C
ATOM   1366  HD1 PHE A 103      11.597  11.725   9.450  1.00 93.60           H
ATOM   1367  CD2 PHE A 103      10.834  10.643   6.379  1.00 93.60           C
ATOM   1368  HD2 PHE A 103      10.498   9.745   5.862  1.00 93.60           H
ATOM   1369  CE1 PHE A 103      11.682  12.936   7.639  1.00 93.60           C
ATOM   1370  HE1 PHE A 103      12.018  13.835   8.156  1.00 93.60           H
ATOM   1371  CE2 PHE A 103      11.072  11.837   5.647  1.00 93.60           C
ATOM   1372  HE2 PHE A 103      10.918  11.854   4.568  1.00 93.60           H
ATOM   1373  CZ  PHE A 103      11.491  12.958   6.293  1.00 93.60           C
ATOM   1374  HZ  PHE A 103      11.674  13.874   5.731  1.00 93.60           H
ATOM   1375  HN  PHE A 103      11.710   8.172   6.646  1.00 93.60           H
ATOM   1376  N   TRP A 104      10.988   6.307   9.085  1.00 92.31           N
ATOM   1377  CA  TRP A 104      10.630   5.129   9.855  1.00 92.31           C
ATOM   1378  C   TRP A 104      11.923   4.417  10.259  1.00 92.31           C
ATOM   1379  O   TRP A 104      12.019   3.870  11.356  1.00 92.31           O
ATOM   1380  HA  TRP A 104      10.096   5.462  10.745  1.00 92.31           H
ATOM   1381  CB  TRP A 104       9.673   4.230   9.070  1.00 92.31           C
ATOM   1382 1HB  TRP A 104      10.041   4.128   8.050  1.00 92.31           H
ATOM   1383 2HB  TRP A 104       9.681   3.234   9.513  1.00 92.31           H
ATOM   1384  CG  TRP A 104       8.232   4.742   9.029  1.00 92.31           C
ATOM   1385  CD1 TRP A 104       7.516   5.104   7.955  1.00 92.31           C
ATOM   1386  HD1 TRP A 104       7.888   5.076   6.931  1.00 92.31           H
ATOM   1387  CD2 TRP A 104       7.355   4.936  10.158  1.00 92.31           C
ATOM   1388  NE1 TRP A 104       6.247   5.515   8.309  1.00 92.31           N
ATOM   1389  HE1 TRP A 104       5.531   5.831   7.686  1.00 92.31           H
ATOM   1390  CE2 TRP A 104       6.146   5.410   9.691  1.00 92.31           C
ATOM   1391  CE3 TRP A 104       7.577   4.719  11.530  1.00 92.31           C
ATOM   1392  HE3 TRP A 104       8.522   4.345  11.923  1.00 92.31           H
ATOM   1393  CZ2 TRP A 104       5.064   5.707  10.529  1.00 92.31           C
ATOM   1394  HZ2 TRP A 104       4.119   6.080  10.135  1.00 92.31           H
ATOM   1395  CZ3 TRP A 104       6.485   5.020  12.353  1.00 92.31           C
ATOM   1396  HZ3 TRP A 104       6.604   4.869  13.426  1.00 92.31           H
ATOM   1397  CH2 TRP A 104       5.262   5.498  11.899  1.00 92.31           C
ATOM   1398  HH2 TRP A 104       4.460   5.709  12.606  1.00 92.31           H
ATOM   1399  HN  TRP A 104      10.683   6.298   8.132  1.00 92.31           H
ATOM   1400  N   ALA A 105      12.886   4.446   9.349  1.00 93.43           N
ATOM   1401  CA  ALA A 105      14.144   3.753   9.567  1.00 93.43           C
ATOM   1402  C   ALA A 105      14.855   4.365  10.776  1.00 93.43           C
ATOM   1403  O   ALA A 105      15.336   3.643  11.649  1.00 93.43           O
ATOM   1404  HA  ALA A 105      13.915   2.709   9.781  1.00 93.43           H
ATOM   1405  CB  ALA A 105      14.992   3.821   8.296  1.00 93.43           C
ATOM   1406 1HB  ALA A 105      14.455   3.347   7.475  1.00 93.43           H
ATOM   1407 2HB  ALA A 105      15.191   4.863   8.047  1.00 93.43           H
ATOM   1408 3HB  ALA A 105      15.936   3.301   8.461  1.00 93.43           H
ATOM   1409  HN  ALA A 105      12.817   4.931   8.477  1.00 93.43           H
ATOM   1410  N   ILE A 106      14.899   5.689  10.789  1.00 93.09           N
ATOM   1411  CA  ILE A 106      15.570   6.405  11.860  1.00 93.09           C
ATOM   1412  C   ILE A 106      14.850   6.129  13.182  1.00 93.09           C
ATOM   1413  O   ILE A 106      15.491   5.878  14.201  1.00 93.09           O
ATOM   1414  HA  ILE A 106      16.584   6.012  11.931  1.00 93.09           H
ATOM   1415  CB  ILE A 106      15.683   7.893  11.521  1.00 93.09           C
ATOM   1416  HB  ILE A 106      14.704   8.245  11.199  1.00 93.09           H
ATOM   1417  CG1 ILE A 106      16.650   8.118  10.357  1.00 93.09           C
ATOM   1418 1HG1 ILE A 106      17.676   7.977  10.699  1.00 93.09           H
ATOM   1419 2HG1 ILE A 106      16.469   7.375   9.580  1.00 93.09           H
ATOM   1420  CG2 ILE A 106      16.073   8.708  12.756  1.00 93.09           C
ATOM   1421 1HG2 ILE A 106      15.314   8.583  13.528  1.00 93.09           H
ATOM   1422 2HG2 ILE A 106      17.035   8.361  13.132  1.00 93.09           H
ATOM   1423 3HG2 ILE A 106      16.147   9.762  12.487  1.00 93.09           H
ATOM   1424  CD1 ILE A 106      16.489   9.523   9.775  1.00 93.09           C
ATOM   1425 1HD1 ILE A 106      15.470   9.652   9.412  1.00 93.09           H
ATOM   1426 2HD1 ILE A 106      16.696  10.263  10.548  1.00 93.09           H
ATOM   1427 3HD1 ILE A 106      17.188   9.657   8.949  1.00 93.09           H
ATOM   1428  HN  ILE A 106      14.488   6.269  10.086  1.00 93.09           H
ATOM   1429  N   ALA A 107      13.527   6.184  13.121  1.00 91.39           N
ATOM   1430  CA  ALA A 107      12.717   6.043  14.319  1.00 91.39           C
ATOM   1431  C   ALA A 107      12.895   4.633  14.887  1.00 91.39           C
ATOM   1432  O   ALA A 107      12.834   4.437  16.100  1.00 91.39           O
ATOM   1433  HA  ALA A 107      13.075   6.768  15.049  1.00 91.39           H
ATOM   1434  CB  ALA A 107      11.257   6.357  13.987  1.00 91.39           C
ATOM   1435 1HB  ALA A 107      11.180   7.379  13.615  1.00 91.39           H
ATOM   1436 2HB  ALA A 107      10.900   5.665  13.224  1.00 91.39           H
ATOM   1437 3HB  ALA A 107      10.649   6.251  14.886  1.00 91.39           H
ATOM   1438  HN  ALA A 107      13.012   6.322  12.275  1.00 91.39           H
ATOM   1439  N   ALA A 108      13.113   3.689  13.984  1.00 91.14           N
ATOM   1440  CA  ALA A 108      13.278   2.300  14.378  1.00 91.14           C
ATOM   1441  C   ALA A 108      14.681   2.102  14.955  1.00 91.14           C
ATOM   1442  O   ALA A 108      14.876   1.292  15.859  1.00 91.14           O
ATOM   1443  HA  ALA A 108      12.542   2.085  15.153  1.00 91.14           H
ATOM   1444  CB  ALA A 108      13.008   1.392  13.176  1.00 91.14           C
ATOM   1445 1HB  ALA A 108      11.989   1.550  12.823  1.00 91.14           H
ATOM   1446 2HB  ALA A 108      13.711   1.629  12.377  1.00 91.14           H
ATOM   1447 3HB  ALA A 108      13.133   0.351  13.472  1.00 91.14           H
ATOM   1448  HN  ALA A 108      13.176   3.859  13.000  1.00 91.14           H
ATOM   1449  N   ALA A 109      15.623   2.856  14.407  1.00 90.24           N
ATOM   1450  CA  ALA A 109      17.020   2.695  14.776  1.00 90.24           C
ATOM   1451  C   ALA A 109      17.220   3.163  16.218  1.00 90.24           C
ATOM   1452  O   ALA A 109      18.049   2.616  16.943  1.00 90.24           O
ATOM   1453  HA  ALA A 109      17.259   1.633  14.711  1.00 90.24           H
ATOM   1454  CB  ALA A 109      17.901   3.460  13.786  1.00 90.24           C
ATOM   1455 1HB  ALA A 109      17.742   3.069  12.781  1.00 90.24           H
ATOM   1456 2HB  ALA A 109      17.639   4.518  13.810  1.00 90.24           H
ATOM   1457 3HB  ALA A 109      18.948   3.338  14.063  1.00 90.24           H
ATOM   1458  HN  ALA A 109      15.446   3.566  13.726  1.00 90.24           H
ATOM   1459  N   ASP A 110      16.446   4.172  16.592  1.00 86.95           N
ATOM   1460  CA  ASP A 110      16.600   4.790  17.898  1.00 86.95           C
ATOM   1461  C   ASP A 110      15.224   5.188  18.435  1.00 86.95           C
ATOM   1462  O   ASP A 110      14.486   4.348  18.946  1.00 86.95           O
ATOM   1463  HA  ASP A 110      17.086   4.035  18.516  1.00 86.95           H
ATOM   1464  CB  ASP A 110      17.458   6.053  17.811  1.00 86.95           C
ATOM   1465 1HB  ASP A 110      18.393   5.828  17.298  1.00 86.95           H
ATOM   1466 2HB  ASP A 110      16.942   6.808  17.217  1.00 86.95           H
ATOM   1467  CG  ASP A 110      17.756   6.611  19.205  1.00 86.95           C
ATOM   1468  OD1 ASP A 110      17.554   5.849  20.175  1.00 86.95           O
ATOM   1469  OD2 ASP A 110      18.179   7.785  19.268  1.00 86.95           O
ATOM   1470  HN  ASP A 110      15.725   4.565  16.021  1.00 86.95           H
ATOM   1471  N   GLN A 111      14.920   6.471  18.299  1.00 85.83           N
ATOM   1472  CA  GLN A 111      13.613   6.975  18.685  1.00 85.83           C
ATOM   1473  C   GLN A 111      13.152   8.057  17.706  1.00 85.83           C
ATOM   1474  O   GLN A 111      13.933   8.526  16.880  1.00 85.83           O
ATOM   1475  HA  GLN A 111      12.944   6.117  18.631  1.00 85.83           H
ATOM   1476  CB  GLN A 111      13.632   7.507  20.120  1.00 85.83           C
ATOM   1477 1HB  GLN A 111      12.647   7.894  20.381  1.00 85.83           H
ATOM   1478 2HB  GLN A 111      13.847   6.691  20.810  1.00 85.83           H
ATOM   1479  CG  GLN A 111      14.680   8.610  20.282  1.00 85.83           C
ATOM   1480 1HG  GLN A 111      15.673   8.205  20.085  1.00 85.83           H
ATOM   1481 2HG  GLN A 111      14.504   9.395  19.547  1.00 85.83           H
ATOM   1482  CD  GLN A 111      14.636   9.204  21.691  1.00 85.83           C
ATOM   1483  OE1 GLN A 111      13.585   9.381  22.286  1.00 85.83           O
ATOM   1484  NE2 GLN A 111      15.832   9.502  22.191  1.00 85.83           N
ATOM   1485 1HE2 GLN A 111      16.656   9.332  21.650  1.00 85.83           H
ATOM   1486 2HE2 GLN A 111      15.908   9.896  23.107  1.00 85.83           H
ATOM   1487  HN  GLN A 111      15.548   7.159  17.935  1.00 85.83           H
ATOM   1488  N   TRP A 112      11.884   8.421  17.831  1.00 90.29           N
ATOM   1489  CA  TRP A 112      11.313   9.449  16.977  1.00 90.29           C
ATOM   1490  C   TRP A 112      11.897  10.797  17.405  1.00 90.29           C
ATOM   1491  O   TRP A 112      11.559  11.314  18.469  1.00 90.29           O
ATOM   1492  HA  TRP A 112      11.601   9.227  15.950  1.00 90.29           H
ATOM   1493  CB  TRP A 112       9.784   9.417  17.028  1.00 90.29           C
ATOM   1494 1HB  TRP A 112       9.444   8.406  16.802  1.00 90.29           H
ATOM   1495 2HB  TRP A 112       9.459   9.642  18.044  1.00 90.29           H
ATOM   1496  CG  TRP A 112       9.109  10.394  16.063  1.00 90.29           C
ATOM   1497  CD1 TRP A 112       8.706  11.649  16.307  1.00 90.29           C
ATOM   1498  HD1 TRP A 112       8.815  12.152  17.268  1.00 90.29           H
ATOM   1499  CD2 TRP A 112       8.772  10.144  14.683  1.00 90.29           C
ATOM   1500  NE1 TRP A 112       8.137  12.223  15.190  1.00 90.29           N
ATOM   1501  HE1 TRP A 112       7.763  13.149  15.125  1.00 90.29           H
ATOM   1502  CE2 TRP A 112       8.178  11.280  14.170  1.00 90.29           C
ATOM   1503  CE3 TRP A 112       8.963   8.997  13.892  1.00 90.29           C
ATOM   1504  HE3 TRP A 112       9.429   8.088  14.273  1.00 90.29           H
ATOM   1505  CZ2 TRP A 112       7.726  11.379  12.849  1.00 90.29           C
ATOM   1506  HZ2 TRP A 112       7.260  12.287  12.468  1.00 90.29           H
ATOM   1507  CZ3 TRP A 112       8.506   9.112  12.574  1.00 90.29           C
ATOM   1508  HZ3 TRP A 112       8.629   8.250  11.918  1.00 90.29           H
ATOM   1509  CH2 TRP A 112       7.906  10.248  12.043  1.00 90.29           C
ATOM   1510  HH2 TRP A 112       7.576  10.258  11.004  1.00 90.29           H
ATOM   1511  HN  TRP A 112      11.252   8.027  18.498  1.00 90.29           H
ATOM   1512  N   LYS A 113      12.764  11.326  16.555  1.00 90.70           N
ATOM   1513  CA  LYS A 113      13.488  12.542  16.885  1.00 90.70           C
ATOM   1514  C   LYS A 113      12.797  13.737  16.226  1.00 90.70           C
ATOM   1515  O   LYS A 113      13.223  14.878  16.398  1.00 90.70           O
ATOM   1516  HA  LYS A 113      13.439  12.668  17.967  1.00 90.70           H
ATOM   1517  CB  LYS A 113      14.966  12.404  16.512  1.00 90.70           C
ATOM   1518 1HB  LYS A 113      15.057  12.168  15.452  1.00 90.70           H
ATOM   1519 2HB  LYS A 113      15.475  13.354  16.671  1.00 90.70           H
ATOM   1520  CG  LYS A 113      15.641  11.311  17.343  1.00 90.70           C
ATOM   1521 1HG  LYS A 113      15.548  11.547  18.404  1.00 90.70           H
ATOM   1522 2HG  LYS A 113      15.133  10.361  17.182  1.00 90.70           H
ATOM   1523  CD  LYS A 113      17.119  11.176  16.973  1.00 90.70           C
ATOM   1524 1HD  LYS A 113      17.214  10.981  15.904  1.00 90.70           H
ATOM   1525 2HD  LYS A 113      17.636  12.114  17.173  1.00 90.70           H
ATOM   1526  CE  LYS A 113      17.781  10.045  17.763  1.00 90.70           C
ATOM   1527 1HE  LYS A 113      17.699  10.243  18.831  1.00 90.70           H
ATOM   1528 2HE  LYS A 113      17.260   9.106  17.572  1.00 90.70           H
ATOM   1529  NZ  LYS A 113      19.206   9.913  17.385  1.00 90.70           N
ATOM   1530 1HZ  LYS A 113      19.611   9.117  17.865  1.00 90.70           H
ATOM   1531 2HZ  LYS A 113      19.279   9.777  16.383  1.00 90.70           H
ATOM   1532 3HZ  LYS A 113      19.705  10.756  17.649  1.00 90.70           H
ATOM   1533  HN  LYS A 113      12.974  10.940  15.657  1.00 90.70           H
ATOM   1534  N   PHE A 114      11.741  13.435  15.485  1.00 92.24           N
ATOM   1535  CA  PHE A 114      11.111  14.432  14.637  1.00 92.24           C
ATOM   1536  C   PHE A 114       9.891  15.046  15.326  1.00 92.24           C
ATOM   1537  O   PHE A 114       9.414  14.524  16.333  1.00 92.24           O
ATOM   1538  HA  PHE A 114      11.850  15.211  14.450  1.00 92.24           H
ATOM   1539  CB  PHE A 114      10.656  13.715  13.364  1.00 92.24           C
ATOM   1540 1HB  PHE A 114       9.848  13.028  13.616  1.00 92.24           H
ATOM   1541 2HB  PHE A 114      10.246  14.450  12.672  1.00 92.24           H
ATOM   1542  CG  PHE A 114      11.768  12.936  12.658  1.00 92.24           C
ATOM   1543  CD1 PHE A 114      12.700  13.597  11.921  1.00 92.24           C
ATOM   1544  HD1 PHE A 114      12.655  14.683  11.834  1.00 92.24           H
ATOM   1545  CD2 PHE A 114      11.824  11.581  12.768  1.00 92.24           C
ATOM   1546  HD2 PHE A 114      11.077  11.051  13.359  1.00 92.24           H
ATOM   1547  CE1 PHE A 114      13.731  12.874  11.266  1.00 92.24           C
ATOM   1548  HE1 PHE A 114      14.478  13.404  10.675  1.00 92.24           H
ATOM   1549  CE2 PHE A 114      12.855  10.858  12.113  1.00 92.24           C
ATOM   1550  HE2 PHE A 114      12.900   9.772  12.200  1.00 92.24           H
ATOM   1551  CZ  PHE A 114      13.787  11.520  11.376  1.00 92.24           C
ATOM   1552  HZ  PHE A 114      14.579  10.964  10.873  1.00 92.24           H
ATOM   1553  HN  PHE A 114      11.318  12.529  15.458  1.00 92.24           H
ATOM   1554  N   GLN A 115       9.420  16.146  14.757  1.00 92.43           N
ATOM   1555  CA  GLN A 115       8.285  16.855  15.322  1.00 92.43           C
ATOM   1556  C   GLN A 115       6.988  16.097  15.032  1.00 92.43           C
ATOM   1557  O   GLN A 115       6.959  15.211  14.179  1.00 92.43           O
ATOM   1558  HA  GLN A 115       8.466  16.881  16.397  1.00 92.43           H
ATOM   1559  CB  GLN A 115       8.213  18.288  14.791  1.00 92.43           C
ATOM   1560 1HB  GLN A 115       8.211  18.275  13.701  1.00 92.43           H
ATOM   1561 2HB  GLN A 115       7.277  18.750  15.106  1.00 92.43           H
ATOM   1562  CG  GLN A 115       9.394  19.119  15.296  1.00 92.43           C
ATOM   1563 1HG  GLN A 115      10.330  18.650  14.993  1.00 92.43           H
ATOM   1564 2HG  GLN A 115       9.370  20.108  14.836  1.00 92.43           H
ATOM   1565  CD  GLN A 115       9.356  19.258  16.819  1.00 92.43           C
ATOM   1566  OE1 GLN A 115       8.316  19.166  17.450  1.00 92.43           O
ATOM   1567  NE2 GLN A 115      10.544  19.483  17.371  1.00 92.43           N
ATOM   1568 1HE2 GLN A 115      11.359  19.547  16.796  1.00 92.43           H
ATOM   1569 2HE2 GLN A 115      10.623  19.588  18.363  1.00 92.43           H
ATOM   1570  HN  GLN A 115       9.800  16.552  13.925  1.00 92.43           H
ATOM   1571  N   THR A 116       5.945  16.472  15.760  1.00 93.10           N
ATOM   1572  CA  THR A 116       4.663  15.802  15.630  1.00 93.10           C
ATOM   1573  C   THR A 116       4.141  15.921  14.197  1.00 93.10           C
ATOM   1574  O   THR A 116       3.518  14.995  13.680  1.00 93.10           O
ATOM   1575  HA  THR A 116       4.807  14.740  15.831  1.00 93.10           H
ATOM   1576  CB  THR A 116       3.713  16.394  16.673  1.00 93.10           C
ATOM   1577  HB  THR A 116       3.464  17.427  16.432  1.00 93.10           H
ATOM   1578  OG1 THR A 116       4.391  16.198  17.911  1.00 93.10           O
ATOM   1579  HG1 THR A 116       3.993  16.785  18.616  1.00 93.10           H
ATOM   1580  CG2 THR A 116       2.425  15.581  16.821  1.00 93.10           C
ATOM   1581 1HG2 THR A 116       2.671  14.564  17.129  1.00 93.10           H
ATOM   1582 2HG2 THR A 116       1.901  15.554  15.866  1.00 93.10           H
ATOM   1583 3HG2 THR A 116       1.787  16.044  17.574  1.00 93.10           H
ATOM   1584  HN  THR A 116       5.968  17.217  16.426  1.00 93.10           H
ATOM   1585  N   PHE A 117       4.415  17.069  13.595  1.00 94.27           N
ATOM   1586  CA  PHE A 117       3.989  17.317  12.228  1.00 94.27           C
ATOM   1587  C   PHE A 117       4.445  16.190  11.299  1.00 94.27           C
ATOM   1588  O   PHE A 117       3.661  15.687  10.496  1.00 94.27           O
ATOM   1589  HA  PHE A 117       2.900  17.365  12.231  1.00 94.27           H
ATOM   1590  CB  PHE A 117       4.648  18.625  11.785  1.00 94.27           C
ATOM   1591 1HB  PHE A 117       4.300  19.432  12.430  1.00 94.27           H
ATOM   1592 2HB  PHE A 117       5.726  18.545  11.929  1.00 94.27           H
ATOM   1593  CG  PHE A 117       4.370  19.000  10.328  1.00 94.27           C
ATOM   1594  CD1 PHE A 117       5.331  18.815   9.383  1.00 94.27           C
ATOM   1595  HD1 PHE A 117       6.298  18.399   9.664  1.00 94.27           H
ATOM   1596  CD2 PHE A 117       3.163  19.518   9.977  1.00 94.27           C
ATOM   1597  HD2 PHE A 117       2.393  19.667  10.735  1.00 94.27           H
ATOM   1598  CE1 PHE A 117       5.072  19.162   8.030  1.00 94.27           C
ATOM   1599  HE1 PHE A 117       5.842  19.014   7.273  1.00 94.27           H
ATOM   1600  CE2 PHE A 117       2.905  19.866   8.625  1.00 94.27           C
ATOM   1601  HE2 PHE A 117       1.937  20.282   8.344  1.00 94.27           H
ATOM   1602  CZ  PHE A 117       3.865  19.681   7.680  1.00 94.27           C
ATOM   1603  HZ  PHE A 117       3.667  19.948   6.642  1.00 94.27           H
ATOM   1604  HN  PHE A 117       4.916  17.820  14.024  1.00 94.27           H
ATOM   1605  N   MET A 118       5.712  15.827  11.438  1.00 93.71           N
ATOM   1606  CA  MET A 118       6.295  14.803  10.589  1.00 93.71           C
ATOM   1607  C   MET A 118       5.634  13.445  10.835  1.00 93.71           C
ATOM   1608  O   MET A 118       5.487  12.645   9.912  1.00 93.71           O
ATOM   1609  HA  MET A 118       6.104  15.127   9.566  1.00 93.71           H
ATOM   1610  CB  MET A 118       7.795  14.699  10.870  1.00 93.71           C
ATOM   1611 1HB  MET A 118       8.234  15.696  10.892  1.00 93.71           H
ATOM   1612 2HB  MET A 118       7.955  14.258  11.854  1.00 93.71           H
ATOM   1613  CG  MET A 118       8.495  13.851   9.806  1.00 93.71           C
ATOM   1614 1HG  MET A 118       9.554  13.756  10.043  1.00 93.71           H
ATOM   1615 2HG  MET A 118       8.078  12.844   9.799  1.00 93.71           H
ATOM   1616  SD  MET A 118       8.296  14.602   8.199  1.00 93.71           S
ATOM   1617  CE  MET A 118       9.367  16.018   8.384  1.00 93.71           C
ATOM   1618 1HE  MET A 118       9.013  16.636   9.208  1.00 93.71           H
ATOM   1619 2HE  MET A 118      10.382  15.681   8.592  1.00 93.71           H
ATOM   1620 3HE  MET A 118       9.360  16.602   7.463  1.00 93.71           H
ATOM   1621  HN  MET A 118       6.335  16.220  12.115  1.00 93.71           H
ATOM   1622  N   CYS A 119       5.252  13.226  12.085  1.00 93.18           N
ATOM   1623  CA  CYS A 119       4.607  11.981  12.464  1.00 93.18           C
ATOM   1624  C   CYS A 119       3.274  11.885  11.720  1.00 93.18           C
ATOM   1625  O   CYS A 119       2.941  10.838  11.168  1.00 93.18           O
ATOM   1626  HA  CYS A 119       5.278  11.176  12.162  1.00 93.18           H
ATOM   1627  CB  CYS A 119       4.424  11.877  13.979  1.00 93.18           C
ATOM   1628 1HB  CYS A 119       5.397  11.858  14.471  1.00 93.18           H
ATOM   1629 2HB  CYS A 119       3.895  12.754  14.351  1.00 93.18           H
ATOM   1630  SG  CYS A 119       3.486  10.361  14.394  1.00 93.18           S
ATOM   1631  HN  CYS A 119       5.378  13.881  12.831  1.00 93.18           H
ATOM   1632  N   LYS A 120       2.546  12.992  11.730  1.00 94.11           N
ATOM   1633  CA  LYS A 120       1.267  13.053  11.044  1.00 94.11           C
ATOM   1634  C   LYS A 120       1.472  12.736   9.561  1.00 94.11           C
ATOM   1635  O   LYS A 120       0.814  11.852   9.015  1.00 94.11           O
ATOM   1636  HA  LYS A 120       0.627  12.284  11.476  1.00 94.11           H
ATOM   1637  CB  LYS A 120       0.587  14.401  11.296  1.00 94.11           C
ATOM   1638 1HB  LYS A 120       1.281  15.210  11.070  1.00 94.11           H
ATOM   1639 2HB  LYS A 120      -0.263  14.514  10.623  1.00 94.11           H
ATOM   1640  CG  LYS A 120       0.116  14.514  12.747  1.00 94.11           C
ATOM   1641 1HG  LYS A 120      -0.554  13.687  12.981  1.00 94.11           H
ATOM   1642 2HG  LYS A 120       0.971  14.432  13.418  1.00 94.11           H
ATOM   1643  CD  LYS A 120      -0.602  15.844  12.987  1.00 94.11           C
ATOM   1644 1HD  LYS A 120       0.096  16.669  12.844  1.00 94.11           H
ATOM   1645 2HD  LYS A 120      -1.398  15.969  12.254  1.00 94.11           H
ATOM   1646  CE  LYS A 120      -1.188  15.903  14.400  1.00 94.11           C
ATOM   1647 1HE  LYS A 120      -1.573  14.923  14.681  1.00 94.11           H
ATOM   1648 2HE  LYS A 120      -0.404  16.154  15.114  1.00 94.11           H
ATOM   1649  NZ  LYS A 120      -2.272  16.907  14.470  1.00 94.11           N
ATOM   1650 1HZ  LYS A 120      -2.630  16.953  15.417  1.00 94.11           H
ATOM   1651 2HZ  LYS A 120      -1.910  17.815  14.201  1.00 94.11           H
ATOM   1652 3HZ  LYS A 120      -3.020  16.641  13.838  1.00 94.11           H
ATOM   1653  HN  LYS A 120       2.817  13.835  12.194  1.00 94.11           H
ATOM   1654  N   VAL A 121       2.389  13.474   8.952  1.00 93.42           N
ATOM   1655  CA  VAL A 121       2.606  13.366   7.520  1.00 93.42           C
ATOM   1656  C   VAL A 121       2.951  11.918   7.167  1.00 93.42           C
ATOM   1657  O   VAL A 121       2.389  11.352   6.231  1.00 93.42           O
ATOM   1658  HA  VAL A 121       1.673  13.635   7.025  1.00 93.42           H
ATOM   1659  CB  VAL A 121       3.680  14.361   7.077  1.00 93.42           C
ATOM   1660  HB  VAL A 121       4.550  14.223   7.719  1.00 93.42           H
ATOM   1661  CG1 VAL A 121       4.114  14.094   5.634  1.00 93.42           C
ATOM   1662 1HG1 VAL A 121       4.519  13.085   5.558  1.00 93.42           H
ATOM   1663 2HG1 VAL A 121       3.254  14.191   4.972  1.00 93.42           H
ATOM   1664 3HG1 VAL A 121       4.879  14.815   5.345  1.00 93.42           H
ATOM   1665  CG2 VAL A 121       3.196  15.803   7.245  1.00 93.42           C
ATOM   1666 1HG2 VAL A 121       2.304  15.959   6.639  1.00 93.42           H
ATOM   1667 2HG2 VAL A 121       2.960  15.986   8.294  1.00 93.42           H
ATOM   1668 3HG2 VAL A 121       3.979  16.489   6.923  1.00 93.42           H
ATOM   1669  HN  VAL A 121       2.977  14.134   9.420  1.00 93.42           H
ATOM   1670  N   VAL A 122       3.873  11.359   7.937  1.00 92.95           N
ATOM   1671  CA  VAL A 122       4.448  10.068   7.599  1.00 92.95           C
ATOM   1672  C   VAL A 122       3.358   8.996   7.668  1.00 92.95           C
ATOM   1673  O   VAL A 122       3.263   8.145   6.785  1.00 92.95           O
ATOM   1674  HA  VAL A 122       4.815  10.129   6.575  1.00 92.95           H
ATOM   1675  CB  VAL A 122       5.639   9.770   8.512  1.00 92.95           C
ATOM   1676  HB  VAL A 122       5.347  10.013   9.534  1.00 92.95           H
ATOM   1677  CG1 VAL A 122       6.004   8.285   8.469  1.00 92.95           C
ATOM   1678 1HG1 VAL A 122       5.152   7.691   8.801  1.00 92.95           H
ATOM   1679 2HG1 VAL A 122       6.267   8.005   7.449  1.00 92.95           H
ATOM   1680 3HG1 VAL A 122       6.853   8.101   9.127  1.00 92.95           H
ATOM   1681  CG2 VAL A 122       6.841  10.642   8.147  1.00 92.95           C
ATOM   1682 1HG2 VAL A 122       7.134  10.443   7.116  1.00 92.95           H
ATOM   1683 2HG2 VAL A 122       6.574  11.693   8.253  1.00 92.95           H
ATOM   1684 3HG2 VAL A 122       7.674  10.409   8.811  1.00 92.95           H
ATOM   1685  HN  VAL A 122       4.226  11.772   8.776  1.00 92.95           H
ATOM   1686  N   ASN A 123       2.564   9.072   8.726  1.00 92.00           N
ATOM   1687  CA  ASN A 123       1.500   8.105   8.933  1.00 92.00           C
ATOM   1688  C   ASN A 123       0.462   8.248   7.819  1.00 92.00           C
ATOM   1689  O   ASN A 123      -0.002   7.252   7.265  1.00 92.00           O
ATOM   1690  HA  ASN A 123       1.991   7.132   8.923  1.00 92.00           H
ATOM   1691  CB  ASN A 123       0.794   8.341  10.270  1.00 92.00           C
ATOM   1692 1HB  ASN A 123       0.742   9.410  10.474  1.00 92.00           H
ATOM   1693 2HB  ASN A 123      -0.232   7.978  10.213  1.00 92.00           H
ATOM   1694  CG  ASN A 123       1.528   7.634  11.411  1.00 92.00           C
ATOM   1695  OD1 ASN A 123       2.266   6.682  11.213  1.00 92.00           O
ATOM   1696  ND2 ASN A 123       1.286   8.150  12.612  1.00 92.00           N
ATOM   1697 1HD2 ASN A 123       0.670   8.932  12.706  1.00 92.00           H
ATOM   1698 2HD2 ASN A 123       1.720   7.756  13.422  1.00 92.00           H
ATOM   1699  HN  ASN A 123       2.638   9.776   9.431  1.00 92.00           H
ATOM   1700  N   SER A 124       0.127   9.495   7.522  1.00 93.16           N
ATOM   1701  CA  SER A 124      -0.950   9.779   6.589  1.00 93.16           C
ATOM   1702  C   SER A 124      -0.532   9.383   5.171  1.00 93.16           C
ATOM   1703  O   SER A 124      -1.339   8.853   4.408  1.00 93.16           O
ATOM   1704  HA  SER A 124      -1.790   9.171   6.924  1.00 93.16           H
ATOM   1705  CB  SER A 124      -1.341  11.258   6.633  1.00 93.16           C
ATOM   1706 1HB  SER A 124      -0.474  11.870   6.387  1.00 93.16           H
ATOM   1707 2HB  SER A 124      -2.097  11.456   5.872  1.00 93.16           H
ATOM   1708  OG  SER A 124      -1.844  11.639   7.911  1.00 93.16           O
ATOM   1709  HG  SER A 124      -1.093  11.949   8.494  1.00 93.16           H
ATOM   1710  HN  SER A 124       0.577  10.301   7.906  1.00 93.16           H
ATOM   1711  N   MET A 125       0.727   9.654   4.862  1.00 91.95           N
ATOM   1712  CA  MET A 125       1.249   9.373   3.535  1.00 91.95           C
ATOM   1713  C   MET A 125       1.201   7.874   3.233  1.00 91.95           C
ATOM   1714  O   MET A 125       0.897   7.473   2.111  1.00 91.95           O
ATOM   1715  HA  MET A 125       0.599   9.911   2.845  1.00 91.95           H
ATOM   1716  CB  MET A 125       2.694   9.868   3.440  1.00 91.95           C
ATOM   1717 1HB  MET A 125       3.241   9.578   4.337  1.00 91.95           H
ATOM   1718 2HB  MET A 125       3.190   9.391   2.595  1.00 91.95           H
ATOM   1719  CG  MET A 125       2.743  11.388   3.274  1.00 91.95           C
ATOM   1720 1HG  MET A 125       2.116  11.865   4.028  1.00 91.95           H
ATOM   1721 2HG  MET A 125       3.760  11.747   3.432  1.00 91.95           H
ATOM   1722  SD  MET A 125       2.183  11.843   1.641  1.00 91.95           S
ATOM   1723  CE  MET A 125       1.507  13.459   1.985  1.00 91.95           C
ATOM   1724 1HE  MET A 125       0.706  13.369   2.718  1.00 91.95           H
ATOM   1725 2HE  MET A 125       2.291  14.105   2.380  1.00 91.95           H
ATOM   1726 3HE  MET A 125       1.111  13.890   1.065  1.00 91.95           H
ATOM   1727  HN  MET A 125       1.385  10.057   5.498  1.00 91.95           H
ATOM   1728  N   TYR A 126       1.507   7.087   4.254  1.00 89.15           N
ATOM   1729  CA  TYR A 126       1.463   5.641   4.123  1.00 89.15           C
ATOM   1730  C   TYR A 126       0.055   5.165   3.760  1.00 89.15           C
ATOM   1731  O   TYR A 126      -0.114   4.348   2.856  1.00 89.15           O
ATOM   1732  HA  TYR A 126       2.152   5.354   3.329  1.00 89.15           H
ATOM   1733  CB  TYR A 126       1.839   5.082   5.497  1.00 89.15           C
ATOM   1734 1HB  TYR A 126       2.897   5.271   5.679  1.00 89.15           H
ATOM   1735 2HB  TYR A 126       1.282   5.622   6.263  1.00 89.15           H
ATOM   1736  CG  TYR A 126       1.569   3.584   5.654  1.00 89.15           C
ATOM   1737  CD1 TYR A 126       0.824   3.125   6.721  1.00 89.15           C
ATOM   1738  HD1 TYR A 126       0.427   3.829   7.452  1.00 89.15           H
ATOM   1739  CD2 TYR A 126       2.072   2.692   4.729  1.00 89.15           C
ATOM   1740  HD2 TYR A 126       2.661   3.054   3.886  1.00 89.15           H
ATOM   1741  CE1 TYR A 126       0.571   1.715   6.869  1.00 89.15           C
ATOM   1742  HE1 TYR A 126      -0.016   1.339   7.707  1.00 89.15           H
ATOM   1743  CE2 TYR A 126       1.819   1.282   4.876  1.00 89.15           C
ATOM   1744  HE2 TYR A 126       2.210   0.566   4.153  1.00 89.15           H
ATOM   1745  CZ  TYR A 126       1.080   0.863   5.939  1.00 89.15           C
ATOM   1746  OH  TYR A 126       0.841  -0.468   6.078  1.00 89.15           O
ATOM   1747  HH  TYR A 126       0.370  -0.643   6.943  1.00 89.15           H
ATOM   1748  HN  TYR A 126       1.780   7.422   5.156  1.00 89.15           H
ATOM   1749  N   LYS A 127      -0.919   5.698   4.483  1.00 88.83           N
ATOM   1750  CA  LYS A 127      -2.295   5.259   4.323  1.00 88.83           C
ATOM   1751  C   LYS A 127      -2.823   5.733   2.968  1.00 88.83           C
ATOM   1752  O   LYS A 127      -3.587   5.025   2.313  1.00 88.83           O
ATOM   1753  HA  LYS A 127      -2.293   4.169   4.330  1.00 88.83           H
ATOM   1754  CB  LYS A 127      -3.145   5.718   5.509  1.00 88.83           C
ATOM   1755 1HB  LYS A 127      -2.979   6.779   5.692  1.00 88.83           H
ATOM   1756 2HB  LYS A 127      -4.202   5.597   5.272  1.00 88.83           H
ATOM   1757  CG  LYS A 127      -2.805   4.919   6.769  1.00 88.83           C
ATOM   1758 1HG  LYS A 127      -1.739   5.004   6.981  1.00 88.83           H
ATOM   1759 2HG  LYS A 127      -3.335   5.339   7.624  1.00 88.83           H
ATOM   1760  CD  LYS A 127      -3.182   3.445   6.602  1.00 88.83           C
ATOM   1761 1HD  LYS A 127      -4.250   3.359   6.407  1.00 88.83           H
ATOM   1762 2HD  LYS A 127      -2.665   3.030   5.737  1.00 88.83           H
ATOM   1763  CE  LYS A 127      -2.820   2.642   7.853  1.00 88.83           C
ATOM   1764 1HE  LYS A 127      -1.783   2.833   8.128  1.00 88.83           H
ATOM   1765 2HE  LYS A 127      -3.437   2.966   8.692  1.00 88.83           H
ATOM   1766  NZ  LYS A 127      -3.017   1.195   7.615  1.00 88.83           N
ATOM   1767 1HZ  LYS A 127      -2.860   0.686   8.478  1.00 88.83           H
ATOM   1768 2HZ  LYS A 127      -3.965   1.031   7.295  1.00 88.83           H
ATOM   1769 3HZ  LYS A 127      -2.363   0.876   6.910  1.00 88.83           H
ATOM   1770  HN  LYS A 127      -0.781   6.415   5.166  1.00 88.83           H
ATOM   1771  N   MET A 128      -2.396   6.928   2.587  1.00 90.93           N
ATOM   1772  CA  MET A 128      -2.782   7.487   1.302  1.00 90.93           C
ATOM   1773  C   MET A 128      -2.307   6.596   0.153  1.00 90.93           C
ATOM   1774  O   MET A 128      -3.063   6.322  -0.778  1.00 90.93           O
ATOM   1775  HA  MET A 128      -3.871   7.526   1.315  1.00 90.93           H
ATOM   1776  CB  MET A 128      -2.176   8.883   1.150  1.00 90.93           C
ATOM   1777 1HB  MET A 128      -2.435   9.493   2.016  1.00 90.93           H
ATOM   1778 2HB  MET A 128      -1.088   8.811   1.126  1.00 90.93           H
ATOM   1779  CG  MET A 128      -2.676   9.562  -0.127  1.00 90.93           C
ATOM   1780 1HG  MET A 128      -2.443   8.942  -0.993  1.00 90.93           H
ATOM   1781 2HG  MET A 128      -3.760   9.666  -0.092  1.00 90.93           H
ATOM   1782  SD  MET A 128      -1.915  11.167  -0.303  1.00 90.93           S
ATOM   1783  CE  MET A 128      -0.215  10.678  -0.548  1.00 90.93           C
ATOM   1784 1HE  MET A 128       0.130  10.118   0.321  1.00 90.93           H
ATOM   1785 2HE  MET A 128      -0.141  10.053  -1.437  1.00 90.93           H
ATOM   1786 3HE  MET A 128       0.403  11.567  -0.676  1.00 90.93           H
ATOM   1787  HN  MET A 128      -1.799   7.510   3.139  1.00 90.93           H
ATOM   1788  N   ASN A 129      -1.057   6.168   0.255  1.00 89.62           N
ATOM   1789  CA  ASN A 129      -0.494   5.260  -0.730  1.00 89.62           C
ATOM   1790  C   ASN A 129      -1.313   3.968  -0.753  1.00 89.62           C
ATOM   1791  O   ASN A 129      -1.685   3.485  -1.821  1.00 89.62           O
ATOM   1792  HA  ASN A 129      -0.539   5.800  -1.676  1.00 89.62           H
ATOM   1793  CB  ASN A 129       0.951   4.897  -0.381  1.00 89.62           C
ATOM   1794 1HB  ASN A 129       1.598   5.757  -0.556  1.00 89.62           H
ATOM   1795 2HB  ASN A 129       1.023   4.655   0.679  1.00 89.62           H
ATOM   1796  CG  ASN A 129       1.435   3.709  -1.216  1.00 89.62           C
ATOM   1797  OD1 ASN A 129       1.250   2.555  -0.866  1.00 89.62           O
ATOM   1798  ND2 ASN A 129       2.062   4.055  -2.336  1.00 89.62           N
ATOM   1799 1HD2 ASN A 129       2.181   5.022  -2.565  1.00 89.62           H
ATOM   1800 2HD2 ASN A 129       2.416   3.349  -2.950  1.00 89.62           H
ATOM   1801  HN  ASN A 129      -0.434   6.432   0.992  1.00 89.62           H
ATOM   1802  N   PHE A 130      -1.570   3.447   0.437  1.00 86.55           N
ATOM   1803  CA  PHE A 130      -2.203   2.144   0.563  1.00 86.55           C
ATOM   1804  C   PHE A 130      -3.528   2.103  -0.200  1.00 86.55           C
ATOM   1805  O   PHE A 130      -3.746   1.218  -1.026  1.00 86.55           O
ATOM   1806  HA  PHE A 130      -1.518   1.410   0.138  1.00 86.55           H
ATOM   1807  CB  PHE A 130      -2.477   1.922   2.052  1.00 86.55           C
ATOM   1808 1HB  PHE A 130      -1.542   2.025   2.602  1.00 86.55           H
ATOM   1809 2HB  PHE A 130      -3.145   2.706   2.408  1.00 86.55           H
ATOM   1810  CG  PHE A 130      -3.094   0.560   2.374  1.00 86.55           C
ATOM   1811  CD1 PHE A 130      -4.388   0.479   2.784  1.00 86.55           C
ATOM   1812  HD1 PHE A 130      -4.986   1.386   2.882  1.00 86.55           H
ATOM   1813  CD2 PHE A 130      -2.348  -0.571   2.251  1.00 86.55           C
ATOM   1814  HD2 PHE A 130      -1.311  -0.507   1.923  1.00 86.55           H
ATOM   1815  CE1 PHE A 130      -4.961  -0.785   3.083  1.00 86.55           C
ATOM   1816  HE1 PHE A 130      -5.999  -0.849   3.411  1.00 86.55           H
ATOM   1817  CE2 PHE A 130      -2.921  -1.835   2.550  1.00 86.55           C
ATOM   1818  HE2 PHE A 130      -2.324  -2.742   2.451  1.00 86.55           H
ATOM   1819  CZ  PHE A 130      -4.216  -1.916   2.960  1.00 86.55           C
ATOM   1820  HZ  PHE A 130      -4.655  -2.886   3.189  1.00 86.55           H
ATOM   1821  HN  PHE A 130      -1.355   3.897   1.304  1.00 86.55           H
ATOM   1822  N   TYR A 131      -4.380   3.071   0.105  1.00 87.49           N
ATOM   1823  CA  TYR A 131      -5.710   3.109  -0.480  1.00 87.49           C
ATOM   1824  C   TYR A 131      -5.644   3.448  -1.970  1.00 87.49           C
ATOM   1825  O   TYR A 131      -6.344   2.842  -2.780  1.00 87.49           O
ATOM   1826  HA  TYR A 131      -6.159   2.123  -0.358  1.00 87.49           H
ATOM   1827  CB  TYR A 131      -6.460   4.224   0.252  1.00 87.49           C
ATOM   1828 1HB  TYR A 131      -5.849   5.126   0.242  1.00 87.49           H
ATOM   1829 2HB  TYR A 131      -7.375   4.452  -0.295  1.00 87.49           H
ATOM   1830  CG  TYR A 131      -6.821   3.885   1.700  1.00 87.49           C
ATOM   1831  CD1 TYR A 131      -7.458   2.697   1.992  1.00 87.49           C
ATOM   1832  HD1 TYR A 131      -7.704   1.999   1.192  1.00 87.49           H
ATOM   1833  CD2 TYR A 131      -6.509   4.769   2.713  1.00 87.49           C
ATOM   1834  HD2 TYR A 131      -6.006   5.708   2.482  1.00 87.49           H
ATOM   1835  CE1 TYR A 131      -7.797   2.378   3.355  1.00 87.49           C
ATOM   1836  HE1 TYR A 131      -8.300   1.443   3.600  1.00 87.49           H
ATOM   1837  CE2 TYR A 131      -6.848   4.450   4.076  1.00 87.49           C
ATOM   1838  HE2 TYR A 131      -6.607   5.139   4.886  1.00 87.49           H
ATOM   1839  CZ  TYR A 131      -7.475   3.270   4.329  1.00 87.49           C
ATOM   1840  OH  TYR A 131      -7.795   2.969   5.617  1.00 87.49           O
ATOM   1841  HH  TYR A 131      -7.626   3.760   6.205  1.00 87.49           H
ATOM   1842  HN  TYR A 131      -4.175   3.818   0.738  1.00 87.49           H
ATOM   1843  N   SER A 132      -4.796   4.415  -2.287  1.00 89.82           N
ATOM   1844  CA  SER A 132      -4.708   4.917  -3.648  1.00 89.82           C
ATOM   1845  C   SER A 132      -4.241   3.803  -4.588  1.00 89.82           C
ATOM   1846  O   SER A 132      -4.765   3.656  -5.690  1.00 89.82           O
ATOM   1847  HA  SER A 132      -5.718   5.235  -3.904  1.00 89.82           H
ATOM   1848  CB  SER A 132      -3.760   6.115  -3.733  1.00 89.82           C
ATOM   1849 1HB  SER A 132      -3.696   6.454  -4.767  1.00 89.82           H
ATOM   1850 2HB  SER A 132      -4.168   6.942  -3.152  1.00 89.82           H
ATOM   1851  OG  SER A 132      -2.455   5.799  -3.257  1.00 89.82           O
ATOM   1852  HG  SER A 132      -2.276   6.286  -2.402  1.00 89.82           H
ATOM   1853  HN  SER A 132      -4.177   4.853  -1.635  1.00 89.82           H
ATOM   1854  N   CYS A 133      -3.260   3.048  -4.116  1.00 83.91           N
ATOM   1855  CA  CYS A 133      -2.700   1.967  -4.910  1.00 83.91           C
ATOM   1856  C   CYS A 133      -3.800   0.935  -5.161  1.00 83.91           C
ATOM   1857  O   CYS A 133      -3.993   0.490  -6.291  1.00 83.91           O
ATOM   1858  HA  CYS A 133      -2.363   2.410  -5.847  1.00 83.91           H
ATOM   1859  CB  CYS A 133      -1.476   1.344  -4.234  1.00 83.91           C
ATOM   1860 1HB  CYS A 133      -1.683   1.171  -3.178  1.00 83.91           H
ATOM   1861 2HB  CYS A 133      -1.260   0.373  -4.680  1.00 83.91           H
ATOM   1862  SG  CYS A 133      -0.030   2.451  -4.414  1.00 83.91           S
ATOM   1863  HG  CYS A 133      -0.418   3.337  -3.501  1.00 83.91           H
ATOM   1864  HN  CYS A 133      -2.850   3.164  -3.211  1.00 83.91           H
ATOM   1865  N   VAL A 134      -4.495   0.584  -4.088  1.00 82.51           N
ATOM   1866  CA  VAL A 134      -5.548  -0.413  -4.172  1.00 82.51           C
ATOM   1867  C   VAL A 134      -6.559   0.007  -5.240  1.00 82.51           C
ATOM   1868  O   VAL A 134      -6.932  -0.793  -6.096  1.00 82.51           O
ATOM   1869  HA  VAL A 134      -5.087  -1.353  -4.475  1.00 82.51           H
ATOM   1870  CB  VAL A 134      -6.183  -0.620  -2.795  1.00 82.51           C
ATOM   1871  HB  VAL A 134      -6.250   0.353  -2.308  1.00 82.51           H
ATOM   1872  CG1 VAL A 134      -7.602  -1.179  -2.925  1.00 82.51           C
ATOM   1873 1HG1 VAL A 134      -8.217  -0.481  -3.492  1.00 82.51           H
ATOM   1874 2HG1 VAL A 134      -7.569  -2.138  -3.442  1.00 82.51           H
ATOM   1875 3HG1 VAL A 134      -8.030  -1.316  -1.932  1.00 82.51           H
ATOM   1876  CG2 VAL A 134      -5.314  -1.526  -1.921  1.00 82.51           C
ATOM   1877 1HG2 VAL A 134      -5.202  -2.497  -2.403  1.00 82.51           H
ATOM   1878 2HG2 VAL A 134      -4.333  -1.070  -1.788  1.00 82.51           H
ATOM   1879 3HG2 VAL A 134      -5.789  -1.656  -0.948  1.00 82.51           H
ATOM   1880  HN  VAL A 134      -4.348   0.969  -3.177  1.00 82.51           H
ATOM   1881  N   LEU A 135      -6.975   1.262  -5.155  1.00 84.89           N
ATOM   1882  CA  LEU A 135      -8.023   1.764  -6.026  1.00 84.89           C
ATOM   1883  C   LEU A 135      -7.513   1.789  -7.469  1.00 84.89           C
ATOM   1884  O   LEU A 135      -8.267   1.519  -8.402  1.00 84.89           O
ATOM   1885  HA  LEU A 135      -8.859   1.067  -5.968  1.00 84.89           H
ATOM   1886  CB  LEU A 135      -8.529   3.120  -5.530  1.00 84.89           C
ATOM   1887 1HB  LEU A 135      -7.674   3.787  -5.421  1.00 84.89           H
ATOM   1888 2HB  LEU A 135      -9.173   3.549  -6.298  1.00 84.89           H
ATOM   1889  CG  LEU A 135      -9.301   3.105  -4.209  1.00 84.89           C
ATOM   1890  HG  LEU A 135      -8.707   2.563  -3.473  1.00 84.89           H
ATOM   1891  CD1 LEU A 135      -9.499   4.525  -3.673  1.00 84.89           C
ATOM   1892 1HD1 LEU A 135      -8.527   4.989  -3.505  1.00 84.89           H
ATOM   1893 2HD1 LEU A 135     -10.061   5.112  -4.399  1.00 84.89           H
ATOM   1894 3HD1 LEU A 135     -10.049   4.485  -2.733  1.00 84.89           H
ATOM   1895  CD2 LEU A 135     -10.628   2.358  -4.357  1.00 84.89           C
ATOM   1896 1HD2 LEU A 135     -11.239   2.850  -5.113  1.00 84.89           H
ATOM   1897 2HD2 LEU A 135     -10.434   1.329  -4.660  1.00 84.89           H
ATOM   1898 3HD2 LEU A 135     -11.156   2.363  -3.403  1.00 84.89           H
ATOM   1899  HN  LEU A 135      -6.609   1.930  -4.506  1.00 84.89           H
ATOM   1900  N   LEU A 136      -6.236   2.116  -7.605  1.00 86.08           N
ATOM   1901  CA  LEU A 136      -5.627   2.219  -8.920  1.00 86.08           C
ATOM   1902  C   LEU A 136      -5.602   0.837  -9.576  1.00 86.08           C
ATOM   1903  O   LEU A 136      -5.963   0.692 -10.742  1.00 86.08           O
ATOM   1904  HA  LEU A 136      -6.256   2.875  -9.522  1.00 86.08           H
ATOM   1905  CB  LEU A 136      -4.250   2.878  -8.823  1.00 86.08           C
ATOM   1906 1HB  LEU A 136      -3.723   2.449  -7.970  1.00 86.08           H
ATOM   1907 2HB  LEU A 136      -3.680   2.617  -9.714  1.00 86.08           H
ATOM   1908  CG  LEU A 136      -4.244   4.401  -8.676  1.00 86.08           C
ATOM   1909  HG  LEU A 136      -4.940   4.670  -7.881  1.00 86.08           H
ATOM   1910  CD1 LEU A 136      -2.862   4.907  -8.256  1.00 86.08           C
ATOM   1911 1HD1 LEU A 136      -2.588   4.462  -7.300  1.00 86.08           H
ATOM   1912 2HD1 LEU A 136      -2.128   4.626  -9.012  1.00 86.08           H
ATOM   1913 3HD1 LEU A 136      -2.886   5.992  -8.159  1.00 86.08           H
ATOM   1914  CD2 LEU A 136      -4.738   5.077  -9.956  1.00 86.08           C
ATOM   1915 1HD2 LEU A 136      -4.086   4.804 -10.786  1.00 86.08           H
ATOM   1916 2HD2 LEU A 136      -5.755   4.751 -10.171  1.00 86.08           H
ATOM   1917 3HD2 LEU A 136      -4.724   6.159  -9.825  1.00 86.08           H
ATOM   1918  HN  LEU A 136      -5.623   2.309  -6.839  1.00 86.08           H
ATOM   1919  N   ILE A 137      -5.171  -0.145  -8.796  1.00 77.73           N
ATOM   1920  CA  ILE A 137      -5.041  -1.500  -9.303  1.00 77.73           C
ATOM   1921  C   ILE A 137      -6.418  -2.019  -9.720  1.00 77.73           C
ATOM   1922  O   ILE A 137      -6.543  -2.726 -10.719  1.00 77.73           O
ATOM   1923  HA  ILE A 137      -4.405  -1.459 -10.187  1.00 77.73           H
ATOM   1924  CB  ILE A 137      -4.333  -2.389  -8.278  1.00 77.73           C
ATOM   1925  HB  ILE A 137      -4.831  -2.265  -7.317  1.00 77.73           H
ATOM   1926  CG1 ILE A 137      -2.877  -1.960  -8.092  1.00 77.73           C
ATOM   1927 1HG1 ILE A 137      -2.292  -2.255  -8.964  1.00 77.73           H
ATOM   1928 2HG1 ILE A 137      -2.820  -0.873  -8.025  1.00 77.73           H
ATOM   1929  CG2 ILE A 137      -4.451  -3.866  -8.660  1.00 77.73           C
ATOM   1930 1HG2 ILE A 137      -5.503  -4.149  -8.700  1.00 77.73           H
ATOM   1931 2HG2 ILE A 137      -3.994  -4.027  -9.637  1.00 77.73           H
ATOM   1932 3HG2 ILE A 137      -3.939  -4.476  -7.915  1.00 77.73           H
ATOM   1933  CD1 ILE A 137      -2.276  -2.587  -6.833  1.00 77.73           C
ATOM   1934 1HD1 ILE A 137      -2.848  -2.269  -5.961  1.00 77.73           H
ATOM   1935 2HD1 ILE A 137      -2.313  -3.673  -6.915  1.00 77.73           H
ATOM   1936 3HD1 ILE A 137      -1.241  -2.265  -6.724  1.00 77.73           H
ATOM   1937  HN  ILE A 137      -4.915  -0.025  -7.837  1.00 77.73           H
ATOM   1938  N   MET A 138      -7.418  -1.647  -8.934  1.00 79.38           N
ATOM   1939  CA  MET A 138      -8.792  -1.993  -9.257  1.00 79.38           C
ATOM   1940  C   MET A 138      -9.189  -1.442 -10.628  1.00 79.38           C
ATOM   1941  O   MET A 138      -9.740  -2.166 -11.456  1.00 79.38           O
ATOM   1942  HA  MET A 138      -8.824  -3.083  -9.272  1.00 79.38           H
ATOM   1943  CB  MET A 138      -9.727  -1.424  -8.188  1.00 79.38           C
ATOM   1944 1HB  MET A 138      -9.319  -1.629  -7.197  1.00 79.38           H
ATOM   1945 2HB  MET A 138      -9.785  -0.341  -8.290  1.00 79.38           H
ATOM   1946  CG  MET A 138     -11.127  -2.030  -8.304  1.00 79.38           C
ATOM   1947 1HG  MET A 138     -11.500  -1.910  -9.321  1.00 79.38           H
ATOM   1948 2HG  MET A 138     -11.087  -3.100  -8.104  1.00 79.38           H
ATOM   1949  SD  MET A 138     -12.234  -1.235  -7.151  1.00 79.38           S
ATOM   1950  CE  MET A 138     -12.288   0.405  -7.854  1.00 79.38           C
ATOM   1951 1HE  MET A 138     -11.284   0.828  -7.867  1.00 79.38           H
ATOM   1952 2HE  MET A 138     -12.673   0.351  -8.872  1.00 79.38           H
ATOM   1953 3HE  MET A 138     -12.941   1.036  -7.251  1.00 79.38           H
ATOM   1954  HN  MET A 138      -7.302  -1.120  -8.093  1.00 79.38           H
ATOM   1955  N   CYS A 139      -8.893  -0.166 -10.825  1.00 82.55           N
ATOM   1956  CA  CYS A 139      -9.287   0.513 -12.048  1.00 82.55           C
ATOM   1957  C   CYS A 139      -8.529  -0.122 -13.216  1.00 82.55           C
ATOM   1958  O   CYS A 139      -9.081  -0.288 -14.302  1.00 82.55           O
ATOM   1959  HA  CYS A 139     -10.361   0.363 -12.157  1.00 82.55           H
ATOM   1960  CB  CYS A 139      -9.043   2.021 -11.962  1.00 82.55           C
ATOM   1961 1HB  CYS A 139      -8.022   2.214 -11.634  1.00 82.55           H
ATOM   1962 2HB  CYS A 139      -9.152   2.472 -12.948  1.00 82.55           H
ATOM   1963  SG  CYS A 139     -10.229   2.781 -10.793  1.00 82.55           S
ATOM   1964  HG  CYS A 139      -9.590   2.411  -9.687  1.00 82.55           H
ATOM   1965  HN  CYS A 139      -8.395   0.401 -10.169  1.00 82.55           H
ATOM   1966  N   ILE A 140      -7.276  -0.460 -12.952  1.00 78.81           N
ATOM   1967  CA  ILE A 140      -6.434  -1.066 -13.969  1.00 78.81           C
ATOM   1968  C   ILE A 140      -7.075  -2.371 -14.445  1.00 78.81           C
ATOM   1969  O   ILE A 140      -7.083  -2.664 -15.640  1.00 78.81           O
ATOM   1970  HA  ILE A 140      -6.391  -0.376 -14.811  1.00 78.81           H
ATOM   1971  CB  ILE A 140      -5.005  -1.237 -13.450  1.00 78.81           C
ATOM   1972  HB  ILE A 140      -5.054  -1.644 -12.440  1.00 78.81           H
ATOM   1973  CG1 ILE A 140      -4.289   0.112 -13.359  1.00 78.81           C
ATOM   1974 1HG1 ILE A 140      -4.061   0.475 -14.361  1.00 78.81           H
ATOM   1975 2HG1 ILE A 140      -4.949   0.847 -12.897  1.00 78.81           H
ATOM   1976  CG2 ILE A 140      -4.228  -2.242 -14.304  1.00 78.81           C
ATOM   1977 1HG2 ILE A 140      -4.729  -3.209 -14.273  1.00 78.81           H
ATOM   1978 2HG2 ILE A 140      -4.186  -1.887 -15.334  1.00 78.81           H
ATOM   1979 3HG2 ILE A 140      -3.215  -2.344 -13.913  1.00 78.81           H
ATOM   1980  CD1 ILE A 140      -2.998  -0.006 -12.547  1.00 78.81           C
ATOM   1981 1HD1 ILE A 140      -3.233  -0.345 -11.538  1.00 78.81           H
ATOM   1982 2HD1 ILE A 140      -2.332  -0.723 -13.026  1.00 78.81           H
ATOM   1983 3HD1 ILE A 140      -2.510   0.968 -12.498  1.00 78.81           H
ATOM   1984  HN  ILE A 140      -6.836  -0.327 -12.064  1.00 78.81           H
ATOM   1985  N   SER A 141      -7.598  -3.121 -13.486  1.00 75.88           N
ATOM   1986  CA  SER A 141      -8.144  -4.436 -13.777  1.00 75.88           C
ATOM   1987  C   SER A 141      -9.402  -4.301 -14.636  1.00 75.88           C
ATOM   1988  O   SER A 141      -9.612  -5.082 -15.563  1.00 75.88           O
ATOM   1989  HA  SER A 141      -7.360  -4.959 -14.325  1.00 75.88           H
ATOM   1990  CB  SER A 141      -8.460  -5.198 -12.488  1.00 75.88           C
ATOM   1991 1HB  SER A 141      -9.239  -4.672 -11.937  1.00 75.88           H
ATOM   1992 2HB  SER A 141      -8.856  -6.183 -12.738  1.00 75.88           H
ATOM   1993  OG  SER A 141      -7.310  -5.346 -11.660  1.00 75.88           O
ATOM   1994  HG  SER A 141      -7.266  -4.597 -10.999  1.00 75.88           H
ATOM   1995  HN  SER A 141      -7.651  -2.844 -12.526  1.00 75.88           H
ATOM   1996  N   VAL A 142     -10.208  -3.305 -14.298  1.00 76.65           N
ATOM   1997  CA  VAL A 142     -11.420  -3.034 -15.051  1.00 76.65           C
ATOM   1998  C   VAL A 142     -11.047  -2.584 -16.465  1.00 76.65           C
ATOM   1999  O   VAL A 142     -11.666  -3.009 -17.439  1.00 76.65           O
ATOM   2000  HA  VAL A 142     -11.982  -3.965 -15.116  1.00 76.65           H
ATOM   2001  CB  VAL A 142     -12.281  -2.012 -14.307  1.00 76.65           C
ATOM   2002  HB  VAL A 142     -11.670  -1.128 -14.123  1.00 76.65           H
ATOM   2003  CG1 VAL A 142     -13.481  -1.585 -15.154  1.00 76.65           C
ATOM   2004 1HG1 VAL A 142     -13.129  -1.135 -16.083  1.00 76.65           H
ATOM   2005 2HG1 VAL A 142     -14.094  -2.457 -15.383  1.00 76.65           H
ATOM   2006 3HG1 VAL A 142     -14.077  -0.858 -14.601  1.00 76.65           H
ATOM   2007  CG2 VAL A 142     -12.734  -2.559 -12.952  1.00 76.65           C
ATOM   2008 1HG2 VAL A 142     -13.320  -3.466 -13.104  1.00 76.65           H
ATOM   2009 2HG2 VAL A 142     -11.860  -2.790 -12.343  1.00 76.65           H
ATOM   2010 3HG2 VAL A 142     -13.344  -1.813 -12.444  1.00 76.65           H
ATOM   2011  HN  VAL A 142     -10.043  -2.690 -13.526  1.00 76.65           H
ATOM   2012  N   ASP A 143     -10.036  -1.730 -16.533  1.00 76.41           N
ATOM   2013  CA  ASP A 143      -9.634  -1.144 -17.800  1.00 76.41           C
ATOM   2014  C   ASP A 143      -9.179  -2.255 -18.749  1.00 76.41           C
ATOM   2015  O   ASP A 143      -9.511  -2.240 -19.933  1.00 76.41           O
ATOM   2016  HA  ASP A 143     -10.517  -0.620 -18.166  1.00 76.41           H
ATOM   2017  CB  ASP A 143      -8.467  -0.174 -17.613  1.00 76.41           C
ATOM   2018 1HB  ASP A 143      -8.726   0.572 -16.862  1.00 76.41           H
ATOM   2019 2HB  ASP A 143      -7.597  -0.714 -17.240  1.00 76.41           H
ATOM   2020  CG  ASP A 143      -8.115   0.522 -18.930  1.00 76.41           C
ATOM   2021  OD1 ASP A 143      -9.052   1.072 -19.548  1.00 76.41           O
ATOM   2022  OD2 ASP A 143      -6.918   0.486 -19.289  1.00 76.41           O
ATOM   2023  HN  ASP A 143      -9.497  -1.438 -15.743  1.00 76.41           H
ATOM   2024  N   ARG A 144      -8.425  -3.192 -18.193  1.00 71.89           N
ATOM   2025  CA  ARG A 144      -7.937  -4.319 -18.970  1.00 71.89           C
ATOM   2026  C   ARG A 144      -9.110  -5.135 -19.515  1.00 71.89           C
ATOM   2027  O   ARG A 144      -9.114  -5.517 -20.684  1.00 71.89           O
ATOM   2028  HA  ARG A 144      -7.361  -3.870 -19.779  1.00 71.89           H
ATOM   2029  CB  ARG A 144      -7.043  -5.226 -18.122  1.00 71.89           C
ATOM   2030 1HB  ARG A 144      -7.458  -5.316 -17.118  1.00 71.89           H
ATOM   2031 2HB  ARG A 144      -7.026  -6.229 -18.550  1.00 71.89           H
ATOM   2032  CG  ARG A 144      -5.618  -4.675 -18.044  1.00 71.89           C
ATOM   2033 1HG  ARG A 144      -5.252  -4.459 -19.048  1.00 71.89           H
ATOM   2034 2HG  ARG A 144      -5.618  -3.733 -17.495  1.00 71.89           H
ATOM   2035  CD  ARG A 144      -4.681  -5.671 -17.357  1.00 71.89           C
ATOM   2036 1HD  ARG A 144      -4.936  -5.753 -16.301  1.00 71.89           H
ATOM   2037 2HD  ARG A 144      -4.807  -6.661 -17.794  1.00 71.89           H
ATOM   2038  NE  ARG A 144      -3.277  -5.228 -17.505  1.00 71.89           N
ATOM   2039  HE  ARG A 144      -3.110  -4.289 -17.806  1.00 71.89           H
ATOM   2040  CZ  ARG A 144      -2.214  -6.008 -17.260  1.00 71.89           C
ATOM   2041  NH1 ARG A 144      -2.379  -7.274 -16.855  1.00 71.89           N
ATOM   2042 1HH1 ARG A 144      -3.299  -7.645 -16.733  1.00 71.89           H
ATOM   2043 2HH1 ARG A 144      -1.580  -7.849 -16.675  1.00 71.89           H
ATOM   2044  NH2 ARG A 144      -0.985  -5.501 -17.428  1.00 71.89           N
ATOM   2045 1HH2 ARG A 144      -0.181  -6.070 -17.249  1.00 71.89           H
ATOM   2046 2HH2 ARG A 144      -0.871  -4.555 -17.730  1.00 71.89           H
ATOM   2047  HN  ARG A 144      -8.148  -3.190 -17.232  1.00 71.89           H
ATOM   2048  N   TYR A 145     -10.077  -5.379 -18.642  1.00 71.57           N
ATOM   2049  CA  TYR A 145     -11.253  -6.143 -19.022  1.00 71.57           C
ATOM   2050  C   TYR A 145     -11.959  -5.503 -20.219  1.00 71.57           C
ATOM   2051  O   TYR A 145     -12.257  -6.179 -21.202  1.00 71.57           O
ATOM   2052  HA  TYR A 145     -10.928  -7.147 -19.295  1.00 71.57           H
ATOM   2053  CB  TYR A 145     -12.189  -6.105 -17.813  1.00 71.57           C
ATOM   2054 1HB  TYR A 145     -11.788  -6.754 -17.035  1.00 71.57           H
ATOM   2055 2HB  TYR A 145     -12.202  -5.093 -17.408  1.00 71.57           H
ATOM   2056  CG  TYR A 145     -13.625  -6.532 -18.123  1.00 71.57           C
ATOM   2057  CD1 TYR A 145     -14.653  -5.616 -18.030  1.00 71.57           C
ATOM   2058  HD1 TYR A 145     -14.442  -4.589 -17.735  1.00 71.57           H
ATOM   2059  CD2 TYR A 145     -13.892  -7.834 -18.497  1.00 71.57           C
ATOM   2060  HD2 TYR A 145     -13.079  -8.557 -18.571  1.00 71.57           H
ATOM   2061  CE1 TYR A 145     -16.004  -6.019 -18.323  1.00 71.57           C
ATOM   2062  HE1 TYR A 145     -16.826  -5.306 -18.253  1.00 71.57           H
ATOM   2063  CE2 TYR A 145     -15.243  -8.236 -18.790  1.00 71.57           C
ATOM   2064  HE2 TYR A 145     -15.468  -9.261 -19.086  1.00 71.57           H
ATOM   2065  CZ  TYR A 145     -16.233  -7.309 -18.688  1.00 71.57           C
ATOM   2066  OH  TYR A 145     -17.509  -7.689 -18.964  1.00 71.57           O
ATOM   2067  HH  TYR A 145     -17.536  -8.666 -19.176  1.00 71.57           H
ATOM   2068  HN  TYR A 145     -10.065  -5.065 -17.693  1.00 71.57           H
ATOM   2069  N   ILE A 146     -12.206  -4.207 -20.097  1.00 72.88           N
ATOM   2070  CA  ILE A 146     -12.949  -3.487 -21.117  1.00 72.88           C
ATOM   2071  C   ILE A 146     -12.177  -3.539 -22.437  1.00 72.88           C
ATOM   2072  O   ILE A 146     -12.766  -3.738 -23.498  1.00 72.88           O
ATOM   2073  HA  ILE A 146     -13.900  -4.002 -21.253  1.00 72.88           H
ATOM   2074  CB  ILE A 146     -13.267  -2.067 -20.646  1.00 72.88           C
ATOM   2075  HB  ILE A 146     -12.342  -1.607 -20.297  1.00 72.88           H
ATOM   2076  CG1 ILE A 146     -14.236  -2.086 -19.462  1.00 72.88           C
ATOM   2077 1HG1 ILE A 146     -15.219  -2.417 -19.797  1.00 72.88           H
ATOM   2078 2HG1 ILE A 146     -13.894  -2.806 -18.719  1.00 72.88           H
ATOM   2079  CG2 ILE A 146     -13.790  -1.210 -21.801  1.00 72.88           C
ATOM   2080 1HG2 ILE A 146     -13.035  -1.157 -22.585  1.00 72.88           H
ATOM   2081 2HG2 ILE A 146     -14.700  -1.657 -22.202  1.00 72.88           H
ATOM   2082 3HG2 ILE A 146     -14.008  -0.206 -21.438  1.00 72.88           H
ATOM   2083  CD1 ILE A 146     -14.349  -0.700 -18.824  1.00 72.88           C
ATOM   2084 1HD1 ILE A 146     -13.369  -0.383 -18.468  1.00 72.88           H
ATOM   2085 2HD1 ILE A 146     -14.715   0.012 -19.563  1.00 72.88           H
ATOM   2086 3HD1 ILE A 146     -15.044  -0.742 -17.985  1.00 72.88           H
ATOM   2087  HN  ILE A 146     -11.908  -3.652 -19.320  1.00 72.88           H
ATOM   2088  N   ALA A 147     -10.869  -3.357 -22.327  1.00 72.88           N
ATOM   2089  CA  ALA A 147     -10.026  -3.257 -23.507  1.00 72.88           C
ATOM   2090  C   ALA A 147     -10.083  -4.575 -24.282  1.00 72.88           C
ATOM   2091  O   ALA A 147      -9.930  -4.589 -25.502  1.00 72.88           O
ATOM   2092  HA  ALA A 147     -10.425  -2.460 -24.134  1.00 72.88           H
ATOM   2093  CB  ALA A 147      -8.602  -2.888 -23.087  1.00 72.88           C
ATOM   2094 1HB  ALA A 147      -8.613  -1.931 -22.567  1.00 72.88           H
ATOM   2095 2HB  ALA A 147      -8.208  -3.658 -22.424  1.00 72.88           H
ATOM   2096 3HB  ALA A 147      -7.970  -2.814 -23.973  1.00 72.88           H
ATOM   2097  HN  ALA A 147     -10.386  -3.277 -21.455  1.00 72.88           H
ATOM   2098  N   ILE A 148     -10.304  -5.651 -23.541  1.00 69.65           N
ATOM   2099  CA  ILE A 148     -10.321  -6.977 -24.134  1.00 69.65           C
ATOM   2100  C   ILE A 148     -11.721  -7.269 -24.680  1.00 69.65           C
ATOM   2101  O   ILE A 148     -11.866  -7.739 -25.807  1.00 69.65           O
ATOM   2102  HA  ILE A 148      -9.620  -6.972 -24.968  1.00 69.65           H
ATOM   2103  CB  ILE A 148      -9.824  -8.020 -23.130  1.00 69.65           C
ATOM   2104  HB  ILE A 148     -10.383  -7.896 -22.203  1.00 69.65           H
ATOM   2105  CG1 ILE A 148      -8.346  -7.801 -22.800  1.00 69.65           C
ATOM   2106 1HG1 ILE A 148      -7.736  -8.036 -23.671  1.00 69.65           H
ATOM   2107 2HG1 ILE A 148      -8.174  -6.750 -22.565  1.00 69.65           H
ATOM   2108  CG2 ILE A 148     -10.094  -9.439 -23.635  1.00 69.65           C
ATOM   2109 1HG2 ILE A 148     -11.166  -9.576 -23.778  1.00 69.65           H
ATOM   2110 2HG2 ILE A 148      -9.578  -9.592 -24.583  1.00 69.65           H
ATOM   2111 3HG2 ILE A 148      -9.730 -10.160 -22.902  1.00 69.65           H
ATOM   2112  CD1 ILE A 148      -7.914  -8.670 -21.617  1.00 69.65           C
ATOM   2113 1HD1 ILE A 148      -8.510  -8.415 -20.741  1.00 69.65           H
ATOM   2114 2HD1 ILE A 148      -8.065  -9.721 -21.865  1.00 69.65           H
ATOM   2115 3HD1 ILE A 148      -6.860  -8.495 -21.403  1.00 69.65           H
ATOM   2116  HN  ILE A 148     -10.468  -5.627 -22.555  1.00 69.65           H
ATOM   2117  N   ALA A 149     -12.716  -6.977 -23.855  1.00 68.86           N
ATOM   2118  CA  ALA A 149     -14.077  -7.392 -24.148  1.00 68.86           C
ATOM   2119  C   ALA A 149     -14.631  -6.539 -25.291  1.00 68.86           C
ATOM   2120  O   ALA A 149     -15.344  -7.043 -26.157  1.00 68.86           O
ATOM   2121  HA  ALA A 149     -14.045  -8.434 -24.466  1.00 68.86           H
ATOM   2122  CB  ALA A 149     -14.926  -7.290 -22.879  1.00 68.86           C
ATOM   2123 1HB  ALA A 149     -14.507  -7.936 -22.108  1.00 68.86           H
ATOM   2124 2HB  ALA A 149     -14.929  -6.258 -22.526  1.00 68.86           H
ATOM   2125 3HB  ALA A 149     -15.947  -7.601 -23.099  1.00 68.86           H
ATOM   2126  HN  ALA A 149     -12.604  -6.468 -23.001  1.00 68.86           H
ATOM   2127  N   GLN A 150     -14.282  -5.261 -25.256  1.00 68.50           N
ATOM   2128  CA  GLN A 150     -14.813  -4.314 -26.221  1.00 68.50           C
ATOM   2129  C   GLN A 150     -13.694  -3.795 -27.126  1.00 68.50           C
ATOM   2130  O   GLN A 150     -13.671  -2.616 -27.476  1.00 68.50           O
ATOM   2131  HA  GLN A 150     -15.536  -4.877 -26.812  1.00 68.50           H
ATOM   2132  CB  GLN A 150     -15.531  -3.160 -25.519  1.00 68.50           C
ATOM   2133 1HB  GLN A 150     -14.824  -2.614 -24.893  1.00 68.50           H
ATOM   2134 2HB  GLN A 150     -15.908  -2.456 -26.261  1.00 68.50           H
ATOM   2135  CG  GLN A 150     -16.688  -3.674 -24.661  1.00 68.50           C
ATOM   2136 1HG  GLN A 150     -17.249  -4.427 -25.215  1.00 68.50           H
ATOM   2137 2HG  GLN A 150     -16.296  -4.162 -23.768  1.00 68.50           H
ATOM   2138  CD  GLN A 150     -17.621  -2.531 -24.255  1.00 68.50           C
ATOM   2139  OE1 GLN A 150     -17.440  -1.385 -24.632  1.00 68.50           O
ATOM   2140  NE2 GLN A 150     -18.625  -2.905 -23.469  1.00 68.50           N
ATOM   2141 1HE2 GLN A 150     -18.717  -3.863 -23.196  1.00 68.50           H
ATOM   2142 2HE2 GLN A 150     -19.289  -2.229 -23.150  1.00 68.50           H
ATOM   2143  HN  GLN A 150     -13.650  -4.872 -24.586  1.00 68.50           H
ATOM   2144  N   ALA A 151     -12.794  -4.701 -27.480  1.00 64.77           N
ATOM   2145  CA  ALA A 151     -11.603  -4.323 -28.221  1.00 64.77           C
ATOM   2146  C   ALA A 151     -12.011  -3.514 -29.455  1.00 64.77           C
ATOM   2147  O   ALA A 151     -11.303  -2.595 -29.861  1.00 64.77           O
ATOM   2148  HA  ALA A 151     -10.993  -3.695 -27.572  1.00 64.77           H
ATOM   2149  CB  ALA A 151     -10.808  -5.578 -28.584  1.00 64.77           C
ATOM   2150 1HB  ALA A 151     -10.517  -6.100 -27.672  1.00 64.77           H
ATOM   2151 2HB  ALA A 151     -11.424  -6.235 -29.198  1.00 64.77           H
ATOM   2152 3HB  ALA A 151      -9.914  -5.294 -29.140  1.00 64.77           H
ATOM   2153  HN  ALA A 151     -12.869  -5.675 -27.268  1.00 64.77           H
ATOM   2154  N   MET A 152     -13.152  -3.887 -30.016  1.00 60.44           N
ATOM   2155  CA  MET A 152     -13.611  -3.278 -31.253  1.00 60.44           C
ATOM   2156  C   MET A 152     -14.006  -1.816 -31.031  1.00 60.44           C
ATOM   2157  O   MET A 152     -13.741  -0.963 -31.877  1.00 60.44           O
ATOM   2158  HA  MET A 152     -12.766  -3.333 -31.939  1.00 60.44           H
ATOM   2159  CB  MET A 152     -14.815  -4.056 -31.789  1.00 60.44           C
ATOM   2160 1HB  MET A 152     -15.559  -4.170 -31.001  1.00 60.44           H
ATOM   2161 2HB  MET A 152     -15.287  -3.493 -32.594  1.00 60.44           H
ATOM   2162  CG  MET A 152     -14.392  -5.434 -32.303  1.00 60.44           C
ATOM   2163 1HG  MET A 152     -13.309  -5.473 -32.415  1.00 60.44           H
ATOM   2164 2HG  MET A 152     -14.665  -6.201 -31.578  1.00 60.44           H
ATOM   2165  SD  MET A 152     -15.179  -5.769 -33.869  1.00 60.44           S
ATOM   2166  CE  MET A 152     -16.857  -6.038 -33.322  1.00 60.44           C
ATOM   2167 1HE  MET A 152     -16.882  -6.876 -32.625  1.00 60.44           H
ATOM   2168 2HE  MET A 152     -17.225  -5.141 -32.825  1.00 60.44           H
ATOM   2169 3HE  MET A 152     -17.488  -6.261 -34.182  1.00 60.44           H
ATOM   2170  HN  MET A 152     -13.757  -4.589 -29.641  1.00 60.44           H
ATOM   2171  N   ARG A 153     -14.632  -1.573 -29.890  1.00 62.46           N
ATOM   2172  CA  ARG A 153     -15.137  -0.245 -29.582  1.00 62.46           C
ATOM   2173  C   ARG A 153     -14.063   0.579 -28.869  1.00 62.46           C
ATOM   2174  O   ARG A 153     -14.154   1.804 -28.808  1.00 62.46           O
ATOM   2175  HA  ARG A 153     -15.387   0.190 -30.550  1.00 62.46           H
ATOM   2176  CB  ARG A 153     -16.383  -0.321 -28.697  1.00 62.46           C
ATOM   2177 1HB  ARG A 153     -16.194  -0.985 -27.853  1.00 62.46           H
ATOM   2178 2HB  ARG A 153     -16.601   0.664 -28.285  1.00 62.46           H
ATOM   2179  CG  ARG A 153     -17.589  -0.826 -29.490  1.00 62.46           C
ATOM   2180 1HG  ARG A 153     -17.707  -0.233 -30.397  1.00 62.46           H
ATOM   2181 2HG  ARG A 153     -17.417  -1.856 -29.804  1.00 62.46           H
ATOM   2182  CD  ARG A 153     -18.867  -0.748 -28.654  1.00 62.46           C
ATOM   2183 1HD  ARG A 153     -18.787  -1.409 -27.790  1.00 62.46           H
ATOM   2184 2HD  ARG A 153     -19.000   0.263 -28.270  1.00 62.46           H
ATOM   2185  NE  ARG A 153     -20.036  -1.134 -29.477  1.00 62.46           N
ATOM   2186  HE  ARG A 153     -19.876  -1.372 -30.435  1.00 62.46           H
ATOM   2187  CZ  ARG A 153     -21.294  -1.182 -29.019  1.00 62.46           C
ATOM   2188  NH1 ARG A 153     -21.566  -0.873 -27.744  1.00 62.46           N
ATOM   2189 1HH1 ARG A 153     -20.828  -0.603 -27.126  1.00 62.46           H
ATOM   2190 2HH1 ARG A 153     -22.508  -0.911 -27.410  1.00 62.46           H
ATOM   2191  NH2 ARG A 153     -22.276  -1.545 -29.855  1.00 62.46           N
ATOM   2192 1HH2 ARG A 153     -23.221  -1.587 -29.530  1.00 62.46           H
ATOM   2193 2HH2 ARG A 153     -22.064  -1.775 -30.805  1.00 62.46           H
ATOM   2194  HN  ARG A 153     -14.797  -2.261 -29.184  1.00 62.46           H
ATOM   2195  N   ALA A 154     -13.069  -0.127 -28.348  1.00 61.23           N
ATOM   2196  CA  ALA A 154     -12.135   0.474 -27.412  1.00 61.23           C
ATOM   2197  C   ALA A 154     -11.337   1.568 -28.124  1.00 61.23           C
ATOM   2198  O   ALA A 154     -10.842   2.495 -27.486  1.00 61.23           O
ATOM   2199  HA  ALA A 154     -12.716   0.925 -26.607  1.00 61.23           H
ATOM   2200  CB  ALA A 154     -11.235  -0.613 -26.820  1.00 61.23           C
ATOM   2201 1HB  ALA A 154     -11.848  -1.349 -26.300  1.00 61.23           H
ATOM   2202 2HB  ALA A 154     -10.682  -1.102 -27.621  1.00 61.23           H
ATOM   2203 3HB  ALA A 154     -10.535  -0.162 -26.117  1.00 61.23           H
ATOM   2204  HN  ALA A 154     -12.899  -1.090 -28.556  1.00 61.23           H
ATOM   2205  N   HIS A 155     -11.238   1.423 -29.438  1.00 63.39           N
ATOM   2206  CA  HIS A 155     -10.376   2.289 -30.223  1.00 63.39           C
ATOM   2207  C   HIS A 155     -11.022   3.669 -30.360  1.00 63.39           C
ATOM   2208  O   HIS A 155     -10.374   4.688 -30.125  1.00 63.39           O
ATOM   2209  HA  HIS A 155      -9.442   2.387 -29.668  1.00 63.39           H
ATOM   2210  CB  HIS A 155     -10.049   1.650 -31.575  1.00 63.39           C
ATOM   2211 1HB  HIS A 155      -9.774   0.607 -31.415  1.00 63.39           H
ATOM   2212 2HB  HIS A 155     -10.948   1.651 -32.192  1.00 63.39           H
ATOM   2213  CG  HIS A 155      -8.937   2.340 -32.328  1.00 63.39           C
ATOM   2214  ND1 HIS A 155      -9.156   3.419 -33.166  1.00 63.39           N
ATOM   2215  HD1 HIS A 155     -10.043   3.841 -33.356  1.00 63.39           H
ATOM   2216  CD2 HIS A 155      -7.596   2.094 -32.359  1.00 63.39           C
ATOM   2217  HD2 HIS A 155      -7.079   1.308 -31.809  1.00 63.39           H
ATOM   2218  CE1 HIS A 155      -7.993   3.797 -33.675  1.00 63.39           C
ATOM   2219  HE1 HIS A 155      -7.835   4.620 -34.371  1.00 63.39           H
ATOM   2220  NE2 HIS A 155      -7.027   2.974 -33.173  1.00 63.39           N
ATOM   2221  HN  HIS A 155     -11.733   0.731 -29.963  1.00 63.39           H
ATOM   2222  N   THR A 156     -12.291   3.658 -30.741  1.00 65.37           N
ATOM   2223  CA  THR A 156     -12.994   4.894 -31.037  1.00 65.37           C
ATOM   2224  C   THR A 156     -13.213   5.703 -29.756  1.00 65.37           C
ATOM   2225  O   THR A 156     -13.471   6.904 -29.813  1.00 65.37           O
ATOM   2226  HA  THR A 156     -12.367   5.498 -31.693  1.00 65.37           H
ATOM   2227  CB  THR A 156     -14.295   4.537 -31.759  1.00 65.37           C
ATOM   2228  HB  THR A 156     -14.984   5.381 -31.760  1.00 65.37           H
ATOM   2229  OG1 THR A 156     -14.755   3.368 -31.088  1.00 65.37           O
ATOM   2230  HG1 THR A 156     -15.722   3.214 -31.293  1.00 65.37           H
ATOM   2231  CG2 THR A 156     -14.057   4.072 -33.197  1.00 65.37           C
ATOM   2232 1HG2 THR A 156     -13.422   3.186 -33.192  1.00 65.37           H
ATOM   2233 2HG2 THR A 156     -13.567   4.866 -33.760  1.00 65.37           H
ATOM   2234 3HG2 THR A 156     -15.012   3.831 -33.664  1.00 65.37           H
ATOM   2235  HN  THR A 156     -12.835   2.826 -30.848  1.00 65.37           H
ATOM   2236  N   TRP A 157     -13.102   5.011 -28.631  1.00 72.41           N
ATOM   2237  CA  TRP A 157     -13.470   5.597 -27.354  1.00 72.41           C
ATOM   2238  C   TRP A 157     -12.183   5.972 -26.617  1.00 72.41           C
ATOM   2239  O   TRP A 157     -12.207   6.251 -25.419  1.00 72.41           O
ATOM   2240  HA  TRP A 157     -14.059   6.492 -27.554  1.00 72.41           H
ATOM   2241  CB  TRP A 157     -14.362   4.647 -26.552  1.00 72.41           C
ATOM   2242 1HB  TRP A 157     -13.919   3.651 -26.564  1.00 72.41           H
ATOM   2243 2HB  TRP A 157     -14.382   4.974 -25.512  1.00 72.41           H
ATOM   2244  CG  TRP A 157     -15.799   4.557 -27.070  1.00 72.41           C
ATOM   2245  CD1 TRP A 157     -16.214   4.472 -28.341  1.00 72.41           C
ATOM   2246  HD1 TRP A 157     -15.548   4.456 -29.204  1.00 72.41           H
ATOM   2247  CD2 TRP A 157     -17.001   4.545 -26.272  1.00 72.41           C
ATOM   2248  NE1 TRP A 157     -17.590   4.408 -28.421  1.00 72.41           N
ATOM   2249  HE1 TRP A 157     -18.132   4.340 -29.259  1.00 72.41           H
ATOM   2250  CE2 TRP A 157     -18.084   4.454 -27.123  1.00 72.41           C
ATOM   2251  CE3 TRP A 157     -17.169   4.611 -24.877  1.00 72.41           C
ATOM   2252  HE3 TRP A 157     -16.330   4.684 -24.185  1.00 72.41           H
ATOM   2253  CZ2 TRP A 157     -19.410   4.419 -26.675  1.00 72.41           C
ATOM   2254  HZ2 TRP A 157     -20.249   4.346 -27.367  1.00 72.41           H
ATOM   2255  CZ3 TRP A 157     -18.500   4.575 -24.446  1.00 72.41           C
ATOM   2256  HZ3 TRP A 157     -18.686   4.623 -23.373  1.00 72.41           H
ATOM   2257  CH2 TRP A 157     -19.601   4.483 -25.289  1.00 72.41           C
ATOM   2258  HH2 TRP A 157     -20.609   4.460 -24.874  1.00 72.41           H
ATOM   2259  HN  TRP A 157     -12.769   4.070 -28.584  1.00 72.41           H
ATOM   2260  N   ARG A 158     -11.088   5.967 -27.364  1.00 71.28           N
ATOM   2261  CA  ARG A 158      -9.770   6.077 -26.762  1.00 71.28           C
ATOM   2262  C   ARG A 158      -9.622   7.425 -26.053  1.00 71.28           C
ATOM   2263  O   ARG A 158      -9.101   7.491 -24.941  1.00 71.28           O
ATOM   2264  HA  ARG A 158      -9.719   5.253 -26.051  1.00 71.28           H
ATOM   2265  CB  ARG A 158      -8.670   5.939 -27.816  1.00 71.28           C
ATOM   2266 1HB  ARG A 158      -8.867   5.068 -28.440  1.00 71.28           H
ATOM   2267 2HB  ARG A 158      -8.678   6.810 -28.472  1.00 71.28           H
ATOM   2268  CG  ARG A 158      -7.295   5.802 -27.158  1.00 71.28           C
ATOM   2269 1HG  ARG A 158      -7.070   6.703 -26.587  1.00 71.28           H
ATOM   2270 2HG  ARG A 158      -7.307   4.972 -26.453  1.00 71.28           H
ATOM   2271  CD  ARG A 158      -6.206   5.572 -28.208  1.00 71.28           C
ATOM   2272 1HD  ARG A 158      -6.449   4.695 -28.809  1.00 71.28           H
ATOM   2273 2HD  ARG A 158      -6.159   6.422 -28.888  1.00 71.28           H
ATOM   2274  NE  ARG A 158      -4.896   5.383 -27.545  1.00 71.28           N
ATOM   2275  HE  ARG A 158      -4.846   5.528 -26.557  1.00 71.28           H
ATOM   2276  CZ  ARG A 158      -3.774   5.029 -28.186  1.00 71.28           C
ATOM   2277  NH1 ARG A 158      -3.784   4.821 -29.510  1.00 71.28           N
ATOM   2278 1HH1 ARG A 158      -4.633   4.930 -30.027  1.00 71.28           H
ATOM   2279 2HH1 ARG A 158      -2.942   4.557 -29.981  1.00 71.28           H
ATOM   2280  NH2 ARG A 158      -2.642   4.886 -27.484  1.00 71.28           N
ATOM   2281 1HH2 ARG A 158      -1.796   4.623 -27.947  1.00 71.28           H
ATOM   2282 2HH2 ARG A 158      -2.643   5.043 -26.496  1.00 71.28           H
ATOM   2283  HN  ARG A 158     -11.092   5.889 -28.361  1.00 71.28           H
ATOM   2284  N   GLU A 159     -10.089   8.466 -26.726  1.00 75.83           N
ATOM   2285  CA  GLU A 159      -9.964   9.815 -26.200  1.00 75.83           C
ATOM   2286  C   GLU A 159     -10.825   9.977 -24.945  1.00 75.83           C
ATOM   2287  O   GLU A 159     -10.350  10.468 -23.922  1.00 75.83           O
ATOM   2288  HA  GLU A 159      -8.911   9.930 -25.944  1.00 75.83           H
ATOM   2289  CB  GLU A 159     -10.339  10.854 -27.259  1.00 75.83           C
ATOM   2290 1HB  GLU A 159     -11.287  10.580 -27.723  1.00 75.83           H
ATOM   2291 2HB  GLU A 159     -10.349  11.847 -26.812  1.00 75.83           H
ATOM   2292  CG  GLU A 159      -9.297  10.896 -28.378  1.00 75.83           C
ATOM   2293 1HG  GLU A 159      -8.300  10.995 -27.949  1.00 75.83           H
ATOM   2294 2HG  GLU A 159      -9.314   9.957 -28.932  1.00 75.83           H
ATOM   2295  CD  GLU A 159      -9.565  12.061 -29.333  1.00 75.83           C
ATOM   2296  OE1 GLU A 159      -8.629  12.401 -30.090  1.00 75.83           O
ATOM   2297  OE2 GLU A 159     -10.698  12.586 -29.285  1.00 75.83           O
ATOM   2298  HN  GLU A 159     -10.545   8.400 -27.614  1.00 75.83           H
ATOM   2299  N   LYS A 160     -12.075   9.554 -25.065  1.00 80.24           N
ATOM   2300  CA  LYS A 160     -13.002   9.636 -23.949  1.00 80.24           C
ATOM   2301  C   LYS A 160     -12.416   8.891 -22.748  1.00 80.24           C
ATOM   2302  O   LYS A 160     -12.486   9.375 -21.619  1.00 80.24           O
ATOM   2303  HA  LYS A 160     -13.105  10.689 -23.687  1.00 80.24           H
ATOM   2304  CB  LYS A 160     -14.387   9.136 -24.366  1.00 80.24           C
ATOM   2305 1HB  LYS A 160     -14.303   8.142 -24.804  1.00 80.24           H
ATOM   2306 2HB  LYS A 160     -15.024   9.044 -23.487  1.00 80.24           H
ATOM   2307  CG  LYS A 160     -15.033  10.089 -25.373  1.00 80.24           C
ATOM   2308 1HG  LYS A 160     -15.030  11.103 -24.974  1.00 80.24           H
ATOM   2309 2HG  LYS A 160     -14.446  10.107 -26.292  1.00 80.24           H
ATOM   2310  CD  LYS A 160     -16.469   9.664 -25.688  1.00 80.24           C
ATOM   2311 1HD  LYS A 160     -16.469   8.666 -26.126  1.00 80.24           H
ATOM   2312 2HD  LYS A 160     -17.046   9.606 -24.764  1.00 80.24           H
ATOM   2313  CE  LYS A 160     -17.135  10.649 -26.650  1.00 80.24           C
ATOM   2314 1HE  LYS A 160     -17.115  11.652 -26.224  1.00 80.24           H
ATOM   2315 2HE  LYS A 160     -16.575  10.689 -27.585  1.00 80.24           H
ATOM   2316  NZ  LYS A 160     -18.533  10.246 -26.920  1.00 80.24           N
ATOM   2317 1HZ  LYS A 160     -18.961  10.913 -27.552  1.00 80.24           H
ATOM   2318 2HZ  LYS A 160     -18.543   9.324 -27.344  1.00 80.24           H
ATOM   2319 3HZ  LYS A 160     -19.052  10.223 -26.050  1.00 80.24           H
ATOM   2320  HN  LYS A 160     -12.455   9.162 -25.903  1.00 80.24           H
ATOM   2321  N   ARG A 161     -11.851   7.727 -23.032  1.00 81.57           N
ATOM   2322  CA  ARG A 161     -11.283   6.896 -21.985  1.00 81.57           C
ATOM   2323  C   ARG A 161     -10.172   7.650 -21.252  1.00 81.57           C
ATOM   2324  O   ARG A 161      -9.998   7.487 -20.045  1.00 81.57           O
ATOM   2325  HA  ARG A 161     -12.117   6.680 -21.317  1.00 81.57           H
ATOM   2326  CB  ARG A 161     -10.715   5.597 -22.560  1.00 81.57           C
ATOM   2327 1HB  ARG A 161     -10.133   5.815 -23.456  1.00 81.57           H
ATOM   2328 2HB  ARG A 161     -10.033   5.143 -21.840  1.00 81.57           H
ATOM   2329  CG  ARG A 161     -11.835   4.612 -22.901  1.00 81.57           C
ATOM   2330 1HG  ARG A 161     -12.332   4.291 -21.986  1.00 81.57           H
ATOM   2331 2HG  ARG A 161     -12.586   5.108 -23.515  1.00 81.57           H
ATOM   2332  CD  ARG A 161     -11.286   3.392 -23.644  1.00 81.57           C
ATOM   2333 1HD  ARG A 161     -12.108   2.797 -24.041  1.00 81.57           H
ATOM   2334 2HD  ARG A 161     -10.685   3.715 -24.495  1.00 81.57           H
ATOM   2335  NE  ARG A 161     -10.463   2.570 -22.729  1.00 81.57           N
ATOM   2336  HE  ARG A 161     -10.526   2.755 -21.748  1.00 81.57           H
ATOM   2337  CZ  ARG A 161      -9.639   1.593 -23.132  1.00 81.57           C
ATOM   2338  NH1 ARG A 161      -9.515   1.302 -24.434  1.00 81.57           N
ATOM   2339 1HH1 ARG A 161     -10.040   1.816 -25.113  1.00 81.57           H
ATOM   2340 2HH1 ARG A 161      -8.898   0.572 -24.727  1.00 81.57           H
ATOM   2341  NH2 ARG A 161      -8.941   0.911 -22.214  1.00 81.57           N
ATOM   2342 1HH2 ARG A 161      -8.322   0.180 -22.498  1.00 81.57           H
ATOM   2343 2HH2 ARG A 161      -9.039   1.135 -21.244  1.00 81.57           H
ATOM   2344  HN  ARG A 161     -11.778   7.352 -23.956  1.00 81.57           H
ATOM   2345  N   LEU A 162      -9.449   8.459 -22.012  1.00 83.25           N
ATOM   2346  CA  LEU A 162      -8.305   9.172 -21.470  1.00 83.25           C
ATOM   2347  C   LEU A 162      -8.797  10.303 -20.564  1.00 83.25           C
ATOM   2348  O   LEU A 162      -8.155  10.628 -19.566  1.00 83.25           O
ATOM   2349  HA  LEU A 162      -7.737   8.466 -20.863  1.00 83.25           H
ATOM   2350  CB  LEU A 162      -7.384   9.644 -22.596  1.00 83.25           C
ATOM   2351 1HB  LEU A 162      -7.421   8.910 -23.401  1.00 83.25           H
ATOM   2352 2HB  LEU A 162      -7.781  10.577 -22.997  1.00 83.25           H
ATOM   2353  CG  LEU A 162      -5.919   9.868 -22.216  1.00 83.25           C
ATOM   2354  HG  LEU A 162      -5.780   9.543 -21.185  1.00 83.25           H
ATOM   2355  CD1 LEU A 162      -4.990   9.019 -23.086  1.00 83.25           C
ATOM   2356 1HD1 LEU A 162      -5.229   7.964 -22.951  1.00 83.25           H
ATOM   2357 2HD1 LEU A 162      -5.125   9.291 -24.133  1.00 83.25           H
ATOM   2358 3HD1 LEU A 162      -3.955   9.198 -22.795  1.00 83.25           H
ATOM   2359  CD2 LEU A 162      -5.559  11.354 -22.273  1.00 83.25           C
ATOM   2360 1HD2 LEU A 162      -5.718  11.728 -23.284  1.00 83.25           H
ATOM   2361 2HD2 LEU A 162      -6.189  11.908 -21.577  1.00 83.25           H
ATOM   2362 3HD2 LEU A 162      -4.512  11.485 -21.998  1.00 83.25           H
ATOM   2363  HN  LEU A 162      -9.633   8.630 -22.980  1.00 83.25           H
ATOM   2364  N   LEU A 163      -9.933  10.870 -20.943  1.00 86.20           N
ATOM   2365  CA  LEU A 163     -10.552  11.914 -20.144  1.00 86.20           C
ATOM   2366  C   LEU A 163     -11.042  11.317 -18.823  1.00 86.20           C
ATOM   2367  O   LEU A 163     -10.752  11.848 -17.752  1.00 86.20           O
ATOM   2368  HA  LEU A 163      -9.783  12.655 -19.924  1.00 86.20           H
ATOM   2369  CB  LEU A 163     -11.648  12.622 -20.943  1.00 86.20           C
ATOM   2370 1HB  LEU A 163     -11.219  12.966 -21.884  1.00 86.20           H
ATOM   2371 2HB  LEU A 163     -12.418  11.891 -21.191  1.00 86.20           H
ATOM   2372  CG  LEU A 163     -12.317  13.812 -20.254  1.00 86.20           C
ATOM   2373  HG  LEU A 163     -12.669  13.487 -19.275  1.00 86.20           H
ATOM   2374  CD1 LEU A 163     -11.316  14.945 -20.020  1.00 86.20           C
ATOM   2375 1HD1 LEU A 163     -10.503  14.587 -19.388  1.00 86.20           H
ATOM   2376 2HD1 LEU A 163     -10.912  15.276 -20.977  1.00 86.20           H
ATOM   2377 3HD1 LEU A 163     -11.818  15.779 -19.530  1.00 86.20           H
ATOM   2378  CD2 LEU A 163     -13.542  14.283 -21.041  1.00 86.20           C
ATOM   2379 1HD2 LEU A 163     -13.236  14.586 -22.042  1.00 86.20           H
ATOM   2380 2HD2 LEU A 163     -14.264  13.469 -21.111  1.00 86.20           H
ATOM   2381 3HD2 LEU A 163     -13.999  15.131 -20.529  1.00 86.20           H
ATOM   2382  HN  LEU A 163     -10.428  10.627 -21.778  1.00 86.20           H
ATOM   2383  N   TYR A 164     -11.776  10.220 -18.943  1.00 87.13           N
ATOM   2384  CA  TYR A 164     -12.312   9.547 -17.772  1.00 87.13           C
ATOM   2385  C   TYR A 164     -11.188   9.092 -16.838  1.00 87.13           C
ATOM   2386  O   TYR A 164     -11.331   9.144 -15.618  1.00 87.13           O
ATOM   2387  HA  TYR A 164     -12.951  10.253 -17.241  1.00 87.13           H
ATOM   2388  CB  TYR A 164     -13.054   8.316 -18.296  1.00 87.13           C
ATOM   2389 1HB  TYR A 164     -12.465   7.861 -19.092  1.00 87.13           H
ATOM   2390 2HB  TYR A 164     -13.128   7.581 -17.494  1.00 87.13           H
ATOM   2391  CG  TYR A 164     -14.457   8.614 -18.826  1.00 87.13           C
ATOM   2392  CD1 TYR A 164     -15.414   9.145 -17.985  1.00 87.13           C
ATOM   2393  HD1 TYR A 164     -15.170   9.352 -16.943  1.00 87.13           H
ATOM   2394  CD2 TYR A 164     -14.767   8.352 -20.145  1.00 87.13           C
ATOM   2395  HD2 TYR A 164     -14.011   7.933 -20.809  1.00 87.13           H
ATOM   2396  CE1 TYR A 164     -16.736   9.426 -18.484  1.00 87.13           C
ATOM   2397  HE1 TYR A 164     -17.501   9.845 -17.831  1.00 87.13           H
ATOM   2398  CE2 TYR A 164     -16.088   8.633 -20.644  1.00 87.13           C
ATOM   2399  HE2 TYR A 164     -16.346   8.430 -21.684  1.00 87.13           H
ATOM   2400  CZ  TYR A 164     -17.007   9.156 -19.789  1.00 87.13           C
ATOM   2401  OH  TYR A 164     -18.255   9.421 -20.260  1.00 87.13           O
ATOM   2402  HH  TYR A 164     -18.308   9.197 -21.233  1.00 87.13           H
ATOM   2403  HN  TYR A 164     -12.005   9.793 -19.817  1.00 87.13           H
ATOM   2404  N   SER A 165     -10.096   8.656 -17.449  1.00 88.37           N
ATOM   2405  CA  SER A 165      -8.968   8.144 -16.689  1.00 88.37           C
ATOM   2406  C   SER A 165      -8.381   9.251 -15.812  1.00 88.37           C
ATOM   2407  O   SER A 165      -7.925   8.991 -14.699  1.00 88.37           O
ATOM   2408  HA  SER A 165      -9.376   7.343 -16.072  1.00 88.37           H
ATOM   2409  CB  SER A 165      -7.892   7.574 -17.616  1.00 88.37           C
ATOM   2410 1HB  SER A 165      -7.255   6.890 -17.055  1.00 88.37           H
ATOM   2411 2HB  SER A 165      -8.366   6.993 -18.407  1.00 88.37           H
ATOM   2412  OG  SER A 165      -7.091   8.600 -18.196  1.00 88.37           O
ATOM   2413  HG  SER A 165      -7.673   9.343 -18.526  1.00 88.37           H
ATOM   2414  HN  SER A 165      -9.974   8.650 -18.441  1.00 88.37           H
ATOM   2415  N   LYS A 166      -8.412  10.464 -16.345  1.00 90.78           N
ATOM   2416  CA  LYS A 166      -7.928  11.618 -15.608  1.00 90.78           C
ATOM   2417  C   LYS A 166      -8.830  11.858 -14.395  1.00 90.78           C
ATOM   2418  O   LYS A 166      -8.343  12.030 -13.279  1.00 90.78           O
ATOM   2419  HA  LYS A 166      -6.926  11.382 -15.251  1.00 90.78           H
ATOM   2420  CB  LYS A 166      -7.806  12.831 -16.532  1.00 90.78           C
ATOM   2421 1HB  LYS A 166      -8.712  12.932 -17.130  1.00 90.78           H
ATOM   2422 2HB  LYS A 166      -7.715  13.740 -15.936  1.00 90.78           H
ATOM   2423  CG  LYS A 166      -6.592  12.697 -17.454  1.00 90.78           C
ATOM   2424 1HG  LYS A 166      -5.684  12.622 -16.857  1.00 90.78           H
ATOM   2425 2HG  LYS A 166      -6.671  11.777 -18.033  1.00 90.78           H
ATOM   2426  CD  LYS A 166      -6.489  13.894 -18.402  1.00 90.78           C
ATOM   2427 1HD  LYS A 166      -7.376  13.940 -19.034  1.00 90.78           H
ATOM   2428 2HD  LYS A 166      -6.461  14.818 -17.824  1.00 90.78           H
ATOM   2429  CE  LYS A 166      -5.237  13.795 -19.276  1.00 90.78           C
ATOM   2430 1HE  LYS A 166      -4.357  13.658 -18.648  1.00 90.78           H
ATOM   2431 2HE  LYS A 166      -5.306  12.920 -19.922  1.00 90.78           H
ATOM   2432  NZ  LYS A 166      -5.082  15.015 -20.099  1.00 90.78           N
ATOM   2433 1HZ  LYS A 166      -4.255  14.928 -20.680  1.00 90.78           H
ATOM   2434 2HZ  LYS A 166      -5.898  15.131 -20.689  1.00 90.78           H
ATOM   2435 3HZ  LYS A 166      -4.985  15.822 -19.493  1.00 90.78           H
ATOM   2436  HN  LYS A 166      -8.758  10.662 -17.262  1.00 90.78           H
ATOM   2437  N   MET A 167     -10.129  11.861 -14.656  1.00 92.39           N
ATOM   2438  CA  MET A 167     -11.101  12.134 -13.611  1.00 92.39           C
ATOM   2439  C   MET A 167     -11.035  11.074 -12.510  1.00 92.39           C
ATOM   2440  O   MET A 167     -11.094  11.399 -11.325  1.00 92.39           O
ATOM   2441  HA  MET A 167     -10.829  13.108 -13.204  1.00 92.39           H
ATOM   2442  CB  MET A 167     -12.507  12.157 -14.214  1.00 92.39           C
ATOM   2443 1HB  MET A 167     -12.683  11.236 -14.770  1.00 92.39           H
ATOM   2444 2HB  MET A 167     -13.249  12.194 -13.416  1.00 92.39           H
ATOM   2445  CG  MET A 167     -12.687  13.361 -15.141  1.00 92.39           C
ATOM   2446 1HG  MET A 167     -12.252  14.250 -14.684  1.00 92.39           H
ATOM   2447 2HG  MET A 167     -12.156  13.191 -16.078  1.00 92.39           H
ATOM   2448  SD  MET A 167     -14.422  13.628 -15.465  1.00 92.39           S
ATOM   2449  CE  MET A 167     -14.797  12.147 -16.387  1.00 92.39           C
ATOM   2450 1HE  MET A 167     -14.180  12.112 -17.285  1.00 92.39           H
ATOM   2451 2HE  MET A 167     -14.592  11.273 -15.770  1.00 92.39           H
ATOM   2452 3HE  MET A 167     -15.850  12.153 -16.671  1.00 92.39           H
ATOM   2453  HN  MET A 167     -10.519  11.683 -15.559  1.00 92.39           H
ATOM   2454  N   VAL A 168     -10.913   9.827 -12.940  1.00 92.65           N
ATOM   2455  CA  VAL A 168     -10.862   8.714 -12.007  1.00 92.65           C
ATOM   2456  C   VAL A 168      -9.655   8.884 -11.083  1.00 92.65           C
ATOM   2457  O   VAL A 168      -9.762   8.691  -9.873  1.00 92.65           O
ATOM   2458  HA  VAL A 168     -11.771   8.747 -11.406  1.00 92.65           H
ATOM   2459  CB  VAL A 168     -10.848   7.389 -12.772  1.00 92.65           C
ATOM   2460  HB  VAL A 168     -10.074   7.452 -13.537  1.00 92.65           H
ATOM   2461  CG1 VAL A 168     -10.499   6.224 -11.844  1.00 92.65           C
ATOM   2462 1HG1 VAL A 168      -9.512   6.388 -11.411  1.00 92.65           H
ATOM   2463 2HG1 VAL A 168     -11.240   6.160 -11.047  1.00 92.65           H
ATOM   2464 3HG1 VAL A 168     -10.496   5.295 -12.413  1.00 92.65           H
ATOM   2465  CG2 VAL A 168     -12.185   7.148 -13.476  1.00 92.65           C
ATOM   2466 1HG2 VAL A 168     -12.984   7.116 -12.736  1.00 92.65           H
ATOM   2467 2HG2 VAL A 168     -12.376   7.957 -14.181  1.00 92.65           H
ATOM   2468 3HG2 VAL A 168     -12.147   6.200 -14.012  1.00 92.65           H
ATOM   2469  HN  VAL A 168     -10.849   9.572 -13.905  1.00 92.65           H
ATOM   2470  N   CYS A 169      -8.532   9.244 -11.689  1.00 92.92           N
ATOM   2471  CA  CYS A 169      -7.301   9.424 -10.938  1.00 92.92           C
ATOM   2472  C   CYS A 169      -7.547  10.480  -9.859  1.00 92.92           C
ATOM   2473  O   CYS A 169      -7.191  10.281  -8.698  1.00 92.92           O
ATOM   2474  HA  CYS A 169      -7.065   8.459 -10.489  1.00 92.92           H
ATOM   2475  CB  CYS A 169      -6.133   9.801 -11.850  1.00 92.92           C
ATOM   2476 1HB  CYS A 169      -6.430  10.607 -12.521  1.00 92.92           H
ATOM   2477 2HB  CYS A 169      -5.300  10.174 -11.254  1.00 92.92           H
ATOM   2478  SG  CYS A 169      -5.601   8.344 -12.822  1.00 92.92           S
ATOM   2479  HG  CYS A 169      -6.586   8.404 -13.713  1.00 92.92           H
ATOM   2480  HN  CYS A 169      -8.456   9.411 -12.672  1.00 92.92           H
ATOM   2481  N   PHE A 170      -8.154  11.580 -10.279  1.00 94.84           N
ATOM   2482  CA  PHE A 170      -8.408  12.687  -9.373  1.00 94.84           C
ATOM   2483  C   PHE A 170      -9.292  12.248  -8.204  1.00 94.84           C
ATOM   2484  O   PHE A 170      -8.995  12.550  -7.050  1.00 94.84           O
ATOM   2485  HA  PHE A 170      -7.443  13.021  -8.992  1.00 94.84           H
ATOM   2486  CB  PHE A 170      -9.142  13.763 -10.177  1.00 94.84           C
ATOM   2487 1HB  PHE A 170      -8.547  14.018 -11.053  1.00 94.84           H
ATOM   2488 2HB  PHE A 170     -10.084  13.350 -10.540  1.00 94.84           H
ATOM   2489  CG  PHE A 170      -9.433  15.040  -9.386  1.00 94.84           C
ATOM   2490  CD1 PHE A 170     -10.664  15.239  -8.844  1.00 94.84           C
ATOM   2491  HD1 PHE A 170     -11.444  14.488  -8.972  1.00 94.84           H
ATOM   2492  CD2 PHE A 170      -8.460  15.977  -9.226  1.00 94.84           C
ATOM   2493  HD2 PHE A 170      -7.473  15.817  -9.660  1.00 94.84           H
ATOM   2494  CE1 PHE A 170     -10.934  16.424  -8.110  1.00 94.84           C
ATOM   2495  HE1 PHE A 170     -11.921  16.583  -7.676  1.00 94.84           H
ATOM   2496  CE2 PHE A 170      -8.730  17.162  -8.492  1.00 94.84           C
ATOM   2497  HE2 PHE A 170      -7.950  17.913  -8.364  1.00 94.84           H
ATOM   2498  CZ  PHE A 170      -9.961  17.361  -7.950  1.00 94.84           C
ATOM   2499  HZ  PHE A 170     -10.168  18.271  -7.387  1.00 94.84           H
ATOM   2500  HN  PHE A 170      -8.469  11.721 -11.218  1.00 94.84           H
ATOM   2501  N   THR A 171     -10.360  11.541  -8.545  1.00 95.10           N
ATOM   2502  CA  THR A 171     -11.304  11.082  -7.540  1.00 95.10           C
ATOM   2503  C   THR A 171     -10.603  10.181  -6.521  1.00 95.10           C
ATOM   2504  O   THR A 171     -10.903  10.235  -5.330  1.00 95.10           O
ATOM   2505  HA  THR A 171     -11.677  11.950  -6.997  1.00 95.10           H
ATOM   2506  CB  THR A 171     -12.464  10.393  -8.262  1.00 95.10           C
ATOM   2507  HB  THR A 171     -12.132   9.473  -8.743  1.00 95.10           H
ATOM   2508  OG1 THR A 171     -12.972  11.396  -9.138  1.00 95.10           O
ATOM   2509  HG1 THR A 171     -12.554  11.305 -10.042  1.00 95.10           H
ATOM   2510  CG2 THR A 171     -13.636  10.087  -7.327  1.00 95.10           C
ATOM   2511 1HG2 THR A 171     -14.011  11.016  -6.899  1.00 95.10           H
ATOM   2512 2HG2 THR A 171     -13.300   9.427  -6.528  1.00 95.10           H
ATOM   2513 3HG2 THR A 171     -14.432   9.599  -7.890  1.00 95.10           H
ATOM   2514  HN  THR A 171     -10.583  11.283  -9.484  1.00 95.10           H
ATOM   2515  N   ILE A 172      -9.681   9.375  -7.027  1.00 94.19           N
ATOM   2516  CA  ILE A 172      -8.967   8.432  -6.183  1.00 94.19           C
ATOM   2517  C   ILE A 172      -8.142   9.201  -5.150  1.00 94.19           C
ATOM   2518  O   ILE A 172      -8.142   8.857  -3.969  1.00 94.19           O
ATOM   2519  HA  ILE A 172      -9.713   7.837  -5.655  1.00 94.19           H
ATOM   2520  CB  ILE A 172      -8.140   7.468  -7.037  1.00 94.19           C
ATOM   2521  HB  ILE A 172      -7.629   8.047  -7.806  1.00 94.19           H
ATOM   2522  CG1 ILE A 172      -9.041   6.460  -7.754  1.00 94.19           C
ATOM   2523 1HG1 ILE A 172      -9.492   5.788  -7.024  1.00 94.19           H
ATOM   2524 2HG1 ILE A 172      -9.856   6.985  -8.251  1.00 94.19           H
ATOM   2525  CG2 ILE A 172      -7.063   6.779  -6.198  1.00 94.19           C
ATOM   2526 1HG2 ILE A 172      -6.396   7.530  -5.774  1.00 94.19           H
ATOM   2527 2HG2 ILE A 172      -7.534   6.216  -5.392  1.00 94.19           H
ATOM   2528 3HG2 ILE A 172      -6.490   6.100  -6.829  1.00 94.19           H
ATOM   2529  CD1 ILE A 172      -8.247   5.650  -8.780  1.00 94.19           C
ATOM   2530 1HD1 ILE A 172      -7.817   6.323  -9.522  1.00 94.19           H
ATOM   2531 2HD1 ILE A 172      -7.448   5.107  -8.276  1.00 94.19           H
ATOM   2532 3HD1 ILE A 172      -8.911   4.941  -9.275  1.00 94.19           H
ATOM   2533  HN  ILE A 172      -9.420   9.360  -7.992  1.00 94.19           H
ATOM   2534  N   TRP A 173      -7.458  10.228  -5.632  1.00 95.02           N
ATOM   2535  CA  TRP A 173      -6.576  11.007  -4.780  1.00 95.02           C
ATOM   2536  C   TRP A 173      -7.425  11.646  -3.679  1.00 95.02           C
ATOM   2537  O   TRP A 173      -7.056  11.612  -2.506  1.00 95.02           O
ATOM   2538  HA  TRP A 173      -5.849  10.324  -4.340  1.00 95.02           H
ATOM   2539  CB  TRP A 173      -5.787  12.032  -5.597  1.00 95.02           C
ATOM   2540 1HB  TRP A 173      -6.449  12.477  -6.339  1.00 95.02           H
ATOM   2541 2HB  TRP A 173      -5.462  12.835  -4.936  1.00 95.02           H
ATOM   2542  CG  TRP A 173      -4.564  11.451  -6.309  1.00 95.02           C
ATOM   2543  CD1 TRP A 173      -4.376  11.288  -7.626  1.00 95.02           C
ATOM   2544  HD1 TRP A 173      -5.106  11.562  -8.388  1.00 95.02           H
ATOM   2545  CD2 TRP A 173      -3.359  10.959  -5.686  1.00 95.02           C
ATOM   2546  NE1 TRP A 173      -3.143  10.729  -7.896  1.00 95.02           N
ATOM   2547  HE1 TRP A 173      -2.777  10.513  -8.801  1.00 95.02           H
ATOM   2548  CE2 TRP A 173      -2.505  10.523  -6.679  1.00 95.02           C
ATOM   2549  CE3 TRP A 173      -3.001  10.885  -4.328  1.00 95.02           C
ATOM   2550  HE3 TRP A 173      -3.657  11.223  -3.526  1.00 95.02           H
ATOM   2551  CZ2 TRP A 173      -1.240   9.983  -6.420  1.00 95.02           C
ATOM   2552  HZ2 TRP A 173      -0.584   9.645  -7.222  1.00 95.02           H
ATOM   2553  CZ3 TRP A 173      -1.734  10.343  -4.086  1.00 95.02           C
ATOM   2554  HZ3 TRP A 173      -1.407  10.262  -3.049  1.00 95.02           H
ATOM   2555  CH2 TRP A 173      -0.863   9.899  -5.074  1.00 95.02           C
ATOM   2556  HH2 TRP A 173       0.110   9.488  -4.802  1.00 95.02           H
ATOM   2557  HN  TRP A 173      -7.499  10.530  -6.585  1.00 95.02           H
ATOM   2558  N   VAL A 174      -8.547  12.215  -4.097  1.00 95.48           N
ATOM   2559  CA  VAL A 174      -9.424  12.910  -3.169  1.00 95.48           C
ATOM   2560  C   VAL A 174      -9.922  11.925  -2.110  1.00 95.48           C
ATOM   2561  O   VAL A 174      -9.936  12.241  -0.921  1.00 95.48           O
ATOM   2562  HA  VAL A 174      -8.836  13.685  -2.679  1.00 95.48           H
ATOM   2563  CB  VAL A 174     -10.561  13.590  -3.935  1.00 95.48           C
ATOM   2564  HB  VAL A 174     -11.044  12.836  -4.556  1.00 95.48           H
ATOM   2565  CG1 VAL A 174     -11.610  14.150  -2.973  1.00 95.48           C
ATOM   2566 1HG1 VAL A 174     -12.027  13.338  -2.377  1.00 95.48           H
ATOM   2567 2HG1 VAL A 174     -11.145  14.883  -2.314  1.00 95.48           H
ATOM   2568 3HG1 VAL A 174     -12.407  14.628  -3.543  1.00 95.48           H
ATOM   2569  CG2 VAL A 174     -10.022  14.685  -4.857  1.00 95.48           C
ATOM   2570 1HG2 VAL A 174      -9.502  15.437  -4.264  1.00 95.48           H
ATOM   2571 2HG2 VAL A 174      -9.330  14.247  -5.576  1.00 95.48           H
ATOM   2572 3HG2 VAL A 174     -10.851  15.152  -5.389  1.00 95.48           H
ATOM   2573  HN  VAL A 174      -8.859  12.206  -5.047  1.00 95.48           H
ATOM   2574  N   LEU A 175     -10.319  10.751  -2.579  1.00 93.42           N
ATOM   2575  CA  LEU A 175     -10.911   9.756  -1.701  1.00 93.42           C
ATOM   2576  C   LEU A 175      -9.861   9.280  -0.695  1.00 93.42           C
ATOM   2577  O   LEU A 175     -10.151   9.143   0.493  1.00 93.42           O
ATOM   2578  HA  LEU A 175     -11.718  10.242  -1.153  1.00 93.42           H
ATOM   2579  CB  LEU A 175     -11.536   8.624  -2.519  1.00 93.42           C
ATOM   2580 1HB  LEU A 175     -12.226   9.062  -3.240  1.00 93.42           H
ATOM   2581 2HB  LEU A 175     -10.746   8.136  -3.089  1.00 93.42           H
ATOM   2582  CG  LEU A 175     -12.286   7.555  -1.721  1.00 93.42           C
ATOM   2583  HG  LEU A 175     -11.616   7.169  -0.953  1.00 93.42           H
ATOM   2584  CD1 LEU A 175     -13.498   8.156  -1.005  1.00 93.42           C
ATOM   2585 1HD1 LEU A 175     -13.165   8.934  -0.319  1.00 93.42           H
ATOM   2586 2HD1 LEU A 175     -14.178   8.585  -1.740  1.00 93.42           H
ATOM   2587 3HD1 LEU A 175     -14.013   7.374  -0.446  1.00 93.42           H
ATOM   2588  CD2 LEU A 175     -12.675   6.376  -2.615  1.00 93.42           C
ATOM   2589 1HD2 LEU A 175     -13.320   6.728  -3.421  1.00 93.42           H
ATOM   2590 2HD2 LEU A 175     -11.776   5.929  -3.039  1.00 93.42           H
ATOM   2591 3HD2 LEU A 175     -13.207   5.631  -2.023  1.00 93.42           H
ATOM   2592  HN  LEU A 175     -10.241  10.476  -3.537  1.00 93.42           H
ATOM   2593  N   ALA A 176      -8.662   9.041  -1.207  1.00 93.58           N
ATOM   2594  CA  ALA A 176      -7.587   8.519  -0.381  1.00 93.58           C
ATOM   2595  C   ALA A 176      -7.213   9.558   0.678  1.00 93.58           C
ATOM   2596  O   ALA A 176      -6.863   9.204   1.803  1.00 93.58           O
ATOM   2597  HA  ALA A 176      -7.955   7.622   0.116  1.00 93.58           H
ATOM   2598  CB  ALA A 176      -6.400   8.139  -1.270  1.00 93.58           C
ATOM   2599 1HB  ALA A 176      -6.711   7.378  -1.985  1.00 93.58           H
ATOM   2600 2HB  ALA A 176      -6.051   9.021  -1.806  1.00 93.58           H
ATOM   2601 3HB  ALA A 176      -5.593   7.748  -0.650  1.00 93.58           H
ATOM   2602  HN  ALA A 176      -8.422   9.198  -2.165  1.00 93.58           H
ATOM   2603  N   ALA A 177      -7.299  10.819   0.281  1.00 93.82           N
ATOM   2604  CA  ALA A 177      -6.958  11.911   1.177  1.00 93.82           C
ATOM   2605  C   ALA A 177      -7.962  11.950   2.331  1.00 93.82           C
ATOM   2606  O   ALA A 177      -7.580  12.149   3.484  1.00 93.82           O
ATOM   2607  HA  ALA A 177      -5.964  11.713   1.578  1.00 93.82           H
ATOM   2608  CB  ALA A 177      -6.921  13.223   0.392  1.00 93.82           C
ATOM   2609 1HB  ALA A 177      -6.172  13.154  -0.397  1.00 93.82           H
ATOM   2610 2HB  ALA A 177      -7.899  13.409  -0.051  1.00 93.82           H
ATOM   2611 3HB  ALA A 177      -6.665  14.042   1.065  1.00 93.82           H
ATOM   2612  HN  ALA A 177      -7.595  11.099  -0.632  1.00 93.82           H
ATOM   2613  N   ALA A 178      -9.225  11.757   1.982  1.00 94.12           N
ATOM   2614  CA  ALA A 178     -10.290  11.806   2.968  1.00 94.12           C
ATOM   2615  C   ALA A 178     -10.138  10.632   3.937  1.00 94.12           C
ATOM   2616  O   ALA A 178     -10.398  10.770   5.131  1.00 94.12           O
ATOM   2617  HA  ALA A 178     -10.187  12.739   3.522  1.00 94.12           H
ATOM   2618  CB  ALA A 178     -11.645  11.804   2.257  1.00 94.12           C
ATOM   2619 1HB  ALA A 178     -11.714  12.673   1.604  1.00 94.12           H
ATOM   2620 2HB  ALA A 178     -11.742  10.895   1.664  1.00 94.12           H
ATOM   2621 3HB  ALA A 178     -12.444  11.841   2.998  1.00 94.12           H
ATOM   2622  HN  ALA A 178      -9.524  11.570   1.046  1.00 94.12           H
ATOM   2623  N   LEU A 179      -9.716   9.503   3.386  1.00 92.44           N
ATOM   2624  CA  LEU A 179      -9.658   8.271   4.155  1.00 92.44           C
ATOM   2625  C   LEU A 179      -8.482   8.340   5.131  1.00 92.44           C
ATOM   2626  O   LEU A 179      -8.421   7.571   6.089  1.00 92.44           O
ATOM   2627  HA  LEU A 179     -10.581   8.202   4.731  1.00 92.44           H
ATOM   2628  CB  LEU A 179      -9.614   7.059   3.222  1.00 92.44           C
ATOM   2629 1HB  LEU A 179      -8.838   7.228   2.476  1.00 92.44           H
ATOM   2630 2HB  LEU A 179      -9.313   6.189   3.805  1.00 92.44           H
ATOM   2631  CG  LEU A 179     -10.918   6.725   2.495  1.00 92.44           C
ATOM   2632  HG  LEU A 179     -11.280   7.631   2.009  1.00 92.44           H
ATOM   2633  CD1 LEU A 179     -10.683   5.686   1.397  1.00 92.44           C
ATOM   2634 1HD1 LEU A 179      -9.969   6.078   0.673  1.00 92.44           H
ATOM   2635 2HD1 LEU A 179     -10.285   4.772   1.840  1.00 92.44           H
ATOM   2636 3HD1 LEU A 179     -11.626   5.466   0.896  1.00 92.44           H
ATOM   2637  CD2 LEU A 179     -11.999   6.280   3.483  1.00 92.44           C
ATOM   2638 1HD2 LEU A 179     -11.659   5.393   4.018  1.00 92.44           H
ATOM   2639 2HD2 LEU A 179     -12.192   7.082   4.196  1.00 92.44           H
ATOM   2640 3HD2 LEU A 179     -12.915   6.048   2.940  1.00 92.44           H
ATOM   2641  HN  LEU A 179      -9.419   9.422   2.435  1.00 92.44           H
ATOM   2642  N   CYS A 180      -7.577   9.267   4.854  1.00 93.10           N
ATOM   2643  CA  CYS A 180      -6.358   9.380   5.636  1.00 93.10           C
ATOM   2644  C   CYS A 180      -6.558  10.480   6.680  1.00 93.10           C
ATOM   2645  O   CYS A 180      -5.623  10.840   7.394  1.00 93.10           O
ATOM   2646  HA  CYS A 180      -6.203   8.414   6.116  1.00 93.10           H
ATOM   2647  CB  CYS A 180      -5.140   9.649   4.749  1.00 93.10           C
ATOM   2648 1HB  CYS A 180      -4.228   9.362   5.272  1.00 93.10           H
ATOM   2649 2HB  CYS A 180      -5.195   9.040   3.847  1.00 93.10           H
ATOM   2650  SG  CYS A 180      -5.072  11.423   4.302  1.00 93.10           S
ATOM   2651  HG  CYS A 180      -3.923  11.353   3.634  1.00 93.10           H
ATOM   2652  HN  CYS A 180      -7.667   9.932   4.112  1.00 93.10           H
ATOM   2653  N   ILE A 181      -7.782  10.983   6.737  1.00 93.65           N
ATOM   2654  CA  ILE A 181      -8.123  12.015   7.701  1.00 93.65           C
ATOM   2655  C   ILE A 181      -7.819  11.509   9.112  1.00 93.65           C
ATOM   2656  O   ILE A 181      -7.180  12.204   9.901  1.00 93.65           O
ATOM   2657  HA  ILE A 181      -7.486  12.876   7.498  1.00 93.65           H
ATOM   2658  CB  ILE A 181      -9.572  12.470   7.509  1.00 93.65           C
ATOM   2659  HB  ILE A 181     -10.194  11.584   7.384  1.00 93.65           H
ATOM   2660  CG1 ILE A 181      -9.719  13.309   6.238  1.00 93.65           C
ATOM   2661 1HG1 ILE A 181      -9.143  14.228   6.336  1.00 93.65           H
ATOM   2662 2HG1 ILE A 181      -9.308  12.764   5.389  1.00 93.65           H
ATOM   2663  CG2 ILE A 181     -10.083  13.210   8.747  1.00 93.65           C
ATOM   2664 1HG2 ILE A 181     -10.036  12.547   9.611  1.00 93.65           H
ATOM   2665 2HG2 ILE A 181      -9.462  14.087   8.928  1.00 93.65           H
ATOM   2666 3HG2 ILE A 181     -11.114  13.521   8.584  1.00 93.65           H
ATOM   2667  CD1 ILE A 181     -11.188  13.647   5.972  1.00 93.65           C
ATOM   2668 1HD1 ILE A 181     -11.757  12.725   5.851  1.00 93.65           H
ATOM   2669 2HD1 ILE A 181     -11.588  14.213   6.813  1.00 93.65           H
ATOM   2670 3HD1 ILE A 181     -11.264  14.244   5.063  1.00 93.65           H
ATOM   2671  HN  ILE A 181      -8.532  10.698   6.140  1.00 93.65           H
ATOM   2672  N   PRO A 182      -8.269  10.295   9.456  1.00 92.07           N
ATOM   2673  CA  PRO A 182      -8.094   9.782  10.817  1.00 92.07           C
ATOM   2674  C   PRO A 182      -6.647   9.848  11.276  1.00 92.07           C
ATOM   2675  O   PRO A 182      -6.368  10.249  12.405  1.00 92.07           O
ATOM   2676  HA  PRO A 182      -8.646  10.401  11.524  1.00 92.07           H
ATOM   2677  CB  PRO A 182      -8.597   8.339  10.728  1.00 92.07           C
ATOM   2678 1HB  PRO A 182      -7.786   7.646  10.504  1.00 92.07           H
ATOM   2679 2HB  PRO A 182      -9.045   8.012  11.666  1.00 92.07           H
ATOM   2680  CG  PRO A 182      -9.622   8.391   9.602  1.00 92.07           C
ATOM   2681 1HG  PRO A 182      -9.811   7.404   9.181  1.00 92.07           H
ATOM   2682 2HG  PRO A 182     -10.585   8.766   9.949  1.00 92.07           H
ATOM   2683  CD  PRO A 182      -8.974   9.327   8.595  1.00 92.07           C
ATOM   2684 1HD  PRO A 182      -8.282   8.798   7.938  1.00 92.07           H
ATOM   2685 2HD  PRO A 182      -9.713   9.807   7.954  1.00 92.07           H
ATOM   2686  N   GLU A 183      -5.756   9.449  10.380  1.00 92.22           N
ATOM   2687  CA  GLU A 183      -4.338   9.420  10.696  1.00 92.22           C
ATOM   2688  C   GLU A 183      -3.839  10.828  11.026  1.00 92.22           C
ATOM   2689  O   GLU A 183      -2.991  11.002  11.900  1.00 92.22           O
ATOM   2690  HA  GLU A 183      -4.250   8.782  11.575  1.00 92.22           H
ATOM   2691  CB  GLU A 183      -3.533   8.808   9.549  1.00 92.22           C
ATOM   2692 1HB  GLU A 183      -3.937   9.146   8.595  1.00 92.22           H
ATOM   2693 2HB  GLU A 183      -2.476   9.041   9.676  1.00 92.22           H
ATOM   2694  CG  GLU A 183      -3.642   7.281   9.556  1.00 92.22           C
ATOM   2695 1HG  GLU A 183      -2.902   6.857   8.877  1.00 92.22           H
ATOM   2696 2HG  GLU A 183      -3.414   6.902  10.552  1.00 92.22           H
ATOM   2697  CD  GLU A 183      -5.043   6.829   9.140  1.00 92.22           C
ATOM   2698  OE1 GLU A 183      -5.363   5.651   9.410  1.00 92.22           O
ATOM   2699  OE2 GLU A 183      -5.763   7.672   8.562  1.00 92.22           O
ATOM   2700  HN  GLU A 183      -5.989   9.150   9.455  1.00 92.22           H
ATOM   2701  N   ILE A 184      -4.386  11.799  10.308  1.00 93.71           N
ATOM   2702  CA  ILE A 184      -3.946  13.176  10.453  1.00 93.71           C
ATOM   2703  C   ILE A 184      -4.295  13.673  11.857  1.00 93.71           C
ATOM   2704  O   ILE A 184      -3.526  14.415  12.466  1.00 93.71           O
ATOM   2705  HA  ILE A 184      -2.862  13.186  10.343  1.00 93.71           H
ATOM   2706  CB  ILE A 184      -4.524  14.044   9.333  1.00 93.71           C
ATOM   2707  HB  ILE A 184      -5.607  13.925   9.333  1.00 93.71           H
ATOM   2708  CG1 ILE A 184      -4.018  13.581   7.965  1.00 93.71           C
ATOM   2709 1HG1 ILE A 184      -2.941  13.731   7.901  1.00 93.71           H
ATOM   2710 2HG1 ILE A 184      -4.198  12.512   7.850  1.00 93.71           H
ATOM   2711  CG2 ILE A 184      -4.231  15.525   9.581  1.00 93.71           C
ATOM   2712 1HG2 ILE A 184      -4.680  15.831  10.526  1.00 93.71           H
ATOM   2713 2HG2 ILE A 184      -3.153  15.680   9.623  1.00 93.71           H
ATOM   2714 3HG2 ILE A 184      -4.653  16.119   8.770  1.00 93.71           H
ATOM   2715  CD1 ILE A 184      -4.713  14.345   6.836  1.00 93.71           C
ATOM   2716 1HD1 ILE A 184      -5.788  14.172   6.889  1.00 93.71           H
ATOM   2717 2HD1 ILE A 184      -4.511  15.411   6.941  1.00 93.71           H
ATOM   2718 3HD1 ILE A 184      -4.336  13.996   5.875  1.00 93.71           H
ATOM   2719  HN  ILE A 184      -5.115  11.656   9.638  1.00 93.71           H
ATOM   2720  N   LEU A 185      -5.455  13.243  12.332  1.00 93.46           N
ATOM   2721  CA  LEU A 185      -6.025  13.809  13.543  1.00 93.46           C
ATOM   2722  C   LEU A 185      -5.319  13.210  14.761  1.00 93.46           C
ATOM   2723  O   LEU A 185      -4.887  13.938  15.653  1.00 93.46           O
ATOM   2724  HA  LEU A 185      -5.831  14.881  13.524  1.00 93.46           H
ATOM   2725  CB  LEU A 185      -7.543  13.623  13.558  1.00 93.46           C
ATOM   2726 1HB  LEU A 185      -7.761  12.564  13.415  1.00 93.46           H
ATOM   2727 2HB  LEU A 185      -7.912  13.893  14.547  1.00 93.46           H
ATOM   2728  CG  LEU A 185      -8.327  14.421  12.515  1.00 93.46           C
ATOM   2729  HG  LEU A 185      -7.989  14.115  11.525  1.00 93.46           H
ATOM   2730  CD1 LEU A 185      -9.823  14.111  12.598  1.00 93.46           C
ATOM   2731 1HD1 LEU A 185      -9.984  13.048  12.418  1.00 93.46           H
ATOM   2732 2HD1 LEU A 185     -10.194  14.372  13.590  1.00 93.46           H
ATOM   2733 3HD1 LEU A 185     -10.357  14.692  11.846  1.00 93.46           H
ATOM   2734  CD2 LEU A 185      -8.045  15.919  12.646  1.00 93.46           C
ATOM   2735 1HD2 LEU A 185      -8.338  16.259  13.639  1.00 93.46           H
ATOM   2736 2HD2 LEU A 185      -6.980  16.102  12.498  1.00 93.46           H
ATOM   2737 3HD2 LEU A 185      -8.615  16.464  11.893  1.00 93.46           H
ATOM   2738  HN  LEU A 185      -6.001  12.523  11.904  1.00 93.46           H
ATOM   2739  N   TYR A 186      -5.224  11.888  14.760  1.00 93.23           N
ATOM   2740  CA  TYR A 186      -4.921  11.158  15.979  1.00 93.23           C
ATOM   2741  C   TYR A 186      -3.428  10.835  16.068  1.00 93.23           C
ATOM   2742  O   TYR A 186      -2.956  10.346  17.093  1.00 93.23           O
ATOM   2743  HA  TYR A 186      -5.201  11.786  16.825  1.00 93.23           H
ATOM   2744  CB  TYR A 186      -5.710   9.850  15.894  1.00 93.23           C
ATOM   2745 1HB  TYR A 186      -5.375   9.292  15.020  1.00 93.23           H
ATOM   2746 2HB  TYR A 186      -5.479   9.241  16.769  1.00 93.23           H
ATOM   2747  CG  TYR A 186      -7.225  10.041  15.810  1.00 93.23           C
ATOM   2748  CD1 TYR A 186      -7.863  10.893  16.689  1.00 93.23           C
ATOM   2749  HD1 TYR A 186      -7.287  11.430  17.442  1.00 93.23           H
ATOM   2750  CD2 TYR A 186      -7.955   9.362  14.856  1.00 93.23           C
ATOM   2751  HD2 TYR A 186      -7.451   8.688  14.162  1.00 93.23           H
ATOM   2752  CE1 TYR A 186      -9.290  11.073  16.609  1.00 93.23           C
ATOM   2753  HE1 TYR A 186      -9.806  11.743  17.297  1.00 93.23           H
ATOM   2754  CE2 TYR A 186      -9.381   9.542  14.777  1.00 93.23           C
ATOM   2755  HE2 TYR A 186      -9.969   9.011  14.028  1.00 93.23           H
ATOM   2756  CZ  TYR A 186      -9.978  10.389  15.657  1.00 93.23           C
ATOM   2757  OH  TYR A 186     -11.325  10.559  15.582  1.00 93.23           O
ATOM   2758  HH  TYR A 186     -11.681  10.114  14.761  1.00 93.23           H
ATOM   2759  HN  TYR A 186      -5.350  11.319  13.947  1.00 93.23           H
ATOM   2760  N   SER A 187      -2.727  11.123  14.981  1.00 93.29           N
ATOM   2761  CA  SER A 187      -1.287  10.935  14.948  1.00 93.29           C
ATOM   2762  C   SER A 187      -0.609  11.917  15.906  1.00 93.29           C
ATOM   2763  O   SER A 187      -0.729  13.130  15.744  1.00 93.29           O
ATOM   2764  HA  SER A 187      -1.122   9.908  15.274  1.00 93.29           H
ATOM   2765  CB  SER A 187      -0.740  11.114  13.531  1.00 93.29           C
ATOM   2766 1HB  SER A 187      -1.027  12.095  13.153  1.00 93.29           H
ATOM   2767 2HB  SER A 187       0.349  11.087  13.556  1.00 93.29           H
ATOM   2768  OG  SER A 187      -1.218  10.107  12.643  1.00 93.29           O
ATOM   2769  HG  SER A 187      -1.689  10.529  11.868  1.00 93.29           H
ATOM   2770  HN  SER A 187      -3.127  11.477  14.136  1.00 93.29           H
ATOM   2771  N   GLN A 188       0.088  11.355  16.883  1.00 92.24           N
ATOM   2772  CA  GLN A 188       0.779  12.166  17.871  1.00 92.24           C
ATOM   2773  C   GLN A 188       2.074  11.480  18.309  1.00 92.24           C
ATOM   2774  O   GLN A 188       2.284  10.302  18.023  1.00 92.24           O
ATOM   2775  HA  GLN A 188       1.009  13.105  17.366  1.00 92.24           H
ATOM   2776  CB  GLN A 188      -0.123  12.453  19.074  1.00 92.24           C
ATOM   2777 1HB  GLN A 188      -0.435  11.513  19.530  1.00 92.24           H
ATOM   2778 2HB  GLN A 188       0.436  13.004  19.829  1.00 92.24           H
ATOM   2779  CG  GLN A 188      -1.355  13.257  18.656  1.00 92.24           C
ATOM   2780 1HG  GLN A 188      -1.051  14.099  18.034  1.00 92.24           H
ATOM   2781 2HG  GLN A 188      -2.012  12.634  18.048  1.00 92.24           H
ATOM   2782  CD  GLN A 188      -2.117  13.769  19.880  1.00 92.24           C
ATOM   2783  OE1 GLN A 188      -1.655  13.695  21.006  1.00 92.24           O
ATOM   2784  NE2 GLN A 188      -3.308  14.290  19.597  1.00 92.24           N
ATOM   2785 1HE2 GLN A 188      -3.628  14.321  18.650  1.00 92.24           H
ATOM   2786 2HE2 GLN A 188      -3.882  14.652  20.331  1.00 92.24           H
ATOM   2787  HN  GLN A 188       0.184  10.368  17.005  1.00 92.24           H
ATOM   2788  N   ILE A 189       2.910  12.247  18.994  1.00 92.15           N
ATOM   2789  CA  ILE A 189       4.098  11.688  19.618  1.00 92.15           C
ATOM   2790  C   ILE A 189       3.775  11.299  21.062  1.00 92.15           C
ATOM   2791  O   ILE A 189       3.276  12.117  21.832  1.00 92.15           O
ATOM   2792  HA  ILE A 189       4.362  10.785  19.067  1.00 92.15           H
ATOM   2793  CB  ILE A 189       5.276  12.656  19.490  1.00 92.15           C
ATOM   2794  HB  ILE A 189       4.983  13.610  19.929  1.00 92.15           H
ATOM   2795  CG1 ILE A 189       5.613  12.919  18.021  1.00 92.15           C
ATOM   2796 1HG1 ILE A 189       6.008  12.010  17.567  1.00 92.15           H
ATOM   2797 2HG1 ILE A 189       4.705  13.178  17.477  1.00 92.15           H
ATOM   2798  CG2 ILE A 189       6.488  12.151  20.275  1.00 92.15           C
ATOM   2799 1HG2 ILE A 189       6.225  12.058  21.329  1.00 92.15           H
ATOM   2800 2HG2 ILE A 189       6.791  11.179  19.889  1.00 92.15           H
ATOM   2801 3HG2 ILE A 189       7.310  12.858  20.168  1.00 92.15           H
ATOM   2802  CD1 ILE A 189       6.635  14.049  17.887  1.00 92.15           C
ATOM   2803 1HD1 ILE A 189       6.227  14.962  18.320  1.00 92.15           H
ATOM   2804 2HD1 ILE A 189       7.550  13.776  18.412  1.00 92.15           H
ATOM   2805 3HD1 ILE A 189       6.857  14.215  16.833  1.00 92.15           H
ATOM   2806  HN  ILE A 189       2.786  13.230  19.126  1.00 92.15           H
ATOM   2807  N   LYS A 190       4.074  10.049  21.385  1.00 88.68           N
ATOM   2808  CA  LYS A 190       3.919   9.571  22.748  1.00 88.68           C
ATOM   2809  C   LYS A 190       5.300   9.315  23.354  1.00 88.68           C
ATOM   2810  O   LYS A 190       6.111   8.592  22.777  1.00 88.68           O
ATOM   2811  HA  LYS A 190       3.433  10.363  23.319  1.00 88.68           H
ATOM   2812  CB  LYS A 190       2.995   8.352  22.787  1.00 88.68           C
ATOM   2813 1HB  LYS A 190       2.124   8.531  22.157  1.00 88.68           H
ATOM   2814 2HB  LYS A 190       3.513   7.486  22.376  1.00 88.68           H
ATOM   2815  CG  LYS A 190       2.543   8.052  24.218  1.00 88.68           C
ATOM   2816 1HG  LYS A 190       3.410   7.818  24.835  1.00 88.68           H
ATOM   2817 2HG  LYS A 190       2.075   8.937  24.648  1.00 88.68           H
ATOM   2818  CD  LYS A 190       1.558   6.882  24.248  1.00 88.68           C
ATOM   2819 1HD  LYS A 190       0.639   7.162  23.734  1.00 88.68           H
ATOM   2820 2HD  LYS A 190       1.979   6.034  23.707  1.00 88.68           H
ATOM   2821  CE  LYS A 190       1.240   6.469  25.686  1.00 88.68           C
ATOM   2822 1HE  LYS A 190       2.166   6.349  26.249  1.00 88.68           H
ATOM   2823 2HE  LYS A 190       0.668   7.256  26.178  1.00 88.68           H
ATOM   2824  NZ  LYS A 190       0.473   5.204  25.705  1.00 88.68           N
ATOM   2825 1HZ  LYS A 190       0.426   4.852  26.655  1.00 88.68           H
ATOM   2826 2HZ  LYS A 190      -0.466   5.373  25.360  1.00 88.68           H
ATOM   2827 3HZ  LYS A 190       0.933   4.521  25.114  1.00 88.68           H
ATOM   2828  HN  LYS A 190       4.415   9.370  20.735  1.00 88.68           H
ATOM   2829  N   GLU A 191       5.526   9.923  24.510  1.00 86.66           N
ATOM   2830  CA  GLU A 191       6.746   9.675  25.260  1.00 86.66           C
ATOM   2831  C   GLU A 191       6.511   8.587  26.310  1.00 86.66           C
ATOM   2832  O   GLU A 191       5.615   8.709  27.145  1.00 86.66           O
ATOM   2833  HA  GLU A 191       7.472   9.328  24.525  1.00 86.66           H
ATOM   2834  CB  GLU A 191       7.262  10.961  25.908  1.00 86.66           C
ATOM   2835 1HB  GLU A 191       6.442  11.474  26.410  1.00 86.66           H
ATOM   2836 2HB  GLU A 191       8.095  10.729  26.571  1.00 86.66           H
ATOM   2837  CG  GLU A 191       7.806  11.926  24.853  1.00 86.66           C
ATOM   2838 1HG  GLU A 191       8.552  11.419  24.241  1.00 86.66           H
ATOM   2839 2HG  GLU A 191       7.001  12.233  24.186  1.00 86.66           H
ATOM   2840  CD  GLU A 191       8.431  13.160  25.509  1.00 86.66           C
ATOM   2841  OE1 GLU A 191       8.922  14.020  24.747  1.00 86.66           O
ATOM   2842  OE2 GLU A 191       8.403  13.214  26.757  1.00 86.66           O
ATOM   2843  HN  GLU A 191       4.895  10.573  24.932  1.00 86.66           H
ATOM   2844  N   GLU A 192       7.331   7.549  26.235  1.00 78.63           N
ATOM   2845  CA  GLU A 192       7.248   6.460  27.193  1.00 78.63           C
ATOM   2846  C   GLU A 192       8.649   6.057  27.659  1.00 78.63           C
ATOM   2847  O   GLU A 192       9.495   5.688  26.847  1.00 78.63           O
ATOM   2848  HA  GLU A 192       6.678   6.855  28.033  1.00 78.63           H
ATOM   2849  CB  GLU A 192       6.503   5.263  26.599  1.00 78.63           C
ATOM   2850 1HB  GLU A 192       5.478   5.550  26.361  1.00 78.63           H
ATOM   2851 2HB  GLU A 192       7.052   4.877  25.741  1.00 78.63           H
ATOM   2852  CG  GLU A 192       6.416   4.116  27.607  1.00 78.63           C
ATOM   2853 1HG  GLU A 192       7.369   3.588  27.646  1.00 78.63           H
ATOM   2854 2HG  GLU A 192       6.233   4.516  28.604  1.00 78.63           H
ATOM   2855  CD  GLU A 192       5.300   3.138  27.232  1.00 78.63           C
ATOM   2856  OE1 GLU A 192       4.468   2.858  28.121  1.00 78.63           O
ATOM   2857  OE2 GLU A 192       5.305   2.694  26.063  1.00 78.63           O
ATOM   2858  HN  GLU A 192       8.040   7.446  25.537  1.00 78.63           H
ATOM   2859  N   SER A 193       8.849   6.140  28.967  1.00 74.03           N
ATOM   2860  CA  SER A 193      10.065   5.624  29.572  1.00 74.03           C
ATOM   2861  C   SER A 193      11.289   6.252  28.903  1.00 74.03           C
ATOM   2862  O   SER A 193      12.330   5.609  28.777  1.00 74.03           O
ATOM   2863  HA  SER A 193      10.011   5.915  30.621  1.00 74.03           H
ATOM   2864  CB  SER A 193      10.127   4.099  29.468  1.00 74.03           C
ATOM   2865 1HB  SER A 193      10.238   3.811  28.423  1.00 74.03           H
ATOM   2866 2HB  SER A 193      11.010   3.736  29.995  1.00 74.03           H
ATOM   2867  OG  SER A 193       8.964   3.479  30.010  1.00 74.03           O
ATOM   2868  HG  SER A 193       8.955   2.507  29.778  1.00 74.03           H
ATOM   2869  HN  SER A 193       8.199   6.551  29.607  1.00 74.03           H
ATOM   2870  N   GLY A 194      11.124   7.501  28.492  1.00 76.11           N
ATOM   2871  CA  GLY A 194      12.222   8.245  27.899  1.00 76.11           C
ATOM   2872  C   GLY A 194      12.361   7.925  26.410  1.00 76.11           C
ATOM   2873  O   GLY A 194      13.304   8.372  25.760  1.00 76.11           O
ATOM   2874 1HA  GLY A 194      12.055   9.314  28.031  1.00 76.11           H
ATOM   2875 2HA  GLY A 194      13.152   8.002  28.415  1.00 76.11           H
ATOM   2876  HN  GLY A 194      10.262   8.002  28.559  1.00 76.11           H
ATOM   2877  N   ILE A 195      11.405   7.153  25.912  1.00 83.36           N
ATOM   2878  CA  ILE A 195      11.364   6.833  24.495  1.00 83.36           C
ATOM   2879  C   ILE A 195      10.199   7.579  23.842  1.00 83.36           C
ATOM   2880  O   ILE A 195       9.054   7.445  24.270  1.00 83.36           O
ATOM   2881  HA  ILE A 195      12.294   7.189  24.052  1.00 83.36           H
ATOM   2882  CB  ILE A 195      11.317   5.317  24.290  1.00 83.36           C
ATOM   2883  HB  ILE A 195      10.409   4.937  24.759  1.00 83.36           H
ATOM   2884  CG1 ILE A 195      12.501   4.634  24.977  1.00 83.36           C
ATOM   2885 1HG1 ILE A 195      13.433   4.981  24.532  1.00 83.36           H
ATOM   2886 2HG1 ILE A 195      12.526   4.914  26.030  1.00 83.36           H
ATOM   2887  CG2 ILE A 195      11.237   4.968  22.802  1.00 83.36           C
ATOM   2888 1HG2 ILE A 195      10.336   5.407  22.374  1.00 83.36           H
ATOM   2889 2HG2 ILE A 195      12.113   5.363  22.289  1.00 83.36           H
ATOM   2890 3HG2 ILE A 195      11.204   3.885  22.685  1.00 83.36           H
ATOM   2891  CD1 ILE A 195      12.404   3.112  24.850  1.00 83.36           C
ATOM   2892 1HD1 ILE A 195      11.482   2.766  25.317  1.00 83.36           H
ATOM   2893 2HD1 ILE A 195      12.403   2.834  23.796  1.00 83.36           H
ATOM   2894 3HD1 ILE A 195      13.258   2.651  25.347  1.00 83.36           H
ATOM   2895  HN  ILE A 195      10.670   6.751  26.458  1.00 83.36           H
ATOM   2896  N   ALA A 196      10.532   8.348  22.816  1.00 89.76           N
ATOM   2897  CA  ALA A 196       9.515   9.010  22.016  1.00 89.76           C
ATOM   2898  C   ALA A 196       9.033   8.057  20.921  1.00 89.76           C
ATOM   2899  O   ALA A 196       9.840   7.491  20.186  1.00 89.76           O
ATOM   2900  HA  ALA A 196       8.679   9.248  22.674  1.00 89.76           H
ATOM   2901  CB  ALA A 196      10.081  10.313  21.448  1.00 89.76           C
ATOM   2902 1HB  ALA A 196      10.382  10.967  22.267  1.00 89.76           H
ATOM   2903 2HB  ALA A 196      10.947  10.091  20.823  1.00 89.76           H
ATOM   2904 3HB  ALA A 196       9.318  10.810  20.848  1.00 89.76           H
ATOM   2905  HN  ALA A 196      11.474   8.521  22.529  1.00 89.76           H
ATOM   2906  N   ILE A 197       7.718   7.909  20.847  1.00 89.24           N
ATOM   2907  CA  ILE A 197       7.119   7.018  19.868  1.00 89.24           C
ATOM   2908  C   ILE A 197       6.077   7.787  19.055  1.00 89.24           C
ATOM   2909  O   ILE A 197       5.197   8.434  19.620  1.00 89.24           O
ATOM   2910  HA  ILE A 197       7.912   6.693  19.194  1.00 89.24           H
ATOM   2911  CB  ILE A 197       6.565   5.766  20.552  1.00 89.24           C
ATOM   2912  HB  ILE A 197       5.834   6.080  21.297  1.00 89.24           H
ATOM   2913  CG1 ILE A 197       7.670   5.011  21.293  1.00 89.24           C
ATOM   2914 1HG1 ILE A 197       8.404   4.640  20.578  1.00 89.24           H
ATOM   2915 2HG1 ILE A 197       8.195   5.693  21.963  1.00 89.24           H
ATOM   2916  CG2 ILE A 197       5.834   4.872  19.549  1.00 89.24           C
ATOM   2917 1HG2 ILE A 197       5.005   5.425  19.106  1.00 89.24           H
ATOM   2918 2HG2 ILE A 197       6.525   4.565  18.764  1.00 89.24           H
ATOM   2919 3HG2 ILE A 197       5.450   3.990  20.061  1.00 89.24           H
ATOM   2920  CD1 ILE A 197       7.094   3.843  22.094  1.00 89.24           C
ATOM   2921 1HD1 ILE A 197       6.378   4.221  22.825  1.00 89.24           H
ATOM   2922 2HD1 ILE A 197       6.591   3.151  21.418  1.00 89.24           H
ATOM   2923 3HD1 ILE A 197       7.901   3.323  22.611  1.00 89.24           H
ATOM   2924  HN  ILE A 197       7.067   8.385  21.439  1.00 89.24           H
ATOM   2925  N   CYS A 198       6.210   7.691  17.740  1.00 91.40           N
ATOM   2926  CA  CYS A 198       5.188   8.206  16.844  1.00 91.40           C
ATOM   2927  C   CYS A 198       4.053   7.182  16.772  1.00 91.40           C
ATOM   2928  O   CYS A 198       4.236   6.084  16.250  1.00 91.40           O
ATOM   2929  HA  CYS A 198       4.837   9.143  17.276  1.00 91.40           H
ATOM   2930  CB  CYS A 198       5.757   8.527  15.461  1.00 91.40           C
ATOM   2931 1HB  CYS A 198       6.431   9.381  15.525  1.00 91.40           H
ATOM   2932 2HB  CYS A 198       6.345   7.684  15.096  1.00 91.40           H
ATOM   2933  SG  CYS A 198       4.396   8.891  14.293  1.00 91.40           S
ATOM   2934  HN  CYS A 198       6.997   7.272  17.287  1.00 91.40           H
ATOM   2935  N   THR A 199       2.906   7.580  17.302  1.00 91.14           N
ATOM   2936  CA  THR A 199       1.770   6.678  17.389  1.00 91.14           C
ATOM   2937  C   THR A 199       0.471   7.425  17.080  1.00 91.14           C
ATOM   2938  O   THR A 199       0.468   8.649  16.963  1.00 91.14           O
ATOM   2939  HA  THR A 199       1.884   5.907  16.627  1.00 91.14           H
ATOM   2940  CB  THR A 199       1.784   6.032  18.776  1.00 91.14           C
ATOM   2941  HB  THR A 199       2.796   5.748  19.063  1.00 91.14           H
ATOM   2942  OG1 THR A 199       0.851   4.960  18.669  1.00 91.14           O
ATOM   2943  HG1 THR A 199       0.947   4.344  19.452  1.00 91.14           H
ATOM   2944  CG2 THR A 199       1.185   6.941  19.851  1.00 91.14           C
ATOM   2945 1HG2 THR A 199       0.150   7.170  19.598  1.00 91.14           H
ATOM   2946 2HG2 THR A 199       1.759   7.866  19.906  1.00 91.14           H
ATOM   2947 3HG2 THR A 199       1.220   6.434  20.816  1.00 91.14           H
ATOM   2948  HN  THR A 199       2.747   8.497  17.668  1.00 91.14           H
ATOM   2949  N   MET A 200      -0.601   6.657  16.957  1.00 92.23           N
ATOM   2950  CA  MET A 200      -1.937   7.228  16.979  1.00 92.23           C
ATOM   2951  C   MET A 200      -2.558   7.118  18.373  1.00 92.23           C
ATOM   2952  O   MET A 200      -2.588   6.038  18.960  1.00 92.23           O
ATOM   2953  HA  MET A 200      -1.813   8.277  16.710  1.00 92.23           H
ATOM   2954  CB  MET A 200      -2.822   6.496  15.967  1.00 92.23           C
ATOM   2955 1HB  MET A 200      -2.783   5.422  16.155  1.00 92.23           H
ATOM   2956 2HB  MET A 200      -3.859   6.804  16.096  1.00 92.23           H
ATOM   2957  CG  MET A 200      -2.372   6.786  14.534  1.00 92.23           C
ATOM   2958 1HG  MET A 200      -2.231   7.858  14.398  1.00 92.23           H
ATOM   2959 2HG  MET A 200      -1.409   6.311  14.344  1.00 92.23           H
ATOM   2960  SD  MET A 200      -3.588   6.180  13.378  1.00 92.23           S
ATOM   2961  CE  MET A 200      -3.588   4.447  13.806  1.00 92.23           C
ATOM   2962 1HE  MET A 200      -2.590   4.035  13.656  1.00 92.23           H
ATOM   2963 2HE  MET A 200      -3.874   4.331  14.852  1.00 92.23           H
ATOM   2964 3HE  MET A 200      -4.299   3.916  13.174  1.00 92.23           H
ATOM   2965  HN  MET A 200      -0.568   5.664  16.845  1.00 92.23           H
ATOM   2966  N   VAL A 201      -3.037   8.252  18.863  1.00 93.01           N
ATOM   2967  CA  VAL A 201      -3.721   8.284  20.145  1.00 93.01           C
ATOM   2968  C   VAL A 201      -5.201   8.598  19.920  1.00 93.01           C
ATOM   2969  O   VAL A 201      -5.540   9.627  19.338  1.00 93.01           O
ATOM   2970  HA  VAL A 201      -3.636   7.291  20.587  1.00 93.01           H
ATOM   2971  CB  VAL A 201      -3.034   9.280  21.080  1.00 93.01           C
ATOM   2972  HB  VAL A 201      -3.149  10.276  20.653  1.00 93.01           H
ATOM   2973  CG1 VAL A 201      -3.694   9.282  22.460  1.00 93.01           C
ATOM   2974 1HG1 VAL A 201      -4.743   9.562  22.361  1.00 93.01           H
ATOM   2975 2HG1 VAL A 201      -3.624   8.286  22.898  1.00 93.01           H
ATOM   2976 3HG1 VAL A 201      -3.186   9.999  23.105  1.00 93.01           H
ATOM   2977  CG2 VAL A 201      -1.536   8.987  21.190  1.00 93.01           C
ATOM   2978 1HG2 VAL A 201      -1.391   7.981  21.583  1.00 93.01           H
ATOM   2979 2HG2 VAL A 201      -1.078   9.060  20.203  1.00 93.01           H
ATOM   2980 3HG2 VAL A 201      -1.072   9.710  21.861  1.00 93.01           H
ATOM   2981  HN  VAL A 201      -2.964   9.136  18.401  1.00 93.01           H
ATOM   2982  N   TYR A 202      -6.044   7.692  20.395  1.00 92.09           N
ATOM   2983  CA  TYR A 202      -7.481   7.868  20.269  1.00 92.09           C
ATOM   2984  C   TYR A 202      -8.061   8.546  21.511  1.00 92.09           C
ATOM   2985  O   TYR A 202      -7.660   8.242  22.633  1.00 92.09           O
ATOM   2986  HA  TYR A 202      -7.668   8.499  19.399  1.00 92.09           H
ATOM   2987  CB  TYR A 202      -8.069   6.461  20.148  1.00 92.09           C
ATOM   2988 1HB  TYR A 202      -7.770   5.878  21.019  1.00 92.09           H
ATOM   2989 2HB  TYR A 202      -9.157   6.530  20.169  1.00 92.09           H
ATOM   2990  CG  TYR A 202      -7.644   5.715  18.882  1.00 92.09           C
ATOM   2991  CD1 TYR A 202      -8.333   5.909  17.702  1.00 92.09           C
ATOM   2992  HD1 TYR A 202      -9.180   6.594  17.673  1.00 92.09           H
ATOM   2993  CD2 TYR A 202      -6.571   4.847  18.920  1.00 92.09           C
ATOM   2994  HD2 TYR A 202      -6.027   4.694  19.852  1.00 92.09           H
ATOM   2995  CE1 TYR A 202      -7.933   5.207  16.511  1.00 92.09           C
ATOM   2996  HE1 TYR A 202      -8.468   5.351  15.572  1.00 92.09           H
ATOM   2997  CE2 TYR A 202      -6.171   4.145  17.728  1.00 92.09           C
ATOM   2998  HE2 TYR A 202      -5.326   3.457  17.744  1.00 92.09           H
ATOM   2999  CZ  TYR A 202      -6.872   4.360  16.582  1.00 92.09           C
ATOM   3000  OH  TYR A 202      -6.494   3.696  15.457  1.00 92.09           O
ATOM   3001  HH  TYR A 202      -7.197   3.790  14.752  1.00 92.09           H
ATOM   3002  HN  TYR A 202      -5.760   6.852  20.857  1.00 92.09           H
ATOM   3003  N   PRO A 203      -9.012   9.474  21.336  1.00 85.02           N
ATOM   3004  CA  PRO A 203      -9.529  10.248  22.467  1.00 85.02           C
ATOM   3005  C   PRO A 203     -10.343   9.394  23.426  1.00 85.02           C
ATOM   3006  O   PRO A 203     -11.003   8.444  23.009  1.00 85.02           O
ATOM   3007  HA  PRO A 203      -8.705  10.638  23.064  1.00 85.02           H
ATOM   3008  CB  PRO A 203     -10.384  11.330  21.805  1.00 85.02           C
ATOM   3009 1HB  PRO A 203     -11.236  11.605  22.427  1.00 85.02           H
ATOM   3010 2HB  PRO A 203      -9.812  12.241  21.628  1.00 85.02           H
ATOM   3011  CG  PRO A 203     -10.824  10.697  20.516  1.00 85.02           C
ATOM   3012 1HG  PRO A 203     -11.717  10.088  20.660  1.00 85.02           H
ATOM   3013 2HG  PRO A 203     -11.073  11.452  19.770  1.00 85.02           H
ATOM   3014  CD  PRO A 203      -9.663   9.858  20.070  1.00 85.02           C
ATOM   3015 1HD  PRO A 203      -9.991   8.985  19.506  1.00 85.02           H
ATOM   3016 2HD  PRO A 203      -8.987  10.419  19.425  1.00 85.02           H
ATOM   3017  N   SER A 204     -10.274   9.760  24.697  1.00 75.37           N
ATOM   3018  CA  SER A 204     -10.721   8.872  25.757  1.00 75.37           C
ATOM   3019  C   SER A 204     -12.161   8.427  25.494  1.00 75.37           C
ATOM   3020  O   SER A 204     -12.543   7.311  25.841  1.00 75.37           O
ATOM   3021  HA  SER A 204     -10.045   8.018  25.722  1.00 75.37           H
ATOM   3022  CB  SER A 204     -10.616   9.549  27.125  1.00 75.37           C
ATOM   3023 1HB  SER A 204     -11.095   8.923  27.877  1.00 75.37           H
ATOM   3024 2HB  SER A 204      -9.567   9.638  27.405  1.00 75.37           H
ATOM   3025  OG  SER A 204     -11.219  10.841  27.129  1.00 75.37           O
ATOM   3026  HG  SER A 204     -12.212  10.754  27.208  1.00 75.37           H
ATOM   3027  HN  SER A 204      -9.922  10.643  25.007  1.00 75.37           H
ATOM   3028  N   ASP A 205     -12.922   9.324  24.884  1.00 74.99           N
ATOM   3029  CA  ASP A 205     -14.329   9.065  24.631  1.00 74.99           C
ATOM   3030  C   ASP A 205     -14.460   8.009  23.531  1.00 74.99           C
ATOM   3031  O   ASP A 205     -14.175   8.283  22.366  1.00 74.99           O
ATOM   3032  HA  ASP A 205     -14.733   8.725  25.585  1.00 74.99           H
ATOM   3033  CB  ASP A 205     -15.047  10.331  24.159  1.00 74.99           C
ATOM   3034 1HB  ASP A 205     -14.536  10.739  23.288  1.00 74.99           H
ATOM   3035 2HB  ASP A 205     -16.061  10.083  23.847  1.00 74.99           H
ATOM   3036  CG  ASP A 205     -15.092  11.382  25.270  1.00 74.99           C
ATOM   3037  OD1 ASP A 205     -15.000  10.969  26.446  1.00 74.99           O
ATOM   3038  OD2 ASP A 205     -15.216  12.575  24.918  1.00 74.99           O
ATOM   3039  HN  ASP A 205     -12.592  10.212  24.564  1.00 74.99           H
ATOM   3040  N   GLU A 206     -14.890   6.825  23.940  1.00 83.55           N
ATOM   3041  CA  GLU A 206     -15.130   5.749  22.993  1.00 83.55           C
ATOM   3042  C   GLU A 206     -13.861   5.453  22.192  1.00 83.55           C
ATOM   3043  O   GLU A 206     -13.935   5.035  21.037  1.00 83.55           O
ATOM   3044  HA  GLU A 206     -15.395   4.883  23.600  1.00 83.55           H
ATOM   3045  CB  GLU A 206     -16.299   6.086  22.065  1.00 83.55           C
ATOM   3046 1HB  GLU A 206     -16.055   6.968  21.473  1.00 83.55           H
ATOM   3047 2HB  GLU A 206     -16.550   5.215  21.459  1.00 83.55           H
ATOM   3048  CG  GLU A 206     -17.556   6.428  22.868  1.00 83.55           C
ATOM   3049 1HG  GLU A 206     -17.516   5.937  23.840  1.00 83.55           H
ATOM   3050 2HG  GLU A 206     -17.591   7.502  23.055  1.00 83.55           H
ATOM   3051  CD  GLU A 206     -18.819   5.993  22.121  1.00 83.55           C
ATOM   3052  OE1 GLU A 206     -19.746   5.513  22.808  1.00 83.55           O
ATOM   3053  OE2 GLU A 206     -18.827   6.151  20.881  1.00 83.55           O
ATOM   3054  HN  GLU A 206     -15.073   6.595  24.896  1.00 83.55           H
ATOM   3055  N   SER A 207     -12.726   5.682  22.836  1.00 89.39           N
ATOM   3056  CA  SER A 207     -11.442   5.454  22.194  1.00 89.39           C
ATOM   3057  C   SER A 207     -11.431   4.081  21.519  1.00 89.39           C
ATOM   3058  O   SER A 207     -10.958   3.943  20.392  1.00 89.39           O
ATOM   3059  HA  SER A 207     -11.346   6.246  21.451  1.00 89.39           H
ATOM   3060  CB  SER A 207     -10.296   5.559  23.202  1.00 89.39           C
ATOM   3061 1HB  SER A 207      -9.351   5.358  22.699  1.00 89.39           H
ATOM   3062 2HB  SER A 207     -10.242   6.579  23.585  1.00 89.39           H
ATOM   3063  OG  SER A 207     -10.457   4.653  24.290  1.00 89.39           O
ATOM   3064  HG  SER A 207      -9.859   4.916  25.046  1.00 89.39           H
ATOM   3065  HN  SER A 207     -12.675   6.017  23.777  1.00 89.39           H
ATOM   3066  N   THR A 208     -11.958   3.100  22.237  1.00 90.05           N
ATOM   3067  CA  THR A 208     -11.907   1.723  21.775  1.00 90.05           C
ATOM   3068  C   THR A 208     -12.741   1.557  20.503  1.00 90.05           C
ATOM   3069  O   THR A 208     -12.315   0.893  19.560  1.00 90.05           O
ATOM   3070  HA  THR A 208     -10.875   1.487  21.514  1.00 90.05           H
ATOM   3071  CB  THR A 208     -12.363   0.822  22.924  1.00 90.05           C
ATOM   3072  HB  THR A 208     -12.329  -0.228  22.632  1.00 90.05           H
ATOM   3073  OG1 THR A 208     -13.652   1.322  23.267  1.00 90.05           O
ATOM   3074  HG1 THR A 208     -14.154   0.640  23.799  1.00 90.05           H
ATOM   3075  CG2 THR A 208     -11.534   1.025  24.193  1.00 90.05           C
ATOM   3076 1HG2 THR A 208     -11.623   2.060  24.523  1.00 90.05           H
ATOM   3077 2HG2 THR A 208     -10.488   0.800  23.984  1.00 90.05           H
ATOM   3078 3HG2 THR A 208     -11.900   0.361  24.976  1.00 90.05           H
ATOM   3079  HN  THR A 208     -12.412   3.233  23.118  1.00 90.05           H
ATOM   3080  N   LYS A 209     -13.915   2.171  20.519  1.00 91.28           N
ATOM   3081  CA  LYS A 209     -14.817   2.090  19.383  1.00 91.28           C
ATOM   3082  C   LYS A 209     -14.133   2.687  18.151  1.00 91.28           C
ATOM   3083  O   LYS A 209     -14.204   2.120  17.062  1.00 91.28           O
ATOM   3084  HA  LYS A 209     -15.010   1.035  19.193  1.00 91.28           H
ATOM   3085  CB  LYS A 209     -16.160   2.743  19.718  1.00 91.28           C
ATOM   3086 1HB  LYS A 209     -15.993   3.744  20.116  1.00 91.28           H
ATOM   3087 2HB  LYS A 209     -16.750   2.857  18.808  1.00 91.28           H
ATOM   3088  CG  LYS A 209     -16.938   1.906  20.735  1.00 91.28           C
ATOM   3089 1HG  LYS A 209     -17.068   0.893  20.354  1.00 91.28           H
ATOM   3090 2HG  LYS A 209     -16.366   1.828  21.660  1.00 91.28           H
ATOM   3091  CD  LYS A 209     -18.306   2.528  21.025  1.00 91.28           C
ATOM   3092 1HD  LYS A 209     -18.178   3.562  21.347  1.00 91.28           H
ATOM   3093 2HD  LYS A 209     -18.901   2.549  20.112  1.00 91.28           H
ATOM   3094  CE  LYS A 209     -19.048   1.740  22.106  1.00 91.28           C
ATOM   3095 1HE  LYS A 209     -19.269   0.735  21.745  1.00 91.28           H
ATOM   3096 2HE  LYS A 209     -18.413   1.630  22.985  1.00 91.28           H
ATOM   3097  NZ  LYS A 209     -20.305   2.427  22.478  1.00 91.28           N
ATOM   3098 1HZ  LYS A 209     -20.829   1.848  23.124  1.00 91.28           H
ATOM   3099 2HZ  LYS A 209     -20.088   3.314  22.918  1.00 91.28           H
ATOM   3100 3HZ  LYS A 209     -20.860   2.590  21.645  1.00 91.28           H
ATOM   3101  HN  LYS A 209     -14.251   2.715  21.288  1.00 91.28           H
ATOM   3102  N   LEU A 210     -13.487   3.824  18.365  1.00 92.04           N
ATOM   3103  CA  LEU A 210     -12.875   4.555  17.268  1.00 92.04           C
ATOM   3104  C   LEU A 210     -11.769   3.701  16.646  1.00 92.04           C
ATOM   3105  O   LEU A 210     -11.698   3.563  15.426  1.00 92.04           O
ATOM   3106  HA  LEU A 210     -13.647   4.721  16.516  1.00 92.04           H
ATOM   3107  CB  LEU A 210     -12.399   5.930  17.741  1.00 92.04           C
ATOM   3108 1HB  LEU A 210     -13.234   6.434  18.228  1.00 92.04           H
ATOM   3109 2HB  LEU A 210     -11.628   5.785  18.498  1.00 92.04           H
ATOM   3110  CG  LEU A 210     -11.843   6.855  16.657  1.00 92.04           C
ATOM   3111  HG  LEU A 210     -11.041   6.330  16.138  1.00 92.04           H
ATOM   3112  CD1 LEU A 210     -12.914   7.187  15.616  1.00 92.04           C
ATOM   3113 1HD1 LEU A 210     -13.261   6.267  15.146  1.00 92.04           H
ATOM   3114 2HD1 LEU A 210     -13.752   7.684  16.104  1.00 92.04           H
ATOM   3115 3HD1 LEU A 210     -12.492   7.846  14.858  1.00 92.04           H
ATOM   3116  CD2 LEU A 210     -11.232   8.116  17.273  1.00 92.04           C
ATOM   3117 1HD2 LEU A 210     -11.997   8.654  17.833  1.00 92.04           H
ATOM   3118 2HD2 LEU A 210     -10.420   7.835  17.944  1.00 92.04           H
ATOM   3119 3HD2 LEU A 210     -10.844   8.756  16.481  1.00 92.04           H
ATOM   3120  HN  LEU A 210     -13.378   4.244  19.266  1.00 92.04           H
ATOM   3121  N   LYS A 211     -10.932   3.150  17.513  1.00 92.95           N
ATOM   3122  CA  LYS A 211      -9.837   2.307  17.065  1.00 92.95           C
ATOM   3123  C   LYS A 211     -10.396   1.154  16.229  1.00 92.95           C
ATOM   3124  O   LYS A 211      -9.911   0.887  15.130  1.00 92.95           O
ATOM   3125  HA  LYS A 211      -9.195   2.916  16.428  1.00 92.95           H
ATOM   3126  CB  LYS A 211      -8.991   1.849  18.255  1.00 92.95           C
ATOM   3127 1HB  LYS A 211      -8.562   2.717  18.756  1.00 92.95           H
ATOM   3128 2HB  LYS A 211      -9.624   1.342  18.982  1.00 92.95           H
ATOM   3129  CG  LYS A 211      -7.871   0.911  17.802  1.00 92.95           C
ATOM   3130 1HG  LYS A 211      -8.298  -0.027  17.446  1.00 92.95           H
ATOM   3131 2HG  LYS A 211      -7.335   1.355  16.963  1.00 92.95           H
ATOM   3132  CD  LYS A 211      -6.894   0.630  18.946  1.00 92.95           C
ATOM   3133 1HD  LYS A 211      -6.512   1.571  19.342  1.00 92.95           H
ATOM   3134 2HD  LYS A 211      -7.418   0.131  19.762  1.00 92.95           H
ATOM   3135  CE  LYS A 211      -5.730  -0.241  18.472  1.00 92.95           C
ATOM   3136 1HE  LYS A 211      -6.093  -1.237  18.219  1.00 92.95           H
ATOM   3137 2HE  LYS A 211      -5.298   0.181  17.565  1.00 92.95           H
ATOM   3138  NZ  LYS A 211      -4.693  -0.338  19.524  1.00 92.95           N
ATOM   3139 1HZ  LYS A 211      -3.833  -0.693  19.120  1.00 92.95           H
ATOM   3140 2HZ  LYS A 211      -4.526   0.581  19.919  1.00 92.95           H
ATOM   3141 3HZ  LYS A 211      -5.009  -0.967  20.253  1.00 92.95           H
ATOM   3142  HN  LYS A 211     -10.993   3.272  18.504  1.00 92.95           H
ATOM   3143  N   SER A 212     -11.409   0.502  16.780  1.00 92.77           N
ATOM   3144  CA  SER A 212     -11.985  -0.668  16.138  1.00 92.77           C
ATOM   3145  C   SER A 212     -12.523  -0.294  14.756  1.00 92.77           C
ATOM   3146  O   SER A 212     -12.331  -1.031  13.790  1.00 92.77           O
ATOM   3147  HA  SER A 212     -11.165  -1.381  16.049  1.00 92.77           H
ATOM   3148  CB  SER A 212     -13.097  -1.275  16.995  1.00 92.77           C
ATOM   3149 1HB  SER A 212     -12.717  -1.472  17.997  1.00 92.77           H
ATOM   3150 2HB  SER A 212     -13.909  -0.554  17.099  1.00 92.77           H
ATOM   3151  OG  SER A 212     -13.604  -2.482  16.434  1.00 92.77           O
ATOM   3152  HG  SER A 212     -12.866  -3.149  16.332  1.00 92.77           H
ATOM   3153  HN  SER A 212     -11.834   0.760  17.648  1.00 92.77           H
ATOM   3154  N   ALA A 213     -13.188   0.852  14.705  1.00 92.26           N
ATOM   3155  CA  ALA A 213     -13.791   1.312  13.466  1.00 92.26           C
ATOM   3156  C   ALA A 213     -12.690   1.588  12.439  1.00 92.26           C
ATOM   3157  O   ALA A 213     -12.793   1.173  11.286  1.00 92.26           O
ATOM   3158  HA  ALA A 213     -14.432   0.514  13.092  1.00 92.26           H
ATOM   3159  CB  ALA A 213     -14.650   2.547  13.744  1.00 92.26           C
ATOM   3160 1HB  ALA A 213     -15.435   2.290  14.456  1.00 92.26           H
ATOM   3161 2HB  ALA A 213     -14.027   3.338  14.160  1.00 92.26           H
ATOM   3162 3HB  ALA A 213     -15.103   2.892  12.814  1.00 92.26           H
ATOM   3163  HN  ALA A 213     -13.316   1.459  15.489  1.00 92.26           H
ATOM   3164  N   VAL A 214     -11.661   2.287  12.896  1.00 91.81           N
ATOM   3165  CA  VAL A 214     -10.576   2.684  12.015  1.00 91.81           C
ATOM   3166  C   VAL A 214      -9.892   1.432  11.460  1.00 91.81           C
ATOM   3167  O   VAL A 214      -9.550   1.379  10.280  1.00 91.81           O
ATOM   3168  HA  VAL A 214     -11.011   3.242  11.186  1.00 91.81           H
ATOM   3169  CB  VAL A 214      -9.612   3.612  12.757  1.00 91.81           C
ATOM   3170  HB  VAL A 214      -9.350   3.137  13.703  1.00 91.81           H
ATOM   3171  CG1 VAL A 214      -8.322   3.813  11.960  1.00 91.81           C
ATOM   3172 1HG1 VAL A 214      -7.833   2.850  11.809  1.00 91.81           H
ATOM   3173 2HG1 VAL A 214      -8.558   4.256  10.992  1.00 91.81           H
ATOM   3174 3HG1 VAL A 214      -7.655   4.477  12.510  1.00 91.81           H
ATOM   3175  CG2 VAL A 214     -10.276   4.953  13.072  1.00 91.81           C
ATOM   3176 1HG2 VAL A 214     -10.580   5.436  12.143  1.00 91.81           H
ATOM   3177 2HG2 VAL A 214     -11.153   4.786  13.699  1.00 91.81           H
ATOM   3178 3HG2 VAL A 214      -9.570   5.594  13.600  1.00 91.81           H
ATOM   3179  HN  VAL A 214     -11.563   2.582  13.847  1.00 91.81           H
ATOM   3180  N   LEU A 215      -9.713   0.456  12.338  1.00 92.18           N
ATOM   3181  CA  LEU A 215      -9.052  -0.781  11.958  1.00 92.18           C
ATOM   3182  C   LEU A 215      -9.917  -1.523  10.937  1.00 92.18           C
ATOM   3183  O   LEU A 215      -9.413  -2.004   9.924  1.00 92.18           O
ATOM   3184  HA  LEU A 215      -8.109  -0.514  11.481  1.00 92.18           H
ATOM   3185  CB  LEU A 215      -8.714  -1.611  13.198  1.00 92.18           C
ATOM   3186 1HB  LEU A 215      -9.564  -1.571  13.879  1.00 92.18           H
ATOM   3187 2HB  LEU A 215      -8.598  -2.651  12.893  1.00 92.18           H
ATOM   3188  CG  LEU A 215      -7.459  -1.190  13.965  1.00 92.18           C
ATOM   3189  HG  LEU A 215      -7.495  -0.110  14.112  1.00 92.18           H
ATOM   3190  CD1 LEU A 215      -7.423  -1.834  15.352  1.00 92.18           C
ATOM   3191 1HD1 LEU A 215      -8.301  -1.524  15.920  1.00 92.18           H
ATOM   3192 2HD1 LEU A 215      -7.422  -2.919  15.249  1.00 92.18           H
ATOM   3193 3HD1 LEU A 215      -6.521  -1.518  15.876  1.00 92.18           H
ATOM   3194  CD2 LEU A 215      -6.195  -1.495  13.159  1.00 92.18           C
ATOM   3195 1HD2 LEU A 215      -6.141  -2.565  12.960  1.00 92.18           H
ATOM   3196 2HD2 LEU A 215      -6.227  -0.950  12.215  1.00 92.18           H
ATOM   3197 3HD2 LEU A 215      -5.318  -1.185  13.727  1.00 92.18           H
ATOM   3198  HN  LEU A 215     -10.011   0.500  13.292  1.00 92.18           H
ATOM   3199  N   THR A 216     -11.205  -1.594  11.241  1.00 92.75           N
ATOM   3200  CA  THR A 216     -12.141  -2.289  10.374  1.00 92.75           C
ATOM   3201  C   THR A 216     -12.114  -1.687   8.967  1.00 92.75           C
ATOM   3202  O   THR A 216     -12.112  -2.416   7.976  1.00 92.75           O
ATOM   3203  HA  THR A 216     -11.820  -3.327  10.284  1.00 92.75           H
ATOM   3204  CB  THR A 216     -13.522  -2.237  11.031  1.00 92.75           C
ATOM   3205  HB  THR A 216     -13.878  -1.210  11.108  1.00 92.75           H
ATOM   3206  OG1 THR A 216     -13.344  -2.921  12.268  1.00 92.75           O
ATOM   3207  HG1 THR A 216     -13.237  -2.261  13.012  1.00 92.75           H
ATOM   3208  CG2 THR A 216     -14.557  -3.081  10.285  1.00 92.75           C
ATOM   3209 1HG2 THR A 216     -14.233  -4.122  10.266  1.00 92.75           H
ATOM   3210 2HG2 THR A 216     -14.657  -2.714   9.263  1.00 92.75           H
ATOM   3211 3HG2 THR A 216     -15.519  -3.009  10.792  1.00 92.75           H
ATOM   3212  HN  THR A 216     -11.610  -1.187  12.060  1.00 92.75           H
ATOM   3213  N   LEU A 217     -12.094  -0.363   8.926  1.00 89.46           N
ATOM   3214  CA  LEU A 217     -12.086   0.345   7.657  1.00 89.46           C
ATOM   3215  C   LEU A 217     -10.843  -0.057   6.861  1.00 89.46           C
ATOM   3216  O   LEU A 217     -10.915  -0.255   5.649  1.00 89.46           O
ATOM   3217  HA  LEU A 217     -12.969   0.030   7.101  1.00 89.46           H
ATOM   3218  CB  LEU A 217     -12.209   1.853   7.885  1.00 89.46           C
ATOM   3219 1HB  LEU A 217     -13.097   2.038   8.488  1.00 89.46           H
ATOM   3220 2HB  LEU A 217     -11.351   2.183   8.471  1.00 89.46           H
ATOM   3221  CG  LEU A 217     -12.294   2.717   6.625  1.00 89.46           C
ATOM   3222  HG  LEU A 217     -11.459   2.455   5.974  1.00 89.46           H
ATOM   3223  CD1 LEU A 217     -13.580   2.429   5.848  1.00 89.46           C
ATOM   3224 1HD1 LEU A 217     -13.600   1.380   5.554  1.00 89.46           H
ATOM   3225 2HD1 LEU A 217     -14.442   2.646   6.479  1.00 89.46           H
ATOM   3226 3HD1 LEU A 217     -13.615   3.057   4.957  1.00 89.46           H
ATOM   3227  CD2 LEU A 217     -12.151   4.201   6.967  1.00 89.46           C
ATOM   3228 1HD2 LEU A 217     -12.950   4.496   7.647  1.00 89.46           H
ATOM   3229 2HD2 LEU A 217     -11.186   4.373   7.444  1.00 89.46           H
ATOM   3230 3HD2 LEU A 217     -12.215   4.793   6.054  1.00 89.46           H
ATOM   3231  HN  LEU A 217     -12.084   0.222   9.736  1.00 89.46           H
ATOM   3232  N   LYS A 218      -9.732  -0.166   7.575  1.00 88.51           N
ATOM   3233  CA  LYS A 218      -8.469  -0.509   6.944  1.00 88.51           C
ATOM   3234  C   LYS A 218      -8.564  -1.916   6.351  1.00 88.51           C
ATOM   3235  O   LYS A 218      -8.084  -2.161   5.245  1.00 88.51           O
ATOM   3236  HA  LYS A 218      -8.307   0.199   6.131  1.00 88.51           H
ATOM   3237  CB  LYS A 218      -7.313  -0.335   7.932  1.00 88.51           C
ATOM   3238 1HB  LYS A 218      -7.576  -0.785   8.889  1.00 88.51           H
ATOM   3239 2HB  LYS A 218      -6.433  -0.862   7.564  1.00 88.51           H
ATOM   3240  CG  LYS A 218      -6.981   1.145   8.132  1.00 88.51           C
ATOM   3241 1HG  LYS A 218      -6.465   1.528   7.251  1.00 88.51           H
ATOM   3242 2HG  LYS A 218      -7.903   1.718   8.236  1.00 88.51           H
ATOM   3243  CD  LYS A 218      -6.106   1.348   9.370  1.00 88.51           C
ATOM   3244 1HD  LYS A 218      -6.612   0.946  10.248  1.00 88.51           H
ATOM   3245 2HD  LYS A 218      -5.174   0.794   9.257  1.00 88.51           H
ATOM   3246  CE  LYS A 218      -5.799   2.832   9.588  1.00 88.51           C
ATOM   3247 1HE  LYS A 218      -5.250   3.225   8.732  1.00 88.51           H
ATOM   3248 2HE  LYS A 218      -6.730   3.395   9.656  1.00 88.51           H
ATOM   3249  NZ  LYS A 218      -5.006   3.021  10.823  1.00 88.51           N
ATOM   3250 1HZ  LYS A 218      -4.782   4.004  10.933  1.00 88.51           H
ATOM   3251 2HZ  LYS A 218      -5.544   2.705  11.622  1.00 88.51           H
ATOM   3252 3HZ  LYS A 218      -4.148   2.484  10.760  1.00 88.51           H
ATOM   3253  HN  LYS A 218      -9.687  -0.026   8.564  1.00 88.51           H
ATOM   3254  N   VAL A 219      -9.186  -2.803   7.113  1.00 89.20           N
ATOM   3255  CA  VAL A 219      -9.267  -4.200   6.721  1.00 89.20           C
ATOM   3256  C   VAL A 219     -10.160  -4.328   5.485  1.00 89.20           C
ATOM   3257  O   VAL A 219      -9.815  -5.029   4.535  1.00 89.20           O
ATOM   3258  HA  VAL A 219      -8.260  -4.528   6.461  1.00 89.20           H
ATOM   3259  CB  VAL A 219      -9.752  -5.047   7.899  1.00 89.20           C
ATOM   3260  HB  VAL A 219     -10.674  -4.604   8.274  1.00 89.20           H
ATOM   3261  CG1 VAL A 219     -10.065  -6.477   7.454  1.00 89.20           C
ATOM   3262 1HG1 VAL A 219     -10.845  -6.458   6.693  1.00 89.20           H
ATOM   3263 2HG1 VAL A 219      -9.166  -6.935   7.041  1.00 89.20           H
ATOM   3264 3HG1 VAL A 219     -10.408  -7.058   8.311  1.00 89.20           H
ATOM   3265  CG2 VAL A 219      -8.730  -5.039   9.038  1.00 89.20           C
ATOM   3266 1HG2 VAL A 219      -7.784  -5.446   8.680  1.00 89.20           H
ATOM   3267 2HG2 VAL A 219      -8.578  -4.016   9.382  1.00 89.20           H
ATOM   3268 3HG2 VAL A 219      -9.100  -5.649   9.862  1.00 89.20           H
ATOM   3269  HN  VAL A 219      -9.629  -2.582   7.981  1.00 89.20           H
ATOM   3270  N   ILE A 220     -11.291  -3.639   5.538  1.00 88.62           N
ATOM   3271  CA  ILE A 220     -12.280  -3.742   4.478  1.00 88.62           C
ATOM   3272  C   ILE A 220     -11.684  -3.202   3.177  1.00 88.62           C
ATOM   3273  O   ILE A 220     -11.671  -3.896   2.161  1.00 88.62           O
ATOM   3274  HA  ILE A 220     -12.505  -4.800   4.342  1.00 88.62           H
ATOM   3275  CB  ILE A 220     -13.581  -3.052   4.891  1.00 88.62           C
ATOM   3276  HB  ILE A 220     -13.333  -2.074   5.305  1.00 88.62           H
ATOM   3277  CG1 ILE A 220     -14.295  -3.840   5.991  1.00 88.62           C
ATOM   3278 1HG1 ILE A 220     -14.613  -4.808   5.602  1.00 88.62           H
ATOM   3279 2HG1 ILE A 220     -13.603  -4.038   6.810  1.00 88.62           H
ATOM   3280  CG2 ILE A 220     -14.484  -2.813   3.679  1.00 88.62           C
ATOM   3281 1HG2 ILE A 220     -13.966  -2.180   2.959  1.00 88.62           H
ATOM   3282 2HG2 ILE A 220     -14.727  -3.768   3.214  1.00 88.62           H
ATOM   3283 3HG2 ILE A 220     -15.402  -2.322   4.001  1.00 88.62           H
ATOM   3284  CD1 ILE A 220     -15.509  -3.072   6.517  1.00 88.62           C
ATOM   3285 1HD1 ILE A 220     -15.184  -2.116   6.927  1.00 88.62           H
ATOM   3286 2HD1 ILE A 220     -16.210  -2.898   5.701  1.00 88.62           H
ATOM   3287 3HD1 ILE A 220     -15.998  -3.655   7.298  1.00 88.62           H
ATOM   3288  HN  ILE A 220     -11.535  -3.022   6.286  1.00 88.62           H
ATOM   3289  N   LEU A 221     -11.205  -1.969   3.249  1.00 84.15           N
ATOM   3290  CA  LEU A 221     -10.780  -1.260   2.054  1.00 84.15           C
ATOM   3291  C   LEU A 221      -9.392  -1.753   1.640  1.00 84.15           C
ATOM   3292  O   LEU A 221      -9.015  -1.651   0.474  1.00 84.15           O
ATOM   3293  HA  LEU A 221     -11.485  -1.506   1.260  1.00 84.15           H
ATOM   3294  CB  LEU A 221     -10.855   0.253   2.274  1.00 84.15           C
ATOM   3295 1HB  LEU A 221     -10.278   0.500   3.165  1.00 84.15           H
ATOM   3296 2HB  LEU A 221     -10.368   0.746   1.432  1.00 84.15           H
ATOM   3297  CG  LEU A 221     -12.259   0.839   2.431  1.00 84.15           C
ATOM   3298  HG  LEU A 221     -12.716   0.398   3.317  1.00 84.15           H
ATOM   3299  CD1 LEU A 221     -12.200   2.351   2.658  1.00 84.15           C
ATOM   3300 1HD1 LEU A 221     -11.630   2.560   3.564  1.00 84.15           H
ATOM   3301 2HD1 LEU A 221     -11.715   2.828   1.806  1.00 84.15           H
ATOM   3302 3HD1 LEU A 221     -13.211   2.742   2.767  1.00 84.15           H
ATOM   3303  CD2 LEU A 221     -13.143   0.473   1.237  1.00 84.15           C
ATOM   3304 1HD2 LEU A 221     -12.700   0.868   0.322  1.00 84.15           H
ATOM   3305 2HD2 LEU A 221     -13.223  -0.611   1.163  1.00 84.15           H
ATOM   3306 3HD2 LEU A 221     -14.135   0.902   1.374  1.00 84.15           H
ATOM   3307  HN  LEU A 221     -11.106  -1.457   4.102  1.00 84.15           H
ATOM   3308  N   GLY A 222      -8.669  -2.278   2.619  1.00 77.75           N
ATOM   3309  CA  GLY A 222      -7.269  -2.612   2.419  1.00 77.75           C
ATOM   3310  C   GLY A 222      -7.122  -3.987   1.765  1.00 77.75           C
ATOM   3311  O   GLY A 222      -6.167  -4.227   1.027  1.00 77.75           O
ATOM   3312 1HA  GLY A 222      -6.797  -1.854   1.794  1.00 77.75           H
ATOM   3313 2HA  GLY A 222      -6.750  -2.603   3.377  1.00 77.75           H
ATOM   3314  HN  GLY A 222      -9.024  -2.474   3.533  1.00 77.75           H
ATOM   3315  N   PHE A 223      -8.080  -4.853   2.059  1.00 79.15           N
ATOM   3316  CA  PHE A 223      -7.967  -6.251   1.682  1.00 79.15           C
ATOM   3317  C   PHE A 223      -9.198  -6.710   0.898  1.00 79.15           C
ATOM   3318  O   PHE A 223      -9.098  -7.048  -0.280  1.00 79.15           O
ATOM   3319  HA  PHE A 223      -7.082  -6.346   1.052  1.00 79.15           H
ATOM   3320  CB  PHE A 223      -7.872  -7.058   2.978  1.00 79.15           C
ATOM   3321 1HB  PHE A 223      -7.069  -6.649   3.591  1.00 79.15           H
ATOM   3322 2HB  PHE A 223      -8.798  -6.932   3.540  1.00 79.15           H
ATOM   3323  CG  PHE A 223      -7.621  -8.552   2.765  1.00 79.15           C
ATOM   3324  CD1 PHE A 223      -8.565  -9.459   3.133  1.00 79.15           C
ATOM   3325  HD1 PHE A 223      -9.501  -9.122   3.579  1.00 79.15           H
ATOM   3326  CD2 PHE A 223      -6.454  -8.973   2.208  1.00 79.15           C
ATOM   3327  HD2 PHE A 223      -5.698  -8.245   1.914  1.00 79.15           H
ATOM   3328  CE1 PHE A 223      -8.332 -10.846   2.935  1.00 79.15           C
ATOM   3329  HE1 PHE A 223      -9.088 -11.573   3.230  1.00 79.15           H
ATOM   3330  CE2 PHE A 223      -6.221 -10.359   2.010  1.00 79.15           C
ATOM   3331  HE2 PHE A 223      -5.285 -10.696   1.564  1.00 79.15           H
ATOM   3332  CZ  PHE A 223      -7.165 -11.267   2.378  1.00 79.15           C
ATOM   3333  HZ  PHE A 223      -6.986 -12.331   2.226  1.00 79.15           H
ATOM   3334  HN  PHE A 223      -8.921  -4.613   2.544  1.00 79.15           H
ATOM   3335  N   PHE A 224     -10.332  -6.706   1.584  1.00 83.42           N
ATOM   3336  CA  PHE A 224     -11.517  -7.373   1.074  1.00 83.42           C
ATOM   3337  C   PHE A 224     -11.973  -6.747  -0.246  1.00 83.42           C
ATOM   3338  O   PHE A 224     -12.290  -7.458  -1.198  1.00 83.42           O
ATOM   3339  HA  PHE A 224     -11.254  -8.417   0.906  1.00 83.42           H
ATOM   3340  CB  PHE A 224     -12.619  -7.189   2.119  1.00 83.42           C
ATOM   3341 1HB  PHE A 224     -12.545  -6.186   2.538  1.00 83.42           H
ATOM   3342 2HB  PHE A 224     -13.589  -7.258   1.626  1.00 83.42           H
ATOM   3343  CG  PHE A 224     -12.570  -8.207   3.260  1.00 83.42           C
ATOM   3344  CD1 PHE A 224     -12.995  -9.482   3.053  1.00 83.42           C
ATOM   3345  HD1 PHE A 224     -13.371  -9.779   2.074  1.00 83.42           H
ATOM   3346  CD2 PHE A 224     -12.100  -7.837   4.482  1.00 83.42           C
ATOM   3347  HD2 PHE A 224     -11.760  -6.815   4.648  1.00 83.42           H
ATOM   3348  CE1 PHE A 224     -12.949 -10.427   4.112  1.00 83.42           C
ATOM   3349  HE1 PHE A 224     -13.290 -11.449   3.946  1.00 83.42           H
ATOM   3350  CE2 PHE A 224     -12.055  -8.782   5.541  1.00 83.42           C
ATOM   3351  HE2 PHE A 224     -11.679  -8.485   6.520  1.00 83.42           H
ATOM   3352  CZ  PHE A 224     -12.480 -10.057   5.334  1.00 83.42           C
ATOM   3353  HZ  PHE A 224     -12.445 -10.782   6.147  1.00 83.42           H
ATOM   3354  HN  PHE A 224     -10.447  -6.260   2.471  1.00 83.42           H
ATOM   3355  N   LEU A 225     -11.992  -5.422  -0.260  1.00 82.06           N
ATOM   3356  CA  LEU A 225     -12.459  -4.692  -1.426  1.00 82.06           C
ATOM   3357  C   LEU A 225     -11.584  -5.050  -2.629  1.00 82.06           C
ATOM   3358  O   LEU A 225     -12.095  -5.402  -3.691  1.00 82.06           O
ATOM   3359  HA  LEU A 225     -13.478  -5.021  -1.631  1.00 82.06           H
ATOM   3360  CB  LEU A 225     -12.517  -3.192  -1.132  1.00 82.06           C
ATOM   3361 1HB  LEU A 225     -13.178  -3.034  -0.280  1.00 82.06           H
ATOM   3362 2HB  LEU A 225     -11.523  -2.862  -0.830  1.00 82.06           H
ATOM   3363  CG  LEU A 225     -12.992  -2.301  -2.282  1.00 82.06           C
ATOM   3364  HG  LEU A 225     -12.394  -2.534  -3.163  1.00 82.06           H
ATOM   3365  CD1 LEU A 225     -14.452  -2.592  -2.635  1.00 82.06           C
ATOM   3366 1HD1 LEU A 225     -14.551  -3.635  -2.936  1.00 82.06           H
ATOM   3367 2HD1 LEU A 225     -15.080  -2.405  -1.764  1.00 82.06           H
ATOM   3368 3HD1 LEU A 225     -14.763  -1.945  -3.455  1.00 82.06           H
ATOM   3369  CD2 LEU A 225     -12.764  -0.823  -1.960  1.00 82.06           C
ATOM   3370 1HD2 LEU A 225     -13.319  -0.557  -1.060  1.00 82.06           H
ATOM   3371 2HD2 LEU A 225     -11.701  -0.646  -1.796  1.00 82.06           H
ATOM   3372 3HD2 LEU A 225     -13.110  -0.212  -2.793  1.00 82.06           H
ATOM   3373  HN  LEU A 225     -11.697  -4.850   0.506  1.00 82.06           H
ATOM   3374  N   PRO A 226     -10.254  -4.966  -2.487  1.00 75.86           N
ATOM   3375  CA  PRO A 226      -9.355  -5.257  -3.607  1.00 75.86           C
ATOM   3376  C   PRO A 226      -9.362  -6.730  -3.984  1.00 75.86           C
ATOM   3377  O   PRO A 226      -9.309  -7.072  -5.164  1.00 75.86           O
ATOM   3378  HA  PRO A 226      -9.688  -4.733  -4.503  1.00 75.86           H
ATOM   3379  CB  PRO A 226      -7.984  -4.808  -3.098  1.00 75.86           C
ATOM   3380 1HB  PRO A 226      -7.183  -5.423  -3.506  1.00 75.86           H
ATOM   3381 2HB  PRO A 226      -7.769  -3.777  -3.381  1.00 75.86           H
ATOM   3382  CG  PRO A 226      -8.091  -4.960  -1.607  1.00 75.86           C
ATOM   3383 1HG  PRO A 226      -7.866  -5.980  -1.298  1.00 75.86           H
ATOM   3384 2HG  PRO A 226      -7.384  -4.308  -1.093  1.00 75.86           H
ATOM   3385  CD  PRO A 226      -9.507  -4.593  -1.272  1.00 75.86           C
ATOM   3386 1HD  PRO A 226      -9.866  -5.135  -0.397  1.00 75.86           H
ATOM   3387 2HD  PRO A 226      -9.605  -3.530  -1.051  1.00 75.86           H
ATOM   3388  N   PHE A 227      -9.427  -7.569  -2.961  1.00 79.28           N
ATOM   3389  CA  PHE A 227      -9.411  -9.007  -3.170  1.00 79.28           C
ATOM   3390  C   PHE A 227     -10.597  -9.450  -4.029  1.00 79.28           C
ATOM   3391  O   PHE A 227     -10.435 -10.237  -4.959  1.00 79.28           O
ATOM   3392  HA  PHE A 227      -8.481  -9.248  -3.686  1.00 79.28           H
ATOM   3393  CB  PHE A 227      -9.522  -9.661  -1.791  1.00 79.28           C
ATOM   3394 1HB  PHE A 227      -8.667  -9.358  -1.187  1.00 79.28           H
ATOM   3395 2HB  PHE A 227     -10.415  -9.285  -1.293  1.00 79.28           H
ATOM   3396  CG  PHE A 227      -9.584 -11.189  -1.831  1.00 79.28           C
ATOM   3397  CD1 PHE A 227     -10.776 -11.826  -1.681  1.00 79.28           C
ATOM   3398  HD1 PHE A 227     -11.688 -11.247  -1.532  1.00 79.28           H
ATOM   3399  CD2 PHE A 227      -8.446 -11.911  -2.016  1.00 79.28           C
ATOM   3400  HD2 PHE A 227      -7.490 -11.401  -2.137  1.00 79.28           H
ATOM   3401  CE1 PHE A 227     -10.833 -13.244  -1.717  1.00 79.28           C
ATOM   3402  HE1 PHE A 227     -11.789 -13.754  -1.597  1.00 79.28           H
ATOM   3403  CE2 PHE A 227      -8.503 -13.330  -2.053  1.00 79.28           C
ATOM   3404  HE2 PHE A 227      -7.591 -13.908  -2.202  1.00 79.28           H
ATOM   3405  CZ  PHE A 227      -9.696 -13.966  -1.903  1.00 79.28           C
ATOM   3406  HZ  PHE A 227      -9.739 -15.055  -1.931  1.00 79.28           H
ATOM   3407  HN  PHE A 227      -9.491  -7.282  -2.005  1.00 79.28           H
ATOM   3408  N   VAL A 228     -11.764  -8.924  -3.685  1.00 82.70           N
ATOM   3409  CA  VAL A 228     -12.985  -9.292  -4.382  1.00 82.70           C
ATOM   3410  C   VAL A 228     -12.892  -8.836  -5.840  1.00 82.70           C
ATOM   3411  O   VAL A 228     -13.186  -9.603  -6.754  1.00 82.70           O
ATOM   3412  HA  VAL A 228     -13.062 -10.379  -4.359  1.00 82.70           H
ATOM   3413  CB  VAL A 228     -14.199  -8.715  -3.651  1.00 82.70           C
ATOM   3414  HB  VAL A 228     -14.009  -7.657  -3.469  1.00 82.70           H
ATOM   3415  CG1 VAL A 228     -15.459  -8.823  -4.512  1.00 82.70           C
ATOM   3416 1HG1 VAL A 228     -15.315  -8.270  -5.440  1.00 82.70           H
ATOM   3417 2HG1 VAL A 228     -15.654  -9.871  -4.740  1.00 82.70           H
ATOM   3418 3HG1 VAL A 228     -16.307  -8.406  -3.969  1.00 82.70           H
ATOM   3419  CG2 VAL A 228     -14.399  -9.397  -2.297  1.00 82.70           C
ATOM   3420 1HG2 VAL A 228     -14.557 -10.465  -2.448  1.00 82.70           H
ATOM   3421 2HG2 VAL A 228     -13.514  -9.245  -1.679  1.00 82.70           H
ATOM   3422 3HG2 VAL A 228     -15.268  -8.968  -1.799  1.00 82.70           H
ATOM   3423  HN  VAL A 228     -11.883  -8.260  -2.947  1.00 82.70           H
ATOM   3424  N   VAL A 229     -12.481  -7.587  -6.011  1.00 75.72           N
ATOM   3425  CA  VAL A 229     -12.506  -6.965  -7.323  1.00 75.72           C
ATOM   3426  C   VAL A 229     -11.488  -7.657  -8.231  1.00 75.72           C
ATOM   3427  O   VAL A 229     -11.749  -7.867  -9.415  1.00 75.72           O
ATOM   3428  HA  VAL A 229     -13.503  -7.111  -7.738  1.00 75.72           H
ATOM   3429  CB  VAL A 229     -12.264  -5.460  -7.193  1.00 75.72           C
ATOM   3430  HB  VAL A 229     -11.273  -5.316  -6.762  1.00 75.72           H
ATOM   3431  CG1 VAL A 229     -12.284  -4.780  -8.564  1.00 75.72           C
ATOM   3432 1HG1 VAL A 229     -11.502  -5.207  -9.192  1.00 75.72           H
ATOM   3433 2HG1 VAL A 229     -13.255  -4.939  -9.033  1.00 75.72           H
ATOM   3434 3HG1 VAL A 229     -12.110  -3.711  -8.442  1.00 75.72           H
ATOM   3435  CG2 VAL A 229     -13.284  -4.820  -6.249  1.00 75.72           C
ATOM   3436 1HG2 VAL A 229     -14.289  -4.979  -6.638  1.00 75.72           H
ATOM   3437 2HG2 VAL A 229     -13.200  -5.274  -5.261  1.00 75.72           H
ATOM   3438 3HG2 VAL A 229     -13.089  -3.750  -6.174  1.00 75.72           H
ATOM   3439  HN  VAL A 229     -12.137  -7.006  -5.273  1.00 75.72           H
ATOM   3440  N   MET A 230     -10.350  -7.994  -7.642  1.00 75.15           N
ATOM   3441  CA  MET A 230      -9.336  -8.755  -8.353  1.00 75.15           C
ATOM   3442  C   MET A 230      -9.894 -10.094  -8.837  1.00 75.15           C
ATOM   3443  O   MET A 230      -9.809 -10.414 -10.022  1.00 75.15           O
ATOM   3444  HA  MET A 230      -9.054  -8.140  -9.208  1.00 75.15           H
ATOM   3445  CB  MET A 230      -8.143  -9.003  -7.428  1.00 75.15           C
ATOM   3446 1HB  MET A 230      -8.498  -9.247  -6.427  1.00 75.15           H
ATOM   3447 2HB  MET A 230      -7.575  -9.863  -7.784  1.00 75.15           H
ATOM   3448  CG  MET A 230      -7.233  -7.774  -7.366  1.00 75.15           C
ATOM   3449 1HG  MET A 230      -7.062  -7.387  -8.370  1.00 75.15           H
ATOM   3450 2HG  MET A 230      -7.717  -6.981  -6.796  1.00 75.15           H
ATOM   3451  SD  MET A 230      -5.675  -8.206  -6.608  1.00 75.15           S
ATOM   3452  CE  MET A 230      -4.702  -6.782  -7.066  1.00 75.15           C
ATOM   3453 1HE  MET A 230      -4.659  -6.705  -8.152  1.00 75.15           H
ATOM   3454 2HE  MET A 230      -5.160  -5.882  -6.656  1.00 75.15           H
ATOM   3455 3HE  MET A 230      -3.692  -6.889  -6.669  1.00 75.15           H
ATOM   3456  HN  MET A 230     -10.117  -7.757  -6.699  1.00 75.15           H
ATOM   3457  N   ALA A 231     -10.453 -10.841  -7.896  1.00 77.17           N
ATOM   3458  CA  ALA A 231     -10.961 -12.169  -8.198  1.00 77.17           C
ATOM   3459  C   ALA A 231     -11.970 -12.075  -9.344  1.00 77.17           C
ATOM   3460  O   ALA A 231     -11.948 -12.892 -10.264  1.00 77.17           O
ATOM   3461  HA  ALA A 231     -10.118 -12.782  -8.516  1.00 77.17           H
ATOM   3462  CB  ALA A 231     -11.569 -12.782  -6.935  1.00 77.17           C
ATOM   3463 1HB  ALA A 231     -10.804 -12.853  -6.161  1.00 77.17           H
ATOM   3464 2HB  ALA A 231     -12.385 -12.152  -6.581  1.00 77.17           H
ATOM   3465 3HB  ALA A 231     -11.950 -13.778  -7.161  1.00 77.17           H
ATOM   3466  HN  ALA A 231     -10.561 -10.554  -6.944  1.00 77.17           H
ATOM   3467  N   CYS A 232     -12.832 -11.073  -9.251  1.00 77.17           N
ATOM   3468  CA  CYS A 232     -13.865 -10.879 -10.254  1.00 77.17           C
ATOM   3469  C   CYS A 232     -13.186 -10.561 -11.588  1.00 77.17           C
ATOM   3470  O   CYS A 232     -13.519 -11.151 -12.614  1.00 77.17           O
ATOM   3471  HA  CYS A 232     -14.421 -11.815 -10.316  1.00 77.17           H
ATOM   3472  CB  CYS A 232     -14.855  -9.787  -9.843  1.00 77.17           C
ATOM   3473 1HB  CYS A 232     -14.315  -8.888  -9.548  1.00 77.17           H
ATOM   3474 2HB  CYS A 232     -15.484  -9.518 -10.691  1.00 77.17           H
ATOM   3475  SG  CYS A 232     -15.894 -10.375  -8.456  1.00 77.17           S
ATOM   3476  HG  CYS A 232     -15.000 -10.134  -7.501  1.00 77.17           H
ATOM   3477  HN  CYS A 232     -12.832 -10.403  -8.509  1.00 77.17           H
ATOM   3478  N   CYS A 233     -12.246  -9.629 -11.529  1.00 70.58           N
ATOM   3479  CA  CYS A 233     -11.636  -9.104 -12.739  1.00 70.58           C
ATOM   3480  C   CYS A 233     -10.906 -10.250 -13.444  1.00 70.58           C
ATOM   3481  O   CYS A 233     -11.082 -10.457 -14.644  1.00 70.58           O
ATOM   3482  HA  CYS A 233     -12.447  -8.723 -13.359  1.00 70.58           H
ATOM   3483  CB  CYS A 233     -10.701  -7.931 -12.438  1.00 70.58           C
ATOM   3484 1HB  CYS A 233      -9.997  -8.208 -11.653  1.00 70.58           H
ATOM   3485 2HB  CYS A 233     -10.112  -7.689 -13.323  1.00 70.58           H
ATOM   3486  SG  CYS A 233     -11.675  -6.472 -11.918  1.00 70.58           S
ATOM   3487  HG  CYS A 233     -12.061  -6.973 -10.747  1.00 70.58           H
ATOM   3488  HN  CYS A 233     -11.903  -9.234 -10.677  1.00 70.58           H
ATOM   3489  N   TYR A 234     -10.102 -10.963 -12.669  1.00 72.30           N
ATOM   3490  CA  TYR A 234      -9.215 -11.966 -13.232  1.00 72.30           C
ATOM   3491  C   TYR A 234     -10.001 -13.196 -13.691  1.00 72.30           C
ATOM   3492  O   TYR A 234      -9.641 -13.833 -14.680  1.00 72.30           O
ATOM   3493  HA  TYR A 234      -8.711 -11.525 -14.092  1.00 72.30           H
ATOM   3494  CB  TYR A 234      -8.267 -12.373 -12.103  1.00 72.30           C
ATOM   3495 1HB  TYR A 234      -8.828 -12.418 -11.169  1.00 72.30           H
ATOM   3496 2HB  TYR A 234      -7.895 -13.379 -12.299  1.00 72.30           H
ATOM   3497  CG  TYR A 234      -7.076 -11.431 -11.920  1.00 72.30           C
ATOM   3498  CD1 TYR A 234      -5.968 -11.553 -12.734  1.00 72.30           C
ATOM   3499  HD1 TYR A 234      -5.942 -12.322 -13.506  1.00 72.30           H
ATOM   3500  CD2 TYR A 234      -7.109 -10.458 -10.942  1.00 72.30           C
ATOM   3501  HD2 TYR A 234      -7.985 -10.361 -10.299  1.00 72.30           H
ATOM   3502  CE1 TYR A 234      -4.847 -10.666 -12.562  1.00 72.30           C
ATOM   3503  HE1 TYR A 234      -3.965 -10.752 -13.198  1.00 72.30           H
ATOM   3504  CE2 TYR A 234      -5.988  -9.571 -10.770  1.00 72.30           C
ATOM   3505  HE2 TYR A 234      -6.002  -8.798 -10.002  1.00 72.30           H
ATOM   3506  CZ  TYR A 234      -4.912  -9.719 -11.589  1.00 72.30           C
ATOM   3507  OH  TYR A 234      -3.853  -8.881 -11.427  1.00 72.30           O
ATOM   3508  HH  TYR A 234      -4.041  -8.232 -10.689  1.00 72.30           H
ATOM   3509  HN  TYR A 234     -10.051 -10.864 -11.675  1.00 72.30           H
ATOM   3510  N   THR A 235     -11.058 -13.494 -12.951  1.00 77.71           N
ATOM   3511  CA  THR A 235     -11.952 -14.578 -13.323  1.00 77.71           C
ATOM   3512  C   THR A 235     -12.516 -14.345 -14.726  1.00 77.71           C
ATOM   3513  O   THR A 235     -12.556 -15.264 -15.543  1.00 77.71           O
ATOM   3514  HA  THR A 235     -11.375 -15.502 -13.359  1.00 77.71           H
ATOM   3515  CB  THR A 235     -13.032 -14.692 -12.245  1.00 77.71           C
ATOM   3516  HB  THR A 235     -13.830 -15.362 -12.564  1.00 77.71           H
ATOM   3517  OG1 THR A 235     -13.421 -13.343 -12.000  1.00 77.71           O
ATOM   3518  HG1 THR A 235     -14.122 -13.065 -12.657  1.00 77.71           H
ATOM   3519  CG2 THR A 235     -12.472 -15.167 -10.903  1.00 77.71           C
ATOM   3520 1HG2 THR A 235     -11.720 -14.460 -10.552  1.00 77.71           H
ATOM   3521 2HG2 THR A 235     -12.016 -16.150 -11.027  1.00 77.71           H
ATOM   3522 3HG2 THR A 235     -13.279 -15.231 -10.174  1.00 77.71           H
ATOM   3523  HN  THR A 235     -11.307 -13.010 -12.112  1.00 77.71           H
ATOM   3524  N   ILE A 236     -12.937 -13.112 -14.963  1.00 73.78           N
ATOM   3525  CA  ILE A 236     -13.524 -12.754 -16.243  1.00 73.78           C
ATOM   3526  C   ILE A 236     -12.438 -12.768 -17.320  1.00 73.78           C
ATOM   3527  O   ILE A 236     -12.670 -13.232 -18.435  1.00 73.78           O
ATOM   3528  HA  ILE A 236     -14.263 -13.518 -16.488  1.00 73.78           H
ATOM   3529  CB  ILE A 236     -14.269 -11.422 -16.138  1.00 73.78           C
ATOM   3530  HB  ILE A 236     -13.565 -10.664 -15.795  1.00 73.78           H
ATOM   3531  CG1 ILE A 236     -15.390 -11.501 -15.099  1.00 73.78           C
ATOM   3532 1HG1 ILE A 236     -16.220 -12.084 -15.499  1.00 73.78           H
ATOM   3533 2HG1 ILE A 236     -15.032 -12.022 -14.212  1.00 73.78           H
ATOM   3534  CG2 ILE A 236     -14.786 -10.973 -17.506  1.00 73.78           C
ATOM   3535 1HG2 ILE A 236     -13.945 -10.850 -18.190  1.00 73.78           H
ATOM   3536 2HG2 ILE A 236     -15.469 -11.725 -17.901  1.00 73.78           H
ATOM   3537 3HG2 ILE A 236     -15.311 -10.023 -17.402  1.00 73.78           H
ATOM   3538  CD1 ILE A 236     -15.880 -10.103 -14.714  1.00 73.78           C
ATOM   3539 1HD1 ILE A 236     -15.053  -9.532 -14.293  1.00 73.78           H
ATOM   3540 2HD1 ILE A 236     -16.259  -9.594 -15.600  1.00 73.78           H
ATOM   3541 3HD1 ILE A 236     -16.676 -10.188 -13.975  1.00 73.78           H
ATOM   3542  HN  ILE A 236     -12.882 -12.365 -14.300  1.00 73.78           H
ATOM   3543  N   ILE A 237     -11.274 -12.254 -16.948  1.00 71.59           N
ATOM   3544  CA  ILE A 237     -10.163 -12.166 -17.880  1.00 71.59           C
ATOM   3545  C   ILE A 237      -9.772 -13.574 -18.335  1.00 71.59           C
ATOM   3546  O   ILE A 237      -9.619 -13.824 -19.529  1.00 71.59           O
ATOM   3547  HA  ILE A 237     -10.509 -11.606 -18.749  1.00 71.59           H
ATOM   3548  CB  ILE A 237      -9.007 -11.376 -17.263  1.00 71.59           C
ATOM   3549  HB  ILE A 237      -8.859 -11.729 -16.242  1.00 71.59           H
ATOM   3550  CG1 ILE A 237      -9.344  -9.886 -17.181  1.00 71.59           C
ATOM   3551 1HG1 ILE A 237      -9.306  -9.446 -18.178  1.00 71.59           H
ATOM   3552 2HG1 ILE A 237     -10.363  -9.759 -16.815  1.00 71.59           H
ATOM   3553  CG2 ILE A 237      -7.703 -11.629 -18.022  1.00 71.59           C
ATOM   3554 1HG2 ILE A 237      -7.460 -12.691 -17.983  1.00 71.59           H
ATOM   3555 2HG2 ILE A 237      -7.822 -11.321 -19.060  1.00 71.59           H
ATOM   3556 3HG2 ILE A 237      -6.898 -11.055 -17.562  1.00 71.59           H
ATOM   3557  CD1 ILE A 237      -8.369  -9.153 -16.257  1.00 71.59           C
ATOM   3558 1HD1 ILE A 237      -8.427  -9.580 -15.256  1.00 71.59           H
ATOM   3559 2HD1 ILE A 237      -7.354  -9.262 -16.640  1.00 71.59           H
ATOM   3560 3HD1 ILE A 237      -8.631  -8.096 -16.217  1.00 71.59           H
ATOM   3561  HN  ILE A 237     -11.086 -11.902 -16.031  1.00 71.59           H
ATOM   3562  N   ILE A 238      -9.621 -14.456 -17.358  1.00 72.77           N
ATOM   3563  CA  ILE A 238      -9.226 -15.826 -17.641  1.00 72.77           C
ATOM   3564  C   ILE A 238     -10.239 -16.456 -18.600  1.00 72.77           C
ATOM   3565  O   ILE A 238      -9.857 -17.077 -19.591  1.00 72.77           O
ATOM   3566  HA  ILE A 238      -8.256 -15.790 -18.137  1.00 72.77           H
ATOM   3567  CB  ILE A 238      -9.041 -16.610 -16.340  1.00 72.77           C
ATOM   3568  HB  ILE A 238      -9.907 -16.426 -15.704  1.00 72.77           H
ATOM   3569  CG1 ILE A 238      -7.808 -16.121 -15.577  1.00 72.77           C
ATOM   3570 1HG1 ILE A 238      -6.905 -16.485 -16.067  1.00 72.77           H
ATOM   3571 2HG1 ILE A 238      -7.768 -15.032 -15.602  1.00 72.77           H
ATOM   3572  CG2 ILE A 238      -8.989 -18.115 -16.610  1.00 72.77           C
ATOM   3573 1HG2 ILE A 238      -9.920 -18.432 -17.079  1.00 72.77           H
ATOM   3574 2HG2 ILE A 238      -8.154 -18.336 -17.273  1.00 72.77           H
ATOM   3575 3HG2 ILE A 238      -8.857 -18.648 -15.668  1.00 72.77           H
ATOM   3576  CD1 ILE A 238      -7.836 -16.603 -14.125  1.00 72.77           C
ATOM   3577 1HD1 ILE A 238      -8.729 -16.217 -13.631  1.00 72.77           H
ATOM   3578 2HD1 ILE A 238      -7.852 -17.692 -14.103  1.00 72.77           H
ATOM   3579 3HD1 ILE A 238      -6.949 -16.242 -13.605  1.00 72.77           H
ATOM   3580  HN  ILE A 238      -9.763 -14.249 -16.390  1.00 72.77           H
ATOM   3581  N   HIS A 239     -11.509 -16.274 -18.271  1.00 77.11           N
ATOM   3582  CA  HIS A 239     -12.578 -16.867 -19.057  1.00 77.11           C
ATOM   3583  C   HIS A 239     -12.479 -16.381 -20.505  1.00 77.11           C
ATOM   3584  O   HIS A 239     -12.590 -17.174 -21.439  1.00 77.11           O
ATOM   3585  HA  HIS A 239     -12.422 -17.945 -19.034  1.00 77.11           H
ATOM   3586  CB  HIS A 239     -13.941 -16.578 -18.426  1.00 77.11           C
ATOM   3587 1HB  HIS A 239     -13.915 -16.874 -17.378  1.00 77.11           H
ATOM   3588 2HB  HIS A 239     -14.120 -15.503 -18.449  1.00 77.11           H
ATOM   3589  CG  HIS A 239     -15.093 -17.280 -19.105  1.00 77.11           C
ATOM   3590  ND1 HIS A 239     -15.884 -16.670 -20.063  1.00 77.11           N
ATOM   3591  HD1 HIS A 239     -15.781 -15.733 -20.396  1.00 77.11           H
ATOM   3592  CD2 HIS A 239     -15.578 -18.546 -18.955  1.00 77.11           C
ATOM   3593  HD2 HIS A 239     -15.186 -19.302 -18.275  1.00 77.11           H
ATOM   3594  CE1 HIS A 239     -16.801 -17.538 -20.463  1.00 77.11           C
ATOM   3595  HE1 HIS A 239     -17.572 -17.356 -21.212  1.00 77.11           H
ATOM   3596  NE2 HIS A 239     -16.610 -18.700 -19.775  1.00 77.11           N
ATOM   3597  HN  HIS A 239     -11.812 -15.735 -17.485  1.00 77.11           H
ATOM   3598  N   THR A 240     -12.273 -15.080 -20.646  1.00 72.61           N
ATOM   3599  CA  THR A 240     -12.239 -14.466 -21.963  1.00 72.61           C
ATOM   3600  C   THR A 240     -11.015 -14.948 -22.744  1.00 72.61           C
ATOM   3601  O   THR A 240     -11.103 -15.211 -23.942  1.00 72.61           O
ATOM   3602  HA  THR A 240     -13.120 -14.791 -22.516  1.00 72.61           H
ATOM   3603  CB  THR A 240     -12.283 -12.948 -21.778  1.00 72.61           C
ATOM   3604  HB  THR A 240     -11.328 -12.572 -21.412  1.00 72.61           H
ATOM   3605  OG1 THR A 240     -13.399 -12.735 -20.917  1.00 72.61           O
ATOM   3606  HG1 THR A 240     -13.082 -12.544 -19.988  1.00 72.61           H
ATOM   3607  CG2 THR A 240     -12.660 -12.212 -23.065  1.00 72.61           C
ATOM   3608 1HG2 THR A 240     -13.646 -12.539 -23.395  1.00 72.61           H
ATOM   3609 2HG2 THR A 240     -11.926 -12.435 -23.840  1.00 72.61           H
ATOM   3610 3HG2 THR A 240     -12.677 -11.138 -22.879  1.00 72.61           H
ATOM   3611  HN  THR A 240     -12.131 -14.450 -19.883  1.00 72.61           H
ATOM   3612  N   LEU A 241      -9.901 -15.048 -22.034  1.00 71.87           N
ATOM   3613  CA  LEU A 241      -8.642 -15.408 -22.663  1.00 71.87           C
ATOM   3614  C   LEU A 241      -8.725 -16.848 -23.174  1.00 71.87           C
ATOM   3615  O   LEU A 241      -8.165 -17.173 -24.219  1.00 71.87           O
ATOM   3616  HA  LEU A 241      -8.502 -14.746 -23.518  1.00 71.87           H
ATOM   3617  CB  LEU A 241      -7.474 -15.162 -21.705  1.00 71.87           C
ATOM   3618 1HB  LEU A 241      -7.745 -15.554 -20.725  1.00 71.87           H
ATOM   3619 2HB  LEU A 241      -6.617 -15.739 -22.053  1.00 71.87           H
ATOM   3620  CG  LEU A 241      -7.039 -13.705 -21.538  1.00 71.87           C
ATOM   3621  HG  LEU A 241      -7.915 -13.116 -21.267  1.00 71.87           H
ATOM   3622  CD1 LEU A 241      -6.028 -13.562 -20.399  1.00 71.87           C
ATOM   3623 1HD1 LEU A 241      -6.481 -13.900 -19.467  1.00 71.87           H
ATOM   3624 2HD1 LEU A 241      -5.148 -14.166 -20.616  1.00 71.87           H
ATOM   3625 3HD1 LEU A 241      -5.736 -12.516 -20.302  1.00 71.87           H
ATOM   3626  CD2 LEU A 241      -6.503 -13.138 -22.854  1.00 71.87           C
ATOM   3627 1HD2 LEU A 241      -5.644 -13.725 -23.179  1.00 71.87           H
ATOM   3628 2HD2 LEU A 241      -7.283 -13.185 -23.615  1.00 71.87           H
ATOM   3629 3HD2 LEU A 241      -6.201 -12.101 -22.707  1.00 71.87           H
ATOM   3630  HN  LEU A 241      -9.850 -14.888 -21.048  1.00 71.87           H
ATOM   3631  N   ILE A 242      -9.430 -17.672 -22.412  1.00 74.60           N
ATOM   3632  CA  ILE A 242      -9.610 -19.065 -22.784  1.00 74.60           C
ATOM   3633  C   ILE A 242     -10.394 -19.141 -24.095  1.00 74.60           C
ATOM   3634  O   ILE A 242     -10.056 -19.925 -24.981  1.00 74.60           O
ATOM   3635  HA  ILE A 242      -8.620 -19.490 -22.948  1.00 74.60           H
ATOM   3636  CB  ILE A 242     -10.254 -19.847 -21.637  1.00 74.60           C
ATOM   3637  HB  ILE A 242     -11.092 -19.265 -21.254  1.00 74.60           H
ATOM   3638  CG1 ILE A 242      -9.269 -20.034 -20.481  1.00 74.60           C
ATOM   3639 1HG1 ILE A 242      -8.486 -20.733 -20.775  1.00 74.60           H
ATOM   3640 2HG1 ILE A 242      -8.782 -19.085 -20.256  1.00 74.60           H
ATOM   3641  CG2 ILE A 242     -10.818 -21.180 -22.131  1.00 74.60           C
ATOM   3642 1HG2 ILE A 242     -11.574 -20.995 -22.894  1.00 74.60           H
ATOM   3643 2HG2 ILE A 242     -10.013 -21.781 -22.555  1.00 74.60           H
ATOM   3644 3HG2 ILE A 242     -11.269 -21.716 -21.295  1.00 74.60           H
ATOM   3645  CD1 ILE A 242      -9.982 -20.556 -19.232  1.00 74.60           C
ATOM   3646 1HD1 ILE A 242     -10.748 -19.844 -18.926  1.00 74.60           H
ATOM   3647 2HD1 ILE A 242     -10.447 -21.517 -19.454  1.00 74.60           H
ATOM   3648 3HD1 ILE A 242      -9.259 -20.681 -18.426  1.00 74.60           H
ATOM   3649  HN  ILE A 242      -9.872 -17.403 -21.556  1.00 74.60           H
ATOM   3650  N   GLN A 243     -11.427 -18.315 -24.179  1.00 70.38           N
ATOM   3651  CA  GLN A 243     -12.312 -18.337 -25.331  1.00 70.38           C
ATOM   3652  C   GLN A 243     -11.550 -17.932 -26.594  1.00 70.38           C
ATOM   3653  O   GLN A 243     -11.924 -18.317 -27.700  1.00 70.38           O
ATOM   3654  HA  GLN A 243     -12.649 -19.370 -25.417  1.00 70.38           H
ATOM   3655  CB  GLN A 243     -13.525 -17.432 -25.108  1.00 70.38           C
ATOM   3656 1HB  GLN A 243     -13.197 -16.466 -24.723  1.00 70.38           H
ATOM   3657 2HB  GLN A 243     -14.022 -17.242 -26.060  1.00 70.38           H
ATOM   3658  CG  GLN A 243     -14.513 -18.069 -24.129  1.00 70.38           C
ATOM   3659 1HG  GLN A 243     -14.723 -19.094 -24.434  1.00 70.38           H
ATOM   3660 2HG  GLN A 243     -14.066 -18.117 -23.136  1.00 70.38           H
ATOM   3661  CD  GLN A 243     -15.817 -17.271 -24.069  1.00 70.38           C
ATOM   3662  OE1 GLN A 243     -15.901 -16.136 -24.507  1.00 70.38           O
ATOM   3663  NE2 GLN A 243     -16.827 -17.927 -23.504  1.00 70.38           N
ATOM   3664 1HE2 GLN A 243     -16.691 -18.858 -23.165  1.00 70.38           H
ATOM   3665 2HE2 GLN A 243     -17.722 -17.489 -23.419  1.00 70.38           H
ATOM   3666  HN  GLN A 243     -11.662 -17.641 -23.478  1.00 70.38           H
ATOM   3667  N   ALA A 244     -10.493 -17.160 -26.386  1.00 63.89           N
ATOM   3668  CA  ALA A 244      -9.846 -16.465 -27.486  1.00 63.89           C
ATOM   3669  C   ALA A 244      -8.845 -17.406 -28.160  1.00 63.89           C
ATOM   3670  O   ALA A 244      -7.899 -17.869 -27.525  1.00 63.89           O
ATOM   3671  HA  ALA A 244     -10.618 -16.194 -28.207  1.00 63.89           H
ATOM   3672  CB  ALA A 244      -9.186 -15.187 -26.966  1.00 63.89           C
ATOM   3673 1HB  ALA A 244      -9.944 -14.541 -26.524  1.00 63.89           H
ATOM   3674 2HB  ALA A 244      -8.442 -15.444 -26.211  1.00 63.89           H
ATOM   3675 3HB  ALA A 244      -8.700 -14.667 -27.791  1.00 63.89           H
ATOM   3676  HN  ALA A 244     -10.081 -17.006 -25.488  1.00 63.89           H
ATOM   3677  N   LYS A 245      -9.088 -17.662 -29.437  1.00 57.43           N
ATOM   3678  CA  LYS A 245      -8.373 -18.713 -30.139  1.00 57.43           C
ATOM   3679  C   LYS A 245      -6.941 -18.252 -30.418  1.00 57.43           C
ATOM   3680  O   LYS A 245      -6.208 -18.905 -31.159  1.00 57.43           O
ATOM   3681  HA  LYS A 245      -8.334 -19.579 -29.478  1.00 57.43           H
ATOM   3682  CB  LYS A 245      -9.139 -19.136 -31.395  1.00 57.43           C
ATOM   3683 1HB  LYS A 245      -9.350 -18.261 -32.008  1.00 57.43           H
ATOM   3684 2HB  LYS A 245      -8.520 -19.804 -31.995  1.00 57.43           H
ATOM   3685  CG  LYS A 245     -10.448 -19.837 -31.028  1.00 57.43           C
ATOM   3686 1HG  LYS A 245     -10.248 -20.644 -30.323  1.00 57.43           H
ATOM   3687 2HG  LYS A 245     -11.113 -19.134 -30.527  1.00 57.43           H
ATOM   3688  CD  LYS A 245     -11.136 -20.400 -32.273  1.00 57.43           C
ATOM   3689 1HD  LYS A 245     -11.460 -19.580 -32.915  1.00 57.43           H
ATOM   3690 2HD  LYS A 245     -10.426 -20.994 -32.849  1.00 57.43           H
ATOM   3691  CE  LYS A 245     -12.341 -21.263 -31.892  1.00 57.43           C
ATOM   3692 1HE  LYS A 245     -12.033 -22.036 -31.188  1.00 57.43           H
ATOM   3693 2HE  LYS A 245     -13.088 -20.651 -31.387  1.00 57.43           H
ATOM   3694  NZ  LYS A 245     -12.933 -21.887 -33.096  1.00 57.43           N
ATOM   3695 1HZ  LYS A 245     -13.720 -22.466 -32.824  1.00 57.43           H
ATOM   3696 2HZ  LYS A 245     -13.249 -21.163 -33.731  1.00 57.43           H
ATOM   3697 3HZ  LYS A 245     -12.235 -22.460 -33.557  1.00 57.43           H
ATOM   3698  HN  LYS A 245      -9.758 -17.165 -29.989  1.00 57.43           H
ATOM   3699  N   LYS A 246      -6.586 -17.130 -29.810  1.00 56.46           N
ATOM   3700  CA  LYS A 246      -5.366 -16.432 -30.180  1.00 56.46           C
ATOM   3701  C   LYS A 246      -4.224 -16.895 -29.273  1.00 56.46           C
ATOM   3702  O   LYS A 246      -4.326 -16.814 -28.050  1.00 56.46           O
ATOM   3703  HA  LYS A 246      -5.128 -16.712 -31.206  1.00 56.46           H
ATOM   3704  CB  LYS A 246      -5.589 -14.918 -30.164  1.00 56.46           C
ATOM   3705 1HB  LYS A 246      -6.096 -14.631 -29.243  1.00 56.46           H
ATOM   3706 2HB  LYS A 246      -4.627 -14.405 -30.172  1.00 56.46           H
ATOM   3707  CG  LYS A 246      -6.420 -14.474 -31.369  1.00 56.46           C
ATOM   3708 1HG  LYS A 246      -6.119 -15.039 -32.251  1.00 56.46           H
ATOM   3709 2HG  LYS A 246      -7.472 -14.696 -31.192  1.00 56.46           H
ATOM   3710  CD  LYS A 246      -6.247 -12.977 -31.633  1.00 56.46           C
ATOM   3711 1HD  LYS A 246      -6.717 -12.406 -30.832  1.00 56.46           H
ATOM   3712 2HD  LYS A 246      -5.187 -12.722 -31.625  1.00 56.46           H
ATOM   3713  CE  LYS A 246      -6.862 -12.581 -32.977  1.00 56.46           C
ATOM   3714 1HE  LYS A 246      -6.644 -13.346 -33.722  1.00 56.46           H
ATOM   3715 2HE  LYS A 246      -7.947 -12.526 -32.885  1.00 56.46           H
ATOM   3716  NZ  LYS A 246      -6.330 -11.276 -33.426  1.00 56.46           N
ATOM   3717 1HZ  LYS A 246      -6.785 -11.005 -34.291  1.00 56.46           H
ATOM   3718 2HZ  LYS A 246      -6.509 -10.575 -32.716  1.00 56.46           H
ATOM   3719 3HZ  LYS A 246      -5.330 -11.353 -33.580  1.00 56.46           H
ATOM   3720  HN  LYS A 246      -7.114 -16.699 -29.079  1.00 56.46           H
ATOM   3721  N   SER A 247      -3.162 -17.370 -29.908  1.00 54.84           N
ATOM   3722  CA  SER A 247      -2.041 -17.931 -29.175  1.00 54.84           C
ATOM   3723  C   SER A 247      -1.533 -16.922 -28.143  1.00 54.84           C
ATOM   3724  O   SER A 247      -1.265 -17.282 -26.997  1.00 54.84           O
ATOM   3725  HA  SER A 247      -2.434 -18.819 -28.680  1.00 54.84           H
ATOM   3726  CB  SER A 247      -0.910 -18.335 -30.123  1.00 54.84           C
ATOM   3727 1HB  SER A 247      -1.185 -19.251 -30.646  1.00 54.84           H
ATOM   3728 2HB  SER A 247      -0.778 -17.563 -30.880  1.00 54.84           H
ATOM   3729  OG  SER A 247       0.320 -18.536 -29.431  1.00 54.84           O
ATOM   3730  HG  SER A 247       1.043 -18.773 -30.081  1.00 54.84           H
ATOM   3731  HN  SER A 247      -3.062 -17.375 -30.903  1.00 54.84           H
ATOM   3732  N   SER A 248      -1.416 -15.679 -28.586  1.00 57.38           N
ATOM   3733  CA  SER A 248      -0.747 -14.661 -27.792  1.00 57.38           C
ATOM   3734  C   SER A 248      -1.456 -14.497 -26.447  1.00 57.38           C
ATOM   3735  O   SER A 248      -0.957 -13.808 -25.558  1.00 57.38           O
ATOM   3736  HA  SER A 248       0.268 -15.030 -27.648  1.00 57.38           H
ATOM   3737  CB  SER A 248      -0.703 -13.325 -28.535  1.00 57.38           C
ATOM   3738 1HB  SER A 248      -0.089 -12.619 -27.975  1.00 57.38           H
ATOM   3739 2HB  SER A 248      -0.223 -13.464 -29.504  1.00 57.38           H
ATOM   3740  OG  SER A 248      -2.004 -12.775 -28.725  1.00 57.38           O
ATOM   3741  HG  SER A 248      -1.938 -11.891 -29.186  1.00 57.38           H
ATOM   3742  HN  SER A 248      -1.768 -15.363 -29.467  1.00 57.38           H
ATOM   3743  N   LYS A 249      -2.608 -15.142 -26.338  1.00 61.68           N
ATOM   3744  CA  LYS A 249      -3.431 -15.010 -25.148  1.00 61.68           C
ATOM   3745  C   LYS A 249      -2.743 -15.714 -23.977  1.00 61.68           C
ATOM   3746  O   LYS A 249      -2.896 -15.307 -22.826  1.00 61.68           O
ATOM   3747  HA  LYS A 249      -3.503 -13.947 -24.917  1.00 61.68           H
ATOM   3748  CB  LYS A 249      -4.851 -15.511 -25.419  1.00 61.68           C
ATOM   3749 1HB  LYS A 249      -4.810 -16.485 -25.906  1.00 61.68           H
ATOM   3750 2HB  LYS A 249      -5.379 -15.648 -24.475  1.00 61.68           H
ATOM   3751  CG  LYS A 249      -5.621 -14.526 -26.302  1.00 61.68           C
ATOM   3752 1HG  LYS A 249      -5.881 -13.640 -25.723  1.00 61.68           H
ATOM   3753 2HG  LYS A 249      -4.985 -14.195 -27.123  1.00 61.68           H
ATOM   3754  CD  LYS A 249      -6.892 -15.168 -26.860  1.00 61.68           C
ATOM   3755 1HD  LYS A 249      -6.632 -16.050 -27.445  1.00 61.68           H
ATOM   3756 2HD  LYS A 249      -7.524 -15.506 -26.038  1.00 61.68           H
ATOM   3757  CE  LYS A 249      -7.667 -14.180 -27.734  1.00 61.68           C
ATOM   3758 1HE  LYS A 249      -8.417 -13.665 -27.134  1.00 61.68           H
ATOM   3759 2HE  LYS A 249      -6.990 -13.419 -28.120  1.00 61.68           H
ATOM   3760  NZ  LYS A 249      -8.323 -14.886 -28.858  1.00 61.68           N
ATOM   3761 1HZ  LYS A 249      -9.116 -14.344 -29.181  1.00 61.68           H
ATOM   3762 2HZ  LYS A 249      -7.660 -15.001 -29.617  1.00 61.68           H
ATOM   3763 3HZ  LYS A 249      -8.641 -15.797 -28.545  1.00 61.68           H
ATOM   3764  HN  LYS A 249      -2.980 -15.745 -27.044  1.00 61.68           H
ATOM   3765  N   HIS A 250      -2.001 -16.760 -24.310  1.00 64.54           N
ATOM   3766  CA  HIS A 250      -1.315 -17.544 -23.298  1.00 64.54           C
ATOM   3767  C   HIS A 250      -0.313 -16.659 -22.554  1.00 64.54           C
ATOM   3768  O   HIS A 250      -0.178 -16.755 -21.336  1.00 64.54           O
ATOM   3769  HA  HIS A 250      -2.077 -17.884 -22.596  1.00 64.54           H
ATOM   3770  CB  HIS A 250      -0.665 -18.783 -23.918  1.00 64.54           C
ATOM   3771 1HB  HIS A 250      -0.053 -18.474 -24.765  1.00 64.54           H
ATOM   3772 2HB  HIS A 250       0.006 -19.233 -23.186  1.00 64.54           H
ATOM   3773  CG  HIS A 250      -1.653 -19.827 -24.383  1.00 64.54           C
ATOM   3774  ND1 HIS A 250      -2.390 -20.604 -23.507  1.00 64.54           N
ATOM   3775  HD1 HIS A 250      -2.349 -20.559 -22.508  1.00 64.54           H
ATOM   3776  CD2 HIS A 250      -2.017 -20.212 -25.639  1.00 64.54           C
ATOM   3777  HD2 HIS A 250      -1.627 -19.801 -26.570  1.00 64.54           H
ATOM   3778  CE1 HIS A 250      -3.159 -21.418 -24.215  1.00 64.54           C
ATOM   3779  HE1 HIS A 250      -3.856 -22.153 -23.813  1.00 64.54           H
ATOM   3780  NE2 HIS A 250      -2.926 -21.173 -25.537  1.00 64.54           N
ATOM   3781  HN  HIS A 250      -1.866 -17.073 -25.251  1.00 64.54           H
ATOM   3782  N   LYS A 251       0.364 -15.815 -23.320  1.00 65.98           N
ATOM   3783  CA  LYS A 251       1.351 -14.914 -22.749  1.00 65.98           C
ATOM   3784  C   LYS A 251       0.650 -13.916 -21.825  1.00 65.98           C
ATOM   3785  O   LYS A 251       1.038 -13.756 -20.669  1.00 65.98           O
ATOM   3786  HA  LYS A 251       2.036 -15.515 -22.151  1.00 65.98           H
ATOM   3787  CB  LYS A 251       2.176 -14.253 -23.855  1.00 65.98           C
ATOM   3788 1HB  LYS A 251       2.475 -15.002 -24.588  1.00 65.98           H
ATOM   3789 2HB  LYS A 251       1.565 -13.520 -24.381  1.00 65.98           H
ATOM   3790  CG  LYS A 251       3.418 -13.571 -23.279  1.00 65.98           C
ATOM   3791 1HG  LYS A 251       3.118 -12.736 -22.646  1.00 65.98           H
ATOM   3792 2HG  LYS A 251       3.962 -14.271 -22.646  1.00 65.98           H
ATOM   3793  CD  LYS A 251       4.335 -13.067 -24.396  1.00 65.98           C
ATOM   3794 1HD  LYS A 251       4.579 -13.889 -25.069  1.00 65.98           H
ATOM   3795 2HD  LYS A 251       3.814 -12.315 -24.988  1.00 65.98           H
ATOM   3796  CE  LYS A 251       5.622 -12.471 -23.822  1.00 65.98           C
ATOM   3797 1HE  LYS A 251       5.386 -11.595 -23.218  1.00 65.98           H
ATOM   3798 2HE  LYS A 251       6.101 -13.194 -23.162  1.00 65.98           H
ATOM   3799  NZ  LYS A 251       6.550 -12.095 -24.912  1.00 65.98           N
ATOM   3800 1HZ  LYS A 251       7.408 -11.730 -24.514  1.00 65.98           H
ATOM   3801 2HZ  LYS A 251       6.758 -12.911 -25.476  1.00 65.98           H
ATOM   3802 3HZ  LYS A 251       6.118 -11.384 -25.493  1.00 65.98           H
ATOM   3803  HN  LYS A 251       0.248 -15.743 -24.310  1.00 65.98           H
ATOM   3804  N   ALA A 252      -0.372 -13.271 -22.370  1.00 64.51           N
ATOM   3805  CA  ALA A 252      -1.098 -12.256 -21.626  1.00 64.51           C
ATOM   3806  C   ALA A 252      -1.651 -12.871 -20.338  1.00 64.51           C
ATOM   3807  O   ALA A 252      -1.679 -12.218 -19.297  1.00 64.51           O
ATOM   3808  HA  ALA A 252      -0.393 -11.466 -21.367  1.00 64.51           H
ATOM   3809  CB  ALA A 252      -2.199 -11.666 -22.509  1.00 64.51           C
ATOM   3810 1HB  ALA A 252      -1.751 -11.216 -23.395  1.00 64.51           H
ATOM   3811 2HB  ALA A 252      -2.886 -12.456 -22.811  1.00 64.51           H
ATOM   3812 3HB  ALA A 252      -2.744 -10.904 -21.951  1.00 64.51           H
ATOM   3813  HN  ALA A 252      -0.703 -13.432 -23.299  1.00 64.51           H
ATOM   3814  N   LEU A 253      -2.076 -14.121 -20.453  1.00 69.60           N
ATOM   3815  CA  LEU A 253      -2.617 -14.835 -19.308  1.00 69.60           C
ATOM   3816  C   LEU A 253      -1.526 -14.988 -18.247  1.00 69.60           C
ATOM   3817  O   LEU A 253      -1.733 -14.643 -17.084  1.00 69.60           O
ATOM   3818  HA  LEU A 253      -3.420 -14.226 -18.893  1.00 69.60           H
ATOM   3819  CB  LEU A 253      -3.237 -16.163 -19.749  1.00 69.60           C
ATOM   3820 1HB  LEU A 253      -3.896 -15.970 -20.595  1.00 69.60           H
ATOM   3821 2HB  LEU A 253      -2.438 -16.812 -20.109  1.00 69.60           H
ATOM   3822  CG  LEU A 253      -4.030 -16.919 -18.682  1.00 69.60           C
ATOM   3823  HG  LEU A 253      -3.433 -16.951 -17.771  1.00 69.60           H
ATOM   3824  CD1 LEU A 253      -5.331 -16.189 -18.345  1.00 69.60           C
ATOM   3825 1HD1 LEU A 253      -5.102 -15.192 -17.969  1.00 69.60           H
ATOM   3826 2HD1 LEU A 253      -5.944 -16.105 -19.243  1.00 69.60           H
ATOM   3827 3HD1 LEU A 253      -5.876 -16.748 -17.585  1.00 69.60           H
ATOM   3828  CD2 LEU A 253      -4.280 -18.367 -19.108  1.00 69.60           C
ATOM   3829 1HD2 LEU A 253      -4.846 -18.380 -20.040  1.00 69.60           H
ATOM   3830 2HD2 LEU A 253      -3.325 -18.872 -19.257  1.00 69.60           H
ATOM   3831 3HD2 LEU A 253      -4.845 -18.882 -18.332  1.00 69.60           H
ATOM   3832  HN  LEU A 253      -2.056 -14.643 -21.305  1.00 69.60           H
ATOM   3833  N   LYS A 254      -0.388 -15.507 -18.684  1.00 71.87           N
ATOM   3834  CA  LYS A 254       0.711 -15.777 -17.772  1.00 71.87           C
ATOM   3835  C   LYS A 254       1.087 -14.488 -17.038  1.00 71.87           C
ATOM   3836  O   LYS A 254       1.211 -14.480 -15.814  1.00 71.87           O
ATOM   3837  HA  LYS A 254       0.356 -16.501 -17.038  1.00 71.87           H
ATOM   3838  CB  LYS A 254       1.880 -16.424 -18.518  1.00 71.87           C
ATOM   3839 1HB  LYS A 254       1.528 -17.299 -19.065  1.00 71.87           H
ATOM   3840 2HB  LYS A 254       2.276 -15.726 -19.255  1.00 71.87           H
ATOM   3841  CG  LYS A 254       2.990 -16.834 -17.548  1.00 71.87           C
ATOM   3842 1HG  LYS A 254       3.394 -15.949 -17.057  1.00 71.87           H
ATOM   3843 2HG  LYS A 254       2.577 -17.472 -16.766  1.00 71.87           H
ATOM   3844  CD  LYS A 254       4.110 -17.576 -18.279  1.00 71.87           C
ATOM   3845 1HD  LYS A 254       3.704 -18.457 -18.777  1.00 71.87           H
ATOM   3846 2HD  LYS A 254       4.529 -16.936 -19.056  1.00 71.87           H
ATOM   3847  CE  LYS A 254       5.215 -17.996 -17.307  1.00 71.87           C
ATOM   3848 1HE  LYS A 254       5.682 -17.112 -16.874  1.00 71.87           H
ATOM   3849 2HE  LYS A 254       4.785 -18.565 -16.483  1.00 71.87           H
ATOM   3850  NZ  LYS A 254       6.234 -18.813 -18.003  1.00 71.87           N
ATOM   3851 1HZ  LYS A 254       6.969 -19.065 -17.350  1.00 71.87           H
ATOM   3852 2HZ  LYS A 254       5.802 -19.655 -18.366  1.00 71.87           H
ATOM   3853 3HZ  LYS A 254       6.630 -18.279 -18.768  1.00 71.87           H
ATOM   3854  HN  LYS A 254      -0.211 -15.741 -19.640  1.00 71.87           H
ATOM   3855  N   VAL A 255       1.260 -13.431 -17.817  1.00 70.68           N
ATOM   3856  CA  VAL A 255       1.596 -12.134 -17.254  1.00 70.68           C
ATOM   3857  C   VAL A 255       0.609 -11.797 -16.135  1.00 70.68           C
ATOM   3858  O   VAL A 255       1.015 -11.423 -15.036  1.00 70.68           O
ATOM   3859  HA  VAL A 255       2.596 -12.209 -16.829  1.00 70.68           H
ATOM   3860  CB  VAL A 255       1.629 -11.076 -18.360  1.00 70.68           C
ATOM   3861  HB  VAL A 255       0.789 -11.265 -19.029  1.00 70.68           H
ATOM   3862  CG1 VAL A 255       1.460  -9.671 -17.779  1.00 70.68           C
ATOM   3863 1HG1 VAL A 255       0.504  -9.604 -17.260  1.00 70.68           H
ATOM   3864 2HG1 VAL A 255       2.270  -9.468 -17.077  1.00 70.68           H
ATOM   3865 3HG1 VAL A 255       1.488  -8.939 -18.586  1.00 70.68           H
ATOM   3866  CG2 VAL A 255       2.916 -11.180 -19.180  1.00 70.68           C
ATOM   3867 1HG2 VAL A 255       3.776 -11.030 -18.527  1.00 70.68           H
ATOM   3868 2HG2 VAL A 255       2.976 -12.167 -19.638  1.00 70.68           H
ATOM   3869 3HG2 VAL A 255       2.914 -10.417 -19.958  1.00 70.68           H
ATOM   3870  HN  VAL A 255       1.174 -13.449 -18.813  1.00 70.68           H
ATOM   3871  N   THR A 256      -0.669 -11.943 -16.452  1.00 69.24           N
ATOM   3872  CA  THR A 256      -1.719 -11.452 -15.576  1.00 69.24           C
ATOM   3873  C   THR A 256      -1.740 -12.250 -14.270  1.00 69.24           C
ATOM   3874  O   THR A 256      -1.848 -11.674 -13.189  1.00 69.24           O
ATOM   3875  HA  THR A 256      -1.493 -10.418 -15.315  1.00 69.24           H
ATOM   3876  CB  THR A 256      -3.041 -11.508 -16.344  1.00 69.24           C
ATOM   3877  HB  THR A 256      -3.274 -12.530 -16.643  1.00 69.24           H
ATOM   3878  OG1 THR A 256      -2.862 -10.581 -17.411  1.00 69.24           O
ATOM   3879  HG1 THR A 256      -2.894 -11.059 -18.289  1.00 69.24           H
ATOM   3880  CG2 THR A 256      -4.209 -10.932 -15.541  1.00 69.24           C
ATOM   3881 1HG2 THR A 256      -4.005  -9.889 -15.300  1.00 69.24           H
ATOM   3882 2HG2 THR A 256      -4.332 -11.501 -14.619  1.00 69.24           H
ATOM   3883 3HG2 THR A 256      -5.123 -10.997 -16.132  1.00 69.24           H
ATOM   3884  HN  THR A 256      -0.991 -12.386 -17.289  1.00 69.24           H
ATOM   3885  N   ILE A 257      -1.637 -13.563 -14.415  1.00 72.47           N
ATOM   3886  CA  ILE A 257      -1.613 -14.443 -13.259  1.00 72.47           C
ATOM   3887  C   ILE A 257      -0.455 -14.045 -12.343  1.00 72.47           C
ATOM   3888  O   ILE A 257      -0.626 -13.942 -11.129  1.00 72.47           O
ATOM   3889  HA  ILE A 257      -2.548 -14.297 -12.718  1.00 72.47           H
ATOM   3890  CB  ILE A 257      -1.572 -15.907 -13.702  1.00 72.47           C
ATOM   3891  HB  ILE A 257      -0.777 -16.019 -14.439  1.00 72.47           H
ATOM   3892  CG1 ILE A 257      -2.881 -16.312 -14.383  1.00 72.47           C
ATOM   3893 1HG1 ILE A 257      -3.688 -16.320 -13.651  1.00 72.47           H
ATOM   3894 2HG1 ILE A 257      -3.144 -15.573 -15.140  1.00 72.47           H
ATOM   3895  CG2 ILE A 257      -1.230 -16.826 -12.527  1.00 72.47           C
ATOM   3896 1HG2 ILE A 257      -0.254 -16.554 -12.126  1.00 72.47           H
ATOM   3897 2HG2 ILE A 257      -1.986 -16.717 -11.749  1.00 72.47           H
ATOM   3898 3HG2 ILE A 257      -1.207 -17.861 -12.869  1.00 72.47           H
ATOM   3899  CD1 ILE A 257      -2.758 -17.692 -15.031  1.00 72.47           C
ATOM   3900 1HD1 ILE A 257      -1.966 -17.673 -15.780  1.00 72.47           H
ATOM   3901 2HD1 ILE A 257      -2.519 -18.432 -14.268  1.00 72.47           H
ATOM   3902 3HD1 ILE A 257      -3.702 -17.955 -15.508  1.00 72.47           H
ATOM   3903  HN  ILE A 257      -1.569 -14.025 -15.299  1.00 72.47           H
ATOM   3904  N   THR A 258       0.699 -13.832 -12.959  1.00 75.56           N
ATOM   3905  CA  THR A 258       1.908 -13.545 -12.206  1.00 75.56           C
ATOM   3906  C   THR A 258       1.703 -12.317 -11.317  1.00 75.56           C
ATOM   3907  O   THR A 258       2.075 -12.326 -10.144  1.00 75.56           O
ATOM   3908  HA  THR A 258       2.109 -14.388 -11.545  1.00 75.56           H
ATOM   3909  CB  THR A 258       3.059 -13.389 -13.201  1.00 75.56           C
ATOM   3910  HB  THR A 258       2.888 -12.541 -13.864  1.00 75.56           H
ATOM   3911  OG1 THR A 258       3.141 -14.661 -13.839  1.00 75.56           O
ATOM   3912  HG1 THR A 258       2.522 -14.691 -14.623  1.00 75.56           H
ATOM   3913  CG2 THR A 258       4.414 -13.231 -12.509  1.00 75.56           C
ATOM   3914 1HG2 THR A 258       4.615 -14.111 -11.898  1.00 75.56           H
ATOM   3915 2HG2 THR A 258       4.397 -12.345 -11.875  1.00 75.56           H
ATOM   3916 3HG2 THR A 258       5.196 -13.124 -13.261  1.00 75.56           H
ATOM   3917  HN  THR A 258       0.814 -13.853 -13.952  1.00 75.56           H
ATOM   3918  N   VAL A 259       1.112 -11.289 -11.909  1.00 71.72           N
ATOM   3919  CA  VAL A 259       0.916 -10.032 -11.206  1.00 71.72           C
ATOM   3920  C   VAL A 259      -0.000 -10.263 -10.003  1.00 71.72           C
ATOM   3921  O   VAL A 259       0.271  -9.772  -8.908  1.00 71.72           O
ATOM   3922  HA  VAL A 259       1.890  -9.700 -10.847  1.00 71.72           H
ATOM   3923  CB  VAL A 259       0.380  -8.972 -12.170  1.00 71.72           C
ATOM   3924  HB  VAL A 259      -0.499  -9.383 -12.666  1.00 71.72           H
ATOM   3925  CG1 VAL A 259      -0.052  -7.713 -11.416  1.00 71.72           C
ATOM   3926 1HG1 VAL A 259      -0.838  -7.967 -10.705  1.00 71.72           H
ATOM   3927 2HG1 VAL A 259       0.803  -7.299 -10.881  1.00 71.72           H
ATOM   3928 3HG1 VAL A 259      -0.428  -6.976 -12.125  1.00 71.72           H
ATOM   3929  CG2 VAL A 259       1.414  -8.638 -13.248  1.00 71.72           C
ATOM   3930 1HG2 VAL A 259       2.319  -8.256 -12.776  1.00 71.72           H
ATOM   3931 2HG2 VAL A 259       1.652  -9.538 -13.815  1.00 71.72           H
ATOM   3932 3HG2 VAL A 259       1.007  -7.882 -13.920  1.00 71.72           H
ATOM   3933  HN  VAL A 259       0.771 -11.305 -12.849  1.00 71.72           H
ATOM   3934  N   LEU A 260      -1.067 -11.011 -10.246  1.00 72.75           N
ATOM   3935  CA  LEU A 260      -2.032 -11.301  -9.199  1.00 72.75           C
ATOM   3936  C   LEU A 260      -1.326 -12.018  -8.046  1.00 72.75           C
ATOM   3937  O   LEU A 260      -1.467 -11.627  -6.889  1.00 72.75           O
ATOM   3938  HA  LEU A 260      -2.412 -10.348  -8.832  1.00 72.75           H
ATOM   3939  CB  LEU A 260      -3.222 -12.076  -9.768  1.00 72.75           C
ATOM   3940 1HB  LEU A 260      -3.702 -11.459 -10.528  1.00 72.75           H
ATOM   3941 2HB  LEU A 260      -2.844 -12.965 -10.273  1.00 72.75           H
ATOM   3942  CG  LEU A 260      -4.285 -12.510  -8.757  1.00 72.75           C
ATOM   3943  HG  LEU A 260      -3.802 -13.121  -7.994  1.00 72.75           H
ATOM   3944  CD1 LEU A 260      -4.893 -11.299  -8.047  1.00 72.75           C
ATOM   3945 1HD1 LEU A 260      -4.110 -10.756  -7.519  1.00 72.75           H
ATOM   3946 2HD1 LEU A 260      -5.358 -10.642  -8.782  1.00 72.75           H
ATOM   3947 3HD1 LEU A 260      -5.646 -11.636  -7.334  1.00 72.75           H
ATOM   3948  CD2 LEU A 260      -5.353 -13.380  -9.423  1.00 72.75           C
ATOM   3949 1HD2 LEU A 260      -5.838 -12.815 -10.219  1.00 72.75           H
ATOM   3950 2HD2 LEU A 260      -4.886 -14.271  -9.843  1.00 72.75           H
ATOM   3951 3HD2 LEU A 260      -6.096 -13.675  -8.682  1.00 72.75           H
ATOM   3952  HN  LEU A 260      -1.276 -11.414 -11.137  1.00 72.75           H
ATOM   3953  N   THR A 261      -0.582 -13.055  -8.403  1.00 78.71           N
ATOM   3954  CA  THR A 261       0.023 -13.920  -7.405  1.00 78.71           C
ATOM   3955  C   THR A 261       0.978 -13.122  -6.515  1.00 78.71           C
ATOM   3956  O   THR A 261       1.001 -13.308  -5.299  1.00 78.71           O
ATOM   3957  HA  THR A 261      -0.767 -14.306  -6.760  1.00 78.71           H
ATOM   3958  CB  THR A 261       0.700 -15.082  -8.134  1.00 78.71           C
ATOM   3959  HB  THR A 261       1.532 -14.728  -8.743  1.00 78.71           H
ATOM   3960  OG1 THR A 261      -0.362 -15.709  -8.849  1.00 78.71           O
ATOM   3961  HG1 THR A 261      -0.468 -15.283  -9.747  1.00 78.71           H
ATOM   3962  CG2 THR A 261       1.195 -16.167  -7.175  1.00 78.71           C
ATOM   3963 1HG2 THR A 261       0.352 -16.569  -6.614  1.00 78.71           H
ATOM   3964 2HG2 THR A 261       1.920 -15.736  -6.483  1.00 78.71           H
ATOM   3965 3HG2 THR A 261       1.668 -16.967  -7.745  1.00 78.71           H
ATOM   3966  HN  THR A 261      -0.391 -13.306  -9.352  1.00 78.71           H
ATOM   3967  N   VAL A 262       1.742 -12.250  -7.156  1.00 78.64           N
ATOM   3968  CA  VAL A 262       2.743 -11.470  -6.447  1.00 78.64           C
ATOM   3969  C   VAL A 262       2.050 -10.565  -5.427  1.00 78.64           C
ATOM   3970  O   VAL A 262       2.499 -10.450  -4.287  1.00 78.64           O
ATOM   3971  HA  VAL A 262       3.389 -12.169  -5.915  1.00 78.64           H
ATOM   3972  CB  VAL A 262       3.605 -10.695  -7.445  1.00 78.64           C
ATOM   3973  HB  VAL A 262       2.937 -10.150  -8.113  1.00 78.64           H
ATOM   3974  CG1 VAL A 262       4.489  -9.672  -6.728  1.00 78.64           C
ATOM   3975 1HG1 VAL A 262       3.861  -8.966  -6.186  1.00 78.64           H
ATOM   3976 2HG1 VAL A 262       5.145 -10.188  -6.027  1.00 78.64           H
ATOM   3977 3HG1 VAL A 262       5.091  -9.135  -7.461  1.00 78.64           H
ATOM   3978  CG2 VAL A 262       4.447 -11.646  -8.298  1.00 78.64           C
ATOM   3979 1HG2 VAL A 262       5.102 -12.230  -7.651  1.00 78.64           H
ATOM   3980 2HG2 VAL A 262       3.790 -12.317  -8.851  1.00 78.64           H
ATOM   3981 3HG2 VAL A 262       5.051 -11.069  -8.998  1.00 78.64           H
ATOM   3982  HN  VAL A 262       1.687 -12.073  -8.138  1.00 78.64           H
ATOM   3983  N   PHE A 263       0.967  -9.946  -5.872  1.00 73.10           N
ATOM   3984  CA  PHE A 263       0.220  -9.037  -5.019  1.00 73.10           C
ATOM   3985  C   PHE A 263      -0.348  -9.770  -3.802  1.00 73.10           C
ATOM   3986  O   PHE A 263      -0.175  -9.325  -2.668  1.00 73.10           O
ATOM   3987  HA  PHE A 263       0.912  -8.264  -4.685  1.00 73.10           H
ATOM   3988  CB  PHE A 263      -0.938  -8.488  -5.855  1.00 73.10           C
ATOM   3989 1HB  PHE A 263      -0.532  -7.982  -6.731  1.00 73.10           H
ATOM   3990 2HB  PHE A 263      -1.537  -9.323  -6.219  1.00 73.10           H
ATOM   3991  CG  PHE A 263      -1.847  -7.518  -5.098  1.00 73.10           C
ATOM   3992  CD1 PHE A 263      -2.963  -7.979  -4.472  1.00 73.10           C
ATOM   3993  HD1 PHE A 263      -3.209  -9.040  -4.510  1.00 73.10           H
ATOM   3994  CD2 PHE A 263      -1.539  -6.194  -5.051  1.00 73.10           C
ATOM   3995  HD2 PHE A 263      -0.645  -5.824  -5.553  1.00 73.10           H
ATOM   3996  CE1 PHE A 263      -3.806  -7.079  -3.770  1.00 73.10           C
ATOM   3997  HE1 PHE A 263      -4.701  -7.448  -3.268  1.00 73.10           H
ATOM   3998  CE2 PHE A 263      -2.383  -5.293  -4.348  1.00 73.10           C
ATOM   3999  HE2 PHE A 263      -2.136  -4.232  -4.311  1.00 73.10           H
ATOM   4000  CZ  PHE A 263      -3.499  -5.755  -3.722  1.00 73.10           C
ATOM   4001  HZ  PHE A 263      -4.146  -5.063  -3.183  1.00 73.10           H
ATOM   4002  HN  PHE A 263       0.599 -10.056  -6.796  1.00 73.10           H
ATOM   4003  N   VAL A 264      -1.015 -10.881  -4.078  1.00 78.27           N
ATOM   4004  CA  VAL A 264      -1.693 -11.627  -3.032  1.00 78.27           C
ATOM   4005  C   VAL A 264      -0.669 -12.085  -1.992  1.00 78.27           C
ATOM   4006  O   VAL A 264      -0.887 -11.931  -0.791  1.00 78.27           O
ATOM   4007  HA  VAL A 264      -2.401 -10.950  -2.552  1.00 78.27           H
ATOM   4008  CB  VAL A 264      -2.484 -12.785  -3.643  1.00 78.27           C
ATOM   4009  HB  VAL A 264      -1.805 -13.357  -4.275  1.00 78.27           H
ATOM   4010  CG1 VAL A 264      -3.014 -13.721  -2.555  1.00 78.27           C
ATOM   4011 1HG1 VAL A 264      -2.178 -14.130  -1.988  1.00 78.27           H
ATOM   4012 2HG1 VAL A 264      -3.670 -13.165  -1.885  1.00 78.27           H
ATOM   4013 3HG1 VAL A 264      -3.572 -14.536  -3.017  1.00 78.27           H
ATOM   4014  CG2 VAL A 264      -3.623 -12.267  -4.524  1.00 78.27           C
ATOM   4015 1HG2 VAL A 264      -4.300 -11.661  -3.922  1.00 78.27           H
ATOM   4016 2HG2 VAL A 264      -3.211 -11.661  -5.330  1.00 78.27           H
ATOM   4017 3HG2 VAL A 264      -4.168 -13.111  -4.946  1.00 78.27           H
ATOM   4018  HN  VAL A 264      -1.095 -11.272  -4.995  1.00 78.27           H
ATOM   4019  N   LEU A 265       0.427 -12.639  -2.491  1.00 83.39           N
ATOM   4020  CA  LEU A 265       1.410 -13.266  -1.624  1.00 83.39           C
ATOM   4021  C   LEU A 265       2.067 -12.197  -0.749  1.00 83.39           C
ATOM   4022  O   LEU A 265       2.501 -12.483   0.366  1.00 83.39           O
ATOM   4023  HA  LEU A 265       0.878 -13.963  -0.977  1.00 83.39           H
ATOM   4024  CB  LEU A 265       2.406 -14.084  -2.448  1.00 83.39           C
ATOM   4025 1HB  LEU A 265       2.787 -13.454  -3.252  1.00 83.39           H
ATOM   4026 2HB  LEU A 265       3.254 -14.335  -1.811  1.00 83.39           H
ATOM   4027  CG  LEU A 265       1.866 -15.377  -3.063  1.00 83.39           C
ATOM   4028  HG  LEU A 265       1.022 -15.123  -3.705  1.00 83.39           H
ATOM   4029  CD1 LEU A 265       2.921 -16.046  -3.947  1.00 83.39           C
ATOM   4030 1HD1 LEU A 265       3.204 -15.367  -4.752  1.00 83.39           H
ATOM   4031 2HD1 LEU A 265       3.799 -16.284  -3.347  1.00 83.39           H
ATOM   4032 3HD1 LEU A 265       2.511 -16.962  -4.371  1.00 83.39           H
ATOM   4033  CD2 LEU A 265       1.342 -16.322  -1.980  1.00 83.39           C
ATOM   4034 1HD2 LEU A 265       2.151 -16.573  -1.294  1.00 83.39           H
ATOM   4035 2HD2 LEU A 265       0.538 -15.834  -1.430  1.00 83.39           H
ATOM   4036 3HD2 LEU A 265       0.964 -17.233  -2.445  1.00 83.39           H
ATOM   4037  HN  LEU A 265       0.646 -12.663  -3.466  1.00 83.39           H
ATOM   4038  N   SER A 266       2.120 -10.987  -1.287  1.00 83.38           N
ATOM   4039  CA  SER A 266       2.808  -9.898  -0.614  1.00 83.38           C
ATOM   4040  C   SER A 266       1.878  -9.244   0.409  1.00 83.38           C
ATOM   4041  O   SER A 266       2.314  -8.862   1.494  1.00 83.38           O
ATOM   4042  HA  SER A 266       3.661 -10.360  -0.117  1.00 83.38           H
ATOM   4043  CB  SER A 266       3.307  -8.858  -1.619  1.00 83.38           C
ATOM   4044 1HB  SER A 266       3.782  -8.036  -1.084  1.00 83.38           H
ATOM   4045 2HB  SER A 266       4.068  -9.306  -2.257  1.00 83.38           H
ATOM   4046  OG  SER A 266       2.250  -8.348  -2.428  1.00 83.38           O
ATOM   4047  HG  SER A 266       2.163  -8.894  -3.261  1.00 83.38           H
ATOM   4048  HN  SER A 266       1.704 -10.747  -2.164  1.00 83.38           H
ATOM   4049  N   GLN A 267       0.613  -9.135   0.028  1.00 83.51           N
ATOM   4050  CA  GLN A 267      -0.330  -8.329   0.784  1.00 83.51           C
ATOM   4051  C   GLN A 267      -1.087  -9.201   1.789  1.00 83.51           C
ATOM   4052  O   GLN A 267      -1.414  -8.749   2.885  1.00 83.51           O
ATOM   4053  HA  GLN A 267       0.277  -7.595   1.315  1.00 83.51           H
ATOM   4054  CB  GLN A 267      -1.298  -7.600  -0.148  1.00 83.51           C
ATOM   4055 1HB  GLN A 267      -1.803  -8.321  -0.791  1.00 83.51           H
ATOM   4056 2HB  GLN A 267      -2.070  -7.103   0.440  1.00 83.51           H
ATOM   4057  CG  GLN A 267      -0.562  -6.570  -1.007  1.00 83.51           C
ATOM   4058 1HG  GLN A 267       0.199  -7.069  -1.607  1.00 83.51           H
ATOM   4059 2HG  GLN A 267      -1.261  -6.104  -1.702  1.00 83.51           H
ATOM   4060  CD  GLN A 267       0.092  -5.495  -0.135  1.00 83.51           C
ATOM   4061  OE1 GLN A 267      -0.456  -5.048   0.859  1.00 83.51           O
ATOM   4062  NE2 GLN A 267       1.290  -5.108  -0.562  1.00 83.51           N
ATOM   4063 1HE2 GLN A 267       1.683  -5.516  -1.386  1.00 83.51           H
ATOM   4064 2HE2 GLN A 267       1.798  -4.409  -0.058  1.00 83.51           H
ATOM   4065  HN  GLN A 267       0.232  -9.585  -0.780  1.00 83.51           H
ATOM   4066  N   PHE A 268      -1.343 -10.434   1.378  1.00 86.70           N
ATOM   4067  CA  PHE A 268      -2.224 -11.307   2.136  1.00 86.70           C
ATOM   4068  C   PHE A 268      -1.725 -11.477   3.572  1.00 86.70           C
ATOM   4069  O   PHE A 268      -2.477 -11.268   4.523  1.00 86.70           O
ATOM   4070  HA  PHE A 268      -3.209 -10.841   2.148  1.00 86.70           H
ATOM   4071  CB  PHE A 268      -2.210 -12.669   1.440  1.00 86.70           C
ATOM   4072 1HB  PHE A 268      -2.482 -12.534   0.393  1.00 86.70           H
ATOM   4073 2HB  PHE A 268      -1.194 -13.065   1.456  1.00 86.70           H
ATOM   4074  CG  PHE A 268      -3.152 -13.698   2.067  1.00 86.70           C
ATOM   4075  CD1 PHE A 268      -2.670 -14.611   2.953  1.00 86.70           C
ATOM   4076  HD1 PHE A 268      -1.612 -14.609   3.216  1.00 86.70           H
ATOM   4077  CD2 PHE A 268      -4.472 -13.701   1.739  1.00 86.70           C
ATOM   4078  HD2 PHE A 268      -4.859 -12.970   1.029  1.00 86.70           H
ATOM   4079  CE1 PHE A 268      -3.545 -15.566   3.536  1.00 86.70           C
ATOM   4080  HE1 PHE A 268      -3.158 -16.297   4.246  1.00 86.70           H
ATOM   4081  CE2 PHE A 268      -5.347 -14.656   2.322  1.00 86.70           C
ATOM   4082  HE2 PHE A 268      -6.405 -14.658   2.059  1.00 86.70           H
ATOM   4083  CZ  PHE A 268      -4.865 -15.568   3.208  1.00 86.70           C
ATOM   4084  HZ  PHE A 268      -5.536 -16.301   3.655  1.00 86.70           H
ATOM   4085  HN  PHE A 268      -0.961 -10.838   0.547  1.00 86.70           H
ATOM   4086  N   PRO A 269      -0.453 -11.856   3.756  1.00 91.26           N
ATOM   4087  CA  PRO A 269       0.065 -12.133   5.098  1.00 91.26           C
ATOM   4088  C   PRO A 269      -0.182 -10.982   6.060  1.00 91.26           C
ATOM   4089  O   PRO A 269      -0.603 -11.197   7.195  1.00 91.26           O
ATOM   4090  HA  PRO A 269      -0.457 -12.985   5.533  1.00 91.26           H
ATOM   4091  CB  PRO A 269       1.559 -12.369   4.868  1.00 91.26           C
ATOM   4092 1HB  PRO A 269       2.133 -11.449   4.978  1.00 91.26           H
ATOM   4093 2HB  PRO A 269       1.967 -13.086   5.581  1.00 91.26           H
ATOM   4094  CG  PRO A 269       1.617 -12.901   3.440  1.00 91.26           C
ATOM   4095 1HG  PRO A 269       2.610 -12.787   3.006  1.00 91.26           H
ATOM   4096 2HG  PRO A 269       1.382 -13.964   3.395  1.00 91.26           H
ATOM   4097  CD  PRO A 269       0.578 -12.055   2.721  1.00 91.26           C
ATOM   4098 1HD  PRO A 269       0.993 -11.106   2.382  1.00 91.26           H
ATOM   4099 2HD  PRO A 269       0.185 -12.561   1.840  1.00 91.26           H
ATOM   4100  N   TYR A 270       0.090  -9.779   5.575  1.00 91.56           N
ATOM   4101  CA  TYR A 270      -0.019  -8.594   6.409  1.00 91.56           C
ATOM   4102  C   TYR A 270      -1.466  -8.366   6.851  1.00 91.56           C
ATOM   4103  O   TYR A 270      -1.724  -8.078   8.018  1.00 91.56           O
ATOM   4104  HA  TYR A 270       0.603  -8.746   7.292  1.00 91.56           H
ATOM   4105  CB  TYR A 270       0.426  -7.420   5.535  1.00 91.56           C
ATOM   4106 1HB  TYR A 270       1.490  -7.523   5.320  1.00 91.56           H
ATOM   4107 2HB  TYR A 270      -0.098  -7.472   4.580  1.00 91.56           H
ATOM   4108  CG  TYR A 270       0.178  -6.047   6.162  1.00 91.56           C
ATOM   4109  CD1 TYR A 270      -0.705  -5.168   5.570  1.00 91.56           C
ATOM   4110  HD1 TYR A 270      -1.225  -5.451   4.655  1.00 91.56           H
ATOM   4111  CD2 TYR A 270       0.836  -5.689   7.321  1.00 91.56           C
ATOM   4112  HD2 TYR A 270       1.534  -6.384   7.789  1.00 91.56           H
ATOM   4113  CE1 TYR A 270      -0.939  -3.875   6.160  1.00 91.56           C
ATOM   4114  HE1 TYR A 270      -1.634  -3.171   5.703  1.00 91.56           H
ATOM   4115  CE2 TYR A 270       0.602  -4.396   7.911  1.00 91.56           C
ATOM   4116  HE2 TYR A 270       1.116  -4.101   8.826  1.00 91.56           H
ATOM   4117  CZ  TYR A 270      -0.274  -3.554   7.302  1.00 91.56           C
ATOM   4118  OH  TYR A 270      -0.495  -2.333   7.860  1.00 91.56           O
ATOM   4119  HH  TYR A 270      -0.176  -2.328   8.808  1.00 91.56           H
ATOM   4120  HN  TYR A 270       0.379  -9.608   4.634  1.00 91.56           H
ATOM   4121  N   ASN A 271      -2.372  -8.502   5.894  1.00 88.66           N
ATOM   4122  CA  ASN A 271      -3.773  -8.211   6.142  1.00 88.66           C
ATOM   4123  C   ASN A 271      -4.353  -9.277   7.075  1.00 88.66           C
ATOM   4124  O   ASN A 271      -5.313  -9.018   7.799  1.00 88.66           O
ATOM   4125  HA  ASN A 271      -3.785  -7.217   6.588  1.00 88.66           H
ATOM   4126  CB  ASN A 271      -4.579  -8.231   4.842  1.00 88.66           C
ATOM   4127 1HB  ASN A 271      -4.312  -9.112   4.258  1.00 88.66           H
ATOM   4128 2HB  ASN A 271      -5.642  -8.311   5.070  1.00 88.66           H
ATOM   4129  CG  ASN A 271      -4.322  -6.968   4.018  1.00 88.66           C
ATOM   4130  OD1 ASN A 271      -4.712  -5.870   4.380  1.00 88.66           O
ATOM   4131  ND2 ASN A 271      -3.646  -7.184   2.893  1.00 88.66           N
ATOM   4132 1HD2 ASN A 271      -3.355  -8.111   2.655  1.00 88.66           H
ATOM   4133 2HD2 ASN A 271      -3.429  -6.420   2.286  1.00 88.66           H
ATOM   4134  HN  ASN A 271      -2.162  -8.805   4.964  1.00 88.66           H
ATOM   4135  N   CYS A 272      -3.747 -10.454   7.026  1.00 91.44           N
ATOM   4136  CA  CYS A 272      -4.108 -11.521   7.943  1.00 91.44           C
ATOM   4137  C   CYS A 272      -3.844 -11.037   9.370  1.00 91.44           C
ATOM   4138  O   CYS A 272      -4.702 -11.167  10.242  1.00 91.44           O
ATOM   4139  HA  CYS A 272      -5.169 -11.719   7.791  1.00 91.44           H
ATOM   4140  CB  CYS A 272      -3.354 -12.815   7.631  1.00 91.44           C
ATOM   4141 1HB  CYS A 272      -2.290 -12.608   7.519  1.00 91.44           H
ATOM   4142 2HB  CYS A 272      -3.456 -13.515   8.461  1.00 91.44           H
ATOM   4143  SG  CYS A 272      -4.008 -13.566   6.096  1.00 91.44           S
ATOM   4144  HG  CYS A 272      -3.427 -12.708   5.263  1.00 91.44           H
ATOM   4145  HN  CYS A 272      -3.022 -10.683   6.375  1.00 91.44           H
ATOM   4146  N   ILE A 273      -2.654 -10.488   9.565  1.00 93.36           N
ATOM   4147  CA  ILE A 273      -2.252 -10.019  10.880  1.00 93.36           C
ATOM   4148  C   ILE A 273      -3.116  -8.819  11.274  1.00 93.36           C
ATOM   4149  O   ILE A 273      -3.523  -8.695  12.428  1.00 93.36           O
ATOM   4150  HA  ILE A 273      -2.440 -10.827  11.587  1.00 93.36           H
ATOM   4151  CB  ILE A 273      -0.750  -9.731  10.910  1.00 93.36           C
ATOM   4152  HB  ILE A 273      -0.524  -9.010  10.124  1.00 93.36           H
ATOM   4153  CG1 ILE A 273       0.057 -10.995  10.609  1.00 93.36           C
ATOM   4154 1HG1 ILE A 273      -0.217 -11.381   9.627  1.00 93.36           H
ATOM   4155 2HG1 ILE A 273       1.119 -10.753  10.571  1.00 93.36           H
ATOM   4156  CG2 ILE A 273      -0.340  -9.092  12.239  1.00 93.36           C
ATOM   4157 1HG2 ILE A 273      -0.879  -8.154  12.372  1.00 93.36           H
ATOM   4158 2HG2 ILE A 273      -0.583  -9.770  13.057  1.00 93.36           H
ATOM   4159 3HG2 ILE A 273       0.732  -8.898  12.233  1.00 93.36           H
ATOM   4160  CD1 ILE A 273      -0.189 -12.069  11.671  1.00 93.36           C
ATOM   4161 1HD1 ILE A 273       0.109 -11.688  12.648  1.00 93.36           H
ATOM   4162 2HD1 ILE A 273      -1.249 -12.326  11.689  1.00 93.36           H
ATOM   4163 3HD1 ILE A 273       0.396 -12.957  11.433  1.00 93.36           H
ATOM   4164  HN  ILE A 273      -1.972 -10.363   8.845  1.00 93.36           H
ATOM   4165  N   LEU A 274      -3.371  -7.966  10.293  1.00 91.76           N
ATOM   4166  CA  LEU A 274      -4.158  -6.768  10.529  1.00 91.76           C
ATOM   4167  C   LEU A 274      -5.558  -7.167  10.999  1.00 91.76           C
ATOM   4168  O   LEU A 274      -6.151  -6.492  11.839  1.00 91.76           O
ATOM   4169  HA  LEU A 274      -3.672  -6.209  11.329  1.00 91.76           H
ATOM   4170  CB  LEU A 274      -4.158  -5.873   9.288  1.00 91.76           C
ATOM   4171 1HB  LEU A 274      -3.140  -5.825   8.899  1.00 91.76           H
ATOM   4172 2HB  LEU A 274      -4.769  -6.349   8.521  1.00 91.76           H
ATOM   4173  CG  LEU A 274      -4.665  -4.444   9.490  1.00 91.76           C
ATOM   4174  HG  LEU A 274      -5.598  -4.490  10.052  1.00 91.76           H
ATOM   4175  CD1 LEU A 274      -3.677  -3.624  10.322  1.00 91.76           C
ATOM   4176 1HD1 LEU A 274      -3.548  -4.091  11.298  1.00 91.76           H
ATOM   4177 2HD1 LEU A 274      -2.716  -3.584   9.809  1.00 91.76           H
ATOM   4178 3HD1 LEU A 274      -4.062  -2.613  10.451  1.00 91.76           H
ATOM   4179  CD2 LEU A 274      -4.977  -3.778   8.149  1.00 91.76           C
ATOM   4180 1HD2 LEU A 274      -4.073  -3.744   7.541  1.00 91.76           H
ATOM   4181 2HD2 LEU A 274      -5.745  -4.350   7.628  1.00 91.76           H
ATOM   4182 3HD2 LEU A 274      -5.336  -2.763   8.322  1.00 91.76           H
ATOM   4183  HN  LEU A 274      -3.051  -8.083   9.353  1.00 91.76           H
ATOM   4184  N   LEU A 275      -6.047  -8.262  10.436  1.00 92.86           N
ATOM   4185  CA  LEU A 275      -7.349  -8.783  10.817  1.00 92.86           C
ATOM   4186  C   LEU A 275      -7.319  -9.190  12.292  1.00 92.86           C
ATOM   4187  O   LEU A 275      -8.222  -8.847  13.053  1.00 92.86           O
ATOM   4188  HA  LEU A 275      -8.071  -7.975  10.697  1.00 92.86           H
ATOM   4189  CB  LEU A 275      -7.771  -9.912   9.876  1.00 92.86           C
ATOM   4190 1HB  LEU A 275      -7.815  -9.516   8.861  1.00 92.86           H
ATOM   4191 2HB  LEU A 275      -6.993 -10.676   9.886  1.00 92.86           H
ATOM   4192  CG  LEU A 275      -9.110 -10.583  10.190  1.00 92.86           C
ATOM   4193  HG  LEU A 275      -9.084 -10.929  11.223  1.00 92.86           H
ATOM   4194  CD1 LEU A 275     -10.263  -9.583  10.077  1.00 92.86           C
ATOM   4195 1HD1 LEU A 275     -10.107  -8.767  10.783  1.00 92.86           H
ATOM   4196 2HD1 LEU A 275     -10.301  -9.185   9.064  1.00 92.86           H
ATOM   4197 3HD1 LEU A 275     -11.203 -10.086  10.306  1.00 92.86           H
ATOM   4198  CD2 LEU A 275      -9.328 -11.812   9.306  1.00 92.86           C
ATOM   4199 1HD2 LEU A 275      -9.326 -11.512   8.258  1.00 92.86           H
ATOM   4200 2HD2 LEU A 275      -8.528 -12.531   9.480  1.00 92.86           H
ATOM   4201 3HD2 LEU A 275     -10.287 -12.269   9.550  1.00 92.86           H
ATOM   4202  HN  LEU A 275      -5.570  -8.790   9.733  1.00 92.86           H
ATOM   4203  N   VAL A 276      -6.270  -9.916  12.651  1.00 94.58           N
ATOM   4204  CA  VAL A 276      -6.113 -10.378  14.019  1.00 94.58           C
ATOM   4205  C   VAL A 276      -6.116  -9.174  14.963  1.00 94.58           C
ATOM   4206  O   VAL A 276      -6.794  -9.187  15.990  1.00 94.58           O
ATOM   4207  HA  VAL A 276      -6.971 -11.009  14.254  1.00 94.58           H
ATOM   4208  CB  VAL A 276      -4.849 -11.231  14.142  1.00 94.58           C
ATOM   4209  HB  VAL A 276      -4.019 -10.661  13.725  1.00 94.58           H
ATOM   4210  CG1 VAL A 276      -4.527 -11.525  15.609  1.00 94.58           C
ATOM   4211 1HG1 VAL A 276      -4.369 -10.587  16.141  1.00 94.58           H
ATOM   4212 2HG1 VAL A 276      -5.358 -12.065  16.062  1.00 94.58           H
ATOM   4213 3HG1 VAL A 276      -3.623 -12.133  15.667  1.00 94.58           H
ATOM   4214  CG2 VAL A 276      -4.981 -12.526  13.339  1.00 94.58           C
ATOM   4215 1HG2 VAL A 276      -5.828 -13.101  13.714  1.00 94.58           H
ATOM   4216 2HG2 VAL A 276      -5.141 -12.287  12.288  1.00 94.58           H
ATOM   4217 3HG2 VAL A 276      -4.069 -13.113  13.444  1.00 94.58           H
ATOM   4218  HN  VAL A 276      -5.538 -10.187  12.027  1.00 94.58           H
ATOM   4219  N   GLN A 277      -5.351  -8.162  14.582  1.00 93.44           N
ATOM   4220  CA  GLN A 277      -5.242  -6.960  15.391  1.00 93.44           C
ATOM   4221  C   GLN A 277      -6.608  -6.286  15.528  1.00 93.44           C
ATOM   4222  O   GLN A 277      -6.916  -5.703  16.567  1.00 93.44           O
ATOM   4223  HA  GLN A 277      -4.897  -7.299  16.368  1.00 93.44           H
ATOM   4224  CB  GLN A 277      -4.211  -5.995  14.803  1.00 93.44           C
ATOM   4225 1HB  GLN A 277      -4.377  -5.888  13.731  1.00 93.44           H
ATOM   4226 2HB  GLN A 277      -4.338  -5.007  15.245  1.00 93.44           H
ATOM   4227  CG  GLN A 277      -2.786  -6.493  15.057  1.00 93.44           C
ATOM   4228 1HG  GLN A 277      -2.623  -6.610  16.128  1.00 93.44           H
ATOM   4229 2HG  GLN A 277      -2.655  -7.476  14.605  1.00 93.44           H
ATOM   4230  CD  GLN A 277      -1.755  -5.520  14.482  1.00 93.44           C
ATOM   4231  OE1 GLN A 277      -2.024  -4.759  13.566  1.00 93.44           O
ATOM   4232  NE2 GLN A 277      -0.563  -5.586  15.068  1.00 93.44           N
ATOM   4233 1HE2 GLN A 277      -0.408  -6.234  15.814  1.00 93.44           H
ATOM   4234 2HE2 GLN A 277       0.179  -4.989  14.762  1.00 93.44           H
ATOM   4235  HN  GLN A 277      -4.813  -8.154  13.739  1.00 93.44           H
ATOM   4236  N   THR A 278      -7.392  -6.388  14.465  1.00 93.34           N
ATOM   4237  CA  THR A 278      -8.706  -5.769  14.442  1.00 93.34           C
ATOM   4238  C   THR A 278      -9.645  -6.472  15.424  1.00 93.34           C
ATOM   4239  O   THR A 278     -10.373  -5.818  16.169  1.00 93.34           O
ATOM   4240  HA  THR A 278      -8.606  -4.737  14.778  1.00 93.34           H
ATOM   4241  CB  THR A 278      -9.213  -5.788  12.998  1.00 93.34           C
ATOM   4242  HB  THR A 278      -9.395  -6.809  12.663  1.00 93.34           H
ATOM   4243  OG1 THR A 278      -8.218  -5.071  12.272  1.00 93.34           O
ATOM   4244  HG1 THR A 278      -7.309  -5.419  12.501  1.00 93.34           H
ATOM   4245  CG2 THR A 278     -10.483  -4.955  12.812  1.00 93.34           C
ATOM   4246 1HG2 THR A 278     -10.281  -3.919  13.083  1.00 93.34           H
ATOM   4247 2HG2 THR A 278     -11.273  -5.350  13.450  1.00 93.34           H
ATOM   4248 3HG2 THR A 278     -10.799  -5.003  11.770  1.00 93.34           H
ATOM   4249  HN  THR A 278      -7.143  -6.881  13.632  1.00 93.34           H
ATOM   4250  N   ILE A 279      -9.597  -7.796  15.394  1.00 94.30           N
ATOM   4251  CA  ILE A 279     -10.435  -8.595  16.271  1.00 94.30           C
ATOM   4252  C   ILE A 279     -10.041  -8.332  17.726  1.00 94.30           C
ATOM   4253  O   ILE A 279     -10.905  -8.203  18.592  1.00 94.30           O
ATOM   4254  HA  ILE A 279     -11.465  -8.267  16.127  1.00 94.30           H
ATOM   4255  CB  ILE A 279     -10.371 -10.072  15.874  1.00 94.30           C
ATOM   4256  HB  ILE A 279      -9.324 -10.374  15.850  1.00 94.30           H
ATOM   4257  CG1 ILE A 279     -10.936 -10.287  14.468  1.00 94.30           C
ATOM   4258 1HG1 ILE A 279     -12.022 -10.196  14.491  1.00 94.30           H
ATOM   4259 2HG1 ILE A 279     -10.565  -9.509  13.801  1.00 94.30           H
ATOM   4260  CG2 ILE A 279     -11.071 -10.950  16.913  1.00 94.30           C
ATOM   4261 1HG2 ILE A 279     -10.584 -10.826  17.880  1.00 94.30           H
ATOM   4262 2HG2 ILE A 279     -12.117 -10.654  16.993  1.00 94.30           H
ATOM   4263 3HG2 ILE A 279     -11.011 -11.994  16.607  1.00 94.30           H
ATOM   4264  CD1 ILE A 279     -10.544 -11.662  13.925  1.00 94.30           C
ATOM   4265 1HD1 ILE A 279      -9.458 -11.740  13.880  1.00 94.30           H
ATOM   4266 2HD1 ILE A 279     -10.937 -12.438  14.582  1.00 94.30           H
ATOM   4267 3HD1 ILE A 279     -10.958 -11.789  12.924  1.00 94.30           H
ATOM   4268  HN  ILE A 279      -9.000  -8.320  14.786  1.00 94.30           H
ATOM   4269  N   ASP A 280      -8.737  -8.260  17.948  1.00 94.07           N
ATOM   4270  CA  ASP A 280      -8.217  -8.082  19.293  1.00 94.07           C
ATOM   4271  C   ASP A 280      -8.556  -6.674  19.785  1.00 94.07           C
ATOM   4272  O   ASP A 280      -8.784  -6.466  20.976  1.00 94.07           O
ATOM   4273  HA  ASP A 280      -8.695  -8.859  19.890  1.00 94.07           H
ATOM   4274  CB  ASP A 280      -6.695  -8.239  19.320  1.00 94.07           C
ATOM   4275 1HB  ASP A 280      -6.411  -9.160  18.811  1.00 94.07           H
ATOM   4276 2HB  ASP A 280      -6.232  -7.417  18.773  1.00 94.07           H
ATOM   4277  CG  ASP A 280      -6.171  -8.261  20.757  1.00 94.07           C
ATOM   4278  OD1 ASP A 280      -6.705  -9.072  21.543  1.00 94.07           O
ATOM   4279  OD2 ASP A 280      -5.248  -7.465  21.037  1.00 94.07           O
ATOM   4280  HN  ASP A 280      -8.043  -8.321  17.231  1.00 94.07           H
ATOM   4281  N   ALA A 281      -8.579  -5.742  18.843  1.00 92.43           N
ATOM   4282  CA  ALA A 281      -8.927  -4.367  19.159  1.00 92.43           C
ATOM   4283  C   ALA A 281     -10.355  -4.321  19.707  1.00 92.43           C
ATOM   4284  O   ALA A 281     -10.692  -3.440  20.496  1.00 92.43           O
ATOM   4285  HA  ALA A 281      -8.240  -4.019  19.929  1.00 92.43           H
ATOM   4286  CB  ALA A 281      -8.753  -3.497  17.912  1.00 92.43           C
ATOM   4287 1HB  ALA A 281      -7.716  -3.542  17.580  1.00 92.43           H
ATOM   4288 2HB  ALA A 281      -9.405  -3.864  17.119  1.00 92.43           H
ATOM   4289 3HB  ALA A 281      -9.015  -2.466  18.149  1.00 92.43           H
ATOM   4290  HN  ALA A 281      -8.364  -5.914  17.882  1.00 92.43           H
ATOM   4291  N   TYR A 282     -11.155  -5.281  19.268  1.00 90.87           N
ATOM   4292  CA  TYR A 282     -12.541  -5.356  19.699  1.00 90.87           C
ATOM   4293  C   TYR A 282     -12.681  -6.235  20.943  1.00 90.87           C
ATOM   4294  O   TYR A 282     -13.318  -5.840  21.918  1.00 90.87           O
ATOM   4295  HA  TYR A 282     -12.874  -4.346  19.937  1.00 90.87           H
ATOM   4296  CB  TYR A 282     -13.307  -6.002  18.543  1.00 90.87           C
ATOM   4297 1HB  TYR A 282     -13.096  -5.451  17.627  1.00 90.87           H
ATOM   4298 2HB  TYR A 282     -12.938  -7.017  18.397  1.00 90.87           H
ATOM   4299  CG  TYR A 282     -14.822  -6.052  18.752  1.00 90.87           C
ATOM   4300  CD1 TYR A 282     -15.423  -7.221  19.173  1.00 90.87           C
ATOM   4301  HD1 TYR A 282     -14.817  -8.109  19.357  1.00 90.87           H
ATOM   4302  CD2 TYR A 282     -15.588  -4.928  18.519  1.00 90.87           C
ATOM   4303  HD2 TYR A 282     -15.114  -4.004  18.187  1.00 90.87           H
ATOM   4304  CE1 TYR A 282     -16.848  -7.268  19.370  1.00 90.87           C
ATOM   4305  HE1 TYR A 282     -17.335  -8.185  19.702  1.00 90.87           H
ATOM   4306  CE2 TYR A 282     -17.014  -4.975  18.716  1.00 90.87           C
ATOM   4307  HE2 TYR A 282     -17.631  -4.094  18.536  1.00 90.87           H
ATOM   4308  CZ  TYR A 282     -17.574  -6.142  19.132  1.00 90.87           C
ATOM   4309  OH  TYR A 282     -18.920  -6.187  19.318  1.00 90.87           O
ATOM   4310  HH  TYR A 282     -19.190  -7.090  19.651  1.00 90.87           H
ATOM   4311  HN  TYR A 282     -10.872  -5.997  18.630  1.00 90.87           H
ATOM   4312  N   ALA A 283     -12.075  -7.412  20.868  1.00 91.98           N
ATOM   4313  CA  ALA A 283     -12.366  -8.465  21.826  1.00 91.98           C
ATOM   4314  C   ALA A 283     -11.309  -8.449  22.932  1.00 91.98           C
ATOM   4315  O   ALA A 283     -11.530  -8.988  24.015  1.00 91.98           O
ATOM   4316  HA  ALA A 283     -13.342  -8.255  22.264  1.00 91.98           H
ATOM   4317  CB  ALA A 283     -12.431  -9.811  21.101  1.00 91.98           C
ATOM   4318 1HB  ALA A 283     -13.216  -9.779  20.346  1.00 91.98           H
ATOM   4319 2HB  ALA A 283     -11.473 -10.011  20.621  1.00 91.98           H
ATOM   4320 3HB  ALA A 283     -12.649 -10.601  21.820  1.00 91.98           H
ATOM   4321  HN  ALA A 283     -11.398  -7.649  20.172  1.00 91.98           H
ATOM   4322  N   MET A 284     -10.183  -7.824  22.621  1.00 90.02           N
ATOM   4323  CA  MET A 284      -9.078  -7.761  23.562  1.00 90.02           C
ATOM   4324  C   MET A 284      -8.783  -9.141  24.155  1.00 90.02           C
ATOM   4325  O   MET A 284      -8.681  -9.288  25.372  1.00 90.02           O
ATOM   4326  HA  MET A 284      -8.220  -7.416  22.985  1.00 90.02           H
ATOM   4327  CB  MET A 284      -9.421  -6.784  24.688  1.00 90.02           C
ATOM   4328 1HB  MET A 284     -10.340  -7.100  25.181  1.00 90.02           H
ATOM   4329 2HB  MET A 284      -8.633  -6.801  25.442  1.00 90.02           H
ATOM   4330  CG  MET A 284      -9.588  -5.362  24.149  1.00 90.02           C
ATOM   4331 1HG  MET A 284      -8.623  -4.971  23.825  1.00 90.02           H
ATOM   4332 2HG  MET A 284     -10.238  -5.370  23.274  1.00 90.02           H
ATOM   4333  SD  MET A 284     -10.280  -4.307  25.411  1.00 90.02           S
ATOM   4334  CE  MET A 284     -12.005  -4.740  25.266  1.00 90.02           C
ATOM   4335 1HE  MET A 284     -12.353  -4.512  24.258  1.00 90.02           H
ATOM   4336 2HE  MET A 284     -12.131  -5.805  25.461  1.00 90.02           H
ATOM   4337 3HE  MET A 284     -12.586  -4.167  25.989  1.00 90.02           H
ATOM   4338  HN  MET A 284     -10.020  -7.368  21.747  1.00 90.02           H
ATOM   4339  N   PHE A 285      -8.655 -10.116  23.267  1.00 91.09           N
ATOM   4340  CA  PHE A 285      -8.557 -11.503  23.689  1.00 91.09           C
ATOM   4341  C   PHE A 285      -7.098 -11.905  23.916  1.00 91.09           C
ATOM   4342  O   PHE A 285      -6.823 -12.932  24.535  1.00 91.09           O
ATOM   4343  HA  PHE A 285      -9.108 -11.597  24.624  1.00 91.09           H
ATOM   4344  CB  PHE A 285      -9.138 -12.356  22.559  1.00 91.09           C
ATOM   4345 1HB  PHE A 285      -9.297 -13.369  22.927  1.00 91.09           H
ATOM   4346 2HB  PHE A 285     -10.115 -11.959  22.284  1.00 91.09           H
ATOM   4347  CG  PHE A 285      -8.257 -12.416  21.309  1.00 91.09           C
ATOM   4348  CD1 PHE A 285      -8.423 -11.502  20.315  1.00 91.09           C
ATOM   4349  HD1 PHE A 285      -9.184 -10.727  20.410  1.00 91.09           H
ATOM   4350  CD2 PHE A 285      -7.309 -13.384  21.191  1.00 91.09           C
ATOM   4351  HD2 PHE A 285      -7.176 -14.116  21.988  1.00 91.09           H
ATOM   4352  CE1 PHE A 285      -7.606 -11.558  19.155  1.00 91.09           C
ATOM   4353  HE1 PHE A 285      -7.740 -10.826  18.359  1.00 91.09           H
ATOM   4354  CE2 PHE A 285      -6.492 -13.440  20.031  1.00 91.09           C
ATOM   4355  HE2 PHE A 285      -5.731 -14.215  19.937  1.00 91.09           H
ATOM   4356  CZ  PHE A 285      -6.658 -12.526  19.038  1.00 91.09           C
ATOM   4357  HZ  PHE A 285      -6.030 -12.569  18.147  1.00 91.09           H
ATOM   4358  HN  PHE A 285      -8.618  -9.971  22.279  1.00 91.09           H
ATOM   4359  N   ILE A 286      -6.202 -11.074  23.405  1.00 91.57           N
ATOM   4360  CA  ILE A 286      -4.778 -11.316  23.567  1.00 91.57           C
ATOM   4361  C   ILE A 286      -4.311 -10.715  24.894  1.00 91.57           C
ATOM   4362  O   ILE A 286      -3.915  -9.552  24.948  1.00 91.57           O
ATOM   4363  HA  ILE A 286      -4.633 -12.395  23.607  1.00 91.57           H
ATOM   4364  CB  ILE A 286      -4.005 -10.799  22.352  1.00 91.57           C
ATOM   4365  HB  ILE A 286      -4.140  -9.719  22.295  1.00 91.57           H
ATOM   4366  CG1 ILE A 286      -4.560 -11.392  21.056  1.00 91.57           C
ATOM   4367 1HG1 ILE A 286      -4.330 -12.457  21.011  1.00 91.57           H
ATOM   4368 2HG1 ILE A 286      -5.646 -11.300  21.045  1.00 91.57           H
ATOM   4369  CG2 ILE A 286      -2.505 -11.060  22.505  1.00 91.57           C
ATOM   4370 1HG2 ILE A 286      -2.137 -10.551  23.396  1.00 91.57           H
ATOM   4371 2HG2 ILE A 286      -2.331 -12.131  22.601  1.00 91.57           H
ATOM   4372 3HG2 ILE A 286      -1.979 -10.683  21.628  1.00 91.57           H
ATOM   4373  CD1 ILE A 286      -3.971 -10.686  19.833  1.00 91.57           C
ATOM   4374 1HD1 ILE A 286      -4.224  -9.626  19.869  1.00 91.57           H
ATOM   4375 2HD1 ILE A 286      -2.887 -10.801  19.834  1.00 91.57           H
ATOM   4376 3HD1 ILE A 286      -4.383 -11.127  18.925  1.00 91.57           H
ATOM   4377  HN  ILE A 286      -6.434 -10.250  22.888  1.00 91.57           H
ATOM   4378  N   SER A 287      -4.374 -11.535  25.933  1.00 89.66           N
ATOM   4379  CA  SER A 287      -3.951 -11.103  27.254  1.00 89.66           C
ATOM   4380  C   SER A 287      -2.503 -11.528  27.505  1.00 89.66           C
ATOM   4381  O   SER A 287      -1.849 -11.014  28.412  1.00 89.66           O
ATOM   4382  HA  SER A 287      -4.034 -10.016  27.243  1.00 89.66           H
ATOM   4383  CB  SER A 287      -4.867 -11.672  28.340  1.00 89.66           C
ATOM   4384 1HB  SER A 287      -4.526 -11.331  29.317  1.00 89.66           H
ATOM   4385 2HB  SER A 287      -5.877 -11.285  28.202  1.00 89.66           H
ATOM   4386  OG  SER A 287      -4.898 -13.096  28.319  1.00 89.66           O
ATOM   4387  HG  SER A 287      -5.525 -13.435  29.021  1.00 89.66           H
ATOM   4388  HN  SER A 287      -4.706 -12.477  25.883  1.00 89.66           H
ATOM   4389  N   ASN A 288      -2.044 -12.463  26.686  1.00 92.19           N
ATOM   4390  CA  ASN A 288      -0.738 -13.065  26.895  1.00 92.19           C
ATOM   4391  C   ASN A 288       0.330 -12.202  26.221  1.00 92.19           C
ATOM   4392  O   ASN A 288       0.249 -11.929  25.025  1.00 92.19           O
ATOM   4393  HA  ASN A 288      -0.614 -13.113  27.977  1.00 92.19           H
ATOM   4394  CB  ASN A 288      -0.673 -14.465  26.280  1.00 92.19           C
ATOM   4395 1HB  ASN A 288      -1.521 -15.057  26.624  1.00 92.19           H
ATOM   4396 2HB  ASN A 288      -0.752 -14.393  25.195  1.00 92.19           H
ATOM   4397  CG  ASN A 288       0.633 -15.168  26.656  1.00 92.19           C
ATOM   4398  OD1 ASN A 288       1.722 -14.649  26.476  1.00 92.19           O
ATOM   4399  ND2 ASN A 288       0.463 -16.376  27.187  1.00 92.19           N
ATOM   4400 1HD2 ASN A 288      -0.458 -16.744  27.307  1.00 92.19           H
ATOM   4401 2HD2 ASN A 288       1.258 -16.916  27.465  1.00 92.19           H
ATOM   4402  HN  ASN A 288      -2.547 -12.808  25.894  1.00 92.19           H
ATOM   4403  N   CYS A 289       1.308 -11.798  27.018  1.00 91.35           N
ATOM   4404  CA  CYS A 289       2.320 -10.867  26.548  1.00 91.35           C
ATOM   4405  C   CYS A 289       3.164 -11.572  25.484  1.00 91.35           C
ATOM   4406  O   CYS A 289       3.573 -10.954  24.502  1.00 91.35           O
ATOM   4407  HA  CYS A 289       1.789 -10.016  26.121  1.00 91.35           H
ATOM   4408  CB  CYS A 289       3.179 -10.337  27.698  1.00 91.35           C
ATOM   4409 1HB  CYS A 289       2.548  -9.847  28.439  1.00 91.35           H
ATOM   4410 2HB  CYS A 289       3.677 -11.166  28.202  1.00 91.35           H
ATOM   4411  SG  CYS A 289       4.423  -9.157  27.058  1.00 91.35           S
ATOM   4412  HN  CYS A 289       1.415 -12.094  27.967  1.00 91.35           H
ATOM   4413  N   ALA A 290       3.398 -12.855  25.714  1.00 92.88           N
ATOM   4414  CA  ALA A 290       4.235 -13.635  24.818  1.00 92.88           C
ATOM   4415  C   ALA A 290       3.577 -13.699  23.438  1.00 92.88           C
ATOM   4416  O   ALA A 290       4.240 -13.501  22.421  1.00 92.88           O
ATOM   4417  HA  ALA A 290       5.194 -13.125  24.732  1.00 92.88           H
ATOM   4418  CB  ALA A 290       4.468 -15.024  25.418  1.00 92.88           C
ATOM   4419 1HB  ALA A 290       4.963 -14.924  26.383  1.00 92.88           H
ATOM   4420 2HB  ALA A 290       3.511 -15.528  25.551  1.00 92.88           H
ATOM   4421 3HB  ALA A 290       5.096 -15.609  24.746  1.00 92.88           H
ATOM   4422  HN  ALA A 290       3.027 -13.360  26.493  1.00 92.88           H
ATOM   4423  N   VAL A 291       2.282 -13.976  23.447  1.00 93.54           N
ATOM   4424  CA  VAL A 291       1.526 -14.060  22.210  1.00 93.54           C
ATOM   4425  C   VAL A 291       1.521 -12.691  21.526  1.00 93.54           C
ATOM   4426  O   VAL A 291       1.713 -12.598  20.315  1.00 93.54           O
ATOM   4427  HA  VAL A 291       2.034 -14.774  21.561  1.00 93.54           H
ATOM   4428  CB  VAL A 291       0.119 -14.593  22.490  1.00 93.54           C
ATOM   4429  HB  VAL A 291      -0.360 -13.916  23.198  1.00 93.54           H
ATOM   4430  CG1 VAL A 291      -0.725 -14.612  21.214  1.00 93.54           C
ATOM   4431 1HG1 VAL A 291      -0.807 -13.600  20.818  1.00 93.54           H
ATOM   4432 2HG1 VAL A 291      -0.249 -15.255  20.474  1.00 93.54           H
ATOM   4433 3HG1 VAL A 291      -1.719 -14.995  21.442  1.00 93.54           H
ATOM   4434  CG2 VAL A 291       0.176 -15.981  23.131  1.00 93.54           C
ATOM   4435 1HG2 VAL A 291       0.683 -16.671  22.457  1.00 93.54           H
ATOM   4436 2HG2 VAL A 291       0.723 -15.924  24.072  1.00 93.54           H
ATOM   4437 3HG2 VAL A 291      -0.837 -16.336  23.320  1.00 93.54           H
ATOM   4438  HN  VAL A 291       1.751 -14.142  24.279  1.00 93.54           H
ATOM   4439  N   SER A 292       1.300 -11.663  22.333  1.00 92.94           N
ATOM   4440  CA  SER A 292       1.231 -10.308  21.815  1.00 92.94           C
ATOM   4441  C   SER A 292       2.559  -9.931  21.156  1.00 92.94           C
ATOM   4442  O   SER A 292       2.575  -9.331  20.082  1.00 92.94           O
ATOM   4443  HA  SER A 292       0.428 -10.321  21.078  1.00 92.94           H
ATOM   4444  CB  SER A 292       0.888  -9.311  22.925  1.00 92.94           C
ATOM   4445 1HB  SER A 292       0.003  -9.656  23.461  1.00 92.94           H
ATOM   4446 2HB  SER A 292       1.704  -9.276  23.646  1.00 92.94           H
ATOM   4447  OG  SER A 292       0.651  -8.003  22.413  1.00 92.94           O
ATOM   4448  HG  SER A 292      -0.228  -7.975  21.937  1.00 92.94           H
ATOM   4449  HN  SER A 292       1.170 -11.746  23.321  1.00 92.94           H
ATOM   4450  N   THR A 293       3.641 -10.298  21.826  1.00 92.85           N
ATOM   4451  CA  THR A 293       4.971  -9.976  21.336  1.00 92.85           C
ATOM   4452  C   THR A 293       5.198 -10.607  19.960  1.00 92.85           C
ATOM   4453  O   THR A 293       5.692  -9.948  19.046  1.00 92.85           O
ATOM   4454  HA  THR A 293       5.037  -8.896  21.207  1.00 92.85           H
ATOM   4455  CB  THR A 293       5.985 -10.429  22.387  1.00 92.85           C
ATOM   4456  HB  THR A 293       5.880 -11.494  22.596  1.00 92.85           H
ATOM   4457  OG1 THR A 293       5.752  -9.559  23.492  1.00 92.85           O
ATOM   4458  HG1 THR A 293       5.161 -10.008  24.162  1.00 92.85           H
ATOM   4459  CG2 THR A 293       7.428 -10.130  21.976  1.00 92.85           C
ATOM   4460 1HG2 THR A 293       7.550  -9.057  21.832  1.00 92.85           H
ATOM   4461 2HG2 THR A 293       7.655 -10.650  21.045  1.00 92.85           H
ATOM   4462 3HG2 THR A 293       8.107 -10.472  22.757  1.00 92.85           H
ATOM   4463  HN  THR A 293       3.620 -10.804  22.688  1.00 92.85           H
ATOM   4464  N   ASN A 294       4.828 -11.875  19.857  1.00 94.03           N
ATOM   4465  CA  ASN A 294       5.045 -12.620  18.629  1.00 94.03           C
ATOM   4466  C   ASN A 294       4.192 -12.014  17.513  1.00 94.03           C
ATOM   4467  O   ASN A 294       4.624 -11.949  16.363  1.00 94.03           O
ATOM   4468  HA  ASN A 294       6.113 -12.538  18.429  1.00 94.03           H
ATOM   4469  CB  ASN A 294       4.635 -14.085  18.795  1.00 94.03           C
ATOM   4470 1HB  ASN A 294       3.652 -14.141  19.261  1.00 94.03           H
ATOM   4471 2HB  ASN A 294       4.551 -14.556  17.815  1.00 94.03           H
ATOM   4472  CG  ASN A 294       5.654 -14.846  19.645  1.00 94.03           C
ATOM   4473  OD1 ASN A 294       6.785 -14.427  19.829  1.00 94.03           O
ATOM   4474  ND2 ASN A 294       5.191 -15.985  20.153  1.00 94.03           N
ATOM   4475 1HD2 ASN A 294       4.252 -16.272  19.964  1.00 94.03           H
ATOM   4476 2HD2 ASN A 294       5.783 -16.555  20.724  1.00 94.03           H
ATOM   4477  HN  ASN A 294       4.389 -12.390  20.593  1.00 94.03           H
ATOM   4478  N   ILE A 295       2.996 -11.587  17.891  1.00 93.49           N
ATOM   4479  CA  ILE A 295       2.062 -11.027  16.928  1.00 93.49           C
ATOM   4480  C   ILE A 295       2.630  -9.718  16.375  1.00 93.49           C
ATOM   4481  O   ILE A 295       2.526  -9.448  15.180  1.00 93.49           O
ATOM   4482  HA  ILE A 295       1.973 -11.739  16.108  1.00 93.49           H
ATOM   4483  CB  ILE A 295       0.673 -10.880  17.553  1.00 93.49           C
ATOM   4484  HB  ILE A 295       0.792 -10.475  18.558  1.00 93.49           H
ATOM   4485  CG1 ILE A 295      -0.013 -12.240  17.691  1.00 93.49           C
ATOM   4486 1HG1 ILE A 295      -0.260 -12.629  16.703  1.00 93.49           H
ATOM   4487 2HG1 ILE A 295       0.673 -12.952  18.151  1.00 93.49           H
ATOM   4488  CG2 ILE A 295      -0.180  -9.885  16.763  1.00 93.49           C
ATOM   4489 1HG2 ILE A 295       0.307  -8.910  16.760  1.00 93.49           H
ATOM   4490 2HG2 ILE A 295      -0.293 -10.237  15.738  1.00 93.49           H
ATOM   4491 3HG2 ILE A 295      -1.162  -9.799  17.228  1.00 93.49           H
ATOM   4492  CD1 ILE A 295      -1.284 -12.130  18.535  1.00 93.49           C
ATOM   4493 1HD1 ILE A 295      -1.029 -11.764  19.530  1.00 93.49           H
ATOM   4494 2HD1 ILE A 295      -1.977 -11.436  18.059  1.00 93.49           H
ATOM   4495 3HD1 ILE A 295      -1.752 -13.111  18.617  1.00 93.49           H
ATOM   4496  HN  ILE A 295       2.663 -11.618  18.833  1.00 93.49           H
ATOM   4497  N   ASP A 296       3.219  -8.940  17.272  1.00 93.06           N
ATOM   4498  CA  ASP A 296       3.768  -7.649  16.896  1.00 93.06           C
ATOM   4499  C   ASP A 296       4.954  -7.859  15.952  1.00 93.06           C
ATOM   4500  O   ASP A 296       5.122  -7.116  14.986  1.00 93.06           O
ATOM   4501  HA  ASP A 296       2.946  -7.115  16.420  1.00 93.06           H
ATOM   4502  CB  ASP A 296       4.271  -6.886  18.124  1.00 93.06           C
ATOM   4503 1HB  ASP A 296       4.947  -7.519  18.698  1.00 93.06           H
ATOM   4504 2HB  ASP A 296       4.843  -6.014  17.805  1.00 93.06           H
ATOM   4505  CG  ASP A 296       3.104  -6.441  19.008  1.00 93.06           C
ATOM   4506  OD1 ASP A 296       1.977  -6.378  18.472  1.00 93.06           O
ATOM   4507  OD2 ASP A 296       3.367  -6.175  20.201  1.00 93.06           O
ATOM   4508  HN  ASP A 296       3.322  -9.179  18.237  1.00 93.06           H
ATOM   4509  N   ILE A 297       5.745  -8.875  16.264  1.00 93.96           N
ATOM   4510  CA  ILE A 297       6.877  -9.227  15.424  1.00 93.96           C
ATOM   4511  C   ILE A 297       6.369  -9.657  14.046  1.00 93.96           C
ATOM   4512  O   ILE A 297       6.905  -9.232  13.024  1.00 93.96           O
ATOM   4513  HA  ILE A 297       7.486  -8.332  15.304  1.00 93.96           H
ATOM   4514  CB  ILE A 297       7.748 -10.279  16.114  1.00 93.96           C
ATOM   4515  HB  ILE A 297       7.097 -11.066  16.495  1.00 93.96           H
ATOM   4516  CG1 ILE A 297       8.484  -9.680  17.314  1.00 93.96           C
ATOM   4517 1HG1 ILE A 297       9.234  -8.969  16.968  1.00 93.96           H
ATOM   4518 2HG1 ILE A 297       7.781  -9.126  17.936  1.00 93.96           H
ATOM   4519  CG2 ILE A 297       8.711 -10.931  15.119  1.00 93.96           C
ATOM   4520 1HG2 ILE A 297       8.140 -11.415  14.326  1.00 93.96           H
ATOM   4521 2HG2 ILE A 297       9.359 -10.169  14.687  1.00 93.96           H
ATOM   4522 3HG2 ILE A 297       9.318 -11.675  15.635  1.00 93.96           H
ATOM   4523  CD1 ILE A 297       9.157 -10.774  18.146  1.00 93.96           C
ATOM   4524 1HD1 ILE A 297       8.401 -11.470  18.511  1.00 93.96           H
ATOM   4525 2HD1 ILE A 297       9.876 -11.310  17.527  1.00 93.96           H
ATOM   4526 3HD1 ILE A 297       9.672 -10.321  18.993  1.00 93.96           H
ATOM   4527  HN  ILE A 297       5.623  -9.450  17.073  1.00 93.96           H
ATOM   4528  N   CYS A 298       5.342 -10.493  14.063  1.00 93.76           N
ATOM   4529  CA  CYS A 298       4.752 -10.980  12.828  1.00 93.76           C
ATOM   4530  C   CYS A 298       4.294  -9.773  12.006  1.00 93.76           C
ATOM   4531  O   CYS A 298       4.461  -9.748  10.788  1.00 93.76           O
ATOM   4532  HA  CYS A 298       5.534 -11.531  12.304  1.00 93.76           H
ATOM   4533  CB  CYS A 298       3.606 -11.958  13.095  1.00 93.76           C
ATOM   4534 1HB  CYS A 298       2.978 -11.582  13.902  1.00 93.76           H
ATOM   4535 2HB  CYS A 298       2.974 -12.039  12.211  1.00 93.76           H
ATOM   4536  SG  CYS A 298       4.276 -13.602  13.537  1.00 93.76           S
ATOM   4537  HG  CYS A 298       4.627 -13.280  14.779  1.00 93.76           H
ATOM   4538  HN  CYS A 298       4.915 -10.837  14.900  1.00 93.76           H
ATOM   4539  N   PHE A 299       3.725  -8.803  12.706  1.00 93.66           N
ATOM   4540  CA  PHE A 299       3.242  -7.596  12.057  1.00 93.66           C
ATOM   4541  C   PHE A 299       4.375  -6.879  11.320  1.00 93.66           C
ATOM   4542  O   PHE A 299       4.216  -6.482  10.167  1.00 93.66           O
ATOM   4543  HA  PHE A 299       2.478  -7.898  11.340  1.00 93.66           H
ATOM   4544  CB  PHE A 299       2.705  -6.680  13.159  1.00 93.66           C
ATOM   4545 1HB  PHE A 299       1.904  -7.196  13.688  1.00 93.66           H
ATOM   4546 2HB  PHE A 299       3.499  -6.496  13.883  1.00 93.66           H
ATOM   4547  CG  PHE A 299       2.179  -5.337  12.649  1.00 93.66           C
ATOM   4548  CD1 PHE A 299       2.991  -4.246  12.643  1.00 93.66           C
ATOM   4549  HD1 PHE A 299       4.017  -4.329  13.000  1.00 93.66           H
ATOM   4550  CD2 PHE A 299       0.898  -5.234  12.203  1.00 93.66           C
ATOM   4551  HD2 PHE A 299       0.247  -6.108  12.208  1.00 93.66           H
ATOM   4552  CE1 PHE A 299       2.502  -3.000  12.170  1.00 93.66           C
ATOM   4553  HE1 PHE A 299       3.153  -2.125  12.164  1.00 93.66           H
ATOM   4554  CE2 PHE A 299       0.409  -3.987  11.730  1.00 93.66           C
ATOM   4555  HE2 PHE A 299      -0.617  -3.905  11.372  1.00 93.66           H
ATOM   4556  CZ  PHE A 299       1.221  -2.897  11.723  1.00 93.66           C
ATOM   4557  HZ  PHE A 299       0.846  -1.940  11.360  1.00 93.66           H
ATOM   4558  HN  PHE A 299       3.593  -8.832  13.697  1.00 93.66           H
ATOM   4559  N   GLN A 300       5.493  -6.735  12.017  1.00 92.69           N
ATOM   4560  CA  GLN A 300       6.627  -6.009  11.470  1.00 92.69           C
ATOM   4561  C   GLN A 300       7.134  -6.695  10.200  1.00 92.69           C
ATOM   4562  O   GLN A 300       7.421  -6.033   9.205  1.00 92.69           O
ATOM   4563  HA  GLN A 300       6.246  -5.017  11.228  1.00 92.69           H
ATOM   4564  CB  GLN A 300       7.744  -5.877  12.506  1.00 92.69           C
ATOM   4565 1HB  GLN A 300       7.935  -6.847  12.966  1.00 92.69           H
ATOM   4566 2HB  GLN A 300       8.667  -5.571  12.014  1.00 92.69           H
ATOM   4567  CG  GLN A 300       7.374  -4.859  13.586  1.00 92.69           C
ATOM   4568 1HG  GLN A 300       7.181  -3.889  13.127  1.00 92.69           H
ATOM   4569 2HG  GLN A 300       6.452  -5.166  14.080  1.00 92.69           H
ATOM   4570  CD  GLN A 300       8.493  -4.725  14.621  1.00 92.69           C
ATOM   4571  OE1 GLN A 300       9.548  -5.329  14.514  1.00 92.69           O
ATOM   4572  NE2 GLN A 300       8.206  -3.902  15.625  1.00 92.69           N
ATOM   4573 1HE2 GLN A 300       7.321  -3.437  15.653  1.00 92.69           H
ATOM   4574 2HE2 GLN A 300       8.874  -3.748  16.353  1.00 92.69           H
ATOM   4575  HN  GLN A 300       5.630  -7.103  12.936  1.00 92.69           H
ATOM   4576  N   VAL A 301       7.230  -8.014  10.277  1.00 93.27           N
ATOM   4577  CA  VAL A 301       7.768  -8.791   9.173  1.00 93.27           C
ATOM   4578  C   VAL A 301       6.852  -8.643   7.957  1.00 93.27           C
ATOM   4579  O   VAL A 301       7.308  -8.280   6.873  1.00 93.27           O
ATOM   4580  HA  VAL A 301       8.747  -8.379   8.928  1.00 93.27           H
ATOM   4581  CB  VAL A 301       7.960 -10.247   9.603  1.00 93.27           C
ATOM   4582  HB  VAL A 301       7.008 -10.611   9.988  1.00 93.27           H
ATOM   4583  CG1 VAL A 301       8.351 -11.123   8.411  1.00 93.27           C
ATOM   4584 1HG1 VAL A 301       7.565 -11.082   7.656  1.00 93.27           H
ATOM   4585 2HG1 VAL A 301       9.285 -10.759   7.983  1.00 93.27           H
ATOM   4586 3HG1 VAL A 301       8.481 -12.153   8.744  1.00 93.27           H
ATOM   4587  CG2 VAL A 301       8.993 -10.356  10.726  1.00 93.27           C
ATOM   4588 1HG2 VAL A 301       9.950  -9.965  10.378  1.00 93.27           H
ATOM   4589 2HG2 VAL A 301       8.656  -9.779  11.587  1.00 93.27           H
ATOM   4590 3HG2 VAL A 301       9.111 -11.401  11.012  1.00 93.27           H
ATOM   4591  HN  VAL A 301       6.948  -8.550  11.073  1.00 93.27           H
ATOM   4592  N   THR A 302       5.578  -8.930   8.177  1.00 92.13           N
ATOM   4593  CA  THR A 302       4.616  -8.949   7.087  1.00 92.13           C
ATOM   4594  C   THR A 302       4.452  -7.547   6.496  1.00 92.13           C
ATOM   4595  O   THR A 302       4.242  -7.398   5.294  1.00 92.13           O
ATOM   4596  HA  THR A 302       5.007  -9.587   6.295  1.00 92.13           H
ATOM   4597  CB  THR A 302       3.309  -9.540   7.621  1.00 92.13           C
ATOM   4598  HB  THR A 302       2.552  -9.580   6.837  1.00 92.13           H
ATOM   4599  OG1 THR A 302       2.991  -8.722   8.743  1.00 92.13           O
ATOM   4600  HG1 THR A 302       3.325  -9.150   9.583  1.00 92.13           H
ATOM   4601  CG2 THR A 302       3.499 -10.936   8.218  1.00 92.13           C
ATOM   4602 1HG2 THR A 302       4.206 -10.884   9.046  1.00 92.13           H
ATOM   4603 2HG2 THR A 302       3.884 -11.609   7.453  1.00 92.13           H
ATOM   4604 3HG2 THR A 302       2.541 -11.309   8.581  1.00 92.13           H
ATOM   4605  HN  THR A 302       5.201  -9.147   9.077  1.00 92.13           H
ATOM   4606  N   GLN A 303       4.555  -6.556   7.369  1.00 90.76           N
ATOM   4607  CA  GLN A 303       4.461  -5.170   6.942  1.00 90.76           C
ATOM   4608  C   GLN A 303       5.584  -4.841   5.958  1.00 90.76           C
ATOM   4609  O   GLN A 303       5.357  -4.168   4.953  1.00 90.76           O
ATOM   4610  HA  GLN A 303       3.495  -5.086   6.443  1.00 90.76           H
ATOM   4611  CB  GLN A 303       4.489  -4.223   8.144  1.00 90.76           C
ATOM   4612 1HB  GLN A 303       3.659  -4.453   8.812  1.00 90.76           H
ATOM   4613 2HB  GLN A 303       5.407  -4.377   8.711  1.00 90.76           H
ATOM   4614  CG  GLN A 303       4.400  -2.764   7.693  1.00 90.76           C
ATOM   4615 1HG  GLN A 303       5.310  -2.488   7.160  1.00 90.76           H
ATOM   4616 2HG  GLN A 303       3.572  -2.645   6.994  1.00 90.76           H
ATOM   4617  CD  GLN A 303       4.202  -1.832   8.890  1.00 90.76           C
ATOM   4618  OE1 GLN A 303       5.136  -1.460   9.582  1.00 90.76           O
ATOM   4619  NE2 GLN A 303       2.937  -1.477   9.096  1.00 90.76           N
ATOM   4620 1HE2 GLN A 303       2.217  -1.818   8.491  1.00 90.76           H
ATOM   4621 2HE2 GLN A 303       2.705  -0.869   9.855  1.00 90.76           H
ATOM   4622  HN  GLN A 303       4.699  -6.687   8.350  1.00 90.76           H
ATOM   4623  N   THR A 304       6.773  -5.330   6.280  1.00 90.49           N
ATOM   4624  CA  THR A 304       7.946  -5.039   5.473  1.00 90.49           C
ATOM   4625  C   THR A 304       7.820  -5.692   4.095  1.00 90.49           C
ATOM   4626  O   THR A 304       8.230  -5.112   3.091  1.00 90.49           O
ATOM   4627  HA  THR A 304       7.995  -3.962   5.314  1.00 90.49           H
ATOM   4628  CB  THR A 304       9.181  -5.497   6.252  1.00 90.49           C
ATOM   4629  HB  THR A 304       9.200  -6.583   6.347  1.00 90.49           H
ATOM   4630  OG1 THR A 304       9.106  -4.774   7.478  1.00 90.49           O
ATOM   4631  HG1 THR A 304       8.705  -5.350   8.191  1.00 90.49           H
ATOM   4632  CG2 THR A 304      10.486  -5.017   5.615  1.00 90.49           C
ATOM   4633 1HG2 THR A 304      10.495  -3.927   5.582  1.00 90.49           H
ATOM   4634 2HG2 THR A 304      10.563  -5.411   4.602  1.00 90.49           H
ATOM   4635 3HG2 THR A 304      11.331  -5.369   6.207  1.00 90.49           H
ATOM   4636  HN  THR A 304       6.941  -5.913   7.075  1.00 90.49           H
ATOM   4637  N   ILE A 305       7.251  -6.888   4.092  1.00 89.75           N
ATOM   4638  CA  ILE A 305       7.010  -7.599   2.848  1.00 89.75           C
ATOM   4639  C   ILE A 305       6.034  -6.794   1.987  1.00 89.75           C
ATOM   4640  O   ILE A 305       6.203  -6.702   0.772  1.00 89.75           O
ATOM   4641  HA  ILE A 305       7.961  -7.666   2.320  1.00 89.75           H
ATOM   4642  CB  ILE A 305       6.546  -9.030   3.129  1.00 89.75           C
ATOM   4643  HB  ILE A 305       5.707  -8.986   3.823  1.00 89.75           H
ATOM   4644  CG1 ILE A 305       7.652  -9.841   3.807  1.00 89.75           C
ATOM   4645 1HG1 ILE A 305       8.443 -10.055   3.088  1.00 89.75           H
ATOM   4646 2HG1 ILE A 305       8.100  -9.253   4.608  1.00 89.75           H
ATOM   4647  CG2 ILE A 305       6.042  -9.704   1.852  1.00 89.75           C
ATOM   4648 1HG2 ILE A 305       5.202  -9.137   1.449  1.00 89.75           H
ATOM   4649 2HG2 ILE A 305       6.845  -9.735   1.116  1.00 89.75           H
ATOM   4650 3HG2 ILE A 305       5.718 -10.719   2.080  1.00 89.75           H
ATOM   4651  CD1 ILE A 305       7.102 -11.151   4.374  1.00 89.75           C
ATOM   4652 1HD1 ILE A 305       6.328 -10.932   5.110  1.00 89.75           H
ATOM   4653 2HD1 ILE A 305       6.677 -11.747   3.566  1.00 89.75           H
ATOM   4654 3HD1 ILE A 305       7.909 -11.708   4.850  1.00 89.75           H
ATOM   4655  HN  ILE A 305       6.958  -7.370   4.918  1.00 89.75           H
ATOM   4656  N   ALA A 306       5.034  -6.233   2.651  1.00 86.98           N
ATOM   4657  CA  ALA A 306       3.996  -5.491   1.954  1.00 86.98           C
ATOM   4658  C   ALA A 306       4.615  -4.262   1.286  1.00 86.98           C
ATOM   4659  O   ALA A 306       4.189  -3.858   0.205  1.00 86.98           O
ATOM   4660  HA  ALA A 306       3.583  -6.143   1.184  1.00 86.98           H
ATOM   4661  CB  ALA A 306       2.884  -5.123   2.938  1.00 86.98           C
ATOM   4662 1HB  ALA A 306       2.458  -6.032   3.362  1.00 86.98           H
ATOM   4663 2HB  ALA A 306       3.296  -4.507   3.737  1.00 86.98           H
ATOM   4664 3HB  ALA A 306       2.106  -4.567   2.415  1.00 86.98           H
ATOM   4665  HN  ALA A 306       4.926  -6.278   3.644  1.00 86.98           H
ATOM   4666  N   PHE A 307       5.610  -3.701   1.957  1.00 87.51           N
ATOM   4667  CA  PHE A 307       6.261  -2.499   1.466  1.00 87.51           C
ATOM   4668  C   PHE A 307       7.109  -2.801   0.228  1.00 87.51           C
ATOM   4669  O   PHE A 307       7.239  -1.960  -0.660  1.00 87.51           O
ATOM   4670  HA  PHE A 307       5.475  -1.791   1.201  1.00 87.51           H
ATOM   4671  CB  PHE A 307       7.175  -1.995   2.585  1.00 87.51           C
ATOM   4672 1HB  PHE A 307       7.806  -2.817   2.922  1.00 87.51           H
ATOM   4673 2HB  PHE A 307       7.838  -1.229   2.181  1.00 87.51           H
ATOM   4674  CG  PHE A 307       6.426  -1.419   3.788  1.00 87.51           C
ATOM   4675  CD1 PHE A 307       5.066  -1.387   3.791  1.00 87.51           C
ATOM   4676  HD1 PHE A 307       4.510  -1.773   2.936  1.00 87.51           H
ATOM   4677  CD2 PHE A 307       7.119  -0.938   4.854  1.00 87.51           C
ATOM   4678  HD2 PHE A 307       8.209  -0.963   4.851  1.00 87.51           H
ATOM   4679  CE1 PHE A 307       4.371  -0.852   4.907  1.00 87.51           C
ATOM   4680  HE1 PHE A 307       3.281  -0.827   4.910  1.00 87.51           H
ATOM   4681  CE2 PHE A 307       6.424  -0.403   5.971  1.00 87.51           C
ATOM   4682  HE2 PHE A 307       6.980  -0.017   6.825  1.00 87.51           H
ATOM   4683  CZ  PHE A 307       5.065  -0.371   5.974  1.00 87.51           C
ATOM   4684  HZ  PHE A 307       4.531   0.039   6.831  1.00 87.51           H
ATOM   4685  HN  PHE A 307       5.972  -4.054   2.820  1.00 87.51           H
ATOM   4686  N   PHE A 308       7.663  -4.004   0.209  1.00 85.26           N
ATOM   4687  CA  PHE A 308       8.503  -4.424  -0.900  1.00 85.26           C
ATOM   4688  C   PHE A 308       7.704  -4.478  -2.203  1.00 85.26           C
ATOM   4689  O   PHE A 308       8.279  -4.438  -3.290  1.00 85.26           O
ATOM   4690  HA  PHE A 308       9.302  -3.689  -0.996  1.00 85.26           H
ATOM   4691  CB  PHE A 308       9.012  -5.828  -0.568  1.00 85.26           C
ATOM   4692 1HB  PHE A 308       9.174  -5.901   0.507  1.00 85.26           H
ATOM   4693 2HB  PHE A 308       8.239  -6.553  -0.824  1.00 85.26           H
ATOM   4694  CG  PHE A 308      10.306  -6.208  -1.291  1.00 85.26           C
ATOM   4695  CD1 PHE A 308      10.253  -6.871  -2.477  1.00 85.26           C
ATOM   4696  HD1 PHE A 308       9.289  -7.133  -2.913  1.00 85.26           H
ATOM   4697  CD2 PHE A 308      11.509  -5.881  -0.747  1.00 85.26           C
ATOM   4698  HD2 PHE A 308      11.552  -5.349   0.203  1.00 85.26           H
ATOM   4699  CE1 PHE A 308      11.455  -7.223  -3.148  1.00 85.26           C
ATOM   4700  HE1 PHE A 308      11.412  -7.755  -4.098  1.00 85.26           H
ATOM   4701  CE2 PHE A 308      12.710  -6.233  -1.418  1.00 85.26           C
ATOM   4702  HE2 PHE A 308      13.675  -5.971  -0.982  1.00 85.26           H
ATOM   4703  CZ  PHE A 308      12.658  -6.897  -2.604  1.00 85.26           C
ATOM   4704  HZ  PHE A 308      13.580  -7.167  -3.119  1.00 85.26           H
ATOM   4705  HN  PHE A 308       7.546  -4.685   0.932  1.00 85.26           H
ATOM   4706  N   HIS A 309       6.391  -4.569  -2.052  1.00 79.67           N
ATOM   4707  CA  HIS A 309       5.506  -4.621  -3.203  1.00 79.67           C
ATOM   4708  C   HIS A 309       5.624  -3.320  -4.000  1.00 79.67           C
ATOM   4709  O   HIS A 309       5.558  -3.332  -5.228  1.00 79.67           O
ATOM   4710  HA  HIS A 309       5.849  -5.450  -3.824  1.00 79.67           H
ATOM   4711  CB  HIS A 309       4.070  -4.925  -2.772  1.00 79.67           C
ATOM   4712 1HB  HIS A 309       4.066  -5.837  -2.175  1.00 79.67           H
ATOM   4713 2HB  HIS A 309       3.718  -4.120  -2.127  1.00 79.67           H
ATOM   4714  CG  HIS A 309       3.105  -5.088  -3.922  1.00 79.67           C
ATOM   4715  ND1 HIS A 309       2.379  -4.033  -4.447  1.00 79.67           N
ATOM   4716  HD1 HIS A 309       2.415  -3.084  -4.132  1.00 79.67           H
ATOM   4717  CD2 HIS A 309       2.755  -6.192  -4.642  1.00 79.67           C
ATOM   4718  HD2 HIS A 309       3.141  -7.200  -4.492  1.00 79.67           H
ATOM   4719  CE1 HIS A 309       1.629  -4.493  -5.437  1.00 79.67           C
ATOM   4720  HE1 HIS A 309       0.945  -3.905  -6.049  1.00 79.67           H
ATOM   4721  NE2 HIS A 309       1.863  -5.831  -5.556  1.00 79.67           N
ATOM   4722  HN  HIS A 309       5.931  -4.607  -1.164  1.00 79.67           H
ATOM   4723  N   SER A 310       5.796  -2.229  -3.268  1.00 79.55           N
ATOM   4724  CA  SER A 310       5.785  -0.910  -3.878  1.00 79.55           C
ATOM   4725  C   SER A 310       7.030  -0.726  -4.747  1.00 79.55           C
ATOM   4726  O   SER A 310       7.074   0.166  -5.594  1.00 79.55           O
ATOM   4727  HA  SER A 310       4.884  -0.882  -4.490  1.00 79.55           H
ATOM   4728  CB  SER A 310       5.713   0.187  -2.814  1.00 79.55           C
ATOM   4729 1HB  SER A 310       6.461  -0.004  -2.044  1.00 79.55           H
ATOM   4730 2HB  SER A 310       5.961   1.148  -3.267  1.00 79.55           H
ATOM   4731  OG  SER A 310       4.423   0.265  -2.214  1.00 79.55           O
ATOM   4732  HG  SER A 310       3.808   0.801  -2.792  1.00 79.55           H
ATOM   4733  HN  SER A 310       5.940  -2.236  -2.279  1.00 79.55           H
ATOM   4734  N   CYS A 311       8.012  -1.583  -4.509  1.00 82.65           N
ATOM   4735  CA  CYS A 311       9.234  -1.559  -5.295  1.00 82.65           C
ATOM   4736  C   CYS A 311       9.108  -2.599  -6.410  1.00 82.65           C
ATOM   4737  O   CYS A 311       9.857  -2.563  -7.385  1.00 82.65           O
ATOM   4738  HA  CYS A 311       9.319  -0.555  -5.710  1.00 82.65           H
ATOM   4739  CB  CYS A 311      10.470  -1.800  -4.426  1.00 82.65           C
ATOM   4740 1HB  CYS A 311      11.374  -1.676  -5.023  1.00 82.65           H
ATOM   4741 2HB  CYS A 311      10.513  -1.061  -3.627  1.00 82.65           H
ATOM   4742  SG  CYS A 311      10.417  -3.486  -3.716  1.00 82.65           S
ATOM   4743  HG  CYS A 311      11.556  -3.386  -3.037  1.00 82.65           H
ATOM   4744  HN  CYS A 311       7.982  -2.283  -3.796  1.00 82.65           H
ATOM   4745  N   LEU A 312       8.156  -3.502  -6.229  1.00 79.52           N
ATOM   4746  CA  LEU A 312       7.969  -4.592  -7.171  1.00 79.52           C
ATOM   4747  C   LEU A 312       7.117  -4.104  -8.345  1.00 79.52           C
ATOM   4748  O   LEU A 312       7.242  -4.610  -9.460  1.00 79.52           O
ATOM   4749  HA  LEU A 312       8.952  -4.869  -7.550  1.00 79.52           H
ATOM   4750  CB  LEU A 312       7.393  -5.820  -6.463  1.00 79.52           C
ATOM   4751 1HB  LEU A 312       6.569  -5.496  -5.829  1.00 79.52           H
ATOM   4752 2HB  LEU A 312       6.973  -6.486  -7.217  1.00 79.52           H
ATOM   4753  CG  LEU A 312       8.375  -6.621  -5.606  1.00 79.52           C
ATOM   4754  HG  LEU A 312       8.756  -5.968  -4.821  1.00 79.52           H
ATOM   4755  CD1 LEU A 312       7.673  -7.793  -4.917  1.00 79.52           C
ATOM   4756 1HD1 LEU A 312       6.878  -7.414  -4.276  1.00 79.52           H
ATOM   4757 2HD1 LEU A 312       7.247  -8.455  -5.671  1.00 79.52           H
ATOM   4758 3HD1 LEU A 312       8.394  -8.346  -4.315  1.00 79.52           H
ATOM   4759  CD2 LEU A 312       9.578  -7.080  -6.433  1.00 79.52           C
ATOM   4760 1HD2 LEU A 312       9.235  -7.711  -7.254  1.00 79.52           H
ATOM   4761 2HD2 LEU A 312      10.095  -6.209  -6.836  1.00 79.52           H
ATOM   4762 3HD2 LEU A 312      10.260  -7.647  -5.800  1.00 79.52           H
ATOM   4763  HN  LEU A 312       7.520  -3.498  -5.456  1.00 79.52           H
ATOM   4764  N   ASN A 313       6.270  -3.128  -8.055  1.00 74.60           N
ATOM   4765  CA  ASN A 313       5.318  -2.646  -9.041  1.00 74.60           C
ATOM   4766  C   ASN A 313       6.060  -2.295 -10.332  1.00 74.60           C
ATOM   4767  O   ASN A 313       5.747  -2.828 -11.396  1.00 74.60           O
ATOM   4768  HA  ASN A 313       4.608  -3.462  -9.176  1.00 74.60           H
ATOM   4769  CB  ASN A 313       4.605  -1.385  -8.548  1.00 74.60           C
ATOM   4770 1HB  ASN A 313       5.305  -0.761  -7.991  1.00 74.60           H
ATOM   4771 2HB  ASN A 313       4.265  -0.798  -9.401  1.00 74.60           H
ATOM   4772  CG  ASN A 313       3.413  -1.741  -7.658  1.00 74.60           C
ATOM   4773  OD1 ASN A 313       2.897  -2.847  -7.680  1.00 74.60           O
ATOM   4774  ND2 ASN A 313       3.004  -0.745  -6.877  1.00 74.60           N
ATOM   4775 1HD2 ASN A 313       3.471   0.138  -6.907  1.00 74.60           H
ATOM   4776 2HD2 ASN A 313       2.230  -0.880  -6.258  1.00 74.60           H
ATOM   4777  HN  ASN A 313       6.228  -2.669  -7.167  1.00 74.60           H
ATOM   4778  N   PRO A 314       7.052  -1.397 -10.263  1.00 74.38           N
ATOM   4779  CA  PRO A 314       7.795  -1.000 -11.462  1.00 74.38           C
ATOM   4780  C   PRO A 314       8.351  -2.196 -12.218  1.00 74.38           C
ATOM   4781  O   PRO A 314       8.243  -2.266 -13.441  1.00 74.38           O
ATOM   4782  HA  PRO A 314       7.129  -0.502 -12.167  1.00 74.38           H
ATOM   4783  CB  PRO A 314       8.909  -0.104 -10.918  1.00 74.38           C
ATOM   4784 1HB  PRO A 314       9.814  -0.673 -10.705  1.00 74.38           H
ATOM   4785 2HB  PRO A 314       9.183   0.674 -11.631  1.00 74.38           H
ATOM   4786  CG  PRO A 314       8.302   0.483  -9.649  1.00 74.38           C
ATOM   4787 1HG  PRO A 314       9.068   0.854  -8.968  1.00 74.38           H
ATOM   4788 2HG  PRO A 314       7.649   1.328  -9.866  1.00 74.38           H
ATOM   4789  CD  PRO A 314       7.538  -0.693  -9.063  1.00 74.38           C
ATOM   4790 1HD  PRO A 314       8.181  -1.332  -8.457  1.00 74.38           H
ATOM   4791 2HD  PRO A 314       6.722  -0.365  -8.419  1.00 74.38           H
ATOM   4792  N   VAL A 315       8.937  -3.113 -11.462  1.00 75.09           N
ATOM   4793  CA  VAL A 315       9.635  -4.239 -12.058  1.00 75.09           C
ATOM   4794  C   VAL A 315       8.658  -5.040 -12.921  1.00 75.09           C
ATOM   4795  O   VAL A 315       8.990  -5.434 -14.038  1.00 75.09           O
ATOM   4796  HA  VAL A 315      10.421  -3.838 -12.698  1.00 75.09           H
ATOM   4797  CB  VAL A 315      10.297  -5.082 -10.966  1.00 75.09           C
ATOM   4798  HB  VAL A 315       9.521  -5.397 -10.269  1.00 75.09           H
ATOM   4799  CG1 VAL A 315      10.937  -6.340 -11.557  1.00 75.09           C
ATOM   4800 1HG1 VAL A 315      10.171  -6.941 -12.046  1.00 75.09           H
ATOM   4801 2HG1 VAL A 315      11.696  -6.054 -12.285  1.00 75.09           H
ATOM   4802 3HG1 VAL A 315      11.400  -6.920 -10.759  1.00 75.09           H
ATOM   4803  CG2 VAL A 315      11.324  -4.259 -10.185  1.00 75.09           C
ATOM   4804 1HG2 VAL A 315      12.096  -3.901 -10.866  1.00 75.09           H
ATOM   4805 2HG2 VAL A 315      10.828  -3.408  -9.718  1.00 75.09           H
ATOM   4806 3HG2 VAL A 315      11.779  -4.882  -9.416  1.00 75.09           H
ATOM   4807  HN  VAL A 315       8.940  -3.095 -10.462  1.00 75.09           H
ATOM   4808  N   LEU A 316       7.472  -5.257 -12.371  1.00 71.49           N
ATOM   4809  CA  LEU A 316       6.468  -6.059 -13.049  1.00 71.49           C
ATOM   4810  C   LEU A 316       6.182  -5.453 -14.424  1.00 71.49           C
ATOM   4811  O   LEU A 316       6.090  -6.174 -15.417  1.00 71.49           O
ATOM   4812  HA  LEU A 316       6.887  -7.055 -13.191  1.00 71.49           H
ATOM   4813  CB  LEU A 316       5.223  -6.211 -12.173  1.00 71.49           C
ATOM   4814 1HB  LEU A 316       4.911  -5.220 -11.844  1.00 71.49           H
ATOM   4815 2HB  LEU A 316       4.417  -6.612 -12.787  1.00 71.49           H
ATOM   4816  CG  LEU A 316       5.377  -7.102 -10.938  1.00 71.49           C
ATOM   4817  HG  LEU A 316       6.246  -6.760 -10.377  1.00 71.49           H
ATOM   4818  CD1 LEU A 316       4.164  -6.973 -10.015  1.00 71.49           C
ATOM   4819 1HD1 LEU A 316       4.063  -5.938  -9.689  1.00 71.49           H
ATOM   4820 2HD1 LEU A 316       3.264  -7.274 -10.553  1.00 71.49           H
ATOM   4821 3HD1 LEU A 316       4.299  -7.617  -9.145  1.00 71.49           H
ATOM   4822  CD2 LEU A 316       5.640  -8.555 -11.339  1.00 71.49           C
ATOM   4823 1HD2 LEU A 316       4.806  -8.924 -11.935  1.00 71.49           H
ATOM   4824 2HD2 LEU A 316       6.558  -8.609 -11.926  1.00 71.49           H
ATOM   4825 3HD2 LEU A 316       5.746  -9.166 -10.443  1.00 71.49           H
ATOM   4826  HN  LEU A 316       7.195  -4.896 -11.480  1.00 71.49           H
ATOM   4827  N   TYR A 317       6.048  -4.135 -14.439  1.00 66.17           N
ATOM   4828  CA  TYR A 317       5.700  -3.432 -15.662  1.00 66.17           C
ATOM   4829  C   TYR A 317       6.859  -3.461 -16.660  1.00 66.17           C
ATOM   4830  O   TYR A 317       6.642  -3.553 -17.867  1.00 66.17           O
ATOM   4831  HA  TYR A 317       4.838  -3.931 -16.104  1.00 66.17           H
ATOM   4832  CB  TYR A 317       5.431  -1.982 -15.253  1.00 66.17           C
ATOM   4833 1HB  TYR A 317       6.342  -1.560 -14.828  1.00 66.17           H
ATOM   4834 2HB  TYR A 317       5.197  -1.401 -16.145  1.00 66.17           H
ATOM   4835  CG  TYR A 317       4.292  -1.822 -14.244  1.00 66.17           C
ATOM   4836  CD1 TYR A 317       3.091  -2.467 -14.451  1.00 66.17           C
ATOM   4837  HD1 TYR A 317       2.953  -3.092 -15.334  1.00 66.17           H
ATOM   4838  CD2 TYR A 317       4.467  -1.031 -13.126  1.00 66.17           C
ATOM   4839  HD2 TYR A 317       5.417  -0.521 -12.963  1.00 66.17           H
ATOM   4840  CE1 TYR A 317       2.019  -2.316 -13.501  1.00 66.17           C
ATOM   4841  HE1 TYR A 317       1.065  -2.821 -13.653  1.00 66.17           H
ATOM   4842  CE2 TYR A 317       3.396  -0.880 -12.176  1.00 66.17           C
ATOM   4843  HE2 TYR A 317       3.520  -0.258 -11.290  1.00 66.17           H
ATOM   4844  CZ  TYR A 317       2.224  -1.530 -12.411  1.00 66.17           C
ATOM   4845  OH  TYR A 317       1.212  -1.387 -11.514  1.00 66.17           O
ATOM   4846  HH  TYR A 317       0.385  -1.831 -11.858  1.00 66.17           H
ATOM   4847  HN  TYR A 317       6.173  -3.551 -13.637  1.00 66.17           H
ATOM   4848  N   VAL A 318       8.066  -3.380 -16.119  1.00 64.87           N
ATOM   4849  CA  VAL A 318       9.256  -3.314 -16.950  1.00 64.87           C
ATOM   4850  C   VAL A 318       9.418  -4.634 -17.707  1.00 64.87           C
ATOM   4851  O   VAL A 318       9.508  -4.642 -18.934  1.00 64.87           O
ATOM   4852  HA  VAL A 318       9.109  -2.511 -17.672  1.00 64.87           H
ATOM   4853  CB  VAL A 318      10.474  -2.963 -16.093  1.00 64.87           C
ATOM   4854  HB  VAL A 318      10.576  -3.730 -15.325  1.00 64.87           H
ATOM   4855  CG1 VAL A 318      11.754  -2.965 -16.932  1.00 64.87           C
ATOM   4856 1HG1 VAL A 318      11.904  -3.955 -17.363  1.00 64.87           H
ATOM   4857 2HG1 VAL A 318      11.665  -2.230 -17.731  1.00 64.87           H
ATOM   4858 3HG1 VAL A 318      12.604  -2.713 -16.298  1.00 64.87           H
ATOM   4859  CG2 VAL A 318      10.281  -1.618 -15.391  1.00 64.87           C
ATOM   4860 1HG2 VAL A 318      10.141  -0.835 -16.137  1.00 64.87           H
ATOM   4861 2HG2 VAL A 318       9.403  -1.666 -14.747  1.00 64.87           H
ATOM   4862 3HG2 VAL A 318      11.161  -1.392 -14.788  1.00 64.87           H
ATOM   4863  HN  VAL A 318       8.237  -3.360 -15.134  1.00 64.87           H
ATOM   4864  N   PHE A 319       9.451  -5.717 -16.945  1.00 63.89           N
ATOM   4865  CA  PHE A 319       9.818  -7.010 -17.496  1.00 63.89           C
ATOM   4866  C   PHE A 319       8.648  -7.631 -18.261  1.00 63.89           C
ATOM   4867  O   PHE A 319       8.851  -8.351 -19.237  1.00 63.89           O
ATOM   4868  HA  PHE A 319      10.650  -6.845 -18.181  1.00 63.89           H
ATOM   4869  CB  PHE A 319      10.179  -7.914 -16.316  1.00 63.89           C
ATOM   4870 1HB  PHE A 319       9.454  -7.758 -15.517  1.00 63.89           H
ATOM   4871 2HB  PHE A 319      10.090  -8.954 -16.628  1.00 63.89           H
ATOM   4872  CG  PHE A 319      11.585  -7.681 -15.761  1.00 63.89           C
ATOM   4873  CD1 PHE A 319      12.668  -8.165 -16.428  1.00 63.89           C
ATOM   4874  HD1 PHE A 319      12.533  -8.718 -17.357  1.00 63.89           H
ATOM   4875  CD2 PHE A 319      11.754  -6.991 -14.602  1.00 63.89           C
ATOM   4876  HD2 PHE A 319      10.886  -6.604 -14.067  1.00 63.89           H
ATOM   4877  CE1 PHE A 319      13.973  -7.950 -15.913  1.00 63.89           C
ATOM   4878  HE1 PHE A 319      14.841  -8.338 -16.447  1.00 63.89           H
ATOM   4879  CE2 PHE A 319      13.060  -6.776 -14.087  1.00 63.89           C
ATOM   4880  HE2 PHE A 319      13.194  -6.223 -13.157  1.00 63.89           H
ATOM   4881  CZ  PHE A 319      14.142  -7.259 -14.753  1.00 63.89           C
ATOM   4882  HZ  PHE A 319      15.144  -7.094 -14.358  1.00 63.89           H
ATOM   4883  HN  PHE A 319       9.233  -5.720 -15.969  1.00 63.89           H
ATOM   4884  N   VAL A 320       7.447  -7.331 -17.788  1.00 63.95           N
ATOM   4885  CA  VAL A 320       6.265  -8.049 -18.234  1.00 63.95           C
ATOM   4886  C   VAL A 320       5.551  -7.228 -19.310  1.00 63.95           C
ATOM   4887  O   VAL A 320       4.839  -7.780 -20.147  1.00 63.95           O
ATOM   4888  HA  VAL A 320       6.598  -8.989 -18.674  1.00 63.95           H
ATOM   4889  CB  VAL A 320       5.369  -8.376 -17.039  1.00 63.95           C
ATOM   4890  HB  VAL A 320       4.785  -7.487 -16.804  1.00 63.95           H
ATOM   4891  CG1 VAL A 320       4.392  -9.504 -17.378  1.00 63.95           C
ATOM   4892 1HG1 VAL A 320       3.762  -9.200 -18.214  1.00 63.95           H
ATOM   4893 2HG1 VAL A 320       4.951 -10.399 -17.651  1.00 63.95           H
ATOM   4894 3HG1 VAL A 320       3.767  -9.717 -16.511  1.00 63.95           H
ATOM   4895  CG2 VAL A 320       6.205  -8.728 -15.806  1.00 63.95           C
ATOM   4896 1HG2 VAL A 320       6.827  -9.596 -16.025  1.00 63.95           H
ATOM   4897 2HG2 VAL A 320       6.841  -7.882 -15.545  1.00 63.95           H
ATOM   4898 3HG2 VAL A 320       5.543  -8.956 -14.971  1.00 63.95           H
ATOM   4899  HN  VAL A 320       7.275  -6.613 -17.113  1.00 63.95           H
ATOM   4900  N   GLY A 321       5.766  -5.922 -19.252  1.00 65.18           N
ATOM   4901  CA  GLY A 321       5.177  -5.022 -20.230  1.00 65.18           C
ATOM   4902  C   GLY A 321       6.081  -4.876 -21.455  1.00 65.18           C
ATOM   4903  O   GLY A 321       7.074  -4.151 -21.415  1.00 65.18           O
ATOM   4904 1HA  GLY A 321       4.202  -5.401 -20.536  1.00 65.18           H
ATOM   4905 2HA  GLY A 321       5.011  -4.045 -19.777  1.00 65.18           H
ATOM   4906  HN  GLY A 321       6.329  -5.478 -18.555  1.00 65.18           H
ATOM   4907  N   GLU A 322       5.706  -5.577 -22.515  1.00 68.42           N
ATOM   4908  CA  GLU A 322       6.429  -5.478 -23.772  1.00 68.42           C
ATOM   4909  C   GLU A 322       6.473  -4.024 -24.245  1.00 68.42           C
ATOM   4910  O   GLU A 322       7.507  -3.552 -24.716  1.00 68.42           O
ATOM   4911  HA  GLU A 322       7.438  -5.827 -23.553  1.00 68.42           H
ATOM   4912  CB  GLU A 322       5.804  -6.383 -24.836  1.00 68.42           C
ATOM   4913 1HB  GLU A 322       4.718  -6.296 -24.800  1.00 68.42           H
ATOM   4914 2HB  GLU A 322       6.223  -6.144 -25.813  1.00 68.42           H
ATOM   4915  CG  GLU A 322       6.138  -7.852 -24.571  1.00 68.42           C
ATOM   4916 1HG  GLU A 322       7.212  -7.964 -24.425  1.00 68.42           H
ATOM   4917 2HG  GLU A 322       5.655  -8.178 -23.650  1.00 68.42           H
ATOM   4918  CD  GLU A 322       5.680  -8.736 -25.733  1.00 68.42           C
ATOM   4919  OE1 GLU A 322       6.127  -9.903 -25.768  1.00 68.42           O
ATOM   4920  OE2 GLU A 322       4.894  -8.225 -26.560  1.00 68.42           O
ATOM   4921  HN  GLU A 322       4.925  -6.202 -22.524  1.00 68.42           H
ATOM   4922  N   ARG A 323       5.339  -3.354 -24.105  1.00 69.88           N
ATOM   4923  CA  ARG A 323       5.234  -1.965 -24.517  1.00 69.88           C
ATOM   4924  C   ARG A 323       6.249  -1.108 -23.758  1.00 69.88           C
ATOM   4925  O   ARG A 323       6.978  -0.323 -24.362  1.00 69.88           O
ATOM   4926  HA  ARG A 323       5.450  -1.974 -25.586  1.00 69.88           H
ATOM   4927  CB  ARG A 323       3.827  -1.420 -24.265  1.00 69.88           C
ATOM   4928 1HB  ARG A 323       3.463  -1.776 -23.301  1.00 69.88           H
ATOM   4929 2HB  ARG A 323       3.859  -0.332 -24.211  1.00 69.88           H
ATOM   4930  CG  ARG A 323       2.864  -1.854 -25.372  1.00 69.88           C
ATOM   4931 1HG  ARG A 323       3.290  -1.611 -26.345  1.00 69.88           H
ATOM   4932 2HG  ARG A 323       2.734  -2.936 -25.342  1.00 69.88           H
ATOM   4933  CD  ARG A 323       1.506  -1.166 -25.218  1.00 69.88           C
ATOM   4934 1HD  ARG A 323       1.071  -1.416 -24.250  1.00 69.88           H
ATOM   4935 2HD  ARG A 323       1.632  -0.084 -25.241  1.00 69.88           H
ATOM   4936  NE  ARG A 323       0.597  -1.592 -26.305  1.00 69.88           N
ATOM   4937  HE  ARG A 323       0.957  -2.214 -27.000  1.00 69.88           H
ATOM   4938  CZ  ARG A 323      -0.679  -1.197 -26.416  1.00 69.88           C
ATOM   4939  NH1 ARG A 323      -1.214  -0.364 -25.513  1.00 69.88           N
ATOM   4940 1HH1 ARG A 323      -0.660  -0.033 -24.749  1.00 69.88           H
ATOM   4941 2HH1 ARG A 323      -2.166  -0.073 -25.603  1.00 69.88           H
ATOM   4942  NH2 ARG A 323      -1.411  -1.647 -27.444  1.00 69.88           N
ATOM   4943 1HH2 ARG A 323      -2.365  -1.361 -27.541  1.00 69.88           H
ATOM   4944 2HH2 ARG A 323      -1.005  -2.268 -28.114  1.00 69.88           H
ATOM   4945  HN  ARG A 323       4.503  -3.745 -23.719  1.00 69.88           H
ATOM   4946  N   PHE A 324       6.264  -1.288 -22.446  1.00 72.56           N
ATOM   4947  CA  PHE A 324       7.124  -0.489 -21.590  1.00 72.56           C
ATOM   4948  C   PHE A 324       8.597  -0.690 -21.952  1.00 72.56           C
ATOM   4949  O   PHE A 324       9.367   0.269 -21.992  1.00 72.56           O
ATOM   4950  HA  PHE A 324       6.853   0.556 -21.745  1.00 72.56           H
ATOM   4951  CB  PHE A 324       6.895  -0.965 -20.155  1.00 72.56           C
ATOM   4952 1HB  PHE A 324       5.822  -1.009 -19.964  1.00 72.56           H
ATOM   4953 2HB  PHE A 324       7.278  -1.981 -20.054  1.00 72.56           H
ATOM   4954  CG  PHE A 324       7.551  -0.080 -19.093  1.00 72.56           C
ATOM   4955  CD1 PHE A 324       8.871  -0.231 -18.804  1.00 72.56           C
ATOM   4956  HD1 PHE A 324       9.462  -0.982 -19.329  1.00 72.56           H
ATOM   4957  CD2 PHE A 324       6.814   0.856 -18.438  1.00 72.56           C
ATOM   4958  HD2 PHE A 324       5.756   0.977 -18.669  1.00 72.56           H
ATOM   4959  CE1 PHE A 324       9.481   0.590 -17.819  1.00 72.56           C
ATOM   4960  HE1 PHE A 324      10.539   0.469 -17.587  1.00 72.56           H
ATOM   4961  CE2 PHE A 324       7.424   1.678 -17.453  1.00 72.56           C
ATOM   4962  HE2 PHE A 324       6.833   2.428 -16.928  1.00 72.56           H
ATOM   4963  CZ  PHE A 324       8.744   1.527 -17.164  1.00 72.56           C
ATOM   4964  HZ  PHE A 324       9.212   2.157 -16.407  1.00 72.56           H
ATOM   4965  HN  PHE A 324       5.703  -1.964 -21.968  1.00 72.56           H
ATOM   4966  N   ARG A 325       8.945  -1.942 -22.207  1.00 73.96           N
ATOM   4967  CA  ARG A 325      10.315  -2.283 -22.552  1.00 73.96           C
ATOM   4968  C   ARG A 325      10.743  -1.542 -23.821  1.00 73.96           C
ATOM   4969  O   ARG A 325      11.870  -1.059 -23.911  1.00 73.96           O
ATOM   4970  HA  ARG A 325      10.906  -1.964 -21.694  1.00 73.96           H
ATOM   4971  CB  ARG A 325      10.469  -3.789 -22.773  1.00 73.96           C
ATOM   4972 1HB  ARG A 325       9.848  -4.330 -22.059  1.00 73.96           H
ATOM   4973 2HB  ARG A 325      10.114  -4.053 -23.769  1.00 73.96           H
ATOM   4974  CG  ARG A 325      11.929  -4.220 -22.616  1.00 73.96           C
ATOM   4975 1HG  ARG A 325      12.535  -3.754 -23.393  1.00 73.96           H
ATOM   4976 2HG  ARG A 325      12.314  -3.869 -21.658  1.00 73.96           H
ATOM   4977  CD  ARG A 325      12.064  -5.741 -22.699  1.00 73.96           C
ATOM   4978 1HD  ARG A 325      11.396  -6.214 -21.979  1.00 73.96           H
ATOM   4979 2HD  ARG A 325      11.763  -6.087 -23.688  1.00 73.96           H
ATOM   4980  NE  ARG A 325      13.463  -6.141 -22.428  1.00 73.96           N
ATOM   4981  HE  ARG A 325      14.134  -5.418 -22.266  1.00 73.96           H
ATOM   4982  CZ  ARG A 325      13.886  -7.412 -22.386  1.00 73.96           C
ATOM   4983  NH1 ARG A 325      13.030  -8.421 -22.596  1.00 73.96           N
ATOM   4984 1HH1 ARG A 325      12.068  -8.229 -22.786  1.00 73.96           H
ATOM   4985 2HH1 ARG A 325      13.355  -9.367 -22.563  1.00 73.96           H
ATOM   4986  NH2 ARG A 325      15.179  -7.658 -22.132  1.00 73.96           N
ATOM   4987 1HH2 ARG A 325      15.511  -8.600 -22.097  1.00 73.96           H
ATOM   4988 2HH2 ARG A 325      15.811  -6.899 -21.976  1.00 73.96           H
ATOM   4989  HN  ARG A 325       8.311  -2.715 -22.181  1.00 73.96           H
ATOM   4990  N   ARG A 326       9.820  -1.477 -24.769  1.00 75.22           N
ATOM   4991  CA  ARG A 326      10.060  -0.739 -25.998  1.00 75.22           C
ATOM   4992  C   ARG A 326      10.229   0.752 -25.697  1.00 75.22           C
ATOM   4993  O   ARG A 326      11.131   1.397 -26.228  1.00 75.22           O
ATOM   4994  HA  ARG A 326      10.979  -1.164 -26.403  1.00 75.22           H
ATOM   4995  CB  ARG A 326       8.908  -0.925 -26.987  1.00 75.22           C
ATOM   4996 1HB  ARG A 326       7.956  -0.804 -26.469  1.00 75.22           H
ATOM   4997 2HB  ARG A 326       8.954  -0.153 -27.754  1.00 75.22           H
ATOM   4998  CG  ARG A 326       8.966  -2.307 -27.642  1.00 75.22           C
ATOM   4999 1HG  ARG A 326       9.903  -2.415 -28.189  1.00 75.22           H
ATOM   5000 2HG  ARG A 326       8.955  -3.079 -26.873  1.00 75.22           H
ATOM   5001  CD  ARG A 326       7.786  -2.512 -28.594  1.00 75.22           C
ATOM   5002 1HD  ARG A 326       6.854  -2.252 -28.093  1.00 75.22           H
ATOM   5003 2HD  ARG A 326       7.882  -1.847 -29.453  1.00 75.22           H
ATOM   5004  NE  ARG A 326       7.741  -3.920 -29.048  1.00 75.22           N
ATOM   5005  HE  ARG A 326       8.250  -4.599 -28.520  1.00 75.22           H
ATOM   5006  CZ  ARG A 326       7.060  -4.341 -30.123  1.00 75.22           C
ATOM   5007  NH1 ARG A 326       6.360  -3.475 -30.867  1.00 75.22           N
ATOM   5008 1HH1 ARG A 326       6.343  -2.505 -30.623  1.00 75.22           H
ATOM   5009 2HH1 ARG A 326       5.855  -3.797 -31.667  1.00 75.22           H
ATOM   5010  NH2 ARG A 326       7.090  -5.642 -30.441  1.00 75.22           N
ATOM   5011 1HH2 ARG A 326       6.587  -5.973 -31.240  1.00 75.22           H
ATOM   5012 2HH2 ARG A 326       7.615  -6.283 -29.880  1.00 75.22           H
ATOM   5013  HN  ARG A 326       8.923  -1.916 -24.708  1.00 75.22           H
ATOM   5014  N   ASP A 327       9.346   1.255 -24.846  1.00 76.60           N
ATOM   5015  CA  ASP A 327       9.322   2.676 -24.546  1.00 76.60           C
ATOM   5016  C   ASP A 327      10.586   3.050 -23.769  1.00 76.60           C
ATOM   5017  O   ASP A 327      11.134   4.136 -23.953  1.00 76.60           O
ATOM   5018  HA  ASP A 327       9.267   3.173 -25.515  1.00 76.60           H
ATOM   5019  CB  ASP A 327       8.112   3.037 -23.683  1.00 76.60           C
ATOM   5020 1HB  ASP A 327       8.144   2.472 -22.751  1.00 76.60           H
ATOM   5021 2HB  ASP A 327       8.152   4.093 -23.416  1.00 76.60           H
ATOM   5022  CG  ASP A 327       6.805   2.741 -24.420  1.00 76.60           C
ATOM   5023  OD1 ASP A 327       6.806   2.894 -25.661  1.00 76.60           O
ATOM   5024  OD2 ASP A 327       5.834   2.367 -23.727  1.00 76.60           O
ATOM   5025  HN  ASP A 327       8.658   0.710 -24.368  1.00 76.60           H
ATOM   5026  N   LEU A 328      11.012   2.130 -22.916  1.00 77.88           N
ATOM   5027  CA  LEU A 328      12.210   2.343 -22.123  1.00 77.88           C
ATOM   5028  C   LEU A 328      13.413   2.501 -23.055  1.00 77.88           C
ATOM   5029  O   LEU A 328      14.181   3.452 -22.927  1.00 77.88           O
ATOM   5030  HA  LEU A 328      12.076   3.273 -21.571  1.00 77.88           H
ATOM   5031  CB  LEU A 328      12.375   1.225 -21.091  1.00 77.88           C
ATOM   5032 1HB  LEU A 328      11.524   1.256 -20.411  1.00 77.88           H
ATOM   5033 2HB  LEU A 328      12.332   0.268 -21.612  1.00 77.88           H
ATOM   5034  CG  LEU A 328      13.658   1.263 -20.259  1.00 77.88           C
ATOM   5035  HG  LEU A 328      14.507   1.295 -20.942  1.00 77.88           H
ATOM   5036  CD1 LEU A 328      13.719   2.531 -19.404  1.00 77.88           C
ATOM   5037 1HD1 LEU A 328      13.696   3.407 -20.052  1.00 77.88           H
ATOM   5038 2HD1 LEU A 328      12.864   2.555 -18.729  1.00 77.88           H
ATOM   5039 3HD1 LEU A 328      14.641   2.533 -18.823  1.00 77.88           H
ATOM   5040  CD2 LEU A 328      13.803  -0.005 -19.415  1.00 77.88           C
ATOM   5041 1HD2 LEU A 328      12.952  -0.091 -18.740  1.00 77.88           H
ATOM   5042 2HD2 LEU A 328      13.838  -0.875 -20.071  1.00 77.88           H
ATOM   5043 3HD2 LEU A 328      14.724   0.049 -18.834  1.00 77.88           H
ATOM   5044  HN  LEU A 328      10.554   1.254 -22.764  1.00 77.88           H
ATOM   5045  N   VAL A 329      13.538   1.554 -23.973  1.00 76.85           N
ATOM   5046  CA  VAL A 329      14.662   1.548 -24.894  1.00 76.85           C
ATOM   5047  C   VAL A 329      14.617   2.812 -25.755  1.00 76.85           C
ATOM   5048  O   VAL A 329      15.655   3.400 -26.056  1.00 76.85           O
ATOM   5049  HA  VAL A 329      15.575   1.561 -24.299  1.00 76.85           H
ATOM   5050  CB  VAL A 329      14.654   0.261 -25.721  1.00 76.85           C
ATOM   5051  HB  VAL A 329      13.713   0.221 -26.270  1.00 76.85           H
ATOM   5052  CG1 VAL A 329      15.793   0.259 -26.743  1.00 76.85           C
ATOM   5053 1HG1 VAL A 329      15.679   1.108 -27.416  1.00 76.85           H
ATOM   5054 2HG1 VAL A 329      16.748   0.334 -26.222  1.00 76.85           H
ATOM   5055 3HG1 VAL A 329      15.764  -0.667 -27.317  1.00 76.85           H
ATOM   5056  CG2 VAL A 329      14.725  -0.972 -24.818  1.00 76.85           C
ATOM   5057 1HG2 VAL A 329      15.642  -0.940 -24.231  1.00 76.85           H
ATOM   5058 2HG2 VAL A 329      13.865  -0.982 -24.148  1.00 76.85           H
ATOM   5059 3HG2 VAL A 329      14.718  -1.873 -25.431  1.00 76.85           H
ATOM   5060  HN  VAL A 329      12.890   0.802 -24.093  1.00 76.85           H
ATOM   5061  N   LYS A 330      13.403   3.193 -26.127  1.00 76.48           N
[truncated: 117,320 more chars]
