# Supplementary material for: Noncanonical roles of chemokine regions in CCR9 activation revealed by structural modeling and mutational mapping
Source: Nat Commun. 2025 Aug 18;16:7695. doi: 10.1038/s41467-025-62321-9 (PMC12361432; doi:10.1038/s41467-025-62321-9)
Supplement: Supplementary file 4 — Supplementary Data 2 [file 41467_2025_62321_MOESM4_ESM.zip › CCR9_CCL25_rnk232.pdb]

SSBOND   1 CYS A   38    CYS A  289 
SSBOND   2 CYS A  119    CYS A  198 
SSBOND   3 CYS B    7    CYS B   35 
SSBOND   4 CYS B    8    CYS B   52 
ATOM      1  N   GLU A  20      -2.047  -2.684  60.959  1.00 43.11           N
ATOM      2  CA  GLU A  20      -2.362  -2.605  59.542  1.00 43.11           C
ATOM      3  C   GLU A  20      -1.132  -2.959  58.705  1.00 43.11           C
ATOM      4  O   GLU A  20      -1.242  -3.196  57.503  1.00 43.11           O
ATOM      5  HA  GLU A  20      -3.147  -3.343  59.378  1.00 43.11           H
ATOM      6  CB  GLU A  20      -2.894  -1.218  59.176  1.00 43.11           C
ATOM      7 1HB  GLU A  20      -2.393  -0.461  59.779  1.00 43.11           H
ATOM      8 2HB  GLU A  20      -2.786  -1.055  58.104  1.00 43.11           H
ATOM      9  CG  GLU A  20      -4.389  -1.106  59.481  1.00 43.11           C
ATOM     10 1HG  GLU A  20      -4.884  -2.046  59.240  1.00 43.11           H
ATOM     11 2HG  GLU A  20      -4.534  -0.933  60.547  1.00 43.11           H
ATOM     12  CD  GLU A  20      -5.027   0.033  58.683  1.00 43.11           C
ATOM     13  OE1 GLU A  20      -6.272   0.133  58.734  1.00 43.11           O
ATOM     14  OE2 GLU A  20      -4.256   0.777  58.039  1.00 43.11           O
ATOM     15  HN  GLU A  20      -1.098  -2.917  61.168  1.00 43.11           H
ATOM     16  N   SER A  21       0.012  -2.985  59.373  1.00 48.48           N
ATOM     17  CA  SER A  21       1.284  -3.065  58.676  1.00 48.48           C
ATOM     18  C   SER A  21       1.509  -4.486  58.157  1.00 48.48           C
ATOM     19  O   SER A  21       1.921  -4.676  57.014  1.00 48.48           O
ATOM     20  HA  SER A  21       1.203  -2.363  57.845  1.00 48.48           H
ATOM     21  CB  SER A  21       2.439  -2.643  59.587  1.00 48.48           C
ATOM     22 1HB  SER A  21       3.345  -2.524  58.992  1.00 48.48           H
ATOM     23 2HB  SER A  21       2.217  -1.671  60.028  1.00 48.48           H
ATOM     24  OG  SER A  21       2.674  -3.592  60.624  1.00 48.48           O
ATOM     25  HG  SER A  21       3.425  -3.281  61.207  1.00 48.48           H
ATOM     26  HN  SER A  21       0.078  -2.953  60.370  1.00 48.48           H
ATOM     27  N   THR A  22       1.228  -5.449  59.023  1.00 50.69           N
ATOM     28  CA  THR A  22       1.516  -6.840  58.715  1.00 50.69           C
ATOM     29  C   THR A  22       0.577  -7.349  57.620  1.00 50.69           C
ATOM     30  O   THR A  22       1.029  -7.885  56.609  1.00 50.69           O
ATOM     31  HA  THR A  22       2.530  -6.902  58.321  1.00 50.69           H
ATOM     32  CB  THR A  22       1.423  -7.641  60.015  1.00 50.69           C
ATOM     33  HB  THR A  22       1.043  -8.645  59.828  1.00 50.69           H
ATOM     34  OG1 THR A  22       0.620  -6.828  60.867  1.00 50.69           O
ATOM     35  HG1 THR A  22       0.293  -7.366  61.644  1.00 50.69           H
ATOM     36  CG2 THR A  22       2.766  -7.731  60.744  1.00 50.69           C
ATOM     37 1HG2 THR A  22       3.113  -6.728  60.992  1.00 50.69           H
ATOM     38 2HG2 THR A  22       3.496  -8.220  60.100  1.00 50.69           H
ATOM     39 3HG2 THR A  22       2.644  -8.310  61.660  1.00 50.69           H
ATOM     40  HN  THR A  22       0.812  -5.292  59.918  1.00 50.69           H
ATOM     41  N   SER A  23      -0.713  -7.163  57.857  1.00 52.30           N
ATOM     42  CA  SER A  23      -1.722  -7.651  56.932  1.00 52.30           C
ATOM     43  C   SER A  23      -1.482  -7.065  55.539  1.00 52.30           C
ATOM     44  O   SER A  23      -1.593  -7.771  54.538  1.00 52.30           O
ATOM     45  HA  SER A  23      -1.601  -8.734  56.918  1.00 52.30           H
ATOM     46  CB  SER A  23      -3.130  -7.302  57.419  1.00 52.30           C
ATOM     47 1HB  SER A  23      -3.864  -7.679  56.707  1.00 52.30           H
ATOM     48 2HB  SER A  23      -3.321  -7.804  58.368  1.00 52.30           H
ATOM     49  OG  SER A  23      -3.306  -5.897  57.582  1.00 52.30           O
ATOM     50  HG  SER A  23      -4.236  -5.703  57.894  1.00 52.30           H
ATOM     51  HN  SER A  23      -1.071  -6.690  58.662  1.00 52.30           H
ATOM     52  N   SER A  24      -1.158  -5.781  55.520  1.00 56.76           N
ATOM     53  CA  SER A  24      -0.927  -5.086  54.265  1.00 56.76           C
ATOM     54  C   SER A  24       0.317  -5.650  53.576  1.00 56.76           C
ATOM     55  O   SER A  24       0.464  -5.533  52.360  1.00 56.76           O
ATOM     56  HA  SER A  24      -1.817  -5.274  53.663  1.00 56.76           H
ATOM     57  CB  SER A  24      -0.773  -3.580  54.489  1.00 56.76           C
ATOM     58 1HB  SER A  24      -0.888  -3.059  53.539  1.00 56.76           H
ATOM     59 2HB  SER A  24      -1.570  -3.228  55.144  1.00 56.76           H
ATOM     60  OG  SER A  24       0.490  -3.252  55.061  1.00 56.76           O
ATOM     61  HG  SER A  24       0.637  -3.784  55.895  1.00 56.76           H
ATOM     62  HN  SER A  24      -1.053  -5.218  56.340  1.00 56.76           H
ATOM     63  N   MET A  25       1.180  -6.250  54.382  1.00 59.05           N
ATOM     64  CA  MET A  25       2.396  -6.851  53.862  1.00 59.05           C
ATOM     65  C   MET A  25       2.105  -8.207  53.216  1.00 59.05           C
ATOM     66  O   MET A  25       2.666  -8.535  52.172  1.00 59.05           O
ATOM     67  HA  MET A  25       2.769  -6.156  53.110  1.00 59.05           H
ATOM     68  CB  MET A  25       3.403  -7.033  54.999  1.00 59.05           C
ATOM     69 1HB  MET A  25       3.279  -6.235  55.731  1.00 59.05           H
ATOM     70 2HB  MET A  25       3.207  -7.973  55.516  1.00 59.05           H
ATOM     71  CG  MET A  25       4.838  -7.027  54.468  1.00 59.05           C
ATOM     72 1HG  MET A  25       5.499  -7.528  55.175  1.00 59.05           H
ATOM     73 2HG  MET A  25       4.891  -7.585  53.533  1.00 59.05           H
ATOM     74  SD  MET A  25       5.385  -5.348  54.207  1.00 59.05           S
ATOM     75  CE  MET A  25       7.090  -5.495  54.713  1.00 59.05           C
ATOM     76 1HE  MET A  25       7.134  -5.819  55.753  1.00 59.05           H
ATOM     77 2HE  MET A  25       7.594  -6.228  54.083  1.00 59.05           H
ATOM     78 3HE  MET A  25       7.584  -4.529  54.612  1.00 59.05           H
ATOM     79  HN  MET A  25       1.059  -6.329  55.371  1.00 59.05           H
ATOM     80  N   GLU A  26       1.227  -8.959  53.864  1.00 59.93           N
ATOM     81  CA  GLU A  26       0.854 -10.272  53.365  1.00 59.93           C
ATOM     82  C   GLU A  26       0.052 -10.139  52.069  1.00 59.93           C
ATOM     83  O   GLU A  26       0.299 -10.863  51.105  1.00 59.93           O
ATOM     84  HA  GLU A  26       1.795 -10.785  53.168  1.00 59.93           H
ATOM     85  CB  GLU A  26       0.067 -11.055  54.418  1.00 59.93           C
ATOM     86 1HB  GLU A  26      -0.691 -10.411  54.864  1.00 59.93           H
ATOM     87 2HB  GLU A  26      -0.345 -11.960  53.972  1.00 59.93           H
ATOM     88  CG  GLU A  26       0.981 -11.514  55.557  1.00 59.93           C
ATOM     89 1HG  GLU A  26       1.798 -12.112  55.153  1.00 59.93           H
ATOM     90 2HG  GLU A  26       1.430 -10.646  56.040  1.00 59.93           H
ATOM     91  CD  GLU A  26       0.203 -12.333  56.588  1.00 59.93           C
ATOM     92  OE1 GLU A  26       0.850 -13.173  57.251  1.00 59.93           O
ATOM     93  OE2 GLU A  26      -1.021 -12.102  56.690  1.00 59.93           O
ATOM     94  HN  GLU A  26       0.775  -8.685  54.713  1.00 59.93           H
ATOM     95  N   ASP A  27      -0.891  -9.209  52.086  1.00 57.49           N
ATOM     96  CA  ASP A  27      -1.746  -8.988  50.932  1.00 57.49           C
ATOM     97  C   ASP A  27      -0.876  -8.703  49.706  1.00 57.49           C
ATOM     98  O   ASP A  27      -1.181  -9.158  48.605  1.00 57.49           O
ATOM     99  HA  ASP A  27      -2.327  -9.904  50.827  1.00 57.49           H
ATOM    100  CB  ASP A  27      -2.665  -7.785  51.150  1.00 57.49           C
ATOM    101 1HB  ASP A  27      -2.099  -6.965  51.592  1.00 57.49           H
ATOM    102 2HB  ASP A  27      -3.040  -7.431  50.190  1.00 57.49           H
ATOM    103  CG  ASP A  27      -3.839  -8.149  52.060  1.00 57.49           C
ATOM    104  OD1 ASP A  27      -4.077  -9.366  52.219  1.00 57.49           O
ATOM    105  OD2 ASP A  27      -4.473  -7.203  52.576  1.00 57.49           O
ATOM    106  HN  ASP A  27      -1.075  -8.614  52.869  1.00 57.49           H
ATOM    107  N   TYR A  28       0.190  -7.951  49.939  1.00 61.58           N
ATOM    108  CA  TYR A  28       1.106  -7.600  48.867  1.00 61.58           C
ATOM    109  C   TYR A  28       1.917  -8.817  48.418  1.00 61.58           C
ATOM    110  O   TYR A  28       2.335  -8.898  47.264  1.00 61.58           O
ATOM    111  HA  TYR A  28       0.516  -7.236  48.026  1.00 61.58           H
ATOM    112  CB  TYR A  28       2.059  -6.555  49.452  1.00 61.58           C
ATOM    113 1HB  TYR A  28       1.472  -5.770  49.928  1.00 61.58           H
ATOM    114 2HB  TYR A  28       2.659  -7.022  50.232  1.00 61.58           H
ATOM    115  CG  TYR A  28       2.993  -5.919  48.421  1.00 61.58           C
ATOM    116  CD1 TYR A  28       4.214  -6.501  48.144  1.00 61.58           C
ATOM    117  HD1 TYR A  28       4.512  -7.413  48.660  1.00 61.58           H
ATOM    118  CD2 TYR A  28       2.616  -4.763  47.768  1.00 61.58           C
ATOM    119  HD2 TYR A  28       1.652  -4.304  47.986  1.00 61.58           H
ATOM    120  CE1 TYR A  28       5.093  -5.902  47.174  1.00 61.58           C
ATOM    121  HE1 TYR A  28       6.060  -6.351  46.946  1.00 61.58           H
ATOM    122  CE2 TYR A  28       3.495  -4.165  46.797  1.00 61.58           C
ATOM    123  HE2 TYR A  28       3.210  -3.252  46.274  1.00 61.58           H
ATOM    124  CZ  TYR A  28       4.691  -4.763  46.548  1.00 61.58           C
ATOM    125  OH  TYR A  28       5.521  -4.198  45.632  1.00 61.58           O
ATOM    126  HH  TYR A  28       6.081  -4.903  45.196  1.00 61.58           H
ATOM    127  HN  TYR A  28       0.431  -7.585  50.838  1.00 61.58           H
ATOM    128  N   VAL A  29       2.116  -9.734  49.354  1.00 60.04           N
ATOM    129  CA  VAL A  29       2.915 -10.918  49.084  1.00 60.04           C
ATOM    130  C   VAL A  29       2.056 -11.950  48.351  1.00 60.04           C
ATOM    131  O   VAL A  29       2.547 -12.663  47.477  1.00 60.04           O
ATOM    132  HA  VAL A  29       3.736 -10.619  48.433  1.00 60.04           H
ATOM    133  CB  VAL A  29       3.513 -11.453  50.387  1.00 60.04           C
ATOM    134  HB  VAL A  29       2.700 -11.575  51.103  1.00 60.04           H
ATOM    135  CG1 VAL A  29       4.159 -12.823  50.170  1.00 60.04           C
ATOM    136 1HG1 VAL A  29       3.406 -13.528  49.815  1.00 60.04           H
ATOM    137 2HG1 VAL A  29       4.954 -12.737  49.430  1.00 60.04           H
ATOM    138 3HG1 VAL A  29       4.575 -13.181  51.112  1.00 60.04           H
ATOM    139  CG2 VAL A  29       4.516 -10.461  50.978  1.00 60.04           C
ATOM    140 1HG2 VAL A  29       5.324 -10.293  50.266  1.00 60.04           H
ATOM    141 2HG2 VAL A  29       4.013  -9.517  51.187  1.00 60.04           H
ATOM    142 3HG2 VAL A  29       4.925 -10.867  51.903  1.00 60.04           H
ATOM    143  HN  VAL A  29       1.744  -9.677  50.280  1.00 60.04           H
ATOM    144  N   ASN A  30       0.789 -11.998  48.734  1.00 61.68           N
ATOM    145  CA  ASN A  30      -0.108 -13.024  48.228  1.00 61.68           C
ATOM    146  C   ASN A  30      -0.697 -12.565  46.892  1.00 61.68           C
ATOM    147  O   ASN A  30      -1.314 -13.354  46.179  1.00 61.68           O
ATOM    148  HA  ASN A  30       0.507 -13.918  48.127  1.00 61.68           H
ATOM    149  CB  ASN A  30      -1.266 -13.269  49.196  1.00 61.68           C
ATOM    150 1HB  ASN A  30      -1.549 -12.332  49.676  1.00 61.68           H
ATOM    151 2HB  ASN A  30      -2.138 -13.621  48.644  1.00 61.68           H
ATOM    152  CG  ASN A  30      -0.882 -14.298  50.262  1.00 61.68           C
ATOM    153  OD1 ASN A  30       0.086 -15.030  50.134  1.00 61.68           O
ATOM    154  ND2 ASN A  30      -1.691 -14.312  51.317  1.00 61.68           N
ATOM    155 1HD2 ASN A  30      -2.469 -13.685  51.359  1.00 61.68           H
ATOM    156 2HD2 ASN A  30      -1.523 -14.951  52.068  1.00 61.68           H
ATOM    157  HN  ASN A  30       0.374 -11.354  49.377  1.00 61.68           H
ATOM    158  N   PHE A  31      -0.486 -11.291  46.595  1.00 64.90           N
ATOM    159  CA  PHE A  31      -0.951 -10.729  45.338  1.00 64.90           C
ATOM    160  C   PHE A  31      -0.285 -11.422  44.148  1.00 64.90           C
ATOM    161  O   PHE A  31       0.940 -11.434  44.038  1.00 64.90           O
ATOM    162  HA  PHE A  31      -2.029 -10.888  45.293  1.00 64.90           H
ATOM    163  CB  PHE A  31      -0.559  -9.250  45.338  1.00 64.90           C
ATOM    164 1HB  PHE A  31      -0.923  -8.788  46.255  1.00 64.90           H
ATOM    165 2HB  PHE A  31       0.528  -9.173  45.351  1.00 64.90           H
ATOM    166  CG  PHE A  31      -1.098  -8.464  44.140  1.00 64.90           C
ATOM    167  CD1 PHE A  31      -0.310  -8.261  43.050  1.00 64.90           C
ATOM    168  HD1 PHE A  31       0.705  -8.658  43.030  1.00 64.90           H
ATOM    169  CD2 PHE A  31      -2.364  -7.969  44.166  1.00 64.90           C
ATOM    170  HD2 PHE A  31      -2.995  -8.132  45.039  1.00 64.90           H
ATOM    171  CE1 PHE A  31      -0.810  -7.532  41.939  1.00 64.90           C
ATOM    172  HE1 PHE A  31      -0.178  -7.369  41.066  1.00 64.90           H
ATOM    173  CE2 PHE A  31      -2.864  -7.240  43.055  1.00 64.90           C
ATOM    174  HE2 PHE A  31      -3.879  -6.842  43.075  1.00 64.90           H
ATOM    175  CZ  PHE A  31      -2.076  -7.037  41.965  1.00 64.90           C
ATOM    176  HZ  PHE A  31      -2.459  -6.477  41.112  1.00 64.90           H
ATOM    177  HN  PHE A  31      -0.007 -10.649  47.193  1.00 64.90           H
ATOM    178  N   ASN A  32      -1.122 -11.981  43.286  1.00 65.50           N
ATOM    179  CA  ASN A  32      -0.633 -12.625  42.078  1.00 65.50           C
ATOM    180  C   ASN A  32      -0.249 -11.554  41.054  1.00 65.50           C
ATOM    181  O   ASN A  32      -1.105 -11.050  40.328  1.00 65.50           O
ATOM    182  HA  ASN A  32       0.222 -13.221  42.398  1.00 65.50           H
ATOM    183  CB  ASN A  32      -1.710 -13.513  41.453  1.00 65.50           C
ATOM    184 1HB  ASN A  32      -2.196 -14.103  42.230  1.00 65.50           H
ATOM    185 2HB  ASN A  32      -2.479 -12.891  40.995  1.00 65.50           H
ATOM    186  CG  ASN A  32      -1.108 -14.446  40.400  1.00 65.50           C
ATOM    187  OD1 ASN A  32       0.084 -14.439  40.136  1.00 65.50           O
ATOM    188  ND2 ASN A  32      -1.995 -15.246  39.815  1.00 65.50           N
ATOM    189 1HD2 ASN A  32      -2.958 -15.200  40.078  1.00 65.50           H
ATOM    190 2HD2 ASN A  32      -1.698 -15.892  39.112  1.00 65.50           H
ATOM    191  HN  ASN A  32      -2.115 -11.999  43.402  1.00 65.50           H
ATOM    192  N   PHE A  33       1.037 -11.239  41.029  1.00 66.84           N
ATOM    193  CA  PHE A  33       1.563 -10.319  40.035  1.00 66.84           C
ATOM    194  C   PHE A  33       1.782 -11.026  38.696  1.00 66.84           C
ATOM    195  O   PHE A  33       2.885 -11.003  38.151  1.00 66.84           O
ATOM    196  HA  PHE A  33       0.827  -9.524  39.908  1.00 66.84           H
ATOM    197  CB  PHE A  33       2.909  -9.815  40.559  1.00 66.84           C
ATOM    198 1HB  PHE A  33       3.570 -10.668  40.712  1.00 66.84           H
ATOM    199 2HB  PHE A  33       3.372  -9.187  39.798  1.00 66.84           H
ATOM    200  CG  PHE A  33       2.812  -9.023  41.864  1.00 66.84           C
ATOM    201  CD1 PHE A  33       2.605  -7.679  41.830  1.00 66.84           C
ATOM    202  HD1 PHE A  33       2.508  -7.167  40.873  1.00 66.84           H
ATOM    203  CD2 PHE A  33       2.933  -9.662  43.058  1.00 66.84           C
ATOM    204  HD2 PHE A  33       3.100 -10.739  43.086  1.00 66.84           H
ATOM    205  CE1 PHE A  33       2.515  -6.944  43.041  1.00 66.84           C
ATOM    206  HE1 PHE A  33       2.349  -5.867  43.014  1.00 66.84           H
ATOM    207  CE2 PHE A  33       2.843  -8.927  44.270  1.00 66.84           C
ATOM    208  HE2 PHE A  33       2.940  -9.439  45.227  1.00 66.84           H
ATOM    209  CZ  PHE A  33       2.636  -7.583  44.235  1.00 66.84           C
ATOM    210  HZ  PHE A  33       2.567  -7.018  45.165  1.00 66.84           H
ATOM    211  HN  PHE A  33       1.714 -11.599  41.671  1.00 66.84           H
ATOM    212  N   THR A  34       0.714 -11.636  38.203  1.00 70.89           N
ATOM    213  CA  THR A  34       0.653 -12.026  36.805  1.00 70.89           C
ATOM    214  C   THR A  34       1.048 -10.852  35.906  1.00 70.89           C
ATOM    215  O   THR A  34       0.475  -9.768  36.008  1.00 70.89           O
ATOM    216  HA  THR A  34       1.384 -12.817  36.637  1.00 70.89           H
ATOM    217  CB  THR A  34      -0.752 -12.561  36.524  1.00 70.89           C
ATOM    218  HB  THR A  34      -1.359 -11.812  36.016  1.00 70.89           H
ATOM    219  OG1 THR A  34      -1.228 -12.975  37.802  1.00 70.89           O
ATOM    220  HG1 THR A  34      -2.224 -13.070  37.782  1.00 70.89           H
ATOM    221  CG2 THR A  34      -0.735 -13.849  35.698  1.00 70.89           C
ATOM    222 1HG2 THR A  34      -0.184 -14.619  36.238  1.00 70.89           H
ATOM    223 2HG2 THR A  34      -0.250 -13.660  34.740  1.00 70.89           H
ATOM    224 3HG2 THR A  34      -1.757 -14.185  35.528  1.00 70.89           H
ATOM    225  HN  THR A  34      -0.098 -11.863  38.741  1.00 70.89           H
ATOM    226  N   ASP A  35       2.023 -11.108  35.047  1.00 79.94           N
ATOM    227  CA  ASP A  35       2.682 -10.036  34.321  1.00 79.94           C
ATOM    228  C   ASP A  35       1.812  -9.620  33.133  1.00 79.94           C
ATOM    229  O   ASP A  35       2.110  -9.964  31.991  1.00 79.94           O
ATOM    230  HA  ASP A  35       2.807  -9.233  35.048  1.00 79.94           H
ATOM    231  CB  ASP A  35       4.038 -10.490  33.778  1.00 79.94           C
ATOM    232 1HB  ASP A  35       4.434 -11.291  34.402  1.00 79.94           H
ATOM    233 2HB  ASP A  35       3.914 -10.899  32.776  1.00 79.94           H
ATOM    234  CG  ASP A  35       5.032  -9.327  33.741  1.00 79.94           C
ATOM    235  OD1 ASP A  35       4.663  -8.249  34.256  1.00 79.94           O
ATOM    236  OD2 ASP A  35       6.138  -9.542  33.200  1.00 79.94           O
ATOM    237  HN  ASP A  35       2.363 -12.027  34.844  1.00 79.94           H
ATOM    238  N   PHE A  36       0.754  -8.885  33.444  1.00 89.67           N
ATOM    239  CA  PHE A  36      -0.133  -8.376  32.412  1.00 89.67           C
ATOM    240  C   PHE A  36       0.461  -7.136  31.741  1.00 89.67           C
ATOM    241  O   PHE A  36      -0.029  -6.692  30.704  1.00 89.67           O
ATOM    242  HA  PHE A  36      -0.252  -9.166  31.670  1.00 89.67           H
ATOM    243  CB  PHE A  36      -1.444  -7.991  33.099  1.00 89.67           C
ATOM    244 1HB  PHE A  36      -1.223  -7.335  33.940  1.00 89.67           H
ATOM    245 2HB  PHE A  36      -2.054  -7.419  32.400  1.00 89.67           H
ATOM    246  CG  PHE A  36      -2.257  -9.186  33.603  1.00 89.67           C
ATOM    247  CD1 PHE A  36      -2.408 -10.286  32.817  1.00 89.67           C
ATOM    248  HD1 PHE A  36      -1.950 -10.316  31.828  1.00 89.67           H
ATOM    249  CD2 PHE A  36      -2.828  -9.148  34.836  1.00 89.67           C
ATOM    250  HD2 PHE A  36      -2.707  -8.267  35.466  1.00 89.67           H
ATOM    251  CE1 PHE A  36      -3.161 -11.394  33.285  1.00 89.67           C
ATOM    252  HE1 PHE A  36      -3.282 -12.276  32.655  1.00 89.67           H
ATOM    253  CE2 PHE A  36      -3.582 -10.257  35.304  1.00 89.67           C
ATOM    254  HE2 PHE A  36      -4.040 -10.227  36.293  1.00 89.67           H
ATOM    255  CZ  PHE A  36      -3.733 -11.357  34.518  1.00 89.67           C
ATOM    256  HZ  PHE A  36      -4.311 -12.208  34.878  1.00 89.67           H
ATOM    257  HN  PHE A  36       0.501  -8.637  34.379  1.00 89.67           H
ATOM    258  N   TYR A  37       1.508  -6.611  32.361  1.00 91.14           N
ATOM    259  CA  TYR A  37       2.293  -5.557  31.742  1.00 91.14           C
ATOM    260  C   TYR A  37       3.414  -6.142  30.879  1.00 91.14           C
ATOM    261  O   TYR A  37       4.334  -6.774  31.396  1.00 91.14           O
ATOM    262  HA  TYR A  37       1.628  -4.969  31.110  1.00 91.14           H
ATOM    263  CB  TYR A  37       2.914  -4.762  32.892  1.00 91.14           C
ATOM    264 1HB  TYR A  37       2.116  -4.401  33.542  1.00 91.14           H
ATOM    265 2HB  TYR A  37       3.534  -5.431  33.490  1.00 91.14           H
ATOM    266  CG  TYR A  37       3.761  -3.571  32.440  1.00 91.14           C
ATOM    267  CD1 TYR A  37       5.125  -3.715  32.286  1.00 91.14           C
ATOM    268  HD1 TYR A  37       5.598  -4.676  32.486  1.00 91.14           H
ATOM    269  CD2 TYR A  37       3.162  -2.354  32.187  1.00 91.14           C
ATOM    270  HD2 TYR A  37       2.085  -2.241  32.309  1.00 91.14           H
ATOM    271  CE1 TYR A  37       5.923  -2.594  31.860  1.00 91.14           C
ATOM    272  HE1 TYR A  37       7.002  -2.694  31.735  1.00 91.14           H
ATOM    273  CE2 TYR A  37       3.960  -1.234  31.761  1.00 91.14           C
ATOM    274  HE2 TYR A  37       3.500  -0.267  31.558  1.00 91.14           H
ATOM    275  CZ  TYR A  37       5.302  -1.409  31.619  1.00 91.14           C
ATOM    276  OH  TYR A  37       6.055  -0.351  31.217  1.00 91.14           O
ATOM    277  HH  TYR A  37       5.465   0.428  31.005  1.00 91.14           H
ATOM    278  HN  TYR A  37       1.821  -6.894  33.267  1.00 91.14           H
ATOM    279  N   CYS A  38       3.299  -5.910  29.580  1.00 91.72           N
ATOM    280  CA  CYS A  38       4.219  -6.511  28.629  1.00 91.72           C
ATOM    281  C   CYS A  38       5.230  -5.446  28.200  1.00 91.72           C
ATOM    282  O   CYS A  38       4.862  -4.449  27.580  1.00 91.72           O
ATOM    283  HA  CYS A  38       4.716  -7.330  29.149  1.00 91.72           H
ATOM    284  CB  CYS A  38       3.481  -7.113  27.431  1.00 91.72           C
ATOM    285 1HB  CYS A  38       2.676  -7.761  27.778  1.00 91.72           H
ATOM    286 2HB  CYS A  38       3.020  -6.320  26.842  1.00 91.72           H
ATOM    287  SG  CYS A  38       4.647  -8.066  26.392  1.00 91.72           S
ATOM    288  HN  CYS A  38       2.596  -5.325  29.176  1.00 91.72           H
ATOM    289  N   GLU A  39       6.485  -5.694  28.546  1.00 90.26           N
ATOM    290  CA  GLU A  39       7.576  -4.881  28.036  1.00 90.26           C
ATOM    291  C   GLU A  39       7.963  -5.335  26.627  1.00 90.26           C
ATOM    292  O   GLU A  39       8.288  -6.502  26.414  1.00 90.26           O
ATOM    293  HA  GLU A  39       7.188  -3.863  28.004  1.00 90.26           H
ATOM    294  CB  GLU A  39       8.781  -4.929  28.978  1.00 90.26           C
ATOM    295 1HB  GLU A  39       9.012  -5.964  29.227  1.00 90.26           H
ATOM    296 2HB  GLU A  39       9.620  -4.397  28.528  1.00 90.26           H
ATOM    297  CG  GLU A  39       8.476  -4.215  30.296  1.00 90.26           C
ATOM    298 1HG  GLU A  39       8.094  -3.214  30.092  1.00 90.26           H
ATOM    299 2HG  GLU A  39       7.692  -4.752  30.831  1.00 90.26           H
ATOM    300  CD  GLU A  39       9.727  -4.121  31.172  1.00 90.26           C
ATOM    301  OE1 GLU A  39       9.608  -3.539  32.271  1.00 90.26           O
ATOM    302  OE2 GLU A  39      10.774  -4.635  30.722  1.00 90.26           O
ATOM    303  HN  GLU A  39       6.760  -6.432  29.162  1.00 90.26           H
ATOM    304  N   LYS A  40       7.914  -4.388  25.701  1.00 89.80           N
ATOM    305  CA  LYS A  40       8.103  -4.706  24.296  1.00 89.80           C
ATOM    306  C   LYS A  40       9.560  -4.445  23.910  1.00 89.80           C
ATOM    307  O   LYS A  40       9.861  -4.188  22.745  1.00 89.80           O
ATOM    308  HA  LYS A  40       7.898  -5.769  24.171  1.00 89.80           H
ATOM    309  CB  LYS A  40       7.093  -3.946  23.434  1.00 89.80           C
ATOM    310 1HB  LYS A  40       7.229  -2.873  23.568  1.00 89.80           H
ATOM    311 2HB  LYS A  40       7.274  -4.161  22.381  1.00 89.80           H
ATOM    312  CG  LYS A  40       5.659  -4.333  23.800  1.00 89.80           C
ATOM    313 1HG  LYS A  40       5.500  -4.185  24.868  1.00 89.80           H
ATOM    314 2HG  LYS A  40       4.958  -3.680  23.280  1.00 89.80           H
ATOM    315  CD  LYS A  40       5.374  -5.791  23.434  1.00 89.80           C
ATOM    316 1HD  LYS A  40       5.681  -5.978  22.406  1.00 89.80           H
ATOM    317 2HD  LYS A  40       5.965  -6.451  24.069  1.00 89.80           H
ATOM    318  CE  LYS A  40       3.888  -6.116  23.596  1.00 89.80           C
ATOM    319 1HE  LYS A  40       3.663  -6.311  24.644  1.00 89.80           H
ATOM    320 2HE  LYS A  40       3.287  -5.258  23.295  1.00 89.80           H
ATOM    321  NZ  LYS A  40       3.523  -7.295  22.778  1.00 89.80           N
ATOM    322 1HZ  LYS A  40       2.542  -7.511  22.915  1.00 89.80           H
ATOM    323 2HZ  LYS A  40       3.692  -7.092  21.799  1.00 89.80           H
ATOM    324 3HZ  LYS A  40       4.087  -8.089  23.060  1.00 89.80           H
ATOM    325  HN  LYS A  40       7.750  -3.422  25.897  1.00 89.80           H
ATOM    326  N   ASN A  41      10.427  -4.519  24.910  1.00 89.22           N
ATOM    327  CA  ASN A  41      11.834  -4.225  24.704  1.00 89.22           C
ATOM    328  C   ASN A  41      12.387  -5.138  23.608  1.00 89.22           C
ATOM    329  O   ASN A  41      13.116  -4.685  22.727  1.00 89.22           O
ATOM    330  HA  ASN A  41      11.869  -3.171  24.426  1.00 89.22           H
ATOM    331  CB  ASN A  41      12.642  -4.474  25.980  1.00 89.22           C
ATOM    332 1HB  ASN A  41      12.326  -5.412  26.436  1.00 89.22           H
ATOM    333 2HB  ASN A  41      13.698  -4.580  25.731  1.00 89.22           H
ATOM    334  CG  ASN A  41      12.459  -3.328  26.977  1.00 89.22           C
ATOM    335  OD1 ASN A  41      12.166  -2.200  26.619  1.00 89.22           O
ATOM    336  ND2 ASN A  41      12.649  -3.680  28.246  1.00 89.22           N
ATOM    337 1HD2 ASN A  41      12.889  -4.624  28.472  1.00 89.22           H
ATOM    338 2HD2 ASN A  41      12.553  -3.000  28.973  1.00 89.22           H
ATOM    339  HN  ASN A  41      10.181  -4.775  25.845  1.00 89.22           H
ATOM    340  N   ASN A  42      12.020  -6.408  23.699  1.00 91.47           N
ATOM    341  CA  ASN A  42      12.517  -7.400  22.761  1.00 91.47           C
ATOM    342  C   ASN A  42      12.036  -7.050  21.352  1.00 91.47           C
ATOM    343  O   ASN A  42      12.786  -7.180  20.386  1.00 91.47           O
ATOM    344  HA  ASN A  42      13.603  -7.361  22.853  1.00 91.47           H
ATOM    345  CB  ASN A  42      11.994  -8.795  23.107  1.00 91.47           C
ATOM    346 1HB  ASN A  42      10.911  -8.762  23.229  1.00 91.47           H
ATOM    347 2HB  ASN A  42      12.200  -9.479  22.284  1.00 91.47           H
ATOM    348  CG  ASN A  42      12.641  -9.322  24.389  1.00 91.47           C
ATOM    349  OD1 ASN A  42      13.610  -8.779  24.895  1.00 91.47           O
ATOM    350  ND2 ASN A  42      12.055 -10.408  24.885  1.00 91.47           N
ATOM    351 1HD2 ASN A  42      11.263 -10.804  24.421  1.00 91.47           H
ATOM    352 2HD2 ASN A  42      12.405 -10.827  25.722  1.00 91.47           H
ATOM    353  HN  ASN A  42      11.395  -6.760  24.396  1.00 91.47           H
ATOM    354  N   VAL A  43      10.787  -6.612  21.279  1.00 91.91           N
ATOM    355  CA  VAL A  43      10.191  -6.259  20.002  1.00 91.91           C
ATOM    356  C   VAL A  43      10.948  -5.072  19.402  1.00 91.91           C
ATOM    357  O   VAL A  43      11.239  -5.057  18.207  1.00 91.91           O
ATOM    358  HA  VAL A  43      10.301  -7.116  19.339  1.00 91.91           H
ATOM    359  CB  VAL A  43       8.696  -5.985  20.180  1.00 91.91           C
ATOM    360  HB  VAL A  43       8.588  -5.137  20.856  1.00 91.91           H
ATOM    361  CG1 VAL A  43       8.045  -5.610  18.848  1.00 91.91           C
ATOM    362 1HG1 VAL A  43       8.520  -4.712  18.452  1.00 91.91           H
ATOM    363 2HG1 VAL A  43       8.169  -6.429  18.139  1.00 91.91           H
ATOM    364 3HG1 VAL A  43       6.983  -5.421  19.003  1.00 91.91           H
ATOM    365  CG2 VAL A  43       7.991  -7.185  20.816  1.00 91.91           C
ATOM    366 1HG2 VAL A  43       8.113  -8.059  20.176  1.00 91.91           H
ATOM    367 2HG2 VAL A  43       8.428  -7.388  21.794  1.00 91.91           H
ATOM    368 3HG2 VAL A  43       6.930  -6.964  20.931  1.00 91.91           H
ATOM    369  HN  VAL A  43      10.187  -6.499  22.071  1.00 91.91           H
ATOM    370  N   ARG A  44      11.246  -4.106  20.259  1.00 90.47           N
ATOM    371  CA  ARG A  44      11.899  -2.887  19.815  1.00 90.47           C
ATOM    372  C   ARG A  44      13.335  -3.182  19.380  1.00 90.47           C
ATOM    373  O   ARG A  44      13.831  -2.592  18.421  1.00 90.47           O
ATOM    374  HA  ARG A  44      11.298  -2.539  18.975  1.00 90.47           H
ATOM    375  CB  ARG A  44      11.916  -1.835  20.927  1.00 90.47           C
ATOM    376 1HB  ARG A  44      12.301  -2.278  21.845  1.00 90.47           H
ATOM    377 2HB  ARG A  44      12.593  -1.025  20.655  1.00 90.47           H
ATOM    378  CG  ARG A  44      10.514  -1.275  21.173  1.00 90.47           C
ATOM    379 1HG  ARG A  44      10.084  -0.934  20.231  1.00 90.47           H
ATOM    380 2HG  ARG A  44       9.865  -2.064  21.553  1.00 90.47           H
ATOM    381  CD  ARG A  44      10.555  -0.116  22.171  1.00 90.47           C
ATOM    382 1HD  ARG A  44      11.563   0.295  22.223  1.00 90.47           H
ATOM    383 2HD  ARG A  44       9.900   0.688  21.834  1.00 90.47           H
ATOM    384  NE  ARG A  44      10.131  -0.584  23.509  1.00 90.47           N
ATOM    385  HE  ARG A  44       9.296  -1.132  23.571  1.00 90.47           H
ATOM    386  CZ  ARG A  44      10.796  -0.322  24.642  1.00 90.47           C
ATOM    387  NH1 ARG A  44      11.920   0.407  24.618  1.00 90.47           N
ATOM    388 1HH1 ARG A  44      12.269   0.759  23.750  1.00 90.47           H
ATOM    389 2HH1 ARG A  44      12.410   0.598  25.468  1.00 90.47           H
ATOM    390  NH2 ARG A  44      10.319  -0.798  25.801  1.00 90.47           N
ATOM    391 1HH2 ARG A  44      10.803  -0.611  26.655  1.00 90.47           H
ATOM    392 2HH2 ARG A  44       9.479  -1.341  25.810  1.00 90.47           H
ATOM    393  HN  ARG A  44      11.048  -4.148  21.239  1.00 90.47           H
ATOM    394  N   GLN A  45      13.964  -4.096  20.105  1.00 92.07           N
ATOM    395  CA  GLN A  45      15.339  -4.465  19.816  1.00 92.07           C
ATOM    396  C   GLN A  45      15.433  -5.122  18.437  1.00 92.07           C
ATOM    397  O   GLN A  45      16.347  -4.829  17.667  1.00 92.07           O
ATOM    398  HA  GLN A  45      15.897  -3.528  19.818  1.00 92.07           H
ATOM    399  CB  GLN A  45      15.900  -5.385  20.902  1.00 92.07           C
ATOM    400 1HB  GLN A  45      15.763  -4.925  21.880  1.00 92.07           H
ATOM    401 2HB  GLN A  45      15.345  -6.324  20.910  1.00 92.07           H
ATOM    402  CG  GLN A  45      17.385  -5.667  20.668  1.00 92.07           C
ATOM    403 1HG  GLN A  45      17.527  -6.091  19.674  1.00 92.07           H
ATOM    404 2HG  GLN A  45      17.946  -4.733  20.699  1.00 92.07           H
ATOM    405  CD  GLN A  45      17.933  -6.631  21.723  1.00 92.07           C
ATOM    406  OE1 GLN A  45      17.198  -7.267  22.461  1.00 92.07           O
ATOM    407  NE2 GLN A  45      19.261  -6.704  21.752  1.00 92.07           N
ATOM    408 1HE2 GLN A  45      19.805  -6.154  21.118  1.00 92.07           H
ATOM    409 2HE2 GLN A  45      19.714  -7.307  22.408  1.00 92.07           H
ATOM    410  HN  GLN A  45      13.550  -4.579  20.877  1.00 92.07           H
ATOM    411  N   PHE A  46      14.477  -5.998  18.168  1.00 93.71           N
ATOM    412  CA  PHE A  46      14.415  -6.666  16.879  1.00 93.71           C
ATOM    413  C   PHE A  46      14.217  -5.656  15.747  1.00 93.71           C
ATOM    414  O   PHE A  46      14.922  -5.701  14.740  1.00 93.71           O
ATOM    415  HA  PHE A  46      15.363  -7.186  16.738  1.00 93.71           H
ATOM    416  CB  PHE A  46      13.212  -7.610  16.922  1.00 93.71           C
ATOM    417 1HB  PHE A  46      13.396  -8.385  17.665  1.00 93.71           H
ATOM    418 2HB  PHE A  46      12.337  -7.051  17.254  1.00 93.71           H
ATOM    419  CG  PHE A  46      12.894  -8.274  15.580  1.00 93.71           C
ATOM    420  CD1 PHE A  46      11.866  -7.813  14.819  1.00 93.71           C
ATOM    421  HD1 PHE A  46      11.268  -6.969  15.164  1.00 93.71           H
ATOM    422  CD2 PHE A  46      13.640  -9.327  15.150  1.00 93.71           C
ATOM    423  HD2 PHE A  46      14.464  -9.697  15.760  1.00 93.71           H
ATOM    424  CE1 PHE A  46      11.572  -8.429  13.574  1.00 93.71           C
ATOM    425  HE1 PHE A  46      10.748  -8.059  12.964  1.00 93.71           H
ATOM    426  CE2 PHE A  46      13.346  -9.944  13.905  1.00 93.71           C
ATOM    427  HE2 PHE A  46      13.943 -10.787  13.560  1.00 93.71           H
ATOM    428  CZ  PHE A  46      12.318  -9.482  13.144  1.00 93.71           C
ATOM    429  HZ  PHE A  46      12.092  -9.955  12.188  1.00 93.71           H
ATOM    430  HN  PHE A  46      13.755  -6.253  18.811  1.00 93.71           H
ATOM    431  N   ALA A  47      13.254  -4.769  15.950  1.00 92.79           N
ATOM    432  CA  ALA A  47      12.895  -3.806  14.924  1.00 92.79           C
ATOM    433  C   ALA A  47      14.123  -2.966  14.566  1.00 92.79           C
ATOM    434  O   ALA A  47      14.353  -2.664  13.396  1.00 92.79           O
ATOM    435  HA  ALA A  47      12.577  -4.363  14.042  1.00 92.79           H
ATOM    436  CB  ALA A  47      11.726  -2.949  15.414  1.00 92.79           C
ATOM    437 1HB  ALA A  47      10.870  -3.590  15.626  1.00 92.79           H
ATOM    438 2HB  ALA A  47      12.018  -2.421  16.321  1.00 92.79           H
ATOM    439 3HB  ALA A  47      11.457  -2.227  14.643  1.00 92.79           H
ATOM    440  HN  ALA A  47      12.725  -4.702  16.796  1.00 92.79           H
ATOM    441  N   SER A  48      14.879  -2.613  15.595  1.00 92.83           N
ATOM    442  CA  SER A  48      15.953  -1.648  15.438  1.00 92.83           C
ATOM    443  C   SER A  48      17.036  -2.214  14.518  1.00 92.83           C
ATOM    444  O   SER A  48      17.776  -1.461  13.887  1.00 92.83           O
ATOM    445  HA  SER A  48      15.489  -0.770  14.988  1.00 92.83           H
ATOM    446  CB  SER A  48      16.554  -1.267  16.793  1.00 92.83           C
ATOM    447 1HB  SER A  48      17.227  -0.419  16.665  1.00 92.83           H
ATOM    448 2HB  SER A  48      15.758  -0.944  17.464  1.00 92.83           H
ATOM    449  OG  SER A  48      17.264  -2.351  17.386  1.00 92.83           O
ATOM    450  HG  SER A  48      17.647  -2.069  18.265  1.00 92.83           H
ATOM    451  HN  SER A  48      14.768  -2.975  16.521  1.00 92.83           H
ATOM    452  N   HIS A  49      17.095  -3.537  14.471  1.00 94.24           N
ATOM    453  CA  HIS A  49      18.096  -4.213  13.662  1.00 94.24           C
ATOM    454  C   HIS A  49      17.495  -4.582  12.304  1.00 94.24           C
ATOM    455  O   HIS A  49      18.170  -4.499  11.280  1.00 94.24           O
ATOM    456  HA  HIS A  49      18.907  -3.502  13.509  1.00 94.24           H
ATOM    457  CB  HIS A  49      18.668  -5.422  14.405  1.00 94.24           C
ATOM    458 1HB  HIS A  49      17.847  -6.073  14.706  1.00 94.24           H
ATOM    459 2HB  HIS A  49      19.294  -5.993  13.720  1.00 94.24           H
ATOM    460  CG  HIS A  49      19.480  -5.063  15.627  1.00 94.24           C
ATOM    461  ND1 HIS A  49      18.905  -4.788  16.855  1.00 94.24           N
ATOM    462  HD1 HIS A  49      17.926  -4.796  17.058  1.00 94.24           H
ATOM    463  CD2 HIS A  49      20.828  -4.939  15.796  1.00 94.24           C
ATOM    464  HD2 HIS A  49      21.584  -5.089  15.025  1.00 94.24           H
ATOM    465  CE1 HIS A  49      19.873  -4.511  17.717  1.00 94.24           C
ATOM    466  HE1 HIS A  49      19.740  -4.253  18.768  1.00 94.24           H
ATOM    467  NE2 HIS A  49      21.064  -4.605  17.059  1.00 94.24           N
ATOM    468  HN  HIS A  49      16.476  -4.143  14.971  1.00 94.24           H
ATOM    469  N   PHE A  50      16.232  -4.982  12.341  1.00 95.11           N
ATOM    470  CA  PHE A  50      15.618  -5.630  11.194  1.00 95.11           C
ATOM    471  C   PHE A  50      15.118  -4.596  10.183  1.00 95.11           C
ATOM    472  O   PHE A  50      15.363  -4.725   8.985  1.00 95.11           O
ATOM    473  HA  PHE A  50      16.382  -6.252  10.728  1.00 95.11           H
ATOM    474  CB  PHE A  50      14.425  -6.432  11.719  1.00 95.11           C
ATOM    475 1HB  PHE A  50      14.780  -7.147  12.461  1.00 95.11           H
ATOM    476 2HB  PHE A  50      13.742  -5.754  12.230  1.00 95.11           H
ATOM    477  CG  PHE A  50      13.656  -7.185  10.632  1.00 95.11           C
ATOM    478  CD1 PHE A  50      12.434  -6.740  10.232  1.00 95.11           C
ATOM    479  HD1 PHE A  50      12.004  -5.848  10.685  1.00 95.11           H
ATOM    480  CD2 PHE A  50      14.193  -8.298  10.066  1.00 95.11           C
ATOM    481  HD2 PHE A  50      15.172  -8.655  10.387  1.00 95.11           H
ATOM    482  CE1 PHE A  50      11.720  -7.440   9.223  1.00 95.11           C
ATOM    483  HE1 PHE A  50      10.741  -7.084   8.903  1.00 95.11           H
ATOM    484  CE2 PHE A  50      13.479  -8.997   9.057  1.00 95.11           C
ATOM    485  HE2 PHE A  50      13.910  -9.890   8.604  1.00 95.11           H
ATOM    486  CZ  PHE A  50      12.257  -8.553   8.657  1.00 95.11           C
ATOM    487  HZ  PHE A  50      11.709  -9.090   7.883  1.00 95.11           H
ATOM    488  HN  PHE A  50      15.632  -4.869  13.134  1.00 95.11           H
ATOM    489  N   LEU A  51      14.425  -3.593  10.703  1.00 94.76           N
ATOM    490  CA  LEU A  51      13.602  -2.738   9.865  1.00 94.76           C
ATOM    491  C   LEU A  51      14.505  -1.817   9.042  1.00 94.76           C
ATOM    492  O   LEU A  51      14.373  -1.743   7.821  1.00 94.76           O
ATOM    493  HA  LEU A  51      13.051  -3.384   9.181  1.00 94.76           H
ATOM    494  CB  LEU A  51      12.570  -1.991  10.713  1.00 94.76           C
ATOM    495 1HB  LEU A  51      13.102  -1.385  11.446  1.00 94.76           H
ATOM    496 2HB  LEU A  51      12.027  -1.303  10.065  1.00 94.76           H
ATOM    497  CG  LEU A  51      11.553  -2.862  11.453  1.00 94.76           C
ATOM    498  HG  LEU A  51      12.094  -3.505  12.147  1.00 94.76           H
ATOM    499  CD1 LEU A  51      10.598  -2.003  12.283  1.00 94.76           C
ATOM    500 1HD1 LEU A  51      11.167  -1.431  13.016  1.00 94.76           H
ATOM    501 2HD1 LEU A  51      10.060  -1.318  11.627  1.00 94.76           H
ATOM    502 3HD1 LEU A  51       9.885  -2.647  12.799  1.00 94.76           H
ATOM    503  CD2 LEU A  51      10.804  -3.776  10.481  1.00 94.76           C
ATOM    504 1HD2 LEU A  51      10.275  -3.169   9.745  1.00 94.76           H
ATOM    505 2HD2 LEU A  51      11.515  -4.426   9.972  1.00 94.76           H
ATOM    506 3HD2 LEU A  51      10.087  -4.384  11.033  1.00 94.76           H
ATOM    507  HN  LEU A  51      14.421  -3.363  11.676  1.00 94.76           H
ATOM    508  N   PRO A  52      15.434  -1.102   9.691  1.00 95.61           N
ATOM    509  CA  PRO A  52      16.145  -0.009   9.025  1.00 95.61           C
ATOM    510  C   PRO A  52      16.779  -0.446   7.714  1.00 95.61           C
ATOM    511  O   PRO A  52      16.562   0.178   6.677  1.00 95.61           O
ATOM    512  HA  PRO A  52      15.446   0.782   8.753  1.00 95.61           H
ATOM    513  CB  PRO A  52      17.198   0.417  10.050  1.00 95.61           C
ATOM    514 1HB  PRO A  52      18.140  -0.111   9.901  1.00 95.61           H
ATOM    515 2HB  PRO A  52      17.417   1.482   9.983  1.00 95.61           H
ATOM    516  CG  PRO A  52      16.556   0.057  11.385  1.00 95.61           C
ATOM    517 1HG  PRO A  52      17.297  -0.032  12.179  1.00 95.61           H
ATOM    518 2HG  PRO A  52      15.847   0.818  11.711  1.00 95.61           H
ATOM    519  CD  PRO A  52      15.874  -1.269  11.088  1.00 95.61           C
ATOM    520 1HD  PRO A  52      16.560  -2.109  11.194  1.00 95.61           H
ATOM    521 2HD  PRO A  52      15.039  -1.455  11.763  1.00 95.61           H
ATOM    522  N   PRO A  53      17.574  -1.525   7.729  1.00 96.80           N
ATOM    523  CA  PRO A  53      18.240  -1.988   6.510  1.00 96.80           C
ATOM    524  C   PRO A  53      17.265  -2.191   5.362  1.00 96.80           C
ATOM    525  O   PRO A  53      17.551  -1.816   4.226  1.00 96.80           O
ATOM    526  HA  PRO A  53      18.943  -1.234   6.157  1.00 96.80           H
ATOM    527  CB  PRO A  53      18.899  -3.302   6.934  1.00 96.80           C
ATOM    528 1HB  PRO A  53      18.249  -4.157   6.746  1.00 96.80           H
ATOM    529 2HB  PRO A  53      19.825  -3.482   6.387  1.00 96.80           H
ATOM    530  CG  PRO A  53      19.154  -3.105   8.423  1.00 96.80           C
ATOM    531 1HG  PRO A  53      19.289  -4.055   8.940  1.00 96.80           H
ATOM    532 2HG  PRO A  53      20.059  -2.525   8.606  1.00 96.80           H
ATOM    533  CD  PRO A  53      17.904  -2.375   8.887  1.00 96.80           C
ATOM    534 1HD  PRO A  53      17.094  -3.067   9.120  1.00 96.80           H
ATOM    535 2HD  PRO A  53      18.088  -1.791   9.789  1.00 96.80           H
ATOM    536  N   LEU A  54      16.128  -2.786   5.691  1.00 96.16           N
ATOM    537  CA  LEU A  54      15.168  -3.182   4.675  1.00 96.16           C
ATOM    538  C   LEU A  54      14.492  -1.933   4.104  1.00 96.16           C
ATOM    539  O   LEU A  54      14.320  -1.816   2.892  1.00 96.16           O
ATOM    540  HA  LEU A  54      15.723  -3.670   3.874  1.00 96.16           H
ATOM    541  CB  LEU A  54      14.185  -4.210   5.237  1.00 96.16           C
ATOM    542 1HB  LEU A  54      13.722  -3.790   6.130  1.00 96.16           H
ATOM    543 2HB  LEU A  54      13.390  -4.361   4.507  1.00 96.16           H
ATOM    544  CG  LEU A  54      14.776  -5.575   5.597  1.00 96.16           C
ATOM    545  HG  LEU A  54      15.582  -5.420   6.313  1.00 96.16           H
ATOM    546  CD1 LEU A  54      13.731  -6.462   6.277  1.00 96.16           C
ATOM    547 1HD1 LEU A  54      13.384  -5.980   7.191  1.00 96.16           H
ATOM    548 2HD1 LEU A  54      12.888  -6.613   5.603  1.00 96.16           H
ATOM    549 3HD1 LEU A  54      14.177  -7.426   6.522  1.00 96.16           H
ATOM    550  CD2 LEU A  54      15.387  -6.250   4.367  1.00 96.16           C
ATOM    551 1HD2 LEU A  54      14.616  -6.391   3.609  1.00 96.16           H
ATOM    552 2HD2 LEU A  54      16.181  -5.620   3.965  1.00 96.16           H
ATOM    553 3HD2 LEU A  54      15.799  -7.218   4.651  1.00 96.16           H
ATOM    554  HN  LEU A  54      15.859  -2.997   6.631  1.00 96.16           H
ATOM    555  N   TYR A  55      14.127  -1.033   5.005  1.00 95.20           N
ATOM    556  CA  TYR A  55      13.424   0.177   4.612  1.00 95.20           C
ATOM    557  C   TYR A  55      14.298   1.050   3.708  1.00 95.20           C
ATOM    558  O   TYR A  55      13.799   1.677   2.775  1.00 95.20           O
ATOM    559  HA  TYR A  55      12.529  -0.117   4.064  1.00 95.20           H
ATOM    560  CB  TYR A  55      13.134   0.936   5.908  1.00 95.20           C
ATOM    561 1HB  TYR A  55      14.032   0.936   6.526  1.00 95.20           H
ATOM    562 2HB  TYR A  55      12.913   1.976   5.667  1.00 95.20           H
ATOM    563  CG  TYR A  55      11.973   0.358   6.721  1.00 95.20           C
ATOM    564  CD1 TYR A  55      11.281  -0.739   6.251  1.00 95.20           C
ATOM    565  HD1 TYR A  55      11.561  -1.194   5.301  1.00 95.20           H
ATOM    566  CD2 TYR A  55      11.619   0.935   7.923  1.00 95.20           C
ATOM    567  HD2 TYR A  55      12.166   1.802   8.294  1.00 95.20           H
ATOM    568  CE1 TYR A  55      10.189  -1.283   7.016  1.00 95.20           C
ATOM    569  HE1 TYR A  55       9.634  -2.149   6.656  1.00 95.20           H
ATOM    570  CE2 TYR A  55      10.527   0.392   8.688  1.00 95.20           C
ATOM    571  HE2 TYR A  55      10.236   0.838   9.639  1.00 95.20           H
ATOM    572  CZ  TYR A  55       9.866  -0.690   8.197  1.00 95.20           C
ATOM    573  OH  TYR A  55       8.834  -1.204   8.919  1.00 95.20           O
ATOM    574  HH  TYR A  55       8.620  -0.600   9.687  1.00 95.20           H
ATOM    575  HN  TYR A  55      14.304  -1.119   5.985  1.00 95.20           H
ATOM    576  N   TRP A  56      15.586   1.062   4.017  1.00 96.77           N
ATOM    577  CA  TRP A  56      16.547   1.775   3.193  1.00 96.77           C
ATOM    578  C   TRP A  56      16.608   1.082   1.830  1.00 96.77           C
ATOM    579  O   TRP A  56      16.638   1.744   0.794  1.00 96.77           O
ATOM    580  HA  TRP A  56      16.190   2.798   3.075  1.00 96.77           H
ATOM    581  CB  TRP A  56      17.909   1.856   3.884  1.00 96.77           C
ATOM    582 1HB  TRP A  56      18.056   0.956   4.482  1.00 96.77           H
ATOM    583 2HB  TRP A  56      18.691   1.865   3.125  1.00 96.77           H
ATOM    584  CG  TRP A  56      18.079   3.082   4.784  1.00 96.77           C
ATOM    585  CD1 TRP A  56      18.187   3.116   6.120  1.00 96.77           C
ATOM    586  HD1 TRP A  56      18.166   2.234   6.760  1.00 96.77           H
ATOM    587  CD2 TRP A  56      18.156   4.458   4.357  1.00 96.77           C
ATOM    588  NE1 TRP A  56      18.327   4.409   6.583  1.00 96.77           N
ATOM    589  HE1 TRP A  56      18.424   4.688   7.538  1.00 96.77           H
ATOM    590  CE2 TRP A  56      18.308   5.251   5.477  1.00 96.77           C
ATOM    591  CE3 TRP A  56      18.100   5.015   3.067  1.00 96.77           C
ATOM    592  HE3 TRP A  56      17.981   4.411   2.168  1.00 96.77           H
ATOM    593  CZ2 TRP A  56      18.416   6.645   5.420  1.00 96.77           C
ATOM    594  HZ2 TRP A  56      18.535   7.249   6.319  1.00 96.77           H
ATOM    595  CZ3 TRP A  56      18.209   6.410   3.027  1.00 96.77           C
ATOM    596  HZ3 TRP A  56      18.172   6.894   2.051  1.00 96.77           H
ATOM    597  CH2 TRP A  56      18.362   7.222   4.145  1.00 96.77           C
ATOM    598  HH2 TRP A  56      18.440   8.303   4.030  1.00 96.77           H
ATOM    599  HN  TRP A  56      15.975   0.596   4.812  1.00 96.77           H
ATOM    600  N   LEU A  57      16.626  -0.242   1.876  1.00 96.81           N
ATOM    601  CA  LEU A  57      16.700  -1.032   0.659  1.00 96.81           C
ATOM    602  C   LEU A  57      15.475  -0.739  -0.210  1.00 96.81           C
ATOM    603  O   LEU A  57      15.609  -0.426  -1.392  1.00 96.81           O
ATOM    604  HA  LEU A  57      17.591  -0.714   0.117  1.00 96.81           H
ATOM    605  CB  LEU A  57      16.877  -2.514   0.992  1.00 96.81           C
ATOM    606 1HB  LEU A  57      17.807  -2.633   1.549  1.00 96.81           H
ATOM    607 2HB  LEU A  57      16.067  -2.816   1.656  1.00 96.81           H
ATOM    608  CG  LEU A  57      16.905  -3.471  -0.201  1.00 96.81           C
ATOM    609  HG  LEU A  57      16.012  -3.296  -0.801  1.00 96.81           H
ATOM    610  CD1 LEU A  57      18.114  -3.194  -1.098  1.00 96.81           C
ATOM    611 1HD1 LEU A  57      18.062  -2.171  -1.472  1.00 96.81           H
ATOM    612 2HD1 LEU A  57      19.030  -3.325  -0.524  1.00 96.81           H
ATOM    613 3HD1 LEU A  57      18.109  -3.888  -1.939  1.00 96.81           H
ATOM    614  CD2 LEU A  57      16.859  -4.928   0.263  1.00 96.81           C
ATOM    615 1HD2 LEU A  57      17.721  -5.135   0.897  1.00 96.81           H
ATOM    616 2HD2 LEU A  57      15.942  -5.101   0.828  1.00 96.81           H
ATOM    617 3HD2 LEU A  57      16.880  -5.587  -0.605  1.00 96.81           H
ATOM    618  HN  LEU A  57      16.590  -0.773   2.723  1.00 96.81           H
ATOM    619  N   VAL A  58      14.310  -0.850   0.410  1.00 95.89           N
ATOM    620  CA  VAL A  58      13.059  -0.678  -0.311  1.00 95.89           C
ATOM    621  C   VAL A  58      13.000   0.737  -0.890  1.00 95.89           C
ATOM    622  O   VAL A  58      12.596   0.926  -2.036  1.00 95.89           O
ATOM    623  HA  VAL A  58      13.052  -1.394  -1.132  1.00 95.89           H
ATOM    624  CB  VAL A  58      11.878  -0.998   0.608  1.00 95.89           C
ATOM    625  HB  VAL A  58      11.972  -0.382   1.502  1.00 95.89           H
ATOM    626  CG1 VAL A  58      10.550  -0.649  -0.066  1.00 95.89           C
ATOM    627 1HG1 VAL A  58      10.531   0.415  -0.302  1.00 95.89           H
ATOM    628 2HG1 VAL A  58      10.445  -1.226  -0.985  1.00 95.89           H
ATOM    629 3HG1 VAL A  58       9.727  -0.886   0.608  1.00 95.89           H
ATOM    630  CG2 VAL A  58      11.903  -2.465   1.042  1.00 95.89           C
ATOM    631 1HG2 VAL A  58      11.846  -3.106   0.163  1.00 95.89           H
ATOM    632 2HG2 VAL A  58      12.829  -2.669   1.580  1.00 95.89           H
ATOM    633 3HG2 VAL A  58      11.053  -2.665   1.694  1.00 95.89           H
ATOM    634  HN  VAL A  58      14.211  -1.054   1.384  1.00 95.89           H
ATOM    635  N   PHE A  59      13.409   1.695  -0.070  1.00 96.99           N
ATOM    636  CA  PHE A  59      13.427   3.085  -0.494  1.00 96.99           C
ATOM    637  C   PHE A  59      14.246   3.257  -1.775  1.00 96.99           C
ATOM    638  O   PHE A  59      13.757   3.811  -2.758  1.00 96.99           O
ATOM    639  HA  PHE A  59      12.394   3.378  -0.682  1.00 96.99           H
ATOM    640  CB  PHE A  59      14.086   3.886   0.630  1.00 96.99           C
ATOM    641 1HB  PHE A  59      13.435   3.870   1.504  1.00 96.99           H
ATOM    642 2HB  PHE A  59      15.016   3.394   0.916  1.00 96.99           H
ATOM    643  CG  PHE A  59      14.388   5.341   0.263  1.00 96.99           C
ATOM    644  CD1 PHE A  59      15.675   5.775   0.207  1.00 96.99           C
ATOM    645  HD1 PHE A  59      16.493   5.087   0.424  1.00 96.99           H
ATOM    646  CD2 PHE A  59      13.368   6.199  -0.007  1.00 96.99           C
ATOM    647  HD2 PHE A  59      12.336   5.851   0.038  1.00 96.99           H
ATOM    648  CE1 PHE A  59      15.955   7.125  -0.133  1.00 96.99           C
ATOM    649  HE1 PHE A  59      16.987   7.473  -0.178  1.00 96.99           H
ATOM    650  CE2 PHE A  59      13.648   7.549  -0.348  1.00 96.99           C
ATOM    651  HE2 PHE A  59      12.831   8.237  -0.565  1.00 96.99           H
ATOM    652  CZ  PHE A  59      14.936   7.983  -0.404  1.00 96.99           C
ATOM    653  HZ  PHE A  59      15.150   9.019  -0.665  1.00 96.99           H
ATOM    654  HN  PHE A  59      13.724   1.534   0.865  1.00 96.99           H
ATOM    655  N   ILE A  60      15.478   2.772  -1.722  1.00 97.28           N
ATOM    656  CA  ILE A  60      16.421   3.006  -2.802  1.00 97.28           C
ATOM    657  C   ILE A  60      15.881   2.379  -4.089  1.00 97.28           C
ATOM    658  O   ILE A  60      15.785   3.048  -5.117  1.00 97.28           O
ATOM    659  HA  ILE A  60      16.492   4.084  -2.947  1.00 97.28           H
ATOM    660  CB  ILE A  60      17.814   2.508  -2.414  1.00 97.28           C
ATOM    661  HB  ILE A  60      17.717   1.499  -2.013  1.00 97.28           H
ATOM    662  CG1 ILE A  60      18.418   3.376  -1.308  1.00 97.28           C
ATOM    663 1HG1 ILE A  60      18.709   4.344  -1.719  1.00 97.28           H
ATOM    664 2HG1 ILE A  60      17.668   3.568  -0.541  1.00 97.28           H
ATOM    665  CG2 ILE A  60      18.727   2.422  -3.638  1.00 97.28           C
ATOM    666 1HG2 ILE A  60      18.299   1.730  -4.363  1.00 97.28           H
ATOM    667 2HG2 ILE A  60      18.822   3.410  -4.091  1.00 97.28           H
ATOM    668 3HG2 ILE A  60      19.711   2.066  -3.334  1.00 97.28           H
ATOM    669  CD1 ILE A  60      19.636   2.696  -0.680  1.00 97.28           C
ATOM    670 1HD1 ILE A  60      19.337   1.741  -0.250  1.00 97.28           H
ATOM    671 2HD1 ILE A  60      20.394   2.528  -1.446  1.00 97.28           H
ATOM    672 3HD1 ILE A  60      20.046   3.335   0.102  1.00 97.28           H
ATOM    673  HN  ILE A  60      15.833   2.230  -0.960  1.00 97.28           H
ATOM    674  N   VAL A  61      15.541   1.102  -3.991  1.00 95.76           N
ATOM    675  CA  VAL A  61      15.152   0.338  -5.164  1.00 95.76           C
ATOM    676  C   VAL A  61      13.851   0.909  -5.731  1.00 95.76           C
ATOM    677  O   VAL A  61      13.708   1.051  -6.944  1.00 95.76           O
ATOM    678  HA  VAL A  61      15.940   0.454  -5.908  1.00 95.76           H
ATOM    679  CB  VAL A  61      15.049  -1.147  -4.811  1.00 95.76           C
ATOM    680  HB  VAL A  61      14.331  -1.249  -3.997  1.00 95.76           H
ATOM    681  CG1 VAL A  61      14.531  -1.958  -6.000  1.00 95.76           C
ATOM    682 1HG1 VAL A  61      13.542  -1.597  -6.283  1.00 95.76           H
ATOM    683 2HG1 VAL A  61      15.213  -1.846  -6.842  1.00 95.76           H
ATOM    684 3HG1 VAL A  61      14.467  -3.010  -5.722  1.00 95.76           H
ATOM    685  CG2 VAL A  61      16.394  -1.689  -4.322  1.00 95.76           C
ATOM    686 1HG2 VAL A  61      17.142  -1.567  -5.106  1.00 95.76           H
ATOM    687 2HG2 VAL A  61      16.706  -1.140  -3.434  1.00 95.76           H
ATOM    688 3HG2 VAL A  61      16.293  -2.747  -4.078  1.00 95.76           H
ATOM    689  HN  VAL A  61      15.529   0.591  -3.131  1.00 95.76           H
ATOM    690  N   GLY A  62      12.936   1.222  -4.826  1.00 95.89           N
ATOM    691  CA  GLY A  62      11.628   1.715  -5.224  1.00 95.89           C
ATOM    692  C   GLY A  62      11.737   3.093  -5.878  1.00 95.89           C
ATOM    693  O   GLY A  62      11.079   3.361  -6.883  1.00 95.89           O
ATOM    694 1HA  GLY A  62      11.167   1.013  -5.919  1.00 95.89           H
ATOM    695 2HA  GLY A  62      10.976   1.773  -4.351  1.00 95.89           H
ATOM    696  HN  GLY A  62      13.075   1.144  -3.839  1.00 95.89           H
ATOM    697  N   ALA A  63      12.573   3.931  -5.283  1.00 96.58           N
ATOM    698  CA  ALA A  63      12.728   5.296  -5.757  1.00 96.58           C
ATOM    699  C   ALA A  63      13.269   5.275  -7.188  1.00 96.58           C
ATOM    700  O   ALA A  63      12.769   5.990  -8.055  1.00 96.58           O
ATOM    701  HA  ALA A  63      11.743   5.762  -5.757  1.00 96.58           H
ATOM    702  CB  ALA A  63      13.639   6.068  -4.801  1.00 96.58           C
ATOM    703 1HB  ALA A  63      13.195   6.078  -3.805  1.00 96.58           H
ATOM    704 2HB  ALA A  63      14.615   5.585  -4.758  1.00 96.58           H
ATOM    705 3HB  ALA A  63      13.755   7.092  -5.157  1.00 96.58           H
ATOM    706  HN  ALA A  63      13.136   3.692  -4.492  1.00 96.58           H
ATOM    707  N   LEU A  64      14.284   4.448  -7.391  1.00 95.27           N
ATOM    708  CA  LEU A  64      14.914   4.343  -8.696  1.00 95.27           C
ATOM    709  C   LEU A  64      13.902   3.794  -9.704  1.00 95.27           C
ATOM    710  O   LEU A  64      13.761   4.329 -10.802  1.00 95.27           O
ATOM    711  HA  LEU A  64      15.197   5.349  -9.005  1.00 95.27           H
ATOM    712  CB  LEU A  64      16.200   3.518  -8.606  1.00 95.27           C
ATOM    713 1HB  LEU A  64      15.963   2.561  -8.141  1.00 95.27           H
ATOM    714 2HB  LEU A  64      16.543   3.305  -9.618  1.00 95.27           H
ATOM    715  CG  LEU A  64      17.353   4.158  -7.830  1.00 95.27           C
ATOM    716  HG  LEU A  64      16.991   4.425  -6.837  1.00 95.27           H
ATOM    717  CD1 LEU A  64      18.502   3.166  -7.639  1.00 95.27           C
ATOM    718 1HD1 LEU A  64      18.146   2.299  -7.083  1.00 95.27           H
ATOM    719 2HD1 LEU A  64      18.872   2.846  -8.614  1.00 95.27           H
ATOM    720 3HD1 LEU A  64      19.309   3.646  -7.085  1.00 95.27           H
ATOM    721  CD2 LEU A  64      17.818   5.450  -8.504  1.00 95.27           C
ATOM    722 1HD2 LEU A  64      18.157   5.230  -9.516  1.00 95.27           H
ATOM    723 2HD2 LEU A  64      16.989   6.157  -8.544  1.00 95.27           H
ATOM    724 3HD2 LEU A  64      18.638   5.884  -7.932  1.00 95.27           H
ATOM    725  HN  LEU A  64      14.675   3.858  -6.684  1.00 95.27           H
ATOM    726  N   GLY A  65      13.223   2.732  -9.293  1.00 93.29           N
ATOM    727  CA  GLY A  65      12.331   2.021 -10.193  1.00 93.29           C
ATOM    728  C   GLY A  65      11.195   2.928 -10.670  1.00 93.29           C
ATOM    729  O   GLY A  65      10.953   3.048 -11.870  1.00 93.29           O
ATOM    730 1HA  GLY A  65      12.892   1.653 -11.052  1.00 93.29           H
ATOM    731 2HA  GLY A  65      11.916   1.149  -9.686  1.00 93.29           H
ATOM    732  HN  GLY A  65      13.275   2.359  -8.367  1.00 93.29           H
ATOM    733  N   ASN A  66      10.528   3.545  -9.705  1.00 94.11           N
ATOM    734  CA  ASN A  66       9.328   4.311  -9.997  1.00 94.11           C
ATOM    735  C   ASN A  66       9.716   5.604 -10.717  1.00 94.11           C
ATOM    736  O   ASN A  66       8.972   6.094 -11.565  1.00 94.11           O
ATOM    737  HA  ASN A  66       8.714   3.657 -10.616  1.00 94.11           H
ATOM    738  CB  ASN A  66       8.590   4.689  -8.711  1.00 94.11           C
ATOM    739 1HB  ASN A  66       9.299   5.086  -7.984  1.00 94.11           H
ATOM    740 2HB  ASN A  66       7.870   5.480  -8.920  1.00 94.11           H
ATOM    741  CG  ASN A  66       7.868   3.478  -8.117  1.00 94.11           C
ATOM    742  OD1 ASN A  66       6.962   2.912  -8.707  1.00 94.11           O
ATOM    743  ND2 ASN A  66       8.317   3.113  -6.920  1.00 94.11           N
ATOM    744 1HD2 ASN A  66       9.064   3.621  -6.490  1.00 94.11           H
ATOM    745 2HD2 ASN A  66       7.908   2.332  -6.449  1.00 94.11           H
ATOM    746  HN  ASN A  66      10.794   3.527  -8.742  1.00 94.11           H
ATOM    747  N   SER A  67      10.881   6.120 -10.352  1.00 94.11           N
ATOM    748  CA  SER A  67      11.418   7.297 -11.014  1.00 94.11           C
ATOM    749  C   SER A  67      11.651   7.002 -12.497  1.00 94.11           C
ATOM    750  O   SER A  67      11.430   7.864 -13.346  1.00 94.11           O
ATOM    751  HA  SER A  67      10.658   8.069 -10.891  1.00 94.11           H
ATOM    752  CB  SER A  67      12.720   7.754 -10.353  1.00 94.11           C
ATOM    753 1HB  SER A  67      13.449   6.945 -10.389  1.00 94.11           H
ATOM    754 2HB  SER A  67      13.140   8.587 -10.917  1.00 94.11           H
ATOM    755  OG  SER A  67      12.521   8.152  -8.999  1.00 94.11           O
ATOM    756  HG  SER A  67      12.967   7.503  -8.383  1.00 94.11           H
ATOM    757  HN  SER A  67      11.453   5.749  -9.620  1.00 94.11           H
ATOM    758  N   LEU A  68      12.093   5.782 -12.763  1.00 91.40           N
ATOM    759  CA  LEU A  68      12.333   5.355 -14.131  1.00 91.40           C
ATOM    760  C   LEU A  68      11.006   5.328 -14.892  1.00 91.40           C
ATOM    761  O   LEU A  68      10.945   5.724 -16.055  1.00 91.40           O
ATOM    762  HA  LEU A  68      12.982   6.096 -14.596  1.00 91.40           H
ATOM    763  CB  LEU A  68      13.081   4.020 -14.152  1.00 91.40           C
ATOM    764 1HB  LEU A  68      14.002   4.134 -13.581  1.00 91.40           H
ATOM    765 2HB  LEU A  68      12.474   3.278 -13.633  1.00 91.40           H
ATOM    766  CG  LEU A  68      13.435   3.472 -15.536  1.00 91.40           C
ATOM    767  HG  LEU A  68      12.521   3.424 -16.128  1.00 91.40           H
ATOM    768  CD1 LEU A  68      14.399   4.408 -16.266  1.00 91.40           C
ATOM    769 1HD1 LEU A  68      13.934   5.387 -16.387  1.00 91.40           H
ATOM    770 2HD1 LEU A  68      15.316   4.511 -15.686  1.00 91.40           H
ATOM    771 3HD1 LEU A  68      14.635   3.994 -17.247  1.00 91.40           H
ATOM    772  CD2 LEU A  68      13.984   2.047 -15.436  1.00 91.40           C
ATOM    773 1HD2 LEU A  68      14.883   2.046 -14.820  1.00 91.40           H
ATOM    774 2HD2 LEU A  68      13.233   1.399 -14.985  1.00 91.40           H
ATOM    775 3HD2 LEU A  68      14.228   1.681 -16.434  1.00 91.40           H
ATOM    776  HN  LEU A  68      12.287   5.093 -12.065  1.00 91.40           H
ATOM    777  N   VAL A  69       9.975   4.857 -14.205  1.00 90.59           N
ATOM    778  CA  VAL A  69       8.661   4.738 -14.813  1.00 90.59           C
ATOM    779  C   VAL A  69       8.195   6.117 -15.284  1.00 90.59           C
ATOM    780  O   VAL A  69       7.728   6.267 -16.411  1.00 90.59           O
ATOM    781  HA  VAL A  69       8.758   4.086 -15.681  1.00 90.59           H
ATOM    782  CB  VAL A  69       7.688   4.080 -13.833  1.00 90.59           C
ATOM    783  HB  VAL A  69       7.719   4.644 -12.900  1.00 90.59           H
ATOM    784  CG1 VAL A  69       6.255   4.132 -14.365  1.00 90.59           C
ATOM    785 1HG1 VAL A  69       5.958   5.171 -14.509  1.00 90.59           H
ATOM    786 2HG1 VAL A  69       6.202   3.604 -15.318  1.00 90.59           H
ATOM    787 3HG1 VAL A  69       5.584   3.658 -13.649  1.00 90.59           H
ATOM    788  CG2 VAL A  69       8.108   2.641 -13.526  1.00 90.59           C
ATOM    789 1HG2 VAL A  69       8.119   2.061 -14.449  1.00 90.59           H
ATOM    790 2HG2 VAL A  69       9.104   2.639 -13.084  1.00 90.59           H
ATOM    791 3HG2 VAL A  69       7.399   2.197 -12.827  1.00 90.59           H
ATOM    792  HN  VAL A  69      10.028   4.560 -13.251  1.00 90.59           H
ATOM    793  N   ILE A  70       8.339   7.090 -14.395  1.00 91.21           N
ATOM    794  CA  ILE A  70       7.893   8.442 -14.687  1.00 91.21           C
ATOM    795  C   ILE A  70       8.682   8.988 -15.879  1.00 91.21           C
ATOM    796  O   ILE A  70       8.110   9.609 -16.774  1.00 91.21           O
ATOM    797  HA  ILE A  70       6.841   8.386 -14.966  1.00 91.21           H
ATOM    798  CB  ILE A  70       7.984   9.317 -13.436  1.00 91.21           C
ATOM    799  HB  ILE A  70       8.995   9.239 -13.037  1.00 91.21           H
ATOM    800  CG1 ILE A  70       7.029   8.820 -12.348  1.00 91.21           C
ATOM    801 1HG1 ILE A  70       6.001   8.891 -12.702  1.00 91.21           H
ATOM    802 2HG1 ILE A  70       7.224   7.768 -12.142  1.00 91.21           H
ATOM    803  CG2 ILE A  70       7.745  10.789 -13.778  1.00 91.21           C
ATOM    804 1HG2 ILE A  70       8.498  11.122 -14.493  1.00 91.21           H
ATOM    805 2HG2 ILE A  70       6.753  10.905 -14.215  1.00 91.21           H
ATOM    806 3HG2 ILE A  70       7.816  11.389 -12.871  1.00 91.21           H
ATOM    807  CD1 ILE A  70       7.190   9.635 -11.063  1.00 91.21           C
ATOM    808 1HD1 ILE A  70       8.213   9.542 -10.700  1.00 91.21           H
ATOM    809 2HD1 ILE A  70       6.971  10.683 -11.268  1.00 91.21           H
ATOM    810 3HD1 ILE A  70       6.500   9.261 -10.307  1.00 91.21           H
ATOM    811  HN  ILE A  70       8.750   6.966 -13.492  1.00 91.21           H
ATOM    812  N   LEU A  71       9.983   8.737 -15.852  1.00 89.12           N
ATOM    813  CA  LEU A  71      10.869   9.270 -16.873  1.00 89.12           C
ATOM    814  C   LEU A  71      10.489   8.677 -18.231  1.00 89.12           C
ATOM    815  O   LEU A  71      10.433   9.392 -19.230  1.00 89.12           O
ATOM    816  HA  LEU A  71      10.713  10.348 -16.911  1.00 89.12           H
ATOM    817  CB  LEU A  71      12.331   9.037 -16.488  1.00 89.12           C
ATOM    818 1HB  LEU A  71      12.503   9.481 -15.507  1.00 89.12           H
ATOM    819 2HB  LEU A  71      12.492   7.964 -16.384  1.00 89.12           H
ATOM    820  CG  LEU A  71      13.377   9.590 -17.458  1.00 89.12           C
ATOM    821  HG  LEU A  71      12.941  10.442 -17.980  1.00 89.12           H
ATOM    822  CD1 LEU A  71      14.607  10.101 -16.706  1.00 89.12           C
ATOM    823 1HD1 LEU A  71      14.310  10.896 -16.022  1.00 89.12           H
ATOM    824 2HD1 LEU A  71      15.053   9.282 -16.141  1.00 89.12           H
ATOM    825 3HD1 LEU A  71      15.334  10.488 -17.420  1.00 89.12           H
ATOM    826  CD2 LEU A  71      13.744   8.550 -18.519  1.00 89.12           C
ATOM    827 1HD2 LEU A  71      14.152   7.664 -18.033  1.00 89.12           H
ATOM    828 2HD2 LEU A  71      12.853   8.276 -19.084  1.00 89.12           H
ATOM    829 3HD2 LEU A  71      14.489   8.969 -19.196  1.00 89.12           H
ATOM    830  HN  LEU A  71      10.431   8.183 -15.150  1.00 89.12           H
ATOM    831  N   VAL A  72      10.237   7.376 -18.224  1.00 86.10           N
ATOM    832  CA  VAL A  72       9.892   6.674 -19.449  1.00 86.10           C
ATOM    833  C   VAL A  72       8.595   7.254 -20.016  1.00 86.10           C
ATOM    834  O   VAL A  72       8.477   7.455 -21.224  1.00 86.10           O
ATOM    835  HA  VAL A  72      10.696   6.847 -20.164  1.00 86.10           H
ATOM    836  CB  VAL A  72       9.809   5.170 -19.183  1.00 86.10           C
ATOM    837  HB  VAL A  72       9.151   5.016 -18.328  1.00 86.10           H
ATOM    838  CG1 VAL A  72       9.203   4.435 -20.381  1.00 86.10           C
ATOM    839 1HG1 VAL A  72       8.198   4.812 -20.568  1.00 86.10           H
ATOM    840 2HG1 VAL A  72       9.824   4.600 -21.261  1.00 86.10           H
ATOM    841 3HG1 VAL A  72       9.156   3.367 -20.165  1.00 86.10           H
ATOM    842  CG2 VAL A  72      11.183   4.599 -18.827  1.00 86.10           C
ATOM    843 1HG2 VAL A  72      11.873   4.770 -19.654  1.00 86.10           H
ATOM    844 2HG2 VAL A  72      11.560   5.091 -17.931  1.00 86.10           H
ATOM    845 3HG2 VAL A  72      11.095   3.528 -18.644  1.00 86.10           H
ATOM    846  HN  VAL A  72      10.266   6.806 -17.403  1.00 86.10           H
ATOM    847  N   TYR A  73       7.654   7.506 -19.117  1.00 84.68           N
ATOM    848  CA  TYR A  73       6.370   8.057 -19.514  1.00 84.68           C
ATOM    849  C   TYR A  73       6.543   9.412 -20.204  1.00 84.68           C
ATOM    850  O   TYR A  73       5.871   9.699 -21.193  1.00 84.68           O
ATOM    851  HA  TYR A  73       5.905   7.360 -20.210  1.00 84.68           H
ATOM    852  CB  TYR A  73       5.579   8.255 -18.219  1.00 84.68           C
ATOM    853 1HB  TYR A  73       5.490   7.296 -17.709  1.00 84.68           H
ATOM    854 2HB  TYR A  73       6.141   8.916 -17.559  1.00 84.68           H
ATOM    855  CG  TYR A  73       4.179   8.837 -18.428  1.00 84.68           C
ATOM    856  CD1 TYR A  73       4.001  10.205 -18.476  1.00 84.68           C
ATOM    857  HD1 TYR A  73       4.857  10.870 -18.366  1.00 84.68           H
ATOM    858  CD2 TYR A  73       3.095   7.994 -18.568  1.00 84.68           C
ATOM    859  HD2 TYR A  73       3.236   6.914 -18.529  1.00 84.68           H
ATOM    860  CE1 TYR A  73       2.684  10.753 -18.673  1.00 84.68           C
ATOM    861  HE1 TYR A  73       2.529  11.831 -18.713  1.00 84.68           H
ATOM    862  CE2 TYR A  73       1.778   8.542 -18.764  1.00 84.68           C
ATOM    863  HE2 TYR A  73       0.913   7.888 -18.876  1.00 84.68           H
ATOM    864  CZ  TYR A  73       1.637   9.894 -18.807  1.00 84.68           C
ATOM    865  OH  TYR A  73       0.393  10.412 -18.993  1.00 84.68           O
ATOM    866  HH  TYR A  73      -0.253   9.679 -19.206  1.00 84.68           H
ATOM    867  HN  TYR A  73       7.759   7.341 -18.137  1.00 84.68           H
ATOM    868  N   TRP A  74       7.448  10.208 -19.654  1.00 85.34           N
ATOM    869  CA  TRP A  74       7.604  11.582 -20.099  1.00 85.34           C
ATOM    870  C   TRP A  74       8.197  11.559 -21.510  1.00 85.34           C
ATOM    871  O   TRP A  74       7.655  12.177 -22.425  1.00 85.34           O
ATOM    872  HA  TRP A  74       6.616  12.041 -20.118  1.00 85.34           H
ATOM    873  CB  TRP A  74       8.450  12.387 -19.109  1.00 85.34           C
ATOM    874 1HB  TRP A  74       8.180  12.093 -18.095  1.00 85.34           H
ATOM    875 2HB  TRP A  74       9.499  12.126 -19.248  1.00 85.34           H
ATOM    876  CG  TRP A  74       8.293  13.902 -19.245  1.00 85.34           C
ATOM    877  CD1 TRP A  74       9.006  14.740 -20.010  1.00 85.34           C
ATOM    878  HD1 TRP A  74       9.824  14.431 -20.660  1.00 85.34           H
ATOM    879  CD2 TRP A  74       7.330  14.732 -18.562  1.00 85.34           C
ATOM    880  NE1 TRP A  74       8.575  16.044 -19.870  1.00 85.34           N
ATOM    881  HE1 TRP A  74       8.950  16.845 -20.337  1.00 85.34           H
ATOM    882  CE2 TRP A  74       7.523  16.038 -18.962  1.00 85.34           C
ATOM    883  CE3 TRP A  74       6.328  14.389 -17.637  1.00 85.34           C
ATOM    884  HE3 TRP A  74       6.155  13.365 -17.305  1.00 85.34           H
ATOM    885  CZ2 TRP A  74       6.752  17.107 -18.488  1.00 85.34           C
ATOM    886  HZ2 TRP A  74       6.925  18.131 -18.819  1.00 85.34           H
ATOM    887  CZ3 TRP A  74       5.566  15.468 -17.172  1.00 85.34           C
ATOM    888  HZ3 TRP A  74       4.776  15.258 -16.452  1.00 85.34           H
ATOM    889  CH2 TRP A  74       5.748  16.789 -17.565  1.00 85.34           C
ATOM    890  HH2 TRP A  74       5.112  17.574 -17.156  1.00 85.34           H
ATOM    891  HN  TRP A  74       8.067   9.929 -18.920  1.00 85.34           H
ATOM    892  N   TYR A  75       9.301  10.838 -21.641  1.00 80.92           N
ATOM    893  CA  TYR A  75      10.109  10.920 -22.846  1.00 80.92           C
ATOM    894  C   TYR A  75       9.569   9.988 -23.933  1.00 80.92           C
ATOM    895  O   TYR A  75      10.012  10.043 -25.079  1.00 80.92           O
ATOM    896  HA  TYR A  75      10.071  11.948 -23.207  1.00 80.92           H
ATOM    897  CB  TYR A  75      11.511  10.458 -22.445  1.00 80.92           C
ATOM    898 1HB  TYR A  75      11.424   9.589 -21.794  1.00 80.92           H
ATOM    899 2HB  TYR A  75      12.046  10.135 -23.339  1.00 80.92           H
ATOM    900  CG  TYR A  75      12.340  11.530 -21.733  1.00 80.92           C
ATOM    901  CD1 TYR A  75      12.968  12.516 -22.466  1.00 80.92           C
ATOM    902  HD1 TYR A  75      12.873  12.533 -23.551  1.00 80.92           H
ATOM    903  CD2 TYR A  75      12.459  11.509 -20.358  1.00 80.92           C
ATOM    904  HD2 TYR A  75      11.963  10.729 -19.780  1.00 80.92           H
ATOM    905  CE1 TYR A  75      13.747  13.525 -21.795  1.00 80.92           C
ATOM    906  HE1 TYR A  75      14.248  14.310 -22.362  1.00 80.92           H
ATOM    907  CE2 TYR A  75      13.238  12.517 -19.688  1.00 80.92           C
ATOM    908  HE2 TYR A  75      13.341  12.513 -18.603  1.00 80.92           H
ATOM    909  CZ  TYR A  75      13.844  13.475 -20.440  1.00 80.92           C
ATOM    910  OH  TYR A  75      14.580  14.428 -19.807  1.00 80.92           O
ATOM    911  HH  TYR A  75      14.962  15.066 -20.476  1.00 80.92           H
ATOM    912  HN  TYR A  75       9.644  10.209 -20.944  1.00 80.92           H
ATOM    913  N   CYS A  76       8.620   9.154 -23.534  1.00 74.97           N
ATOM    914  CA  CYS A  76       7.987   8.239 -24.468  1.00 74.97           C
ATOM    915  C   CYS A  76       7.208   9.063 -25.495  1.00 74.97           C
ATOM    916  O   CYS A  76       6.235   9.732 -25.150  1.00 74.97           O
ATOM    917  HA  CYS A  76       8.789   7.679 -24.950  1.00 74.97           H
ATOM    918  CB  CYS A  76       7.091   7.227 -23.751  1.00 74.97           C
ATOM    919 1HB  CYS A  76       7.675   6.666 -23.021  1.00 74.97           H
ATOM    920 2HB  CYS A  76       6.309   7.749 -23.200  1.00 74.97           H
ATOM    921  SG  CYS A  76       6.342   6.082 -24.966  1.00 74.97           S
ATOM    922  HG  CYS A  76       7.481   5.497 -25.326  1.00 74.97           H
ATOM    923  HN  CYS A  76       8.284   9.097 -22.594  1.00 74.97           H
ATOM    924  N   THR A  77       7.665   8.989 -26.736  1.00 68.42           N
ATOM    925  CA  THR A  77       7.112   9.824 -27.789  1.00 68.42           C
ATOM    926  C   THR A  77       5.779   9.254 -28.278  1.00 68.42           C
ATOM    927  O   THR A  77       5.109   9.861 -29.111  1.00 68.42           O
ATOM    928  HA  THR A  77       6.905  10.810 -27.372  1.00 68.42           H
ATOM    929  CB  THR A  77       8.162   9.948 -28.895  1.00 68.42           C
ATOM    930  HB  THR A  77       8.009  10.856 -29.477  1.00 68.42           H
ATOM    931  OG1 THR A  77       8.048   8.726 -29.620  1.00 68.42           O
ATOM    932  HG1 THR A  77       7.383   8.828 -30.360  1.00 68.42           H
ATOM    933  CG2 THR A  77       9.592   9.926 -28.350  1.00 68.42           C
ATOM    934 1HG2 THR A  77       9.766   8.986 -27.825  1.00 68.42           H
ATOM    935 2HG2 THR A  77       9.731  10.758 -27.661  1.00 68.42           H
ATOM    936 3HG2 THR A  77      10.297  10.016 -29.177  1.00 68.42           H
ATOM    937  HN  THR A  77       8.397   8.373 -27.027  1.00 68.42           H
ATOM    938  N   ARG A  78       5.434   8.094 -27.737  1.00 69.83           N
ATOM    939  CA  ARG A  78       4.223   7.407 -28.151  1.00 69.83           C
ATOM    940  C   ARG A  78       3.004   8.014 -27.455  1.00 69.83           C
ATOM    941  O   ARG A  78       3.091   8.443 -26.305  1.00 69.83           O
ATOM    942  HA  ARG A  78       4.173   7.555 -29.230  1.00 69.83           H
ATOM    943  CB  ARG A  78       4.298   5.914 -27.825  1.00 69.83           C
ATOM    944 1HB  ARG A  78       3.670   5.354 -28.518  1.00 69.83           H
ATOM    945 2HB  ARG A  78       5.319   5.559 -27.962  1.00 69.83           H
ATOM    946  CG  ARG A  78       3.847   5.644 -26.388  1.00 69.83           C
ATOM    947 1HG  ARG A  78       4.428   6.258 -25.699  1.00 69.83           H
ATOM    948 2HG  ARG A  78       2.803   5.934 -26.270  1.00 69.83           H
ATOM    949  CD  ARG A  78       4.015   4.166 -26.029  1.00 69.83           C
ATOM    950 1HD  ARG A  78       3.142   3.602 -26.356  1.00 69.83           H
ATOM    951 2HD  ARG A  78       4.877   3.752 -26.553  1.00 69.83           H
ATOM    952  NE  ARG A  78       4.194   4.018 -24.567  1.00 69.83           N
ATOM    953  HE  ARG A  78       5.123   4.070 -24.201  1.00 69.83           H
ATOM    954  CZ  ARG A  78       3.189   3.817 -23.704  1.00 69.83           C
ATOM    955  NH1 ARG A  78       1.924   3.738 -24.139  1.00 69.83           N
ATOM    956 1HH1 ARG A  78       1.724   3.829 -25.115  1.00 69.83           H
ATOM    957 2HH1 ARG A  78       1.179   3.589 -23.489  1.00 69.83           H
ATOM    958  NH2 ARG A  78       3.467   3.696 -22.399  1.00 69.83           N
ATOM    959 1HH2 ARG A  78       2.729   3.546 -21.742  1.00 69.83           H
ATOM    960 2HH2 ARG A  78       4.414   3.756 -22.082  1.00 69.83           H
ATOM    961  HN  ARG A  78       5.965   7.627 -27.031  1.00 69.83           H
ATOM    962  N   VAL A  79       1.895   8.030 -28.180  1.00 75.41           N
ATOM    963  CA  VAL A  79       0.641   8.506 -27.620  1.00 75.41           C
ATOM    964  C   VAL A  79       0.373   7.786 -26.297  1.00 75.41           C
ATOM    965  O   VAL A  79       0.483   6.564 -26.218  1.00 75.41           O
ATOM    966  HA  VAL A  79       0.753   9.573 -27.423  1.00 75.41           H
ATOM    967  CB  VAL A  79      -0.487   8.329 -28.638  1.00 75.41           C
ATOM    968  HB  VAL A  79      -0.679   7.261 -28.742  1.00 75.41           H
ATOM    969  CG1 VAL A  79      -1.776   8.993 -28.149  1.00 75.41           C
ATOM    970 1HG1 VAL A  79      -2.082   8.541 -27.205  1.00 75.41           H
ATOM    971 2HG1 VAL A  79      -1.602  10.059 -28.002  1.00 75.41           H
ATOM    972 3HG1 VAL A  79      -2.562   8.851 -28.891  1.00 75.41           H
ATOM    973  CG2 VAL A  79      -0.078   8.869 -30.010  1.00 75.41           C
ATOM    974 1HG2 VAL A  79       0.154   9.930 -29.928  1.00 75.41           H
ATOM    975 2HG2 VAL A  79       0.801   8.331 -30.365  1.00 75.41           H
ATOM    976 3HG2 VAL A  79      -0.899   8.730 -30.714  1.00 75.41           H
ATOM    977  HN  VAL A  79       1.845   7.727 -29.132  1.00 75.41           H
ATOM    978  N   LYS A  80       0.024   8.575 -25.291  1.00 78.10           N
ATOM    979  CA  LYS A  80      -0.302   8.024 -23.987  1.00 78.10           C
ATOM    980  C   LYS A  80      -1.613   7.241 -24.082  1.00 78.10           C
ATOM    981  O   LYS A  80      -2.415   7.474 -24.984  1.00 78.10           O
ATOM    982  HA  LYS A  80       0.495   7.331 -23.716  1.00 78.10           H
ATOM    983  CB  LYS A  80      -0.320   9.128 -22.928  1.00 78.10           C
ATOM    984 1HB  LYS A  80      -1.184   9.773 -23.085  1.00 78.10           H
ATOM    985 2HB  LYS A  80      -0.428   8.686 -21.938  1.00 78.10           H
ATOM    986  CG  LYS A  80       0.962   9.962 -22.983  1.00 78.10           C
ATOM    987 1HG  LYS A  80       0.997  10.520 -23.919  1.00 78.10           H
ATOM    988 2HG  LYS A  80       0.959  10.694 -22.176  1.00 78.10           H
ATOM    989  CD  LYS A  80       2.201   9.071 -22.867  1.00 78.10           C
ATOM    990 1HD  LYS A  80       2.091   8.400 -22.015  1.00 78.10           H
ATOM    991 2HD  LYS A  80       2.289   8.447 -23.756  1.00 78.10           H
ATOM    992  CE  LYS A  80       3.467   9.913 -22.700  1.00 78.10           C
ATOM    993 1HE  LYS A  80       3.388  10.822 -23.296  1.00 78.10           H
ATOM    994 2HE  LYS A  80       3.572  10.222 -21.660  1.00 78.10           H
ATOM    995  NZ  LYS A  80       4.660   9.142 -23.117  1.00 78.10           N
ATOM    996 1HZ  LYS A  80       5.498   9.637 -22.833  1.00 78.10           H
ATOM    997 2HZ  LYS A  80       4.642   8.228 -22.678  1.00 78.10           H
ATOM    998 3HZ  LYS A  80       4.657   9.034 -24.125  1.00 78.10           H
ATOM    999  HN  LYS A  80      -0.037   9.571 -25.357  1.00 78.10           H
ATOM   1000  N   THR A  81      -1.790   6.329 -23.137  1.00 79.31           N
ATOM   1001  CA  THR A  81      -3.061   5.640 -22.991  1.00 79.31           C
ATOM   1002  C   THR A  81      -3.610   5.830 -21.576  1.00 79.31           C
ATOM   1003  O   THR A  81      -2.897   6.288 -20.685  1.00 79.31           O
ATOM   1004  HA  THR A  81      -3.778   6.092 -23.676  1.00 79.31           H
ATOM   1005  CB  THR A  81      -2.849   4.172 -23.369  1.00 79.31           C
ATOM   1006  HB  THR A  81      -3.800   3.642 -23.416  1.00 79.31           H
ATOM   1007  OG1 THR A  81      -1.925   3.693 -22.396  1.00 79.31           O
ATOM   1008  HG1 THR A  81      -0.995   3.961 -22.647  1.00 79.31           H
ATOM   1009  CG2 THR A  81      -2.109   4.011 -24.698  1.00 79.31           C
ATOM   1010 1HG2 THR A  81      -1.129   4.484 -24.628  1.00 79.31           H
ATOM   1011 2HG2 THR A  81      -2.684   4.483 -25.494  1.00 79.31           H
ATOM   1012 3HG2 THR A  81      -1.985   2.951 -24.919  1.00 79.31           H
ATOM   1013  HN  THR A  81      -1.085   6.059 -22.481  1.00 79.31           H
ATOM   1014  N   MET A  82      -4.874   5.467 -21.413  1.00 81.23           N
ATOM   1015  CA  MET A  82      -5.505   5.520 -20.105  1.00 81.23           C
ATOM   1016  C   MET A  82      -4.731   4.678 -19.088  1.00 81.23           C
ATOM   1017  O   MET A  82      -4.520   5.107 -17.955  1.00 81.23           O
ATOM   1018  HA  MET A  82      -5.483   6.569 -19.810  1.00 81.23           H
ATOM   1019  CB  MET A  82      -6.941   5.002 -20.209  1.00 81.23           C
ATOM   1020 1HB  MET A  82      -7.521   5.655 -20.861  1.00 81.23           H
ATOM   1021 2HB  MET A  82      -6.942   4.012 -20.666  1.00 81.23           H
ATOM   1022  CG  MET A  82      -7.601   4.933 -18.830  1.00 81.23           C
ATOM   1023 1HG  MET A  82      -7.249   4.052 -18.293  1.00 81.23           H
ATOM   1024 2HG  MET A  82      -7.316   5.803 -18.238  1.00 81.23           H
ATOM   1025  SD  MET A  82      -9.376   4.870 -19.005  1.00 81.23           S
ATOM   1026  CE  MET A  82      -9.864   5.154 -17.312  1.00 81.23           C
ATOM   1027 1HE  MET A  82      -9.454   4.367 -16.679  1.00 81.23           H
ATOM   1028 2HE  MET A  82      -9.486   6.121 -16.981  1.00 81.23           H
ATOM   1029 3HE  MET A  82     -10.952   5.146 -17.242  1.00 81.23           H
ATOM   1030  HN  MET A  82      -5.463   5.142 -22.153  1.00 81.23           H
ATOM   1031  N   THR A  83      -4.329   3.496 -19.530  1.00 81.11           N
ATOM   1032  CA  THR A  83      -3.497   2.633 -18.709  1.00 81.11           C
ATOM   1033  C   THR A  83      -2.243   3.381 -18.250  1.00 81.11           C
ATOM   1034  O   THR A  83      -1.865   3.307 -17.082  1.00 81.11           O
ATOM   1035  HA  THR A  83      -4.057   2.368 -17.812  1.00 81.11           H
ATOM   1036  CB  THR A  83      -3.190   1.368 -19.512  1.00 81.11           C
ATOM   1037  HB  THR A  83      -2.632   1.607 -20.417  1.00 81.11           H
ATOM   1038  OG1 THR A  83      -4.467   0.769 -19.718  1.00 81.11           O
ATOM   1039  HG1 THR A  83      -5.189   1.395 -19.425  1.00 81.11           H
ATOM   1040  CG2 THR A  83      -2.418   0.329 -18.697  1.00 81.11           C
ATOM   1041 1HG2 THR A  83      -3.007   0.039 -17.826  1.00 81.11           H
ATOM   1042 2HG2 THR A  83      -1.470   0.756 -18.368  1.00 81.11           H
ATOM   1043 3HG2 THR A  83      -2.226  -0.549 -19.314  1.00 81.11           H
ATOM   1044  HN  THR A  83      -4.562   3.126 -20.430  1.00 81.11           H
ATOM   1045  N   ASP A  84      -1.634   4.084 -19.194  1.00 82.66           N
ATOM   1046  CA  ASP A  84      -0.375   4.759 -18.929  1.00 82.66           C
ATOM   1047  C   ASP A  84      -0.590   5.826 -17.854  1.00 82.66           C
ATOM   1048  O   ASP A  84       0.282   6.054 -17.017  1.00 82.66           O
ATOM   1049  HA  ASP A  84       0.308   3.974 -18.605  1.00 82.66           H
ATOM   1050  CB  ASP A  84       0.153   5.453 -20.186  1.00 82.66           C
ATOM   1051 1HB  ASP A  84      -0.529   6.251 -20.478  1.00 82.66           H
ATOM   1052 2HB  ASP A  84       1.115   5.918 -19.971  1.00 82.66           H
ATOM   1053  CG  ASP A  84       0.307   4.458 -21.338  1.00 82.66           C
ATOM   1054  OD1 ASP A  84       0.976   3.427 -21.112  1.00 82.66           O
ATOM   1055  OD2 ASP A  84      -0.249   4.751 -22.419  1.00 82.66           O
ATOM   1056  HN  ASP A  84      -1.986   4.196 -20.123  1.00 82.66           H
ATOM   1057  N   MET A  85      -1.756   6.453 -17.912  1.00 87.27           N
ATOM   1058  CA  MET A  85      -2.093   7.497 -16.960  1.00 87.27           C
ATOM   1059  C   MET A  85      -2.142   6.944 -15.534  1.00 87.27           C
ATOM   1060  O   MET A  85      -1.635   7.569 -14.604  1.00 87.27           O
ATOM   1061  HA  MET A  85      -1.297   8.238 -17.042  1.00 87.27           H
ATOM   1062  CB  MET A  85      -3.452   8.099 -17.321  1.00 87.27           C
ATOM   1063 1HB  MET A  85      -3.447   8.418 -18.364  1.00 87.27           H
ATOM   1064 2HB  MET A  85      -4.228   7.339 -17.223  1.00 87.27           H
ATOM   1065  CG  MET A  85      -3.781   9.291 -16.420  1.00 87.27           C
ATOM   1066 1HG  MET A  85      -4.771   9.678 -16.662  1.00 87.27           H
ATOM   1067 2HG  MET A  85      -3.810   8.972 -15.378  1.00 87.27           H
ATOM   1068  SD  MET A  85      -2.557  10.573 -16.631  1.00 87.27           S
ATOM   1069  CE  MET A  85      -2.956  11.112 -18.285  1.00 87.27           C
ATOM   1070 1HE  MET A  85      -2.846  10.277 -18.976  1.00 87.27           H
ATOM   1071 2HE  MET A  85      -3.984  11.473 -18.311  1.00 87.27           H
ATOM   1072 3HE  MET A  85      -2.281  11.917 -18.577  1.00 87.27           H
ATOM   1073  HN  MET A  85      -2.462   6.258 -18.593  1.00 87.27           H
ATOM   1074  N   PHE A  86      -2.757   5.777 -15.407  1.00 88.30           N
ATOM   1075  CA  PHE A  86      -2.891   5.139 -14.109  1.00 88.30           C
ATOM   1076  C   PHE A  86      -1.538   4.632 -13.605  1.00 88.30           C
ATOM   1077  O   PHE A  86      -1.243   4.720 -12.414  1.00 88.30           O
ATOM   1078  HA  PHE A  86      -3.276   5.889 -13.418  1.00 88.30           H
ATOM   1079  CB  PHE A  86      -3.833   3.947 -14.291  1.00 88.30           C
ATOM   1080 1HB  PHE A  86      -3.440   3.303 -15.078  1.00 88.30           H
ATOM   1081 2HB  PHE A  86      -3.841   3.360 -13.373  1.00 88.30           H
ATOM   1082  CG  PHE A  86      -5.270   4.338 -14.643  1.00 88.30           C
ATOM   1083  CD1 PHE A  86      -5.840   5.427 -14.061  1.00 88.30           C
ATOM   1084  HD1 PHE A  86      -5.273   6.022 -13.345  1.00 88.30           H
ATOM   1085  CD2 PHE A  86      -5.977   3.596 -15.537  1.00 88.30           C
ATOM   1086  HD2 PHE A  86      -5.520   2.723 -16.003  1.00 88.30           H
ATOM   1087  CE1 PHE A  86      -7.174   5.790 -14.387  1.00 88.30           C
ATOM   1088  HE1 PHE A  86      -7.631   6.662 -13.921  1.00 88.30           H
ATOM   1089  CE2 PHE A  86      -7.310   3.958 -15.863  1.00 88.30           C
ATOM   1090  HE2 PHE A  86      -7.877   3.364 -16.579  1.00 88.30           H
ATOM   1091  CZ  PHE A  86      -7.881   5.048 -15.281  1.00 88.30           C
ATOM   1092  HZ  PHE A  86      -8.904   5.326 -15.532  1.00 88.30           H
ATOM   1093  HN  PHE A  86      -3.159   5.271 -16.170  1.00 88.30           H
ATOM   1094  N   LEU A  87      -0.752   4.113 -14.537  1.00 86.40           N
ATOM   1095  CA  LEU A  87       0.565   3.599 -14.204  1.00 86.40           C
ATOM   1096  C   LEU A  87       1.432   4.740 -13.667  1.00 86.40           C
ATOM   1097  O   LEU A  87       2.239   4.539 -12.761  1.00 86.40           O
ATOM   1098  HA  LEU A  87       0.438   2.861 -13.412  1.00 86.40           H
ATOM   1099  CB  LEU A  87       1.177   2.874 -15.404  1.00 86.40           C
ATOM   1100 1HB  LEU A  87       1.138   3.542 -16.265  1.00 86.40           H
ATOM   1101 2HB  LEU A  87       2.230   2.688 -15.192  1.00 86.40           H
ATOM   1102  CG  LEU A  87       0.521   1.548 -15.792  1.00 86.40           C
ATOM   1103  HG  LEU A  87      -0.534   1.734 -15.990  1.00 86.40           H
ATOM   1104  CD1 LEU A  87       1.132   0.990 -17.079  1.00 86.40           C
ATOM   1105 1HD1 LEU A  87       0.984   1.703 -17.890  1.00 86.40           H
ATOM   1106 2HD1 LEU A  87       2.199   0.822 -16.933  1.00 86.40           H
ATOM   1107 3HD1 LEU A  87       0.647   0.047 -17.332  1.00 86.40           H
ATOM   1108  CD2 LEU A  87       0.594   0.542 -14.641  1.00 86.40           C
ATOM   1109 1HD2 LEU A  87       1.638   0.355 -14.387  1.00 86.40           H
ATOM   1110 2HD2 LEU A  87       0.076   0.948 -13.771  1.00 86.40           H
ATOM   1111 3HD2 LEU A  87       0.121  -0.392 -14.943  1.00 86.40           H
ATOM   1112  HN  LEU A  87      -1.002   4.040 -15.502  1.00 86.40           H
ATOM   1113  N   LEU A  88       1.235   5.914 -14.249  1.00 89.64           N
ATOM   1114  CA  LEU A  88       1.961   7.096 -13.815  1.00 89.64           C
ATOM   1115  C   LEU A  88       1.602   7.403 -12.359  1.00 89.64           C
ATOM   1116  O   LEU A  88       2.486   7.563 -11.519  1.00 89.64           O
ATOM   1117  HA  LEU A  88       3.025   6.864 -13.867  1.00 89.64           H
ATOM   1118  CB  LEU A  88       1.705   8.263 -14.770  1.00 89.64           C
ATOM   1119 1HB  LEU A  88       2.134   8.013 -15.741  1.00 89.64           H
ATOM   1120 2HB  LEU A  88       0.629   8.360 -14.913  1.00 89.64           H
ATOM   1121  CG  LEU A  88       2.258   9.621 -14.334  1.00 89.64           C
ATOM   1122  HG  LEU A  88       1.940   9.805 -13.307  1.00 89.64           H
ATOM   1123  CD1 LEU A  88       3.788   9.618 -14.339  1.00 89.64           C
ATOM   1124 1HD1 LEU A  88       4.152   8.854 -13.651  1.00 89.64           H
ATOM   1125 2HD1 LEU A  88       4.147   9.401 -15.345  1.00 89.64           H
ATOM   1126 3HD1 LEU A  88       4.155  10.595 -14.025  1.00 89.64           H
ATOM   1127  CD2 LEU A  88       1.684  10.749 -15.193  1.00 89.64           C
ATOM   1128 1HD2 LEU A  88       1.951  10.582 -16.237  1.00 89.64           H
ATOM   1129 2HD2 LEU A  88       0.599  10.765 -15.094  1.00 89.64           H
ATOM   1130 3HD2 LEU A  88       2.094  11.703 -14.862  1.00 89.64           H
ATOM   1131  HN  LEU A  88       0.596   6.064 -15.003  1.00 89.64           H
ATOM   1132  N   ASN A  89       0.304   7.475 -12.106  1.00 92.65           N
ATOM   1133  CA  ASN A  89      -0.182   7.871 -10.795  1.00 92.65           C
ATOM   1134  C   ASN A  89       0.217   6.811  -9.766  1.00 92.65           C
ATOM   1135  O   ASN A  89       0.419   7.123  -8.594  1.00 92.65           O
ATOM   1136  HA  ASN A  89       0.281   8.838 -10.598  1.00 92.65           H
ATOM   1137  CB  ASN A  89      -1.707   7.988 -10.785  1.00 92.65           C
ATOM   1138 1HB  ASN A  89      -2.142   7.179 -11.371  1.00 92.65           H
ATOM   1139 2HB  ASN A  89      -2.077   7.878  -9.766  1.00 92.65           H
ATOM   1140  CG  ASN A  89      -2.157   9.335 -11.354  1.00 92.65           C
ATOM   1141  OD1 ASN A  89      -2.393  10.294 -10.637  1.00 92.65           O
ATOM   1142  ND2 ASN A  89      -2.263   9.355 -12.679  1.00 92.65           N
ATOM   1143 1HD2 ASN A  89      -2.054   8.533 -13.210  1.00 92.65           H
ATOM   1144 2HD2 ASN A  89      -2.551  10.191 -13.146  1.00 92.65           H
ATOM   1145  HN  ASN A  89      -0.409   7.269 -12.776  1.00 92.65           H
ATOM   1146  N   LEU A  90       0.319   5.579 -10.243  1.00 91.06           N
ATOM   1147  CA  LEU A  90       0.713   4.474  -9.385  1.00 91.06           C
ATOM   1148  C   LEU A  90       2.148   4.695  -8.902  1.00 91.06           C
ATOM   1149  O   LEU A  90       2.441   4.530  -7.719  1.00 91.06           O
ATOM   1150  HA  LEU A  90       0.052   4.483  -8.518  1.00 91.06           H
ATOM   1151  CB  LEU A  90       0.503   3.138 -10.100  1.00 91.06           C
ATOM   1152 1HB  LEU A  90      -0.414   3.202 -10.685  1.00 91.06           H
ATOM   1153 2HB  LEU A  90       1.322   2.995 -10.806  1.00 91.06           H
ATOM   1154  CG  LEU A  90       0.418   1.902  -9.202  1.00 91.06           C
ATOM   1155  HG  LEU A  90       1.146   2.014  -8.398  1.00 91.06           H
ATOM   1156  CD1 LEU A  90      -0.962   1.792  -8.551  1.00 91.06           C
ATOM   1157 1HD1 LEU A  90      -1.149   2.678  -7.945  1.00 91.06           H
ATOM   1158 2HD1 LEU A  90      -1.724   1.714  -9.326  1.00 91.06           H
ATOM   1159 3HD1 LEU A  90      -0.995   0.905  -7.918  1.00 91.06           H
ATOM   1160  CD2 LEU A  90       0.790   0.636  -9.976  1.00 91.06           C
ATOM   1161 1HD2 LEU A  90       0.104   0.507 -10.814  1.00 91.06           H
ATOM   1162 2HD2 LEU A  90       1.809   0.725 -10.352  1.00 91.06           H
ATOM   1163 3HD2 LEU A  90       0.721  -0.228  -9.314  1.00 91.06           H
ATOM   1164  HN  LEU A  90       0.139   5.330 -11.195  1.00 91.06           H
ATOM   1165  N   ALA A  91       3.004   5.065  -9.843  1.00 93.27           N
ATOM   1166  CA  ALA A  91       4.410   5.271  -9.537  1.00 93.27           C
ATOM   1167  C   ALA A  91       4.550   6.454  -8.577  1.00 93.27           C
ATOM   1168  O   ALA A  91       5.404   6.442  -7.692  1.00 93.27           O
ATOM   1169  HA  ALA A  91       4.777   4.370  -9.045  1.00 93.27           H
ATOM   1170  CB  ALA A  91       5.190   5.478 -10.836  1.00 93.27           C
ATOM   1171 1HB  ALA A  91       5.082   4.598 -11.469  1.00 93.27           H
ATOM   1172 2HB  ALA A  91       4.801   6.352 -11.358  1.00 93.27           H
ATOM   1173 3HB  ALA A  91       6.245   5.632 -10.606  1.00 93.27           H
ATOM   1174  HN  ALA A  91       2.752   5.224 -10.797  1.00 93.27           H
ATOM   1175  N   ILE A  92       3.699   7.449  -8.785  1.00 94.69           N
ATOM   1176  CA  ILE A  92       3.716   8.636  -7.948  1.00 94.69           C
ATOM   1177  C   ILE A  92       3.325   8.252  -6.519  1.00 94.69           C
ATOM   1178  O   ILE A  92       3.976   8.666  -5.561  1.00 94.69           O
ATOM   1179  HA  ILE A  92       4.738   9.014  -7.936  1.00 94.69           H
ATOM   1180  CB  ILE A  92       2.835   9.731  -8.553  1.00 94.69           C
ATOM   1181  HB  ILE A  92       1.867   9.294  -8.799  1.00 94.69           H
ATOM   1182  CG1 ILE A  92       3.437  10.260  -9.857  1.00 94.69           C
ATOM   1183 1HG1 ILE A  92       4.313  10.870  -9.636  1.00 94.69           H
ATOM   1184 2HG1 ILE A  92       3.776   9.425 -10.470  1.00 94.69           H
ATOM   1185  CG2 ILE A  92       2.581  10.851  -7.543  1.00 94.69           C
ATOM   1186 1HG2 ILE A  92       2.078  10.443  -6.666  1.00 94.69           H
ATOM   1187 2HG2 ILE A  92       3.532  11.293  -7.243  1.00 94.69           H
ATOM   1188 3HG2 ILE A  92       1.953  11.616  -7.999  1.00 94.69           H
ATOM   1189  CD1 ILE A  92       2.414  11.090 -10.636  1.00 94.69           C
ATOM   1190 1HD1 ILE A  92       1.550  10.470 -10.875  1.00 94.69           H
ATOM   1191 2HD1 ILE A  92       2.095  11.937 -10.028  1.00 94.69           H
ATOM   1192 3HD1 ILE A  92       2.867  11.453 -11.558  1.00 94.69           H
ATOM   1193  HN  ILE A  92       3.009   7.452  -9.509  1.00 94.69           H
ATOM   1194  N   ALA A  93       2.263   7.466  -6.421  1.00 94.65           N
ATOM   1195  CA  ALA A  93       1.751   7.058  -5.124  1.00 94.65           C
ATOM   1196  C   ALA A  93       2.847   6.313  -4.359  1.00 94.65           C
ATOM   1197  O   ALA A  93       3.057   6.559  -3.172  1.00 94.65           O
ATOM   1198  HA  ALA A  93       1.485   7.961  -4.574  1.00 94.65           H
ATOM   1199  CB  ALA A  93       0.493   6.209  -5.315  1.00 94.65           C
ATOM   1200 1HB  ALA A  93      -0.264   6.794  -5.837  1.00 94.65           H
ATOM   1201 2HB  ALA A  93       0.738   5.324  -5.903  1.00 94.65           H
ATOM   1202 3HB  ALA A  93       0.109   5.903  -4.342  1.00 94.65           H
ATOM   1203  HN  ALA A  93       1.757   7.109  -7.206  1.00 94.65           H
ATOM   1204  N   ASP A  94       3.515   5.417  -5.070  1.00 93.64           N
ATOM   1205  CA  ASP A  94       4.561   4.610  -4.464  1.00 93.64           C
ATOM   1206  C   ASP A  94       5.676   5.525  -3.956  1.00 93.64           C
ATOM   1207  O   ASP A  94       6.169   5.351  -2.842  1.00 93.64           O
ATOM   1208  HA  ASP A  94       4.070   4.064  -3.658  1.00 93.64           H
ATOM   1209  CB  ASP A  94       5.169   3.642  -5.481  1.00 93.64           C
ATOM   1210 1HB  ASP A  94       5.308   4.152  -6.435  1.00 93.64           H
ATOM   1211 2HB  ASP A  94       6.156   3.326  -5.142  1.00 93.64           H
ATOM   1212  CG  ASP A  94       4.274   2.417  -5.676  1.00 93.64           C
ATOM   1213  OD1 ASP A  94       3.562   2.075  -4.708  1.00 93.64           O
ATOM   1214  OD2 ASP A  94       4.323   1.850  -6.789  1.00 93.64           O
ATOM   1215  HN  ASP A  94       3.353   5.239  -6.040  1.00 93.64           H
ATOM   1216  N   LEU A  95       6.042   6.482  -4.796  1.00 96.09           N
ATOM   1217  CA  LEU A  95       7.130   7.389  -4.471  1.00 96.09           C
ATOM   1218  C   LEU A  95       6.800   8.127  -3.172  1.00 96.09           C
ATOM   1219  O   LEU A  95       7.651   8.254  -2.293  1.00 96.09           O
ATOM   1220  HA  LEU A  95       8.021   6.784  -4.308  1.00 96.09           H
ATOM   1221  CB  LEU A  95       7.423   8.319  -5.650  1.00 96.09           C
ATOM   1222 1HB  LEU A  95       6.473   8.659  -6.063  1.00 96.09           H
ATOM   1223 2HB  LEU A  95       7.940   9.200  -5.272  1.00 96.09           H
ATOM   1224  CG  LEU A  95       8.256   7.720  -6.785  1.00 96.09           C
ATOM   1225  HG  LEU A  95       7.726   6.852  -7.176  1.00 96.09           H
ATOM   1226  CD1 LEU A  95       8.406   8.715  -7.938  1.00 96.09           C
ATOM   1227 1HD1 LEU A  95       7.420   8.973  -8.326  1.00 96.09           H
ATOM   1228 2HD1 LEU A  95       8.902   9.616  -7.578  1.00 96.09           H
ATOM   1229 3HD1 LEU A  95       9.002   8.264  -8.731  1.00 96.09           H
ATOM   1230  CD2 LEU A  95       9.611   7.230  -6.271  1.00 96.09           C
ATOM   1231 1HD2 LEU A  95      10.160   8.067  -5.838  1.00 96.09           H
ATOM   1232 2HD2 LEU A  95       9.456   6.465  -5.511  1.00 96.09           H
ATOM   1233 3HD2 LEU A  95      10.183   6.810  -7.098  1.00 96.09           H
ATOM   1234  HN  LEU A  95       5.610   6.641  -5.684  1.00 96.09           H
ATOM   1235  N   LEU A  96       5.564   8.596  -3.092  1.00 95.32           N
ATOM   1236  CA  LEU A  96       5.146   9.419  -1.970  1.00 95.32           C
ATOM   1237  C   LEU A  96       5.359   8.644  -0.668  1.00 95.32           C
ATOM   1238  O   LEU A  96       5.794   9.213   0.332  1.00 95.32           O
ATOM   1239  HA  LEU A  96       5.786  10.301  -1.956  1.00 95.32           H
ATOM   1240  CB  LEU A  96       3.709   9.906  -2.168  1.00 95.32           C
ATOM   1241 1HB  LEU A  96       3.095   9.054  -2.461  1.00 95.32           H
ATOM   1242 2HB  LEU A  96       3.330  10.257  -1.208  1.00 95.32           H
ATOM   1243  CG  LEU A  96       3.514  11.019  -3.199  1.00 95.32           C
ATOM   1244  HG  LEU A  96       3.820  10.639  -4.174  1.00 95.32           H
ATOM   1245  CD1 LEU A  96       2.040  11.412  -3.310  1.00 95.32           C
ATOM   1246 1HD1 LEU A  96       1.454  10.545  -3.616  1.00 95.32           H
ATOM   1247 2HD1 LEU A  96       1.685  11.766  -2.342  1.00 95.32           H
ATOM   1248 3HD1 LEU A  96       1.929  12.205  -4.049  1.00 95.32           H
ATOM   1249  CD2 LEU A  96       4.406  12.221  -2.884  1.00 95.32           C
ATOM   1250 1HD2 LEU A  96       4.155  12.611  -1.897  1.00 95.32           H
ATOM   1251 2HD2 LEU A  96       5.451  11.912  -2.897  1.00 95.32           H
ATOM   1252 3HD2 LEU A  96       4.248  12.998  -3.632  1.00 95.32           H
ATOM   1253  HN  LEU A  96       4.855   8.422  -3.776  1.00 95.32           H
ATOM   1254  N   PHE A  97       5.043   7.359  -0.723  1.00 95.00           N
ATOM   1255  CA  PHE A  97       5.185   6.503   0.442  1.00 95.00           C
ATOM   1256  C   PHE A  97       6.660   6.241   0.754  1.00 95.00           C
ATOM   1257  O   PHE A  97       7.087   6.364   1.901  1.00 95.00           O
ATOM   1258  HA  PHE A  97       4.724   7.021   1.283  1.00 95.00           H
ATOM   1259  CB  PHE A  97       4.504   5.174   0.107  1.00 95.00           C
ATOM   1260 1HB  PHE A  97       3.424   5.325   0.091  1.00 95.00           H
ATOM   1261 2HB  PHE A  97       4.798   4.870  -0.898  1.00 95.00           H
ATOM   1262  CG  PHE A  97       4.832   4.043   1.083  1.00 95.00           C
ATOM   1263  CD1 PHE A  97       5.445   2.915   0.635  1.00 95.00           C
ATOM   1264  HD1 PHE A  97       5.703   2.816  -0.419  1.00 95.00           H
ATOM   1265  CD2 PHE A  97       4.510   4.165   2.399  1.00 95.00           C
ATOM   1266  HD2 PHE A  97       4.019   5.070   2.758  1.00 95.00           H
ATOM   1267  CE1 PHE A  97       5.749   1.865   1.541  1.00 95.00           C
ATOM   1268  HE1 PHE A  97       6.241   0.960   1.182  1.00 95.00           H
ATOM   1269  CE2 PHE A  97       4.815   3.115   3.305  1.00 95.00           C
ATOM   1270  HE2 PHE A  97       4.557   3.214   4.360  1.00 95.00           H
ATOM   1271  CZ  PHE A  97       5.428   1.987   2.857  1.00 95.00           C
ATOM   1272  HZ  PHE A  97       5.662   1.181   3.553  1.00 95.00           H
ATOM   1273  HN  PHE A  97       4.696   6.903  -1.543  1.00 95.00           H
ATOM   1274  N   LEU A  98       7.398   5.885  -0.288  1.00 96.10           N
ATOM   1275  CA  LEU A  98       8.771   5.443  -0.116  1.00 96.10           C
ATOM   1276  C   LEU A  98       9.564   6.528   0.617  1.00 96.10           C
ATOM   1277  O   LEU A  98      10.439   6.223   1.425  1.00 96.10           O
ATOM   1278  HA  LEU A  98       8.751   4.550   0.508  1.00 96.10           H
ATOM   1279  CB  LEU A  98       9.378   5.042  -1.462  1.00 96.10           C
ATOM   1280 1HB  LEU A  98       9.207   5.852  -2.171  1.00 96.10           H
ATOM   1281 2HB  LEU A  98      10.456   4.948  -1.338  1.00 96.10           H
ATOM   1282  CG  LEU A  98       8.848   3.744  -2.076  1.00 96.10           C
ATOM   1283  HG  LEU A  98       7.763   3.734  -1.969  1.00 96.10           H
ATOM   1284  CD1 LEU A  98       9.156   3.681  -3.573  1.00 96.10           C
ATOM   1285 1HD1 LEU A  98       8.684   4.524  -4.077  1.00 96.10           H
ATOM   1286 2HD1 LEU A  98      10.234   3.724  -3.724  1.00 96.10           H
ATOM   1287 3HD1 LEU A  98       8.768   2.749  -3.984  1.00 96.10           H
ATOM   1288  CD2 LEU A  98       9.386   2.524  -1.327  1.00 96.10           C
ATOM   1289 1HD2 LEU A  98      10.475   2.516  -1.380  1.00 96.10           H
ATOM   1290 2HD2 LEU A  98       9.074   2.570  -0.284  1.00 96.10           H
ATOM   1291 3HD2 LEU A  98       8.994   1.615  -1.784  1.00 96.10           H
ATOM   1292  HN  LEU A  98       7.072   5.895  -1.233  1.00 96.10           H
ATOM   1293  N   VAL A  99       9.228   7.772   0.307  1.00 96.35           N
ATOM   1294  CA  VAL A  99       9.939   8.903   0.878  1.00 96.35           C
ATOM   1295  C   VAL A  99       9.769   8.892   2.399  1.00 96.35           C
ATOM   1296  O   VAL A  99      10.529   9.540   3.117  1.00 96.35           O
ATOM   1297  HA  VAL A  99      10.996   8.780   0.643  1.00 96.35           H
ATOM   1298  CB  VAL A  99       9.458  10.204   0.232  1.00 96.35           C
ATOM   1299  HB  VAL A  99       8.369  10.212   0.265  1.00 96.35           H
ATOM   1300  CG1 VAL A  99       9.961  11.421   1.010  1.00 96.35           C
ATOM   1301 1HG1 VAL A  99       9.585  11.379   2.033  1.00 96.35           H
ATOM   1302 2HG1 VAL A  99      11.051  11.420   1.023  1.00 96.35           H
ATOM   1303 3HG1 VAL A  99       9.605  12.332   0.529  1.00 96.35           H
ATOM   1304  CG2 VAL A  99       9.884  10.277  -1.236  1.00 96.35           C
ATOM   1305 1HG2 VAL A  99      10.972  10.236  -1.301  1.00 96.35           H
ATOM   1306 2HG2 VAL A  99       9.456   9.436  -1.781  1.00 96.35           H
ATOM   1307 3HG2 VAL A  99       9.530  11.212  -1.671  1.00 96.35           H
ATOM   1308  HN  VAL A  99       8.487   8.012  -0.320  1.00 96.35           H
ATOM   1309  N   THR A 100       8.766   8.150   2.844  1.00 95.57           N
ATOM   1310  CA  THR A 100       8.444   8.098   4.260  1.00 95.57           C
ATOM   1311  C   THR A 100       9.266   7.010   4.954  1.00 95.57           C
ATOM   1312  O   THR A 100       9.380   6.999   6.179  1.00 95.57           O
ATOM   1313  HA  THR A 100       8.727   9.049   4.712  1.00 95.57           H
ATOM   1314  CB  THR A 100       6.934   7.898   4.395  1.00 95.57           C
ATOM   1315  HB  THR A 100       6.600   8.126   5.407  1.00 95.57           H
ATOM   1316  OG1 THR A 100       6.722   6.556   3.966  1.00 95.57           O
ATOM   1317  HG1 THR A 100       6.653   6.522   2.969  1.00 95.57           H
ATOM   1318  CG2 THR A 100       6.140   8.739   3.394  1.00 95.57           C
ATOM   1319 1HG2 THR A 100       6.425   8.462   2.379  1.00 95.57           H
ATOM   1320 2HG2 THR A 100       6.354   9.795   3.556  1.00 95.57           H
ATOM   1321 3HG2 THR A 100       5.073   8.559   3.533  1.00 95.57           H
ATOM   1322  HN  THR A 100       8.179   7.591   2.257  1.00 95.57           H
ATOM   1323  N   LEU A 101       9.817   6.121   4.141  1.00 95.37           N
ATOM   1324  CA  LEU A 101      10.486   4.942   4.665  1.00 95.37           C
ATOM   1325  C   LEU A 101      11.715   5.373   5.469  1.00 95.37           C
ATOM   1326  O   LEU A 101      11.987   4.823   6.536  1.00 95.37           O
ATOM   1327  HA  LEU A 101       9.790   4.443   5.339  1.00 95.37           H
ATOM   1328  CB  LEU A 101      10.804   3.960   3.536  1.00 95.37           C
ATOM   1329 1HB  LEU A 101      11.319   4.503   2.743  1.00 95.37           H
ATOM   1330 2HB  LEU A 101      11.502   3.213   3.915  1.00 95.37           H
ATOM   1331  CG  LEU A 101       9.606   3.233   2.922  1.00 95.37           C
ATOM   1332  HG  LEU A 101       8.975   3.971   2.428  1.00 95.37           H
ATOM   1333  CD1 LEU A 101      10.059   2.237   1.852  1.00 95.37           C
ATOM   1334 1HD1 LEU A 101      10.587   2.769   1.061  1.00 95.37           H
ATOM   1335 2HD1 LEU A 101      10.724   1.499   2.300  1.00 95.37           H
ATOM   1336 3HD1 LEU A 101       9.188   1.734   1.432  1.00 95.37           H
ATOM   1337  CD2 LEU A 101       8.758   2.564   4.005  1.00 95.37           C
ATOM   1338 1HD2 LEU A 101       9.366   1.840   4.547  1.00 95.37           H
ATOM   1339 2HD2 LEU A 101       8.390   3.321   4.697  1.00 95.37           H
ATOM   1340 3HD2 LEU A 101       7.913   2.054   3.541  1.00 95.37           H
ATOM   1341  HN  LEU A 101       9.812   6.195   3.144  1.00 95.37           H
ATOM   1342  N   PRO A 102      12.475   6.359   4.976  1.00 95.40           N
ATOM   1343  CA  PRO A 102      13.671   6.818   5.687  1.00 95.40           C
ATOM   1344  C   PRO A 102      13.378   7.185   7.132  1.00 95.40           C
ATOM   1345  O   PRO A 102      14.161   6.872   8.028  1.00 95.40           O
ATOM   1346  HA  PRO A 102      14.406   6.014   5.741  1.00 95.40           H
ATOM   1347  CB  PRO A 102      14.133   8.030   4.876  1.00 95.40           C
ATOM   1348 1HB  PRO A 102      13.709   8.957   5.262  1.00 95.40           H
ATOM   1349 2HB  PRO A 102      15.217   8.141   4.902  1.00 95.40           H
ATOM   1350  CG  PRO A 102      13.632   7.725   3.469  1.00 95.40           C
ATOM   1351 1HG  PRO A 102      13.567   8.625   2.858  1.00 95.40           H
ATOM   1352 2HG  PRO A 102      14.300   7.044   2.940  1.00 95.40           H
ATOM   1353  CD  PRO A 102      12.268   7.105   3.721  1.00 95.40           C
ATOM   1354 1HD  PRO A 102      11.492   7.864   3.830  1.00 95.40           H
ATOM   1355 2HD  PRO A 102      11.960   6.455   2.902  1.00 95.40           H
ATOM   1356  N   PHE A 103      12.245   7.846   7.323  1.00 94.68           N
ATOM   1357  CA  PHE A 103      11.865   8.312   8.646  1.00 94.68           C
ATOM   1358  C   PHE A 103      11.525   7.137   9.565  1.00 94.68           C
ATOM   1359  O   PHE A 103      11.865   7.150  10.746  1.00 94.68           O
ATOM   1360  HA  PHE A 103      12.716   8.856   9.055  1.00 94.68           H
ATOM   1361  CB  PHE A 103      10.620   9.185   8.471  1.00 94.68           C
ATOM   1362 1HB  PHE A 103       9.852   8.606   7.960  1.00 94.68           H
ATOM   1363 2HB  PHE A 103      10.226   9.438   9.456  1.00 94.68           H
ATOM   1364  CG  PHE A 103      10.870  10.476   7.690  1.00 94.68           C
ATOM   1365  CD1 PHE A 103      11.252  11.605   8.346  1.00 94.68           C
ATOM   1366  HD1 PHE A 103      11.380  11.589   9.429  1.00 94.68           H
ATOM   1367  CD2 PHE A 103      10.710  10.496   6.340  1.00 94.68           C
ATOM   1368  HD2 PHE A 103      10.404   9.592   5.814  1.00 94.68           H
ATOM   1369  CE1 PHE A 103      11.484  12.804   7.621  1.00 94.68           C
ATOM   1370  HE1 PHE A 103      11.790  13.708   8.147  1.00 94.68           H
ATOM   1371  CE2 PHE A 103      10.942  11.695   5.615  1.00 94.68           C
ATOM   1372  HE2 PHE A 103      10.814  11.711   4.533  1.00 94.68           H
ATOM   1373  CZ  PHE A 103      11.324  12.823   6.271  1.00 94.68           C
ATOM   1374  HZ  PHE A 103      11.503  13.743   5.714  1.00 94.68           H
ATOM   1375  HN  PHE A 103      11.595   8.063   6.595  1.00 94.68           H
ATOM   1376  N   TRP A 104      10.857   6.149   8.986  1.00 92.91           N
ATOM   1377  CA  TRP A 104      10.505   4.950   9.727  1.00 92.91           C
ATOM   1378  C   TRP A 104      11.802   4.263  10.159  1.00 92.91           C
ATOM   1379  O   TRP A 104      11.883   3.716  11.257  1.00 92.91           O
ATOM   1380  HA  TRP A 104       9.935   5.255  10.604  1.00 92.91           H
ATOM   1381  CB  TRP A 104       9.595   4.041   8.898  1.00 92.91           C
ATOM   1382 1HB  TRP A 104       9.960   4.017   7.872  1.00 92.91           H
ATOM   1383 2HB  TRP A 104       9.664   3.024   9.285  1.00 92.91           H
ATOM   1384  CG  TRP A 104       8.126   4.470   8.892  1.00 92.91           C
ATOM   1385  CD1 TRP A 104       7.375   4.823   7.840  1.00 92.91           C
ATOM   1386  HD1 TRP A 104       7.734   4.851   6.811  1.00 92.91           H
ATOM   1387  CD2 TRP A 104       7.256   4.576  10.038  1.00 92.91           C
ATOM   1388  NE1 TRP A 104       6.090   5.149   8.223  1.00 92.91           N
ATOM   1389  HE1 TRP A 104       5.348   5.442   7.619  1.00 92.91           H
ATOM   1390  CE2 TRP A 104       6.015   4.993   9.602  1.00 92.91           C
ATOM   1391  CE3 TRP A 104       7.510   4.327  11.399  1.00 92.91           C
ATOM   1392  HE3 TRP A 104       8.481   3.997  11.768  1.00 92.91           H
ATOM   1393  CZ2 TRP A 104       4.930   5.199  10.462  1.00 92.91           C
ATOM   1394  HZ2 TRP A 104       3.959   5.530  10.093  1.00 92.91           H
ATOM   1395  CZ3 TRP A 104       6.415   4.538  12.245  1.00 92.91           C
ATOM   1396  HZ3 TRP A 104       6.557   4.360  13.311  1.00 92.91           H
ATOM   1397  CH2 TRP A 104       5.159   4.958  11.822  1.00 92.91           C
ATOM   1398  HH2 TRP A 104       4.357   5.099  12.546  1.00 92.91           H
ATOM   1399  HN  TRP A 104      10.558   6.160   8.032  1.00 92.91           H
ATOM   1400  N   ALA A 105      12.785   4.316   9.272  1.00 94.51           N
ATOM   1401  CA  ALA A 105      14.051   3.646   9.518  1.00 94.51           C
ATOM   1402  C   ALA A 105      14.722   4.266  10.745  1.00 94.51           C
ATOM   1403  O   ALA A 105      15.187   3.551  11.631  1.00 94.51           O
ATOM   1404  HA  ALA A 105      13.837   2.597   9.723  1.00 94.51           H
ATOM   1405  CB  ALA A 105      14.928   3.735   8.267  1.00 94.51           C
ATOM   1406 1HB  ALA A 105      14.418   3.254   7.432  1.00 94.51           H
ATOM   1407 2HB  ALA A 105      15.112   4.782   8.026  1.00 94.51           H
ATOM   1408 3HB  ALA A 105      15.877   3.232   8.452  1.00 94.51           H
ATOM   1409  HN  ALA A 105      12.727   4.803   8.401  1.00 94.51           H
ATOM   1410  N   ILE A 106      14.750   5.591  10.758  1.00 93.82           N
ATOM   1411  CA  ILE A 106      15.393   6.315  11.841  1.00 93.82           C
ATOM   1412  C   ILE A 106      14.652   6.030  13.149  1.00 93.82           C
ATOM   1413  O   ILE A 106      15.277   5.801  14.183  1.00 93.82           O
ATOM   1414  HA  ILE A 106      16.410   5.935  11.931  1.00 93.82           H
ATOM   1415  CB  ILE A 106      15.494   7.804  11.504  1.00 93.82           C
ATOM   1416  HB  ILE A 106      14.520   8.141  11.149  1.00 93.82           H
ATOM   1417  CG1 ILE A 106      16.495   8.043  10.372  1.00 93.82           C
ATOM   1418 1HG1 ILE A 106      17.511   7.928  10.750  1.00 93.82           H
ATOM   1419 2HG1 ILE A 106      16.357   7.291   9.595  1.00 93.82           H
ATOM   1420  CG2 ILE A 106      15.830   8.627  12.750  1.00 93.82           C
ATOM   1421 1HG2 ILE A 106      15.048   8.490  13.497  1.00 93.82           H
ATOM   1422 2HG2 ILE A 106      16.785   8.295  13.158  1.00 93.82           H
ATOM   1423 3HG2 ILE A 106      15.896   9.681  12.482  1.00 93.82           H
ATOM   1424  CD1 ILE A 106      16.323   9.441   9.774  1.00 93.82           C
ATOM   1425 1HD1 ILE A 106      15.314   9.543   9.375  1.00 93.82           H
ATOM   1426 2HD1 ILE A 106      16.485  10.190  10.548  1.00 93.82           H
ATOM   1427 3HD1 ILE A 106      17.047   9.584   8.972  1.00 93.82           H
ATOM   1428  HN  ILE A 106      14.346   6.166  10.047  1.00 93.82           H
ATOM   1429  N   ALA A 107      13.330   6.053  13.061  1.00 92.59           N
ATOM   1430  CA  ALA A 107      12.498   5.890  14.241  1.00 92.59           C
ATOM   1431  C   ALA A 107      12.713   4.490  14.821  1.00 92.59           C
ATOM   1432  O   ALA A 107      12.654   4.302  16.035  1.00 92.59           O
ATOM   1433  HA  ALA A 107      12.815   6.630  14.975  1.00 92.59           H
ATOM   1434  CB  ALA A 107      11.036   6.151  13.875  1.00 92.59           C
ATOM   1435 1HB  ALA A 107      10.932   7.167  13.496  1.00 92.59           H
ATOM   1436 2HB  ALA A 107      10.721   5.443  13.108  1.00 92.59           H
ATOM   1437 3HB  ALA A 107      10.412   6.028  14.761  1.00 92.59           H
ATOM   1438  HN  ALA A 107      12.829   6.181  12.205  1.00 92.59           H
ATOM   1439  N   ALA A 108      12.959   3.545  13.926  1.00 92.23           N
ATOM   1440  CA  ALA A 108      13.150   2.162  14.331  1.00 92.23           C
ATOM   1441  C   ALA A 108      14.549   1.999  14.929  1.00 92.23           C
ATOM   1442  O   ALA A 108      14.748   1.198  15.841  1.00 92.23           O
ATOM   1443  HA  ALA A 108      12.408   1.935  15.097  1.00 92.23           H
ATOM   1444  CB  ALA A 108      12.918   1.242  13.131  1.00 92.23           C
ATOM   1445 1HB  ALA A 108      11.901   1.375  12.762  1.00 92.23           H
ATOM   1446 2HB  ALA A 108      13.626   1.490  12.341  1.00 92.23           H
ATOM   1447 3HB  ALA A 108      13.061   0.205  13.435  1.00 92.23           H
ATOM   1448  HN  ALA A 108      13.028   3.710  12.942  1.00 92.23           H
ATOM   1449  N   ALA A 109      15.481   2.771  14.391  1.00 91.53           N
ATOM   1450  CA  ALA A 109      16.877   2.635  14.772  1.00 91.53           C
ATOM   1451  C   ALA A 109      17.056   3.113  16.214  1.00 91.53           C
ATOM   1452  O   ALA A 109      17.883   2.576  16.951  1.00 91.53           O
ATOM   1453  HA  ALA A 109      17.135   1.578  14.713  1.00 91.53           H
ATOM   1454  CB  ALA A 109      17.753   3.413  13.787  1.00 91.53           C
ATOM   1455 1HB  ALA A 109      17.610   3.016  12.782  1.00 91.53           H
ATOM   1456 2HB  ALA A 109      17.473   4.466  13.805  1.00 91.53           H
ATOM   1457 3HB  ALA A 109      18.800   3.310  14.073  1.00 91.53           H
ATOM   1458  HN  ALA A 109      15.296   3.478  13.709  1.00 91.53           H
ATOM   1459  N   ASP A 110      16.269   4.115  16.575  1.00 87.23           N
ATOM   1460  CA  ASP A 110      16.417   4.755  17.871  1.00 87.23           C
ATOM   1461  C   ASP A 110      15.039   5.168  18.392  1.00 87.23           C
ATOM   1462  O   ASP A 110      14.343   4.369  19.017  1.00 87.23           O
ATOM   1463  HA  ASP A 110      16.896   4.009  18.505  1.00 87.23           H
ATOM   1464  CB  ASP A 110      17.280   6.014  17.768  1.00 87.23           C
ATOM   1465 1HB  ASP A 110      18.249   5.761  17.339  1.00 87.23           H
ATOM   1466 2HB  ASP A 110      16.809   6.728  17.093  1.00 87.23           H
ATOM   1467  CG  ASP A 110      17.477   6.657  19.142  1.00 87.23           C
ATOM   1468  OD1 ASP A 110      17.123   5.989  20.138  1.00 87.23           O
ATOM   1469  OD2 ASP A 110      17.977   7.803  19.167  1.00 87.23           O
ATOM   1470  HN  ASP A 110      15.542   4.490  15.999  1.00 87.23           H
ATOM   1471  N   GLN A 111      14.685   6.414  18.114  1.00 88.04           N
ATOM   1472  CA  GLN A 111      13.398   6.939  18.536  1.00 88.04           C
ATOM   1473  C   GLN A 111      12.914   8.009  17.556  1.00 88.04           C
ATOM   1474  O   GLN A 111      13.663   8.439  16.680  1.00 88.04           O
ATOM   1475  HA  GLN A 111      12.718   6.087  18.519  1.00 88.04           H
ATOM   1476  CB  GLN A 111      13.472   7.493  19.961  1.00 88.04           C
ATOM   1477 1HB  GLN A 111      12.488   7.845  20.269  1.00 88.04           H
ATOM   1478 2HB  GLN A 111      13.757   6.698  20.650  1.00 88.04           H
ATOM   1479  CG  GLN A 111      14.481   8.640  20.051  1.00 88.04           C
ATOM   1480 1HG  GLN A 111      15.470   8.282  19.765  1.00 88.04           H
ATOM   1481 2HG  GLN A 111      14.210   9.424  19.345  1.00 88.04           H
ATOM   1482  CD  GLN A 111      14.531   9.215  21.468  1.00 88.04           C
ATOM   1483  OE1 GLN A 111      13.521   9.405  22.124  1.00 88.04           O
ATOM   1484  NE2 GLN A 111      15.760   9.482  21.900  1.00 88.04           N
ATOM   1485 1HE2 GLN A 111      16.548   9.303  21.310  1.00 88.04           H
ATOM   1486 2HE2 GLN A 111      15.897   9.862  22.815  1.00 88.04           H
ATOM   1487  HN  GLN A 111      15.261   7.060  17.611  1.00 88.04           H
ATOM   1488  N   TRP A 112      11.663   8.409  17.737  1.00 90.87           N
ATOM   1489  CA  TRP A 112      11.070   9.421  16.879  1.00 90.87           C
ATOM   1490  C   TRP A 112      11.665  10.777  17.266  1.00 90.87           C
ATOM   1491  O   TRP A 112      11.317  11.338  18.304  1.00 90.87           O
ATOM   1492  HA  TRP A 112      11.332   9.180  15.849  1.00 90.87           H
ATOM   1493  CB  TRP A 112       9.543   9.390  16.970  1.00 90.87           C
ATOM   1494 1HB  TRP A 112       9.201   8.366  16.822  1.00 90.87           H
ATOM   1495 2HB  TRP A 112       9.243   9.685  17.976  1.00 90.87           H
ATOM   1496  CG  TRP A 112       8.841  10.298  15.958  1.00 90.87           C
ATOM   1497  CD1 TRP A 112       8.433  11.563  16.128  1.00 90.87           C
ATOM   1498  HD1 TRP A 112       8.557  12.129  17.051  1.00 90.87           H
ATOM   1499  CD2 TRP A 112       8.479   9.956  14.603  1.00 90.87           C
ATOM   1500  NE1 TRP A 112       7.837  12.060  14.987  1.00 90.87           N
ATOM   1501  HE1 TRP A 112       7.455  12.976  14.870  1.00 90.87           H
ATOM   1502  CE2 TRP A 112       7.866  11.052  14.030  1.00 90.87           C
ATOM   1503  CE3 TRP A 112       8.664   8.761  13.886  1.00 90.87           C
ATOM   1504  HE3 TRP A 112       9.145   7.883  14.316  1.00 90.87           H
ATOM   1505  CZ2 TRP A 112       7.387  11.061  12.715  1.00 90.87           C
ATOM   1506  HZ2 TRP A 112       6.906  11.940  12.285  1.00 90.87           H
ATOM   1507  CZ3 TRP A 112       8.180   8.787  12.572  1.00 90.87           C
ATOM   1508  HZ3 TRP A 112       8.297   7.885  11.971  1.00 90.87           H
ATOM   1509  CH2 TRP A 112       7.560   9.881  11.981  1.00 90.87           C
ATOM   1510  HH2 TRP A 112       7.210   9.821  10.950  1.00 90.87           H
ATOM   1511  HN  TRP A 112      11.061   8.055  18.452  1.00 90.87           H
ATOM   1512  N   LYS A 113      12.552  11.264  16.411  1.00 91.35           N
ATOM   1513  CA  LYS A 113      13.284  12.484  16.706  1.00 91.35           C
ATOM   1514  C   LYS A 113      12.582  13.669  16.041  1.00 91.35           C
ATOM   1515  O   LYS A 113      13.040  14.806  16.146  1.00 91.35           O
ATOM   1516  HA  LYS A 113      13.257  12.628  17.786  1.00 91.35           H
ATOM   1517  CB  LYS A 113      14.754  12.336  16.307  1.00 91.35           C
ATOM   1518 1HB  LYS A 113      14.823  12.063  15.254  1.00 91.35           H
ATOM   1519 2HB  LYS A 113      15.263  13.293  16.421  1.00 91.35           H
ATOM   1520  CG  LYS A 113      15.451  11.275  17.161  1.00 91.35           C
ATOM   1521 1HG  LYS A 113      15.428  11.575  18.209  1.00 91.35           H
ATOM   1522 2HG  LYS A 113      14.910  10.332  17.088  1.00 91.35           H
ATOM   1523  CD  LYS A 113      16.900  11.075  16.713  1.00 91.35           C
ATOM   1524 1HD  LYS A 113      16.923  10.799  15.659  1.00 91.35           H
ATOM   1525 2HD  LYS A 113      17.446  12.013  16.809  1.00 91.35           H
ATOM   1526  CE  LYS A 113      17.586   9.991  17.546  1.00 91.35           C
ATOM   1527 1HE  LYS A 113      17.617  10.293  18.593  1.00 91.35           H
ATOM   1528 2HE  LYS A 113      17.010   9.067  17.498  1.00 91.35           H
ATOM   1529  NZ  LYS A 113      18.961   9.751  17.052  1.00 91.35           N
ATOM   1530 1HZ  LYS A 113      19.375   8.981  17.566  1.00 91.35           H
ATOM   1531 2HZ  LYS A 113      18.930   9.521  16.065  1.00 91.35           H
ATOM   1532 3HZ  LYS A 113      19.519  10.587  17.187  1.00 91.35           H
ATOM   1533  HN  LYS A 113      12.772  10.841  15.532  1.00 91.35           H
ATOM   1534  N   PHE A 114      11.481  13.363  15.370  1.00 93.11           N
ATOM   1535  CA  PHE A 114      10.842  14.334  14.498  1.00 93.11           C
ATOM   1536  C   PHE A 114       9.614  14.951  15.172  1.00 93.11           C
ATOM   1537  O   PHE A 114       9.157  14.462  16.204  1.00 93.11           O
ATOM   1538  HA  PHE A 114      11.573  15.116  14.294  1.00 93.11           H
ATOM   1539  CB  PHE A 114      10.395  13.582  13.243  1.00 93.11           C
ATOM   1540 1HB  PHE A 114       9.575  12.914  13.504  1.00 93.11           H
ATOM   1541 2HB  PHE A 114      10.004  14.300  12.522  1.00 93.11           H
ATOM   1542  CG  PHE A 114      11.506  12.767  12.577  1.00 93.11           C
ATOM   1543  CD1 PHE A 114      12.467  13.396  11.848  1.00 93.11           C
ATOM   1544  HD1 PHE A 114      12.446  14.480  11.738  1.00 93.11           H
ATOM   1545  CD2 PHE A 114      11.533  11.415  12.715  1.00 93.11           C
ATOM   1546  HD2 PHE A 114      10.763  10.911  13.299  1.00 93.11           H
ATOM   1547  CE1 PHE A 114      13.498  12.640  11.231  1.00 93.11           C
ATOM   1548  HE1 PHE A 114      14.268  13.143  10.647  1.00 93.11           H
ATOM   1549  CE2 PHE A 114      12.564  10.658  12.098  1.00 93.11           C
ATOM   1550  HE2 PHE A 114      12.586   9.574  12.208  1.00 93.11           H
ATOM   1551  CZ  PHE A 114      13.525  11.287  11.369  1.00 93.11           C
ATOM   1552  HZ  PHE A 114      14.317  10.706  10.895  1.00 93.11           H
ATOM   1553  HN  PHE A 114      11.029  12.472  15.415  1.00 93.11           H
ATOM   1554  N   GLN A 115       9.116  16.015  14.561  1.00 93.70           N
ATOM   1555  CA  GLN A 115       7.967  16.720  15.104  1.00 93.70           C
ATOM   1556  C   GLN A 115       6.689  15.913  14.868  1.00 93.70           C
ATOM   1557  O   GLN A 115       6.681  14.976  14.072  1.00 93.70           O
ATOM   1558  HA  GLN A 115       8.158  16.805  16.174  1.00 93.70           H
ATOM   1559  CB  GLN A 115       7.849  18.122  14.503  1.00 93.70           C
ATOM   1560 1HB  GLN A 115       7.838  18.055  13.415  1.00 93.70           H
ATOM   1561 2HB  GLN A 115       6.904  18.573  14.804  1.00 93.70           H
ATOM   1562  CG  GLN A 115       9.011  19.011  14.952  1.00 93.70           C
ATOM   1563 1HG  GLN A 115       9.111  18.964  16.036  1.00 93.70           H
ATOM   1564 2HG  GLN A 115       9.944  18.637  14.529  1.00 93.70           H
ATOM   1565  CD  GLN A 115       8.792  20.461  14.517  1.00 93.70           C
ATOM   1566  OE1 GLN A 115       7.884  20.781  13.768  1.00 93.70           O
ATOM   1567  NE2 GLN A 115       9.673  21.318  15.027  1.00 93.70           N
ATOM   1568 1HE2 GLN A 115      10.395  20.989  15.636  1.00 93.70           H
ATOM   1569 2HE2 GLN A 115       9.613  22.290  14.801  1.00 93.70           H
ATOM   1570  HN  GLN A 115       9.483  16.396  13.712  1.00 93.70           H
ATOM   1571  N   THR A 116       5.639  16.307  15.574  1.00 94.01           N
ATOM   1572  CA  THR A 116       4.372  15.601  15.488  1.00 94.01           C
ATOM   1573  C   THR A 116       3.829  15.652  14.059  1.00 94.01           C
ATOM   1574  O   THR A 116       3.225  14.690  13.586  1.00 94.01           O
ATOM   1575  HA  THR A 116       4.546  14.552  15.727  1.00 94.01           H
ATOM   1576  CB  THR A 116       3.421  16.209  16.522  1.00 94.01           C
ATOM   1577  HB  THR A 116       3.074  17.191  16.200  1.00 94.01           H
ATOM   1578  OG1 THR A 116       4.168  16.188  17.735  1.00 94.01           O
ATOM   1579  HG1 THR A 116       3.747  16.798  18.406  1.00 94.01           H
ATOM   1580  CG2 THR A 116       2.216  15.311  16.809  1.00 94.01           C
ATOM   1581 1HG2 THR A 116       2.562  14.352  17.194  1.00 94.01           H
ATOM   1582 2HG2 THR A 116       1.655  15.152  15.888  1.00 94.01           H
ATOM   1583 3HG2 THR A 116       1.574  15.790  17.548  1.00 94.01           H
ATOM   1584  HN  THR A 116       5.645  17.091  16.194  1.00 94.01           H
ATOM   1585  N   PHE A 117       4.063  16.783  13.411  1.00 94.94           N
ATOM   1586  CA  PHE A 117       3.599  16.974  12.047  1.00 94.94           C
ATOM   1587  C   PHE A 117       4.082  15.840  11.140  1.00 94.94           C
ATOM   1588  O   PHE A 117       3.302  15.281  10.371  1.00 94.94           O
ATOM   1589  HA  PHE A 117       2.510  16.977  12.073  1.00 94.94           H
ATOM   1590  CB  PHE A 117       4.193  18.295  11.553  1.00 94.94           C
ATOM   1591 1HB  PHE A 117       3.806  19.108  12.167  1.00 94.94           H
ATOM   1592 2HB  PHE A 117       5.273  18.272  11.699  1.00 94.94           H
ATOM   1593  CG  PHE A 117       3.898  18.599  10.083  1.00 94.94           C
ATOM   1594  CD1 PHE A 117       4.874  18.450   9.148  1.00 94.94           C
ATOM   1595  HD1 PHE A 117       5.867  18.113   9.446  1.00 94.94           H
ATOM   1596  CD2 PHE A 117       2.659  19.019   9.711  1.00 94.94           C
ATOM   1597  HD2 PHE A 117       1.876  19.139  10.461  1.00 94.94           H
ATOM   1598  CE1 PHE A 117       4.600  18.732   7.784  1.00 94.94           C
ATOM   1599  HE1 PHE A 117       5.382  18.612   7.034  1.00 94.94           H
ATOM   1600  CE2 PHE A 117       2.384  19.301   8.347  1.00 94.94           C
ATOM   1601  HE2 PHE A 117       1.391  19.638   8.049  1.00 94.94           H
ATOM   1602  CZ  PHE A 117       3.361  19.152   7.412  1.00 94.94           C
ATOM   1603  HZ  PHE A 117       3.150  19.368   6.365  1.00 94.94           H
ATOM   1604  HN  PHE A 117       4.558  17.559  13.801  1.00 94.94           H
ATOM   1605  N   MET A 118       5.366  15.536  11.260  1.00 94.63           N
ATOM   1606  CA  MET A 118       5.969  14.499  10.439  1.00 94.63           C
ATOM   1607  C   MET A 118       5.345  13.134  10.734  1.00 94.63           C
ATOM   1608  O   MET A 118       5.196  12.309   9.834  1.00 94.63           O
ATOM   1609  HA  MET A 118       5.764  14.786   9.408  1.00 94.63           H
ATOM   1610  CB  MET A 118       7.474  14.442  10.713  1.00 94.63           C
ATOM   1611 1HB  MET A 118       7.885  15.452  10.716  1.00 94.63           H
ATOM   1612 2HB  MET A 118       7.651  14.023  11.703  1.00 94.63           H
ATOM   1613  CG  MET A 118       8.191  13.597   9.658  1.00 94.63           C
ATOM   1614 1HG  MET A 118       9.254  13.536   9.891  1.00 94.63           H
ATOM   1615 2HG  MET A 118       7.803  12.578   9.671  1.00 94.63           H
ATOM   1616  SD  MET A 118       7.962  14.315   8.040  1.00 94.63           S
ATOM   1617  CE  MET A 118       8.984  15.770   8.200  1.00 94.63           C
ATOM   1618 1HE  MET A 118       8.611  16.389   9.016  1.00 94.63           H
ATOM   1619 2HE  MET A 118      10.010  15.471   8.410  1.00 94.63           H
ATOM   1620 3HE  MET A 118       8.954  16.338   7.270  1.00 94.63           H
ATOM   1621  HN  MET A 118       5.989  15.982  11.902  1.00 94.63           H
ATOM   1622  N   CYS A 119       4.996  12.938  11.997  1.00 93.43           N
ATOM   1623  CA  CYS A 119       4.397  11.685  12.422  1.00 93.43           C
ATOM   1624  C   CYS A 119       3.065  11.516  11.688  1.00 93.43           C
ATOM   1625  O   CYS A 119       2.776  10.444  11.158  1.00 93.43           O
ATOM   1626  HA  CYS A 119       5.095  10.894  12.145  1.00 93.43           H
ATOM   1627  CB  CYS A 119       4.223  11.627  13.941  1.00 93.43           C
ATOM   1628 1HB  CYS A 119       5.199  11.625  14.427  1.00 93.43           H
ATOM   1629 2HB  CYS A 119       3.695  12.516  14.289  1.00 93.43           H
ATOM   1630  SG  CYS A 119       3.290  10.124  14.408  1.00 93.43           S
ATOM   1631  HN  CYS A 119       5.117  13.616  12.722  1.00 93.43           H
ATOM   1632  N   LYS A 120       2.289  12.590  11.682  1.00 94.56           N
ATOM   1633  CA  LYS A 120       0.992  12.571  11.028  1.00 94.56           C
ATOM   1634  C   LYS A 120       1.172  12.194   9.556  1.00 94.56           C
ATOM   1635  O   LYS A 120       0.521  11.274   9.064  1.00 94.56           O
ATOM   1636  HA  LYS A 120       0.393  11.800  11.511  1.00 94.56           H
ATOM   1637  CB  LYS A 120       0.268  13.903  11.237  1.00 94.56           C
ATOM   1638 1HB  LYS A 120       0.924  14.727  10.954  1.00 94.56           H
ATOM   1639 2HB  LYS A 120      -0.604  13.953  10.585  1.00 94.56           H
ATOM   1640  CG  LYS A 120      -0.168  14.068  12.694  1.00 94.56           C
ATOM   1641 1HG  LYS A 120      -0.842  13.257  12.970  1.00 94.56           H
ATOM   1642 2HG  LYS A 120       0.702  13.996  13.347  1.00 94.56           H
ATOM   1643  CD  LYS A 120      -0.864  15.413  12.909  1.00 94.56           C
ATOM   1644 1HD  LYS A 120      -0.165  16.225  12.711  1.00 94.56           H
ATOM   1645 2HD  LYS A 120      -1.685  15.519  12.199  1.00 94.56           H
ATOM   1646  CE  LYS A 120      -1.400  15.531  14.338  1.00 94.56           C
ATOM   1647 1HE  LYS A 120      -1.399  14.551  14.814  1.00 94.56           H
ATOM   1648 2HE  LYS A 120      -0.744  16.172  14.926  1.00 94.56           H
ATOM   1649  NZ  LYS A 120      -2.772  16.086  14.333  1.00 94.56           N
ATOM   1650 1HZ  LYS A 120      -3.114  16.150  15.285  1.00 94.56           H
ATOM   1651 2HZ  LYS A 120      -2.761  17.010  13.915  1.00 94.56           H
ATOM   1652 3HZ  LYS A 120      -3.380  15.479  13.795  1.00 94.56           H
ATOM   1653  HN  LYS A 120       2.534  13.459  12.112  1.00 94.56           H
ATOM   1654  N   VAL A 121       2.059  12.923   8.896  1.00 94.58           N
ATOM   1655  CA  VAL A 121       2.247  12.758   7.464  1.00 94.58           C
ATOM   1656  C   VAL A 121       2.674  11.318   7.173  1.00 94.58           C
ATOM   1657  O   VAL A 121       2.119  10.669   6.288  1.00 94.58           O
ATOM   1658  HA  VAL A 121       1.287  12.943   6.983  1.00 94.58           H
ATOM   1659  CB  VAL A 121       3.246  13.794   6.944  1.00 94.58           C
ATOM   1660  HB  VAL A 121       4.144  13.732   7.559  1.00 94.58           H
ATOM   1661  CG1 VAL A 121       3.645  13.493   5.498  1.00 94.58           C
ATOM   1662 1HG1 VAL A 121       4.106  12.507   5.446  1.00 94.58           H
ATOM   1663 2HG1 VAL A 121       2.758  13.514   4.865  1.00 94.58           H
ATOM   1664 3HG1 VAL A 121       4.355  14.245   5.154  1.00 94.58           H
ATOM   1665  CG2 VAL A 121       2.683  15.211   7.075  1.00 94.58           C
ATOM   1666 1HG2 VAL A 121       1.763  15.291   6.496  1.00 94.58           H
ATOM   1667 2HG2 VAL A 121       2.473  15.423   8.123  1.00 94.58           H
ATOM   1668 3HG2 VAL A 121       3.413  15.927   6.698  1.00 94.58           H
ATOM   1669  HN  VAL A 121       2.643  13.615   9.321  1.00 94.58           H
ATOM   1670  N   VAL A 122       3.657  10.860   7.935  1.00 93.09           N
ATOM   1671  CA  VAL A 122       4.316   9.601   7.631  1.00 93.09           C
ATOM   1672  C   VAL A 122       3.309   8.457   7.766  1.00 93.09           C
ATOM   1673  O   VAL A 122       3.312   7.525   6.964  1.00 93.09           O
ATOM   1674  HA  VAL A 122       4.655   9.649   6.596  1.00 93.09           H
ATOM   1675  CB  VAL A 122       5.545   9.424   8.525  1.00 93.09           C
ATOM   1676  HB  VAL A 122       5.250   9.655   9.549  1.00 93.09           H
ATOM   1677  CG1 VAL A 122       6.042   7.978   8.494  1.00 93.09           C
ATOM   1678 1HG1 VAL A 122       5.253   7.315   8.849  1.00 93.09           H
ATOM   1679 2HG1 VAL A 122       6.311   7.708   7.473  1.00 93.09           H
ATOM   1680 3HG1 VAL A 122       6.916   7.880   9.138  1.00 93.09           H
ATOM   1681  CG2 VAL A 122       6.658  10.395   8.126  1.00 93.09           C
ATOM   1682 1HG2 VAL A 122       6.948  10.210   7.092  1.00 93.09           H
ATOM   1683 2HG2 VAL A 122       6.298  11.420   8.224  1.00 93.09           H
ATOM   1684 3HG2 VAL A 122       7.519  10.248   8.778  1.00 93.09           H
ATOM   1685  HN  VAL A 122       4.002  11.333   8.746  1.00 93.09           H
ATOM   1686  N   ASN A 123       2.471   8.567   8.786  1.00 92.02           N
ATOM   1687  CA  ASN A 123       1.462   7.552   9.038  1.00 92.02           C
ATOM   1688  C   ASN A 123       0.426   7.578   7.912  1.00 92.02           C
ATOM   1689  O   ASN A 123      -0.013   6.529   7.443  1.00 92.02           O
ATOM   1690  HA  ASN A 123       2.008   6.609   9.080  1.00 92.02           H
ATOM   1691  CB  ASN A 123       0.733   7.815  10.357  1.00 92.02           C
ATOM   1692 1HB  ASN A 123       0.662   8.889  10.530  1.00 92.02           H
ATOM   1693 2HB  ASN A 123      -0.287   7.435  10.296  1.00 92.02           H
ATOM   1694  CG  ASN A 123       1.461   7.152  11.528  1.00 92.02           C
ATOM   1695  OD1 ASN A 123       2.245   6.232  11.364  1.00 92.02           O
ATOM   1696  ND2 ASN A 123       1.159   7.668  12.716  1.00 92.02           N
ATOM   1697 1HD2 ASN A 123       0.506   8.424  12.781  1.00 92.02           H
ATOM   1698 2HD2 ASN A 123       1.584   7.302  13.543  1.00 92.02           H
ATOM   1699  HN  ASN A 123       2.473   9.329   9.433  1.00 92.02           H
ATOM   1700  N   SER A 124       0.065   8.788   7.511  1.00 93.20           N
ATOM   1701  CA  SER A 124      -1.024   8.970   6.568  1.00 93.20           C
ATOM   1702  C   SER A 124      -0.585   8.529   5.170  1.00 93.20           C
ATOM   1703  O   SER A 124      -1.382   7.981   4.409  1.00 93.20           O
ATOM   1704  HA  SER A 124      -1.832   8.336   6.933  1.00 93.20           H
ATOM   1705  CB  SER A 124      -1.493  10.426   6.541  1.00 93.20           C
ATOM   1706 1HB  SER A 124      -0.652  11.074   6.294  1.00 93.20           H
ATOM   1707 2HB  SER A 124      -2.236  10.554   5.754  1.00 93.20           H
ATOM   1708  OG  SER A 124      -2.051  10.830   7.789  1.00 93.20           O
ATOM   1709  HG  SER A 124      -1.327  11.149   8.400  1.00 93.20           H
ATOM   1710  HN  SER A 124       0.503   9.633   7.820  1.00 93.20           H
ATOM   1711  N   MET A 125       0.681   8.783   4.874  1.00 93.13           N
ATOM   1712  CA  MET A 125       1.182   8.614   3.521  1.00 93.13           C
ATOM   1713  C   MET A 125       1.067   7.156   3.072  1.00 93.13           C
ATOM   1714  O   MET A 125       0.752   6.882   1.915  1.00 93.13           O
ATOM   1715  HA  MET A 125       0.553   9.245   2.894  1.00 93.13           H
ATOM   1716  CB  MET A 125       2.647   9.053   3.460  1.00 93.13           C
ATOM   1717 1HB  MET A 125       3.169   8.713   4.354  1.00 93.13           H
ATOM   1718 2HB  MET A 125       3.136   8.583   2.607  1.00 93.13           H
ATOM   1719  CG  MET A 125       2.759  10.574   3.345  1.00 93.13           C
ATOM   1720 1HG  MET A 125       2.241  11.050   4.178  1.00 93.13           H
ATOM   1721 2HG  MET A 125       3.804  10.876   3.406  1.00 93.13           H
ATOM   1722  SD  MET A 125       2.056  11.123   1.798  1.00 93.13           S
ATOM   1723  CE  MET A 125       1.670  12.815   2.216  1.00 93.13           C
ATOM   1724 1HE  MET A 125       0.970  12.832   3.051  1.00 93.13           H
ATOM   1725 2HE  MET A 125       2.584  13.337   2.497  1.00 93.13           H
ATOM   1726 3HE  MET A 125       1.219  13.308   1.355  1.00 93.13           H
ATOM   1727  HN  MET A 125       1.358   9.099   5.539  1.00 93.13           H
ATOM   1728  N   TYR A 126       1.328   6.258   4.011  1.00 86.64           N
ATOM   1729  CA  TYR A 126       1.233   4.835   3.734  1.00 86.64           C
ATOM   1730  C   TYR A 126      -0.197   4.445   3.353  1.00 86.64           C
ATOM   1731  O   TYR A 126      -0.408   3.715   2.386  1.00 86.64           O
ATOM   1732  HA  TYR A 126       1.898   4.610   2.899  1.00 86.64           H
ATOM   1733  CB  TYR A 126       1.613   4.126   5.035  1.00 86.64           C
ATOM   1734 1HB  TYR A 126       2.677   4.276   5.221  1.00 86.64           H
ATOM   1735 2HB  TYR A 126       1.076   4.591   5.861  1.00 86.64           H
ATOM   1736  CG  TYR A 126       1.317   2.625   5.034  1.00 86.64           C
ATOM   1737  CD1 TYR A 126       0.473   2.087   5.984  1.00 86.64           C
ATOM   1738  HD1 TYR A 126       0.017   2.733   6.735  1.00 86.64           H
ATOM   1739  CD2 TYR A 126       1.895   1.808   4.083  1.00 86.64           C
ATOM   1740  HD2 TYR A 126       2.562   2.232   3.333  1.00 86.64           H
ATOM   1741  CE1 TYR A 126       0.194   0.675   5.984  1.00 86.64           C
ATOM   1742  HE1 TYR A 126      -0.470   0.237   6.728  1.00 86.64           H
ATOM   1743  CE2 TYR A 126       1.616   0.395   4.082  1.00 86.64           C
ATOM   1744  HE2 TYR A 126       2.066  -0.261   3.337  1.00 86.64           H
ATOM   1745  CZ  TYR A 126       0.780  -0.102   5.033  1.00 86.64           C
ATOM   1746  OH  TYR A 126       0.517  -1.436   5.032  1.00 86.64           O
ATOM   1747  HH  TYR A 126       0.994  -1.879   4.273  1.00 86.64           H
ATOM   1748  HN  TYR A 126       1.599   6.490   4.946  1.00 86.64           H
ATOM   1749  N   LYS A 127      -1.141   4.949   4.133  1.00 87.21           N
ATOM   1750  CA  LYS A 127      -2.540   4.612   3.928  1.00 87.21           C
ATOM   1751  C   LYS A 127      -3.009   5.189   2.592  1.00 87.21           C
ATOM   1752  O   LYS A 127      -3.802   4.568   1.887  1.00 87.21           O
ATOM   1753  HA  LYS A 127      -2.610   3.525   3.878  1.00 87.21           H
ATOM   1754  CB  LYS A 127      -3.381   5.065   5.123  1.00 87.21           C
ATOM   1755 1HB  LYS A 127      -3.180   6.115   5.337  1.00 87.21           H
ATOM   1756 2HB  LYS A 127      -4.440   4.987   4.878  1.00 87.21           H
ATOM   1757  CG  LYS A 127      -3.075   4.220   6.361  1.00 87.21           C
ATOM   1758 1HG  LYS A 127      -2.010   4.272   6.587  1.00 87.21           H
ATOM   1759 2HG  LYS A 127      -3.603   4.627   7.224  1.00 87.21           H
ATOM   1760  CD  LYS A 127      -3.486   2.762   6.145  1.00 87.21           C
ATOM   1761 1HD  LYS A 127      -4.540   2.715   5.870  1.00 87.21           H
ATOM   1762 2HD  LYS A 127      -2.920   2.340   5.315  1.00 87.21           H
ATOM   1763  CE  LYS A 127      -3.245   1.932   7.408  1.00 87.21           C
ATOM   1764 1HE  LYS A 127      -2.210   2.043   7.731  1.00 87.21           H
ATOM   1765 2HE  LYS A 127      -3.873   2.301   8.218  1.00 87.21           H
ATOM   1766  NZ  LYS A 127      -3.541   0.504   7.153  1.00 87.21           N
ATOM   1767 1HZ  LYS A 127      -3.390  -0.029   8.002  1.00 87.21           H
ATOM   1768 2HZ  LYS A 127      -4.507   0.407   6.861  1.00 87.21           H
ATOM   1769 3HZ  LYS A 127      -2.930   0.157   6.423  1.00 87.21           H
ATOM   1770  HN  LYS A 127      -0.965   5.576   4.892  1.00 87.21           H
ATOM   1771  N   MET A 128      -2.499   6.373   2.283  1.00 91.63           N
ATOM   1772  CA  MET A 128      -2.841   7.033   1.035  1.00 91.63           C
ATOM   1773  C   MET A 128      -2.362   6.217  -0.167  1.00 91.63           C
ATOM   1774  O   MET A 128      -3.102   6.032  -1.132  1.00 91.63           O
ATOM   1775  HA  MET A 128      -3.929   7.099   1.027  1.00 91.63           H
ATOM   1776  CB  MET A 128      -2.199   8.421   0.998  1.00 91.63           C
ATOM   1777 1HB  MET A 128      -2.496   8.986   1.882  1.00 91.63           H
ATOM   1778 2HB  MET A 128      -1.114   8.325   1.031  1.00 91.63           H
ATOM   1779  CG  MET A 128      -2.612   9.183  -0.263  1.00 91.63           C
ATOM   1780 1HG  MET A 128      -2.298   8.633  -1.149  1.00 91.63           H
ATOM   1781 2HG  MET A 128      -3.698   9.267  -0.308  1.00 91.63           H
ATOM   1782  SD  MET A 128      -1.876  10.809  -0.262  1.00 91.63           S
ATOM   1783  CE  MET A 128      -2.904  11.615   0.954  1.00 91.63           C
ATOM   1784 1HE  MET A 128      -3.942  11.599   0.620  1.00 91.63           H
ATOM   1785 2HE  MET A 128      -2.821  11.091   1.906  1.00 91.63           H
ATOM   1786 3HE  MET A 128      -2.579  12.648   1.078  1.00 91.63           H
ATOM   1787  HN  MET A 128      -1.863   6.877   2.867  1.00 91.63           H
ATOM   1788  N   ASN A 129      -1.125   5.750  -0.069  1.00 90.10           N
ATOM   1789  CA  ASN A 129      -0.553   4.921  -1.117  1.00 90.10           C
ATOM   1790  C   ASN A 129      -1.441   3.693  -1.332  1.00 90.10           C
ATOM   1791  O   ASN A 129      -1.831   3.395  -2.459  1.00 90.10           O
ATOM   1792  HA  ASN A 129      -0.509   5.562  -1.997  1.00 90.10           H
ATOM   1793  CB  ASN A 129       0.844   4.432  -0.731  1.00 90.10           C
ATOM   1794 1HB  ASN A 129       1.544   5.268  -0.749  1.00 90.10           H
ATOM   1795 2HB  ASN A 129       0.831   4.050   0.290  1.00 90.10           H
ATOM   1796  CG  ASN A 129       1.325   3.337  -1.685  1.00 90.10           C
ATOM   1797  OD1 ASN A 129       1.063   2.159  -1.502  1.00 90.10           O
ATOM   1798  ND2 ASN A 129       2.040   3.789  -2.711  1.00 90.10           N
ATOM   1799 1HD2 ASN A 129       2.219   4.769  -2.803  1.00 90.10           H
ATOM   1800 2HD2 ASN A 129       2.400   3.149  -3.390  1.00 90.10           H
ATOM   1801  HN  ASN A 129      -0.520   5.928   0.706  1.00 90.10           H
ATOM   1802  N   PHE A 130      -1.734   3.014  -0.232  1.00 84.07           N
ATOM   1803  CA  PHE A 130      -2.439   1.746  -0.301  1.00 84.07           C
ATOM   1804  C   PHE A 130      -3.757   1.893  -1.065  1.00 84.07           C
ATOM   1805  O   PHE A 130      -3.994   1.184  -2.042  1.00 84.07           O
ATOM   1806  HA  PHE A 130      -1.792   1.044  -0.827  1.00 84.07           H
ATOM   1807  CB  PHE A 130      -2.743   1.324   1.138  1.00 84.07           C
ATOM   1808 1HB  PHE A 130      -1.818   1.348   1.715  1.00 84.07           H
ATOM   1809 2HB  PHE A 130      -3.417   2.055   1.586  1.00 84.07           H
ATOM   1810  CG  PHE A 130      -3.368  -0.067   1.260  1.00 84.07           C
ATOM   1811  CD1 PHE A 130      -4.707  -0.228   1.087  1.00 84.07           C
ATOM   1812  HD1 PHE A 130      -5.335   0.634   0.861  1.00 84.07           H
ATOM   1813  CD2 PHE A 130      -2.584  -1.142   1.542  1.00 84.07           C
ATOM   1814  HD2 PHE A 130      -1.511  -1.013   1.681  1.00 84.07           H
ATOM   1815  CE1 PHE A 130      -5.287  -1.519   1.200  1.00 84.07           C
ATOM   1816  HE1 PHE A 130      -6.361  -1.648   1.061  1.00 84.07           H
ATOM   1817  CE2 PHE A 130      -3.165  -2.433   1.655  1.00 84.07           C
ATOM   1818  HE2 PHE A 130      -2.537  -3.295   1.881  1.00 84.07           H
ATOM   1819  CZ  PHE A 130      -4.504  -2.594   1.482  1.00 84.07           C
ATOM   1820  HZ  PHE A 130      -4.949  -3.585   1.568  1.00 84.07           H
ATOM   1821  HN  PHE A 130      -1.497   3.317   0.691  1.00 84.07           H
ATOM   1822  N   TYR A 131      -4.579   2.817  -0.592  1.00 85.46           N
ATOM   1823  CA  TYR A 131      -5.918   2.976  -1.133  1.00 85.46           C
ATOM   1824  C   TYR A 131      -5.868   3.410  -2.600  1.00 85.46           C
ATOM   1825  O   TYR A 131      -6.638   2.917  -3.423  1.00 85.46           O
ATOM   1826  HA  TYR A 131      -6.425   2.014  -1.064  1.00 85.46           H
ATOM   1827  CB  TYR A 131      -6.578   4.083  -0.308  1.00 85.46           C
ATOM   1828 1HB  TYR A 131      -5.919   4.951  -0.290  1.00 85.46           H
ATOM   1829 2HB  TYR A 131      -7.498   4.392  -0.804  1.00 85.46           H
ATOM   1830  CG  TYR A 131      -6.903   3.677   1.131  1.00 85.46           C
ATOM   1831  CD1 TYR A 131      -7.504   2.461   1.385  1.00 85.46           C
ATOM   1832  HD1 TYR A 131      -7.748   1.790   0.562  1.00 85.46           H
ATOM   1833  CD2 TYR A 131      -6.594   4.526   2.173  1.00 85.46           C
ATOM   1834  HD2 TYR A 131      -6.120   5.487   1.972  1.00 85.46           H
ATOM   1835  CE1 TYR A 131      -7.810   2.079   2.740  1.00 85.46           C
ATOM   1836  HE1 TYR A 131      -8.285   1.122   2.955  1.00 85.46           H
ATOM   1837  CE2 TYR A 131      -6.900   4.144   3.528  1.00 85.46           C
ATOM   1838  HE2 TYR A 131      -6.662   4.806   4.361  1.00 85.46           H
ATOM   1839  CZ  TYR A 131      -7.493   2.940   3.744  1.00 85.46           C
ATOM   1840  OH  TYR A 131      -7.782   2.579   5.023  1.00 85.46           O
ATOM   1841  HH  TYR A 131      -7.590   3.339   5.644  1.00 85.46           H
ATOM   1842  HN  TYR A 131      -4.344   3.449   0.147  1.00 85.46           H
ATOM   1843  N   SER A 132      -4.955   4.328  -2.882  1.00 89.71           N
ATOM   1844  CA  SER A 132      -4.825   4.866  -4.225  1.00 89.71           C
ATOM   1845  C   SER A 132      -4.374   3.765  -5.188  1.00 89.71           C
ATOM   1846  O   SER A 132      -4.873   3.673  -6.308  1.00 89.71           O
ATOM   1847  HA  SER A 132      -5.820   5.223  -4.491  1.00 89.71           H
ATOM   1848  CB  SER A 132      -3.839   6.035  -4.257  1.00 89.71           C
ATOM   1849 1HB  SER A 132      -3.716   6.378  -5.284  1.00 89.71           H
ATOM   1850 2HB  SER A 132      -4.249   6.870  -3.689  1.00 89.71           H
ATOM   1851  OG  SER A 132      -2.568   5.676  -3.722  1.00 89.71           O
ATOM   1852  HG  SER A 132      -2.433   6.119  -2.835  1.00 89.71           H
ATOM   1853  HN  SER A 132      -4.314   4.702  -2.212  1.00 89.71           H
ATOM   1854  N   CYS A 133      -3.436   2.957  -4.715  1.00 83.60           N
ATOM   1855  CA  CYS A 133      -2.876   1.899  -5.538  1.00 83.60           C
ATOM   1856  C   CYS A 133      -4.000   0.926  -5.900  1.00 83.60           C
ATOM   1857  O   CYS A 133      -4.139   0.534  -7.058  1.00 83.60           O
ATOM   1858  HA  CYS A 133      -2.475   2.377  -6.433  1.00 83.60           H
ATOM   1859  CB  CYS A 133      -1.713   1.193  -4.838  1.00 83.60           C
ATOM   1860 1HB  CYS A 133      -1.957   1.028  -3.789  1.00 83.60           H
ATOM   1861 2HB  CYS A 133      -1.550   0.213  -5.286  1.00 83.60           H
ATOM   1862  SG  CYS A 133      -0.194   2.203  -4.976  1.00 83.60           S
ATOM   1863  HG  CYS A 133      -0.552   3.117  -4.078  1.00 83.60           H
ATOM   1864  HN  CYS A 133      -3.060   3.017  -3.791  1.00 83.60           H
ATOM   1865  N   VAL A 134      -4.774   0.563  -4.887  1.00 80.40           N
ATOM   1866  CA  VAL A 134      -5.849  -0.397  -5.073  1.00 80.40           C
ATOM   1867  C   VAL A 134      -6.809   0.120  -6.146  1.00 80.40           C
ATOM   1868  O   VAL A 134      -7.171  -0.612  -7.066  1.00 80.40           O
ATOM   1869  HA  VAL A 134      -5.401  -1.328  -5.422  1.00 80.40           H
ATOM   1870  CB  VAL A 134      -6.539  -0.675  -3.736  1.00 80.40           C
ATOM   1871  HB  VAL A 134      -6.716   0.281  -3.245  1.00 80.40           H
ATOM   1872  CG1 VAL A 134      -7.894  -1.352  -3.950  1.00 80.40           C
ATOM   1873 1HG1 VAL A 134      -8.535  -0.702  -4.545  1.00 80.40           H
ATOM   1874 2HG1 VAL A 134      -7.750  -2.298  -4.472  1.00 80.40           H
ATOM   1875 3HG1 VAL A 134      -8.363  -1.539  -2.984  1.00 80.40           H
ATOM   1876  CG2 VAL A 134      -5.644  -1.515  -2.822  1.00 80.40           C
ATOM   1877 1HG2 VAL A 134      -5.422  -2.466  -3.305  1.00 80.40           H
ATOM   1878 2HG2 VAL A 134      -4.715  -0.978  -2.630  1.00 80.40           H
ATOM   1879 3HG2 VAL A 134      -6.159  -1.698  -1.879  1.00 80.40           H
ATOM   1880  HN  VAL A 134      -4.677   0.913  -3.956  1.00 80.40           H
ATOM   1881  N   LEU A 135      -7.195   1.378  -5.992  1.00 84.87           N
ATOM   1882  CA  LEU A 135      -8.204   1.963  -6.859  1.00 84.87           C
ATOM   1883  C   LEU A 135      -7.658   2.048  -8.286  1.00 84.87           C
ATOM   1884  O   LEU A 135      -8.395   1.850  -9.250  1.00 84.87           O
ATOM   1885  HA  LEU A 135      -9.064   1.292  -6.858  1.00 84.87           H
ATOM   1886  CB  LEU A 135      -8.677   3.306  -6.301  1.00 84.87           C
ATOM   1887 1HB  LEU A 135      -7.807   3.950  -6.170  1.00 84.87           H
ATOM   1888 2HB  LEU A 135      -9.316   3.782  -7.045  1.00 84.87           H
ATOM   1889  CG  LEU A 135      -9.440   3.251  -4.975  1.00 84.87           C
ATOM   1890  HG  LEU A 135      -8.883   2.615  -4.287  1.00 84.87           H
ATOM   1891  CD1 LEU A 135      -9.529   4.638  -4.336  1.00 84.87           C
ATOM   1892 1HD1 LEU A 135      -8.525   5.016  -4.146  1.00 84.87           H
ATOM   1893 2HD1 LEU A 135     -10.051   5.317  -5.011  1.00 84.87           H
ATOM   1894 3HD1 LEU A 135     -10.076   4.570  -3.395  1.00 84.87           H
ATOM   1895  CD2 LEU A 135     -10.819   2.616  -5.162  1.00 84.87           C
ATOM   1896 1HD2 LEU A 135     -11.397   3.206  -5.874  1.00 84.87           H
ATOM   1897 2HD2 LEU A 135     -10.703   1.601  -5.541  1.00 84.87           H
ATOM   1898 3HD2 LEU A 135     -11.339   2.589  -4.205  1.00 84.87           H
ATOM   1899  HN  LEU A 135      -6.832   1.993  -5.292  1.00 84.87           H
ATOM   1900  N   LEU A 136      -6.369   2.342  -8.375  1.00 86.43           N
ATOM   1901  CA  LEU A 136      -5.720   2.476  -9.668  1.00 86.43           C
ATOM   1902  C   LEU A 136      -5.692   1.114 -10.363  1.00 86.43           C
ATOM   1903  O   LEU A 136      -5.969   1.017 -11.558  1.00 86.43           O
ATOM   1904  HA  LEU A 136      -6.323   3.158 -10.267  1.00 86.43           H
ATOM   1905  CB  LEU A 136      -4.338   3.114  -9.510  1.00 86.43           C
ATOM   1906 1HB  LEU A 136      -3.814   2.603  -8.702  1.00 86.43           H
ATOM   1907 2HB  LEU A 136      -3.770   2.935 -10.423  1.00 86.43           H
ATOM   1908  CG  LEU A 136      -4.322   4.617  -9.220  1.00 86.43           C
ATOM   1909  HG  LEU A 136      -5.029   4.816  -8.415  1.00 86.43           H
ATOM   1910  CD1 LEU A 136      -2.943   5.066  -8.733  1.00 86.43           C
ATOM   1911 1HD1 LEU A 136      -2.689   4.531  -7.818  1.00 86.43           H
ATOM   1912 2HD1 LEU A 136      -2.199   4.851  -9.499  1.00 86.43           H
ATOM   1913 3HD1 LEU A 136      -2.960   6.138  -8.534  1.00 86.43           H
ATOM   1914  CD2 LEU A 136      -4.788   5.415 -10.439  1.00 86.43           C
ATOM   1915 1HD2 LEU A 136      -4.124   5.214 -11.280  1.00 86.43           H
ATOM   1916 2HD2 LEU A 136      -5.804   5.120 -10.700  1.00 86.43           H
ATOM   1917 3HD2 LEU A 136      -4.767   6.480 -10.206  1.00 86.43           H
ATOM   1918  HN  LEU A 136      -5.773   2.488  -7.585  1.00 86.43           H
ATOM   1919  N   ILE A 137      -5.355   0.095  -9.586  1.00 77.91           N
ATOM   1920  CA  ILE A 137      -5.255  -1.253 -10.120  1.00 77.91           C
ATOM   1921  C   ILE A 137      -6.618  -1.682 -10.667  1.00 77.91           C
ATOM   1922  O   ILE A 137      -6.697  -2.313 -11.720  1.00 77.91           O
ATOM   1923  HA  ILE A 137      -4.545  -1.225 -10.946  1.00 77.91           H
ATOM   1924  CB  ILE A 137      -4.688  -2.206  -9.066  1.00 77.91           C
ATOM   1925  HB  ILE A 137      -5.193  -2.010  -8.120  1.00 77.91           H
ATOM   1926  CG1 ILE A 137      -3.196  -1.950  -8.842  1.00 77.91           C
ATOM   1927 1HG1 ILE A 137      -2.631  -2.289  -9.711  1.00 77.91           H
ATOM   1928 2HG1 ILE A 137      -3.017  -0.879  -8.744  1.00 77.91           H
ATOM   1929  CG2 ILE A 137      -4.970  -3.663  -9.436  1.00 77.91           C
ATOM   1930 1HG2 ILE A 137      -6.047  -3.819  -9.503  1.00 77.91           H
ATOM   1931 2HG2 ILE A 137      -4.509  -3.890 -10.397  1.00 77.91           H
ATOM   1932 3HG2 ILE A 137      -4.556  -4.319  -8.670  1.00 77.91           H
ATOM   1933  CD1 ILE A 137      -2.697  -2.673  -7.589  1.00 77.91           C
ATOM   1934 1HD1 ILE A 137      -3.248  -2.314  -6.720  1.00 77.91           H
ATOM   1935 2HD1 ILE A 137      -2.855  -3.745  -7.702  1.00 77.91           H
ATOM   1936 3HD1 ILE A 137      -1.634  -2.474  -7.454  1.00 77.91           H
ATOM   1937  HN  ILE A 137      -5.153   0.179  -8.610  1.00 77.91           H
ATOM   1938  N   MET A 138      -7.657  -1.324  -9.927  1.00 77.36           N
ATOM   1939  CA  MET A 138      -9.016  -1.600 -10.360  1.00 77.36           C
ATOM   1940  C   MET A 138      -9.303  -0.948 -11.714  1.00 77.36           C
ATOM   1941  O   MET A 138      -9.838  -1.591 -12.616  1.00 77.36           O
ATOM   1942  HA  MET A 138      -9.080  -2.685 -10.451  1.00 77.36           H
ATOM   1943  CB  MET A 138     -10.003  -1.069  -9.319  1.00 77.36           C
ATOM   1944 1HB  MET A 138      -9.837  -1.573  -8.366  1.00 77.36           H
ATOM   1945 2HB  MET A 138      -9.825  -0.007  -9.153  1.00 77.36           H
ATOM   1946  CG  MET A 138     -11.448  -1.286  -9.772  1.00 77.36           C
ATOM   1947 1HG  MET A 138     -11.617  -0.788 -10.727  1.00 77.36           H
ATOM   1948 2HG  MET A 138     -11.633  -2.348  -9.929  1.00 77.36           H
ATOM   1949  SD  MET A 138     -12.575  -0.646  -8.544  1.00 77.36           S
ATOM   1950  CE  MET A 138     -12.265   1.103  -8.720  1.00 77.36           C
ATOM   1951 1HE  MET A 138     -11.216   1.309  -8.508  1.00 77.36           H
ATOM   1952 2HE  MET A 138     -12.498   1.412  -9.739  1.00 77.36           H
ATOM   1953 3HE  MET A 138     -12.892   1.655  -8.020  1.00 77.36           H
ATOM   1954  HN  MET A 138      -7.581  -0.853  -9.048  1.00 77.36           H
ATOM   1955  N   CYS A 139      -8.933   0.320 -11.815  1.00 82.97           N
ATOM   1956  CA  CYS A 139      -9.245   1.099 -13.001  1.00 82.97           C
ATOM   1957  C   CYS A 139      -8.468   0.509 -14.180  1.00 82.97           C
ATOM   1958  O   CYS A 139      -8.978   0.452 -15.298  1.00 82.97           O
ATOM   1959  HA  CYS A 139     -10.319   1.009 -13.162  1.00 82.97           H
ATOM   1960  CB  CYS A 139      -8.937   2.584 -12.800  1.00 82.97           C
ATOM   1961 1HB  CYS A 139      -7.908   2.708 -12.462  1.00 82.97           H
ATOM   1962 2HB  CYS A 139      -9.026   3.114 -13.749  1.00 82.97           H
ATOM   1963  SG  CYS A 139     -10.089   3.301 -11.573  1.00 82.97           S
ATOM   1964  HG  CYS A 139      -9.455   2.838 -10.500  1.00 82.97           H
ATOM   1965  HN  CYS A 139      -8.431   0.814 -11.105  1.00 82.97           H
ATOM   1966  N   ILE A 140      -7.246   0.086 -13.890  1.00 79.52           N
ATOM   1967  CA  ILE A 140      -6.404  -0.521 -14.906  1.00 79.52           C
ATOM   1968  C   ILE A 140      -7.102  -1.761 -15.468  1.00 79.52           C
ATOM   1969  O   ILE A 140      -7.084  -1.996 -16.675  1.00 79.52           O
ATOM   1970  HA  ILE A 140      -6.289   0.204 -15.712  1.00 79.52           H
ATOM   1971  CB  ILE A 140      -5.008  -0.802 -14.347  1.00 79.52           C
ATOM   1972  HB  ILE A 140      -5.119  -1.264 -13.366  1.00 79.52           H
ATOM   1973  CG1 ILE A 140      -4.225   0.497 -14.149  1.00 79.52           C
ATOM   1974 1HG1 ILE A 140      -3.933   0.902 -15.118  1.00 79.52           H
ATOM   1975 2HG1 ILE A 140      -4.863   1.241 -13.672  1.00 79.52           H
ATOM   1976  CG2 ILE A 140      -4.253  -1.797 -15.232  1.00 79.52           C
ATOM   1977 1HG2 ILE A 140      -4.806  -2.735 -15.278  1.00 79.52           H
ATOM   1978 2HG2 ILE A 140      -4.151  -1.385 -16.236  1.00 79.52           H
ATOM   1979 3HG2 ILE A 140      -3.263  -1.978 -14.811  1.00 79.52           H
ATOM   1980  CD1 ILE A 140      -2.979   0.262 -13.292  1.00 79.52           C
ATOM   1981 1HD1 ILE A 140      -3.277  -0.120 -12.315  1.00 79.52           H
ATOM   1982 2HD1 ILE A 140      -2.332  -0.464 -13.784  1.00 79.52           H
ATOM   1983 3HD1 ILE A 140      -2.441   1.201 -13.166  1.00 79.52           H
ATOM   1984  HN  ILE A 140      -6.832   0.153 -12.982  1.00 79.52           H
ATOM   1985  N   SER A 141      -7.702  -2.523 -14.564  1.00 74.71           N
ATOM   1986  CA  SER A 141      -8.313  -3.787 -14.938  1.00 74.71           C
ATOM   1987  C   SER A 141      -9.513  -3.538 -15.854  1.00 74.71           C
ATOM   1988  O   SER A 141      -9.705  -4.250 -16.839  1.00 74.71           O
ATOM   1989  HA  SER A 141      -7.535  -4.338 -15.468  1.00 74.71           H
ATOM   1990  CB  SER A 141      -8.744  -4.578 -13.701  1.00 74.71           C
ATOM   1991 1HB  SER A 141      -9.485  -4.005 -13.145  1.00 74.71           H
ATOM   1992 2HB  SER A 141      -9.225  -5.505 -14.013  1.00 74.71           H
ATOM   1993  OG  SER A 141      -7.642  -4.880 -12.850  1.00 74.71           O
ATOM   1994  HG  SER A 141      -7.486  -4.126 -12.212  1.00 74.71           H
ATOM   1995  HN  SER A 141      -7.774  -2.289 -13.595  1.00 74.71           H
ATOM   1996  N   VAL A 142     -10.290  -2.527 -15.496  1.00 75.93           N
ATOM   1997  CA  VAL A 142     -11.446  -2.153 -16.293  1.00 75.93           C
ATOM   1998  C   VAL A 142     -10.980  -1.688 -17.674  1.00 75.93           C
ATOM   1999  O   VAL A 142     -11.575  -2.049 -18.688  1.00 75.93           O
ATOM   2000  HA  VAL A 142     -12.064  -3.042 -16.413  1.00 75.93           H
ATOM   2001  CB  VAL A 142     -12.271  -1.097 -15.554  1.00 75.93           C
ATOM   2002  HB  VAL A 142     -11.613  -0.261 -15.319  1.00 75.93           H
ATOM   2003  CG1 VAL A 142     -13.404  -0.571 -16.437  1.00 75.93           C
ATOM   2004 1HG1 VAL A 142     -12.985  -0.119 -17.336  1.00 75.93           H
ATOM   2005 2HG1 VAL A 142     -14.061  -1.395 -16.716  1.00 75.93           H
ATOM   2006 3HG1 VAL A 142     -13.975   0.178 -15.887  1.00 75.93           H
ATOM   2007  CG2 VAL A 142     -12.816  -1.651 -14.235  1.00 75.93           C
ATOM   2008 1HG2 VAL A 142     -13.451  -2.513 -14.438  1.00 75.93           H
ATOM   2009 2HG2 VAL A 142     -11.985  -1.955 -13.598  1.00 75.93           H
ATOM   2010 3HG2 VAL A 142     -13.398  -0.881 -13.731  1.00 75.93           H
ATOM   2011  HN  VAL A 142     -10.140  -1.968 -14.680  1.00 75.93           H
ATOM   2012  N   ASP A 143      -9.919  -0.893 -17.668  1.00 77.23           N
ATOM   2013  CA  ASP A 143      -9.425  -0.296 -18.898  1.00 77.23           C
ATOM   2014  C   ASP A 143      -8.950  -1.402 -19.842  1.00 77.23           C
ATOM   2015  O   ASP A 143      -9.183  -1.337 -21.048  1.00 77.23           O
ATOM   2016  HA  ASP A 143     -10.268   0.264 -19.303  1.00 77.23           H
ATOM   2017  CB  ASP A 143      -8.241   0.632 -18.622  1.00 77.23           C
ATOM   2018 1HB  ASP A 143      -8.489   1.312 -17.807  1.00 77.23           H
ATOM   2019 2HB  ASP A 143      -7.382   0.045 -18.296  1.00 77.23           H
ATOM   2020  CG  ASP A 143      -7.872   1.436 -19.870  1.00 77.23           C
ATOM   2021  OD1 ASP A 143      -8.802   2.030 -20.458  1.00 77.23           O
ATOM   2022  OD2 ASP A 143      -6.669   1.439 -20.209  1.00 77.23           O
ATOM   2023  HN  ASP A 143      -9.402  -0.657 -16.846  1.00 77.23           H
ATOM   2024  N   ARG A 144      -8.291  -2.392 -19.257  1.00 72.73           N
ATOM   2025  CA  ARG A 144      -7.794  -3.518 -20.029  1.00 72.73           C
ATOM   2026  C   ARG A 144      -8.956  -4.265 -20.688  1.00 72.73           C
ATOM   2027  O   ARG A 144      -8.886  -4.613 -21.866  1.00 72.73           O
ATOM   2028  HA  ARG A 144      -7.138  -3.075 -20.778  1.00 72.73           H
ATOM   2029  CB  ARG A 144      -7.009  -4.489 -19.144  1.00 72.73           C
ATOM   2030 1HB  ARG A 144      -7.483  -4.558 -18.165  1.00 72.73           H
ATOM   2031 2HB  ARG A 144      -7.034  -5.487 -19.582  1.00 72.73           H
ATOM   2032  CG  ARG A 144      -5.558  -4.033 -18.983  1.00 72.73           C
ATOM   2033 1HG  ARG A 144      -5.101  -3.907 -19.965  1.00 72.73           H
ATOM   2034 2HG  ARG A 144      -5.531  -3.060 -18.492  1.00 72.73           H
ATOM   2035  CD  ARG A 144      -4.752  -5.045 -18.165  1.00 72.73           C
ATOM   2036 1HD  ARG A 144      -5.007  -4.956 -17.109  1.00 72.73           H
ATOM   2037 2HD  ARG A 144      -5.009  -6.059 -18.472  1.00 72.73           H
ATOM   2038  NE  ARG A 144      -3.304  -4.811 -18.356  1.00 72.73           N
ATOM   2039  HE  ARG A 144      -3.024  -4.025 -18.907  1.00 72.73           H
ATOM   2040  CZ  ARG A 144      -2.343  -5.588 -17.837  1.00 72.73           C
ATOM   2041  NH1 ARG A 144      -2.660  -6.655 -17.091  1.00 72.73           N
ATOM   2042 1HH1 ARG A 144      -3.619  -6.877 -16.918  1.00 72.73           H
ATOM   2043 2HH1 ARG A 144      -1.937  -7.229 -16.707  1.00 72.73           H
ATOM   2044  NH2 ARG A 144      -1.060  -5.282 -18.076  1.00 72.73           N
ATOM   2045 1HH2 ARG A 144      -0.331  -5.851 -17.696  1.00 72.73           H
ATOM   2046 2HH2 ARG A 144      -0.832  -4.484 -18.634  1.00 72.73           H
ATOM   2047  HN  ARG A 144      -8.097  -2.433 -18.277  1.00 72.73           H
ATOM   2048  N   TYR A 145      -9.996  -4.489 -19.899  1.00 71.42           N
ATOM   2049  CA  TYR A 145     -11.177  -5.176 -20.395  1.00 71.42           C
ATOM   2050  C   TYR A 145     -11.764  -4.452 -21.608  1.00 71.42           C
ATOM   2051  O   TYR A 145     -12.037  -5.074 -22.634  1.00 71.42           O
ATOM   2052  HA  TYR A 145     -10.881  -6.183 -20.690  1.00 71.42           H
ATOM   2053  CB  TYR A 145     -12.195  -5.141 -19.254  1.00 71.42           C
ATOM   2054 1HB  TYR A 145     -11.857  -5.804 -18.458  1.00 71.42           H
ATOM   2055 2HB  TYR A 145     -12.226  -4.134 -18.838  1.00 71.42           H
ATOM   2056  CG  TYR A 145     -13.610  -5.549 -19.670  1.00 71.42           C
ATOM   2057  CD1 TYR A 145     -14.600  -4.594 -19.776  1.00 71.42           C
ATOM   2058  HD1 TYR A 145     -14.375  -3.549 -19.564  1.00 71.42           H
ATOM   2059  CD2 TYR A 145     -13.896  -6.872 -19.939  1.00 71.42           C
ATOM   2060  HD2 TYR A 145     -13.114  -7.627 -19.855  1.00 71.42           H
ATOM   2061  CE1 TYR A 145     -15.932  -4.978 -20.168  1.00 71.42           C
ATOM   2062  HE1 TYR A 145     -16.723  -4.233 -20.255  1.00 71.42           H
ATOM   2063  CE2 TYR A 145     -15.227  -7.256 -20.330  1.00 71.42           C
ATOM   2064  HE2 TYR A 145     -15.467  -8.297 -20.545  1.00 71.42           H
ATOM   2065  CZ  TYR A 145     -16.180  -6.290 -20.425  1.00 71.42           C
ATOM   2066  OH  TYR A 145     -17.437  -6.652 -20.795  1.00 71.42           O
ATOM   2067  HH  TYR A 145     -17.471  -7.635 -20.975  1.00 71.42           H
ATOM   2068  HN  TYR A 145     -10.041  -4.210 -18.940  1.00 71.42           H
ATOM   2069  N   ILE A 146     -11.940  -3.148 -21.451  1.00 73.09           N
ATOM   2070  CA  ILE A 146     -12.551  -2.345 -22.497  1.00 73.09           C
ATOM   2071  C   ILE A 146     -11.686  -2.412 -23.757  1.00 73.09           C
ATOM   2072  O   ILE A 146     -12.206  -2.535 -24.865  1.00 73.09           O
ATOM   2073  HA  ILE A 146     -13.523  -2.784 -22.721  1.00 73.09           H
ATOM   2074  CB  ILE A 146     -12.802  -0.920 -21.999  1.00 73.09           C
ATOM   2075  HB  ILE A 146     -11.877  -0.543 -21.562  1.00 73.09           H
ATOM   2076  CG1 ILE A 146     -13.862  -0.903 -20.896  1.00 73.09           C
ATOM   2077 1HG1 ILE A 146     -14.838  -1.136 -21.322  1.00 73.09           H
ATOM   2078 2HG1 ILE A 146     -13.641  -1.678 -20.162  1.00 73.09           H
ATOM   2079  CG2 ILE A 146     -13.166   0.010 -23.159  1.00 73.09           C
ATOM   2080 1HG2 ILE A 146     -12.347   0.030 -23.878  1.00 73.09           H
ATOM   2081 2HG2 ILE A 146     -14.070  -0.355 -23.646  1.00 73.09           H
ATOM   2082 3HG2 ILE A 146     -13.339   1.016 -22.777  1.00 73.09           H
ATOM   2083  CD1 ILE A 146     -13.914   0.461 -20.206  1.00 73.09           C
ATOM   2084 1HD1 ILE A 146     -12.943   0.680 -19.761  1.00 73.09           H
ATOM   2085 2HD1 ILE A 146     -14.159   1.230 -20.939  1.00 73.09           H
ATOM   2086 3HD1 ILE A 146     -14.676   0.446 -19.427  1.00 73.09           H
ATOM   2087  HN  ILE A 146     -11.674  -2.643 -20.631  1.00 73.09           H
ATOM   2088  N   ALA A 147     -10.381  -2.330 -23.546  1.00 72.92           N
ATOM   2089  CA  ALA A 147      -9.445  -2.271 -24.656  1.00 72.92           C
ATOM   2090  C   ALA A 147      -9.540  -3.566 -25.466  1.00 72.92           C
ATOM   2091  O   ALA A 147      -9.299  -3.567 -26.672  1.00 72.92           O
ATOM   2092  HA  ALA A 147      -9.735  -1.434 -25.291  1.00 72.92           H
ATOM   2093  CB  ALA A 147      -8.034  -2.020 -24.122  1.00 72.92           C
ATOM   2094 1HB  ALA A 147      -8.013  -1.074 -23.580  1.00 72.92           H
ATOM   2095 2HB  ALA A 147      -7.750  -2.830 -23.450  1.00 72.92           H
ATOM   2096 3HB  ALA A 147      -7.332  -1.976 -24.955  1.00 72.92           H
ATOM   2097  HN  ALA A 147      -9.962  -2.302 -22.638  1.00 72.92           H
ATOM   2098  N   ILE A 148      -9.891  -4.637 -24.770  1.00 68.80           N
ATOM   2099  CA  ILE A 148      -9.950  -5.948 -25.393  1.00 68.80           C
ATOM   2100  C   ILE A 148     -11.329  -6.145 -26.027  1.00 68.80           C
ATOM   2101  O   ILE A 148     -11.432  -6.559 -27.181  1.00 68.80           O
ATOM   2102  HA  ILE A 148      -9.201  -5.969 -26.184  1.00 68.80           H
ATOM   2103  CB  ILE A 148      -9.576  -7.038 -24.386  1.00 68.80           C
ATOM   2104  HB  ILE A 148     -10.163  -6.883 -23.481  1.00 68.80           H
ATOM   2105  CG1 ILE A 148      -8.101  -6.936 -23.992  1.00 68.80           C
ATOM   2106 1HG1 ILE A 148      -7.475  -7.260 -24.823  1.00 68.80           H
ATOM   2107 2HG1 ILE A 148      -7.847  -5.896 -23.787  1.00 68.80           H
ATOM   2108  CG2 ILE A 148      -9.931  -8.426 -24.923  1.00 68.80           C
ATOM   2109 1HG2 ILE A 148     -11.003  -8.479 -25.112  1.00 68.80           H
ATOM   2110 2HG2 ILE A 148      -9.389  -8.606 -25.851  1.00 68.80           H
ATOM   2111 3HG2 ILE A 148      -9.654  -9.182 -24.188  1.00 68.80           H
ATOM   2112  CD1 ILE A 148      -7.803  -7.792 -22.759  1.00 68.80           C
ATOM   2113 1HD1 ILE A 148      -8.413  -7.450 -21.923  1.00 68.80           H
ATOM   2114 2HD1 ILE A 148      -8.036  -8.835 -22.975  1.00 68.80           H
ATOM   2115 3HD1 ILE A 148      -6.748  -7.701 -22.500  1.00 68.80           H
ATOM   2116  HN  ILE A 148     -10.131  -4.620 -23.799  1.00 68.80           H
ATOM   2117  N   ALA A 149     -12.354  -5.839 -25.245  1.00 68.52           N
ATOM   2118  CA  ALA A 149     -13.712  -6.194 -25.618  1.00 68.52           C
ATOM   2119  C   ALA A 149     -14.188  -5.269 -26.740  1.00 68.52           C
ATOM   2120  O   ALA A 149     -14.901  -5.700 -27.645  1.00 68.52           O
ATOM   2121  HA  ALA A 149     -13.697  -7.220 -25.987  1.00 68.52           H
ATOM   2122  CB  ALA A 149     -14.615  -6.127 -24.385  1.00 68.52           C
ATOM   2123 1HB  ALA A 149     -14.251  -6.824 -23.630  1.00 68.52           H
ATOM   2124 2HB  ALA A 149     -14.603  -5.114 -23.981  1.00 68.52           H
ATOM   2125 3HB  ALA A 149     -15.634  -6.394 -24.665  1.00 68.52           H
ATOM   2126  HN  ALA A 149     -12.267  -5.357 -24.373  1.00 68.52           H
ATOM   2127  N   GLN A 150     -13.773  -4.014 -26.644  1.00 69.54           N
ATOM   2128  CA  GLN A 150     -14.269  -2.991 -27.549  1.00 69.54           C
ATOM   2129  C   GLN A 150     -13.108  -2.348 -28.310  1.00 69.54           C
ATOM   2130  O   GLN A 150     -13.067  -1.129 -28.472  1.00 69.54           O
ATOM   2131  HA  GLN A 150     -14.924  -3.514 -28.246  1.00 69.54           H
ATOM   2132  CB  GLN A 150     -15.080  -1.937 -26.793  1.00 69.54           C
ATOM   2133 1HB  GLN A 150     -14.444  -1.439 -26.061  1.00 69.54           H
ATOM   2134 2HB  GLN A 150     -15.426  -1.171 -27.487  1.00 69.54           H
ATOM   2135  CG  GLN A 150     -16.280  -2.571 -26.086  1.00 69.54           C
ATOM   2136 1HG  GLN A 150     -16.751  -3.300 -26.745  1.00 69.54           H
ATOM   2137 2HG  GLN A 150     -15.942  -3.111 -25.202  1.00 69.54           H
ATOM   2138  CD  GLN A 150     -17.302  -1.507 -25.681  1.00 69.54           C
ATOM   2139  OE1 GLN A 150     -17.160  -0.330 -25.969  1.00 69.54           O
ATOM   2140  NE2 GLN A 150     -18.339  -1.985 -24.998  1.00 69.54           N
ATOM   2141 1HE2 GLN A 150     -18.395  -2.963 -24.795  1.00 69.54           H
ATOM   2142 2HE2 GLN A 150     -19.061  -1.368 -24.688  1.00 69.54           H
ATOM   2143  HN  GLN A 150     -13.113  -3.694 -25.965  1.00 69.54           H
ATOM   2144  N   ALA A 151     -12.193  -3.196 -28.756  1.00 64.92           N
ATOM   2145  CA  ALA A 151     -10.917  -2.721 -29.263  1.00 64.92           C
ATOM   2146  C   ALA A 151     -11.159  -1.580 -30.254  1.00 64.92           C
ATOM   2147  O   ALA A 151     -10.454  -0.573 -30.231  1.00 64.92           O
ATOM   2148  HA  ALA A 151     -10.344  -2.340 -28.417  1.00 64.92           H
ATOM   2149  CB  ALA A 151     -10.151  -3.887 -29.892  1.00 64.92           C
ATOM   2150 1HB  ALA A 151      -9.980  -4.656 -29.140  1.00 64.92           H
ATOM   2151 2HB  ALA A 151     -10.735  -4.304 -30.712  1.00 64.92           H
ATOM   2152 3HB  ALA A 151      -9.194  -3.530 -30.272  1.00 64.92           H
ATOM   2153  HN  ALA A 151     -12.312  -4.188 -28.775  1.00 64.92           H
ATOM   2154  N   MET A 152     -12.159  -1.777 -31.101  1.00 65.11           N
ATOM   2155  CA  MET A 152     -12.460  -0.809 -32.142  1.00 65.11           C
ATOM   2156  C   MET A 152     -12.947   0.510 -31.539  1.00 65.11           C
ATOM   2157  O   MET A 152     -12.406   1.573 -31.842  1.00 65.11           O
ATOM   2158  HA  MET A 152     -11.522  -0.648 -32.673  1.00 65.11           H
ATOM   2159  CB  MET A 152     -13.536  -1.375 -33.070  1.00 65.11           C
ATOM   2160 1HB  MET A 152     -14.293  -1.893 -32.482  1.00 65.11           H
ATOM   2161 2HB  MET A 152     -14.039  -0.559 -33.589  1.00 65.11           H
ATOM   2162  CG  MET A 152     -12.928  -2.338 -34.091  1.00 65.11           C
ATOM   2163 1HG  MET A 152     -11.842  -2.338 -34.002  1.00 65.11           H
ATOM   2164 2HG  MET A 152     -13.264  -3.355 -33.889  1.00 65.11           H
ATOM   2165  SD  MET A 152     -13.403  -1.857 -35.743  1.00 65.11           S
ATOM   2166  CE  MET A 152     -14.968  -2.706 -35.875  1.00 65.11           C
ATOM   2167 1HE  MET A 152     -14.812  -3.777 -35.754  1.00 65.11           H
ATOM   2168 2HE  MET A 152     -15.643  -2.347 -35.098  1.00 65.11           H
ATOM   2169 3HE  MET A 152     -15.406  -2.511 -36.854  1.00 65.11           H
ATOM   2170  HN  MET A 152     -12.756  -2.579 -31.084  1.00 65.11           H
ATOM   2171  N   ARG A 153     -13.964   0.399 -30.696  1.00 65.22           N
ATOM   2172  CA  ARG A 153     -14.551   1.573 -30.073  1.00 65.22           C
ATOM   2173  C   ARG A 153     -13.527   2.262 -29.169  1.00 65.22           C
ATOM   2174  O   ARG A 153     -13.542   3.484 -29.027  1.00 65.22           O
ATOM   2175  HA  ARG A 153     -14.836   2.217 -30.905  1.00 65.22           H
ATOM   2176  CB  ARG A 153     -15.782   1.199 -29.245  1.00 65.22           C
ATOM   2177 1HB  ARG A 153     -15.551   0.344 -28.609  1.00 65.22           H
ATOM   2178 2HB  ARG A 153     -16.046   2.025 -28.585  1.00 65.22           H
ATOM   2179  CG  ARG A 153     -16.970   0.863 -30.150  1.00 65.22           C
ATOM   2180 1HG  ARG A 153     -17.153   1.689 -30.837  1.00 65.22           H
ATOM   2181 2HG  ARG A 153     -16.733  -0.011 -30.757  1.00 65.22           H
ATOM   2182  CD  ARG A 153     -18.228   0.591 -29.324  1.00 65.22           C
ATOM   2183 1HD  ARG A 153     -18.097  -0.316 -28.734  1.00 65.22           H
ATOM   2184 2HD  ARG A 153     -18.395   1.407 -28.621  1.00 65.22           H
ATOM   2185  NE  ARG A 153     -19.399   0.447 -30.218  1.00 65.22           N
ATOM   2186  HE  ARG A 153     -19.248   0.523 -31.203  1.00 65.22           H
ATOM   2187  CZ  ARG A 153     -20.648   0.220 -29.789  1.00 65.22           C
ATOM   2188  NH1 ARG A 153     -20.908   0.108 -28.479  1.00 65.22           N
ATOM   2189 1HH1 ARG A 153     -20.167   0.194 -27.813  1.00 65.22           H
ATOM   2190 2HH1 ARG A 153     -21.843  -0.062 -28.167  1.00 65.22           H
ATOM   2191  NH2 ARG A 153     -21.634   0.106 -30.690  1.00 65.22           N
ATOM   2192 1HH2 ARG A 153     -22.571  -0.063 -30.386  1.00 65.22           H
ATOM   2193 2HH2 ARG A 153     -21.431   0.191 -31.665  1.00 65.22           H
ATOM   2194  HN  ARG A 153     -14.384  -0.471 -30.439  1.00 65.22           H
ATOM   2195  N   ALA A 154     -12.662   1.448 -28.581  1.00 66.82           N
ATOM   2196  CA  ALA A 154     -11.680   1.955 -27.637  1.00 66.82           C
ATOM   2197  C   ALA A 154     -10.730   2.911 -28.362  1.00 66.82           C
ATOM   2198  O   ALA A 154     -10.156   3.807 -27.745  1.00 66.82           O
ATOM   2199  HA  ALA A 154     -12.216   2.506 -26.864  1.00 66.82           H
ATOM   2200  CB  ALA A 154     -10.943   0.783 -26.987  1.00 66.82           C
ATOM   2201 1HB  ALA A 154     -11.659   0.151 -26.462  1.00 66.82           H
ATOM   2202 2HB  ALA A 154     -10.439   0.198 -27.757  1.00 66.82           H
ATOM   2203 3HB  ALA A 154     -10.207   1.164 -26.280  1.00 66.82           H
ATOM   2204  HN  ALA A 154     -12.626   0.462 -28.739  1.00 66.82           H
ATOM   2205  N   HIS A 155     -10.594   2.689 -29.661  1.00 68.50           N
ATOM   2206  CA  HIS A 155      -9.665   3.469 -30.461  1.00 68.50           C
ATOM   2207  C   HIS A 155     -10.252   4.858 -30.719  1.00 68.50           C
ATOM   2208  O   HIS A 155      -9.572   5.867 -30.534  1.00 68.50           O
ATOM   2209  HA  HIS A 155      -8.755   3.572 -29.871  1.00 68.50           H
ATOM   2210  CB  HIS A 155      -9.305   2.728 -31.750  1.00 68.50           C
ATOM   2211 1HB  HIS A 155      -9.051   1.697 -31.506  1.00 68.50           H
ATOM   2212 2HB  HIS A 155     -10.182   2.696 -32.396  1.00 68.50           H
ATOM   2213  CG  HIS A 155      -8.158   3.347 -32.513  1.00 68.50           C
ATOM   2214  ND1 HIS A 155      -8.340   4.317 -33.484  1.00 68.50           N
ATOM   2215  HD1 HIS A 155      -9.218   4.698 -33.773  1.00 68.50           H
ATOM   2216  CD2 HIS A 155      -6.814   3.125 -32.438  1.00 68.50           C
ATOM   2217  HD2 HIS A 155      -6.322   2.418 -31.771  1.00 68.50           H
ATOM   2218  CE1 HIS A 155      -7.153   4.655 -33.965  1.00 68.50           C
ATOM   2219  HE1 HIS A 155      -6.964   5.395 -34.743  1.00 68.50           H
ATOM   2220  NE2 HIS A 155      -6.209   3.915 -33.316  1.00 68.50           N
ATOM   2221  HN  HIS A 155     -11.104   1.992 -30.165  1.00 68.50           H
ATOM   2222  N   THR A 156     -11.507   4.866 -31.142  1.00 70.96           N
ATOM   2223  CA  THR A 156     -12.163   6.108 -31.514  1.00 70.96           C
ATOM   2224  C   THR A 156     -12.350   7.002 -30.286  1.00 70.96           C
ATOM   2225  O   THR A 156     -12.319   8.227 -30.395  1.00 70.96           O
ATOM   2226  HA  THR A 156     -11.514   6.646 -32.205  1.00 70.96           H
ATOM   2227  CB  THR A 156     -13.477   5.757 -32.216  1.00 70.96           C
ATOM   2228  HB  THR A 156     -14.235   6.516 -32.024  1.00 70.96           H
ATOM   2229  OG1 THR A 156     -13.783   4.448 -31.745  1.00 70.96           O
ATOM   2230  HG1 THR A 156     -14.748   4.243 -31.907  1.00 70.96           H
ATOM   2231  CG2 THR A 156     -13.304   5.579 -33.726  1.00 70.96           C
ATOM   2232 1HG2 THR A 156     -12.596   4.774 -33.918  1.00 70.96           H
ATOM   2233 2HG2 THR A 156     -12.929   6.506 -34.160  1.00 70.96           H
ATOM   2234 3HG2 THR A 156     -14.266   5.331 -34.174  1.00 70.96           H
ATOM   2235  HN  THR A 156     -12.073   4.047 -31.231  1.00 70.96           H
ATOM   2236  N   TRP A 157     -12.540   6.354 -29.146  1.00 74.74           N
ATOM   2237  CA  TRP A 157     -12.905   7.066 -27.933  1.00 74.74           C
ATOM   2238  C   TRP A 157     -11.630   7.299 -27.120  1.00 74.74           C
ATOM   2239  O   TRP A 157     -11.692   7.534 -25.915  1.00 74.74           O
ATOM   2240  HA  TRP A 157     -13.341   8.021 -28.225  1.00 74.74           H
ATOM   2241  CB  TRP A 157     -13.980   6.306 -27.154  1.00 74.74           C
ATOM   2242 1HB  TRP A 157     -13.706   5.251 -27.112  1.00 74.74           H
ATOM   2243 2HB  TRP A 157     -13.996   6.671 -26.127  1.00 74.74           H
ATOM   2244  CG  TRP A 157     -15.384   6.430 -27.747  1.00 74.74           C
ATOM   2245  CD1 TRP A 157     -15.756   6.280 -29.026  1.00 74.74           C
ATOM   2246  HD1 TRP A 157     -15.071   6.039 -29.839  1.00 74.74           H
ATOM   2247  CD2 TRP A 157     -16.597   6.739 -27.028  1.00 74.74           C
ATOM   2248  NE1 TRP A 157     -17.114   6.469 -29.183  1.00 74.74           N
ATOM   2249  HE1 TRP A 157     -17.624   6.409 -30.041  1.00 74.74           H
ATOM   2250  CE2 TRP A 157     -17.642   6.756 -27.930  1.00 74.74           C
ATOM   2251  CE3 TRP A 157     -16.805   6.994 -25.662  1.00 74.74           C
ATOM   2252  HE3 TRP A 157     -15.997   6.986 -24.930  1.00 74.74           H
ATOM   2253  CZ2 TRP A 157     -18.966   7.025 -27.564  1.00 74.74           C
ATOM   2254  HZ2 TRP A 157     -19.774   7.033 -28.296  1.00 74.74           H
ATOM   2255  CZ3 TRP A 157     -18.134   7.261 -25.312  1.00 74.74           C
ATOM   2256  HZ3 TRP A 157     -18.350   7.467 -24.263  1.00 74.74           H
ATOM   2257  CH2 TRP A 157     -19.196   7.283 -26.207  1.00 74.74           C
ATOM   2258  HH2 TRP A 157     -20.205   7.500 -25.855  1.00 74.74           H
ATOM   2259  HN  TRP A 157     -12.449   5.364 -29.044  1.00 74.74           H
ATOM   2260  N   ARG A 158     -10.503   7.228 -27.814  1.00 74.81           N
ATOM   2261  CA  ARG A 158      -9.212   7.224 -27.146  1.00 74.81           C
ATOM   2262  C   ARG A 158      -9.032   8.507 -26.332  1.00 74.81           C
ATOM   2263  O   ARG A 158      -8.599   8.461 -25.182  1.00 74.81           O
ATOM   2264  HA  ARG A 158      -9.237   6.348 -26.497  1.00 74.81           H
ATOM   2265  CB  ARG A 158      -8.070   7.105 -28.156  1.00 74.81           C
ATOM   2266 1HB  ARG A 158      -8.225   6.227 -28.784  1.00 74.81           H
ATOM   2267 2HB  ARG A 158      -8.070   7.972 -28.816  1.00 74.81           H
ATOM   2268  CG  ARG A 158      -6.719   6.998 -27.446  1.00 74.81           C
ATOM   2269 1HG  ARG A 158      -6.560   7.879 -26.824  1.00 74.81           H
ATOM   2270 2HG  ARG A 158      -6.721   6.134 -26.781  1.00 74.81           H
ATOM   2271  CD  ARG A 158      -5.577   6.867 -28.456  1.00 74.81           C
ATOM   2272 1HD  ARG A 158      -5.772   6.035 -29.132  1.00 74.81           H
ATOM   2273 2HD  ARG A 158      -5.517   7.767 -29.068  1.00 74.81           H
ATOM   2274  NE  ARG A 158      -4.296   6.652 -27.747  1.00 74.81           N
ATOM   2275  HE  ARG A 158      -4.265   6.843 -26.766  1.00 74.81           H
ATOM   2276  CZ  ARG A 158      -3.174   6.218 -28.337  1.00 74.81           C
ATOM   2277  NH1 ARG A 158      -3.157   5.946 -29.650  1.00 74.81           N
ATOM   2278 1HH1 ARG A 158      -3.986   6.068 -30.196  1.00 74.81           H
ATOM   2279 2HH1 ARG A 158      -2.316   5.623 -30.082  1.00 74.81           H
ATOM   2280  NH2 ARG A 158      -2.069   6.059 -27.596  1.00 74.81           N
ATOM   2281 1HH2 ARG A 158      -1.224   5.735 -28.021  1.00 74.81           H
ATOM   2282 2HH2 ARG A 158      -2.090   6.263 -26.617  1.00 74.81           H
ATOM   2283  HN  ARG A 158     -10.462   7.173 -28.811  1.00 74.81           H
ATOM   2284  N   GLU A 159      -9.374   9.622 -26.961  1.00 77.35           N
ATOM   2285  CA  GLU A 159      -9.175  10.921 -26.343  1.00 77.35           C
ATOM   2286  C   GLU A 159     -10.103  11.084 -25.138  1.00 77.35           C
ATOM   2287  O   GLU A 159      -9.666  11.493 -24.063  1.00 77.35           O
ATOM   2288  HA  GLU A 159      -8.136  10.929 -26.013  1.00 77.35           H
ATOM   2289  CB  GLU A 159      -9.387  12.049 -27.355  1.00 77.35           C
ATOM   2290 1HB  GLU A 159     -10.310  11.876 -27.908  1.00 77.35           H
ATOM   2291 2HB  GLU A 159      -9.365  13.011 -26.843  1.00 77.35           H
ATOM   2292  CG  GLU A 159      -8.256  12.082 -28.384  1.00 77.35           C
ATOM   2293 1HG  GLU A 159      -7.295  11.999 -27.877  1.00 77.35           H
ATOM   2294 2HG  GLU A 159      -8.340  11.223 -29.050  1.00 77.35           H
ATOM   2295  CD  GLU A 159      -8.297  13.374 -29.203  1.00 77.35           C
ATOM   2296  OE1 GLU A 159      -7.245  13.707 -29.791  1.00 77.35           O
ATOM   2297  OE2 GLU A 159      -9.379  14.000 -29.222  1.00 77.35           O
ATOM   2298  HN  GLU A 159      -9.780   9.646 -27.875  1.00 77.35           H
ATOM   2299  N   LYS A 160     -11.368  10.756 -25.357  1.00 80.85           N
ATOM   2300  CA  LYS A 160     -12.360  10.850 -24.300  1.00 80.85           C
ATOM   2301  C   LYS A 160     -11.912  10.001 -23.109  1.00 80.85           C
ATOM   2302  O   LYS A 160     -12.041  10.420 -21.959  1.00 80.85           O
ATOM   2303  HA  LYS A 160     -12.402  11.893 -23.984  1.00 80.85           H
ATOM   2304  CB  LYS A 160     -13.747  10.482 -24.831  1.00 80.85           C
ATOM   2305 1HB  LYS A 160     -13.692   9.540 -25.378  1.00 80.85           H
ATOM   2306 2HB  LYS A 160     -14.430  10.325 -23.997  1.00 80.85           H
ATOM   2307  CG  LYS A 160     -14.293  11.579 -25.747  1.00 80.85           C
ATOM   2308 1HG  LYS A 160     -14.223  12.544 -25.245  1.00 80.85           H
ATOM   2309 2HG  LYS A 160     -13.682  11.644 -26.647  1.00 80.85           H
ATOM   2310  CD  LYS A 160     -15.748  11.301 -26.129  1.00 80.85           C
ATOM   2311 1HD  LYS A 160     -15.810  10.361 -26.678  1.00 80.85           H
ATOM   2312 2HD  LYS A 160     -16.348  11.183 -25.227  1.00 80.85           H
ATOM   2313  CE  LYS A 160     -16.317  12.436 -26.983  1.00 80.85           C
ATOM   2314 1HE  LYS A 160     -16.226  13.381 -26.449  1.00 80.85           H
ATOM   2315 2HE  LYS A 160     -15.739  12.532 -27.902  1.00 80.85           H
ATOM   2316  NZ  LYS A 160     -17.737  12.177 -27.308  1.00 80.85           N
ATOM   2317 1HZ  LYS A 160     -18.098  12.936 -27.876  1.00 80.85           H
ATOM   2318 2HZ  LYS A 160     -17.813  11.306 -27.822  1.00 80.85           H
ATOM   2319 3HZ  LYS A 160     -18.274  12.112 -26.451  1.00 80.85           H
ATOM   2320  HN  LYS A 160     -11.717  10.431 -26.236  1.00 80.85           H
ATOM   2321  N   ARG A 161     -11.395   8.822 -23.424  1.00 81.18           N
ATOM   2322  CA  ARG A 161     -10.936   7.906 -22.394  1.00 81.18           C
ATOM   2323  C   ARG A 161      -9.793   8.536 -21.595  1.00 81.18           C
ATOM   2324  O   ARG A 161      -9.696   8.341 -20.384  1.00 81.18           O
ATOM   2325  HA  ARG A 161     -11.809   7.736 -21.763  1.00 81.18           H
ATOM   2326  CB  ARG A 161     -10.457   6.587 -23.003  1.00 81.18           C
ATOM   2327 1HB  ARG A 161      -9.768   6.791 -23.823  1.00 81.18           H
ATOM   2328 2HB  ARG A 161      -9.904   6.017 -22.257  1.00 81.18           H
ATOM   2329  CG  ARG A 161     -11.637   5.759 -23.515  1.00 81.18           C
ATOM   2330 1HG  ARG A 161     -12.231   5.407 -22.672  1.00 81.18           H
ATOM   2331 2HG  ARG A 161     -12.288   6.385 -24.125  1.00 81.18           H
ATOM   2332  CD  ARG A 161     -11.152   4.564 -24.338  1.00 81.18           C
ATOM   2333 1HD  ARG A 161     -11.992   4.107 -24.861  1.00 81.18           H
ATOM   2334 2HD  ARG A 161     -10.446   4.898 -25.099  1.00 81.18           H
ATOM   2335  NE  ARG A 161     -10.506   3.569 -23.453  1.00 81.18           N
ATOM   2336  HE  ARG A 161     -10.705   3.612 -22.474  1.00 81.18           H
ATOM   2337  CZ  ARG A 161      -9.671   2.612 -23.882  1.00 81.18           C
ATOM   2338  NH1 ARG A 161      -9.368   2.507 -25.183  1.00 81.18           N
ATOM   2339 1HH1 ARG A 161      -9.767   3.144 -25.842  1.00 81.18           H
ATOM   2340 2HH1 ARG A 161      -8.744   1.790 -25.495  1.00 81.18           H
ATOM   2341  NH2 ARG A 161      -9.143   1.763 -22.990  1.00 81.18           N
ATOM   2342 1HH2 ARG A 161      -8.518   1.044 -23.293  1.00 81.18           H
ATOM   2343 2HH2 ARG A 161      -9.374   1.849 -22.021  1.00 81.18           H
ATOM   2344  HN  ARG A 161     -11.288   8.492 -24.362  1.00 81.18           H
ATOM   2345  N   LEU A 162      -8.957   9.279 -22.305  1.00 82.10           N
ATOM   2346  CA  LEU A 162      -7.825   9.939 -21.677  1.00 82.10           C
ATOM   2347  C   LEU A 162      -8.335  11.004 -20.704  1.00 82.10           C
ATOM   2348  O   LEU A 162      -7.800  11.156 -19.607  1.00 82.10           O
ATOM   2349  HA  LEU A 162      -7.281   9.184 -21.108  1.00 82.10           H
ATOM   2350  CB  LEU A 162      -6.866  10.484 -22.737  1.00 82.10           C
ATOM   2351 1HB  LEU A 162      -6.792   9.752 -23.542  1.00 82.10           H
ATOM   2352 2HB  LEU A 162      -7.304  11.385 -23.166  1.00 82.10           H
ATOM   2353  CG  LEU A 162      -5.452  10.816 -22.256  1.00 82.10           C
ATOM   2354  HG  LEU A 162      -5.516  11.168 -21.227  1.00 82.10           H
ATOM   2355  CD1 LEU A 162      -4.566   9.569 -22.254  1.00 82.10           C
ATOM   2356 1HD1 LEU A 162      -4.995   8.820 -21.588  1.00 82.10           H
ATOM   2357 2HD1 LEU A 162      -4.506   9.165 -23.265  1.00 82.10           H
ATOM   2358 3HD1 LEU A 162      -3.567   9.834 -21.908  1.00 82.10           H
ATOM   2359  CD2 LEU A 162      -4.844  11.950 -23.084  1.00 82.10           C
ATOM   2360 1HD2 LEU A 162      -4.795  11.650 -24.131  1.00 82.10           H
ATOM   2361 2HD2 LEU A 162      -5.464  12.842 -22.990  1.00 82.10           H
ATOM   2362 3HD2 LEU A 162      -3.839  12.166 -22.721  1.00 82.10           H
ATOM   2363  HN  LEU A 162      -9.043   9.433 -23.289  1.00 82.10           H
ATOM   2364  N   LEU A 163      -9.365  11.714 -21.141  1.00 85.90           N
ATOM   2365  CA  LEU A 163      -9.939  12.775 -20.333  1.00 85.90           C
ATOM   2366  C   LEU A 163     -10.497  12.180 -19.038  1.00 85.90           C
ATOM   2367  O   LEU A 163     -10.182  12.653 -17.947  1.00 85.90           O
ATOM   2368  HA  LEU A 163      -9.133  13.464 -20.077  1.00 85.90           H
ATOM   2369  CB  LEU A 163     -10.971  13.566 -21.140  1.00 85.90           C
ATOM   2370 1HB  LEU A 163     -10.599  13.674 -22.159  1.00 85.90           H
ATOM   2371 2HB  LEU A 163     -11.887  12.979 -21.196  1.00 85.90           H
ATOM   2372  CG  LEU A 163     -11.320  14.956 -20.604  1.00 85.90           C
ATOM   2373  HG  LEU A 163     -10.987  15.016 -19.568  1.00 85.90           H
ATOM   2374  CD1 LEU A 163     -10.578  16.046 -21.381  1.00 85.90           C
ATOM   2375 1HD1 LEU A 163      -9.503  15.893 -21.283  1.00 85.90           H
ATOM   2376 2HD1 LEU A 163     -10.858  15.996 -22.433  1.00 85.90           H
ATOM   2377 3HD1 LEU A 163     -10.845  17.023 -20.979  1.00 85.90           H
ATOM   2378  CD2 LEU A 163     -12.834  15.180 -20.606  1.00 85.90           C
ATOM   2379 1HD2 LEU A 163     -13.212  15.092 -21.625  1.00 85.90           H
ATOM   2380 2HD2 LEU A 163     -13.313  14.431 -19.975  1.00 85.90           H
ATOM   2381 3HD2 LEU A 163     -13.054  16.175 -20.221  1.00 85.90           H
ATOM   2382  HN  LEU A 163      -9.805  11.573 -22.028  1.00 85.90           H
ATOM   2383  N   TYR A 164     -11.315  11.151 -19.202  1.00 86.83           N
ATOM   2384  CA  TYR A 164     -11.923  10.489 -18.061  1.00 86.83           C
ATOM   2385  C   TYR A 164     -10.855   9.913 -17.128  1.00 86.83           C
ATOM   2386  O   TYR A 164     -11.032   9.897 -15.911  1.00 86.83           O
ATOM   2387  HA  TYR A 164     -12.510  11.228 -17.516  1.00 86.83           H
ATOM   2388  CB  TYR A 164     -12.755   9.340 -18.634  1.00 86.83           C
ATOM   2389 1HB  TYR A 164     -12.145   8.781 -19.343  1.00 86.83           H
ATOM   2390 2HB  TYR A 164     -13.014   8.654 -17.827  1.00 86.83           H
ATOM   2391  CG  TYR A 164     -14.040   9.790 -19.332  1.00 86.83           C
ATOM   2392  CD1 TYR A 164     -14.839  10.755 -18.752  1.00 86.83           C
ATOM   2393  HD1 TYR A 164     -14.554  11.197 -17.797  1.00 86.83           H
ATOM   2394  CD2 TYR A 164     -14.401   9.231 -20.541  1.00 86.83           C
ATOM   2395  HD2 TYR A 164     -13.770   8.469 -20.999  1.00 86.83           H
ATOM   2396  CE1 TYR A 164     -16.048  11.179 -19.409  1.00 86.83           C
ATOM   2397  HE1 TYR A 164     -16.687  11.940 -18.962  1.00 86.83           H
ATOM   2398  CE2 TYR A 164     -15.610   9.655 -21.198  1.00 86.83           C
ATOM   2399  HE2 TYR A 164     -15.907   9.222 -22.153  1.00 86.83           H
ATOM   2400  CZ  TYR A 164     -16.374  10.608 -20.600  1.00 86.83           C
ATOM   2401  OH  TYR A 164     -17.516  11.009 -21.220  1.00 86.83           O
ATOM   2402  HH  TYR A 164     -17.644  10.492 -22.067  1.00 86.83           H
ATOM   2403  HN  TYR A 164     -11.564  10.771 -20.093  1.00 86.83           H
ATOM   2404  N   SER A 165      -9.770   9.455 -17.735  1.00 87.15           N
ATOM   2405  CA  SER A 165      -8.676   8.876 -16.974  1.00 87.15           C
ATOM   2406  C   SER A 165      -8.108   9.913 -16.003  1.00 87.15           C
ATOM   2407  O   SER A 165      -7.700   9.571 -14.894  1.00 87.15           O
ATOM   2408  HA  SER A 165      -9.114   8.040 -16.429  1.00 87.15           H
ATOM   2409  CB  SER A 165      -7.575   8.357 -17.901  1.00 87.15           C
ATOM   2410 1HB  SER A 165      -6.967   7.626 -17.369  1.00 87.15           H
ATOM   2411 2HB  SER A 165      -8.027   7.840 -18.748  1.00 87.15           H
ATOM   2412  OG  SER A 165      -6.740   9.409 -18.379  1.00 87.15           O
ATOM   2413  HG  SER A 165      -5.994   9.031 -18.928  1.00 87.15           H
ATOM   2414  HN  SER A 165      -9.633   9.474 -18.725  1.00 87.15           H
ATOM   2415  N   LYS A 166      -8.099  11.158 -16.455  1.00 89.17           N
ATOM   2416  CA  LYS A 166      -7.588  12.247 -15.640  1.00 89.17           C
ATOM   2417  C   LYS A 166      -8.517  12.461 -14.443  1.00 89.17           C
ATOM   2418  O   LYS A 166      -8.057  12.572 -13.308  1.00 89.17           O
ATOM   2419  HA  LYS A 166      -6.609  11.945 -15.267  1.00 89.17           H
ATOM   2420  CB  LYS A 166      -7.382  13.502 -16.490  1.00 89.17           C
ATOM   2421 1HB  LYS A 166      -8.292  13.722 -17.048  1.00 89.17           H
ATOM   2422 2HB  LYS A 166      -7.191  14.357 -15.842  1.00 89.17           H
ATOM   2423  CG  LYS A 166      -6.214  13.320 -17.461  1.00 89.17           C
ATOM   2424 1HG  LYS A 166      -5.302  13.107 -16.903  1.00 89.17           H
ATOM   2425 2HG  LYS A 166      -6.401  12.460 -18.105  1.00 89.17           H
ATOM   2426  CD  LYS A 166      -6.013  14.571 -18.319  1.00 89.17           C
ATOM   2427 1HD  LYS A 166      -6.913  14.764 -18.903  1.00 89.17           H
ATOM   2428 2HD  LYS A 166      -5.861  15.437 -17.674  1.00 89.17           H
ATOM   2429  CE  LYS A 166      -4.815  14.408 -19.255  1.00 89.17           C
ATOM   2430 1HE  LYS A 166      -3.930  14.135 -18.680  1.00 89.17           H
ATOM   2431 2HE  LYS A 166      -5.002  13.596 -19.957  1.00 89.17           H
ATOM   2432  NZ  LYS A 166      -4.562  15.664 -19.997  1.00 89.17           N
ATOM   2433 1HZ  LYS A 166      -3.777  15.533 -20.625  1.00 89.17           H
ATOM   2434 2HZ  LYS A 166      -5.386  15.912 -20.533  1.00 89.17           H
ATOM   2435 3HZ  LYS A 166      -4.349  16.407 -19.340  1.00 89.17           H
ATOM   2436  HN  LYS A 166      -8.432  11.427 -17.359  1.00 89.17           H
ATOM   2437  N   MET A 167      -9.808  12.512 -14.738  1.00 92.31           N
ATOM   2438  CA  MET A 167     -10.803  12.742 -13.704  1.00 92.31           C
ATOM   2439  C   MET A 167     -10.777  11.624 -12.660  1.00 92.31           C
ATOM   2440  O   MET A 167     -10.828  11.890 -11.460  1.00 92.31           O
ATOM   2441  HA  MET A 167     -10.529  13.689 -13.240  1.00 92.31           H
ATOM   2442  CB  MET A 167     -12.192  12.814 -14.341  1.00 92.31           C
ATOM   2443 1HB  MET A 167     -12.374  11.915 -14.929  1.00 92.31           H
ATOM   2444 2HB  MET A 167     -12.953  12.844 -13.560  1.00 92.31           H
ATOM   2445  CG  MET A 167     -12.322  14.050 -15.234  1.00 92.31           C
ATOM   2446 1HG  MET A 167     -12.083  14.948 -14.664  1.00 92.31           H
ATOM   2447 2HG  MET A 167     -11.607  13.993 -16.054  1.00 92.31           H
ATOM   2448  SD  MET A 167     -13.983  14.164 -15.880  1.00 92.31           S
ATOM   2449  CE  MET A 167     -14.865  14.602 -14.391  1.00 92.31           C
ATOM   2450 1HE  MET A 167     -14.733  13.817 -13.646  1.00 92.31           H
ATOM   2451 2HE  MET A 167     -14.476  15.542 -14.001  1.00 92.31           H
ATOM   2452 3HE  MET A 167     -15.926  14.713 -14.617  1.00 92.31           H
ATOM   2453  HN  MET A 167     -10.175  12.399 -15.661  1.00 92.31           H
ATOM   2454  N   VAL A 168     -10.699  10.397 -13.154  1.00 91.70           N
ATOM   2455  CA  VAL A 168     -10.702   9.237 -12.280  1.00 91.70           C
ATOM   2456  C   VAL A 168      -9.506   9.317 -11.329  1.00 91.70           C
ATOM   2457  O   VAL A 168      -9.637   9.048 -10.136  1.00 91.70           O
ATOM   2458  HA  VAL A 168     -11.619   9.270 -11.692  1.00 91.70           H
ATOM   2459  CB  VAL A 168     -10.718   7.954 -13.113  1.00 91.70           C
ATOM   2460  HB  VAL A 168      -9.928   8.029 -13.860  1.00 91.70           H
ATOM   2461  CG1 VAL A 168     -10.427   6.730 -12.242  1.00 91.70           C
ATOM   2462 1HG1 VAL A 168      -9.444   6.836 -11.784  1.00 91.70           H
ATOM   2463 2HG1 VAL A 168     -11.185   6.651 -11.463  1.00 91.70           H
ATOM   2464 3HG1 VAL A 168     -10.445   5.832 -12.860  1.00 91.70           H
ATOM   2465  CG2 VAL A 168     -12.049   7.797 -13.852  1.00 91.70           C
ATOM   2466 1HG2 VAL A 168     -12.863   7.754 -13.129  1.00 91.70           H
ATOM   2467 2HG2 VAL A 168     -12.198   8.648 -14.517  1.00 91.70           H
ATOM   2468 3HG2 VAL A 168     -12.034   6.877 -14.437  1.00 91.70           H
ATOM   2469  HN  VAL A 168     -10.635  10.191 -14.130  1.00 91.70           H
ATOM   2470  N   CYS A 169      -8.366   9.687 -11.894  1.00 91.00           N
ATOM   2471  CA  CYS A 169      -7.143   9.788 -11.115  1.00 91.00           C
ATOM   2472  C   CYS A 169      -7.373  10.795  -9.987  1.00 91.00           C
ATOM   2473  O   CYS A 169      -7.049  10.523  -8.832  1.00 91.00           O
ATOM   2474  HA  CYS A 169      -6.946   8.794 -10.713  1.00 91.00           H
ATOM   2475  CB  CYS A 169      -5.947  10.172 -11.988  1.00 91.00           C
ATOM   2476 1HB  CYS A 169      -6.183  11.061 -12.573  1.00 91.00           H
ATOM   2477 2HB  CYS A 169      -5.093  10.423 -11.359  1.00 91.00           H
ATOM   2478  SG  CYS A 169      -5.515   8.787 -13.104  1.00 91.00           S
ATOM   2479  HG  CYS A 169      -6.359   9.123 -14.075  1.00 91.00           H
ATOM   2480  HN  CYS A 169      -8.270   9.916 -12.863  1.00 91.00           H
ATOM   2481  N   PHE A 170      -7.931  11.937 -10.361  1.00 93.87           N
ATOM   2482  CA  PHE A 170      -8.168  13.003  -9.402  1.00 93.87           C
ATOM   2483  C   PHE A 170      -9.087  12.531  -8.274  1.00 93.87           C
ATOM   2484  O   PHE A 170      -8.801  12.758  -7.099  1.00 93.87           O
ATOM   2485  HA  PHE A 170      -7.201  13.285  -8.987  1.00 93.87           H
ATOM   2486  CB  PHE A 170      -8.854  14.141 -10.160  1.00 93.87           C
ATOM   2487 1HB  PHE A 170      -8.226  14.435 -11.001  1.00 93.87           H
ATOM   2488 2HB  PHE A 170      -9.792  13.774 -10.576  1.00 93.87           H
ATOM   2489  CG  PHE A 170      -9.143  15.375  -9.302  1.00 93.87           C
ATOM   2490  CD1 PHE A 170     -10.386  15.570  -8.788  1.00 93.87           C
ATOM   2491  HD1 PHE A 170     -11.178  14.847  -8.986  1.00 93.87           H
ATOM   2492  CD2 PHE A 170      -8.155  16.277  -9.055  1.00 93.87           C
ATOM   2493  HD2 PHE A 170      -7.159  16.121  -9.467  1.00 93.87           H
ATOM   2494  CE1 PHE A 170     -10.654  16.715  -7.991  1.00 93.87           C
ATOM   2495  HE1 PHE A 170     -11.651  16.871  -7.579  1.00 93.87           H
ATOM   2496  CE2 PHE A 170      -8.423  17.422  -8.258  1.00 93.87           C
ATOM   2497  HE2 PHE A 170      -7.632  18.145  -8.060  1.00 93.87           H
ATOM   2498  CZ  PHE A 170      -9.667  17.617  -7.744  1.00 93.87           C
ATOM   2499  HZ  PHE A 170      -9.872  18.495  -7.132  1.00 93.87           H
ATOM   2500  HN  PHE A 170      -8.219  12.139 -11.297  1.00 93.87           H
ATOM   2501  N   THR A 171     -10.173  11.884  -8.669  1.00 94.89           N
ATOM   2502  CA  THR A 171     -11.149  11.401  -7.707  1.00 94.89           C
ATOM   2503  C   THR A 171     -10.493  10.429  -6.725  1.00 94.89           C
ATOM   2504  O   THR A 171     -10.808  10.435  -5.536  1.00 94.89           O
ATOM   2505  HA  THR A 171     -11.508  12.250  -7.125  1.00 94.89           H
ATOM   2506  CB  THR A 171     -12.315  10.785  -8.484  1.00 94.89           C
ATOM   2507  HB  THR A 171     -11.999   9.883  -9.008  1.00 94.89           H
ATOM   2508  OG1 THR A 171     -12.779  11.847  -9.313  1.00 94.89           O
ATOM   2509  HG1 THR A 171     -12.353  11.788 -10.215  1.00 94.89           H
ATOM   2510  CG2 THR A 171     -13.511  10.461  -7.587  1.00 94.89           C
ATOM   2511 1HG2 THR A 171     -13.868  11.376  -7.114  1.00 94.89           H
ATOM   2512 2HG2 THR A 171     -13.207   9.751  -6.818  1.00 94.89           H
ATOM   2513 3HG2 THR A 171     -14.309  10.027  -8.188  1.00 94.89           H
ATOM   2514  HN  THR A 171     -10.391  11.689  -9.626  1.00 94.89           H
ATOM   2515  N   ILE A 172      -9.592   9.616  -7.258  1.00 93.46           N
ATOM   2516  CA  ILE A 172      -8.919   8.613  -6.451  1.00 93.46           C
ATOM   2517  C   ILE A 172      -8.079   9.307  -5.377  1.00 93.46           C
ATOM   2518  O   ILE A 172      -8.105   8.912  -4.212  1.00 93.46           O
ATOM   2519  HA  ILE A 172      -9.689   8.020  -5.958  1.00 93.46           H
ATOM   2520  CB  ILE A 172      -8.115   7.662  -7.340  1.00 93.46           C
ATOM   2521  HB  ILE A 172      -7.582   8.256  -8.082  1.00 93.46           H
ATOM   2522  CG1 ILE A 172      -9.039   6.711  -8.103  1.00 93.46           C
ATOM   2523 1HG1 ILE A 172      -9.521   6.028  -7.403  1.00 93.46           H
ATOM   2524 2HG1 ILE A 172      -9.831   7.280  -8.589  1.00 93.46           H
ATOM   2525  CG2 ILE A 172      -7.062   6.907  -6.525  1.00 93.46           C
ATOM   2526 1HG2 ILE A 172      -6.377   7.621  -6.067  1.00 93.46           H
ATOM   2527 2HG2 ILE A 172      -7.555   6.325  -5.746  1.00 93.46           H
ATOM   2528 3HG2 ILE A 172      -6.506   6.238  -7.181  1.00 93.46           H
ATOM   2529  CD1 ILE A 172      -8.261   5.911  -9.150  1.00 93.46           C
ATOM   2530 1HD1 ILE A 172      -7.801   6.597  -9.862  1.00 93.46           H
ATOM   2531 2HD1 ILE A 172      -7.486   5.325  -8.657  1.00 93.46           H
ATOM   2532 3HD1 ILE A 172      -8.942   5.244  -9.677  1.00 93.46           H
ATOM   2533  HN  ILE A 172      -9.321   9.636  -8.220  1.00 93.46           H
ATOM   2534  N   TRP A 173      -7.355  10.330  -5.806  1.00 93.81           N
ATOM   2535  CA  TRP A 173      -6.457  11.040  -4.911  1.00 93.81           C
ATOM   2536  C   TRP A 173      -7.294  11.637  -3.778  1.00 93.81           C
ATOM   2537  O   TRP A 173      -6.929  11.529  -2.608  1.00 93.81           O
ATOM   2538  HA  TRP A 173      -5.748  10.317  -4.509  1.00 93.81           H
ATOM   2539  CB  TRP A 173      -5.643  12.089  -5.670  1.00 93.81           C
ATOM   2540 1HB  TRP A 173      -6.283  12.562  -6.415  1.00 93.81           H
ATOM   2541 2HB  TRP A 173      -5.335  12.869  -4.973  1.00 93.81           H
ATOM   2542  CG  TRP A 173      -4.401  11.529  -6.366  1.00 93.81           C
ATOM   2543  CD1 TRP A 173      -4.185  11.391  -7.682  1.00 93.81           C
ATOM   2544  HD1 TRP A 173      -4.900  11.674  -8.454  1.00 93.81           H
ATOM   2545  CD2 TRP A 173      -3.206  11.034  -5.726  1.00 93.81           C
ATOM   2546  NE1 TRP A 173      -2.943  10.845  -7.935  1.00 93.81           N
ATOM   2547  HE1 TRP A 173      -2.556  10.647  -8.836  1.00 93.81           H
ATOM   2548  CE2 TRP A 173      -2.328  10.622  -6.708  1.00 93.81           C
ATOM   2549  CE3 TRP A 173      -2.877  10.939  -4.363  1.00 93.81           C
ATOM   2550  HE3 TRP A 173      -3.552  11.258  -3.569  1.00 93.81           H
ATOM   2551  CZ2 TRP A 173      -1.065  10.085  -6.432  1.00 93.81           C
ATOM   2552  HZ2 TRP A 173      -0.390   9.766  -7.226  1.00 93.81           H
ATOM   2553  CZ3 TRP A 173      -1.611  10.401  -4.103  1.00 93.81           C
ATOM   2554  HZ3 TRP A 173      -1.305  10.304  -3.061  1.00 93.81           H
ATOM   2555  CH2 TRP A 173      -0.716   9.981  -5.080  1.00 93.81           C
ATOM   2556  HH2 TRP A 173       0.253   9.571  -4.795  1.00 93.81           H
ATOM   2557  HN  TRP A 173      -7.376  10.675  -6.745  1.00 93.81           H
ATOM   2558  N   VAL A 174      -8.401  12.255  -4.164  1.00 95.33           N
ATOM   2559  CA  VAL A 174      -9.257  12.928  -3.203  1.00 95.33           C
ATOM   2560  C   VAL A 174      -9.788  11.905  -2.195  1.00 95.33           C
ATOM   2561  O   VAL A 174      -9.775  12.152  -0.990  1.00 95.33           O
ATOM   2562  HA  VAL A 174      -8.646  13.658  -2.672  1.00 95.33           H
ATOM   2563  CB  VAL A 174     -10.371  13.682  -3.932  1.00 95.33           C
ATOM   2564  HB  VAL A 174     -10.877  12.977  -4.592  1.00 95.33           H
ATOM   2565  CG1 VAL A 174     -11.404  14.224  -2.942  1.00 95.33           C
ATOM   2566 1HG1 VAL A 174     -11.847  13.396  -2.389  1.00 95.33           H
ATOM   2567 2HG1 VAL A 174     -10.918  14.907  -2.246  1.00 95.33           H
ATOM   2568 3HG1 VAL A 174     -12.185  14.756  -3.487  1.00 95.33           H
ATOM   2569  CG2 VAL A 174      -9.797  14.807  -4.796  1.00 95.33           C
ATOM   2570 1HG2 VAL A 174      -9.254  15.510  -4.164  1.00 95.33           H
ATOM   2571 2HG2 VAL A 174      -9.117  14.385  -5.537  1.00 95.33           H
ATOM   2572 3HG2 VAL A 174     -10.610  15.326  -5.303  1.00 95.33           H
ATOM   2573  HN  VAL A 174      -8.714  12.299  -5.113  1.00 95.33           H
ATOM   2574  N   LEU A 175     -10.242  10.780  -2.726  1.00 92.86           N
ATOM   2575  CA  LEU A 175     -10.891   9.773  -1.904  1.00 92.86           C
ATOM   2576  C   LEU A 175      -9.868   9.172  -0.938  1.00 92.86           C
ATOM   2577  O   LEU A 175     -10.176   8.935   0.229  1.00 92.86           O
ATOM   2578  HA  LEU A 175     -11.663  10.276  -1.321  1.00 92.86           H
ATOM   2579  CB  LEU A 175     -11.592   8.735  -2.783  1.00 92.86           C
ATOM   2580 1HB  LEU A 175     -12.234   9.260  -3.490  1.00 92.86           H
ATOM   2581 2HB  LEU A 175     -10.835   8.212  -3.367  1.00 92.86           H
ATOM   2582  CG  LEU A 175     -12.437   7.693  -2.046  1.00 92.86           C
ATOM   2583  HG  LEU A 175     -12.588   8.038  -1.023  1.00 92.86           H
ATOM   2584  CD1 LEU A 175     -13.820   7.556  -2.686  1.00 92.86           C
ATOM   2585 1HD1 LEU A 175     -14.335   8.516  -2.646  1.00 92.86           H
ATOM   2586 2HD1 LEU A 175     -13.710   7.246  -3.725  1.00 92.86           H
ATOM   2587 3HD1 LEU A 175     -14.399   6.810  -2.143  1.00 92.86           H
ATOM   2588  CD2 LEU A 175     -11.706   6.351  -1.967  1.00 92.86           C
ATOM   2589 1HD2 LEU A 175     -11.504   5.988  -2.975  1.00 92.86           H
ATOM   2590 2HD2 LEU A 175     -10.765   6.480  -1.432  1.00 92.86           H
ATOM   2591 3HD2 LEU A 175     -12.328   5.629  -1.438  1.00 92.86           H
ATOM   2592  HN  LEU A 175     -10.171  10.551  -3.697  1.00 92.86           H
ATOM   2593  N   ALA A 176      -8.673   8.942  -1.461  1.00 92.59           N
ATOM   2594  CA  ALA A 176      -7.608   8.355  -0.664  1.00 92.59           C
ATOM   2595  C   ALA A 176      -7.250   9.305   0.480  1.00 92.59           C
ATOM   2596  O   ALA A 176      -6.981   8.864   1.596  1.00 92.59           O
ATOM   2597  HA  ALA A 176      -7.983   7.421  -0.246  1.00 92.59           H
ATOM   2598  CB  ALA A 176      -6.409   8.046  -1.563  1.00 92.59           C
ATOM   2599 1HB  ALA A 176      -6.709   7.345  -2.341  1.00 92.59           H
ATOM   2600 2HB  ALA A 176      -6.052   8.968  -2.022  1.00 92.59           H
ATOM   2601 3HB  ALA A 176      -5.611   7.606  -0.965  1.00 92.59           H
ATOM   2602  HN  ALA A 176      -8.427   9.150  -2.407  1.00 92.59           H
ATOM   2603  N   ALA A 177      -7.259  10.592   0.163  1.00 93.47           N
ATOM   2604  CA  ALA A 177      -6.901  11.605   1.141  1.00 93.47           C
ATOM   2605  C   ALA A 177      -7.911  11.578   2.290  1.00 93.47           C
ATOM   2606  O   ALA A 177      -7.528  11.629   3.458  1.00 93.47           O
ATOM   2607  HA  ALA A 177      -5.914  11.357   1.530  1.00 93.47           H
ATOM   2608  CB  ALA A 177      -6.832  12.972   0.457  1.00 93.47           C
ATOM   2609 1HB  ALA A 177      -6.080  12.947  -0.331  1.00 93.47           H
ATOM   2610 2HB  ALA A 177      -7.804  13.212   0.025  1.00 93.47           H
ATOM   2611 3HB  ALA A 177      -6.564  13.733   1.191  1.00 93.47           H
ATOM   2612  HN  ALA A 177      -7.504  10.944  -0.740  1.00 93.47           H
ATOM   2613  N   ALA A 178      -9.180  11.499   1.919  1.00 93.69           N
ATOM   2614  CA  ALA A 178     -10.251  11.541   2.900  1.00 93.69           C
ATOM   2615  C   ALA A 178     -10.131  10.334   3.832  1.00 93.69           C
ATOM   2616  O   ALA A 178     -10.391  10.442   5.029  1.00 93.69           O
ATOM   2617  HA  ALA A 178     -10.131  12.454   3.483  1.00 93.69           H
ATOM   2618  CB  ALA A 178     -11.601  11.590   2.181  1.00 93.69           C
ATOM   2619 1HB  ALA A 178     -11.646  12.481   1.554  1.00 93.69           H
ATOM   2620 2HB  ALA A 178     -11.713  10.703   1.558  1.00 93.69           H
ATOM   2621 3HB  ALA A 178     -12.404  11.622   2.917  1.00 93.69           H
ATOM   2622  HN  ALA A 178      -9.480  11.408   0.969  1.00 93.69           H
ATOM   2623  N   LEU A 179      -9.735   9.213   3.248  1.00 91.13           N
ATOM   2624  CA  LEU A 179      -9.660   7.967   3.992  1.00 91.13           C
ATOM   2625  C   LEU A 179      -8.485   8.033   4.970  1.00 91.13           C
ATOM   2626  O   LEU A 179      -8.380   7.208   5.877  1.00 91.13           O
ATOM   2627  HA  LEU A 179     -10.582   7.874   4.566  1.00 91.13           H
ATOM   2628  CB  LEU A 179      -9.599   6.774   3.037  1.00 91.13           C
ATOM   2629 1HB  LEU A 179      -8.814   6.961   2.304  1.00 91.13           H
ATOM   2630 2HB  LEU A 179      -9.300   5.893   3.605  1.00 91.13           H
ATOM   2631  CG  LEU A 179     -10.891   6.449   2.286  1.00 91.13           C
ATOM   2632  HG  LEU A 179     -11.199   7.338   1.735  1.00 91.13           H
ATOM   2633  CD1 LEU A 179     -10.665   5.337   1.260  1.00 91.13           C
ATOM   2634 1HD1 LEU A 179      -9.913   5.657   0.538  1.00 91.13           H
ATOM   2635 2HD1 LEU A 179     -10.320   4.437   1.769  1.00 91.13           H
ATOM   2636 3HD1 LEU A 179     -11.599   5.126   0.740  1.00 91.13           H
ATOM   2637  CD2 LEU A 179     -12.020   6.108   3.261  1.00 91.13           C
ATOM   2638 1HD2 LEU A 179     -11.735   5.241   3.858  1.00 91.13           H
ATOM   2639 2HD2 LEU A 179     -12.202   6.958   3.918  1.00 91.13           H
ATOM   2640 3HD2 LEU A 179     -12.927   5.880   2.701  1.00 91.13           H
ATOM   2641  HN  LEU A 179      -9.470   9.147   2.286  1.00 91.13           H
ATOM   2642  N   CYS A 180      -7.631   9.022   4.753  1.00 92.19           N
ATOM   2643  CA  CYS A 180      -6.414   9.146   5.538  1.00 92.19           C
ATOM   2644  C   CYS A 180      -6.681  10.120   6.687  1.00 92.19           C
ATOM   2645  O   CYS A 180      -5.777  10.436   7.460  1.00 92.19           O
ATOM   2646  HA  CYS A 180      -6.185   8.151   5.919  1.00 92.19           H
ATOM   2647  CB  CYS A 180      -5.229   9.589   4.678  1.00 92.19           C
ATOM   2648 1HB  CYS A 180      -5.465  10.526   4.173  1.00 92.19           H
ATOM   2649 2HB  CYS A 180      -4.361   9.778   5.310  1.00 92.19           H
ATOM   2650  SG  CYS A 180      -4.834   8.297   3.443  1.00 92.19           S
ATOM   2651  HG  CYS A 180      -5.969   8.407   2.759  1.00 92.19           H
ATOM   2652  HN  CYS A 180      -7.759   9.729   4.058  1.00 92.19           H
ATOM   2653  N   ILE A 181      -7.925  10.568   6.765  1.00 93.10           N
ATOM   2654  CA  ILE A 181      -8.309  11.541   7.772  1.00 93.10           C
ATOM   2655  C   ILE A 181      -7.990  10.985   9.161  1.00 93.10           C
ATOM   2656  O   ILE A 181      -7.380  11.668   9.983  1.00 93.10           O
ATOM   2657  HA  ILE A 181      -7.705  12.434   7.611  1.00 93.10           H
ATOM   2658  CB  ILE A 181      -9.773  11.948   7.595  1.00 93.10           C
ATOM   2659  HB  ILE A 181     -10.357  11.047   7.405  1.00 93.10           H
ATOM   2660  CG1 ILE A 181      -9.945  12.861   6.379  1.00 93.10           C
ATOM   2661 1HG1 ILE A 181      -9.443  13.812   6.561  1.00 93.10           H
ATOM   2662 2HG1 ILE A 181      -9.468  12.409   5.510  1.00 93.10           H
ATOM   2663  CG2 ILE A 181     -10.325  12.583   8.872  1.00 93.10           C
ATOM   2664 1HG2 ILE A 181     -10.258  11.868   9.692  1.00 93.10           H
ATOM   2665 2HG2 ILE A 181      -9.743  13.472   9.117  1.00 93.10           H
ATOM   2666 3HG2 ILE A 181     -11.367  12.863   8.719  1.00 93.10           H
ATOM   2667  CD1 ILE A 181     -11.426  13.108   6.084  1.00 93.10           C
ATOM   2668 1HD1 ILE A 181     -11.919  12.158   5.880  1.00 93.10           H
ATOM   2669 2HD1 ILE A 181     -11.894  13.582   6.947  1.00 93.10           H
ATOM   2670 3HD1 ILE A 181     -11.520  13.760   5.216  1.00 93.10           H
ATOM   2671  HN  ILE A 181      -8.663  10.277   6.155  1.00 93.10           H
ATOM   2672  N   PRO A 182      -8.393   9.739   9.448  1.00 90.78           N
ATOM   2673  CA  PRO A 182      -8.215   9.178  10.789  1.00 90.78           C
ATOM   2674  C   PRO A 182      -6.777   9.285  11.272  1.00 90.78           C
ATOM   2675  O   PRO A 182      -6.529   9.673  12.413  1.00 90.78           O
ATOM   2676  HA  PRO A 182      -8.801   9.745  11.513  1.00 90.78           H
ATOM   2677  CB  PRO A 182      -8.655   7.722  10.635  1.00 90.78           C
ATOM   2678 1HB  PRO A 182      -7.814   7.071  10.394  1.00 90.78           H
ATOM   2679 2HB  PRO A 182      -9.101   7.338  11.552  1.00 90.78           H
ATOM   2680  CG  PRO A 182      -9.667   7.778   9.497  1.00 90.78           C
ATOM   2681 1HG  PRO A 182      -9.810   6.802   9.033  1.00 90.78           H
ATOM   2682 2HG  PRO A 182     -10.650   8.098   9.844  1.00 90.78           H
ATOM   2683  CD  PRO A 182      -9.045   8.780   8.538  1.00 90.78           C
ATOM   2684 1HD  PRO A 182      -8.324   8.308   7.871  1.00 90.78           H
ATOM   2685 2HD  PRO A 182      -9.796   9.256   7.907  1.00 90.78           H
ATOM   2686  N   GLU A 183      -5.860   8.933  10.383  1.00 91.54           N
ATOM   2687  CA  GLU A 183      -4.448   8.934  10.724  1.00 91.54           C
ATOM   2688  C   GLU A 183      -3.994  10.346  11.101  1.00 91.54           C
ATOM   2689  O   GLU A 183      -3.199  10.521  12.023  1.00 91.54           O
ATOM   2690  HA  GLU A 183      -4.358   8.274  11.587  1.00 91.54           H
ATOM   2691  CB  GLU A 183      -3.606   8.375   9.575  1.00 91.54           C
ATOM   2692 1HB  GLU A 183      -3.990   8.746   8.625  1.00 91.54           H
ATOM   2693 2HB  GLU A 183      -2.556   8.616   9.739  1.00 91.54           H
ATOM   2694  CG  GLU A 183      -3.695   6.849   9.522  1.00 91.54           C
ATOM   2695 1HG  GLU A 183      -2.940   6.461   8.838  1.00 91.54           H
ATOM   2696 2HG  GLU A 183      -3.477   6.434  10.507  1.00 91.54           H
ATOM   2697  CD  GLU A 183      -5.084   6.396   9.068  1.00 91.54           C
ATOM   2698  OE1 GLU A 183      -5.404   5.213   9.316  1.00 91.54           O
ATOM   2699  OE2 GLU A 183      -5.794   7.243   8.484  1.00 91.54           O
ATOM   2700  HN  GLU A 183      -6.069   8.651   9.447  1.00 91.54           H
ATOM   2701  N   ILE A 184      -4.518  11.317  10.367  1.00 93.96           N
ATOM   2702  CA  ILE A 184      -4.082  12.694  10.527  1.00 93.96           C
ATOM   2703  C   ILE A 184      -4.482  13.193  11.917  1.00 93.96           C
ATOM   2704  O   ILE A 184      -3.751  13.963  12.538  1.00 93.96           O
ATOM   2705  HA  ILE A 184      -2.995  12.703  10.457  1.00 93.96           H
ATOM   2706  CB  ILE A 184      -4.617  13.561   9.385  1.00 93.96           C
ATOM   2707  HB  ILE A 184      -5.700  13.446   9.347  1.00 93.96           H
ATOM   2708  CG1 ILE A 184      -4.066  13.092   8.037  1.00 93.96           C
ATOM   2709 1HG1 ILE A 184      -2.989  13.259   8.002  1.00 93.96           H
ATOM   2710 2HG1 ILE A 184      -4.225  12.019   7.928  1.00 93.96           H
ATOM   2711  CG2 ILE A 184      -4.328  15.041   9.639  1.00 93.96           C
ATOM   2712 1HG2 ILE A 184      -4.808  15.351  10.567  1.00 93.96           H
ATOM   2713 2HG2 ILE A 184      -3.251  15.193   9.719  1.00 93.96           H
ATOM   2714 3HG2 ILE A 184      -4.718  15.635   8.812  1.00 93.96           H
ATOM   2715  CD1 ILE A 184      -4.740  13.834   6.881  1.00 93.96           C
ATOM   2716 1HD1 ILE A 184      -5.813  13.644   6.905  1.00 93.96           H
ATOM   2717 2HD1 ILE A 184      -4.558  14.904   6.980  1.00 93.96           H
ATOM   2718 3HD1 ILE A 184      -4.330  13.481   5.935  1.00 93.96           H
ATOM   2719  HN  ILE A 184      -5.227  11.175   9.676  1.00 93.96           H
ATOM   2720  N   LEU A 185      -5.642  12.734  12.364  1.00 93.29           N
ATOM   2721  CA  LEU A 185      -6.242  13.269  13.575  1.00 93.29           C
ATOM   2722  C   LEU A 185      -5.511  12.704  14.794  1.00 93.29           C
ATOM   2723  O   LEU A 185      -5.063  13.456  15.657  1.00 93.29           O
ATOM   2724  HA  LEU A 185      -6.101  14.350  13.558  1.00 93.29           H
ATOM   2725  CB  LEU A 185      -7.750  13.009  13.586  1.00 93.29           C
ATOM   2726 1HB  LEU A 185      -7.916  11.947  13.402  1.00 93.29           H
ATOM   2727 2HB  LEU A 185      -8.128  13.223  14.585  1.00 93.29           H
ATOM   2728  CG  LEU A 185      -8.576  13.808  12.576  1.00 93.29           C
ATOM   2729  HG  LEU A 185      -8.229  13.556  11.574  1.00 93.29           H
ATOM   2730  CD1 LEU A 185     -10.055  13.425  12.652  1.00 93.29           C
ATOM   2731 1HD1 LEU A 185     -10.167  12.363  12.433  1.00 93.29           H
ATOM   2732 2HD1 LEU A 185     -10.433  13.630  13.654  1.00 93.29           H
ATOM   2733 3HD1 LEU A 185     -10.619  14.008  11.924  1.00 93.29           H
ATOM   2734  CD2 LEU A 185      -8.363  15.312  12.762  1.00 93.29           C
ATOM   2735 1HD2 LEU A 185      -8.667  15.600  13.768  1.00 93.29           H
ATOM   2736 2HD2 LEU A 185      -7.309  15.550  12.618  1.00 93.29           H
ATOM   2737 3HD2 LEU A 185      -8.962  15.857  12.032  1.00 93.29           H
ATOM   2738  HN  LEU A 185      -6.168  12.011  11.916  1.00 93.29           H
ATOM   2739  N   TYR A 186      -5.414  11.383  14.826  1.00 92.17           N
ATOM   2740  CA  TYR A 186      -5.110  10.684  16.063  1.00 92.17           C
ATOM   2741  C   TYR A 186      -3.610  10.407  16.181  1.00 92.17           C
ATOM   2742  O   TYR A 186      -3.136   9.970  17.229  1.00 92.17           O
ATOM   2743  HA  TYR A 186      -5.420  11.319  16.893  1.00 92.17           H
ATOM   2744  CB  TYR A 186      -5.859   9.352  15.991  1.00 92.17           C
ATOM   2745 1HB  TYR A 186      -5.511   8.798  15.119  1.00 92.17           H
ATOM   2746 2HB  TYR A 186      -5.606   8.757  16.869  1.00 92.17           H
ATOM   2747  CG  TYR A 186      -7.380   9.498  15.912  1.00 92.17           C
ATOM   2748  CD1 TYR A 186      -8.046  10.293  16.823  1.00 92.17           C
ATOM   2749  HD1 TYR A 186      -7.487  10.817  17.599  1.00 92.17           H
ATOM   2750  CD2 TYR A 186      -8.086   8.833  14.930  1.00 92.17           C
ATOM   2751  HD2 TYR A 186      -7.561   8.205  14.211  1.00 92.17           H
ATOM   2752  CE1 TYR A 186      -9.477  10.429  16.749  1.00 92.17           C
ATOM   2753  HE1 TYR A 186     -10.015  11.054  17.462  1.00 92.17           H
ATOM   2754  CE2 TYR A 186      -9.518   8.970  14.856  1.00 92.17           C
ATOM   2755  HE2 TYR A 186     -10.088   8.451  14.085  1.00 92.17           H
ATOM   2756  CZ  TYR A 186     -10.143   9.761  15.769  1.00 92.17           C
ATOM   2757  OH  TYR A 186     -11.495   9.890  15.698  1.00 92.17           O
ATOM   2758  HH  TYR A 186     -11.829   9.516  14.833  1.00 92.17           H
ATOM   2759  HN  TYR A 186      -5.540  10.793  14.028  1.00 92.17           H
ATOM   2760  N   SER A 187      -2.904  10.671  15.091  1.00 92.87           N
ATOM   2761  CA  SER A 187      -1.457  10.540  15.087  1.00 92.87           C
ATOM   2762  C   SER A 187      -0.832  11.605  15.990  1.00 92.87           C
ATOM   2763  O   SER A 187      -1.017  12.800  15.766  1.00 92.87           O
ATOM   2764  HA  SER A 187      -1.256   9.542  15.477  1.00 92.87           H
ATOM   2765  CB  SER A 187      -0.898  10.653  13.667  1.00 92.87           C
ATOM   2766 1HB  SER A 187      -1.206  11.604  13.231  1.00 92.87           H
ATOM   2767 2HB  SER A 187       0.191  10.659  13.706  1.00 92.87           H
ATOM   2768  OG  SER A 187      -1.338   9.585  12.833  1.00 92.87           O
ATOM   2769  HG  SER A 187      -1.842   9.947  12.050  1.00 92.87           H
ATOM   2770  HN  SER A 187      -3.304  10.970  14.225  1.00 92.87           H
ATOM   2771  N   GLN A 188      -0.104  11.133  16.992  1.00 92.25           N
ATOM   2772  CA  GLN A 188       0.655  12.025  17.851  1.00 92.25           C
ATOM   2773  C   GLN A 188       1.910  11.322  18.371  1.00 92.25           C
ATOM   2774  O   GLN A 188       2.075  10.118  18.180  1.00 92.25           O
ATOM   2775  HA  GLN A 188       0.937  12.866  17.218  1.00 92.25           H
ATOM   2776  CB  GLN A 188      -0.206  12.536  19.008  1.00 92.25           C
ATOM   2777 1HB  GLN A 188       0.348  13.282  19.577  1.00 92.25           H
ATOM   2778 2HB  GLN A 188      -1.094  13.032  18.614  1.00 92.25           H
ATOM   2779  CG  GLN A 188      -0.623  11.388  19.930  1.00 92.25           C
ATOM   2780 1HG  GLN A 188      -1.178  10.643  19.360  1.00 92.25           H
ATOM   2781 2HG  GLN A 188       0.265  10.893  20.324  1.00 92.25           H
ATOM   2782  CD  GLN A 188      -1.484  11.899  21.087  1.00 92.25           C
ATOM   2783  OE1 GLN A 188      -2.051  12.979  21.043  1.00 92.25           O
ATOM   2784  NE2 GLN A 188      -1.550  11.066  22.121  1.00 92.25           N
ATOM   2785 1HE2 GLN A 188      -1.060  10.195  22.093  1.00 92.25           H
ATOM   2786 2HE2 GLN A 188      -2.089  11.311  22.927  1.00 92.25           H
ATOM   2787  HN  GLN A 188      -0.029  10.162  17.219  1.00 92.25           H
ATOM   2788  N   ILE A 189       2.762  12.103  19.018  1.00 92.03           N
ATOM   2789  CA  ILE A 189       3.964  11.558  19.626  1.00 92.03           C
ATOM   2790  C   ILE A 189       3.673  11.193  21.083  1.00 92.03           C
ATOM   2791  O   ILE A 189       3.158  12.013  21.841  1.00 92.03           O
ATOM   2792  HA  ILE A 189       4.218  10.646  19.086  1.00 92.03           H
ATOM   2793  CB  ILE A 189       5.137  12.526  19.457  1.00 92.03           C
ATOM   2794  HB  ILE A 189       4.860  13.479  19.906  1.00 92.03           H
ATOM   2795  CG1 ILE A 189       5.421  12.789  17.977  1.00 92.03           C
ATOM   2796 1HG1 ILE A 189       5.800  11.881  17.508  1.00 92.03           H
ATOM   2797 2HG1 ILE A 189       4.494  13.049  17.465  1.00 92.03           H
ATOM   2798  CG2 ILE A 189       6.376  12.020  20.198  1.00 92.03           C
ATOM   2799 1HG2 ILE A 189       6.151  11.926  21.260  1.00 92.03           H
ATOM   2800 2HG2 ILE A 189       6.666  11.048  19.800  1.00 92.03           H
ATOM   2801 3HG2 ILE A 189       7.195  12.727  20.061  1.00 92.03           H
ATOM   2802  CD1 ILE A 189       6.438  13.920  17.807  1.00 92.03           C
ATOM   2803 1HD1 ILE A 189       6.045  14.832  18.255  1.00 92.03           H
ATOM   2804 2HD1 ILE A 189       7.371  13.646  18.299  1.00 92.03           H
ATOM   2805 3HD1 ILE A 189       6.622  14.086  16.745  1.00 92.03           H
ATOM   2806  HN  ILE A 189       2.642  13.090  19.130  1.00 92.03           H
ATOM   2807  N   LYS A 190       4.016   9.961  21.431  1.00 87.80           N
ATOM   2808  CA  LYS A 190       3.879   9.505  22.804  1.00 87.80           C
ATOM   2809  C   LYS A 190       5.267   9.224  23.384  1.00 87.80           C
ATOM   2810  O   LYS A 190       6.048   8.477  22.798  1.00 87.80           O
ATOM   2811  HA  LYS A 190       3.425  10.316  23.373  1.00 87.80           H
ATOM   2812  CB  LYS A 190       2.927   8.310  22.879  1.00 87.80           C
ATOM   2813 1HB  LYS A 190       2.020   8.526  22.314  1.00 87.80           H
ATOM   2814 2HB  LYS A 190       3.392   7.440  22.415  1.00 87.80           H
ATOM   2815  CG  LYS A 190       2.565   7.988  24.331  1.00 87.80           C
ATOM   2816 1HG  LYS A 190       3.463   7.702  24.878  1.00 87.80           H
ATOM   2817 2HG  LYS A 190       2.167   8.880  24.816  1.00 87.80           H
ATOM   2818  CD  LYS A 190       1.536   6.859  24.402  1.00 87.80           C
ATOM   2819 1HD  LYS A 190       0.575   7.213  24.027  1.00 87.80           H
ATOM   2820 2HD  LYS A 190       1.846   6.038  23.756  1.00 87.80           H
ATOM   2821  CE  LYS A 190       1.374   6.353  25.837  1.00 87.80           C
ATOM   2822 1HE  LYS A 190       2.355   6.221  26.295  1.00 87.80           H
ATOM   2823 2HE  LYS A 190       0.842   7.095  26.432  1.00 87.80           H
ATOM   2824  NZ  LYS A 190       0.635   5.071  25.855  1.00 87.80           N
ATOM   2825 1HZ  LYS A 190       0.633   4.695  26.797  1.00 87.80           H
ATOM   2826 2HZ  LYS A 190      -0.319   5.227  25.551  1.00 87.80           H
ATOM   2827 3HZ  LYS A 190       1.086   4.413  25.229  1.00 87.80           H
ATOM   2828  HN  LYS A 190       4.380   9.281  20.794  1.00 87.80           H
ATOM   2829  N   GLU A 191       5.530   9.838  24.528  1.00 84.46           N
ATOM   2830  CA  GLU A 191       6.774   9.596  25.238  1.00 84.46           C
ATOM   2831  C   GLU A 191       6.579   8.506  26.294  1.00 84.46           C
ATOM   2832  O   GLU A 191       5.805   8.680  27.235  1.00 84.46           O
ATOM   2833  HA  GLU A 191       7.479   9.254  24.480  1.00 84.46           H
ATOM   2834  CB  GLU A 191       7.305  10.884  25.871  1.00 84.46           C
ATOM   2835 1HB  GLU A 191       6.496  11.398  26.390  1.00 84.46           H
ATOM   2836 2HB  GLU A 191       8.153  10.654  26.515  1.00 84.46           H
ATOM   2837  CG  GLU A 191       7.824  11.847  24.801  1.00 84.46           C
ATOM   2838 1HG  GLU A 191       8.580  11.348  24.194  1.00 84.46           H
ATOM   2839 2HG  GLU A 191       7.010  12.125  24.132  1.00 84.46           H
ATOM   2840  CD  GLU A 191       8.421  13.103  25.438  1.00 84.46           C
ATOM   2841  OE1 GLU A 191       8.907  13.956  24.664  1.00 84.46           O
ATOM   2842  OE2 GLU A 191       8.377  13.183  26.685  1.00 84.46           O
ATOM   2843  HN  GLU A 191       4.912  10.490  24.968  1.00 84.46           H
ATOM   2844  N   GLU A 192       7.294   7.407  26.104  1.00 76.78           N
ATOM   2845  CA  GLU A 192       7.266   6.320  27.068  1.00 76.78           C
ATOM   2846  C   GLU A 192       8.690   5.938  27.477  1.00 76.78           C
ATOM   2847  O   GLU A 192       9.524   5.633  26.626  1.00 76.78           O
ATOM   2848  HA  GLU A 192       6.726   6.711  27.930  1.00 76.78           H
ATOM   2849  CB  GLU A 192       6.513   5.111  26.510  1.00 76.78           C
ATOM   2850 1HB  GLU A 192       5.721   5.448  25.841  1.00 76.78           H
ATOM   2851 2HB  GLU A 192       7.216   4.427  26.034  1.00 76.78           H
ATOM   2852  CG  GLU A 192       5.836   4.321  27.631  1.00 76.78           C
ATOM   2853 1HG  GLU A 192       6.544   4.156  28.443  1.00 76.78           H
ATOM   2854 2HG  GLU A 192       5.009   4.901  28.042  1.00 76.78           H
ATOM   2855  CD  GLU A 192       5.317   2.976  27.119  1.00 76.78           C
ATOM   2856  OE1 GLU A 192       4.744   2.236  27.947  1.00 76.78           O
ATOM   2857  OE2 GLU A 192       5.504   2.719  25.910  1.00 76.78           O
ATOM   2858  HN  GLU A 192       7.882   7.253  25.310  1.00 76.78           H
ATOM   2859  N   SER A 193       8.924   5.966  28.781  1.00 72.43           N
ATOM   2860  CA  SER A 193      10.145   5.405  29.334  1.00 72.43           C
ATOM   2861  C   SER A 193      11.362   6.147  28.778  1.00 72.43           C
ATOM   2862  O   SER A 193      12.451   5.583  28.691  1.00 72.43           O
ATOM   2863  HA  SER A 193      10.068   5.552  30.412  1.00 72.43           H
ATOM   2864  CB  SER A 193      10.251   3.909  29.030  1.00 72.43           C
ATOM   2865 1HB  SER A 193      10.609   3.771  28.010  1.00 72.43           H
ATOM   2866 2HB  SER A 193      10.990   3.456  29.691  1.00 72.43           H
ATOM   2867  OG  SER A 193       9.001   3.243  29.189  1.00 72.43           O
ATOM   2868  HG  SER A 193       9.081   2.292  28.889  1.00 72.43           H
ATOM   2869  HN  SER A 193       8.299   6.363  29.453  1.00 72.43           H
ATOM   2870  N   GLY A 194      11.135   7.401  28.415  1.00 76.10           N
ATOM   2871  CA  GLY A 194      12.192   8.218  27.845  1.00 76.10           C
ATOM   2872  C   GLY A 194      12.336   7.961  26.344  1.00 76.10           C
ATOM   2873  O   GLY A 194      13.281   8.435  25.716  1.00 76.10           O
ATOM   2874 1HA  GLY A 194      11.976   9.273  28.018  1.00 76.10           H
ATOM   2875 2HA  GLY A 194      13.135   8.001  28.346  1.00 76.10           H
ATOM   2876  HN  GLY A 194      10.250   7.858  28.505  1.00 76.10           H
ATOM   2877  N   ILE A 195      11.383   7.210  25.811  1.00 84.32           N
ATOM   2878  CA  ILE A 195      11.386   6.891  24.393  1.00 84.32           C
ATOM   2879  C   ILE A 195      10.191   7.569  23.720  1.00 84.32           C
ATOM   2880  O   ILE A 195       9.046   7.343  24.106  1.00 84.32           O
ATOM   2881  HA  ILE A 195      12.301   7.302  23.968  1.00 84.32           H
ATOM   2882  CB  ILE A 195      11.431   5.376  24.185  1.00 84.32           C
ATOM   2883  HB  ILE A 195      10.571   4.936  24.690  1.00 84.32           H
ATOM   2884  CG1 ILE A 195      12.685   4.772  24.820  1.00 84.32           C
ATOM   2885 1HG1 ILE A 195      13.568   5.095  24.267  1.00 84.32           H
ATOM   2886 2HG1 ILE A 195      12.795   5.141  25.839  1.00 84.32           H
ATOM   2887  CG2 ILE A 195      11.313   5.023  22.701  1.00 84.32           C
ATOM   2888 1HG2 ILE A 195      10.367   5.401  22.311  1.00 84.32           H
ATOM   2889 2HG2 ILE A 195      12.139   5.476  22.153  1.00 84.32           H
ATOM   2890 3HG2 ILE A 195      11.347   3.940  22.581  1.00 84.32           H
ATOM   2891  CD1 ILE A 195      12.613   3.244  24.830  1.00 84.32           C
ATOM   2892 1HD1 ILE A 195      11.743   2.925  25.403  1.00 84.32           H
ATOM   2893 2HD1 ILE A 195      12.528   2.878  23.807  1.00 84.32           H
ATOM   2894 3HD1 ILE A 195      13.517   2.841  25.286  1.00 84.32           H
ATOM   2895  HN  ILE A 195      10.620   6.823  26.329  1.00 84.32           H
ATOM   2896  N   ALA A 196      10.500   8.388  22.724  1.00 90.39           N
ATOM   2897  CA  ALA A 196       9.463   9.024  21.929  1.00 90.39           C
ATOM   2898  C   ALA A 196       8.983   8.049  20.852  1.00 90.39           C
ATOM   2899  O   ALA A 196       9.790   7.493  20.108  1.00 90.39           O
ATOM   2900  HA  ALA A 196       8.631   9.256  22.594  1.00 90.39           H
ATOM   2901  CB  ALA A 196      10.001  10.328  21.338  1.00 90.39           C
ATOM   2902 1HB  ALA A 196      10.301  10.996  22.145  1.00 90.39           H
ATOM   2903 2HB  ALA A 196      10.863  10.112  20.705  1.00 90.39           H
ATOM   2904 3HB  ALA A 196       9.223  10.805  20.741  1.00 90.39           H
ATOM   2905  HN  ALA A 196      11.437   8.617  22.459  1.00 90.39           H
ATOM   2906  N   ILE A 197       7.671   7.872  20.802  1.00 89.33           N
ATOM   2907  CA  ILE A 197       7.074   6.964  19.837  1.00 89.33           C
ATOM   2908  C   ILE A 197       5.990   7.703  19.050  1.00 89.33           C
ATOM   2909  O   ILE A 197       5.127   8.354  19.636  1.00 89.33           O
ATOM   2910  HA  ILE A 197       7.859   6.663  19.143  1.00 89.33           H
ATOM   2911  CB  ILE A 197       6.573   5.697  20.532  1.00 89.33           C
ATOM   2912  HB  ILE A 197       5.858   5.989  21.301  1.00 89.33           H
ATOM   2913  CG1 ILE A 197       7.720   4.967  21.235  1.00 89.33           C
ATOM   2914 1HG1 ILE A 197       8.432   4.603  20.495  1.00 89.33           H
ATOM   2915 2HG1 ILE A 197       8.258   5.663  21.879  1.00 89.33           H
ATOM   2916  CG2 ILE A 197       5.833   4.788  19.549  1.00 89.33           C
ATOM   2917 1HG2 ILE A 197       4.977   5.321  19.135  1.00 89.33           H
ATOM   2918 2HG2 ILE A 197       6.507   4.501  18.742  1.00 89.33           H
ATOM   2919 3HG2 ILE A 197       5.488   3.895  20.069  1.00 89.33           H
ATOM   2920  CD1 ILE A 197       7.196   3.795  22.067  1.00 89.33           C
ATOM   2921 1HD1 ILE A 197       6.503   4.167  22.822  1.00 89.33           H
ATOM   2922 2HD1 ILE A 197       6.679   3.090  21.416  1.00 89.33           H
ATOM   2923 3HD1 ILE A 197       8.031   3.294  22.556  1.00 89.33           H
ATOM   2924  HN  ILE A 197       7.021   8.335  21.404  1.00 89.33           H
ATOM   2925  N   CYS A 198       6.071   7.578  17.733  1.00 91.90           N
ATOM   2926  CA  CYS A 198       5.008   8.064  16.869  1.00 91.90           C
ATOM   2927  C   CYS A 198       3.902   7.008  16.829  1.00 91.90           C
ATOM   2928  O   CYS A 198       4.092   5.924  16.280  1.00 91.90           O
ATOM   2929  HA  CYS A 198       4.643   8.991  17.312  1.00 91.90           H
ATOM   2930  CB  CYS A 198       5.527   8.401  15.470  1.00 91.90           C
ATOM   2931 1HB  CYS A 198       6.175   9.276  15.514  1.00 91.90           H
ATOM   2932 2HB  CYS A 198       6.130   7.577  15.088  1.00 91.90           H
ATOM   2933  SG  CYS A 198       4.122   8.720  14.342  1.00 91.90           S
ATOM   2934  HN  CYS A 198       6.842   7.155  17.257  1.00 91.90           H
ATOM   2935  N   THR A 199       2.768   7.362  17.417  1.00 91.32           N
ATOM   2936  CA  THR A 199       1.655   6.434  17.517  1.00 91.32           C
ATOM   2937  C   THR A 199       0.331   7.161  17.275  1.00 91.32           C
ATOM   2938  O   THR A 199       0.290   8.390  17.244  1.00 91.32           O
ATOM   2939  HA  THR A 199       1.758   5.688  16.729  1.00 91.32           H
ATOM   2940  CB  THR A 199       1.731   5.748  18.883  1.00 91.32           C
ATOM   2941  HB  THR A 199       2.754   5.447  19.110  1.00 91.32           H
ATOM   2942  OG1 THR A 199       0.784   4.688  18.792  1.00 91.32           O
ATOM   2943  HG1 THR A 199       0.910   4.051  19.552  1.00 91.32           H
ATOM   2944  CG2 THR A 199       1.196   6.632  20.012  1.00 91.32           C
ATOM   2945 1HG2 THR A 199       0.152   6.877  19.817  1.00 91.32           H
ATOM   2946 2HG2 THR A 199       1.782   7.549  20.063  1.00 91.32           H
ATOM   2947 3HG2 THR A 199       1.274   6.097  20.958  1.00 91.32           H
ATOM   2948  HN  THR A 199       2.605   8.262  17.821  1.00 91.32           H
ATOM   2949  N   MET A 200      -0.720   6.371  17.110  1.00 91.25           N
ATOM   2950  CA  MET A 200      -2.072   6.896  17.201  1.00 91.25           C
ATOM   2951  C   MET A 200      -2.606   6.791  18.631  1.00 91.25           C
ATOM   2952  O   MET A 200      -2.399   5.781  19.302  1.00 91.25           O
ATOM   2953  HA  MET A 200      -2.000   7.944  16.909  1.00 91.25           H
ATOM   2954  CB  MET A 200      -2.987   6.116  16.255  1.00 91.25           C
ATOM   2955 1HB  MET A 200      -2.913   5.049  16.469  1.00 91.25           H
ATOM   2956 2HB  MET A 200      -4.024   6.404  16.427  1.00 91.25           H
ATOM   2957  CG  MET A 200      -2.615   6.375  14.794  1.00 91.25           C
ATOM   2958 1HG  MET A 200      -2.618   7.446  14.594  1.00 91.25           H
ATOM   2959 2HG  MET A 200      -1.603   6.018  14.599  1.00 91.25           H
ATOM   2960  SD  MET A 200      -3.771   5.550  13.713  1.00 91.25           S
ATOM   2961  CE  MET A 200      -3.573   3.867  14.275  1.00 91.25           C
ATOM   2962 1HE  MET A 200      -2.537   3.557  14.135  1.00 91.25           H
ATOM   2963 2HE  MET A 200      -3.832   3.804  15.332  1.00 91.25           H
ATOM   2964 3HE  MET A 200      -4.228   3.212  13.701  1.00 91.25           H
ATOM   2965  HN  MET A 200      -0.659   5.392  16.919  1.00 91.25           H
ATOM   2966  N   VAL A 201      -3.284   7.847  19.055  1.00 91.88           N
ATOM   2967  CA  VAL A 201      -3.918   7.855  20.362  1.00 91.88           C
ATOM   2968  C   VAL A 201      -5.413   8.134  20.197  1.00 91.88           C
ATOM   2969  O   VAL A 201      -5.800   9.080  19.512  1.00 91.88           O
ATOM   2970  HA  VAL A 201      -3.792   6.862  20.794  1.00 91.88           H
ATOM   2971  CB  VAL A 201      -3.219   8.862  21.277  1.00 91.88           C
ATOM   2972  HB  VAL A 201      -3.307   9.848  20.820  1.00 91.88           H
ATOM   2973  CG1 VAL A 201      -3.895   8.918  22.649  1.00 91.88           C
ATOM   2974 1HG1 VAL A 201      -4.935   9.218  22.529  1.00 91.88           H
ATOM   2975 2HG1 VAL A 201      -3.852   7.934  23.115  1.00 91.88           H
ATOM   2976 3HG1 VAL A 201      -3.378   9.641  23.279  1.00 91.88           H
ATOM   2977  CG2 VAL A 201      -1.729   8.538  21.413  1.00 91.88           C
ATOM   2978 1HG2 VAL A 201      -1.611   7.541  21.836  1.00 91.88           H
ATOM   2979 2HG2 VAL A 201      -1.259   8.574  20.430  1.00 91.88           H
ATOM   2980 3HG2 VAL A 201      -1.257   9.270  22.068  1.00 91.88           H
ATOM   2981  HN  VAL A 201      -3.402   8.686  18.523  1.00 91.88           H
ATOM   2982  N   TYR A 202      -6.213   7.294  20.837  1.00 90.77           N
ATOM   2983  CA  TYR A 202      -7.658   7.398  20.716  1.00 90.77           C
ATOM   2984  C   TYR A 202      -8.265   8.067  21.951  1.00 90.77           C
ATOM   2985  O   TYR A 202      -7.877   7.765  23.079  1.00 90.77           O
ATOM   2986  HA  TYR A 202      -7.879   8.004  19.838  1.00 90.77           H
ATOM   2987  CB  TYR A 202      -8.177   5.962  20.622  1.00 90.77           C
ATOM   2988 1HB  TYR A 202      -7.833   5.404  21.493  1.00 90.77           H
ATOM   2989 2HB  TYR A 202      -9.266   5.977  20.663  1.00 90.77           H
ATOM   2990  CG  TYR A 202      -7.739   5.224  19.356  1.00 90.77           C
ATOM   2991  CD1 TYR A 202      -8.456   5.373  18.186  1.00 90.77           C
ATOM   2992  HD1 TYR A 202      -9.335   6.017  18.165  1.00 90.77           H
ATOM   2993  CD2 TYR A 202      -6.626   4.408  19.383  1.00 90.77           C
ATOM   2994  HD2 TYR A 202      -6.059   4.290  20.306  1.00 90.77           H
ATOM   2995  CE1 TYR A 202      -8.044   4.678  16.995  1.00 90.77           C
ATOM   2996  HE1 TYR A 202      -8.602   4.787  16.065  1.00 90.77           H
ATOM   2997  CE2 TYR A 202      -6.213   3.713  18.191  1.00 90.77           C
ATOM   2998  HE2 TYR A 202      -5.336   3.066  18.199  1.00 90.77           H
ATOM   2999  CZ  TYR A 202      -6.942   3.882  17.056  1.00 90.77           C
ATOM   3000  OH  TYR A 202      -6.553   3.226  15.930  1.00 90.77           O
ATOM   3001  HH  TYR A 202      -7.330   3.118  15.311  1.00 90.77           H
ATOM   3002  HN  TYR A 202      -5.891   6.555  21.428  1.00 90.77           H
ATOM   3003  N   PRO A 203      -9.223   8.984  21.762  1.00 81.58           N
ATOM   3004  CA  PRO A 203      -9.736   9.781  22.880  1.00 81.58           C
ATOM   3005  C   PRO A 203     -10.536   8.945  23.865  1.00 81.58           C
ATOM   3006  O   PRO A 203     -11.190   7.978  23.477  1.00 81.58           O
ATOM   3007  HA  PRO A 203      -8.909  10.191  23.460  1.00 81.58           H
ATOM   3008  CB  PRO A 203     -10.604  10.842  22.200  1.00 81.58           C
ATOM   3009 1HB  PRO A 203     -11.452  11.126  22.823  1.00 81.58           H
ATOM   3010 2HB  PRO A 203     -10.040  11.752  21.997  1.00 81.58           H
ATOM   3011  CG  PRO A 203     -11.051  10.176  20.930  1.00 81.58           C
ATOM   3012 1HG  PRO A 203     -11.938   9.564  21.097  1.00 81.58           H
ATOM   3013 2HG  PRO A 203     -11.310  10.912  20.169  1.00 81.58           H
ATOM   3014  CD  PRO A 203      -9.887   9.334  20.494  1.00 81.58           C
ATOM   3015 1HD  PRO A 203     -10.215   8.446  19.953  1.00 81.58           H
ATOM   3016 2HD  PRO A 203      -9.221   9.884  19.830  1.00 81.58           H
ATOM   3017  N   SER A 204     -10.461   9.342  25.127  1.00 70.29           N
ATOM   3018  CA  SER A 204     -10.656   8.405  26.220  1.00 70.29           C
ATOM   3019  C   SER A 204     -11.979   7.658  26.040  1.00 70.29           C
ATOM   3020  O   SER A 204     -12.007   6.429  26.044  1.00 70.29           O
ATOM   3021  HA  SER A 204      -9.815   7.714  26.160  1.00 70.29           H
ATOM   3022  CB  SER A 204     -10.631   9.122  27.571  1.00 70.29           C
ATOM   3023 1HB  SER A 204     -10.920   8.424  28.357  1.00 70.29           H
ATOM   3024 2HB  SER A 204      -9.613   9.445  27.792  1.00 70.29           H
ATOM   3025  OG  SER A 204     -11.502  10.249  27.594  1.00 70.29           O
ATOM   3026  HG  SER A 204     -12.418   9.968  27.878  1.00 70.29           H
ATOM   3027  HN  SER A 204     -10.272  10.284  25.406  1.00 70.29           H
ATOM   3028  N   ASP A 205     -13.043   8.433  25.885  1.00 69.59           N
ATOM   3029  CA  ASP A 205     -14.360   7.987  26.305  1.00 69.59           C
ATOM   3030  C   ASP A 205     -14.749   6.739  25.510  1.00 69.59           C
ATOM   3031  O   ASP A 205     -15.154   5.732  26.088  1.00 69.59           O
ATOM   3032  HA  ASP A 205     -14.269   7.789  27.373  1.00 69.59           H
ATOM   3033  CB  ASP A 205     -15.416   9.063  26.042  1.00 69.59           C
ATOM   3034 1HB  ASP A 205     -15.369   9.376  24.999  1.00 69.59           H
ATOM   3035 2HB  ASP A 205     -16.411   8.650  26.206  1.00 69.59           H
ATOM   3036  CG  ASP A 205     -15.204  10.274  26.953  1.00 69.59           C
ATOM   3037  OD1 ASP A 205     -14.354  10.158  27.862  1.00 69.59           O
ATOM   3038  OD2 ASP A 205     -15.897  11.288  26.720  1.00 69.59           O
ATOM   3039  HN  ASP A 205     -13.014   9.348  25.483  1.00 69.59           H
ATOM   3040  N   GLU A 206     -14.612   6.847  24.196  1.00 82.94           N
ATOM   3041  CA  GLU A 206     -14.941   5.739  23.316  1.00 82.94           C
ATOM   3042  C   GLU A 206     -13.691   5.259  22.576  1.00 82.94           C
ATOM   3043  O   GLU A 206     -13.778   4.790  21.442  1.00 82.94           O
ATOM   3044  HA  GLU A 206     -15.310   4.949  23.970  1.00 82.94           H
ATOM   3045  CB  GLU A 206     -16.045   6.131  22.331  1.00 82.94           C
ATOM   3046 1HB  GLU A 206     -15.763   7.044  21.808  1.00 82.94           H
ATOM   3047 2HB  GLU A 206     -16.251   5.297  21.660  1.00 82.94           H
ATOM   3048  CG  GLU A 206     -17.354   6.429  23.064  1.00 82.94           C
ATOM   3049 1HG  GLU A 206     -17.289   6.071  24.092  1.00 82.94           H
ATOM   3050 2HG  GLU A 206     -17.512   7.506  23.111  1.00 82.94           H
ATOM   3051  CD  GLU A 206     -18.540   5.764  22.362  1.00 82.94           C
ATOM   3052  OE1 GLU A 206     -19.350   5.141  23.082  1.00 82.94           O
ATOM   3053  OE2 GLU A 206     -18.609   5.895  21.120  1.00 82.94           O
ATOM   3054  HN  GLU A 206     -14.283   7.671  23.734  1.00 82.94           H
ATOM   3055  N   SER A 207     -12.557   5.392  23.248  1.00 88.09           N
ATOM   3056  CA  SER A 207     -11.277   5.109  22.621  1.00 88.09           C
ATOM   3057  C   SER A 207     -11.301   3.717  21.988  1.00 88.09           C
ATOM   3058  O   SER A 207     -10.886   3.544  20.843  1.00 88.09           O
ATOM   3059  HA  SER A 207     -11.156   5.875  21.855  1.00 88.09           H
ATOM   3060  CB  SER A 207     -10.133   5.214  23.631  1.00 88.09           C
ATOM   3061 1HB  SER A 207      -9.231   4.776  23.203  1.00 88.09           H
ATOM   3062 2HB  SER A 207      -9.916   6.264  23.826  1.00 88.09           H
ATOM   3063  OG  SER A 207     -10.443   4.558  24.858  1.00 88.09           O
ATOM   3064  HG  SER A 207     -10.684   5.233  25.555  1.00 88.09           H
ATOM   3065  HN  SER A 207     -12.504   5.686  24.203  1.00 88.09           H
ATOM   3066  N   THR A 208     -11.791   2.759  22.761  1.00 88.77           N
ATOM   3067  CA  THR A 208     -11.758   1.368  22.341  1.00 88.77           C
ATOM   3068  C   THR A 208     -12.624   1.166  21.096  1.00 88.77           C
ATOM   3069  O   THR A 208     -12.183   0.559  20.121  1.00 88.77           O
ATOM   3070  HA  THR A 208     -10.734   1.117  22.063  1.00 88.77           H
ATOM   3071  CB  THR A 208     -12.191   0.505  23.529  1.00 88.77           C
ATOM   3072  HB  THR A 208     -12.189  -0.552  23.263  1.00 88.77           H
ATOM   3073  OG1 THR A 208     -13.455   1.043  23.906  1.00 88.77           O
ATOM   3074  HG1 THR A 208     -13.942   0.394  24.492  1.00 88.77           H
ATOM   3075  CG2 THR A 208     -11.311   0.722  24.761  1.00 88.77           C
ATOM   3076 1HG2 THR A 208     -11.366   1.767  25.068  1.00 88.77           H
ATOM   3077 2HG2 THR A 208     -10.278   0.468  24.520  1.00 88.77           H
ATOM   3078 3HG2 THR A 208     -11.661   0.086  25.574  1.00 88.77           H
ATOM   3079  HN  THR A 208     -12.204   2.920  23.657  1.00 88.77           H
ATOM   3080  N   LYS A 209     -13.840   1.686  21.169  1.00 90.73           N
ATOM   3081  CA  LYS A 209     -14.770   1.573  20.059  1.00 90.73           C
ATOM   3082  C   LYS A 209     -14.139   2.184  18.806  1.00 90.73           C
ATOM   3083  O   LYS A 209     -14.219   1.608  17.722  1.00 90.73           O
ATOM   3084  HA  LYS A 209     -14.937   0.511  19.879  1.00 90.73           H
ATOM   3085  CB  LYS A 209     -16.122   2.187  20.428  1.00 90.73           C
ATOM   3086 1HB  LYS A 209     -15.979   3.210  20.778  1.00 90.73           H
ATOM   3087 2HB  LYS A 209     -16.756   2.240  19.542  1.00 90.73           H
ATOM   3088  CG  LYS A 209     -16.820   1.365  21.513  1.00 90.73           C
ATOM   3089 1HG  LYS A 209     -16.904   0.327  21.190  1.00 90.73           H
ATOM   3090 2HG  LYS A 209     -16.218   1.369  22.421  1.00 90.73           H
ATOM   3091  CD  LYS A 209     -18.212   1.924  21.815  1.00 90.73           C
ATOM   3092 1HD  LYS A 209     -18.145   2.996  22.001  1.00 90.73           H
ATOM   3093 2HD  LYS A 209     -18.857   1.792  20.946  1.00 90.73           H
ATOM   3094  CE  LYS A 209     -18.832   1.228  23.028  1.00 90.73           C
ATOM   3095 1HE  LYS A 209     -19.058   0.190  22.783  1.00 90.73           H
ATOM   3096 2HE  LYS A 209     -18.117   1.212  23.850  1.00 90.73           H
ATOM   3097  NZ  LYS A 209     -20.067   1.924  23.450  1.00 90.73           N
ATOM   3098 1HZ  LYS A 209     -20.443   1.474  24.278  1.00 90.73           H
ATOM   3099 2HZ  LYS A 209     -19.854   2.893  23.660  1.00 90.73           H
ATOM   3100 3HZ  LYS A 209     -20.751   1.882  22.703  1.00 90.73           H
ATOM   3101  HN  LYS A 209     -14.192   2.176  21.967  1.00 90.73           H
ATOM   3102  N   LEU A 210     -13.525   3.342  18.997  1.00 91.68           N
ATOM   3103  CA  LEU A 210     -12.966   4.085  17.880  1.00 91.68           C
ATOM   3104  C   LEU A 210     -11.846   3.265  17.237  1.00 91.68           C
ATOM   3105  O   LEU A 210     -11.783   3.144  16.015  1.00 91.68           O
ATOM   3106  HA  LEU A 210     -13.760   4.219  17.146  1.00 91.68           H
ATOM   3107  CB  LEU A 210     -12.526   5.480  18.331  1.00 91.68           C
ATOM   3108 1HB  LEU A 210     -13.379   5.976  18.795  1.00 91.68           H
ATOM   3109 2HB  LEU A 210     -11.764   5.367  19.102  1.00 91.68           H
ATOM   3110  CG  LEU A 210     -11.974   6.395  17.236  1.00 91.68           C
ATOM   3111  HG  LEU A 210     -11.154   5.877  16.739  1.00 91.68           H
ATOM   3112  CD1 LEU A 210     -13.036   6.683  16.174  1.00 91.68           C
ATOM   3113 1HD1 LEU A 210     -13.357   5.747  15.718  1.00 91.68           H
ATOM   3114 2HD1 LEU A 210     -13.892   7.172  16.640  1.00 91.68           H
ATOM   3115 3HD1 LEU A 210     -12.617   7.336  15.409  1.00 91.68           H
ATOM   3116  CD2 LEU A 210     -11.398   7.680  17.835  1.00 91.68           C
ATOM   3117 1HD2 LEU A 210     -12.182   8.213  18.374  1.00 91.68           H
ATOM   3118 2HD2 LEU A 210     -10.591   7.431  18.523  1.00 91.68           H
ATOM   3119 3HD2 LEU A 210     -11.012   8.313  17.036  1.00 91.68           H
ATOM   3120  HN  LEU A 210     -13.407   3.773  19.892  1.00 91.68           H
ATOM   3121  N   LYS A 211     -10.988   2.724  18.090  1.00 91.69           N
ATOM   3122  CA  LYS A 211      -9.885   1.902  17.622  1.00 91.69           C
ATOM   3123  C   LYS A 211     -10.437   0.737  16.797  1.00 91.69           C
ATOM   3124  O   LYS A 211      -9.996   0.504  15.673  1.00 91.69           O
ATOM   3125  HA  LYS A 211      -9.268   2.522  16.972  1.00 91.69           H
ATOM   3126  CB  LYS A 211      -9.008   1.462  18.796  1.00 91.69           C
ATOM   3127 1HB  LYS A 211      -8.584   2.339  19.286  1.00 91.69           H
ATOM   3128 2HB  LYS A 211      -9.619   0.947  19.538  1.00 91.69           H
ATOM   3129  CG  LYS A 211      -7.882   0.540  18.325  1.00 91.69           C
ATOM   3130 1HG  LYS A 211      -8.298  -0.420  18.019  1.00 91.69           H
ATOM   3131 2HG  LYS A 211      -7.397   0.970  17.449  1.00 91.69           H
ATOM   3132  CD  LYS A 211      -6.849   0.325  19.432  1.00 91.69           C
ATOM   3133 1HD  LYS A 211      -6.493   1.289  19.794  1.00 91.69           H
ATOM   3134 2HD  LYS A 211      -7.317  -0.180  20.278  1.00 91.69           H
ATOM   3135  CE  LYS A 211      -5.667  -0.505  18.927  1.00 91.69           C
ATOM   3136 1HE  LYS A 211      -6.008  -1.503  18.651  1.00 91.69           H
ATOM   3137 2HE  LYS A 211      -5.254  -0.049  18.027  1.00 91.69           H
ATOM   3138  NZ  LYS A 211      -4.619  -0.601  19.967  1.00 91.69           N
ATOM   3139 1HZ  LYS A 211      -3.757  -0.933  19.548  1.00 91.69           H
ATOM   3140 2HZ  LYS A 211      -4.465   0.313  20.377  1.00 91.69           H
ATOM   3141 3HZ  LYS A 211      -4.917  -1.249  20.687  1.00 91.69           H
ATOM   3142  HN  LYS A 211     -11.038   2.839  19.082  1.00 91.69           H
ATOM   3143  N   SER A 212     -11.394   0.036  17.388  1.00 91.26           N
ATOM   3144  CA  SER A 212     -11.975  -1.130  16.744  1.00 91.26           C
ATOM   3145  C   SER A 212     -12.557  -0.740  15.384  1.00 91.26           C
ATOM   3146  O   SER A 212     -12.396  -1.467  14.405  1.00 91.26           O
ATOM   3147  HA  SER A 212     -11.150  -1.831  16.620  1.00 91.26           H
ATOM   3148  CB  SER A 212     -13.055  -1.763  17.623  1.00 91.26           C
ATOM   3149 1HB  SER A 212     -13.894  -1.074  17.720  1.00 91.26           H
ATOM   3150 2HB  SER A 212     -13.436  -2.662  17.138  1.00 91.26           H
ATOM   3151  OG  SER A 212     -12.563  -2.096  18.918  1.00 91.26           O
ATOM   3152  HG  SER A 212     -12.674  -1.319  19.537  1.00 91.26           H
ATOM   3153  HN  SER A 212     -11.772   0.254  18.288  1.00 91.26           H
ATOM   3154  N   ALA A 213     -13.223   0.405  15.367  1.00 91.81           N
ATOM   3155  CA  ALA A 213     -13.879   0.872  14.157  1.00 91.81           C
ATOM   3156  C   ALA A 213     -12.820   1.187  13.098  1.00 91.81           C
ATOM   3157  O   ALA A 213     -12.951   0.779  11.945  1.00 91.81           O
ATOM   3158  HA  ALA A 213     -14.516   0.066  13.793  1.00 91.81           H
ATOM   3159  CB  ALA A 213     -14.754   2.083  14.485  1.00 91.81           C
ATOM   3160 1HB  ALA A 213     -15.507   1.799  15.220  1.00 91.81           H
ATOM   3161 2HB  ALA A 213     -14.132   2.881  14.892  1.00 91.81           H
ATOM   3162 3HB  ALA A 213     -15.245   2.433  13.578  1.00 91.81           H
ATOM   3163  HN  ALA A 213     -13.318   1.008  16.159  1.00 91.81           H
ATOM   3164  N   VAL A 214     -11.796   1.909  13.528  1.00 89.87           N
ATOM   3165  CA  VAL A 214     -10.747   2.335  12.617  1.00 89.87           C
ATOM   3166  C   VAL A 214     -10.035   1.103  12.054  1.00 89.87           C
ATOM   3167  O   VAL A 214      -9.722   1.051  10.866  1.00 89.87           O
ATOM   3168  HA  VAL A 214     -11.222   2.871  11.796  1.00 89.87           H
ATOM   3169  CB  VAL A 214      -9.797   3.301  13.328  1.00 89.87           C
ATOM   3170  HB  VAL A 214      -9.506   2.848  14.276  1.00 89.87           H
ATOM   3171  CG1 VAL A 214      -8.528   3.528  12.505  1.00 89.87           C
ATOM   3172 1HG1 VAL A 214      -8.015   2.577  12.360  1.00 89.87           H
ATOM   3173 2HG1 VAL A 214      -8.794   3.949  11.535  1.00 89.87           H
ATOM   3174 3HG1 VAL A 214      -7.871   4.219  13.033  1.00 89.87           H
ATOM   3175  CG2 VAL A 214     -10.495   4.628  13.637  1.00 89.87           C
ATOM   3176 1HG2 VAL A 214     -10.829   5.087  12.706  1.00 89.87           H
ATOM   3177 2HG2 VAL A 214     -11.355   4.445  14.281  1.00 89.87           H
ATOM   3178 3HG2 VAL A 214      -9.798   5.296  14.142  1.00 89.87           H
ATOM   3179  HN  VAL A 214     -11.677   2.202  14.476  1.00 89.87           H
ATOM   3180  N   LEU A 215      -9.799   0.142  12.935  1.00 90.87           N
ATOM   3181  CA  LEU A 215      -9.119  -1.081  12.544  1.00 90.87           C
ATOM   3182  C   LEU A 215      -9.976  -1.832  11.522  1.00 90.87           C
ATOM   3183  O   LEU A 215      -9.465  -2.311  10.511  1.00 90.87           O
ATOM   3184  HA  LEU A 215      -8.182  -0.795  12.065  1.00 90.87           H
ATOM   3185  CB  LEU A 215      -8.762  -1.914  13.777  1.00 90.87           C
ATOM   3186 1HB  LEU A 215      -9.565  -1.810  14.506  1.00 90.87           H
ATOM   3187 2HB  LEU A 215      -8.730  -2.964  13.485  1.00 90.87           H
ATOM   3188  CG  LEU A 215      -7.440  -1.563  14.462  1.00 90.87           C
ATOM   3189  HG  LEU A 215      -7.325  -0.479  14.450  1.00 90.87           H
ATOM   3190  CD1 LEU A 215      -7.450  -2.001  15.928  1.00 90.87           C
ATOM   3191 1HD1 LEU A 215      -8.260  -1.495  16.453  1.00 90.87           H
ATOM   3192 2HD1 LEU A 215      -7.598  -3.079  15.985  1.00 90.87           H
ATOM   3193 3HD1 LEU A 215      -6.498  -1.740  16.392  1.00 90.87           H
ATOM   3194  CD2 LEU A 215      -6.252  -2.151  13.697  1.00 90.87           C
ATOM   3195 1HD2 LEU A 215      -6.348  -3.236  13.656  1.00 90.87           H
ATOM   3196 2HD2 LEU A 215      -6.238  -1.749  12.684  1.00 90.87           H
ATOM   3197 3HD2 LEU A 215      -5.325  -1.887  14.206  1.00 90.87           H
ATOM   3198  HN  LEU A 215     -10.063   0.188  13.898  1.00 90.87           H
ATOM   3199  N   THR A 216     -11.264  -1.910  11.822  1.00 91.57           N
ATOM   3200  CA  THR A 216     -12.192  -2.618  10.957  1.00 91.57           C
ATOM   3201  C   THR A 216     -12.206  -1.990   9.562  1.00 91.57           C
ATOM   3202  O   THR A 216     -12.176  -2.700   8.557  1.00 91.57           O
ATOM   3203  HA  THR A 216     -11.840  -3.644  10.842  1.00 91.57           H
ATOM   3204  CB  THR A 216     -13.563  -2.622  11.636  1.00 91.57           C
ATOM   3205  HB  THR A 216     -13.950  -1.608  11.736  1.00 91.57           H
ATOM   3206  OG1 THR A 216     -13.343  -3.320  12.858  1.00 91.57           O
ATOM   3207  HG1 THR A 216     -13.278  -2.670  13.616  1.00 91.57           H
ATOM   3208  CG2 THR A 216     -14.583  -3.486  10.891  1.00 91.57           C
ATOM   3209 1HG2 THR A 216     -14.226  -4.515  10.851  1.00 91.57           H
ATOM   3210 2HG2 THR A 216     -14.711  -3.105   9.878  1.00 91.57           H
ATOM   3211 3HG2 THR A 216     -15.538  -3.453  11.415  1.00 91.57           H
ATOM   3212  HN  THR A 216     -11.675  -1.500  12.637  1.00 91.57           H
ATOM   3213  N   LEU A 217     -12.252  -0.666   9.544  1.00 88.10           N
ATOM   3214  CA  LEU A 217     -12.275   0.065   8.289  1.00 88.10           C
ATOM   3215  C   LEU A 217     -11.006  -0.253   7.495  1.00 88.10           C
ATOM   3216  O   LEU A 217     -11.053  -0.400   6.275  1.00 88.10           O
ATOM   3217  HA  LEU A 217     -13.135  -0.287   7.721  1.00 88.10           H
ATOM   3218  CB  LEU A 217     -12.482   1.560   8.543  1.00 88.10           C
ATOM   3219 1HB  LEU A 217     -13.367   1.683   9.168  1.00 88.10           H
ATOM   3220 2HB  LEU A 217     -11.633   1.931   9.117  1.00 88.10           H
ATOM   3221  CG  LEU A 217     -12.644   2.436   7.300  1.00 88.10           C
ATOM   3222  HG  LEU A 217     -11.822   2.215   6.618  1.00 88.10           H
ATOM   3223  CD1 LEU A 217     -13.944   2.107   6.563  1.00 88.10           C
ATOM   3224 1HD1 LEU A 217     -13.933   1.062   6.255  1.00 88.10           H
ATOM   3225 2HD1 LEU A 217     -14.791   2.282   7.226  1.00 88.10           H
ATOM   3226 3HD1 LEU A 217     -14.034   2.744   5.683  1.00 88.10           H
ATOM   3227  CD2 LEU A 217     -12.547   3.920   7.658  1.00 88.10           C
ATOM   3228 1HD2 LEU A 217     -13.334   4.174   8.369  1.00 88.10           H
ATOM   3229 2HD2 LEU A 217     -11.574   4.124   8.105  1.00 88.10           H
ATOM   3230 3HD2 LEU A 217     -12.666   4.520   6.756  1.00 88.10           H
ATOM   3231  HN  LEU A 217     -12.274  -0.096  10.366  1.00 88.10           H
ATOM   3232  N   LYS A 218      -9.901  -0.351   8.220  1.00 85.93           N
ATOM   3233  CA  LYS A 218      -8.621  -0.642   7.598  1.00 85.93           C
ATOM   3234  C   LYS A 218      -8.664  -2.042   6.984  1.00 85.93           C
ATOM   3235  O   LYS A 218      -8.118  -2.268   5.905  1.00 85.93           O
ATOM   3236  HA  LYS A 218      -8.475   0.082   6.797  1.00 85.93           H
ATOM   3237  CB  LYS A 218      -7.481  -0.444   8.600  1.00 85.93           C
ATOM   3238 1HB  LYS A 218      -7.743  -0.910   9.550  1.00 85.93           H
ATOM   3239 2HB  LYS A 218      -6.583  -0.944   8.237  1.00 85.93           H
ATOM   3240  CG  LYS A 218      -7.193   1.042   8.816  1.00 85.93           C
ATOM   3241 1HG  LYS A 218      -6.780   1.473   7.903  1.00 85.93           H
ATOM   3242 2HG  LYS A 218      -8.123   1.571   9.025  1.00 85.93           H
ATOM   3243  CD  LYS A 218      -6.212   1.248   9.972  1.00 85.93           C
ATOM   3244 1HD  LYS A 218      -6.599   0.768  10.871  1.00 85.93           H
ATOM   3245 2HD  LYS A 218      -5.262   0.769   9.738  1.00 85.93           H
ATOM   3246  CE  LYS A 218      -5.986   2.738  10.241  1.00 85.93           C
ATOM   3247 1HE  LYS A 218      -5.790   3.256   9.303  1.00 85.93           H
ATOM   3248 2HE  LYS A 218      -6.888   3.178  10.666  1.00 85.93           H
ATOM   3249  NZ  LYS A 218      -4.849   2.930  11.168  1.00 85.93           N
ATOM   3250 1HZ  LYS A 218      -4.508   3.882  11.092  1.00 85.93           H
ATOM   3251 2HZ  LYS A 218      -5.155   2.756  12.119  1.00 85.93           H
ATOM   3252 3HZ  LYS A 218      -4.105   2.284  10.929  1.00 85.93           H
ATOM   3253  HN  LYS A 218      -9.872  -0.235   9.213  1.00 85.93           H
ATOM   3254  N   VAL A 219      -9.318  -2.947   7.698  1.00 87.25           N
ATOM   3255  CA  VAL A 219      -9.386  -4.333   7.268  1.00 87.25           C
ATOM   3256  C   VAL A 219     -10.256  -4.432   6.014  1.00 87.25           C
ATOM   3257  O   VAL A 219      -9.900  -5.120   5.059  1.00 87.25           O
ATOM   3258  HA  VAL A 219      -8.373  -4.650   7.018  1.00 87.25           H
ATOM   3259  CB  VAL A 219      -9.888  -5.213   8.415  1.00 87.25           C
ATOM   3260  HB  VAL A 219     -10.787  -4.750   8.823  1.00 87.25           H
ATOM   3261  CG1 VAL A 219     -10.266  -6.608   7.911  1.00 87.25           C
ATOM   3262 1HG1 VAL A 219     -11.055  -6.523   7.164  1.00 87.25           H
ATOM   3263 2HG1 VAL A 219      -9.392  -7.081   7.464  1.00 87.25           H
ATOM   3264 3HG1 VAL A 219     -10.620  -7.212   8.746  1.00 87.25           H
ATOM   3265  CG2 VAL A 219      -8.851  -5.297   9.536  1.00 87.25           C
ATOM   3266 1HG2 VAL A 219      -7.928  -5.725   9.146  1.00 87.25           H
ATOM   3267 2HG2 VAL A 219      -8.653  -4.297   9.923  1.00 87.25           H
ATOM   3268 3HG2 VAL A 219      -9.234  -5.928  10.338  1.00 87.25           H
ATOM   3269  HN  VAL A 219      -9.795  -2.746   8.554  1.00 87.25           H
ATOM   3270  N   ILE A 220     -11.381  -3.733   6.056  1.00 87.52           N
ATOM   3271  CA  ILE A 220     -12.350  -3.807   4.976  1.00 87.52           C
ATOM   3272  C   ILE A 220     -11.746  -3.190   3.712  1.00 87.52           C
ATOM   3273  O   ILE A 220     -11.688  -3.838   2.668  1.00 87.52           O
ATOM   3274  HA  ILE A 220     -12.546  -4.862   4.785  1.00 87.52           H
ATOM   3275  CB  ILE A 220     -13.674  -3.169   5.399  1.00 87.52           C
ATOM   3276  HB  ILE A 220     -13.459  -2.200   5.848  1.00 87.52           H
ATOM   3277  CG1 ILE A 220     -14.375  -4.015   6.464  1.00 87.52           C
ATOM   3278 1HG1 ILE A 220     -14.689  -4.964   6.031  1.00 87.52           H
ATOM   3279 2HG1 ILE A 220     -13.675  -4.247   7.267  1.00 87.52           H
ATOM   3280  CG2 ILE A 220     -14.573  -2.916   4.186  1.00 87.52           C
ATOM   3281 1HG2 ILE A 220     -14.067  -2.244   3.493  1.00 87.52           H
ATOM   3282 2HG2 ILE A 220     -14.784  -3.861   3.687  1.00 87.52           H
ATOM   3283 3HG2 ILE A 220     -15.508  -2.462   4.515  1.00 87.52           H
ATOM   3284  CD1 ILE A 220     -15.589  -3.281   7.036  1.00 87.52           C
ATOM   3285 1HD1 ILE A 220     -15.267  -2.344   7.489  1.00 87.52           H
ATOM   3286 2HD1 ILE A 220     -16.298  -3.072   6.234  1.00 87.52           H
ATOM   3287 3HD1 ILE A 220     -16.068  -3.904   7.791  1.00 87.52           H
ATOM   3288  HN  ILE A 220     -11.635  -3.126   6.810  1.00 87.52           H
ATOM   3289  N   LEU A 221     -11.312  -1.946   3.849  1.00 82.27           N
ATOM   3290  CA  LEU A 221     -10.831  -1.191   2.705  1.00 82.27           C
ATOM   3291  C   LEU A 221      -9.398  -1.618   2.382  1.00 82.27           C
ATOM   3292  O   LEU A 221      -8.919  -1.408   1.269  1.00 82.27           O
ATOM   3293  HA  LEU A 221     -11.466  -1.445   1.856  1.00 82.27           H
ATOM   3294  CB  LEU A 221     -10.984   0.311   2.951  1.00 82.27           C
ATOM   3295 1HB  LEU A 221     -10.357   0.586   3.799  1.00 82.27           H
ATOM   3296 2HB  LEU A 221     -10.597   0.843   2.082  1.00 82.27           H
ATOM   3297  CG  LEU A 221     -12.407   0.805   3.224  1.00 82.27           C
ATOM   3298  HG  LEU A 221     -12.764   0.329   4.138  1.00 82.27           H
ATOM   3299  CD1 LEU A 221     -12.426   2.316   3.465  1.00 82.27           C
ATOM   3300 1HD1 LEU A 221     -11.802   2.555   4.326  1.00 82.27           H
ATOM   3301 2HD1 LEU A 221     -12.041   2.829   2.584  1.00 82.27           H
ATOM   3302 3HD1 LEU A 221     -13.449   2.640   3.656  1.00 82.27           H
ATOM   3303  CD2 LEU A 221     -13.356   0.391   2.098  1.00 82.27           C
ATOM   3304 1HD2 LEU A 221     -13.012   0.820   1.157  1.00 82.27           H
ATOM   3305 2HD2 LEU A 221     -13.373  -0.696   2.018  1.00 82.27           H
ATOM   3306 3HD2 LEU A 221     -14.360   0.755   2.318  1.00 82.27           H
ATOM   3307  HN  LEU A 221     -11.285  -1.456   4.720  1.00 82.27           H
ATOM   3308  N   GLY A 222      -8.753  -2.211   3.377  1.00 75.31           N
ATOM   3309  CA  GLY A 222      -7.335  -2.509   3.276  1.00 75.31           C
ATOM   3310  C   GLY A 222      -7.104  -3.830   2.539  1.00 75.31           C
ATOM   3311  O   GLY A 222      -6.033  -4.052   1.977  1.00 75.31           O
ATOM   3312 1HA  GLY A 222      -6.826  -1.702   2.750  1.00 75.31           H
ATOM   3313 2HA  GLY A 222      -6.899  -2.564   4.274  1.00 75.31           H
ATOM   3314  HN  GLY A 222      -9.183  -2.484   4.237  1.00 75.31           H
ATOM   3315  N   PHE A 223      -8.126  -4.673   2.567  1.00 75.96           N
ATOM   3316  CA  PHE A 223      -7.999  -6.021   2.039  1.00 75.96           C
ATOM   3317  C   PHE A 223      -9.255  -6.427   1.265  1.00 75.96           C
ATOM   3318  O   PHE A 223      -9.207  -6.610   0.049  1.00 75.96           O
ATOM   3319  HA  PHE A 223      -7.142  -6.025   1.365  1.00 75.96           H
ATOM   3320  CB  PHE A 223      -7.828  -6.956   3.237  1.00 75.96           C
ATOM   3321 1HB  PHE A 223      -6.992  -6.607   3.842  1.00 75.96           H
ATOM   3322 2HB  PHE A 223      -8.720  -6.896   3.862  1.00 75.96           H
ATOM   3323  CG  PHE A 223      -7.588  -8.418   2.856  1.00 75.96           C
ATOM   3324  CD1 PHE A 223      -8.520  -9.362   3.157  1.00 75.96           C
ATOM   3325  HD1 PHE A 223      -9.439  -9.076   3.670  1.00 75.96           H
ATOM   3326  CD2 PHE A 223      -6.442  -8.775   2.216  1.00 75.96           C
ATOM   3327  HD2 PHE A 223      -5.695  -8.019   1.975  1.00 75.96           H
ATOM   3328  CE1 PHE A 223      -8.297 -10.719   2.804  1.00 75.96           C
ATOM   3329  HE1 PHE A 223      -9.044 -11.475   3.045  1.00 75.96           H
ATOM   3330  CE2 PHE A 223      -6.219 -10.132   1.862  1.00 75.96           C
ATOM   3331  HE2 PHE A 223      -5.301 -10.417   1.350  1.00 75.96           H
ATOM   3332  CZ  PHE A 223      -7.151 -11.075   2.164  1.00 75.96           C
ATOM   3333  HZ  PHE A 223      -6.980 -12.117   1.892  1.00 75.96           H
ATOM   3334  HN  PHE A 223      -9.026  -4.448   2.940  1.00 75.96           H
ATOM   3335  N   PHE A 224     -10.349  -6.556   2.001  1.00 82.64           N
ATOM   3336  CA  PHE A 224     -11.516  -7.255   1.490  1.00 82.64           C
ATOM   3337  C   PHE A 224     -12.048  -6.582   0.223  1.00 82.64           C
ATOM   3338  O   PHE A 224     -12.299  -7.250  -0.779  1.00 82.64           O
ATOM   3339  HA  PHE A 224     -11.206  -8.273   1.256  1.00 82.64           H
ATOM   3340  CB  PHE A 224     -12.590  -7.187   2.578  1.00 82.64           C
ATOM   3341 1HB  PHE A 224     -12.551  -6.206   3.051  1.00 82.64           H
ATOM   3342 2HB  PHE A 224     -13.571  -7.278   2.113  1.00 82.64           H
ATOM   3343  CG  PHE A 224     -12.451  -8.263   3.657  1.00 82.64           C
ATOM   3344  CD1 PHE A 224     -12.887  -9.528   3.415  1.00 82.64           C
ATOM   3345  HD1 PHE A 224     -13.335  -9.776   2.453  1.00 82.64           H
ATOM   3346  CD2 PHE A 224     -11.893  -7.954   4.858  1.00 82.64           C
ATOM   3347  HD2 PHE A 224     -11.544  -6.940   5.052  1.00 82.64           H
ATOM   3348  CE1 PHE A 224     -12.759 -10.527   4.417  1.00 82.64           C
ATOM   3349  HE1 PHE A 224     -13.108 -11.541   4.223  1.00 82.64           H
ATOM   3350  CE2 PHE A 224     -11.764  -8.953   5.860  1.00 82.64           C
ATOM   3351  HE2 PHE A 224     -11.317  -8.705   6.822  1.00 82.64           H
ATOM   3352  CZ  PHE A 224     -12.200 -10.218   5.618  1.00 82.64           C
ATOM   3353  HZ  PHE A 224     -12.102 -10.985   6.386  1.00 82.64           H
ATOM   3354  HN  PHE A 224     -10.446  -6.193   2.928  1.00 82.64           H
ATOM   3355  N   LEU A 225     -12.203  -5.269   0.309  1.00 81.09           N
ATOM   3356  CA  LEU A 225     -12.710  -4.501  -0.815  1.00 81.09           C
ATOM   3357  C   LEU A 225     -11.761  -4.659  -2.004  1.00 81.09           C
ATOM   3358  O   LEU A 225     -12.188  -5.018  -3.101  1.00 81.09           O
ATOM   3359  HA  LEU A 225     -13.678  -4.920  -1.088  1.00 81.09           H
ATOM   3360  CB  LEU A 225     -12.945  -3.045  -0.406  1.00 81.09           C
ATOM   3361 1HB  LEU A 225     -13.651  -3.032   0.425  1.00 81.09           H
ATOM   3362 2HB  LEU A 225     -12.006  -2.637  -0.033  1.00 81.09           H
ATOM   3363  CG  LEU A 225     -13.473  -2.117  -1.502  1.00 81.09           C
ATOM   3364  HG  LEU A 225     -12.850  -2.246  -2.387  1.00 81.09           H
ATOM   3365  CD1 LEU A 225     -14.903  -2.493  -1.897  1.00 81.09           C
ATOM   3366 1HD1 LEU A 225     -14.920  -3.518  -2.268  1.00 81.09           H
ATOM   3367 2HD1 LEU A 225     -15.554  -2.411  -1.026  1.00 81.09           H
ATOM   3368 3HD1 LEU A 225     -15.253  -1.818  -2.678  1.00 81.09           H
ATOM   3369  CD2 LEU A 225     -13.361  -0.651  -1.080  1.00 81.09           C
ATOM   3370 1HD2 LEU A 225     -13.945  -0.488  -0.174  1.00 81.09           H
ATOM   3371 2HD2 LEU A 225     -12.316  -0.407  -0.888  1.00 81.09           H
ATOM   3372 3HD2 LEU A 225     -13.743  -0.013  -1.877  1.00 81.09           H
ATOM   3373  HN  LEU A 225     -11.991  -4.733   1.126  1.00 81.09           H
ATOM   3374  N   PRO A 226     -10.461  -4.396  -1.812  1.00 74.75           N
ATOM   3375  CA  PRO A 226      -9.483  -4.600  -2.883  1.00 74.75           C
ATOM   3376  C   PRO A 226      -9.554  -6.000  -3.471  1.00 74.75           C
ATOM   3377  O   PRO A 226      -9.580  -6.165  -4.690  1.00 74.75           O
ATOM   3378  HA  PRO A 226      -9.696  -3.930  -3.717  1.00 74.75           H
ATOM   3379  CB  PRO A 226      -8.139  -4.338  -2.202  1.00 74.75           C
ATOM   3380 1HB  PRO A 226      -7.703  -5.256  -1.808  1.00 74.75           H
ATOM   3381 2HB  PRO A 226      -7.413  -3.913  -2.895  1.00 74.75           H
ATOM   3382  CG  PRO A 226      -8.492  -3.360  -1.087  1.00 74.75           C
ATOM   3383 1HG  PRO A 226      -7.734  -3.347  -0.305  1.00 74.75           H
ATOM   3384 2HG  PRO A 226      -8.570  -2.337  -1.456  1.00 74.75           H
ATOM   3385  CD  PRO A 226      -9.825  -3.888  -0.583  1.00 74.75           C
ATOM   3386 1HD  PRO A 226      -9.694  -4.679   0.156  1.00 74.75           H
ATOM   3387 2HD  PRO A 226     -10.416  -3.106  -0.106  1.00 74.75           H
ATOM   3388  N   PHE A 227      -9.585  -6.980  -2.580  1.00 77.90           N
ATOM   3389  CA  PHE A 227      -9.480  -8.369  -2.992  1.00 77.90           C
ATOM   3390  C   PHE A 227     -10.681  -8.780  -3.846  1.00 77.90           C
ATOM   3391  O   PHE A 227     -10.518  -9.407  -4.892  1.00 77.90           O
ATOM   3392  HA  PHE A 227      -8.568  -8.464  -3.582  1.00 77.90           H
ATOM   3393  CB  PHE A 227      -9.463  -9.214  -1.717  1.00 77.90           C
ATOM   3394 1HB  PHE A 227      -8.589  -8.943  -1.125  1.00 77.90           H
ATOM   3395 2HB  PHE A 227     -10.341  -8.969  -1.119  1.00 77.90           H
ATOM   3396  CG  PHE A 227      -9.442 -10.723  -1.970  1.00 77.90           C
ATOM   3397  CD1 PHE A 227     -10.583 -11.451  -1.838  1.00 77.90           C
ATOM   3398  HD1 PHE A 227     -11.513 -10.959  -1.553  1.00 77.90           H
ATOM   3399  CD2 PHE A 227      -8.282 -11.337  -2.326  1.00 77.90           C
ATOM   3400  HD2 PHE A 227      -7.367 -10.753  -2.432  1.00 77.90           H
ATOM   3401  CE1 PHE A 227     -10.563 -12.851  -2.073  1.00 77.90           C
ATOM   3402  HE1 PHE A 227     -11.478 -13.434  -1.968  1.00 77.90           H
ATOM   3403  CE2 PHE A 227      -8.262 -12.737  -2.561  1.00 77.90           C
ATOM   3404  HE2 PHE A 227      -7.332 -13.229  -2.847  1.00 77.90           H
ATOM   3405  CZ  PHE A 227      -9.403 -13.465  -2.430  1.00 77.90           C
ATOM   3406  HZ  PHE A 227      -9.388 -14.539  -2.610  1.00 77.90           H
ATOM   3407  HN  PHE A 227      -9.679  -6.838  -1.595  1.00 77.90           H
ATOM   3408  N   VAL A 228     -11.860  -8.411  -3.368  1.00 82.02           N
ATOM   3409  CA  VAL A 228     -13.090  -8.753  -4.063  1.00 82.02           C
ATOM   3410  C   VAL A 228     -13.092  -8.093  -5.443  1.00 82.02           C
ATOM   3411  O   VAL A 228     -13.416  -8.734  -6.441  1.00 82.02           O
ATOM   3412  HA  VAL A 228     -13.104  -9.836  -4.192  1.00 82.02           H
ATOM   3413  CB  VAL A 228     -14.299  -8.362  -3.211  1.00 82.02           C
ATOM   3414  HB  VAL A 228     -14.157  -7.332  -2.882  1.00 82.02           H
ATOM   3415  CG1 VAL A 228     -15.589  -8.420  -4.031  1.00 82.02           C
ATOM   3416 1HG1 VAL A 228     -15.517  -7.731  -4.872  1.00 82.02           H
ATOM   3417 2HG1 VAL A 228     -15.738  -9.434  -4.403  1.00 82.02           H
ATOM   3418 3HG1 VAL A 228     -16.433  -8.137  -3.401  1.00 82.02           H
ATOM   3419  CG2 VAL A 228     -14.400  -9.243  -1.965  1.00 82.02           C
ATOM   3420 1HG2 VAL A 228     -14.507 -10.286  -2.265  1.00 82.02           H
ATOM   3421 2HG2 VAL A 228     -13.498  -9.129  -1.364  1.00 82.02           H
ATOM   3422 3HG2 VAL A 228     -15.268  -8.943  -1.377  1.00 82.02           H
ATOM   3423  HN  VAL A 228     -11.983  -7.888  -2.525  1.00 82.02           H
ATOM   3424  N   VAL A 229     -12.726  -6.820  -5.455  1.00 75.41           N
ATOM   3425  CA  VAL A 229     -12.756  -6.044  -6.683  1.00 75.41           C
ATOM   3426  C   VAL A 229     -11.831  -6.693  -7.715  1.00 75.41           C
ATOM   3427  O   VAL A 229     -12.220  -6.893  -8.864  1.00 75.41           O
ATOM   3428  HA  VAL A 229     -13.777  -6.069  -7.063  1.00 75.41           H
ATOM   3429  CB  VAL A 229     -12.396  -4.586  -6.390  1.00 75.41           C
ATOM   3430  HB  VAL A 229     -11.511  -4.581  -5.754  1.00 75.41           H
ATOM   3431  CG1 VAL A 229     -12.052  -3.837  -7.679  1.00 75.41           C
ATOM   3432 1HG1 VAL A 229     -11.201  -4.317  -8.163  1.00 75.41           H
ATOM   3433 2HG1 VAL A 229     -12.911  -3.856  -8.351  1.00 75.41           H
ATOM   3434 3HG1 VAL A 229     -11.800  -2.803  -7.442  1.00 75.41           H
ATOM   3435  CG2 VAL A 229     -13.524  -3.884  -5.632  1.00 75.41           C
ATOM   3436 1HG2 VAL A 229     -14.433  -3.905  -6.232  1.00 75.41           H
ATOM   3437 2HG2 VAL A 229     -13.701  -4.397  -4.687  1.00 75.41           H
ATOM   3438 3HG2 VAL A 229     -13.242  -2.850  -5.437  1.00 75.41           H
ATOM   3439  HN  VAL A 229     -12.413  -6.320  -4.647  1.00 75.41           H
ATOM   3440  N   MET A 230     -10.623  -7.003  -7.267  1.00 75.25           N
ATOM   3441  CA  MET A 230      -9.631  -7.603  -8.143  1.00 75.25           C
ATOM   3442  C   MET A 230     -10.108  -8.961  -8.662  1.00 75.25           C
ATOM   3443  O   MET A 230     -10.010  -9.242  -9.856  1.00 75.25           O
ATOM   3444  HA  MET A 230      -9.516  -6.908  -8.975  1.00 75.25           H
ATOM   3445  CB  MET A 230      -8.317  -7.780  -7.380  1.00 75.25           C
ATOM   3446 1HB  MET A 230      -8.521  -8.173  -6.384  1.00 75.25           H
ATOM   3447 2HB  MET A 230      -7.692  -8.514  -7.890  1.00 75.25           H
ATOM   3448  CG  MET A 230      -7.565  -6.453  -7.267  1.00 75.25           C
ATOM   3449 1HG  MET A 230      -7.456  -6.002  -8.254  1.00 75.25           H
ATOM   3450 2HG  MET A 230      -8.136  -5.752  -6.658  1.00 75.25           H
ATOM   3451  SD  MET A 230      -5.957  -6.721  -6.539  1.00 75.25           S
ATOM   3452  CE  MET A 230      -5.928  -5.388  -5.352  1.00 75.25           C
ATOM   3453 1HE  MET A 230      -6.025  -4.436  -5.873  1.00 75.25           H
ATOM   3454 2HE  MET A 230      -6.756  -5.506  -4.653  1.00 75.25           H
ATOM   3455 3HE  MET A 230      -4.985  -5.409  -4.806  1.00 75.25           H
ATOM   3456  HN  MET A 230     -10.320  -6.852  -6.326  1.00 75.25           H
ATOM   3457  N   ALA A 231     -10.613  -9.767  -7.740  1.00 77.11           N
ATOM   3458  CA  ALA A 231     -11.051 -11.110  -8.080  1.00 77.11           C
ATOM   3459  C   ALA A 231     -12.106 -11.034  -9.185  1.00 77.11           C
ATOM   3460  O   ALA A 231     -12.047 -11.786 -10.157  1.00 77.11           O
ATOM   3461  HA  ALA A 231     -10.185 -11.658  -8.452  1.00 77.11           H
ATOM   3462  CB  ALA A 231     -11.573 -11.810  -6.823  1.00 77.11           C
ATOM   3463 1HB  ALA A 231     -10.777 -11.864  -6.080  1.00 77.11           H
ATOM   3464 2HB  ALA A 231     -12.412 -11.247  -6.415  1.00 77.11           H
ATOM   3465 3HB  ALA A 231     -11.901 -12.818  -7.078  1.00 77.11           H
ATOM   3466  HN  ALA A 231     -10.725  -9.516  -6.779  1.00 77.11           H
ATOM   3467  N   CYS A 232     -13.047 -10.120  -8.999  1.00 78.91           N
ATOM   3468  CA  CYS A 232     -14.114  -9.937  -9.968  1.00 78.91           C
ATOM   3469  C   CYS A 232     -13.495  -9.449 -11.279  1.00 78.91           C
ATOM   3470  O   CYS A 232     -13.866  -9.914 -12.356  1.00 78.91           O
ATOM   3471  HA  CYS A 232     -14.586 -10.911 -10.101  1.00 78.91           H
ATOM   3472  CB  CYS A 232     -15.188  -8.978  -9.452  1.00 78.91           C
ATOM   3473 1HB  CYS A 232     -14.727  -8.047  -9.119  1.00 78.91           H
ATOM   3474 2HB  CYS A 232     -15.877  -8.722 -10.257  1.00 78.91           H
ATOM   3475  SG  CYS A 232     -16.105  -9.749  -8.068  1.00 78.91           S
ATOM   3476  HG  CYS A 232     -15.213  -9.451  -7.127  1.00 78.91           H
ATOM   3477  HN  CYS A 232     -13.087  -9.512  -8.206  1.00 78.91           H
ATOM   3478  N   CYS A 233     -12.562  -8.518 -11.145  1.00 73.22           N
ATOM   3479  CA  CYS A 233     -11.951  -7.899 -12.309  1.00 73.22           C
ATOM   3480  C   CYS A 233     -11.273  -8.994 -13.135  1.00 73.22           C
ATOM   3481  O   CYS A 233     -11.485  -9.085 -14.344  1.00 73.22           O
ATOM   3482  HA  CYS A 233     -12.757  -7.430 -12.874  1.00 73.22           H
ATOM   3483  CB  CYS A 233     -10.970  -6.794 -11.912  1.00 73.22           C
ATOM   3484 1HB  CYS A 233     -10.380  -7.112 -11.052  1.00 73.22           H
ATOM   3485 2HB  CYS A 233     -10.270  -6.607 -12.726  1.00 73.22           H
ATOM   3486  SG  CYS A 233     -11.883  -5.260 -11.510  1.00 73.22           S
ATOM   3487  HG  CYS A 233     -12.313  -5.663 -10.317  1.00 73.22           H
ATOM   3488  HN  CYS A 233     -12.225  -8.187 -10.264  1.00 73.22           H
ATOM   3489  N   TYR A 234     -10.472  -9.797 -12.451  1.00 72.82           N
ATOM   3490  CA  TYR A 234      -9.649 -10.785 -13.127  1.00 72.82           C
ATOM   3491  C   TYR A 234     -10.504 -11.930 -13.675  1.00 72.82           C
ATOM   3492  O   TYR A 234     -10.203 -12.483 -14.731  1.00 72.82           O
ATOM   3493  HA  TYR A 234      -9.142 -10.291 -13.956  1.00 72.82           H
ATOM   3494  CB  TYR A 234      -8.697 -11.339 -12.064  1.00 72.82           C
ATOM   3495 1HB  TYR A 234      -9.239 -11.440 -11.123  1.00 72.82           H
ATOM   3496 2HB  TYR A 234      -8.382 -12.340 -12.359  1.00 72.82           H
ATOM   3497  CG  TYR A 234      -7.455 -10.477 -11.831  1.00 72.82           C
ATOM   3498  CD1 TYR A 234      -6.488 -10.381 -12.811  1.00 72.82           C
ATOM   3499  HD1 TYR A 234      -6.610 -10.919 -13.751  1.00 72.82           H
ATOM   3500  CD2 TYR A 234      -7.302  -9.795 -10.641  1.00 72.82           C
ATOM   3501  HD2 TYR A 234      -8.065  -9.871  -9.867  1.00 72.82           H
ATOM   3502  CE1 TYR A 234      -5.319  -9.569 -12.592  1.00 72.82           C
ATOM   3503  HE1 TYR A 234      -4.548  -9.484 -13.357  1.00 72.82           H
ATOM   3504  CE2 TYR A 234      -6.132  -8.984 -10.421  1.00 72.82           C
ATOM   3505  HE2 TYR A 234      -5.999  -8.440  -9.486  1.00 72.82           H
ATOM   3506  CZ  TYR A 234      -5.199  -8.911 -11.408  1.00 72.82           C
ATOM   3507  OH  TYR A 234      -4.095  -8.144 -11.201  1.00 72.82           O
ATOM   3508  HH  TYR A 234      -4.141  -7.714 -10.299  1.00 72.82           H
ATOM   3509  HN  TYR A 234     -10.382  -9.781 -11.455  1.00 72.82           H
ATOM   3510  N   THR A 235     -11.553 -12.250 -12.932  1.00 80.49           N
ATOM   3511  CA  THR A 235     -12.482 -13.284 -13.356  1.00 80.49           C
ATOM   3512  C   THR A 235     -13.115 -12.914 -14.699  1.00 80.49           C
ATOM   3513  O   THR A 235     -13.237 -13.759 -15.585  1.00 80.49           O
ATOM   3514  HA  THR A 235     -11.923 -14.207 -13.509  1.00 80.49           H
ATOM   3515  CB  THR A 235     -13.506 -13.487 -12.237  1.00 80.49           C
ATOM   3516  HB  THR A 235     -14.263 -14.214 -12.530  1.00 80.49           H
ATOM   3517  OG1 THR A 235     -13.986 -12.174 -11.964  1.00 80.49           O
ATOM   3518  HG1 THR A 235     -14.736 -11.947 -12.586  1.00 80.49           H
ATOM   3519  CG2 THR A 235     -12.857 -13.927 -10.923  1.00 80.49           C
ATOM   3520 1HG2 THR A 235     -12.148 -13.167 -10.595  1.00 80.49           H
ATOM   3521 2HG2 THR A 235     -12.334 -14.871 -11.074  1.00 80.49           H
ATOM   3522 3HG2 THR A 235     -13.628 -14.057 -10.163  1.00 80.49           H
ATOM   3523  HN  THR A 235     -11.772 -11.818 -12.057  1.00 80.49           H
ATOM   3524  N   ILE A 236     -13.501 -11.652 -14.807  1.00 77.27           N
ATOM   3525  CA  ILE A 236     -14.094 -11.153 -16.037  1.00 77.27           C
ATOM   3526  C   ILE A 236     -13.043 -11.171 -17.148  1.00 77.27           C
ATOM   3527  O   ILE A 236     -13.328 -11.584 -18.271  1.00 77.27           O
ATOM   3528  HA  ILE A 236     -14.898 -11.835 -16.311  1.00 77.27           H
ATOM   3529  CB  ILE A 236     -14.724  -9.778 -15.808  1.00 77.27           C
ATOM   3530  HB  ILE A 236     -13.989  -9.143 -15.314  1.00 77.27           H
ATOM   3531  CG1 ILE A 236     -15.934  -9.877 -14.877  1.00 77.27           C
ATOM   3532 1HG1 ILE A 236     -16.761 -10.358 -15.400  1.00 77.27           H
ATOM   3533 2HG1 ILE A 236     -15.689 -10.506 -14.022  1.00 77.27           H
ATOM   3534  CG2 ILE A 236     -15.078  -9.109 -17.138  1.00 77.27           C
ATOM   3535 1HG2 ILE A 236     -14.173  -8.985 -17.734  1.00 77.27           H
ATOM   3536 2HG2 ILE A 236     -15.787  -9.734 -17.682  1.00 77.27           H
ATOM   3537 3HG2 ILE A 236     -15.524  -8.134 -16.947  1.00 77.27           H
ATOM   3538  CD1 ILE A 236     -16.367  -8.492 -14.392  1.00 77.27           C
ATOM   3539 1HD1 ILE A 236     -15.546  -8.025 -13.849  1.00 77.27           H
ATOM   3540 2HD1 ILE A 236     -16.635  -7.874 -15.248  1.00 77.27           H
ATOM   3541 3HD1 ILE A 236     -17.229  -8.592 -13.732  1.00 77.27           H
ATOM   3542  HN  ILE A 236     -13.415 -10.976 -14.075  1.00 77.27           H
ATOM   3543  N   ILE A 237     -11.848 -10.718 -16.797  1.00 74.12           N
ATOM   3544  CA  ILE A 237     -10.763 -10.643 -17.760  1.00 74.12           C
ATOM   3545  C   ILE A 237     -10.479 -12.042 -18.311  1.00 74.12           C
ATOM   3546  O   ILE A 237     -10.411 -12.233 -19.524  1.00 74.12           O
ATOM   3547  HA  ILE A 237     -11.098 -10.010 -18.582  1.00 74.12           H
ATOM   3548  CB  ILE A 237      -9.540  -9.967 -17.138  1.00 74.12           C
ATOM   3549  HB  ILE A 237      -9.402 -10.368 -16.133  1.00 74.12           H
ATOM   3550  CG1 ILE A 237      -9.759  -8.459 -16.997  1.00 74.12           C
ATOM   3551 1HG1 ILE A 237      -9.735  -7.991 -17.981  1.00 74.12           H
ATOM   3552 2HG1 ILE A 237     -10.747  -8.270 -16.578  1.00 74.12           H
ATOM   3553  CG2 ILE A 237      -8.272 -10.290 -17.931  1.00 74.12           C
ATOM   3554 1HG2 ILE A 237      -8.111 -11.368 -17.935  1.00 74.12           H
ATOM   3555 2HG2 ILE A 237      -8.384  -9.935 -18.955  1.00 74.12           H
ATOM   3556 3HG2 ILE A 237      -7.418  -9.797 -17.467  1.00 74.12           H
ATOM   3557  CD1 ILE A 237      -8.690  -7.831 -16.100  1.00 74.12           C
ATOM   3558 1HD1 ILE A 237      -8.734  -8.285 -15.110  1.00 74.12           H
ATOM   3559 2HD1 ILE A 237      -7.705  -8.002 -16.535  1.00 74.12           H
ATOM   3560 3HD1 ILE A 237      -8.869  -6.760 -16.017  1.00 74.12           H
ATOM   3561  HN  ILE A 237     -11.618 -10.406 -15.875  1.00 74.12           H
ATOM   3562  N   ILE A 238     -10.321 -12.984 -17.393  1.00 73.96           N
ATOM   3563  CA  ILE A 238     -10.005 -14.351 -17.770  1.00 73.96           C
ATOM   3564  C   ILE A 238     -11.090 -14.880 -18.710  1.00 73.96           C
ATOM   3565  O   ILE A 238     -10.786 -15.492 -19.733  1.00 73.96           O
ATOM   3566  HA  ILE A 238      -9.059 -14.331 -18.311  1.00 73.96           H
ATOM   3567  CB  ILE A 238      -9.795 -15.216 -16.525  1.00 73.96           C
ATOM   3568  HB  ILE A 238     -10.621 -15.031 -15.838  1.00 73.96           H
ATOM   3569  CG1 ILE A 238      -8.507 -14.826 -15.798  1.00 73.96           C
ATOM   3570 1HG1 ILE A 238      -7.646 -15.223 -16.337  1.00 73.96           H
ATOM   3571 2HG1 ILE A 238      -8.404 -13.741 -15.788  1.00 73.96           H
ATOM   3572  CG2 ILE A 238      -9.826 -16.704 -16.879  1.00 73.96           C
ATOM   3573 1HG2 ILE A 238     -10.792 -16.952 -17.319  1.00 73.96           H
ATOM   3574 2HG2 ILE A 238      -9.034 -16.923 -17.595  1.00 73.96           H
ATOM   3575 3HG2 ILE A 238      -9.675 -17.295 -15.976  1.00 73.96           H
ATOM   3576  CD1 ILE A 238      -8.505 -15.357 -14.363  1.00 73.96           C
ATOM   3577 1HD1 ILE A 238      -9.353 -14.938 -13.820  1.00 73.96           H
ATOM   3578 2HD1 ILE A 238      -8.583 -16.444 -14.377  1.00 73.96           H
ATOM   3579 3HD1 ILE A 238      -7.578 -15.066 -13.869  1.00 73.96           H
ATOM   3580  HN  ILE A 238     -10.405 -12.826 -16.409  1.00 73.96           H
ATOM   3581  N   HIS A 239     -12.333 -14.624 -18.330  1.00 78.13           N
ATOM   3582  CA  HIS A 239     -13.466 -15.114 -19.097  1.00 78.13           C
ATOM   3583  C   HIS A 239     -13.377 -14.593 -20.533  1.00 78.13           C
ATOM   3584  O   HIS A 239     -13.534 -15.356 -21.485  1.00 78.13           O
ATOM   3585  HA  HIS A 239     -13.389 -16.201 -19.109  1.00 78.13           H
ATOM   3586  CB  HIS A 239     -14.785 -14.747 -18.414  1.00 78.13           C
ATOM   3587 1HB  HIS A 239     -14.767 -15.120 -17.389  1.00 78.13           H
ATOM   3588 2HB  HIS A 239     -14.862 -13.661 -18.357  1.00 78.13           H
ATOM   3589  CG  HIS A 239     -16.009 -15.290 -19.111  1.00 78.13           C
ATOM   3590  ND1 HIS A 239     -16.779 -14.529 -19.974  1.00 78.13           N
ATOM   3591  HD1 HIS A 239     -16.613 -13.574 -20.219  1.00 78.13           H
ATOM   3592  CD2 HIS A 239     -16.588 -16.524 -19.064  1.00 78.13           C
ATOM   3593  HD2 HIS A 239     -16.236 -17.371 -18.476  1.00 78.13           H
ATOM   3594  CE1 HIS A 239     -17.774 -15.282 -20.420  1.00 78.13           C
ATOM   3595  HE1 HIS A 239     -18.552 -14.969 -21.116  1.00 78.13           H
ATOM   3596  NE2 HIS A 239     -17.655 -16.517 -19.854  1.00 78.13           N
ATOM   3597  HN  HIS A 239     -12.571 -14.094 -17.516  1.00 78.13           H
ATOM   3598  N   THR A 240     -13.126 -13.297 -20.644  1.00 73.49           N
ATOM   3599  CA  THR A 240     -13.046 -12.659 -21.947  1.00 73.49           C
ATOM   3600  C   THR A 240     -11.812 -13.151 -22.707  1.00 73.49           C
ATOM   3601  O   THR A 240     -11.854 -13.315 -23.925  1.00 73.49           O
ATOM   3602  HA  THR A 240     -13.919 -12.955 -22.529  1.00 73.49           H
ATOM   3603  CB  THR A 240     -13.063 -11.144 -21.733  1.00 73.49           C
ATOM   3604  HB  THR A 240     -12.101 -10.792 -21.361  1.00 73.49           H
ATOM   3605  OG1 THR A 240     -14.174 -10.929 -20.867  1.00 73.49           O
ATOM   3606  HG1 THR A 240     -13.855 -10.780 -19.931  1.00 73.49           H
ATOM   3607  CG2 THR A 240     -13.429 -10.378 -23.006  1.00 73.49           C
ATOM   3608 1HG2 THR A 240     -14.421 -10.681 -23.341  1.00 73.49           H
ATOM   3609 2HG2 THR A 240     -12.699 -10.598 -23.785  1.00 73.49           H
ATOM   3610 3HG2 THR A 240     -13.427  -9.307 -22.799  1.00 73.49           H
ATOM   3611  HN  THR A 240     -12.978 -12.687 -19.865  1.00 73.49           H
ATOM   3612  N   LEU A 241     -10.743 -13.372 -21.956  1.00 71.98           N
ATOM   3613  CA  LEU A 241      -9.497 -13.831 -22.545  1.00 71.98           C
ATOM   3614  C   LEU A 241      -9.645 -15.295 -22.965  1.00 71.98           C
ATOM   3615  O   LEU A 241      -8.809 -15.822 -23.698  1.00 71.98           O
ATOM   3616  HA  LEU A 241      -9.317 -13.232 -23.438  1.00 71.98           H
ATOM   3617  CB  LEU A 241      -8.328 -13.581 -21.590  1.00 71.98           C
ATOM   3618 1HB  LEU A 241      -8.633 -13.881 -20.587  1.00 71.98           H
ATOM   3619 2HB  LEU A 241      -7.502 -14.230 -21.879  1.00 71.98           H
ATOM   3620  CG  LEU A 241      -7.811 -12.142 -21.525  1.00 71.98           C
ATOM   3621  HG  LEU A 241      -8.638 -11.494 -21.236  1.00 71.98           H
ATOM   3622  CD1 LEU A 241      -6.727 -11.996 -20.455  1.00 71.98           C
ATOM   3623 1HD1 LEU A 241      -7.140 -12.263 -19.482  1.00 71.98           H
ATOM   3624 2HD1 LEU A 241      -5.893 -12.658 -20.690  1.00 71.98           H
ATOM   3625 3HD1 LEU A 241      -6.377 -10.964 -20.430  1.00 71.98           H
ATOM   3626  CD2 LEU A 241      -7.327 -11.672 -22.898  1.00 71.98           C
ATOM   3627 1HD2 LEU A 241      -6.519 -12.319 -23.240  1.00 71.98           H
ATOM   3628 2HD2 LEU A 241      -8.153 -11.715 -23.609  1.00 71.98           H
ATOM   3629 3HD2 LEU A 241      -6.965 -10.646 -22.824  1.00 71.98           H
ATOM   3630  HN  LEU A 241     -10.720 -13.243 -20.964  1.00 71.98           H
ATOM   3631  N   ILE A 242     -10.714 -15.911 -22.482  1.00 73.05           N
ATOM   3632  CA  ILE A 242     -11.069 -17.249 -22.922  1.00 73.05           C
ATOM   3633  C   ILE A 242     -11.891 -17.157 -24.209  1.00 73.05           C
ATOM   3634  O   ILE A 242     -11.683 -17.934 -25.140  1.00 73.05           O
ATOM   3635  HA  ILE A 242     -10.142 -17.778 -23.142  1.00 73.05           H
ATOM   3636  CB  ILE A 242     -11.770 -18.014 -21.797  1.00 73.05           C
ATOM   3637  HB  ILE A 242     -12.521 -17.360 -21.356  1.00 73.05           H
ATOM   3638  CG1 ILE A 242     -10.784 -18.384 -20.688  1.00 73.05           C
ATOM   3639 1HG1 ILE A 242     -10.128 -19.184 -21.031  1.00 73.05           H
ATOM   3640 2HG1 ILE A 242     -10.149 -17.527 -20.460  1.00 73.05           H
ATOM   3641  CG2 ILE A 242     -12.504 -19.241 -22.344  1.00 73.05           C
ATOM   3642 1HG2 ILE A 242     -13.253 -18.923 -23.069  1.00 73.05           H
ATOM   3643 2HG2 ILE A 242     -11.790 -19.907 -22.827  1.00 73.05           H
ATOM   3644 3HG2 ILE A 242     -12.994 -19.766 -21.523  1.00 73.05           H
ATOM   3645  CD1 ILE A 242     -11.522 -18.828 -19.424  1.00 73.05           C
ATOM   3646 1HD1 ILE A 242     -12.158 -18.017 -19.070  1.00 73.05           H
ATOM   3647 2HD1 ILE A 242     -12.137 -19.700 -19.650  1.00 73.05           H
ATOM   3648 3HD1 ILE A 242     -10.798 -19.085 -18.651  1.00 73.05           H
ATOM   3649  HN  ILE A 242     -11.331 -15.511 -21.804  1.00 73.05           H
ATOM   3650  N   GLN A 243     -12.809 -16.201 -24.220  1.00 71.31           N
ATOM   3651  CA  GLN A 243     -13.821 -16.147 -25.261  1.00 71.31           C
ATOM   3652  C   GLN A 243     -13.190 -15.745 -26.595  1.00 71.31           C
ATOM   3653  O   GLN A 243     -13.461 -16.360 -27.625  1.00 71.31           O
ATOM   3654  HA  GLN A 243     -14.219 -17.160 -25.330  1.00 71.31           H
ATOM   3655  CB  GLN A 243     -14.951 -15.190 -24.877  1.00 71.31           C
ATOM   3656 1HB  GLN A 243     -14.531 -14.271 -24.468  1.00 71.31           H
ATOM   3657 2HB  GLN A 243     -15.516 -14.913 -25.768  1.00 71.31           H
ATOM   3658  CG  GLN A 243     -15.888 -15.830 -23.851  1.00 71.31           C
ATOM   3659 1HG  GLN A 243     -16.168 -16.830 -24.183  1.00 71.31           H
ATOM   3660 2HG  GLN A 243     -15.369 -15.944 -22.900  1.00 71.31           H
ATOM   3661  CD  GLN A 243     -17.147 -14.983 -23.654  1.00 71.31           C
ATOM   3662  OE1 GLN A 243     -17.182 -13.799 -23.950  1.00 71.31           O
ATOM   3663  NE2 GLN A 243     -18.174 -15.651 -23.138  1.00 71.31           N
ATOM   3664 1HE2 GLN A 243     -18.079 -16.622 -22.917  1.00 71.31           H
ATOM   3665 2HE2 GLN A 243     -19.042 -15.184 -22.971  1.00 71.31           H
ATOM   3666  HN  GLN A 243     -12.867 -15.474 -23.536  1.00 71.31           H
ATOM   3667  N   ALA A 244     -12.360 -14.714 -26.533  1.00 65.52           N
ATOM   3668  CA  ALA A 244     -11.666 -14.240 -27.718  1.00 65.52           C
ATOM   3669  C   ALA A 244     -10.789 -15.364 -28.275  1.00 65.52           C
ATOM   3670  O   ALA A 244     -10.276 -16.187 -27.519  1.00 65.52           O
ATOM   3671  HA  ALA A 244     -12.419 -13.977 -28.461  1.00 65.52           H
ATOM   3672  CB  ALA A 244     -10.858 -12.988 -27.371  1.00 65.52           C
ATOM   3673 1HB  ALA A 244     -11.531 -12.210 -27.009  1.00 65.52           H
ATOM   3674 2HB  ALA A 244     -10.130 -13.229 -26.596  1.00 65.52           H
ATOM   3675 3HB  ALA A 244     -10.338 -12.632 -28.260  1.00 65.52           H
ATOM   3676  HN  ALA A 244     -12.159 -14.207 -25.695  1.00 65.52           H
ATOM   3677  N   LYS A 245     -10.645 -15.362 -29.592  1.00 57.26           N
ATOM   3678  CA  LYS A 245     -10.104 -16.517 -30.287  1.00 57.26           C
ATOM   3679  C   LYS A 245      -8.596 -16.337 -30.472  1.00 57.26           C
ATOM   3680  O   LYS A 245      -7.924 -17.214 -31.011  1.00 57.26           O
ATOM   3681  HA  LYS A 245     -10.273 -17.388 -29.654  1.00 57.26           H
ATOM   3682  CB  LYS A 245     -10.860 -16.757 -31.596  1.00 57.26           C
ATOM   3683 1HB  LYS A 245     -10.897 -15.833 -32.173  1.00 57.26           H
ATOM   3684 2HB  LYS A 245     -10.324 -17.488 -32.201  1.00 57.26           H
ATOM   3685  CG  LYS A 245     -12.281 -17.253 -31.326  1.00 57.26           C
ATOM   3686 1HG  LYS A 245     -12.247 -18.128 -30.676  1.00 57.26           H
ATOM   3687 2HG  LYS A 245     -12.844 -16.484 -30.796  1.00 57.26           H
ATOM   3688  CD  LYS A 245     -12.996 -17.608 -32.631  1.00 57.26           C
ATOM   3689 1HD  LYS A 245     -13.145 -16.706 -33.225  1.00 57.26           H
ATOM   3690 2HD  LYS A 245     -12.371 -18.278 -33.221  1.00 57.26           H
ATOM   3691  CE  LYS A 245     -14.346 -18.271 -32.354  1.00 57.26           C
ATOM   3692 1HE  LYS A 245     -14.210 -19.122 -31.687  1.00 57.26           H
ATOM   3693 2HE  LYS A 245     -15.006 -17.569 -31.844  1.00 57.26           H
ATOM   3694  NZ  LYS A 245     -14.973 -18.719 -33.618  1.00 57.26           N
ATOM   3695 1HZ  LYS A 245     -15.863 -19.160 -33.417  1.00 57.26           H
ATOM   3696 2HZ  LYS A 245     -15.121 -17.919 -34.224  1.00 57.26           H
ATOM   3697 3HZ  LYS A 245     -14.363 -19.385 -34.080  1.00 57.26           H
ATOM   3698  HN  LYS A 245     -10.890 -14.591 -30.180  1.00 57.26           H
ATOM   3699  N   LYS A 246      -8.109 -15.193 -30.013  1.00 56.18           N
ATOM   3700  CA  LYS A 246      -6.790 -14.730 -30.407  1.00 56.18           C
ATOM   3701  C   LYS A 246      -5.742 -15.325 -29.464  1.00 56.18           C
ATOM   3702  O   LYS A 246      -5.804 -15.120 -28.253  1.00 56.18           O
ATOM   3703  HA  LYS A 246      -6.600 -15.103 -31.414  1.00 56.18           H
ATOM   3704  CB  LYS A 246      -6.757 -13.202 -30.477  1.00 56.18           C
ATOM   3705 1HB  LYS A 246      -7.353 -12.784 -29.666  1.00 56.18           H
ATOM   3706 2HB  LYS A 246      -5.735 -12.849 -30.336  1.00 56.18           H
ATOM   3707  CG  LYS A 246      -7.293 -12.703 -31.821  1.00 56.18           C
ATOM   3708 1HG  LYS A 246      -6.842 -13.275 -32.631  1.00 56.18           H
ATOM   3709 2HG  LYS A 246      -8.369 -12.871 -31.872  1.00 56.18           H
ATOM   3710  CD  LYS A 246      -6.995 -11.214 -32.012  1.00 56.18           C
ATOM   3711 1HD  LYS A 246      -7.573 -10.629 -31.297  1.00 56.18           H
ATOM   3712 2HD  LYS A 246      -5.942 -11.021 -31.804  1.00 56.18           H
ATOM   3713  CE  LYS A 246      -7.331 -10.766 -33.436  1.00 56.18           C
ATOM   3714 1HE  LYS A 246      -6.811 -11.400 -34.155  1.00 56.18           H
ATOM   3715 2HE  LYS A 246      -8.399 -10.886 -33.618  1.00 56.18           H
ATOM   3716  NZ  LYS A 246      -6.941  -9.353 -33.639  1.00 56.18           N
ATOM   3717 1HZ  LYS A 246      -7.181  -9.069 -34.583  1.00 56.18           H
ATOM   3718 2HZ  LYS A 246      -7.434  -8.767 -32.974  1.00 56.18           H
ATOM   3719 3HZ  LYS A 246      -5.942  -9.254 -33.501  1.00 56.18           H
ATOM   3720  HN  LYS A 246      -8.598 -14.589 -29.384  1.00 56.18           H
ATOM   3721  N   SER A 247      -4.803 -16.049 -30.056  1.00 55.38           N
ATOM   3722  CA  SER A 247      -3.807 -16.764 -29.276  1.00 55.38           C
ATOM   3723  C   SER A 247      -3.173 -15.824 -28.249  1.00 55.38           C
ATOM   3724  O   SER A 247      -2.917 -16.221 -27.113  1.00 55.38           O
ATOM   3725  HA  SER A 247      -4.352 -17.565 -28.776  1.00 55.38           H
ATOM   3726  CB  SER A 247      -2.730 -17.368 -30.179  1.00 55.38           C
ATOM   3727 1HB  SER A 247      -2.076 -18.007 -29.586  1.00 55.38           H
ATOM   3728 2HB  SER A 247      -3.200 -18.002 -30.930  1.00 55.38           H
ATOM   3729  OG  SER A 247      -1.952 -16.364 -30.827  1.00 55.38           O
ATOM   3730  HG  SER A 247      -1.274 -16.790 -31.426  1.00 55.38           H
ATOM   3731  HN  SER A 247      -4.717 -16.151 -31.047  1.00 55.38           H
ATOM   3732  N   SER A 248      -2.937 -14.595 -28.685  1.00 57.55           N
ATOM   3733  CA  SER A 248      -2.181 -13.648 -27.883  1.00 57.55           C
ATOM   3734  C   SER A 248      -2.821 -13.506 -26.500  1.00 57.55           C
ATOM   3735  O   SER A 248      -2.257 -12.866 -25.614  1.00 57.55           O
ATOM   3736  HA  SER A 248      -1.181 -14.074 -27.800  1.00 57.55           H
ATOM   3737  CB  SER A 248      -2.099 -12.285 -28.572  1.00 57.55           C
ATOM   3738 1HB  SER A 248      -1.372 -11.660 -28.053  1.00 57.55           H
ATOM   3739 2HB  SER A 248      -1.737 -12.415 -29.592  1.00 57.55           H
ATOM   3740  OG  SER A 248      -3.360 -11.622 -28.597  1.00 57.55           O
ATOM   3741  HG  SER A 248      -3.269 -10.729 -29.038  1.00 57.55           H
ATOM   3742  HN  SER A 248      -3.251 -14.245 -29.568  1.00 57.55           H
ATOM   3743  N   LYS A 249      -3.990 -14.114 -26.359  1.00 60.10           N
ATOM   3744  CA  LYS A 249      -4.691 -14.102 -25.086  1.00 60.10           C
ATOM   3745  C   LYS A 249      -3.784 -14.693 -24.004  1.00 60.10           C
ATOM   3746  O   LYS A 249      -3.724 -14.175 -22.890  1.00 60.10           O
ATOM   3747  HA  LYS A 249      -4.895 -13.061 -24.836  1.00 60.10           H
ATOM   3748  CB  LYS A 249      -6.041 -14.811 -25.212  1.00 60.10           C
ATOM   3749 1HB  LYS A 249      -5.911 -15.762 -25.729  1.00 60.10           H
ATOM   3750 2HB  LYS A 249      -6.429 -15.040 -24.219  1.00 60.10           H
ATOM   3751  CG  LYS A 249      -7.047 -13.944 -25.971  1.00 60.10           C
ATOM   3752 1HG  LYS A 249      -7.411 -13.149 -25.321  1.00 60.10           H
ATOM   3753 2HG  LYS A 249      -6.554 -13.464 -26.816  1.00 60.10           H
ATOM   3754  CD  LYS A 249      -8.226 -14.782 -26.470  1.00 60.10           C
ATOM   3755 1HD  LYS A 249      -7.970 -15.244 -27.424  1.00 60.10           H
ATOM   3756 2HD  LYS A 249      -8.426 -15.591 -25.767  1.00 60.10           H
ATOM   3757  CE  LYS A 249      -9.480 -13.921 -26.635  1.00 60.10           C
ATOM   3758 1HE  LYS A 249      -9.228 -12.870 -26.489  1.00 60.10           H
ATOM   3759 2HE  LYS A 249      -9.864 -14.018 -27.650  1.00 60.10           H
ATOM   3760  NZ  LYS A 249     -10.519 -14.328 -25.664  1.00 60.10           N
ATOM   3761 1HZ  LYS A 249     -11.130 -13.541 -25.473  1.00 60.10           H
ATOM   3762 2HZ  LYS A 249     -11.063 -15.092 -26.050  1.00 60.10           H
ATOM   3763 3HZ  LYS A 249     -10.077 -14.629 -24.802  1.00 60.10           H
ATOM   3764  HN  LYS A 249      -4.456 -14.608 -27.094  1.00 60.10           H
ATOM   3765  N   HIS A 250      -3.102 -15.768 -24.370  1.00 65.89           N
ATOM   3766  CA  HIS A 250      -2.370 -16.558 -23.395  1.00 65.89           C
ATOM   3767  C   HIS A 250      -1.325 -15.680 -22.704  1.00 65.89           C
ATOM   3768  O   HIS A 250      -1.125 -15.783 -21.494  1.00 65.89           O
ATOM   3769  HA  HIS A 250      -3.097 -16.893 -22.655  1.00 65.89           H
ATOM   3770  CB  HIS A 250      -1.762 -17.801 -24.048  1.00 65.89           C
ATOM   3771 1HB  HIS A 250      -1.236 -17.501 -24.955  1.00 65.89           H
ATOM   3772 2HB  HIS A 250      -1.019 -18.226 -23.374  1.00 65.89           H
ATOM   3773  CG  HIS A 250      -2.772 -18.867 -24.399  1.00 65.89           C
ATOM   3774  ND1 HIS A 250      -3.326 -19.714 -23.455  1.00 65.89           N
ATOM   3775  HD1 HIS A 250      -3.124 -19.711 -22.476  1.00 65.89           H
ATOM   3776  CD2 HIS A 250      -3.323 -19.213 -25.598  1.00 65.89           C
ATOM   3777  HD2 HIS A 250      -3.106 -18.745 -26.558  1.00 65.89           H
ATOM   3778  CE1 HIS A 250      -4.170 -20.530 -24.070  1.00 65.89           C
ATOM   3779  HE1 HIS A 250      -4.763 -21.313 -23.597  1.00 65.89           H
ATOM   3780  NE2 HIS A 250      -4.166 -20.219 -25.398  1.00 65.89           N
ATOM   3781  HN  HIS A 250      -3.045 -16.100 -25.312  1.00 65.89           H
ATOM   3782  N   LYS A 251      -0.687 -14.836 -23.501  1.00 68.14           N
ATOM   3783  CA  LYS A 251       0.364 -13.973 -22.990  1.00 68.14           C
ATOM   3784  C   LYS A 251      -0.237 -12.977 -21.997  1.00 68.14           C
ATOM   3785  O   LYS A 251       0.270 -12.817 -20.888  1.00 68.14           O
ATOM   3786  HA  LYS A 251       1.075 -14.605 -22.457  1.00 68.14           H
ATOM   3787  CB  LYS A 251       1.122 -13.311 -24.142  1.00 68.14           C
ATOM   3788 1HB  LYS A 251       1.368 -14.057 -24.897  1.00 68.14           H
ATOM   3789 2HB  LYS A 251       0.483 -12.570 -24.624  1.00 68.14           H
ATOM   3790  CG  LYS A 251       2.403 -12.641 -23.643  1.00 68.14           C
ATOM   3791 1HG  LYS A 251       2.150 -11.769 -23.039  1.00 68.14           H
ATOM   3792 2HG  LYS A 251       2.950 -13.328 -22.997  1.00 68.14           H
ATOM   3793  CD  LYS A 251       3.292 -12.216 -24.814  1.00 68.14           C
ATOM   3794 1HD  LYS A 251       3.379 -13.037 -25.526  1.00 68.14           H
ATOM   3795 2HD  LYS A 251       2.829 -11.383 -25.343  1.00 68.14           H
ATOM   3796  CE  LYS A 251       4.684 -11.808 -24.326  1.00 68.14           C
ATOM   3797 1HE  LYS A 251       4.658 -10.786 -23.947  1.00 68.14           H
ATOM   3798 2HE  LYS A 251       4.987 -12.448 -23.497  1.00 68.14           H
ATOM   3799  NZ  LYS A 251       5.669 -11.911 -25.425  1.00 68.14           N
ATOM   3800 1HZ  LYS A 251       6.604 -11.787 -25.053  1.00 68.14           H
ATOM   3801 2HZ  LYS A 251       5.596 -12.824 -25.860  1.00 68.14           H
ATOM   3802 3HZ  LYS A 251       5.482 -11.192 -26.115  1.00 68.14           H
ATOM   3803  HN  LYS A 251      -0.878 -14.737 -24.478  1.00 68.14           H
ATOM   3804  N   ALA A 252      -1.311 -12.333 -22.430  1.00 66.53           N
ATOM   3805  CA  ALA A 252      -1.964 -11.328 -21.609  1.00 66.53           C
ATOM   3806  C   ALA A 252      -2.436 -11.971 -20.303  1.00 66.53           C
ATOM   3807  O   ALA A 252      -2.385 -11.346 -19.245  1.00 66.53           O
ATOM   3808  HA  ALA A 252      -1.228 -10.558 -21.379  1.00 66.53           H
ATOM   3809  CB  ALA A 252      -3.113 -10.693 -22.395  1.00 66.53           C
ATOM   3810 1HB  ALA A 252      -2.720 -10.225 -23.297  1.00 66.53           H
ATOM   3811 2HB  ALA A 252      -3.834 -11.462 -22.669  1.00 66.53           H
ATOM   3812 3HB  ALA A 252      -3.602  -9.939 -21.778  1.00 66.53           H
ATOM   3813  HN  ALA A 252      -1.734 -12.488 -23.323  1.00 66.53           H
ATOM   3814  N   LEU A 253      -2.886 -13.212 -20.421  1.00 71.38           N
ATOM   3815  CA  LEU A 253      -3.372 -13.945 -19.264  1.00 71.38           C
ATOM   3816  C   LEU A 253      -2.229 -14.126 -18.263  1.00 71.38           C
ATOM   3817  O   LEU A 253      -2.396 -13.871 -17.072  1.00 71.38           O
ATOM   3818  HA  LEU A 253      -4.148 -13.339 -18.796  1.00 71.38           H
ATOM   3819  CB  LEU A 253      -4.024 -15.259 -19.697  1.00 71.38           C
ATOM   3820 1HB  LEU A 253      -4.607 -15.072 -20.599  1.00 71.38           H
ATOM   3821 2HB  LEU A 253      -3.235 -15.961 -19.968  1.00 71.38           H
ATOM   3822  CG  LEU A 253      -4.932 -15.930 -18.665  1.00 71.38           C
ATOM   3823  HG  LEU A 253      -4.482 -15.802 -17.680  1.00 71.38           H
ATOM   3824  CD1 LEU A 253      -6.306 -15.258 -18.625  1.00 71.38           C
ATOM   3825 1HD1 LEU A 253      -6.189 -14.208 -18.358  1.00 71.38           H
ATOM   3826 2HD1 LEU A 253      -6.776 -15.333 -19.605  1.00 71.38           H
ATOM   3827 3HD1 LEU A 253      -6.932 -15.754 -17.883  1.00 71.38           H
ATOM   3828  CD2 LEU A 253      -5.037 -17.434 -18.922  1.00 71.38           C
ATOM   3829 1HD2 LEU A 253      -5.452 -17.605 -19.916  1.00 71.38           H
ATOM   3830 2HD2 LEU A 253      -4.046 -17.884 -18.860  1.00 71.38           H
ATOM   3831 3HD2 LEU A 253      -5.689 -17.886 -18.174  1.00 71.38           H
ATOM   3832  HN  LEU A 253      -2.921 -13.714 -21.285  1.00 71.38           H
ATOM   3833  N   LYS A 254      -1.092 -14.564 -18.785  1.00 74.48           N
ATOM   3834  CA  LYS A 254       0.062 -14.832 -17.944  1.00 74.48           C
ATOM   3835  C   LYS A 254       0.419 -13.569 -17.158  1.00 74.48           C
ATOM   3836  O   LYS A 254       0.582 -13.617 -15.940  1.00 74.48           O
ATOM   3837  HA  LYS A 254      -0.222 -15.610 -17.236  1.00 74.48           H
ATOM   3838  CB  LYS A 254       1.219 -15.382 -18.782  1.00 74.48           C
ATOM   3839 1HB  LYS A 254       0.889 -16.266 -19.328  1.00 74.48           H
ATOM   3840 2HB  LYS A 254       1.519 -14.643 -19.524  1.00 74.48           H
ATOM   3841  CG  LYS A 254       2.415 -15.739 -17.897  1.00 74.48           C
ATOM   3842 1HG  LYS A 254       2.843 -14.830 -17.475  1.00 74.48           H
ATOM   3843 2HG  LYS A 254       2.082 -16.354 -17.061  1.00 74.48           H
ATOM   3844  CD  LYS A 254       3.482 -16.490 -18.696  1.00 74.48           C
ATOM   3845 1HD  LYS A 254       3.053 -17.396 -19.122  1.00 74.48           H
ATOM   3846 2HD  LYS A 254       3.818 -15.873 -19.530  1.00 74.48           H
ATOM   3847  CE  LYS A 254       4.676 -16.853 -17.810  1.00 74.48           C
ATOM   3848 1HE  LYS A 254       5.189 -15.945 -17.491  1.00 74.48           H
ATOM   3849 2HE  LYS A 254       4.327 -17.356 -16.908  1.00 74.48           H
ATOM   3850  NZ  LYS A 254       5.617 -17.730 -18.542  1.00 74.48           N
ATOM   3851 1HZ  LYS A 254       6.414 -17.938 -17.951  1.00 74.48           H
ATOM   3852 2HZ  LYS A 254       5.148 -18.593 -18.793  1.00 74.48           H
ATOM   3853 3HZ  LYS A 254       5.933 -17.260 -19.383  1.00 74.48           H
ATOM   3854  HN  LYS A 254      -0.954 -14.736 -19.760  1.00 74.48           H
ATOM   3855  N   VAL A 255       0.531 -12.468 -17.887  1.00 72.23           N
ATOM   3856  CA  VAL A 255       0.869 -11.195 -17.274  1.00 72.23           C
ATOM   3857  C   VAL A 255      -0.098 -10.916 -16.121  1.00 72.23           C
ATOM   3858  O   VAL A 255       0.324 -10.527 -15.033  1.00 72.23           O
ATOM   3859  HA  VAL A 255       1.878 -11.282 -16.872  1.00 72.23           H
ATOM   3860  CB  VAL A 255       0.873 -10.089 -18.331  1.00 72.23           C
ATOM   3861  HB  VAL A 255      -0.104 -10.085 -18.815  1.00 72.23           H
ATOM   3862  CG1 VAL A 255       1.085  -8.717 -17.688  1.00 72.23           C
ATOM   3863 1HG1 VAL A 255       0.281  -8.520 -16.979  1.00 72.23           H
ATOM   3864 2HG1 VAL A 255       2.041  -8.704 -17.166  1.00 72.23           H
ATOM   3865 3HG1 VAL A 255       1.084  -7.949 -18.462  1.00 72.23           H
ATOM   3866  CG2 VAL A 255       1.929 -10.361 -19.404  1.00 72.23           C
ATOM   3867 1HG2 VAL A 255       2.915 -10.405 -18.941  1.00 72.23           H
ATOM   3868 2HG2 VAL A 255       1.714 -11.311 -19.893  1.00 72.23           H
ATOM   3869 3HG2 VAL A 255       1.910  -9.560 -20.143  1.00 72.23           H
ATOM   3870  HN  VAL A 255       0.394 -12.437 -18.877  1.00 72.23           H
ATOM   3871  N   THR A 256      -1.376 -11.126 -16.399  1.00 71.78           N
ATOM   3872  CA  THR A 256      -2.420 -10.712 -15.477  1.00 71.78           C
ATOM   3873  C   THR A 256      -2.351 -11.533 -14.188  1.00 71.78           C
ATOM   3874  O   THR A 256      -2.445 -10.983 -13.092  1.00 71.78           O
ATOM   3875  HA  THR A 256      -2.244  -9.671 -15.204  1.00 71.78           H
ATOM   3876  CB  THR A 256      -3.763 -10.829 -16.201  1.00 71.78           C
ATOM   3877  HB  THR A 256      -3.918 -11.842 -16.573  1.00 71.78           H
ATOM   3878  OG1 THR A 256      -3.712  -9.810 -17.195  1.00 71.78           O
ATOM   3879  HG1 THR A 256      -3.710 -10.221 -18.107  1.00 71.78           H
ATOM   3880  CG2 THR A 256      -4.943 -10.426 -15.314  1.00 71.78           C
ATOM   3881 1HG2 THR A 256      -4.822  -9.390 -14.997  1.00 71.78           H
ATOM   3882 2HG2 THR A 256      -4.976 -11.073 -14.437  1.00 71.78           H
ATOM   3883 3HG2 THR A 256      -5.871 -10.528 -15.876  1.00 71.78           H
ATOM   3884  HN  THR A 256      -1.701 -11.570 -17.234  1.00 71.78           H
ATOM   3885  N   ILE A 257      -2.187 -12.836 -14.362  1.00 75.82           N
ATOM   3886  CA  ILE A 257      -2.123 -13.741 -13.227  1.00 75.82           C
ATOM   3887  C   ILE A 257      -0.922 -13.372 -12.353  1.00 75.82           C
ATOM   3888  O   ILE A 257      -1.036 -13.310 -11.130  1.00 75.82           O
ATOM   3889  HA  ILE A 257      -3.032 -13.596 -12.643  1.00 75.82           H
ATOM   3890  CB  ILE A 257      -2.115 -15.195 -13.701  1.00 75.82           C
ATOM   3891  HB  ILE A 257      -1.362 -15.296 -14.482  1.00 75.82           H
ATOM   3892  CG1 ILE A 257      -3.462 -15.578 -14.319  1.00 75.82           C
ATOM   3893 1HG1 ILE A 257      -4.219 -15.644 -13.538  1.00 75.82           H
ATOM   3894 2HG1 ILE A 257      -3.783 -14.798 -15.009  1.00 75.82           H
ATOM   3895  CG2 ILE A 257      -1.717 -16.140 -12.565  1.00 75.82           C
ATOM   3896 1HG2 ILE A 257      -0.719 -15.882 -12.211  1.00 75.82           H
ATOM   3897 2HG2 ILE A 257      -2.429 -16.043 -11.746  1.00 75.82           H
ATOM   3898 3HG2 ILE A 257      -1.720 -17.167 -12.929  1.00 75.82           H
ATOM   3899  CD1 ILE A 257      -3.365 -16.913 -15.059  1.00 75.82           C
ATOM   3900 1HD1 ILE A 257      -2.625 -16.835 -15.855  1.00 75.82           H
ATOM   3901 2HD1 ILE A 257      -3.067 -17.695 -14.361  1.00 75.82           H
ATOM   3902 3HD1 ILE A 257      -4.336 -17.161 -15.489  1.00 75.82           H
ATOM   3903  HN  ILE A 257      -2.098 -13.274 -15.257  1.00 75.82           H
ATOM   3904  N   THR A 258       0.201 -13.137 -13.016  1.00 78.78           N
ATOM   3905  CA  THR A 258       1.445 -12.877 -12.311  1.00 78.78           C
ATOM   3906  C   THR A 258       1.283 -11.683 -11.368  1.00 78.78           C
ATOM   3907  O   THR A 258       1.710 -11.736 -10.215  1.00 78.78           O
ATOM   3908  HA  THR A 258       1.677 -13.744 -11.693  1.00 78.78           H
ATOM   3909  CB  THR A 258       2.547 -12.683 -13.354  1.00 78.78           C
ATOM   3910  HB  THR A 258       2.342 -11.814 -13.980  1.00 78.78           H
ATOM   3911  OG1 THR A 258       2.605 -13.933 -14.036  1.00 78.78           O
ATOM   3912  HG1 THR A 258       1.961 -13.935 -14.801  1.00 78.78           H
ATOM   3913  CG2 THR A 258       3.933 -12.539 -12.721  1.00 78.78           C
ATOM   3914 1HG2 THR A 258       4.166 -13.437 -12.150  1.00 78.78           H
ATOM   3915 2HG2 THR A 258       3.942 -11.674 -12.058  1.00 78.78           H
ATOM   3916 3HG2 THR A 258       4.678 -12.404 -13.505  1.00 78.78           H
ATOM   3917  HN  THR A 258       0.270 -13.123 -14.013  1.00 78.78           H
ATOM   3918  N   VAL A 259       0.667 -10.634 -11.892  1.00 74.37           N
ATOM   3919  CA  VAL A 259       0.482  -9.414 -11.126  1.00 74.37           C
ATOM   3920  C   VAL A 259      -0.381  -9.713  -9.898  1.00 74.37           C
ATOM   3921  O   VAL A 259      -0.077  -9.260  -8.796  1.00 74.37           O
ATOM   3922  HA  VAL A 259       1.466  -9.084 -10.791  1.00 74.37           H
ATOM   3923  CB  VAL A 259      -0.106  -8.319 -12.018  1.00 74.37           C
ATOM   3924  HB  VAL A 259      -1.002  -8.719 -12.492  1.00 74.37           H
ATOM   3925  CG1 VAL A 259      -0.516  -7.099 -11.191  1.00 74.37           C
ATOM   3926 1HG1 VAL A 259      -1.267  -7.393 -10.457  1.00 74.37           H
ATOM   3927 2HG1 VAL A 259       0.358  -6.699 -10.676  1.00 74.37           H
ATOM   3928 3HG1 VAL A 259      -0.931  -6.336 -11.850  1.00 74.37           H
ATOM   3929  CG2 VAL A 259       0.876  -7.927 -13.124  1.00 74.37           C
ATOM   3930 1HG2 VAL A 259       1.798  -7.555 -12.677  1.00 74.37           H
ATOM   3931 2HG2 VAL A 259       1.096  -8.799 -13.740  1.00 74.37           H
ATOM   3932 3HG2 VAL A 259       0.432  -7.147 -13.744  1.00 74.37           H
ATOM   3933  HN  VAL A 259       0.297 -10.610 -12.821  1.00 74.37           H
ATOM   3934  N   LEU A 260      -1.441 -10.474 -10.131  1.00 75.22           N
ATOM   3935  CA  LEU A 260      -2.378 -10.797  -9.069  1.00 75.22           C
ATOM   3936  C   LEU A 260      -1.647 -11.568  -7.968  1.00 75.22           C
ATOM   3937  O   LEU A 260      -1.785 -11.252  -6.787  1.00 75.22           O
ATOM   3938  HA  LEU A 260      -2.736  -9.856  -8.651  1.00 75.22           H
ATOM   3939  CB  LEU A 260      -3.594 -11.534  -9.633  1.00 75.22           C
ATOM   3940 1HB  LEU A 260      -4.093 -10.878 -10.346  1.00 75.22           H
ATOM   3941 2HB  LEU A 260      -3.241 -12.401 -10.191  1.00 75.22           H
ATOM   3942  CG  LEU A 260      -4.626 -12.007  -8.608  1.00 75.22           C
ATOM   3943  HG  LEU A 260      -4.128 -12.672  -7.903  1.00 75.22           H
ATOM   3944  CD1 LEU A 260      -5.180 -10.829  -7.804  1.00 75.22           C
ATOM   3945 1HD1 LEU A 260      -4.365 -10.334  -7.276  1.00 75.22           H
ATOM   3946 2HD1 LEU A 260      -5.658 -10.120  -8.480  1.00 75.22           H
ATOM   3947 3HD1 LEU A 260      -5.912 -11.193  -7.082  1.00 75.22           H
ATOM   3948  CD2 LEU A 260      -5.738 -12.814  -9.282  1.00 75.22           C
ATOM   3949 1HD2 LEU A 260      -6.241 -12.192 -10.022  1.00 75.22           H
ATOM   3950 2HD2 LEU A 260      -5.307 -13.687  -9.772  1.00 75.22           H
ATOM   3951 3HD2 LEU A 260      -6.458 -13.138  -8.530  1.00 75.22           H
ATOM   3952  HN  LEU A 260      -1.662 -10.865 -11.024  1.00 75.22           H
ATOM   3953  N   THR A 261      -0.886 -12.566  -8.393  1.00 83.46           N
ATOM   3954  CA  THR A 261      -0.222 -13.454  -7.454  1.00 83.46           C
ATOM   3955  C   THR A 261       0.742 -12.665  -6.565  1.00 83.46           C
ATOM   3956  O   THR A 261       0.800 -12.887  -5.357  1.00 83.46           O
ATOM   3957  HA  THR A 261      -0.977 -13.889  -6.799  1.00 83.46           H
ATOM   3958  CB  THR A 261       0.461 -14.564  -8.255  1.00 83.46           C
ATOM   3959  HB  THR A 261       1.244 -14.157  -8.895  1.00 83.46           H
ATOM   3960  OG1 THR A 261      -0.611 -15.213  -8.933  1.00 83.46           O
ATOM   3961  HG1 THR A 261      -0.781 -14.767  -9.812  1.00 83.46           H
ATOM   3962  CG2 THR A 261       1.050 -15.655  -7.359  1.00 83.46           C
ATOM   3963 1HG2 THR A 261       0.255 -16.108  -6.768  1.00 83.46           H
ATOM   3964 2HG2 THR A 261       1.793 -15.216  -6.693  1.00 83.46           H
ATOM   3965 3HG2 THR A 261       1.523 -16.418  -7.978  1.00 83.46           H
ATOM   3966  HN  THR A 261      -0.722 -12.771  -9.358  1.00 83.46           H
ATOM   3967  N   VAL A 262       1.474 -11.760  -7.198  1.00 82.71           N
ATOM   3968  CA  VAL A 262       2.479 -10.983  -6.492  1.00 82.71           C
ATOM   3969  C   VAL A 262       1.798 -10.126  -5.424  1.00 82.71           C
ATOM   3970  O   VAL A 262       2.283 -10.029  -4.298  1.00 82.71           O
ATOM   3971  HA  VAL A 262       3.152 -11.686  -6.001  1.00 82.71           H
ATOM   3972  CB  VAL A 262       3.298 -10.159  -7.488  1.00 82.71           C
ATOM   3973  HB  VAL A 262       2.602  -9.605  -8.117  1.00 82.71           H
ATOM   3974  CG1 VAL A 262       4.184  -9.145  -6.762  1.00 82.71           C
ATOM   3975 1HG1 VAL A 262       3.560  -8.469  -6.178  1.00 82.71           H
ATOM   3976 2HG1 VAL A 262       4.869  -9.672  -6.097  1.00 82.71           H
ATOM   3977 3HG1 VAL A 262       4.756  -8.573  -7.493  1.00 82.71           H
ATOM   3978  CG2 VAL A 262       4.132 -11.066  -8.395  1.00 82.71           C
ATOM   3979 1HG2 VAL A 262       4.815 -11.659  -7.788  1.00 82.71           H
ATOM   3980 2HG2 VAL A 262       3.470 -11.730  -8.952  1.00 82.71           H
ATOM   3981 3HG2 VAL A 262       4.704 -10.454  -9.093  1.00 82.71           H
ATOM   3982  HN  VAL A 262       1.389 -11.554  -8.173  1.00 82.71           H
ATOM   3983  N   PHE A 263       0.683  -9.526  -5.815  1.00 77.57           N
ATOM   3984  CA  PHE A 263      -0.061  -8.666  -4.910  1.00 77.57           C
ATOM   3985  C   PHE A 263      -0.564  -9.451  -3.697  1.00 77.57           C
ATOM   3986  O   PHE A 263      -0.351  -9.042  -2.557  1.00 77.57           O
ATOM   3987  HA  PHE A 263       0.620  -7.882  -4.576  1.00 77.57           H
ATOM   3988  CB  PHE A 263      -1.262  -8.128  -5.690  1.00 77.57           C
ATOM   3989 1HB  PHE A 263      -0.902  -7.564  -6.550  1.00 77.57           H
ATOM   3990 2HB  PHE A 263      -1.836  -8.970  -6.079  1.00 77.57           H
ATOM   3991  CG  PHE A 263      -2.191  -7.235  -4.865  1.00 77.57           C
ATOM   3992  CD1 PHE A 263      -3.294  -7.766  -4.272  1.00 77.57           C
ATOM   3993  HD1 PHE A 263      -3.517  -8.827  -4.384  1.00 77.57           H
ATOM   3994  CD2 PHE A 263      -1.914  -5.912  -4.724  1.00 77.57           C
ATOM   3995  HD2 PHE A 263      -1.030  -5.487  -5.200  1.00 77.57           H
ATOM   3996  CE1 PHE A 263      -4.156  -6.937  -3.506  1.00 77.57           C
ATOM   3997  HE1 PHE A 263      -5.040  -7.362  -3.031  1.00 77.57           H
ATOM   3998  CE2 PHE A 263      -2.776  -5.083  -3.958  1.00 77.57           C
ATOM   3999  HE2 PHE A 263      -2.553  -4.022  -3.846  1.00 77.57           H
ATOM   4000  CZ  PHE A 263      -3.879  -5.613  -3.365  1.00 77.57           C
ATOM   4001  HZ  PHE A 263      -4.540  -4.977  -2.777  1.00 77.57           H
ATOM   4002  HN  PHE A 263       0.288  -9.619  -6.729  1.00 77.57           H
ATOM   4003  N   VAL A 264      -1.223 -10.563  -3.985  1.00 82.82           N
ATOM   4004  CA  VAL A 264      -1.856 -11.350  -2.940  1.00 82.82           C
ATOM   4005  C   VAL A 264      -0.792 -11.817  -1.944  1.00 82.82           C
ATOM   4006  O   VAL A 264      -0.972 -11.692  -0.734  1.00 82.82           O
ATOM   4007  HA  VAL A 264      -2.561 -10.701  -2.421  1.00 82.82           H
ATOM   4008  CB  VAL A 264      -2.644 -12.506  -3.559  1.00 82.82           C
ATOM   4009  HB  VAL A 264      -1.974 -13.049  -4.226  1.00 82.82           H
ATOM   4010  CG1 VAL A 264      -3.126 -13.480  -2.482  1.00 82.82           C
ATOM   4011 1HG1 VAL A 264      -2.266 -13.888  -1.950  1.00 82.82           H
ATOM   4012 2HG1 VAL A 264      -3.772 -12.954  -1.779  1.00 82.82           H
ATOM   4013 3HG1 VAL A 264      -3.683 -14.292  -2.950  1.00 82.82           H
ATOM   4014  CG2 VAL A 264      -3.817 -11.986  -4.393  1.00 82.82           C
ATOM   4015 1HG2 VAL A 264      -4.487 -11.408  -3.756  1.00 82.82           H
ATOM   4016 2HG2 VAL A 264      -3.439 -11.351  -5.194  1.00 82.82           H
ATOM   4017 3HG2 VAL A 264      -4.359 -12.828  -4.821  1.00 82.82           H
ATOM   4018  HN  VAL A 264      -1.328 -10.928  -4.910  1.00 82.82           H
ATOM   4019  N   LEU A 265       0.293 -12.346  -2.491  1.00 88.60           N
ATOM   4020  CA  LEU A 265       1.311 -12.980  -1.671  1.00 88.60           C
ATOM   4021  C   LEU A 265       1.971 -11.926  -0.780  1.00 88.60           C
ATOM   4022  O   LEU A 265       2.432 -12.237   0.318  1.00 88.60           O
ATOM   4023  HA  LEU A 265       0.809 -13.707  -1.032  1.00 88.60           H
ATOM   4024  CB  LEU A 265       2.300 -13.752  -2.546  1.00 88.60           C
ATOM   4025 1HB  LEU A 265       2.649 -13.088  -3.338  1.00 88.60           H
ATOM   4026 2HB  LEU A 265       3.168 -14.009  -1.940  1.00 88.60           H
ATOM   4027  CG  LEU A 265       1.766 -15.033  -3.192  1.00 88.60           C
ATOM   4028  HG  LEU A 265       0.911 -14.771  -3.815  1.00 88.60           H
ATOM   4029  CD1 LEU A 265       2.817 -15.664  -4.108  1.00 88.60           C
ATOM   4030 1HD1 LEU A 265       3.082 -14.959  -4.896  1.00 88.60           H
ATOM   4031 2HD1 LEU A 265       3.706 -15.909  -3.526  1.00 88.60           H
ATOM   4032 3HD1 LEU A 265       2.412 -16.572  -4.553  1.00 88.60           H
ATOM   4033  CD2 LEU A 265       1.267 -16.015  -2.130  1.00 88.60           C
ATOM   4034 1HD2 LEU A 265       2.088 -16.276  -1.462  1.00 88.60           H
ATOM   4035 2HD2 LEU A 265       0.465 -15.552  -1.556  1.00 88.60           H
ATOM   4036 3HD2 LEU A 265       0.894 -16.916  -2.616  1.00 88.60           H
ATOM   4037  HN  LEU A 265       0.481 -12.346  -3.473  1.00 88.60           H
ATOM   4038  N   SER A 266       1.996 -10.701  -1.285  1.00 87.20           N
ATOM   4039  CA  SER A 266       2.684  -9.622  -0.597  1.00 87.20           C
ATOM   4040  C   SER A 266       1.768  -9.010   0.465  1.00 87.20           C
ATOM   4041  O   SER A 266       2.216  -8.684   1.563  1.00 87.20           O
ATOM   4042  HA  SER A 266       3.554 -10.085  -0.131  1.00 87.20           H
ATOM   4043  CB  SER A 266       3.146  -8.547  -1.583  1.00 87.20           C
ATOM   4044 1HB  SER A 266       3.626  -7.736  -1.036  1.00 87.20           H
ATOM   4045 2HB  SER A 266       3.896  -8.968  -2.252  1.00 87.20           H
ATOM   4046  OG  SER A 266       2.064  -8.026  -2.351  1.00 87.20           O
ATOM   4047  HG  SER A 266       1.977  -8.535  -3.207  1.00 87.20           H
ATOM   4048  HN  SER A 266       1.558 -10.443  -2.146  1.00 87.20           H
ATOM   4049  N   GLN A 267       0.502  -8.872   0.100  1.00 85.86           N
ATOM   4050  CA  GLN A 267      -0.421  -8.073   0.887  1.00 85.86           C
ATOM   4051  C   GLN A 267      -1.170  -8.957   1.887  1.00 85.86           C
ATOM   4052  O   GLN A 267      -1.501  -8.515   2.986  1.00 85.86           O
ATOM   4053  HA  GLN A 267       0.201  -7.355   1.422  1.00 85.86           H
ATOM   4054  CB  GLN A 267      -1.399  -7.316  -0.015  1.00 85.86           C
ATOM   4055 1HB  GLN A 267      -1.956  -8.025  -0.628  1.00 85.86           H
ATOM   4056 2HB  GLN A 267      -2.126  -6.783   0.598  1.00 85.86           H
ATOM   4057  CG  GLN A 267      -0.659  -6.325  -0.915  1.00 85.86           C
ATOM   4058 1HG  GLN A 267       0.038  -6.863  -1.558  1.00 85.86           H
ATOM   4059 2HG  GLN A 267      -1.371  -5.821  -1.569  1.00 85.86           H
ATOM   4060  CD  GLN A 267       0.101  -5.290  -0.084  1.00 85.86           C
ATOM   4061  OE1 GLN A 267      -0.390  -4.767   0.903  1.00 85.86           O
ATOM   4062  NE2 GLN A 267       1.324  -5.025  -0.536  1.00 85.86           N
ATOM   4063 1HE2 GLN A 267       1.667  -5.490  -1.352  1.00 85.86           H
ATOM   4064 2HE2 GLN A 267       1.900  -4.361  -0.059  1.00 85.86           H
ATOM   4065  HN  GLN A 267       0.106  -9.294  -0.716  1.00 85.86           H
ATOM   4066  N   PHE A 268      -1.415 -10.191   1.470  1.00 88.41           N
ATOM   4067  CA  PHE A 268      -2.280 -11.079   2.227  1.00 88.41           C
ATOM   4068  C   PHE A 268      -1.756 -11.271   3.652  1.00 88.41           C
ATOM   4069  O   PHE A 268      -2.488 -11.064   4.619  1.00 88.41           O
ATOM   4070  HA  PHE A 268      -3.266 -10.616   2.263  1.00 88.41           H
ATOM   4071  CB  PHE A 268      -2.273 -12.429   1.508  1.00 88.41           C
ATOM   4072 1HB  PHE A 268      -2.594 -12.282   0.477  1.00 88.41           H
ATOM   4073 2HB  PHE A 268      -1.251 -12.806   1.473  1.00 88.41           H
ATOM   4074  CG  PHE A 268      -3.169 -13.485   2.159  1.00 88.41           C
ATOM   4075  CD1 PHE A 268      -2.616 -14.486   2.895  1.00 88.41           C
ATOM   4076  HD1 PHE A 268      -1.534 -14.536   3.022  1.00 88.41           H
ATOM   4077  CD2 PHE A 268      -4.519 -13.423   2.002  1.00 88.41           C
ATOM   4078  HD2 PHE A 268      -4.962 -12.621   1.412  1.00 88.41           H
ATOM   4079  CE1 PHE A 268      -3.447 -15.466   3.500  1.00 88.41           C
ATOM   4080  HE1 PHE A 268      -3.004 -16.268   4.090  1.00 88.41           H
ATOM   4081  CE2 PHE A 268      -5.350 -14.403   2.606  1.00 88.41           C
ATOM   4082  HE2 PHE A 268      -6.431 -14.353   2.480  1.00 88.41           H
ATOM   4083  CZ  PHE A 268      -4.796 -15.404   3.343  1.00 88.41           C
ATOM   4084  HZ  PHE A 268      -5.435 -16.156   3.807  1.00 88.41           H
ATOM   4085  HN  PHE A 268      -1.034 -10.584   0.632  1.00 88.41           H
ATOM   4086  N   PRO A 269      -0.486 -11.668   3.807  1.00 93.20           N
ATOM   4087  CA  PRO A 269       0.045 -11.999   5.132  1.00 93.20           C
ATOM   4088  C   PRO A 269      -0.182 -10.884   6.139  1.00 93.20           C
ATOM   4089  O   PRO A 269      -0.587 -11.138   7.272  1.00 93.20           O
ATOM   4090  HA  PRO A 269      -0.480 -12.863   5.540  1.00 93.20           H
ATOM   4091  CB  PRO A 269       1.534 -12.240   4.876  1.00 93.20           C
ATOM   4092 1HB  PRO A 269       2.117 -11.330   5.016  1.00 93.20           H
ATOM   4093 2HB  PRO A 269       1.942 -12.986   5.558  1.00 93.20           H
ATOM   4094  CG  PRO A 269       1.571 -12.717   3.430  1.00 93.20           C
ATOM   4095 1HG  PRO A 269       2.560 -12.596   2.989  1.00 93.20           H
ATOM   4096 2HG  PRO A 269       1.326 -13.776   3.346  1.00 93.20           H
ATOM   4097  CD  PRO A 269       0.533 -11.836   2.755  1.00 93.20           C
ATOM   4098 1HD  PRO A 269       0.952 -10.879   2.447  1.00 93.20           H
ATOM   4099 2HD  PRO A 269       0.125 -12.305   1.859  1.00 93.20           H
ATOM   4100  N   TYR A 270       0.089  -9.665   5.695  1.00 91.47           N
ATOM   4101  CA  TYR A 270      -0.007  -8.511   6.573  1.00 91.47           C
ATOM   4102  C   TYR A 270      -1.447  -8.297   7.042  1.00 91.47           C
ATOM   4103  O   TYR A 270      -1.688  -8.037   8.220  1.00 91.47           O
ATOM   4104  HA  TYR A 270       0.627  -8.694   7.440  1.00 91.47           H
ATOM   4105  CB  TYR A 270       0.428  -7.307   5.734  1.00 91.47           C
ATOM   4106 1HB  TYR A 270       1.495  -7.389   5.525  1.00 91.47           H
ATOM   4107 2HB  TYR A 270      -0.088  -7.340   4.775  1.00 91.47           H
ATOM   4108  CG  TYR A 270       0.155  -5.955   6.398  1.00 91.47           C
ATOM   4109  CD1 TYR A 270      -0.781  -5.098   5.858  1.00 91.47           C
ATOM   4110  HD1 TYR A 270      -1.327  -5.383   4.958  1.00 91.47           H
ATOM   4111  CD2 TYR A 270       0.846  -5.594   7.537  1.00 91.47           C
ATOM   4112  HD2 TYR A 270       1.586  -6.272   7.964  1.00 91.47           H
ATOM   4113  CE1 TYR A 270      -1.038  -3.826   6.482  1.00 91.47           C
ATOM   4114  HE1 TYR A 270      -1.775  -3.139   6.066  1.00 91.47           H
ATOM   4115  CE2 TYR A 270       0.589  -4.322   8.161  1.00 91.47           C
ATOM   4116  HE2 TYR A 270       1.128  -4.024   9.061  1.00 91.47           H
ATOM   4117  CZ  TYR A 270      -0.340  -3.501   7.603  1.00 91.47           C
ATOM   4118  OH  TYR A 270      -0.582  -2.300   8.193  1.00 91.47           O
ATOM   4119  HH  TYR A 270      -0.188  -2.284   9.112  1.00 91.47           H
ATOM   4120  HN  TYR A 270       0.369  -9.461   4.757  1.00 91.47           H
ATOM   4121  N   ASN A 271      -2.368  -8.414   6.096  1.00 89.82           N
ATOM   4122  CA  ASN A 271      -3.768  -8.144   6.377  1.00 89.82           C
ATOM   4123  C   ASN A 271      -4.323  -9.245   7.283  1.00 89.82           C
ATOM   4124  O   ASN A 271      -5.283  -9.022   8.019  1.00 89.82           O
ATOM   4125  HA  ASN A 271      -3.780  -7.165   6.855  1.00 89.82           H
ATOM   4126  CB  ASN A 271      -4.594  -8.129   5.089  1.00 89.82           C
ATOM   4127 1HB  ASN A 271      -4.309  -8.972   4.460  1.00 89.82           H
ATOM   4128 2HB  ASN A 271      -5.650  -8.255   5.330  1.00 89.82           H
ATOM   4129  CG  ASN A 271      -4.392  -6.821   4.323  1.00 89.82           C
ATOM   4130  OD1 ASN A 271      -4.795  -5.752   4.751  1.00 89.82           O
ATOM   4131  ND2 ASN A 271      -3.747  -6.964   3.168  1.00 89.82           N
ATOM   4132 1HD2 ASN A 271      -3.443  -7.871   2.875  1.00 89.82           H
ATOM   4133 2HD2 ASN A 271      -3.567  -6.166   2.594  1.00 89.82           H
ATOM   4134  HN  ASN A 271      -2.170  -8.687   5.155  1.00 89.82           H
ATOM   4135  N   CYS A 272      -3.695 -10.408   7.200  1.00 93.06           N
ATOM   4136  CA  CYS A 272      -4.027 -11.503   8.095  1.00 93.06           C
ATOM   4137  C   CYS A 272      -3.755 -11.049   9.531  1.00 93.06           C
ATOM   4138  O   CYS A 272      -4.604 -11.206  10.407  1.00 93.06           O
ATOM   4139  HA  CYS A 272      -5.086 -11.716   7.951  1.00 93.06           H
ATOM   4140  CB  CYS A 272      -3.254 -12.776   7.744  1.00 93.06           C
ATOM   4141 1HB  CYS A 272      -2.192 -12.552   7.650  1.00 93.06           H
ATOM   4142 2HB  CYS A 272      -3.356 -13.506   8.546  1.00 93.06           H
ATOM   4143  SG  CYS A 272      -3.885 -13.479   6.176  1.00 93.06           S
ATOM   4144  HG  CYS A 272      -3.302 -12.588   5.380  1.00 93.06           H
ATOM   4145  HN  CYS A 272      -2.974 -10.608   6.537  1.00 93.06           H
ATOM   4146  N   ILE A 273      -2.568 -10.494   9.727  1.00 93.50           N
ATOM   4147  CA  ILE A 273      -2.154 -10.062  11.051  1.00 93.50           C
ATOM   4148  C   ILE A 273      -3.016  -8.876  11.489  1.00 93.50           C
ATOM   4149  O   ILE A 273      -3.394  -8.776  12.656  1.00 93.50           O
ATOM   4150  HA  ILE A 273      -2.333 -10.891  11.736  1.00 93.50           H
ATOM   4151  CB  ILE A 273      -0.652  -9.772  11.075  1.00 93.50           C
ATOM   4152  HB  ILE A 273      -0.438  -9.018  10.316  1.00 93.50           H
ATOM   4153  CG1 ILE A 273       0.154 -11.021  10.711  1.00 93.50           C
ATOM   4154 1HG1 ILE A 273      -0.127 -11.361   9.714  1.00 93.50           H
ATOM   4155 2HG1 ILE A 273       1.215 -10.776  10.678  1.00 93.50           H
ATOM   4156  CG2 ILE A 273      -0.227  -9.189  12.424  1.00 93.50           C
ATOM   4157 1HG2 ILE A 273      -0.765  -8.258  12.603  1.00 93.50           H
ATOM   4158 2HG2 ILE A 273      -0.458  -9.900  13.216  1.00 93.50           H
ATOM   4159 3HG2 ILE A 273       0.845  -8.992  12.413  1.00 93.50           H
ATOM   4160  CD1 ILE A 273      -0.086 -12.142  11.724  1.00 93.50           C
ATOM   4161 1HD1 ILE A 273       0.218 -11.807  12.716  1.00 93.50           H
ATOM   4162 2HD1 ILE A 273      -1.145 -12.400  11.737  1.00 93.50           H
ATOM   4163 3HD1 ILE A 273       0.498 -13.018  11.442  1.00 93.50           H
ATOM   4164  HN  ILE A 273      -1.897 -10.339   9.003  1.00 93.50           H
ATOM   4165  N   LEU A 274      -3.302  -8.008  10.530  1.00 91.77           N
ATOM   4166  CA  LEU A 274      -4.111  -6.832  10.803  1.00 91.77           C
ATOM   4167  C   LEU A 274      -5.488  -7.270  11.307  1.00 91.77           C
ATOM   4168  O   LEU A 274      -6.069  -6.624  12.177  1.00 91.77           O
ATOM   4169  HA  LEU A 274      -3.615  -6.271  11.596  1.00 91.77           H
ATOM   4170  CB  LEU A 274      -4.166  -5.923   9.574  1.00 91.77           C
ATOM   4171 1HB  LEU A 274      -3.182  -5.917   9.106  1.00 91.77           H
ATOM   4172 2HB  LEU A 274      -4.859  -6.360   8.854  1.00 91.77           H
ATOM   4173  CG  LEU A 274      -4.587  -4.474   9.829  1.00 91.77           C
ATOM   4174  HG  LEU A 274      -5.341  -4.471  10.616  1.00 91.77           H
ATOM   4175  CD1 LEU A 274      -3.407  -3.640  10.331  1.00 91.77           C
ATOM   4176 1HD1 LEU A 274      -3.032  -4.065  11.263  1.00 91.77           H
ATOM   4177 2HD1 LEU A 274      -2.613  -3.647   9.584  1.00 91.77           H
ATOM   4178 3HD1 LEU A 274      -3.733  -2.615  10.504  1.00 91.77           H
ATOM   4179  CD2 LEU A 274      -5.232  -3.863   8.583  1.00 91.77           C
ATOM   4180 1HD2 LEU A 274      -4.518  -3.879   7.759  1.00 91.77           H
ATOM   4181 2HD2 LEU A 274      -6.115  -4.440   8.310  1.00 91.77           H
ATOM   4182 3HD2 LEU A 274      -5.521  -2.833   8.792  1.00 91.77           H
ATOM   4183  HN  LEU A 274      -2.993  -8.098   9.584  1.00 91.77           H
ATOM   4184  N   LEU A 275      -5.969  -8.365  10.737  1.00 93.66           N
ATOM   4185  CA  LEU A 275      -7.253  -8.915  11.140  1.00 93.66           C
ATOM   4186  C   LEU A 275      -7.182  -9.343  12.607  1.00 93.66           C
ATOM   4187  O   LEU A 275      -8.082  -9.042  13.389  1.00 93.66           O
ATOM   4188  HA  LEU A 275      -7.992  -8.119  11.048  1.00 93.66           H
ATOM   4189  CB  LEU A 275      -7.676 -10.038  10.191  1.00 93.66           C
ATOM   4190 1HB  LEU A 275      -7.770  -9.623   9.187  1.00 93.66           H
ATOM   4191 2HB  LEU A 275      -6.876 -10.778  10.156  1.00 93.66           H
ATOM   4192  CG  LEU A 275      -8.981 -10.756  10.540  1.00 93.66           C
ATOM   4193  HG  LEU A 275      -8.910 -11.112  11.568  1.00 93.66           H
ATOM   4194  CD1 LEU A 275     -10.169  -9.794  10.477  1.00 93.66           C
ATOM   4195 1HD1 LEU A 275     -10.017  -8.980  11.186  1.00 93.66           H
ATOM   4196 2HD1 LEU A 275     -10.253  -9.386   9.469  1.00 93.66           H
ATOM   4197 3HD1 LEU A 275     -11.084 -10.330  10.729  1.00 93.66           H
ATOM   4198  CD2 LEU A 275      -9.188 -11.982   9.650  1.00 93.66           C
ATOM   4199 1HD2 LEU A 275      -9.229 -11.671   8.606  1.00 93.66           H
ATOM   4200 2HD2 LEU A 275      -8.359 -12.676   9.789  1.00 93.66           H
ATOM   4201 3HD2 LEU A 275     -10.123 -12.473   9.919  1.00 93.66           H
ATOM   4202  HN  LEU A 275      -5.500  -8.873  10.015  1.00 93.66           H
ATOM   4203  N   VAL A 276      -6.103 -10.039  12.935  1.00 94.49           N
ATOM   4204  CA  VAL A 276      -5.906 -10.517  14.293  1.00 94.49           C
ATOM   4205  C   VAL A 276      -5.924  -9.328  15.256  1.00 94.49           C
ATOM   4206  O   VAL A 276      -6.593  -9.369  16.287  1.00 94.49           O
ATOM   4207  HA  VAL A 276      -6.741 -11.176  14.535  1.00 94.49           H
ATOM   4208  CB  VAL A 276      -4.616 -11.336  14.378  1.00 94.49           C
ATOM   4209  HB  VAL A 276      -3.806 -10.726  13.978  1.00 94.49           H
ATOM   4210  CG1 VAL A 276      -4.276 -11.675  15.831  1.00 94.49           C
ATOM   4211 1HG1 VAL A 276      -4.143 -10.753  16.397  1.00 94.49           H
ATOM   4212 2HG1 VAL A 276      -5.088 -12.256  16.268  1.00 94.49           H
ATOM   4213 3HG1 VAL A 276      -3.355 -12.257  15.862  1.00 94.49           H
ATOM   4214  CG2 VAL A 276      -4.715 -12.604  13.527  1.00 94.49           C
ATOM   4215 1HG2 VAL A 276      -5.542 -13.217  13.884  1.00 94.49           H
ATOM   4216 2HG2 VAL A 276      -4.888 -12.331  12.486  1.00 94.49           H
ATOM   4217 3HG2 VAL A 276      -3.785 -13.167  13.606  1.00 94.49           H
ATOM   4218  HN  VAL A 276      -5.374 -10.277  12.294  1.00 94.49           H
ATOM   4219  N   GLN A 277      -5.181  -8.296  14.884  1.00 92.87           N
ATOM   4220  CA  GLN A 277      -5.088  -7.104  15.710  1.00 92.87           C
ATOM   4221  C   GLN A 277      -6.469  -6.468  15.881  1.00 92.87           C
ATOM   4222  O   GLN A 277      -6.768  -5.896  16.928  1.00 92.87           O
ATOM   4223  HA  GLN A 277      -4.718  -7.449  16.675  1.00 92.87           H
ATOM   4224  CB  GLN A 277      -4.093  -6.103  15.119  1.00 92.87           C
ATOM   4225 1HB  GLN A 277      -4.283  -5.983  14.053  1.00 92.87           H
ATOM   4226 2HB  GLN A 277      -4.238  -5.126  15.580  1.00 92.87           H
ATOM   4227  CG  GLN A 277      -2.652  -6.569  15.338  1.00 92.87           C
ATOM   4228 1HG  GLN A 277      -2.471  -6.714  16.403  1.00 92.87           H
ATOM   4229 2HG  GLN A 277      -2.500  -7.533  14.854  1.00 92.87           H
ATOM   4230  CD  GLN A 277      -1.656  -5.550  14.781  1.00 92.87           C
ATOM   4231  OE1 GLN A 277      -1.965  -4.754  13.908  1.00 92.87           O
ATOM   4232  NE2 GLN A 277      -0.448  -5.617  15.331  1.00 92.87           N
ATOM   4233 1HE2 GLN A 277      -0.260  -6.294  16.043  1.00 92.87           H
ATOM   4234 2HE2 GLN A 277       0.273  -4.992  15.033  1.00 92.87           H
ATOM   4235  HN  GLN A 277      -4.650  -8.265  14.037  1.00 92.87           H
ATOM   4236  N   THR A 278      -7.275  -6.590  14.836  1.00 93.22           N
ATOM   4237  CA  THR A 278      -8.610  -6.015  14.850  1.00 93.22           C
ATOM   4238  C   THR A 278      -9.498  -6.754  15.852  1.00 93.22           C
ATOM   4239  O   THR A 278     -10.217  -6.127  16.630  1.00 93.22           O
ATOM   4240  HA  THR A 278      -8.535  -4.982  15.189  1.00 93.22           H
ATOM   4241  CB  THR A 278      -9.152  -6.046  13.419  1.00 93.22           C
ATOM   4242  HB  THR A 278      -9.304  -7.071  13.083  1.00 93.22           H
ATOM   4243  OG1 THR A 278      -8.204  -5.288  12.673  1.00 93.22           O
ATOM   4244  HG1 THR A 278      -7.530  -5.898  12.256  1.00 93.22           H
ATOM   4245  CG2 THR A 278     -10.457  -5.261  13.271  1.00 93.22           C
ATOM   4246 1HG2 THR A 278     -10.287  -4.219  13.543  1.00 93.22           H
ATOM   4247 2HG2 THR A 278     -11.215  -5.689  13.926  1.00 93.22           H
ATOM   4248 3HG2 THR A 278     -10.798  -5.315  12.237  1.00 93.22           H
ATOM   4249  HN  THR A 278      -7.030  -7.069  13.994  1.00 93.22           H
ATOM   4250  N   ILE A 279      -9.421  -8.076  15.801  1.00 94.58           N
ATOM   4251  CA  ILE A 279     -10.227  -8.907  16.679  1.00 94.58           C
ATOM   4252  C   ILE A 279      -9.819  -8.652  18.132  1.00 94.58           C
ATOM   4253  O   ILE A 279     -10.674  -8.535  19.009  1.00 94.58           O
ATOM   4254  HA  ILE A 279     -11.267  -8.602  16.554  1.00 94.58           H
ATOM   4255  CB  ILE A 279     -10.133 -10.376  16.262  1.00 94.58           C
ATOM   4256  HB  ILE A 279      -9.079 -10.648  16.206  1.00 94.58           H
ATOM   4257  CG1 ILE A 279     -10.730 -10.590  14.870  1.00 94.58           C
ATOM   4258 1HG1 ILE A 279     -11.817 -10.539  14.925  1.00 94.58           H
ATOM   4259 2HG1 ILE A 279     -10.406  -9.789  14.205  1.00 94.58           H
ATOM   4260  CG2 ILE A 279     -10.779 -11.286  17.309  1.00 94.58           C
ATOM   4261 1HG2 ILE A 279     -10.269 -11.160  18.264  1.00 94.58           H
ATOM   4262 2HG2 ILE A 279     -11.831 -11.021  17.421  1.00 94.58           H
ATOM   4263 3HG2 ILE A 279     -10.698 -12.324  16.987  1.00 94.58           H
ATOM   4264  CD1 ILE A 279     -10.305 -11.942  14.293  1.00 94.58           C
ATOM   4265 1HD1 ILE A 279      -9.218 -11.979  14.217  1.00 94.58           H
ATOM   4266 2HD1 ILE A 279     -10.651 -12.741  14.948  1.00 94.58           H
ATOM   4267 3HD1 ILE A 279     -10.743 -12.068  13.303  1.00 94.58           H
ATOM   4268  HN  ILE A 279      -8.823  -8.577  15.177  1.00 94.58           H
ATOM   4269  N   ASP A 280      -8.513  -8.575  18.341  1.00 93.70           N
ATOM   4270  CA  ASP A 280      -7.979  -8.408  19.682  1.00 93.70           C
ATOM   4271  C   ASP A 280      -8.349  -7.019  20.205  1.00 93.70           C
ATOM   4272  O   ASP A 280      -8.594  -6.845  21.398  1.00 93.70           O
ATOM   4273  HA  ASP A 280      -8.428  -9.208  20.271  1.00 93.70           H
ATOM   4274  CB  ASP A 280      -6.454  -8.524  19.685  1.00 93.70           C
ATOM   4275 1HB  ASP A 280      -6.153  -9.432  19.163  1.00 93.70           H
ATOM   4276 2HB  ASP A 280      -6.020  -7.685  19.141  1.00 93.70           H
ATOM   4277  CG  ASP A 280      -5.909  -8.547  21.115  1.00 93.70           C
ATOM   4278  OD1 ASP A 280      -6.434  -9.356  21.910  1.00 93.70           O
ATOM   4279  OD2 ASP A 280      -4.979  -7.755  21.380  1.00 93.70           O
ATOM   4280  HN  ASP A 280      -7.827  -8.624  17.616  1.00 93.70           H
ATOM   4281  N   ALA A 281      -8.378  -6.064  19.286  1.00 91.74           N
ATOM   4282  CA  ALA A 281      -8.751  -4.703  19.632  1.00 91.74           C
ATOM   4283  C   ALA A 281     -10.168  -4.698  20.210  1.00 91.74           C
ATOM   4284  O   ALA A 281     -10.505  -3.845  21.028  1.00 91.74           O
ATOM   4285  HA  ALA A 281      -8.056  -4.353  20.395  1.00 91.74           H
ATOM   4286  CB  ALA A 281      -8.621  -3.809  18.398  1.00 91.74           C
ATOM   4287 1HB  ALA A 281      -7.590  -3.824  18.045  1.00 91.74           H
ATOM   4288 2HB  ALA A 281      -9.280  -4.177  17.611  1.00 91.74           H
ATOM   4289 3HB  ALA A 281      -8.901  -2.788  18.658  1.00 91.74           H
ATOM   4290  HN  ALA A 281      -8.153  -6.209  18.322  1.00 91.74           H
ATOM   4291  N   TYR A 282     -10.959  -5.662  19.760  1.00 90.28           N
ATOM   4292  CA  TYR A 282     -12.336  -5.771  20.211  1.00 90.28           C
ATOM   4293  C   TYR A 282     -12.441  -6.684  21.435  1.00 90.28           C
ATOM   4294  O   TYR A 282     -13.079  -6.329  22.425  1.00 90.28           O
ATOM   4295  HA  TYR A 282     -12.682  -4.773  20.481  1.00 90.28           H
ATOM   4296  CB  TYR A 282     -13.111  -6.400  19.052  1.00 90.28           C
ATOM   4297 1HB  TYR A 282     -12.946  -5.806  18.153  1.00 90.28           H
ATOM   4298 2HB  TYR A 282     -12.708  -7.394  18.856  1.00 90.28           H
ATOM   4299  CG  TYR A 282     -14.616  -6.516  19.300  1.00 90.28           C
ATOM   4300  CD1 TYR A 282     -15.167  -7.734  19.645  1.00 90.28           C
ATOM   4301  HD1 TYR A 282     -14.529  -8.613  19.741  1.00 90.28           H
ATOM   4302  CD2 TYR A 282     -15.423  -5.403  19.179  1.00 90.28           C
ATOM   4303  HD2 TYR A 282     -14.988  -4.441  18.906  1.00 90.28           H
ATOM   4304  CE1 TYR A 282     -16.584  -7.843  19.878  1.00 90.28           C
ATOM   4305  HE1 TYR A 282     -17.032  -8.798  20.151  1.00 90.28           H
ATOM   4306  CE2 TYR A 282     -16.840  -5.512  19.412  1.00 90.28           C
ATOM   4307  HE2 TYR A 282     -17.489  -4.641  19.320  1.00 90.28           H
ATOM   4308  CZ  TYR A 282     -17.350  -6.726  19.751  1.00 90.28           C
ATOM   4309  OH  TYR A 282     -18.688  -6.829  19.971  1.00 90.28           O
ATOM   4310  HH  TYR A 282     -19.121  -5.934  19.869  1.00 90.28           H
ATOM   4311  HN  TYR A 282     -10.674  -6.358  19.101  1.00 90.28           H
ATOM   4312  N   ALA A 283     -11.806  -7.841  21.326  1.00 91.93           N
ATOM   4313  CA  ALA A 283     -12.058  -8.924  22.261  1.00 91.93           C
ATOM   4314  C   ALA A 283     -11.005  -8.890  23.371  1.00 91.93           C
ATOM   4315  O   ALA A 283     -11.210  -9.455  24.444  1.00 91.93           O
ATOM   4316  HA  ALA A 283     -13.042  -8.761  22.701  1.00 91.93           H
ATOM   4317  CB  ALA A 283     -12.069 -10.257  21.509  1.00 91.93           C
ATOM   4318 1HB  ALA A 283     -12.854 -10.240  20.753  1.00 91.93           H
ATOM   4319 2HB  ALA A 283     -11.103 -10.410  21.028  1.00 91.93           H
ATOM   4320 3HB  ALA A 283     -12.259 -11.069  22.211  1.00 91.93           H
ATOM   4321  HN  ALA A 283     -11.131  -8.044  20.616  1.00 91.93           H
ATOM   4322  N   MET A 284      -9.900  -8.221  23.074  1.00 89.68           N
ATOM   4323  CA  MET A 284      -8.801  -8.135  24.019  1.00 89.68           C
ATOM   4324  C   MET A 284      -8.455  -9.514  24.585  1.00 89.68           C
ATOM   4325  O   MET A 284      -8.308  -9.673  25.796  1.00 89.68           O
ATOM   4326  HA  MET A 284      -7.955  -7.745  23.452  1.00 89.68           H
ATOM   4327  CB  MET A 284      -9.183  -7.195  25.164  1.00 89.68           C
ATOM   4328 1HB  MET A 284     -10.012  -7.622  25.728  1.00 89.68           H
ATOM   4329 2HB  MET A 284      -8.345  -7.096  25.854  1.00 89.68           H
ATOM   4330  CG  MET A 284      -9.578  -5.815  24.632  1.00 89.68           C
ATOM   4331 1HG  MET A 284      -8.730  -5.356  24.124  1.00 89.68           H
ATOM   4332 2HG  MET A 284     -10.375  -5.915  23.894  1.00 89.68           H
ATOM   4333  SD  MET A 284     -10.120  -4.774  25.976  1.00 89.68           S
ATOM   4334  CE  MET A 284     -11.365  -3.808  25.138  1.00 89.68           C
ATOM   4335 1HE  MET A 284     -10.907  -3.263  24.313  1.00 89.68           H
ATOM   4336 2HE  MET A 284     -12.139  -4.470  24.751  1.00 89.68           H
ATOM   4337 3HE  MET A 284     -11.809  -3.101  25.839  1.00 89.68           H
ATOM   4338  HN  MET A 284      -9.751  -7.744  22.207  1.00 89.68           H
ATOM   4339  N   PHE A 285      -8.335 -10.476  23.682  1.00 90.81           N
ATOM   4340  CA  PHE A 285      -8.176 -11.863  24.083  1.00 90.81           C
ATOM   4341  C   PHE A 285      -6.700 -12.208  24.290  1.00 90.81           C
ATOM   4342  O   PHE A 285      -6.376 -13.215  24.919  1.00 90.81           O
ATOM   4343  HA  PHE A 285      -8.713 -11.992  25.022  1.00 90.81           H
ATOM   4344  CB  PHE A 285      -8.734 -12.724  22.947  1.00 90.81           C
ATOM   4345 1HB  PHE A 285      -8.864 -13.744  23.308  1.00 90.81           H
ATOM   4346 2HB  PHE A 285      -9.722 -12.353  22.676  1.00 90.81           H
ATOM   4347  CG  PHE A 285      -7.854 -12.749  21.696  1.00 90.81           C
ATOM   4348  CD1 PHE A 285      -8.048 -11.834  20.709  1.00 90.81           C
ATOM   4349  HD1 PHE A 285      -8.831 -11.083  20.809  1.00 90.81           H
ATOM   4350  CD2 PHE A 285      -6.877 -13.687  21.571  1.00 90.81           C
ATOM   4351  HD2 PHE A 285      -6.721 -14.421  22.362  1.00 90.81           H
ATOM   4352  CE1 PHE A 285      -7.231 -11.858  19.547  1.00 90.81           C
ATOM   4353  HE1 PHE A 285      -7.387 -11.125  18.756  1.00 90.81           H
ATOM   4354  CE2 PHE A 285      -6.060 -13.711  20.409  1.00 90.81           C
ATOM   4355  HE2 PHE A 285      -5.277 -14.463  20.309  1.00 90.81           H
ATOM   4356  CZ  PHE A 285      -6.255 -12.796  19.422  1.00 90.81           C
ATOM   4357  HZ  PHE A 285      -5.627 -12.815  18.531  1.00 90.81           H
ATOM   4358  HN  PHE A 285      -8.345 -10.320  22.694  1.00 90.81           H
ATOM   4359  N   ILE A 286      -5.843 -11.354  23.749  1.00 91.46           N
ATOM   4360  CA  ILE A 286      -4.409 -11.544  23.887  1.00 91.46           C
ATOM   4361  C   ILE A 286      -3.939 -10.913  25.199  1.00 91.46           C
ATOM   4362  O   ILE A 286      -3.564  -9.742  25.229  1.00 91.46           O
ATOM   4363  HA  ILE A 286      -4.225 -12.617  23.934  1.00 91.46           H
ATOM   4364  CB  ILE A 286      -3.678 -11.013  22.652  1.00 91.46           C
ATOM   4365  HB  ILE A 286      -3.853  -9.939  22.587  1.00 91.46           H
ATOM   4366  CG1 ILE A 286      -4.235 -11.640  21.373  1.00 91.46           C
ATOM   4367 1HG1 ILE A 286      -3.970 -12.697  21.336  1.00 91.46           H
ATOM   4368 2HG1 ILE A 286      -5.324 -11.585  21.381  1.00 91.46           H
ATOM   4369  CG2 ILE A 286      -2.167 -11.217  22.780  1.00 91.46           C
ATOM   4370 1HG2 ILE A 286      -1.802 -10.685  23.658  1.00 91.46           H
ATOM   4371 2HG2 ILE A 286      -1.952 -12.281  22.883  1.00 91.46           H
ATOM   4372 3HG2 ILE A 286      -1.672 -10.831  21.889  1.00 91.46           H
ATOM   4373  CD1 ILE A 286      -3.692 -10.929  20.132  1.00 91.46           C
ATOM   4374 1HD1 ILE A 286      -3.980  -9.878  20.160  1.00 91.46           H
ATOM   4375 2HD1 ILE A 286      -2.605 -11.007  20.115  1.00 91.46           H
ATOM   4376 3HD1 ILE A 286      -4.104 -11.394  19.237  1.00 91.46           H
ATOM   4377  HN  ILE A 286      -6.115 -10.546  23.226  1.00 91.46           H
ATOM   4378  N   SER A 287      -3.975 -11.717  26.251  1.00 89.25           N
ATOM   4379  CA  SER A 287      -3.524 -11.262  27.556  1.00 89.25           C
ATOM   4380  C   SER A 287      -2.070 -11.680  27.782  1.00 89.25           C
ATOM   4381  O   SER A 287      -1.397 -11.145  28.661  1.00 89.25           O
ATOM   4382  HA  SER A 287      -3.611 -10.176  27.529  1.00 89.25           H
ATOM   4383  CB  SER A 287      -4.415 -11.817  28.670  1.00 89.25           C
ATOM   4384 1HB  SER A 287      -4.049 -11.466  29.635  1.00 89.25           H
ATOM   4385 2HB  SER A 287      -5.427 -11.427  28.552  1.00 89.25           H
ATOM   4386  OG  SER A 287      -4.452 -13.241  28.665  1.00 89.25           O
ATOM   4387  HG  SER A 287      -5.064 -13.570  29.385  1.00 89.25           H
ATOM   4388  HN  SER A 287      -4.302 -12.661  26.223  1.00 89.25           H
ATOM   4389  N   ASN A 288      -1.628 -12.632  26.974  1.00 92.41           N
ATOM   4390  CA  ASN A 288      -0.312 -13.219  27.158  1.00 92.41           C
ATOM   4391  C   ASN A 288       0.730 -12.357  26.443  1.00 92.41           C
ATOM   4392  O   ASN A 288       0.634 -12.133  25.237  1.00 92.41           O
ATOM   4393  HA  ASN A 288      -0.160 -13.248  28.237  1.00 92.41           H
ATOM   4394  CB  ASN A 288      -0.249 -14.628  26.564  1.00 92.41           C
ATOM   4395 1HB  ASN A 288      -1.094 -15.216  26.922  1.00 92.41           H
ATOM   4396 2HB  ASN A 288      -0.336 -14.573  25.478  1.00 92.41           H
ATOM   4397  CG  ASN A 288       1.060 -15.324  26.941  1.00 92.41           C
ATOM   4398  OD1 ASN A 288       2.123 -14.726  26.980  1.00 92.41           O
ATOM   4399  ND2 ASN A 288       0.925 -16.618  27.215  1.00 92.41           N
ATOM   4400 1HD2 ASN A 288       0.024 -17.049  27.164  1.00 92.41           H
ATOM   4401 2HD2 ASN A 288       1.724 -17.161  27.473  1.00 92.41           H
ATOM   4402  HN  ASN A 288      -2.152 -13.001  26.206  1.00 92.41           H
ATOM   4403  N   CYS A 289       1.703 -11.897  27.216  1.00 91.89           N
ATOM   4404  CA  CYS A 289       2.699 -10.975  26.698  1.00 91.89           C
ATOM   4405  C   CYS A 289       3.516 -11.702  25.628  1.00 91.89           C
ATOM   4406  O   CYS A 289       3.934 -11.096  24.642  1.00 91.89           O
ATOM   4407  HA  CYS A 289       2.153 -10.136  26.265  1.00 91.89           H
ATOM   4408  CB  CYS A 289       3.586 -10.415  27.812  1.00 91.89           C
ATOM   4409 1HB  CYS A 289       2.970  -9.924  28.566  1.00 91.89           H
ATOM   4410 2HB  CYS A 289       4.113 -11.228  28.311  1.00 91.89           H
ATOM   4411  SG  CYS A 289       4.789  -9.225  27.116  1.00 91.89           S
ATOM   4412  HN  CYS A 289       1.816 -12.144  28.179  1.00 91.89           H
ATOM   4413  N   ALA A 290       3.721 -12.990  25.859  1.00 93.67           N
ATOM   4414  CA  ALA A 290       4.532 -13.792  24.960  1.00 93.67           C
ATOM   4415  C   ALA A 290       3.870 -13.833  23.581  1.00 93.67           C
ATOM   4416  O   ALA A 290       4.538 -13.667  22.562  1.00 93.67           O
ATOM   4417  HA  ALA A 290       5.506 -13.310  24.872  1.00 93.67           H
ATOM   4418  CB  ALA A 290       4.727 -15.189  25.555  1.00 93.67           C
ATOM   4419 1HB  ALA A 290       5.227 -15.106  26.520  1.00 93.67           H
ATOM   4420 2HB  ALA A 290       3.755 -15.665  25.689  1.00 93.67           H
ATOM   4421 3HB  ALA A 290       5.336 -15.790  24.880  1.00 93.67           H
ATOM   4422  HN  ALA A 290       3.344 -13.485  26.642  1.00 93.67           H
ATOM   4423  N   VAL A 291       2.564 -14.055  23.594  1.00 93.76           N
ATOM   4424  CA  VAL A 291       1.805 -14.131  22.357  1.00 93.76           C
ATOM   4425  C   VAL A 291       1.808 -12.760  21.678  1.00 93.76           C
ATOM   4426  O   VAL A 291       1.997 -12.664  20.466  1.00 93.76           O
ATOM   4427  HA  VAL A 291       2.308 -14.846  21.706  1.00 93.76           H
ATOM   4428  CB  VAL A 291       0.396 -14.655  22.639  1.00 93.76           C
ATOM   4429  HB  VAL A 291      -0.080 -13.976  23.346  1.00 93.76           H
ATOM   4430  CG1 VAL A 291      -0.448 -14.671  21.363  1.00 93.76           C
ATOM   4431 1HG1 VAL A 291      -0.525 -13.659  20.965  1.00 93.76           H
ATOM   4432 2HG1 VAL A 291       0.024 -15.317  20.623  1.00 93.76           H
ATOM   4433 3HG1 VAL A 291      -1.445 -15.048  21.591  1.00 93.76           H
ATOM   4434  CG2 VAL A 291       0.446 -16.043  23.280  1.00 93.76           C
ATOM   4435 1HG2 VAL A 291       0.949 -16.737  22.607  1.00 93.76           H
ATOM   4436 2HG2 VAL A 291       0.993 -15.989  24.221  1.00 93.76           H
ATOM   4437 3HG2 VAL A 291      -0.569 -16.393  23.470  1.00 93.76           H
ATOM   4438  HN  VAL A 291       2.026 -14.182  24.428  1.00 93.76           H
ATOM   4439  N   SER A 292       1.597 -11.733  22.488  1.00 92.88           N
ATOM   4440  CA  SER A 292       1.528 -10.376  21.973  1.00 92.88           C
ATOM   4441  C   SER A 292       2.852 -10.002  21.304  1.00 92.88           C
ATOM   4442  O   SER A 292       2.861  -9.391  20.236  1.00 92.88           O
ATOM   4443  HA  SER A 292       0.719 -10.385  21.242  1.00 92.88           H
ATOM   4444  CB  SER A 292       1.196  -9.381  23.087  1.00 92.88           C
ATOM   4445 1HB  SER A 292       0.324  -9.731  23.638  1.00 92.88           H
ATOM   4446 2HB  SER A 292       2.024  -9.339  23.794  1.00 92.88           H
ATOM   4447  OG  SER A 292       0.942  -8.074  22.577  1.00 92.88           O
ATOM   4448  HG  SER A 292       0.057  -8.055  22.112  1.00 92.88           H
ATOM   4449  HN  SER A 292       1.474 -11.817  23.476  1.00 92.88           H
ATOM   4450  N   THR A 293       3.938 -10.384  21.959  1.00 93.05           N
ATOM   4451  CA  THR A 293       5.264 -10.076  21.453  1.00 93.05           C
ATOM   4452  C   THR A 293       5.460 -10.687  20.064  1.00 93.05           C
ATOM   4453  O   THR A 293       5.943 -10.019  19.150  1.00 93.05           O
ATOM   4454  HA  THR A 293       5.347  -8.995  21.341  1.00 93.05           H
ATOM   4455  CB  THR A 293       6.288 -10.563  22.480  1.00 93.05           C
ATOM   4456  HB  THR A 293       6.154 -11.624  22.690  1.00 93.05           H
ATOM   4457  OG1 THR A 293       6.107  -9.689  23.592  1.00 93.05           O
ATOM   4458  HG1 THR A 293       5.488 -10.106  24.257  1.00 93.05           H
ATOM   4459  CG2 THR A 293       7.730 -10.308  22.037  1.00 93.05           C
ATOM   4460 1HG2 THR A 293       7.882  -9.239  21.893  1.00 93.05           H
ATOM   4461 2HG2 THR A 293       7.920 -10.832  21.100  1.00 93.05           H
ATOM   4462 3HG2 THR A 293       8.415 -10.673  22.803  1.00 93.05           H
ATOM   4463  HN  THR A 293       3.922 -10.894  22.819  1.00 93.05           H
ATOM   4464  N   ASN A 294       5.075 -11.949  19.948  1.00 94.60           N
ATOM   4465  CA  ASN A 294       5.268 -12.679  18.706  1.00 94.60           C
ATOM   4466  C   ASN A 294       4.401 -12.053  17.612  1.00 94.60           C
ATOM   4467  O   ASN A 294       4.823 -11.953  16.461  1.00 94.60           O
ATOM   4468  HA  ASN A 294       6.333 -12.601  18.490  1.00 94.60           H
ATOM   4469  CB  ASN A 294       4.852 -14.144  18.859  1.00 94.60           C
ATOM   4470 1HB  ASN A 294       3.878 -14.201  19.345  1.00 94.60           H
ATOM   4471 2HB  ASN A 294       4.744 -14.599  17.874  1.00 94.60           H
ATOM   4472  CG  ASN A 294       5.883 -14.924  19.677  1.00 94.60           C
ATOM   4473  OD1 ASN A 294       7.009 -14.498  19.874  1.00 94.60           O
ATOM   4474  ND2 ASN A 294       5.436 -16.087  20.142  1.00 94.60           N
ATOM   4475 1HD2 ASN A 294       4.500 -16.379  19.944  1.00 94.60           H
ATOM   4476 2HD2 ASN A 294       6.036 -16.671  20.689  1.00 94.60           H
ATOM   4477  HN  ASN A 294       4.640 -12.471  20.682  1.00 94.60           H
ATOM   4478  N   ILE A 295       3.203 -11.648  18.010  1.00 93.49           N
ATOM   4479  CA  ILE A 295       2.253 -11.084  17.066  1.00 93.49           C
ATOM   4480  C   ILE A 295       2.812  -9.775  16.506  1.00 93.49           C
ATOM   4481  O   ILE A 295       2.681  -9.498  15.315  1.00 93.49           O
ATOM   4482  HA  ILE A 295       2.147 -11.793  16.245  1.00 93.49           H
ATOM   4483  CB  ILE A 295       0.876 -10.936  17.717  1.00 93.49           C
ATOM   4484  HB  ILE A 295       1.015 -10.551  18.727  1.00 93.49           H
ATOM   4485  CG1 ILE A 295       0.180 -12.293  17.842  1.00 93.49           C
ATOM   4486 1HG1 ILE A 295      -0.102 -12.654  16.853  1.00 93.49           H
ATOM   4487 2HG1 ILE A 295       0.872 -13.023  18.262  1.00 93.49           H
ATOM   4488  CG2 ILE A 295       0.018  -9.920  16.960  1.00 93.49           C
ATOM   4489 1HG2 ILE A 295       0.514  -8.949  16.967  1.00 93.49           H
ATOM   4490 2HG2 ILE A 295      -0.115 -10.252  15.931  1.00 93.49           H
ATOM   4491 3HG2 ILE A 295      -0.955  -9.834  17.443  1.00 93.49           H
ATOM   4492  CD1 ILE A 295      -1.063 -12.192  18.728  1.00 93.49           C
ATOM   4493 1HD1 ILE A 295      -0.774 -11.854  19.723  1.00 93.49           H
ATOM   4494 2HD1 ILE A 295      -1.763 -11.479  18.291  1.00 93.49           H
ATOM   4495 3HD1 ILE A 295      -1.539 -13.170  18.800  1.00 93.49           H
ATOM   4496  HN  ILE A 295       2.881 -11.700  18.955  1.00 93.49           H
ATOM   4497  N   ASP A 296       3.424  -9.003  17.393  1.00 93.47           N
ATOM   4498  CA  ASP A 296       3.967  -7.710  17.011  1.00 93.47           C
ATOM   4499  C   ASP A 296       5.135  -7.918  16.044  1.00 93.47           C
ATOM   4500  O   ASP A 296       5.286  -7.171  15.079  1.00 93.47           O
ATOM   4501  HA  ASP A 296       3.136  -7.175  16.552  1.00 93.47           H
ATOM   4502  CB  ASP A 296       4.493  -6.952  18.231  1.00 93.47           C
ATOM   4503 1HB  ASP A 296       5.188  -7.583  18.785  1.00 93.47           H
ATOM   4504 2HB  ASP A 296       5.050  -6.073  17.906  1.00 93.47           H
ATOM   4505  CG  ASP A 296       3.344  -6.523  19.147  1.00 93.47           C
ATOM   4506  OD1 ASP A 296       2.196  -6.521  18.654  1.00 93.47           O
ATOM   4507  OD2 ASP A 296       3.641  -6.208  20.320  1.00 93.47           O
ATOM   4508  HN  ASP A 296       3.552  -9.248  18.354  1.00 93.47           H
ATOM   4509  N   ILE A 297       5.931  -8.935  16.338  1.00 94.44           N
ATOM   4510  CA  ILE A 297       7.046  -9.286  15.475  1.00 94.44           C
ATOM   4511  C   ILE A 297       6.511  -9.706  14.104  1.00 94.44           C
ATOM   4512  O   ILE A 297       7.043  -9.294  13.074  1.00 94.44           O
ATOM   4513  HA  ILE A 297       7.656  -8.392  15.348  1.00 94.44           H
ATOM   4514  CB  ILE A 297       7.927 -10.345  16.141  1.00 94.44           C
ATOM   4515  HB  ILE A 297       7.280 -11.133  16.528  1.00 94.44           H
ATOM   4516  CG1 ILE A 297       8.685  -9.757  17.333  1.00 94.44           C
ATOM   4517 1HG1 ILE A 297       9.431  -9.046  16.978  1.00 94.44           H
ATOM   4518 2HG1 ILE A 297       7.995  -9.202  17.969  1.00 94.44           H
ATOM   4519  CG2 ILE A 297       8.870 -10.993  15.125  1.00 94.44           C
ATOM   4520 1HG2 ILE A 297       8.285 -11.469  14.339  1.00 94.44           H
ATOM   4521 2HG2 ILE A 297       9.512 -10.228  14.687  1.00 94.44           H
ATOM   4522 3HG2 ILE A 297       9.484 -11.741  15.625  1.00 94.44           H
ATOM   4523  CD1 ILE A 297       9.366 -10.858  18.147  1.00 94.44           C
ATOM   4524 1HD1 ILE A 297       8.614 -11.553  18.520  1.00 94.44           H
ATOM   4525 2HD1 ILE A 297      10.073 -11.394  17.513  1.00 94.44           H
ATOM   4526 3HD1 ILE A 297       9.898 -10.412  18.988  1.00 94.44           H
ATOM   4527  HN  ILE A 297       5.824  -9.514  17.146  1.00 94.44           H
ATOM   4528  N   CYS A 298       5.466 -10.520  14.135  1.00 94.57           N
ATOM   4529  CA  CYS A 298       4.856 -11.002  12.907  1.00 94.57           C
ATOM   4530  C   CYS A 298       4.383  -9.792  12.098  1.00 94.57           C
ATOM   4531  O   CYS A 298       4.524  -9.765  10.877  1.00 94.57           O
ATOM   4532  HA  CYS A 298       5.629 -11.550  12.368  1.00 94.57           H
ATOM   4533  CB  CYS A 298       3.715 -11.981  13.190  1.00 94.57           C
ATOM   4534 1HB  CYS A 298       3.064 -11.580  13.967  1.00 94.57           H
ATOM   4535 2HB  CYS A 298       3.104 -12.107  12.296  1.00 94.57           H
ATOM   4536  SG  CYS A 298       4.393 -13.597  13.716  1.00 94.57           S
ATOM   4537  HG  CYS A 298       4.727 -13.215  14.945  1.00 94.57           H
ATOM   4538  HN  CYS A 298       5.038 -10.848  14.977  1.00 94.57           H
ATOM   4539  N   PHE A 299       3.833  -8.821  12.813  1.00 93.41           N
ATOM   4540  CA  PHE A 299       3.337  -7.613  12.176  1.00 93.41           C
ATOM   4541  C   PHE A 299       4.458  -6.890  11.426  1.00 93.41           C
ATOM   4542  O   PHE A 299       4.279  -6.484  10.278  1.00 93.41           O
ATOM   4543  HA  PHE A 299       2.564  -7.913  11.470  1.00 93.41           H
ATOM   4544  CB  PHE A 299       2.816  -6.703  13.290  1.00 93.41           C
ATOM   4545 1HB  PHE A 299       2.047  -7.235  13.850  1.00 93.41           H
ATOM   4546 2HB  PHE A 299       3.629  -6.493  13.985  1.00 93.41           H
ATOM   4547  CG  PHE A 299       2.237  -5.377  12.790  1.00 93.41           C
ATOM   4548  CD1 PHE A 299       3.020  -4.265  12.751  1.00 93.41           C
ATOM   4549  HD1 PHE A 299       4.059  -4.319  13.075  1.00 93.41           H
ATOM   4550  CD2 PHE A 299       0.941  -5.310  12.386  1.00 93.41           C
ATOM   4551  HD2 PHE A 299       0.314  -6.201  12.417  1.00 93.41           H
ATOM   4552  CE1 PHE A 299       2.483  -3.035  12.288  1.00 93.41           C
ATOM   4553  HE1 PHE A 299       3.110  -2.144  12.256  1.00 93.41           H
ATOM   4554  CE2 PHE A 299       0.404  -4.080  11.922  1.00 93.41           C
ATOM   4555  HE2 PHE A 299      -0.635  -4.027  11.598  1.00 93.41           H
ATOM   4556  CZ  PHE A 299       1.187  -2.969  11.883  1.00 93.41           C
ATOM   4557  HZ  PHE A 299       0.774  -2.024  11.527  1.00 93.41           H
ATOM   4558  HN  PHE A 299       3.723  -8.851  13.806  1.00 93.41           H
ATOM   4559  N   GLN A 300       5.588  -6.751  12.103  1.00 93.39           N
ATOM   4560  CA  GLN A 300       6.715  -6.029  11.540  1.00 93.39           C
ATOM   4561  C   GLN A 300       7.200  -6.715  10.261  1.00 93.39           C
ATOM   4562  O   GLN A 300       7.484  -6.051   9.265  1.00 93.39           O
ATOM   4563  HA  GLN A 300       6.333  -5.035  11.304  1.00 93.39           H
ATOM   4564  CB  GLN A 300       7.850  -5.902  12.558  1.00 93.39           C
ATOM   4565 1HB  GLN A 300       8.059  -6.877  12.998  1.00 93.39           H
ATOM   4566 2HB  GLN A 300       8.760  -5.577  12.055  1.00 93.39           H
ATOM   4567  CG  GLN A 300       7.487  -4.906  13.661  1.00 93.39           C
ATOM   4568 1HG  GLN A 300       7.294  -3.927  13.223  1.00 93.39           H
ATOM   4569 2HG  GLN A 300       6.568  -5.222  14.154  1.00 93.39           H
ATOM   4570  CD  GLN A 300       8.613  -4.796  14.692  1.00 93.39           C
ATOM   4571  OE1 GLN A 300       9.646  -5.438  14.592  1.00 93.39           O
ATOM   4572  NE2 GLN A 300       8.356  -3.949  15.685  1.00 93.39           N
ATOM   4573 1HE2 GLN A 300       7.488  -3.453  15.707  1.00 93.39           H
ATOM   4574 2HE2 GLN A 300       9.032  -3.808  16.409  1.00 93.39           H
ATOM   4575  HN  GLN A 300       5.739  -7.122  13.020  1.00 93.39           H
ATOM   4576  N   VAL A 301       7.279  -8.036  10.330  1.00 94.99           N
ATOM   4577  CA  VAL A 301       7.796  -8.814   9.217  1.00 94.99           C
ATOM   4578  C   VAL A 301       6.870  -8.649   8.011  1.00 94.99           C
ATOM   4579  O   VAL A 301       7.319  -8.294   6.923  1.00 94.99           O
ATOM   4580  HA  VAL A 301       8.777  -8.413   8.964  1.00 94.99           H
ATOM   4581  CB  VAL A 301       7.976 -10.274   9.638  1.00 94.99           C
ATOM   4582  HB  VAL A 301       7.024 -10.627  10.036  1.00 94.99           H
ATOM   4583  CG1 VAL A 301       8.338 -11.150   8.437  1.00 94.99           C
ATOM   4584 1HG1 VAL A 301       7.542 -11.095   7.694  1.00 94.99           H
ATOM   4585 2HG1 VAL A 301       9.270 -10.796   7.997  1.00 94.99           H
ATOM   4586 3HG1 VAL A 301       8.459 -12.183   8.764  1.00 94.99           H
ATOM   4587  CG2 VAL A 301       9.024 -10.401  10.746  1.00 94.99           C
ATOM   4588 1HG2 VAL A 301       9.980 -10.021  10.386  1.00 94.99           H
ATOM   4589 2HG2 VAL A 301       8.707  -9.823  11.614  1.00 94.99           H
ATOM   4590 3HG2 VAL A 301       9.131 -11.448  11.026  1.00 94.99           H
ATOM   4591  HN  VAL A 301       6.998  -8.572  11.126  1.00 94.99           H
ATOM   4592  N   THR A 302       5.593  -8.914   8.245  1.00 94.05           N
ATOM   4593  CA  THR A 302       4.623  -8.938   7.163  1.00 94.05           C
ATOM   4594  C   THR A 302       4.444  -7.537   6.576  1.00 94.05           C
ATOM   4595  O   THR A 302       4.209  -7.387   5.378  1.00 94.05           O
ATOM   4596  HA  THR A 302       5.013  -9.572   6.366  1.00 94.05           H
ATOM   4597  CB  THR A 302       3.325  -9.541   7.705  1.00 94.05           C
ATOM   4598  HB  THR A 302       2.560  -9.576   6.930  1.00 94.05           H
ATOM   4599  OG1 THR A 302       3.016  -8.735   8.839  1.00 94.05           O
ATOM   4600  HG1 THR A 302       3.373  -9.162   9.670  1.00 94.05           H
ATOM   4601  CG2 THR A 302       3.528 -10.941   8.287  1.00 94.05           C
ATOM   4602 1HG2 THR A 302       4.244 -10.893   9.108  1.00 94.05           H
ATOM   4603 2HG2 THR A 302       3.908 -11.606   7.512  1.00 94.05           H
ATOM   4604 3HG2 THR A 302       2.576 -11.322   8.658  1.00 94.05           H
ATOM   4605  HN  THR A 302       5.220  -9.110   9.152  1.00 94.05           H
ATOM   4606  N   GLN A 303       4.562  -6.546   7.448  1.00 92.79           N
ATOM   4607  CA  GLN A 303       4.467  -5.160   7.022  1.00 92.79           C
ATOM   4608  C   GLN A 303       5.573  -4.837   6.014  1.00 92.79           C
ATOM   4609  O   GLN A 303       5.327  -4.172   5.009  1.00 92.79           O
ATOM   4610  HA  GLN A 303       3.493  -5.070   6.542  1.00 92.79           H
ATOM   4611  CB  GLN A 303       4.525  -4.212   8.221  1.00 92.79           C
ATOM   4612 1HB  GLN A 303       3.695  -4.422   8.895  1.00 92.79           H
ATOM   4613 2HB  GLN A 303       5.443  -4.387   8.783  1.00 92.79           H
ATOM   4614  CG  GLN A 303       4.467  -2.751   7.770  1.00 92.79           C
ATOM   4615 1HG  GLN A 303       5.423  -2.465   7.331  1.00 92.79           H
ATOM   4616 2HG  GLN A 303       3.712  -2.637   6.992  1.00 92.79           H
ATOM   4617  CD  GLN A 303       4.142  -1.827   8.945  1.00 92.79           C
ATOM   4618  OE1 GLN A 303       5.015  -1.294   9.609  1.00 92.79           O
ATOM   4619  NE2 GLN A 303       2.840  -1.668   9.163  1.00 92.79           N
ATOM   4620 1HE2 GLN A 303       2.174  -2.134   8.580  1.00 92.79           H
ATOM   4621 2HE2 GLN A 303       2.526  -1.081   9.910  1.00 92.79           H
ATOM   4622  HN  GLN A 303       4.719  -6.677   8.426  1.00 92.79           H
ATOM   4623  N   THR A 304       6.767  -5.324   6.318  1.00 93.61           N
ATOM   4624  CA  THR A 304       7.922  -5.050   5.481  1.00 93.61           C
ATOM   4625  C   THR A 304       7.734  -5.667   4.094  1.00 93.61           C
ATOM   4626  O   THR A 304       8.079  -5.053   3.085  1.00 93.61           O
ATOM   4627  HA  THR A 304       7.999  -3.972   5.344  1.00 93.61           H
ATOM   4628  CB  THR A 304       9.167  -5.562   6.210  1.00 93.61           C
ATOM   4629  HB  THR A 304       9.154  -6.649   6.285  1.00 93.61           H
ATOM   4630  OG1 THR A 304       9.157  -4.860   7.449  1.00 93.61           O
ATOM   4631  HG1 THR A 304       8.720  -5.417   8.155  1.00 93.61           H
ATOM   4632  CG2 THR A 304      10.465  -5.113   5.537  1.00 93.61           C
ATOM   4633 1HG2 THR A 304      10.509  -4.024   5.523  1.00 93.61           H
ATOM   4634 2HG2 THR A 304      10.495  -5.492   4.515  1.00 93.61           H
ATOM   4635 3HG2 THR A 304      11.317  -5.504   6.094  1.00 93.61           H
ATOM   4636  HN  THR A 304       6.951  -5.896   7.118  1.00 93.61           H
ATOM   4637  N   ILE A 305       7.187  -6.874   4.087  1.00 93.28           N
ATOM   4638  CA  ILE A 305       6.927  -7.570   2.838  1.00 93.28           C
ATOM   4639  C   ILE A 305       5.963  -6.741   1.988  1.00 93.28           C
ATOM   4640  O   ILE A 305       6.123  -6.651   0.771  1.00 93.28           O
ATOM   4641  HA  ILE A 305       7.875  -7.652   2.306  1.00 93.28           H
ATOM   4642  CB  ILE A 305       6.438  -8.994   3.111  1.00 93.28           C
ATOM   4643  HB  ILE A 305       5.603  -8.940   3.810  1.00 93.28           H
ATOM   4644  CG1 ILE A 305       7.531  -9.832   3.777  1.00 93.28           C
ATOM   4645 1HG1 ILE A 305       8.312 -10.059   3.051  1.00 93.28           H
ATOM   4646 2HG1 ILE A 305       7.997  -9.257   4.578  1.00 93.28           H
ATOM   4647  CG2 ILE A 305       5.913  -9.648   1.831  1.00 93.28           C
ATOM   4648 1HG2 ILE A 305       5.083  -9.063   1.438  1.00 93.28           H
ATOM   4649 2HG2 ILE A 305       6.712  -9.689   1.091  1.00 93.28           H
ATOM   4650 3HG2 ILE A 305       5.572 -10.659   2.054  1.00 93.28           H
ATOM   4651  CD1 ILE A 305       6.958 -11.133   4.342  1.00 93.28           C
ATOM   4652 1HD1 ILE A 305       6.194 -10.901   5.085  1.00 93.28           H
ATOM   4653 2HD1 ILE A 305       6.514 -11.715   3.535  1.00 93.28           H
ATOM   4654 3HD1 ILE A 305       7.756 -11.709   4.810  1.00 93.28           H
ATOM   4655  HN  ILE A 305       6.923  -7.373   4.912  1.00 93.28           H
ATOM   4656  N   ALA A 306       4.984  -6.155   2.661  1.00 90.25           N
ATOM   4657  CA  ALA A 306       3.957  -5.390   1.975  1.00 90.25           C
ATOM   4658  C   ALA A 306       4.598  -4.179   1.295  1.00 90.25           C
ATOM   4659  O   ALA A 306       4.156  -3.754   0.228  1.00 90.25           O
ATOM   4660  HA  ALA A 306       3.517  -6.033   1.213  1.00 90.25           H
ATOM   4661  CB  ALA A 306       2.867  -4.990   2.971  1.00 90.25           C
ATOM   4662 1HB  ALA A 306       2.423  -5.886   3.404  1.00 90.25           H
ATOM   4663 2HB  ALA A 306       3.304  -4.382   3.763  1.00 90.25           H
ATOM   4664 3HB  ALA A 306       2.097  -4.416   2.456  1.00 90.25           H
ATOM   4665  HN  ALA A 306       4.886  -6.198   3.655  1.00 90.25           H
ATOM   4666  N   PHE A 307       5.631  -3.657   1.940  1.00 91.49           N
ATOM   4667  CA  PHE A 307       6.274  -2.443   1.465  1.00 91.49           C
ATOM   4668  C   PHE A 307       7.096  -2.715   0.204  1.00 91.49           C
ATOM   4669  O   PHE A 307       7.211  -1.852  -0.665  1.00 91.49           O
ATOM   4670  HA  PHE A 307       5.484  -1.728   1.235  1.00 91.49           H
ATOM   4671  CB  PHE A 307       7.211  -1.968   2.578  1.00 91.49           C
ATOM   4672 1HB  PHE A 307       7.833  -2.805   2.896  1.00 91.49           H
ATOM   4673 2HB  PHE A 307       7.880  -1.208   2.175  1.00 91.49           H
ATOM   4674  CG  PHE A 307       6.488  -1.396   3.798  1.00 91.49           C
ATOM   4675  CD1 PHE A 307       5.128  -1.373   3.834  1.00 91.49           C
ATOM   4676  HD1 PHE A 307       4.554  -1.762   2.994  1.00 91.49           H
ATOM   4677  CD2 PHE A 307       7.204  -0.910   4.847  1.00 91.49           C
ATOM   4678  HD2 PHE A 307       8.293  -0.929   4.819  1.00 91.49           H
ATOM   4679  CE1 PHE A 307       4.457  -0.842   4.967  1.00 91.49           C
ATOM   4680  HE1 PHE A 307       3.367  -0.823   4.996  1.00 91.49           H
ATOM   4681  CE2 PHE A 307       6.533  -0.379   5.980  1.00 91.49           C
ATOM   4682  HE2 PHE A 307       7.107   0.010   6.821  1.00 91.49           H
ATOM   4683  CZ  PHE A 307       5.173  -0.356   6.016  1.00 91.49           C
ATOM   4684  HZ  PHE A 307       4.658   0.051   6.886  1.00 91.49           H
ATOM   4685  HN  PHE A 307       6.028  -4.048   2.770  1.00 91.49           H
ATOM   4686  N   PHE A 308       7.647  -3.919   0.143  1.00 91.50           N
ATOM   4687  CA  PHE A 308       8.436  -4.324  -1.008  1.00 91.50           C
ATOM   4688  C   PHE A 308       7.608  -4.251  -2.292  1.00 91.50           C
ATOM   4689  O   PHE A 308       8.160  -4.135  -3.385  1.00 91.50           O
ATOM   4690  HA  PHE A 308       9.278  -3.636  -1.081  1.00 91.50           H
ATOM   4691  CB  PHE A 308       8.862  -5.774  -0.770  1.00 91.50           C
ATOM   4692 1HB  PHE A 308       8.155  -6.242  -0.085  1.00 91.50           H
ATOM   4693 2HB  PHE A 308       8.800  -6.319  -1.713  1.00 91.50           H
ATOM   4694  CG  PHE A 308      10.275  -5.923  -0.203  1.00 91.50           C
ATOM   4695  CD1 PHE A 308      11.351  -5.856  -1.032  1.00 91.50           C
ATOM   4696  HD1 PHE A 308      11.207  -5.696  -2.100  1.00 91.50           H
ATOM   4697  CD2 PHE A 308      10.454  -6.122   1.130  1.00 91.50           C
ATOM   4698  HD2 PHE A 308       9.592  -6.175   1.795  1.00 91.50           H
ATOM   4699  CE1 PHE A 308      12.662  -5.994  -0.505  1.00 91.50           C
ATOM   4700  HE1 PHE A 308      13.525  -5.941  -1.169  1.00 91.50           H
ATOM   4701  CE2 PHE A 308      11.766  -6.260   1.657  1.00 91.50           C
ATOM   4702  HE2 PHE A 308      11.910  -6.419   2.726  1.00 91.50           H
ATOM   4703  CZ  PHE A 308      12.842  -6.193   0.828  1.00 91.50           C
ATOM   4704  HZ  PHE A 308      13.849  -6.299   1.233  1.00 91.50           H
ATOM   4705  HN  PHE A 308       7.562  -4.609   0.862  1.00 91.50           H
ATOM   4706  N   HIS A 309       6.296  -4.323  -2.118  1.00 87.41           N
ATOM   4707  CA  HIS A 309       5.390  -4.336  -3.254  1.00 87.41           C
ATOM   4708  C   HIS A 309       5.573  -3.054  -4.070  1.00 87.41           C
ATOM   4709  O   HIS A 309       5.491  -3.079  -5.297  1.00 87.41           O
ATOM   4710  HA  HIS A 309       5.670  -5.191  -3.868  1.00 87.41           H
ATOM   4711  CB  HIS A 309       3.946  -4.545  -2.794  1.00 87.41           C
ATOM   4712 1HB  HIS A 309       3.901  -5.434  -2.165  1.00 87.41           H
ATOM   4713 2HB  HIS A 309       3.647  -3.700  -2.173  1.00 87.41           H
ATOM   4714  CG  HIS A 309       2.957  -4.695  -3.925  1.00 87.41           C
ATOM   4715  ND1 HIS A 309       2.293  -3.619  -4.488  1.00 87.41           N
ATOM   4716  HD1 HIS A 309       2.393  -2.662  -4.216  1.00 87.41           H
ATOM   4717  CD2 HIS A 309       2.527  -5.804  -4.593  1.00 87.41           C
ATOM   4718  HD2 HIS A 309       2.851  -6.827  -4.402  1.00 87.41           H
ATOM   4719  CE1 HIS A 309       1.501  -4.072  -5.449  1.00 87.41           C
ATOM   4720  HE1 HIS A 309       0.848  -3.468  -6.079  1.00 87.41           H
ATOM   4721  NE2 HIS A 309       1.648  -5.427  -5.512  1.00 87.41           N
ATOM   4722  HN  HIS A 309       5.853  -4.372  -1.223  1.00 87.41           H
ATOM   4723  N   SER A 310       5.816  -1.965  -3.356  1.00 87.61           N
ATOM   4724  CA  SER A 310       5.861  -0.655  -3.981  1.00 87.61           C
ATOM   4725  C   SER A 310       7.117  -0.530  -4.845  1.00 87.61           C
ATOM   4726  O   SER A 310       7.227   0.385  -5.659  1.00 87.61           O
ATOM   4727  HA  SER A 310       4.965  -0.599  -4.599  1.00 87.61           H
ATOM   4728  CB  SER A 310       5.826   0.458  -2.932  1.00 87.61           C
ATOM   4729 1HB  SER A 310       6.595   0.273  -2.181  1.00 87.61           H
ATOM   4730 2HB  SER A 310       6.066   1.410  -3.405  1.00 87.61           H
ATOM   4731  OG  SER A 310       4.555   0.552  -2.295  1.00 87.61           O
ATOM   4732  HG  SER A 310       3.890   0.965  -2.918  1.00 87.61           H
ATOM   4733  HN  SER A 310       5.980  -1.968  -2.369  1.00 87.61           H
ATOM   4734  N   CYS A 311       8.034  -1.465  -4.639  1.00 90.65           N
ATOM   4735  CA  CYS A 311       9.267  -1.486  -5.406  1.00 90.65           C
ATOM   4736  C   CYS A 311       9.163  -2.596  -6.454  1.00 90.65           C
ATOM   4737  O   CYS A 311      10.019  -2.711  -7.329  1.00 90.65           O
ATOM   4738  HA  CYS A 311       9.355  -0.510  -5.884  1.00 90.65           H
ATOM   4739  CB  CYS A 311      10.491  -1.664  -4.506  1.00 90.65           C
ATOM   4740 1HB  CYS A 311      11.401  -1.462  -5.070  1.00 90.65           H
ATOM   4741 2HB  CYS A 311      10.458  -0.945  -3.687  1.00 90.65           H
ATOM   4742  SG  CYS A 311      10.535  -3.368  -3.840  1.00 90.65           S
ATOM   4743  HG  CYS A 311      11.662  -3.219  -3.150  1.00 90.65           H
ATOM   4744  HN  CYS A 311       7.944  -2.196  -3.963  1.00 90.65           H
ATOM   4745  N   LEU A 312       8.106  -3.386  -6.329  1.00 86.99           N
ATOM   4746  CA  LEU A 312       7.935  -4.548  -7.184  1.00 86.99           C
ATOM   4747  C   LEU A 312       7.235  -4.127  -8.477  1.00 86.99           C
ATOM   4748  O   LEU A 312       7.448  -4.730  -9.527  1.00 86.99           O
ATOM   4749  HA  LEU A 312       8.929  -4.918  -7.434  1.00 86.99           H
ATOM   4750  CB  LEU A 312       7.213  -5.666  -6.429  1.00 86.99           C
ATOM   4751 1HB  LEU A 312       6.347  -5.237  -5.926  1.00 86.99           H
ATOM   4752 2HB  LEU A 312       6.835  -6.384  -7.157  1.00 86.99           H
ATOM   4753  CG  LEU A 312       8.046  -6.424  -5.394  1.00 86.99           C
ATOM   4754  HG  LEU A 312       8.419  -5.705  -4.664  1.00 86.99           H
ATOM   4755  CD1 LEU A 312       7.188  -7.436  -4.633  1.00 86.99           C
ATOM   4756 1HD1 LEU A 312       6.381  -6.915  -4.119  1.00 86.99           H
ATOM   4757 2HD1 LEU A 312       6.766  -8.155  -5.336  1.00 86.99           H
ATOM   4758 3HD1 LEU A 312       7.805  -7.961  -3.904  1.00 86.99           H
ATOM   4759  CD2 LEU A 312       9.265  -7.080  -6.045  1.00 86.99           C
ATOM   4760 1HD2 LEU A 312       8.934  -7.783  -6.809  1.00 86.99           H
ATOM   4761 2HD2 LEU A 312       9.890  -6.313  -6.503  1.00 86.99           H
ATOM   4762 3HD2 LEU A 312       9.840  -7.612  -5.287  1.00 86.99           H
ATOM   4763  HN  LEU A 312       7.376  -3.241  -5.661  1.00 86.99           H
ATOM   4764  N   ASN A 313       6.413  -3.094  -8.358  1.00 79.45           N
ATOM   4765  CA  ASN A 313       5.574  -2.674  -9.467  1.00 79.45           C
ATOM   4766  C   ASN A 313       6.452  -2.387 -10.686  1.00 79.45           C
ATOM   4767  O   ASN A 313       6.241  -2.956 -11.756  1.00 79.45           O
ATOM   4768  HA  ASN A 313       4.885  -3.503  -9.635  1.00 79.45           H
ATOM   4769  CB  ASN A 313       4.808  -1.395  -9.124  1.00 79.45           C
ATOM   4770 1HB  ASN A 313       5.465  -0.703  -8.598  1.00 79.45           H
ATOM   4771 2HB  ASN A 313       4.492  -0.899 -10.042  1.00 79.45           H
ATOM   4772  CG  ASN A 313       3.585  -1.703  -8.259  1.00 79.45           C
ATOM   4773  OD1 ASN A 313       3.034  -2.792  -8.281  1.00 79.45           O
ATOM   4774  ND2 ASN A 313       3.192  -0.687  -7.496  1.00 79.45           N
ATOM   4775 1HD2 ASN A 313       3.688   0.181  -7.525  1.00 79.45           H
ATOM   4776 2HD2 ASN A 313       2.400  -0.790  -6.894  1.00 79.45           H
ATOM   4777  HN  ASN A 313       6.316  -2.550  -7.525  1.00 79.45           H
ATOM   4778  N   PRO A 314       7.450  -1.503 -10.549  1.00 78.70           N
ATOM   4779  CA  PRO A 314       8.315  -1.159 -11.680  1.00 78.70           C
ATOM   4780  C   PRO A 314       8.919  -2.388 -12.339  1.00 78.70           C
ATOM   4781  O   PRO A 314       9.008  -2.460 -13.563  1.00 78.70           O
ATOM   4782  HA  PRO A 314       7.732  -0.674 -12.463  1.00 78.70           H
ATOM   4783  CB  PRO A 314       9.387  -0.263 -11.057  1.00 78.70           C
ATOM   4784 1HB  PRO A 314      10.256  -0.840 -10.738  1.00 78.70           H
ATOM   4785 2HB  PRO A 314       9.745   0.485 -11.764  1.00 78.70           H
ATOM   4786  CG  PRO A 314       8.670   0.376  -9.874  1.00 78.70           C
ATOM   4787 1HG  PRO A 314       9.373   0.757  -9.133  1.00 78.70           H
ATOM   4788 2HG  PRO A 314       8.058   1.224 -10.181  1.00 78.70           H
ATOM   4789  CD  PRO A 314       7.829  -0.768  -9.329  1.00 78.70           C
ATOM   4790 1HD  PRO A 314       8.397  -1.396  -8.643  1.00 78.70           H
ATOM   4791 2HD  PRO A 314       6.961  -0.405  -8.780  1.00 78.70           H
ATOM   4792  N   VAL A 315       9.322  -3.332 -11.500  1.00 81.38           N
ATOM   4793  CA  VAL A 315      10.027  -4.509 -11.980  1.00 81.38           C
ATOM   4794  C   VAL A 315       9.101  -5.315 -12.894  1.00 81.38           C
ATOM   4795  O   VAL A 315       9.530  -5.817 -13.932  1.00 81.38           O
ATOM   4796  HA  VAL A 315      10.882  -4.165 -12.563  1.00 81.38           H
ATOM   4797  CB  VAL A 315      10.555  -5.322 -10.797  1.00 81.38           C
ATOM   4798  HB  VAL A 315       9.703  -5.609 -10.181  1.00 81.38           H
ATOM   4799  CG1 VAL A 315      11.243  -6.602 -11.274  1.00 81.38           C
ATOM   4800 1HG1 VAL A 315      10.529  -7.213 -11.827  1.00 81.38           H
ATOM   4801 2HG1 VAL A 315      12.080  -6.344 -11.923  1.00 81.38           H
ATOM   4802 3HG1 VAL A 315      11.609  -7.161 -10.413  1.00 81.38           H
ATOM   4803  CG2 VAL A 315      11.498  -4.482  -9.932  1.00 81.38           C
ATOM   4804 1HG2 VAL A 315      12.344  -4.151 -10.534  1.00 81.38           H
ATOM   4805 2HG2 VAL A 315      10.963  -3.613  -9.549  1.00 81.38           H
ATOM   4806 3HG2 VAL A 315      11.859  -5.084  -9.098  1.00 81.38           H
ATOM   4807  HN  VAL A 315       9.174  -3.302 -10.512  1.00 81.38           H
ATOM   4808  N   LEU A 316       7.848  -5.414 -12.474  1.00 77.10           N
ATOM   4809  CA  LEU A 316       6.864  -6.170 -13.230  1.00 77.10           C
ATOM   4810  C   LEU A 316       6.752  -5.588 -14.640  1.00 77.10           C
ATOM   4811  O   LEU A 316       6.645  -6.330 -15.615  1.00 77.10           O
ATOM   4812  HA  LEU A 316       7.228  -7.195 -13.307  1.00 77.10           H
ATOM   4813  CB  LEU A 316       5.533  -6.219 -12.477  1.00 77.10           C
ATOM   4814 1HB  LEU A 316       5.228  -5.198 -12.252  1.00 77.10           H
ATOM   4815 2HB  LEU A 316       4.777  -6.639 -13.142  1.00 77.10           H
ATOM   4816  CG  LEU A 316       5.528  -7.022 -11.175  1.00 77.10           C
ATOM   4817  HG  LEU A 316       6.323  -6.639 -10.534  1.00 77.10           H
ATOM   4818  CD1 LEU A 316       4.210  -6.835 -10.420  1.00 77.10           C
ATOM   4819 1HD1 LEU A 316       4.075  -5.780 -10.181  1.00 77.10           H
ATOM   4820 2HD1 LEU A 316       3.383  -7.175 -11.043  1.00 77.10           H
ATOM   4821 3HD1 LEU A 316       4.233  -7.416  -9.498  1.00 77.10           H
ATOM   4822  CD2 LEU A 316       5.832  -8.498 -11.439  1.00 77.10           C
ATOM   4823 1HD2 LEU A 316       5.076  -8.911 -12.107  1.00 77.10           H
ATOM   4824 2HD2 LEU A 316       6.815  -8.589 -11.902  1.00 77.10           H
ATOM   4825 3HD2 LEU A 316       5.823  -9.046 -10.497  1.00 77.10           H
ATOM   4826  HN  LEU A 316       7.503  -4.990 -11.637  1.00 77.10           H
ATOM   4827  N   TYR A 317       6.780  -4.265 -14.703  1.00 73.35           N
ATOM   4828  CA  TYR A 317       6.626  -3.572 -15.971  1.00 73.35           C
ATOM   4829  C   TYR A 317       7.819  -3.841 -16.891  1.00 73.35           C
ATOM   4830  O   TYR A 317       7.655  -3.981 -18.102  1.00 73.35           O
ATOM   4831  HA  TYR A 317       5.719  -3.942 -16.449  1.00 73.35           H
ATOM   4832  CB  TYR A 317       6.583  -2.080 -15.635  1.00 73.35           C
ATOM   4833 1HB  TYR A 317       7.539  -1.788 -15.201  1.00 73.35           H
ATOM   4834 2HB  TYR A 317       6.465  -1.513 -16.558  1.00 73.35           H
ATOM   4835  CG  TYR A 317       5.461  -1.693 -14.669  1.00 73.35           C
ATOM   4836  CD1 TYR A 317       4.312  -2.454 -14.605  1.00 73.35           C
ATOM   4837  HD1 TYR A 317       4.204  -3.332 -15.242  1.00 73.35           H
ATOM   4838  CD2 TYR A 317       5.599  -0.581 -13.863  1.00 73.35           C
ATOM   4839  HD2 TYR A 317       6.506   0.020 -13.914  1.00 73.35           H
ATOM   4840  CE1 TYR A 317       3.257  -2.089 -13.696  1.00 73.35           C
ATOM   4841  HE1 TYR A 317       2.344  -2.682 -13.635  1.00 73.35           H
ATOM   4842  CE2 TYR A 317       4.543  -0.216 -12.954  1.00 73.35           C
ATOM   4843  HE2 TYR A 317       4.639   0.659 -12.311  1.00 73.35           H
ATOM   4844  CZ  TYR A 317       3.424  -0.989 -12.915  1.00 73.35           C
ATOM   4845  OH  TYR A 317       2.427  -0.644 -12.056  1.00 73.35           O
ATOM   4846  HH  TYR A 317       1.697  -1.326 -12.089  1.00 73.35           H
ATOM   4847  HN  TYR A 317       6.904  -3.669 -13.909  1.00 73.35           H
ATOM   4848  N   VAL A 318       8.993  -3.905 -16.280  1.00 72.02           N
ATOM   4849  CA  VAL A 318      10.216  -4.134 -17.031  1.00 72.02           C
ATOM   4850  C   VAL A 318      10.148  -5.507 -17.703  1.00 72.02           C
ATOM   4851  O   VAL A 318      10.283  -5.613 -18.920  1.00 72.02           O
ATOM   4852  HA  VAL A 318      10.275  -3.368 -17.804  1.00 72.02           H
ATOM   4853  CB  VAL A 318      11.431  -3.977 -16.114  1.00 72.02           C
ATOM   4854  HB  VAL A 318      11.285  -4.625 -15.250  1.00 72.02           H
ATOM   4855  CG1 VAL A 318      12.713  -4.418 -16.822  1.00 72.02           C
ATOM   4856 1HG1 VAL A 318      12.626  -5.466 -17.111  1.00 72.02           H
ATOM   4857 2HG1 VAL A 318      12.866  -3.808 -17.712  1.00 72.02           H
ATOM   4858 3HG1 VAL A 318      13.561  -4.296 -16.148  1.00 72.02           H
ATOM   4859  CG2 VAL A 318      11.552  -2.538 -15.607  1.00 72.02           C
ATOM   4860 1HG2 VAL A 318      11.664  -1.862 -16.454  1.00 72.02           H
ATOM   4861 2HG2 VAL A 318      10.655  -2.273 -15.047  1.00 72.02           H
ATOM   4862 3HG2 VAL A 318      12.423  -2.454 -14.957  1.00 72.02           H
ATOM   4863  HN  VAL A 318       9.117  -3.805 -15.293  1.00 72.02           H
ATOM   4864  N   PHE A 319       9.939  -6.523 -16.879  1.00 72.18           N
ATOM   4865  CA  PHE A 319      10.085  -7.896 -17.332  1.00 72.18           C
ATOM   4866  C   PHE A 319       8.880  -8.327 -18.171  1.00 72.18           C
ATOM   4867  O   PHE A 319       9.027  -9.080 -19.133  1.00 72.18           O
ATOM   4868  HA  PHE A 319      10.986  -7.941 -17.943  1.00 72.18           H
ATOM   4869  CB  PHE A 319      10.160  -8.774 -16.082  1.00 72.18           C
ATOM   4870 1HB  PHE A 319       9.405  -8.441 -15.370  1.00 72.18           H
ATOM   4871 2HB  PHE A 319       9.911  -9.800 -16.354  1.00 72.18           H
ATOM   4872  CG  PHE A 319      11.528  -8.763 -15.395  1.00 72.18           C
ATOM   4873  CD1 PHE A 319      12.608  -9.301 -16.023  1.00 72.18           C
ATOM   4874  HD1 PHE A 319      12.499  -9.740 -17.015  1.00 72.18           H
ATOM   4875  CD2 PHE A 319      11.663  -8.216 -14.158  1.00 72.18           C
ATOM   4876  HD2 PHE A 319      10.798  -7.785 -13.655  1.00 72.18           H
ATOM   4877  CE1 PHE A 319      13.877  -9.291 -15.386  1.00 72.18           C
ATOM   4878  HE1 PHE A 319      14.743  -9.722 -15.889  1.00 72.18           H
ATOM   4879  CE2 PHE A 319      12.933  -8.206 -13.521  1.00 72.18           C
ATOM   4880  HE2 PHE A 319      13.041  -7.767 -12.529  1.00 72.18           H
ATOM   4881  CZ  PHE A 319      14.013  -8.744 -14.149  1.00 72.18           C
ATOM   4882  HZ  PHE A 319      14.987  -8.736 -13.660  1.00 72.18           H
ATOM   4883  HN  PHE A 319       9.675  -6.421 -15.920  1.00 72.18           H
ATOM   4884  N   VAL A 320       7.716  -7.831 -17.777  1.00 68.53           N
ATOM   4885  CA  VAL A 320       6.464  -8.368 -18.282  1.00 68.53           C
ATOM   4886  C   VAL A 320       5.905  -7.427 -19.351  1.00 68.53           C
ATOM   4887  O   VAL A 320       5.211  -7.865 -20.267  1.00 68.53           O
ATOM   4888  HA  VAL A 320       6.682  -9.332 -18.743  1.00 68.53           H
ATOM   4889  CB  VAL A 320       5.492  -8.605 -17.125  1.00 68.53           C
ATOM   4890  HB  VAL A 320       5.100  -7.636 -16.813  1.00 68.53           H
ATOM   4891  CG1 VAL A 320       4.310  -9.469 -17.570  1.00 68.53           C
ATOM   4892 1HG1 VAL A 320       3.777  -8.967 -18.377  1.00 68.53           H
ATOM   4893 2HG1 VAL A 320       4.677 -10.433 -17.920  1.00 68.53           H
ATOM   4894 3HG1 VAL A 320       3.634  -9.621 -16.728  1.00 68.53           H
ATOM   4895  CG2 VAL A 320       6.208  -9.230 -15.926  1.00 68.53           C
ATOM   4896 1HG2 VAL A 320       6.640 -10.186 -16.219  1.00 68.53           H
ATOM   4897 2HG2 VAL A 320       6.999  -8.562 -15.586  1.00 68.53           H
ATOM   4898 3HG2 VAL A 320       5.493  -9.387 -15.118  1.00 68.53           H
ATOM   4899  HN  VAL A 320       7.621  -7.078 -17.126  1.00 68.53           H
ATOM   4900  N   GLY A 321       6.227  -6.151 -19.197  1.00 70.17           N
ATOM   4901  CA  GLY A 321       5.739  -5.140 -20.120  1.00 70.17           C
ATOM   4902  C   GLY A 321       6.619  -5.067 -21.369  1.00 70.17           C
ATOM   4903  O   GLY A 321       7.692  -4.467 -21.343  1.00 70.17           O
ATOM   4904 1HA  GLY A 321       4.712  -5.369 -20.406  1.00 70.17           H
ATOM   4905 2HA  GLY A 321       5.723  -4.169 -19.625  1.00 70.17           H
ATOM   4906  HN  GLY A 321       6.808  -5.806 -18.461  1.00 70.17           H
ATOM   4907  N   GLU A 322       6.132  -5.688 -22.434  1.00 74.57           N
ATOM   4908  CA  GLU A 322       6.760  -5.544 -23.736  1.00 74.57           C
ATOM   4909  C   GLU A 322       6.791  -4.071 -24.151  1.00 74.57           C
ATOM   4910  O   GLU A 322       7.813  -3.577 -24.623  1.00 74.57           O
ATOM   4911  HA  GLU A 322       7.777  -5.914 -23.610  1.00 74.57           H
ATOM   4912  CB  GLU A 322       6.044  -6.394 -24.787  1.00 74.57           C
ATOM   4913 1HB  GLU A 322       4.971  -6.210 -24.740  1.00 74.57           H
ATOM   4914 2HB  GLU A 322       6.471  -6.199 -25.771  1.00 74.57           H
ATOM   4915  CG  GLU A 322       6.248  -7.886 -24.517  1.00 74.57           C
ATOM   4916 1HG  GLU A 322       7.305  -8.086 -24.341  1.00 74.57           H
ATOM   4917 2HG  GLU A 322       5.714  -8.172 -23.611  1.00 74.57           H
ATOM   4918  CD  GLU A 322       5.753  -8.729 -25.694  1.00 74.57           C
ATOM   4919  OE1 GLU A 322       6.399  -9.765 -25.962  1.00 74.57           O
ATOM   4920  OE2 GLU A 322       4.739  -8.319 -26.299  1.00 74.57           O
ATOM   4921  HN  GLU A 322       5.326  -6.279 -22.417  1.00 74.57           H
ATOM   4922  N   ARG A 323       5.658  -3.412 -23.958  1.00 74.94           N
ATOM   4923  CA  ARG A 323       5.518  -2.027 -24.376  1.00 74.94           C
ATOM   4924  C   ARG A 323       6.515  -1.143 -23.625  1.00 74.94           C
ATOM   4925  O   ARG A 323       7.136  -0.261 -24.217  1.00 74.94           O
ATOM   4926  HA  ARG A 323       5.728  -2.036 -25.445  1.00 74.94           H
ATOM   4927  CB  ARG A 323       4.099  -1.515 -24.119  1.00 74.94           C
ATOM   4928 1HB  ARG A 323       3.415  -2.359 -24.027  1.00 74.94           H
ATOM   4929 2HB  ARG A 323       4.069  -0.976 -23.171  1.00 74.94           H
ATOM   4930  CG  ARG A 323       3.635  -0.595 -25.250  1.00 74.94           C
ATOM   4931 1HG  ARG A 323       4.323   0.245 -25.346  1.00 74.94           H
ATOM   4932 2HG  ARG A 323       3.658  -1.136 -26.196  1.00 74.94           H
ATOM   4933  CD  ARG A 323       2.220  -0.075 -24.988  1.00 74.94           C
ATOM   4934 1HD  ARG A 323       1.631  -0.839 -24.480  1.00 74.94           H
ATOM   4935 2HD  ARG A 323       2.258   0.790 -24.326  1.00 74.94           H
ATOM   4936  NE  ARG A 323       1.572   0.295 -26.266  1.00 74.94           N
ATOM   4937  HE  ARG A 323       2.090   0.160 -27.110  1.00 74.94           H
ATOM   4938  CZ  ARG A 323       0.335   0.800 -26.362  1.00 74.94           C
ATOM   4939  NH1 ARG A 323      -0.405   1.002 -25.263  1.00 74.94           N
ATOM   4940 1HH1 ARG A 323      -0.035   0.776 -24.363  1.00 74.94           H
ATOM   4941 2HH1 ARG A 323      -1.328   1.379 -25.344  1.00 74.94           H
ATOM   4942  NH2 ARG A 323      -0.152   1.100 -27.574  1.00 74.94           N
ATOM   4943 1HH2 ARG A 323      -1.074   1.478 -27.664  1.00 74.94           H
ATOM   4944 2HH2 ARG A 323       0.406   0.946 -28.389  1.00 74.94           H
ATOM   4945  HN  ARG A 323       4.847  -3.807 -23.527  1.00 74.94           H
ATOM   4946  N   PHE A 324       6.638  -1.409 -22.333  1.00 76.55           N
ATOM   4947  CA  PHE A 324       7.509  -0.614 -21.484  1.00 76.55           C
ATOM   4948  C   PHE A 324       8.973  -0.779 -21.894  1.00 76.55           C
ATOM   4949  O   PHE A 324       9.718   0.198 -21.955  1.00 76.55           O
ATOM   4950  HA  PHE A 324       7.214   0.429 -21.605  1.00 76.55           H
ATOM   4951  CB  PHE A 324       7.331  -1.128 -20.054  1.00 76.55           C
ATOM   4952 1HB  PHE A 324       6.266  -1.182 -19.828  1.00 76.55           H
ATOM   4953 2HB  PHE A 324       7.721  -2.144 -19.993  1.00 76.55           H
ATOM   4954  CG  PHE A 324       8.020  -0.268 -18.993  1.00 76.55           C
ATOM   4955  CD1 PHE A 324       9.269  -0.591 -18.561  1.00 76.55           C
ATOM   4956  HD1 PHE A 324       9.778  -1.463 -18.971  1.00 76.55           H
ATOM   4957  CD2 PHE A 324       7.385   0.821 -18.482  1.00 76.55           C
ATOM   4958  HD2 PHE A 324       6.384   1.080 -18.828  1.00 76.55           H
ATOM   4959  CE1 PHE A 324       9.908   0.207 -17.577  1.00 76.55           C
ATOM   4960  HE1 PHE A 324      10.909  -0.052 -17.231  1.00 76.55           H
ATOM   4961  CE2 PHE A 324       8.024   1.619 -17.497  1.00 76.55           C
ATOM   4962  HE2 PHE A 324       7.515   2.491 -17.088  1.00 76.55           H
ATOM   4963  CZ  PHE A 324       9.273   1.296 -17.066  1.00 76.55           C
ATOM   4964  HZ  PHE A 324       9.764   1.909 -16.310  1.00 76.55           H
ATOM   4965  HN  PHE A 324       6.156  -2.151 -21.867  1.00 76.55           H
ATOM   4966  N   ARG A 325       9.343  -2.022 -22.165  1.00 79.82           N
ATOM   4967  CA  ARG A 325      10.699  -2.324 -22.590  1.00 79.82           C
ATOM   4968  C   ARG A 325      11.043  -1.543 -23.860  1.00 79.82           C
ATOM   4969  O   ARG A 325      12.140  -0.999 -23.979  1.00 79.82           O
ATOM   4970  HA  ARG A 325      11.328  -2.014 -21.756  1.00 79.82           H
ATOM   4971  CB  ARG A 325      10.871  -3.821 -22.858  1.00 79.82           C
ATOM   4972 1HB  ARG A 325       9.957  -4.224 -23.292  1.00 79.82           H
ATOM   4973 2HB  ARG A 325      11.665  -3.974 -23.589  1.00 79.82           H
ATOM   4974  CG  ARG A 325      11.206  -4.574 -21.569  1.00 79.82           C
ATOM   4975 1HG  ARG A 325      12.098  -4.144 -21.113  1.00 79.82           H
ATOM   4976 2HG  ARG A 325      10.393  -4.453 -20.852  1.00 79.82           H
ATOM   4977  CD  ARG A 325      11.433  -6.061 -21.845  1.00 79.82           C
ATOM   4978 1HD  ARG A 325      11.982  -6.186 -22.779  1.00 79.82           H
ATOM   4979 2HD  ARG A 325      12.044  -6.497 -21.055  1.00 79.82           H
ATOM   4980  NE  ARG A 325      10.133  -6.765 -21.925  1.00 79.82           N
ATOM   4981  HE  ARG A 325       9.301  -6.233 -21.767  1.00 79.82           H
ATOM   4982  CZ  ARG A 325      10.002  -8.071 -22.197  1.00 79.82           C
ATOM   4983  NH1 ARG A 325      11.082  -8.832 -22.418  1.00 79.82           N
ATOM   4984 1HH1 ARG A 325      11.996  -8.426 -22.381  1.00 79.82           H
ATOM   4985 2HH1 ARG A 325      10.975  -9.805 -22.621  1.00 79.82           H
ATOM   4986  NH2 ARG A 325       8.773  -8.604 -22.245  1.00 79.82           N
ATOM   4987 1HH2 ARG A 325       8.658  -9.576 -22.447  1.00 79.82           H
ATOM   4988 2HH2 ARG A 325       7.972  -8.029 -22.079  1.00 79.82           H
ATOM   4989  HN  ARG A 325       8.735  -2.813 -22.097  1.00 79.82           H
ATOM   4990  N   ARG A 326      10.086  -1.512 -24.775  1.00 80.25           N
ATOM   4991  CA  ARG A 326      10.263  -0.780 -26.018  1.00 80.25           C
ATOM   4992  C   ARG A 326      10.446   0.712 -25.734  1.00 80.25           C
ATOM   4993  O   ARG A 326      11.329   1.352 -26.303  1.00 80.25           O
ATOM   4994  HA  ARG A 326      11.159  -1.207 -26.468  1.00 80.25           H
ATOM   4995  CB  ARG A 326       9.061  -0.972 -26.945  1.00 80.25           C
ATOM   4996 1HB  ARG A 326       8.138  -0.839 -26.382  1.00 80.25           H
ATOM   4997 2HB  ARG A 326       9.072  -0.208 -27.723  1.00 80.25           H
ATOM   4998  CG  ARG A 326       9.079  -2.361 -27.586  1.00 80.25           C
ATOM   4999 1HG  ARG A 326       9.992  -2.485 -28.169  1.00 80.25           H
ATOM   5000 2HG  ARG A 326       9.091  -3.124 -26.808  1.00 80.25           H
ATOM   5001  CD  ARG A 326       7.860  -2.564 -28.488  1.00 80.25           C
ATOM   5002 1HD  ARG A 326       6.957  -2.236 -27.973  1.00 80.25           H
ATOM   5003 2HD  ARG A 326       7.955  -1.953 -29.386  1.00 80.25           H
ATOM   5004  NE  ARG A 326       7.739  -3.992 -28.861  1.00 80.25           N
ATOM   5005  HE  ARG A 326       7.843  -4.675 -28.138  1.00 80.25           H
ATOM   5006  CZ  ARG A 326       7.498  -4.425 -30.106  1.00 80.25           C
ATOM   5007  NH1 ARG A 326       7.349  -3.554 -31.113  1.00 80.25           N
ATOM   5008 1HH1 ARG A 326       7.418  -2.571 -30.938  1.00 80.25           H
ATOM   5009 2HH1 ARG A 326       7.169  -3.886 -32.039  1.00 80.25           H
ATOM   5010  NH2 ARG A 326       7.407  -5.743 -30.328  1.00 80.25           N
ATOM   5011 1HH2 ARG A 326       7.228  -6.084 -31.251  1.00 80.25           H
ATOM   5012 2HH2 ARG A 326       7.519  -6.387 -29.571  1.00 80.25           H
ATOM   5013  HN  ARG A 326       9.205  -1.974 -24.679  1.00 80.25           H
ATOM   5014  N   ASP A 327       9.598   1.223 -24.854  1.00 80.65           N
ATOM   5015  CA  ASP A 327       9.619   2.639 -24.529  1.00 80.65           C
ATOM   5016  C   ASP A 327      10.931   2.976 -23.818  1.00 80.65           C
ATOM   5017  O   ASP A 327      11.532   4.017 -24.077  1.00 80.65           O
ATOM   5018  HA  ASP A 327       9.519   3.153 -25.485  1.00 80.65           H
ATOM   5019  CB  ASP A 327       8.465   3.007 -23.593  1.00 80.65           C
ATOM   5020 1HB  ASP A 327       8.530   2.415 -22.680  1.00 80.65           H
ATOM   5021 2HB  ASP A 327       8.549   4.053 -23.301  1.00 80.65           H
ATOM   5022  CG  ASP A 327       7.114   2.766 -24.268  1.00 80.65           C
ATOM   5023  OD1 ASP A 327       7.058   2.940 -25.505  1.00 80.65           O
ATOM   5024  OD2 ASP A 327       6.166   2.414 -23.532  1.00 80.65           O
ATOM   5025  HN  ASP A 327       8.907   0.688 -24.367  1.00 80.65           H
ATOM   5026  N   LEU A 328      11.336   2.075 -22.935  1.00 82.22           N
ATOM   5027  CA  LEU A 328      12.543   2.283 -22.153  1.00 82.22           C
ATOM   5028  C   LEU A 328      13.739   2.424 -23.098  1.00 82.22           C
ATOM   5029  O   LEU A 328      14.515   3.372 -22.985  1.00 82.22           O
ATOM   5030  HA  LEU A 328      12.422   3.219 -21.608  1.00 82.22           H
ATOM   5031  CB  LEU A 328      12.708   1.172 -21.115  1.00 82.22           C
ATOM   5032 1HB  LEU A 328      11.859   1.211 -20.433  1.00 82.22           H
ATOM   5033 2HB  LEU A 328      12.660   0.212 -21.629  1.00 82.22           H
ATOM   5034  CG  LEU A 328      13.994   1.213 -20.287  1.00 82.22           C
ATOM   5035  HG  LEU A 328      14.840   1.265 -20.972  1.00 82.22           H
ATOM   5036  CD1 LEU A 328      14.043   2.467 -19.412  1.00 82.22           C
ATOM   5037 1HD1 LEU A 328      14.006   3.353 -20.045  1.00 82.22           H
ATOM   5038 2HD1 LEU A 328      13.190   2.470 -18.733  1.00 82.22           H
ATOM   5039 3HD1 LEU A 328      14.967   2.471 -18.834  1.00 82.22           H
ATOM   5040  CD2 LEU A 328      14.157  -0.067 -19.464  1.00 82.22           C
ATOM   5041 1HD2 LEU A 328      13.309  -0.175 -18.788  1.00 82.22           H
ATOM   5042 2HD2 LEU A 328      14.200  -0.926 -20.134  1.00 82.22           H
ATOM   5043 3HD2 LEU A 328      15.079  -0.012 -18.885  1.00 82.22           H
ATOM   5044  HN  LEU A 328      10.856   1.217 -22.750  1.00 82.22           H
ATOM   5045  N   VAL A 329      13.849   1.467 -24.008  1.00 81.99           N
ATOM   5046  CA  VAL A 329      14.975   1.434 -24.925  1.00 81.99           C
ATOM   5047  C   VAL A 329      14.962   2.697 -25.789  1.00 81.99           C
ATOM   5048  O   VAL A 329      16.014   3.254 -26.097  1.00 81.99           O
ATOM   5049  HA  VAL A 329      15.887   1.428 -24.328  1.00 81.99           H
ATOM   5050  CB  VAL A 329      14.941   0.145 -25.750  1.00 81.99           C
ATOM   5051  HB  VAL A 329      13.967   0.084 -26.235  1.00 81.99           H
ATOM   5052  CG1 VAL A 329      16.010   0.165 -26.843  1.00 81.99           C
ATOM   5053 1HG1 VAL A 329      15.834   1.010 -27.509  1.00 81.99           H
ATOM   5054 2HG1 VAL A 329      16.995   0.261 -26.386  1.00 81.99           H
ATOM   5055 3HG1 VAL A 329      15.963  -0.762 -27.414  1.00 81.99           H
ATOM   5056  CG2 VAL A 329      15.096  -1.084 -24.852  1.00 81.99           C
ATOM   5057 1HG2 VAL A 329      16.050  -1.032 -24.326  1.00 81.99           H
ATOM   5058 2HG2 VAL A 329      14.282  -1.111 -24.128  1.00 81.99           H
ATOM   5059 3HG2 VAL A 329      15.068  -1.986 -25.464  1.00 81.99           H
ATOM   5060  HN  VAL A 329      13.188   0.726 -24.123  1.00 81.99           H
ATOM   5061  N   LYS A 330      13.758   3.111 -26.156  1.00 81.14           N
[truncated: 117,320 more chars]
