# Supplementary material for: Noncanonical roles of chemokine regions in CCR9 activation revealed by structural modeling and mutational mapping
Source: Nat Commun. 2025 Aug 18;16:7695. doi: 10.1038/s41467-025-62321-9 (PMC12361432; doi:10.1038/s41467-025-62321-9)
Supplement: Supplementary file 4 — Supplementary Data 2 [file 41467_2025_62321_MOESM4_ESM.zip › CCR9_CCL25_rnk233.pdb]

SSBOND   1 CYS A   38    CYS A  289 
SSBOND   2 CYS A  119    CYS A  198 
SSBOND   3 CYS B    7    CYS B   35 
SSBOND   4 CYS B    8    CYS B   52 
ATOM      1  N   GLU A  20      -3.752  -3.983  61.120  1.00 50.45           N
ATOM      2  CA  GLU A  20      -3.874  -3.518  59.749  1.00 50.45           C
ATOM      3  C   GLU A  20      -2.556  -3.725  58.999  1.00 50.45           C
ATOM      4  O   GLU A  20      -2.552  -3.907  57.783  1.00 50.45           O
ATOM      5  HA  GLU A  20      -4.654  -4.134  59.303  1.00 50.45           H
ATOM      6  CB  GLU A  20      -4.306  -2.051  59.704  1.00 50.45           C
ATOM      7 1HB  GLU A  20      -3.975  -1.543  60.609  1.00 50.45           H
ATOM      8 2HB  GLU A  20      -3.936  -1.587  58.790  1.00 50.45           H
ATOM      9  CG  GLU A  20      -5.831  -1.930  59.662  1.00 50.45           C
ATOM     10 1HG  GLU A  20      -6.247  -2.740  59.064  1.00 50.45           H
ATOM     11 2HG  GLU A  20      -6.235  -2.036  60.669  1.00 50.45           H
ATOM     12  CD  GLU A  20      -6.258  -0.583  59.075  1.00 50.45           C
ATOM     13  OE1 GLU A  20      -7.428  -0.498  58.643  1.00 50.45           O
ATOM     14  OE2 GLU A  20      -5.405   0.330  59.071  1.00 50.45           O
ATOM     15  HN  GLU A  20      -2.850  -4.336  61.368  1.00 50.45           H
ATOM     16  N   SER A  21      -1.470  -3.690  59.757  1.00 56.15           N
ATOM     17  CA  SER A  21      -0.146  -3.834  59.174  1.00 56.15           C
ATOM     18  C   SER A  21       0.053  -5.267  58.676  1.00 56.15           C
ATOM     19  O   SER A  21       0.564  -5.481  57.578  1.00 56.15           O
ATOM     20  HA  SER A  21      -0.120  -3.132  58.341  1.00 56.15           H
ATOM     21  CB  SER A  21       0.943  -3.467  60.184  1.00 56.15           C
ATOM     22 1HB  SER A  21       1.873  -3.261  59.654  1.00 56.15           H
ATOM     23 2HB  SER A  21       0.663  -2.550  60.703  1.00 56.15           H
ATOM     24  OG  SER A  21       1.159  -4.504  61.137  1.00 56.15           O
ATOM     25  HG  SER A  21       1.883  -4.238  61.774  1.00 56.15           H
ATOM     26  HN  SER A  21      -1.483  -3.565  60.749  1.00 56.15           H
ATOM     27  N   THR A  22      -0.362  -6.211  59.507  1.00 57.11           N
ATOM     28  CA  THR A  22      -0.111  -7.615  59.230  1.00 57.11           C
ATOM     29  C   THR A  22      -0.950  -8.083  58.039  1.00 57.11           C
ATOM     30  O   THR A  22      -0.422  -8.663  57.092  1.00 57.11           O
ATOM     31  HA  THR A  22       0.936  -7.728  58.948  1.00 57.11           H
ATOM     32  CB  THR A  22      -0.382  -8.406  60.512  1.00 57.11           C
ATOM     33  HB  THR A  22      -1.442  -8.640  60.608  1.00 57.11           H
ATOM     34  OG1 THR A  22       0.164  -7.591  61.545  1.00 57.11           O
ATOM     35  HG1 THR A  22      -0.153  -7.911  62.438  1.00 57.11           H
ATOM     36  CG2 THR A  22       0.434  -9.698  60.587  1.00 57.11           C
ATOM     37 1HG2 THR A  22       1.497  -9.459  60.558  1.00 57.11           H
ATOM     38 2HG2 THR A  22       0.183 -10.336  59.739  1.00 57.11           H
ATOM     39 3HG2 THR A  22       0.204 -10.220  61.515  1.00 57.11           H
ATOM     40  HN  THR A  22      -0.861  -6.031  60.355  1.00 57.11           H
ATOM     41  N   SER A  23      -2.244  -7.812  58.126  1.00 59.88           N
ATOM     42  CA  SER A  23      -3.165  -8.217  57.078  1.00 59.88           C
ATOM     43  C   SER A  23      -2.792  -7.534  55.760  1.00 59.88           C
ATOM     44  O   SER A  23      -2.879  -8.143  54.695  1.00 59.88           O
ATOM     45  HA  SER A  23      -3.050  -9.298  56.994  1.00 59.88           H
ATOM     46  CB  SER A  23      -4.611  -7.887  57.456  1.00 59.88           C
ATOM     47 1HB  SER A  23      -5.277  -8.207  56.655  1.00 59.88           H
ATOM     48 2HB  SER A  23      -4.890  -8.450  58.347  1.00 59.88           H
ATOM     49  OG  SER A  23      -4.794  -6.495  57.697  1.00 59.88           O
ATOM     50  HG  SER A  23      -5.751  -6.310  57.922  1.00 59.88           H
ATOM     51  HN  SER A  23      -2.664  -7.327  58.893  1.00 59.88           H
ATOM     52  N   SER A  24      -2.384  -6.279  55.877  1.00 65.38           N
ATOM     53  CA  SER A  24      -1.992  -5.508  54.709  1.00 65.38           C
ATOM     54  C   SER A  24      -0.747  -6.126  54.069  1.00 65.38           C
ATOM     55  O   SER A  24      -0.529  -5.986  52.866  1.00 65.38           O
ATOM     56  HA  SER A  24      -2.840  -5.565  54.027  1.00 65.38           H
ATOM     57  CB  SER A  24      -1.730  -4.046  55.076  1.00 65.38           C
ATOM     58 1HB  SER A  24      -1.829  -3.426  54.186  1.00 65.38           H
ATOM     59 2HB  SER A  24      -2.486  -3.710  55.785  1.00 65.38           H
ATOM     60  OG  SER A  24      -0.435  -3.862  55.641  1.00 65.38           O
ATOM     61  HG  SER A  24      -0.312  -4.473  56.423  1.00 65.38           H
ATOM     62  HN  SER A  24      -2.320  -5.790  56.747  1.00 65.38           H
ATOM     63  N   MET A  25       0.037  -6.796  54.901  1.00 66.60           N
ATOM     64  CA  MET A  25       1.244  -7.452  54.428  1.00 66.60           C
ATOM     65  C   MET A  25       0.912  -8.766  53.717  1.00 66.60           C
ATOM     66  O   MET A  25       1.484  -9.072  52.673  1.00 66.60           O
ATOM     67  HA  MET A  25       1.699  -6.755  53.724  1.00 66.60           H
ATOM     68  CB  MET A  25       2.171  -7.732  55.612  1.00 66.60           C
ATOM     69 1HB  MET A  25       2.124  -6.903  56.319  1.00 66.60           H
ATOM     70 2HB  MET A  25       1.832  -8.622  56.142  1.00 66.60           H
ATOM     71  CG  MET A  25       3.614  -7.929  55.144  1.00 66.60           C
ATOM     72 1HG  MET A  25       4.187  -8.448  55.913  1.00 66.60           H
ATOM     73 2HG  MET A  25       3.634  -8.556  54.253  1.00 66.60           H
ATOM     74  SD  MET A  25       4.363  -6.347  54.792  1.00 66.60           S
ATOM     75  CE  MET A  25       6.065  -6.847  54.593  1.00 66.60           C
ATOM     76 1HE  MET A  25       6.418  -7.308  55.516  1.00 66.60           H
ATOM     77 2HE  MET A  25       6.140  -7.565  53.776  1.00 66.60           H
ATOM     78 3HE  MET A  25       6.676  -5.973  54.367  1.00 66.60           H
ATOM     79  HN  MET A  25      -0.142  -6.895  55.880  1.00 66.60           H
ATOM     80  N   GLU A  26      -0.011  -9.507  54.313  1.00 68.05           N
ATOM     81  CA  GLU A  26      -0.441 -10.771  53.739  1.00 68.05           C
ATOM     82  C   GLU A  26      -1.138 -10.535  52.398  1.00 68.05           C
ATOM     83  O   GLU A  26      -0.881 -11.246  51.427  1.00 68.05           O
ATOM     84  HA  GLU A  26       0.473 -11.344  53.586  1.00 68.05           H
ATOM     85  CB  GLU A  26      -1.353 -11.529  54.705  1.00 68.05           C
ATOM     86 1HB  GLU A  26      -2.108 -10.852  55.105  1.00 68.05           H
ATOM     87 2HB  GLU A  26      -1.776 -12.399  54.204  1.00 68.05           H
ATOM     88  CG  GLU A  26      -0.562 -12.064  55.901  1.00 68.05           C
ATOM     89 1HG  GLU A  26       0.236 -12.719  55.550  1.00 68.05           H
ATOM     90 2HG  GLU A  26      -0.086 -11.236  56.426  1.00 68.05           H
ATOM     91  CD  GLU A  26      -1.472 -12.829  56.863  1.00 68.05           C
ATOM     92  OE1 GLU A  26      -0.924 -13.641  57.639  1.00 68.05           O
ATOM     93  OE2 GLU A  26      -2.697 -12.585  56.800  1.00 68.05           O
ATOM     94  HN  GLU A  26      -0.462  -9.256  55.170  1.00 68.05           H
ATOM     95  N   ASP A  27      -2.006  -9.534  52.386  1.00 67.98           N
ATOM     96  CA  ASP A  27      -2.762  -9.214  51.187  1.00 67.98           C
ATOM     97  C   ASP A  27      -1.793  -8.963  50.030  1.00 67.98           C
ATOM     98  O   ASP A  27      -2.048  -9.379  48.901  1.00 67.98           O
ATOM     99  HA  ASP A  27      -3.404 -10.077  51.014  1.00 67.98           H
ATOM    100  CB  ASP A  27      -3.599  -7.948  51.386  1.00 67.98           C
ATOM    101 1HB  ASP A  27      -3.003  -7.190  51.894  1.00 67.98           H
ATOM    102 2HB  ASP A  27      -3.878  -7.537  50.416  1.00 67.98           H
ATOM    103  CG  ASP A  27      -4.858  -8.246  52.201  1.00 67.98           C
ATOM    104  OD1 ASP A  27      -5.160  -9.449  52.360  1.00 67.98           O
ATOM    105  OD2 ASP A  27      -5.492  -7.265  52.646  1.00 67.98           O
ATOM    106  HN  ASP A  27      -2.195  -8.949  53.174  1.00 67.98           H
ATOM    107  N   TYR A  28      -0.701  -8.285  50.351  1.00 70.58           N
ATOM    108  CA  TYR A  28       0.292  -7.946  49.345  1.00 70.58           C
ATOM    109  C   TYR A  28       1.051  -9.191  48.883  1.00 70.58           C
ATOM    110  O   TYR A  28       1.405  -9.307  47.711  1.00 70.58           O
ATOM    111  HA  TYR A  28      -0.228  -7.509  48.493  1.00 70.58           H
ATOM    112  CB  TYR A  28       1.272  -6.989  50.027  1.00 70.58           C
ATOM    113 1HB  TYR A  28       0.720  -6.131  50.409  1.00 70.58           H
ATOM    114 2HB  TYR A  28       1.716  -7.491  50.886  1.00 70.58           H
ATOM    115  CG  TYR A  28       2.393  -6.491  49.112  1.00 70.58           C
ATOM    116  CD1 TYR A  28       3.633  -7.096  49.147  1.00 70.58           C
ATOM    117  HD1 TYR A  28       3.814  -7.928  49.827  1.00 70.58           H
ATOM    118  CD2 TYR A  28       2.163  -5.437  48.251  1.00 70.58           C
ATOM    119  HD2 TYR A  28       1.184  -4.959  48.223  1.00 70.58           H
ATOM    120  CE1 TYR A  28       4.687  -6.627  48.286  1.00 70.58           C
ATOM    121  HE1 TYR A  28       5.671  -7.095  48.304  1.00 70.58           H
ATOM    122  CE2 TYR A  28       3.218  -4.968  47.390  1.00 70.58           C
ATOM    123  HE2 TYR A  28       3.050  -4.136  46.706  1.00 70.58           H
ATOM    124  CZ  TYR A  28       4.428  -5.586  47.450  1.00 70.58           C
ATOM    125  OH  TYR A  28       5.424  -5.143  46.636  1.00 70.58           O
ATOM    126  HH  TYR A  28       5.084  -4.409  46.048  1.00 70.58           H
ATOM    127  HN  TYR A  28      -0.491  -7.969  51.276  1.00 70.58           H
ATOM    128  N   VAL A  29       1.278 -10.092  49.828  1.00 67.94           N
ATOM    129  CA  VAL A  29       2.063 -11.283  49.553  1.00 67.94           C
ATOM    130  C   VAL A  29       1.220 -12.267  48.738  1.00 67.94           C
ATOM    131  O   VAL A  29       1.741 -12.963  47.868  1.00 67.94           O
ATOM    132  HA  VAL A  29       2.923 -10.980  48.956  1.00 67.94           H
ATOM    133  CB  VAL A  29       2.581 -11.882  50.862  1.00 67.94           C
ATOM    134  HB  VAL A  29       1.729 -12.020  51.528  1.00 67.94           H
ATOM    135  CG1 VAL A  29       3.217 -13.253  50.624  1.00 67.94           C
ATOM    136 1HG1 VAL A  29       2.475 -13.929  50.200  1.00 67.94           H
ATOM    137 2HG1 VAL A  29       4.053 -13.150  49.932  1.00 67.94           H
ATOM    138 3HG1 VAL A  29       3.577 -13.656  51.571  1.00 67.94           H
ATOM    139  CG2 VAL A  29       3.564 -10.932  51.548  1.00 67.94           C
ATOM    140 1HG2 VAL A  29       4.412 -10.749  50.888  1.00 67.94           H
ATOM    141 2HG2 VAL A  29       3.065  -9.989  51.769  1.00 67.94           H
ATOM    142 3HG2 VAL A  29       3.917 -11.383  52.476  1.00 67.94           H
ATOM    143  HN  VAL A  29       0.937 -10.017  50.765  1.00 67.94           H
ATOM    144  N   ASN A  30      -0.068 -12.292  49.049  1.00 70.45           N
ATOM    145  CA  ASN A  30      -0.962 -13.270  48.452  1.00 70.45           C
ATOM    146  C   ASN A  30      -1.441 -12.755  47.094  1.00 70.45           C
ATOM    147  O   ASN A  30      -2.067 -13.491  46.332  1.00 70.45           O
ATOM    148  HA  ASN A  30      -0.373 -14.183  48.368  1.00 70.45           H
ATOM    149  CB  ASN A  30      -2.193 -13.499  49.332  1.00 70.45           C
ATOM    150 1HB  ASN A  30      -2.573 -12.541  49.689  1.00 70.45           H
ATOM    151 2HB  ASN A  30      -2.987 -13.956  48.741  1.00 70.45           H
ATOM    152  CG  ASN A  30      -1.856 -14.396  50.524  1.00 70.45           C
ATOM    153  OD1 ASN A  30      -0.912 -15.169  50.505  1.00 70.45           O
ATOM    154  ND2 ASN A  30      -2.677 -14.251  51.560  1.00 70.45           N
ATOM    155 1HD2 ASN A  30      -3.433 -13.598  51.511  1.00 70.45           H
ATOM    156 2HD2 ASN A  30      -2.539 -14.795  52.388  1.00 70.45           H
ATOM    157  HN  ASN A  30      -0.500 -11.662  49.694  1.00 70.45           H
ATOM    158  N   PHE A  31      -1.129 -11.494  46.831  1.00 76.40           N
ATOM    159  CA  PHE A  31      -1.490 -10.882  45.564  1.00 76.40           C
ATOM    160  C   PHE A  31      -0.752 -11.550  44.402  1.00 76.40           C
ATOM    161  O   PHE A  31       0.477 -11.559  44.366  1.00 76.40           O
ATOM    162  HA  PHE A  31      -2.564 -11.016  45.435  1.00 76.40           H
ATOM    163  CB  PHE A  31      -1.071  -9.412  45.641  1.00 76.40           C
ATOM    164 1HB  PHE A  31      -1.518  -8.964  46.529  1.00 76.40           H
ATOM    165 2HB  PHE A  31       0.011  -9.360  45.768  1.00 76.40           H
ATOM    166  CG  PHE A  31      -1.467  -8.587  44.415  1.00 76.40           C
ATOM    167  CD1 PHE A  31      -0.565  -8.370  43.421  1.00 76.40           C
ATOM    168  HD1 PHE A  31       0.440  -8.785  43.497  1.00 76.40           H
ATOM    169  CD2 PHE A  31      -2.721  -8.070  44.320  1.00 76.40           C
ATOM    170  HD2 PHE A  31      -3.444  -8.243  45.117  1.00 76.40           H
ATOM    171  CE1 PHE A  31      -0.932  -7.604  42.284  1.00 76.40           C
ATOM    172  HE1 PHE A  31      -0.209  -7.430  41.487  1.00 76.40           H
ATOM    173  CE2 PHE A  31      -3.089  -7.304  43.183  1.00 76.40           C
ATOM    174  HE2 PHE A  31      -4.094  -6.889  43.106  1.00 76.40           H
ATOM    175  CZ  PHE A  31      -2.187  -7.087  42.188  1.00 76.40           C
ATOM    176  HZ  PHE A  31      -2.469  -6.499  41.315  1.00 76.40           H
ATOM    177  HN  PHE A  31      -0.639 -10.895  47.465  1.00 76.40           H
ATOM    178  N   ASN A  32      -1.534 -12.093  43.481  1.00 73.78           N
ATOM    179  CA  ASN A  32      -0.971 -12.711  42.292  1.00 73.78           C
ATOM    180  C   ASN A  32      -0.549 -11.620  41.306  1.00 73.78           C
ATOM    181  O   ASN A  32      -1.378 -11.089  40.569  1.00 73.78           O
ATOM    182  HA  ASN A  32      -0.127 -13.301  42.648  1.00 73.78           H
ATOM    183  CB  ASN A  32      -2.001 -13.604  41.595  1.00 73.78           C
ATOM    184 1HB  ASN A  32      -2.489 -14.244  42.330  1.00 73.78           H
ATOM    185 2HB  ASN A  32      -2.778 -12.986  41.145  1.00 73.78           H
ATOM    186  CG  ASN A  32      -1.339 -14.466  40.519  1.00 73.78           C
ATOM    187  OD1 ASN A  32      -0.186 -14.287  40.165  1.00 73.78           O
ATOM    188  ND2 ASN A  32      -2.132 -15.410  40.019  1.00 73.78           N
ATOM    189 1HD2 ASN A  32      -3.070 -15.504  40.353  1.00 73.78           H
ATOM    190 2HD2 ASN A  32      -1.791 -16.025  39.309  1.00 73.78           H
ATOM    191  HN  ASN A  32      -2.532 -12.116  43.536  1.00 73.78           H
ATOM    192  N   PHE A  33       0.741 -11.317  41.326  1.00 75.52           N
ATOM    193  CA  PHE A  33       1.306 -10.388  40.362  1.00 75.52           C
ATOM    194  C   PHE A  33       1.530 -11.070  39.010  1.00 75.52           C
ATOM    195  O   PHE A  33       2.663 -11.168  38.541  1.00 75.52           O
ATOM    196  HA  PHE A  33       0.593  -9.573  40.242  1.00 75.52           H
ATOM    197  CB  PHE A  33       2.656  -9.932  40.919  1.00 75.52           C
ATOM    198 1HB  PHE A  33       3.265 -10.810  41.134  1.00 75.52           H
ATOM    199 2HB  PHE A  33       3.180  -9.362  40.152  1.00 75.52           H
ATOM    200  CG  PHE A  33       2.551  -9.079  42.185  1.00 75.52           C
ATOM    201  CD1 PHE A  33       2.344  -7.738  42.086  1.00 75.52           C
ATOM    202  HD1 PHE A  33       2.254  -7.271  41.105  1.00 75.52           H
ATOM    203  CD2 PHE A  33       2.663  -9.661  43.408  1.00 75.52           C
ATOM    204  HD2 PHE A  33       2.829 -10.736  43.487  1.00 75.52           H
ATOM    205  CE1 PHE A  33       2.246  -6.947  43.261  1.00 75.52           C
ATOM    206  HE1 PHE A  33       2.081  -5.872  43.182  1.00 75.52           H
ATOM    207  CE2 PHE A  33       2.565  -8.870  44.583  1.00 75.52           C
ATOM    208  HE2 PHE A  33       2.655  -9.337  45.564  1.00 75.52           H
ATOM    209  CZ  PHE A  33       2.359  -7.529  44.485  1.00 75.52           C
ATOM    210  HZ  PHE A  33       2.283  -6.922  45.387  1.00 75.52           H
ATOM    211  HN  PHE A  33       1.394 -11.694  41.983  1.00 75.52           H
ATOM    212  N   THR A  34       0.432 -11.522  38.423  1.00 75.45           N
ATOM    213  CA  THR A  34       0.458 -11.992  37.048  1.00 75.45           C
ATOM    214  C   THR A  34       0.948 -10.882  36.115  1.00 75.45           C
ATOM    215  O   THR A  34       0.520  -9.735  36.230  1.00 75.45           O
ATOM    216  HA  THR A  34       1.176 -12.809  36.977  1.00 75.45           H
ATOM    217  CB  THR A  34      -0.939 -12.507  36.698  1.00 75.45           C
ATOM    218  HB  THR A  34      -1.461 -11.806  36.047  1.00 75.45           H
ATOM    219  OG1 THR A  34      -1.550 -12.742  37.963  1.00 75.45           O
ATOM    220  HG1 THR A  34      -2.543 -12.798  37.859  1.00 75.45           H
ATOM    221  CG2 THR A  34      -0.906 -13.887  36.038  1.00 75.45           C
ATOM    222 1HG2 THR A  34      -0.445 -14.604  36.718  1.00 75.45           H
ATOM    223 2HG2 THR A  34      -0.327 -13.836  35.116  1.00 75.45           H
ATOM    224 3HG2 THR A  34      -1.923 -14.206  35.810  1.00 75.45           H
ATOM    225  HN  THR A  34      -0.461 -11.571  38.869  1.00 75.45           H
ATOM    226  N   ASP A  35       1.839 -11.264  35.211  1.00 82.38           N
ATOM    227  CA  ASP A  35       2.566 -10.287  34.418  1.00 82.38           C
ATOM    228  C   ASP A  35       1.703  -9.857  33.230  1.00 82.38           C
ATOM    229  O   ASP A  35       1.965 -10.250  32.094  1.00 82.38           O
ATOM    230  HA  ASP A  35       2.775  -9.463  35.101  1.00 82.38           H
ATOM    231  CB  ASP A  35       3.865 -10.879  33.870  1.00 82.38           C
ATOM    232 1HB  ASP A  35       4.241 -11.639  34.555  1.00 82.38           H
ATOM    233 2HB  ASP A  35       3.670 -11.377  32.920  1.00 82.38           H
ATOM    234  CG  ASP A  35       4.924  -9.793  33.675  1.00 82.38           C
ATOM    235  OD1 ASP A  35       4.707  -8.686  34.213  1.00 82.38           O
ATOM    236  OD2 ASP A  35       5.927 -10.093  32.991  1.00 82.38           O
ATOM    237  HN  ASP A  35       2.066 -12.218  35.018  1.00 82.38           H
ATOM    238  N   PHE A  36       0.692  -9.056  33.532  1.00 90.59           N
ATOM    239  CA  PHE A  36      -0.188  -8.538  32.498  1.00 90.59           C
ATOM    240  C   PHE A  36       0.432  -7.321  31.810  1.00 90.59           C
ATOM    241  O   PHE A  36      -0.037  -6.893  30.757  1.00 90.59           O
ATOM    242  HA  PHE A  36      -0.330  -9.334  31.767  1.00 90.59           H
ATOM    243  CB  PHE A  36      -1.486  -8.113  33.187  1.00 90.59           C
ATOM    244 1HB  PHE A  36      -1.245  -7.451  34.019  1.00 90.59           H
ATOM    245 2HB  PHE A  36      -2.087  -7.536  32.484  1.00 90.59           H
ATOM    246  CG  PHE A  36      -2.324  -9.282  33.711  1.00 90.59           C
ATOM    247  CD1 PHE A  36      -2.464 -10.408  32.962  1.00 90.59           C
ATOM    248  HD1 PHE A  36      -1.979 -10.478  31.988  1.00 90.59           H
ATOM    249  CD2 PHE A  36      -2.928  -9.194  34.926  1.00 90.59           C
ATOM    250  HD2 PHE A  36      -2.816  -8.291  35.527  1.00 90.59           H
ATOM    251  CE1 PHE A  36      -3.241 -11.492  33.448  1.00 90.59           C
ATOM    252  HE1 PHE A  36      -3.353 -12.395  32.848  1.00 90.59           H
ATOM    253  CE2 PHE A  36      -3.706 -10.278  35.413  1.00 90.59           C
ATOM    254  HE2 PHE A  36      -4.190 -10.208  36.387  1.00 90.59           H
ATOM    255  CZ  PHE A  36      -3.846 -11.404  34.663  1.00 90.59           C
ATOM    256  HZ  PHE A  36      -4.442 -12.237  35.037  1.00 90.59           H
ATOM    257  HN  PHE A  36       0.471  -8.762  34.462  1.00 90.59           H
ATOM    258  N   TYR A  37       1.478  -6.798  32.433  1.00 92.07           N
ATOM    259  CA  TYR A  37       2.265  -5.743  31.817  1.00 92.07           C
ATOM    260  C   TYR A  37       3.390  -6.327  30.960  1.00 92.07           C
ATOM    261  O   TYR A  37       4.298  -6.974  31.479  1.00 92.07           O
ATOM    262  HA  TYR A  37       1.602  -5.156  31.182  1.00 92.07           H
ATOM    263  CB  TYR A  37       2.880  -4.947  32.970  1.00 92.07           C
ATOM    264 1HB  TYR A  37       2.078  -4.577  33.611  1.00 92.07           H
ATOM    265 2HB  TYR A  37       3.489  -5.617  33.577  1.00 92.07           H
ATOM    266  CG  TYR A  37       3.741  -3.765  32.522  1.00 92.07           C
ATOM    267  CD1 TYR A  37       5.102  -3.923  32.364  1.00 92.07           C
ATOM    268  HD1 TYR A  37       5.564  -4.891  32.560  1.00 92.07           H
ATOM    269  CD2 TYR A  37       3.155  -2.540  32.274  1.00 92.07           C
ATOM    270  HD2 TYR A  37       2.080  -2.414  32.398  1.00 92.07           H
ATOM    271  CE1 TYR A  37       5.913  -2.811  31.942  1.00 92.07           C
ATOM    272  HE1 TYR A  37       6.989  -2.922  31.813  1.00 92.07           H
ATOM    273  CE2 TYR A  37       3.966  -1.427  31.852  1.00 92.07           C
ATOM    274  HE2 TYR A  37       3.516  -0.454  31.653  1.00 92.07           H
ATOM    275  CZ  TYR A  37       5.304  -1.617  31.706  1.00 92.07           C
ATOM    276  OH  TYR A  37       6.070  -0.566  31.307  1.00 92.07           O
ATOM    277  HH  TYR A  37       5.491   0.229  31.126  1.00 92.07           H
ATOM    278  HN  TYR A  37       1.789  -7.082  33.340  1.00 92.07           H
ATOM    279  N   CYS A  38       3.293  -6.078  29.663  1.00 91.55           N
ATOM    280  CA  CYS A  38       4.232  -6.656  28.717  1.00 91.55           C
ATOM    281  C   CYS A  38       5.251  -5.581  28.334  1.00 91.55           C
ATOM    282  O   CYS A  38       4.893  -4.567  27.737  1.00 91.55           O
ATOM    283  HA  CYS A  38       4.720  -7.487  29.228  1.00 91.55           H
ATOM    284  CB  CYS A  38       3.520  -7.231  27.491  1.00 91.55           C
ATOM    285 1HB  CYS A  38       2.723  -7.905  27.806  1.00 91.55           H
ATOM    286 2HB  CYS A  38       3.051  -6.427  26.923  1.00 91.55           H
ATOM    287  SG  CYS A  38       4.716  -8.127  26.435  1.00 91.55           S
ATOM    288  HN  CYS A  38       2.590  -5.494  29.256  1.00 91.55           H
ATOM    289  N   GLU A  39       6.500  -5.840  28.692  1.00 89.86           N
ATOM    290  CA  GLU A  39       7.606  -5.053  28.172  1.00 89.86           C
ATOM    291  C   GLU A  39       8.005  -5.552  26.782  1.00 89.86           C
ATOM    292  O   GLU A  39       8.409  -6.703  26.624  1.00 89.86           O
ATOM    293  HA  GLU A  39       7.229  -4.033  28.105  1.00 89.86           H
ATOM    294  CB  GLU A  39       8.799  -5.086  29.129  1.00 89.86           C
ATOM    295 1HB  GLU A  39       9.010  -6.115  29.419  1.00 89.86           H
ATOM    296 2HB  GLU A  39       9.652  -4.584  28.671  1.00 89.86           H
ATOM    297  CG  GLU A  39       8.490  -4.319  30.417  1.00 89.86           C
ATOM    298 1HG  GLU A  39       8.125  -3.322  30.172  1.00 89.86           H
ATOM    299 2HG  GLU A  39       7.694  -4.825  30.963  1.00 89.86           H
ATOM    300  CD  GLU A  39       9.734  -4.210  31.302  1.00 89.86           C
ATOM    301  OE1 GLU A  39       9.599  -3.628  32.400  1.00 89.86           O
ATOM    302  OE2 GLU A  39      10.790  -4.710  30.860  1.00 89.86           O
ATOM    303  HN  GLU A  39       6.761  -6.570  29.324  1.00 89.86           H
ATOM    304  N   LYS A  40       7.876  -4.661  25.809  1.00 89.61           N
ATOM    305  CA  LYS A  40       8.087  -5.034  24.421  1.00 89.61           C
ATOM    306  C   LYS A  40       9.511  -4.657  24.007  1.00 89.61           C
ATOM    307  O   LYS A  40       9.760  -4.342  22.844  1.00 89.61           O
ATOM    308  HA  LYS A  40       7.982  -6.116  24.353  1.00 89.61           H
ATOM    309  CB  LYS A  40       7.005  -4.418  23.531  1.00 89.61           C
ATOM    310 1HB  LYS A  40       7.057  -3.331  23.586  1.00 89.61           H
ATOM    311 2HB  LYS A  40       7.184  -4.693  22.492  1.00 89.61           H
ATOM    312  CG  LYS A  40       5.612  -4.889  23.956  1.00 89.61           C
ATOM    313 1HG  LYS A  40       5.637  -5.957  24.176  1.00 89.61           H
ATOM    314 2HG  LYS A  40       5.317  -4.381  24.874  1.00 89.61           H
ATOM    315  CD  LYS A  40       4.582  -4.613  22.860  1.00 89.61           C
ATOM    316 1HD  LYS A  40       4.599  -3.555  22.597  1.00 89.61           H
ATOM    317 2HD  LYS A  40       4.845  -5.169  21.960  1.00 89.61           H
ATOM    318  CE  LYS A  40       3.176  -5.008  23.316  1.00 89.61           C
ATOM    319 1HE  LYS A  40       3.155  -6.067  23.575  1.00 89.61           H
ATOM    320 2HE  LYS A  40       2.911  -4.455  24.217  1.00 89.61           H
ATOM    321  NZ  LYS A  40       2.188  -4.733  22.250  1.00 89.61           N
ATOM    322 1HZ  LYS A  40       1.266  -5.018  22.561  1.00 89.61           H
ATOM    323 2HZ  LYS A  40       2.182  -3.740  22.043  1.00 89.61           H
ATOM    324 3HZ  LYS A  40       2.438  -5.251  21.415  1.00 89.61           H
ATOM    325  HN  LYS A  40       7.634  -3.702  25.958  1.00 89.61           H
ATOM    326  N   ASN A  41      10.408  -4.702  24.981  1.00 88.07           N
ATOM    327  CA  ASN A  41      11.794  -4.342  24.738  1.00 88.07           C
ATOM    328  C   ASN A  41      12.364  -5.237  23.636  1.00 88.07           C
ATOM    329  O   ASN A  41      13.093  -4.766  22.764  1.00 88.07           O
ATOM    330  HA  ASN A  41      11.771  -3.291  24.452  1.00 88.07           H
ATOM    331  CB  ASN A  41      12.643  -4.542  25.996  1.00 88.07           C
ATOM    332 1HB  ASN A  41      12.377  -5.486  26.472  1.00 88.07           H
ATOM    333 2HB  ASN A  41      13.696  -4.610  25.721  1.00 88.07           H
ATOM    334  CG  ASN A  41      12.440  -3.391  26.983  1.00 88.07           C
ATOM    335  OD1 ASN A  41      12.136  -2.269  26.614  1.00 88.07           O
ATOM    336  ND2 ASN A  41      12.626  -3.731  28.255  1.00 88.07           N
ATOM    337 1HD2 ASN A  41      12.875  -4.671  28.491  1.00 88.07           H
ATOM    338 2HD2 ASN A  41      12.516  -3.047  28.977  1.00 88.07           H
ATOM    339  HN  ASN A  41      10.200  -4.978  25.919  1.00 88.07           H
ATOM    340  N   ASN A  42      12.010  -6.512  23.711  1.00 90.57           N
ATOM    341  CA  ASN A  42      12.510  -7.484  22.754  1.00 90.57           C
ATOM    342  C   ASN A  42      12.030  -7.107  21.351  1.00 90.57           C
ATOM    343  O   ASN A  42      12.779  -7.223  20.382  1.00 90.57           O
ATOM    344  HA  ASN A  42      13.595  -7.446  22.847  1.00 90.57           H
ATOM    345  CB  ASN A  42      11.988  -8.887  23.071  1.00 90.57           C
ATOM    346 1HB  ASN A  42      10.905  -8.858  23.190  1.00 90.57           H
ATOM    347 2HB  ASN A  42      12.198  -9.555  22.235  1.00 90.57           H
ATOM    348  CG  ASN A  42      12.633  -9.437  24.344  1.00 90.57           C
ATOM    349  OD1 ASN A  42      13.606  -8.909  24.856  1.00 90.57           O
ATOM    350  ND2 ASN A  42      12.038 -10.525  24.826  1.00 90.57           N
ATOM    351 1HD2 ASN A  42      11.242 -10.909  24.357  1.00 90.57           H
ATOM    352 2HD2 ASN A  42      12.386 -10.960  25.656  1.00 90.57           H
ATOM    353  HN  ASN A  42      11.395  -6.882  24.407  1.00 90.57           H
ATOM    354  N   VAL A  43      10.783  -6.663  21.287  1.00 91.13           N
ATOM    355  CA  VAL A  43      10.192  -6.272  20.018  1.00 91.13           C
ATOM    356  C   VAL A  43      10.963  -5.080  19.447  1.00 91.13           C
ATOM    357  O   VAL A  43      11.272  -5.048  18.257  1.00 91.13           O
ATOM    358  HA  VAL A  43      10.294  -7.115  19.334  1.00 91.13           H
ATOM    359  CB  VAL A  43       8.700  -5.988  20.201  1.00 91.13           C
ATOM    360  HB  VAL A  43       8.602  -5.097  20.822  1.00 91.13           H
ATOM    361  CG1 VAL A  43       8.028  -5.700  18.857  1.00 91.13           C
ATOM    362 1HG1 VAL A  43       8.496  -4.830  18.396  1.00 91.13           H
ATOM    363 2HG1 VAL A  43       8.141  -6.563  18.202  1.00 91.13           H
ATOM    364 3HG1 VAL A  43       6.968  -5.501  19.016  1.00 91.13           H
ATOM    365  CG2 VAL A  43       8.006  -7.143  20.925  1.00 91.13           C
ATOM    366 1HG2 VAL A  43       8.119  -8.057  20.341  1.00 91.13           H
ATOM    367 2HG2 VAL A  43       8.459  -7.281  21.907  1.00 91.13           H
ATOM    368 3HG2 VAL A  43       6.947  -6.915  21.042  1.00 91.13           H
ATOM    369  HN  VAL A  43      10.181  -6.568  22.080  1.00 91.13           H
ATOM    370  N   ARG A  44      11.250  -4.127  20.323  1.00 89.54           N
ATOM    371  CA  ARG A  44      11.922  -2.908  19.909  1.00 89.54           C
ATOM    372  C   ARG A  44      13.341  -3.220  19.430  1.00 89.54           C
ATOM    373  O   ARG A  44      13.808  -2.650  18.445  1.00 89.54           O
ATOM    374  HA  ARG A  44      11.311  -2.515  19.095  1.00 89.54           H
ATOM    375  CB  ARG A  44      11.989  -1.899  21.057  1.00 89.54           C
ATOM    376 1HB  ARG A  44      12.455  -2.362  21.926  1.00 89.54           H
ATOM    377 2HB  ARG A  44      12.618  -1.056  20.769  1.00 89.54           H
ATOM    378  CG  ARG A  44      10.592  -1.396  21.427  1.00 89.54           C
ATOM    379 1HG  ARG A  44      10.033  -1.165  20.521  1.00 89.54           H
ATOM    380 2HG  ARG A  44      10.045  -2.182  21.948  1.00 89.54           H
ATOM    381  CD  ARG A  44      10.674  -0.151  22.313  1.00 89.54           C
ATOM    382 1HD  ARG A  44      11.476   0.500  21.965  1.00 89.54           H
ATOM    383 2HD  ARG A  44       9.747   0.417  22.242  1.00 89.54           H
ATOM    384  NE  ARG A  44      10.918  -0.546  23.719  1.00 89.54           N
ATOM    385  HE  ARG A  44      11.819  -0.913  23.953  1.00 89.54           H
ATOM    386  CZ  ARG A  44      10.009  -0.442  24.697  1.00 89.54           C
ATOM    387  NH1 ARG A  44       8.786   0.043  24.440  1.00 89.54           N
ATOM    388 1HH1 ARG A  44       8.547   0.330  23.512  1.00 89.54           H
ATOM    389 2HH1 ARG A  44       8.113   0.117  25.176  1.00 89.54           H
ATOM    390  NH2 ARG A  44      10.340  -0.830  25.936  1.00 89.54           N
ATOM    391 1HH2 ARG A  44       9.672  -0.759  26.677  1.00 89.54           H
ATOM    392 2HH2 ARG A  44      11.254  -1.191  26.119  1.00 89.54           H
ATOM    393  HN  ARG A  44      11.031  -4.180  21.297  1.00 89.54           H
ATOM    394  N   GLN A  45      13.988  -4.126  20.149  1.00 91.40           N
ATOM    395  CA  GLN A  45      15.365  -4.478  19.846  1.00 91.40           C
ATOM    396  C   GLN A  45      15.454  -5.128  18.464  1.00 91.40           C
ATOM    397  O   GLN A  45      16.358  -4.823  17.688  1.00 91.40           O
ATOM    398  HA  GLN A  45      15.912  -3.536  19.848  1.00 91.40           H
ATOM    399  CB  GLN A  45      15.945  -5.398  20.922  1.00 91.40           C
ATOM    400 1HB  GLN A  45      15.807  -4.946  21.905  1.00 91.40           H
ATOM    401 2HB  GLN A  45      15.404  -6.344  20.928  1.00 91.40           H
ATOM    402  CG  GLN A  45      17.433  -5.656  20.679  1.00 91.40           C
ATOM    403 1HG  GLN A  45      17.573  -6.095  19.691  1.00 91.40           H
ATOM    404 2HG  GLN A  45      17.976  -4.710  20.687  1.00 91.40           H
ATOM    405  CD  GLN A  45      18.009  -6.590  21.745  1.00 91.40           C
ATOM    406  OE1 GLN A  45      17.299  -7.161  22.556  1.00 91.40           O
ATOM    407  NE2 GLN A  45      19.333  -6.714  21.697  1.00 91.40           N
ATOM    408 1HE2 GLN A  45      19.857  -6.217  21.006  1.00 91.40           H
ATOM    409 2HE2 GLN A  45      19.804  -7.303  22.354  1.00 91.40           H
ATOM    410  HN  GLN A  45      13.588  -4.613  20.925  1.00 91.40           H
ATOM    411  N   PHE A  46      14.503  -6.011  18.198  1.00 93.44           N
ATOM    412  CA  PHE A  46      14.434  -6.671  16.905  1.00 93.44           C
ATOM    413  C   PHE A  46      14.235  -5.653  15.780  1.00 93.44           C
ATOM    414  O   PHE A  46      14.948  -5.683  14.778  1.00 93.44           O
ATOM    415  HA  PHE A  46      15.380  -7.192  16.757  1.00 93.44           H
ATOM    416  CB  PHE A  46      13.228  -7.611  16.946  1.00 93.44           C
ATOM    417 1HB  PHE A  46      13.419  -8.400  17.673  1.00 93.44           H
ATOM    418 2HB  PHE A  46      12.359  -7.056  17.299  1.00 93.44           H
ATOM    419  CG  PHE A  46      12.892  -8.252  15.597  1.00 93.44           C
ATOM    420  CD1 PHE A  46      11.866  -7.764  14.850  1.00 93.44           C
ATOM    421  HD1 PHE A  46      11.284  -6.917  15.211  1.00 93.44           H
ATOM    422  CD2 PHE A  46      13.620  -9.309  15.147  1.00 93.44           C
ATOM    423  HD2 PHE A  46      14.442  -9.700  15.746  1.00 93.44           H
ATOM    424  CE1 PHE A  46      11.555  -8.359  13.598  1.00 93.44           C
ATOM    425  HE1 PHE A  46      10.733  -7.968  12.999  1.00 93.44           H
ATOM    426  CE2 PHE A  46      13.308  -9.903  13.895  1.00 93.44           C
ATOM    427  HE2 PHE A  46      13.891 -10.751  13.534  1.00 93.44           H
ATOM    428  CZ  PHE A  46      12.282  -9.416  13.148  1.00 93.44           C
ATOM    429  HZ  PHE A  46      12.044  -9.872  12.187  1.00 93.44           H
ATOM    430  HN  PHE A  46      13.789  -6.277  18.846  1.00 93.44           H
ATOM    431  N   ALA A  47      13.262  -4.777  15.983  1.00 91.97           N
ATOM    432  CA  ALA A  47      12.886  -3.824  14.953  1.00 91.97           C
ATOM    433  C   ALA A  47      14.091  -2.944  14.614  1.00 91.97           C
ATOM    434  O   ALA A  47      14.308  -2.604  13.452  1.00 91.97           O
ATOM    435  HA  ALA A  47      12.598  -4.389  14.067  1.00 91.97           H
ATOM    436  CB  ALA A  47      11.683  -3.006  15.429  1.00 91.97           C
ATOM    437 1HB  ALA A  47      10.846  -3.675  15.628  1.00 91.97           H
ATOM    438 2HB  ALA A  47      11.946  -2.471  16.341  1.00 91.97           H
ATOM    439 3HB  ALA A  47      11.401  -2.291  14.656  1.00 91.97           H
ATOM    440  HN  ALA A  47      12.736  -4.712  16.832  1.00 91.97           H
ATOM    441  N   SER A  48      14.843  -2.601  15.649  1.00 92.15           N
ATOM    442  CA  SER A  48      15.912  -1.627  15.508  1.00 92.15           C
ATOM    443  C   SER A  48      17.005  -2.179  14.590  1.00 92.15           C
ATOM    444  O   SER A  48      17.722  -1.416  13.945  1.00 92.15           O
ATOM    445  HA  SER A  48      15.445  -0.749  15.061  1.00 92.15           H
ATOM    446  CB  SER A  48      16.501  -1.254  16.869  1.00 92.15           C
ATOM    447 1HB  SER A  48      17.145  -0.381  16.759  1.00 92.15           H
ATOM    448 2HB  SER A  48      15.696  -0.971  17.548  1.00 92.15           H
ATOM    449  OG  SER A  48      17.248  -2.325  17.440  1.00 92.15           O
ATOM    450  HG  SER A  48      17.622  -2.047  18.325  1.00 92.15           H
ATOM    451  HN  SER A  48      14.733  -2.976  16.570  1.00 92.15           H
ATOM    452  N   HIS A  49      17.098  -3.501  14.561  1.00 93.67           N
ATOM    453  CA  HIS A  49      18.118  -4.162  13.766  1.00 93.67           C
ATOM    454  C   HIS A  49      17.543  -4.529  12.396  1.00 93.67           C
ATOM    455  O   HIS A  49      18.229  -4.420  11.381  1.00 93.67           O
ATOM    456  HA  HIS A  49      18.925  -3.442  13.631  1.00 93.67           H
ATOM    457  CB  HIS A  49      18.690  -5.369  14.512  1.00 93.67           C
ATOM    458 1HB  HIS A  49      17.870  -6.023  14.808  1.00 93.67           H
ATOM    459 2HB  HIS A  49      19.321  -5.939  13.829  1.00 93.67           H
ATOM    460  CG  HIS A  49      19.496  -5.009  15.737  1.00 93.67           C
ATOM    461  ND1 HIS A  49      18.914  -4.723  16.959  1.00 93.67           N
ATOM    462  HD1 HIS A  49      17.933  -4.725  17.155  1.00 93.67           H
ATOM    463  CD2 HIS A  49      20.843  -4.892  15.915  1.00 93.67           C
ATOM    464  HD2 HIS A  49      21.603  -5.050  15.150  1.00 93.67           H
ATOM    465  CE1 HIS A  49      19.877  -4.447  17.827  1.00 93.67           C
ATOM    466  HE1 HIS A  49      19.738  -4.183  18.875  1.00 93.67           H
ATOM    467  NE2 HIS A  49      21.072  -4.552  17.177  1.00 93.67           N
ATOM    468  HN  HIS A  49      16.493  -4.115  15.068  1.00 93.67           H
ATOM    469  N   PHE A  50      16.289  -4.957  12.412  1.00 94.91           N
ATOM    470  CA  PHE A  50      15.704  -5.602  11.249  1.00 94.91           C
ATOM    471  C   PHE A  50      15.215  -4.565  10.235  1.00 94.91           C
ATOM    472  O   PHE A  50      15.476  -4.689   9.040  1.00 94.91           O
ATOM    473  HA  PHE A  50      16.482  -6.214  10.793  1.00 94.91           H
ATOM    474  CB  PHE A  50      14.508  -6.417  11.744  1.00 94.91           C
ATOM    475 1HB  PHE A  50      14.856  -7.149  12.473  1.00 94.91           H
ATOM    476 2HB  PHE A  50      13.818  -5.753  12.263  1.00 94.91           H
ATOM    477  CG  PHE A  50      13.750  -7.147  10.633  1.00 94.91           C
ATOM    478  CD1 PHE A  50      12.533  -6.694  10.228  1.00 94.91           C
ATOM    479  HD1 PHE A  50      12.098  -5.811  10.696  1.00 94.91           H
ATOM    480  CD2 PHE A  50      14.293  -8.250  10.050  1.00 94.91           C
ATOM    481  HD2 PHE A  50      15.268  -8.613  10.374  1.00 94.91           H
ATOM    482  CE1 PHE A  50      11.830  -7.372   9.198  1.00 94.91           C
ATOM    483  HE1 PHE A  50      10.854  -7.008   8.874  1.00 94.91           H
ATOM    484  CE2 PHE A  50      13.590  -8.927   9.019  1.00 94.91           C
ATOM    485  HE2 PHE A  50      14.025  -9.810   8.552  1.00 94.91           H
ATOM    486  CZ  PHE A  50      12.373  -8.474   8.615  1.00 94.91           C
ATOM    487  HZ  PHE A  50      11.833  -8.994   7.823  1.00 94.91           H
ATOM    488  HN  PHE A  50      15.678  -4.870  13.199  1.00 94.91           H
ATOM    489  N   LEU A  51      14.514  -3.566  10.750  1.00 94.64           N
ATOM    490  CA  LEU A  51      13.687  -2.720   9.908  1.00 94.64           C
ATOM    491  C   LEU A  51      14.584  -1.788   9.090  1.00 94.64           C
ATOM    492  O   LEU A  51      14.461  -1.718   7.868  1.00 94.64           O
ATOM    493  HA  LEU A  51      13.147  -3.371   9.220  1.00 94.64           H
ATOM    494  CB  LEU A  51      12.641  -1.984  10.749  1.00 94.64           C
ATOM    495 1HB  LEU A  51      13.161  -1.372  11.485  1.00 94.64           H
ATOM    496 2HB  LEU A  51      12.094  -1.303  10.098  1.00 94.64           H
ATOM    497  CG  LEU A  51      11.630  -2.867  11.483  1.00 94.64           C
ATOM    498  HG  LEU A  51      12.178  -3.529  12.153  1.00 94.64           H
ATOM    499  CD1 LEU A  51      10.692  -2.023  12.348  1.00 94.64           C
ATOM    500 1HD1 LEU A  51      11.275  -1.472  13.086  1.00 94.64           H
ATOM    501 2HD1 LEU A  51      10.149  -1.320  11.716  1.00 94.64           H
ATOM    502 3HD1 LEU A  51       9.983  -2.675  12.859  1.00 94.64           H
ATOM    503  CD2 LEU A  51      10.861  -3.753  10.501  1.00 94.64           C
ATOM    504 1HD2 LEU A  51      10.325  -3.126   9.788  1.00 94.64           H
ATOM    505 2HD2 LEU A  51      11.561  -4.395   9.966  1.00 94.64           H
ATOM    506 3HD2 LEU A  51      10.149  -4.370  11.049  1.00 94.64           H
ATOM    507  HN  LEU A  51      14.506  -3.331  11.723  1.00 94.64           H
ATOM    508  N   PRO A  52      15.498  -1.059   9.745  1.00 95.47           N
ATOM    509  CA  PRO A  52      16.196   0.046   9.085  1.00 95.47           C
ATOM    510  C   PRO A  52      16.844  -0.379   7.778  1.00 95.47           C
ATOM    511  O   PRO A  52      16.634   0.250   6.743  1.00 95.47           O
ATOM    512  HA  PRO A  52      15.486   0.827   8.810  1.00 95.47           H
ATOM    513  CB  PRO A  52      17.235   0.487  10.118  1.00 95.47           C
ATOM    514 1HB  PRO A  52      18.186  -0.026   9.974  1.00 95.47           H
ATOM    515 2HB  PRO A  52      17.438   1.556  10.053  1.00 95.47           H
ATOM    516  CG  PRO A  52      16.591   0.115  11.448  1.00 95.47           C
ATOM    517 1HG  PRO A  52      17.328   0.036  12.247  1.00 95.47           H
ATOM    518 2HG  PRO A  52      15.868   0.865  11.771  1.00 95.47           H
ATOM    519  CD  PRO A  52      15.932  -1.221  11.145  1.00 95.47           C
ATOM    520 1HD  PRO A  52      16.630  -2.050  11.254  1.00 95.47           H
ATOM    521 2HD  PRO A  52      15.096  -1.421  11.815  1.00 95.47           H
ATOM    522  N   PRO A  53      17.645  -1.454   7.794  1.00 96.57           N
ATOM    523  CA  PRO A  53      18.316  -1.913   6.575  1.00 96.57           C
ATOM    524  C   PRO A  53      17.344  -2.120   5.425  1.00 96.57           C
ATOM    525  O   PRO A  53      17.629  -1.739   4.291  1.00 96.57           O
ATOM    526  HA  PRO A  53      19.015  -1.154   6.224  1.00 96.57           H
ATOM    527  CB  PRO A  53      18.982  -3.223   7.000  1.00 96.57           C
ATOM    528 1HB  PRO A  53      18.336  -4.081   6.810  1.00 96.57           H
ATOM    529 2HB  PRO A  53      19.909  -3.397   6.455  1.00 96.57           H
ATOM    530  CG  PRO A  53      19.232  -3.026   8.490  1.00 96.57           C
ATOM    531 1HG  PRO A  53      19.371  -3.976   9.006  1.00 96.57           H
ATOM    532 2HG  PRO A  53      20.133  -2.441   8.675  1.00 96.57           H
ATOM    533  CD  PRO A  53      17.977  -2.303   8.952  1.00 96.57           C
ATOM    534 1HD  PRO A  53      17.171  -2.999   9.182  1.00 96.57           H
ATOM    535 2HD  PRO A  53      18.157  -1.718   9.854  1.00 96.57           H
ATOM    536  N   LEU A  54      16.211  -2.724   5.752  1.00 95.76           N
ATOM    537  CA  LEU A  54      15.254  -3.120   4.733  1.00 95.76           C
ATOM    538  C   LEU A  54      14.585  -1.872   4.155  1.00 95.76           C
ATOM    539  O   LEU A  54      14.426  -1.754   2.941  1.00 95.76           O
ATOM    540  HA  LEU A  54      15.810  -3.614   3.936  1.00 95.76           H
ATOM    541  CB  LEU A  54      14.265  -4.144   5.296  1.00 95.76           C
ATOM    542 1HB  LEU A  54      13.810  -3.724   6.193  1.00 95.76           H
ATOM    543 2HB  LEU A  54      13.466  -4.285   4.568  1.00 95.76           H
ATOM    544  CG  LEU A  54      14.846  -5.515   5.646  1.00 95.76           C
ATOM    545  HG  LEU A  54      15.659  -5.370   6.357  1.00 95.76           H
ATOM    546  CD1 LEU A  54      13.798  -6.396   6.330  1.00 95.76           C
ATOM    547 1HD1 LEU A  54      13.462  -5.914   7.248  1.00 95.76           H
ATOM    548 2HD1 LEU A  54      12.949  -6.536   5.661  1.00 95.76           H
ATOM    549 3HD1 LEU A  54      14.237  -7.364   6.568  1.00 95.76           H
ATOM    550  CD2 LEU A  54      15.443  -6.190   4.409  1.00 95.76           C
ATOM    551 1HD2 LEU A  54      14.666  -6.321   3.656  1.00 95.76           H
ATOM    552 2HD2 LEU A  54      16.240  -5.566   4.004  1.00 95.76           H
ATOM    553 3HD2 LEU A  54      15.848  -7.163   4.686  1.00 95.76           H
ATOM    554  HN  LEU A  54      15.944  -2.943   6.690  1.00 95.76           H
ATOM    555  N   TYR A  55      14.210  -0.972   5.052  1.00 94.76           N
ATOM    556  CA  TYR A  55      13.509   0.237   4.651  1.00 94.76           C
ATOM    557  C   TYR A  55      14.388   1.107   3.750  1.00 94.76           C
ATOM    558  O   TYR A  55      13.894   1.735   2.815  1.00 94.76           O
ATOM    559  HA  TYR A  55      12.617  -0.059   4.100  1.00 94.76           H
ATOM    560  CB  TYR A  55      13.212   1.000   5.944  1.00 94.76           C
ATOM    561 1HB  TYR A  55      14.111   1.013   6.561  1.00 94.76           H
ATOM    562 2HB  TYR A  55      12.981   2.036   5.697  1.00 94.76           H
ATOM    563  CG  TYR A  55      12.058   0.415   6.760  1.00 94.76           C
ATOM    564  CD1 TYR A  55      11.335  -0.652   6.267  1.00 94.76           C
ATOM    565  HD1 TYR A  55      11.586  -1.078   5.296  1.00 94.76           H
ATOM    566  CD2 TYR A  55      11.740   0.955   7.990  1.00 94.76           C
ATOM    567  HD2 TYR A  55      12.311   1.798   8.380  1.00 94.76           H
ATOM    568  CE1 TYR A  55      10.249  -1.202   7.036  1.00 94.76           C
ATOM    569  HE1 TYR A  55       9.670  -2.044   6.658  1.00 94.76           H
ATOM    570  CE2 TYR A  55      10.654   0.405   8.759  1.00 94.76           C
ATOM    571  HE2 TYR A  55      10.392   0.822   9.731  1.00 94.76           H
ATOM    572  CZ  TYR A  55       9.962  -0.646   8.244  1.00 94.76           C
ATOM    573  OH  TYR A  55       8.936  -1.166   8.969  1.00 94.76           O
ATOM    574  HH  TYR A  55       8.793  -0.623   9.797  1.00 94.76           H
ATOM    575  HN  TYR A  55      14.377  -1.057   6.034  1.00 94.76           H
ATOM    576  N   TRP A  56      15.676   1.115   4.063  1.00 96.05           N
ATOM    577  CA  TRP A  56      16.641   1.823   3.240  1.00 96.05           C
ATOM    578  C   TRP A  56      16.703   1.127   1.879  1.00 96.05           C
ATOM    579  O   TRP A  56      16.732   1.786   0.841  1.00 96.05           O
ATOM    580  HA  TRP A  56      16.288   2.848   3.118  1.00 96.05           H
ATOM    581  CB  TRP A  56      18.002   1.901   3.935  1.00 96.05           C
ATOM    582 1HB  TRP A  56      18.140   1.006   4.541  1.00 96.05           H
ATOM    583 2HB  TRP A  56      18.786   1.896   3.177  1.00 96.05           H
ATOM    584  CG  TRP A  56      18.178   3.134   4.823  1.00 96.05           C
ATOM    585  CD1 TRP A  56      18.299   3.179   6.157  1.00 96.05           C
ATOM    586  HD1 TRP A  56      18.286   2.302   6.804  1.00 96.05           H
ATOM    587  CD2 TRP A  56      18.249   4.507   4.384  1.00 96.05           C
ATOM    588  NE1 TRP A  56      18.442   4.475   6.608  1.00 96.05           N
ATOM    589  HE1 TRP A  56      18.548   4.762   7.560  1.00 96.05           H
ATOM    590  CE2 TRP A  56      18.410   5.308   5.496  1.00 96.05           C
ATOM    591  CE3 TRP A  56      18.179   5.053   3.091  1.00 96.05           C
ATOM    592  HE3 TRP A  56      18.052   4.442   2.198  1.00 96.05           H
ATOM    593  CZ2 TRP A  56      18.515   6.703   5.427  1.00 96.05           C
ATOM    594  HZ2 TRP A  56      18.642   7.314   6.320  1.00 96.05           H
ATOM    595  CZ3 TRP A  56      18.285   6.448   3.039  1.00 96.05           C
ATOM    596  HZ3 TRP A  56      18.237   6.924   2.059  1.00 96.05           H
ATOM    597  CH2 TRP A  56      18.448   7.269   4.149  1.00 96.05           C
ATOM    598  HH2 TRP A  56      18.523   8.350   4.024  1.00 96.05           H
ATOM    599  HN  TRP A  56      16.060   0.651   4.861  1.00 96.05           H
ATOM    600  N   LEU A  57      16.722  -0.197   1.928  1.00 96.36           N
ATOM    601  CA  LEU A  57      16.807  -0.990   0.713  1.00 96.36           C
ATOM    602  C   LEU A  57      15.577  -0.718  -0.155  1.00 96.36           C
ATOM    603  O   LEU A  57      15.703  -0.430  -1.344  1.00 96.36           O
ATOM    604  HA  LEU A  57      17.693  -0.661   0.170  1.00 96.36           H
ATOM    605  CB  LEU A  57      17.007  -2.469   1.051  1.00 96.36           C
ATOM    606 1HB  LEU A  57      17.925  -2.568   1.630  1.00 96.36           H
ATOM    607 2HB  LEU A  57      16.187  -2.787   1.696  1.00 96.36           H
ATOM    608  CG  LEU A  57      17.082  -3.425  -0.140  1.00 96.36           C
ATOM    609  HG  LEU A  57      16.208  -3.256  -0.770  1.00 96.36           H
ATOM    610  CD1 LEU A  57      18.317  -3.138  -0.996  1.00 96.36           C
ATOM    611 1HD1 LEU A  57      18.270  -2.115  -1.371  1.00 96.36           H
ATOM    612 2HD1 LEU A  57      19.215  -3.262  -0.391  1.00 96.36           H
ATOM    613 3HD1 LEU A  57      18.347  -3.832  -1.836  1.00 96.36           H
ATOM    614  CD2 LEU A  57      17.031  -4.883   0.322  1.00 96.36           C
ATOM    615 1HD2 LEU A  57      17.873  -5.083   0.985  1.00 96.36           H
ATOM    616 2HD2 LEU A  57      16.098  -5.062   0.856  1.00 96.36           H
ATOM    617 3HD2 LEU A  57      17.087  -5.541  -0.545  1.00 96.36           H
ATOM    618  HN  LEU A  57      16.680  -0.726   2.776  1.00 96.36           H
ATOM    619  N   VAL A  58      14.415  -0.820   0.473  1.00 95.24           N
ATOM    620  CA  VAL A  58      13.160  -0.661  -0.243  1.00 95.24           C
ATOM    621  C   VAL A  58      13.095   0.746  -0.841  1.00 95.24           C
ATOM    622  O   VAL A  58      12.687   0.918  -1.989  1.00 95.24           O
ATOM    623  HA  VAL A  58      13.151  -1.388  -1.055  1.00 95.24           H
ATOM    624  CB  VAL A  58      11.985  -0.971   0.685  1.00 95.24           C
ATOM    625  HB  VAL A  58      12.081  -0.342   1.570  1.00 95.24           H
ATOM    626  CG1 VAL A  58      10.652  -0.635   0.013  1.00 95.24           C
ATOM    627 1HG1 VAL A  58      10.629   0.425  -0.238  1.00 95.24           H
ATOM    628 2HG1 VAL A  58      10.545  -1.227  -0.897  1.00 95.24           H
ATOM    629 3HG1 VAL A  58       9.833  -0.865   0.694  1.00 95.24           H
ATOM    630  CG2 VAL A  58      12.016  -2.431   1.141  1.00 95.24           C
ATOM    631 1HG2 VAL A  58      11.956  -3.085   0.271  1.00 95.24           H
ATOM    632 2HG2 VAL A  58      12.945  -2.624   1.677  1.00 95.24           H
ATOM    633 3HG2 VAL A  58      11.170  -2.624   1.800  1.00 95.24           H
ATOM    634  HN  VAL A  58      14.322  -1.008   1.451  1.00 95.24           H
ATOM    635  N   PHE A  59      13.503   1.716  -0.037  1.00 96.70           N
ATOM    636  CA  PHE A  59      13.506   3.101  -0.476  1.00 96.70           C
ATOM    637  C   PHE A  59      14.310   3.265  -1.767  1.00 96.70           C
ATOM    638  O   PHE A  59      13.808   3.805  -2.751  1.00 96.70           O
ATOM    639  HA  PHE A  59      12.470   3.386  -0.657  1.00 96.70           H
ATOM    640  CB  PHE A  59      14.171   3.920   0.632  1.00 96.70           C
ATOM    641 1HB  PHE A  59      13.546   3.881   1.524  1.00 96.70           H
ATOM    642 2HB  PHE A  59      15.124   3.458   0.890  1.00 96.70           H
ATOM    643  CG  PHE A  59      14.416   5.385   0.262  1.00 96.70           C
ATOM    644  CD1 PHE A  59      15.685   5.874   0.227  1.00 96.70           C
ATOM    645  HD1 PHE A  59      16.527   5.223   0.462  1.00 96.70           H
ATOM    646  CD2 PHE A  59      13.365   6.197  -0.032  1.00 96.70           C
ATOM    647  HD2 PHE A  59      12.349   5.804  -0.003  1.00 96.70           H
ATOM    648  CE1 PHE A  59      15.912   7.233  -0.117  1.00 96.70           C
ATOM    649  HE1 PHE A  59      16.928   7.626  -0.145  1.00 96.70           H
ATOM    650  CE2 PHE A  59      13.593   7.556  -0.375  1.00 96.70           C
ATOM    651  HE2 PHE A  59      12.750   8.206  -0.611  1.00 96.70           H
ATOM    652  CZ  PHE A  59      14.861   8.045  -0.410  1.00 96.70           C
ATOM    653  HZ  PHE A  59      15.035   9.088  -0.674  1.00 96.70           H
ATOM    654  HN  PHE A  59      13.827   1.569   0.898  1.00 96.70           H
ATOM    655  N   ILE A  60      15.546   2.788  -1.722  1.00 96.92           N
ATOM    656  CA  ILE A  60      16.478   3.020  -2.812  1.00 96.92           C
ATOM    657  C   ILE A  60      15.935   2.374  -4.088  1.00 96.92           C
ATOM    658  O   ILE A  60      15.823   3.031  -5.122  1.00 96.92           O
ATOM    659  HA  ILE A  60      16.536   4.097  -2.969  1.00 96.92           H
ATOM    660  CB  ILE A  60      17.880   2.542  -2.430  1.00 96.92           C
ATOM    661  HB  ILE A  60      17.799   1.531  -2.030  1.00 96.92           H
ATOM    662  CG1 ILE A  60      18.476   3.418  -1.326  1.00 96.92           C
ATOM    663 1HG1 ILE A  60      18.738   4.394  -1.733  1.00 96.92           H
ATOM    664 2HG1 ILE A  60      17.731   3.586  -0.548  1.00 96.92           H
ATOM    665  CG2 ILE A  60      18.789   2.470  -3.658  1.00 96.92           C
ATOM    666 1HG2 ILE A  60      18.367   1.772  -4.382  1.00 96.92           H
ATOM    667 2HG2 ILE A  60      18.868   3.458  -4.110  1.00 96.92           H
ATOM    668 3HG2 ILE A  60      19.779   2.127  -3.358  1.00 96.92           H
ATOM    669  CD1 ILE A  60      19.718   2.763  -0.717  1.00 96.92           C
ATOM    670 1HD1 ILE A  60      19.448   1.798  -0.290  1.00 96.92           H
ATOM    671 2HD1 ILE A  60      20.470   2.619  -1.493  1.00 96.92           H
ATOM    672 3HD1 ILE A  60      20.122   3.407   0.064  1.00 96.92           H
ATOM    673  HN  ILE A  60      15.911   2.254  -0.960  1.00 96.92           H
ATOM    674  N   VAL A  61      15.611   1.094  -3.974  1.00 95.30           N
ATOM    675  CA  VAL A  61      15.223   0.313  -5.136  1.00 95.30           C
ATOM    676  C   VAL A  61      13.914   0.866  -5.702  1.00 95.30           C
ATOM    677  O   VAL A  61      13.766   1.000  -6.916  1.00 95.30           O
ATOM    678  HA  VAL A  61      16.006   0.428  -5.886  1.00 95.30           H
ATOM    679  CB  VAL A  61      15.136  -1.169  -4.765  1.00 95.30           C
ATOM    680  HB  VAL A  61      14.426  -1.268  -3.944  1.00 95.30           H
ATOM    681  CG1 VAL A  61      14.613  -1.998  -5.941  1.00 95.30           C
ATOM    682 1HG1 VAL A  61      13.619  -1.648  -6.219  1.00 95.30           H
ATOM    683 2HG1 VAL A  61      15.288  -1.889  -6.790  1.00 95.30           H
ATOM    684 3HG1 VAL A  61      14.561  -3.047  -5.650  1.00 95.30           H
ATOM    685  CG2 VAL A  61      16.489  -1.694  -4.283  1.00 95.30           C
ATOM    686 1HG2 VAL A  61      17.229  -1.575  -5.075  1.00 95.30           H
ATOM    687 2HG2 VAL A  61      16.805  -1.132  -3.404  1.00 95.30           H
ATOM    688 3HG2 VAL A  61      16.399  -2.749  -4.026  1.00 95.30           H
ATOM    689  HN  VAL A  61      15.611   0.592  -3.108  1.00 95.30           H
ATOM    690  N   GLY A  62      12.997   1.172  -4.796  1.00 95.42           N
ATOM    691  CA  GLY A  62      11.682   1.648  -5.193  1.00 95.42           C
ATOM    692  C   GLY A  62      11.776   3.016  -5.870  1.00 95.42           C
ATOM    693  O   GLY A  62      11.104   3.266  -6.869  1.00 95.42           O
ATOM    694 1HA  GLY A  62      11.222   0.932  -5.874  1.00 95.42           H
ATOM    695 2HA  GLY A  62      11.036   1.715  -4.318  1.00 95.42           H
ATOM    696  HN  GLY A  62      13.139   1.099  -3.809  1.00 95.42           H
ATOM    697  N   ALA A  63      12.617   3.867  -5.299  1.00 96.12           N
ATOM    698  CA  ALA A  63      12.747   5.230  -5.786  1.00 96.12           C
ATOM    699  C   ALA A  63      13.288   5.206  -7.217  1.00 96.12           C
ATOM    700  O   ALA A  63      12.783   5.915  -8.087  1.00 96.12           O
ATOM    701  HA  ALA A  63      11.754   5.678  -5.789  1.00 96.12           H
ATOM    702  CB  ALA A  63      13.644   6.027  -4.837  1.00 96.12           C
ATOM    703 1HB  ALA A  63      13.201   6.038  -3.841  1.00 96.12           H
ATOM    704 2HB  ALA A  63      14.629   5.562  -4.791  1.00 96.12           H
ATOM    705 3HB  ALA A  63      13.742   7.049  -5.202  1.00 96.12           H
ATOM    706  HN  ALA A  63      13.200   3.639  -4.520  1.00 96.12           H
ATOM    707  N   LEU A  64      14.307   4.384  -7.417  1.00 94.57           N
ATOM    708  CA  LEU A  64      14.926   4.264  -8.726  1.00 94.57           C
ATOM    709  C   LEU A  64      13.897   3.728  -9.724  1.00 94.57           C
ATOM    710  O   LEU A  64      13.746   4.271 -10.818  1.00 94.57           O
ATOM    711  HA  LEU A  64      15.223   5.264  -9.041  1.00 94.57           H
ATOM    712  CB  LEU A  64      16.199   3.419  -8.642  1.00 94.57           C
ATOM    713 1HB  LEU A  64      15.953   2.475  -8.154  1.00 94.57           H
ATOM    714 2HB  LEU A  64      16.520   3.180  -9.656  1.00 94.57           H
ATOM    715  CG  LEU A  64      17.377   4.053  -7.900  1.00 94.57           C
ATOM    716  HG  LEU A  64      17.033   4.360  -6.912  1.00 94.57           H
ATOM    717  CD1 LEU A  64      18.503   3.039  -7.691  1.00 94.57           C
ATOM    718 1HD1 LEU A  64      18.132   2.199  -7.104  1.00 94.57           H
ATOM    719 2HD1 LEU A  64      18.853   2.680  -8.659  1.00 94.57           H
ATOM    720 3HD1 LEU A  64      19.328   3.516  -7.161  1.00 94.57           H
ATOM    721  CD2 LEU A  64      17.865   5.312  -8.619  1.00 94.57           C
ATOM    722 1HD2 LEU A  64      18.186   5.052  -9.628  1.00 94.57           H
ATOM    723 2HD2 LEU A  64      17.053   6.038  -8.672  1.00 94.57           H
ATOM    724 3HD2 LEU A  64      18.702   5.742  -8.070  1.00 94.57           H
ATOM    725  HN  LEU A  64      14.709   3.808  -6.705  1.00 94.57           H
ATOM    726  N   GLY A  65      13.216   2.669  -9.312  1.00 92.73           N
ATOM    727  CA  GLY A  65      12.298   1.977 -10.201  1.00 92.73           C
ATOM    728  C   GLY A  65      11.182   2.913 -10.672  1.00 92.73           C
ATOM    729  O   GLY A  65      10.961   3.065 -11.872  1.00 92.73           O
ATOM    730 1HA  GLY A  65      12.842   1.591 -11.063  1.00 92.73           H
ATOM    731 2HA  GLY A  65      11.865   1.120  -9.686  1.00 92.73           H
ATOM    732  HN  GLY A  65      13.284   2.284  -8.391  1.00 92.73           H
ATOM    733  N   ASN A  66      10.509   3.514  -9.703  1.00 94.09           N
ATOM    734  CA  ASN A  66       9.321   4.299  -9.992  1.00 94.09           C
ATOM    735  C   ASN A  66       9.726   5.576 -10.732  1.00 94.09           C
ATOM    736  O   ASN A  66       9.004   6.045 -11.610  1.00 94.09           O
ATOM    737  HA  ASN A  66       8.688   3.650 -10.597  1.00 94.09           H
ATOM    738  CB  ASN A  66       8.603   4.708  -8.704  1.00 94.09           C
ATOM    739 1HB  ASN A  66       9.330   5.073  -7.979  1.00 94.09           H
ATOM    740 2HB  ASN A  66       7.918   5.530  -8.911  1.00 94.09           H
ATOM    741  CG  ASN A  66       7.829   3.529  -8.111  1.00 94.09           C
ATOM    742  OD1 ASN A  66       6.851   3.054  -8.663  1.00 94.09           O
ATOM    743  ND2 ASN A  66       8.320   3.086  -6.957  1.00 94.09           N
ATOM    744 1HD2 ASN A  66       9.126   3.521  -6.556  1.00 94.09           H
ATOM    745 2HD2 ASN A  66       7.882   2.317  -6.489  1.00 94.09           H
ATOM    746  HN  ASN A  66      10.762   3.472  -8.736  1.00 94.09           H
ATOM    747  N   SER A  67      10.882   6.101 -10.351  1.00 93.27           N
ATOM    748  CA  SER A  67      11.403   7.300 -10.984  1.00 93.27           C
ATOM    749  C   SER A  67      11.642   7.045 -12.474  1.00 93.27           C
ATOM    750  O   SER A  67      11.409   7.923 -13.303  1.00 93.27           O
ATOM    751  HA  SER A  67      10.633   8.059 -10.845  1.00 93.27           H
ATOM    752  CB  SER A  67      12.698   7.760 -10.310  1.00 93.27           C
ATOM    753 1HB  SER A  67      13.440   6.965 -10.371  1.00 93.27           H
ATOM    754 2HB  SER A  67      13.103   8.616 -10.850  1.00 93.27           H
ATOM    755  OG  SER A  67      12.493   8.114  -8.945  1.00 93.27           O
ATOM    756  HG  SER A  67      12.943   7.450  -8.348  1.00 93.27           H
ATOM    757  HN  SER A  67      11.456   5.722  -9.626  1.00 93.27           H
ATOM    758  N   LEU A  68      12.104   5.838 -12.768  1.00 90.21           N
ATOM    759  CA  LEU A  68      12.375   5.456 -14.143  1.00 90.21           C
ATOM    760  C   LEU A  68      11.058   5.388 -14.918  1.00 90.21           C
ATOM    761  O   LEU A  68      11.005   5.752 -16.092  1.00 90.21           O
ATOM    762  HA  LEU A  68      12.995   6.237 -14.583  1.00 90.21           H
ATOM    763  CB  LEU A  68      13.184   4.158 -14.188  1.00 90.21           C
ATOM    764 1HB  LEU A  68      14.113   4.312 -13.639  1.00 90.21           H
ATOM    765 2HB  LEU A  68      12.625   3.386 -13.658  1.00 90.21           H
ATOM    766  CG  LEU A  68      13.529   3.631 -15.582  1.00 90.21           C
ATOM    767  HG  LEU A  68      12.598   3.431 -16.112  1.00 90.21           H
ATOM    768  CD1 LEU A  68      14.293   4.681 -16.392  1.00 90.21           C
ATOM    769 1HD1 LEU A  68      13.679   5.575 -16.498  1.00 90.21           H
ATOM    770 2HD1 LEU A  68      15.219   4.935 -15.875  1.00 90.21           H
ATOM    771 3HD1 LEU A  68      14.526   4.280 -17.378  1.00 90.21           H
ATOM    772  CD2 LEU A  68      14.292   2.307 -15.495  1.00 90.21           C
ATOM    773 1HD2 LEU A  68      15.217   2.458 -14.939  1.00 90.21           H
ATOM    774 2HD2 LEU A  68      13.677   1.567 -14.984  1.00 90.21           H
ATOM    775 3HD2 LEU A  68      14.525   1.955 -16.500  1.00 90.21           H
ATOM    776  HN  LEU A  68      12.291   5.130 -12.087  1.00 90.21           H
ATOM    777  N   VAL A  69      10.027   4.918 -14.231  1.00 89.49           N
ATOM    778  CA  VAL A  69       8.711   4.810 -14.837  1.00 89.49           C
ATOM    779  C   VAL A  69       8.258   6.192 -15.311  1.00 89.49           C
ATOM    780  O   VAL A  69       7.819   6.349 -16.449  1.00 89.49           O
ATOM    781  HA  VAL A  69       8.800   4.154 -15.703  1.00 89.49           H
ATOM    782  CB  VAL A  69       7.733   4.165 -13.852  1.00 89.49           C
ATOM    783  HB  VAL A  69       7.731   4.764 -12.941  1.00 89.49           H
ATOM    784  CG1 VAL A  69       6.311   4.161 -14.415  1.00 89.49           C
ATOM    785 1HG1 VAL A  69       5.992   5.186 -14.604  1.00 89.49           H
ATOM    786 2HG1 VAL A  69       6.291   3.596 -15.348  1.00 89.49           H
ATOM    787 3HG1 VAL A  69       5.637   3.697 -13.695  1.00 89.49           H
ATOM    788  CG2 VAL A  69       8.181   2.749 -13.482  1.00 89.49           C
ATOM    789 1HG2 VAL A  69       8.226   2.136 -14.382  1.00 89.49           H
ATOM    790 2HG2 VAL A  69       9.167   2.789 -13.020  1.00 89.49           H
ATOM    791 3HG2 VAL A  69       7.469   2.314 -12.782  1.00 89.49           H
ATOM    792  HN  VAL A  69      10.081   4.614 -13.280  1.00 89.49           H
ATOM    793  N   ILE A  70       8.379   7.159 -14.413  1.00 90.82           N
ATOM    794  CA  ILE A  70       7.910   8.505 -14.696  1.00 90.82           C
ATOM    795  C   ILE A  70       8.706   9.083 -15.868  1.00 90.82           C
ATOM    796  O   ILE A  70       8.139   9.717 -16.756  1.00 90.82           O
ATOM    797  HA  ILE A  70       6.864   8.431 -14.992  1.00 90.82           H
ATOM    798  CB  ILE A  70       7.963   9.367 -13.433  1.00 90.82           C
ATOM    799  HB  ILE A  70       8.974   9.319 -13.029  1.00 90.82           H
ATOM    800  CG1 ILE A  70       7.021   8.822 -12.357  1.00 90.82           C
ATOM    801 1HG1 ILE A  70       5.994   8.845 -12.723  1.00 90.82           H
ATOM    802 2HG1 ILE A  70       7.263   7.780 -12.151  1.00 90.82           H
ATOM    803  CG2 ILE A  70       7.675  10.834 -13.758  1.00 90.82           C
ATOM    804 1HG2 ILE A  70       8.419  11.203 -14.464  1.00 90.82           H
ATOM    805 2HG2 ILE A  70       6.682  10.921 -14.198  1.00 90.82           H
ATOM    806 3HG2 ILE A  70       7.719  11.424 -12.842  1.00 90.82           H
ATOM    807  CD1 ILE A  70       7.127   9.641 -11.069  1.00 90.82           C
ATOM    808 1HD1 ILE A  70       8.149   9.596 -10.694  1.00 90.82           H
ATOM    809 2HD1 ILE A  70       6.861  10.678 -11.275  1.00 90.82           H
ATOM    810 3HD1 ILE A  70       6.447   9.233 -10.322  1.00 90.82           H
ATOM    811  HN  ILE A  70       8.788   7.035 -13.509  1.00 90.82           H
ATOM    812  N   LEU A  71      10.009   8.842 -15.833  1.00 88.14           N
ATOM    813  CA  LEU A  71      10.902   9.408 -16.830  1.00 88.14           C
ATOM    814  C   LEU A  71      10.510   8.886 -18.214  1.00 88.14           C
ATOM    815  O   LEU A  71      10.419   9.656 -19.168  1.00 88.14           O
ATOM    816  HA  LEU A  71      10.763  10.489 -16.816  1.00 88.14           H
ATOM    817  CB  LEU A  71      12.361   9.135 -16.459  1.00 88.14           C
ATOM    818 1HB  LEU A  71      12.525   9.474 -15.437  1.00 88.14           H
ATOM    819 2HB  LEU A  71      12.521   8.056 -16.466  1.00 88.14           H
ATOM    820  CG  LEU A  71      13.414   9.785 -17.358  1.00 88.14           C
ATOM    821  HG  LEU A  71      13.002  10.715 -17.749  1.00 88.14           H
ATOM    822  CD1 LEU A  71      14.669  10.146 -16.560  1.00 88.14           C
ATOM    823 1HD1 LEU A  71      14.406  10.846 -15.767  1.00 88.14           H
ATOM    824 2HD1 LEU A  71      15.093   9.242 -16.122  1.00 88.14           H
ATOM    825 3HD1 LEU A  71      15.401  10.606 -17.224  1.00 88.14           H
ATOM    826  CD2 LEU A  71      13.736   8.893 -18.559  1.00 88.14           C
ATOM    827 1HD2 LEU A  71      14.119   7.935 -18.208  1.00 88.14           H
ATOM    828 2HD2 LEU A  71      12.830   8.730 -19.143  1.00 88.14           H
ATOM    829 3HD2 LEU A  71      14.487   9.379 -19.182  1.00 88.14           H
ATOM    830  HN  LEU A  71      10.454   8.273 -15.141  1.00 88.14           H
ATOM    831  N   VAL A  72      10.289   7.581 -18.278  1.00 83.45           N
ATOM    832  CA  VAL A  72       9.977   6.937 -19.542  1.00 83.45           C
ATOM    833  C   VAL A  72       8.656   7.491 -20.080  1.00 83.45           C
ATOM    834  O   VAL A  72       8.518   7.721 -21.280  1.00 83.45           O
ATOM    835  HA  VAL A  72      10.773   7.186 -20.244  1.00 83.45           H
ATOM    836  CB  VAL A  72       9.959   5.417 -19.365  1.00 83.45           C
ATOM    837  HB  VAL A  72       9.263   5.182 -18.559  1.00 83.45           H
ATOM    838  CG1 VAL A  72       9.462   4.723 -20.634  1.00 83.45           C
ATOM    839 1HG1 VAL A  72       8.450   5.060 -20.860  1.00 83.45           H
ATOM    840 2HG1 VAL A  72      10.122   4.970 -21.466  1.00 83.45           H
ATOM    841 3HG1 VAL A  72       9.460   3.644 -20.480  1.00 83.45           H
ATOM    842  CG2 VAL A  72      11.340   4.897 -18.960  1.00 83.45           C
ATOM    843 1HG2 VAL A  72      12.065   5.150 -19.733  1.00 83.45           H
ATOM    844 2HG2 VAL A  72      11.639   5.355 -18.017  1.00 83.45           H
ATOM    845 3HG2 VAL A  72      11.299   3.814 -18.840  1.00 83.45           H
ATOM    846  HN  VAL A  72      10.321   6.969 -17.488  1.00 83.45           H
ATOM    847  N   TYR A  73       7.718   7.689 -19.165  1.00 83.85           N
ATOM    848  CA  TYR A  73       6.409   8.199 -19.534  1.00 83.85           C
ATOM    849  C   TYR A  73       6.521   9.582 -20.179  1.00 83.85           C
ATOM    850  O   TYR A  73       5.819   9.879 -21.144  1.00 83.85           O
ATOM    851  HA  TYR A  73       5.968   7.507 -20.250  1.00 83.85           H
ATOM    852  CB  TYR A  73       5.621   8.321 -18.228  1.00 83.85           C
ATOM    853 1HB  TYR A  73       5.577   7.343 -17.749  1.00 83.85           H
ATOM    854 2HB  TYR A  73       6.159   8.984 -17.551  1.00 83.85           H
ATOM    855  CG  TYR A  73       4.196   8.849 -18.408  1.00 83.85           C
ATOM    856  CD1 TYR A  73       3.962  10.209 -18.441  1.00 83.85           C
ATOM    857  HD1 TYR A  73       4.793  10.907 -18.338  1.00 83.85           H
ATOM    858  CD2 TYR A  73       3.144   7.965 -18.538  1.00 83.85           C
ATOM    859  HD2 TYR A  73       3.328   6.891 -18.512  1.00 83.85           H
ATOM    860  CE1 TYR A  73       2.621  10.705 -18.610  1.00 83.85           C
ATOM    861  HE1 TYR A  73       2.423  11.777 -18.638  1.00 83.85           H
ATOM    862  CE2 TYR A  73       1.803   8.461 -18.708  1.00 83.85           C
ATOM    863  HE2 TYR A  73       0.963   7.774 -18.811  1.00 83.85           H
ATOM    864  CZ  TYR A  73       1.608   9.807 -18.735  1.00 83.85           C
ATOM    865  OH  TYR A  73       0.341  10.276 -18.896  1.00 83.85           O
ATOM    866  HH  TYR A  73      -0.282   9.518 -19.091  1.00 83.85           H
ATOM    867  HN  TYR A  73       7.842   7.508 -18.189  1.00 83.85           H
ATOM    868  N   TRP A  74       7.409  10.391 -19.619  1.00 84.14           N
ATOM    869  CA  TRP A  74       7.526  11.777 -20.037  1.00 84.14           C
ATOM    870  C   TRP A  74       8.163  11.800 -21.429  1.00 84.14           C
ATOM    871  O   TRP A  74       7.641  12.435 -22.344  1.00 84.14           O
ATOM    872  HA  TRP A  74       6.522  12.199 -20.080  1.00 84.14           H
ATOM    873  CB  TRP A  74       8.309  12.596 -19.009  1.00 84.14           C
ATOM    874 1HB  TRP A  74       9.041  11.949 -18.526  1.00 84.14           H
ATOM    875 2HB  TRP A  74       8.866  13.376 -19.528  1.00 84.14           H
ATOM    876  CG  TRP A  74       7.434  13.244 -17.933  1.00 84.14           C
ATOM    877  CD1 TRP A  74       6.533  12.653 -17.136  1.00 84.14           C
ATOM    878  HD1 TRP A  74       6.301  11.588 -17.157  1.00 84.14           H
ATOM    879  CD2 TRP A  74       7.415  14.639 -17.567  1.00 84.14           C
ATOM    880  NE1 TRP A  74       5.936  13.562 -16.287  1.00 84.14           N
ATOM    881  HE1 TRP A  74       5.235  13.361 -15.603  1.00 84.14           H
ATOM    882  CE2 TRP A  74       6.489  14.808 -16.557  1.00 84.14           C
ATOM    883  CE3 TRP A  74       8.154  15.723 -18.072  1.00 84.14           C
ATOM    884  HE3 TRP A  74       8.890  15.616 -18.869  1.00 84.14           H
ATOM    885  CZ2 TRP A  74       6.218  16.048 -15.966  1.00 84.14           C
ATOM    886  HZ2 TRP A  74       5.482  16.155 -15.169  1.00 84.14           H
ATOM    887  CZ3 TRP A  74       7.871  16.955 -17.471  1.00 84.14           C
ATOM    888  HZ3 TRP A  74       8.417  17.830 -17.825  1.00 84.14           H
ATOM    889  CH2 TRP A  74       6.942  17.142 -16.453  1.00 84.14           C
ATOM    890  HH2 TRP A  74       6.779  18.136 -16.036  1.00 84.14           H
ATOM    891  HN  TRP A  74       8.039  10.113 -18.895  1.00 84.14           H
ATOM    892  N   TYR A  75       9.281  11.098 -21.544  1.00 76.97           N
ATOM    893  CA  TYR A  75      10.110  11.201 -22.733  1.00 76.97           C
ATOM    894  C   TYR A  75       9.575  10.307 -23.853  1.00 76.97           C
ATOM    895  O   TYR A  75       9.988  10.434 -25.005  1.00 76.97           O
ATOM    896  HA  TYR A  75      10.092  12.239 -23.066  1.00 76.97           H
ATOM    897  CB  TYR A  75      11.499  10.709 -22.322  1.00 76.97           C
ATOM    898 1HB  TYR A  75      11.389   9.822 -21.698  1.00 76.97           H
ATOM    899 2HB  TYR A  75      12.044  10.403 -23.216  1.00 76.97           H
ATOM    900  CG  TYR A  75      12.329  11.748 -21.566  1.00 76.97           C
ATOM    901  CD1 TYR A  75      12.947  12.771 -22.256  1.00 76.97           C
ATOM    902  HD1 TYR A  75      12.844  12.839 -23.339  1.00 76.97           H
ATOM    903  CD2 TYR A  75      12.460  11.661 -20.195  1.00 76.97           C
ATOM    904  HD2 TYR A  75      11.972  10.853 -19.651  1.00 76.97           H
ATOM    905  CE1 TYR A  75      13.729  13.749 -21.544  1.00 76.97           C
ATOM    906  HE1 TYR A  75      14.222  14.563 -22.076  1.00 76.97           H
ATOM    907  CE2 TYR A  75      13.242  12.640 -19.484  1.00 76.97           C
ATOM    908  HE2 TYR A  75      13.353  12.583 -18.401  1.00 76.97           H
ATOM    909  CZ  TYR A  75      13.837  13.635 -20.193  1.00 76.97           C
ATOM    910  OH  TYR A  75      14.575  14.559 -19.521  1.00 76.97           O
ATOM    911  HH  TYR A  75      14.953  15.227 -20.162  1.00 76.97           H
ATOM    912  HN  TYR A  75       9.621  10.469 -20.845  1.00 76.97           H
ATOM    913  N   CYS A  76       8.663   9.422 -23.476  1.00 69.90           N
ATOM    914  CA  CYS A  76       8.021   8.550 -24.446  1.00 69.90           C
ATOM    915  C   CYS A  76       7.093   9.401 -25.315  1.00 69.90           C
ATOM    916  O   CYS A  76       6.137   9.992 -24.815  1.00 69.90           O
ATOM    917  HA  CYS A  76       8.817   8.109 -25.046  1.00 69.90           H
ATOM    918  CB  CYS A  76       7.273   7.402 -23.765  1.00 69.90           C
ATOM    919 1HB  CYS A  76       7.960   6.826 -23.146  1.00 69.90           H
ATOM    920 2HB  CYS A  76       6.504   7.800 -23.103  1.00 69.90           H
ATOM    921  SG  CYS A  76       6.509   6.319 -25.027  1.00 69.90           S
ATOM    922  HG  CYS A  76       7.648   5.975 -25.622  1.00 69.90           H
ATOM    923  HN  CYS A  76       8.364   9.296 -22.531  1.00 69.90           H
ATOM    924  N   THR A  77       7.406   9.435 -26.602  1.00 60.01           N
ATOM    925  CA  THR A  77       6.680  10.288 -27.527  1.00 60.01           C
ATOM    926  C   THR A  77       5.397   9.597 -27.994  1.00 60.01           C
ATOM    927  O   THR A  77       4.609  10.180 -28.737  1.00 60.01           O
ATOM    928  HA  THR A  77       6.381  11.193 -26.998  1.00 60.01           H
ATOM    929  CB  THR A  77       7.624  10.655 -28.673  1.00 60.01           C
ATOM    930  HB  THR A  77       7.137  11.329 -29.378  1.00 60.01           H
ATOM    931  OG1 THR A  77       8.030   9.397 -29.205  1.00 60.01           O
ATOM    932  HG1 THR A  77       8.431   9.523 -30.113  1.00 60.01           H
ATOM    933  CG2 THR A  77       8.927  11.288 -28.179  1.00 60.01           C
ATOM    934 1HG2 THR A  77       9.447  10.586 -27.527  1.00 60.01           H
ATOM    935 2HG2 THR A  77       8.700  12.199 -27.625  1.00 60.01           H
ATOM    936 3HG2 THR A  77       9.560  11.529 -29.032  1.00 60.01           H
ATOM    937  HN  THR A  77       8.140   8.895 -27.013  1.00 60.01           H
ATOM    938  N   ARG A  78       5.228   8.364 -27.540  1.00 65.08           N
ATOM    939  CA  ARG A  78       4.077   7.571 -27.938  1.00 65.08           C
ATOM    940  C   ARG A  78       2.802   8.133 -27.307  1.00 65.08           C
ATOM    941  O   ARG A  78       2.824   8.615 -26.176  1.00 65.08           O
ATOM    942  HA  ARG A  78       4.046   7.651 -29.024  1.00 65.08           H
ATOM    943  CB  ARG A  78       4.244   6.109 -27.518  1.00 65.08           C
ATOM    944 1HB  ARG A  78       4.662   5.535 -28.345  1.00 65.08           H
ATOM    945 2HB  ARG A  78       4.954   6.042 -26.694  1.00 65.08           H
ATOM    946  CG  ARG A  78       2.904   5.503 -27.096  1.00 65.08           C
ATOM    947 1HG  ARG A  78       2.496   6.066 -26.256  1.00 65.08           H
ATOM    948 2HG  ARG A  78       2.189   5.587 -27.914  1.00 65.08           H
ATOM    949  CD  ARG A  78       3.067   4.034 -26.702  1.00 65.08           C
ATOM    950 1HD  ARG A  78       3.116   3.412 -27.596  1.00 65.08           H
ATOM    951 2HD  ARG A  78       4.004   3.894 -26.164  1.00 65.08           H
ATOM    952  NE  ARG A  78       1.930   3.609 -25.854  1.00 65.08           N
ATOM    953  HE  ARG A  78       1.039   4.031 -26.018  1.00 65.08           H
ATOM    954  CZ  ARG A  78       2.021   2.693 -24.880  1.00 65.08           C
ATOM    955  NH1 ARG A  78       3.191   2.095 -24.616  1.00 65.08           N
ATOM    956 1HH1 ARG A  78       4.004   2.331 -25.147  1.00 65.08           H
ATOM    957 2HH1 ARG A  78       3.250   1.413 -23.887  1.00 65.08           H
ATOM    958  NH2 ARG A  78       0.925   2.385 -24.173  1.00 65.08           N
ATOM    959 1HH2 ARG A  78       0.976   1.704 -23.443  1.00 65.08           H
ATOM    960 2HH2 ARG A  78       0.056   2.836 -24.376  1.00 65.08           H
ATOM    961  HN  ARG A  78       5.859   7.908 -26.912  1.00 65.08           H
ATOM    962  N   VAL A  79       1.719   8.051 -28.067  1.00 71.36           N
ATOM    963  CA  VAL A  79       0.410   8.407 -27.545  1.00 71.36           C
ATOM    964  C   VAL A  79       0.174   7.667 -26.227  1.00 71.36           C
ATOM    965  O   VAL A  79       0.354   6.453 -26.151  1.00 71.36           O
ATOM    966  HA  VAL A  79       0.414   9.479 -27.350  1.00 71.36           H
ATOM    967  CB  VAL A  79      -0.667   8.119 -28.593  1.00 71.36           C
ATOM    968  HB  VAL A  79      -0.807   7.040 -28.643  1.00 71.36           H
ATOM    969  CG1 VAL A  79      -2.003   8.748 -28.193  1.00 71.36           C
ATOM    970 1HG1 VAL A  79      -2.327   8.336 -27.237  1.00 71.36           H
ATOM    971 2HG1 VAL A  79      -1.883   9.828 -28.102  1.00 71.36           H
ATOM    972 3HG1 VAL A  79      -2.750   8.529 -28.955  1.00 71.36           H
ATOM    973  CG2 VAL A  79      -0.227   8.600 -29.977  1.00 71.36           C
ATOM    974 1HG2 VAL A  79      -0.046   9.675 -29.948  1.00 71.36           H
ATOM    975 2HG2 VAL A  79       0.689   8.085 -30.267  1.00 71.36           H
ATOM    976 3HG2 VAL A  79      -1.011   8.384 -30.703  1.00 71.36           H
ATOM    977  HN  VAL A  79       1.726   7.749 -29.020  1.00 71.36           H
ATOM    978  N   LYS A  80      -0.227   8.431 -25.221  1.00 79.55           N
ATOM    979  CA  LYS A  80      -0.507   7.861 -23.914  1.00 79.55           C
ATOM    980  C   LYS A  80      -1.807   7.057 -23.981  1.00 79.55           C
ATOM    981  O   LYS A  80      -2.627   7.268 -24.873  1.00 79.55           O
ATOM    982  HA  LYS A  80       0.309   7.179 -23.673  1.00 79.55           H
ATOM    983  CB  LYS A  80      -0.515   8.954 -22.843  1.00 79.55           C
ATOM    984 1HB  LYS A  80      -1.424   9.548 -22.931  1.00 79.55           H
ATOM    985 2HB  LYS A  80      -0.527   8.498 -21.853  1.00 79.55           H
ATOM    986  CG  LYS A  80       0.709   9.862 -22.977  1.00 79.55           C
ATOM    987 1HG  LYS A  80       0.705  10.341 -23.956  1.00 79.55           H
ATOM    988 2HG  LYS A  80       0.660  10.657 -22.233  1.00 79.55           H
ATOM    989  CD  LYS A  80       2.004   9.067 -22.798  1.00 79.55           C
ATOM    990 1HD  LYS A  80       2.049   8.661 -21.787  1.00 79.55           H
ATOM    991 2HD  LYS A  80       2.011   8.218 -23.482  1.00 79.55           H
ATOM    992  CE  LYS A  80       3.228   9.947 -23.056  1.00 79.55           C
ATOM    993 1HE  LYS A  80       3.121  10.459 -24.012  1.00 79.55           H
ATOM    994 2HE  LYS A  80       3.298  10.717 -22.287  1.00 79.55           H
ATOM    995  NZ  LYS A  80       4.463   9.130 -23.060  1.00 79.55           N
ATOM    996 1HZ  LYS A  80       5.240   9.694 -23.387  1.00 79.55           H
ATOM    997 2HZ  LYS A  80       4.654   8.803 -22.120  1.00 79.55           H
ATOM    998 3HZ  LYS A  80       4.339   8.335 -23.676  1.00 79.55           H
ATOM    999  HN  LYS A  80      -0.361   9.420 -25.288  1.00 79.55           H
ATOM   1000  N   THR A  81      -1.954   6.150 -23.025  1.00 82.35           N
ATOM   1001  CA  THR A  81      -3.201   5.420 -22.873  1.00 82.35           C
ATOM   1002  C   THR A  81      -3.748   5.588 -21.454  1.00 82.35           C
ATOM   1003  O   THR A  81      -3.061   6.112 -20.578  1.00 82.35           O
ATOM   1004  HA  THR A  81      -3.937   5.850 -23.552  1.00 82.35           H
ATOM   1005  CB  THR A  81      -2.944   3.961 -23.256  1.00 82.35           C
ATOM   1006  HB  THR A  81      -3.879   3.404 -23.315  1.00 82.35           H
ATOM   1007  OG1 THR A  81      -2.015   3.503 -22.278  1.00 82.35           O
ATOM   1008  HG1 THR A  81      -1.083   3.739 -22.554  1.00 82.35           H
ATOM   1009  CG2 THR A  81      -2.188   3.828 -24.579  1.00 82.35           C
ATOM   1010 1HG2 THR A  81      -1.223   4.328 -24.498  1.00 82.35           H
ATOM   1011 2HG2 THR A  81      -2.769   4.287 -25.379  1.00 82.35           H
ATOM   1012 3HG2 THR A  81      -2.032   2.773 -24.804  1.00 82.35           H
ATOM   1013  HN  THR A  81      -1.242   5.914 -22.364  1.00 82.35           H
ATOM   1014  N   MET A  82      -4.979   5.134 -21.271  1.00 85.64           N
ATOM   1015  CA  MET A  82      -5.606   5.179 -19.961  1.00 85.64           C
ATOM   1016  C   MET A  82      -4.782   4.404 -18.931  1.00 85.64           C
ATOM   1017  O   MET A  82      -4.569   4.879 -17.816  1.00 85.64           O
ATOM   1018  HA  MET A  82      -5.641   6.234 -19.689  1.00 85.64           H
ATOM   1019  CB  MET A  82      -7.011   4.580 -20.046  1.00 85.64           C
ATOM   1020 1HB  MET A  82      -7.626   5.180 -20.719  1.00 85.64           H
ATOM   1021 2HB  MET A  82      -6.958   3.578 -20.471  1.00 85.64           H
ATOM   1022  CG  MET A  82      -7.667   4.520 -18.665  1.00 85.64           C
ATOM   1023 1HG  MET A  82      -7.264   3.681 -18.099  1.00 85.64           H
ATOM   1024 2HG  MET A  82      -7.434   5.425 -18.103  1.00 85.64           H
ATOM   1025  SD  MET A  82      -9.435   4.348 -18.835  1.00 85.64           S
ATOM   1026  CE  MET A  82      -9.950   4.783 -17.183  1.00 85.64           C
ATOM   1027 1HE  MET A  82      -9.504   4.091 -16.469  1.00 85.64           H
ATOM   1028 2HE  MET A  82      -9.623   5.798 -16.956  1.00 85.64           H
ATOM   1029 3HE  MET A  82     -11.036   4.727 -17.113  1.00 85.64           H
ATOM   1030  HN  MET A  82      -5.544   4.740 -21.996  1.00 85.64           H
ATOM   1031  N   THR A  83      -4.341   3.224 -19.340  1.00 84.75           N
ATOM   1032  CA  THR A  83      -3.463   2.422 -18.506  1.00 84.75           C
ATOM   1033  C   THR A  83      -2.229   3.231 -18.100  1.00 84.75           C
ATOM   1034  O   THR A  83      -1.833   3.223 -16.935  1.00 84.75           O
ATOM   1035  HA  THR A  83      -3.995   2.170 -17.589  1.00 84.75           H
ATOM   1036  CB  THR A  83      -3.124   1.140 -19.269  1.00 84.75           C
ATOM   1037  HB  THR A  83      -2.592   1.367 -20.194  1.00 84.75           H
ATOM   1038  OG1 THR A  83      -4.381   0.488 -19.427  1.00 84.75           O
ATOM   1039  HG1 THR A  83      -5.125   1.123 -19.216  1.00 84.75           H
ATOM   1040  CG2 THR A  83      -2.299   0.161 -18.433  1.00 84.75           C
ATOM   1041 1HG2 THR A  83      -2.860  -0.118 -17.541  1.00 84.75           H
ATOM   1042 2HG2 THR A  83      -1.362   0.634 -18.139  1.00 84.75           H
ATOM   1043 3HG2 THR A  83      -2.086  -0.731 -19.022  1.00 84.75           H
ATOM   1044  HN  THR A  83      -4.575   2.815 -20.223  1.00 84.75           H
ATOM   1045  N   ASP A  84      -1.656   3.910 -19.083  1.00 85.00           N
ATOM   1046  CA  ASP A  84      -0.416   4.636 -18.867  1.00 85.00           C
ATOM   1047  C   ASP A  84      -0.641   5.721 -17.812  1.00 85.00           C
ATOM   1048  O   ASP A  84       0.254   6.021 -17.025  1.00 85.00           O
ATOM   1049  HA  ASP A  84       0.304   3.884 -18.544  1.00 85.00           H
ATOM   1050  CB  ASP A  84       0.054   5.318 -20.154  1.00 85.00           C
ATOM   1051 1HB  ASP A  84      -0.673   6.072 -20.456  1.00 85.00           H
ATOM   1052 2HB  ASP A  84       0.994   5.838 -19.972  1.00 85.00           H
ATOM   1053  CG  ASP A  84       0.237   4.298 -21.279  1.00 85.00           C
ATOM   1054  OD1 ASP A  84       0.845   3.243 -20.996  1.00 85.00           O
ATOM   1055  OD2 ASP A  84      -0.234   4.597 -22.398  1.00 85.00           O
ATOM   1056  HN  ASP A  84      -2.025   3.969 -20.010  1.00 85.00           H
ATOM   1057  N   MET A  85      -1.843   6.278 -17.830  1.00 90.35           N
ATOM   1058  CA  MET A  85      -2.194   7.331 -16.892  1.00 90.35           C
ATOM   1059  C   MET A  85      -2.213   6.803 -15.457  1.00 90.35           C
ATOM   1060  O   MET A  85      -1.704   7.453 -14.545  1.00 90.35           O
ATOM   1061  HA  MET A  85      -1.417   8.089 -16.998  1.00 90.35           H
ATOM   1062  CB  MET A  85      -3.572   7.894 -17.248  1.00 90.35           C
ATOM   1063 1HB  MET A  85      -3.579   8.218 -18.289  1.00 90.35           H
ATOM   1064 2HB  MET A  85      -4.324   7.111 -17.153  1.00 90.35           H
ATOM   1065  CG  MET A  85      -3.935   9.070 -16.339  1.00 90.35           C
ATOM   1066 1HG  MET A  85      -4.924   9.447 -16.596  1.00 90.35           H
ATOM   1067 2HG  MET A  85      -3.979   8.739 -15.302  1.00 90.35           H
ATOM   1068  SD  MET A  85      -2.724  10.370 -16.511  1.00 90.35           S
ATOM   1069  CE  MET A  85      -3.057  10.884 -18.188  1.00 90.35           C
ATOM   1070 1HE  MET A  85      -2.902  10.043 -18.863  1.00 90.35           H
ATOM   1071 2HE  MET A  85      -4.089  11.227 -18.265  1.00 90.35           H
ATOM   1072 3HE  MET A  85      -2.383  11.697 -18.459  1.00 90.35           H
ATOM   1073  HN  MET A  85      -2.569   6.023 -18.469  1.00 90.35           H
ATOM   1074  N   PHE A  86      -2.805   5.628 -15.300  1.00 90.89           N
ATOM   1075  CA  PHE A  86      -2.905   5.008 -13.990  1.00 90.89           C
ATOM   1076  C   PHE A  86      -1.529   4.566 -13.487  1.00 90.89           C
ATOM   1077  O   PHE A  86      -1.237   4.670 -12.297  1.00 90.89           O
ATOM   1078  HA  PHE A  86      -3.316   5.754 -13.310  1.00 90.89           H
ATOM   1079  CB  PHE A  86      -3.798   3.776 -14.144  1.00 90.89           C
ATOM   1080 1HB  PHE A  86      -3.394   3.143 -14.934  1.00 90.89           H
ATOM   1081 2HB  PHE A  86      -3.763   3.196 -13.222  1.00 90.89           H
ATOM   1082  CG  PHE A  86      -5.257   4.102 -14.469  1.00 90.89           C
ATOM   1083  CD1 PHE A  86      -5.853   5.188 -13.907  1.00 90.89           C
ATOM   1084  HD1 PHE A  86      -5.290   5.826 -13.225  1.00 90.89           H
ATOM   1085  CD2 PHE A  86      -5.959   3.306 -15.320  1.00 90.89           C
ATOM   1086  HD2 PHE A  86      -5.482   2.436 -15.770  1.00 90.89           H
ATOM   1087  CE1 PHE A  86      -7.207   5.491 -14.209  1.00 90.89           C
ATOM   1088  HE1 PHE A  86      -7.684   6.361 -13.758  1.00 90.89           H
ATOM   1089  CE2 PHE A  86      -7.313   3.609 -15.621  1.00 90.89           C
ATOM   1090  HE2 PHE A  86      -7.876   2.971 -16.303  1.00 90.89           H
ATOM   1091  CZ  PHE A  86      -7.909   4.695 -15.059  1.00 90.89           C
ATOM   1092  HZ  PHE A  86      -8.948   4.927 -15.291  1.00 90.89           H
ATOM   1093  HN  PHE A  86      -3.212   5.103 -16.048  1.00 90.89           H
ATOM   1094  N   LEU A  87      -0.721   4.082 -14.419  1.00 89.20           N
ATOM   1095  CA  LEU A  87       0.614   3.615 -14.083  1.00 89.20           C
ATOM   1096  C   LEU A  87       1.451   4.794 -13.583  1.00 89.20           C
ATOM   1097  O   LEU A  87       2.278   4.637 -12.687  1.00 89.20           O
ATOM   1098  HA  LEU A  87       0.513   2.895 -13.272  1.00 89.20           H
ATOM   1099  CB  LEU A  87       1.237   2.878 -15.270  1.00 89.20           C
ATOM   1100 1HB  LEU A  87       1.169   3.519 -16.148  1.00 89.20           H
ATOM   1101 2HB  LEU A  87       2.298   2.731 -15.064  1.00 89.20           H
ATOM   1102  CG  LEU A  87       0.621   1.521 -15.615  1.00 89.20           C
ATOM   1103  HG  LEU A  87      -0.435   1.672 -15.840  1.00 89.20           H
ATOM   1104  CD1 LEU A  87       1.268   0.927 -16.867  1.00 89.20           C
ATOM   1105 1HD1 LEU A  87       1.119   1.603 -17.709  1.00 89.20           H
ATOM   1106 2HD1 LEU A  87       2.336   0.792 -16.695  1.00 89.20           H
ATOM   1107 3HD1 LEU A  87       0.812  -0.038 -17.090  1.00 89.20           H
ATOM   1108  CD2 LEU A  87       0.696   0.565 -14.422  1.00 89.20           C
ATOM   1109 1HD2 LEU A  87       1.738   0.414 -14.143  1.00 89.20           H
ATOM   1110 2HD2 LEU A  87       0.152   0.992 -13.580  1.00 89.20           H
ATOM   1111 3HD2 LEU A  87       0.251  -0.392 -14.695  1.00 89.20           H
ATOM   1112  HN  LEU A  87      -0.964   4.007 -15.386  1.00 89.20           H
ATOM   1113  N   LEU A  88       1.207   5.949 -14.185  1.00 91.01           N
ATOM   1114  CA  LEU A  88       1.892   7.165 -13.778  1.00 91.01           C
ATOM   1115  C   LEU A  88       1.553   7.471 -12.317  1.00 91.01           C
ATOM   1116  O   LEU A  88       2.448   7.686 -11.501  1.00 91.01           O
ATOM   1117  HA  LEU A  88       2.963   6.976 -13.852  1.00 91.01           H
ATOM   1118  CB  LEU A  88       1.566   8.310 -14.738  1.00 91.01           C
ATOM   1119 1HB  LEU A  88       1.974   8.064 -15.718  1.00 91.01           H
ATOM   1120 2HB  LEU A  88       0.483   8.369 -14.849  1.00 91.01           H
ATOM   1121  CG  LEU A  88       2.085   9.692 -14.334  1.00 91.01           C
ATOM   1122  HG  LEU A  88       1.745   9.901 -13.320  1.00 91.01           H
ATOM   1123  CD1 LEU A  88       3.614   9.719 -14.313  1.00 91.01           C
ATOM   1124 1HD1 LEU A  88       3.981   8.984 -13.595  1.00 91.01           H
ATOM   1125 2HD1 LEU A  88       3.996   9.479 -15.305  1.00 91.01           H
ATOM   1126 3HD1 LEU A  88       3.956  10.712 -14.022  1.00 91.01           H
ATOM   1127  CD2 LEU A  88       1.505  10.781 -15.238  1.00 91.01           C
ATOM   1128 1HD2 LEU A  88       1.794  10.588 -16.271  1.00 91.01           H
ATOM   1129 2HD2 LEU A  88       0.418  10.779 -15.159  1.00 91.01           H
ATOM   1130 3HD2 LEU A  88       1.890  11.753 -14.929  1.00 91.01           H
ATOM   1131  HN  LEU A  88       0.556   6.062 -14.935  1.00 91.01           H
ATOM   1132  N   ASN A  89       0.259   7.481 -12.033  1.00 94.28           N
ATOM   1133  CA  ASN A  89      -0.214   7.870 -10.715  1.00 94.28           C
ATOM   1134  C   ASN A  89       0.222   6.820  -9.691  1.00 94.28           C
ATOM   1135  O   ASN A  89       0.456   7.142  -8.527  1.00 94.28           O
ATOM   1136  HA  ASN A  89       0.232   8.846 -10.527  1.00 94.28           H
ATOM   1137  CB  ASN A  89      -1.741   7.956 -10.682  1.00 94.28           C
ATOM   1138 1HB  ASN A  89      -2.169   7.133 -11.253  1.00 94.28           H
ATOM   1139 2HB  ASN A  89      -2.093   7.849  -9.656  1.00 94.28           H
ATOM   1140  CG  ASN A  89      -2.227   9.289 -11.256  1.00 94.28           C
ATOM   1141  OD1 ASN A  89      -2.500  10.239 -10.542  1.00 94.28           O
ATOM   1142  ND2 ASN A  89      -2.320   9.304 -12.583  1.00 94.28           N
ATOM   1143 1HD2 ASN A  89      -2.080   8.489 -13.110  1.00 94.28           H
ATOM   1144 2HD2 ASN A  89      -2.629  10.131 -13.053  1.00 94.28           H
ATOM   1145  HN  ASN A  89      -0.458   7.231 -12.683  1.00 94.28           H
ATOM   1146  N   LEU A  90       0.319   5.585 -10.162  1.00 92.29           N
ATOM   1147  CA  LEU A  90       0.745   4.490  -9.307  1.00 92.29           C
ATOM   1148  C   LEU A  90       2.177   4.746  -8.833  1.00 92.29           C
ATOM   1149  O   LEU A  90       2.477   4.604  -7.649  1.00 92.29           O
ATOM   1150  HA  LEU A  90       0.090   4.480  -8.437  1.00 92.29           H
ATOM   1151  CB  LEU A  90       0.566   3.150 -10.024  1.00 92.29           C
ATOM   1152 1HB  LEU A  90      -0.455   3.096 -10.402  1.00 92.29           H
ATOM   1153 2HB  LEU A  90       1.227   3.132 -10.890  1.00 92.29           H
ATOM   1154  CG  LEU A  90       0.836   1.899  -9.185  1.00 92.29           C
ATOM   1155  HG  LEU A  90       1.800   2.022  -8.691  1.00 92.29           H
ATOM   1156  CD1 LEU A  90      -0.218   1.736  -8.088  1.00 92.29           C
ATOM   1157 1HD1 LEU A  90      -0.198   2.607  -7.433  1.00 92.29           H
ATOM   1158 2HD1 LEU A  90      -1.204   1.645  -8.543  1.00 92.29           H
ATOM   1159 3HD1 LEU A  90      -0.002   0.839  -7.507  1.00 92.29           H
ATOM   1160  CD2 LEU A  90       0.938   0.656 -10.072  1.00 92.29           C
ATOM   1161 1HD2 LEU A  90       0.002   0.518 -10.613  1.00 92.29           H
ATOM   1162 2HD2 LEU A  90       1.754   0.783 -10.783  1.00 92.29           H
ATOM   1163 3HD2 LEU A  90       1.131  -0.218  -9.450  1.00 92.29           H
ATOM   1164  HN  LEU A  90       0.112   5.328 -11.106  1.00 92.29           H
ATOM   1165  N   ALA A  91       3.023   5.120  -9.782  1.00 93.69           N
ATOM   1166  CA  ALA A  91       4.427   5.346  -9.486  1.00 93.69           C
ATOM   1167  C   ALA A  91       4.558   6.539  -8.537  1.00 93.69           C
ATOM   1168  O   ALA A  91       5.412   6.542  -7.652  1.00 93.69           O
ATOM   1169  HA  ALA A  91       4.810   4.454  -8.990  1.00 93.69           H
ATOM   1170  CB  ALA A  91       5.197   5.553 -10.792  1.00 93.69           C
ATOM   1171 1HB  ALA A  91       5.096   4.666 -11.418  1.00 93.69           H
ATOM   1172 2HB  ALA A  91       4.794   6.418 -11.319  1.00 93.69           H
ATOM   1173 3HB  ALA A  91       6.251   5.723 -10.569  1.00 93.69           H
ATOM   1174  HN  ALA A  91       2.763   5.268 -10.736  1.00 93.69           H
ATOM   1175  N   ILE A  92       3.699   7.524  -8.754  1.00 95.46           N
ATOM   1176  CA  ILE A  92       3.710   8.721  -7.930  1.00 95.46           C
ATOM   1177  C   ILE A  92       3.345   8.349  -6.492  1.00 95.46           C
ATOM   1178  O   ILE A  92       4.002   8.785  -5.548  1.00 95.46           O
ATOM   1179  HA  ILE A  92       4.727   9.114  -7.937  1.00 95.46           H
ATOM   1180  CB  ILE A  92       2.806   9.797  -8.536  1.00 95.46           C
ATOM   1181  HB  ILE A  92       1.845   9.340  -8.775  1.00 95.46           H
ATOM   1182  CG1 ILE A  92       3.390  10.331  -9.845  1.00 95.46           C
ATOM   1183 1HG1 ILE A  92       4.276  10.931  -9.634  1.00 95.46           H
ATOM   1184 2HG1 ILE A  92       3.711   9.499 -10.471  1.00 95.46           H
ATOM   1185  CG2 ILE A  92       2.535  10.917  -7.529  1.00 95.46           C
ATOM   1186 1HG2 ILE A  92       2.044  10.503  -6.648  1.00 95.46           H
ATOM   1187 2HG2 ILE A  92       3.479  11.378  -7.237  1.00 95.46           H
ATOM   1188 3HG2 ILE A  92       1.890  11.667  -7.986  1.00 95.46           H
ATOM   1189  CD1 ILE A  92       2.363  11.177 -10.599  1.00 95.46           C
ATOM   1190 1HD1 ILE A  92       1.489  10.568 -10.830  1.00 95.46           H
ATOM   1191 2HD1 ILE A  92       2.063  12.022  -9.980  1.00 95.46           H
ATOM   1192 3HD1 ILE A  92       2.804  11.545 -11.526  1.00 95.46           H
ATOM   1193  HN  ILE A  92       3.006   7.514  -9.475  1.00 95.46           H
ATOM   1194  N   ALA A  93       2.297   7.547  -6.370  1.00 95.58           N
ATOM   1195  CA  ALA A  93       1.798   7.161  -5.061  1.00 95.58           C
ATOM   1196  C   ALA A  93       2.899   6.422  -4.298  1.00 95.58           C
ATOM   1197  O   ALA A  93       3.097   6.655  -3.106  1.00 95.58           O
ATOM   1198  HA  ALA A  93       1.543   8.073  -4.521  1.00 95.58           H
ATOM   1199  CB  ALA A  93       0.534   6.315  -5.225  1.00 95.58           C
ATOM   1200 1HB  ALA A  93      -0.226   6.896  -5.747  1.00 95.58           H
ATOM   1201 2HB  ALA A  93       0.768   5.421  -5.803  1.00 95.58           H
ATOM   1202 3HB  ALA A  93       0.160   6.026  -4.243  1.00 95.58           H
ATOM   1203  HN  ALA A  93       1.794   7.163  -7.144  1.00 95.58           H
ATOM   1204  N   ASP A  94       3.587   5.546  -5.015  1.00 94.75           N
ATOM   1205  CA  ASP A  94       4.640   4.747  -4.412  1.00 94.75           C
ATOM   1206  C   ASP A  94       5.756   5.670  -3.919  1.00 94.75           C
ATOM   1207  O   ASP A  94       6.250   5.511  -2.804  1.00 94.75           O
ATOM   1208  HA  ASP A  94       4.158   4.204  -3.599  1.00 94.75           H
ATOM   1209  CB  ASP A  94       5.244   3.775  -5.428  1.00 94.75           C
ATOM   1210 1HB  ASP A  94       5.400   4.287  -6.378  1.00 94.75           H
ATOM   1211 2HB  ASP A  94       6.223   3.443  -5.081  1.00 94.75           H
ATOM   1212  CG  ASP A  94       4.333   2.564  -5.638  1.00 94.75           C
ATOM   1213  OD1 ASP A  94       3.656   2.187  -4.657  1.00 94.75           O
ATOM   1214  OD2 ASP A  94       4.335   2.043  -6.774  1.00 94.75           O
ATOM   1215  HN  ASP A  94       3.435   5.379  -5.990  1.00 94.75           H
ATOM   1216  N   LEU A  95       6.121   6.614  -4.774  1.00 96.09           N
ATOM   1217  CA  LEU A  95       7.212   7.523  -4.465  1.00 96.09           C
ATOM   1218  C   LEU A  95       6.887   8.283  -3.178  1.00 96.09           C
ATOM   1219  O   LEU A  95       7.748   8.445  -2.314  1.00 96.09           O
ATOM   1220  HA  LEU A  95       8.102   6.918  -4.293  1.00 96.09           H
ATOM   1221  CB  LEU A  95       7.506   8.433  -5.659  1.00 96.09           C
ATOM   1222 1HB  LEU A  95       6.557   8.771  -6.076  1.00 96.09           H
ATOM   1223 2HB  LEU A  95       8.028   9.318  -5.296  1.00 96.09           H
ATOM   1224  CG  LEU A  95       8.334   7.813  -6.787  1.00 96.09           C
ATOM   1225  HG  LEU A  95       7.788   6.955  -7.180  1.00 96.09           H
ATOM   1226  CD1 LEU A  95       8.515   8.801  -7.941  1.00 96.09           C
ATOM   1227 1HD1 LEU A  95       7.539   9.080  -8.337  1.00 96.09           H
ATOM   1228 2HD1 LEU A  95       9.029   9.692  -7.579  1.00 96.09           H
ATOM   1229 3HD1 LEU A  95       9.107   8.335  -8.729  1.00 96.09           H
ATOM   1230  CD2 LEU A  95       9.674   7.293  -6.261  1.00 96.09           C
ATOM   1231 1HD2 LEU A  95      10.238   8.118  -5.826  1.00 96.09           H
ATOM   1232 2HD2 LEU A  95       9.495   6.533  -5.501  1.00 96.09           H
ATOM   1233 3HD2 LEU A  95      10.242   6.857  -7.083  1.00 96.09           H
ATOM   1234  HN  LEU A  95       5.686   6.763  -5.662  1.00 96.09           H
ATOM   1235  N   LEU A  96       5.643   8.730  -3.090  1.00 95.75           N
ATOM   1236  CA  LEU A  96       5.223   9.560  -1.974  1.00 95.75           C
ATOM   1237  C   LEU A  96       5.436   8.795  -0.666  1.00 95.75           C
ATOM   1238  O   LEU A  96       5.844   9.377   0.338  1.00 95.75           O
ATOM   1239  HA  LEU A  96       5.862  10.443  -1.965  1.00 95.75           H
ATOM   1240  CB  LEU A  96       3.785  10.043  -2.176  1.00 95.75           C
ATOM   1241 1HB  LEU A  96       3.170   9.185  -2.448  1.00 95.75           H
ATOM   1242 2HB  LEU A  96       3.410  10.415  -1.223  1.00 95.75           H
ATOM   1243  CG  LEU A  96       3.586  11.133  -3.231  1.00 95.75           C
ATOM   1244  HG  LEU A  96       3.873  10.726  -4.201  1.00 95.75           H
ATOM   1245  CD1 LEU A  96       2.115  11.539  -3.329  1.00 95.75           C
ATOM   1246 1HD1 LEU A  96       1.516  10.672  -3.606  1.00 95.75           H
ATOM   1247 2HD1 LEU A  96       1.778  11.920  -2.365  1.00 95.75           H
ATOM   1248 3HD1 LEU A  96       2.001  12.315  -4.086  1.00 95.75           H
ATOM   1249  CD2 LEU A  96       4.495  12.333  -2.958  1.00 95.75           C
ATOM   1250 1HD2 LEU A  96       4.263  12.749  -1.977  1.00 95.75           H
ATOM   1251 2HD2 LEU A  96       5.537  12.012  -2.979  1.00 95.75           H
ATOM   1252 3HD2 LEU A  96       4.334  13.093  -3.722  1.00 95.75           H
ATOM   1253  HN  LEU A  96       4.929   8.533  -3.762  1.00 95.75           H
ATOM   1254  N   PHE A  97       5.150   7.503  -0.720  1.00 96.27           N
ATOM   1255  CA  PHE A  97       5.294   6.654   0.451  1.00 96.27           C
ATOM   1256  C   PHE A  97       6.770   6.384   0.754  1.00 96.27           C
ATOM   1257  O   PHE A  97       7.205   6.506   1.898  1.00 96.27           O
ATOM   1258  HA  PHE A  97       4.844   7.183   1.291  1.00 96.27           H
ATOM   1259  CB  PHE A  97       4.600   5.329   0.131  1.00 96.27           C
ATOM   1260 1HB  PHE A  97       3.522   5.487   0.125  1.00 96.27           H
ATOM   1261 2HB  PHE A  97       4.882   5.016  -0.874  1.00 96.27           H
ATOM   1262  CG  PHE A  97       4.930   4.202   1.112  1.00 96.27           C
ATOM   1263  CD1 PHE A  97       5.529   3.065   0.665  1.00 96.27           C
ATOM   1264  HD1 PHE A  97       5.774   2.958  -0.391  1.00 96.27           H
ATOM   1265  CD2 PHE A  97       4.624   4.336   2.430  1.00 96.27           C
ATOM   1266  HD2 PHE A  97       4.144   5.247   2.788  1.00 96.27           H
ATOM   1267  CE1 PHE A  97       5.835   2.019   1.575  1.00 96.27           C
ATOM   1268  HE1 PHE A  97       6.314   1.108   1.217  1.00 96.27           H
ATOM   1269  CE2 PHE A  97       4.930   3.290   3.340  1.00 96.27           C
ATOM   1270  HE2 PHE A  97       4.685   3.397   4.397  1.00 96.27           H
ATOM   1271  CZ  PHE A  97       5.529   2.153   2.894  1.00 96.27           C
ATOM   1272  HZ  PHE A  97       5.764   1.350   3.592  1.00 96.27           H
ATOM   1273  HN  PHE A  97       4.826   7.036  -1.543  1.00 96.27           H
ATOM   1274  N   LEU A  98       7.499   6.022  -0.292  1.00 95.93           N
ATOM   1275  CA  LEU A  98       8.870   5.571  -0.128  1.00 95.93           C
ATOM   1276  C   LEU A  98       9.674   6.653   0.597  1.00 95.93           C
ATOM   1277  O   LEU A  98      10.540   6.345   1.414  1.00 95.93           O
ATOM   1278  HA  LEU A  98       8.849   4.680   0.499  1.00 95.93           H
ATOM   1279  CB  LEU A  98       9.465   5.163  -1.477  1.00 95.93           C
ATOM   1280 1HB  LEU A  98       9.295   5.972  -2.187  1.00 95.93           H
ATOM   1281 2HB  LEU A  98      10.544   5.063  -1.360  1.00 95.93           H
ATOM   1282  CG  LEU A  98       8.923   3.867  -2.084  1.00 95.93           C
ATOM   1283  HG  LEU A  98       7.838   3.870  -1.982  1.00 95.93           H
ATOM   1284  CD1 LEU A  98       9.236   3.790  -3.580  1.00 95.93           C
ATOM   1285 1HD1 LEU A  98       8.776   4.635  -4.091  1.00 95.93           H
ATOM   1286 2HD1 LEU A  98      10.316   3.820  -3.727  1.00 95.93           H
ATOM   1287 3HD1 LEU A  98       8.840   2.859  -3.986  1.00 95.93           H
ATOM   1288  CD2 LEU A  98       9.446   2.646  -1.325  1.00 95.93           C
ATOM   1289 1HD2 LEU A  98      10.534   2.626  -1.374  1.00 95.93           H
ATOM   1290 2HD2 LEU A  98       9.130   2.703  -0.284  1.00 95.93           H
ATOM   1291 3HD2 LEU A  98       9.045   1.738  -1.777  1.00 95.93           H
ATOM   1292  HN  LEU A  98       7.167   6.032  -1.235  1.00 95.93           H
ATOM   1293  N   VAL A  99       9.359   7.898   0.270  1.00 96.08           N
ATOM   1294  CA  VAL A  99      10.082   9.025   0.834  1.00 96.08           C
ATOM   1295  C   VAL A  99       9.899   9.035   2.353  1.00 96.08           C
ATOM   1296  O   VAL A  99      10.658   9.686   3.069  1.00 96.08           O
ATOM   1297  HA  VAL A  99      11.139   8.884   0.609  1.00 96.08           H
ATOM   1298  CB  VAL A  99       9.626  10.325   0.169  1.00 96.08           C
ATOM   1299  HB  VAL A  99       8.537  10.354   0.202  1.00 96.08           H
ATOM   1300  CG1 VAL A  99      10.151  11.544   0.930  1.00 96.08           C
ATOM   1301 1HG1 VAL A  99       9.775  11.524   1.952  1.00 96.08           H
ATOM   1302 2HG1 VAL A  99      11.241  11.522   0.943  1.00 96.08           H
ATOM   1303 3HG1 VAL A  99       9.812  12.455   0.435  1.00 96.08           H
ATOM   1304  CG2 VAL A  99      10.053  10.369  -1.300  1.00 96.08           C
ATOM   1305 1HG2 VAL A  99      11.139  10.306  -1.364  1.00 96.08           H
ATOM   1306 2HG2 VAL A  99       9.608   9.529  -1.833  1.00 96.08           H
ATOM   1307 3HG2 VAL A  99       9.716  11.304  -1.748  1.00 96.08           H
ATOM   1308  HN  VAL A  99       8.627   8.141  -0.366  1.00 96.08           H
ATOM   1309  N   THR A 100       8.888   8.304   2.800  1.00 95.33           N
ATOM   1310  CA  THR A 100       8.563   8.263   4.215  1.00 95.33           C
ATOM   1311  C   THR A 100       9.365   7.164   4.915  1.00 95.33           C
ATOM   1312  O   THR A 100       9.476   7.155   6.140  1.00 95.33           O
ATOM   1313  HA  THR A 100       8.860   9.210   4.664  1.00 95.33           H
ATOM   1314  CB  THR A 100       7.049   8.087   4.348  1.00 95.33           C
ATOM   1315  HB  THR A 100       6.718   8.314   5.361  1.00 95.33           H
ATOM   1316  OG1 THR A 100       6.814   6.752   3.908  1.00 95.33           O
ATOM   1317  HG1 THR A 100       6.785   6.721   2.909  1.00 95.33           H
ATOM   1318  CG2 THR A 100       6.270   8.950   3.352  1.00 95.33           C
ATOM   1319 1HG2 THR A 100       6.552   8.676   2.336  1.00 95.33           H
ATOM   1320 2HG2 THR A 100       6.503  10.001   3.523  1.00 95.33           H
ATOM   1321 3HG2 THR A 100       5.201   8.787   3.489  1.00 95.33           H
ATOM   1322  HN  THR A 100       8.298   7.749   2.214  1.00 95.33           H
ATOM   1323  N   LEU A 101       9.905   6.263   4.106  1.00 94.98           N
ATOM   1324  CA  LEU A 101      10.561   5.080   4.635  1.00 94.98           C
ATOM   1325  C   LEU A 101      11.792   5.501   5.440  1.00 94.98           C
ATOM   1326  O   LEU A 101      12.061   4.947   6.505  1.00 94.98           O
ATOM   1327  HA  LEU A 101       9.858   4.591   5.310  1.00 94.98           H
ATOM   1328  CB  LEU A 101      10.871   4.091   3.510  1.00 94.98           C
ATOM   1329 1HB  LEU A 101      11.383   4.628   2.711  1.00 94.98           H
ATOM   1330 2HB  LEU A 101      11.568   3.345   3.890  1.00 94.98           H
ATOM   1331  CG  LEU A 101       9.668   3.363   2.906  1.00 94.98           C
ATOM   1332  HG  LEU A 101       9.041   4.098   2.402  1.00 94.98           H
ATOM   1333  CD1 LEU A 101      10.114   2.349   1.850  1.00 94.98           C
ATOM   1334 1HD1 LEU A 101      10.646   2.866   1.052  1.00 94.98           H
ATOM   1335 2HD1 LEU A 101      10.774   1.613   2.309  1.00 94.98           H
ATOM   1336 3HD1 LEU A 101       9.239   1.846   1.438  1.00 94.98           H
ATOM   1337  CD2 LEU A 101       8.815   2.715   3.999  1.00 94.98           C
ATOM   1338 1HD2 LEU A 101       9.418   1.994   4.552  1.00 94.98           H
ATOM   1339 2HD2 LEU A 101       8.452   3.484   4.680  1.00 94.98           H
ATOM   1340 3HD2 LEU A 101       7.967   2.204   3.542  1.00 94.98           H
ATOM   1341  HN  LEU A 101       9.899   6.333   3.108  1.00 94.98           H
ATOM   1342  N   PRO A 102      12.558   6.484   4.949  1.00 94.72           N
ATOM   1343  CA  PRO A 102      13.756   6.936   5.662  1.00 94.72           C
ATOM   1344  C   PRO A 102      13.462   7.303   7.107  1.00 94.72           C
ATOM   1345  O   PRO A 102      14.250   6.999   8.001  1.00 94.72           O
ATOM   1346  HA  PRO A 102      14.486   6.128   5.716  1.00 94.72           H
ATOM   1347  CB  PRO A 102      14.225   8.146   4.853  1.00 94.72           C
ATOM   1348 1HB  PRO A 102      13.805   9.075   5.240  1.00 94.72           H
ATOM   1349 2HB  PRO A 102      15.309   8.252   4.881  1.00 94.72           H
ATOM   1350  CG  PRO A 102      13.725   7.845   3.445  1.00 94.72           C
ATOM   1351 1HG  PRO A 102      13.665   8.747   2.835  1.00 94.72           H
ATOM   1352 2HG  PRO A 102      14.390   7.162   2.917  1.00 94.72           H
ATOM   1353  CD  PRO A 102      12.357   7.232   3.695  1.00 94.72           C
ATOM   1354 1HD  PRO A 102      11.585   7.995   3.803  1.00 94.72           H
ATOM   1355 2HD  PRO A 102      12.047   6.585   2.874  1.00 94.72           H
ATOM   1356  N   PHE A 103      12.324   7.953   7.300  1.00 94.39           N
ATOM   1357  CA  PHE A 103      11.938   8.412   8.623  1.00 94.39           C
ATOM   1358  C   PHE A 103      11.601   7.231   9.536  1.00 94.39           C
ATOM   1359  O   PHE A 103      11.940   7.239  10.718  1.00 94.39           O
ATOM   1360  HA  PHE A 103      12.787   8.957   9.037  1.00 94.39           H
ATOM   1361  CB  PHE A 103      10.690   9.280   8.450  1.00 94.39           C
ATOM   1362 1HB  PHE A 103       9.926   8.701   7.932  1.00 94.39           H
ATOM   1363 2HB  PHE A 103      10.292   9.526   9.434  1.00 94.39           H
ATOM   1364  CG  PHE A 103      10.937  10.577   7.678  1.00 94.39           C
ATOM   1365  CD1 PHE A 103      11.289  11.709   8.344  1.00 94.39           C
ATOM   1366  HD1 PHE A 103      11.395  11.692   9.429  1.00 94.39           H
ATOM   1367  CD2 PHE A 103      10.805  10.599   6.324  1.00 94.39           C
ATOM   1368  HD2 PHE A 103      10.523   9.692   5.790  1.00 94.39           H
ATOM   1369  CE1 PHE A 103      11.518  12.914   7.627  1.00 94.39           C
ATOM   1370  HE1 PHE A 103      11.800  13.821   8.162  1.00 94.39           H
ATOM   1371  CE2 PHE A 103      11.034  11.803   5.607  1.00 94.39           C
ATOM   1372  HE2 PHE A 103      10.928  11.820   4.523  1.00 94.39           H
ATOM   1373  CZ  PHE A 103      11.386  12.935   6.274  1.00 94.39           C
ATOM   1374  HZ  PHE A 103      11.562  13.859   5.723  1.00 94.39           H
ATOM   1375  HN  PHE A 103      11.672   8.168   6.572  1.00 94.39           H
ATOM   1376  N   TRP A 104      10.937   6.244   8.952  1.00 92.31           N
ATOM   1377  CA  TRP A 104      10.586   5.041   9.687  1.00 92.31           C
ATOM   1378  C   TRP A 104      11.883   4.365  10.135  1.00 92.31           C
ATOM   1379  O   TRP A 104      11.958   3.827  11.239  1.00 92.31           O
ATOM   1380  HA  TRP A 104      10.002   5.341  10.557  1.00 92.31           H
ATOM   1381  CB  TRP A 104       9.694   4.125   8.846  1.00 92.31           C
ATOM   1382 1HB  TRP A 104      10.067   4.113   7.822  1.00 92.31           H
ATOM   1383 2HB  TRP A 104       9.774   3.107   9.227  1.00 92.31           H
ATOM   1384  CG  TRP A 104       8.220   4.534   8.832  1.00 92.31           C
ATOM   1385  CD1 TRP A 104       7.479   4.917   7.783  1.00 92.31           C
ATOM   1386  HD1 TRP A 104       7.853   4.987   6.761  1.00 92.31           H
ATOM   1387  CD2 TRP A 104       7.331   4.586   9.968  1.00 92.31           C
ATOM   1388  NE1 TRP A 104       6.184   5.210   8.157  1.00 92.31           N
ATOM   1389  HE1 TRP A 104       5.448   5.516   7.553  1.00 92.31           H
ATOM   1390  CE2 TRP A 104       6.091   5.002   9.529  1.00 92.31           C
ATOM   1391  CE3 TRP A 104       7.567   4.290  11.322  1.00 92.31           C
ATOM   1392  HE3 TRP A 104       8.537   3.959  11.694  1.00 92.31           H
ATOM   1393  CZ2 TRP A 104       4.990   5.161  10.379  1.00 92.31           C
ATOM   1394  HZ2 TRP A 104       4.020   5.492  10.007  1.00 92.31           H
ATOM   1395  CZ3 TRP A 104       6.457   4.454  12.159  1.00 92.31           C
ATOM   1396  HZ3 TRP A 104       6.585   4.238  13.219  1.00 92.31           H
ATOM   1397  CH2 TRP A 104       5.202   4.872  11.732  1.00 92.31           C
ATOM   1398  HH2 TRP A 104       4.386   4.976  12.448  1.00 92.31           H
ATOM   1399  HN  TRP A 104      10.641   6.257   7.997  1.00 92.31           H
ATOM   1400  N   ALA A 105      12.873   4.414   9.255  1.00 93.94           N
ATOM   1401  CA  ALA A 105      14.136   3.743   9.512  1.00 93.94           C
ATOM   1402  C   ALA A 105      14.796   4.363  10.745  1.00 93.94           C
ATOM   1403  O   ALA A 105      15.252   3.647  11.635  1.00 93.94           O
ATOM   1404  HA  ALA A 105      13.920   2.694   9.715  1.00 93.94           H
ATOM   1405  CB  ALA A 105      15.023   3.832   8.268  1.00 93.94           C
ATOM   1406 1HB  ALA A 105      14.521   3.352   7.429  1.00 93.94           H
ATOM   1407 2HB  ALA A 105      15.210   4.879   8.029  1.00 93.94           H
ATOM   1408 3HB  ALA A 105      15.970   3.329   8.461  1.00 93.94           H
ATOM   1409  HN  ALA A 105      12.822   4.900   8.383  1.00 93.94           H
ATOM   1410  N   ILE A 106      14.828   5.688  10.757  1.00 93.68           N
ATOM   1411  CA  ILE A 106      15.463   6.412  11.845  1.00 93.68           C
ATOM   1412  C   ILE A 106      14.720   6.116  13.150  1.00 93.68           C
ATOM   1413  O   ILE A 106      15.344   5.880  14.184  1.00 93.68           O
ATOM   1414  HA  ILE A 106      16.482   6.037  11.936  1.00 93.68           H
ATOM   1415  CB  ILE A 106      15.555   7.903  11.515  1.00 93.68           C
ATOM   1416  HB  ILE A 106      14.580   8.235  11.159  1.00 93.68           H
ATOM   1417  CG1 ILE A 106      16.558   8.153  10.386  1.00 93.68           C
ATOM   1418 1HG1 ILE A 106      17.572   8.010  10.758  1.00 93.68           H
ATOM   1419 2HG1 ILE A 106      16.404   7.424   9.591  1.00 93.68           H
ATOM   1420  CG2 ILE A 106      15.883   8.722  12.765  1.00 93.68           C
ATOM   1421 1HG2 ILE A 106      15.101   8.577  13.510  1.00 93.68           H
ATOM   1422 2HG2 ILE A 106      16.839   8.394  13.174  1.00 93.68           H
ATOM   1423 3HG2 ILE A 106      15.944   9.778  12.502  1.00 93.68           H
ATOM   1424  CD1 ILE A 106      16.409   9.568   9.825  1.00 93.68           C
ATOM   1425 1HD1 ILE A 106      15.400   9.699   9.432  1.00 93.68           H
ATOM   1426 2HD1 ILE A 106      16.587  10.294  10.618  1.00 93.68           H
ATOM   1427 3HD1 ILE A 106      17.133   9.719   9.024  1.00 93.68           H
ATOM   1428  HN  ILE A 106      14.430   6.263  10.042  1.00 93.68           H
ATOM   1429  N   ALA A 107      13.398   6.137  13.060  1.00 92.15           N
ATOM   1430  CA  ALA A 107      12.565   5.972  14.238  1.00 92.15           C
ATOM   1431  C   ALA A 107      12.768   4.567  14.808  1.00 92.15           C
ATOM   1432  O   ALA A 107      12.691   4.368  16.020  1.00 92.15           O
ATOM   1433  HA  ALA A 107      12.887   6.705  14.978  1.00 92.15           H
ATOM   1434  CB  ALA A 107      11.105   6.248  13.874  1.00 92.15           C
ATOM   1435 1HB  ALA A 107      11.010   7.268  13.502  1.00 92.15           H
ATOM   1436 2HB  ALA A 107      10.785   5.549  13.102  1.00 92.15           H
ATOM   1437 3HB  ALA A 107      10.480   6.124  14.758  1.00 92.15           H
ATOM   1438  HN  ALA A 107      12.899   6.265  12.203  1.00 92.15           H
ATOM   1439  N   ALA A 108      13.024   3.629  13.908  1.00 91.48           N
ATOM   1440  CA  ALA A 108      13.215   2.244  14.304  1.00 91.48           C
ATOM   1441  C   ALA A 108      14.605   2.083  14.923  1.00 91.48           C
ATOM   1442  O   ALA A 108      14.790   1.286  15.842  1.00 91.48           O
ATOM   1443  HA  ALA A 108      12.462   2.007  15.055  1.00 91.48           H
ATOM   1444  CB  ALA A 108      13.008   1.333  13.092  1.00 91.48           C
ATOM   1445 1HB  ALA A 108      11.996   1.465  12.708  1.00 91.48           H
ATOM   1446 2HB  ALA A 108      13.728   1.592  12.316  1.00 91.48           H
ATOM   1447 3HB  ALA A 108      13.151   0.295  13.390  1.00 91.48           H
ATOM   1448  HN  ALA A 108      13.100   3.802  12.926  1.00 91.48           H
ATOM   1449  N   ALA A 109      15.546   2.852  14.396  1.00 91.26           N
ATOM   1450  CA  ALA A 109      16.937   2.709  14.790  1.00 91.26           C
ATOM   1451  C   ALA A 109      17.102   3.165  16.241  1.00 91.26           C
ATOM   1452  O   ALA A 109      17.898   2.597  16.987  1.00 91.26           O
ATOM   1453  HA  ALA A 109      17.195   1.653  14.718  1.00 91.26           H
ATOM   1454  CB  ALA A 109      17.824   3.500  13.826  1.00 91.26           C
ATOM   1455 1HB  ALA A 109      17.692   3.118  12.814  1.00 91.26           H
ATOM   1456 2HB  ALA A 109      17.545   4.553  13.857  1.00 91.26           H
ATOM   1457 3HB  ALA A 109      18.868   3.392  14.122  1.00 91.26           H
ATOM   1458  HN  ALA A 109      15.371   3.562  13.713  1.00 91.26           H
ATOM   1459  N   ASP A 110      16.335   4.185  16.598  1.00 87.62           N
ATOM   1460  CA  ASP A 110      16.481   4.810  17.901  1.00 87.62           C
ATOM   1461  C   ASP A 110      15.104   5.233  18.416  1.00 87.62           C
ATOM   1462  O   ASP A 110      14.376   4.423  18.989  1.00 87.62           O
ATOM   1463  HA  ASP A 110      16.948   4.053  18.532  1.00 87.62           H
ATOM   1464  CB  ASP A 110      17.358   6.061  17.817  1.00 87.62           C
ATOM   1465 1HB  ASP A 110      18.332   5.800  17.403  1.00 87.62           H
ATOM   1466 2HB  ASP A 110      16.905   6.782  17.137  1.00 87.62           H
ATOM   1467  CG  ASP A 110      17.539   6.697  19.197  1.00 87.62           C
ATOM   1468  OD1 ASP A 110      17.231   6.001  20.188  1.00 87.62           O
ATOM   1469  OD2 ASP A 110      17.982   7.866  19.229  1.00 87.62           O
ATOM   1470  HN  ASP A 110      15.627   4.583  16.015  1.00 87.62           H
ATOM   1471  N   GLN A 111      14.787   6.500  18.195  1.00 87.36           N
ATOM   1472  CA  GLN A 111      13.501   7.034  18.610  1.00 87.36           C
ATOM   1473  C   GLN A 111      13.011   8.079  17.605  1.00 87.36           C
ATOM   1474  O   GLN A 111      13.770   8.520  16.743  1.00 87.36           O
ATOM   1475  HA  GLN A 111      12.823   6.181  18.618  1.00 87.36           H
ATOM   1476  CB  GLN A 111      13.582   7.624  20.019  1.00 87.36           C
ATOM   1477 1HB  GLN A 111      12.602   7.998  20.317  1.00 87.36           H
ATOM   1478 2HB  GLN A 111      13.854   6.843  20.730  1.00 87.36           H
ATOM   1479  CG  GLN A 111      14.607   8.758  20.082  1.00 87.36           C
ATOM   1480 1HG  GLN A 111      15.588   8.382  19.789  1.00 87.36           H
ATOM   1481 2HG  GLN A 111      14.338   9.536  19.368  1.00 87.36           H
ATOM   1482  CD  GLN A 111      14.682   9.353  21.489  1.00 87.36           C
ATOM   1483  OE1 GLN A 111      13.680   9.617  22.133  1.00 87.36           O
ATOM   1484  NE2 GLN A 111      15.922   9.549  21.929  1.00 87.36           N
ATOM   1485 1HE2 GLN A 111      16.701   9.310  21.349  1.00 87.36           H
ATOM   1486 2HE2 GLN A 111      16.075   9.934  22.839  1.00 87.36           H
ATOM   1487  HN  GLN A 111      15.391   7.156  17.742  1.00 87.36           H
ATOM   1488  N   TRP A 112      11.746   8.444  17.750  1.00 90.35           N
ATOM   1489  CA  TRP A 112      11.157   9.459  16.893  1.00 90.35           C
ATOM   1490  C   TRP A 112      11.735  10.816  17.301  1.00 90.35           C
ATOM   1491  O   TRP A 112      11.452  11.313  18.390  1.00 90.35           O
ATOM   1492  HA  TRP A 112      11.436   9.229  15.864  1.00 90.35           H
ATOM   1493  CB  TRP A 112       9.630   9.415  16.960  1.00 90.35           C
ATOM   1494 1HB  TRP A 112       9.296   8.397  16.760  1.00 90.35           H
ATOM   1495 2HB  TRP A 112       9.314   9.660  17.974  1.00 90.35           H
ATOM   1496  CG  TRP A 112       8.936  10.365  15.982  1.00 90.35           C
ATOM   1497  CD1 TRP A 112       8.505  11.613  16.209  1.00 90.35           C
ATOM   1498  HD1 TRP A 112       8.600  12.131  17.164  1.00 90.35           H
ATOM   1499  CD2 TRP A 112       8.608  10.091  14.604  1.00 90.35           C
ATOM   1500  NE1 TRP A 112       7.926  12.162  15.083  1.00 90.35           N
ATOM   1501  HE1 TRP A 112       7.532  13.078  15.006  1.00 90.35           H
ATOM   1502  CE2 TRP A 112       7.991  11.206  14.075  1.00 90.35           C
ATOM   1503  CE3 TRP A 112       8.826   8.938  13.829  1.00 90.35           C
ATOM   1504  HE3 TRP A 112       9.312   8.045  14.222  1.00 90.35           H
ATOM   1505  CZ2 TRP A 112       7.541  11.279  12.752  1.00 90.35           C
ATOM   1506  HZ2 TRP A 112       7.055  12.172  12.358  1.00 90.35           H
ATOM   1507  CZ3 TRP A 112       8.371   9.026  12.508  1.00 90.35           C
ATOM   1508  HZ3 TRP A 112       8.515   8.160  11.863  1.00 90.35           H
ATOM   1509  CH2 TRP A 112       7.747  10.142  11.961  1.00 90.35           C
ATOM   1510  HH2 TRP A 112       7.420  10.132  10.921  1.00 90.35           H
ATOM   1511  HN  TRP A 112      11.128   8.061  18.437  1.00 90.35           H
ATOM   1512  N   LYS A 113      12.534  11.376  16.405  1.00 91.40           N
ATOM   1513  CA  LYS A 113      13.265  12.595  16.711  1.00 91.40           C
ATOM   1514  C   LYS A 113      12.566  13.783  16.048  1.00 91.40           C
ATOM   1515  O   LYS A 113      13.008  14.923  16.187  1.00 91.40           O
ATOM   1516  HA  LYS A 113      13.230  12.733  17.792  1.00 91.40           H
ATOM   1517  CB  LYS A 113      14.737  12.449  16.321  1.00 91.40           C
ATOM   1518 1HB  LYS A 113      14.813  12.191  15.265  1.00 91.40           H
ATOM   1519 2HB  LYS A 113      15.247  13.404  16.452  1.00 91.40           H
ATOM   1520  CG  LYS A 113      15.425  11.376  17.166  1.00 91.40           C
ATOM   1521 1HG  LYS A 113      15.371  11.647  18.220  1.00 91.40           H
ATOM   1522 2HG  LYS A 113      14.900  10.427  17.053  1.00 91.40           H
ATOM   1523  CD  LYS A 113      16.888  11.207  16.751  1.00 91.40           C
ATOM   1524 1HD  LYS A 113      16.944  10.974  15.688  1.00 91.40           H
ATOM   1525 2HD  LYS A 113      17.423  12.144  16.902  1.00 91.40           H
ATOM   1526  CE  LYS A 113      17.561  10.094  17.558  1.00 91.40           C
ATOM   1527 1HE  LYS A 113      17.517  10.330  18.621  1.00 91.40           H
ATOM   1528 2HE  LYS A 113      17.022   9.157  17.417  1.00 91.40           H
ATOM   1529  NZ  LYS A 113      18.971   9.930  17.138  1.00 91.40           N
ATOM   1530 1HZ  LYS A 113      19.386   9.154  17.643  1.00 91.40           H
ATOM   1531 2HZ  LYS A 113      19.007   9.743  16.142  1.00 91.40           H
ATOM   1532 3HZ  LYS A 113      19.485  10.780  17.341  1.00 91.40           H
ATOM   1533  HN  LYS A 113      12.686  11.013  15.485  1.00 91.40           H
ATOM   1534  N   PHE A 114      11.488  13.477  15.342  1.00 92.92           N
ATOM   1535  CA  PHE A 114      10.861  14.456  14.471  1.00 92.92           C
ATOM   1536  C   PHE A 114       9.619  15.060  15.129  1.00 92.92           C
ATOM   1537  O   PHE A 114       9.135  14.547  16.137  1.00 92.92           O
ATOM   1538  HA  PHE A 114      11.593  15.243  14.289  1.00 92.92           H
ATOM   1539  CB  PHE A 114      10.441  13.718  13.198  1.00 92.92           C
ATOM   1540 1HB  PHE A 114       9.627  13.034  13.438  1.00 92.92           H
ATOM   1541 2HB  PHE A 114      10.048  14.442  12.483  1.00 92.92           H
ATOM   1542  CG  PHE A 114      11.572  12.930  12.534  1.00 92.92           C
ATOM   1543  CD1 PHE A 114      12.534  13.584  11.829  1.00 92.92           C
ATOM   1544  HD1 PHE A 114      12.499  14.669  11.737  1.00 92.92           H
ATOM   1545  CD2 PHE A 114      11.615  11.575  12.648  1.00 92.92           C
ATOM   1546  HD2 PHE A 114      10.843  11.051  13.213  1.00 92.92           H
ATOM   1547  CE1 PHE A 114      13.583  12.852  11.213  1.00 92.92           C
ATOM   1548  HE1 PHE A 114      14.354  13.376  10.648  1.00 92.92           H
ATOM   1549  CE2 PHE A 114      12.664  10.844  12.032  1.00 92.92           C
ATOM   1550  HE2 PHE A 114      12.698   9.758  12.123  1.00 92.92           H
ATOM   1551  CZ  PHE A 114      13.626  11.497  11.327  1.00 92.92           C
ATOM   1552  HZ  PHE A 114      14.432  10.936  10.854  1.00 92.92           H
ATOM   1553  HN  PHE A 114      11.045  12.580  15.358  1.00 92.92           H
ATOM   1554  N   GLN A 115       9.138  16.141  14.533  1.00 93.45           N
ATOM   1555  CA  GLN A 115       7.988  16.845  15.073  1.00 93.45           C
ATOM   1556  C   GLN A 115       6.713  16.031  14.847  1.00 93.45           C
ATOM   1557  O   GLN A 115       6.698  15.107  14.035  1.00 93.45           O
ATOM   1558  HA  GLN A 115       8.182  16.940  16.142  1.00 93.45           H
ATOM   1559  CB  GLN A 115       7.863  18.242  14.461  1.00 93.45           C
ATOM   1560 1HB  GLN A 115       7.865  18.168  13.373  1.00 93.45           H
ATOM   1561 2HB  GLN A 115       6.909  18.684  14.748  1.00 93.45           H
ATOM   1562  CG  GLN A 115       9.009  19.146  14.918  1.00 93.45           C
ATOM   1563 1HG  GLN A 115       9.964  18.679  14.677  1.00 93.45           H
ATOM   1564 2HG  GLN A 115       8.971  20.091  14.376  1.00 93.45           H
ATOM   1565  CD  GLN A 115       8.931  19.412  16.423  1.00 93.45           C
ATOM   1566  OE1 GLN A 115       7.884  19.316  17.043  1.00 93.45           O
ATOM   1567  NE2 GLN A 115      10.093  19.751  16.974  1.00 93.45           N
ATOM   1568 1HE2 GLN A 115      10.915  19.811  16.408  1.00 93.45           H
ATOM   1569 2HE2 GLN A 115      10.144  19.944  17.954  1.00 93.45           H
ATOM   1570  HN  GLN A 115       9.520  16.535  13.697  1.00 93.45           H
ATOM   1571  N   THR A 116       5.673  16.403  15.580  1.00 93.89           N
ATOM   1572  CA  THR A 116       4.417  15.676  15.520  1.00 93.89           C
ATOM   1573  C   THR A 116       3.847  15.712  14.101  1.00 93.89           C
ATOM   1574  O   THR A 116       3.256  14.736  13.640  1.00 93.89           O
ATOM   1575  HA  THR A 116       4.613  14.631  15.760  1.00 93.89           H
ATOM   1576  CB  THR A 116       3.475  16.273  16.568  1.00 93.89           C
ATOM   1577  HB  THR A 116       3.142  17.267  16.271  1.00 93.89           H
ATOM   1578  OG1 THR A 116       4.221  16.211  17.781  1.00 93.89           O
ATOM   1579  HG1 THR A 116       3.807  16.807  18.468  1.00 93.89           H
ATOM   1580  CG2 THR A 116       2.257  15.385  16.834  1.00 93.89           C
ATOM   1581 1HG2 THR A 116       2.589  14.412  17.196  1.00 93.89           H
ATOM   1582 2HG2 THR A 116       1.693  15.256  15.910  1.00 93.89           H
ATOM   1583 3HG2 THR A 116       1.622  15.855  17.585  1.00 93.89           H
ATOM   1584  HN  THR A 116       5.680  17.185  16.204  1.00 93.89           H
ATOM   1585  N   PHE A 117       4.044  16.847  13.446  1.00 94.78           N
ATOM   1586  CA  PHE A 117       3.564  17.019  12.085  1.00 94.78           C
ATOM   1587  C   PHE A 117       4.059  15.887  11.182  1.00 94.78           C
ATOM   1588  O   PHE A 117       3.285  15.320  10.413  1.00 94.78           O
ATOM   1589  HA  PHE A 117       2.475  17.003  12.122  1.00 94.78           H
ATOM   1590  CB  PHE A 117       4.131  18.346  11.576  1.00 94.78           C
ATOM   1591 1HB  PHE A 117       3.727  19.158  12.181  1.00 94.78           H
ATOM   1592 2HB  PHE A 117       5.211  18.348  11.721  1.00 94.78           H
ATOM   1593  CG  PHE A 117       3.828  18.628  10.103  1.00 94.78           C
ATOM   1594  CD1 PHE A 117       4.805  18.480   9.168  1.00 94.78           C
ATOM   1595  HD1 PHE A 117       5.803  18.162   9.468  1.00 94.78           H
ATOM   1596  CD2 PHE A 117       2.583  19.025   9.729  1.00 94.78           C
ATOM   1597  HD2 PHE A 117       1.800  19.143  10.478  1.00 94.78           H
ATOM   1598  CE1 PHE A 117       4.524  18.742   7.801  1.00 94.78           C
ATOM   1599  HE1 PHE A 117       5.307  18.624   7.052  1.00 94.78           H
ATOM   1600  CE2 PHE A 117       2.302  19.286   8.361  1.00 94.78           C
ATOM   1601  HE2 PHE A 117       1.304  19.605   8.061  1.00 94.78           H
ATOM   1602  CZ  PHE A 117       3.278  19.139   7.427  1.00 94.78           C
ATOM   1603  HZ  PHE A 117       3.063  19.339   6.377  1.00 94.78           H
ATOM   1604  HN  PHE A 117       4.521  17.638  13.830  1.00 94.78           H
ATOM   1605  N   MET A 118       5.345  15.593  11.307  1.00 94.49           N
ATOM   1606  CA  MET A 118       5.960  14.565  10.484  1.00 94.49           C
ATOM   1607  C   MET A 118       5.364  13.189  10.788  1.00 94.49           C
ATOM   1608  O   MET A 118       5.221  12.359   9.893  1.00 94.49           O
ATOM   1609  HA  MET A 118       5.740  14.844   9.453  1.00 94.49           H
ATOM   1610  CB  MET A 118       7.467  14.538  10.743  1.00 94.49           C
ATOM   1611 1HB  MET A 118       7.862  15.554  10.721  1.00 94.49           H
ATOM   1612 2HB  MET A 118       7.661  14.142  11.740  1.00 94.49           H
ATOM   1613  CG  MET A 118       8.188  13.682   9.700  1.00 94.49           C
ATOM   1614 1HG  MET A 118       9.255  13.649   9.918  1.00 94.49           H
ATOM   1615 2HG  MET A 118       7.822  12.656   9.743  1.00 94.49           H
ATOM   1616  SD  MET A 118       7.921  14.355   8.068  1.00 94.49           S
ATOM   1617  CE  MET A 118       8.890  15.849   8.187  1.00 94.49           C
ATOM   1618 1HE  MET A 118       8.501  16.472   8.992  1.00 94.49           H
ATOM   1619 2HE  MET A 118       9.929  15.592   8.395  1.00 94.49           H
ATOM   1620 3HE  MET A 118       8.833  16.395   7.245  1.00 94.49           H
ATOM   1621  HN  MET A 118       5.961  16.042  11.953  1.00 94.49           H
ATOM   1622  N   CYS A 119       5.032  12.991  12.056  1.00 93.34           N
ATOM   1623  CA  CYS A 119       4.444  11.734  12.487  1.00 93.34           C
ATOM   1624  C   CYS A 119       3.106  11.558  11.767  1.00 93.34           C
ATOM   1625  O   CYS A 119       2.807  10.477  11.261  1.00 93.34           O
ATOM   1626  HA  CYS A 119       5.143  10.948  12.203  1.00 93.34           H
ATOM   1627  CB  CYS A 119       4.286  11.677  14.008  1.00 93.34           C
ATOM   1628 1HB  CYS A 119       5.267  11.671  14.484  1.00 93.34           H
ATOM   1629 2HB  CYS A 119       3.765  12.567  14.362  1.00 93.34           H
ATOM   1630  SG  CYS A 119       3.352  10.176  14.484  1.00 93.34           S
ATOM   1631  HN  CYS A 119       5.159  13.669  12.780  1.00 93.34           H
ATOM   1632  N   LYS A 120       2.336  12.636  11.744  1.00 94.47           N
ATOM   1633  CA  LYS A 120       1.033  12.612  11.102  1.00 94.47           C
ATOM   1634  C   LYS A 120       1.202  12.235   9.629  1.00 94.47           C
ATOM   1635  O   LYS A 120       0.517  11.345   9.129  1.00 94.47           O
ATOM   1636  HA  LYS A 120       0.442  11.837  11.590  1.00 94.47           H
ATOM   1637  CB  LYS A 120       0.304  13.939  11.317  1.00 94.47           C
ATOM   1638 1HB  LYS A 120       0.956  14.767  11.037  1.00 94.47           H
ATOM   1639 2HB  LYS A 120      -0.569  13.989  10.667  1.00 94.47           H
ATOM   1640  CG  LYS A 120      -0.129  14.097  12.776  1.00 94.47           C
ATOM   1641 1HG  LYS A 120      -0.745  13.246  13.070  1.00 94.47           H
ATOM   1642 2HG  LYS A 120       0.749  14.093  13.423  1.00 94.47           H
ATOM   1643  CD  LYS A 120      -0.913  15.395  12.979  1.00 94.47           C
ATOM   1644 1HD  LYS A 120      -0.260  16.250  12.799  1.00 94.47           H
ATOM   1645 2HD  LYS A 120      -1.722  15.453  12.250  1.00 94.47           H
ATOM   1646  CE  LYS A 120      -1.487  15.474  14.395  1.00 94.47           C
ATOM   1647 1HE  LYS A 120      -1.648  14.468  14.784  1.00 94.47           H
ATOM   1648 2HE  LYS A 120      -0.773  15.962  15.057  1.00 94.47           H
ATOM   1649  NZ  LYS A 120      -2.764  16.222  14.395  1.00 94.47           N
ATOM   1650 1HZ  LYS A 120      -3.116  16.289  15.343  1.00 94.47           H
ATOM   1651 2HZ  LYS A 120      -2.609  17.154  14.025  1.00 94.47           H
ATOM   1652 3HZ  LYS A 120      -3.441  15.737  13.816  1.00 94.47           H
ATOM   1653  HN  LYS A 120       2.589  13.513  12.154  1.00 94.47           H
ATOM   1654  N   VAL A 121       2.120  12.932   8.975  1.00 94.47           N
ATOM   1655  CA  VAL A 121       2.320  12.751   7.547  1.00 94.47           C
ATOM   1656  C   VAL A 121       2.743  11.307   7.275  1.00 94.47           C
ATOM   1657  O   VAL A 121       2.160  10.634   6.426  1.00 94.47           O
ATOM   1658  HA  VAL A 121       1.365  12.936   7.055  1.00 94.47           H
ATOM   1659  CB  VAL A 121       3.328  13.778   7.026  1.00 94.47           C
ATOM   1660  HB  VAL A 121       4.221  13.716   7.647  1.00 94.47           H
ATOM   1661  CG1 VAL A 121       3.735  13.464   5.585  1.00 94.47           C
ATOM   1662 1HG1 VAL A 121       4.191  12.474   5.544  1.00 94.47           H
ATOM   1663 2HG1 VAL A 121       2.853  13.484   4.945  1.00 94.47           H
ATOM   1664 3HG1 VAL A 121       4.452  14.208   5.239  1.00 94.47           H
ATOM   1665  CG2 VAL A 121       2.773  15.199   7.141  1.00 94.47           C
ATOM   1666 1HG2 VAL A 121       1.857  15.280   6.555  1.00 94.47           H
ATOM   1667 2HG2 VAL A 121       2.557  15.421   8.186  1.00 94.47           H
ATOM   1668 3HG2 VAL A 121       3.509  15.908   6.764  1.00 94.47           H
ATOM   1669  HN  VAL A 121       2.719  13.609   9.403  1.00 94.47           H
ATOM   1670  N   VAL A 122       3.755  10.871   8.011  1.00 92.99           N
ATOM   1671  CA  VAL A 122       4.411   9.610   7.711  1.00 92.99           C
ATOM   1672  C   VAL A 122       3.403   8.468   7.862  1.00 92.99           C
ATOM   1673  O   VAL A 122       3.369   7.553   7.040  1.00 92.99           O
ATOM   1674  HA  VAL A 122       4.743   9.650   6.674  1.00 92.99           H
ATOM   1675  CB  VAL A 122       5.646   9.438   8.598  1.00 92.99           C
ATOM   1676  HB  VAL A 122       5.351   9.647   9.627  1.00 92.99           H
ATOM   1677  CG1 VAL A 122       6.166   8.000   8.541  1.00 92.99           C
ATOM   1678 1HG1 VAL A 122       5.389   7.319   8.888  1.00 92.99           H
ATOM   1679 2HG1 VAL A 122       6.435   7.751   7.515  1.00 92.99           H
ATOM   1680 3HG1 VAL A 122       7.043   7.905   9.180  1.00 92.99           H
ATOM   1681  CG2 VAL A 122       6.741  10.433   8.211  1.00 92.99           C
ATOM   1682 1HG2 VAL A 122       7.031  10.269   7.173  1.00 92.99           H
ATOM   1683 2HG2 VAL A 122       6.366  11.450   8.328  1.00 92.99           H
ATOM   1684 3HG2 VAL A 122       7.607  10.289   8.857  1.00 92.99           H
ATOM   1685  HN  VAL A 122       4.127  11.364   8.798  1.00 92.99           H
ATOM   1686  N   ASN A 123       2.607   8.559   8.917  1.00 91.20           N
ATOM   1687  CA  ASN A 123       1.595   7.550   9.180  1.00 91.20           C
ATOM   1688  C   ASN A 123       0.567   7.558   8.047  1.00 91.20           C
ATOM   1689  O   ASN A 123       0.114   6.502   7.607  1.00 91.20           O
ATOM   1690  HA  ASN A 123       2.139   6.608   9.243  1.00 91.20           H
ATOM   1691  CB  ASN A 123       0.858   7.838  10.490  1.00 91.20           C
ATOM   1692 1HB  ASN A 123       0.780   8.915  10.638  1.00 91.20           H
ATOM   1693 2HB  ASN A 123      -0.159   7.450  10.432  1.00 91.20           H
ATOM   1694  CG  ASN A 123       1.584   7.206  11.678  1.00 91.20           C
ATOM   1695  OD1 ASN A 123       2.376   6.288  11.538  1.00 91.20           O
ATOM   1696  ND2 ASN A 123       1.272   7.745  12.853  1.00 91.20           N
ATOM   1697 1HD2 ASN A 123       0.613   8.497  12.898  1.00 91.20           H
ATOM   1698 2HD2 ASN A 123       1.695   7.400  13.690  1.00 91.20           H
ATOM   1699  HN  ASN A 123       2.646   9.303   9.584  1.00 91.20           H
ATOM   1700  N   SER A 124       0.228   8.761   7.607  1.00 93.11           N
ATOM   1701  CA  SER A 124      -0.875   8.934   6.677  1.00 93.11           C
ATOM   1702  C   SER A 124      -0.440   8.525   5.268  1.00 93.11           C
ATOM   1703  O   SER A 124      -1.245   8.016   4.489  1.00 93.11           O
ATOM   1704  HA  SER A 124      -1.665   8.276   7.040  1.00 93.11           H
ATOM   1705  CB  SER A 124      -1.376  10.380   6.679  1.00 93.11           C
ATOM   1706 1HB  SER A 124      -0.601  11.032   6.276  1.00 93.11           H
ATOM   1707 2HB  SER A 124      -2.239  10.466   6.019  1.00 93.11           H
ATOM   1708  OG  SER A 124      -1.733  10.819   7.987  1.00 93.11           O
ATOM   1709  HG  SER A 124      -1.117  11.550   8.282  1.00 93.11           H
ATOM   1710  HN  SER A 124       0.691   9.606   7.875  1.00 93.11           H
ATOM   1711  N   MET A 125       0.831   8.763   4.983  1.00 93.35           N
ATOM   1712  CA  MET A 125       1.343   8.581   3.635  1.00 93.35           C
ATOM   1713  C   MET A 125       1.207   7.123   3.190  1.00 93.35           C
ATOM   1714  O   MET A 125       0.851   6.851   2.044  1.00 93.35           O
ATOM   1715  HA  MET A 125       0.731   9.221   3.000  1.00 93.35           H
ATOM   1716  CB  MET A 125       2.816   8.994   3.588  1.00 93.35           C
ATOM   1717 1HB  MET A 125       3.340   8.585   4.452  1.00 93.35           H
ATOM   1718 2HB  MET A 125       3.287   8.572   2.701  1.00 93.35           H
ATOM   1719  CG  MET A 125       2.957  10.517   3.572  1.00 93.35           C
ATOM   1720 1HG  MET A 125       2.405  10.951   4.406  1.00 93.35           H
ATOM   1721 2HG  MET A 125       4.003  10.795   3.704  1.00 93.35           H
ATOM   1722  SD  MET A 125       2.344  11.171   2.029  1.00 93.35           S
ATOM   1723  CE  MET A 125       0.951  12.116   2.624  1.00 93.35           C
ATOM   1724 1HE  MET A 125       0.252  11.451   3.133  1.00 93.35           H
ATOM   1725 2HE  MET A 125       1.300  12.878   3.321  1.00 93.35           H
ATOM   1726 3HE  MET A 125       0.450  12.594   1.783  1.00 93.35           H
ATOM   1727  HN  MET A 125       1.506   9.075   5.653  1.00 93.35           H
ATOM   1728  N   TYR A 126       1.498   6.224   4.119  1.00 86.31           N
ATOM   1729  CA  TYR A 126       1.409   4.802   3.838  1.00 86.31           C
ATOM   1730  C   TYR A 126      -0.016   4.409   3.444  1.00 86.31           C
ATOM   1731  O   TYR A 126      -0.222   3.734   2.436  1.00 86.31           O
ATOM   1732  HA  TYR A 126       2.081   4.580   3.008  1.00 86.31           H
ATOM   1733  CB  TYR A 126       1.780   4.090   5.140  1.00 86.31           C
ATOM   1734 1HB  TYR A 126       2.836   4.264   5.349  1.00 86.31           H
ATOM   1735 2HB  TYR A 126       1.216   4.535   5.959  1.00 86.31           H
ATOM   1736  CG  TYR A 126       1.521   2.582   5.121  1.00 86.31           C
ATOM   1737  CD1 TYR A 126       0.719   2.008   6.087  1.00 86.31           C
ATOM   1738  HD1 TYR A 126       0.271   2.629   6.863  1.00 86.31           H
ATOM   1739  CD2 TYR A 126       2.088   1.797   4.139  1.00 86.31           C
ATOM   1740  HD2 TYR A 126       2.721   2.250   3.376  1.00 86.31           H
ATOM   1741  CE1 TYR A 126       0.475   0.589   6.070  1.00 86.31           C
ATOM   1742  HE1 TYR A 126      -0.156   0.123   6.826  1.00 86.31           H
ATOM   1743  CE2 TYR A 126       1.843   0.378   4.121  1.00 86.31           C
ATOM   1744  HE2 TYR A 126       2.285  -0.254   3.351  1.00 86.31           H
ATOM   1745  CZ  TYR A 126       1.049  -0.156   5.087  1.00 86.31           C
ATOM   1746  OH  TYR A 126       0.818  -1.496   5.071  1.00 86.31           O
ATOM   1747  HH  TYR A 126       1.253  -1.908   4.270  1.00 86.31           H
ATOM   1748  HN  TYR A 126       1.789   6.454   5.048  1.00 86.31           H
ATOM   1749  N   LYS A 127      -0.964   4.847   4.260  1.00 87.84           N
ATOM   1750  CA  LYS A 127      -2.354   4.473   4.063  1.00 87.84           C
ATOM   1751  C   LYS A 127      -2.850   5.053   2.737  1.00 87.84           C
ATOM   1752  O   LYS A 127      -3.647   4.426   2.040  1.00 87.84           O
ATOM   1753  HA  LYS A 127      -2.394   3.385   4.000  1.00 87.84           H
ATOM   1754  CB  LYS A 127      -3.197   4.888   5.270  1.00 87.84           C
ATOM   1755 1HB  LYS A 127      -2.981   5.924   5.530  1.00 87.84           H
ATOM   1756 2HB  LYS A 127      -4.255   4.838   5.013  1.00 87.84           H
ATOM   1757  CG  LYS A 127      -2.915   3.985   6.472  1.00 87.84           C
ATOM   1758 1HG  LYS A 127      -1.846   3.983   6.688  1.00 87.84           H
ATOM   1759 2HG  LYS A 127      -3.417   4.381   7.355  1.00 87.84           H
ATOM   1760  CD  LYS A 127      -3.390   2.554   6.207  1.00 87.84           C
ATOM   1761 1HD  LYS A 127      -4.444   2.563   5.932  1.00 87.84           H
ATOM   1762 2HD  LYS A 127      -2.843   2.137   5.361  1.00 87.84           H
ATOM   1763  CE  LYS A 127      -3.184   1.671   7.439  1.00 87.84           C
ATOM   1764 1HE  LYS A 127      -2.154   1.753   7.786  1.00 87.84           H
ATOM   1765 2HE  LYS A 127      -3.823   2.017   8.252  1.00 87.84           H
ATOM   1766  NZ  LYS A 127      -3.496   0.259   7.123  1.00 87.84           N
ATOM   1767 1HZ  LYS A 127      -3.381  -0.307   7.956  1.00 87.84           H
ATOM   1768 2HZ  LYS A 127      -4.454   0.190   6.797  1.00 87.84           H
ATOM   1769 3HZ  LYS A 127      -2.868  -0.072   6.399  1.00 87.84           H
ATOM   1770  HN  LYS A 127      -0.794   5.446   5.043  1.00 87.84           H
ATOM   1771  N   MET A 128      -2.359   6.244   2.428  1.00 92.08           N
ATOM   1772  CA  MET A 128      -2.737   6.912   1.194  1.00 92.08           C
ATOM   1773  C   MET A 128      -2.258   6.122  -0.026  1.00 92.08           C
ATOM   1774  O   MET A 128      -3.013   5.925  -0.977  1.00 92.08           O
ATOM   1775  HA  MET A 128      -3.826   6.954   1.204  1.00 92.08           H
ATOM   1776  CB  MET A 128      -2.126   8.315   1.166  1.00 92.08           C
ATOM   1777 1HB  MET A 128      -2.380   8.845   2.084  1.00 92.08           H
ATOM   1778 2HB  MET A 128      -1.039   8.242   1.130  1.00 92.08           H
ATOM   1779  CG  MET A 128      -2.630   9.108  -0.042  1.00 92.08           C
ATOM   1780 1HG  MET A 128      -2.418   8.560  -0.961  1.00 92.08           H
ATOM   1781 2HG  MET A 128      -3.711   9.227   0.016  1.00 92.08           H
ATOM   1782  SD  MET A 128      -1.842  10.709  -0.093  1.00 92.08           S
ATOM   1783  CE  MET A 128      -0.157  10.215  -0.416  1.00 92.08           C
ATOM   1784 1HE  MET A 128       0.195   9.574   0.392  1.00 92.08           H
ATOM   1785 2HE  MET A 128      -0.113   9.669  -1.359  1.00 92.08           H
ATOM   1786 3HE  MET A 128       0.475  11.101  -0.479  1.00 92.08           H
ATOM   1787  HN  MET A 128      -1.716   6.750   3.003  1.00 92.08           H
ATOM   1788  N   ASN A 129      -1.007   5.691   0.042  1.00 91.44           N
ATOM   1789  CA  ASN A 129      -0.440   4.871  -1.015  1.00 91.44           C
ATOM   1790  C   ASN A 129      -1.250   3.579  -1.142  1.00 91.44           C
ATOM   1791  O   ASN A 129      -1.615   3.177  -2.246  1.00 91.44           O
ATOM   1792  HA  ASN A 129      -0.493   5.486  -1.914  1.00 91.44           H
ATOM   1793  CB  ASN A 129       1.009   4.493  -0.702  1.00 91.44           C
ATOM   1794 1HB  ASN A 129       1.648   5.369  -0.806  1.00 91.44           H
ATOM   1795 2HB  ASN A 129       1.086   4.163   0.334  1.00 91.44           H
ATOM   1796  CG  ASN A 129       1.499   3.383  -1.634  1.00 91.44           C
ATOM   1797  OD1 ASN A 129       1.391   2.202  -1.346  1.00 91.44           O
ATOM   1798  ND2 ASN A 129       2.044   3.827  -2.763  1.00 91.44           N
ATOM   1799 1HD2 ASN A 129       2.102   4.809  -2.938  1.00 91.44           H
ATOM   1800 2HD2 ASN A 129       2.395   3.177  -3.438  1.00 91.44           H
ATOM   1801  HN  ASN A 129      -0.386   5.893   0.799  1.00 91.44           H
ATOM   1802  N   PHE A 130      -1.507   2.964   0.003  1.00 85.40           N
ATOM   1803  CA  PHE A 130      -2.128   1.651   0.025  1.00 85.40           C
ATOM   1804  C   PHE A 130      -3.481   1.673  -0.689  1.00 85.40           C
ATOM   1805  O   PHE A 130      -3.739   0.847  -1.563  1.00 85.40           O
ATOM   1806  HA  PHE A 130      -1.457   0.967  -0.493  1.00 85.40           H
ATOM   1807  CB  PHE A 130      -2.347   1.284   1.494  1.00 85.40           C
ATOM   1808 1HB  PHE A 130      -1.387   1.301   2.009  1.00 85.40           H
ATOM   1809 2HB  PHE A 130      -2.972   2.047   1.960  1.00 85.40           H
ATOM   1810  CG  PHE A 130      -2.998  -0.085   1.704  1.00 85.40           C
ATOM   1811  CD1 PHE A 130      -4.231  -0.172   2.270  1.00 85.40           C
ATOM   1812  HD1 PHE A 130      -4.756   0.733   2.574  1.00 85.40           H
ATOM   1813  CD2 PHE A 130      -2.342  -1.214   1.323  1.00 85.40           C
ATOM   1814  HD2 PHE A 130      -1.354  -1.144   0.870  1.00 85.40           H
ATOM   1815  CE1 PHE A 130      -4.835  -1.443   2.464  1.00 85.40           C
ATOM   1816  HE1 PHE A 130      -5.823  -1.513   2.918  1.00 85.40           H
ATOM   1817  CE2 PHE A 130      -2.946  -2.485   1.518  1.00 85.40           C
ATOM   1818  HE2 PHE A 130      -2.421  -3.390   1.213  1.00 85.40           H
ATOM   1819  CZ  PHE A 130      -4.180  -2.572   2.084  1.00 85.40           C
ATOM   1820  HZ  PHE A 130      -4.643  -3.547   2.233  1.00 85.40           H
ATOM   1821  HN  PHE A 130      -1.298   3.348   0.903  1.00 85.40           H
ATOM   1822  N   TYR A 131      -4.309   2.628  -0.292  1.00 87.50           N
ATOM   1823  CA  TYR A 131      -5.642   2.747  -0.858  1.00 87.50           C
ATOM   1824  C   TYR A 131      -5.576   3.116  -2.342  1.00 87.50           C
ATOM   1825  O   TYR A 131      -6.287   2.536  -3.161  1.00 87.50           O
ATOM   1826  HA  TYR A 131      -6.139   1.783  -0.753  1.00 87.50           H
ATOM   1827  CB  TYR A 131      -6.326   3.882  -0.093  1.00 87.50           C
ATOM   1828 1HB  TYR A 131      -5.685   4.763  -0.121  1.00 87.50           H
ATOM   1829 2HB  TYR A 131      -7.251   4.145  -0.605  1.00 87.50           H
ATOM   1830  CG  TYR A 131      -6.644   3.546   1.365  1.00 87.50           C
ATOM   1831  CD1 TYR A 131      -7.202   2.325   1.686  1.00 87.50           C
ATOM   1832  HD1 TYR A 131      -7.417   1.601   0.901  1.00 87.50           H
ATOM   1833  CD2 TYR A 131      -6.372   4.463   2.360  1.00 87.50           C
ATOM   1834  HD2 TYR A 131      -5.931   5.427   2.106  1.00 87.50           H
ATOM   1835  CE1 TYR A 131      -7.501   2.009   3.059  1.00 87.50           C
ATOM   1836  HE1 TYR A 131      -7.943   1.049   3.326  1.00 87.50           H
ATOM   1837  CE2 TYR A 131      -6.671   4.147   3.732  1.00 87.50           C
ATOM   1838  HE2 TYR A 131      -6.462   4.863   4.527  1.00 87.50           H
ATOM   1839  CZ  TYR A 131      -7.221   2.936   4.014  1.00 87.50           C
ATOM   1840  OH  TYR A 131      -7.503   2.637   5.310  1.00 87.50           O
ATOM   1841  HH  TYR A 131      -7.409   3.455   5.878  1.00 87.50           H
ATOM   1842  HN  TYR A 131      -4.083   3.311   0.403  1.00 87.50           H
ATOM   1843  N   SER A 132      -4.715   4.077  -2.642  1.00 89.79           N
ATOM   1844  CA  SER A 132      -4.606   4.587  -3.998  1.00 89.79           C
ATOM   1845  C   SER A 132      -4.126   3.479  -4.937  1.00 89.79           C
ATOM   1846  O   SER A 132      -4.647   3.326  -6.041  1.00 89.79           O
ATOM   1847  HA  SER A 132      -5.613   4.907  -4.268  1.00 89.79           H
ATOM   1848  CB  SER A 132      -3.657   5.786  -4.062  1.00 89.79           C
ATOM   1849 1HB  SER A 132      -3.549   6.108  -5.097  1.00 89.79           H
ATOM   1850 2HB  SER A 132      -4.091   6.621  -3.512  1.00 89.79           H
ATOM   1851  OG  SER A 132      -2.374   5.479  -3.524  1.00 89.79           O
ATOM   1852  HG  SER A 132      -2.260   5.924  -2.635  1.00 89.79           H
ATOM   1853  HN  SER A 132      -4.101   4.505  -1.979  1.00 89.79           H
ATOM   1854  N   CYS A 133      -3.137   2.735  -4.465  1.00 84.11           N
ATOM   1855  CA  CYS A 133      -2.590   1.636  -5.242  1.00 84.11           C
ATOM   1856  C   CYS A 133      -3.721   0.651  -5.544  1.00 84.11           C
ATOM   1857  O   CYS A 133      -3.894   0.231  -6.687  1.00 84.11           O
ATOM   1858  HA  CYS A 133      -2.197   2.069  -6.162  1.00 84.11           H
ATOM   1859  CB  CYS A 133      -1.421   0.960  -4.522  1.00 84.11           C
ATOM   1860 1HB  CYS A 133      -1.662   0.826  -3.467  1.00 84.11           H
ATOM   1861 2HB  CYS A 133      -1.252  -0.033  -4.939  1.00 84.11           H
ATOM   1862  SG  CYS A 133       0.091   1.976  -4.692  1.00 84.11           S
ATOM   1863  HG  CYS A 133      -0.285   2.929  -3.844  1.00 84.11           H
ATOM   1864  HN  CYS A 133      -2.712   2.872  -3.570  1.00 84.11           H
ATOM   1865  N   VAL A 134      -4.461   0.311  -4.499  1.00 81.44           N
ATOM   1866  CA  VAL A 134      -5.548  -0.644  -4.631  1.00 81.44           C
ATOM   1867  C   VAL A 134      -6.494  -0.184  -5.743  1.00 81.44           C
ATOM   1868  O   VAL A 134      -6.824  -0.956  -6.641  1.00 81.44           O
ATOM   1869  HA  VAL A 134      -5.112  -1.601  -4.915  1.00 81.44           H
ATOM   1870  CB  VAL A 134      -6.252  -0.824  -3.284  1.00 81.44           C
ATOM   1871  HB  VAL A 134      -6.235   0.134  -2.766  1.00 81.44           H
ATOM   1872  CG1 VAL A 134      -7.716  -1.226  -3.480  1.00 81.44           C
ATOM   1873 1HG1 VAL A 134      -8.233  -0.450  -4.044  1.00 81.44           H
ATOM   1874 2HG1 VAL A 134      -7.764  -2.167  -4.029  1.00 81.44           H
ATOM   1875 3HG1 VAL A 134      -8.192  -1.348  -2.508  1.00 81.44           H
ATOM   1876  CG2 VAL A 134      -5.516  -1.844  -2.413  1.00 81.44           C
ATOM   1877 1HG2 VAL A 134      -5.488  -2.806  -2.924  1.00 81.44           H
ATOM   1878 2HG2 VAL A 134      -4.498  -1.499  -2.232  1.00 81.44           H
ATOM   1879 3HG2 VAL A 134      -6.037  -1.953  -1.462  1.00 81.44           H
ATOM   1880  HN  VAL A 134      -4.328   0.676  -3.577  1.00 81.44           H
ATOM   1881  N   LEU A 135      -6.902   1.073  -5.646  1.00 86.20           N
ATOM   1882  CA  LEU A 135      -7.925   1.598  -6.535  1.00 86.20           C
ATOM   1883  C   LEU A 135      -7.376   1.650  -7.962  1.00 86.20           C
ATOM   1884  O   LEU A 135      -8.100   1.381  -8.919  1.00 86.20           O
ATOM   1885  HA  LEU A 135      -8.765   0.903  -6.513  1.00 86.20           H
ATOM   1886  CB  LEU A 135      -8.439   2.946  -6.024  1.00 86.20           C
ATOM   1887 1HB  LEU A 135      -7.588   3.618  -5.914  1.00 86.20           H
ATOM   1888 2HB  LEU A 135      -9.089   3.376  -6.785  1.00 86.20           H
ATOM   1889  CG  LEU A 135      -9.202   2.913  -4.698  1.00 86.20           C
ATOM   1890  HG  LEU A 135      -8.621   2.332  -3.983  1.00 86.20           H
ATOM   1891  CD1 LEU A 135      -9.355   4.321  -4.119  1.00 86.20           C
ATOM   1892 1HD1 LEU A 135      -8.368   4.750  -3.943  1.00 86.20           H
ATOM   1893 2HD1 LEU A 135      -9.903   4.947  -4.823  1.00 86.20           H
ATOM   1894 3HD1 LEU A 135      -9.901   4.269  -3.177  1.00 86.20           H
ATOM   1895  CD2 LEU A 135     -10.552   2.211  -4.860  1.00 86.20           C
ATOM   1896 1HD2 LEU A 135     -11.153   2.744  -5.597  1.00 86.20           H
ATOM   1897 2HD2 LEU A 135     -10.391   1.187  -5.196  1.00 86.20           H
ATOM   1898 3HD2 LEU A 135     -11.074   2.202  -3.904  1.00 86.20           H
ATOM   1899  HN  LEU A 135      -6.548   1.727  -4.977  1.00 86.20           H
ATOM   1900  N   LEU A 136      -6.101   1.998  -8.059  1.00 88.27           N
ATOM   1901  CA  LEU A 136      -5.460   2.135  -9.356  1.00 88.27           C
ATOM   1902  C   LEU A 136      -5.386   0.763 -10.030  1.00 88.27           C
ATOM   1903  O   LEU A 136      -5.671   0.637 -11.220  1.00 88.27           O
ATOM   1904  HA  LEU A 136      -6.088   2.785  -9.964  1.00 88.27           H
ATOM   1905  CB  LEU A 136      -4.101   2.823  -9.212  1.00 88.27           C
ATOM   1906 1HB  LEU A 136      -3.563   2.353  -8.389  1.00 88.27           H
ATOM   1907 2HB  LEU A 136      -3.524   2.637 -10.118  1.00 88.27           H
ATOM   1908  CG  LEU A 136      -4.137   4.333  -8.964  1.00 88.27           C
ATOM   1909  HG  LEU A 136      -4.854   4.531  -8.167  1.00 88.27           H
ATOM   1910  CD1 LEU A 136      -2.776   4.842  -8.485  1.00 88.27           C
ATOM   1911 1HD1 LEU A 136      -2.507   4.341  -7.555  1.00 88.27           H
ATOM   1912 2HD1 LEU A 136      -2.022   4.630  -9.243  1.00 88.27           H
ATOM   1913 3HD1 LEU A 136      -2.830   5.918  -8.316  1.00 88.27           H
ATOM   1914  CD2 LEU A 136      -4.625   5.081 -10.206  1.00 88.27           C
ATOM   1915 1HD2 LEU A 136      -3.951   4.879 -11.039  1.00 88.27           H
ATOM   1916 2HD2 LEU A 136      -5.630   4.745 -10.462  1.00 88.27           H
ATOM   1917 3HD2 LEU A 136      -4.641   6.152 -10.002  1.00 88.27           H
ATOM   1918  HN  LEU A 136      -5.511   2.185  -7.274  1.00 88.27           H
ATOM   1919  N   ILE A 137      -5.002  -0.229  -9.241  1.00 80.23           N
ATOM   1920  CA  ILE A 137      -4.856  -1.580  -9.755  1.00 80.23           C
ATOM   1921  C   ILE A 137      -6.211  -2.078 -10.261  1.00 80.23           C
ATOM   1922  O   ILE A 137      -6.289  -2.720 -11.308  1.00 80.23           O
ATOM   1923  HA  ILE A 137      -4.167  -1.536 -10.598  1.00 80.23           H
ATOM   1924  CB  ILE A 137      -4.222  -2.489  -8.699  1.00 80.23           C
ATOM   1925  HB  ILE A 137      -4.726  -2.311  -7.749  1.00 80.23           H
ATOM   1926  CG1 ILE A 137      -2.744  -2.148  -8.498  1.00 80.23           C
ATOM   1927 1HG1 ILE A 137      -2.176  -2.440  -9.382  1.00 80.23           H
ATOM   1928 2HG1 ILE A 137      -2.628  -1.070  -8.387  1.00 80.23           H
ATOM   1929  CG2 ILE A 137      -4.428  -3.964  -9.051  1.00 80.23           C
ATOM   1930 1HG2 ILE A 137      -5.495  -4.180  -9.103  1.00 80.23           H
ATOM   1931 2HG2 ILE A 137      -3.967  -4.175 -10.016  1.00 80.23           H
ATOM   1932 3HG2 ILE A 137      -3.968  -4.588  -8.284  1.00 80.23           H
ATOM   1933  CD1 ILE A 137      -2.181  -2.858  -7.265  1.00 80.23           C
ATOM   1934 1HD1 ILE A 137      -2.735  -2.545  -6.381  1.00 80.23           H
ATOM   1935 2HD1 ILE A 137      -2.277  -3.936  -7.391  1.00 80.23           H
ATOM   1936 3HD1 ILE A 137      -1.129  -2.598  -7.146  1.00 80.23           H
ATOM   1937  HN  ILE A 137      -4.792  -0.121  -8.269  1.00 80.23           H
ATOM   1938  N   MET A 138      -7.245  -1.764  -9.495  1.00 81.47           N
ATOM   1939  CA  MET A 138      -8.602  -2.090  -9.899  1.00 81.47           C
ATOM   1940  C   MET A 138      -8.937  -1.463 -11.254  1.00 81.47           C
ATOM   1941  O   MET A 138      -9.449  -2.139 -12.145  1.00 81.47           O
ATOM   1942  HA  MET A 138      -8.631  -3.177  -9.976  1.00 81.47           H
ATOM   1943  CB  MET A 138      -9.585  -1.581  -8.843  1.00 81.47           C
ATOM   1944 1HB  MET A 138      -9.553  -2.229  -7.968  1.00 81.47           H
ATOM   1945 2HB  MET A 138      -9.287  -0.585  -8.513  1.00 81.47           H
ATOM   1946  CG  MET A 138     -11.010  -1.534  -9.398  1.00 81.47           C
ATOM   1947 1HG  MET A 138     -11.066  -0.821 -10.221  1.00 81.47           H
ATOM   1948 2HG  MET A 138     -11.284  -2.509  -9.802  1.00 81.47           H
ATOM   1949  SD  MET A 138     -12.153  -1.067  -8.109  1.00 81.47           S
ATOM   1950  CE  MET A 138     -12.038   0.711  -8.223  1.00 81.47           C
ATOM   1951 1HE  MET A 138     -11.009   1.021  -8.037  1.00 81.47           H
ATOM   1952 2HE  MET A 138     -12.339   1.032  -9.220  1.00 81.47           H
ATOM   1953 3HE  MET A 138     -12.694   1.166  -7.480  1.00 81.47           H
ATOM   1954  HN  MET A 138      -7.167  -1.295  -8.615  1.00 81.47           H
ATOM   1955  N   CYS A 139      -8.634  -0.178 -11.366  1.00 86.10           N
ATOM   1956  CA  CYS A 139      -8.992   0.574 -12.557  1.00 86.10           C
ATOM   1957  C   CYS A 139      -8.224  -0.011 -13.744  1.00 86.10           C
ATOM   1958  O   CYS A 139      -8.765  -0.125 -14.842  1.00 86.10           O
ATOM   1959  HA  CYS A 139     -10.067   0.451 -12.693  1.00 86.10           H
ATOM   1960  CB  CYS A 139      -8.723   2.070 -12.384  1.00 86.10           C
ATOM   1961 1HB  CYS A 139      -7.708   2.225 -12.018  1.00 86.10           H
ATOM   1962 2HB  CYS A 139      -8.795   2.575 -13.347  1.00 86.10           H
ATOM   1963  SG  CYS A 139      -9.927   2.791 -11.209  1.00 86.10           S
ATOM   1964  HG  CYS A 139      -9.339   2.331 -10.108  1.00 86.10           H
ATOM   1965  HN  CYS A 139      -8.153   0.347 -10.664  1.00 86.10           H
ATOM   1966  N   ILE A 140      -6.974  -0.366 -13.482  1.00 81.74           N
ATOM   1967  CA  ILE A 140      -6.131  -0.951 -14.510  1.00 81.74           C
ATOM   1968  C   ILE A 140      -6.777  -2.240 -15.021  1.00 81.74           C
ATOM   1969  O   ILE A 140      -6.783  -2.502 -16.223  1.00 81.74           O
ATOM   1970  HA  ILE A 140      -6.081  -0.240 -15.335  1.00 81.74           H
ATOM   1971  CB  ILE A 140      -4.705  -1.142 -13.990  1.00 81.74           C
ATOM   1972  HB  ILE A 140      -4.761  -1.585 -12.995  1.00 81.74           H
ATOM   1973  CG1 ILE A 140      -3.989   0.202 -13.846  1.00 81.74           C
ATOM   1974 1HG1 ILE A 140      -3.732   0.589 -14.832  1.00 81.74           H
ATOM   1975 2HG1 ILE A 140      -4.659   0.928 -13.384  1.00 81.74           H
ATOM   1976  CG2 ILE A 140      -3.924  -2.116 -14.875  1.00 81.74           C
ATOM   1977 1HG2 ILE A 140      -4.427  -3.083 -14.881  1.00 81.74           H
ATOM   1978 2HG2 ILE A 140      -3.876  -1.724 -15.891  1.00 81.74           H
ATOM   1979 3HG2 ILE A 140      -2.914  -2.234 -14.482  1.00 81.74           H
ATOM   1980  CD1 ILE A 140      -2.721   0.060 -13.001  1.00 81.74           C
ATOM   1981 1HD1 ILE A 140      -2.985  -0.303 -12.008  1.00 81.74           H
ATOM   1982 2HD1 ILE A 140      -2.044  -0.647 -13.479  1.00 81.74           H
ATOM   1983 3HD1 ILE A 140      -2.232   1.031 -12.915  1.00 81.74           H
ATOM   1984  HN  ILE A 140      -6.539  -0.260 -12.588  1.00 81.74           H
ATOM   1985  N   SER A 141      -7.307  -3.011 -14.083  1.00 75.72           N
ATOM   1986  CA  SER A 141      -7.872  -4.309 -14.411  1.00 75.72           C
ATOM   1987  C   SER A 141      -9.110  -4.133 -15.292  1.00 75.72           C
ATOM   1988  O   SER A 141      -9.306  -4.878 -16.251  1.00 75.72           O
ATOM   1989  HA  SER A 141      -7.087  -4.836 -14.955  1.00 75.72           H
ATOM   1990  CB  SER A 141      -8.228  -5.091 -13.146  1.00 75.72           C
ATOM   1991 1HB  SER A 141      -8.993  -4.550 -12.589  1.00 75.72           H
ATOM   1992 2HB  SER A 141      -8.656  -6.054 -13.423  1.00 75.72           H
ATOM   1993  OG  SER A 141      -7.092  -5.300 -12.310  1.00 75.72           O
ATOM   1994  HG  SER A 141      -6.998  -4.542 -11.665  1.00 75.72           H
ATOM   1995  HN  SER A 141      -7.353  -2.763 -13.115  1.00 75.72           H
ATOM   1996  N   VAL A 142      -9.914  -3.142 -14.936  1.00 79.09           N
ATOM   1997  CA  VAL A 142     -11.114  -2.841 -15.698  1.00 79.09           C
ATOM   1998  C   VAL A 142     -10.719  -2.389 -17.106  1.00 79.09           C
ATOM   1999  O   VAL A 142     -11.316  -2.821 -18.091  1.00 79.09           O
ATOM   2000  HA  VAL A 142     -11.694  -3.760 -15.775  1.00 79.09           H
ATOM   2001  CB  VAL A 142     -11.961  -1.806 -14.954  1.00 79.09           C
ATOM   2002  HB  VAL A 142     -11.333  -0.937 -14.759  1.00 79.09           H
ATOM   2003  CG1 VAL A 142     -13.144  -1.349 -15.809  1.00 79.09           C
ATOM   2004 1HG1 VAL A 142     -12.774  -0.900 -16.731  1.00 79.09           H
ATOM   2005 2HG1 VAL A 142     -13.772  -2.207 -16.050  1.00 79.09           H
ATOM   2006 3HG1 VAL A 142     -13.730  -0.614 -15.256  1.00 79.09           H
ATOM   2007  CG2 VAL A 142     -12.437  -2.355 -13.607  1.00 79.09           C
ATOM   2008 1HG2 VAL A 142     -13.040  -3.248 -13.771  1.00 79.09           H
ATOM   2009 2HG2 VAL A 142     -11.574  -2.607 -12.992  1.00 79.09           H
ATOM   2010 3HG2 VAL A 142     -13.037  -1.599 -13.099  1.00 79.09           H
ATOM   2011  HN  VAL A 142      -9.757  -2.551 -14.144  1.00 79.09           H
ATOM   2012  N   ASP A 143      -9.716  -1.525 -17.155  1.00 81.26           N
ATOM   2013  CA  ASP A 143      -9.293  -0.941 -18.417  1.00 81.26           C
ATOM   2014  C   ASP A 143      -8.787  -2.049 -19.343  1.00 81.26           C
ATOM   2015  O   ASP A 143      -9.042  -2.023 -20.546  1.00 81.26           O
ATOM   2016  HA  ASP A 143     -10.177  -0.439 -18.811  1.00 81.26           H
ATOM   2017  CB  ASP A 143      -8.152   0.057 -18.207  1.00 81.26           C
ATOM   2018 1HB  ASP A 143      -8.406   0.740 -17.397  1.00 81.26           H
ATOM   2019 2HB  ASP A 143      -7.250  -0.475 -17.905  1.00 81.26           H
ATOM   2020  CG  ASP A 143      -7.878   0.853 -19.485  1.00 81.26           C
ATOM   2021  OD1 ASP A 143      -8.865   1.363 -20.058  1.00 81.26           O
ATOM   2022  OD2 ASP A 143      -6.688   0.932 -19.859  1.00 81.26           O
ATOM   2023  HN  ASP A 143      -9.197  -1.224 -16.355  1.00 81.26           H
ATOM   2024  N   ARG A 144      -8.079  -2.997 -18.746  1.00 74.60           N
ATOM   2025  CA  ARG A 144      -7.553  -4.124 -19.499  1.00 74.60           C
ATOM   2026  C   ARG A 144      -8.698  -4.930 -20.116  1.00 74.60           C
ATOM   2027  O   ARG A 144      -8.635  -5.310 -21.284  1.00 74.60           O
ATOM   2028  HA  ARG A 144      -6.928  -3.676 -20.271  1.00 74.60           H
ATOM   2029  CB  ARG A 144      -6.717  -5.041 -18.604  1.00 74.60           C
ATOM   2030 1HB  ARG A 144      -7.201  -5.148 -17.633  1.00 74.60           H
ATOM   2031 2HB  ARG A 144      -6.665  -6.036 -19.046  1.00 74.60           H
ATOM   2032  CG  ARG A 144      -5.304  -4.485 -18.418  1.00 74.60           C
ATOM   2033 1HG  ARG A 144      -4.821  -4.376 -19.389  1.00 74.60           H
ATOM   2034 2HG  ARG A 144      -5.355  -3.491 -17.974  1.00 74.60           H
ATOM   2035  CD  ARG A 144      -4.466  -5.405 -17.527  1.00 74.60           C
ATOM   2036 1HD  ARG A 144      -4.885  -5.430 -16.521  1.00 74.60           H
ATOM   2037 2HD  ARG A 144      -4.497  -6.424 -17.912  1.00 74.60           H
ATOM   2038  NE  ARG A 144      -3.067  -4.926 -17.479  1.00 74.60           N
ATOM   2039  HE  ARG A 144      -2.846  -4.075 -17.956  1.00 74.60           H
ATOM   2040  CZ  ARG A 144      -2.077  -5.561 -16.838  1.00 74.60           C
ATOM   2041  NH1 ARG A 144      -2.315  -6.705 -16.183  1.00 74.60           N
ATOM   2042 1HH1 ARG A 144      -3.237  -7.092 -16.170  1.00 74.60           H
ATOM   2043 2HH1 ARG A 144      -1.571  -7.173 -15.706  1.00 74.60           H
ATOM   2044  NH2 ARG A 144      -0.844  -5.035 -16.861  1.00 74.60           N
ATOM   2045 1HH2 ARG A 144      -0.095  -5.496 -16.387  1.00 74.60           H
ATOM   2046 2HH2 ARG A 144      -0.675  -4.180 -17.352  1.00 74.60           H
ATOM   2047  HN  ARG A 144      -7.863  -3.004 -17.770  1.00 74.60           H
ATOM   2048  N   TYR A 145      -9.718  -5.167 -19.304  1.00 73.98           N
ATOM   2049  CA  TYR A 145     -10.880  -5.910 -19.760  1.00 73.98           C
ATOM   2050  C   TYR A 145     -11.523  -5.233 -20.972  1.00 73.98           C
ATOM   2051  O   TYR A 145     -11.781  -5.881 -21.985  1.00 73.98           O
ATOM   2052  HA  TYR A 145     -10.551  -6.909 -20.043  1.00 73.98           H
ATOM   2053  CB  TYR A 145     -11.873  -5.895 -18.596  1.00 73.98           C
ATOM   2054 1HB  TYR A 145     -11.484  -6.518 -17.791  1.00 73.98           H
ATOM   2055 2HB  TYR A 145     -11.945  -4.879 -18.206  1.00 73.98           H
ATOM   2056  CG  TYR A 145     -13.275  -6.383 -18.967  1.00 73.98           C
ATOM   2057  CD1 TYR A 145     -14.345  -5.514 -18.911  1.00 73.98           C
ATOM   2058  HD1 TYR A 145     -14.193  -4.480 -18.603  1.00 73.98           H
ATOM   2059  CD2 TYR A 145     -13.468  -7.693 -19.357  1.00 73.98           C
ATOM   2060  HD2 TYR A 145     -12.622  -8.379 -19.401  1.00 73.98           H
ATOM   2061  CE1 TYR A 145     -15.665  -5.974 -19.261  1.00 73.98           C
ATOM   2062  HE1 TYR A 145     -16.519  -5.298 -19.221  1.00 73.98           H
ATOM   2063  CE2 TYR A 145     -14.787  -8.152 -19.707  1.00 73.98           C
ATOM   2064  HE2 TYR A 145     -14.954  -9.184 -20.017  1.00 73.98           H
ATOM   2065  CZ  TYR A 145     -15.820  -7.270 -19.641  1.00 73.98           C
ATOM   2066  OH  TYR A 145     -17.066  -7.704 -19.972  1.00 73.98           O
ATOM   2067  HH  TYR A 145     -17.041  -8.678 -20.196  1.00 73.98           H
ATOM   2068  HN  TYR A 145      -9.757  -4.862 -18.352  1.00 73.98           H
ATOM   2069  N   ILE A 146     -11.763  -3.938 -20.828  1.00 76.11           N
ATOM   2070  CA  ILE A 146     -12.430  -3.179 -21.872  1.00 76.11           C
ATOM   2071  C   ILE A 146     -11.598  -3.246 -23.155  1.00 76.11           C
ATOM   2072  O   ILE A 146     -12.145  -3.397 -24.246  1.00 76.11           O
ATOM   2073  HA  ILE A 146     -13.392  -3.657 -22.059  1.00 76.11           H
ATOM   2074  CB  ILE A 146     -12.717  -1.753 -21.399  1.00 76.11           C
ATOM   2075  HB  ILE A 146     -11.791  -1.329 -21.011  1.00 76.11           H
ATOM   2076  CG1 ILE A 146     -13.731  -1.749 -20.254  1.00 76.11           C
ATOM   2077 1HG1 ILE A 146     -14.711  -2.040 -20.630  1.00 76.11           H
ATOM   2078 2HG1 ILE A 146     -13.444  -2.488 -19.506  1.00 76.11           H
ATOM   2079  CG2 ILE A 146     -13.165  -0.868 -22.565  1.00 76.11           C
ATOM   2080 1HG2 ILE A 146     -12.378  -0.835 -23.319  1.00 76.11           H
ATOM   2081 2HG2 ILE A 146     -14.073  -1.280 -23.005  1.00 76.11           H
ATOM   2082 3HG2 ILE A 146     -13.362   0.140 -22.200  1.00 76.11           H
ATOM   2083  CD1 ILE A 146     -13.817  -0.366 -19.603  1.00 76.11           C
ATOM   2084 1HD1 ILE A 146     -12.841  -0.089 -19.207  1.00 76.11           H
ATOM   2085 2HD1 ILE A 146     -14.128   0.367 -20.348  1.00 76.11           H
ATOM   2086 3HD1 ILE A 146     -14.545  -0.391 -18.792  1.00 76.11           H
ATOM   2087  HN  ILE A 146     -11.511  -3.409 -20.017  1.00 76.11           H
ATOM   2088  N   ALA A 147     -10.290  -3.131 -22.981  1.00 76.24           N
ATOM   2089  CA  ALA A 147      -9.386  -3.071 -24.117  1.00 76.24           C
ATOM   2090  C   ALA A 147      -9.431  -4.402 -24.870  1.00 76.24           C
ATOM   2091  O   ALA A 147      -9.176  -4.447 -26.073  1.00 76.24           O
ATOM   2092  HA  ALA A 147      -9.736  -2.277 -24.777  1.00 76.24           H
ATOM   2093  CB  ALA A 147      -7.978  -2.723 -23.631  1.00 76.24           C
ATOM   2094 1HB  ALA A 147      -7.995  -1.755 -23.129  1.00 76.24           H
ATOM   2095 2HB  ALA A 147      -7.634  -3.487 -22.934  1.00 76.24           H
ATOM   2096 3HB  ALA A 147      -7.300  -2.677 -24.483  1.00 76.24           H
ATOM   2097  HN  ALA A 147      -9.847  -3.080 -22.085  1.00 76.24           H
ATOM   2098  N   ILE A 148      -9.755  -5.453 -24.131  1.00 70.88           N
ATOM   2099  CA  ILE A 148      -9.784  -6.788 -24.702  1.00 70.88           C
ATOM   2100  C   ILE A 148     -11.176  -7.063 -25.277  1.00 70.88           C
ATOM   2101  O   ILE A 148     -11.305  -7.471 -26.430  1.00 70.88           O
ATOM   2102  HA  ILE A 148      -9.063  -6.811 -25.519  1.00 70.88           H
ATOM   2103  CB  ILE A 148      -9.331  -7.822 -23.670  1.00 70.88           C
ATOM   2104  HB  ILE A 148      -9.902  -7.665 -22.755  1.00 70.88           H
ATOM   2105  CG1 ILE A 148      -7.854  -7.635 -23.318  1.00 70.88           C
ATOM   2106 1HG1 ILE A 148      -7.235  -7.908 -24.173  1.00 70.88           H
ATOM   2107 2HG1 ILE A 148      -7.658  -6.584 -23.105  1.00 70.88           H
ATOM   2108  CG2 ILE A 148      -9.630  -9.244 -24.150  1.00 70.88           C
ATOM   2109 1HG2 ILE A 148     -10.702  -9.356 -24.308  1.00 70.88           H
ATOM   2110 2HG2 ILE A 148      -9.103  -9.430 -25.085  1.00 70.88           H
ATOM   2111 3HG2 ILE A 148      -9.298  -9.959 -23.397  1.00 70.88           H
ATOM   2112  CD1 ILE A 148      -7.466  -8.487 -22.108  1.00 70.88           C
ATOM   2113 1HD1 ILE A 148      -8.070  -8.195 -21.249  1.00 70.88           H
ATOM   2114 2HD1 ILE A 148      -7.641  -9.539 -22.334  1.00 70.88           H
ATOM   2115 3HD1 ILE A 148      -6.411  -8.335 -21.880  1.00 70.88           H
ATOM   2116  HN  ILE A 148      -9.996  -5.402 -23.162  1.00 70.88           H
ATOM   2117  N   ALA A 149     -12.181  -6.827 -24.447  1.00 72.34           N
ATOM   2118  CA  ALA A 149     -13.530  -7.263 -24.763  1.00 72.34           C
ATOM   2119  C   ALA A 149     -14.119  -6.348 -25.839  1.00 72.34           C
ATOM   2120  O   ALA A 149     -14.855  -6.805 -26.712  1.00 72.34           O
ATOM   2121  HA  ALA A 149     -13.468  -8.278 -25.156  1.00 72.34           H
ATOM   2122  CB  ALA A 149     -14.374  -7.279 -23.487  1.00 72.34           C
ATOM   2123 1HB  ALA A 149     -13.930  -7.966 -22.766  1.00 72.34           H
ATOM   2124 2HB  ALA A 149     -14.407  -6.276 -23.061  1.00 72.34           H
ATOM   2125 3HB  ALA A 149     -15.386  -7.606 -23.724  1.00 72.34           H
ATOM   2126  HN  ALA A 149     -12.085  -6.348 -23.574  1.00 72.34           H
ATOM   2127  N   GLN A 150     -13.771  -5.073 -25.742  1.00 77.14           N
ATOM   2128  CA  GLN A 150     -14.357  -4.069 -26.614  1.00 77.14           C
ATOM   2129  C   GLN A 150     -13.262  -3.343 -27.398  1.00 77.14           C
ATOM   2130  O   GLN A 150     -13.303  -2.123 -27.544  1.00 77.14           O
ATOM   2131  HA  GLN A 150     -15.000  -4.621 -27.300  1.00 77.14           H
ATOM   2132  CB  GLN A 150     -15.208  -3.079 -25.816  1.00 77.14           C
ATOM   2133 1HB  GLN A 150     -14.583  -2.560 -25.089  1.00 77.14           H
ATOM   2134 2HB  GLN A 150     -15.615  -2.322 -26.485  1.00 77.14           H
ATOM   2135  CG  GLN A 150     -16.350  -3.796 -25.093  1.00 77.14           C
ATOM   2136 1HG  GLN A 150     -16.854  -4.473 -25.784  1.00 77.14           H
ATOM   2137 2HG  GLN A 150     -15.948  -4.407 -24.285  1.00 77.14           H
ATOM   2138  CD  GLN A 150     -17.357  -2.792 -24.528  1.00 77.14           C
ATOM   2139  OE1 GLN A 150     -17.264  -1.594 -24.739  1.00 77.14           O
ATOM   2140  NE2 GLN A 150     -18.323  -3.346 -23.800  1.00 77.14           N
ATOM   2141 1HE2 GLN A 150     -18.341  -4.337 -23.665  1.00 77.14           H
ATOM   2142 2HE2 GLN A 150     -19.029  -2.771 -23.387  1.00 77.14           H
ATOM   2143  HN  GLN A 150     -13.104  -4.724 -25.083  1.00 77.14           H
ATOM   2144  N   ALA A 151     -12.308  -4.125 -27.882  1.00 74.13           N
ATOM   2145  CA  ALA A 151     -11.092  -3.562 -28.444  1.00 74.13           C
ATOM   2146  C   ALA A 151     -11.459  -2.463 -29.443  1.00 74.13           C
ATOM   2147  O   ALA A 151     -10.861  -1.388 -29.437  1.00 74.13           O
ATOM   2148  HA  ALA A 151     -10.521  -3.122 -27.627  1.00 74.13           H
ATOM   2149  CB  ALA A 151     -10.261  -4.677 -29.083  1.00 74.13           C
ATOM   2150 1HB  ALA A 151     -10.002  -5.416 -28.325  1.00 74.13           H
ATOM   2151 2HB  ALA A 151     -10.839  -5.154 -29.873  1.00 74.13           H
ATOM   2152 3HB  ALA A 151      -9.349  -4.254 -29.504  1.00 74.13           H
ATOM   2153  HN  ALA A 151     -12.356  -5.124 -27.894  1.00 74.13           H
ATOM   2154  N   MET A 152     -12.441  -2.770 -30.279  1.00 73.34           N
ATOM   2155  CA  MET A 152     -12.859  -1.842 -31.315  1.00 73.34           C
ATOM   2156  C   MET A 152     -13.327  -0.518 -30.709  1.00 73.34           C
ATOM   2157  O   MET A 152     -12.781   0.539 -31.022  1.00 73.34           O
ATOM   2158  HA  MET A 152     -11.977  -1.675 -31.933  1.00 73.34           H
ATOM   2159  CB  MET A 152     -13.999  -2.463 -32.126  1.00 73.34           C
ATOM   2160 1HB  MET A 152     -14.694  -2.968 -31.456  1.00 73.34           H
ATOM   2161 2HB  MET A 152     -14.558  -1.677 -32.634  1.00 73.34           H
ATOM   2162  CG  MET A 152     -13.460  -3.459 -33.155  1.00 73.34           C
ATOM   2163 1HG  MET A 152     -12.662  -4.056 -32.713  1.00 73.34           H
ATOM   2164 2HG  MET A 152     -14.248  -4.150 -33.452  1.00 73.34           H
ATOM   2165  SD  MET A 152     -12.845  -2.586 -34.586  1.00 73.34           S
ATOM   2166  CE  MET A 152     -14.387  -2.183 -35.390  1.00 73.34           C
ATOM   2167 1HE  MET A 152     -14.923  -3.101 -35.628  1.00 73.34           H
ATOM   2168 2HE  MET A 152     -14.994  -1.570 -34.724  1.00 73.34           H
ATOM   2169 3HE  MET A 152     -14.185  -1.631 -36.308  1.00 73.34           H
ATOM   2170  HN  MET A 152     -12.945  -3.633 -30.255  1.00 73.34           H
ATOM   2171  N   ARG A 153     -14.332  -0.618 -29.852  1.00 75.49           N
ATOM   2172  CA  ARG A 153     -14.913   0.564 -29.237  1.00 75.49           C
ATOM   2173  C   ARG A 153     -13.858   1.306 -28.414  1.00 75.49           C
ATOM   2174  O   ARG A 153     -13.843   2.536 -28.381  1.00 75.49           O
ATOM   2175  HA  ARG A 153     -15.257   1.172 -30.073  1.00 75.49           H
ATOM   2176  CB  ARG A 153     -16.088   0.193 -28.331  1.00 75.49           C
ATOM   2177 1HB  ARG A 153     -15.806  -0.638 -27.685  1.00 75.49           H
ATOM   2178 2HB  ARG A 153     -16.331   1.033 -27.681  1.00 75.49           H
ATOM   2179  CG  ARG A 153     -17.317  -0.191 -29.158  1.00 75.49           C
ATOM   2180 1HG  ARG A 153     -17.564   0.617 -29.846  1.00 75.49           H
ATOM   2181 2HG  ARG A 153     -17.093  -1.069 -29.764  1.00 75.49           H
ATOM   2182  CD  ARG A 153     -18.517  -0.483 -28.253  1.00 75.49           C
ATOM   2183 1HD  ARG A 153     -18.317  -1.365 -27.644  1.00 75.49           H
ATOM   2184 2HD  ARG A 153     -18.676   0.349 -27.568  1.00 75.49           H
ATOM   2185  NE  ARG A 153     -19.729  -0.700 -29.075  1.00 75.49           N
ATOM   2186  HE  ARG A 153     -19.639  -0.639 -30.069  1.00 75.49           H
ATOM   2187  CZ  ARG A 153     -20.939  -0.975 -28.570  1.00 75.49           C
ATOM   2188  NH1 ARG A 153     -21.118  -1.070 -27.245  1.00 75.49           N
ATOM   2189 1HH1 ARG A 153     -20.344  -0.935 -26.625  1.00 75.49           H
ATOM   2190 2HH1 ARG A 153     -22.024  -1.275 -26.876  1.00 75.49           H
ATOM   2191  NH2 ARG A 153     -21.968  -1.153 -29.409  1.00 75.49           N
ATOM   2192 1HH2 ARG A 153     -22.878  -1.359 -29.048  1.00 75.49           H
ATOM   2193 2HH2 ARG A 153     -21.826  -1.081 -30.396  1.00 75.49           H
ATOM   2194  HN  ARG A 153     -14.749  -1.485 -29.577  1.00 75.49           H
ATOM   2195  N   ALA A 154     -13.001   0.528 -27.770  1.00 75.97           N
ATOM   2196  CA  ALA A 154     -12.004   1.092 -26.875  1.00 75.97           C
ATOM   2197  C   ALA A 154     -11.063   1.996 -27.673  1.00 75.97           C
ATOM   2198  O   ALA A 154     -10.550   2.983 -27.146  1.00 75.97           O
ATOM   2199  HA  ALA A 154     -12.528   1.693 -26.131  1.00 75.97           H
ATOM   2200  CB  ALA A 154     -11.261  -0.039 -26.160  1.00 75.97           C
ATOM   2201 1HB  ALA A 154     -11.971  -0.633 -25.585  1.00 75.97           H
ATOM   2202 2HB  ALA A 154     -10.769  -0.673 -26.898  1.00 75.97           H
ATOM   2203 3HB  ALA A 154     -10.514   0.385 -25.489  1.00 75.97           H
ATOM   2204  HN  ALA A 154     -12.980  -0.469 -27.851  1.00 75.97           H
ATOM   2205  N   HIS A 155     -10.863   1.627 -28.930  1.00 76.41           N
ATOM   2206  CA  HIS A 155      -9.994   2.394 -29.806  1.00 76.41           C
ATOM   2207  C   HIS A 155     -10.648   3.739 -30.129  1.00 76.41           C
ATOM   2208  O   HIS A 155     -10.022   4.788 -29.989  1.00 76.41           O
ATOM   2209  HA  HIS A 155      -9.071   2.572 -29.253  1.00 76.41           H
ATOM   2210  CB  HIS A 155      -9.640   1.590 -31.058  1.00 76.41           C
ATOM   2211 1HB  HIS A 155      -9.292   0.602 -30.757  1.00 76.41           H
ATOM   2212 2HB  HIS A 155     -10.543   1.443 -31.651  1.00 76.41           H
ATOM   2213  CG  HIS A 155      -8.586   2.237 -31.925  1.00 76.41           C
ATOM   2214  ND1 HIS A 155      -8.893   3.126 -32.940  1.00 76.41           N
ATOM   2215  HD1 HIS A 155      -9.811   3.425 -33.199  1.00 76.41           H
ATOM   2216  CD2 HIS A 155      -7.227   2.115 -31.918  1.00 76.41           C
ATOM   2217  HD2 HIS A 155      -6.648   1.489 -31.239  1.00 76.41           H
ATOM   2218  CE1 HIS A 155      -7.762   3.515 -33.512  1.00 76.41           C
ATOM   2219  HE1 HIS A 155      -7.671   4.214 -34.343  1.00 76.41           H
ATOM   2220  NE2 HIS A 155      -6.731   2.887 -32.876  1.00 76.41           N
ATOM   2221  HN  HIS A 155     -11.283   0.822 -29.349  1.00 76.41           H
ATOM   2222  N   THR A 156     -11.900   3.664 -30.556  1.00 78.01           N
ATOM   2223  CA  THR A 156     -12.607   4.848 -31.014  1.00 78.01           C
ATOM   2224  C   THR A 156     -12.762   5.852 -29.870  1.00 78.01           C
ATOM   2225  O   THR A 156     -12.730   7.061 -30.092  1.00 78.01           O
ATOM   2226  HA  THR A 156     -12.005   5.331 -31.784  1.00 78.01           H
ATOM   2227  CB  THR A 156     -13.941   4.400 -31.615  1.00 78.01           C
ATOM   2228  HB  THR A 156     -14.645   4.119 -30.832  1.00 78.01           H
ATOM   2229  OG1 THR A 156     -13.582   3.361 -32.521  1.00 78.01           O
ATOM   2230  HG1 THR A 156     -13.846   2.472 -32.145  1.00 78.01           H
ATOM   2231  CG2 THR A 156     -14.571   5.471 -32.507  1.00 78.01           C
ATOM   2232 1HG2 THR A 156     -13.894   5.704 -33.329  1.00 78.01           H
ATOM   2233 2HG2 THR A 156     -14.752   6.372 -31.920  1.00 78.01           H
ATOM   2234 3HG2 THR A 156     -15.515   5.102 -32.907  1.00 78.01           H
ATOM   2235  HN  THR A 156     -12.429   2.816 -30.593  1.00 78.01           H
ATOM   2236  N   TRP A 157     -12.927   5.313 -28.671  1.00 83.72           N
ATOM   2237  CA  TRP A 157     -13.266   6.135 -27.522  1.00 83.72           C
ATOM   2238  C   TRP A 157     -11.975   6.437 -26.759  1.00 83.72           C
ATOM   2239  O   TRP A 157     -12.013   6.775 -25.577  1.00 83.72           O
ATOM   2240  HA  TRP A 157     -13.706   7.061 -27.893  1.00 83.72           H
ATOM   2241  CB  TRP A 157     -14.328   5.454 -26.655  1.00 83.72           C
ATOM   2242 1HB  TRP A 157     -14.038   4.416 -26.493  1.00 83.72           H
ATOM   2243 2HB  TRP A 157     -14.347   5.936 -25.677  1.00 83.72           H
ATOM   2244  CG  TRP A 157     -15.736   5.489 -27.253  1.00 83.72           C
ATOM   2245  CD1 TRP A 157     -16.099   5.258 -28.522  1.00 83.72           C
ATOM   2246  HD1 TRP A 157     -15.404   5.004 -29.322  1.00 83.72           H
ATOM   2247  CD2 TRP A 157     -16.961   5.784 -26.550  1.00 83.72           C
ATOM   2248  NE1 TRP A 157     -17.463   5.381 -28.688  1.00 83.72           N
ATOM   2249  HE1 TRP A 157     -17.970   5.256 -29.541  1.00 83.72           H
ATOM   2250  CE2 TRP A 157     -18.004   5.711 -27.450  1.00 83.72           C
ATOM   2251  CE3 TRP A 157     -17.181   6.101 -25.198  1.00 83.72           C
ATOM   2252  HE3 TRP A 157     -16.374   6.164 -24.468  1.00 83.72           H
ATOM   2253  CZ2 TRP A 157     -19.339   5.943 -27.097  1.00 83.72           C
ATOM   2254  HZ2 TRP A 157     -20.146   5.879 -27.828  1.00 83.72           H
ATOM   2255  CZ3 TRP A 157     -18.520   6.330 -24.861  1.00 83.72           C
ATOM   2256  HZ3 TRP A 157     -18.747   6.580 -23.825  1.00 83.72           H
ATOM   2257  CH2 TRP A 157     -19.582   6.260 -25.756  1.00 83.72           C
ATOM   2258  HH2 TRP A 157     -20.599   6.453 -25.414  1.00 83.72           H
ATOM   2259  HN  TRP A 157     -12.833   4.336 -28.479  1.00 83.72           H
ATOM   2260  N   ARG A 158     -10.863   6.304 -27.466  1.00 82.32           N
ATOM   2261  CA  ARG A 158      -9.558   6.382 -26.831  1.00 82.32           C
ATOM   2262  C   ARG A 158      -9.410   7.709 -26.084  1.00 82.32           C
ATOM   2263  O   ARG A 158      -8.943   7.737 -24.946  1.00 82.32           O
ATOM   2264  HA  ARG A 158      -9.533   5.539 -26.140  1.00 82.32           H
ATOM   2265  CB  ARG A 158      -8.435   6.257 -27.862  1.00 82.32           C
ATOM   2266 1HB  ARG A 158      -8.546   5.324 -28.415  1.00 82.32           H
ATOM   2267 2HB  ARG A 158      -8.509   7.068 -28.586  1.00 82.32           H
ATOM   2268  CG  ARG A 158      -7.063   6.295 -27.186  1.00 82.32           C
ATOM   2269 1HG  ARG A 158      -6.986   7.184 -26.560  1.00 82.32           H
ATOM   2270 2HG  ARG A 158      -6.954   5.432 -26.528  1.00 82.32           H
ATOM   2271  CD  ARG A 158      -5.939   6.297 -28.224  1.00 82.32           C
ATOM   2272 1HD  ARG A 158      -6.044   5.439 -28.887  1.00 82.32           H
ATOM   2273 2HD  ARG A 158      -6.009   7.190 -28.845  1.00 82.32           H
ATOM   2274  NE  ARG A 158      -4.624   6.255 -27.547  1.00 82.32           N
ATOM   2275  HE  ARG A 158      -4.595   6.451 -26.567  1.00 82.32           H
ATOM   2276  CZ  ARG A 158      -3.470   5.969 -28.165  1.00 82.32           C
ATOM   2277  NH1 ARG A 158      -3.450   5.697 -29.477  1.00 82.32           N
ATOM   2278 1HH1 ARG A 158      -4.301   5.707 -30.003  1.00 82.32           H
ATOM   2279 2HH1 ARG A 158      -2.585   5.485 -29.931  1.00 82.32           H
ATOM   2280  NH2 ARG A 158      -2.336   5.959 -27.451  1.00 82.32           N
ATOM   2281 1HH2 ARG A 158      -1.466   5.747 -27.897  1.00 82.32           H
ATOM   2282 2HH2 ARG A 158      -2.359   6.162 -26.473  1.00 82.32           H
ATOM   2283  HN  ARG A 158     -10.843   6.146 -28.453  1.00 82.32           H
ATOM   2284  N   GLU A 159      -9.817   8.778 -26.754  1.00 84.48           N
ATOM   2285  CA  GLU A 159      -9.636  10.114 -26.214  1.00 84.48           C
ATOM   2286  C   GLU A 159     -10.525  10.314 -24.984  1.00 84.48           C
ATOM   2287  O   GLU A 159     -10.064  10.799 -23.952  1.00 84.48           O
ATOM   2288  HA  GLU A 159      -8.587  10.170 -25.925  1.00 84.48           H
ATOM   2289  CB  GLU A 159      -9.922  11.178 -27.275  1.00 84.48           C
ATOM   2290 1HB  GLU A 159     -10.876  10.967 -27.759  1.00 84.48           H
ATOM   2291 2HB  GLU A 159      -9.879  12.169 -26.823  1.00 84.48           H
ATOM   2292  CG  GLU A 159      -8.856  11.158 -28.373  1.00 84.48           C
ATOM   2293 1HG  GLU A 159      -7.865  11.209 -27.922  1.00 84.48           H
ATOM   2294 2HG  GLU A 159      -8.910  10.217 -28.919  1.00 84.48           H
ATOM   2295  CD  GLU A 159      -9.044  12.328 -29.341  1.00 84.48           C
ATOM   2296  OE1 GLU A 159      -8.089  12.592 -30.103  1.00 84.48           O
ATOM   2297  OE2 GLU A 159     -10.138  12.931 -29.297  1.00 84.48           O
ATOM   2298  HN  GLU A 159     -10.261   8.740 -27.649  1.00 84.48           H
ATOM   2299  N   LYS A 160     -11.784   9.929 -25.135  1.00 87.85           N
ATOM   2300  CA  LYS A 160     -12.734  10.033 -24.041  1.00 87.85           C
ATOM   2301  C   LYS A 160     -12.204   9.256 -22.834  1.00 87.85           C
ATOM   2302  O   LYS A 160     -12.266   9.738 -21.705  1.00 87.85           O
ATOM   2303  HA  LYS A 160     -12.805  11.086 -23.769  1.00 87.85           H
ATOM   2304  CB  LYS A 160     -14.126   9.588 -24.495  1.00 87.85           C
ATOM   2305 1HB  LYS A 160     -14.058   8.621 -24.995  1.00 87.85           H
ATOM   2306 2HB  LYS A 160     -14.770   9.453 -23.627  1.00 87.85           H
ATOM   2307  CG  LYS A 160     -14.748  10.615 -25.444  1.00 87.85           C
ATOM   2308 1HG  LYS A 160     -14.703  11.606 -24.991  1.00 87.85           H
ATOM   2309 2HG  LYS A 160     -14.170  10.660 -26.367  1.00 87.85           H
ATOM   2310  CD  LYS A 160     -16.201  10.258 -25.762  1.00 87.85           C
ATOM   2311 1HD  LYS A 160     -16.241   9.288 -26.258  1.00 87.85           H
ATOM   2312 2HD  LYS A 160     -16.768  10.166 -24.836  1.00 87.85           H
ATOM   2313  CE  LYS A 160     -16.843  11.321 -26.656  1.00 87.85           C
ATOM   2314 1HE  LYS A 160     -16.768  12.299 -26.180  1.00 87.85           H
ATOM   2315 2HE  LYS A 160     -16.303  11.384 -27.601  1.00 87.85           H
ATOM   2316  NZ  LYS A 160     -18.264  10.994 -26.911  1.00 87.85           N
ATOM   2317 1HZ  LYS A 160     -18.669  11.699 -27.517  1.00 87.85           H
ATOM   2318 2HZ  LYS A 160     -18.326  10.087 -27.360  1.00 87.85           H
ATOM   2319 3HZ  LYS A 160     -18.769  10.972 -26.032  1.00 87.85           H
ATOM   2320  HN  LYS A 160     -12.156   9.553 -25.983  1.00 87.85           H
ATOM   2321  N   ARG A 161     -11.694   8.066 -23.115  1.00 88.11           N
ATOM   2322  CA  ARG A 161     -11.170   7.209 -22.065  1.00 88.11           C
ATOM   2323  C   ARG A 161     -10.033   7.914 -21.323  1.00 88.11           C
ATOM   2324  O   ARG A 161      -9.899   7.773 -20.108  1.00 88.11           O
ATOM   2325  HA  ARG A 161     -12.018   7.029 -21.404  1.00 88.11           H
ATOM   2326  CB  ARG A 161     -10.654   5.887 -22.638  1.00 88.11           C
ATOM   2327 1HB  ARG A 161     -10.014   6.085 -23.498  1.00 88.11           H
ATOM   2328 2HB  ARG A 161     -10.041   5.379 -21.894  1.00 88.11           H
ATOM   2329  CG  ARG A 161     -11.814   4.981 -23.056  1.00 88.11           C
ATOM   2330 1HG  ARG A 161     -12.334   4.618 -22.170  1.00 88.11           H
ATOM   2331 2HG  ARG A 161     -12.537   5.554 -23.637  1.00 88.11           H
ATOM   2332  CD  ARG A 161     -11.313   3.795 -23.882  1.00 88.11           C
ATOM   2333 1HD  ARG A 161     -12.159   3.225 -24.266  1.00 88.11           H
ATOM   2334 2HD  ARG A 161     -10.751   4.153 -24.744  1.00 88.11           H
ATOM   2335  NE  ARG A 161     -10.455   2.924 -23.047  1.00 88.11           N
ATOM   2336  HE  ARG A 161     -10.644   2.881 -22.066  1.00 88.11           H
ATOM   2337  CZ  ARG A 161      -9.442   2.188 -23.524  1.00 88.11           C
ATOM   2338  NH1 ARG A 161      -9.144   2.206 -24.830  1.00 88.11           N
ATOM   2339 1HH1 ARG A 161      -9.680   2.771 -25.457  1.00 88.11           H
ATOM   2340 2HH1 ARG A 161      -8.386   1.654 -25.178  1.00 88.11           H
ATOM   2341  NH2 ARG A 161      -8.731   1.434 -22.674  1.00 88.11           N
ATOM   2342 1HH2 ARG A 161      -7.971   0.879 -23.014  1.00 88.11           H
ATOM   2343 2HH2 ARG A 161      -8.960   1.426 -21.701  1.00 88.11           H
ATOM   2344  HN  ARG A 161     -11.635   7.686 -24.039  1.00 88.11           H
ATOM   2345  N   LEU A 162      -9.243   8.657 -22.084  1.00 89.39           N
ATOM   2346  CA  LEU A 162      -8.109   9.366 -21.517  1.00 89.39           C
ATOM   2347  C   LEU A 162      -8.616  10.472 -20.590  1.00 89.39           C
ATOM   2348  O   LEU A 162      -8.058  10.692 -19.516  1.00 89.39           O
ATOM   2349  HA  LEU A 162      -7.540   8.651 -20.923  1.00 89.39           H
ATOM   2350  CB  LEU A 162      -7.184   9.870 -22.627  1.00 89.39           C
ATOM   2351 1HB  LEU A 162      -6.972   9.041 -23.301  1.00 89.39           H
ATOM   2352 2HB  LEU A 162      -7.720  10.623 -23.205  1.00 89.39           H
ATOM   2353  CG  LEU A 162      -5.853  10.471 -22.169  1.00 89.39           C
ATOM   2354  HG  LEU A 162      -6.061  11.213 -21.397  1.00 89.39           H
ATOM   2355  CD1 LEU A 162      -4.957   9.403 -21.540  1.00 89.39           C
ATOM   2356 1HD1 LEU A 162      -5.460   8.969 -20.676  1.00 89.39           H
ATOM   2357 2HD1 LEU A 162      -4.754   8.622 -22.272  1.00 89.39           H
ATOM   2358 3HD1 LEU A 162      -4.018   9.857 -21.223  1.00 89.39           H
ATOM   2359  CD2 LEU A 162      -5.156  11.200 -23.320  1.00 89.39           C
ATOM   2360 1HD2 LEU A 162      -4.962  10.497 -24.130  1.00 89.39           H
ATOM   2361 2HD2 LEU A 162      -5.797  12.004 -23.682  1.00 89.39           H
ATOM   2362 3HD2 LEU A 162      -4.213  11.618 -22.967  1.00 89.39           H
ATOM   2363  HN  LEU A 162      -9.368   8.777 -23.069  1.00 89.39           H
ATOM   2364  N   LEU A 163      -9.670  11.139 -21.038  1.00 91.57           N
ATOM   2365  CA  LEU A 163     -10.263  12.212 -20.258  1.00 91.57           C
ATOM   2366  C   LEU A 163     -10.772  11.651 -18.929  1.00 91.57           C
ATOM   2367  O   LEU A 163     -10.444  12.172 -17.865  1.00 91.57           O
ATOM   2368  HA  LEU A 163      -9.476  12.937 -20.048  1.00 91.57           H
ATOM   2369  CB  LEU A 163     -11.338  12.935 -21.073  1.00 91.57           C
ATOM   2370 1HB  LEU A 163     -10.901  13.244 -22.022  1.00 91.57           H
ATOM   2371 2HB  LEU A 163     -12.131  12.223 -21.303  1.00 91.57           H
ATOM   2372  CG  LEU A 163     -11.970  14.161 -20.411  1.00 91.57           C
ATOM   2373  HG  LEU A 163     -12.317  13.873 -19.419  1.00 91.57           H
ATOM   2374  CD1 LEU A 163     -10.937  15.275 -20.222  1.00 91.57           C
ATOM   2375 1HD1 LEU A 163     -10.126  14.915 -19.589  1.00 91.57           H
ATOM   2376 2HD1 LEU A 163     -10.538  15.568 -21.193  1.00 91.57           H
ATOM   2377 3HD1 LEU A 163     -11.412  16.135 -19.750  1.00 91.57           H
ATOM   2378  CD2 LEU A 163     -13.192  14.640 -21.197  1.00 91.57           C
ATOM   2379 1HD2 LEU A 163     -12.891  14.906 -22.210  1.00 91.57           H
ATOM   2380 2HD2 LEU A 163     -13.934  13.843 -21.235  1.00 91.57           H
ATOM   2381 3HD2 LEU A 163     -13.621  15.513 -20.705  1.00 91.57           H
ATOM   2382  HN  LEU A 163     -10.116  10.957 -21.914  1.00 91.57           H
ATOM   2383  N   TYR A 164     -11.565  10.594 -19.035  1.00 91.91           N
ATOM   2384  CA  TYR A 164     -12.125   9.958 -17.855  1.00 91.91           C
ATOM   2385  C   TYR A 164     -11.018   9.463 -16.922  1.00 91.91           C
ATOM   2386  O   TYR A 164     -11.172   9.489 -15.702  1.00 91.91           O
ATOM   2387  HA  TYR A 164     -12.730  10.697 -17.329  1.00 91.91           H
ATOM   2388  CB  TYR A 164     -12.924   8.756 -18.363  1.00 91.91           C
ATOM   2389 1HB  TYR A 164     -12.315   8.204 -19.079  1.00 91.91           H
ATOM   2390 2HB  TYR A 164     -13.121   8.084 -17.527  1.00 91.91           H
ATOM   2391  CG  TYR A 164     -14.253   9.126 -19.024  1.00 91.91           C
ATOM   2392  CD1 TYR A 164     -15.135   9.967 -18.377  1.00 91.91           C
ATOM   2393  HD1 TYR A 164     -14.885  10.367 -17.394  1.00 91.91           H
ATOM   2394  CD2 TYR A 164     -14.569   8.620 -20.269  1.00 91.91           C
ATOM   2395  HD2 TYR A 164     -13.872   7.956 -20.780  1.00 91.91           H
ATOM   2396  CE1 TYR A 164     -16.386  10.316 -18.999  1.00 91.91           C
ATOM   2397  HE1 TYR A 164     -17.092  10.979 -18.499  1.00 91.91           H
ATOM   2398  CE2 TYR A 164     -15.820   8.969 -20.891  1.00 91.91           C
ATOM   2399  HE2 TYR A 164     -16.082   8.576 -21.873  1.00 91.91           H
ATOM   2400  CZ  TYR A 164     -16.666   9.799 -20.226  1.00 91.91           C
ATOM   2401  OH  TYR A 164     -17.848  10.129 -20.814  1.00 91.91           O
ATOM   2402  HH  TYR A 164     -18.373  10.731 -20.213  1.00 91.91           H
ATOM   2403  HN  TYR A 164     -11.826  10.175 -19.905  1.00 91.91           H
ATOM   2404  N   SER A 165      -9.928   9.022 -17.532  1.00 92.65           N
ATOM   2405  CA  SER A 165      -8.801   8.508 -16.771  1.00 92.65           C
ATOM   2406  C   SER A 165      -8.256   9.596 -15.844  1.00 92.65           C
ATOM   2407  O   SER A 165      -7.811   9.305 -14.735  1.00 92.65           O
ATOM   2408  HA  SER A 165      -9.200   7.676 -16.191  1.00 92.65           H
ATOM   2409  CB  SER A 165      -7.697   7.998 -17.699  1.00 92.65           C
ATOM   2410 1HB  SER A 165      -7.043   7.322 -17.148  1.00 92.65           H
ATOM   2411 2HB  SER A 165      -8.142   7.421 -18.510  1.00 92.65           H
ATOM   2412  OG  SER A 165      -6.924   9.064 -18.245  1.00 92.65           O
ATOM   2413  HG  SER A 165      -7.464   9.906 -18.257  1.00 92.65           H
ATOM   2414  HN  SER A 165      -9.807   9.013 -18.524  1.00 92.65           H
ATOM   2415  N   LYS A 166      -8.308  10.826 -16.333  1.00 94.33           N
ATOM   2416  CA  LYS A 166      -7.825  11.959 -15.561  1.00 94.33           C
ATOM   2417  C   LYS A 166      -8.736  12.172 -14.352  1.00 94.33           C
ATOM   2418  O   LYS A 166      -8.258  12.356 -13.234  1.00 94.33           O
ATOM   2419  HA  LYS A 166      -6.827  11.707 -15.202  1.00 94.33           H
ATOM   2420  CB  LYS A 166      -7.686  13.194 -16.453  1.00 94.33           C
ATOM   2421 1HB  LYS A 166      -8.614  13.358 -17.001  1.00 94.33           H
ATOM   2422 2HB  LYS A 166      -7.522  14.077 -15.835  1.00 94.33           H
ATOM   2423  CG  LYS A 166      -6.527  13.032 -17.439  1.00 94.33           C
ATOM   2424 1HG  LYS A 166      -5.600  12.869 -16.891  1.00 94.33           H
ATOM   2425 2HG  LYS A 166      -6.692  12.150 -18.057  1.00 94.33           H
ATOM   2426  CD  LYS A 166      -6.389  14.268 -18.330  1.00 94.33           C
ATOM   2427 1HD  LYS A 166      -7.294  14.395 -18.925  1.00 94.33           H
ATOM   2428 2HD  LYS A 166      -6.287  15.159 -17.710  1.00 94.33           H
ATOM   2429  CE  LYS A 166      -5.177  14.143 -19.256  1.00 94.33           C
ATOM   2430 1HE  LYS A 166      -4.283  13.938 -18.668  1.00 94.33           H
ATOM   2431 2HE  LYS A 166      -5.314  13.300 -19.933  1.00 94.33           H
ATOM   2432  NZ  LYS A 166      -4.991  15.387 -20.036  1.00 94.33           N
ATOM   2433 1HZ  LYS A 166      -4.196  15.281 -20.657  1.00 94.33           H
ATOM   2434 2HZ  LYS A 166      -5.824  15.571 -20.583  1.00 94.33           H
ATOM   2435 3HZ  LYS A 166      -4.824  16.161 -19.403  1.00 94.33           H
ATOM   2436  HN  LYS A 166      -8.671  11.054 -17.236  1.00 94.33           H
ATOM   2437  N   MET A 167     -10.034  12.141 -14.616  1.00 95.49           N
ATOM   2438  CA  MET A 167     -11.017  12.357 -13.568  1.00 95.49           C
ATOM   2439  C   MET A 167     -10.927  11.266 -12.499  1.00 95.49           C
ATOM   2440  O   MET A 167     -10.955  11.559 -11.305  1.00 95.49           O
ATOM   2441  HA  MET A 167     -10.772  13.325 -13.131  1.00 95.49           H
ATOM   2442  CB  MET A 167     -12.421  12.361 -14.177  1.00 95.49           C
ATOM   2443 1HB  MET A 167     -12.597  11.421 -14.699  1.00 95.49           H
ATOM   2444 2HB  MET A 167     -13.165  12.429 -13.384  1.00 95.49           H
ATOM   2445  CG  MET A 167     -12.594  13.530 -15.148  1.00 95.49           C
ATOM   2446 1HG  MET A 167     -12.412  14.473 -14.632  1.00 95.49           H
ATOM   2447 2HG  MET A 167     -11.859  13.459 -15.950  1.00 95.49           H
ATOM   2448  SD  MET A 167     -14.243  13.519 -15.830  1.00 95.49           S
ATOM   2449  CE  MET A 167     -15.175  14.036 -14.398  1.00 95.49           C
ATOM   2450 1HE  MET A 167     -15.025  13.321 -13.590  1.00 95.49           H
ATOM   2451 2HE  MET A 167     -14.834  15.021 -14.080  1.00 95.49           H
ATOM   2452 3HE  MET A 167     -16.234  14.082 -14.651  1.00 95.49           H
ATOM   2453  HN  MET A 167     -10.416  11.972 -15.525  1.00 95.49           H
ATOM   2454  N   VAL A 168     -10.821  10.031 -12.967  1.00 95.41           N
ATOM   2455  CA  VAL A 168     -10.770   8.892 -12.067  1.00 95.41           C
ATOM   2456  C   VAL A 168      -9.554   9.027 -11.148  1.00 95.41           C
ATOM   2457  O   VAL A 168      -9.649   8.782  -9.946  1.00 95.41           O
ATOM   2458  HA  VAL A 168     -11.674   8.913 -11.457  1.00 95.41           H
ATOM   2459  CB  VAL A 168     -10.771   7.590 -12.870  1.00 95.41           C
ATOM   2460  HB  VAL A 168      -9.995   7.665 -13.632  1.00 95.41           H
ATOM   2461  CG1 VAL A 168     -10.436   6.394 -11.976  1.00 95.41           C
ATOM   2462 1HG1 VAL A 168      -9.448   6.533 -11.538  1.00 95.41           H
ATOM   2463 2HG1 VAL A 168     -11.179   6.315 -11.182  1.00 95.41           H
ATOM   2464 3HG1 VAL A 168     -10.444   5.481 -12.572  1.00 95.41           H
ATOM   2465  CG2 VAL A 168     -12.110   7.385 -13.581  1.00 95.41           C
ATOM   2466 1HG2 VAL A 168     -12.911   7.340 -12.843  1.00 95.41           H
ATOM   2467 2HG2 VAL A 168     -12.291   8.216 -14.263  1.00 95.41           H
ATOM   2468 3HG2 VAL A 168     -12.083   6.452 -14.145  1.00 95.41           H
ATOM   2469  HN  VAL A 168     -10.771   9.804 -13.939  1.00 95.41           H
ATOM   2470  N   CYS A 169      -8.439   9.416 -11.749  1.00 95.54           N
ATOM   2471  CA  CYS A 169      -7.205   9.584 -11.001  1.00 95.54           C
ATOM   2472  C   CYS A 169      -7.456  10.593  -9.879  1.00 95.54           C
ATOM   2473  O   CYS A 169      -7.094  10.352  -8.729  1.00 95.54           O
ATOM   2474  HA  CYS A 169      -6.952   8.606 -10.591  1.00 95.54           H
ATOM   2475  CB  CYS A 169      -6.048  10.012 -11.906  1.00 95.54           C
ATOM   2476 1HB  CYS A 169      -6.366  10.831 -12.552  1.00 95.54           H
ATOM   2477 2HB  CYS A 169      -5.222  10.385 -11.301  1.00 95.54           H
ATOM   2478  SG  CYS A 169      -5.490   8.596 -12.921  1.00 95.54           S
ATOM   2479  HG  CYS A 169      -6.485   8.655 -13.802  1.00 95.54           H
ATOM   2480  HN  CYS A 169      -8.371   9.616 -12.726  1.00 95.54           H
ATOM   2481  N   PHE A 170      -8.075  11.704 -10.253  1.00 96.71           N
ATOM   2482  CA  PHE A 170      -8.349  12.765  -9.300  1.00 96.71           C
ATOM   2483  C   PHE A 170      -9.237  12.263  -8.160  1.00 96.71           C
ATOM   2484  O   PHE A 170      -8.959  12.524  -6.990  1.00 96.71           O
ATOM   2485  HA  PHE A 170      -7.391  13.092  -8.895  1.00 96.71           H
ATOM   2486  CB  PHE A 170      -9.090  13.868 -10.059  1.00 96.71           C
ATOM   2487 1HB  PHE A 170      -8.487  14.175 -10.913  1.00 96.71           H
ATOM   2488 2HB  PHE A 170     -10.020  13.461 -10.456  1.00 96.71           H
ATOM   2489  CG  PHE A 170      -9.411  15.100  -9.210  1.00 96.71           C
ATOM   2490  CD1 PHE A 170     -10.651  15.251  -8.674  1.00 96.71           C
ATOM   2491  HD1 PHE A 170     -11.417  14.495  -8.848  1.00 96.71           H
ATOM   2492  CD2 PHE A 170      -8.456  16.044  -8.993  1.00 96.71           C
ATOM   2493  HD2 PHE A 170      -7.462  15.922  -9.424  1.00 96.71           H
ATOM   2494  CE1 PHE A 170     -10.949  16.395  -7.886  1.00 96.71           C
ATOM   2495  HE1 PHE A 170     -11.943  16.516  -7.456  1.00 96.71           H
ATOM   2496  CE2 PHE A 170      -8.754  17.187  -8.205  1.00 96.71           C
ATOM   2497  HE2 PHE A 170      -7.989  17.944  -8.031  1.00 96.71           H
ATOM   2498  CZ  PHE A 170      -9.994  17.338  -7.669  1.00 96.71           C
ATOM   2499  HZ  PHE A 170     -10.223  18.216  -7.064  1.00 96.71           H
ATOM   2500  HN  PHE A 170      -8.387  11.883 -11.186  1.00 96.71           H
ATOM   2501  N   THR A 171     -10.288  11.551  -8.540  1.00 96.52           N
ATOM   2502  CA  THR A 171     -11.226  11.021  -7.565  1.00 96.52           C
ATOM   2503  C   THR A 171     -10.507  10.090  -6.585  1.00 96.52           C
ATOM   2504  O   THR A 171     -10.797  10.099  -5.390  1.00 96.52           O
ATOM   2505  HA  THR A 171     -11.623  11.852  -6.983  1.00 96.52           H
ATOM   2506  CB  THR A 171     -12.364  10.339  -8.326  1.00 96.52           C
ATOM   2507  HB  THR A 171     -12.008   9.449  -8.845  1.00 96.52           H
ATOM   2508  OG1 THR A 171     -12.890  11.368  -9.160  1.00 96.52           O
ATOM   2509  HG1 THR A 171     -13.322  10.967  -9.967  1.00 96.52           H
ATOM   2510  CG2 THR A 171     -13.535   9.963  -7.415  1.00 96.52           C
ATOM   2511 1HG2 THR A 171     -13.935  10.863  -6.948  1.00 96.52           H
ATOM   2512 2HG2 THR A 171     -13.189   9.276  -6.643  1.00 96.52           H
ATOM   2513 3HG2 THR A 171     -14.315   9.483  -8.006  1.00 96.52           H
ATOM   2514  HN  THR A 171     -10.502  11.335  -9.493  1.00 96.52           H
ATOM   2515  N   ILE A 172      -9.584   9.310  -7.128  1.00 95.05           N
ATOM   2516  CA  ILE A 172      -8.859   8.339  -6.327  1.00 95.05           C
ATOM   2517  C   ILE A 172      -8.046   9.072  -5.258  1.00 95.05           C
ATOM   2518  O   ILE A 172      -8.049   8.678  -4.092  1.00 95.05           O
ATOM   2519  HA  ILE A 172      -9.597   7.710  -5.828  1.00 95.05           H
ATOM   2520  CB  ILE A 172      -8.018   7.427  -7.222  1.00 95.05           C
ATOM   2521  HB  ILE A 172      -7.526   8.045  -7.972  1.00 95.05           H
ATOM   2522  CG1 ILE A 172      -8.901   6.425  -7.969  1.00 95.05           C
ATOM   2523 1HG1 ILE A 172      -9.344   5.726  -7.260  1.00 95.05           H
ATOM   2524 2HG1 ILE A 172      -9.724   6.951  -8.453  1.00 95.05           H
ATOM   2525  CG2 ILE A 172      -6.918   6.732  -6.416  1.00 95.05           C
ATOM   2526 1HG2 ILE A 172      -6.265   7.482  -5.970  1.00 95.05           H
ATOM   2527 2HG2 ILE A 172      -7.370   6.129  -5.629  1.00 95.05           H
ATOM   2528 3HG2 ILE A 172      -6.335   6.090  -7.077  1.00 95.05           H
ATOM   2529  CD1 ILE A 172      -8.093   5.656  -9.016  1.00 95.05           C
ATOM   2530 1HD1 ILE A 172      -7.672   6.357  -9.737  1.00 95.05           H
ATOM   2531 2HD1 ILE A 172      -7.286   5.112  -8.524  1.00 95.05           H
ATOM   2532 3HD1 ILE A 172      -8.745   4.951  -9.532  1.00 95.05           H
ATOM   2533  HN  ILE A 172      -9.330   9.334  -8.095  1.00 95.05           H
ATOM   2534  N   TRP A 173      -7.370  10.125  -5.693  1.00 96.16           N
ATOM   2535  CA  TRP A 173      -6.497  10.873  -4.804  1.00 96.16           C
ATOM   2536  C   TRP A 173      -7.352  11.445  -3.672  1.00 96.16           C
ATOM   2537  O   TRP A 173      -6.984  11.350  -2.502  1.00 96.16           O
ATOM   2538  HA  TRP A 173      -5.759  10.179  -4.400  1.00 96.16           H
ATOM   2539  CB  TRP A 173      -5.724  11.948  -5.571  1.00 96.16           C
ATOM   2540 1HB  TRP A 173      -6.384  12.394  -6.315  1.00 96.16           H
ATOM   2541 2HB  TRP A 173      -5.441  12.741  -4.879  1.00 96.16           H
ATOM   2542  CG  TRP A 173      -4.467  11.429  -6.272  1.00 96.16           C
ATOM   2543  CD1 TRP A 173      -4.255  11.287  -7.588  1.00 96.16           C
ATOM   2544  HD1 TRP A 173      -4.986  11.534  -8.357  1.00 96.16           H
ATOM   2545  CD2 TRP A 173      -3.249  10.988  -5.637  1.00 96.16           C
ATOM   2546  NE1 TRP A 173      -2.995  10.787  -7.846  1.00 96.16           N
ATOM   2547  HE1 TRP A 173      -2.607  10.596  -8.747  1.00 96.16           H
ATOM   2548  CE2 TRP A 173      -2.363  10.600  -6.622  1.00 96.16           C
ATOM   2549  CE3 TRP A 173      -2.906  10.918  -4.275  1.00 96.16           C
ATOM   2550  HE3 TRP A 173      -3.587  11.219  -3.479  1.00 96.16           H
ATOM   2551  CZ2 TRP A 173      -1.078  10.116  -6.350  1.00 96.16           C
ATOM   2552  HZ2 TRP A 173      -0.397   9.815  -7.146  1.00 96.16           H
ATOM   2553  CZ3 TRP A 173      -1.618  10.432  -4.020  1.00 96.16           C
ATOM   2554  HZ3 TRP A 173      -1.301  10.358  -2.980  1.00 96.16           H
ATOM   2555  CH2 TRP A 173      -0.715  10.037  -5.000  1.00 96.16           C
ATOM   2556  HH2 TRP A 173       0.272   9.669  -4.719  1.00 96.16           H
ATOM   2557  HN  TRP A 173      -7.412  10.468  -6.631  1.00 96.16           H
ATOM   2558  N   VAL A 174      -8.478  12.026  -4.059  1.00 96.26           N
ATOM   2559  CA  VAL A 174      -9.358  12.668  -3.098  1.00 96.26           C
ATOM   2560  C   VAL A 174      -9.855  11.627  -2.093  1.00 96.26           C
ATOM   2561  O   VAL A 174      -9.867  11.878  -0.889  1.00 96.26           O
ATOM   2562  HA  VAL A 174      -8.773  13.418  -2.565  1.00 96.26           H
ATOM   2563  CB  VAL A 174     -10.496  13.386  -3.827  1.00 96.26           C
ATOM   2564  HB  VAL A 174     -10.973  12.667  -4.493  1.00 96.26           H
ATOM   2565  CG1 VAL A 174     -11.552  13.884  -2.839  1.00 96.26           C
ATOM   2566 1HG1 VAL A 174     -11.967  13.037  -2.293  1.00 96.26           H
ATOM   2567 2HG1 VAL A 174     -11.093  14.581  -2.137  1.00 96.26           H
ATOM   2568 3HG1 VAL A 174     -12.349  14.390  -3.385  1.00 96.26           H
ATOM   2569  CG2 VAL A 174      -9.959  14.535  -4.683  1.00 96.26           C
ATOM   2570 1HG2 VAL A 174      -9.445  15.254  -4.045  1.00 96.26           H
ATOM   2571 2HG2 VAL A 174      -9.262  14.142  -5.423  1.00 96.26           H
ATOM   2572 3HG2 VAL A 174     -10.789  15.028  -5.191  1.00 96.26           H
ATOM   2573  HN  VAL A 174      -8.791  12.062  -5.008  1.00 96.26           H
ATOM   2574  N   LEU A 175     -10.253  10.481  -2.625  1.00 94.03           N
ATOM   2575  CA  LEU A 175     -10.845   9.440  -1.802  1.00 94.03           C
ATOM   2576  C   LEU A 175      -9.803   8.929  -0.805  1.00 94.03           C
ATOM   2577  O   LEU A 175     -10.098   8.764   0.377  1.00 94.03           O
ATOM   2578  HA  LEU A 175     -11.665   9.891  -1.244  1.00 94.03           H
ATOM   2579  CB  LEU A 175     -11.447   8.340  -2.680  1.00 94.03           C
ATOM   2580 1HB  LEU A 175     -12.067   8.811  -3.443  1.00 94.03           H
ATOM   2581 2HB  LEU A 175     -10.634   7.832  -3.200  1.00 94.03           H
ATOM   2582  CG  LEU A 175     -12.288   7.288  -1.955  1.00 94.03           C
ATOM   2583  HG  LEU A 175     -11.758   6.990  -1.051  1.00 94.03           H
ATOM   2584  CD1 LEU A 175     -13.635   7.869  -1.519  1.00 94.03           C
ATOM   2585 1HD1 LEU A 175     -13.467   8.708  -0.844  1.00 94.03           H
ATOM   2586 2HD1 LEU A 175     -14.184   8.212  -2.396  1.00 94.03           H
ATOM   2587 3HD1 LEU A 175     -14.213   7.100  -1.006  1.00 94.03           H
ATOM   2588  CD2 LEU A 175     -12.457   6.034  -2.814  1.00 94.03           C
ATOM   2589 1HD2 LEU A 175     -12.954   6.296  -3.748  1.00 94.03           H
ATOM   2590 2HD2 LEU A 175     -11.477   5.608  -3.032  1.00 94.03           H
ATOM   2591 3HD2 LEU A 175     -13.059   5.302  -2.275  1.00 94.03           H
ATOM   2592  HN  LEU A 175     -10.177  10.259  -3.597  1.00 94.03           H
ATOM   2593  N   ALA A 176      -8.605   8.692  -1.320  1.00 93.74           N
ATOM   2594  CA  ALA A 176      -7.538   8.136  -0.506  1.00 93.74           C
ATOM   2595  C   ALA A 176      -7.196   9.115   0.619  1.00 93.74           C
ATOM   2596  O   ALA A 176      -6.907   8.702   1.741  1.00 93.74           O
ATOM   2597  HA  ALA A 176      -7.904   7.207  -0.068  1.00 93.74           H
ATOM   2598  CB  ALA A 176      -6.331   7.821  -1.392  1.00 93.74           C
ATOM   2599 1HB  ALA A 176      -6.620   7.098  -2.156  1.00 93.74           H
ATOM   2600 2HB  ALA A 176      -5.983   8.736  -1.870  1.00 93.74           H
ATOM   2601 3HB  ALA A 176      -5.531   7.403  -0.781  1.00 93.74           H
ATOM   2602  HN  ALA A 176      -8.359   8.874  -2.272  1.00 93.74           H
ATOM   2603  N   ALA A 177      -7.239  10.395   0.279  1.00 94.47           N
ATOM   2604  CA  ALA A 177      -6.913  11.436   1.239  1.00 94.47           C
ATOM   2605  C   ALA A 177      -7.916  11.390   2.393  1.00 94.47           C
ATOM   2606  O   ALA A 177      -7.531  11.472   3.559  1.00 94.47           O
ATOM   2607  HA  ALA A 177      -5.916  11.229   1.627  1.00 94.47           H
ATOM   2608  CB  ALA A 177      -6.897  12.794   0.534  1.00 94.47           C
ATOM   2609 1HB  ALA A 177      -6.148  12.783  -0.258  1.00 94.47           H
ATOM   2610 2HB  ALA A 177      -7.878  12.991   0.103  1.00 94.47           H
ATOM   2611 3HB  ALA A 177      -6.653  13.574   1.255  1.00 94.47           H
ATOM   2612  HN  ALA A 177      -7.490  10.724  -0.632  1.00 94.47           H
ATOM   2613  N   ALA A 178      -9.184  11.260   2.030  1.00 94.18           N
ATOM   2614  CA  ALA A 178     -10.252  11.289   3.014  1.00 94.18           C
ATOM   2615  C   ALA A 178     -10.118  10.079   3.941  1.00 94.18           C
ATOM   2616  O   ALA A 178     -10.387  10.176   5.137  1.00 94.18           O
ATOM   2617  HA  ALA A 178     -10.137  12.200   3.601  1.00 94.18           H
ATOM   2618  CB  ALA A 178     -11.604  11.329   2.299  1.00 94.18           C
ATOM   2619 1HB  ALA A 178     -11.660  12.222   1.677  1.00 94.18           H
ATOM   2620 2HB  ALA A 178     -11.711  10.443   1.674  1.00 94.18           H
ATOM   2621 3HB  ALA A 178     -12.405  11.351   3.038  1.00 94.18           H
ATOM   2622  HN  ALA A 178      -9.484  11.136   1.084  1.00 94.18           H
ATOM   2623  N   LEU A 179      -9.703   8.966   3.353  1.00 91.87           N
ATOM   2624  CA  LEU A 179      -9.622   7.716   4.090  1.00 91.87           C
ATOM   2625  C   LEU A 179      -8.440   7.775   5.059  1.00 91.87           C
ATOM   2626  O   LEU A 179      -8.326   6.942   5.957  1.00 91.87           O
ATOM   2627  HA  LEU A 179     -10.540   7.619   4.670  1.00 91.87           H
ATOM   2628  CB  LEU A 179      -9.569   6.529   3.126  1.00 91.87           C
ATOM   2629 1HB  LEU A 179      -8.774   6.710   2.402  1.00 91.87           H
ATOM   2630 2HB  LEU A 179      -9.289   5.640   3.691  1.00 91.87           H
ATOM   2631  CG  LEU A 179     -10.859   6.227   2.360  1.00 91.87           C
ATOM   2632  HG  LEU A 179     -11.145   7.122   1.807  1.00 91.87           H
ATOM   2633  CD1 LEU A 179     -10.640   5.113   1.335  1.00 91.87           C
ATOM   2634 1HD1 LEU A 179      -9.874   5.420   0.622  1.00 91.87           H
ATOM   2635 2HD1 LEU A 179     -10.317   4.207   1.847  1.00 91.87           H
ATOM   2636 3HD1 LEU A 179     -11.572   4.919   0.805  1.00 91.87           H
ATOM   2637  CD2 LEU A 179     -12.004   5.905   3.322  1.00 91.87           C
ATOM   2638 1HD2 LEU A 179     -11.741   5.033   3.921  1.00 91.87           H
ATOM   2639 2HD2 LEU A 179     -12.178   6.757   3.978  1.00 91.87           H
ATOM   2640 3HD2 LEU A 179     -12.909   5.694   2.752  1.00 91.87           H
ATOM   2641  HN  LEU A 179      -9.426   8.910   2.394  1.00 91.87           H
ATOM   2642  N   CYS A 180      -7.590   8.768   4.844  1.00 93.12           N
ATOM   2643  CA  CYS A 180      -6.381   8.904   5.640  1.00 93.12           C
ATOM   2644  C   CYS A 180      -6.653   9.914   6.757  1.00 93.12           C
ATOM   2645  O   CYS A 180      -5.754  10.249   7.528  1.00 93.12           O
ATOM   2646  HA  CYS A 180      -6.167   7.918   6.053  1.00 93.12           H
ATOM   2647  CB  CYS A 180      -5.182   9.310   4.782  1.00 93.12           C
ATOM   2648 1HB  CYS A 180      -5.433  10.184   4.180  1.00 93.12           H
ATOM   2649 2HB  CYS A 180      -4.346   9.594   5.422  1.00 93.12           H
ATOM   2650  SG  CYS A 180      -4.691   7.923   3.694  1.00 93.12           S
ATOM   2651  HG  CYS A 180      -5.685   8.072   2.823  1.00 93.12           H
ATOM   2652  HN  CYS A 180      -7.715   9.471   4.144  1.00 93.12           H
ATOM   2653  N   ILE A 181      -7.895  10.371   6.809  1.00 93.67           N
ATOM   2654  CA  ILE A 181      -8.288  11.361   7.798  1.00 93.67           C
ATOM   2655  C   ILE A 181      -7.979  10.826   9.198  1.00 93.67           C
ATOM   2656  O   ILE A 181      -7.389  11.528  10.018  1.00 93.67           O
ATOM   2657  HA  ILE A 181      -7.683  12.251   7.627  1.00 93.67           H
ATOM   2658  CB  ILE A 181      -9.751  11.763   7.602  1.00 93.67           C
ATOM   2659  HB  ILE A 181     -10.332  10.859   7.418  1.00 93.67           H
ATOM   2660  CG1 ILE A 181      -9.913  12.662   6.375  1.00 93.67           C
ATOM   2661 1HG1 ILE A 181      -9.388  13.603   6.537  1.00 93.67           H
ATOM   2662 2HG1 ILE A 181      -9.454  12.186   5.508  1.00 93.67           H
ATOM   2663  CG2 ILE A 181     -10.315  12.413   8.867  1.00 93.67           C
ATOM   2664 1HG2 ILE A 181     -10.254  11.708   9.696  1.00 93.67           H
ATOM   2665 2HG2 ILE A 181      -9.736  13.305   9.106  1.00 93.67           H
ATOM   2666 3HG2 ILE A 181     -11.356  12.689   8.700  1.00 93.67           H
ATOM   2667  CD1 ILE A 181     -11.390  12.938   6.088  1.00 93.67           C
ATOM   2668 1HD1 ILE A 181     -11.907  11.996   5.903  1.00 93.67           H
ATOM   2669 2HD1 ILE A 181     -11.840  13.435   6.948  1.00 93.67           H
ATOM   2670 3HD1 ILE A 181     -11.477  13.579   5.211  1.00 93.67           H
ATOM   2671  HN  ILE A 181      -8.625  10.078   6.192  1.00 93.67           H
ATOM   2672  N   PRO A 182      -8.370   9.580   9.496  1.00 91.63           N
ATOM   2673  CA  PRO A 182      -8.173   9.028  10.839  1.00 91.63           C
ATOM   2674  C   PRO A 182      -6.732   9.148  11.306  1.00 91.63           C
ATOM   2675  O   PRO A 182      -6.475   9.555  12.438  1.00 91.63           O
ATOM   2676  HA  PRO A 182      -8.756   9.593  11.565  1.00 91.63           H
ATOM   2677  CB  PRO A 182      -8.604   7.566  10.696  1.00 91.63           C
ATOM   2678 1HB  PRO A 182      -7.760   6.922  10.451  1.00 91.63           H
ATOM   2679 2HB  PRO A 182      -9.037   7.184  11.621  1.00 91.63           H
ATOM   2680  CG  PRO A 182      -9.628   7.608   9.569  1.00 91.63           C
ATOM   2681 1HG  PRO A 182      -9.767   6.628   9.112  1.00 91.63           H
ATOM   2682 2HG  PRO A 182     -10.609   7.923   9.924  1.00 91.63           H
ATOM   2683  CD  PRO A 182      -9.024   8.610   8.598  1.00 91.63           C
ATOM   2684 1HD  PRO A 182      -8.306   8.140   7.926  1.00 91.63           H
ATOM   2685 2HD  PRO A 182      -9.784   9.076   7.972  1.00 91.63           H
ATOM   2686  N   GLU A 183      -5.822   8.787  10.413  1.00 92.32           N
ATOM   2687  CA  GLU A 183      -4.405   8.808  10.738  1.00 92.32           C
ATOM   2688  C   GLU A 183      -3.969  10.224  11.120  1.00 92.32           C
ATOM   2689  O   GLU A 183      -3.181  10.406  12.046  1.00 92.32           O
ATOM   2690  HA  GLU A 183      -4.295   8.143  11.595  1.00 92.32           H
ATOM   2691  CB  GLU A 183      -3.568   8.270   9.576  1.00 92.32           C
ATOM   2692 1HB  GLU A 183      -3.969   8.642   8.632  1.00 92.32           H
ATOM   2693 2HB  GLU A 183      -2.520   8.525   9.729  1.00 92.32           H
ATOM   2694  CG  GLU A 183      -3.636   6.743   9.512  1.00 92.32           C
ATOM   2695 1HG  GLU A 183      -2.896   6.372   8.803  1.00 92.32           H
ATOM   2696 2HG  GLU A 183      -3.382   6.323  10.486  1.00 92.32           H
ATOM   2697  CD  GLU A 183      -5.030   6.273   9.095  1.00 92.32           C
ATOM   2698  OE1 GLU A 183      -5.336   5.092   9.368  1.00 92.32           O
ATOM   2699  OE2 GLU A 183      -5.759   7.104   8.512  1.00 92.32           O
ATOM   2700  HN  GLU A 183      -6.038   8.486   9.485  1.00 92.32           H
ATOM   2701  N   ILE A 184      -4.500  11.190  10.385  1.00 93.83           N
ATOM   2702  CA  ILE A 184      -4.075  12.571  10.545  1.00 93.83           C
ATOM   2703  C   ILE A 184      -4.488  13.071  11.930  1.00 93.83           C
ATOM   2704  O   ILE A 184      -3.759  13.834  12.562  1.00 93.83           O
ATOM   2705  HA  ILE A 184      -2.987  12.587  10.482  1.00 93.83           H
ATOM   2706  CB  ILE A 184      -4.606  13.431   9.396  1.00 93.83           C
ATOM   2707  HB  ILE A 184      -5.687  13.302   9.345  1.00 93.83           H
ATOM   2708  CG1 ILE A 184      -4.032  12.970   8.055  1.00 93.83           C
ATOM   2709 1HG1 ILE A 184      -2.961  13.171   8.026  1.00 93.83           H
ATOM   2710 2HG1 ILE A 184      -4.157  11.892   7.953  1.00 93.83           H
ATOM   2711  CG2 ILE A 184      -4.340  14.915   9.655  1.00 93.83           C
ATOM   2712 1HG2 ILE A 184      -4.836  15.218  10.577  1.00 93.83           H
ATOM   2713 2HG2 ILE A 184      -3.267  15.081   9.748  1.00 93.83           H
ATOM   2714 3HG2 ILE A 184      -4.728  15.504   8.823  1.00 93.83           H
ATOM   2715  CD1 ILE A 184      -4.722  13.682   6.890  1.00 93.83           C
ATOM   2716 1HD1 ILE A 184      -5.789  13.460   6.908  1.00 93.83           H
ATOM   2717 2HD1 ILE A 184      -4.574  14.758   6.983  1.00 93.83           H
ATOM   2718 3HD1 ILE A 184      -4.295  13.337   5.948  1.00 93.83           H
ATOM   2719  HN  ILE A 184      -5.207  11.043   9.693  1.00 93.83           H
ATOM   2720  N   LEU A 185      -5.657  12.620  12.362  1.00 93.35           N
ATOM   2721  CA  LEU A 185      -6.276  13.170  13.556  1.00 93.35           C
ATOM   2722  C   LEU A 185      -5.566  12.618  14.794  1.00 93.35           C
ATOM   2723  O   LEU A 185      -5.185  13.375  15.685  1.00 93.35           O
ATOM   2724  HA  LEU A 185      -6.134  14.250  13.530  1.00 93.35           H
ATOM   2725  CB  LEU A 185      -7.784  12.912  13.545  1.00 93.35           C
ATOM   2726 1HB  LEU A 185      -7.950  11.851  13.354  1.00 93.35           H
ATOM   2727 2HB  LEU A 185      -8.176  13.121  14.541  1.00 93.35           H
ATOM   2728  CG  LEU A 185      -8.595  13.717  12.528  1.00 93.35           C
ATOM   2729  HG  LEU A 185      -8.242  13.461  11.530  1.00 93.35           H
ATOM   2730  CD1 LEU A 185     -10.078  13.345  12.592  1.00 93.35           C
ATOM   2731 1HD1 LEU A 185     -10.196  12.284  12.371  1.00 93.35           H
ATOM   2732 2HD1 LEU A 185     -10.463  13.554  13.590  1.00 93.35           H
ATOM   2733 3HD1 LEU A 185     -10.632  13.932  11.859  1.00 93.35           H
ATOM   2734  CD2 LEU A 185      -8.373  15.219  12.716  1.00 93.35           C
ATOM   2735 1HD2 LEU A 185      -8.683  15.510  13.719  1.00 93.35           H
ATOM   2736 2HD2 LEU A 185      -7.316  15.450  12.581  1.00 93.35           H
ATOM   2737 3HD2 LEU A 185      -8.961  15.768  11.980  1.00 93.35           H
ATOM   2738  HN  LEU A 185      -6.178  11.895  11.912  1.00 93.35           H
ATOM   2739  N   TYR A 186      -5.411  11.302  14.810  1.00 92.62           N
ATOM   2740  CA  TYR A 186      -5.111  10.599  16.045  1.00 92.62           C
ATOM   2741  C   TYR A 186      -3.612  10.316  16.165  1.00 92.62           C
ATOM   2742  O   TYR A 186      -3.146   9.849  17.203  1.00 92.62           O
ATOM   2743  HA  TYR A 186      -5.422  11.232  16.877  1.00 92.62           H
ATOM   2744  CB  TYR A 186      -5.864   9.269  15.967  1.00 92.62           C
ATOM   2745 1HB  TYR A 186      -5.517   8.718  15.094  1.00 92.62           H
ATOM   2746 2HB  TYR A 186      -5.614   8.670  16.843  1.00 92.62           H
ATOM   2747  CG  TYR A 186      -7.385   9.419  15.887  1.00 92.62           C
ATOM   2748  CD1 TYR A 186      -8.050  10.201  16.809  1.00 92.62           C
ATOM   2749  HD1 TYR A 186      -7.493  10.712  17.594  1.00 92.62           H
ATOM   2750  CD2 TYR A 186      -8.090   8.772  14.893  1.00 92.62           C
ATOM   2751  HD2 TYR A 186      -7.564   8.154  14.165  1.00 92.62           H
ATOM   2752  CE1 TYR A 186      -9.482  10.342  16.733  1.00 92.62           C
ATOM   2753  HE1 TYR A 186     -10.020  10.957  17.455  1.00 92.62           H
ATOM   2754  CE2 TYR A 186      -9.521   8.913  14.818  1.00 92.62           C
ATOM   2755  HE2 TYR A 186     -10.091   8.407  14.038  1.00 92.62           H
ATOM   2756  CZ  TYR A 186     -10.146   9.691  15.741  1.00 92.62           C
ATOM   2757  OH  TYR A 186     -11.498   9.824  15.670  1.00 92.62           O
ATOM   2758  HH  TYR A 186     -11.822  10.422  16.403  1.00 92.62           H
ATOM   2759  HN  TYR A 186      -5.487  10.720  14.000  1.00 92.62           H
ATOM   2760  N   SER A 187      -2.899  10.611  15.088  1.00 93.01           N
ATOM   2761  CA  SER A 187      -1.450  10.499  15.097  1.00 93.01           C
ATOM   2762  C   SER A 187      -0.847  11.578  15.997  1.00 93.01           C
ATOM   2763  O   SER A 187      -1.032  12.770  15.754  1.00 93.01           O
ATOM   2764  HA  SER A 187      -1.240   9.506  15.496  1.00 93.01           H
ATOM   2765  CB  SER A 187      -0.881  10.609  13.681  1.00 93.01           C
ATOM   2766 1HB  SER A 187      -1.221  11.539  13.225  1.00 93.01           H
ATOM   2767 2HB  SER A 187       0.207  10.657  13.730  1.00 93.01           H
ATOM   2768  OG  SER A 187      -1.271   9.510  12.861  1.00 93.01           O
ATOM   2769  HG  SER A 187      -1.761   9.842  12.055  1.00 93.01           H
ATOM   2770  HN  SER A 187      -3.294  10.921  14.224  1.00 93.01           H
ATOM   2771  N   GLN A 188      -0.136  11.123  17.019  1.00 91.63           N
ATOM   2772  CA  GLN A 188       0.642  12.025  17.851  1.00 91.63           C
ATOM   2773  C   GLN A 188       1.888  11.315  18.382  1.00 91.63           C
ATOM   2774  O   GLN A 188       2.025  10.101  18.236  1.00 91.63           O
ATOM   2775  HA  GLN A 188       0.934  12.844  17.195  1.00 91.63           H
ATOM   2776  CB  GLN A 188      -0.205  12.579  18.998  1.00 91.63           C
ATOM   2777 1HB  GLN A 188       0.363  13.335  19.542  1.00 91.63           H
ATOM   2778 2HB  GLN A 188      -1.090  13.073  18.597  1.00 91.63           H
ATOM   2779  CG  GLN A 188      -0.628  11.464  19.956  1.00 91.63           C
ATOM   2780 1HG  GLN A 188      -1.211  10.717  19.417  1.00 91.63           H
ATOM   2781 2HG  GLN A 188       0.257  10.958  20.344  1.00 91.63           H
ATOM   2782  CD  GLN A 188      -1.453  12.022  21.117  1.00 91.63           C
ATOM   2783  OE1 GLN A 188      -1.812  13.187  21.154  1.00 91.63           O
ATOM   2784  NE2 GLN A 188      -1.733  11.128  22.061  1.00 91.63           N
ATOM   2785 1HE2 GLN A 188      -1.408  10.186  21.970  1.00 91.63           H
ATOM   2786 2HE2 GLN A 188      -2.269  11.396  22.862  1.00 91.63           H
ATOM   2787  HN  GLN A 188      -0.087  10.159  17.280  1.00 91.63           H
ATOM   2788  N   ILE A 189       2.765  12.101  18.988  1.00 91.42           N
ATOM   2789  CA  ILE A 189       3.945  11.550  19.634  1.00 91.42           C
ATOM   2790  C   ILE A 189       3.622  11.240  21.097  1.00 91.42           C
ATOM   2791  O   ILE A 189       3.091  12.088  21.812  1.00 91.42           O
ATOM   2792  HA  ILE A 189       4.186  10.615  19.128  1.00 91.42           H
ATOM   2793  CB  ILE A 189       5.141  12.485  19.452  1.00 91.42           C
ATOM   2794  HB  ILE A 189       4.889  13.452  19.888  1.00 91.42           H
ATOM   2795  CG1 ILE A 189       5.433  12.721  17.968  1.00 91.42           C
ATOM   2796 1HG1 ILE A 189       5.807  11.802  17.517  1.00 91.42           H
ATOM   2797 2HG1 ILE A 189       4.509  12.978  17.449  1.00 91.42           H
ATOM   2798  CG2 ILE A 189       6.368  11.959  20.200  1.00 91.42           C
ATOM   2799 1HG2 ILE A 189       6.140  11.885  21.264  1.00 91.42           H
ATOM   2800 2HG2 ILE A 189       6.632  10.974  19.816  1.00 91.42           H
ATOM   2801 3HG2 ILE A 189       7.204  12.643  20.054  1.00 91.42           H
ATOM   2802  CD1 ILE A 189       6.458  13.842  17.782  1.00 91.42           C
ATOM   2803 1HD1 ILE A 189       6.070  14.765  18.213  1.00 91.42           H
ATOM   2804 2HD1 ILE A 189       7.388  13.570  18.282  1.00 91.42           H
ATOM   2805 3HD1 ILE A 189       6.647  13.989  16.719  1.00 91.42           H
ATOM   2806  HN  ILE A 189       2.680  13.096  19.043  1.00 91.42           H
ATOM   2807  N   LYS A 190       3.958  10.023  21.499  1.00 88.21           N
ATOM   2808  CA  LYS A 190       3.847   9.639  22.896  1.00 88.21           C
ATOM   2809  C   LYS A 190       5.240   9.329  23.448  1.00 88.21           C
ATOM   2810  O   LYS A 190       6.007   8.595  22.828  1.00 88.21           O
ATOM   2811  HA  LYS A 190       3.443  10.494  23.439  1.00 88.21           H
ATOM   2812  CB  LYS A 190       2.851   8.489  23.058  1.00 88.21           C
ATOM   2813 1HB  LYS A 190       1.895   8.765  22.612  1.00 88.21           H
ATOM   2814 2HB  LYS A 190       3.212   7.613  22.520  1.00 88.21           H
ATOM   2815  CG  LYS A 190       2.650   8.141  24.534  1.00 88.21           C
ATOM   2816 1HG  LYS A 190       3.534   7.630  24.914  1.00 88.21           H
ATOM   2817 2HG  LYS A 190       2.537   9.057  25.115  1.00 88.21           H
ATOM   2818  CD  LYS A 190       1.418   7.254  24.725  1.00 88.21           C
ATOM   2819 1HD  LYS A 190       0.518   7.869  24.714  1.00 88.21           H
ATOM   2820 2HD  LYS A 190       1.337   6.554  23.894  1.00 88.21           H
ATOM   2821  CE  LYS A 190       1.498   6.482  26.044  1.00 88.21           C
ATOM   2822 1HE  LYS A 190       2.528   6.466  26.401  1.00 88.21           H
ATOM   2823 2HE  LYS A 190       0.905   6.989  26.805  1.00 88.21           H
ATOM   2824  NZ  LYS A 190       1.007   5.098  25.864  1.00 88.21           N
ATOM   2825 1HZ  LYS A 190       1.168   4.569  26.715  1.00 88.21           H
ATOM   2826 2HZ  LYS A 190       0.015   5.115  25.659  1.00 88.21           H
ATOM   2827 3HZ  LYS A 190       1.504   4.660  25.096  1.00 88.21           H
ATOM   2828  HN  LYS A 190       4.300   9.308  20.890  1.00 88.21           H
ATOM   2829  N   GLU A 191       5.523   9.904  24.607  1.00 85.17           N
ATOM   2830  CA  GLU A 191       6.778   9.634  25.289  1.00 85.17           C
ATOM   2831  C   GLU A 191       6.588   8.531  26.333  1.00 85.17           C
ATOM   2832  O   GLU A 191       5.676   8.600  27.155  1.00 85.17           O
ATOM   2833  HA  GLU A 191       7.462   9.294  24.512  1.00 85.17           H
ATOM   2834  CB  GLU A 191       7.338  10.905  25.930  1.00 85.17           C
ATOM   2835 1HB  GLU A 191       6.546  11.425  26.468  1.00 85.17           H
ATOM   2836 2HB  GLU A 191       8.192  10.653  26.559  1.00 85.17           H
ATOM   2837  CG  GLU A 191       7.857  11.873  24.865  1.00 85.17           C
ATOM   2838 1HG  GLU A 191       8.598  11.372  24.243  1.00 85.17           H
ATOM   2839 2HG  GLU A 191       7.038  12.170  24.209  1.00 85.17           H
ATOM   2840  CD  GLU A 191       8.478  13.114  25.509  1.00 85.17           C
ATOM   2841  OE1 GLU A 191       8.949  13.978  24.737  1.00 85.17           O
ATOM   2842  OE2 GLU A 191       8.468  13.171  26.757  1.00 85.17           O
ATOM   2843  HN  GLU A 191       4.915  10.542  25.079  1.00 85.17           H
ATOM   2844  N   GLU A 192       7.464   7.539  26.266  1.00 76.29           N
ATOM   2845  CA  GLU A 192       7.381   6.405  27.170  1.00 76.29           C
ATOM   2846  C   GLU A 192       8.780   5.989  27.629  1.00 76.29           C
ATOM   2847  O   GLU A 192       9.625   5.631  26.811  1.00 76.29           O
ATOM   2848  HA  GLU A 192       6.801   6.756  28.023  1.00 76.29           H
ATOM   2849  CB  GLU A 192       6.649   5.233  26.513  1.00 76.29           C
ATOM   2850 1HB  GLU A 192       5.633   5.533  26.254  1.00 76.29           H
ATOM   2851 2HB  GLU A 192       7.223   4.873  25.659  1.00 76.29           H
ATOM   2852  CG  GLU A 192       6.527   4.052  27.478  1.00 76.29           C
ATOM   2853 1HG  GLU A 192       7.302   3.318  27.260  1.00 76.29           H
ATOM   2854 2HG  GLU A 192       6.691   4.395  28.500  1.00 76.29           H
ATOM   2855  CD  GLU A 192       5.149   3.396  27.371  1.00 76.29           C
ATOM   2856  OE1 GLU A 192       4.861   2.535  28.230  1.00 76.29           O
ATOM   2857  OE2 GLU A 192       4.414   3.770  26.431  1.00 76.29           O
ATOM   2858  HN  GLU A 192       8.219   7.503  25.610  1.00 76.29           H
ATOM   2859  N   SER A 193       8.980   6.050  28.938  1.00 72.15           N
ATOM   2860  CA  SER A 193      10.214   5.560  29.529  1.00 72.15           C
ATOM   2861  C   SER A 193      11.416   6.241  28.872  1.00 72.15           C
ATOM   2862  O   SER A 193      12.481   5.639  28.744  1.00 72.15           O
ATOM   2863  HA  SER A 193      10.153   5.825  30.585  1.00 72.15           H
ATOM   2864  CB  SER A 193      10.324   4.040  29.392  1.00 72.15           C
ATOM   2865 1HB  SER A 193      10.442   3.778  28.341  1.00 72.15           H
ATOM   2866 2HB  SER A 193      11.219   3.693  29.909  1.00 72.15           H
ATOM   2867  OG  SER A 193       9.183   3.372  29.922  1.00 72.15           O
ATOM   2868  HG  SER A 193       9.230   2.395  29.712  1.00 72.15           H
ATOM   2869  HN  SER A 193       8.320   6.425  29.588  1.00 72.15           H
ATOM   2870  N   GLY A 194      11.205   7.486  28.473  1.00 76.49           N
ATOM   2871  CA  GLY A 194      12.273   8.274  27.882  1.00 76.49           C
ATOM   2872  C   GLY A 194      12.416   7.971  26.389  1.00 76.49           C
ATOM   2873  O   GLY A 194      13.350   8.443  25.743  1.00 76.49           O
ATOM   2874 1HA  GLY A 194      12.069   9.335  28.024  1.00 76.49           H
ATOM   2875 2HA  GLY A 194      13.213   8.059  28.391  1.00 76.49           H
ATOM   2876  HN  GLY A 194      10.326   7.956  28.548  1.00 76.49           H
ATOM   2877  N   ILE A 195      11.475   7.186  25.885  1.00 83.43           N
ATOM   2878  CA  ILE A 195      11.439   6.879  24.465  1.00 83.43           C
ATOM   2879  C   ILE A 195      10.250   7.596  23.822  1.00 83.43           C
ATOM   2880  O   ILE A 195       9.109   7.415  24.246  1.00 83.43           O
ATOM   2881  HA  ILE A 195      12.356   7.268  24.023  1.00 83.43           H
ATOM   2882  CB  ILE A 195      11.437   5.365  24.244  1.00 83.43           C
ATOM   2883  HB  ILE A 195      10.543   4.953  24.713  1.00 83.43           H
ATOM   2884  CG1 ILE A 195      12.644   4.711  24.920  1.00 83.43           C
ATOM   2885 1HG1 ILE A 195      13.563   5.069  24.456  1.00 83.43           H
ATOM   2886 2HG1 ILE A 195      12.681   5.003  25.969  1.00 83.43           H
ATOM   2887  CG2 ILE A 195      11.362   5.028  22.754  1.00 83.43           C
ATOM   2888 1HG2 ILE A 195      10.446   5.444  22.333  1.00 83.43           H
ATOM   2889 2HG2 ILE A 195      12.224   5.455  22.241  1.00 83.43           H
ATOM   2890 3HG2 ILE A 195      11.362   3.946  22.626  1.00 83.43           H
ATOM   2891  CD1 ILE A 195      12.573   3.186  24.812  1.00 83.43           C
ATOM   2892 1HD1 ILE A 195      11.665   2.829  25.298  1.00 83.43           H
ATOM   2893 2HD1 ILE A 195      12.561   2.897  23.761  1.00 83.43           H
ATOM   2894 3HD1 ILE A 195      13.443   2.747  25.300  1.00 83.43           H
ATOM   2895  HN  ILE A 195      10.749   6.764  26.427  1.00 83.43           H
ATOM   2896  N   ALA A 196      10.557   8.394  22.811  1.00 90.05           N
ATOM   2897  CA  ALA A 196       9.519   9.042  22.027  1.00 90.05           C
ATOM   2898  C   ALA A 196       9.028   8.080  20.944  1.00 90.05           C
ATOM   2899  O   ALA A 196       9.827   7.538  20.181  1.00 90.05           O
ATOM   2900  HA  ALA A 196       8.692   9.273  22.698  1.00 90.05           H
ATOM   2901  CB  ALA A 196      10.060  10.349  21.444  1.00 90.05           C
ATOM   2902 1HB  ALA A 196      10.368  11.009  22.255  1.00 90.05           H
ATOM   2903 2HB  ALA A 196      10.917  10.135  20.805  1.00 90.05           H
ATOM   2904 3HB  ALA A 196       9.282  10.835  20.856  1.00 90.05           H
ATOM   2905  HN  ALA A 196      11.493   8.600  22.525  1.00 90.05           H
ATOM   2906  N   ILE A 197       7.716   7.897  20.910  1.00 88.98           N
ATOM   2907  CA  ILE A 197       7.113   6.980  19.958  1.00 88.98           C
ATOM   2908  C   ILE A 197       6.019   7.711  19.176  1.00 88.98           C
ATOM   2909  O   ILE A 197       5.147   8.345  19.767  1.00 88.98           O
ATOM   2910  HA  ILE A 197       7.892   6.675  19.259  1.00 88.98           H
ATOM   2911  CB  ILE A 197       6.621   5.717  20.667  1.00 88.98           C
ATOM   2912  HB  ILE A 197       5.900   6.012  21.429  1.00 88.98           H
ATOM   2913  CG1 ILE A 197       7.772   5.009  21.385  1.00 88.98           C
ATOM   2914 1HG1 ILE A 197       8.508   4.672  20.656  1.00 88.98           H
ATOM   2915 2HG1 ILE A 197       8.278   5.710  22.049  1.00 88.98           H
ATOM   2916  CG2 ILE A 197       5.895   4.787  19.693  1.00 88.98           C
ATOM   2917 1HG2 ILE A 197       5.036   5.306  19.268  1.00 88.98           H
ATOM   2918 2HG2 ILE A 197       6.576   4.496  18.893  1.00 88.98           H
ATOM   2919 3HG2 ILE A 197       5.557   3.897  20.223  1.00 88.98           H
ATOM   2920  CD1 ILE A 197       7.262   3.813  22.192  1.00 88.98           C
ATOM   2921 1HD1 ILE A 197       6.544   4.157  22.937  1.00 88.98           H
ATOM   2922 2HD1 ILE A 197       6.778   3.102  21.522  1.00 88.98           H
ATOM   2923 3HD1 ILE A 197       8.100   3.328  22.692  1.00 88.98           H
ATOM   2924  HN  ILE A 197       7.071   8.361  21.517  1.00 88.98           H
ATOM   2925  N   CYS A 198       6.102   7.597  17.858  1.00 91.76           N
ATOM   2926  CA  CYS A 198       5.030   8.068  16.998  1.00 91.76           C
ATOM   2927  C   CYS A 198       3.949   6.987  16.942  1.00 91.76           C
ATOM   2928  O   CYS A 198       4.165   5.916  16.378  1.00 91.76           O
ATOM   2929  HA  CYS A 198       4.643   8.981  17.451  1.00 91.76           H
ATOM   2930  CB  CYS A 198       5.544   8.434  15.603  1.00 91.76           C
ATOM   2931 1HB  CYS A 198       6.167   9.326  15.659  1.00 91.76           H
ATOM   2932 2HB  CYS A 198       6.170   7.631  15.215  1.00 91.76           H
ATOM   2933  SG  CYS A 198       4.134   8.728  14.474  1.00 91.76           S
ATOM   2934  HN  CYS A 198       6.882   7.193  17.380  1.00 91.76           H
ATOM   2935  N   THR A 199       2.808   7.306  17.535  1.00 90.93           N
ATOM   2936  CA  THR A 199       1.707   6.360  17.597  1.00 90.93           C
ATOM   2937  C   THR A 199       0.371   7.084  17.414  1.00 90.93           C
ATOM   2938  O   THR A 199       0.300   8.305  17.540  1.00 90.93           O
ATOM   2939  HA  THR A 199       1.808   5.661  16.767  1.00 90.93           H
ATOM   2940  CB  THR A 199       1.810   5.600  18.921  1.00 90.93           C
ATOM   2941  HB  THR A 199       2.836   5.285  19.109  1.00 90.93           H
ATOM   2942  OG1 THR A 199       0.857   4.548  18.792  1.00 90.93           O
ATOM   2943  HG1 THR A 199       0.966   3.895  19.541  1.00 90.93           H
ATOM   2944  CG2 THR A 199       1.302   6.420  20.108  1.00 90.93           C
ATOM   2945 1HG2 THR A 199       0.255   6.678  19.950  1.00 90.93           H
ATOM   2946 2HG2 THR A 199       1.891   7.333  20.198  1.00 90.93           H
ATOM   2947 3HG2 THR A 199       1.397   5.834  21.022  1.00 90.93           H
ATOM   2948  HN  THR A 199       2.630   8.190  17.967  1.00 90.93           H
ATOM   2949  N   MET A 200      -0.655   6.299  17.120  1.00 91.60           N
ATOM   2950  CA  MET A 200      -2.020   6.790  17.200  1.00 91.60           C
ATOM   2951  C   MET A 200      -2.581   6.623  18.614  1.00 91.60           C
ATOM   2952  O   MET A 200      -2.439   5.562  19.220  1.00 91.60           O
ATOM   2953  HA  MET A 200      -1.966   7.849  16.947  1.00 91.60           H
ATOM   2954  CB  MET A 200      -2.898   6.024  16.209  1.00 91.60           C
ATOM   2955 1HB  MET A 200      -2.784   4.952  16.370  1.00 91.60           H
ATOM   2956 2HB  MET A 200      -3.947   6.264  16.386  1.00 91.60           H
ATOM   2957  CG  MET A 200      -2.526   6.371  14.766  1.00 91.60           C
ATOM   2958 1HG  MET A 200      -2.598   7.448  14.612  1.00 91.60           H
ATOM   2959 2HG  MET A 200      -1.492   6.090  14.570  1.00 91.60           H
ATOM   2960  SD  MET A 200      -3.613   5.521  13.634  1.00 91.60           S
ATOM   2961  CE  MET A 200      -3.181   3.828  14.002  1.00 91.60           C
ATOM   2962 1HE  MET A 200      -2.122   3.672  13.801  1.00 91.60           H
ATOM   2963 2HE  MET A 200      -3.386   3.621  15.052  1.00 91.60           H
ATOM   2964 3HE  MET A 200      -3.773   3.158  13.378  1.00 91.60           H
ATOM   2965  HN  MET A 200      -0.566   5.345  16.832  1.00 91.60           H
ATOM   2966  N   VAL A 201      -3.207   7.686  19.098  1.00 92.21           N
ATOM   2967  CA  VAL A 201      -3.890   7.633  20.379  1.00 92.21           C
ATOM   2968  C   VAL A 201      -5.362   8.001  20.183  1.00 92.21           C
ATOM   2969  O   VAL A 201      -5.674   9.028  19.583  1.00 92.21           O
ATOM   2970  HA  VAL A 201      -3.830   6.607  20.742  1.00 92.21           H
ATOM   2971  CB  VAL A 201      -3.178   8.535  21.389  1.00 92.21           C
ATOM   2972  HB  VAL A 201      -3.236   9.560  21.023  1.00 92.21           H
ATOM   2973  CG1 VAL A 201      -3.869   8.483  22.754  1.00 92.21           C
ATOM   2974 1HG1 VAL A 201      -4.900   8.820  22.651  1.00 92.21           H
ATOM   2975 2HG1 VAL A 201      -3.855   7.460  23.129  1.00 92.21           H
ATOM   2976 3HG1 VAL A 201      -3.342   9.133  23.452  1.00 92.21           H
ATOM   2977  CG2 VAL A 201      -1.698   8.163  21.509  1.00 92.21           C
ATOM   2978 1HG2 VAL A 201      -1.610   7.129  21.842  1.00 92.21           H
ATOM   2979 2HG2 VAL A 201      -1.215   8.276  20.539  1.00 92.21           H
ATOM   2980 3HG2 VAL A 201      -1.216   8.820  22.234  1.00 92.21           H
ATOM   2981  HN  VAL A 201      -3.251   8.569  18.631  1.00 92.21           H
ATOM   2982  N   TYR A 202      -6.227   7.142  20.701  1.00 90.72           N
ATOM   2983  CA  TYR A 202      -7.659   7.328  20.532  1.00 90.72           C
ATOM   2984  C   TYR A 202      -8.276   7.984  21.769  1.00 90.72           C
ATOM   2985  O   TYR A 202      -8.405   7.347  22.814  1.00 90.72           O
ATOM   2986  HA  TYR A 202      -7.814   7.978  19.671  1.00 90.72           H
ATOM   2987  CB  TYR A 202      -8.249   5.927  20.364  1.00 90.72           C
ATOM   2988 1HB  TYR A 202      -7.979   5.323  21.230  1.00 90.72           H
ATOM   2989 2HB  TYR A 202      -9.337   6.001  20.353  1.00 90.72           H
ATOM   2990  CG  TYR A 202      -7.789   5.206  19.095  1.00 90.72           C
ATOM   2991  CD1 TYR A 202      -8.433   5.440  17.897  1.00 90.72           C
ATOM   2992  HD1 TYR A 202      -9.269   6.139  17.855  1.00 90.72           H
ATOM   2993  CD2 TYR A 202      -6.731   4.323  19.148  1.00 90.72           C
ATOM   2994  HD2 TYR A 202      -6.222   4.138  20.095  1.00 90.72           H
ATOM   2995  CE1 TYR A 202      -8.000   4.762  16.702  1.00 90.72           C
ATOM   2996  HE1 TYR A 202      -8.500   4.938  15.750  1.00 90.72           H
ATOM   2997  CE2 TYR A 202      -6.298   3.644  17.954  1.00 90.72           C
ATOM   2998  HE2 TYR A 202      -5.463   2.944  17.982  1.00 90.72           H
ATOM   2999  CZ  TYR A 202      -6.954   3.898  16.790  1.00 90.72           C
ATOM   3000  OH  TYR A 202      -6.545   3.257  15.662  1.00 90.72           O
ATOM   3001  HH  TYR A 202      -5.993   2.459  15.903  1.00 90.72           H
ATOM   3002  HN  TYR A 202      -5.966   6.333  21.227  1.00 90.72           H
ATOM   3003  N   PRO A 203      -8.667   9.262  21.675  1.00 80.45           N
ATOM   3004  CA  PRO A 203      -9.246   9.960  22.826  1.00 80.45           C
ATOM   3005  C   PRO A 203     -10.618   9.422  23.197  1.00 80.45           C
ATOM   3006  O   PRO A 203     -11.166   8.572  22.497  1.00 80.45           O
ATOM   3007  HA  PRO A 203      -8.630   9.802  23.711  1.00 80.45           H
ATOM   3008  CB  PRO A 203      -9.313  11.419  22.368  1.00 80.45           C
ATOM   3009 1HB  PRO A 203     -10.168  11.937  22.803  1.00 80.45           H
ATOM   3010 2HB  PRO A 203      -8.422  11.973  22.661  1.00 80.45           H
ATOM   3011  CG  PRO A 203      -9.432  11.317  20.874  1.00 80.45           C
ATOM   3012 1HG  PRO A 203     -10.470  11.178  20.569  1.00 80.45           H
ATOM   3013 2HG  PRO A 203      -9.077  12.225  20.387  1.00 80.45           H
ATOM   3014  CD  PRO A 203      -8.593  10.133  20.489  1.00 80.45           C
ATOM   3015 1HD  PRO A 203      -8.983   9.637  19.600  1.00 80.45           H
ATOM   3016 2HD  PRO A 203      -7.566  10.424  20.268  1.00 80.45           H
ATOM   3017  N   SER A 204     -11.141   9.936  24.300  1.00 70.47           N
ATOM   3018  CA  SER A 204     -12.538   9.719  24.638  1.00 70.47           C
ATOM   3019  C   SER A 204     -12.688   8.421  25.434  1.00 70.47           C
ATOM   3020  O   SER A 204     -11.809   7.561  25.398  1.00 70.47           O
ATOM   3021  HA  SER A 204     -12.825  10.576  25.247  1.00 70.47           H
ATOM   3022  CB  SER A 204     -13.408   9.674  23.380  1.00 70.47           C
ATOM   3023 1HB  SER A 204     -14.424   9.979  23.631  1.00 70.47           H
ATOM   3024 2HB  SER A 204     -13.031  10.392  22.652  1.00 70.47           H
ATOM   3025  OG  SER A 204     -13.434   8.374  22.795  1.00 70.47           O
ATOM   3026  HG  SER A 204     -13.987   8.385  21.962  1.00 70.47           H
ATOM   3027  HN  SER A 204     -10.630  10.491  24.956  1.00 70.47           H
ATOM   3028  N   ASP A 205     -13.808   8.320  26.135  1.00 70.40           N
ATOM   3029  CA  ASP A 205     -14.102   7.126  26.909  1.00 70.40           C
ATOM   3030  C   ASP A 205     -14.303   5.944  25.959  1.00 70.40           C
ATOM   3031  O   ASP A 205     -14.154   4.790  26.357  1.00 70.40           O
ATOM   3032  HA  ASP A 205     -13.241   6.991  27.565  1.00 70.40           H
ATOM   3033  CB  ASP A 205     -15.384   7.300  27.725  1.00 70.40           C
ATOM   3034 1HB  ASP A 205     -16.161   7.739  27.100  1.00 70.40           H
ATOM   3035 2HB  ASP A 205     -15.748   6.325  28.049  1.00 70.40           H
ATOM   3036  CG  ASP A 205     -15.140   8.191  28.945  1.00 70.40           C
ATOM   3037  OD1 ASP A 205     -14.137   7.931  29.646  1.00 70.40           O
ATOM   3038  OD2 ASP A 205     -15.961   9.110  29.150  1.00 70.40           O
ATOM   3039  HN  ASP A 205     -14.507   9.034  26.178  1.00 70.40           H
ATOM   3040  N   GLU A 206     -14.639   6.272  24.720  1.00 82.52           N
ATOM   3041  CA  GLU A 206     -14.991   5.254  23.745  1.00 82.52           C
ATOM   3042  C   GLU A 206     -13.810   4.981  22.812  1.00 82.52           C
ATOM   3043  O   GLU A 206     -14.000   4.595  21.660  1.00 82.52           O
ATOM   3044  HA  GLU A 206     -15.217   4.361  24.328  1.00 82.52           H
ATOM   3045  CB  GLU A 206     -16.234   5.662  22.951  1.00 82.52           C
ATOM   3046 1HB  GLU A 206     -16.100   6.666  22.548  1.00 82.52           H
ATOM   3047 2HB  GLU A 206     -16.442   4.915  22.185  1.00 82.52           H
ATOM   3048  CG  GLU A 206     -17.469   5.710  23.852  1.00 82.52           C
ATOM   3049 1HG  GLU A 206     -17.226   6.224  24.782  1.00 82.52           H
ATOM   3050 2HG  GLU A 206     -18.256   6.287  23.366  1.00 82.52           H
ATOM   3051  CD  GLU A 206     -17.979   4.301  24.160  1.00 82.52           C
ATOM   3052  OE1 GLU A 206     -19.055   4.211  24.789  1.00 82.52           O
ATOM   3053  OE2 GLU A 206     -17.280   3.345  23.759  1.00 82.52           O
ATOM   3054  HN  GLU A 206     -14.673   7.212  24.380  1.00 82.52           H
ATOM   3055  N   SER A 207     -12.615   5.192  23.345  1.00 89.44           N
ATOM   3056  CA  SER A 207     -11.406   5.055  22.551  1.00 89.44           C
ATOM   3057  C   SER A 207     -11.302   3.632  21.998  1.00 89.44           C
ATOM   3058  O   SER A 207     -10.796   3.426  20.896  1.00 89.44           O
ATOM   3059  HA  SER A 207     -11.512   5.774  21.738  1.00 89.44           H
ATOM   3060  CB  SER A 207     -10.164   5.396  23.375  1.00 89.44           C
ATOM   3061 1HB  SER A 207      -9.271   5.100  22.824  1.00 89.44           H
ATOM   3062 2HB  SER A 207     -10.108   6.476  23.516  1.00 89.44           H
ATOM   3063  OG  SER A 207     -10.172   4.751  24.646  1.00 89.44           O
ATOM   3064  HG  SER A 207      -9.468   5.148  25.235  1.00 89.44           H
ATOM   3065  HN  SER A 207     -12.467   5.451  24.299  1.00 89.44           H
ATOM   3066  N   THR A 208     -11.790   2.687  22.788  1.00 90.05           N
ATOM   3067  CA  THR A 208     -11.720   1.286  22.411  1.00 90.05           C
ATOM   3068  C   THR A 208     -12.584   1.023  21.175  1.00 90.05           C
ATOM   3069  O   THR A 208     -12.130   0.397  20.218  1.00 90.05           O
ATOM   3070  HA  THR A 208     -10.691   1.054  22.136  1.00 90.05           H
ATOM   3071  CB  THR A 208     -12.125   0.448  23.625  1.00 90.05           C
ATOM   3072  HB  THR A 208     -12.050  -0.617  23.405  1.00 90.05           H
ATOM   3073  OG1 THR A 208     -13.430   0.918  23.952  1.00 90.05           O
ATOM   3074  HG1 THR A 208     -13.892   0.260  24.546  1.00 90.05           H
ATOM   3075  CG2 THR A 208     -11.290   0.773  24.865  1.00 90.05           C
ATOM   3076 1HG2 THR A 208     -11.419   1.824  25.125  1.00 90.05           H
ATOM   3077 2HG2 THR A 208     -10.239   0.576  24.658  1.00 90.05           H
ATOM   3078 3HG2 THR A 208     -11.619   0.150  25.698  1.00 90.05           H
ATOM   3079  HN  THR A 208     -12.225   2.865  23.671  1.00 90.05           H
ATOM   3080  N   LYS A 209     -13.813   1.513  21.237  1.00 91.46           N
ATOM   3081  CA  LYS A 209     -14.742   1.344  20.133  1.00 91.46           C
ATOM   3082  C   LYS A 209     -14.179   2.032  18.888  1.00 91.46           C
ATOM   3083  O   LYS A 209     -14.280   1.502  17.782  1.00 91.46           O
ATOM   3084  HA  LYS A 209     -14.821   0.276  19.932  1.00 91.46           H
ATOM   3085  CB  LYS A 209     -16.137   1.834  20.527  1.00 91.46           C
ATOM   3086 1HB  LYS A 209     -16.076   2.855  20.903  1.00 91.46           H
ATOM   3087 2HB  LYS A 209     -16.781   1.857  19.648  1.00 91.46           H
ATOM   3088  CG  LYS A 209     -16.755   0.928  21.595  1.00 91.46           C
ATOM   3089 1HG  LYS A 209     -16.609  -0.116  21.319  1.00 91.46           H
ATOM   3090 2HG  LYS A 209     -16.245   1.081  22.546  1.00 91.46           H
ATOM   3091  CD  LYS A 209     -18.249   1.214  21.759  1.00 91.46           C
ATOM   3092 1HD  LYS A 209     -18.421   2.291  21.740  1.00 91.46           H
ATOM   3093 2HD  LYS A 209     -18.799   0.790  20.919  1.00 91.46           H
ATOM   3094  CE  LYS A 209     -18.778   0.630  23.070  1.00 91.46           C
ATOM   3095 1HE  LYS A 209     -19.224  -0.347  22.886  1.00 91.46           H
ATOM   3096 2HE  LYS A 209     -17.954   0.479  23.766  1.00 91.46           H
ATOM   3097  NZ  LYS A 209     -19.784   1.534  23.672  1.00 91.46           N
ATOM   3098 1HZ  LYS A 209     -20.312   1.031  24.376  1.00 91.46           H
ATOM   3099 2HZ  LYS A 209     -19.314   2.324  24.101  1.00 91.46           H
ATOM   3100 3HZ  LYS A 209     -20.414   1.868  22.950  1.00 91.46           H
ATOM   3101  HN  LYS A 209     -14.175   2.017  22.021  1.00 91.46           H
ATOM   3102  N   LEU A 210     -13.597   3.201  19.109  1.00 92.43           N
ATOM   3103  CA  LEU A 210     -13.057   3.988  18.013  1.00 92.43           C
ATOM   3104  C   LEU A 210     -11.940   3.198  17.326  1.00 92.43           C
ATOM   3105  O   LEU A 210     -11.920   3.081  16.102  1.00 92.43           O
ATOM   3106  HA  LEU A 210     -13.862   4.143  17.294  1.00 92.43           H
ATOM   3107  CB  LEU A 210     -12.620   5.368  18.508  1.00 92.43           C
ATOM   3108 1HB  LEU A 210     -13.472   5.844  18.993  1.00 92.43           H
ATOM   3109 2HB  LEU A 210     -11.853   5.232  19.271  1.00 92.43           H
ATOM   3110  CG  LEU A 210     -12.076   6.322  17.442  1.00 92.43           C
ATOM   3111  HG  LEU A 210     -11.244   5.831  16.937  1.00 92.43           H
ATOM   3112  CD1 LEU A 210     -13.137   6.619  16.380  1.00 92.43           C
ATOM   3113 1HD1 LEU A 210     -13.438   5.690  15.897  1.00 92.43           H
ATOM   3114 2HD1 LEU A 210     -14.004   7.081  16.852  1.00 92.43           H
ATOM   3115 3HD1 LEU A 210     -12.724   7.299  15.635  1.00 92.43           H
ATOM   3116  CD2 LEU A 210     -11.528   7.600  18.078  1.00 92.43           C
ATOM   3117 1HD2 LEU A 210     -12.325   8.104  18.625  1.00 92.43           H
ATOM   3118 2HD2 LEU A 210     -10.720   7.347  18.765  1.00 92.43           H
ATOM   3119 3HD2 LEU A 210     -11.148   8.260  17.299  1.00 92.43           H
ATOM   3120  HN  LEU A 210     -13.492   3.612  20.015  1.00 92.43           H
ATOM   3121  N   LYS A 211     -11.038   2.678  18.145  1.00 92.65           N
ATOM   3122  CA  LYS A 211      -9.927   1.893  17.633  1.00 92.65           C
ATOM   3123  C   LYS A 211     -10.470   0.739  16.789  1.00 92.65           C
ATOM   3124  O   LYS A 211     -10.055   0.552  15.646  1.00 92.65           O
ATOM   3125  HA  LYS A 211      -9.337   2.544  16.988  1.00 92.65           H
ATOM   3126  CB  LYS A 211      -9.017   1.443  18.777  1.00 92.65           C
ATOM   3127 1HB  LYS A 211      -8.594   2.315  19.276  1.00 92.65           H
ATOM   3128 2HB  LYS A 211      -9.602   0.904  19.522  1.00 92.65           H
ATOM   3129  CG  LYS A 211      -7.889   0.547  18.261  1.00 92.65           C
ATOM   3130 1HG  LYS A 211      -8.303  -0.398  17.909  1.00 92.65           H
ATOM   3131 2HG  LYS A 211      -7.406   1.021  17.406  1.00 92.65           H
ATOM   3132  CD  LYS A 211      -6.854   0.282  19.356  1.00 92.65           C
ATOM   3133 1HD  LYS A 211      -6.413   1.224  19.680  1.00 92.65           H
ATOM   3134 2HD  LYS A 211      -7.344  -0.157  20.225  1.00 92.65           H
ATOM   3135  CE  LYS A 211      -5.755  -0.657  18.856  1.00 92.65           C
ATOM   3136 1HE  LYS A 211      -6.167  -1.652  18.685  1.00 92.65           H
ATOM   3137 2HE  LYS A 211      -5.373  -0.302  17.898  1.00 92.65           H
ATOM   3138  NZ  LYS A 211      -4.651  -0.733  19.838  1.00 92.65           N
ATOM   3139 1HZ  LYS A 211      -3.822  -1.105  19.388  1.00 92.65           H
ATOM   3140 2HZ  LYS A 211      -4.453   0.195  20.197  1.00 92.65           H
ATOM   3141 3HZ  LYS A 211      -4.921  -1.341  20.604  1.00 92.65           H
ATOM   3142  HN  LYS A 211     -11.057   2.785  19.139  1.00 92.65           H
ATOM   3143  N   SER A 212     -11.391  -0.006  17.384  1.00 91.76           N
ATOM   3144  CA  SER A 212     -11.940  -1.181  16.730  1.00 91.76           C
ATOM   3145  C   SER A 212     -12.511  -0.801  15.363  1.00 91.76           C
ATOM   3146  O   SER A 212     -12.290  -1.502  14.377  1.00 91.76           O
ATOM   3147  HA  SER A 212     -11.100  -1.867  16.617  1.00 91.76           H
ATOM   3148  CB  SER A 212     -13.020  -1.837  17.593  1.00 91.76           C
ATOM   3149 1HB  SER A 212     -12.610  -2.062  18.578  1.00 91.76           H
ATOM   3150 2HB  SER A 212     -13.841  -1.135  17.742  1.00 91.76           H
ATOM   3151  OG  SER A 212     -13.521  -3.034  17.003  1.00 91.76           O
ATOM   3152  HG  SER A 212     -12.763  -3.638  16.759  1.00 91.76           H
ATOM   3153  HN  SER A 212     -11.760   0.183  18.294  1.00 91.76           H
ATOM   3154  N   ALA A 213     -13.235   0.309  15.347  1.00 92.26           N
ATOM   3155  CA  ALA A 213     -13.899   0.753  14.133  1.00 92.26           C
ATOM   3156  C   ALA A 213     -12.845   1.094  13.077  1.00 92.26           C
ATOM   3157  O   ALA A 213     -12.966   0.690  11.922  1.00 92.26           O
ATOM   3158  HA  ALA A 213     -14.511  -0.072  13.769  1.00 92.26           H
ATOM   3159  CB  ALA A 213     -14.809   1.940  14.454  1.00 92.26           C
ATOM   3160 1HB  ALA A 213     -15.557   1.636  15.186  1.00 92.26           H
ATOM   3161 2HB  ALA A 213     -14.212   2.756  14.861  1.00 92.26           H
ATOM   3162 3HB  ALA A 213     -15.307   2.272  13.543  1.00 92.26           H
ATOM   3163  HN  ALA A 213     -13.371   0.899  16.143  1.00 92.26           H
ATOM   3164  N   VAL A 214     -11.836   1.834  13.512  1.00 91.15           N
ATOM   3165  CA  VAL A 214     -10.799   2.293  12.604  1.00 91.15           C
ATOM   3166  C   VAL A 214     -10.075   1.082  12.011  1.00 91.15           C
ATOM   3167  O   VAL A 214      -9.765   1.062  10.821  1.00 91.15           O
ATOM   3168  HA  VAL A 214     -11.286   2.840  11.797  1.00 91.15           H
ATOM   3169  CB  VAL A 214      -9.857   3.256  13.329  1.00 91.15           C
ATOM   3170  HB  VAL A 214      -9.539   2.780  14.257  1.00 91.15           H
ATOM   3171  CG1 VAL A 214      -8.607   3.535  12.492  1.00 91.15           C
ATOM   3172 1HG1 VAL A 214      -8.077   2.601  12.308  1.00 91.15           H
ATOM   3173 2HG1 VAL A 214      -8.899   3.981  11.541  1.00 91.15           H
ATOM   3174 3HG1 VAL A 214      -7.955   4.223  13.031  1.00 91.15           H
ATOM   3175  CG2 VAL A 214     -10.576   4.558  13.691  1.00 91.15           C
ATOM   3176 1HG2 VAL A 214     -10.936   5.039  12.782  1.00 91.15           H
ATOM   3177 2HG2 VAL A 214     -11.421   4.337  14.344  1.00 91.15           H
ATOM   3178 3HG2 VAL A 214      -9.884   5.224  14.205  1.00 91.15           H
ATOM   3179  HN  VAL A 214     -11.721   2.120  14.464  1.00 91.15           H
ATOM   3180  N   LEU A 215      -9.826   0.103  12.869  1.00 91.24           N
ATOM   3181  CA  LEU A 215      -9.138  -1.105  12.446  1.00 91.24           C
ATOM   3182  C   LEU A 215     -10.007  -1.853  11.433  1.00 91.24           C
ATOM   3183  O   LEU A 215      -9.512  -2.310  10.404  1.00 91.24           O
ATOM   3184  HA  LEU A 215      -8.216  -0.800  11.952  1.00 91.24           H
ATOM   3185  CB  LEU A 215      -8.743  -1.949  13.660  1.00 91.24           C
ATOM   3186 1HB  LEU A 215      -9.457  -1.755  14.460  1.00 91.24           H
ATOM   3187 2HB  LEU A 215      -8.841  -3.001  13.393  1.00 91.24           H
ATOM   3188  CG  LEU A 215      -7.332  -1.719  14.206  1.00 91.24           C
ATOM   3189  HG  LEU A 215      -6.856  -0.944  13.606  1.00 91.24           H
ATOM   3190  CD1 LEU A 215      -7.380  -1.209  15.648  1.00 91.24           C
ATOM   3191 1HD1 LEU A 215      -7.926  -0.266  15.682  1.00 91.24           H
ATOM   3192 2HD1 LEU A 215      -7.883  -1.943  16.277  1.00 91.24           H
ATOM   3193 3HD1 LEU A 215      -6.364  -1.053  16.012  1.00 91.24           H
ATOM   3194  CD2 LEU A 215      -6.480  -2.982  14.073  1.00 91.24           C
ATOM   3195 1HD2 LEU A 215      -6.944  -3.794  14.633  1.00 91.24           H
ATOM   3196 2HD2 LEU A 215      -6.406  -3.261  13.022  1.00 91.24           H
ATOM   3197 3HD2 LEU A 215      -5.483  -2.791  14.469  1.00 91.24           H
ATOM   3198  HN  LEU A 215     -10.085   0.126  13.834  1.00 91.24           H
ATOM   3199  N   THR A 216     -11.287  -1.955  11.760  1.00 92.37           N
ATOM   3200  CA  THR A 216     -12.222  -2.671  10.909  1.00 92.37           C
ATOM   3201  C   THR A 216     -12.236  -2.065   9.505  1.00 92.37           C
ATOM   3202  O   THR A 216     -12.207  -2.790   8.511  1.00 92.37           O
ATOM   3203  HA  THR A 216     -11.877  -3.701  10.810  1.00 92.37           H
ATOM   3204  CB  THR A 216     -13.590  -2.655  11.593  1.00 92.37           C
ATOM   3205  HB  THR A 216     -13.974  -1.638  11.672  1.00 92.37           H
ATOM   3206  OG1 THR A 216     -13.369  -3.328  12.829  1.00 92.37           O
ATOM   3207  HG1 THR A 216     -13.263  -2.661  13.567  1.00 92.37           H
ATOM   3208  CG2 THR A 216     -14.616  -3.531  10.870  1.00 92.37           C
ATOM   3209 1HG2 THR A 216     -14.263  -4.562  10.850  1.00 92.37           H
ATOM   3210 2HG2 THR A 216     -14.746  -3.171   9.849  1.00 92.37           H
ATOM   3211 3HG2 THR A 216     -15.569  -3.484  11.396  1.00 92.37           H
ATOM   3212  HN  THR A 216     -11.685  -1.560  12.588  1.00 92.37           H
ATOM   3213  N   LEU A 217     -12.282  -0.741   9.467  1.00 89.27           N
ATOM   3214  CA  LEU A 217     -12.336  -0.030   8.201  1.00 89.27           C
ATOM   3215  C   LEU A 217     -11.092  -0.369   7.377  1.00 89.27           C
ATOM   3216  O   LEU A 217     -11.179  -0.563   6.165  1.00 89.27           O
ATOM   3217  HA  LEU A 217     -13.214  -0.387   7.663  1.00 89.27           H
ATOM   3218  CB  LEU A 217     -12.527   1.469   8.436  1.00 89.27           C
ATOM   3219 1HB  LEU A 217     -13.399   1.608   9.076  1.00 89.27           H
ATOM   3220 2HB  LEU A 217     -11.665   1.844   8.987  1.00 89.27           H
ATOM   3221  CG  LEU A 217     -12.708   2.327   7.182  1.00 89.27           C
ATOM   3222  HG  LEU A 217     -11.895   2.101   6.493  1.00 89.27           H
ATOM   3223  CD1 LEU A 217     -14.016   1.983   6.466  1.00 89.27           C
ATOM   3224 1HD1 LEU A 217     -14.004   0.933   6.173  1.00 89.27           H
ATOM   3225 2HD1 LEU A 217     -14.856   2.163   7.137  1.00 89.27           H
ATOM   3226 3HD1 LEU A 217     -14.120   2.607   5.579  1.00 89.27           H
ATOM   3227  CD2 LEU A 217     -12.614   3.817   7.519  1.00 89.27           C
ATOM   3228 1HD2 LEU A 217     -13.393   4.077   8.236  1.00 89.27           H
ATOM   3229 2HD2 LEU A 217     -11.636   4.031   7.950  1.00 89.27           H
ATOM   3230 3HD2 LEU A 217     -12.746   4.404   6.610  1.00 89.27           H
ATOM   3231  HN  LEU A 217     -12.282  -0.158  10.279  1.00 89.27           H
ATOM   3232  N   LYS A 218      -9.963  -0.431   8.067  1.00 87.44           N
ATOM   3233  CA  LYS A 218      -8.694  -0.685   7.406  1.00 87.44           C
ATOM   3234  C   LYS A 218      -8.731  -2.070   6.757  1.00 87.44           C
ATOM   3235  O   LYS A 218      -8.248  -2.249   5.640  1.00 87.44           O
ATOM   3236  HA  LYS A 218      -8.580   0.061   6.620  1.00 87.44           H
ATOM   3237  CB  LYS A 218      -7.533  -0.495   8.384  1.00 87.44           C
ATOM   3238 1HB  LYS A 218      -7.755  -1.003   9.322  1.00 87.44           H
ATOM   3239 2HB  LYS A 218      -6.632  -0.955   7.978  1.00 87.44           H
ATOM   3240  CG  LYS A 218      -7.277   0.990   8.650  1.00 87.44           C
ATOM   3241 1HG  LYS A 218      -6.869   1.459   7.754  1.00 87.44           H
ATOM   3242 2HG  LYS A 218      -8.220   1.491   8.870  1.00 87.44           H
ATOM   3243  CD  LYS A 218      -6.308   1.180   9.818  1.00 87.44           C
ATOM   3244 1HD  LYS A 218      -6.685   0.657  10.697  1.00 87.44           H
ATOM   3245 2HD  LYS A 218      -5.344   0.734   9.571  1.00 87.44           H
ATOM   3246  CE  LYS A 218      -6.122   2.663  10.142  1.00 87.44           C
ATOM   3247 1HE  LYS A 218      -5.920   3.219   9.226  1.00 87.44           H
ATOM   3248 2HE  LYS A 218      -7.043   3.068  10.562  1.00 87.44           H
ATOM   3249  NZ  LYS A 218      -5.009   2.850  11.098  1.00 87.44           N
ATOM   3250 1HZ  LYS A 218      -4.702   3.816  11.076  1.00 87.44           H
ATOM   3251 2HZ  LYS A 218      -5.324   2.617  12.033  1.00 87.44           H
ATOM   3252 3HZ  LYS A 218      -4.237   2.244  10.841  1.00 87.44           H
ATOM   3253  HN  LYS A 218      -9.906  -0.311   9.059  1.00 87.44           H
ATOM   3254  N   VAL A 219      -9.307  -3.015   7.486  1.00 87.80           N
ATOM   3255  CA  VAL A 219      -9.340  -4.395   7.032  1.00 87.80           C
ATOM   3256  C   VAL A 219     -10.224  -4.497   5.787  1.00 87.80           C
ATOM   3257  O   VAL A 219      -9.850  -5.140   4.807  1.00 87.80           O
ATOM   3258  HA  VAL A 219      -8.322  -4.677   6.763  1.00 87.80           H
ATOM   3259  CB  VAL A 219      -9.800  -5.309   8.169  1.00 87.80           C
ATOM   3260  HB  VAL A 219     -10.746  -4.921   8.549  1.00 87.80           H
ATOM   3261  CG1 VAL A 219     -10.046  -6.732   7.663  1.00 87.80           C
ATOM   3262 1HG1 VAL A 219     -10.817  -6.716   6.893  1.00 87.80           H
ATOM   3263 2HG1 VAL A 219      -9.122  -7.133   7.244  1.00 87.80           H
ATOM   3264 3HG1 VAL A 219     -10.372  -7.361   8.491  1.00 87.80           H
ATOM   3265  CG2 VAL A 219      -8.793  -5.302   9.320  1.00 87.80           C
ATOM   3266 1HG2 VAL A 219      -7.826  -5.654   8.959  1.00 87.80           H
ATOM   3267 2HG2 VAL A 219      -8.689  -4.288   9.707  1.00 87.80           H
ATOM   3268 3HG2 VAL A 219      -9.145  -5.960  10.115  1.00 87.80           H
ATOM   3269  HN  VAL A 219      -9.746  -2.850   8.369  1.00 87.80           H
ATOM   3270  N   ILE A 220     -11.379  -3.853   5.866  1.00 87.79           N
ATOM   3271  CA  ILE A 220     -12.361  -3.944   4.800  1.00 87.79           C
ATOM   3272  C   ILE A 220     -11.793  -3.303   3.532  1.00 87.79           C
ATOM   3273  O   ILE A 220     -11.748  -3.935   2.478  1.00 87.79           O
ATOM   3274  HA  ILE A 220     -12.533  -5.003   4.603  1.00 87.79           H
ATOM   3275  CB  ILE A 220     -13.696  -3.345   5.247  1.00 87.79           C
ATOM   3276  HB  ILE A 220     -13.501  -2.362   5.678  1.00 87.79           H
ATOM   3277  CG1 ILE A 220     -14.341  -4.198   6.342  1.00 87.79           C
ATOM   3278 1HG1 ILE A 220     -14.637  -5.162   5.929  1.00 87.79           H
ATOM   3279 2HG1 ILE A 220     -13.613  -4.398   7.128  1.00 87.79           H
ATOM   3280  CG2 ILE A 220     -14.632  -3.139   4.055  1.00 87.79           C
ATOM   3281 1HG2 ILE A 220     -14.166  -2.460   3.340  1.00 87.79           H
ATOM   3282 2HG2 ILE A 220     -14.824  -4.098   3.574  1.00 87.79           H
ATOM   3283 3HG2 ILE A 220     -15.573  -2.711   4.401  1.00 87.79           H
ATOM   3284  CD1 ILE A 220     -15.562  -3.494   6.937  1.00 87.79           C
ATOM   3285 1HD1 ILE A 220     -15.257  -2.541   7.370  1.00 87.79           H
ATOM   3286 2HD1 ILE A 220     -16.298  -3.318   6.152  1.00 87.79           H
ATOM   3287 3HD1 ILE A 220     -16.001  -4.122   7.712  1.00 87.79           H
ATOM   3288  HN  ILE A 220     -11.647  -3.278   6.639  1.00 87.79           H
ATOM   3289  N   LEU A 221     -11.373  -2.054   3.677  1.00 82.74           N
ATOM   3290  CA  LEU A 221     -10.986  -1.257   2.525  1.00 82.74           C
ATOM   3291  C   LEU A 221      -9.585  -1.672   2.071  1.00 82.74           C
ATOM   3292  O   LEU A 221      -9.222  -1.477   0.912  1.00 82.74           O
ATOM   3293  HA  LEU A 221     -11.689  -1.479   1.723  1.00 82.74           H
ATOM   3294  CB  LEU A 221     -11.114   0.235   2.839  1.00 82.74           C
ATOM   3295 1HB  LEU A 221     -10.498   0.457   3.710  1.00 82.74           H
ATOM   3296 2HB  LEU A 221     -10.699   0.799   2.003  1.00 82.74           H
ATOM   3297  CG  LEU A 221     -12.531   0.745   3.108  1.00 82.74           C
ATOM   3298  HG  LEU A 221     -12.909   0.247   4.001  1.00 82.74           H
ATOM   3299  CD1 LEU A 221     -12.528   2.248   3.396  1.00 82.74           C
ATOM   3300 1HD1 LEU A 221     -11.912   2.449   4.272  1.00 82.74           H
ATOM   3301 2HD1 LEU A 221     -12.122   2.781   2.536  1.00 82.74           H
ATOM   3302 3HD1 LEU A 221     -13.547   2.584   3.583  1.00 82.74           H
ATOM   3303  CD2 LEU A 221     -13.472   0.383   1.957  1.00 82.74           C
ATOM   3304 1HD2 LEU A 221     -13.107   0.835   1.035  1.00 82.74           H
ATOM   3305 2HD2 LEU A 221     -13.506  -0.700   1.842  1.00 82.74           H
ATOM   3306 3HD2 LEU A 221     -14.472   0.758   2.174  1.00 82.74           H
ATOM   3307  HN  LEU A 221     -11.296  -1.589   4.558  1.00 82.74           H
ATOM   3308  N   GLY A 222      -8.837  -2.237   3.007  1.00 75.14           N
ATOM   3309  CA  GLY A 222      -7.436  -2.536   2.766  1.00 75.14           C
ATOM   3310  C   GLY A 222      -7.280  -3.835   1.973  1.00 75.14           C
ATOM   3311  O   GLY A 222      -6.390  -3.949   1.132  1.00 75.14           O
ATOM   3312 1HA  GLY A 222      -6.974  -1.714   2.219  1.00 75.14           H
ATOM   3313 2HA  GLY A 222      -6.910  -2.620   3.717  1.00 75.14           H
ATOM   3314  HN  GLY A 222      -9.174  -2.490   3.914  1.00 75.14           H
ATOM   3315  N   PHE A 223      -8.159  -4.781   2.270  1.00 77.54           N
ATOM   3316  CA  PHE A 223      -7.981  -6.143   1.796  1.00 77.54           C
ATOM   3317  C   PHE A 223      -9.207  -6.615   1.011  1.00 77.54           C
ATOM   3318  O   PHE A 223      -9.121  -6.861  -0.191  1.00 77.54           O
ATOM   3319  HA  PHE A 223      -7.109  -6.146   1.141  1.00 77.54           H
ATOM   3320  CB  PHE A 223      -7.810  -7.028   3.032  1.00 77.54           C
ATOM   3321 1HB  PHE A 223      -7.001  -6.628   3.644  1.00 77.54           H
ATOM   3322 2HB  PHE A 223      -8.719  -6.976   3.632  1.00 77.54           H
ATOM   3323  CG  PHE A 223      -7.511  -8.494   2.711  1.00 77.54           C
ATOM   3324  CD1 PHE A 223      -8.406  -9.460   3.050  1.00 77.54           C
ATOM   3325  HD1 PHE A 223      -9.336  -9.190   3.549  1.00 77.54           H
ATOM   3326  CD2 PHE A 223      -6.350  -8.830   2.088  1.00 77.54           C
ATOM   3327  HD2 PHE A 223      -5.632  -8.055   1.817  1.00 77.54           H
ATOM   3328  CE1 PHE A 223      -8.128 -10.820   2.752  1.00 77.54           C
ATOM   3329  HE1 PHE A 223      -8.845 -11.595   3.023  1.00 77.54           H
ATOM   3330  CE2 PHE A 223      -6.072 -10.190   1.790  1.00 77.54           C
ATOM   3331  HE2 PHE A 223      -5.142 -10.460   1.291  1.00 77.54           H
ATOM   3332  CZ  PHE A 223      -6.967 -11.157   2.129  1.00 77.54           C
ATOM   3333  HZ  PHE A 223      -6.754 -12.201   1.900  1.00 77.54           H
ATOM   3334  HN  PHE A 223      -8.979  -4.629   2.822  1.00 77.54           H
ATOM   3335  N   PHE A 224     -10.319  -6.726   1.723  1.00 83.69           N
ATOM   3336  CA  PHE A 224     -11.469  -7.448   1.207  1.00 83.69           C
ATOM   3337  C   PHE A 224     -11.992  -6.801  -0.077  1.00 83.69           C
ATOM   3338  O   PHE A 224     -12.270  -7.492  -1.056  1.00 83.69           O
ATOM   3339  HA  PHE A 224     -11.141  -8.466   0.991  1.00 83.69           H
ATOM   3340  CB  PHE A 224     -12.558  -7.380   2.279  1.00 83.69           C
ATOM   3341 1HB  PHE A 224     -12.558  -6.383   2.720  1.00 83.69           H
ATOM   3342 2HB  PHE A 224     -13.530  -7.518   1.804  1.00 83.69           H
ATOM   3343  CG  PHE A 224     -12.400  -8.415   3.394  1.00 83.69           C
ATOM   3344  CD1 PHE A 224     -12.718  -9.717   3.163  1.00 83.69           C
ATOM   3345  HD1 PHE A 224     -13.085 -10.023   2.184  1.00 83.69           H
ATOM   3346  CD2 PHE A 224     -11.941  -8.034   4.616  1.00 83.69           C
ATOM   3347  HD2 PHE A 224     -11.686  -6.990   4.801  1.00 83.69           H
ATOM   3348  CE1 PHE A 224     -12.570 -10.678   4.198  1.00 83.69           C
ATOM   3349  HE1 PHE A 224     -12.825 -11.722   4.013  1.00 83.69           H
ATOM   3350  CE2 PHE A 224     -11.793  -8.995   5.651  1.00 83.69           C
ATOM   3351  HE2 PHE A 224     -11.425  -8.689   6.630  1.00 83.69           H
ATOM   3352  CZ  PHE A 224     -12.111 -10.297   5.420  1.00 83.69           C
ATOM   3353  HZ  PHE A 224     -11.998 -11.034   6.215  1.00 83.69           H
ATOM   3354  HN  PHE A 224     -10.441  -6.333   2.635  1.00 83.69           H
ATOM   3355  N   LEU A 225     -12.110  -5.482  -0.031  1.00 81.71           N
ATOM   3356  CA  LEU A 225     -12.641  -4.739  -1.161  1.00 81.71           C
ATOM   3357  C   LEU A 225     -11.740  -4.956  -2.378  1.00 81.71           C
ATOM   3358  O   LEU A 225     -12.206  -5.384  -3.433  1.00 81.71           O
ATOM   3359  HA  LEU A 225     -13.627  -5.146  -1.385  1.00 81.71           H
ATOM   3360  CB  LEU A 225     -12.832  -3.266  -0.792  1.00 81.71           C
ATOM   3361 1HB  LEU A 225     -13.478  -3.213   0.085  1.00 81.71           H
ATOM   3362 2HB  LEU A 225     -11.865  -2.857  -0.500  1.00 81.71           H
ATOM   3363  CG  LEU A 225     -13.425  -2.373  -1.883  1.00 81.71           C
ATOM   3364  HG  LEU A 225     -12.834  -2.503  -2.789  1.00 81.71           H
ATOM   3365  CD1 LEU A 225     -14.859  -2.790  -2.214  1.00 81.71           C
ATOM   3366 1HD1 LEU A 225     -14.865  -3.822  -2.566  1.00 81.71           H
ATOM   3367 2HD1 LEU A 225     -15.478  -2.707  -1.321  1.00 81.71           H
ATOM   3368 3HD1 LEU A 225     -15.256  -2.138  -2.993  1.00 81.71           H
ATOM   3369  CD2 LEU A 225     -13.334  -0.896  -1.492  1.00 81.71           C
ATOM   3370 1HD2 LEU A 225     -13.885  -0.731  -0.566  1.00 81.71           H
ATOM   3371 2HD2 LEU A 225     -12.288  -0.623  -1.346  1.00 81.71           H
ATOM   3372 3HD2 LEU A 225     -13.762  -0.283  -2.285  1.00 81.71           H
ATOM   3373  HN  LEU A 225     -11.851  -4.925   0.757  1.00 81.71           H
ATOM   3374  N   PRO A 226     -10.437  -4.665  -2.256  1.00 75.93           N
ATOM   3375  CA  PRO A 226      -9.504  -4.902  -3.360  1.00 75.93           C
ATOM   3376  C   PRO A 226      -9.578  -6.328  -3.881  1.00 75.93           C
ATOM   3377  O   PRO A 226      -9.671  -6.548  -5.088  1.00 75.93           O
ATOM   3378  HA  PRO A 226      -9.764  -4.274  -4.212  1.00 75.93           H
ATOM   3379  CB  PRO A 226      -8.136  -4.590  -2.752  1.00 75.93           C
ATOM   3380 1HB  PRO A 226      -7.667  -5.484  -2.338  1.00 75.93           H
ATOM   3381 2HB  PRO A 226      -7.448  -4.187  -3.495  1.00 75.93           H
ATOM   3382  CG  PRO A 226      -8.456  -3.569  -1.667  1.00 75.93           C
ATOM   3383 1HG  PRO A 226      -7.664  -3.509  -0.920  1.00 75.93           H
ATOM   3384 2HG  PRO A 226      -8.567  -2.565  -2.077  1.00 75.93           H
ATOM   3385  CD  PRO A 226      -9.756  -4.093  -1.080  1.00 75.93           C
ATOM   3386 1HD  PRO A 226      -9.579  -4.848  -0.314  1.00 75.93           H
ATOM   3387 2HD  PRO A 226     -10.339  -3.299  -0.613  1.00 75.93           H
ATOM   3388  N   PHE A 227      -9.534  -7.268  -2.949  1.00 80.55           N
ATOM   3389  CA  PHE A 227      -9.425  -8.672  -3.306  1.00 80.55           C
ATOM   3390  C   PHE A 227     -10.619  -9.116  -4.154  1.00 80.55           C
ATOM   3391  O   PHE A 227     -10.447  -9.785  -5.173  1.00 80.55           O
ATOM   3392  HA  PHE A 227      -8.508  -8.789  -3.883  1.00 80.55           H
ATOM   3393  CB  PHE A 227      -9.420  -9.468  -1.999  1.00 80.55           C
ATOM   3394 1HB  PHE A 227      -8.562  -9.159  -1.401  1.00 80.55           H
ATOM   3395 2HB  PHE A 227     -10.314  -9.215  -1.428  1.00 80.55           H
ATOM   3396  CG  PHE A 227      -9.370 -10.984  -2.193  1.00 80.55           C
ATOM   3397  CD1 PHE A 227     -10.500 -11.727  -2.049  1.00 80.55           C
ATOM   3398  HD1 PHE A 227     -11.442 -11.241  -1.795  1.00 80.55           H
ATOM   3399  CD2 PHE A 227      -8.194 -11.590  -2.510  1.00 80.55           C
ATOM   3400  HD2 PHE A 227      -7.288 -10.996  -2.625  1.00 80.55           H
ATOM   3401  CE1 PHE A 227     -10.453 -13.134  -2.230  1.00 80.55           C
ATOM   3402  HE1 PHE A 227     -11.359 -13.729  -2.114  1.00 80.55           H
ATOM   3403  CE2 PHE A 227      -8.147 -12.998  -2.691  1.00 80.55           C
ATOM   3404  HE2 PHE A 227      -7.205 -13.484  -2.944  1.00 80.55           H
ATOM   3405  CZ  PHE A 227      -9.277 -13.740  -2.547  1.00 80.55           C
ATOM   3406  HZ  PHE A 227      -9.241 -14.821  -2.685  1.00 80.55           H
ATOM   3407  HN  PHE A 227      -9.571  -7.084  -1.967  1.00 80.55           H
ATOM   3408  N   VAL A 228     -11.802  -8.727  -3.703  1.00 83.20           N
ATOM   3409  CA  VAL A 228     -13.026  -9.104  -4.390  1.00 83.20           C
ATOM   3410  C   VAL A 228     -12.989  -8.567  -5.822  1.00 83.20           C
ATOM   3411  O   VAL A 228     -13.302  -9.289  -6.767  1.00 83.20           O
ATOM   3412  HA  VAL A 228     -13.061 -10.193  -4.424  1.00 83.20           H
ATOM   3413  CB  VAL A 228     -14.241  -8.616  -3.599  1.00 83.20           C
ATOM   3414  HB  VAL A 228     -14.085  -7.563  -3.361  1.00 83.20           H
ATOM   3415  CG1 VAL A 228     -15.518  -8.724  -4.435  1.00 83.20           C
ATOM   3416 1HG1 VAL A 228     -15.418  -8.114  -5.333  1.00 83.20           H
ATOM   3417 2HG1 VAL A 228     -15.681  -9.764  -4.718  1.00 83.20           H
ATOM   3418 3HG1 VAL A 228     -16.367  -8.370  -3.849  1.00 83.20           H
ATOM   3419  CG2 VAL A 228     -14.382  -9.380  -2.281  1.00 83.20           C
ATOM   3420 1HG2 VAL A 228     -14.505 -10.443  -2.489  1.00 83.20           H
ATOM   3421 2HG2 VAL A 228     -13.488  -9.229  -1.676  1.00 83.20           H
ATOM   3422 3HG2 VAL A 228     -15.253  -9.013  -1.739  1.00 83.20           H
ATOM   3423  HN  VAL A 228     -11.932  -8.164  -2.887  1.00 83.20           H
ATOM   3424  N   VAL A 229     -12.604  -7.305  -5.937  1.00 76.65           N
ATOM   3425  CA  VAL A 229     -12.674  -6.614  -7.213  1.00 76.65           C
ATOM   3426  C   VAL A 229     -11.700  -7.266  -8.196  1.00 76.65           C
ATOM   3427  O   VAL A 229     -12.044  -7.504  -9.352  1.00 76.65           O
ATOM   3428  HA  VAL A 229     -13.688  -6.731  -7.595  1.00 76.65           H
ATOM   3429  CB  VAL A 229     -12.413  -5.120  -7.015  1.00 76.65           C
ATOM   3430  HB  VAL A 229     -11.417  -5.008  -6.585  1.00 76.65           H
ATOM   3431  CG1 VAL A 229     -12.434  -4.377  -8.352  1.00 76.65           C
ATOM   3432 1HG1 VAL A 229     -11.661  -4.783  -9.005  1.00 76.65           H
ATOM   3433 2HG1 VAL A 229     -13.409  -4.502  -8.822  1.00 76.65           H
ATOM   3434 3HG1 VAL A 229     -12.245  -3.317  -8.182  1.00 76.65           H
ATOM   3435  CG2 VAL A 229     -13.418  -4.513  -6.034  1.00 76.65           C
ATOM   3436 1HG2 VAL A 229     -14.428  -4.642  -6.423  1.00 76.65           H
ATOM   3437 2HG2 VAL A 229     -13.334  -5.013  -5.070  1.00 76.65           H
ATOM   3438 3HG2 VAL A 229     -13.210  -3.450  -5.912  1.00 76.65           H
ATOM   3439  HN  VAL A 229     -12.249  -6.757  -5.179  1.00 76.65           H
ATOM   3440  N   MET A 230     -10.501  -7.537  -7.699  1.00 76.51           N
ATOM   3441  CA  MET A 230      -9.469  -8.142  -8.524  1.00 76.51           C
ATOM   3442  C   MET A 230      -9.891  -9.534  -8.998  1.00 76.51           C
ATOM   3443  O   MET A 230      -9.718  -9.874 -10.167  1.00 76.51           O
ATOM   3444  HA  MET A 230      -9.352  -7.478  -9.381  1.00 76.51           H
ATOM   3445  CB  MET A 230      -8.171  -8.247  -7.721  1.00 76.51           C
ATOM   3446 1HB  MET A 230      -8.396  -8.537  -6.694  1.00 76.51           H
ATOM   3447 2HB  MET A 230      -7.541  -9.031  -8.142  1.00 76.51           H
ATOM   3448  CG  MET A 230      -7.413  -6.918  -7.726  1.00 76.51           C
ATOM   3449 1HG  MET A 230      -7.301  -6.558  -8.749  1.00 76.51           H
ATOM   3450 2HG  MET A 230      -7.982  -6.163  -7.184  1.00 76.51           H
ATOM   3451  SD  MET A 230      -5.808  -7.127  -6.975  1.00 76.51           S
ATOM   3452  CE  MET A 230      -6.287  -7.303  -5.264  1.00 76.51           C
ATOM   3453 1HE  MET A 230      -6.814  -6.406  -4.940  1.00 76.51           H
ATOM   3454 2HE  MET A 230      -6.942  -8.168  -5.158  1.00 76.51           H
ATOM   3455 3HE  MET A 230      -5.397  -7.443  -4.650  1.00 76.51           H
ATOM   3456  HN  MET A 230     -10.233  -7.351  -6.754  1.00 76.51           H
ATOM   3457  N   ALA A 231     -10.435 -10.302  -8.065  1.00 80.77           N
ATOM   3458  CA  ALA A 231     -10.851 -11.661  -8.365  1.00 80.77           C
ATOM   3459  C   ALA A 231     -11.877 -11.637  -9.500  1.00 80.77           C
ATOM   3460  O   ALA A 231     -11.792 -12.432 -10.435  1.00 80.77           O
ATOM   3461  HA  ALA A 231      -9.971 -12.213  -8.694  1.00 80.77           H
ATOM   3462  CB  ALA A 231     -11.400 -12.318  -7.097  1.00 80.77           C
ATOM   3463 1HB  ALA A 231     -10.624 -12.337  -6.332  1.00 80.77           H
ATOM   3464 2HB  ALA A 231     -12.255 -11.748  -6.733  1.00 80.77           H
ATOM   3465 3HB  ALA A 231     -11.713 -13.338  -7.322  1.00 80.77           H
ATOM   3466  HN  ALA A 231     -10.592 -10.010  -7.122  1.00 80.77           H
ATOM   3467  N   CYS A 232     -12.823 -10.717  -9.381  1.00 80.51           N
ATOM   3468  CA  CYS A 232     -13.871 -10.588 -10.378  1.00 80.51           C
ATOM   3469  C   CYS A 232     -13.222 -10.210 -11.711  1.00 80.51           C
ATOM   3470  O   CYS A 232     -13.505 -10.824 -12.739  1.00 80.51           O
ATOM   3471  HA  CYS A 232     -14.359 -11.560 -10.447  1.00 80.51           H
ATOM   3472  CB  CYS A 232     -14.934  -9.573  -9.953  1.00 80.51           C
ATOM   3473 1HB  CYS A 232     -14.457  -8.645  -9.637  1.00 80.51           H
ATOM   3474 2HB  CYS A 232     -15.575  -9.329 -10.801  1.00 80.51           H
ATOM   3475  SG  CYS A 232     -15.941 -10.256  -8.586  1.00 80.51           S
ATOM   3476  HG  CYS A 232     -15.089  -9.939  -7.615  1.00 80.51           H
ATOM   3477  HN  CYS A 232     -12.879 -10.068  -8.622  1.00 80.51           H
ATOM   3478  N   CYS A 233     -12.365  -9.202 -11.651  1.00 73.78           N
ATOM   3479  CA  CYS A 233     -11.813  -8.615 -12.861  1.00 73.78           C
ATOM   3480  C   CYS A 233     -11.075  -9.710 -13.633  1.00 73.78           C
ATOM   3481  O   CYS A 233     -11.296  -9.887 -14.830  1.00 73.78           O
ATOM   3482  HA  CYS A 233     -12.657  -8.236 -13.437  1.00 73.78           H
ATOM   3483  CB  CYS A 233     -10.904  -7.425 -12.548  1.00 73.78           C
ATOM   3484 1HB  CYS A 233     -10.162  -7.710 -11.802  1.00 73.78           H
ATOM   3485 2HB  CYS A 233     -10.358  -7.129 -13.444  1.00 73.78           H
ATOM   3486  SG  CYS A 233     -11.902  -6.020 -11.932  1.00 73.78           S
ATOM   3487  HG  CYS A 233     -12.114  -6.521 -10.719  1.00 73.78           H
ATOM   3488  HN  CYS A 233     -12.047  -8.789 -10.798  1.00 73.78           H
ATOM   3489  N   TYR A 234     -10.213 -10.417 -12.917  1.00 76.72           N
ATOM   3490  CA  TYR A 234      -9.325 -11.378 -13.548  1.00 76.72           C
ATOM   3491  C   TYR A 234     -10.097 -12.614 -14.012  1.00 76.72           C
ATOM   3492  O   TYR A 234      -9.733 -13.241 -15.006  1.00 76.72           O
ATOM   3493  HA  TYR A 234      -8.870 -10.897 -14.414  1.00 76.72           H
ATOM   3494  CB  TYR A 234      -8.319 -11.793 -12.473  1.00 76.72           C
ATOM   3495 1HB  TYR A 234      -8.841 -11.894 -11.522  1.00 76.72           H
ATOM   3496 2HB  TYR A 234      -7.920 -12.776 -12.724  1.00 76.72           H
ATOM   3497  CG  TYR A 234      -7.156 -10.815 -12.299  1.00 76.72           C
ATOM   3498  CD1 TYR A 234      -6.362 -10.487 -13.379  1.00 76.72           C
ATOM   3499  HD1 TYR A 234      -6.564 -10.925 -14.357  1.00 76.72           H
ATOM   3500  CD2 TYR A 234      -6.900 -10.261 -11.061  1.00 76.72           C
ATOM   3501  HD2 TYR A 234      -7.527 -10.520 -10.208  1.00 76.72           H
ATOM   3502  CE1 TYR A 234      -5.267  -9.566 -13.215  1.00 76.72           C
ATOM   3503  HE1 TYR A 234      -4.632  -9.299 -14.060  1.00 76.72           H
ATOM   3504  CE2 TYR A 234      -5.805  -9.340 -10.897  1.00 76.72           C
ATOM   3505  HE2 TYR A 234      -5.592  -8.895  -9.925  1.00 76.72           H
ATOM   3506  CZ  TYR A 234      -5.043  -9.038 -11.982  1.00 76.72           C
ATOM   3507  OH  TYR A 234      -4.008  -8.169 -11.827  1.00 76.72           O
ATOM   3508  HH  TYR A 234      -4.026  -7.777 -10.907  1.00 76.72           H
ATOM   3509  HN  TYR A 234     -10.116 -10.340 -11.924  1.00 76.72           H
ATOM   3510  N   THR A 235     -11.149 -12.929 -13.271  1.00 82.10           N
ATOM   3511  CA  THR A 235     -12.038 -14.013 -13.653  1.00 82.10           C
ATOM   3512  C   THR A 235     -12.591 -13.778 -15.060  1.00 82.10           C
ATOM   3513  O   THR A 235     -12.614 -14.692 -15.883  1.00 82.10           O
ATOM   3514  HA  THR A 235     -11.458 -14.936 -13.688  1.00 82.10           H
ATOM   3515  CB  THR A 235     -13.126 -14.133 -12.584  1.00 82.10           C
ATOM   3516  HB  THR A 235     -13.736 -13.230 -12.548  1.00 82.10           H
ATOM   3517  OG1 THR A 235     -12.408 -14.438 -11.391  1.00 82.10           O
ATOM   3518  HG1 THR A 235     -12.435 -13.657 -10.767  1.00 82.10           H
ATOM   3519  CG2 THR A 235     -14.027 -15.350 -12.799  1.00 82.10           C
ATOM   3520 1HG2 THR A 235     -13.424 -16.258 -12.768  1.00 82.10           H
ATOM   3521 2HG2 THR A 235     -14.517 -15.273 -13.770  1.00 82.10           H
ATOM   3522 3HG2 THR A 235     -14.781 -15.387 -12.013  1.00 82.10           H
ATOM   3523  HN  THR A 235     -11.398 -12.458 -12.424  1.00 82.10           H
ATOM   3524  N   ILE A 236     -13.024 -12.548 -15.293  1.00 79.89           N
ATOM   3525  CA  ILE A 236     -13.620 -12.193 -16.570  1.00 79.89           C
ATOM   3526  C   ILE A 236     -12.535 -12.188 -17.650  1.00 79.89           C
ATOM   3527  O   ILE A 236     -12.761 -12.661 -18.763  1.00 79.89           O
ATOM   3528  HA  ILE A 236     -14.348 -12.966 -16.817  1.00 79.89           H
ATOM   3529  CB  ILE A 236     -14.381 -10.871 -16.458  1.00 79.89           C
ATOM   3530  HB  ILE A 236     -13.688 -10.106 -16.109  1.00 79.89           H
ATOM   3531  CG1 ILE A 236     -15.503 -10.971 -15.422  1.00 79.89           C
ATOM   3532 1HG1 ILE A 236     -16.311 -11.588 -15.814  1.00 79.89           H
ATOM   3533 2HG1 ILE A 236     -15.131 -11.467 -14.525  1.00 79.89           H
ATOM   3534  CG2 ILE A 236     -14.902 -10.421 -17.824  1.00 79.89           C
ATOM   3535 1HG2 ILE A 236     -14.063 -10.283 -18.505  1.00 79.89           H
ATOM   3536 2HG2 ILE A 236     -15.575 -11.179 -18.225  1.00 79.89           H
ATOM   3537 3HG2 ILE A 236     -15.440  -9.479 -17.715  1.00 79.89           H
ATOM   3538  CD1 ILE A 236     -16.040  -9.585 -15.060  1.00 79.89           C
ATOM   3539 1HD1 ILE A 236     -15.234  -8.980 -14.645  1.00 79.89           H
ATOM   3540 2HD1 ILE A 236     -16.433  -9.103 -15.955  1.00 79.89           H
ATOM   3541 3HD1 ILE A 236     -16.836  -9.685 -14.322  1.00 79.89           H
ATOM   3542  HN  ILE A 236     -12.973 -11.802 -14.629  1.00 79.89           H
ATOM   3543  N   ILE A 237     -11.382 -11.649 -17.283  1.00 76.31           N
ATOM   3544  CA  ILE A 237     -10.277 -11.537 -18.219  1.00 76.31           C
ATOM   3545  C   ILE A 237      -9.887 -12.932 -18.712  1.00 76.31           C
ATOM   3546  O   ILE A 237      -9.744 -13.152 -19.913  1.00 76.31           O
ATOM   3547  HA  ILE A 237     -10.629 -10.956 -19.072  1.00 76.31           H
ATOM   3548  CB  ILE A 237      -9.118 -10.760 -17.590  1.00 76.31           C
ATOM   3549  HB  ILE A 237      -8.971 -11.130 -16.575  1.00 76.31           H
ATOM   3550  CG1 ILE A 237      -9.450  -9.270 -17.484  1.00 76.31           C
ATOM   3551 1HG1 ILE A 237      -9.483  -8.830 -18.481  1.00 76.31           H
ATOM   3552 2HG1 ILE A 237     -10.441  -9.145 -17.047  1.00 76.31           H
ATOM   3553  CG2 ILE A 237      -7.816 -11.004 -18.354  1.00 76.31           C
ATOM   3554 1HG2 ILE A 237      -7.576 -12.068 -18.333  1.00 76.31           H
ATOM   3555 2HG2 ILE A 237      -7.934 -10.679 -19.388  1.00 76.31           H
ATOM   3556 3HG2 ILE A 237      -7.009 -10.441 -17.886  1.00 76.31           H
ATOM   3557  CD1 ILE A 237      -8.414  -8.537 -16.631  1.00 76.31           C
ATOM   3558 1HD1 ILE A 237      -8.401  -8.964 -15.628  1.00 76.31           H
ATOM   3559 2HD1 ILE A 237      -7.428  -8.645 -17.084  1.00 76.31           H
ATOM   3560 3HD1 ILE A 237      -8.673  -7.480 -16.572  1.00 76.31           H
ATOM   3561  HN  ILE A 237     -11.197 -11.294 -16.366  1.00 76.31           H
ATOM   3562  N   ILE A 238      -9.726 -13.837 -17.758  1.00 77.51           N
ATOM   3563  CA  ILE A 238      -9.298 -15.189 -18.075  1.00 77.51           C
ATOM   3564  C   ILE A 238     -10.302 -15.825 -19.038  1.00 77.51           C
ATOM   3565  O   ILE A 238      -9.913 -16.451 -20.023  1.00 77.51           O
ATOM   3566  HA  ILE A 238      -8.334 -15.118 -18.578  1.00 77.51           H
ATOM   3567  CB  ILE A 238      -9.081 -15.996 -16.793  1.00 77.51           C
ATOM   3568  HB  ILE A 238      -9.920 -15.807 -16.124  1.00 77.51           H
ATOM   3569  CG1 ILE A 238      -7.813 -15.542 -16.067  1.00 77.51           C
ATOM   3570 1HG1 ILE A 238      -6.935 -15.921 -16.590  1.00 77.51           H
ATOM   3571 2HG1 ILE A 238      -7.750 -14.454 -16.085  1.00 77.51           H
ATOM   3572  CG2 ILE A 238      -9.066 -17.498 -17.086  1.00 77.51           C
ATOM   3573 1HG2 ILE A 238     -10.019 -17.791 -17.526  1.00 77.51           H
ATOM   3574 2HG2 ILE A 238      -8.259 -17.724 -17.783  1.00 77.51           H
ATOM   3575 3HG2 ILE A 238      -8.910 -18.048 -16.158  1.00 77.51           H
ATOM   3576  CD1 ILE A 238      -7.803 -16.035 -14.619  1.00 77.51           C
ATOM   3577 1HD1 ILE A 238      -8.670 -15.634 -14.093  1.00 77.51           H
ATOM   3578 2HD1 ILE A 238      -7.842 -17.124 -14.606  1.00 77.51           H
ATOM   3579 3HD1 ILE A 238      -6.891 -15.698 -14.126  1.00 77.51           H
ATOM   3580  HN  ILE A 238      -9.882 -13.660 -16.786  1.00 77.51           H
ATOM   3581  N   HIS A 239     -11.576 -15.642 -18.721  1.00 82.58           N
ATOM   3582  CA  HIS A 239     -12.638 -16.218 -19.528  1.00 82.58           C
ATOM   3583  C   HIS A 239     -12.519 -15.714 -20.968  1.00 82.58           C
ATOM   3584  O   HIS A 239     -12.628 -16.494 -21.913  1.00 82.58           O
ATOM   3585  HA  HIS A 239     -12.490 -17.298 -19.517  1.00 82.58           H
ATOM   3586  CB  HIS A 239     -14.008 -15.929 -18.910  1.00 82.58           C
ATOM   3587 1HB  HIS A 239     -14.008 -16.271 -17.876  1.00 82.58           H
ATOM   3588 2HB  HIS A 239     -14.165 -14.850 -18.889  1.00 82.58           H
ATOM   3589  CG  HIS A 239     -15.160 -16.576 -19.640  1.00 82.58           C
ATOM   3590  ND1 HIS A 239     -15.897 -15.920 -20.610  1.00 82.58           N
ATOM   3591  HD1 HIS A 239     -15.750 -14.980 -20.920  1.00 82.58           H
ATOM   3592  CD2 HIS A 239     -15.693 -17.827 -19.532  1.00 82.58           C
ATOM   3593  HD2 HIS A 239     -15.350 -18.610 -18.856  1.00 82.58           H
ATOM   3594  CE1 HIS A 239     -16.830 -16.747 -21.058  1.00 82.58           C
ATOM   3595  HE1 HIS A 239     -17.569 -16.523 -21.827  1.00 82.58           H
ATOM   3596  NE2 HIS A 239     -16.702 -17.929 -20.389  1.00 82.58           N
ATOM   3597  HN  HIS A 239     -11.885 -15.113 -17.931  1.00 82.58           H
ATOM   3598  N   THR A 240     -12.297 -14.413 -21.090  1.00 76.06           N
ATOM   3599  CA  THR A 240     -12.243 -13.783 -22.398  1.00 76.06           C
ATOM   3600  C   THR A 240     -11.007 -14.254 -23.166  1.00 76.06           C
ATOM   3601  O   THR A 240     -11.070 -14.476 -24.374  1.00 76.06           O
ATOM   3602  HA  THR A 240     -13.115 -14.101 -22.969  1.00 76.06           H
ATOM   3603  CB  THR A 240     -12.292 -12.267 -22.194  1.00 76.06           C
ATOM   3604  HB  THR A 240     -11.340 -11.895 -21.815  1.00 76.06           H
ATOM   3605  OG1 THR A 240     -13.414 -12.067 -21.340  1.00 76.06           O
ATOM   3606  HG1 THR A 240     -13.114 -12.008 -20.388  1.00 76.06           H
ATOM   3607  CG2 THR A 240     -12.659 -11.516 -23.475  1.00 76.06           C
ATOM   3608 1HG2 THR A 240     -13.642 -11.840 -23.817  1.00 76.06           H
ATOM   3609 2HG2 THR A 240     -11.919 -11.727 -24.246  1.00 76.06           H
ATOM   3610 3HG2 THR A 240     -12.679 -10.444 -23.275  1.00 76.06           H
ATOM   3611  HN  THR A 240     -12.156 -13.795 -20.316  1.00 76.06           H
ATOM   3612  N   LEU A 241      -9.911 -14.392 -22.434  1.00 75.63           N
ATOM   3613  CA  LEU A 241      -8.645 -14.761 -23.044  1.00 75.63           C
ATOM   3614  C   LEU A 241      -8.739 -16.193 -23.576  1.00 75.63           C
ATOM   3615  O   LEU A 241      -8.168 -16.510 -24.618  1.00 75.63           O
ATOM   3616  HA  LEU A 241      -8.480 -14.090 -23.887  1.00 75.63           H
ATOM   3617  CB  LEU A 241      -7.494 -14.545 -22.060  1.00 75.63           C
ATOM   3618 1HB  LEU A 241      -7.798 -14.927 -21.086  1.00 75.63           H
ATOM   3619 2HB  LEU A 241      -6.645 -15.146 -22.388  1.00 75.63           H
ATOM   3620  CG  LEU A 241      -7.023 -13.100 -21.886  1.00 75.63           C
ATOM   3621  HG  LEU A 241      -7.877 -12.497 -21.577  1.00 75.63           H
ATOM   3622  CD1 LEU A 241      -5.971 -12.996 -20.780  1.00 75.63           C
ATOM   3623 1HD1 LEU A 241      -6.399 -13.340 -19.838  1.00 75.63           H
ATOM   3624 2HD1 LEU A 241      -5.111 -13.615 -21.036  1.00 75.63           H
ATOM   3625 3HD1 LEU A 241      -5.653 -11.958 -20.677  1.00 75.63           H
ATOM   3626  CD2 LEU A 241      -6.520 -12.524 -23.211  1.00 75.63           C
ATOM   3627 1HD2 LEU A 241      -5.684 -13.123 -23.574  1.00 75.63           H
ATOM   3628 2HD2 LEU A 241      -7.326 -12.543 -23.945  1.00 75.63           H
ATOM   3629 3HD2 LEU A 241      -6.191 -11.496 -23.059  1.00 75.63           H
ATOM   3630  HN  LEU A 241      -9.880 -14.256 -21.444  1.00 75.63           H
ATOM   3631  N   ILE A 242      -9.464 -17.019 -22.836  1.00 77.93           N
ATOM   3632  CA  ILE A 242      -9.636 -18.410 -23.217  1.00 77.93           C
ATOM   3633  C   ILE A 242     -10.388 -18.481 -24.548  1.00 77.93           C
ATOM   3634  O   ILE A 242     -10.064 -19.302 -25.405  1.00 77.93           O
ATOM   3635  HA  ILE A 242      -8.642 -18.835 -23.360  1.00 77.93           H
ATOM   3636  CB  ILE A 242     -10.307 -19.196 -22.089  1.00 77.93           C
ATOM   3637  HB  ILE A 242     -11.138 -18.604 -21.708  1.00 77.93           H
ATOM   3638  CG1 ILE A 242      -9.339 -19.419 -20.925  1.00 77.93           C
ATOM   3639 1HG1 ILE A 242      -8.567 -20.129 -21.221  1.00 77.93           H
ATOM   3640 2HG1 ILE A 242      -8.836 -18.484 -20.682  1.00 77.93           H
ATOM   3641  CG2 ILE A 242     -10.891 -20.512 -22.609  1.00 77.93           C
ATOM   3642 1HG2 ILE A 242     -11.634 -20.300 -23.378  1.00 77.93           H
ATOM   3643 2HG2 ILE A 242     -10.093 -21.121 -23.033  1.00 77.93           H
ATOM   3644 3HG2 ILE A 242     -11.362 -21.050 -21.787  1.00 77.93           H
ATOM   3645  CD1 ILE A 242     -10.077 -19.944 -19.692  1.00 77.93           C
ATOM   3646 1HD1 ILE A 242     -10.832 -19.220 -19.385  1.00 77.93           H
ATOM   3647 2HD1 ILE A 242     -10.559 -20.891 -19.932  1.00 77.93           H
ATOM   3648 3HD1 ILE A 242      -9.366 -20.093 -18.879  1.00 77.93           H
ATOM   3649  HN  ILE A 242      -9.929 -16.752 -21.992  1.00 77.93           H
ATOM   3650  N   GLN A 243     -11.378 -17.610 -24.679  1.00 75.28           N
ATOM   3651  CA  GLN A 243     -12.199 -17.585 -25.877  1.00 75.28           C
ATOM   3652  C   GLN A 243     -11.400 -17.025 -27.056  1.00 75.28           C
ATOM   3653  O   GLN A 243     -11.721 -17.296 -28.212  1.00 75.28           O
ATOM   3654  HA  GLN A 243     -12.463 -18.625 -26.069  1.00 75.28           H
ATOM   3655  CB  GLN A 243     -13.478 -16.777 -25.649  1.00 75.28           C
ATOM   3656 1HB  GLN A 243     -13.225 -15.792 -25.255  1.00 75.28           H
ATOM   3657 2HB  GLN A 243     -13.987 -16.618 -26.599  1.00 75.28           H
ATOM   3658  CG  GLN A 243     -14.414 -17.496 -24.676  1.00 75.28           C
ATOM   3659 1HG  GLN A 243     -14.609 -18.507 -25.034  1.00 75.28           H
ATOM   3660 2HG  GLN A 243     -13.932 -17.589 -23.703  1.00 75.28           H
ATOM   3661  CD  GLN A 243     -15.736 -16.739 -24.526  1.00 75.28           C
ATOM   3662  OE1 GLN A 243     -15.880 -15.602 -24.944  1.00 75.28           O
ATOM   3663  NE2 GLN A 243     -16.689 -17.432 -23.909  1.00 75.28           N
ATOM   3664 1HE2 GLN A 243     -16.504 -18.362 -23.590  1.00 75.28           H
ATOM   3665 2HE2 GLN A 243     -17.589 -17.022 -23.763  1.00 75.28           H
ATOM   3666  HN  GLN A 243     -11.621 -16.932 -23.985  1.00 75.28           H
ATOM   3667  N   ALA A 244     -10.375 -16.255 -26.723  1.00 70.30           N
ATOM   3668  CA  ALA A 244      -9.523 -15.662 -27.739  1.00 70.30           C
ATOM   3669  C   ALA A 244      -8.784 -16.771 -28.490  1.00 70.30           C
ATOM   3670  O   ALA A 244      -8.155 -17.630 -27.874  1.00 70.30           O
ATOM   3671  HA  ALA A 244     -10.165 -15.126 -28.439  1.00 70.30           H
ATOM   3672  CB  ALA A 244      -8.566 -14.663 -27.085  1.00 70.30           C
ATOM   3673 1HB  ALA A 244      -9.141 -13.880 -26.590  1.00 70.30           H
ATOM   3674 2HB  ALA A 244      -7.949 -15.179 -26.350  1.00 70.30           H
ATOM   3675 3HB  ALA A 244      -7.928 -14.218 -27.848  1.00 70.30           H
ATOM   3676  HN  ALA A 244     -10.124 -16.035 -25.780  1.00 70.30           H
ATOM   3677  N   LYS A 245      -8.883 -16.716 -29.810  1.00 61.56           N
ATOM   3678  CA  LYS A 245      -8.204 -17.685 -30.653  1.00 61.56           C
ATOM   3679  C   LYS A 245      -6.755 -17.241 -30.868  1.00 61.56           C
ATOM   3680  O   LYS A 245      -6.010 -17.879 -31.610  1.00 61.56           O
ATOM   3681  HA  LYS A 245      -8.197 -18.635 -30.119  1.00 61.56           H
ATOM   3682  CB  LYS A 245      -8.980 -17.902 -31.954  1.00 61.56           C
ATOM   3683 1HB  LYS A 245      -9.198 -16.940 -32.416  1.00 61.56           H
ATOM   3684 2HB  LYS A 245      -8.366 -18.462 -32.659  1.00 61.56           H
ATOM   3685  CG  LYS A 245     -10.285 -18.657 -31.693  1.00 61.56           C
ATOM   3686 1HG  LYS A 245     -10.085 -19.537 -31.083  1.00 61.56           H
ATOM   3687 2HG  LYS A 245     -10.968 -18.025 -31.126  1.00 61.56           H
ATOM   3688  CD  LYS A 245     -10.945 -19.080 -33.007  1.00 61.56           C
ATOM   3689 1HD  LYS A 245     -11.215 -18.195 -33.584  1.00 61.56           H
ATOM   3690 2HD  LYS A 245     -10.235 -19.648 -33.609  1.00 61.56           H
ATOM   3691  CE  LYS A 245     -12.193 -19.927 -32.747  1.00 61.56           C
ATOM   3692 1HE  LYS A 245     -11.940 -20.767 -32.100  1.00 61.56           H
ATOM   3693 2HE  LYS A 245     -12.939 -19.332 -32.220  1.00 61.56           H
ATOM   3694  NZ  LYS A 245     -12.756 -20.425 -34.021  1.00 61.56           N
ATOM   3695 1HZ  LYS A 245     -13.579 -20.986 -33.830  1.00 61.56           H
ATOM   3696 2HZ  LYS A 245     -13.012 -19.639 -34.608  1.00 61.56           H
ATOM   3697 3HZ  LYS A 245     -12.064 -20.991 -34.498  1.00 61.56           H
ATOM   3698  HN  LYS A 245      -9.414 -16.027 -30.303  1.00 61.56           H
ATOM   3699  N   LYS A 246      -6.400 -16.150 -30.206  1.00 61.02           N
ATOM   3700  CA  LYS A 246      -5.102 -15.533 -30.422  1.00 61.02           C
ATOM   3701  C   LYS A 246      -4.040 -16.302 -29.634  1.00 61.02           C
ATOM   3702  O   LYS A 246      -4.225 -16.589 -28.453  1.00 61.02           O
ATOM   3703  HA  LYS A 246      -4.873 -15.617 -31.484  1.00 61.02           H
ATOM   3704  CB  LYS A 246      -5.156 -14.041 -30.087  1.00 61.02           C
ATOM   3705 1HB  LYS A 246      -5.649 -13.897 -29.126  1.00 61.02           H
ATOM   3706 2HB  LYS A 246      -4.143 -13.650 -29.986  1.00 61.02           H
ATOM   3707  CG  LYS A 246      -5.903 -13.262 -31.172  1.00 61.02           C
ATOM   3708 1HG  LYS A 246      -5.516 -13.536 -32.153  1.00 61.02           H
ATOM   3709 2HG  LYS A 246      -6.959 -13.535 -31.159  1.00 61.02           H
ATOM   3710  CD  LYS A 246      -5.758 -11.754 -30.962  1.00 61.02           C
ATOM   3711 1HD  LYS A 246      -6.227 -11.467 -30.020  1.00 61.02           H
ATOM   3712 2HD  LYS A 246      -4.703 -11.493 -30.885  1.00 61.02           H
ATOM   3713  CE  LYS A 246      -6.399 -10.976 -32.114  1.00 61.02           C
ATOM   3714 1HE  LYS A 246      -5.953 -11.284 -33.060  1.00 61.02           H
ATOM   3715 2HE  LYS A 246      -7.462 -11.209 -32.171  1.00 61.02           H
ATOM   3716  NZ  LYS A 246      -6.214  -9.520 -31.922  1.00 61.02           N
ATOM   3717 1HZ  LYS A 246      -6.661  -9.020 -32.682  1.00 61.02           H
ATOM   3718 2HZ  LYS A 246      -6.631  -9.240 -31.041  1.00 61.02           H
ATOM   3719 3HZ  LYS A 246      -5.223  -9.304 -31.911  1.00 61.02           H
ATOM   3720  HN  LYS A 246      -6.980 -15.690 -29.534  1.00 61.02           H
ATOM   3721  N   SER A 247      -2.950 -16.612 -30.320  1.00 60.90           N
ATOM   3722  CA  SER A 247      -1.897 -17.420 -29.728  1.00 60.90           C
ATOM   3723  C   SER A 247      -1.271 -16.678 -28.545  1.00 60.90           C
ATOM   3724  O   SER A 247      -0.875 -17.297 -27.558  1.00 60.90           O
ATOM   3725  HA  SER A 247      -2.388 -18.332 -29.390  1.00 60.90           H
ATOM   3726  CB  SER A 247      -0.825 -17.771 -30.761  1.00 60.90           C
ATOM   3727 1HB  SER A 247      -0.076 -18.417 -30.301  1.00 60.90           H
ATOM   3728 2HB  SER A 247      -1.277 -18.338 -31.575  1.00 60.90           H
ATOM   3729  OG  SER A 247      -0.190 -16.610 -31.288  1.00 60.90           O
ATOM   3730  HG  SER A 247       0.496 -16.872 -31.967  1.00 60.90           H
ATOM   3731  HN  SER A 247      -2.780 -16.323 -31.262  1.00 60.90           H
ATOM   3732  N   SER A 248      -1.202 -15.362 -28.683  1.00 65.18           N
ATOM   3733  CA  SER A 248      -0.529 -14.540 -27.692  1.00 65.18           C
ATOM   3734  C   SER A 248      -1.300 -14.575 -26.371  1.00 65.18           C
ATOM   3735  O   SER A 248      -0.866 -13.991 -25.379  1.00 65.18           O
ATOM   3736  HA  SER A 248       0.459 -14.985 -27.570  1.00 65.18           H
ATOM   3737  CB  SER A 248      -0.380 -13.098 -28.181  1.00 65.18           C
ATOM   3738 1HB  SER A 248       0.219 -12.533 -27.467  1.00 65.18           H
ATOM   3739 2HB  SER A 248       0.162 -13.090 -29.127  1.00 65.18           H
ATOM   3740  OG  SER A 248      -1.642 -12.459 -28.352  1.00 65.18           O
ATOM   3741  HG  SER A 248      -1.509 -11.516 -28.658  1.00 65.18           H
ATOM   3742  HN  SER A 248      -1.595 -14.859 -29.452  1.00 65.18           H
ATOM   3743  N   LYS A 249      -2.430 -15.266 -26.401  1.00 70.28           N
ATOM   3744  CA  LYS A 249      -3.302 -15.325 -25.240  1.00 70.28           C
ATOM   3745  C   LYS A 249      -2.535 -15.928 -24.062  1.00 70.28           C
ATOM   3746  O   LYS A 249      -2.713 -15.507 -22.920  1.00 70.28           O
ATOM   3747  HA  LYS A 249      -3.577 -14.301 -24.985  1.00 70.28           H
ATOM   3748  CB  LYS A 249      -4.595 -16.070 -25.578  1.00 70.28           C
ATOM   3749 1HB  LYS A 249      -5.317 -15.938 -24.772  1.00 70.28           H
ATOM   3750 2HB  LYS A 249      -5.040 -15.643 -26.477  1.00 70.28           H
ATOM   3751  CG  LYS A 249      -4.328 -17.561 -25.793  1.00 70.28           C
ATOM   3752 1HG  LYS A 249      -3.502 -17.689 -26.492  1.00 70.28           H
ATOM   3753 2HG  LYS A 249      -4.023 -18.019 -24.852  1.00 70.28           H
ATOM   3754  CD  LYS A 249      -5.574 -18.269 -26.330  1.00 70.28           C
ATOM   3755 1HD  LYS A 249      -6.429 -18.041 -25.694  1.00 70.28           H
ATOM   3756 2HD  LYS A 249      -5.808 -17.894 -27.326  1.00 70.28           H
ATOM   3757  CE  LYS A 249      -5.362 -19.783 -26.386  1.00 70.28           C
ATOM   3758 1HE  LYS A 249      -4.609 -20.024 -27.136  1.00 70.28           H
ATOM   3759 2HE  LYS A 249      -4.983 -20.139 -25.428  1.00 70.28           H
ATOM   3760  NZ  LYS A 249      -6.631 -20.472 -26.711  1.00 70.28           N
ATOM   3761 1HZ  LYS A 249      -6.461 -21.467 -26.806  1.00 70.28           H
ATOM   3762 2HZ  LYS A 249      -7.302 -20.313 -25.967  1.00 70.28           H
ATOM   3763 3HZ  LYS A 249      -7.000 -20.108 -27.582  1.00 70.28           H
ATOM   3764  HN  LYS A 249      -2.752 -15.777 -27.197  1.00 70.28           H
ATOM   3765  N   HIS A 250      -1.698 -16.905 -24.379  1.00 73.78           N
ATOM   3766  CA  HIS A 250      -1.013 -17.668 -23.350  1.00 73.78           C
ATOM   3767  C   HIS A 250      -0.053 -16.753 -22.587  1.00 73.78           C
ATOM   3768  O   HIS A 250       0.071 -16.856 -21.367  1.00 73.78           O
ATOM   3769  HA  HIS A 250      -1.780 -18.028 -22.665  1.00 73.78           H
ATOM   3770  CB  HIS A 250      -0.315 -18.889 -23.953  1.00 73.78           C
ATOM   3771 1HB  HIS A 250       0.314 -18.563 -24.781  1.00 73.78           H
ATOM   3772 2HB  HIS A 250       0.345 -19.324 -23.203  1.00 73.78           H
ATOM   3773  CG  HIS A 250      -1.262 -19.955 -24.448  1.00 73.78           C
ATOM   3774  ND1 HIS A 250      -1.906 -20.839 -23.600  1.00 73.78           N
ATOM   3775  HD1 HIS A 250      -1.815 -20.866 -22.605  1.00 73.78           H
ATOM   3776  CD2 HIS A 250      -1.669 -20.269 -25.712  1.00 73.78           C
ATOM   3777  HD2 HIS A 250      -1.353 -19.766 -26.626  1.00 73.78           H
ATOM   3778  CE1 HIS A 250      -2.662 -21.645 -24.331  1.00 73.78           C
ATOM   3779  HE1 HIS A 250      -3.292 -22.450 -23.953  1.00 73.78           H
ATOM   3780  NE2 HIS A 250      -2.514 -21.290 -25.640  1.00 73.78           N
ATOM   3781  HN  HIS A 250      -1.486 -17.176 -25.318  1.00 73.78           H
ATOM   3782  N   LYS A 251       0.603 -15.879 -23.336  1.00 72.18           N
ATOM   3783  CA  LYS A 251       1.562 -14.960 -22.748  1.00 72.18           C
ATOM   3784  C   LYS A 251       0.831 -13.996 -21.811  1.00 72.18           C
ATOM   3785  O   LYS A 251       1.277 -13.756 -20.690  1.00 72.18           O
ATOM   3786  HA  LYS A 251       2.262 -15.552 -22.157  1.00 72.18           H
ATOM   3787  CB  LYS A 251       2.372 -14.259 -23.840  1.00 72.18           C
ATOM   3788 1HB  LYS A 251       2.788 -15.001 -24.523  1.00 72.18           H
ATOM   3789 2HB  LYS A 251       1.717 -13.617 -24.429  1.00 72.18           H
ATOM   3790  CG  LYS A 251       3.503 -13.425 -23.235  1.00 72.18           C
ATOM   3791 1HG  LYS A 251       3.083 -12.619 -22.633  1.00 72.18           H
ATOM   3792 2HG  LYS A 251       4.099 -14.045 -22.566  1.00 72.18           H
ATOM   3793  CD  LYS A 251       4.398 -12.839 -24.329  1.00 72.18           C
ATOM   3794 1HD  LYS A 251       4.801 -13.643 -24.944  1.00 72.18           H
ATOM   3795 2HD  LYS A 251       3.806 -12.201 -24.985  1.00 72.18           H
ATOM   3796  CE  LYS A 251       5.546 -12.029 -23.722  1.00 72.18           C
ATOM   3797 1HE  LYS A 251       5.149 -11.154 -23.207  1.00 72.18           H
ATOM   3798 2HE  LYS A 251       6.067 -12.629 -22.976  1.00 72.18           H
ATOM   3799  NZ  LYS A 251       6.494 -11.604 -24.776  1.00 72.18           N
ATOM   3800 1HZ  LYS A 251       7.261 -11.093 -24.355  1.00 72.18           H
ATOM   3801 2HZ  LYS A 251       6.854 -12.421 -25.256  1.00 72.18           H
ATOM   3802 3HZ  LYS A 251       6.014 -11.006 -25.441  1.00 72.18           H
ATOM   3803  HN  LYS A 251       0.487 -15.793 -24.326  1.00 72.18           H
ATOM   3804  N   ALA A 252      -0.280 -13.470 -22.305  1.00 71.03           N
ATOM   3805  CA  ALA A 252      -1.061 -12.514 -21.538  1.00 71.03           C
ATOM   3806  C   ALA A 252      -1.549 -13.179 -20.249  1.00 71.03           C
ATOM   3807  O   ALA A 252      -1.541 -12.560 -19.186  1.00 71.03           O
ATOM   3808  HA  ALA A 252      -0.406 -11.681 -21.282  1.00 71.03           H
ATOM   3809  CB  ALA A 252      -2.214 -11.990 -22.397  1.00 71.03           C
ATOM   3810 1HB  ALA A 252      -1.812 -11.502 -23.285  1.00 71.03           H
ATOM   3811 2HB  ALA A 252      -2.851 -12.823 -22.696  1.00 71.03           H
ATOM   3812 3HB  ALA A 252      -2.799 -11.273 -21.821  1.00 71.03           H
ATOM   3813  HN  ALA A 252      -0.647 -13.687 -23.209  1.00 71.03           H
ATOM   3814  N   LEU A 253      -1.962 -14.430 -20.385  1.00 75.62           N
ATOM   3815  CA  LEU A 253      -2.488 -15.172 -19.253  1.00 75.62           C
ATOM   3816  C   LEU A 253      -1.413 -15.271 -18.169  1.00 75.62           C
ATOM   3817  O   LEU A 253      -1.679 -15.003 -16.999  1.00 75.62           O
ATOM   3818  HA  LEU A 253      -3.330 -14.606 -18.853  1.00 75.62           H
ATOM   3819  CB  LEU A 253      -3.031 -16.529 -19.706  1.00 75.62           C
ATOM   3820 1HB  LEU A 253      -3.542 -16.393 -20.659  1.00 75.62           H
ATOM   3821 2HB  LEU A 253      -2.186 -17.193 -19.890  1.00 75.62           H
ATOM   3822  CG  LEU A 253      -3.990 -17.226 -18.739  1.00 75.62           C
ATOM   3823  HG  LEU A 253      -3.697 -16.966 -17.722  1.00 75.62           H
ATOM   3824  CD1 LEU A 253      -5.424 -16.731 -18.937  1.00 75.62           C
ATOM   3825 1HD1 LEU A 253      -5.465 -15.656 -18.757  1.00 75.62           H
ATOM   3826 2HD1 LEU A 253      -5.743 -16.941 -19.958  1.00 75.62           H
ATOM   3827 3HD1 LEU A 253      -6.084 -17.242 -18.237  1.00 75.62           H
ATOM   3828  CD2 LEU A 253      -3.886 -18.747 -18.864  1.00 75.62           C
ATOM   3829 1HD2 LEU A 253      -4.138 -19.046 -19.882  1.00 75.62           H
ATOM   3830 2HD2 LEU A 253      -2.868 -19.062 -18.635  1.00 75.62           H
ATOM   3831 3HD2 LEU A 253      -4.578 -19.217 -18.166  1.00 75.62           H
ATOM   3832  HN  LEU A 253      -1.942 -14.935 -21.249  1.00 75.62           H
ATOM   3833  N   LYS A 254      -0.220 -15.657 -18.598  1.00 77.96           N
ATOM   3834  CA  LYS A 254       0.878 -15.866 -17.669  1.00 77.96           C
ATOM   3835  C   LYS A 254       1.108 -14.586 -16.863  1.00 77.96           C
ATOM   3836  O   LYS A 254       1.213 -14.630 -15.638  1.00 77.96           O
ATOM   3837  HA  LYS A 254       0.579 -16.657 -16.982  1.00 77.96           H
ATOM   3838  CB  LYS A 254       2.122 -16.357 -18.412  1.00 77.96           C
ATOM   3839 1HB  LYS A 254       1.874 -17.238 -19.003  1.00 77.96           H
ATOM   3840 2HB  LYS A 254       2.460 -15.591 -19.110  1.00 77.96           H
ATOM   3841  CG  LYS A 254       3.248 -16.693 -17.432  1.00 77.96           C
ATOM   3842 1HG  LYS A 254       3.555 -15.792 -16.902  1.00 77.96           H
ATOM   3843 2HG  LYS A 254       2.885 -17.396 -16.683  1.00 77.96           H
ATOM   3844  CD  LYS A 254       4.450 -17.295 -18.164  1.00 77.96           C
ATOM   3845 1HD  LYS A 254       4.141 -18.191 -18.702  1.00 77.96           H
ATOM   3846 2HD  LYS A 254       4.819 -16.589 -18.907  1.00 77.96           H
ATOM   3847  CE  LYS A 254       5.571 -17.644 -17.182  1.00 77.96           C
ATOM   3848 1HE  LYS A 254       5.948 -16.735 -16.714  1.00 77.96           H
ATOM   3849 2HE  LYS A 254       5.180 -18.276 -16.384  1.00 77.96           H
ATOM   3850  NZ  LYS A 254       6.672 -18.343 -17.881  1.00 77.96           N
ATOM   3851 1HZ  LYS A 254       7.412 -18.553 -17.220  1.00 77.96           H
ATOM   3852 2HZ  LYS A 254       6.324 -19.205 -18.284  1.00 77.96           H
ATOM   3853 3HZ  LYS A 254       7.036 -17.748 -18.618  1.00 77.96           H
ATOM   3854  HN  LYS A 254       0.002 -15.826 -19.559  1.00 77.96           H
ATOM   3855  N   VAL A 255       1.180 -13.476 -17.582  1.00 74.57           N
ATOM   3856  CA  VAL A 255       1.458 -12.195 -16.956  1.00 74.57           C
ATOM   3857  C   VAL A 255       0.379 -11.897 -15.913  1.00 74.57           C
ATOM   3858  O   VAL A 255       0.689 -11.502 -14.790  1.00 74.57           O
ATOM   3859  HA  VAL A 255       2.421 -12.277 -16.451  1.00 74.57           H
ATOM   3860  CB  VAL A 255       1.575 -11.105 -18.023  1.00 74.57           C
ATOM   3861  HB  VAL A 255       0.689 -11.159 -18.656  1.00 74.57           H
ATOM   3862  CG1 VAL A 255       1.613  -9.714 -17.386  1.00 74.57           C
ATOM   3863 1HG1 VAL A 255       0.697  -9.550 -16.817  1.00 74.57           H
ATOM   3864 2HG1 VAL A 255       2.472  -9.644 -16.719  1.00 74.57           H
ATOM   3865 3HG1 VAL A 255       1.696  -8.959 -18.167  1.00 74.57           H
ATOM   3866  CG2 VAL A 255       2.800 -11.335 -18.910  1.00 74.57           C
ATOM   3867 1HG2 VAL A 255       3.701 -11.321 -18.297  1.00 74.57           H
ATOM   3868 2HG2 VAL A 255       2.713 -12.302 -19.406  1.00 74.57           H
ATOM   3869 3HG2 VAL A 255       2.859 -10.546 -19.660  1.00 74.57           H
ATOM   3870  HN  VAL A 255       1.052 -13.443 -18.574  1.00 74.57           H
ATOM   3871  N   THR A 256      -0.865 -12.096 -16.322  1.00 73.17           N
ATOM   3872  CA  THR A 256      -1.993 -11.826 -15.446  1.00 73.17           C
ATOM   3873  C   THR A 256      -1.852 -12.608 -14.139  1.00 73.17           C
ATOM   3874  O   THR A 256      -1.995 -12.043 -13.055  1.00 73.17           O
ATOM   3875  HA  THR A 256      -1.982 -10.767 -15.188  1.00 73.17           H
ATOM   3876  CB  THR A 256      -3.276 -12.151 -16.214  1.00 73.17           C
ATOM   3877  HB  THR A 256      -3.197 -13.117 -16.712  1.00 73.17           H
ATOM   3878  OG1 THR A 256      -3.460 -11.029 -17.073  1.00 73.17           O
ATOM   3879  HG1 THR A 256      -2.961 -11.168 -17.928  1.00 73.17           H
ATOM   3880  CG2 THR A 256      -4.514 -12.140 -15.316  1.00 73.17           C
ATOM   3881 1HG2 THR A 256      -4.631 -11.152 -14.870  1.00 73.17           H
ATOM   3882 2HG2 THR A 256      -4.398 -12.883 -14.527  1.00 73.17           H
ATOM   3883 3HG2 THR A 256      -5.397 -12.377 -15.910  1.00 73.17           H
ATOM   3884  HN  THR A 256      -1.108 -12.436 -17.230  1.00 73.17           H
ATOM   3885  N   ILE A 257      -1.574 -13.895 -14.283  1.00 77.16           N
ATOM   3886  CA  ILE A 257      -1.504 -14.779 -13.132  1.00 77.16           C
ATOM   3887  C   ILE A 257      -0.379 -14.314 -12.205  1.00 77.16           C
ATOM   3888  O   ILE A 257      -0.540 -14.301 -10.986  1.00 77.16           O
ATOM   3889  HA  ILE A 257      -2.449 -14.695 -12.597  1.00 77.16           H
ATOM   3890  CB  ILE A 257      -1.366 -16.235 -13.582  1.00 77.16           C
ATOM   3891  HB  ILE A 257      -0.567 -16.290 -14.322  1.00 77.16           H
ATOM   3892  CG1 ILE A 257      -2.647 -16.721 -14.264  1.00 77.16           C
ATOM   3893 1HG1 ILE A 257      -3.445 -16.808 -13.527  1.00 77.16           H
ATOM   3894 2HG1 ILE A 257      -2.972 -15.987 -15.001  1.00 77.16           H
ATOM   3895  CG2 ILE A 257      -0.962 -17.135 -12.413  1.00 77.16           C
ATOM   3896 1HG2 ILE A 257      -0.005 -16.802 -12.012  1.00 77.16           H
ATOM   3897 2HG2 ILE A 257      -1.722 -17.080 -11.633  1.00 77.16           H
ATOM   3898 3HG2 ILE A 257      -0.872 -18.164 -12.761  1.00 77.16           H
ATOM   3899  CD1 ILE A 257      -2.426 -18.073 -14.946  1.00 77.16           C
ATOM   3900 1HD1 ILE A 257      -1.644 -17.976 -15.699  1.00 77.16           H
ATOM   3901 2HD1 ILE A 257      -2.124 -18.810 -14.202  1.00 77.16           H
ATOM   3902 3HD1 ILE A 257      -3.352 -18.395 -15.422  1.00 77.16           H
ATOM   3903  HN  ILE A 257      -1.399 -14.334 -15.164  1.00 77.16           H
ATOM   3904  N   THR A 258       0.735 -13.942 -12.819  1.00 81.11           N
ATOM   3905  CA  THR A 258       1.905 -13.531 -12.062  1.00 81.11           C
ATOM   3906  C   THR A 258       1.575 -12.321 -11.185  1.00 81.11           C
ATOM   3907  O   THR A 258       1.897 -12.304  -9.998  1.00 81.11           O
ATOM   3908  HA  THR A 258       2.185 -14.344 -11.392  1.00 81.11           H
ATOM   3909  CB  THR A 258       3.042 -13.271 -13.052  1.00 81.11           C
ATOM   3910  HB  THR A 258       2.789 -12.456 -13.730  1.00 81.11           H
ATOM   3911  OG1 THR A 258       3.262 -14.538 -13.668  1.00 81.11           O
ATOM   3912  HG1 THR A 258       2.645 -14.651 -14.447  1.00 81.11           H
ATOM   3913  CG2 THR A 258       4.368 -12.961 -12.354  1.00 81.11           C
ATOM   3914 1HG2 THR A 258       4.654 -13.806 -11.728  1.00 81.11           H
ATOM   3915 2HG2 THR A 258       4.253 -12.072 -11.735  1.00 81.11           H
ATOM   3916 3HG2 THR A 258       5.140 -12.785 -13.103  1.00 81.11           H
ATOM   3917  HN  THR A 258       0.845 -13.920 -13.812  1.00 81.11           H
ATOM   3918  N   VAL A 259       0.937 -11.338 -11.805  1.00 75.59           N
ATOM   3919  CA  VAL A 259       0.634 -10.094 -11.119  1.00 75.59           C
ATOM   3920  C   VAL A 259      -0.255 -10.387  -9.908  1.00 75.59           C
ATOM   3921  O   VAL A 259       0.002  -9.894  -8.811  1.00 75.59           O
ATOM   3922  HA  VAL A 259       1.576  -9.673 -10.768  1.00 75.59           H
ATOM   3923  CB  VAL A 259       0.004  -9.098 -12.095  1.00 75.59           C
ATOM   3924  HB  VAL A 259      -0.839  -9.591 -12.579  1.00 75.59           H
ATOM   3925  CG1 VAL A 259      -0.530  -7.869 -11.357  1.00 75.59           C
ATOM   3926 1HG1 VAL A 259      -1.288  -8.179 -10.637  1.00 75.59           H
ATOM   3927 2HG1 VAL A 259       0.289  -7.376 -10.833  1.00 75.59           H
ATOM   3928 3HG1 VAL A 259      -0.972  -7.178 -12.074  1.00 75.59           H
ATOM   3929  CG2 VAL A 259       1.001  -8.694 -13.183  1.00 75.59           C
ATOM   3930 1HG2 VAL A 259       1.873  -8.228 -12.723  1.00 75.59           H
ATOM   3931 2HG2 VAL A 259       1.312  -9.578 -13.739  1.00 75.59           H
ATOM   3932 3HG2 VAL A 259       0.528  -7.985 -13.864  1.00 75.59           H
ATOM   3933  HN  VAL A 259       0.629 -11.383 -12.755  1.00 75.59           H
ATOM   3934  N   LEU A 260      -1.283 -11.188 -10.149  1.00 77.27           N
ATOM   3935  CA  LEU A 260      -2.241 -11.510  -9.106  1.00 77.27           C
ATOM   3936  C   LEU A 260      -1.518 -12.208  -7.952  1.00 77.27           C
ATOM   3937  O   LEU A 260      -1.753 -11.894  -6.787  1.00 77.27           O
ATOM   3938  HA  LEU A 260      -2.651 -10.570  -8.737  1.00 77.27           H
ATOM   3939  CB  LEU A 260      -3.407 -12.319  -9.680  1.00 77.27           C
ATOM   3940 1HB  LEU A 260      -3.893 -11.721 -10.451  1.00 77.27           H
ATOM   3941 2HB  LEU A 260      -3.002 -13.204 -10.170  1.00 77.27           H
ATOM   3942  CG  LEU A 260      -4.470 -12.768  -8.676  1.00 77.27           C
ATOM   3943  HG  LEU A 260      -3.981 -13.359  -7.901  1.00 77.27           H
ATOM   3944  CD1 LEU A 260      -5.116 -11.564  -7.986  1.00 77.27           C
ATOM   3945 1HD1 LEU A 260      -4.352 -10.997  -7.455  1.00 77.27           H
ATOM   3946 2HD1 LEU A 260      -5.588 -10.927  -8.733  1.00 77.27           H
ATOM   3947 3HD1 LEU A 260      -5.868 -11.912  -7.277  1.00 77.27           H
ATOM   3948  CD2 LEU A 260      -5.509 -13.670  -9.344  1.00 77.27           C
ATOM   3949 1HD2 LEU A 260      -5.998 -13.125 -10.151  1.00 77.27           H
ATOM   3950 2HD2 LEU A 260      -5.016 -14.554  -9.749  1.00 77.27           H
ATOM   3951 3HD2 LEU A 260      -6.253 -13.975  -8.608  1.00 77.27           H
ATOM   3952  HN  LEU A 260      -1.465 -11.614 -11.036  1.00 77.27           H
ATOM   3953  N   THR A 261      -0.653 -13.143  -8.318  1.00 83.82           N
ATOM   3954  CA  THR A 261       0.007 -13.980  -7.329  1.00 83.82           C
ATOM   3955  C   THR A 261       0.902 -13.131  -6.424  1.00 83.82           C
ATOM   3956  O   THR A 261       0.910 -13.313  -5.207  1.00 83.82           O
ATOM   3957  HA  THR A 261      -0.757 -14.428  -6.694  1.00 83.82           H
ATOM   3958  CB  THR A 261       0.764 -15.081  -8.073  1.00 83.82           C
ATOM   3959  HB  THR A 261       1.582 -14.663  -8.660  1.00 83.82           H
ATOM   3960  OG1 THR A 261      -0.246 -15.755  -8.819  1.00 83.82           O
ATOM   3961  HG1 THR A 261      -0.209 -15.472  -9.777  1.00 83.82           H
ATOM   3962  CG2 THR A 261       1.310 -16.156  -7.130  1.00 83.82           C
ATOM   3963 1HG2 THR A 261       0.484 -16.621  -6.592  1.00 83.82           H
ATOM   3964 2HG2 THR A 261       1.996 -15.699  -6.417  1.00 83.82           H
ATOM   3965 3HG2 THR A 261       1.839 -16.913  -7.709  1.00 83.82           H
ATOM   3966  HN  THR A 261      -0.401 -13.331  -9.267  1.00 83.82           H
ATOM   3967  N   VAL A 262       1.634 -12.223  -7.052  1.00 84.32           N
ATOM   3968  CA  VAL A 262       2.604 -11.415  -6.333  1.00 84.32           C
ATOM   3969  C   VAL A 262       1.873 -10.530  -5.320  1.00 84.32           C
ATOM   3970  O   VAL A 262       2.322 -10.379  -4.185  1.00 84.32           O
ATOM   3971  HA  VAL A 262       3.263 -12.095  -5.793  1.00 84.32           H
ATOM   3972  CB  VAL A 262       3.455 -10.615  -7.321  1.00 84.32           C
ATOM   3973  HB  VAL A 262       2.781 -10.030  -7.946  1.00 84.32           H
ATOM   3974  CG1 VAL A 262       4.378  -9.641  -6.586  1.00 84.32           C
ATOM   3975 1HG1 VAL A 262       3.779  -8.946  -5.998  1.00 84.32           H
ATOM   3976 2HG1 VAL A 262       5.041 -10.198  -5.925  1.00 84.32           H
ATOM   3977 3HG1 VAL A 262       4.971  -9.085  -7.312  1.00 84.32           H
ATOM   3978  CG2 VAL A 262       4.254 -11.546  -8.234  1.00 84.32           C
ATOM   3979 1HG2 VAL A 262       4.914 -12.169  -7.630  1.00 84.32           H
ATOM   3980 2HG2 VAL A 262       3.569 -12.180  -8.797  1.00 84.32           H
ATOM   3981 3HG2 VAL A 262       4.850 -10.951  -8.927  1.00 84.32           H
ATOM   3982  HN  VAL A 262       1.573 -12.036  -8.033  1.00 84.32           H
ATOM   3983  N   PHE A 263       0.759  -9.970  -5.768  1.00 79.42           N
ATOM   3984  CA  PHE A 263      -0.042  -9.110  -4.913  1.00 79.42           C
ATOM   3985  C   PHE A 263      -0.543  -9.872  -3.684  1.00 79.42           C
ATOM   3986  O   PHE A 263      -0.347  -9.430  -2.553  1.00 79.42           O
ATOM   3987  HA  PHE A 263       0.596  -8.287  -4.593  1.00 79.42           H
ATOM   3988  CB  PHE A 263      -1.246  -8.653  -5.740  1.00 79.42           C
ATOM   3989 1HB  PHE A 263      -0.887  -8.146  -6.636  1.00 79.42           H
ATOM   3990 2HB  PHE A 263      -1.800  -9.531  -6.072  1.00 79.42           H
ATOM   3991  CG  PHE A 263      -2.198  -7.720  -4.990  1.00 79.42           C
ATOM   3992  CD1 PHE A 263      -3.206  -8.238  -4.238  1.00 79.42           C
ATOM   3993  HD1 PHE A 263      -3.336  -9.318  -4.171  1.00 79.42           H
ATOM   3994  CD2 PHE A 263      -2.037  -6.372  -5.074  1.00 79.42           C
ATOM   3995  HD2 PHE A 263      -1.229  -5.957  -5.676  1.00 79.42           H
ATOM   3996  CE1 PHE A 263      -4.090  -7.372  -3.542  1.00 79.42           C
ATOM   3997  HE1 PHE A 263      -4.898  -7.788  -2.940  1.00 79.42           H
ATOM   3998  CE2 PHE A 263      -2.920  -5.506  -4.378  1.00 79.42           C
ATOM   3999  HE2 PHE A 263      -2.791  -4.426  -4.445  1.00 79.42           H
ATOM   4000  CZ  PHE A 263      -3.929  -6.025  -3.626  1.00 79.42           C
ATOM   4001  HZ  PHE A 263      -4.607  -5.360  -3.092  1.00 79.42           H
ATOM   4002  HN  PHE A 263       0.403 -10.095  -6.694  1.00 79.42           H
ATOM   4003  N   VAL A 264      -1.179 -11.004  -3.948  1.00 83.86           N
ATOM   4004  CA  VAL A 264      -1.808 -11.773  -2.888  1.00 83.86           C
ATOM   4005  C   VAL A 264      -0.752 -12.163  -1.851  1.00 83.86           C
ATOM   4006  O   VAL A 264      -0.962 -11.992  -0.651  1.00 83.86           O
ATOM   4007  HA  VAL A 264      -2.548 -11.131  -2.410  1.00 83.86           H
ATOM   4008  CB  VAL A 264      -2.539 -12.980  -3.480  1.00 83.86           C
ATOM   4009  HB  VAL A 264      -1.837 -13.517  -4.117  1.00 83.86           H
ATOM   4010  CG1 VAL A 264      -3.001 -13.936  -2.378  1.00 83.86           C
ATOM   4011 1HG1 VAL A 264      -2.135 -14.291  -1.819  1.00 83.86           H
ATOM   4012 2HG1 VAL A 264      -3.679 -13.413  -1.704  1.00 83.86           H
ATOM   4013 3HG1 VAL A 264      -3.517 -14.784  -2.827  1.00 83.86           H
ATOM   4014  CG2 VAL A 264      -3.717 -12.534  -4.349  1.00 83.86           C
ATOM   4015 1HG2 VAL A 264      -4.420 -11.963  -3.742  1.00 83.86           H
ATOM   4016 2HG2 VAL A 264      -3.352 -11.912  -5.165  1.00 83.86           H
ATOM   4017 3HG2 VAL A 264      -4.219 -13.412  -4.757  1.00 83.86           H
ATOM   4018  HN  VAL A 264      -1.268 -11.395  -4.864  1.00 83.86           H
ATOM   4019  N   LEU A 265       0.360 -12.681  -2.352  1.00 88.11           N
ATOM   4020  CA  LEU A 265       1.383 -13.237  -1.484  1.00 88.11           C
ATOM   4021  C   LEU A 265       1.992 -12.118  -0.638  1.00 88.11           C
ATOM   4022  O   LEU A 265       2.443 -12.356   0.482  1.00 88.11           O
ATOM   4023  HA  LEU A 265       0.895 -13.948  -0.817  1.00 88.11           H
ATOM   4024  CB  LEU A 265       2.413 -14.019  -2.302  1.00 88.11           C
ATOM   4025 1HB  LEU A 265       2.759 -13.383  -3.117  1.00 88.11           H
ATOM   4026 2HB  LEU A 265       3.275 -14.221  -1.667  1.00 88.11           H
ATOM   4027  CG  LEU A 265       1.931 -15.344  -2.897  1.00 88.11           C
ATOM   4028  HG  LEU A 265       1.084 -15.137  -3.551  1.00 88.11           H
ATOM   4029  CD1 LEU A 265       3.021 -15.987  -3.758  1.00 88.11           C
ATOM   4030 1HD1 LEU A 265       3.284 -15.313  -4.573  1.00 88.11           H
ATOM   4031 2HD1 LEU A 265       3.902 -16.178  -3.146  1.00 88.11           H
ATOM   4032 3HD1 LEU A 265       2.652 -16.927  -4.168  1.00 88.11           H
ATOM   4033  CD2 LEU A 265       1.435 -16.289  -1.801  1.00 88.11           C
ATOM   4034 1HD2 LEU A 265       2.247 -16.494  -1.103  1.00 88.11           H
ATOM   4035 2HD2 LEU A 265       0.606 -15.823  -1.267  1.00 88.11           H
ATOM   4036 3HD2 LEU A 265       1.099 -17.223  -2.251  1.00 88.11           H
ATOM   4037  HN  LEU A 265       0.566 -12.724  -3.330  1.00 88.11           H
ATOM   4038  N   SER A 266       1.986 -10.920  -1.205  1.00 88.12           N
ATOM   4039  CA  SER A 266       2.632  -9.786  -0.567  1.00 88.12           C
ATOM   4040  C   SER A 266       1.703  -9.180   0.488  1.00 88.12           C
ATOM   4041  O   SER A 266       2.148  -8.815   1.575  1.00 88.12           O
ATOM   4042  HA  SER A 266       3.529 -10.191  -0.099  1.00 88.12           H
ATOM   4043  CB  SER A 266       3.028  -8.726  -1.596  1.00 88.12           C
ATOM   4044 1HB  SER A 266       3.594  -7.936  -1.104  1.00 88.12           H
ATOM   4045 2HB  SER A 266       3.687  -9.173  -2.341  1.00 88.12           H
ATOM   4046  OG  SER A 266       1.892  -8.162  -2.246  1.00 88.12           O
ATOM   4047  HG  SER A 266       1.621  -8.735  -3.020  1.00 88.12           H
ATOM   4048  HN  SER A 266       1.551 -10.720  -2.083  1.00 88.12           H
ATOM   4049  N   GLN A 267       0.431  -9.092   0.129  1.00 86.65           N
ATOM   4050  CA  GLN A 267      -0.511  -8.300   0.902  1.00 86.65           C
ATOM   4051  C   GLN A 267      -1.223  -9.178   1.933  1.00 86.65           C
ATOM   4052  O   GLN A 267      -1.536  -8.722   3.032  1.00 86.65           O
ATOM   4053  HA  GLN A 267       0.091  -7.547   1.409  1.00 86.65           H
ATOM   4054  CB  GLN A 267      -1.520  -7.602  -0.013  1.00 86.65           C
ATOM   4055 1HB  GLN A 267      -2.035  -8.343  -0.624  1.00 86.65           H
ATOM   4056 2HB  GLN A 267      -2.278  -7.102   0.590  1.00 86.65           H
ATOM   4057  CG  GLN A 267      -0.825  -6.582  -0.917  1.00 86.65           C
ATOM   4058 1HG  GLN A 267      -0.093  -7.087  -1.546  1.00 86.65           H
ATOM   4059 2HG  GLN A 267      -1.556  -6.124  -1.583  1.00 86.65           H
ATOM   4060  CD  GLN A 267      -0.133  -5.497  -0.089  1.00 86.65           C
ATOM   4061  OE1 GLN A 267      -0.630  -5.045   0.929  1.00 86.65           O
ATOM   4062  NE2 GLN A 267       1.040  -5.107  -0.581  1.00 86.65           N
ATOM   4063 1HE2 GLN A 267       1.391  -5.518  -1.422  1.00 86.65           H
ATOM   4064 2HE2 GLN A 267       1.570  -4.401  -0.110  1.00 86.65           H
ATOM   4065  HN  GLN A 267       0.042  -9.549  -0.671  1.00 86.65           H
ATOM   4066  N   PHE A 268      -1.458 -10.422   1.543  1.00 89.13           N
ATOM   4067  CA  PHE A 268      -2.291 -11.311   2.335  1.00 89.13           C
ATOM   4068  C   PHE A 268      -1.747 -11.447   3.759  1.00 89.13           C
ATOM   4069  O   PHE A 268      -2.479 -11.253   4.728  1.00 89.13           O
ATOM   4070  HA  PHE A 268      -3.288 -10.873   2.370  1.00 89.13           H
ATOM   4071  CB  PHE A 268      -2.257 -12.681   1.655  1.00 89.13           C
ATOM   4072 1HB  PHE A 268      -2.571 -12.568   0.618  1.00 89.13           H
ATOM   4073 2HB  PHE A 268      -1.228 -13.042   1.639  1.00 89.13           H
ATOM   4074  CG  PHE A 268      -3.140 -13.732   2.329  1.00 89.13           C
ATOM   4075  CD1 PHE A 268      -2.573 -14.740   3.045  1.00 89.13           C
ATOM   4076  HD1 PHE A 268      -1.488 -14.798   3.139  1.00 89.13           H
ATOM   4077  CD2 PHE A 268      -4.493 -13.660   2.213  1.00 89.13           C
ATOM   4078  HD2 PHE A 268      -4.948 -12.852   1.639  1.00 89.13           H
ATOM   4079  CE1 PHE A 268      -3.393 -15.715   3.671  1.00 89.13           C
ATOM   4080  HE1 PHE A 268      -2.938 -16.523   4.245  1.00 89.13           H
ATOM   4081  CE2 PHE A 268      -5.313 -14.635   2.839  1.00 89.13           C
ATOM   4082  HE2 PHE A 268      -6.398 -14.577   2.745  1.00 89.13           H
ATOM   4083  CZ  PHE A 268      -4.746 -15.643   3.555  1.00 89.13           C
ATOM   4084  HZ  PHE A 268      -5.375 -16.392   4.035  1.00 89.13           H
ATOM   4085  HN  PHE A 268      -1.091 -10.824   0.704  1.00 89.13           H
ATOM   4086  N   PRO A 269      -0.458 -11.783   3.910  1.00 93.13           N
ATOM   4087  CA  PRO A 269       0.098 -12.059   5.237  1.00 93.13           C
ATOM   4088  C   PRO A 269      -0.170 -10.932   6.221  1.00 93.13           C
ATOM   4089  O   PRO A 269      -0.569 -11.179   7.358  1.00 93.13           O
ATOM   4090  HA  PRO A 269      -0.383 -12.936   5.670  1.00 93.13           H
ATOM   4091  CB  PRO A 269       1.594 -12.238   4.972  1.00 93.13           C
ATOM   4092 1HB  PRO A 269       2.137 -11.299   5.085  1.00 93.13           H
ATOM   4093 2HB  PRO A 269       2.043 -12.949   5.666  1.00 93.13           H
ATOM   4094  CG  PRO A 269       1.641 -12.746   3.536  1.00 93.13           C
ATOM   4095 1HG  PRO A 269       2.620 -12.590   3.083  1.00 93.13           H
ATOM   4096 2HG  PRO A 269       1.444 -13.817   3.479  1.00 93.13           H
ATOM   4097  CD  PRO A 269       0.557 -11.929   2.852  1.00 93.13           C
ATOM   4098 1HD  PRO A 269       0.930 -10.960   2.519  1.00 93.13           H
ATOM   4099 2HD  PRO A 269       0.164 -12.435   1.971  1.00 93.13           H
ATOM   4100  N   TYR A 270       0.059  -9.714   5.754  1.00 91.89           N
ATOM   4101  CA  TYR A 270      -0.076  -8.547   6.608  1.00 91.89           C
ATOM   4102  C   TYR A 270      -1.522  -8.375   7.077  1.00 91.89           C
ATOM   4103  O   TYR A 270      -1.771  -8.121   8.254  1.00 91.89           O
ATOM   4104  HA  TYR A 270       0.565  -8.691   7.478  1.00 91.89           H
ATOM   4105  CB  TYR A 270       0.314  -7.345   5.746  1.00 91.89           C
ATOM   4106 1HB  TYR A 270       1.381  -7.399   5.526  1.00 91.89           H
ATOM   4107 2HB  TYR A 270      -0.211  -7.409   4.793  1.00 91.89           H
ATOM   4108  CG  TYR A 270       0.010  -5.991   6.390  1.00 91.89           C
ATOM   4109  CD1 TYR A 270      -0.961  -5.173   5.849  1.00 91.89           C
ATOM   4110  HD1 TYR A 270      -1.510  -5.491   4.963  1.00 91.89           H
ATOM   4111  CD2 TYR A 270       0.705  -5.589   7.512  1.00 91.89           C
ATOM   4112  HD2 TYR A 270       1.472  -6.235   7.939  1.00 91.89           H
ATOM   4113  CE1 TYR A 270      -1.248  -3.898   6.455  1.00 91.89           C
ATOM   4114  HE1 TYR A 270      -2.012  -3.242   6.038  1.00 91.89           H
ATOM   4115  CE2 TYR A 270       0.418  -4.315   8.118  1.00 91.89           C
ATOM   4116  HE2 TYR A 270       0.960  -3.985   9.004  1.00 91.89           H
ATOM   4117  CZ  TYR A 270      -0.544  -3.532   7.560  1.00 91.89           C
ATOM   4118  OH  TYR A 270      -0.815  -2.329   8.133  1.00 91.89           O
ATOM   4119  HH  TYR A 270      -0.276  -2.219   8.968  1.00 91.89           H
ATOM   4120  HN  TYR A 270       0.332  -9.519   4.812  1.00 91.89           H
ATOM   4121  N   ASN A 271      -2.438  -8.520   6.131  1.00 89.71           N
ATOM   4122  CA  ASN A 271      -3.843  -8.269   6.405  1.00 89.71           C
ATOM   4123  C   ASN A 271      -4.381  -9.361   7.332  1.00 89.71           C
ATOM   4124  O   ASN A 271      -5.331  -9.133   8.079  1.00 89.71           O
ATOM   4125  HA  ASN A 271      -3.873  -7.280   6.863  1.00 89.71           H
ATOM   4126  CB  ASN A 271      -4.668  -8.294   5.116  1.00 89.71           C
ATOM   4127 1HB  ASN A 271      -4.396  -9.167   4.523  1.00 89.71           H
ATOM   4128 2HB  ASN A 271      -5.726  -8.391   5.360  1.00 89.71           H
ATOM   4129  CG  ASN A 271      -4.443  -7.023   4.296  1.00 89.71           C
ATOM   4130  OD1 ASN A 271      -4.858  -5.935   4.662  1.00 89.71           O
ATOM   4131  ND2 ASN A 271      -3.765  -7.219   3.169  1.00 89.71           N
ATOM   4132 1HD2 ASN A 271      -3.453  -8.138   2.927  1.00 89.71           H
ATOM   4133 2HD2 ASN A 271      -3.567  -6.449   2.563  1.00 89.71           H
ATOM   4134  HN  ASN A 271      -2.234  -8.803   5.194  1.00 89.71           H
ATOM   4135  N   CYS A 272      -3.749 -10.523   7.253  1.00 92.52           N
ATOM   4136  CA  CYS A 272      -4.062 -11.608   8.168  1.00 92.52           C
ATOM   4137  C   CYS A 272      -3.778 -11.131   9.594  1.00 92.52           C
ATOM   4138  O   CYS A 272      -4.615 -11.287  10.482  1.00 92.52           O
ATOM   4139  HA  CYS A 272      -5.121 -11.831   8.038  1.00 92.52           H
ATOM   4140  CB  CYS A 272      -3.283 -12.879   7.825  1.00 92.52           C
ATOM   4141 1HB  CYS A 272      -2.228 -12.643   7.688  1.00 92.52           H
ATOM   4142 2HB  CYS A 272      -3.346 -13.588   8.651  1.00 92.52           H
ATOM   4143  SG  CYS A 272      -3.956 -13.634   6.300  1.00 92.52           S
ATOM   4144  HG  CYS A 272      -3.413 -12.759   5.460  1.00 92.52           H
ATOM   4145  HN  CYS A 272      -3.038 -10.728   6.582  1.00 92.52           H
ATOM   4146  N   ILE A 273      -2.596 -10.560   9.768  1.00 93.24           N
ATOM   4147  CA  ILE A 273      -2.172 -10.102  11.080  1.00 93.24           C
ATOM   4148  C   ILE A 273      -3.054  -8.931  11.517  1.00 93.24           C
ATOM   4149  O   ILE A 273      -3.431  -8.835  12.683  1.00 93.24           O
ATOM   4150  HA  ILE A 273      -2.322 -10.926  11.778  1.00 93.24           H
ATOM   4151  CB  ILE A 273      -0.676  -9.778  11.077  1.00 93.24           C
ATOM   4152  HB  ILE A 273      -0.488  -9.041  10.297  1.00 93.24           H
ATOM   4153  CG1 ILE A 273       0.153 -11.018  10.737  1.00 93.24           C
ATOM   4154 1HG1 ILE A 273      -0.145 -11.402   9.761  1.00 93.24           H
ATOM   4155 2HG1 ILE A 273       1.206 -10.747  10.665  1.00 93.24           H
ATOM   4156  CG2 ILE A 273      -0.249  -9.150  12.405  1.00 93.24           C
ATOM   4157 1HG2 ILE A 273      -0.806  -8.227  12.567  1.00 93.24           H
ATOM   4158 2HG2 ILE A 273      -0.454  -9.845  13.219  1.00 93.24           H
ATOM   4159 3HG2 ILE A 273       0.818  -8.930  12.376  1.00 93.24           H
ATOM   4160  CD1 ILE A 273      -0.028 -12.107  11.797  1.00 93.24           C
ATOM   4161 1HD1 ILE A 273       0.293 -11.727  12.766  1.00 93.24           H
ATOM   4162 2HD1 ILE A 273      -1.079 -12.392  11.848  1.00 93.24           H
ATOM   4163 3HD1 ILE A 273       0.572 -12.977  11.530  1.00 93.24           H
ATOM   4164  HN  ILE A 273      -1.934 -10.409   9.034  1.00 93.24           H
ATOM   4165  N   LEU A 274      -3.357  -8.070  10.556  1.00 91.64           N
ATOM   4166  CA  LEU A 274      -4.168  -6.897  10.832  1.00 91.64           C
ATOM   4167  C   LEU A 274      -5.545  -7.339  11.332  1.00 91.64           C
ATOM   4168  O   LEU A 274      -6.138  -6.686  12.189  1.00 91.64           O
ATOM   4169  HA  LEU A 274      -3.675  -6.338  11.628  1.00 91.64           H
ATOM   4170  CB  LEU A 274      -4.224  -5.983   9.606  1.00 91.64           C
ATOM   4171 1HB  LEU A 274      -3.211  -5.865   9.219  1.00 91.64           H
ATOM   4172 2HB  LEU A 274      -4.805  -6.484   8.831  1.00 91.64           H
ATOM   4173  CG  LEU A 274      -4.819  -4.592   9.832  1.00 91.64           C
ATOM   4174  HG  LEU A 274      -5.772  -4.708  10.347  1.00 91.64           H
ATOM   4175  CD1 LEU A 274      -3.916  -3.750  10.735  1.00 91.64           C
ATOM   4176 1HD1 LEU A 274      -3.805  -4.244  11.701  1.00 91.64           H
ATOM   4177 2HD1 LEU A 274      -2.936  -3.640  10.270  1.00 91.64           H
ATOM   4178 3HD1 LEU A 274      -4.362  -2.766  10.880  1.00 91.64           H
ATOM   4179  CD2 LEU A 274      -5.107  -3.896   8.500  1.00 91.64           C
ATOM   4180 1HD2 LEU A 274      -4.180  -3.792   7.936  1.00 91.64           H
ATOM   4181 2HD2 LEU A 274      -5.817  -4.491   7.925  1.00 91.64           H
ATOM   4182 3HD2 LEU A 274      -5.529  -2.909   8.690  1.00 91.64           H
ATOM   4183  HN  LEU A 274      -3.059  -8.164   9.606  1.00 91.64           H
ATOM   4184  N   LEU A 275      -6.013  -8.447  10.775  1.00 93.31           N
ATOM   4185  CA  LEU A 275      -7.287  -9.010  11.187  1.00 93.31           C
ATOM   4186  C   LEU A 275      -7.205  -9.427  12.657  1.00 93.31           C
ATOM   4187  O   LEU A 275      -8.093  -9.109  13.447  1.00 93.31           O
ATOM   4188  HA  LEU A 275      -8.038  -8.225  11.093  1.00 93.31           H
ATOM   4189  CB  LEU A 275      -7.700 -10.146  10.248  1.00 93.31           C
ATOM   4190 1HB  LEU A 275      -7.777  -9.745   9.238  1.00 93.31           H
ATOM   4191 2HB  LEU A 275      -6.902 -10.888  10.236  1.00 93.31           H
ATOM   4192  CG  LEU A 275      -9.012 -10.854  10.589  1.00 93.31           C
ATOM   4193  HG  LEU A 275      -8.943 -11.230  11.610  1.00 93.31           H
ATOM   4194  CD1 LEU A 275     -10.190  -9.878  10.545  1.00 93.31           C
ATOM   4195 1HD1 LEU A 275     -10.026  -9.079  11.268  1.00 93.31           H
ATOM   4196 2HD1 LEU A 275     -10.271  -9.452   9.545  1.00 93.31           H
ATOM   4197 3HD1 LEU A 275     -11.110 -10.408  10.790  1.00 93.31           H
ATOM   4198  CD2 LEU A 275      -9.235 -12.063   9.677  1.00 93.31           C
ATOM   4199 1HD2 LEU A 275      -9.275 -11.732   8.639  1.00 93.31           H
ATOM   4200 2HD2 LEU A 275      -8.415 -12.769   9.802  1.00 93.31           H
ATOM   4201 3HD2 LEU A 275     -10.175 -12.548   9.940  1.00 93.31           H
ATOM   4202  HN  LEU A 275      -5.539  -8.955  10.057  1.00 93.31           H
ATOM   4203  N   VAL A 276      -6.130 -10.131  12.980  1.00 94.45           N
ATOM   4204  CA  VAL A 276      -5.921 -10.596  14.341  1.00 94.45           C
ATOM   4205  C   VAL A 276      -5.928  -9.397  15.291  1.00 94.45           C
ATOM   4206  O   VAL A 276      -6.580  -9.431  16.334  1.00 94.45           O
ATOM   4207  HA  VAL A 276      -6.753 -11.251  14.596  1.00 94.45           H
ATOM   4208  CB  VAL A 276      -4.631 -11.415  14.421  1.00 94.45           C
ATOM   4209  HB  VAL A 276      -3.822 -10.807  14.014  1.00 94.45           H
ATOM   4210  CG1 VAL A 276      -4.283 -11.748  15.873  1.00 94.45           C
ATOM   4211 1HG1 VAL A 276      -4.146 -10.824  16.435  1.00 94.45           H
ATOM   4212 2HG1 VAL A 276      -5.093 -12.327  16.317  1.00 94.45           H
ATOM   4213 3HG1 VAL A 276      -3.362 -12.330  15.902  1.00 94.45           H
ATOM   4214  CG2 VAL A 276      -4.735 -12.686  13.577  1.00 94.45           C
ATOM   4215 1HG2 VAL A 276      -5.560 -13.298  13.941  1.00 94.45           H
ATOM   4216 2HG2 VAL A 276      -4.913 -12.417  12.536  1.00 94.45           H
ATOM   4217 3HG2 VAL A 276      -3.804 -13.249  13.652  1.00 94.45           H
ATOM   4218  HN  VAL A 276      -5.412 -10.384  12.332  1.00 94.45           H
ATOM   4219  N   GLN A 277      -5.197  -8.365  14.897  1.00 92.95           N
ATOM   4220  CA  GLN A 277      -5.093  -7.166  15.711  1.00 92.95           C
ATOM   4221  C   GLN A 277      -6.471  -6.527  15.892  1.00 92.95           C
ATOM   4222  O   GLN A 277      -6.751  -5.929  16.930  1.00 92.95           O
ATOM   4223  HA  GLN A 277      -4.712  -7.503  16.675  1.00 92.95           H
ATOM   4224  CB  GLN A 277      -4.103  -6.172  15.101  1.00 92.95           C
ATOM   4225 1HB  GLN A 277      -4.297  -6.070  14.033  1.00 92.95           H
ATOM   4226 2HB  GLN A 277      -4.249  -5.188  15.547  1.00 92.95           H
ATOM   4227  CG  GLN A 277      -2.660  -6.630  15.321  1.00 92.95           C
ATOM   4228 1HG  GLN A 277      -2.479  -6.775  16.386  1.00 92.95           H
ATOM   4229 2HG  GLN A 277      -2.503  -7.594  14.836  1.00 92.95           H
ATOM   4230  CD  GLN A 277      -1.669  -5.606  14.764  1.00 92.95           C
ATOM   4231  OE1 GLN A 277      -1.984  -4.805  13.899  1.00 92.95           O
ATOM   4232  NE2 GLN A 277      -0.457  -5.676  15.307  1.00 92.95           N
ATOM   4233 1HE2 GLN A 277      -0.264  -6.357  16.014  1.00 92.95           H
ATOM   4234 2HE2 GLN A 277       0.261  -5.047  15.009  1.00 92.95           H
ATOM   4235  HN  GLN A 277      -4.681  -8.340  14.040  1.00 92.95           H
ATOM   4236  N   THR A 278      -7.296  -6.675  14.866  1.00 93.02           N
ATOM   4237  CA  THR A 278      -8.626  -6.089  14.884  1.00 93.02           C
ATOM   4238  C   THR A 278      -9.519  -6.822  15.887  1.00 93.02           C
ATOM   4239  O   THR A 278     -10.245  -6.191  16.653  1.00 93.02           O
ATOM   4240  HA  THR A 278      -8.542  -5.057  15.225  1.00 93.02           H
ATOM   4241  CB  THR A 278      -9.171  -6.111  13.454  1.00 93.02           C
ATOM   4242  HB  THR A 278      -9.334  -7.135  13.116  1.00 93.02           H
ATOM   4243  OG1 THR A 278      -8.219  -5.360  12.707  1.00 93.02           O
ATOM   4244  HG1 THR A 278      -7.292  -5.658  12.936  1.00 93.02           H
ATOM   4245  CG2 THR A 278     -10.470  -5.315  13.311  1.00 93.02           C
ATOM   4246 1HG2 THR A 278     -10.290  -4.275  13.585  1.00 93.02           H
ATOM   4247 2HG2 THR A 278     -11.230  -5.738  13.967  1.00 93.02           H
ATOM   4248 3HG2 THR A 278     -10.813  -5.363  12.278  1.00 93.02           H
ATOM   4249  HN  THR A 278      -7.070  -7.184  14.035  1.00 93.02           H
ATOM   4250  N   ILE A 279      -9.435  -8.144  15.849  1.00 94.50           N
ATOM   4251  CA  ILE A 279     -10.236  -8.970  16.737  1.00 94.50           C
ATOM   4252  C   ILE A 279      -9.815  -8.710  18.185  1.00 94.50           C
ATOM   4253  O   ILE A 279     -10.661  -8.601  19.071  1.00 94.50           O
ATOM   4254  HA  ILE A 279     -11.275  -8.663  16.619  1.00 94.50           H
ATOM   4255  CB  ILE A 279     -10.148 -10.441  16.325  1.00 94.50           C
ATOM   4256  HB  ILE A 279      -9.095 -10.718  16.274  1.00 94.50           H
ATOM   4257  CG1 ILE A 279     -10.740 -10.656  14.931  1.00 94.50           C
ATOM   4258 1HG1 ILE A 279     -11.828 -10.610  14.983  1.00 94.50           H
ATOM   4259 2HG1 ILE A 279     -10.419  -9.853  14.267  1.00 94.50           H
ATOM   4260  CG2 ILE A 279     -10.803 -11.343  17.372  1.00 94.50           C
ATOM   4261 1HG2 ILE A 279     -10.297 -11.218  18.329  1.00 94.50           H
ATOM   4262 2HG2 ILE A 279     -11.854 -11.073  17.478  1.00 94.50           H
ATOM   4263 3HG2 ILE A 279     -10.727 -12.383  17.054  1.00 94.50           H
ATOM   4264  CD1 ILE A 279     -10.307 -12.005  14.354  1.00 94.50           C
ATOM   4265 1HD1 ILE A 279      -9.220 -12.037  14.280  1.00 94.50           H
ATOM   4266 2HD1 ILE A 279     -10.651 -12.807  15.007  1.00 94.50           H
ATOM   4267 3HD1 ILE A 279     -10.742 -12.133  13.362  1.00 94.50           H
ATOM   4268  HN  ILE A 279      -8.836  -8.649  15.228  1.00 94.50           H
ATOM   4269  N   ASP A 280      -8.508  -8.620  18.380  1.00 94.27           N
ATOM   4270  CA  ASP A 280      -7.962  -8.433  19.714  1.00 94.27           C
ATOM   4271  C   ASP A 280      -8.318  -7.031  20.214  1.00 94.27           C
ATOM   4272  O   ASP A 280      -8.535  -6.831  21.408  1.00 94.27           O
ATOM   4273  HA  ASP A 280      -8.411  -9.219  20.320  1.00 94.27           H
ATOM   4274  CB  ASP A 280      -6.437  -8.558  19.707  1.00 94.27           C
ATOM   4275 1HB  ASP A 280      -6.146  -9.476  19.197  1.00 94.27           H
ATOM   4276 2HB  ASP A 280      -6.002  -7.731  19.146  1.00 94.27           H
ATOM   4277  CG  ASP A 280      -5.881  -8.563  21.133  1.00 94.27           C
ATOM   4278  OD1 ASP A 280      -6.401  -9.362  21.942  1.00 94.27           O
ATOM   4279  OD2 ASP A 280      -4.949  -7.768  21.381  1.00 94.27           O
ATOM   4280  HN  ASP A 280      -7.828  -8.672  17.649  1.00 94.27           H
ATOM   4281  N   ALA A 281      -8.368  -6.097  19.276  1.00 91.99           N
ATOM   4282  CA  ALA A 281      -8.736  -4.730  19.600  1.00 91.99           C
ATOM   4283  C   ALA A 281     -10.151  -4.711  20.182  1.00 91.99           C
ATOM   4284  O   ALA A 281     -10.479  -3.852  20.999  1.00 91.99           O
ATOM   4285  HA  ALA A 281      -8.038  -4.368  20.354  1.00 91.99           H
ATOM   4286  CB  ALA A 281      -8.608  -3.856  18.350  1.00 91.99           C
ATOM   4287 1HB  ALA A 281      -7.578  -3.881  17.994  1.00 91.99           H
ATOM   4288 2HB  ALA A 281      -9.271  -4.236  17.572  1.00 91.99           H
ATOM   4289 3HB  ALA A 281      -8.884  -2.831  18.594  1.00 91.99           H
ATOM   4290  HN  ALA A 281      -8.164  -6.263  18.311  1.00 91.99           H
ATOM   4291  N   TYR A 282     -10.952  -5.669  19.738  1.00 90.69           N
ATOM   4292  CA  TYR A 282     -12.328  -5.765  20.194  1.00 90.69           C
ATOM   4293  C   TYR A 282     -12.433  -6.649  21.438  1.00 90.69           C
ATOM   4294  O   TYR A 282     -13.046  -6.259  22.431  1.00 90.69           O
ATOM   4295  HA  TYR A 282     -12.672  -4.760  20.441  1.00 90.69           H
ATOM   4296  CB  TYR A 282     -13.107  -6.420  19.051  1.00 90.69           C
ATOM   4297 1HB  TYR A 282     -12.939  -5.849  18.137  1.00 90.69           H
ATOM   4298 2HB  TYR A 282     -12.708  -7.420  18.880  1.00 90.69           H
ATOM   4299  CG  TYR A 282     -14.612  -6.523  19.302  1.00 90.69           C
ATOM   4300  CD1 TYR A 282     -15.173  -7.736  19.647  1.00 90.69           C
ATOM   4301  HD1 TYR A 282     -14.543  -8.620  19.740  1.00 90.69           H
ATOM   4302  CD2 TYR A 282     -15.410  -5.402  19.184  1.00 90.69           C
ATOM   4303  HD2 TYR A 282     -14.967  -4.444  18.912  1.00 90.69           H
ATOM   4304  CE1 TYR A 282     -16.590  -7.833  19.883  1.00 90.69           C
ATOM   4305  HE1 TYR A 282     -17.046  -8.784  20.156  1.00 90.69           H
ATOM   4306  CE2 TYR A 282     -16.827  -5.499  19.420  1.00 90.69           C
ATOM   4307  HE2 TYR A 282     -17.468  -4.623  19.330  1.00 90.69           H
ATOM   4308  CZ  TYR A 282     -17.347  -6.710  19.758  1.00 90.69           C
ATOM   4309  OH  TYR A 282     -18.685  -6.801  19.982  1.00 90.69           O
ATOM   4310  HH  TYR A 282     -19.111  -5.902  19.882  1.00 90.69           H
ATOM   4311  HN  TYR A 282     -10.675  -6.369  19.080  1.00 90.69           H
ATOM   4312  N   ALA A 283     -11.825  -7.822  21.344  1.00 92.41           N
ATOM   4313  CA  ALA A 283     -12.092  -8.882  22.302  1.00 92.41           C
ATOM   4314  C   ALA A 283     -11.033  -8.844  23.406  1.00 92.41           C
ATOM   4315  O   ALA A 283     -11.245  -9.380  24.493  1.00 92.41           O
ATOM   4316  HA  ALA A 283     -13.070  -8.692  22.743  1.00 92.41           H
ATOM   4317  CB  ALA A 283     -12.130 -10.228  21.576  1.00 92.41           C
ATOM   4318 1HB  ALA A 283     -12.917 -10.213  20.823  1.00 92.41           H
ATOM   4319 2HB  ALA A 283     -11.169 -10.408  21.094  1.00 92.41           H
ATOM   4320 3HB  ALA A 283     -12.330 -11.023  22.295  1.00 92.41           H
ATOM   4321  HN  ALA A 283     -11.162  -8.053  20.632  1.00 92.41           H
ATOM   4322  N   MET A 284      -9.916  -8.206  23.089  1.00 90.91           N
ATOM   4323  CA  MET A 284      -8.806  -8.130  24.024  1.00 90.91           C
ATOM   4324  C   MET A 284      -8.486  -9.507  24.608  1.00 90.91           C
ATOM   4325  O   MET A 284      -8.371  -9.659  25.823  1.00 90.91           O
ATOM   4326  HA  MET A 284      -7.958  -7.768  23.444  1.00 90.91           H
ATOM   4327  CB  MET A 284      -9.158  -7.164  25.157  1.00 90.91           C
ATOM   4328 1HB  MET A 284     -10.071  -7.496  25.653  1.00 90.91           H
ATOM   4329 2HB  MET A 284      -8.367  -7.173  25.907  1.00 90.91           H
ATOM   4330  CG  MET A 284      -9.348  -5.742  24.626  1.00 90.91           C
ATOM   4331 1HG  MET A 284      -8.399  -5.351  24.260  1.00 90.91           H
ATOM   4332 2HG  MET A 284     -10.037  -5.749  23.781  1.00 90.91           H
ATOM   4333  SD  MET A 284      -9.983  -4.687  25.919  1.00 90.91           S
ATOM   4334  CE  MET A 284     -11.717  -5.103  25.836  1.00 90.91           C
ATOM   4335 1HE  MET A 284     -12.100  -4.866  24.843  1.00 90.91           H
ATOM   4336 2HE  MET A 284     -11.845  -6.168  26.030  1.00 90.91           H
ATOM   4337 3HE  MET A 284     -12.264  -4.529  26.583  1.00 90.91           H
ATOM   4338  HN  MET A 284      -9.763  -7.746  22.214  1.00 90.91           H
ATOM   4339  N   PHE A 285      -8.351 -10.476  23.715  1.00 91.22           N
ATOM   4340  CA  PHE A 285      -8.221 -11.863  24.129  1.00 91.22           C
ATOM   4341  C   PHE A 285      -6.753 -12.236  24.342  1.00 91.22           C
ATOM   4342  O   PHE A 285      -6.452 -13.264  24.947  1.00 91.22           O
ATOM   4343  HA  PHE A 285      -8.762 -11.972  25.069  1.00 91.22           H
ATOM   4344  CB  PHE A 285      -8.795 -12.722  23.000  1.00 91.22           C
ATOM   4345 1HB  PHE A 285      -8.949 -13.736  23.371  1.00 91.22           H
ATOM   4346 2HB  PHE A 285      -9.774 -12.332  22.722  1.00 91.22           H
ATOM   4347  CG  PHE A 285      -7.911 -12.781  21.752  1.00 91.22           C
ATOM   4348  CD1 PHE A 285      -8.089 -11.878  20.751  1.00 91.22           C
ATOM   4349  HD1 PHE A 285      -8.860 -11.113  20.837  1.00 91.22           H
ATOM   4350  CD2 PHE A 285      -6.949 -13.736  21.645  1.00 91.22           C
ATOM   4351  HD2 PHE A 285      -6.807 -14.459  22.447  1.00 91.22           H
ATOM   4352  CE1 PHE A 285      -7.269 -11.933  19.592  1.00 91.22           C
ATOM   4353  HE1 PHE A 285      -7.411 -11.209  18.790  1.00 91.22           H
ATOM   4354  CE2 PHE A 285      -6.129 -13.790  20.486  1.00 91.22           C
ATOM   4355  HE2 PHE A 285      -5.358 -14.555  20.400  1.00 91.22           H
ATOM   4356  CZ  PHE A 285      -6.306 -12.887  19.485  1.00 91.22           C
ATOM   4357  HZ  PHE A 285      -5.677 -12.929  18.596  1.00 91.22           H
ATOM   4358  HN  PHE A 285      -8.330 -10.327  22.726  1.00 91.22           H
ATOM   4359  N   ILE A 286      -5.878 -11.381  23.834  1.00 91.48           N
ATOM   4360  CA  ILE A 286      -4.449 -11.586  23.998  1.00 91.48           C
ATOM   4361  C   ILE A 286      -4.001 -10.985  25.332  1.00 91.48           C
ATOM   4362  O   ILE A 286      -3.752  -9.785  25.424  1.00 91.48           O
ATOM   4363  HA  ILE A 286      -4.275 -12.662  24.028  1.00 91.48           H
ATOM   4364  CB  ILE A 286      -3.687 -11.037  22.790  1.00 91.48           C
ATOM   4365  HB  ILE A 286      -3.882  -9.967  22.721  1.00 91.48           H
ATOM   4366  CG1 ILE A 286      -4.187 -11.673  21.491  1.00 91.48           C
ATOM   4367 1HG1 ILE A 286      -3.911 -12.727  21.468  1.00 91.48           H
ATOM   4368 2HG1 ILE A 286      -5.276 -11.628  21.456  1.00 91.48           H
ATOM   4369  CG2 ILE A 286      -2.177 -11.211  22.969  1.00 91.48           C
ATOM   4370 1HG2 ILE A 286      -1.853 -10.674  23.860  1.00 91.48           H
ATOM   4371 2HG2 ILE A 286      -1.944 -12.270  23.078  1.00 91.48           H
ATOM   4372 3HG2 ILE A 286      -1.660 -10.813  22.096  1.00 91.48           H
ATOM   4373  CD1 ILE A 286      -3.602 -10.959  20.271  1.00 91.48           C
ATOM   4374 1HD1 ILE A 286      -3.901  -9.911  20.285  1.00 91.48           H
ATOM   4375 2HD1 ILE A 286      -2.515 -11.027  20.297  1.00 91.48           H
ATOM   4376 3HD1 ILE A 286      -3.974 -11.431  19.361  1.00 91.48           H
ATOM   4377  HN  ILE A 286      -6.131 -10.561  23.320  1.00 91.48           H
ATOM   4378  N   SER A 287      -3.913 -11.849  26.334  1.00 89.79           N
ATOM   4379  CA  SER A 287      -3.459 -11.427  27.648  1.00 89.79           C
ATOM   4380  C   SER A 287      -2.000 -11.839  27.854  1.00 89.79           C
ATOM   4381  O   SER A 287      -1.334 -11.343  28.761  1.00 89.79           O
ATOM   4382  HA  SER A 287      -3.554 -10.341  27.651  1.00 89.79           H
ATOM   4383  CB  SER A 287      -4.339 -12.018  28.751  1.00 89.79           C
ATOM   4384 1HB  SER A 287      -3.974 -11.686  29.723  1.00 89.79           H
ATOM   4385 2HB  SER A 287      -5.356 -11.638  28.646  1.00 89.79           H
ATOM   4386  OG  SER A 287      -4.359 -13.442  28.713  1.00 89.79           O
ATOM   4387  HG  SER A 287      -4.962 -13.795  29.428  1.00 89.79           H
ATOM   4388  HN  SER A 287      -4.146 -12.818  26.258  1.00 89.79           H
ATOM   4389  N   ASN A 288      -1.547 -12.743  26.998  1.00 92.95           N
ATOM   4390  CA  ASN A 288      -0.226 -13.326  27.155  1.00 92.95           C
ATOM   4391  C   ASN A 288       0.803 -12.447  26.440  1.00 92.95           C
ATOM   4392  O   ASN A 288       0.679 -12.187  25.245  1.00 92.95           O
ATOM   4393  HA  ASN A 288      -0.059 -13.373  28.231  1.00 92.95           H
ATOM   4394  CB  ASN A 288      -0.164 -14.724  26.536  1.00 92.95           C
ATOM   4395 1HB  ASN A 288      -0.998 -15.325  26.900  1.00 92.95           H
ATOM   4396 2HB  ASN A 288      -0.272 -14.652  25.454  1.00 92.95           H
ATOM   4397  CG  ASN A 288       1.157 -15.417  26.877  1.00 92.95           C
ATOM   4398  OD1 ASN A 288       2.233 -14.854  26.753  1.00 92.95           O
ATOM   4399  ND2 ASN A 288       1.017 -16.666  27.312  1.00 92.95           N
ATOM   4400 1HD2 ASN A 288       0.105 -17.068  27.391  1.00 92.95           H
ATOM   4401 2HD2 ASN A 288       1.823 -17.202  27.561  1.00 92.95           H
ATOM   4402  HN  ASN A 288      -2.066 -13.076  26.210  1.00 92.95           H
ATOM   4403  N   CYS A 289       1.795 -12.014  27.204  1.00 91.56           N
ATOM   4404  CA  CYS A 289       2.773 -11.068  26.694  1.00 91.56           C
ATOM   4405  C   CYS A 289       3.587 -11.761  25.599  1.00 91.56           C
ATOM   4406  O   CYS A 289       3.965 -11.133  24.611  1.00 91.56           O
ATOM   4407  HA  CYS A 289       2.212 -10.227  26.286  1.00 91.56           H
ATOM   4408  CB  CYS A 289       3.666 -10.521  27.809  1.00 91.56           C
ATOM   4409 1HB  CYS A 289       3.055 -10.047  28.577  1.00 91.56           H
ATOM   4410 2HB  CYS A 289       4.203 -11.339  28.290  1.00 91.56           H
ATOM   4411  SG  CYS A 289       4.856  -9.312  27.123  1.00 91.56           S
ATOM   4412  HN  CYS A 289       1.937 -12.298  28.152  1.00 91.56           H
ATOM   4413  N   ALA A 290       3.833 -13.045  25.812  1.00 93.73           N
ATOM   4414  CA  ALA A 290       4.631 -13.819  24.877  1.00 93.73           C
ATOM   4415  C   ALA A 290       3.925 -13.856  23.520  1.00 93.73           C
ATOM   4416  O   ALA A 290       4.566 -13.713  22.479  1.00 93.73           O
ATOM   4417  HA  ALA A 290       5.591 -13.316  24.764  1.00 93.73           H
ATOM   4418  CB  ALA A 290       4.871 -15.219  25.447  1.00 93.73           C
ATOM   4419 1HB  ALA A 290       5.401 -15.138  26.396  1.00 93.73           H
ATOM   4420 2HB  ALA A 290       3.914 -15.715  25.606  1.00 93.73           H
ATOM   4421 3HB  ALA A 290       5.470 -15.799  24.745  1.00 93.73           H
ATOM   4422  HN  ALA A 290       3.498 -13.555  26.605  1.00 93.73           H
ATOM   4423  N   VAL A 291       2.616 -14.049  23.574  1.00 93.82           N
ATOM   4424  CA  VAL A 291       1.816 -14.107  22.362  1.00 93.82           C
ATOM   4425  C   VAL A 291       1.811 -12.731  21.693  1.00 93.82           C
ATOM   4426  O   VAL A 291       1.962 -12.628  20.477  1.00 93.82           O
ATOM   4427  HA  VAL A 291       2.291 -14.822  21.690  1.00 93.82           H
ATOM   4428  CB  VAL A 291       0.412 -14.621  22.686  1.00 93.82           C
ATOM   4429  HB  VAL A 291      -0.034 -13.941  23.412  1.00 93.82           H
ATOM   4430  CG1 VAL A 291      -0.473 -14.621  21.438  1.00 93.82           C
ATOM   4431 1HG1 VAL A 291      -0.553 -13.606  21.048  1.00 93.82           H
ATOM   4432 2HG1 VAL A 291      -0.030 -15.268  20.679  1.00 93.82           H
ATOM   4433 3HG1 VAL A 291      -1.465 -14.991  21.696  1.00 93.82           H
ATOM   4434  CG2 VAL A 291       0.469 -16.013  23.318  1.00 93.82           C
ATOM   4435 1HG2 VAL A 291       0.944 -16.707  22.626  1.00 93.82           H
ATOM   4436 2HG2 VAL A 291       1.047 -15.969  24.242  1.00 93.82           H
ATOM   4437 3HG2 VAL A 291      -0.543 -16.354  23.538  1.00 93.82           H
ATOM   4438  HN  VAL A 291       2.102 -14.163  24.425  1.00 93.82           H
ATOM   4439  N   SER A 292       1.635 -11.709  22.517  1.00 93.49           N
ATOM   4440  CA  SER A 292       1.608 -10.343  22.021  1.00 93.49           C
ATOM   4441  C   SER A 292       2.923 -10.020  21.308  1.00 93.49           C
ATOM   4442  O   SER A 292       2.919  -9.462  20.212  1.00 93.49           O
ATOM   4443  HA  SER A 292       0.774 -10.307  21.320  1.00 93.49           H
ATOM   4444  CB  SER A 292       1.362  -9.349  23.157  1.00 93.49           C
ATOM   4445 1HB  SER A 292       0.411  -9.576  23.638  1.00 93.49           H
ATOM   4446 2HB  SER A 292       2.137  -9.464  23.914  1.00 93.49           H
ATOM   4447  OG  SER A 292       1.348  -8.001  22.693  1.00 93.49           O
ATOM   4448  HG  SER A 292       0.595  -7.869  22.048  1.00 93.49           H
ATOM   4449  HN  SER A 292       1.512 -11.801  23.505  1.00 93.49           H
ATOM   4450  N   THR A 293       4.018 -10.385  21.960  1.00 92.97           N
ATOM   4451  CA  THR A 293       5.338 -10.071  21.441  1.00 92.97           C
ATOM   4452  C   THR A 293       5.514 -10.662  20.041  1.00 92.97           C
ATOM   4453  O   THR A 293       5.982  -9.981  19.130  1.00 92.97           O
ATOM   4454  HA  THR A 293       5.420  -8.989  21.343  1.00 92.97           H
ATOM   4455  CB  THR A 293       6.374 -10.574  22.448  1.00 92.97           C
ATOM   4456  HB  THR A 293       6.251 -11.641  22.633  1.00 92.97           H
ATOM   4457  OG1 THR A 293       6.195  -9.729  23.581  1.00 92.97           O
ATOM   4458  HG1 THR A 293       5.537 -10.139  24.213  1.00 92.97           H
ATOM   4459  CG2 THR A 293       7.810 -10.295  21.999  1.00 92.97           C
ATOM   4460 1HG2 THR A 293       7.952  -9.221  21.879  1.00 92.97           H
ATOM   4461 2HG2 THR A 293       7.996 -10.794  21.048  1.00 92.97           H
ATOM   4462 3HG2 THR A 293       8.505 -10.672  22.749  1.00 92.97           H
ATOM   4463  HN  THR A 293       4.012 -10.885  22.826  1.00 92.97           H
ATOM   4464  N   ASN A 294       5.131 -11.924  19.913  1.00 94.35           N
ATOM   4465  CA  ASN A 294       5.321 -12.642  18.664  1.00 94.35           C
ATOM   4466  C   ASN A 294       4.440 -12.015  17.582  1.00 94.35           C
ATOM   4467  O   ASN A 294       4.859 -11.885  16.433  1.00 94.35           O
ATOM   4468  HA  ASN A 294       6.384 -12.551  18.440  1.00 94.35           H
ATOM   4469  CB  ASN A 294       4.922 -14.112  18.807  1.00 94.35           C
ATOM   4470 1HB  ASN A 294       3.950 -14.182  19.295  1.00 94.35           H
ATOM   4471 2HB  ASN A 294       4.816 -14.561  17.819  1.00 94.35           H
ATOM   4472  CG  ASN A 294       5.963 -14.887  19.617  1.00 94.35           C
ATOM   4473  OD1 ASN A 294       7.085 -14.450  19.813  1.00 94.35           O
ATOM   4474  ND2 ASN A 294       5.530 -16.058  20.074  1.00 94.35           N
ATOM   4475 1HD2 ASN A 294       4.596 -16.358  19.877  1.00 94.35           H
ATOM   4476 2HD2 ASN A 294       6.138 -16.639  20.615  1.00 94.35           H
ATOM   4477  HN  ASN A 294       4.699 -12.454  20.643  1.00 94.35           H
ATOM   4478  N   ILE A 295       3.235 -11.643  17.987  1.00 93.39           N
ATOM   4479  CA  ILE A 295       2.276 -11.070  17.058  1.00 93.39           C
ATOM   4480  C   ILE A 295       2.821  -9.744  16.522  1.00 93.39           C
ATOM   4481  O   ILE A 295       2.689  -9.449  15.336  1.00 93.39           O
ATOM   4482  HA  ILE A 295       2.176 -11.764  16.223  1.00 93.39           H
ATOM   4483  CB  ILE A 295       0.900 -10.949  17.714  1.00 93.39           C
ATOM   4484  HB  ILE A 295       1.038 -10.597  18.736  1.00 93.39           H
ATOM   4485  CG1 ILE A 295       0.209 -12.312  17.796  1.00 93.39           C
ATOM   4486 1HG1 ILE A 295      -0.074 -12.640  16.796  1.00 93.39           H
ATOM   4487 2HG1 ILE A 295       0.905 -13.053  18.189  1.00 93.39           H
ATOM   4488  CG2 ILE A 295       0.037  -9.912  16.992  1.00 93.39           C
ATOM   4489 1HG2 ILE A 295       0.529  -8.940  17.030  1.00 93.39           H
ATOM   4490 2HG2 ILE A 295      -0.097 -10.211  15.953  1.00 93.39           H
ATOM   4491 3HG2 ILE A 295      -0.936  -9.846  17.479  1.00 93.39           H
ATOM   4492  CD1 ILE A 295      -1.032 -12.245  18.688  1.00 93.39           C
ATOM   4493 1HD1 ILE A 295      -0.741 -11.940  19.693  1.00 93.39           H
ATOM   4494 2HD1 ILE A 295      -1.736 -11.521  18.278  1.00 93.39           H
ATOM   4495 3HD1 ILE A 295      -1.504 -13.227  18.728  1.00 93.39           H
ATOM   4496  HN  ILE A 295       2.911 -11.727  18.930  1.00 93.39           H
ATOM   4497  N   ASP A 296       3.422  -8.981  17.424  1.00 93.28           N
ATOM   4498  CA  ASP A 296       3.952  -7.676  17.066  1.00 93.28           C
ATOM   4499  C   ASP A 296       5.121  -7.854  16.096  1.00 93.28           C
ATOM   4500  O   ASP A 296       5.277  -7.076  15.156  1.00 93.28           O
ATOM   4501  HA  ASP A 296       3.115  -7.141  16.617  1.00 93.28           H
ATOM   4502  CB  ASP A 296       4.470  -6.935  18.300  1.00 93.28           C
ATOM   4503 1HB  ASP A 296       5.140  -7.583  18.864  1.00 93.28           H
ATOM   4504 2HB  ASP A 296       5.052  -6.067  17.989  1.00 93.28           H
ATOM   4505  CG  ASP A 296       3.313  -6.485  19.195  1.00 93.28           C
ATOM   4506  OD1 ASP A 296       2.200  -6.328  18.648  1.00 93.28           O
ATOM   4507  OD2 ASP A 296       3.568  -6.309  20.406  1.00 93.28           O
ATOM   4508  HN  ASP A 296       3.548  -9.240  18.381  1.00 93.28           H
ATOM   4509  N   ILE A 297       5.914  -8.884  16.357  1.00 94.06           N
ATOM   4510  CA  ILE A 297       7.027  -9.212  15.483  1.00 94.06           C
ATOM   4511  C   ILE A 297       6.490  -9.624  14.111  1.00 94.06           C
ATOM   4512  O   ILE A 297       6.991  -9.172  13.083  1.00 94.06           O
ATOM   4513  HA  ILE A 297       7.625  -8.308  15.363  1.00 94.06           H
ATOM   4514  CB  ILE A 297       7.926 -10.265  16.133  1.00 94.06           C
ATOM   4515  HB  ILE A 297       7.292 -11.063  16.521  1.00 94.06           H
ATOM   4516  CG1 ILE A 297       8.690  -9.677  17.321  1.00 94.06           C
ATOM   4517 1HG1 ILE A 297       9.419  -8.950  16.965  1.00 94.06           H
ATOM   4518 2HG1 ILE A 297       7.999  -9.143  17.974  1.00 94.06           H
ATOM   4519  CG2 ILE A 297       8.865 -10.896  15.103  1.00 94.06           C
ATOM   4520 1HG2 ILE A 297       8.277 -11.373  14.319  1.00 94.06           H
ATOM   4521 2HG2 ILE A 297       9.495 -10.122  14.664  1.00 94.06           H
ATOM   4522 3HG2 ILE A 297       9.493 -11.641  15.592  1.00 94.06           H
ATOM   4523  CD1 ILE A 297       9.402 -10.776  18.113  1.00 94.06           C
ATOM   4524 1HD1 ILE A 297       8.668 -11.488  18.488  1.00 94.06           H
ATOM   4525 2HD1 ILE A 297      10.110 -11.291  17.463  1.00 94.06           H
ATOM   4526 3HD1 ILE A 297       9.938 -10.330  18.952  1.00 94.06           H
ATOM   4527  HN  ILE A 297       5.804  -9.487  17.147  1.00 94.06           H
ATOM   4528  N   CYS A 298       5.476 -10.477  14.140  1.00 94.40           N
ATOM   4529  CA  CYS A 298       4.865 -10.954  12.911  1.00 94.40           C
ATOM   4530  C   CYS A 298       4.387  -9.741  12.110  1.00 94.40           C
ATOM   4531  O   CYS A 298       4.533  -9.704  10.889  1.00 94.40           O
ATOM   4532  HA  CYS A 298       5.637 -11.498  12.368  1.00 94.40           H
ATOM   4533  CB  CYS A 298       3.726 -11.937  13.191  1.00 94.40           C
ATOM   4534 1HB  CYS A 298       3.100 -11.561  14.000  1.00 94.40           H
ATOM   4535 2HB  CYS A 298       3.090 -12.029  12.311  1.00 94.40           H
ATOM   4536  SG  CYS A 298       4.410 -13.574  13.640  1.00 94.40           S
ATOM   4537  HG  CYS A 298       4.779 -13.237  14.873  1.00 94.40           H
ATOM   4538  HN  CYS A 298       5.074 -10.840  14.981  1.00 94.40           H
ATOM   4539  N   PHE A 299       3.828  -8.780  12.829  1.00 93.40           N
ATOM   4540  CA  PHE A 299       3.308  -7.579  12.197  1.00 93.40           C
ATOM   4541  C   PHE A 299       4.412  -6.836  11.441  1.00 93.40           C
ATOM   4542  O   PHE A 299       4.222  -6.436  10.293  1.00 93.40           O
ATOM   4543  HA  PHE A 299       2.536  -7.891  11.494  1.00 93.40           H
ATOM   4544  CB  PHE A 299       2.778  -6.679  13.315  1.00 93.40           C
ATOM   4545 1HB  PHE A 299       2.010  -7.219  13.869  1.00 93.40           H
ATOM   4546 2HB  PHE A 299       3.588  -6.470  14.014  1.00 93.40           H
ATOM   4547  CG  PHE A 299       2.195  -5.353  12.823  1.00 93.40           C
ATOM   4548  CD1 PHE A 299       2.977  -4.242  12.773  1.00 93.40           C
ATOM   4549  HD1 PHE A 299       4.021  -4.296  13.084  1.00 93.40           H
ATOM   4550  CD2 PHE A 299       0.893  -5.285  12.434  1.00 93.40           C
ATOM   4551  HD2 PHE A 299       0.265  -6.176  12.474  1.00 93.40           H
ATOM   4552  CE1 PHE A 299       2.436  -3.011  12.316  1.00 93.40           C
ATOM   4553  HE1 PHE A 299       3.063  -2.121  12.277  1.00 93.40           H
ATOM   4554  CE2 PHE A 299       0.351  -4.055  11.977  1.00 93.40           C
ATOM   4555  HE2 PHE A 299      -0.692  -4.001  11.666  1.00 93.40           H
ATOM   4556  CZ  PHE A 299       1.134  -2.944  11.928  1.00 93.40           C
ATOM   4557  HZ  PHE A 299       0.718  -1.999  11.577  1.00 93.40           H
ATOM   4558  HN  PHE A 299       3.726  -8.812  13.823  1.00 93.40           H
ATOM   4559  N   GLN A 300       5.541  -6.674  12.115  1.00 92.99           N
ATOM   4560  CA  GLN A 300       6.652  -5.929  11.547  1.00 92.99           C
ATOM   4561  C   GLN A 300       7.151  -6.611  10.271  1.00 92.99           C
ATOM   4562  O   GLN A 300       7.429  -5.945   9.275  1.00 92.99           O
ATOM   4563  HA  GLN A 300       6.248  -4.946  11.307  1.00 92.99           H
ATOM   4564  CB  GLN A 300       7.784  -5.772  12.564  1.00 92.99           C
ATOM   4565 1HB  GLN A 300       8.049  -6.747  12.972  1.00 92.99           H
ATOM   4566 2HB  GLN A 300       8.673  -5.383  12.067  1.00 92.99           H
ATOM   4567  CG  GLN A 300       7.375  -4.831  13.699  1.00 92.99           C
ATOM   4568 1HG  GLN A 300       6.448  -5.183  14.151  1.00 92.99           H
ATOM   4569 2HG  GLN A 300       8.136  -4.846  14.480  1.00 92.99           H
ATOM   4570  CD  GLN A 300       7.189  -3.402  13.186  1.00 92.99           C
ATOM   4571  OE1 GLN A 300       7.551  -3.063  12.072  1.00 92.99           O
ATOM   4572  NE2 GLN A 300       6.607  -2.585  14.060  1.00 92.99           N
ATOM   4573 1HE2 GLN A 300       6.333  -2.928  14.959  1.00 92.99           H
ATOM   4574 2HE2 GLN A 300       6.441  -1.630  13.817  1.00 92.99           H
ATOM   4575  HN  GLN A 300       5.703  -7.041  13.031  1.00 92.99           H
ATOM   4576  N   VAL A 301       7.249  -7.930  10.343  1.00 94.34           N
ATOM   4577  CA  VAL A 301       7.786  -8.702   9.235  1.00 94.34           C
ATOM   4578  C   VAL A 301       6.860  -8.562   8.025  1.00 94.34           C
ATOM   4579  O   VAL A 301       7.309  -8.224   6.931  1.00 94.34           O
ATOM   4580  HA  VAL A 301       8.759  -8.282   8.982  1.00 94.34           H
ATOM   4581  CB  VAL A 301       7.995 -10.156   9.663  1.00 94.34           C
ATOM   4582  HB  VAL A 301       7.047 -10.531  10.049  1.00 94.34           H
ATOM   4583  CG1 VAL A 301       8.394 -11.027   8.470  1.00 94.34           C
ATOM   4584 1HG1 VAL A 301       7.607 -10.994   7.716  1.00 94.34           H
ATOM   4585 2HG1 VAL A 301       9.323 -10.652   8.041  1.00 94.34           H
ATOM   4586 3HG1 VAL A 301       8.536 -12.055   8.802  1.00 94.34           H
ATOM   4587  CG2 VAL A 301       9.031 -10.254  10.785  1.00 94.34           C
ATOM   4588 1HG2 VAL A 301       9.982  -9.853  10.436  1.00 94.34           H
ATOM   4589 2HG2 VAL A 301       8.688  -9.682  11.647  1.00 94.34           H
ATOM   4590 3HG2 VAL A 301       9.160 -11.299  11.069  1.00 94.34           H
ATOM   4591  HN  VAL A 301       6.970  -8.469  11.138  1.00 94.34           H
ATOM   4592  N   THR A 302       5.584  -8.829   8.263  1.00 93.34           N
ATOM   4593  CA  THR A 302       4.612  -8.861   7.183  1.00 93.34           C
ATOM   4594  C   THR A 302       4.417  -7.459   6.601  1.00 93.34           C
ATOM   4595  O   THR A 302       4.184  -7.308   5.402  1.00 93.34           O
ATOM   4596  HA  THR A 302       5.007  -9.487   6.384  1.00 93.34           H
ATOM   4597  CB  THR A 302       3.322  -9.478   7.726  1.00 93.34           C
ATOM   4598  HB  THR A 302       2.555  -9.521   6.952  1.00 93.34           H
ATOM   4599  OG1 THR A 302       3.005  -8.677   8.862  1.00 93.34           O
ATOM   4600  HG1 THR A 302       3.377  -9.096   9.690  1.00 93.34           H
ATOM   4601  CG2 THR A 302       3.541 -10.877   8.306  1.00 93.34           C
ATOM   4602 1HG2 THR A 302       4.257 -10.822   9.125  1.00 93.34           H
ATOM   4603 2HG2 THR A 302       3.927 -11.536   7.528  1.00 93.34           H
ATOM   4604 3HG2 THR A 302       2.593 -11.269   8.677  1.00 93.34           H
ATOM   4605  HN  THR A 302       5.213  -9.022   9.171  1.00 93.34           H
ATOM   4606  N   GLN A 303       4.520  -6.470   7.476  1.00 91.94           N
ATOM   4607  CA  GLN A 303       4.429  -5.083   7.051  1.00 91.94           C
ATOM   4608  C   GLN A 303       5.543  -4.760   6.052  1.00 91.94           C
ATOM   4609  O   GLN A 303       5.308  -4.081   5.054  1.00 91.94           O
ATOM   4610  HA  GLN A 303       3.458  -4.992   6.565  1.00 91.94           H
ATOM   4611  CB  GLN A 303       4.479  -4.137   8.253  1.00 91.94           C
ATOM   4612 1HB  GLN A 303       3.591  -4.278   8.868  1.00 91.94           H
ATOM   4613 2HB  GLN A 303       5.340  -4.380   8.876  1.00 91.94           H
ATOM   4614  CG  GLN A 303       4.567  -2.679   7.799  1.00 91.94           C
ATOM   4615 1HG  GLN A 303       5.608  -2.413   7.614  1.00 91.94           H
ATOM   4616 2HG  GLN A 303       4.034  -2.555   6.857  1.00 91.94           H
ATOM   4617  CD  GLN A 303       3.975  -1.741   8.853  1.00 91.94           C
ATOM   4618  OE1 GLN A 303       4.628  -1.344   9.805  1.00 91.94           O
ATOM   4619  NE2 GLN A 303       2.707  -1.409   8.631  1.00 91.94           N
ATOM   4620 1HE2 GLN A 303       2.228  -1.769   7.830  1.00 91.94           H
ATOM   4621 2HE2 GLN A 303       2.231  -0.799   9.265  1.00 91.94           H
ATOM   4622  HN  GLN A 303       4.662  -6.603   8.456  1.00 91.94           H
ATOM   4623  N   THR A 304       6.731  -5.261   6.356  1.00 92.19           N
ATOM   4624  CA  THR A 304       7.892  -4.991   5.526  1.00 92.19           C
ATOM   4625  C   THR A 304       7.716  -5.618   4.142  1.00 92.19           C
ATOM   4626  O   THR A 304       8.084  -5.017   3.133  1.00 92.19           O
ATOM   4627  HA  THR A 304       7.967  -3.913   5.382  1.00 92.19           H
ATOM   4628  CB  THR A 304       9.132  -5.494   6.269  1.00 92.19           C
ATOM   4629  HB  THR A 304       9.121  -6.581   6.350  1.00 92.19           H
ATOM   4630  OG1 THR A 304       9.109  -4.785   7.504  1.00 92.19           O
ATOM   4631  HG1 THR A 304       8.665  -5.339   8.209  1.00 92.19           H
ATOM   4632  CG2 THR A 304      10.435  -5.044   5.605  1.00 92.19           C
ATOM   4633 1HG2 THR A 304      10.475  -3.955   5.585  1.00 92.19           H
ATOM   4634 2HG2 THR A 304      10.475  -5.429   4.586  1.00 92.19           H
ATOM   4635 3HG2 THR A 304      11.283  -5.429   6.171  1.00 92.19           H
ATOM   4636  HN  THR A 304       6.906  -5.842   7.152  1.00 92.19           H
ATOM   4637  N   ILE A 305       7.154  -6.818   4.138  1.00 92.52           N
ATOM   4638  CA  ILE A 305       6.902  -7.522   2.892  1.00 92.52           C
ATOM   4639  C   ILE A 305       5.934  -6.703   2.036  1.00 92.52           C
ATOM   4640  O   ILE A 305       6.098  -6.615   0.820  1.00 92.52           O
ATOM   4641  HA  ILE A 305       7.851  -7.599   2.363  1.00 92.52           H
ATOM   4642  CB  ILE A 305       6.422  -8.948   3.171  1.00 92.52           C
ATOM   4643  HB  ILE A 305       5.594  -8.898   3.878  1.00 92.52           H
ATOM   4644  CG1 ILE A 305       7.526  -9.780   3.827  1.00 92.52           C
ATOM   4645 1HG1 ILE A 305       8.308  -9.992   3.098  1.00 92.52           H
ATOM   4646 2HG1 ILE A 305       7.988  -9.208   4.632  1.00 92.52           H
ATOM   4647  CG2 ILE A 305       5.889  -9.606   1.896  1.00 92.52           C
ATOM   4648 1HG2 ILE A 305       5.052  -9.024   1.510  1.00 92.52           H
ATOM   4649 2HG2 ILE A 305       6.681  -9.643   1.148  1.00 92.52           H
ATOM   4650 3HG2 ILE A 305       5.555 -10.618   2.123  1.00 92.52           H
ATOM   4651  CD1 ILE A 305       6.968 -11.092   4.381  1.00 92.52           C
ATOM   4652 1HD1 ILE A 305       6.204 -10.875   5.127  1.00 92.52           H
ATOM   4653 2HD1 ILE A 305       6.529 -11.672   3.569  1.00 92.52           H
ATOM   4654 3HD1 ILE A 305       7.774 -11.664   4.841  1.00 92.52           H
ATOM   4655  HN  ILE A 305       6.873  -7.306   4.964  1.00 92.52           H
ATOM   4656  N   ALA A 306       4.946  -6.126   2.704  1.00 89.82           N
ATOM   4657  CA  ALA A 306       3.918  -5.367   2.012  1.00 89.82           C
ATOM   4658  C   ALA A 306       4.557  -4.153   1.333  1.00 89.82           C
ATOM   4659  O   ALA A 306       4.140  -3.755   0.247  1.00 89.82           O
ATOM   4660  HA  ALA A 306       3.485  -6.013   1.248  1.00 89.82           H
ATOM   4661  CB  ALA A 306       2.821  -4.971   3.002  1.00 89.82           C
ATOM   4662 1HB  ALA A 306       2.380  -5.870   3.434  1.00 89.82           H
ATOM   4663 2HB  ALA A 306       3.252  -4.360   3.796  1.00 89.82           H
ATOM   4664 3HB  ALA A 306       2.051  -4.402   2.483  1.00 89.82           H
ATOM   4665  HN  ALA A 306       4.841  -6.171   3.697  1.00 89.82           H
ATOM   4666  N   PHE A 307       5.557  -3.599   2.003  1.00 89.82           N
ATOM   4667  CA  PHE A 307       6.211  -2.398   1.512  1.00 89.82           C
ATOM   4668  C   PHE A 307       7.026  -2.694   0.251  1.00 89.82           C
ATOM   4669  O   PHE A 307       7.117  -1.855  -0.644  1.00 89.82           O
ATOM   4670  HA  PHE A 307       5.429  -1.677   1.276  1.00 89.82           H
ATOM   4671  CB  PHE A 307       7.157  -1.922   2.616  1.00 89.82           C
ATOM   4672 1HB  PHE A 307       7.775  -2.760   2.938  1.00 89.82           H
ATOM   4673 2HB  PHE A 307       7.829  -1.169   2.205  1.00 89.82           H
ATOM   4674  CG  PHE A 307       6.444  -1.335   3.836  1.00 89.82           C
ATOM   4675  CD1 PHE A 307       5.085  -1.323   3.889  1.00 89.82           C
ATOM   4676  HD1 PHE A 307       4.504  -1.732   3.062  1.00 89.82           H
ATOM   4677  CD2 PHE A 307       7.169  -0.826   4.868  1.00 89.82           C
ATOM   4678  HD2 PHE A 307       8.258  -0.835   4.826  1.00 89.82           H
ATOM   4679  CE1 PHE A 307       4.423  -0.779   5.021  1.00 89.82           C
ATOM   4680  HE1 PHE A 307       3.334  -0.769   5.064  1.00 89.82           H
ATOM   4681  CE2 PHE A 307       6.507  -0.281   6.000  1.00 89.82           C
ATOM   4682  HE2 PHE A 307       7.088   0.127   6.827  1.00 89.82           H
ATOM   4683  CZ  PHE A 307       5.148  -0.269   6.053  1.00 89.82           C
ATOM   4684  HZ  PHE A 307       4.640   0.148   6.922  1.00 89.82           H
ATOM   4685  HN  PHE A 307       5.920  -3.957   2.863  1.00 89.82           H
ATOM   4686  N   PHE A 308       7.598  -3.888   0.221  1.00 90.56           N
ATOM   4687  CA  PHE A 308       8.388  -4.311  -0.923  1.00 90.56           C
ATOM   4688  C   PHE A 308       7.546  -4.314  -2.200  1.00 90.56           C
ATOM   4689  O   PHE A 308       8.085  -4.246  -3.303  1.00 90.56           O
ATOM   4690  HA  PHE A 308       9.207  -3.600  -1.031  1.00 90.56           H
ATOM   4691  CB  PHE A 308       8.862  -5.737  -0.636  1.00 90.56           C
ATOM   4692 1HB  PHE A 308       8.288  -6.139   0.199  1.00 90.56           H
ATOM   4693 2HB  PHE A 308       8.645  -6.363  -1.502  1.00 90.56           H
ATOM   4694  CG  PHE A 308      10.353  -5.844  -0.310  1.00 90.56           C
ATOM   4695  CD1 PHE A 308      11.265  -5.925  -1.316  1.00 90.56           C
ATOM   4696  HD1 PHE A 308      10.934  -5.914  -2.354  1.00 90.56           H
ATOM   4697  CD2 PHE A 308      10.767  -5.857   0.986  1.00 90.56           C
ATOM   4698  HD2 PHE A 308      10.036  -5.792   1.792  1.00 90.56           H
ATOM   4699  CE1 PHE A 308      12.649  -6.023  -1.013  1.00 90.56           C
ATOM   4700  HE1 PHE A 308      13.380  -6.088  -1.819  1.00 90.56           H
ATOM   4701  CE2 PHE A 308      12.151  -5.956   1.288  1.00 90.56           C
ATOM   4702  HE2 PHE A 308      12.482  -5.966   2.326  1.00 90.56           H
ATOM   4703  CZ  PHE A 308      13.062  -6.037   0.282  1.00 90.56           C
ATOM   4704  HZ  PHE A 308      14.125  -6.112   0.515  1.00 90.56           H
ATOM   4705  HN  PHE A 308       7.528  -4.560   0.958  1.00 90.56           H
ATOM   4706  N   HIS A 309       6.237  -4.392  -2.008  1.00 86.97           N
ATOM   4707  CA  HIS A 309       5.317  -4.442  -3.132  1.00 86.97           C
ATOM   4708  C   HIS A 309       5.452  -3.164  -3.963  1.00 86.97           C
ATOM   4709  O   HIS A 309       5.317  -3.197  -5.185  1.00 86.97           O
ATOM   4710  HA  HIS A 309       5.615  -5.295  -3.741  1.00 86.97           H
ATOM   4711  CB  HIS A 309       3.886  -4.689  -2.651  1.00 86.97           C
ATOM   4712 1HB  HIS A 309       3.876  -5.567  -2.006  1.00 86.97           H
ATOM   4713 2HB  HIS A 309       3.567  -3.843  -2.043  1.00 86.97           H
ATOM   4714  CG  HIS A 309       2.890  -4.892  -3.768  1.00 86.97           C
ATOM   4715  ND1 HIS A 309       2.167  -3.852  -4.326  1.00 86.97           N
ATOM   4716  HD1 HIS A 309       2.225  -2.890  -4.060  1.00 86.97           H
ATOM   4717  CD2 HIS A 309       2.505  -6.024  -4.425  1.00 86.97           C
ATOM   4718  HD2 HIS A 309       2.880  -7.029  -4.234  1.00 86.97           H
ATOM   4719  CE1 HIS A 309       1.385  -4.347  -5.274  1.00 86.97           C
ATOM   4720  HE1 HIS A 309       0.695  -3.779  -5.898  1.00 86.97           H
ATOM   4721  NE2 HIS A 309       1.596  -5.693  -5.334  1.00 86.97           N
ATOM   4722  HN  HIS A 309       5.805  -4.420  -1.107  1.00 86.97           H
ATOM   4723  N   SER A 310       5.717  -2.069  -3.266  1.00 85.65           N
ATOM   4724  CA  SER A 310       5.758  -0.766  -3.908  1.00 85.65           C
ATOM   4725  C   SER A 310       6.976  -0.674  -4.829  1.00 85.65           C
ATOM   4726  O   SER A 310       7.012   0.156  -5.736  1.00 85.65           O
ATOM   4727  HA  SER A 310       4.836  -0.700  -4.486  1.00 85.65           H
ATOM   4728  CB  SER A 310       5.791   0.358  -2.871  1.00 85.65           C
ATOM   4729 1HB  SER A 310       6.580   0.160  -2.146  1.00 85.65           H
ATOM   4730 2HB  SER A 310       6.038   1.299  -3.363  1.00 85.65           H
ATOM   4731  OG  SER A 310       4.546   0.493  -2.190  1.00 85.65           O
ATOM   4732  HG  SER A 310       3.887   0.969  -2.772  1.00 85.65           H
ATOM   4733  HN  SER A 310       5.902  -2.062  -2.284  1.00 85.65           H
ATOM   4734  N   CYS A 311       7.945  -1.537  -4.563  1.00 87.86           N
ATOM   4735  CA  CYS A 311       9.155  -1.575  -5.367  1.00 87.86           C
ATOM   4736  C   CYS A 311       8.950  -2.586  -6.497  1.00 87.86           C
ATOM   4737  O   CYS A 311       9.644  -2.538  -7.511  1.00 87.86           O
ATOM   4738  HA  CYS A 311       9.297  -0.571  -5.767  1.00 87.86           H
ATOM   4739  CB  CYS A 311      10.386  -1.907  -4.521  1.00 87.86           C
ATOM   4740 1HB  CYS A 311      11.294  -1.673  -5.078  1.00 87.86           H
ATOM   4741 2HB  CYS A 311      10.396  -1.291  -3.622  1.00 87.86           H
ATOM   4742  SG  CYS A 311      10.373  -3.679  -4.065  1.00 87.86           S
ATOM   4743  HG  CYS A 311      11.483  -3.643  -3.334  1.00 87.86           H
ATOM   4744  HN  CYS A 311       7.914  -2.201  -3.816  1.00 87.86           H
ATOM   4745  N   LEU A 312       7.993  -3.477  -6.284  1.00 87.41           N
ATOM   4746  CA  LEU A 312       7.714  -4.521  -7.255  1.00 87.41           C
ATOM   4747  C   LEU A 312       6.764  -3.977  -8.324  1.00 87.41           C
ATOM   4748  O   LEU A 312       6.756  -4.458  -9.456  1.00 87.41           O
ATOM   4749  HA  LEU A 312       8.657  -4.784  -7.733  1.00 87.41           H
ATOM   4750  CB  LEU A 312       7.196  -5.779  -6.555  1.00 87.41           C
ATOM   4751 1HB  LEU A 312       6.338  -5.503  -5.942  1.00 87.41           H
ATOM   4752 2HB  LEU A 312       6.834  -6.472  -7.315  1.00 87.41           H
ATOM   4753  CG  LEU A 312       8.203  -6.517  -5.670  1.00 87.41           C
ATOM   4754  HG  LEU A 312       8.549  -5.829  -4.899  1.00 87.41           H
ATOM   4755  CD1 LEU A 312       7.543  -7.699  -4.957  1.00 87.41           C
ATOM   4756 1HD1 LEU A 312       6.728  -7.337  -4.332  1.00 87.41           H
ATOM   4757 2HD1 LEU A 312       7.151  -8.397  -5.697  1.00 87.41           H
ATOM   4758 3HD1 LEU A 312       8.281  -8.206  -4.336  1.00 87.41           H
ATOM   4759  CD2 LEU A 312       9.430  -6.946  -6.477  1.00 87.41           C
ATOM   4760 1HD2 LEU A 312       9.120  -7.611  -7.284  1.00 87.41           H
ATOM   4761 2HD2 LEU A 312       9.914  -6.065  -6.898  1.00 87.41           H
ATOM   4762 3HD2 LEU A 312      10.129  -7.468  -5.824  1.00 87.41           H
ATOM   4763  HN  LEU A 312       7.415  -3.493  -5.468  1.00 87.41           H
ATOM   4764  N   ASN A 313       5.985  -2.982  -7.927  1.00 80.61           N
ATOM   4765  CA  ASN A 313       4.954  -2.445  -8.798  1.00 80.61           C
ATOM   4766  C   ASN A 313       5.567  -2.105 -10.158  1.00 80.61           C
ATOM   4767  O   ASN A 313       5.033  -2.488 -11.197  1.00 80.61           O
ATOM   4768  HA  ASN A 313       4.199  -3.228  -8.866  1.00 80.61           H
ATOM   4769  CB  ASN A 313       4.353  -1.163  -8.216  1.00 80.61           C
ATOM   4770 1HB  ASN A 313       5.121  -0.612  -7.673  1.00 80.61           H
ATOM   4771 2HB  ASN A 313       4.010  -0.518  -9.025  1.00 80.61           H
ATOM   4772  CG  ASN A 313       3.186  -1.480  -7.280  1.00 80.61           C
ATOM   4773  OD1 ASN A 313       2.644  -2.573  -7.269  1.00 80.61           O
ATOM   4774  ND2 ASN A 313       2.830  -0.466  -6.496  1.00 80.61           N
ATOM   4775 1HD2 ASN A 313       3.316   0.406  -6.555  1.00 80.61           H
ATOM   4776 2HD2 ASN A 313       2.076  -0.575  -5.848  1.00 80.61           H
ATOM   4777  HN  ASN A 313       6.050  -2.545  -7.030  1.00 80.61           H
ATOM   4778  N   PRO A 314       6.695  -1.382 -10.176  1.00 80.78           N
ATOM   4779  CA  PRO A 314       7.361  -1.054 -11.439  1.00 80.78           C
ATOM   4780  C   PRO A 314       7.629  -2.287 -12.286  1.00 80.78           C
ATOM   4781  O   PRO A 314       7.316  -2.307 -13.476  1.00 80.78           O
ATOM   4782  HA  PRO A 314       6.716  -0.423 -12.050  1.00 80.78           H
ATOM   4783  CB  PRO A 314       8.660  -0.375 -10.998  1.00 80.78           C
ATOM   4784 1HB  PRO A 314       9.476  -1.092 -10.906  1.00 80.78           H
ATOM   4785 2HB  PRO A 314       8.980   0.381 -11.715  1.00 80.78           H
ATOM   4786  CG  PRO A 314       8.297   0.242  -9.653  1.00 80.78           C
ATOM   4787 1HG  PRO A 314       9.181   0.453  -9.052  1.00 80.78           H
ATOM   4788 2HG  PRO A 314       7.773   1.191  -9.771  1.00 80.78           H
ATOM   4789  CD  PRO A 314       7.416  -0.822  -9.018  1.00 80.78           C
ATOM   4790 1HD  PRO A 314       8.005  -1.583  -8.507  1.00 80.78           H
ATOM   4791 2HD  PRO A 314       6.738  -0.397  -8.277  1.00 80.78           H
ATOM   4792  N   VAL A 315       8.207  -3.292 -11.645  1.00 79.22           N
ATOM   4793  CA  VAL A 315       8.638  -4.484 -12.356  1.00 79.22           C
ATOM   4794  C   VAL A 315       7.423  -5.157 -12.998  1.00 79.22           C
ATOM   4795  O   VAL A 315       7.459  -5.524 -14.171  1.00 79.22           O
ATOM   4796  HA  VAL A 315       9.321  -4.168 -13.145  1.00 79.22           H
ATOM   4797  CB  VAL A 315       9.404  -5.410 -11.409  1.00 79.22           C
ATOM   4798  HB  VAL A 315       8.708  -5.759 -10.646  1.00 79.22           H
ATOM   4799  CG1 VAL A 315       9.938  -6.635 -12.154  1.00 79.22           C
ATOM   4800 1HG1 VAL A 315       9.105  -7.189 -12.586  1.00 79.22           H
ATOM   4801 2HG1 VAL A 315      10.612  -6.313 -12.948  1.00 79.22           H
ATOM   4802 3HG1 VAL A 315      10.478  -7.277 -11.457  1.00 79.22           H
ATOM   4803  CG2 VAL A 315      10.536  -4.659 -10.705  1.00 79.22           C
ATOM   4804 1HG2 VAL A 315      11.230  -4.268 -11.449  1.00 79.22           H
ATOM   4805 2HG2 VAL A 315      10.120  -3.834 -10.127  1.00 79.22           H
ATOM   4806 3HG2 VAL A 315      11.064  -5.341 -10.038  1.00 79.22           H
ATOM   4807  HN  VAL A 315       8.382  -3.301 -10.661  1.00 79.22           H
ATOM   4808  N   LEU A 316       6.375  -5.299 -12.199  1.00 76.31           N
ATOM   4809  CA  LEU A 316       5.261  -6.154 -12.572  1.00 76.31           C
ATOM   4810  C   LEU A 316       4.546  -5.554 -13.784  1.00 76.31           C
ATOM   4811  O   LEU A 316       4.327  -6.239 -14.782  1.00 76.31           O
ATOM   4812  HA  LEU A 316       5.673  -7.122 -12.858  1.00 76.31           H
ATOM   4813  CB  LEU A 316       4.342  -6.390 -11.371  1.00 76.31           C
ATOM   4814 1HB  LEU A 316       4.032  -5.421 -10.980  1.00 76.31           H
ATOM   4815 2HB  LEU A 316       3.441  -6.895 -11.722  1.00 76.31           H
ATOM   4816  CG  LEU A 316       4.936  -7.207 -10.222  1.00 76.31           C
ATOM   4817  HG  LEU A 316       5.853  -6.718  -9.894  1.00 76.31           H
ATOM   4818  CD1 LEU A 316       3.986  -7.239  -9.024  1.00 76.31           C
ATOM   4819 1HD1 LEU A 316       3.808  -6.222  -8.674  1.00 76.31           H
ATOM   4820 2HD1 LEU A 316       3.040  -7.692  -9.322  1.00 76.31           H
ATOM   4821 3HD1 LEU A 316       4.433  -7.826  -8.221  1.00 76.31           H
ATOM   4822  CD2 LEU A 316       5.317  -8.613 -10.689  1.00 76.31           C
ATOM   4823 1HD2 LEU A 316       4.430  -9.126 -11.060  1.00 76.31           H
ATOM   4824 2HD2 LEU A 316       6.057  -8.543 -11.487  1.00 76.31           H
ATOM   4825 3HD2 LEU A 316       5.737  -9.173  -9.853  1.00 76.31           H
ATOM   4826  HN  LEU A 316       6.281  -4.843 -11.314  1.00 76.31           H
ATOM   4827  N   TYR A 317       4.203  -4.280 -13.658  1.00 70.45           N
ATOM   4828  CA  TYR A 317       3.245  -3.670 -14.564  1.00 70.45           C
ATOM   4829  C   TYR A 317       3.951  -3.039 -15.766  1.00 70.45           C
ATOM   4830  O   TYR A 317       3.328  -2.791 -16.797  1.00 70.45           O
ATOM   4831  HA  TYR A 317       2.571  -4.451 -14.917  1.00 70.45           H
ATOM   4832  CB  TYR A 317       2.547  -2.570 -13.762  1.00 70.45           C
ATOM   4833 1HB  TYR A 317       3.304  -1.944 -13.288  1.00 70.45           H
ATOM   4834 2HB  TYR A 317       1.991  -1.931 -14.447  1.00 70.45           H
ATOM   4835  CG  TYR A 317       1.593  -3.093 -12.686  1.00 70.45           C
ATOM   4836  CD1 TYR A 317       0.365  -3.611 -13.046  1.00 70.45           C
ATOM   4837  HD1 TYR A 317       0.076  -3.647 -14.097  1.00 70.45           H
ATOM   4838  CD2 TYR A 317       1.960  -3.048 -11.357  1.00 70.45           C
ATOM   4839  HD2 TYR A 317       2.929  -2.639 -11.072  1.00 70.45           H
ATOM   4840  CE1 TYR A 317      -0.533  -4.104 -12.035  1.00 70.45           C
ATOM   4841  HE1 TYR A 317      -1.505  -4.515 -12.305  1.00 70.45           H
ATOM   4842  CE2 TYR A 317       1.061  -3.540 -10.345  1.00 70.45           C
ATOM   4843  HE2 TYR A 317       1.338  -3.510  -9.291  1.00 70.45           H
ATOM   4844  CZ  TYR A 317      -0.141  -4.044 -10.734  1.00 70.45           C
ATOM   4845  OH  TYR A 317      -0.989  -4.509  -9.778  1.00 70.45           O
ATOM   4846  HH  TYR A 317      -0.490  -4.667  -8.926  1.00 70.45           H
ATOM   4847  HN  TYR A 317       4.567  -3.670 -12.954  1.00 70.45           H
ATOM   4848  N   VAL A 318       5.242  -2.796 -15.592  1.00 69.87           N
ATOM   4849  CA  VAL A 318       5.954  -1.876 -16.463  1.00 69.87           C
ATOM   4850  C   VAL A 318       6.951  -2.659 -17.320  1.00 69.87           C
ATOM   4851  O   VAL A 318       6.840  -2.679 -18.544  1.00 69.87           O
ATOM   4852  HA  VAL A 318       5.219  -1.408 -17.118  1.00 69.87           H
ATOM   4853  CB  VAL A 318       6.616  -0.775 -15.631  1.00 69.87           C
ATOM   4854  HB  VAL A 318       7.497  -1.201 -15.152  1.00 69.87           H
ATOM   4855  CG1 VAL A 318       7.077   0.381 -16.520  1.00 69.87           C
ATOM   4856 1HG1 VAL A 318       7.798   0.013 -17.250  1.00 69.87           H
ATOM   4857 2HG1 VAL A 318       6.217   0.805 -17.040  1.00 69.87           H
ATOM   4858 3HG1 VAL A 318       7.543   1.149 -15.903  1.00 69.87           H
ATOM   4859  CG2 VAL A 318       5.676  -0.280 -14.530  1.00 69.87           C
ATOM   4860 1HG2 VAL A 318       4.768   0.121 -14.981  1.00 69.87           H
ATOM   4861 2HG2 VAL A 318       5.419  -1.109 -13.871  1.00 69.87           H
ATOM   4862 3HG2 VAL A 318       6.171   0.502 -13.954  1.00 69.87           H
ATOM   4863  HN  VAL A 318       5.798  -3.216 -14.875  1.00 69.87           H
ATOM   4864  N   PHE A 319       7.901  -3.285 -16.642  1.00 67.99           N
ATOM   4865  CA  PHE A 319       8.981  -3.973 -17.328  1.00 67.99           C
ATOM   4866  C   PHE A 319       8.480  -5.261 -17.985  1.00 67.99           C
ATOM   4867  O   PHE A 319       9.128  -5.797 -18.883  1.00 67.99           O
ATOM   4868  HA  PHE A 319       9.357  -3.298 -18.097  1.00 67.99           H
ATOM   4869  CB  PHE A 319      10.030  -4.327 -16.272  1.00 67.99           C
ATOM   4870 1HB  PHE A 319       9.529  -4.774 -15.413  1.00 67.99           H
ATOM   4871 2HB  PHE A 319      10.700  -5.084 -16.679  1.00 67.99           H
ATOM   4872  CG  PHE A 319      10.861  -3.134 -15.796  1.00 67.99           C
ATOM   4873  CD1 PHE A 319      11.885  -2.670 -16.561  1.00 67.99           C
ATOM   4874  HD1 PHE A 319      12.113  -3.148 -17.513  1.00 67.99           H
ATOM   4875  CD2 PHE A 319      10.575  -2.538 -14.607  1.00 67.99           C
ATOM   4876  HD2 PHE A 319       9.755  -2.910 -13.994  1.00 67.99           H
ATOM   4877  CE1 PHE A 319      12.656  -1.563 -16.119  1.00 67.99           C
ATOM   4878  HE1 PHE A 319      13.477  -1.191 -16.732  1.00 67.99           H
ATOM   4879  CE2 PHE A 319      11.347  -1.431 -14.165  1.00 67.99           C
ATOM   4880  HE2 PHE A 319      11.118  -0.953 -13.213  1.00 67.99           H
ATOM   4881  CZ  PHE A 319      12.371  -0.967 -14.930  1.00 67.99           C
ATOM   4882  HZ  PHE A 319      12.963  -0.117 -14.591  1.00 67.99           H
ATOM   4883  HN  PHE A 319       7.942  -3.326 -15.643  1.00 67.99           H
ATOM   4884  N   VAL A 320       7.332  -5.721 -17.510  1.00 68.21           N
ATOM   4885  CA  VAL A 320       6.692  -6.886 -18.098  1.00 68.21           C
ATOM   4886  C   VAL A 320       6.055  -6.493 -19.433  1.00 68.21           C
ATOM   4887  O   VAL A 320       5.838  -7.343 -20.295  1.00 68.21           O
ATOM   4888  HA  VAL A 320       7.468  -7.628 -18.285  1.00 68.21           H
ATOM   4889  CB  VAL A 320       5.689  -7.487 -17.111  1.00 68.21           C
ATOM   4890  HB  VAL A 320       4.966  -6.712 -16.855  1.00 68.21           H
ATOM   4891  CG1 VAL A 320       4.926  -8.651 -17.745  1.00 68.21           C
ATOM   4892 1HG1 VAL A 320       4.384  -8.296 -18.622  1.00 68.21           H
ATOM   4893 2HG1 VAL A 320       5.631  -9.428 -18.044  1.00 68.21           H
ATOM   4894 3HG1 VAL A 320       4.220  -9.060 -17.022  1.00 68.21           H
ATOM   4895  CG2 VAL A 320       6.385  -7.925 -15.821  1.00 68.21           C
ATOM   4896 1HG2 VAL A 320       7.140  -8.676 -16.053  1.00 68.21           H
ATOM   4897 2HG2 VAL A 320       6.862  -7.062 -15.354  1.00 68.21           H
ATOM   4898 3HG2 VAL A 320       5.650  -8.348 -15.137  1.00 68.21           H
ATOM   4899  HN  VAL A 320       6.841  -5.313 -16.740  1.00 68.21           H
ATOM   4900  N   GLY A 321       5.774  -5.205 -19.562  1.00 67.35           N
ATOM   4901  CA  GLY A 321       5.154  -4.691 -20.771  1.00 67.35           C
ATOM   4902  C   GLY A 321       6.166  -4.615 -21.916  1.00 67.35           C
ATOM   4903  O   GLY A 321       7.184  -3.934 -21.805  1.00 67.35           O
ATOM   4904 1HA  GLY A 321       4.322  -5.334 -21.059  1.00 67.35           H
ATOM   4905 2HA  GLY A 321       4.741  -3.701 -20.580  1.00 67.35           H
ATOM   4906  HN  GLY A 321       5.962  -4.518 -18.859  1.00 67.35           H
ATOM   4907  N   GLU A 322       5.851  -5.323 -22.990  1.00 67.62           N
ATOM   4908  CA  GLU A 322       6.646  -5.236 -24.204  1.00 67.62           C
ATOM   4909  C   GLU A 322       6.710  -3.788 -24.693  1.00 67.62           C
ATOM   4910  O   GLU A 322       7.775  -3.306 -25.075  1.00 67.62           O
ATOM   4911  HA  GLU A 322       7.642  -5.577 -23.922  1.00 67.62           H
ATOM   4912  CB  GLU A 322       6.089  -6.158 -25.291  1.00 67.62           C
ATOM   4913 1HB  GLU A 322       5.006  -6.051 -25.345  1.00 67.62           H
ATOM   4914 2HB  GLU A 322       6.590  -5.955 -26.237  1.00 67.62           H
ATOM   4915  CG  GLU A 322       6.370  -7.626 -24.961  1.00 67.62           C
ATOM   4916 1HG  GLU A 322       7.440  -7.770 -24.810  1.00 67.62           H
ATOM   4917 2HG  GLU A 322       5.877  -7.894 -24.027  1.00 67.62           H
ATOM   4918  CD  GLU A 322       5.881  -8.543 -26.084  1.00 67.62           C
ATOM   4919  OE1 GLU A 322       6.222  -9.744 -26.025  1.00 67.62           O
ATOM   4920  OE2 GLU A 322       5.177  -8.022 -26.976  1.00 67.62           O
ATOM   4921  HN  GLU A 322       5.070  -5.946 -23.040  1.00 67.62           H
ATOM   4922  N   ARG A 323       5.557  -3.136 -24.667  1.00 66.57           N
ATOM   4923  CA  ARG A 323       5.463  -1.764 -25.134  1.00 66.57           C
ATOM   4924  C   ARG A 323       6.473  -0.881 -24.397  1.00 66.57           C
ATOM   4925  O   ARG A 323       7.174  -0.083 -25.017  1.00 66.57           O
ATOM   4926  HA  ARG A 323       5.691  -1.815 -26.199  1.00 66.57           H
ATOM   4927  CB  ARG A 323       4.055  -1.204 -24.920  1.00 66.57           C
ATOM   4928 1HB  ARG A 323       3.596  -1.686 -24.057  1.00 66.57           H
ATOM   4929 2HB  ARG A 323       4.113  -0.139 -24.696  1.00 66.57           H
ATOM   4930  CG  ARG A 323       3.184  -1.424 -26.158  1.00 66.57           C
ATOM   4931 1HG  ARG A 323       3.626  -0.915 -27.014  1.00 66.57           H
ATOM   4932 2HG  ARG A 323       3.152  -2.487 -26.401  1.00 66.57           H
ATOM   4933  CD  ARG A 323       1.763  -0.906 -25.927  1.00 66.57           C
ATOM   4934 1HD  ARG A 323       1.362  -1.319 -25.002  1.00 66.57           H
ATOM   4935 2HD  ARG A 323       1.776   0.178 -25.813  1.00 66.57           H
ATOM   4936  NE  ARG A 323       0.895  -1.283 -27.066  1.00 66.57           N
ATOM   4937  HE  ARG A 323       1.265  -1.914 -27.748  1.00 66.57           H
ATOM   4938  CZ  ARG A 323      -0.354  -0.831 -27.240  1.00 66.57           C
ATOM   4939  NH1 ARG A 323      -0.900   0.017 -26.358  1.00 66.57           N
ATOM   4940 1HH1 ARG A 323      -0.374   0.317 -25.562  1.00 66.57           H
ATOM   4941 2HH1 ARG A 323      -1.833   0.349 -26.495  1.00 66.57           H
ATOM   4942  NH2 ARG A 323      -1.049  -1.240 -28.310  1.00 66.57           N
ATOM   4943 1HH2 ARG A 323      -1.983  -0.912 -28.455  1.00 66.57           H
ATOM   4944 2HH2 ARG A 323      -0.635  -1.873 -28.964  1.00 66.57           H
ATOM   4945  HN  ARG A 323       4.700  -3.529 -24.334  1.00 66.57           H
ATOM   4946  N   PHE A 324       6.514  -1.055 -23.084  1.00 70.89           N
ATOM   4947  CA  PHE A 324       7.348  -0.212 -22.244  1.00 70.89           C
ATOM   4948  C   PHE A 324       8.832  -0.485 -22.495  1.00 70.89           C
ATOM   4949  O   PHE A 324       9.641   0.441 -22.527  1.00 70.89           O
ATOM   4950  HA  PHE A 324       7.123   0.823 -22.499  1.00 70.89           H
ATOM   4951  CB  PHE A 324       7.016  -0.560 -20.791  1.00 70.89           C
ATOM   4952 1HB  PHE A 324       5.936  -0.505 -20.653  1.00 70.89           H
ATOM   4953 2HB  PHE A 324       7.309  -1.592 -20.600  1.00 70.89           H
ATOM   4954  CG  PHE A 324       7.694   0.347 -19.763  1.00 70.89           C
ATOM   4955  CD1 PHE A 324       8.894  -0.008 -19.230  1.00 70.89           C
ATOM   4956  HD1 PHE A 324       9.372  -0.939 -19.535  1.00 70.89           H
ATOM   4957  CD2 PHE A 324       7.098   1.509 -19.383  1.00 70.89           C
ATOM   4958  HD2 PHE A 324       6.137   1.793 -19.810  1.00 70.89           H
ATOM   4959  CE1 PHE A 324       9.524   0.834 -18.276  1.00 70.89           C
ATOM   4960  HE1 PHE A 324      10.485   0.549 -17.848  1.00 70.89           H
ATOM   4961  CE2 PHE A 324       7.728   2.351 -18.428  1.00 70.89           C
ATOM   4962  HE2 PHE A 324       7.250   3.282 -18.123  1.00 70.89           H
ATOM   4963  CZ  PHE A 324       8.928   1.995 -17.895  1.00 70.89           C
ATOM   4964  HZ  PHE A 324       9.411   2.642 -17.162  1.00 70.89           H
ATOM   4965  HN  PHE A 324       5.992  -1.754 -22.596  1.00 70.89           H
ATOM   4966  N   ARG A 325       9.146  -1.761 -22.665  1.00 71.62           N
ATOM   4967  CA  ARG A 325      10.509  -2.163 -22.967  1.00 71.62           C
ATOM   4968  C   ARG A 325      11.005  -1.451 -24.227  1.00 71.62           C
ATOM   4969  O   ARG A 325      12.149  -1.003 -24.281  1.00 71.62           O
ATOM   4970  HA  ARG A 325      11.088  -1.863 -22.094  1.00 71.62           H
ATOM   4971  CB  ARG A 325      10.605  -3.676 -23.174  1.00 71.62           C
ATOM   4972 1HB  ARG A 325       9.843  -3.999 -23.883  1.00 71.62           H
ATOM   4973 2HB  ARG A 325      11.572  -3.927 -23.609  1.00 71.62           H
ATOM   4974  CG  ARG A 325      10.425  -4.422 -21.850  1.00 71.62           C
ATOM   4975 1HG  ARG A 325      11.114  -4.021 -21.106  1.00 71.62           H
ATOM   4976 2HG  ARG A 325       9.417  -4.259 -21.470  1.00 71.62           H
ATOM   4977  CD  ARG A 325      10.674  -5.921 -22.028  1.00 71.62           C
ATOM   4978 1HD  ARG A 325      10.000  -6.323 -22.784  1.00 71.62           H
ATOM   4979 2HD  ARG A 325      11.690  -6.090 -22.384  1.00 71.62           H
ATOM   4980  NE  ARG A 325      10.466  -6.625 -20.742  1.00 71.62           N
ATOM   4981  HE  ARG A 325      10.135  -6.091 -19.964  1.00 71.62           H
ATOM   4982  CZ  ARG A 325      10.694  -7.932 -20.556  1.00 71.62           C
ATOM   4983  NH1 ARG A 325      11.138  -8.695 -21.563  1.00 71.62           N
ATOM   4984 1HH1 ARG A 325      11.302  -8.290 -22.463  1.00 71.62           H
ATOM   4985 2HH1 ARG A 325      11.305  -9.670 -21.416  1.00 71.62           H
ATOM   4986  NH2 ARG A 325      10.470  -8.464 -19.346  1.00 71.62           N
ATOM   4987 1HH2 ARG A 325      10.635  -9.438 -19.191  1.00 71.62           H
ATOM   4988 2HH2 ARG A 325      10.139  -7.888 -18.600  1.00 71.62           H
ATOM   4989  HN  ARG A 325       8.489  -2.512 -22.600  1.00 71.62           H
ATOM   4990  N   ARG A 326      10.120  -1.369 -25.210  1.00 73.62           N
ATOM   4991  CA  ARG A 326      10.422  -0.642 -26.431  1.00 73.62           C
ATOM   4992  C   ARG A 326      10.606   0.847 -26.129  1.00 73.62           C
ATOM   4993  O   ARG A 326      11.556   1.467 -26.605  1.00 73.62           O
ATOM   4994  HA  ARG A 326      11.347  -1.085 -26.798  1.00 73.62           H
ATOM   4995  CB  ARG A 326       9.306  -0.811 -27.463  1.00 73.62           C
ATOM   4996 1HB  ARG A 326       8.340  -0.625 -26.994  1.00 73.62           H
ATOM   4997 2HB  ARG A 326       9.423  -0.072 -28.256  1.00 73.62           H
ATOM   4998  CG  ARG A 326       9.324  -2.218 -28.064  1.00 73.62           C
ATOM   4999 1HG  ARG A 326      10.256  -2.374 -28.608  1.00 73.62           H
ATOM   5000 2HG  ARG A 326       9.294  -2.959 -27.265  1.00 73.62           H
ATOM   5001  CD  ARG A 326       8.137  -2.428 -29.006  1.00 73.62           C
ATOM   5002 1HD  ARG A 326       7.212  -2.136 -28.509  1.00 73.62           H
ATOM   5003 2HD  ARG A 326       8.241  -1.790 -29.884  1.00 73.62           H
ATOM   5004  NE  ARG A 326       8.062  -3.847 -29.419  1.00 73.62           N
ATOM   5005  HE  ARG A 326       8.234  -4.547 -28.725  1.00 73.62           H
ATOM   5006  CZ  ARG A 326       7.780  -4.253 -30.664  1.00 73.62           C
ATOM   5007  NH1 ARG A 326       7.542  -3.359 -31.634  1.00 73.62           N
ATOM   5008 1HH1 ARG A 326       7.574  -2.381 -31.430  1.00 73.62           H
ATOM   5009 2HH1 ARG A 326       7.332  -3.671 -32.561  1.00 73.62           H
ATOM   5010  NH2 ARG A 326       7.739  -5.567 -30.926  1.00 73.62           N
ATOM   5011 1HH2 ARG A 326       7.530  -5.887 -31.850  1.00 73.62           H
ATOM   5012 2HH2 ARG A 326       7.918  -6.228 -30.197  1.00 73.62           H
ATOM   5013  HN  ARG A 326       9.213  -1.789 -25.181  1.00 73.62           H
ATOM   5014  N   ASP A 327       9.683   1.377 -25.341  1.00 73.96           N
ATOM   5015  CA  ASP A 327       9.665   2.804 -25.064  1.00 73.96           C
ATOM   5016  C   ASP A 327      10.889   3.170 -24.222  1.00 73.96           C
ATOM   5017  O   ASP A 327      11.477   4.235 -24.406  1.00 73.96           O
ATOM   5018  HA  ASP A 327       9.671   3.286 -26.041  1.00 73.96           H
ATOM   5019  CB  ASP A 327       8.414   3.196 -24.275  1.00 73.96           C
ATOM   5020 1HB  ASP A 327       8.330   2.571 -23.385  1.00 73.96           H
ATOM   5021 2HB  ASP A 327       8.504   4.227 -23.933  1.00 73.96           H
ATOM   5022  CG  ASP A 327       7.156   3.044 -25.132  1.00 73.96           C
ATOM   5023  OD1 ASP A 327       7.314   3.002 -26.371  1.00 73.96           O
ATOM   5024  OD2 ASP A 327       6.063   2.974 -24.528  1.00 73.96           O
ATOM   5025  HN  ASP A 327       8.958   0.851 -24.897  1.00 73.96           H
ATOM   5026  N   LEU A 328      11.237   2.268 -23.317  1.00 73.19           N
ATOM   5027  CA  LEU A 328      12.415   2.455 -22.488  1.00 73.19           C
ATOM   5028  C   LEU A 328      13.649   2.580 -23.384  1.00 73.19           C
ATOM   5029  O   LEU A 328      14.446   3.504 -23.224  1.00 73.19           O
ATOM   5030  HA  LEU A 328      12.287   3.391 -21.944  1.00 73.19           H
ATOM   5031  CB  LEU A 328      12.522   1.339 -21.447  1.00 73.19           C
ATOM   5032 1HB  LEU A 328      11.659   1.403 -20.784  1.00 73.19           H
ATOM   5033 2HB  LEU A 328      12.456   0.381 -21.964  1.00 73.19           H
ATOM   5034  CG  LEU A 328      13.789   1.338 -20.591  1.00 73.19           C
ATOM   5035  HG  LEU A 328      14.651   1.389 -21.256  1.00 73.19           H
ATOM   5036  CD1 LEU A 328      13.842   2.573 -19.689  1.00 73.19           C
ATOM   5037 1HD1 LEU A 328      13.836   3.473 -20.304  1.00 73.19           H
ATOM   5038 2HD1 LEU A 328      12.974   2.578 -19.029  1.00 73.19           H
ATOM   5039 3HD1 LEU A 328      14.753   2.548 -19.091  1.00 73.19           H
ATOM   5040  CD2 LEU A 328      13.911   0.039 -19.792  1.00 73.19           C
ATOM   5041 1HD2 LEU A 328      13.046  -0.066 -19.136  1.00 73.19           H
ATOM   5042 2HD2 LEU A 328      13.953  -0.807 -20.478  1.00 73.19           H
ATOM   5043 3HD2 LEU A 328      14.821   0.066 -19.192  1.00 73.19           H
ATOM   5044  HN  LEU A 328      10.730   1.423 -23.146  1.00 73.19           H
ATOM   5045  N   VAL A 329      13.769   1.637 -24.307  1.00 74.58           N
ATOM   5046  CA  VAL A 329      14.921   1.598 -25.191  1.00 74.58           C
ATOM   5047  C   VAL A 329      14.935   2.857 -26.061  1.00 74.58           C
ATOM   5048  O   VAL A 329      16.000   3.377 -26.388  1.00 74.58           O
ATOM   5049  HA  VAL A 329      15.815   1.593 -24.567  1.00 74.58           H
ATOM   5050  CB  VAL A 329      14.908   0.306 -26.011  1.00 74.58           C
ATOM   5051  HB  VAL A 329      13.930   0.220 -26.486  1.00 74.58           H
ATOM   5052  CG1 VAL A 329      15.965   0.346 -27.116  1.00 74.58           C
ATOM   5053 1HG1 VAL A 329      15.763   1.185 -27.782  1.00 74.58           H
ATOM   5054 2HG1 VAL A 329      16.952   0.467 -26.669  1.00 74.58           H
ATOM   5055 3HG1 VAL A 329      15.934  -0.584 -27.683  1.00 74.58           H
ATOM   5056  CG2 VAL A 329      15.101  -0.916 -25.111  1.00 74.58           C
ATOM   5057 1HG2 VAL A 329      16.058  -0.840 -24.595  1.00 74.58           H
ATOM   5058 2HG2 VAL A 329      14.296  -0.959 -24.378  1.00 74.58           H
ATOM   5059 3HG2 VAL A 329      15.087  -1.821 -25.719  1.00 74.58           H
ATOM   5060  HN  VAL A 329      13.097   0.911 -24.455  1.00 74.58           H
ATOM   5061  N   LYS A 330      13.740   3.310 -26.409  1.00 74.03           N
[truncated: 117,320 more chars]
