# Supplementary material for: Noncanonical roles of chemokine regions in CCR9 activation revealed by structural modeling and mutational mapping
Source: Nat Commun. 2025 Aug 18;16:7695. doi: 10.1038/s41467-025-62321-9 (PMC12361432; doi:10.1038/s41467-025-62321-9)
Supplement: Supplementary file 4 — Supplementary Data 2 [file 41467_2025_62321_MOESM4_ESM.zip › CCR9_CCL25_rnk234.pdb]

SSBOND   1 CYS A   38    CYS A  289 
SSBOND   2 CYS A  119    CYS A  198 
SSBOND   3 CYS B    7    CYS B   35 
SSBOND   4 CYS B    8    CYS B   52 
ATOM      1  N   GLU A  20      -2.969  -4.049  61.265  1.00 49.16           N
ATOM      2  CA  GLU A  20      -3.087  -3.693  59.861  1.00 49.16           C
ATOM      3  C   GLU A  20      -1.782  -3.999  59.124  1.00 49.16           C
ATOM      4  O   GLU A  20      -1.779  -4.180  57.908  1.00 49.16           O
ATOM      5  HA  GLU A  20      -3.889  -4.319  59.470  1.00 49.16           H
ATOM      6  CB  GLU A  20      -3.475  -2.222  59.700  1.00 49.16           C
ATOM      7 1HB  GLU A  20      -3.072  -1.642  60.531  1.00 49.16           H
ATOM      8 2HB  GLU A  20      -3.149  -1.860  58.725  1.00 49.16           H
ATOM      9  CG  GLU A  20      -4.995  -2.048  59.738  1.00 49.16           C
ATOM     10 1HG  GLU A  20      -5.473  -2.892  59.240  1.00 49.16           H
ATOM     11 2HG  GLU A  20      -5.339  -2.051  60.772  1.00 49.16           H
ATOM     12  CD  GLU A  20      -5.415  -0.743  59.058  1.00 49.16           C
ATOM     13  OE1 GLU A  20      -6.621  -0.627  58.750  1.00 49.16           O
ATOM     14  OE2 GLU A  20      -4.521   0.108  58.862  1.00 49.16           O
ATOM     15  HN  GLU A  20      -2.075  -4.406  61.537  1.00 49.16           H
ATOM     16  N   SER A  21      -0.703  -4.049  59.892  1.00 55.22           N
ATOM     17  CA  SER A  21       0.614  -4.266  59.319  1.00 55.22           C
ATOM     18  C   SER A  21       0.717  -5.690  58.769  1.00 55.22           C
ATOM     19  O   SER A  21       1.253  -5.902  57.682  1.00 55.22           O
ATOM     20  HA  SER A  21       0.702  -3.537  58.514  1.00 55.22           H
ATOM     21  CB  SER A  21       1.713  -4.017  60.355  1.00 55.22           C
ATOM     22 1HB  SER A  21       2.667  -3.882  59.845  1.00 55.22           H
ATOM     23 2HB  SER A  21       1.503  -3.091  60.890  1.00 55.22           H
ATOM     24  OG  SER A  21       1.821  -5.090  61.287  1.00 55.22           O
ATOM     25  HG  SER A  21       2.555  -4.902  61.939  1.00 55.22           H
ATOM     26  HN  SER A  21      -0.720  -3.944  60.887  1.00 55.22           H
ATOM     27  N   THR A  22       0.194  -6.629  59.544  1.00 56.00           N
ATOM     28  CA  THR A  22       0.381  -8.038  59.242  1.00 56.00           C
ATOM     29  C   THR A  22      -0.492  -8.450  58.055  1.00 56.00           C
ATOM     30  O   THR A  22       0.001  -9.030  57.089  1.00 56.00           O
ATOM     31  HA  THR A  22       1.418  -8.191  58.944  1.00 56.00           H
ATOM     32  CB  THR A  22       0.092  -8.837  60.515  1.00 56.00           C
ATOM     33  HB  THR A  22      -0.855  -9.371  60.432  1.00 56.00           H
ATOM     34  OG1 THR A  22       0.161  -7.867  61.557  1.00 56.00           O
ATOM     35  HG1 THR A  22      -0.220  -8.244  62.401  1.00 56.00           H
ATOM     36  CG2 THR A  22       1.209  -9.827  60.852  1.00 56.00           C
ATOM     37 1HG2 THR A  22       2.142  -9.284  61.001  1.00 56.00           H
ATOM     38 2HG2 THR A  22       1.327 -10.534  60.031  1.00 56.00           H
ATOM     39 3HG2 THR A  22       0.953 -10.367  61.763  1.00 56.00           H
ATOM     40  HN  THR A  22      -0.347  -6.441  60.363  1.00 56.00           H
ATOM     41  N   SER A  23      -1.774  -8.133  58.166  1.00 59.33           N
ATOM     42  CA  SER A  23      -2.727  -8.498  57.132  1.00 59.33           C
ATOM     43  C   SER A  23      -2.367  -7.799  55.819  1.00 59.33           C
ATOM     44  O   SER A  23      -2.476  -8.392  54.747  1.00 59.33           O
ATOM     45  HA  SER A  23      -2.639  -9.579  57.027  1.00 59.33           H
ATOM     46  CB  SER A  23      -4.155  -8.141  57.549  1.00 59.33           C
ATOM     47 1HB  SER A  23      -4.845  -8.417  56.751  1.00 59.33           H
ATOM     48 2HB  SER A  23      -4.433  -8.725  58.426  1.00 59.33           H
ATOM     49  OG  SER A  23      -4.296  -6.753  57.839  1.00 59.33           O
ATOM     50  HG  SER A  23      -5.242  -6.551  58.094  1.00 59.33           H
ATOM     51  HN  SER A  23      -2.162  -7.638  58.943  1.00 59.33           H
ATOM     52  N   SER A  24      -1.947  -6.549  55.946  1.00 64.35           N
ATOM     53  CA  SER A  24      -1.577  -5.762  54.783  1.00 64.35           C
ATOM     54  C   SER A  24      -0.327  -6.352  54.127  1.00 64.35           C
ATOM     55  O   SER A  24      -0.106  -6.171  52.930  1.00 64.35           O
ATOM     56  HA  SER A  24      -2.431  -5.827  54.108  1.00 64.35           H
ATOM     57  CB  SER A  24      -1.338  -4.299  55.161  1.00 64.35           C
ATOM     58 1HB  SER A  24      -1.342  -3.686  54.260  1.00 64.35           H
ATOM     59 2HB  SER A  24      -2.157  -3.948  55.789  1.00 64.35           H
ATOM     60  OG  SER A  24      -0.103  -4.121  55.850  1.00 64.35           O
ATOM     61  HG  SER A  24      -0.186  -4.448  56.791  1.00 64.35           H
ATOM     62  HN  SER A  24      -1.857  -6.076  56.823  1.00 64.35           H
ATOM     63  N   MET A  25       0.457  -7.045  54.939  1.00 66.10           N
ATOM     64  CA  MET A  25       1.638  -7.728  54.437  1.00 66.10           C
ATOM     65  C   MET A  25       1.256  -9.017  53.707  1.00 66.10           C
ATOM     66  O   MET A  25       1.799  -9.317  52.645  1.00 66.10           O
ATOM     67  HA  MET A  25       2.105  -7.032  53.740  1.00 66.10           H
ATOM     68  CB  MET A  25       2.571  -8.058  55.603  1.00 66.10           C
ATOM     69 1HB  MET A  25       2.566  -7.238  56.322  1.00 66.10           H
ATOM     70 2HB  MET A  25       2.207  -8.942  56.126  1.00 66.10           H
ATOM     71  CG  MET A  25       3.999  -8.302  55.111  1.00 66.10           C
ATOM     72 1HG  MET A  25       4.577  -8.809  55.883  1.00 66.10           H
ATOM     73 2HG  MET A  25       3.985  -8.958  54.240  1.00 66.10           H
ATOM     74  SD  MET A  25       4.774  -6.750  54.690  1.00 66.10           S
ATOM     75  CE  MET A  25       6.462  -7.292  54.484  1.00 66.10           C
ATOM     76 1HE  MET A  25       6.820  -7.728  55.417  1.00 66.10           H
ATOM     77 2HE  MET A  25       6.509  -8.039  53.692  1.00 66.10           H
ATOM     78 3HE  MET A  25       7.087  -6.440  54.217  1.00 66.10           H
ATOM     79  HN  MET A  25       0.297  -7.144  55.921  1.00 66.10           H
ATOM     80  N   GLU A  26       0.326  -9.746  54.306  1.00 67.22           N
ATOM     81  CA  GLU A  26      -0.143 -10.990  53.720  1.00 67.22           C
ATOM     82  C   GLU A  26      -0.843 -10.718  52.387  1.00 67.22           C
ATOM     83  O   GLU A  26      -0.607 -11.418  51.403  1.00 67.22           O
ATOM     84  HA  GLU A  26       0.754 -11.587  53.552  1.00 67.22           H
ATOM     85  CB  GLU A  26      -1.069 -11.735  54.683  1.00 67.22           C
ATOM     86 1HB  GLU A  26      -1.787 -11.038  55.116  1.00 67.22           H
ATOM     87 2HB  GLU A  26      -1.538 -12.573  54.167  1.00 67.22           H
ATOM     88  CG  GLU A  26      -0.279 -12.335  55.849  1.00 67.22           C
ATOM     89 1HG  GLU A  26       0.475 -13.022  55.466  1.00 67.22           H
ATOM     90 2HG  GLU A  26       0.251 -11.544  56.379  1.00 67.22           H
ATOM     91  CD  GLU A  26      -1.206 -13.073  56.817  1.00 67.22           C
ATOM     92  OE1 GLU A  26      -0.682 -13.926  57.565  1.00 67.22           O
ATOM     93  OE2 GLU A  26      -2.418 -12.768  56.786  1.00 67.22           O
ATOM     94  HN  GLU A  26      -0.105  -9.499  55.174  1.00 67.22           H
ATOM     95  N   ASP A  27      -1.691  -9.700  52.397  1.00 66.76           N
ATOM     96  CA  ASP A  27      -2.450  -9.346  51.210  1.00 66.76           C
ATOM     97  C   ASP A  27      -1.486  -9.101  50.047  1.00 66.76           C
ATOM     98  O   ASP A  27      -1.766  -9.485  48.913  1.00 66.76           O
ATOM     99  HA  ASP A  27      -3.112 -10.193  51.030  1.00 66.76           H
ATOM    100  CB  ASP A  27      -3.256  -8.065  51.433  1.00 66.76           C
ATOM    101 1HB  ASP A  27      -2.638  -7.326  51.943  1.00 66.76           H
ATOM    102 2HB  ASP A  27      -3.537  -7.635  50.471  1.00 66.76           H
ATOM    103  CG  ASP A  27      -4.513  -8.345  52.259  1.00 66.76           C
ATOM    104  OD1 ASP A  27      -4.845  -9.542  52.398  1.00 66.76           O
ATOM    105  OD2 ASP A  27      -5.114  -7.356  52.732  1.00 66.76           O
ATOM    106  HN  ASP A  27      -1.862  -9.122  53.196  1.00 66.76           H
ATOM    107  N   TYR A  28      -0.369  -8.464  50.370  1.00 69.76           N
ATOM    108  CA  TYR A  28       0.623  -8.136  49.361  1.00 69.76           C
ATOM    109  C   TYR A  28       1.358  -9.391  48.885  1.00 69.76           C
ATOM    110  O   TYR A  28       1.708  -9.501  47.711  1.00 69.76           O
ATOM    111  HA  TYR A  28       0.106  -7.683  48.515  1.00 69.76           H
ATOM    112  CB  TYR A  28       1.624  -7.201  50.043  1.00 69.76           C
ATOM    113 1HB  TYR A  28       1.091  -6.332  50.429  1.00 69.76           H
ATOM    114 2HB  TYR A  28       2.059  -7.714  50.901  1.00 69.76           H
ATOM    115  CG  TYR A  28       2.753  -6.724  49.128  1.00 69.76           C
ATOM    116  CD1 TYR A  28       3.975  -7.364  49.148  1.00 69.76           C
ATOM    117  HD1 TYR A  28       4.136  -8.211  49.815  1.00 69.76           H
ATOM    118  CD2 TYR A  28       2.550  -5.652  48.283  1.00 69.76           C
ATOM    119  HD2 TYR A  28       1.584  -5.146  48.267  1.00 69.76           H
ATOM    120  CE1 TYR A  28       5.038  -6.915  48.286  1.00 69.76           C
ATOM    121  HE1 TYR A  28       6.008  -7.412  48.292  1.00 69.76           H
ATOM    122  CE2 TYR A  28       3.612  -5.202  47.421  1.00 69.76           C
ATOM    123  HE2 TYR A  28       3.465  -4.357  46.749  1.00 69.76           H
ATOM    124  CZ  TYR A  28       4.804  -5.856  47.465  1.00 69.76           C
ATOM    125  OH  TYR A  28       5.808  -5.432  46.651  1.00 69.76           O
ATOM    126  HH  TYR A  28       5.513  -4.626  46.137  1.00 69.76           H
ATOM    127  HN  TYR A  28      -0.140  -8.175  51.299  1.00 69.76           H
ATOM    128  N   VAL A  29       1.569 -10.305  49.821  1.00 66.98           N
ATOM    129  CA  VAL A  29       2.329 -11.509  49.533  1.00 66.98           C
ATOM    130  C   VAL A  29       1.466 -12.465  48.706  1.00 66.98           C
ATOM    131  O   VAL A  29       1.973 -13.162  47.828  1.00 66.98           O
ATOM    132  HA  VAL A  29       3.195 -11.217  48.940  1.00 66.98           H
ATOM    133  CB  VAL A  29       2.833 -12.134  50.835  1.00 66.98           C
ATOM    134  HB  VAL A  29       1.979 -12.257  51.500  1.00 66.98           H
ATOM    135  CG1 VAL A  29       3.436 -13.517  50.582  1.00 66.98           C
ATOM    136 1HG1 VAL A  29       2.677 -14.171  50.152  1.00 66.98           H
ATOM    137 2HG1 VAL A  29       4.273 -13.428  49.890  1.00 66.98           H
ATOM    138 3HG1 VAL A  29       3.787 -13.938  51.524  1.00 66.98           H
ATOM    139  CG2 VAL A  29       3.841 -11.215  51.529  1.00 66.98           C
ATOM    140 1HG2 VAL A  29       4.693 -11.046  50.870  1.00 66.98           H
ATOM    141 2HG2 VAL A  29       3.365 -10.262  51.760  1.00 66.98           H
ATOM    142 3HG2 VAL A  29       4.184 -11.683  52.452  1.00 66.98           H
ATOM    143  HN  VAL A  29       1.232 -10.232  50.760  1.00 66.98           H
ATOM    144  N   ASN A  30       0.178 -12.467  49.015  1.00 69.66           N
ATOM    145  CA  ASN A  30      -0.736 -13.422  48.411  1.00 69.66           C
ATOM    146  C   ASN A  30      -1.214 -12.880  47.063  1.00 69.66           C
ATOM    147  O   ASN A  30      -1.867 -13.592  46.300  1.00 69.66           O
ATOM    148  HA  ASN A  30      -0.162 -14.343  48.311  1.00 69.66           H
ATOM    149  CB  ASN A  30      -1.965 -13.643  49.295  1.00 69.66           C
ATOM    150 1HB  ASN A  30      -2.332 -12.683  49.661  1.00 69.66           H
ATOM    151 2HB  ASN A  30      -2.767 -14.086  48.704  1.00 69.66           H
ATOM    152  CG  ASN A  30      -1.633 -14.553  50.479  1.00 69.66           C
ATOM    153  OD1 ASN A  30      -0.675 -15.309  50.465  1.00 69.66           O
ATOM    154  ND2 ASN A  30      -2.476 -14.440  51.501  1.00 69.66           N
ATOM    155 1HD2 ASN A  30      -3.243 -13.800  51.449  1.00 69.66           H
ATOM    156 2HD2 ASN A  30      -2.343 -14.994  52.323  1.00 69.66           H
ATOM    157  HN  ASN A  30      -0.242 -11.833  49.665  1.00 69.66           H
ATOM    158  N   PHE A  31      -0.870 -11.626  46.809  1.00 75.87           N
ATOM    159  CA  PHE A  31      -1.234 -10.990  45.554  1.00 75.87           C
ATOM    160  C   PHE A  31      -0.529 -11.662  44.374  1.00 75.87           C
ATOM    161  O   PHE A  31       0.699 -11.706  44.323  1.00 75.87           O
ATOM    162  HA  PHE A  31      -2.312 -11.095  45.439  1.00 75.87           H
ATOM    163  CB  PHE A  31      -0.777  -9.532  45.643  1.00 75.87           C
ATOM    164 1HB  PHE A  31      -1.199  -9.084  46.543  1.00 75.87           H
ATOM    165 2HB  PHE A  31       0.307  -9.508  45.754  1.00 75.87           H
ATOM    166  CG  PHE A  31      -1.171  -8.682  44.434  1.00 75.87           C
ATOM    167  CD1 PHE A  31      -0.269  -8.450  43.443  1.00 75.87           C
ATOM    168  HD1 PHE A  31       0.735  -8.869  43.510  1.00 75.87           H
ATOM    169  CD2 PHE A  31      -2.423  -8.158  44.350  1.00 75.87           C
ATOM    170  HD2 PHE A  31      -3.146  -8.344  45.144  1.00 75.87           H
ATOM    171  CE1 PHE A  31      -0.634  -7.660  42.321  1.00 75.87           C
ATOM    172  HE1 PHE A  31       0.089  -7.474  41.527  1.00 75.87           H
ATOM    173  CE2 PHE A  31      -2.789  -7.369  43.227  1.00 75.87           C
ATOM    174  HE2 PHE A  31      -3.792  -6.949  43.160  1.00 75.87           H
ATOM    175  CZ  PHE A  31      -1.886  -7.137  42.236  1.00 75.87           C
ATOM    176  HZ  PHE A  31      -2.167  -6.531  41.375  1.00 75.87           H
ATOM    177  HN  PHE A  31      -0.354 -11.049  47.441  1.00 75.87           H
ATOM    178  N   ASN A  32      -1.337 -12.168  43.454  1.00 73.22           N
ATOM    179  CA  ASN A  32      -0.806 -12.799  42.258  1.00 73.22           C
ATOM    180  C   ASN A  32      -0.361 -11.718  41.271  1.00 73.22           C
ATOM    181  O   ASN A  32      -1.183 -11.157  40.547  1.00 73.22           O
ATOM    182  HA  ASN A  32       0.024 -13.415  42.603  1.00 73.22           H
ATOM    183  CB  ASN A  32      -1.869 -13.658  41.570  1.00 73.22           C
ATOM    184 1HB  ASN A  32      -2.391 -14.260  42.313  1.00 73.22           H
ATOM    185 2HB  ASN A  32      -2.613 -13.016  41.100  1.00 73.22           H
ATOM    186  CG  ASN A  32      -1.238 -14.572  40.517  1.00 73.22           C
ATOM    187  OD1 ASN A  32      -0.039 -14.568  40.292  1.00 73.22           O
ATOM    188  ND2 ASN A  32      -2.111 -15.354  39.887  1.00 73.22           N
ATOM    189 1HD2 ASN A  32      -3.082 -15.308  40.120  1.00 73.22           H
ATOM    190 2HD2 ASN A  32      -1.795 -15.987  39.181  1.00 73.22           H
ATOM    191  HN  ASN A  32      -2.335 -12.152  43.516  1.00 73.22           H
ATOM    192  N   PHE A  33       0.938 -11.458  41.273  1.00 74.93           N
ATOM    193  CA  PHE A  33       1.519 -10.539  40.308  1.00 74.93           C
ATOM    194  C   PHE A  33       1.726 -11.223  38.956  1.00 74.93           C
ATOM    195  O   PHE A  33       2.842 -11.265  38.441  1.00 74.93           O
ATOM    196  HA  PHE A  33       0.822  -9.710  40.191  1.00 74.93           H
ATOM    197  CB  PHE A  33       2.879 -10.110  40.862  1.00 74.93           C
ATOM    198 1HB  PHE A  33       3.470 -11.001  41.077  1.00 74.93           H
ATOM    199 2HB  PHE A  33       3.413  -9.551  40.094  1.00 74.93           H
ATOM    200  CG  PHE A  33       2.794  -9.256  42.129  1.00 74.93           C
ATOM    201  CD1 PHE A  33       2.623  -7.910  42.030  1.00 74.93           C
ATOM    202  HD1 PHE A  33       2.547  -7.440  41.050  1.00 74.93           H
ATOM    203  CD2 PHE A  33       2.889  -9.842  43.352  1.00 74.93           C
ATOM    204  HD2 PHE A  33       3.026 -10.920  43.431  1.00 74.93           H
ATOM    205  CE1 PHE A  33       2.544  -7.117  43.206  1.00 74.93           C
ATOM    206  HE1 PHE A  33       2.407  -6.038  43.127  1.00 74.93           H
ATOM    207  CE2 PHE A  33       2.810  -9.048  44.527  1.00 74.93           C
ATOM    208  HE2 PHE A  33       2.886  -9.518  45.508  1.00 74.93           H
ATOM    209  CZ  PHE A  33       2.639  -7.703  44.429  1.00 74.93           C
ATOM    210  HZ  PHE A  33       2.578  -7.094  45.331  1.00 74.93           H
ATOM    211  HN  PHE A  33       1.588 -11.861  41.917  1.00 74.93           H
ATOM    212  N   THR A  34       0.632 -11.743  38.418  1.00 75.55           N
ATOM    213  CA  THR A  34       0.607 -12.160  37.026  1.00 75.55           C
ATOM    214  C   THR A  34       1.110 -11.032  36.123  1.00 75.55           C
ATOM    215  O   THR A  34       0.696  -9.883  36.269  1.00 75.55           O
ATOM    216  HA  THR A  34       1.295 -12.996  36.906  1.00 75.55           H
ATOM    217  CB  THR A  34      -0.815 -12.616  36.694  1.00 75.55           C
ATOM    218  HB  THR A  34      -1.142 -12.206  35.738  1.00 75.55           H
ATOM    219  OG1 THR A  34      -1.581 -12.218  37.828  1.00 75.55           O
ATOM    220  HG1 THR A  34      -1.787 -11.240  37.776  1.00 75.55           H
ATOM    221  CG2 THR A  34      -0.951 -14.139  36.669  1.00 75.55           C
ATOM    222 1HG2 THR A  34      -0.688 -14.544  37.647  1.00 75.55           H
ATOM    223 2HG2 THR A  34      -0.281 -14.551  35.914  1.00 75.55           H
ATOM    224 3HG2 THR A  34      -1.979 -14.409  36.429  1.00 75.55           H
ATOM    225  HN  THR A  34      -0.225 -11.880  38.915  1.00 75.55           H
ATOM    226  N   ASP A  35       1.996 -11.399  35.208  1.00 82.31           N
ATOM    227  CA  ASP A  35       2.719 -10.411  34.427  1.00 82.31           C
ATOM    228  C   ASP A  35       1.849  -9.962  33.250  1.00 82.31           C
ATOM    229  O   ASP A  35       2.095 -10.349  32.109  1.00 82.31           O
ATOM    230  HA  ASP A  35       2.933  -9.598  35.120  1.00 82.31           H
ATOM    231  CB  ASP A  35       4.014 -10.996  33.861  1.00 82.31           C
ATOM    232 1HB  ASP A  35       4.392 -11.768  34.531  1.00 82.31           H
ATOM    233 2HB  ASP A  35       3.813 -11.475  32.903  1.00 82.31           H
ATOM    234  CG  ASP A  35       5.074  -9.907  33.680  1.00 82.31           C
ATOM    235  OD1 ASP A  35       4.856  -8.806  34.229  1.00 82.31           O
ATOM    236  OD2 ASP A  35       6.079 -10.202  32.996  1.00 82.31           O
ATOM    237  HN  ASP A  35       2.221 -12.351  34.999  1.00 82.31           H
ATOM    238  N   PHE A  36       0.850  -9.152  33.569  1.00 90.61           N
ATOM    239  CA  PHE A  36      -0.034  -8.617  32.548  1.00 90.61           C
ATOM    240  C   PHE A  36       0.599  -7.411  31.851  1.00 90.61           C
ATOM    241  O   PHE A  36       0.130  -6.981  30.799  1.00 90.61           O
ATOM    242  HA  PHE A  36      -0.203  -9.409  31.819  1.00 90.61           H
ATOM    243  CB  PHE A  36      -1.314  -8.167  33.256  1.00 90.61           C
ATOM    244 1HB  PHE A  36      -1.047  -7.515  34.088  1.00 90.61           H
ATOM    245 2HB  PHE A  36      -1.910  -7.572  32.564  1.00 90.61           H
ATOM    246  CG  PHE A  36      -2.171  -9.319  33.784  1.00 90.61           C
ATOM    247  CD1 PHE A  36      -2.321 -10.450  33.044  1.00 90.61           C
ATOM    248  HD1 PHE A  36      -1.832 -10.535  32.074  1.00 90.61           H
ATOM    249  CD2 PHE A  36      -2.782  -9.213  34.995  1.00 90.61           C
ATOM    250  HD2 PHE A  36      -2.662  -8.307  35.588  1.00 90.61           H
ATOM    251  CE1 PHE A  36      -3.117 -11.519  33.534  1.00 90.61           C
ATOM    252  HE1 PHE A  36      -3.238 -12.425  32.940  1.00 90.61           H
ATOM    253  CE2 PHE A  36      -3.577 -10.282  35.485  1.00 90.61           C
ATOM    254  HE2 PHE A  36      -4.067 -10.197  36.455  1.00 90.61           H
ATOM    255  CZ  PHE A  36      -3.728 -11.413  34.744  1.00 90.61           C
ATOM    256  HZ  PHE A  36      -4.338 -12.234  35.121  1.00 90.61           H
ATOM    257  HN  PHE A  36       0.642  -8.862  34.503  1.00 90.61           H
ATOM    258  N   TYR A  37       1.656  -6.900  32.466  1.00 91.94           N
ATOM    259  CA  TYR A  37       2.447  -5.850  31.847  1.00 91.94           C
ATOM    260  C   TYR A  37       3.549  -6.441  30.966  1.00 91.94           C
ATOM    261  O   TYR A  37       4.440  -7.131  31.459  1.00 91.94           O
ATOM    262  HA  TYR A  37       1.781  -5.248  31.229  1.00 91.94           H
ATOM    263  CB  TYR A  37       3.091  -5.074  32.997  1.00 91.94           C
ATOM    264 1HB  TYR A  37       2.307  -4.713  33.663  1.00 91.94           H
ATOM    265 2HB  TYR A  37       3.713  -5.755  33.578  1.00 91.94           H
ATOM    266  CG  TYR A  37       3.944  -3.887  32.546  1.00 91.94           C
ATOM    267  CD1 TYR A  37       5.298  -4.050  32.335  1.00 91.94           C
ATOM    268  HD1 TYR A  37       5.760  -5.026  32.490  1.00 91.94           H
ATOM    269  CD2 TYR A  37       3.359  -2.652  32.350  1.00 91.94           C
ATOM    270  HD2 TYR A  37       2.290  -2.523  32.517  1.00 91.94           H
ATOM    271  CE1 TYR A  37       6.101  -2.933  31.910  1.00 91.94           C
ATOM    272  HE1 TYR A  37       7.171  -3.048  31.740  1.00 91.94           H
ATOM    273  CE2 TYR A  37       4.162  -1.535  31.925  1.00 91.94           C
ATOM    274  HE2 TYR A  37       3.713  -0.554  31.767  1.00 91.94           H
ATOM    275  CZ  TYR A  37       5.493  -1.730  31.726  1.00 91.94           C
ATOM    276  OH  TYR A  37       6.251  -0.675  31.325  1.00 91.94           O
ATOM    277  HH  TYR A  37       5.668   0.120  31.155  1.00 91.94           H
ATOM    278  HN  TYR A  37       1.973  -7.192  33.368  1.00 91.94           H
ATOM    279  N   CYS A  38       3.453  -6.149  29.677  1.00 91.52           N
ATOM    280  CA  CYS A  38       4.366  -6.730  28.707  1.00 91.52           C
ATOM    281  C   CYS A  38       5.383  -5.661  28.305  1.00 91.52           C
ATOM    282  O   CYS A  38       5.019  -4.640  27.723  1.00 91.52           O
ATOM    283  HA  CYS A  38       4.858  -7.567  29.204  1.00 91.52           H
ATOM    284  CB  CYS A  38       3.620  -7.294  27.496  1.00 91.52           C
ATOM    285 1HB  CYS A  38       2.815  -7.950  27.827  1.00 91.52           H
ATOM    286 2HB  CYS A  38       3.159  -6.483  26.933  1.00 91.52           H
ATOM    287  SG  CYS A  38       4.779  -8.219  26.423  1.00 91.52           S
ATOM    288  HN  CYS A  38       2.768  -5.529  29.294  1.00 91.52           H
ATOM    289  N   GLU A  39       6.639  -5.933  28.629  1.00 89.95           N
ATOM    290  CA  GLU A  39       7.736  -5.136  28.108  1.00 89.95           C
ATOM    291  C   GLU A  39       8.076  -5.570  26.681  1.00 89.95           C
ATOM    292  O   GLU A  39       8.399  -6.732  26.442  1.00 89.95           O
ATOM    293  HA  GLU A  39       7.372  -4.108  28.105  1.00 89.95           H
ATOM    294  CB  GLU A  39       8.963  -5.230  29.017  1.00 89.95           C
ATOM    295 1HB  GLU A  39       9.167  -6.275  29.252  1.00 89.95           H
ATOM    296 2HB  GLU A  39       9.806  -4.721  28.550  1.00 89.95           H
ATOM    297  CG  GLU A  39       8.714  -4.520  30.349  1.00 89.95           C
ATOM    298 1HG  GLU A  39       8.360  -3.506  30.164  1.00 89.95           H
ATOM    299 2HG  GLU A  39       7.929  -5.037  30.900  1.00 89.95           H
ATOM    300  CD  GLU A  39       9.990  -4.473  31.192  1.00 89.95           C
ATOM    301  OE1 GLU A  39       9.905  -3.944  32.322  1.00 89.95           O
ATOM    302  OE2 GLU A  39      11.022  -4.968  30.689  1.00 89.95           O
ATOM    303  HN  GLU A  39       6.911  -6.681  29.236  1.00 89.95           H
ATOM    304  N   LYS A  40       7.993  -4.612  25.769  1.00 89.61           N
ATOM    305  CA  LYS A  40       8.161  -4.907  24.357  1.00 89.61           C
ATOM    306  C   LYS A  40       9.610  -4.629  23.951  1.00 89.61           C
ATOM    307  O   LYS A  40       9.892  -4.365  22.783  1.00 89.61           O
ATOM    308  HA  LYS A  40       7.962  -5.969  24.218  1.00 89.61           H
ATOM    309  CB  LYS A  40       7.132  -4.141  23.523  1.00 89.61           C
ATOM    310 1HB  LYS A  40       7.267  -3.069  23.667  1.00 89.61           H
ATOM    311 2HB  LYS A  40       7.293  -4.342  22.464  1.00 89.61           H
ATOM    312  CG  LYS A  40       5.706  -4.538  23.912  1.00 89.61           C
ATOM    313 1HG  LYS A  40       5.573  -4.419  24.987  1.00 89.61           H
ATOM    314 2HG  LYS A  40       4.994  -3.871  23.426  1.00 89.61           H
ATOM    315  CD  LYS A  40       5.412  -5.985  23.513  1.00 89.61           C
ATOM    316 1HD  LYS A  40       5.706  -6.147  22.476  1.00 89.61           H
ATOM    317 2HD  LYS A  40       6.009  -6.663  24.123  1.00 89.61           H
ATOM    318  CE  LYS A  40       3.927  -6.310  23.684  1.00 89.61           C
ATOM    319 1HE  LYS A  40       3.716  -6.538  24.729  1.00 89.61           H
ATOM    320 2HE  LYS A  40       3.325  -5.440  23.421  1.00 89.61           H
ATOM    321  NZ  LYS A  40       3.546  -7.459  22.833  1.00 89.61           N
ATOM    322 1HZ  LYS A  40       2.561  -7.663  22.961  1.00 89.61           H
ATOM    323 2HZ  LYS A  40       3.721  -7.232  21.861  1.00 89.61           H
ATOM    324 3HZ  LYS A  40       4.095  -8.270  23.095  1.00 89.61           H
ATOM    325  HN  LYS A  40       7.814  -3.651  25.982  1.00 89.61           H
ATOM    326  N   ASN A  41      10.491  -4.699  24.938  1.00 87.97           N
ATOM    327  CA  ASN A  41      11.894  -4.394  24.713  1.00 87.97           C
ATOM    328  C   ASN A  41      12.435  -5.296  23.602  1.00 87.97           C
ATOM    329  O   ASN A  41      13.155  -4.834  22.718  1.00 87.97           O
ATOM    330  HA  ASN A  41      11.917  -3.339  24.442  1.00 87.97           H
ATOM    331  CB  ASN A  41      12.722  -4.648  25.974  1.00 87.97           C
ATOM    332 1HB  ASN A  41      12.396  -5.574  26.447  1.00 87.97           H
ATOM    333 2HB  ASN A  41      13.770  -4.779  25.705  1.00 87.97           H
ATOM    334  CG  ASN A  41      12.585  -3.488  26.963  1.00 87.97           C
ATOM    335  OD1 ASN A  41      12.334  -2.352  26.596  1.00 87.97           O
ATOM    336  ND2 ASN A  41      12.765  -3.837  28.233  1.00 87.97           N
ATOM    337 1HD2 ASN A  41      12.969  -4.787  28.467  1.00 87.97           H
ATOM    338 2HD2 ASN A  41      12.695  -3.148  28.955  1.00 87.97           H
ATOM    339  HN  ASN A  41      10.260  -4.958  25.876  1.00 87.97           H
ATOM    340  N   ASN A  42      12.068  -6.566  23.684  1.00 90.39           N
ATOM    341  CA  ASN A  42      12.549  -7.547  22.726  1.00 90.39           C
ATOM    342  C   ASN A  42      12.066  -7.165  21.325  1.00 90.39           C
ATOM    343  O   ASN A  42      12.810  -7.289  20.353  1.00 90.39           O
ATOM    344  HA  ASN A  42      13.635  -7.524  22.813  1.00 90.39           H
ATOM    345  CB  ASN A  42      12.009  -8.942  23.047  1.00 90.39           C
ATOM    346 1HB  ASN A  42      10.928  -8.897  23.175  1.00 90.39           H
ATOM    347 2HB  ASN A  42      12.203  -9.613  22.211  1.00 90.39           H
ATOM    348  CG  ASN A  42      12.655  -9.501  24.317  1.00 90.39           C
ATOM    349  OD1 ASN A  42      13.620  -8.968  24.840  1.00 90.39           O
ATOM    350  ND2 ASN A  42      12.071 -10.602  24.782  1.00 90.39           N
ATOM    351 1HD2 ASN A  42      11.282 -10.989  24.304  1.00 90.39           H
ATOM    352 2HD2 ASN A  42      12.421 -11.043  25.608  1.00 90.39           H
ATOM    353  HN  ASN A  42      11.455  -6.927  24.386  1.00 90.39           H
ATOM    354  N   VAL A  43      10.824  -6.709  21.266  1.00 90.69           N
ATOM    355  CA  VAL A  43      10.228  -6.322  19.998  1.00 90.69           C
ATOM    356  C   VAL A  43      10.999  -5.134  19.419  1.00 90.69           C
ATOM    357  O   VAL A  43      11.294  -5.103  18.226  1.00 90.69           O
ATOM    358  HA  VAL A  43      10.324  -7.168  19.318  1.00 90.69           H
ATOM    359  CB  VAL A  43       8.738  -6.032  20.187  1.00 90.69           C
ATOM    360  HB  VAL A  43       8.645  -5.148  20.819  1.00 90.69           H
ATOM    361  CG1 VAL A  43       8.065  -5.724  18.848  1.00 90.69           C
ATOM    362 1HG1 VAL A  43       8.536  -4.851  18.397  1.00 90.69           H
ATOM    363 2HG1 VAL A  43       8.173  -6.580  18.182  1.00 90.69           H
ATOM    364 3HG1 VAL A  43       7.006  -5.522  19.012  1.00 90.69           H
ATOM    365  CG2 VAL A  43       8.039  -7.193  20.898  1.00 90.69           C
ATOM    366 1HG2 VAL A  43       8.146  -8.100  20.303  1.00 90.69           H
ATOM    367 2HG2 VAL A  43       8.493  -7.345  21.878  1.00 90.69           H
ATOM    368 3HG2 VAL A  43       6.981  -6.961  21.020  1.00 90.69           H
ATOM    369  HN  VAL A  43      10.229  -6.603  22.062  1.00 90.69           H
ATOM    370  N   ARG A  44      11.304  -4.185  20.292  1.00 89.40           N
ATOM    371  CA  ARG A  44      11.973  -2.966  19.869  1.00 89.40           C
ATOM    372  C   ARG A  44      13.387  -3.280  19.377  1.00 89.40           C
ATOM    373  O   ARG A  44      13.845  -2.710  18.388  1.00 89.40           O
ATOM    374  HA  ARG A  44      11.354  -2.574  19.062  1.00 89.40           H
ATOM    375  CB  ARG A  44      12.051  -1.955  21.015  1.00 89.40           C
ATOM    376 1HB  ARG A  44      12.521  -2.419  21.882  1.00 89.40           H
ATOM    377 2HB  ARG A  44      12.682  -1.116  20.722  1.00 89.40           H
ATOM    378  CG  ARG A  44      10.659  -1.446  21.394  1.00 89.40           C
ATOM    379 1HG  ARG A  44      10.098  -1.205  20.491  1.00 89.40           H
ATOM    380 2HG  ARG A  44      10.109  -2.232  21.911  1.00 89.40           H
ATOM    381  CD  ARG A  44      10.753  -0.208  22.289  1.00 89.40           C
ATOM    382 1HD  ARG A  44      11.551   0.445  21.937  1.00 89.40           H
ATOM    383 2HD  ARG A  44       9.826   0.362  22.232  1.00 89.40           H
ATOM    384  NE  ARG A  44      11.011  -0.614  23.688  1.00 89.40           N
ATOM    385  HE  ARG A  44      11.956  -0.804  23.954  1.00 89.40           H
ATOM    386  CZ  ARG A  44      10.058  -0.742  24.621  1.00 89.40           C
ATOM    387  NH1 ARG A  44       8.775  -0.501  24.321  1.00 89.40           N
ATOM    388 1HH1 ARG A  44       8.523  -0.222  23.394  1.00 89.40           H
ATOM    389 2HH1 ARG A  44       8.070  -0.599  25.023  1.00 89.40           H
ATOM    390  NH2 ARG A  44      10.408  -1.116  25.860  1.00 89.40           N
ATOM    391 1HH2 ARG A  44       9.709  -1.217  26.568  1.00 89.40           H
ATOM    392 2HH2 ARG A  44      11.368  -1.295  26.076  1.00 89.40           H
ATOM    393  HN  ARG A  44      11.102  -4.238  21.270  1.00 89.40           H
ATOM    394  N   GLN A  45      14.040  -4.186  20.090  1.00 91.15           N
ATOM    395  CA  GLN A  45      15.409  -4.548  19.767  1.00 91.15           C
ATOM    396  C   GLN A  45      15.475  -5.190  18.380  1.00 91.15           C
ATOM    397  O   GLN A  45      16.370  -4.885  17.593  1.00 91.15           O
ATOM    398  HA  GLN A  45      15.964  -3.610  19.768  1.00 91.15           H
ATOM    399  CB  GLN A  45      15.996  -5.479  20.831  1.00 91.15           C
ATOM    400 1HB  GLN A  45      15.876  -5.030  21.817  1.00 91.15           H
ATOM    401 2HB  GLN A  45      15.446  -6.420  20.839  1.00 91.15           H
ATOM    402  CG  GLN A  45      17.478  -5.750  20.564  1.00 91.15           C
ATOM    403 1HG  GLN A  45      17.597  -6.202  19.579  1.00 91.15           H
ATOM    404 2HG  GLN A  45      18.027  -4.809  20.552  1.00 91.15           H
ATOM    405  CD  GLN A  45      18.066  -6.677  21.630  1.00 91.15           C
ATOM    406  OE1 GLN A  45      17.370  -7.205  22.482  1.00 91.15           O
ATOM    407  NE2 GLN A  45      19.382  -6.845  21.535  1.00 91.15           N
ATOM    408 1HE2 GLN A  45      19.894  -6.382  20.812  1.00 91.15           H
ATOM    409 2HE2 GLN A  45      19.859  -7.433  22.188  1.00 91.15           H
ATOM    410  HN  GLN A  45      13.649  -4.668  20.874  1.00 91.15           H
ATOM    411  N   PHE A  46      14.517  -6.068  18.123  1.00 93.04           N
ATOM    412  CA  PHE A  46      14.428  -6.722  16.829  1.00 93.04           C
ATOM    413  C   PHE A  46      14.224  -5.698  15.710  1.00 93.04           C
ATOM    414  O   PHE A  46      14.925  -5.728  14.701  1.00 93.04           O
ATOM    415  HA  PHE A  46      15.368  -7.250  16.668  1.00 93.04           H
ATOM    416  CB  PHE A  46      13.215  -7.653  16.880  1.00 93.04           C
ATOM    417 1HB  PHE A  46      13.409  -8.446  17.602  1.00 93.04           H
ATOM    418 2HB  PHE A  46      12.355  -7.093  17.245  1.00 93.04           H
ATOM    419  CG  PHE A  46      12.859  -8.286  15.533  1.00 93.04           C
ATOM    420  CD1 PHE A  46      11.828  -7.787  14.799  1.00 93.04           C
ATOM    421  HD1 PHE A  46      11.256  -6.937  15.170  1.00 93.04           H
ATOM    422  CD2 PHE A  46      13.573  -9.347  15.070  1.00 93.04           C
ATOM    423  HD2 PHE A  46      14.399  -9.746  15.658  1.00 93.04           H
ATOM    424  CE1 PHE A  46      11.497  -8.374  13.549  1.00 93.04           C
ATOM    425  HE1 PHE A  46      10.671  -7.974  12.961  1.00 93.04           H
ATOM    426  CE2 PHE A  46      13.242  -9.934  13.820  1.00 93.04           C
ATOM    427  HE2 PHE A  46      13.814 -10.784  13.449  1.00 93.04           H
ATOM    428  CZ  PHE A  46      12.211  -9.435  13.086  1.00 93.04           C
ATOM    429  HZ  PHE A  46      11.958  -9.885  12.126  1.00 93.04           H
ATOM    430  HN  PHE A  46      13.811  -6.334  18.780  1.00 93.04           H
ATOM    431  N   ALA A  47      13.259  -4.817  15.928  1.00 91.42           N
ATOM    432  CA  ALA A  47      12.880  -3.855  14.907  1.00 91.42           C
ATOM    433  C   ALA A  47      14.086  -2.979  14.564  1.00 91.42           C
ATOM    434  O   ALA A  47      14.298  -2.635  13.403  1.00 91.42           O
ATOM    435  HA  ALA A  47      12.583  -4.413  14.019  1.00 91.42           H
ATOM    436  CB  ALA A  47      11.684  -3.035  15.396  1.00 91.42           C
ATOM    437 1HB  ALA A  47      10.845  -3.701  15.598  1.00 91.42           H
ATOM    438 2HB  ALA A  47      11.956  -2.507  16.310  1.00 91.42           H
ATOM    439 3HB  ALA A  47      11.400  -2.314  14.630  1.00 91.42           H
ATOM    440  HN  ALA A  47      12.741  -4.754  16.781  1.00 91.42           H
ATOM    441  N   SER A  48      14.846  -2.644  15.597  1.00 91.83           N
ATOM    442  CA  SER A  48      15.918  -1.673  15.453  1.00 91.83           C
ATOM    443  C   SER A  48      17.005  -2.228  14.531  1.00 91.83           C
ATOM    444  O   SER A  48      17.723  -1.466  13.885  1.00 91.83           O
ATOM    445  HA  SER A  48      15.453  -0.793  15.011  1.00 91.83           H
ATOM    446  CB  SER A  48      16.513  -1.305  16.814  1.00 91.83           C
ATOM    447 1HB  SER A  48      17.159  -0.434  16.703  1.00 91.83           H
ATOM    448 2HB  SER A  48      15.712  -1.023  17.496  1.00 91.83           H
ATOM    449  OG  SER A  48      17.260  -2.380  17.378  1.00 91.83           O
ATOM    450  HG  SER A  48      17.640  -2.106  18.262  1.00 91.83           H
ATOM    451  HN  SER A  48      14.738  -3.022  16.516  1.00 91.83           H
ATOM    452  N   HIS A  49      17.092  -3.549  14.498  1.00 93.31           N
ATOM    453  CA  HIS A  49      18.104  -4.213  13.695  1.00 93.31           C
ATOM    454  C   HIS A  49      17.520  -4.572  12.327  1.00 93.31           C
ATOM    455  O   HIS A  49      18.202  -4.462  11.309  1.00 93.31           O
ATOM    456  HA  HIS A  49      18.914  -3.497  13.558  1.00 93.31           H
ATOM    457  CB  HIS A  49      18.674  -5.426  14.433  1.00 93.31           C
ATOM    458 1HB  HIS A  49      17.851  -6.075  14.733  1.00 93.31           H
ATOM    459 2HB  HIS A  49      19.296  -5.999  13.744  1.00 93.31           H
ATOM    460  CG  HIS A  49      19.491  -5.075  15.653  1.00 93.31           C
ATOM    461  ND1 HIS A  49      18.919  -4.783  16.879  1.00 93.31           N
ATOM    462  HD1 HIS A  49      17.940  -4.774  17.081  1.00 93.31           H
ATOM    463  CD2 HIS A  49      20.841  -4.973  15.823  1.00 93.31           C
ATOM    464  HD2 HIS A  49      21.594  -5.140  15.053  1.00 93.31           H
ATOM    465  CE1 HIS A  49      19.891  -4.518  17.740  1.00 93.31           C
ATOM    466  HE1 HIS A  49      19.762  -4.252  18.790  1.00 93.31           H
ATOM    467  NE2 HIS A  49      21.080  -4.635  17.084  1.00 93.31           N
ATOM    468  HN  HIS A  49      16.487  -4.162  15.007  1.00 93.31           H
ATOM    469  N   PHE A  50      16.264  -4.993  12.347  1.00 94.51           N
ATOM    470  CA  PHE A  50      15.671  -5.634  11.186  1.00 94.51           C
ATOM    471  C   PHE A  50      15.179  -4.594  10.177  1.00 94.51           C
ATOM    472  O   PHE A  50      15.434  -4.715   8.980  1.00 94.51           O
ATOM    473  HA  PHE A  50      16.444  -6.247  10.724  1.00 94.51           H
ATOM    474  CB  PHE A  50      14.475  -6.447  11.686  1.00 94.51           C
ATOM    475 1HB  PHE A  50      14.825  -7.178  12.415  1.00 94.51           H
ATOM    476 2HB  PHE A  50      13.788  -5.781  12.208  1.00 94.51           H
ATOM    477  CG  PHE A  50      13.712  -7.177  10.579  1.00 94.51           C
ATOM    478  CD1 PHE A  50      12.488  -6.732  10.189  1.00 94.51           C
ATOM    479  HD1 PHE A  50      12.050  -5.855  10.665  1.00 94.51           H
ATOM    480  CD2 PHE A  50      14.259  -8.272   9.984  1.00 94.51           C
ATOM    481  HD2 PHE A  50      15.240  -8.629  10.297  1.00 94.51           H
ATOM    482  CE1 PHE A  50      11.780  -7.410   9.161  1.00 94.51           C
ATOM    483  HE1 PHE A  50      10.798  -7.053   8.849  1.00 94.51           H
ATOM    484  CE2 PHE A  50      13.551  -8.949   8.956  1.00 94.51           C
ATOM    485  HE2 PHE A  50      13.989  -9.826   8.480  1.00 94.51           H
ATOM    486  CZ  PHE A  50      12.326  -8.504   8.567  1.00 94.51           C
ATOM    487  HZ  PHE A  50      11.783  -9.024   7.778  1.00 94.51           H
ATOM    488  HN  PHE A  50      15.657  -4.902  13.136  1.00 94.51           H
ATOM    489  N   LEU A  51      14.481  -3.595  10.698  1.00 94.09           N
ATOM    490  CA  LEU A  51      13.652  -2.744   9.861  1.00 94.09           C
ATOM    491  C   LEU A  51      14.547  -1.811   9.045  1.00 94.09           C
ATOM    492  O   LEU A  51      14.422  -1.736   7.823  1.00 94.09           O
ATOM    493  HA  LEU A  51      13.110  -3.393   9.173  1.00 94.09           H
ATOM    494  CB  LEU A  51      12.610  -2.012  10.708  1.00 94.09           C
ATOM    495 1HB  LEU A  51      13.133  -1.400  11.443  1.00 94.09           H
ATOM    496 2HB  LEU A  51      12.058  -1.330  10.060  1.00 94.09           H
ATOM    497  CG  LEU A  51      11.603  -2.896  11.446  1.00 94.09           C
ATOM    498  HG  LEU A  51      12.155  -3.562  12.109  1.00 94.09           H
ATOM    499  CD1 LEU A  51      10.673  -2.055  12.323  1.00 94.09           C
ATOM    500 1HD1 LEU A  51      11.263  -1.508  13.058  1.00 94.09           H
ATOM    501 2HD1 LEU A  51      10.126  -1.349  11.699  1.00 94.09           H
ATOM    502 3HD1 LEU A  51       9.968  -2.709  12.836  1.00 94.09           H
ATOM    503  CD2 LEU A  51      10.825  -3.778  10.467  1.00 94.09           C
ATOM    504 1HD2 LEU A  51      10.285  -3.147   9.761  1.00 94.09           H
ATOM    505 2HD2 LEU A  51      11.521  -4.417   9.923  1.00 94.09           H
ATOM    506 3HD2 LEU A  51      10.117  -4.396  11.018  1.00 94.09           H
ATOM    507  HN  LEU A  51      14.477  -3.363  11.671  1.00 94.09           H
ATOM    508  N   PRO A  52      15.463  -1.084   9.700  1.00 94.94           N
ATOM    509  CA  PRO A  52      16.160   0.023   9.042  1.00 94.94           C
ATOM    510  C   PRO A  52      16.806  -0.399   7.732  1.00 94.94           C
ATOM    511  O   PRO A  52      16.595   0.235   6.700  1.00 94.94           O
ATOM    512  HA  PRO A  52      15.450   0.805   8.771  1.00 94.94           H
ATOM    513  CB  PRO A  52      17.202   0.460  10.074  1.00 94.94           C
ATOM    514 1HB  PRO A  52      18.152  -0.053   9.926  1.00 94.94           H
ATOM    515 2HB  PRO A  52      17.405   1.529  10.012  1.00 94.94           H
ATOM    516  CG  PRO A  52      16.560   0.085  11.404  1.00 94.94           C
ATOM    517 1HG  PRO A  52      17.299   0.003  12.201  1.00 94.94           H
ATOM    518 2HG  PRO A  52      15.838   0.833  11.731  1.00 94.94           H
ATOM    519  CD  PRO A  52      15.900  -1.250  11.098  1.00 94.94           C
ATOM    520 1HD  PRO A  52      16.599  -2.080  11.203  1.00 94.94           H
ATOM    521 2HD  PRO A  52      15.066  -1.452  11.770  1.00 94.94           H
ATOM    522  N   PRO A  53      17.605  -1.474   7.743  1.00 96.24           N
ATOM    523  CA  PRO A  53      18.272  -1.931   6.521  1.00 96.24           C
ATOM    524  C   PRO A  53      17.297  -2.132   5.372  1.00 96.24           C
ATOM    525  O   PRO A  53      17.578  -1.744   4.239  1.00 96.24           O
ATOM    526  HA  PRO A  53      18.972  -1.172   6.170  1.00 96.24           H
ATOM    527  CB  PRO A  53      18.935  -3.244   6.939  1.00 96.24           C
ATOM    528 1HB  PRO A  53      18.288  -4.100   6.748  1.00 96.24           H
ATOM    529 2HB  PRO A  53      19.862  -3.418   6.391  1.00 96.24           H
ATOM    530  CG  PRO A  53      19.190  -3.052   8.429  1.00 96.24           C
ATOM    531 1HG  PRO A  53      19.329  -4.004   8.942  1.00 96.24           H
ATOM    532 2HG  PRO A  53      20.093  -2.470   8.614  1.00 96.24           H
ATOM    533  CD  PRO A  53      17.938  -2.328   8.897  1.00 96.24           C
ATOM    534 1HD  PRO A  53      17.130  -3.024   9.127  1.00 96.24           H
ATOM    535 2HD  PRO A  53      18.120  -1.747   9.801  1.00 96.24           H
ATOM    536  N   LEU A  54      16.165  -2.740   5.698  1.00 95.37           N
ATOM    537  CA  LEU A  54      15.205  -3.131   4.680  1.00 95.37           C
ATOM    538  C   LEU A  54      14.533  -1.880   4.112  1.00 95.37           C
ATOM    539  O   LEU A  54      14.364  -1.758   2.899  1.00 95.37           O
ATOM    540  HA  LEU A  54      15.760  -3.619   3.878  1.00 95.37           H
ATOM    541  CB  LEU A  54      14.220  -4.159   5.239  1.00 95.37           C
ATOM    542 1HB  LEU A  54      13.777  -3.751   6.148  1.00 95.37           H
ATOM    543 2HB  LEU A  54      13.411  -4.286   4.520  1.00 95.37           H
ATOM    544  CG  LEU A  54      14.799  -5.537   5.562  1.00 95.37           C
ATOM    545  HG  LEU A  54      15.630  -5.405   6.255  1.00 95.37           H
ATOM    546  CD1 LEU A  54      13.763  -6.418   6.262  1.00 95.37           C
ATOM    547 1HD1 LEU A  54      13.452  -5.943   7.193  1.00 95.37           H
ATOM    548 2HD1 LEU A  54      12.896  -6.546   5.613  1.00 95.37           H
ATOM    549 3HD1 LEU A  54      14.201  -7.392   6.480  1.00 95.37           H
ATOM    550  CD2 LEU A  54      15.362  -6.204   4.304  1.00 95.37           C
ATOM    551 1HD2 LEU A  54      14.566  -6.322   3.569  1.00 95.37           H
ATOM    552 2HD2 LEU A  54      16.152  -5.581   3.886  1.00 95.37           H
ATOM    553 3HD2 LEU A  54      15.767  -7.182   4.562  1.00 95.37           H
ATOM    554  HN  LEU A  54      15.901  -2.964   6.636  1.00 95.37           H
ATOM    555  N   TYR A  55      14.167  -0.981   5.014  1.00 94.36           N
ATOM    556  CA  TYR A  55      13.469   0.231   4.623  1.00 94.36           C
ATOM    557  C   TYR A  55      14.347   1.104   3.724  1.00 94.36           C
ATOM    558  O   TYR A  55      13.852   1.734   2.791  1.00 94.36           O
ATOM    559  HA  TYR A  55      12.573  -0.059   4.074  1.00 94.36           H
ATOM    560  CB  TYR A  55      13.178   0.988   5.921  1.00 94.36           C
ATOM    561 1HB  TYR A  55      14.079   0.995   6.535  1.00 94.36           H
ATOM    562 2HB  TYR A  55      12.947   2.026   5.681  1.00 94.36           H
ATOM    563  CG  TYR A  55      12.026   0.400   6.739  1.00 94.36           C
ATOM    564  CD1 TYR A  55      11.303  -0.667   6.246  1.00 94.36           C
ATOM    565  HD1 TYR A  55      11.553  -1.091   5.273  1.00 94.36           H
ATOM    566  CD2 TYR A  55      11.710   0.937   7.971  1.00 94.36           C
ATOM    567  HD2 TYR A  55      12.281   1.780   8.360  1.00 94.36           H
ATOM    568  CE1 TYR A  55      10.219  -1.220   7.016  1.00 94.36           C
ATOM    569  HE1 TYR A  55       9.640  -2.062   6.638  1.00 94.36           H
ATOM    570  CE2 TYR A  55      10.626   0.384   8.741  1.00 94.36           C
ATOM    571  HE2 TYR A  55      10.366   0.799   9.715  1.00 94.36           H
ATOM    572  CZ  TYR A  55       9.934  -0.667   8.225  1.00 94.36           C
ATOM    573  OH  TYR A  55       8.911  -1.189   8.952  1.00 94.36           O
ATOM    574  HH  TYR A  55       8.767  -0.646   9.779  1.00 94.36           H
ATOM    575  HN  TYR A  55      14.340  -1.072   5.995  1.00 94.36           H
ATOM    576  N   TRP A  56      15.634   1.113   4.037  1.00 95.81           N
ATOM    577  CA  TRP A  56      16.599   1.823   3.215  1.00 95.81           C
ATOM    578  C   TRP A  56      16.662   1.129   1.853  1.00 95.81           C
ATOM    579  O   TRP A  56      16.680   1.790   0.816  1.00 95.81           O
ATOM    580  HA  TRP A  56      16.246   2.847   3.096  1.00 95.81           H
ATOM    581  CB  TRP A  56      17.960   1.899   3.910  1.00 95.81           C
ATOM    582 1HB  TRP A  56      18.101   1.001   4.511  1.00 95.81           H
ATOM    583 2HB  TRP A  56      18.744   1.901   3.152  1.00 95.81           H
ATOM    584  CG  TRP A  56      18.134   3.128   4.805  1.00 95.81           C
ATOM    585  CD1 TRP A  56      18.262   3.165   6.138  1.00 95.81           C
ATOM    586  HD1 TRP A  56      18.258   2.284   6.780  1.00 95.81           H
ATOM    587  CD2 TRP A  56      18.194   4.504   4.374  1.00 95.81           C
ATOM    588  NE1 TRP A  56      18.399   4.460   6.597  1.00 95.81           N
ATOM    589  HE1 TRP A  56      18.509   4.742   7.550  1.00 95.81           H
ATOM    590  CE2 TRP A  56      18.356   5.300   5.490  1.00 95.81           C
ATOM    591  CE3 TRP A  56      18.113   5.058   3.085  1.00 95.81           C
ATOM    592  HE3 TRP A  56      17.985   4.451   2.188  1.00 95.81           H
ATOM    593  CZ2 TRP A  56      18.452   6.695   5.429  1.00 95.81           C
ATOM    594  HZ2 TRP A  56      18.580   7.302   6.325  1.00 95.81           H
ATOM    595  CZ3 TRP A  56      18.210   6.454   3.041  1.00 95.81           C
ATOM    596  HZ3 TRP A  56      18.154   6.935   2.064  1.00 95.81           H
ATOM    597  CH2 TRP A  56      18.374   7.269   4.154  1.00 95.81           C
ATOM    598  HH2 TRP A  56      18.442   8.351   4.036  1.00 95.81           H
ATOM    599  HN  TRP A  56      16.019   0.647   4.834  1.00 95.81           H
ATOM    600  N   LEU A  57      16.693  -0.195   1.900  1.00 96.22           N
ATOM    601  CA  LEU A  57      16.772  -0.985   0.683  1.00 96.22           C
ATOM    602  C   LEU A  57      15.543  -0.705  -0.183  1.00 96.22           C
ATOM    603  O   LEU A  57      15.671  -0.404  -1.369  1.00 96.22           O
ATOM    604  HA  LEU A  57      17.659  -0.660   0.140  1.00 96.22           H
ATOM    605  CB  LEU A  57      16.964  -2.466   1.017  1.00 96.22           C
ATOM    606 1HB  LEU A  57      17.869  -2.569   1.615  1.00 96.22           H
ATOM    607 2HB  LEU A  57      16.131  -2.788   1.643  1.00 96.22           H
ATOM    608  CG  LEU A  57      17.065  -3.416  -0.178  1.00 96.22           C
ATOM    609  HG  LEU A  57      16.244  -3.194  -0.860  1.00 96.22           H
ATOM    610  CD1 LEU A  57      18.367  -3.191  -0.948  1.00 96.22           C
ATOM    611 1HD1 LEU A  57      18.400  -2.165  -1.314  1.00 96.22           H
ATOM    612 2HD1 LEU A  57      19.216  -3.369  -0.288  1.00 96.22           H
ATOM    613 3HD1 LEU A  57      18.413  -3.879  -1.793  1.00 96.22           H
ATOM    614  CD2 LEU A  57      16.904  -4.872   0.264  1.00 96.22           C
ATOM    615 1HD2 LEU A  57      17.688  -5.124   0.978  1.00 96.22           H
ATOM    616 2HD2 LEU A  57      15.929  -5.004   0.734  1.00 96.22           H
ATOM    617 3HD2 LEU A  57      16.980  -5.526  -0.605  1.00 96.22           H
ATOM    618  HN  LEU A  57      16.665  -0.726   2.747  1.00 96.22           H
ATOM    619  N   VAL A  58      14.380  -0.812   0.443  1.00 95.03           N
ATOM    620  CA  VAL A  58      13.127  -0.652  -0.274  1.00 95.03           C
ATOM    621  C   VAL A  58      13.060   0.757  -0.867  1.00 95.03           C
ATOM    622  O   VAL A  58      12.652   0.934  -2.014  1.00 95.03           O
ATOM    623  HA  VAL A  58      13.119  -1.376  -1.089  1.00 95.03           H
ATOM    624  CB  VAL A  58      11.950  -0.967   0.651  1.00 95.03           C
ATOM    625  HB  VAL A  58      12.051  -0.350   1.544  1.00 95.03           H
ATOM    626  CG1 VAL A  58      10.618  -0.617  -0.015  1.00 95.03           C
ATOM    627 1HG1 VAL A  58      10.600   0.447  -0.254  1.00 95.03           H
ATOM    628 2HG1 VAL A  58      10.507  -1.197  -0.932  1.00 95.03           H
ATOM    629 3HG1 VAL A  58       9.799  -0.851   0.664  1.00 95.03           H
ATOM    630  CG2 VAL A  58      11.975  -2.433   1.089  1.00 95.03           C
ATOM    631 1HG2 VAL A  58      11.911  -3.076   0.211  1.00 95.03           H
ATOM    632 2HG2 VAL A  58      12.904  -2.638   1.622  1.00 95.03           H
ATOM    633 3HG2 VAL A  58      11.128  -2.630   1.747  1.00 95.03           H
ATOM    634  HN  VAL A  58      14.287  -1.005   1.419  1.00 95.03           H
ATOM    635  N   PHE A  59      13.467   1.725  -0.058  1.00 96.55           N
ATOM    636  CA  PHE A  59      13.473   3.111  -0.493  1.00 96.55           C
ATOM    637  C   PHE A  59      14.285   3.278  -1.780  1.00 96.55           C
ATOM    638  O   PHE A  59      13.788   3.822  -2.765  1.00 96.55           O
ATOM    639  HA  PHE A  59      12.438   3.396  -0.679  1.00 96.55           H
ATOM    640  CB  PHE A  59      14.133   3.926   0.621  1.00 96.55           C
ATOM    641 1HB  PHE A  59      13.502   3.887   1.508  1.00 96.55           H
ATOM    642 2HB  PHE A  59      15.083   3.461   0.884  1.00 96.55           H
ATOM    643  CG  PHE A  59      14.383   5.391   0.255  1.00 96.55           C
ATOM    644  CD1 PHE A  59      15.653   5.876   0.218  1.00 96.55           C
ATOM    645  HD1 PHE A  59      16.493   5.220   0.449  1.00 96.55           H
ATOM    646  CD2 PHE A  59      13.334   6.208  -0.033  1.00 96.55           C
ATOM    647  HD2 PHE A  59      12.316   5.820  -0.003  1.00 96.55           H
ATOM    648  CE1 PHE A  59      15.885   7.235  -0.121  1.00 96.55           C
ATOM    649  HE1 PHE A  59      16.903   7.623  -0.150  1.00 96.55           H
ATOM    650  CE2 PHE A  59      13.566   7.568  -0.372  1.00 96.55           C
ATOM    651  HE2 PHE A  59      12.726   8.223  -0.602  1.00 96.55           H
ATOM    652  CZ  PHE A  59      14.836   8.052  -0.409  1.00 96.55           C
ATOM    653  HZ  PHE A  59      15.014   9.096  -0.669  1.00 96.55           H
ATOM    654  HN  PHE A  59      13.787   1.574   0.877  1.00 96.55           H
ATOM    655  N   ILE A  60      15.519   2.799  -1.730  1.00 96.70           N
ATOM    656  CA  ILE A  60      16.455   3.028  -2.817  1.00 96.70           C
ATOM    657  C   ILE A  60      15.917   2.378  -4.093  1.00 96.70           C
ATOM    658  O   ILE A  60      15.808   3.033  -5.129  1.00 96.70           O
ATOM    659  HA  ILE A  60      16.515   4.104  -2.976  1.00 96.70           H
ATOM    660  CB  ILE A  60      17.856   2.550  -2.428  1.00 96.70           C
ATOM    661  HB  ILE A  60      17.773   1.539  -2.027  1.00 96.70           H
ATOM    662  CG1 ILE A  60      18.447   3.427  -1.322  1.00 96.70           C
ATOM    663 1HG1 ILE A  60      18.712   4.402  -1.731  1.00 96.70           H
ATOM    664 2HG1 ILE A  60      17.698   3.598  -0.549  1.00 96.70           H
ATOM    665  CG2 ILE A  60      18.770   2.476  -3.652  1.00 96.70           C
ATOM    666 1HG2 ILE A  60      18.351   1.778  -4.377  1.00 96.70           H
ATOM    667 2HG2 ILE A  60      18.851   3.464  -4.105  1.00 96.70           H
ATOM    668 3HG2 ILE A  60      19.759   2.134  -3.347  1.00 96.70           H
ATOM    669  CD1 ILE A  60      19.684   2.772  -0.705  1.00 96.70           C
ATOM    670 1HD1 ILE A  60      19.410   1.808  -0.277  1.00 96.70           H
ATOM    671 2HD1 ILE A  60      20.440   2.625  -1.477  1.00 96.70           H
ATOM    672 3HD1 ILE A  60      20.085   3.417   0.077  1.00 96.70           H
ATOM    673  HN  ILE A  60      15.881   2.265  -0.966  1.00 96.70           H
ATOM    674  N   VAL A  61      15.593   1.099  -3.977  1.00 94.74           N
ATOM    675  CA  VAL A  61      15.204   0.316  -5.138  1.00 94.74           C
ATOM    676  C   VAL A  61      13.895   0.869  -5.704  1.00 94.74           C
ATOM    677  O   VAL A  61      13.747   1.002  -6.918  1.00 94.74           O
ATOM    678  HA  VAL A  61      15.986   0.430  -5.888  1.00 94.74           H
ATOM    679  CB  VAL A  61      15.116  -1.165  -4.765  1.00 94.74           C
ATOM    680  HB  VAL A  61      14.404  -1.263  -3.945  1.00 94.74           H
ATOM    681  CG1 VAL A  61      14.596  -1.996  -5.940  1.00 94.74           C
ATOM    682 1HG1 VAL A  61      13.602  -1.646  -6.220  1.00 94.74           H
ATOM    683 2HG1 VAL A  61      15.272  -1.888  -6.788  1.00 94.74           H
ATOM    684 3HG1 VAL A  61      14.543  -3.045  -5.648  1.00 94.74           H
ATOM    685  CG2 VAL A  61      16.468  -1.689  -4.279  1.00 94.74           C
ATOM    686 1HG2 VAL A  61      17.209  -1.571  -5.069  1.00 94.74           H
ATOM    687 2HG2 VAL A  61      16.782  -1.126  -3.400  1.00 94.74           H
ATOM    688 3HG2 VAL A  61      16.378  -2.744  -4.021  1.00 94.74           H
ATOM    689  HN  VAL A  61      15.593   0.598  -3.111  1.00 94.74           H
ATOM    690  N   GLY A  62      12.978   1.176  -4.799  1.00 94.91           N
ATOM    691  CA  GLY A  62      11.663   1.650  -5.196  1.00 94.91           C
ATOM    692  C   GLY A  62      11.754   3.021  -5.868  1.00 94.91           C
ATOM    693  O   GLY A  62      11.085   3.271  -6.870  1.00 94.91           O
ATOM    694 1HA  GLY A  62      11.205   0.935  -5.880  1.00 94.91           H
ATOM    695 2HA  GLY A  62      11.015   1.713  -4.321  1.00 94.91           H
ATOM    696  HN  GLY A  62      13.121   1.105  -3.811  1.00 94.91           H
ATOM    697  N   ALA A  63      12.589   3.873  -5.291  1.00 95.61           N
ATOM    698  CA  ALA A  63      12.721   5.236  -5.777  1.00 95.61           C
ATOM    699  C   ALA A  63      13.267   5.213  -7.206  1.00 95.61           C
ATOM    700  O   ALA A  63      12.782   5.940  -8.072  1.00 95.61           O
ATOM    701  HA  ALA A  63      11.727   5.684  -5.785  1.00 95.61           H
ATOM    702  CB  ALA A  63      13.614   6.034  -4.825  1.00 95.61           C
ATOM    703 1HB  ALA A  63      13.167   6.044  -3.831  1.00 95.61           H
ATOM    704 2HB  ALA A  63      14.599   5.568  -4.775  1.00 95.61           H
ATOM    705 3HB  ALA A  63      13.713   7.056  -5.190  1.00 95.61           H
ATOM    706  HN  ALA A  63      13.166   3.646  -4.507  1.00 95.61           H
ATOM    707  N   LEU A  64      14.268   4.369  -7.409  1.00 93.37           N
ATOM    708  CA  LEU A  64      14.892   4.249  -8.716  1.00 93.37           C
ATOM    709  C   LEU A  64      13.869   3.709  -9.717  1.00 93.37           C
ATOM    710  O   LEU A  64      13.726   4.245 -10.815  1.00 93.37           O
ATOM    711  HA  LEU A  64      15.188   5.250  -9.030  1.00 93.37           H
ATOM    712  CB  LEU A  64      16.167   3.407  -8.626  1.00 93.37           C
ATOM    713 1HB  LEU A  64      15.923   2.466  -8.134  1.00 93.37           H
ATOM    714 2HB  LEU A  64      16.491   3.164  -9.638  1.00 93.37           H
ATOM    715  CG  LEU A  64      17.342   4.048  -7.884  1.00 93.37           C
ATOM    716  HG  LEU A  64      16.997   4.355  -6.897  1.00 93.37           H
ATOM    717  CD1 LEU A  64      18.473   3.039  -7.674  1.00 93.37           C
ATOM    718 1HD1 LEU A  64      18.106   2.199  -7.086  1.00 93.37           H
ATOM    719 2HD1 LEU A  64      18.824   2.680  -8.641  1.00 93.37           H
ATOM    720 3HD1 LEU A  64      19.296   3.521  -7.145  1.00 93.37           H
ATOM    721  CD2 LEU A  64      17.825   5.308  -8.606  1.00 93.37           C
ATOM    722 1HD2 LEU A  64      18.147   5.048  -9.614  1.00 93.37           H
ATOM    723 2HD2 LEU A  64      17.010   6.030  -8.660  1.00 93.37           H
ATOM    724 3HD2 LEU A  64      18.660   5.743  -8.058  1.00 93.37           H
ATOM    725  HN  LEU A  64      14.652   3.776  -6.702  1.00 93.37           H
ATOM    726  N   GLY A  65      13.183   2.653  -9.303  1.00 91.09           N
ATOM    727  CA  GLY A  65      12.281   1.949 -10.198  1.00 91.09           C
ATOM    728  C   GLY A  65      11.146   2.864 -10.664  1.00 91.09           C
ATOM    729  O   GLY A  65      10.891   2.981 -11.862  1.00 91.09           O
ATOM    730 1HA  GLY A  65      12.834   1.581 -11.062  1.00 91.09           H
ATOM    731 2HA  GLY A  65      11.866   1.078  -9.690  1.00 91.09           H
ATOM    732  HN  GLY A  65      13.237   2.280  -8.377  1.00 91.09           H
ATOM    733  N   ASN A  66      10.496   3.489  -9.693  1.00 92.92           N
ATOM    734  CA  ASN A  66       9.310   4.279  -9.975  1.00 92.92           C
ATOM    735  C   ASN A  66       9.715   5.548 -10.728  1.00 92.92           C
ATOM    736  O   ASN A  66       8.987   6.015 -11.602  1.00 92.92           O
ATOM    737  HA  ASN A  66       8.667   3.629 -10.570  1.00 92.92           H
ATOM    738  CB  ASN A  66       8.608   4.699  -8.682  1.00 92.92           C
ATOM    739 1HB  ASN A  66       9.345   5.062  -7.966  1.00 92.92           H
ATOM    740 2HB  ASN A  66       7.928   5.526  -8.886  1.00 92.92           H
ATOM    741  CG  ASN A  66       7.831   3.530  -8.075  1.00 92.92           C
ATOM    742  OD1 ASN A  66       6.827   3.078  -8.602  1.00 92.92           O
ATOM    743  ND2 ASN A  66       8.348   3.067  -6.941  1.00 92.92           N
ATOM    744 1HD2 ASN A  66       9.175   3.483  -6.562  1.00 92.92           H
ATOM    745 2HD2 ASN A  66       7.911   2.302  -6.467  1.00 92.92           H
ATOM    746  HN  ASN A  66      10.767   3.461  -8.731  1.00 92.92           H
ATOM    747  N   SER A  67      10.876   6.071 -10.360  1.00 91.73           N
ATOM    748  CA  SER A  67      11.405   7.254 -11.016  1.00 91.73           C
ATOM    749  C   SER A  67      11.638   6.969 -12.501  1.00 91.73           C
ATOM    750  O   SER A  67      11.401   7.831 -13.347  1.00 91.73           O
ATOM    751  HA  SER A  67      10.641   8.021 -10.889  1.00 91.73           H
ATOM    752  CB  SER A  67      12.705   7.716 -10.354  1.00 91.73           C
ATOM    753 1HB  SER A  67      13.435   6.908 -10.386  1.00 91.73           H
ATOM    754 2HB  SER A  67      13.124   8.548 -10.920  1.00 91.73           H
ATOM    755  OG  SER A  67      12.502   8.118  -9.002  1.00 91.73           O
ATOM    756  HG  SER A  67      12.918   7.454  -8.381  1.00 91.73           H
ATOM    757  HN  SER A  67      11.450   5.700  -9.630  1.00 91.73           H
ATOM    758  N   LEU A  68      12.099   5.757 -12.773  1.00 87.96           N
ATOM    759  CA  LEU A  68      12.352   5.343 -14.143  1.00 87.96           C
ATOM    760  C   LEU A  68      11.031   5.315 -14.914  1.00 87.96           C
ATOM    761  O   LEU A  68      10.971   5.743 -16.066  1.00 87.96           O
ATOM    762  HA  LEU A  68      13.001   6.092 -14.596  1.00 87.96           H
ATOM    763  CB  LEU A  68      13.108   4.013 -14.169  1.00 87.96           C
ATOM    764 1HB  LEU A  68      14.048   4.141 -13.632  1.00 87.96           H
ATOM    765 2HB  LEU A  68      12.524   3.275 -13.618  1.00 87.96           H
ATOM    766  CG  LEU A  68      13.417   3.445 -15.555  1.00 87.96           C
ATOM    767  HG  LEU A  68      12.483   3.376 -16.113  1.00 87.96           H
ATOM    768  CD1 LEU A  68      14.342   4.380 -16.337  1.00 87.96           C
ATOM    769 1HD1 LEU A  68      13.861   5.351 -16.457  1.00 87.96           H
ATOM    770 2HD1 LEU A  68      15.278   4.504 -15.793  1.00 87.96           H
ATOM    771 3HD1 LEU A  68      14.546   3.952 -17.319  1.00 87.96           H
ATOM    772  CD2 LEU A  68      13.988   2.029 -15.453  1.00 87.96           C
ATOM    773 1HD2 LEU A  68      14.909   2.049 -14.870  1.00 87.96           H
ATOM    774 2HD2 LEU A  68      13.262   1.379 -14.963  1.00 87.96           H
ATOM    775 3HD2 LEU A  68      14.199   1.649 -16.453  1.00 87.96           H
ATOM    776  HN  LEU A  68      12.300   5.066 -12.079  1.00 87.96           H
ATOM    777  N   VAL A  69      10.004   4.807 -14.248  1.00 86.87           N
ATOM    778  CA  VAL A  69       8.694   4.692 -14.867  1.00 86.87           C
ATOM    779  C   VAL A  69       8.233   6.074 -15.333  1.00 86.87           C
ATOM    780  O   VAL A  69       7.772   6.230 -16.463  1.00 86.87           O
ATOM    781  HA  VAL A  69       8.797   4.044 -15.737  1.00 86.87           H
ATOM    782  CB  VAL A  69       7.714   4.030 -13.896  1.00 86.87           C
ATOM    783  HB  VAL A  69       7.766   4.567 -12.949  1.00 86.87           H
ATOM    784  CG1 VAL A  69       6.278   4.130 -14.415  1.00 86.87           C
ATOM    785 1HG1 VAL A  69       6.004   5.179 -14.527  1.00 86.87           H
ATOM    786 2HG1 VAL A  69       6.205   3.630 -15.380  1.00 86.87           H
ATOM    787 3HG1 VAL A  69       5.602   3.652 -13.706  1.00 86.87           H
ATOM    788  CG2 VAL A  69       8.102   2.574 -13.632  1.00 86.87           C
ATOM    789 1HG2 VAL A  69       8.092   2.020 -14.571  1.00 86.87           H
ATOM    790 2HG2 VAL A  69       9.101   2.537 -13.199  1.00 86.87           H
ATOM    791 3HG2 VAL A  69       7.388   2.128 -12.940  1.00 86.87           H
ATOM    792  HN  VAL A  69      10.057   4.477 -13.306  1.00 86.87           H
ATOM    793  N   ILE A  70       8.372   7.042 -14.439  1.00 88.22           N
ATOM    794  CA  ILE A  70       7.918   8.393 -14.723  1.00 88.22           C
ATOM    795  C   ILE A  70       8.692   8.945 -15.922  1.00 88.22           C
ATOM    796  O   ILE A  70       8.113   9.589 -16.796  1.00 88.22           O
ATOM    797  HA  ILE A  70       6.863   8.334 -14.990  1.00 88.22           H
ATOM    798  CB  ILE A  70       8.020   9.266 -13.471  1.00 88.22           C
ATOM    799  HB  ILE A  70       9.035   9.187 -13.081  1.00 88.22           H
ATOM    800  CG1 ILE A  70       7.075   8.768 -12.376  1.00 88.22           C
ATOM    801 1HG1 ILE A  70       6.044   8.835 -12.723  1.00 88.22           H
ATOM    802 2HG1 ILE A  70       7.274   7.716 -12.170  1.00 88.22           H
ATOM    803  CG2 ILE A  70       7.781  10.739 -13.808  1.00 88.22           C
ATOM    804 1HG2 ILE A  70       8.527  11.073 -14.529  1.00 88.22           H
ATOM    805 2HG2 ILE A  70       6.785  10.857 -14.236  1.00 88.22           H
ATOM    806 3HG2 ILE A  70       7.859  11.338 -12.901  1.00 88.22           H
ATOM    807  CD1 ILE A  70       7.241   9.586 -11.094  1.00 88.22           C
ATOM    808 1HD1 ILE A  70       8.267   9.497 -10.737  1.00 88.22           H
ATOM    809 2HD1 ILE A  70       7.017  10.633 -11.299  1.00 88.22           H
ATOM    810 3HD1 ILE A  70       6.557   9.211 -10.332  1.00 88.22           H
ATOM    811  HN  ILE A  70       8.785   6.916 -13.538  1.00 88.22           H
ATOM    812  N   LEU A  71       9.988   8.672 -15.926  1.00 85.61           N
ATOM    813  CA  LEU A  71      10.867   9.227 -16.942  1.00 85.61           C
ATOM    814  C   LEU A  71      10.454   8.691 -18.314  1.00 85.61           C
ATOM    815  O   LEU A  71      10.363   9.449 -19.279  1.00 85.61           O
ATOM    816  HA  LEU A  71      10.729  10.308 -16.938  1.00 85.61           H
ATOM    817  CB  LEU A  71      12.331   8.955 -16.591  1.00 85.61           C
ATOM    818 1HB  LEU A  71      12.481   9.192 -15.538  1.00 85.61           H
ATOM    819 2HB  LEU A  71      12.520   7.888 -16.707  1.00 85.61           H
ATOM    820  CG  LEU A  71      13.371   9.721 -17.411  1.00 85.61           C
ATOM    821  HG  LEU A  71      12.981  10.719 -17.610  1.00 85.61           H
ATOM    822  CD1 LEU A  71      14.672   9.892 -16.624  1.00 85.61           C
ATOM    823 1HD1 LEU A  71      14.471  10.447 -15.707  1.00 85.61           H
ATOM    824 2HD1 LEU A  71      15.077   8.912 -16.374  1.00 85.61           H
ATOM    825 3HD1 LEU A  71      15.393  10.440 -17.230  1.00 85.61           H
ATOM    826  CD2 LEU A  71      13.604   9.049 -18.765  1.00 85.61           C
ATOM    827 1HD2 LEU A  71      13.963   8.031 -18.609  1.00 85.61           H
ATOM    828 2HD2 LEU A  71      12.669   9.022 -19.324  1.00 85.61           H
ATOM    829 3HD2 LEU A  71      14.348   9.613 -19.328  1.00 85.61           H
ATOM    830  HN  LEU A  71      10.438   8.086 -15.252  1.00 85.61           H
ATOM    831  N   VAL A  72      10.215   7.388 -18.358  1.00 80.62           N
ATOM    832  CA  VAL A  72       9.874   6.732 -19.609  1.00 80.62           C
ATOM    833  C   VAL A  72       8.550   7.293 -20.130  1.00 80.62           C
ATOM    834  O   VAL A  72       8.402   7.534 -21.327  1.00 80.62           O
ATOM    835  HA  VAL A  72      10.660   6.963 -20.327  1.00 80.62           H
ATOM    836  CB  VAL A  72       9.843   5.215 -19.412  1.00 80.62           C
ATOM    837  HB  VAL A  72       9.171   4.998 -18.582  1.00 80.62           H
ATOM    838  CG1 VAL A  72       9.297   4.511 -20.656  1.00 80.62           C
ATOM    839 1HG1 VAL A  72       8.282   4.859 -20.853  1.00 80.62           H
ATOM    840 2HG1 VAL A  72       9.932   4.740 -21.511  1.00 80.62           H
ATOM    841 3HG1 VAL A  72       9.286   3.434 -20.489  1.00 80.62           H
ATOM    842  CG2 VAL A  72      11.230   4.681 -19.045  1.00 80.62           C
ATOM    843 1HG2 VAL A  72      11.932   4.916 -19.845  1.00 80.62           H
ATOM    844 2HG2 VAL A  72      11.565   5.148 -18.119  1.00 80.62           H
ATOM    845 3HG2 VAL A  72      11.180   3.601 -18.911  1.00 80.62           H
ATOM    846  HN  VAL A  72      10.251   6.786 -17.561  1.00 80.62           H
ATOM    847  N   TYR A  73       7.620   7.486 -19.206  1.00 81.32           N
ATOM    848  CA  TYR A  73       6.297   7.969 -19.563  1.00 81.32           C
ATOM    849  C   TYR A  73       6.379   9.331 -20.255  1.00 81.32           C
ATOM    850  O   TYR A  73       5.673   9.579 -21.231  1.00 81.32           O
ATOM    851  HA  TYR A  73       5.850   7.248 -20.249  1.00 81.32           H
ATOM    852  CB  TYR A  73       5.534   8.123 -18.246  1.00 81.32           C
ATOM    853 1HB  TYR A  73       5.464   7.149 -17.762  1.00 81.32           H
ATOM    854 2HB  TYR A  73       6.106   8.770 -17.581  1.00 81.32           H
ATOM    855  CG  TYR A  73       4.126   8.699 -18.407  1.00 81.32           C
ATOM    856  CD1 TYR A  73       3.912  10.054 -18.250  1.00 81.32           C
ATOM    857  HD1 TYR A  73       4.747  10.713 -18.011  1.00 81.32           H
ATOM    858  CD2 TYR A  73       3.069   7.865 -18.709  1.00 81.32           C
ATOM    859  HD2 TYR A  73       3.238   6.795 -18.834  1.00 81.32           H
ATOM    860  CE1 TYR A  73       2.587  10.596 -18.401  1.00 81.32           C
ATOM    861  HE1 TYR A  73       2.404  11.664 -18.279  1.00 81.32           H
ATOM    862  CE2 TYR A  73       1.744   8.407 -18.861  1.00 81.32           C
ATOM    863  HE2 TYR A  73       0.900   7.759 -19.099  1.00 81.32           H
ATOM    864  CZ  TYR A  73       1.568   9.746 -18.699  1.00 81.32           C
ATOM    865  OH  TYR A  73       0.316  10.258 -18.842  1.00 81.32           O
ATOM    866  HH  TYR A  73      -0.328   9.528 -19.069  1.00 81.32           H
ATOM    867  HN  TYR A  73       7.759   7.319 -18.229  1.00 81.32           H
ATOM    868  N   TRP A  74       7.247  10.179 -19.722  1.00 82.34           N
ATOM    869  CA  TRP A  74       7.300  11.565 -20.152  1.00 82.34           C
ATOM    870  C   TRP A  74       7.993  11.611 -21.515  1.00 82.34           C
ATOM    871  O   TRP A  74       7.469  12.193 -22.463  1.00 82.34           O
ATOM    872  HA  TRP A  74       6.275  11.925 -20.243  1.00 82.34           H
ATOM    873  CB  TRP A  74       7.987  12.440 -19.101  1.00 82.34           C
ATOM    874 1HB  TRP A  74       8.745  11.847 -18.590  1.00 82.34           H
ATOM    875 2HB  TRP A  74       8.507  13.254 -19.605  1.00 82.34           H
ATOM    876  CG  TRP A  74       7.033  13.029 -18.061  1.00 82.34           C
ATOM    877  CD1 TRP A  74       6.666  12.501 -16.885  1.00 82.34           C
ATOM    878  HD1 TRP A  74       7.019  11.542 -16.507  1.00 82.34           H
ATOM    879  CD2 TRP A  74       6.335  14.289 -18.151  1.00 82.34           C
ATOM    880  NE1 TRP A  74       5.786  13.325 -16.213  1.00 82.34           N
ATOM    881  HE1 TRP A  74       5.374  13.147 -15.320  1.00 82.34           H
ATOM    882  CE2 TRP A  74       5.578  14.446 -17.008  1.00 82.34           C
ATOM    883  CE3 TRP A  74       6.342  15.263 -19.165  1.00 82.34           C
ATOM    884  HE3 TRP A  74       6.931  15.162 -20.076  1.00 82.34           H
ATOM    885  CZ2 TRP A  74       4.772  15.566 -16.770  1.00 82.34           C
ATOM    886  HZ2 TRP A  74       4.184  15.667 -15.858  1.00 82.34           H
ATOM    887  CZ3 TRP A  74       5.532  16.376 -18.912  1.00 82.34           C
ATOM    888  HZ3 TRP A  74       5.501  17.162 -19.667  1.00 82.34           H
ATOM    889  CH2 TRP A  74       4.764  16.550 -17.766  1.00 82.34           C
ATOM    890  HH2 TRP A  74       4.158  17.448 -17.644  1.00 82.34           H
ATOM    891  HN  TRP A  74       7.904   9.932 -19.009  1.00 82.34           H
ATOM    892  N   TYR A  75       9.162  10.989 -21.569  1.00 74.37           N
ATOM    893  CA  TYR A  75      10.087  11.230 -22.664  1.00 74.37           C
ATOM    894  C   TYR A  75       9.866  10.228 -23.799  1.00 74.37           C
ATOM    895  O   TYR A  75      10.301  10.456 -24.926  1.00 74.37           O
ATOM    896  HA  TYR A  75       9.910  12.238 -23.039  1.00 74.37           H
ATOM    897  CB  TYR A  75      11.488  11.024 -22.084  1.00 74.37           C
ATOM    898 1HB  TYR A  75      11.487  10.126 -21.468  1.00 74.37           H
ATOM    899 2HB  TYR A  75      12.187  10.848 -22.903  1.00 74.37           H
ATOM    900  CG  TYR A  75      11.994  12.200 -21.246  1.00 74.37           C
ATOM    901  CD1 TYR A  75      12.452  13.344 -21.868  1.00 74.37           C
ATOM    902  HD1 TYR A  75      12.455  13.409 -22.956  1.00 74.37           H
ATOM    903  CD2 TYR A  75      11.990  12.117 -19.869  1.00 74.37           C
ATOM    904  HD2 TYR A  75      11.628  11.214 -19.378  1.00 74.37           H
ATOM    905  CE1 TYR A  75      12.928  14.451 -21.079  1.00 74.37           C
ATOM    906  HE1 TYR A  75      13.293  15.360 -21.557  1.00 74.37           H
ATOM    907  CE2 TYR A  75      12.466  13.224 -19.080  1.00 74.37           C
ATOM    908  HE2 TYR A  75      12.469  13.172 -17.991  1.00 74.37           H
ATOM    909  CZ  TYR A  75      12.911  14.336 -19.724  1.00 74.37           C
ATOM    910  OH  TYR A  75      13.360  15.382 -18.978  1.00 74.37           O
ATOM    911  HH  TYR A  75      13.307  15.156 -18.006  1.00 74.37           H
ATOM    912  HN  TYR A  75       9.479  10.333 -20.885  1.00 74.37           H
ATOM    913  N   CYS A  76       9.189   9.140 -23.461  1.00 67.86           N
ATOM    914  CA  CYS A  76       9.220   7.951 -24.296  1.00 67.86           C
ATOM    915  C   CYS A  76       7.784   7.604 -24.692  1.00 67.86           C
ATOM    916  O   CYS A  76       7.551   7.021 -25.749  1.00 67.86           O
ATOM    917  HA  CYS A  76       9.815   8.200 -25.174  1.00 67.86           H
ATOM    918  CB  CYS A  76       9.915   6.784 -23.591  1.00 67.86           C
ATOM    919 1HB  CYS A  76       9.634   6.764 -22.538  1.00 67.86           H
ATOM    920 2HB  CYS A  76       9.588   5.839 -24.026  1.00 67.86           H
ATOM    921  SG  CYS A  76      11.731   6.949 -23.750  1.00 67.86           S
ATOM    922  HG  CYS A  76      11.800   6.521 -25.007  1.00 67.86           H
ATOM    923  HN  CYS A  76       8.629   9.063 -22.637  1.00 67.86           H
ATOM    924  N   THR A  77       6.857   7.978 -23.822  1.00 66.47           N
ATOM    925  CA  THR A  77       5.449   7.725 -24.073  1.00 66.47           C
ATOM    926  C   THR A  77       4.899   8.729 -25.087  1.00 66.47           C
ATOM    927  O   THR A  77       4.361   9.769 -24.708  1.00 66.47           O
ATOM    928  HA  THR A  77       5.352   6.735 -24.519  1.00 66.47           H
ATOM    929  CB  THR A  77       4.716   7.754 -22.730  1.00 66.47           C
ATOM    930  HB  THR A  77       4.674   8.768 -22.331  1.00 66.47           H
ATOM    931  OG1 THR A  77       5.419   6.807 -21.930  1.00 66.47           O
ATOM    932  HG1 THR A  77       5.430   5.916 -22.385  1.00 66.47           H
ATOM    933  CG2 THR A  77       3.299   7.184 -22.823  1.00 66.47           C
ATOM    934 1HG2 THR A  77       3.346   6.147 -23.158  1.00 66.47           H
ATOM    935 2HG2 THR A  77       2.718   7.770 -23.536  1.00 66.47           H
ATOM    936 3HG2 THR A  77       2.824   7.228 -21.843  1.00 66.47           H
ATOM    937  HN  THR A  77       7.055   8.445 -22.960  1.00 66.47           H
ATOM    938  N   ARG A  78       5.052   8.384 -26.357  1.00 62.53           N
ATOM    939  CA  ARG A  78       4.533   9.219 -27.427  1.00 62.53           C
ATOM    940  C   ARG A  78       3.008   9.302 -27.343  1.00 62.53           C
ATOM    941  O   ARG A  78       2.441  10.394 -27.355  1.00 62.53           O
ATOM    942  HA  ARG A  78       4.989  10.195 -27.265  1.00 62.53           H
ATOM    943  CB  ARG A  78       4.932   8.668 -28.798  1.00 62.53           C
ATOM    944 1HB  ARG A  78       4.800   7.586 -28.812  1.00 62.53           H
ATOM    945 2HB  ARG A  78       4.275   9.079 -29.564  1.00 62.53           H
ATOM    946  CG  ARG A  78       6.386   9.013 -29.126  1.00 62.53           C
ATOM    947 1HG  ARG A  78       6.574  10.064 -28.903  1.00 62.53           H
ATOM    948 2HG  ARG A  78       7.054   8.429 -28.493  1.00 62.53           H
ATOM    949  CD  ARG A  78       6.697   8.736 -30.598  1.00 62.53           C
ATOM    950 1HD  ARG A  78       6.558   7.676 -30.814  1.00 62.53           H
ATOM    951 2HD  ARG A  78       6.004   9.285 -31.234  1.00 62.53           H
ATOM    952  NE  ARG A  78       8.089   9.135 -30.905  1.00 62.53           N
ATOM    953  HE  ARG A  78       8.673   9.420 -30.145  1.00 62.53           H
ATOM    954  CZ  ARG A  78       8.615   9.137 -32.137  1.00 62.53           C
ATOM    955  NH1 ARG A  78       7.878   8.764 -33.192  1.00 62.53           N
ATOM    956 1HH1 ARG A  78       6.928   8.481 -33.063  1.00 62.53           H
ATOM    957 2HH1 ARG A  78       8.278   8.769 -34.109  1.00 62.53           H
ATOM    958  NH2 ARG A  78       9.890   9.519 -32.299  1.00 62.53           N
ATOM    959 1HH2 ARG A  78      10.297   9.527 -33.212  1.00 62.53           H
ATOM    960 2HH2 ARG A  78      10.433   9.796 -31.506  1.00 62.53           H
ATOM    961  HN  ARG A  78       5.521   7.554 -26.658  1.00 62.53           H
ATOM    962  N   VAL A  79       2.387   8.135 -27.260  1.00 69.20           N
ATOM    963  CA  VAL A  79       0.936   8.055 -27.283  1.00 69.20           C
ATOM    964  C   VAL A  79       0.440   7.492 -25.950  1.00 69.20           C
ATOM    965  O   VAL A  79       0.378   6.277 -25.769  1.00 69.20           O
ATOM    966  HA  VAL A  79       0.553   9.069 -27.399  1.00 69.20           H
ATOM    967  CB  VAL A  79       0.476   7.233 -28.488  1.00 69.20           C
ATOM    968  HB  VAL A  79       0.171   6.251 -28.127  1.00 69.20           H
ATOM    969  CG1 VAL A  79      -0.733   7.881 -29.165  1.00 69.20           C
ATOM    970 1HG1 VAL A  79      -1.555   7.948 -28.452  1.00 69.20           H
ATOM    971 2HG1 VAL A  79      -0.466   8.881 -29.506  1.00 69.20           H
ATOM    972 3HG1 VAL A  79      -1.039   7.276 -30.018  1.00 69.20           H
ATOM    973  CG2 VAL A  79       1.620   7.032 -29.484  1.00 69.20           C
ATOM    974 1HG2 VAL A  79       1.969   8.003 -29.836  1.00 69.20           H
ATOM    975 2HG2 VAL A  79       2.440   6.507 -28.995  1.00 69.20           H
ATOM    976 3HG2 VAL A  79       1.266   6.445 -30.331  1.00 69.20           H
ATOM    977  HN  VAL A  79       2.857   7.256 -27.178  1.00 69.20           H
ATOM    978  N   LYS A  80       0.098   8.402 -25.049  1.00 76.74           N
ATOM    979  CA  LYS A  80      -0.306   8.014 -23.709  1.00 76.74           C
ATOM    980  C   LYS A  80      -1.689   7.360 -23.767  1.00 76.74           C
ATOM    981  O   LYS A  80      -2.568   7.824 -24.491  1.00 76.74           O
ATOM    982  HA  LYS A  80       0.411   7.274 -23.353  1.00 76.74           H
ATOM    983  CB  LYS A  80      -0.232   9.211 -22.759  1.00 76.74           C
ATOM    984 1HB  LYS A  80      -0.880  10.009 -23.122  1.00 76.74           H
ATOM    985 2HB  LYS A  80      -0.602   8.923 -21.775  1.00 76.74           H
ATOM    986  CG  LYS A  80       1.204   9.727 -22.639  1.00 76.74           C
ATOM    987 1HG  LYS A  80       1.797   9.027 -22.051  1.00 76.74           H
ATOM    988 2HG  LYS A  80       1.659   9.779 -23.628  1.00 76.74           H
ATOM    989  CD  LYS A  80       1.237  11.109 -21.982  1.00 76.74           C
ATOM    990 1HD  LYS A  80       0.701  11.824 -22.606  1.00 76.74           H
ATOM    991 2HD  LYS A  80       0.720  11.072 -21.023  1.00 76.74           H
ATOM    992  CE  LYS A  80       2.677  11.582 -21.774  1.00 76.74           C
ATOM    993 1HE  LYS A  80       3.197  10.899 -21.103  1.00 76.74           H
ATOM    994 2HE  LYS A  80       3.212  11.566 -22.724  1.00 76.74           H
ATOM    995  NZ  LYS A  80       2.695  12.951 -21.211  1.00 76.74           N
ATOM    996 1HZ  LYS A  80       3.654  13.231 -21.035  1.00 76.74           H
ATOM    997 2HZ  LYS A  80       2.271  13.594 -21.871  1.00 76.74           H
ATOM    998 3HZ  LYS A  80       2.174  12.966 -20.341  1.00 76.74           H
ATOM    999  HN  LYS A  80       0.094   9.387 -25.224  1.00 76.74           H
ATOM   1000  N   THR A  81      -1.836   6.294 -22.995  1.00 79.83           N
ATOM   1001  CA  THR A  81      -3.121   5.624 -22.881  1.00 79.83           C
ATOM   1002  C   THR A  81      -3.681   5.781 -21.466  1.00 79.83           C
ATOM   1003  O   THR A  81      -3.004   6.304 -20.581  1.00 79.83           O
ATOM   1004  HA  THR A  81      -3.823   6.111 -23.558  1.00 79.83           H
ATOM   1005  CB  THR A  81      -2.933   4.166 -23.302  1.00 79.83           C
ATOM   1006  HB  THR A  81      -3.895   3.668 -23.424  1.00 79.83           H
ATOM   1007  OG1 THR A  81      -2.082   3.621 -22.297  1.00 79.83           O
ATOM   1008  HG1 THR A  81      -1.125   3.798 -22.527  1.00 79.83           H
ATOM   1009  CG2 THR A  81      -2.121   4.028 -24.592  1.00 79.83           C
ATOM   1010 1HG2 THR A  81      -1.134   4.466 -24.448  1.00 79.83           H
ATOM   1011 2HG2 THR A  81      -2.635   4.548 -25.401  1.00 79.83           H
ATOM   1012 3HG2 THR A  81      -2.018   2.973 -24.846  1.00 79.83           H
ATOM   1013  HN  THR A  81      -1.099   5.888 -22.454  1.00 79.83           H
ATOM   1014  N   MET A  82      -4.910   5.318 -21.295  1.00 83.45           N
ATOM   1015  CA  MET A  82      -5.547   5.346 -19.989  1.00 83.45           C
ATOM   1016  C   MET A  82      -4.753   4.520 -18.975  1.00 83.45           C
ATOM   1017  O   MET A  82      -4.566   4.943 -17.835  1.00 83.45           O
ATOM   1018  HA  MET A  82      -5.553   6.394 -19.689  1.00 83.45           H
ATOM   1019  CB  MET A  82      -6.967   4.790 -20.101  1.00 83.45           C
ATOM   1020 1HB  MET A  82      -7.565   5.435 -20.746  1.00 83.45           H
ATOM   1021 2HB  MET A  82      -6.941   3.807 -20.571  1.00 83.45           H
ATOM   1022  CG  MET A  82      -7.625   4.686 -18.724  1.00 83.45           C
ATOM   1023 1HG  MET A  82      -7.230   3.824 -18.187  1.00 83.45           H
ATOM   1024 2HG  MET A  82      -7.387   5.568 -18.130  1.00 83.45           H
ATOM   1025  SD  MET A  82      -9.395   4.532 -18.903  1.00 83.45           S
ATOM   1026  CE  MET A  82      -9.907   4.883 -17.229  1.00 83.45           C
ATOM   1027 1HE  MET A  82      -9.465   4.151 -16.553  1.00 83.45           H
ATOM   1028 2HE  MET A  82      -9.575   5.883 -16.950  1.00 83.45           H
ATOM   1029 3HE  MET A  82     -10.994   4.829 -17.163  1.00 83.45           H
ATOM   1030  HN  MET A  82      -5.468   4.930 -22.029  1.00 83.45           H
ATOM   1031  N   THR A  83      -4.307   3.357 -19.427  1.00 81.84           N
ATOM   1032  CA  THR A  83      -3.452   2.514 -18.608  1.00 81.84           C
ATOM   1033  C   THR A  83      -2.223   3.297 -18.140  1.00 81.84           C
ATOM   1034  O   THR A  83      -1.868   3.257 -16.963  1.00 81.84           O
ATOM   1035  HA  THR A  83      -4.006   2.226 -17.715  1.00 81.84           H
ATOM   1036  CB  THR A  83      -3.104   1.265 -19.419  1.00 81.84           C
ATOM   1037  HB  THR A  83      -2.586   1.530 -20.340  1.00 81.84           H
ATOM   1038  OG1 THR A  83      -4.353   0.600 -19.585  1.00 81.84           O
ATOM   1039  HG1 THR A  83      -5.004   1.205 -20.043  1.00 81.84           H
ATOM   1040  CG2 THR A  83      -2.255   0.269 -18.625  1.00 81.84           C
ATOM   1041 1HG2 THR A  83      -2.802  -0.048 -17.738  1.00 81.84           H
ATOM   1042 2HG2 THR A  83      -1.321   0.746 -18.326  1.00 81.84           H
ATOM   1043 3HG2 THR A  83      -2.036  -0.599 -19.247  1.00 81.84           H
ATOM   1044  HN  THR A  83      -4.521   2.989 -20.332  1.00 81.84           H
ATOM   1045  N   ASP A  84      -1.608   3.991 -19.086  1.00 82.20           N
ATOM   1046  CA  ASP A  84      -0.361   4.686 -18.814  1.00 82.20           C
ATOM   1047  C   ASP A  84      -0.606   5.772 -17.765  1.00 82.20           C
ATOM   1048  O   ASP A  84       0.264   6.054 -16.943  1.00 82.20           O
ATOM   1049  HA  ASP A  84       0.326   3.915 -18.463  1.00 82.20           H
ATOM   1050  CB  ASP A  84       0.181   5.361 -20.076  1.00 82.20           C
ATOM   1051 1HB  ASP A  84      -0.489   6.166 -20.378  1.00 82.20           H
ATOM   1052 2HB  ASP A  84       1.149   5.814 -19.863  1.00 82.20           H
ATOM   1053  CG  ASP A  84       0.324   4.353 -21.218  1.00 82.20           C
ATOM   1054  OD1 ASP A  84       0.820   3.241 -20.935  1.00 82.20           O
ATOM   1055  OD2 ASP A  84      -0.066   4.717 -22.349  1.00 82.20           O
ATOM   1056  HN  ASP A  84      -1.947   4.083 -20.023  1.00 82.20           H
ATOM   1057  N   MET A  85      -1.795   6.353 -17.828  1.00 87.90           N
ATOM   1058  CA  MET A  85      -2.172   7.391 -16.883  1.00 87.90           C
ATOM   1059  C   MET A  85      -2.212   6.844 -15.455  1.00 87.90           C
ATOM   1060  O   MET A  85      -1.731   7.491 -14.525  1.00 87.90           O
ATOM   1061  HA  MET A  85      -1.400   8.156 -16.965  1.00 87.90           H
ATOM   1062  CB  MET A  85      -3.548   7.946 -17.257  1.00 87.90           C
ATOM   1063 1HB  MET A  85      -3.548   8.255 -18.302  1.00 87.90           H
ATOM   1064 2HB  MET A  85      -4.299   7.164 -17.156  1.00 87.90           H
ATOM   1065  CG  MET A  85      -3.919   9.135 -16.368  1.00 87.90           C
ATOM   1066 1HG  MET A  85      -4.914   9.496 -16.626  1.00 87.90           H
ATOM   1067 2HG  MET A  85      -3.954   8.823 -15.324  1.00 87.90           H
ATOM   1068  SD  MET A  85      -2.724  10.446 -16.571  1.00 87.90           S
ATOM   1069  CE  MET A  85      -3.103  10.955 -18.239  1.00 87.90           C
ATOM   1070 1HE  MET A  85      -2.958  10.115 -18.917  1.00 87.90           H
ATOM   1071 2HE  MET A  85      -4.139  11.289 -18.290  1.00 87.90           H
ATOM   1072 3HE  MET A  85      -2.443  11.773 -18.528  1.00 87.90           H
ATOM   1073  HN  MET A  85      -2.494   6.126 -18.506  1.00 87.90           H
ATOM   1074  N   PHE A  86      -2.790   5.659 -15.325  1.00 88.62           N
ATOM   1075  CA  PHE A  86      -2.904   5.021 -14.025  1.00 88.62           C
ATOM   1076  C   PHE A  86      -1.535   4.561 -13.518  1.00 88.62           C
ATOM   1077  O   PHE A  86      -1.244   4.664 -12.327  1.00 88.62           O
ATOM   1078  HA  PHE A  86      -3.316   5.759 -13.337  1.00 88.62           H
ATOM   1079  CB  PHE A  86      -3.805   3.797 -14.205  1.00 88.62           C
ATOM   1080 1HB  PHE A  86      -3.392   3.167 -14.993  1.00 88.62           H
ATOM   1081 2HB  PHE A  86      -3.790   3.209 -13.287  1.00 88.62           H
ATOM   1082  CG  PHE A  86      -5.255   4.138 -14.552  1.00 88.62           C
ATOM   1083  CD1 PHE A  86      -5.854   5.219 -13.985  1.00 88.62           C
ATOM   1084  HD1 PHE A  86      -5.300   5.844 -13.284  1.00 88.62           H
ATOM   1085  CD2 PHE A  86      -5.946   3.359 -15.427  1.00 88.62           C
ATOM   1086  HD2 PHE A  86      -5.467   2.492 -15.881  1.00 88.62           H
ATOM   1087  CE1 PHE A  86      -7.200   5.536 -14.307  1.00 88.62           C
ATOM   1088  HE1 PHE A  86      -7.680   6.402 -13.853  1.00 88.62           H
ATOM   1089  CE2 PHE A  86      -7.293   3.675 -15.749  1.00 88.62           C
ATOM   1090  HE2 PHE A  86      -7.847   3.051 -16.450  1.00 88.62           H
ATOM   1091  CZ  PHE A  86      -7.891   4.757 -15.182  1.00 88.62           C
ATOM   1092  HZ  PHE A  86      -8.925   4.999 -15.429  1.00 88.62           H
ATOM   1093  HN  PHE A  86      -3.176   5.139 -16.087  1.00 88.62           H
ATOM   1094  N   LEU A  87      -0.732   4.065 -14.447  1.00 86.21           N
ATOM   1095  CA  LEU A  87       0.602   3.598 -14.111  1.00 86.21           C
ATOM   1096  C   LEU A  87       1.425   4.767 -13.564  1.00 86.21           C
ATOM   1097  O   LEU A  87       2.212   4.596 -12.635  1.00 86.21           O
ATOM   1098  HA  LEU A  87       0.498   2.851 -13.324  1.00 86.21           H
ATOM   1099  CB  LEU A  87       1.245   2.903 -15.313  1.00 86.21           C
ATOM   1100 1HB  LEU A  87       1.176   3.569 -16.173  1.00 86.21           H
ATOM   1101 2HB  LEU A  87       2.306   2.764 -15.102  1.00 86.21           H
ATOM   1102  CG  LEU A  87       0.649   1.549 -15.702  1.00 86.21           C
ATOM   1103  HG  LEU A  87      -0.395   1.701 -15.974  1.00 86.21           H
ATOM   1104  CD1 LEU A  87       1.357   0.971 -16.930  1.00 86.21           C
ATOM   1105 1HD1 LEU A  87       1.245   1.657 -17.770  1.00 86.21           H
ATOM   1106 2HD1 LEU A  87       2.416   0.836 -16.709  1.00 86.21           H
ATOM   1107 3HD1 LEU A  87       0.913   0.009 -17.185  1.00 86.21           H
ATOM   1108  CD2 LEU A  87       0.671   0.579 -14.519  1.00 86.21           C
ATOM   1109 1HD2 LEU A  87       1.700   0.427 -14.192  1.00 86.21           H
ATOM   1110 2HD2 LEU A  87       0.087   0.995 -13.698  1.00 86.21           H
ATOM   1111 3HD2 LEU A  87       0.242  -0.375 -14.823  1.00 86.21           H
ATOM   1112  HN  LEU A  87      -0.978   3.980 -15.413  1.00 86.21           H
ATOM   1113  N   LEU A  88       1.214   5.929 -14.164  1.00 88.64           N
ATOM   1114  CA  LEU A  88       1.901   7.133 -13.728  1.00 88.64           C
ATOM   1115  C   LEU A  88       1.537   7.424 -12.271  1.00 88.64           C
ATOM   1116  O   LEU A  88       2.418   7.602 -11.431  1.00 88.64           O
ATOM   1117  HA  LEU A  88       2.972   6.935 -13.784  1.00 88.64           H
ATOM   1118  CB  LEU A  88       1.606   8.294 -14.680  1.00 88.64           C
ATOM   1119 1HB  LEU A  88       2.004   8.042 -15.663  1.00 88.64           H
ATOM   1120 2HB  LEU A  88       0.525   8.383 -14.787  1.00 88.64           H
ATOM   1121  CG  LEU A  88       2.163   9.657 -14.268  1.00 88.64           C
ATOM   1122  HG  LEU A  88       1.923   9.822 -13.218  1.00 88.64           H
ATOM   1123  CD1 LEU A  88       3.688   9.686 -14.392  1.00 88.64           C
ATOM   1124 1HD1 LEU A  88       4.120   8.922 -13.745  1.00 88.64           H
ATOM   1125 2HD1 LEU A  88       3.972   9.490 -15.426  1.00 88.64           H
ATOM   1126 3HD1 LEU A  88       4.058  10.667 -14.093  1.00 88.64           H
ATOM   1127  CD2 LEU A  88       1.502  10.784 -15.065  1.00 88.64           C
ATOM   1128 1HD2 LEU A  88       1.691  10.636 -16.128  1.00 88.64           H
ATOM   1129 2HD2 LEU A  88       0.428  10.776 -14.882  1.00 88.64           H
ATOM   1130 3HD2 LEU A  88       1.917  11.742 -14.752  1.00 88.64           H
ATOM   1131  HN  LEU A  88       0.587   6.056 -14.934  1.00 88.64           H
ATOM   1132  N   ASN A  89       0.237   7.462 -12.016  1.00 92.25           N
ATOM   1133  CA  ASN A  89      -0.257   7.861 -10.709  1.00 92.25           C
ATOM   1134  C   ASN A  89       0.169   6.824  -9.669  1.00 92.25           C
ATOM   1135  O   ASN A  89       0.385   7.159  -8.505  1.00 92.25           O
ATOM   1136  HA  ASN A  89       0.181   8.842 -10.524  1.00 92.25           H
ATOM   1137  CB  ASN A  89      -1.785   7.940 -10.699  1.00 92.25           C
ATOM   1138 1HB  ASN A  89      -2.199   7.127 -11.295  1.00 92.25           H
ATOM   1139 2HB  ASN A  89      -2.153   7.809  -9.682  1.00 92.25           H
ATOM   1140  CG  ASN A  89      -2.268   9.282 -11.253  1.00 92.25           C
ATOM   1141  OD1 ASN A  89      -2.544  10.221 -10.523  1.00 92.25           O
ATOM   1142  ND2 ASN A  89      -2.355   9.321 -12.579  1.00 92.25           N
ATOM   1143 1HD2 ASN A  89      -2.114   8.515 -13.120  1.00 92.25           H
ATOM   1144 2HD2 ASN A  89      -2.662  10.156 -13.036  1.00 92.25           H
ATOM   1145  HN  ASN A  89      -0.471   7.228 -12.682  1.00 92.25           H
ATOM   1146  N   LEU A  90       0.279   5.585 -10.126  1.00 90.43           N
ATOM   1147  CA  LEU A  90       0.678   4.497  -9.249  1.00 90.43           C
ATOM   1148  C   LEU A  90       2.122   4.717  -8.794  1.00 90.43           C
ATOM   1149  O   LEU A  90       2.435   4.562  -7.615  1.00 90.43           O
ATOM   1150  HA  LEU A  90       0.031   4.529  -8.373  1.00 90.43           H
ATOM   1151  CB  LEU A  90       0.448   3.147  -9.932  1.00 90.43           C
ATOM   1152 1HB  LEU A  90      -0.560   3.139 -10.347  1.00 90.43           H
ATOM   1153 2HB  LEU A  90       1.138   3.064 -10.771  1.00 90.43           H
ATOM   1154  CG  LEU A  90       0.614   1.910  -9.046  1.00 90.43           C
ATOM   1155  HG  LEU A  90       1.545   2.012  -8.488  1.00 90.43           H
ATOM   1156  CD1 LEU A  90      -0.519   1.813  -8.022  1.00 90.43           C
ATOM   1157 1HD1 LEU A  90      -0.513   2.700  -7.389  1.00 90.43           H
ATOM   1158 2HD1 LEU A  90      -1.474   1.745  -8.542  1.00 90.43           H
ATOM   1159 3HD1 LEU A  90      -0.376   0.926  -7.406  1.00 90.43           H
ATOM   1160  CD2 LEU A  90       0.731   0.641  -9.893  1.00 90.43           C
ATOM   1161 1HD2 LEU A  90      -0.169   0.522 -10.495  1.00 90.43           H
ATOM   1162 2HD2 LEU A  90       1.599   0.721 -10.548  1.00 90.43           H
ATOM   1163 3HD2 LEU A  90       0.848  -0.222  -9.239  1.00 90.43           H
ATOM   1164  HN  LEU A  90       0.101   5.320 -11.073  1.00 90.43           H
ATOM   1165  N   ALA A  91       2.963   5.076  -9.753  1.00 91.67           N
ATOM   1166  CA  ALA A  91       4.370   5.299  -9.470  1.00 91.67           C
ATOM   1167  C   ALA A  91       4.512   6.493  -8.524  1.00 91.67           C
ATOM   1168  O   ALA A  91       5.383   6.501  -7.655  1.00 91.67           O
ATOM   1169  HA  ALA A  91       4.755   4.407  -8.976  1.00 91.67           H
ATOM   1170  CB  ALA A  91       5.130   5.501 -10.783  1.00 91.67           C
ATOM   1171 1HB  ALA A  91       5.021   4.613 -11.406  1.00 91.67           H
ATOM   1172 2HB  ALA A  91       4.723   6.366 -11.308  1.00 91.67           H
ATOM   1173 3HB  ALA A  91       6.185   5.668 -10.570  1.00 91.67           H
ATOM   1174  HN  ALA A  91       2.697   5.213 -10.708  1.00 91.67           H
ATOM   1175  N   ILE A  92       3.644   7.474  -8.726  1.00 93.61           N
ATOM   1176  CA  ILE A  92       3.655   8.665  -7.895  1.00 93.61           C
ATOM   1177  C   ILE A  92       3.287   8.284  -6.459  1.00 93.61           C
ATOM   1178  O   ILE A  92       3.941   8.715  -5.511  1.00 93.61           O
ATOM   1179  HA  ILE A  92       4.673   9.056  -7.897  1.00 93.61           H
ATOM   1180  CB  ILE A  92       2.753   9.746  -8.495  1.00 93.61           C
ATOM   1181  HB  ILE A  92       1.792   9.292  -8.738  1.00 93.61           H
ATOM   1182  CG1 ILE A  92       3.340  10.286  -9.801  1.00 93.61           C
ATOM   1183 1HG1 ILE A  92       4.229  10.880  -9.586  1.00 93.61           H
ATOM   1184 2HG1 ILE A  92       3.657   9.456 -10.433  1.00 93.61           H
ATOM   1185  CG2 ILE A  92       2.485  10.861  -7.483  1.00 93.61           C
ATOM   1186 1HG2 ILE A  92       1.992  10.443  -6.604  1.00 93.61           H
ATOM   1187 2HG2 ILE A  92       3.429  11.318  -7.187  1.00 93.61           H
ATOM   1188 3HG2 ILE A  92       1.841  11.615  -7.935  1.00 93.61           H
ATOM   1189  CD1 ILE A  92       2.316  11.142 -10.549  1.00 93.61           C
ATOM   1190 1HD1 ILE A  92       1.440  10.539 -10.783  1.00 93.61           H
ATOM   1191 2HD1 ILE A  92       2.021  11.985  -9.923  1.00 93.61           H
ATOM   1192 3HD1 ILE A  92       2.759  11.514 -11.473  1.00 93.61           H
ATOM   1193  HN  ILE A  92       2.944   7.463  -9.440  1.00 93.61           H
ATOM   1194  N   ALA A  93       2.239   7.481  -6.345  1.00 94.00           N
ATOM   1195  CA  ALA A  93       1.740   7.084  -5.039  1.00 94.00           C
ATOM   1196  C   ALA A  93       2.841   6.341  -4.281  1.00 94.00           C
ATOM   1197  O   ALA A  93       3.034   6.561  -3.086  1.00 94.00           O
ATOM   1198  HA  ALA A  93       1.482   7.992  -4.493  1.00 94.00           H
ATOM   1199  CB  ALA A  93       0.477   6.238  -5.211  1.00 94.00           C
ATOM   1200 1HB  ALA A  93      -0.284   6.821  -5.730  1.00 94.00           H
ATOM   1201 2HB  ALA A  93       0.713   5.348  -5.796  1.00 94.00           H
ATOM   1202 3HB  ALA A  93       0.102   5.940  -4.232  1.00 94.00           H
ATOM   1203  HN  ALA A  93       1.736   7.103  -7.122  1.00 94.00           H
ATOM   1204  N   ASP A  94       3.535   5.476  -5.006  1.00 93.82           N
ATOM   1205  CA  ASP A  94       4.593   4.678  -4.410  1.00 93.82           C
ATOM   1206  C   ASP A  94       5.709   5.603  -3.921  1.00 93.82           C
ATOM   1207  O   ASP A  94       6.206   5.448  -2.807  1.00 93.82           O
ATOM   1208  HA  ASP A  94       4.116   4.134  -3.594  1.00 93.82           H
ATOM   1209  CB  ASP A  94       5.194   3.709  -5.430  1.00 93.82           C
ATOM   1210 1HB  ASP A  94       5.332   4.219  -6.383  1.00 93.82           H
ATOM   1211 2HB  ASP A  94       6.180   3.388  -5.094  1.00 93.82           H
ATOM   1212  CG  ASP A  94       4.292   2.489  -5.624  1.00 93.82           C
ATOM   1213  OD1 ASP A  94       3.614   2.122  -4.640  1.00 93.82           O
ATOM   1214  OD2 ASP A  94       4.301   1.950  -6.752  1.00 93.82           O
ATOM   1215  HN  ASP A  94       3.384   5.316  -5.982  1.00 93.82           H
ATOM   1216  N   LEU A  95       6.072   6.545  -4.780  1.00 94.91           N
ATOM   1217  CA  LEU A  95       7.161   7.457  -4.474  1.00 94.91           C
ATOM   1218  C   LEU A  95       6.839   8.215  -3.184  1.00 94.91           C
ATOM   1219  O   LEU A  95       7.699   8.368  -2.319  1.00 94.91           O
ATOM   1220  HA  LEU A  95       8.054   6.856  -4.307  1.00 94.91           H
ATOM   1221  CB  LEU A  95       7.446   8.370  -5.668  1.00 94.91           C
ATOM   1222 1HB  LEU A  95       6.494   8.694  -6.089  1.00 94.91           H
ATOM   1223 2HB  LEU A  95       7.954   9.263  -5.304  1.00 94.91           H
ATOM   1224  CG  LEU A  95       8.287   7.761  -6.792  1.00 94.91           C
ATOM   1225  HG  LEU A  95       7.753   6.899  -7.190  1.00 94.91           H
ATOM   1226  CD1 LEU A  95       8.465   8.753  -7.943  1.00 94.91           C
ATOM   1227 1HD1 LEU A  95       7.489   9.023  -8.345  1.00 94.91           H
ATOM   1228 2HD1 LEU A  95       8.967   9.649  -7.577  1.00 94.91           H
ATOM   1229 3HD1 LEU A  95       9.067   8.295  -8.728  1.00 94.91           H
ATOM   1230  CD2 LEU A  95       9.629   7.254  -6.259  1.00 94.91           C
ATOM   1231 1HD2 LEU A  95      10.182   8.084  -5.819  1.00 94.91           H
ATOM   1232 2HD2 LEU A  95       9.454   6.491  -5.501  1.00 94.91           H
ATOM   1233 3HD2 LEU A  95      10.207   6.827  -7.079  1.00 94.91           H
ATOM   1234  HN  LEU A  95       5.637   6.689  -5.669  1.00 94.91           H
ATOM   1235  N   LEU A  96       5.597   8.668  -3.097  1.00 94.86           N
ATOM   1236  CA  LEU A  96       5.180   9.498  -1.979  1.00 94.86           C
ATOM   1237  C   LEU A  96       5.401   8.734  -0.672  1.00 94.86           C
ATOM   1238  O   LEU A  96       5.826   9.314   0.326  1.00 94.86           O
ATOM   1239  HA  LEU A  96       5.817  10.383  -1.973  1.00 94.86           H
ATOM   1240  CB  LEU A  96       3.741   9.978  -2.175  1.00 94.86           C
ATOM   1241 1HB  LEU A  96       3.127   9.119  -2.448  1.00 94.86           H
ATOM   1242 2HB  LEU A  96       3.368  10.345  -1.219  1.00 94.86           H
ATOM   1243  CG  LEU A  96       3.535  11.071  -3.225  1.00 94.86           C
ATOM   1244  HG  LEU A  96       3.831  10.672  -4.195  1.00 94.86           H
ATOM   1245  CD1 LEU A  96       2.059  11.462  -3.328  1.00 94.86           C
ATOM   1246 1HD1 LEU A  96       1.471  10.589  -3.612  1.00 94.86           H
ATOM   1247 2HD1 LEU A  96       1.714  11.834  -2.363  1.00 94.86           H
ATOM   1248 3HD1 LEU A  96       1.941  12.241  -4.081  1.00 94.86           H
ATOM   1249  CD2 LEU A  96       4.430  12.279  -2.941  1.00 94.86           C
ATOM   1250 1HD2 LEU A  96       4.188  12.687  -1.960  1.00 94.86           H
ATOM   1251 2HD2 LEU A  96       5.475  11.969  -2.959  1.00 94.86           H
ATOM   1252 3HD2 LEU A  96       4.263  13.041  -3.702  1.00 94.86           H
ATOM   1253  HN  LEU A  96       4.883   8.478  -3.771  1.00 94.86           H
ATOM   1254  N   PHE A  97       5.103   7.444  -0.720  1.00 95.65           N
ATOM   1255  CA  PHE A  97       5.248   6.598   0.452  1.00 95.65           C
ATOM   1256  C   PHE A  97       6.724   6.327   0.753  1.00 95.65           C
ATOM   1257  O   PHE A  97       7.161   6.451   1.896  1.00 95.65           O
ATOM   1258  HA  PHE A  97       4.800   7.128   1.292  1.00 95.65           H
ATOM   1259  CB  PHE A  97       4.553   5.272   0.136  1.00 95.65           C
ATOM   1260 1HB  PHE A  97       3.476   5.435   0.111  1.00 95.65           H
ATOM   1261 2HB  PHE A  97       4.849   4.947  -0.862  1.00 95.65           H
ATOM   1262  CG  PHE A  97       4.862   4.154   1.133  1.00 95.65           C
ATOM   1263  CD1 PHE A  97       5.465   3.011   0.708  1.00 95.65           C
ATOM   1264  HD1 PHE A  97       5.728   2.892  -0.343  1.00 95.65           H
ATOM   1265  CD2 PHE A  97       4.534   4.302   2.445  1.00 95.65           C
ATOM   1266  HD2 PHE A  97       4.050   5.218   2.785  1.00 95.65           H
ATOM   1267  CE1 PHE A  97       5.752   1.973   1.634  1.00 95.65           C
ATOM   1268  HE1 PHE A  97       6.235   1.057   1.293  1.00 95.65           H
ATOM   1269  CE2 PHE A  97       4.821   3.264   3.370  1.00 95.65           C
ATOM   1270  HE2 PHE A  97       4.558   3.383   4.421  1.00 95.65           H
ATOM   1271  CZ  PHE A  97       5.424   2.122   2.945  1.00 95.65           C
ATOM   1272  HZ  PHE A  97       5.644   1.325   3.656  1.00 95.65           H
ATOM   1273  HN  PHE A  97       4.768   6.977  -1.539  1.00 95.65           H
ATOM   1274  N   LEU A  98       7.451   5.961  -0.293  1.00 95.47           N
ATOM   1275  CA  LEU A  98       8.825   5.518  -0.131  1.00 95.47           C
ATOM   1276  C   LEU A  98       9.624   6.603   0.594  1.00 95.47           C
ATOM   1277  O   LEU A  98      10.494   6.298   1.408  1.00 95.47           O
ATOM   1278  HA  LEU A  98       8.809   4.625   0.494  1.00 95.47           H
ATOM   1279  CB  LEU A  98       9.421   5.116  -1.482  1.00 95.47           C
ATOM   1280 1HB  LEU A  98       9.246   5.926  -2.190  1.00 95.47           H
ATOM   1281 2HB  LEU A  98      10.501   5.021  -1.366  1.00 95.47           H
ATOM   1282  CG  LEU A  98       8.885   3.819  -2.091  1.00 95.47           C
ATOM   1283  HG  LEU A  98       7.800   3.814  -1.984  1.00 95.47           H
ATOM   1284  CD1 LEU A  98       9.192   3.749  -3.588  1.00 95.47           C
ATOM   1285 1HD1 LEU A  98       8.724   4.592  -4.095  1.00 95.47           H
ATOM   1286 2HD1 LEU A  98      10.271   3.787  -3.740  1.00 95.47           H
ATOM   1287 3HD1 LEU A  98       8.801   2.817  -3.996  1.00 95.47           H
ATOM   1288  CD2 LEU A  98       9.419   2.598  -1.339  1.00 95.47           C
ATOM   1289 1HD2 LEU A  98      10.508   2.586  -1.392  1.00 95.47           H
ATOM   1290 2HD2 LEU A  98       9.107   2.649  -0.296  1.00 95.47           H
ATOM   1291 3HD2 LEU A  98       9.023   1.690  -1.793  1.00 95.47           H
ATOM   1292  HN  LEU A  98       7.116   5.964  -1.235  1.00 95.47           H
ATOM   1293  N   VAL A  99       9.299   7.847   0.273  1.00 95.70           N
ATOM   1294  CA  VAL A  99      10.017   8.977   0.837  1.00 95.70           C
ATOM   1295  C   VAL A  99       9.841   8.982   2.356  1.00 95.70           C
ATOM   1296  O   VAL A  99      10.608   9.624   3.072  1.00 95.70           O
ATOM   1297  HA  VAL A  99      11.074   8.843   0.607  1.00 95.70           H
ATOM   1298  CB  VAL A  99       9.550  10.276   0.176  1.00 95.70           C
ATOM   1299  HB  VAL A  99       8.462  10.303   0.223  1.00 95.70           H
ATOM   1300  CG1 VAL A  99      10.084  11.496   0.929  1.00 95.70           C
ATOM   1301 1HG1 VAL A  99       9.721  11.477   1.956  1.00 95.70           H
ATOM   1302 2HG1 VAL A  99      11.174  11.476   0.928  1.00 95.70           H
ATOM   1303 3HG1 VAL A  99       9.737  12.406   0.438  1.00 95.70           H
ATOM   1304  CG2 VAL A  99       9.959  10.319  -1.298  1.00 95.70           C
ATOM   1305 1HG2 VAL A  99      11.044  10.258  -1.376  1.00 95.70           H
ATOM   1306 2HG2 VAL A  99       9.508   9.477  -1.825  1.00 95.70           H
ATOM   1307 3HG2 VAL A  99       9.614  11.252  -1.743  1.00 95.70           H
ATOM   1308  HN  VAL A  99       8.561   8.087  -0.358  1.00 95.70           H
ATOM   1309  N   THR A 100       8.825   8.259   2.804  1.00 94.90           N
ATOM   1310  CA  THR A 100       8.506   8.214   4.221  1.00 94.90           C
ATOM   1311  C   THR A 100       9.315   7.116   4.915  1.00 94.90           C
ATOM   1312  O   THR A 100       9.428   7.103   6.140  1.00 94.90           O
ATOM   1313  HA  THR A 100       8.802   9.162   4.671  1.00 94.90           H
ATOM   1314  CB  THR A 100       6.993   8.034   4.360  1.00 94.90           C
ATOM   1315  HB  THR A 100       6.667   8.250   5.378  1.00 94.90           H
ATOM   1316  OG1 THR A 100       6.759   6.702   3.909  1.00 94.90           O
ATOM   1317  HG1 THR A 100       6.724   6.681   2.910  1.00 94.90           H
ATOM   1318  CG2 THR A 100       6.207   8.904   3.377  1.00 94.90           C
ATOM   1319 1HG2 THR A 100       6.484   8.640   2.356  1.00 94.90           H
ATOM   1320 2HG2 THR A 100       6.438   9.954   3.556  1.00 94.90           H
ATOM   1321 3HG2 THR A 100       5.139   8.737   3.518  1.00 94.90           H
ATOM   1322  HN  THR A 100       8.226   7.713   2.219  1.00 94.90           H
ATOM   1323  N   LEU A 101       9.857   6.221   4.102  1.00 94.59           N
ATOM   1324  CA  LEU A 101      10.510   5.033   4.624  1.00 94.59           C
ATOM   1325  C   LEU A 101      11.749   5.447   5.421  1.00 94.59           C
ATOM   1326  O   LEU A 101      12.018   4.896   6.487  1.00 94.59           O
ATOM   1327  HA  LEU A 101       9.809   4.548   5.304  1.00 94.59           H
ATOM   1328  CB  LEU A 101      10.806   4.044   3.496  1.00 94.59           C
ATOM   1329 1HB  LEU A 101      11.311   4.580   2.692  1.00 94.59           H
ATOM   1330 2HB  LEU A 101      11.506   3.296   3.869  1.00 94.59           H
ATOM   1331  CG  LEU A 101       9.595   3.319   2.904  1.00 94.59           C
ATOM   1332  HG  LEU A 101       8.969   4.055   2.401  1.00 94.59           H
ATOM   1333  CD1 LEU A 101      10.029   2.298   1.851  1.00 94.59           C
ATOM   1334 1HD1 LEU A 101      10.558   2.808   1.046  1.00 94.59           H
ATOM   1335 2HD1 LEU A 101      10.688   1.560   2.309  1.00 94.59           H
ATOM   1336 3HD1 LEU A 101       9.149   1.797   1.447  1.00 94.59           H
ATOM   1337  CD2 LEU A 101       8.747   2.681   4.006  1.00 94.59           C
ATOM   1338 1HD2 LEU A 101       9.350   1.961   4.558  1.00 94.59           H
ATOM   1339 2HD2 LEU A 101       8.392   3.456   4.686  1.00 94.59           H
ATOM   1340 3HD2 LEU A 101       7.893   2.172   3.558  1.00 94.59           H
ATOM   1341  HN  LEU A 101       9.855   6.298   3.104  1.00 94.59           H
ATOM   1342  N   PRO A 102      12.523   6.419   4.920  1.00 94.35           N
ATOM   1343  CA  PRO A 102      13.729   6.862   5.624  1.00 94.35           C
ATOM   1344  C   PRO A 102      13.447   7.239   7.070  1.00 94.35           C
ATOM   1345  O   PRO A 102      14.240   6.935   7.960  1.00 94.35           O
ATOM   1346  HA  PRO A 102      14.451   6.047   5.678  1.00 94.35           H
ATOM   1347  CB  PRO A 102      14.206   8.063   4.806  1.00 94.35           C
ATOM   1348 1HB  PRO A 102      13.798   8.998   5.191  1.00 94.35           H
ATOM   1349 2HB  PRO A 102      15.292   8.158   4.828  1.00 94.35           H
ATOM   1350  CG  PRO A 102      13.695   7.761   3.403  1.00 94.35           C
ATOM   1351 1HG  PRO A 102      13.641   8.660   2.789  1.00 94.35           H
ATOM   1352 2HG  PRO A 102      14.350   7.068   2.875  1.00 94.35           H
ATOM   1353  CD  PRO A 102      12.322   7.163   3.664  1.00 94.35           C
ATOM   1354 1HD  PRO A 102      11.559   7.934   3.773  1.00 94.35           H
ATOM   1355 2HD  PRO A 102      12.001   6.515   2.848  1.00 94.35           H
ATOM   1356  N   PHE A 103      12.315   7.898   7.266  1.00 93.88           N
ATOM   1357  CA  PHE A 103      11.943   8.370   8.589  1.00 93.88           C
ATOM   1358  C   PHE A 103      11.599   7.200   9.512  1.00 93.88           C
ATOM   1359  O   PHE A 103      11.945   7.213  10.692  1.00 93.88           O
ATOM   1360  HA  PHE A 103      12.800   8.909   8.992  1.00 93.88           H
ATOM   1361  CB  PHE A 103      10.703   9.251   8.417  1.00 93.88           C
ATOM   1362 1HB  PHE A 103       9.927   8.674   7.914  1.00 93.88           H
ATOM   1363 2HB  PHE A 103      10.317   9.512   9.403  1.00 93.88           H
ATOM   1364  CG  PHE A 103      10.957  10.536   7.627  1.00 93.88           C
ATOM   1365  CD1 PHE A 103      11.351  11.665   8.274  1.00 93.88           C
ATOM   1366  HD1 PHE A 103      11.486  11.655   9.356  1.00 93.88           H
ATOM   1367  CD2 PHE A 103      10.789  10.549   6.278  1.00 93.88           C
ATOM   1368  HD2 PHE A 103      10.473   9.644   5.759  1.00 93.88           H
ATOM   1369  CE1 PHE A 103      11.587  12.858   7.541  1.00 93.88           C
ATOM   1370  HE1 PHE A 103      11.902  13.764   8.060  1.00 93.88           H
ATOM   1371  CE2 PHE A 103      11.025  11.742   5.544  1.00 93.88           C
ATOM   1372  HE2 PHE A 103      10.890  11.752   4.463  1.00 93.88           H
ATOM   1373  CZ  PHE A 103      11.418  12.871   6.191  1.00 93.88           C
ATOM   1374  HZ  PHE A 103      11.599  13.787   5.628  1.00 93.88           H
ATOM   1375  HN  PHE A 103      11.659   8.110   6.541  1.00 93.88           H
ATOM   1376  N   TRP A 104      10.923   6.215   8.939  1.00 91.60           N
ATOM   1377  CA  TRP A 104      10.574   5.015   9.681  1.00 91.60           C
ATOM   1378  C   TRP A 104      11.873   4.333  10.115  1.00 91.60           C
ATOM   1379  O   TRP A 104      11.959   3.800  11.220  1.00 91.60           O
ATOM   1380  HA  TRP A 104      10.003   5.321  10.558  1.00 91.60           H
ATOM   1381  CB  TRP A 104       9.667   4.103   8.854  1.00 91.60           C
ATOM   1382 1HB  TRP A 104       9.998   4.123   7.816  1.00 91.60           H
ATOM   1383 2HB  TRP A 104       9.782   3.077   9.206  1.00 91.60           H
ATOM   1384  CG  TRP A 104       8.185   4.482   8.909  1.00 91.60           C
ATOM   1385  CD1 TRP A 104       7.385   4.832   7.893  1.00 91.60           C
ATOM   1386  HD1 TRP A 104       7.705   4.892   6.853  1.00 91.60           H
ATOM   1387  CD2 TRP A 104       7.355   4.535  10.088  1.00 91.60           C
ATOM   1388  NE1 TRP A 104       6.105   5.106   8.329  1.00 91.60           N
ATOM   1389  HE1 TRP A 104       5.333   5.386   7.759  1.00 91.60           H
ATOM   1390  CE2 TRP A 104       6.086   4.920   9.706  1.00 91.60           C
ATOM   1391  CE3 TRP A 104       7.666   4.268  11.433  1.00 91.60           C
ATOM   1392  HE3 TRP A 104       8.660   3.962  11.760  1.00 91.60           H
ATOM   1393  CZ2 TRP A 104       5.026   5.071  10.609  1.00 91.60           C
ATOM   1394  HZ2 TRP A 104       4.032   5.376  10.282  1.00 91.60           H
ATOM   1395  CZ3 TRP A 104       6.596   4.424  12.323  1.00 91.60           C
ATOM   1396  HZ3 TRP A 104       6.783   4.229  13.379  1.00 91.60           H
ATOM   1397  CH2 TRP A 104       5.313   4.810  11.954  1.00 91.60           C
ATOM   1398  HH2 TRP A 104       4.533   4.909  12.709  1.00 91.60           H
ATOM   1399  HN  TRP A 104      10.615   6.227   7.987  1.00 91.60           H
ATOM   1400  N   ALA A 105      12.851   4.373   9.222  1.00 93.49           N
ATOM   1401  CA  ALA A 105      14.114   3.697   9.466  1.00 93.49           C
ATOM   1402  C   ALA A 105      14.788   4.313  10.693  1.00 93.49           C
ATOM   1403  O   ALA A 105      15.250   3.595  11.578  1.00 93.49           O
ATOM   1404  HA  ALA A 105      13.896   2.649   9.669  1.00 93.49           H
ATOM   1405  CB  ALA A 105      14.990   3.785   8.214  1.00 93.49           C
ATOM   1406 1HB  ALA A 105      14.478   3.308   7.378  1.00 93.49           H
ATOM   1407 2HB  ALA A 105      15.178   4.832   7.975  1.00 93.49           H
ATOM   1408 3HB  ALA A 105      15.938   3.278   8.397  1.00 93.49           H
ATOM   1409  HN  ALA A 105      12.791   4.853   8.347  1.00 93.49           H
ATOM   1410  N   ILE A 106      14.824   5.638  10.707  1.00 93.06           N
ATOM   1411  CA  ILE A 106      15.471   6.358  11.791  1.00 93.06           C
ATOM   1412  C   ILE A 106      14.732   6.072  13.100  1.00 93.06           C
ATOM   1413  O   ILE A 106      15.359   5.840  14.133  1.00 93.06           O
ATOM   1414  HA  ILE A 106      16.487   5.974  11.877  1.00 93.06           H
ATOM   1415  CB  ILE A 106      15.576   7.847  11.457  1.00 93.06           C
ATOM   1416  HB  ILE A 106      14.602   8.188  11.105  1.00 93.06           H
ATOM   1417  CG1 ILE A 106      16.575   8.086  10.323  1.00 93.06           C
ATOM   1418 1HG1 ILE A 106      17.591   7.944  10.693  1.00 93.06           H
ATOM   1419 2HG1 ILE A 106      16.418   7.350   9.534  1.00 93.06           H
ATOM   1420  CG2 ILE A 106      15.917   8.666  12.704  1.00 93.06           C
ATOM   1421 1HG2 ILE A 106      15.137   8.530  13.452  1.00 93.06           H
ATOM   1422 2HG2 ILE A 106      16.872   8.330  13.108  1.00 93.06           H
ATOM   1423 3HG2 ILE A 106      15.986   9.721  12.438  1.00 93.06           H
ATOM   1424  CD1 ILE A 106      16.427   9.496   9.750  1.00 93.06           C
ATOM   1425 1HD1 ILE A 106      15.418   9.626   9.359  1.00 93.06           H
ATOM   1426 2HD1 ILE A 106      16.609  10.229  10.536  1.00 93.06           H
ATOM   1427 3HD1 ILE A 106      17.149   9.639   8.945  1.00 93.06           H
ATOM   1428  HN  ILE A 106      14.421   6.215   9.997  1.00 93.06           H
ATOM   1429  N   ALA A 107      13.410   6.097  13.014  1.00 91.56           N
ATOM   1430  CA  ALA A 107      12.580   5.938  14.196  1.00 91.56           C
ATOM   1431  C   ALA A 107      12.780   4.534  14.770  1.00 91.56           C
ATOM   1432  O   ALA A 107      12.719   4.341  15.983  1.00 91.56           O
ATOM   1433  HA  ALA A 107      12.908   6.672  14.933  1.00 91.56           H
ATOM   1434  CB  ALA A 107      11.120   6.218  13.837  1.00 91.56           C
ATOM   1435 1HB  ALA A 107      11.027   7.238  13.462  1.00 91.56           H
ATOM   1436 2HB  ALA A 107      10.794   5.518  13.068  1.00 91.56           H
ATOM   1437 3HB  ALA A 107      10.498   6.099  14.724  1.00 91.56           H
ATOM   1438  HN  ALA A 107      12.908   6.222  12.159  1.00 91.56           H
ATOM   1439  N   ALA A 108      13.016   3.590  13.871  1.00 90.76           N
ATOM   1440  CA  ALA A 108      13.199   2.205  14.270  1.00 90.76           C
ATOM   1441  C   ALA A 108      14.593   2.033  14.876  1.00 90.76           C
ATOM   1442  O   ALA A 108      14.782   1.232  15.790  1.00 90.76           O
ATOM   1443  HA  ALA A 108      12.451   1.977  15.029  1.00 90.76           H
ATOM   1444  CB  ALA A 108      12.971   1.292  13.064  1.00 90.76           C
ATOM   1445 1HB  ALA A 108      11.957   1.431  12.689  1.00 90.76           H
ATOM   1446 2HB  ALA A 108      13.686   1.541  12.279  1.00 90.76           H
ATOM   1447 3HB  ALA A 108      13.108   0.253  13.363  1.00 90.76           H
ATOM   1448  HN  ALA A 108      13.082   3.759  12.887  1.00 90.76           H
ATOM   1449  N   ALA A 109      15.534   2.799  14.343  1.00 90.62           N
ATOM   1450  CA  ALA A 109      16.927   2.646  14.724  1.00 90.62           C
ATOM   1451  C   ALA A 109      17.106   3.091  16.177  1.00 90.62           C
ATOM   1452  O   ALA A 109      17.903   2.511  16.914  1.00 90.62           O
ATOM   1453  HA  ALA A 109      17.180   1.589  14.643  1.00 90.62           H
ATOM   1454  CB  ALA A 109      17.810   3.440  13.759  1.00 90.62           C
ATOM   1455 1HB  ALA A 109      17.668   3.065  12.745  1.00 90.62           H
ATOM   1456 2HB  ALA A 109      17.536   4.494  13.799  1.00 90.62           H
ATOM   1457 3HB  ALA A 109      18.856   3.325  14.045  1.00 90.62           H
ATOM   1458  HN  ALA A 109      15.357   3.511  13.664  1.00 90.62           H
ATOM   1459  N   ASP A 110      16.352   4.115  16.546  1.00 87.24           N
ATOM   1460  CA  ASP A 110      16.517   4.735  17.850  1.00 87.24           C
ATOM   1461  C   ASP A 110      15.148   5.166  18.382  1.00 87.24           C
ATOM   1462  O   ASP A 110      14.421   4.360  18.960  1.00 87.24           O
ATOM   1463  HA  ASP A 110      16.984   3.972  18.472  1.00 87.24           H
ATOM   1464  CB  ASP A 110      17.402   5.979  17.760  1.00 87.24           C
ATOM   1465 1HB  ASP A 110      18.370   5.711  17.335  1.00 87.24           H
ATOM   1466 2HB  ASP A 110      16.948   6.706  17.086  1.00 87.24           H
ATOM   1467  CG  ASP A 110      17.602   6.610  19.140  1.00 87.24           C
ATOM   1468  OD1 ASP A 110      17.277   5.922  20.131  1.00 87.24           O
ATOM   1469  OD2 ASP A 110      18.076   7.767  19.171  1.00 87.24           O
ATOM   1470  HN  ASP A 110      15.640   4.520  15.973  1.00 87.24           H
ATOM   1471  N   GLN A 111      14.839   6.436  18.167  1.00 86.93           N
ATOM   1472  CA  GLN A 111      13.558   6.976  18.589  1.00 86.93           C
ATOM   1473  C   GLN A 111      13.064   8.018  17.584  1.00 86.93           C
ATOM   1474  O   GLN A 111      13.818   8.455  16.716  1.00 86.93           O
ATOM   1475  HA  GLN A 111      12.876   6.126  18.605  1.00 86.93           H
ATOM   1476  CB  GLN A 111      13.650   7.572  19.995  1.00 86.93           C
ATOM   1477 1HB  GLN A 111      12.672   7.941  20.302  1.00 86.93           H
ATOM   1478 2HB  GLN A 111      13.934   6.795  20.705  1.00 86.93           H
ATOM   1479  CG  GLN A 111      14.670   8.711  20.042  1.00 86.93           C
ATOM   1480 1HG  GLN A 111      15.653   8.336  19.758  1.00 86.93           H
ATOM   1481 2HG  GLN A 111      14.398   9.477  19.316  1.00 86.93           H
ATOM   1482  CD  GLN A 111      14.738   9.329  21.440  1.00 86.93           C
ATOM   1483  OE1 GLN A 111      13.733   9.611  22.072  1.00 86.93           O
ATOM   1484  NE2 GLN A 111      15.976   9.522  21.887  1.00 86.93           N
ATOM   1485 1HE2 GLN A 111      16.758   9.268  21.318  1.00 86.93           H
ATOM   1486 2HE2 GLN A 111      16.124   9.921  22.791  1.00 86.93           H
ATOM   1487  HN  GLN A 111      15.445   7.091  17.714  1.00 86.93           H
ATOM   1488  N   TRP A 112      11.800   8.387  17.734  1.00 89.42           N
ATOM   1489  CA  TRP A 112      11.209   9.403  16.880  1.00 89.42           C
ATOM   1490  C   TRP A 112      11.802  10.757  17.277  1.00 89.42           C
ATOM   1491  O   TRP A 112      11.513  11.272  18.355  1.00 89.42           O
ATOM   1492  HA  TRP A 112      11.475   9.167  15.849  1.00 89.42           H
ATOM   1493  CB  TRP A 112       9.682   9.371  16.964  1.00 89.42           C
ATOM   1494 1HB  TRP A 112       9.339   8.355  16.771  1.00 89.42           H
ATOM   1495 2HB  TRP A 112       9.379   9.622  17.981  1.00 89.42           H
ATOM   1496  CG  TRP A 112       8.985  10.323  15.990  1.00 89.42           C
ATOM   1497  CD1 TRP A 112       8.570  11.577  16.217  1.00 89.42           C
ATOM   1498  HD1 TRP A 112       8.684  12.098  17.167  1.00 89.42           H
ATOM   1499  CD2 TRP A 112       8.636  10.045  14.618  1.00 89.42           C
ATOM   1500  NE1 TRP A 112       7.982  12.125  15.096  1.00 89.42           N
ATOM   1501  HE1 TRP A 112       7.596  13.045  15.019  1.00 89.42           H
ATOM   1502  CE2 TRP A 112       8.023  11.164  14.092  1.00 89.42           C
ATOM   1503  CE3 TRP A 112       8.831   8.886  13.846  1.00 89.42           C
ATOM   1504  HE3 TRP A 112       9.313   7.990  14.238  1.00 89.42           H
ATOM   1505  CZ2 TRP A 112       7.555  11.234  12.775  1.00 89.42           C
ATOM   1506  HZ2 TRP A 112       7.074  12.131  12.383  1.00 89.42           H
ATOM   1507  CZ3 TRP A 112       8.358   8.973  12.531  1.00 89.42           C
ATOM   1508  HZ3 TRP A 112       8.485   8.101  11.889  1.00 89.42           H
ATOM   1509  CH2 TRP A 112       7.739  10.092  11.987  1.00 89.42           C
ATOM   1510  HH2 TRP A 112       7.398  10.080  10.952  1.00 89.42           H
ATOM   1511  HN  TRP A 112      11.184   8.004  18.423  1.00 89.42           H
ATOM   1512  N   LYS A 113      12.620  11.293  16.383  1.00 90.78           N
ATOM   1513  CA  LYS A 113      13.357  12.510  16.679  1.00 90.78           C
ATOM   1514  C   LYS A 113      12.655  13.699  16.019  1.00 90.78           C
ATOM   1515  O   LYS A 113      13.091  14.840  16.163  1.00 90.78           O
ATOM   1516  HA  LYS A 113      13.333  12.652  17.760  1.00 90.78           H
ATOM   1517  CB  LYS A 113      14.824  12.360  16.274  1.00 90.78           C
ATOM   1518 1HB  LYS A 113      14.889  12.069  15.226  1.00 90.78           H
ATOM   1519 2HB  LYS A 113      15.332  13.320  16.370  1.00 90.78           H
ATOM   1520  CG  LYS A 113      15.529  11.316  17.143  1.00 90.78           C
ATOM   1521 1HG  LYS A 113      15.512  11.634  18.185  1.00 90.78           H
ATOM   1522 2HG  LYS A 113      14.990  10.370  17.089  1.00 90.78           H
ATOM   1523  CD  LYS A 113      16.976  11.112  16.690  1.00 90.78           C
ATOM   1524 1HD  LYS A 113      16.995  10.827  15.638  1.00 90.78           H
ATOM   1525 2HD  LYS A 113      17.523  12.051  16.775  1.00 90.78           H
ATOM   1526  CE  LYS A 113      17.666  10.035  17.529  1.00 90.78           C
ATOM   1527 1HE  LYS A 113      17.696  10.343  18.574  1.00 90.78           H
ATOM   1528 2HE  LYS A 113      17.093   9.109  17.485  1.00 90.78           H
ATOM   1529  NZ  LYS A 113      19.042   9.797  17.037  1.00 90.78           N
ATOM   1530 1HZ  LYS A 113      19.456   9.027  17.550  1.00 90.78           H
ATOM   1531 2HZ  LYS A 113      19.013   9.568  16.049  1.00 90.78           H
ATOM   1532 3HZ  LYS A 113      19.599  10.633  17.174  1.00 90.78           H
ATOM   1533  HN  LYS A 113      12.783  10.911  15.473  1.00 90.78           H
ATOM   1534  N   PHE A 114      11.580  13.391  15.308  1.00 91.98           N
ATOM   1535  CA  PHE A 114      10.945  14.374  14.447  1.00 91.98           C
ATOM   1536  C   PHE A 114       9.712  14.978  15.122  1.00 91.98           C
ATOM   1537  O   PHE A 114       9.248  14.473  16.143  1.00 91.98           O
ATOM   1538  HA  PHE A 114      11.676  15.160  14.260  1.00 91.98           H
ATOM   1539  CB  PHE A 114      10.509  13.641  13.177  1.00 91.98           C
ATOM   1540 1HB  PHE A 114       9.694  12.959  13.425  1.00 91.98           H
ATOM   1541 2HB  PHE A 114      10.112  14.367  12.469  1.00 91.98           H
ATOM   1542  CG  PHE A 114      11.629  12.849  12.500  1.00 91.98           C
ATOM   1543  CD1 PHE A 114      12.593  13.501  11.797  1.00 91.98           C
ATOM   1544  HD1 PHE A 114      12.569  14.588  11.716  1.00 91.98           H
ATOM   1545  CD2 PHE A 114      11.660  11.493  12.600  1.00 91.98           C
ATOM   1546  HD2 PHE A 114      10.887  10.970  13.164  1.00 91.98           H
ATOM   1547  CE1 PHE A 114      13.633  12.766  11.168  1.00 91.98           C
ATOM   1548  HE1 PHE A 114      14.406  13.288  10.605  1.00 91.98           H
ATOM   1549  CE2 PHE A 114      12.700  10.758  11.972  1.00 91.98           C
ATOM   1550  HE2 PHE A 114      12.725   9.671  12.052  1.00 91.98           H
ATOM   1551  CZ  PHE A 114      13.664  11.410  11.269  1.00 91.98           C
ATOM   1552  HZ  PHE A 114      14.463  10.846  10.787  1.00 91.98           H
ATOM   1553  HN  PHE A 114      11.145  12.490  15.314  1.00 91.98           H
ATOM   1554  N   GLN A 115       9.216  16.052  14.524  1.00 92.63           N
ATOM   1555  CA  GLN A 115       8.074  16.758  15.080  1.00 92.63           C
ATOM   1556  C   GLN A 115       6.792  15.955  14.852  1.00 92.63           C
ATOM   1557  O   GLN A 115       6.767  15.036  14.034  1.00 92.63           O
ATOM   1558  HA  GLN A 115       8.275  16.838  16.148  1.00 92.63           H
ATOM   1559  CB  GLN A 115       7.955  18.162  14.484  1.00 92.63           C
ATOM   1560 1HB  GLN A 115       7.960  18.101  13.396  1.00 92.63           H
ATOM   1561 2HB  GLN A 115       7.002  18.604  14.774  1.00 92.63           H
ATOM   1562  CG  GLN A 115       9.103  19.057  14.956  1.00 92.63           C
ATOM   1563 1HG  GLN A 115      10.057  18.588  14.715  1.00 92.63           H
ATOM   1564 2HG  GLN A 115       9.071  20.007  14.423  1.00 92.63           H
ATOM   1565  CD  GLN A 115       9.019  19.308  16.463  1.00 92.63           C
ATOM   1566  OE1 GLN A 115       7.967  19.219  17.075  1.00 92.63           O
ATOM   1567  NE2 GLN A 115      10.182  19.627  17.024  1.00 92.63           N
ATOM   1568 1HE2 GLN A 115      11.008  19.683  16.464  1.00 92.63           H
ATOM   1569 2HE2 GLN A 115      10.229  19.810  18.006  1.00 92.63           H
ATOM   1570  HN  GLN A 115       9.581  16.439  13.677  1.00 92.63           H
ATOM   1571  N   THR A 116       5.758  16.330  15.590  1.00 93.13           N
ATOM   1572  CA  THR A 116       4.497  15.610  15.533  1.00 93.13           C
ATOM   1573  C   THR A 116       3.932  15.635  14.111  1.00 93.13           C
ATOM   1574  O   THR A 116       3.347  14.654  13.655  1.00 93.13           O
ATOM   1575  HA  THR A 116       4.685  14.567  15.784  1.00 93.13           H
ATOM   1576  CB  THR A 116       3.555  16.223  16.571  1.00 93.13           C
ATOM   1577  HB  THR A 116       3.170  17.184  16.229  1.00 93.13           H
ATOM   1578  OG1 THR A 116       4.332  16.263  17.765  1.00 93.13           O
ATOM   1579  HG1 THR A 116       3.917  16.891  18.423  1.00 93.13           H
ATOM   1580  CG2 THR A 116       2.386  15.300  16.919  1.00 93.13           C
ATOM   1581 1HG2 THR A 116       2.770  14.364  17.325  1.00 93.13           H
ATOM   1582 2HG2 THR A 116       1.805  15.094  16.019  1.00 93.13           H
ATOM   1583 3HG2 THR A 116       1.748  15.783  17.659  1.00 93.13           H
ATOM   1584  HN  THR A 116       5.771  17.109  16.217  1.00 93.13           H
ATOM   1585  N   PHE A 117       4.128  16.767  13.451  1.00 93.94           N
ATOM   1586  CA  PHE A 117       3.637  16.936  12.094  1.00 93.94           C
ATOM   1587  C   PHE A 117       4.116  15.797  11.192  1.00 93.94           C
ATOM   1588  O   PHE A 117       3.331  15.226  10.436  1.00 93.94           O
ATOM   1589  HA  PHE A 117       2.548  16.927  12.140  1.00 93.94           H
ATOM   1590  CB  PHE A 117       4.207  18.257  11.573  1.00 93.94           C
ATOM   1591 1HB  PHE A 117       3.819  19.073  12.183  1.00 93.94           H
ATOM   1592 2HB  PHE A 117       5.289  18.250  11.701  1.00 93.94           H
ATOM   1593  CG  PHE A 117       3.883  18.539  10.105  1.00 93.94           C
ATOM   1594  CD1 PHE A 117       4.843  18.380   9.154  1.00 93.94           C
ATOM   1595  HD1 PHE A 117       5.843  18.053   9.439  1.00 93.94           H
ATOM   1596  CD2 PHE A 117       2.635  18.947   9.749  1.00 93.94           C
ATOM   1597  HD2 PHE A 117       1.866  19.074  10.511  1.00 93.94           H
ATOM   1598  CE1 PHE A 117       4.543  18.642   7.791  1.00 93.94           C
ATOM   1599  HE1 PHE A 117       5.313  18.515   7.030  1.00 93.94           H
ATOM   1600  CE2 PHE A 117       2.335  19.208   8.386  1.00 93.94           C
ATOM   1601  HE2 PHE A 117       1.335  19.535   8.101  1.00 93.94           H
ATOM   1602  CZ  PHE A 117       3.295  19.050   7.436  1.00 93.94           C
ATOM   1603  HZ  PHE A 117       3.065  19.250   6.390  1.00 93.94           H
ATOM   1604  HN  PHE A 117       4.611  17.558  13.827  1.00 93.94           H
ATOM   1605  N   MET A 118       5.403  15.500  11.300  1.00 93.72           N
ATOM   1606  CA  MET A 118       6.003  14.462  10.480  1.00 93.72           C
ATOM   1607  C   MET A 118       5.402  13.092  10.802  1.00 93.72           C
ATOM   1608  O   MET A 118       5.250  12.253   9.916  1.00 93.72           O
ATOM   1609  HA  MET A 118       5.774  14.733   9.449  1.00 93.72           H
ATOM   1610  CB  MET A 118       7.513  14.428  10.723  1.00 93.72           C
ATOM   1611 1HB  MET A 118       7.917  15.439  10.668  1.00 93.72           H
ATOM   1612 2HB  MET A 118       7.714  14.058  11.729  1.00 93.72           H
ATOM   1613  CG  MET A 118       8.214  13.536   9.697  1.00 93.72           C
ATOM   1614 1HG  MET A 118       9.283  13.499   9.904  1.00 93.72           H
ATOM   1615 2HG  MET A 118       7.839  12.515   9.774  1.00 93.72           H
ATOM   1616  SD  MET A 118       7.934  14.164   8.050  1.00 93.72           S
ATOM   1617  CE  MET A 118       8.923  15.650   8.113  1.00 93.72           C
ATOM   1618 1HE  MET A 118       8.551  16.300   8.904  1.00 93.72           H
ATOM   1619 2HE  MET A 118       9.961  15.387   8.316  1.00 93.72           H
ATOM   1620 3HE  MET A 118       8.860  16.169   7.157  1.00 93.72           H
ATOM   1621  HN  MET A 118       6.030  15.954  11.933  1.00 93.72           H
ATOM   1622  N   CYS A 119       5.077  12.908  12.074  1.00 92.73           N
ATOM   1623  CA  CYS A 119       4.492  11.657  12.523  1.00 92.73           C
ATOM   1624  C   CYS A 119       3.149  11.473  11.815  1.00 92.73           C
ATOM   1625  O   CYS A 119       2.845  10.386  11.325  1.00 92.73           O
ATOM   1626  HA  CYS A 119       5.189  10.867  12.242  1.00 92.73           H
ATOM   1627  CB  CYS A 119       4.345  11.616  14.045  1.00 92.73           C
ATOM   1628 1HB  CYS A 119       5.330  11.609  14.514  1.00 92.73           H
ATOM   1629 2HB  CYS A 119       3.832  12.512  14.394  1.00 92.73           H
ATOM   1630  SG  CYS A 119       3.407  10.126  14.544  1.00 92.73           S
ATOM   1631  HN  CYS A 119       5.208  13.595  12.789  1.00 92.73           H
ATOM   1632  N   LYS A 120       2.380  12.552  11.783  1.00 93.86           N
ATOM   1633  CA  LYS A 120       1.069  12.518  11.158  1.00 93.86           C
ATOM   1634  C   LYS A 120       1.219  12.117   9.689  1.00 93.86           C
ATOM   1635  O   LYS A 120       0.520  11.225   9.211  1.00 93.86           O
ATOM   1636  HA  LYS A 120       0.484  11.752  11.667  1.00 93.86           H
ATOM   1637  CB  LYS A 120       0.344  13.850  11.361  1.00 93.86           C
ATOM   1638 1HB  LYS A 120       0.993  14.672  11.057  1.00 93.86           H
ATOM   1639 2HB  LYS A 120      -0.538  13.890  10.723  1.00 93.86           H
ATOM   1640  CG  LYS A 120      -0.068  14.033  12.823  1.00 93.86           C
ATOM   1641 1HG  LYS A 120      -0.691  13.195  13.136  1.00 93.86           H
ATOM   1642 2HG  LYS A 120       0.818  14.026  13.458  1.00 93.86           H
ATOM   1643  CD  LYS A 120      -0.832  15.345  13.017  1.00 93.86           C
ATOM   1644 1HD  LYS A 120      -0.169  16.188  12.821  1.00 93.86           H
ATOM   1645 2HD  LYS A 120      -1.647  15.405  12.297  1.00 93.86           H
ATOM   1646  CE  LYS A 120      -1.390  15.448  14.438  1.00 93.86           C
ATOM   1647 1HE  LYS A 120      -1.469  14.454  14.878  1.00 93.86           H
ATOM   1648 2HE  LYS A 120      -0.705  16.020  15.064  1.00 93.86           H
ATOM   1649  NZ  LYS A 120      -2.720  16.098  14.426  1.00 93.86           N
ATOM   1650 1HZ  LYS A 120      -3.068  16.174  15.375  1.00 93.86           H
ATOM   1651 2HZ  LYS A 120      -2.640  17.024  14.020  1.00 93.86           H
ATOM   1652 3HZ  LYS A 120      -3.363  15.541  13.874  1.00 93.86           H
ATOM   1653  HN  LYS A 120       2.639  13.435  12.174  1.00 93.86           H
ATOM   1654  N   VAL A 121       2.135  12.796   9.014  1.00 93.76           N
ATOM   1655  CA  VAL A 121       2.319  12.591   7.588  1.00 93.76           C
ATOM   1656  C   VAL A 121       2.738  11.141   7.336  1.00 93.76           C
ATOM   1657  O   VAL A 121       2.139  10.453   6.511  1.00 93.76           O
ATOM   1658  HA  VAL A 121       1.359  12.768   7.103  1.00 93.76           H
ATOM   1659  CB  VAL A 121       3.322  13.607   7.038  1.00 93.76           C
ATOM   1660  HB  VAL A 121       4.226  13.548   7.645  1.00 93.76           H
ATOM   1661  CG1 VAL A 121       3.704  13.274   5.594  1.00 93.76           C
ATOM   1662 1HG1 VAL A 121       4.155  12.282   5.557  1.00 93.76           H
ATOM   1663 2HG1 VAL A 121       2.811  13.291   4.969  1.00 93.76           H
ATOM   1664 3HG1 VAL A 121       4.418  14.011   5.228  1.00 93.76           H
ATOM   1665  CG2 VAL A 121       2.775  15.031   7.146  1.00 93.76           C
ATOM   1666 1HG2 VAL A 121       1.850  15.109   6.575  1.00 93.76           H
ATOM   1667 2HG2 VAL A 121       2.577  15.266   8.192  1.00 93.76           H
ATOM   1668 3HG2 VAL A 121       3.508  15.733   6.748  1.00 93.76           H
ATOM   1669  HN  VAL A 121       2.744  13.475   9.426  1.00 93.76           H
ATOM   1670  N   VAL A 122       3.763  10.719   8.062  1.00 91.90           N
ATOM   1671  CA  VAL A 122       4.419   9.457   7.767  1.00 91.90           C
ATOM   1672  C   VAL A 122       3.420   8.313   7.949  1.00 91.90           C
ATOM   1673  O   VAL A 122       3.391   7.377   7.152  1.00 91.90           O
ATOM   1674  HA  VAL A 122       4.734   9.485   6.724  1.00 91.90           H
ATOM   1675  CB  VAL A 122       5.670   9.303   8.636  1.00 91.90           C
ATOM   1676  HB  VAL A 122       5.389   9.513   9.668  1.00 91.90           H
ATOM   1677  CG1 VAL A 122       6.205   7.871   8.576  1.00 91.90           C
ATOM   1678 1HG1 VAL A 122       5.441   7.182   8.938  1.00 91.90           H
ATOM   1679 2HG1 VAL A 122       6.462   7.621   7.547  1.00 91.90           H
ATOM   1680 3HG1 VAL A 122       7.094   7.789   9.202  1.00 91.90           H
ATOM   1681  CG2 VAL A 122       6.748  10.309   8.228  1.00 91.90           C
ATOM   1682 1HG2 VAL A 122       7.024  10.144   7.186  1.00 91.90           H
ATOM   1683 2HG2 VAL A 122       6.363  11.322   8.346  1.00 91.90           H
ATOM   1684 3HG2 VAL A 122       7.625  10.177   8.861  1.00 91.90           H
ATOM   1685  HN  VAL A 122       4.144  11.223   8.837  1.00 91.90           H
ATOM   1686  N   ASN A 123       2.625   8.426   9.003  1.00 90.23           N
ATOM   1687  CA  ASN A 123       1.623   7.415   9.297  1.00 90.23           C
ATOM   1688  C   ASN A 123       0.587   7.389   8.171  1.00 90.23           C
ATOM   1689  O   ASN A 123       0.131   6.321   7.768  1.00 90.23           O
ATOM   1690  HA  ASN A 123       2.176   6.479   9.376  1.00 90.23           H
ATOM   1691  CB  ASN A 123       0.894   7.726  10.605  1.00 90.23           C
ATOM   1692 1HB  ASN A 123       0.866   8.805  10.762  1.00 90.23           H
ATOM   1693 2HB  ASN A 123      -0.140   7.388  10.538  1.00 90.23           H
ATOM   1694  CG  ASN A 123       1.582   7.049  11.791  1.00 90.23           C
ATOM   1695  OD1 ASN A 123       2.347   6.111  11.645  1.00 90.23           O
ATOM   1696  ND2 ASN A 123       1.268   7.577  12.972  1.00 90.23           N
ATOM   1697 1HD2 ASN A 123       0.633   8.347  13.022  1.00 90.23           H
ATOM   1698 2HD2 ASN A 123       1.668   7.202  13.808  1.00 90.23           H
ATOM   1699  HN  ASN A 123       2.658   9.188   9.649  1.00 90.23           H
ATOM   1700  N   SER A 124       0.246   8.578   7.697  1.00 91.98           N
ATOM   1701  CA  SER A 124      -0.870   8.725   6.778  1.00 91.98           C
ATOM   1702  C   SER A 124      -0.449   8.293   5.371  1.00 91.98           C
ATOM   1703  O   SER A 124      -1.256   7.751   4.617  1.00 91.98           O
ATOM   1704  HA  SER A 124      -1.649   8.067   7.163  1.00 91.98           H
ATOM   1705  CB  SER A 124      -1.383  10.166   6.759  1.00 91.98           C
ATOM   1706 1HB  SER A 124      -0.621  10.816   6.328  1.00 91.98           H
ATOM   1707 2HB  SER A 124      -2.259  10.231   6.115  1.00 91.98           H
ATOM   1708  OG  SER A 124      -1.718  10.630   8.064  1.00 91.98           O
ATOM   1709  HG  SER A 124      -1.102  11.370   8.333  1.00 91.98           H
ATOM   1710  HN  SER A 124       0.716   9.429   7.930  1.00 91.98           H
ATOM   1711  N   MET A 125       0.813   8.550   5.061  1.00 92.32           N
ATOM   1712  CA  MET A 125       1.298   8.382   3.701  1.00 92.32           C
ATOM   1713  C   MET A 125       1.134   6.934   3.235  1.00 92.32           C
ATOM   1714  O   MET A 125       0.779   6.685   2.084  1.00 92.32           O
ATOM   1715  HA  MET A 125       0.683   9.040   3.087  1.00 92.32           H
ATOM   1716  CB  MET A 125       2.775   8.776   3.634  1.00 92.32           C
ATOM   1717 1HB  MET A 125       3.310   8.340   4.477  1.00 92.32           H
ATOM   1718 2HB  MET A 125       3.222   8.370   2.727  1.00 92.32           H
ATOM   1719  CG  MET A 125       2.937  10.298   3.652  1.00 92.32           C
ATOM   1720 1HG  MET A 125       2.409  10.718   4.507  1.00 92.32           H
ATOM   1721 2HG  MET A 125       3.989  10.558   3.767  1.00 92.32           H
ATOM   1722  SD  MET A 125       2.299  10.997   2.138  1.00 92.32           S
ATOM   1723  CE  MET A 125       0.834  11.803   2.763  1.00 92.32           C
ATOM   1724 1HE  MET A 125       0.178  11.062   3.219  1.00 92.32           H
ATOM   1725 2HE  MET A 125       1.118  12.546   3.509  1.00 92.32           H
ATOM   1726 3HE  MET A 125       0.312  12.295   1.942  1.00 92.32           H
ATOM   1727  HN  MET A 125       1.497   8.866   5.718  1.00 92.32           H
ATOM   1728  N   TYR A 126       1.402   6.017   4.153  1.00 85.45           N
ATOM   1729  CA  TYR A 126       1.296   4.600   3.849  1.00 85.45           C
ATOM   1730  C   TYR A 126      -0.134   4.231   3.447  1.00 85.45           C
ATOM   1731  O   TYR A 126      -0.346   3.558   2.439  1.00 85.45           O
ATOM   1732  HA  TYR A 126       1.966   4.384   3.017  1.00 85.45           H
ATOM   1733  CB  TYR A 126       1.657   3.863   5.140  1.00 85.45           C
ATOM   1734 1HB  TYR A 126       2.709   4.037   5.364  1.00 85.45           H
ATOM   1735 2HB  TYR A 126       1.081   4.288   5.962  1.00 85.45           H
ATOM   1736  CG  TYR A 126       1.404   2.355   5.087  1.00 85.45           C
ATOM   1737  CD1 TYR A 126       0.591   1.758   6.028  1.00 85.45           C
ATOM   1738  HD1 TYR A 126       0.128   2.361   6.809  1.00 85.45           H
ATOM   1739  CD2 TYR A 126       1.990   1.591   4.097  1.00 85.45           C
ATOM   1740  HD2 TYR A 126       2.633   2.063   3.354  1.00 85.45           H
ATOM   1741  CE1 TYR A 126       0.353   0.338   5.978  1.00 85.45           C
ATOM   1742  HE1 TYR A 126      -0.287  -0.146   6.716  1.00 85.45           H
ATOM   1743  CE2 TYR A 126       1.753   0.172   4.047  1.00 85.45           C
ATOM   1744  HE2 TYR A 126       2.209  -0.442   3.272  1.00 85.45           H
ATOM   1745  CZ  TYR A 126       0.946  -0.384   4.990  1.00 85.45           C
ATOM   1746  OH  TYR A 126       0.721  -1.725   4.943  1.00 85.45           O
ATOM   1747  HH  TYR A 126       1.122  -2.110   4.111  1.00 85.45           H
ATOM   1748  HN  TYR A 126       1.686   6.228   5.089  1.00 85.45           H
ATOM   1749  N   LYS A 127      -1.078   4.687   4.257  1.00 86.85           N
ATOM   1750  CA  LYS A 127      -2.472   4.326   4.060  1.00 86.85           C
ATOM   1751  C   LYS A 127      -2.968   4.926   2.742  1.00 86.85           C
ATOM   1752  O   LYS A 127      -3.766   4.310   2.038  1.00 86.85           O
ATOM   1753  HA  LYS A 127      -2.521   3.240   3.985  1.00 86.85           H
ATOM   1754  CB  LYS A 127      -3.308   4.735   5.274  1.00 86.85           C
ATOM   1755 1HB  LYS A 127      -3.124   5.782   5.512  1.00 86.85           H
ATOM   1756 2HB  LYS A 127      -4.368   4.645   5.037  1.00 86.85           H
ATOM   1757  CG  LYS A 127      -2.975   3.864   6.487  1.00 86.85           C
ATOM   1758 1HG  LYS A 127      -1.902   3.891   6.675  1.00 86.85           H
ATOM   1759 2HG  LYS A 127      -3.464   4.267   7.374  1.00 86.85           H
ATOM   1760  CD  LYS A 127      -3.423   2.418   6.264  1.00 86.85           C
ATOM   1761 1HD  LYS A 127      -4.479   2.399   5.992  1.00 86.85           H
ATOM   1762 2HD  LYS A 127      -2.871   1.988   5.428  1.00 86.85           H
ATOM   1763  CE  LYS A 127      -3.198   1.574   7.520  1.00 86.85           C
ATOM   1764 1HE  LYS A 127      -2.160   1.658   7.840  1.00 86.85           H
ATOM   1765 2HE  LYS A 127      -3.814   1.953   8.335  1.00 86.85           H
ATOM   1766  NZ  LYS A 127      -3.530   0.156   7.258  1.00 86.85           N
ATOM   1767 1HZ  LYS A 127      -3.391  -0.386   8.104  1.00 86.85           H
ATOM   1768 2HZ  LYS A 127      -4.499   0.084   6.966  1.00 86.85           H
ATOM   1769 3HZ  LYS A 127      -2.929  -0.202   6.524  1.00 86.85           H
ATOM   1770  HN  LYS A 127      -0.904   5.291   5.035  1.00 86.85           H
ATOM   1771  N   MET A 128      -2.473   6.119   2.448  1.00 91.03           N
ATOM   1772  CA  MET A 128      -2.829   6.794   1.212  1.00 91.03           C
ATOM   1773  C   MET A 128      -2.355   5.996  -0.004  1.00 91.03           C
ATOM   1774  O   MET A 128      -3.101   5.824  -0.968  1.00 91.03           O
ATOM   1775  HA  MET A 128      -3.918   6.854   1.214  1.00 91.03           H
ATOM   1776  CB  MET A 128      -2.195   8.186   1.188  1.00 91.03           C
ATOM   1777 1HB  MET A 128      -2.459   8.725   2.098  1.00 91.03           H
ATOM   1778 2HB  MET A 128      -1.109   8.094   1.175  1.00 91.03           H
ATOM   1779  CG  MET A 128      -2.660   8.979  -0.035  1.00 91.03           C
ATOM   1780 1HG  MET A 128      -2.454   8.415  -0.944  1.00 91.03           H
ATOM   1781 2HG  MET A 128      -3.738   9.132   0.009  1.00 91.03           H
ATOM   1782  SD  MET A 128      -1.824  10.555  -0.094  1.00 91.03           S
ATOM   1783  CE  MET A 128      -0.152  10.008  -0.400  1.00 91.03           C
ATOM   1784 1HE  MET A 128       0.174   9.364   0.417  1.00 91.03           H
ATOM   1785 2HE  MET A 128      -0.118   9.453  -1.337  1.00 91.03           H
ATOM   1786 3HE  MET A 128       0.507  10.874  -0.465  1.00 91.03           H
ATOM   1787  HN  MET A 128      -1.841   6.623   3.037  1.00 91.03           H
ATOM   1788  N   ASN A 129      -1.118   5.528   0.080  1.00 90.09           N
ATOM   1789  CA  ASN A 129      -0.552   4.715  -0.982  1.00 90.09           C
ATOM   1790  C   ASN A 129      -1.389   3.446  -1.149  1.00 90.09           C
ATOM   1791  O   ASN A 129      -1.744   3.074  -2.267  1.00 90.09           O
ATOM   1792  HA  ASN A 129      -0.572   5.348  -1.870  1.00 90.09           H
ATOM   1793  CB  ASN A 129       0.882   4.295  -0.650  1.00 90.09           C
ATOM   1794 1HB  ASN A 129       1.536   5.166  -0.682  1.00 90.09           H
ATOM   1795 2HB  ASN A 129       0.923   3.903   0.366  1.00 90.09           H
ATOM   1796  CG  ASN A 129       1.385   3.236  -1.632  1.00 90.09           C
ATOM   1797  OD1 ASN A 129       1.226   2.042  -1.433  1.00 90.09           O
ATOM   1798  ND2 ASN A 129       1.998   3.736  -2.700  1.00 90.09           N
ATOM   1799 1HD2 ASN A 129       2.095   4.726  -2.803  1.00 90.09           H
ATOM   1800 2HD2 ASN A 129       2.363   3.123  -3.401  1.00 90.09           H
ATOM   1801  HN  ASN A 129      -0.508   5.697   0.854  1.00 90.09           H
ATOM   1802  N   PHE A 130      -1.681   2.815  -0.021  1.00 84.05           N
ATOM   1803  CA  PHE A 130      -2.339   1.520  -0.036  1.00 84.05           C
ATOM   1804  C   PHE A 130      -3.675   1.592  -0.778  1.00 84.05           C
ATOM   1805  O   PHE A 130      -3.925   0.808  -1.692  1.00 84.05           O
ATOM   1806  HA  PHE A 130      -1.676   0.826  -0.552  1.00 84.05           H
ATOM   1807  CB  PHE A 130      -2.599   1.133   1.421  1.00 84.05           C
ATOM   1808 1HB  PHE A 130      -1.669   1.224   1.982  1.00 84.05           H
ATOM   1809 2HB  PHE A 130      -3.303   1.844   1.855  1.00 84.05           H
ATOM   1810  CG  PHE A 130      -3.151  -0.283   1.601  1.00 84.05           C
ATOM   1811  CD1 PHE A 130      -4.290  -0.483   2.315  1.00 84.05           C
ATOM   1812  HD1 PHE A 130      -4.811   0.365   2.760  1.00 84.05           H
ATOM   1813  CD2 PHE A 130      -2.501  -1.341   1.046  1.00 84.05           C
ATOM   1814  HD2 PHE A 130      -1.587  -1.180   0.473  1.00 84.05           H
ATOM   1815  CE1 PHE A 130      -4.802  -1.797   2.481  1.00 84.05           C
ATOM   1816  HE1 PHE A 130      -5.716  -1.958   3.054  1.00 84.05           H
ATOM   1817  CE2 PHE A 130      -3.013  -2.655   1.212  1.00 84.05           C
ATOM   1818  HE2 PHE A 130      -2.492  -3.503   0.767  1.00 84.05           H
ATOM   1819  CZ  PHE A 130      -4.152  -2.855   1.926  1.00 84.05           C
ATOM   1820  HZ  PHE A 130      -4.545  -3.864   2.054  1.00 84.05           H
ATOM   1821  HN  PHE A 130      -1.476   3.174   0.890  1.00 84.05           H
ATOM   1822  N   TYR A 131      -4.499   2.541  -0.358  1.00 85.73           N
ATOM   1823  CA  TYR A 131      -5.826   2.689  -0.931  1.00 85.73           C
ATOM   1824  C   TYR A 131      -5.744   3.056  -2.415  1.00 85.73           C
ATOM   1825  O   TYR A 131      -6.451   2.480  -3.240  1.00 85.73           O
ATOM   1826  HA  TYR A 131      -6.345   1.736  -0.829  1.00 85.73           H
ATOM   1827  CB  TYR A 131      -6.489   3.838  -0.170  1.00 85.73           C
ATOM   1828 1HB  TYR A 131      -5.827   4.704  -0.191  1.00 85.73           H
ATOM   1829 2HB  TYR A 131      -7.404   4.124  -0.688  1.00 85.73           H
ATOM   1830  CG  TYR A 131      -6.826   3.508   1.286  1.00 85.73           C
ATOM   1831  CD1 TYR A 131      -7.473   2.328   1.593  1.00 85.73           C
ATOM   1832  HD1 TYR A 131      -7.744   1.633   0.799  1.00 85.73           H
ATOM   1833  CD2 TYR A 131      -6.482   4.389   2.291  1.00 85.73           C
ATOM   1834  HD2 TYR A 131      -5.971   5.320   2.048  1.00 85.73           H
ATOM   1835  CE1 TYR A 131      -7.790   2.017   2.963  1.00 85.73           C
ATOM   1836  HE1 TYR A 131      -8.301   1.089   3.220  1.00 85.73           H
ATOM   1837  CE2 TYR A 131      -6.799   4.078   3.660  1.00 85.73           C
ATOM   1838  HE2 TYR A 131      -6.534   4.765   4.464  1.00 85.73           H
ATOM   1839  CZ  TYR A 131      -7.438   2.907   3.929  1.00 85.73           C
ATOM   1840  OH  TYR A 131      -7.737   2.613   5.223  1.00 85.73           O
ATOM   1841  HH  TYR A 131      -7.521   3.394   5.809  1.00 85.73           H
ATOM   1842  HN  TYR A 131      -4.273   3.200   0.360  1.00 85.73           H
ATOM   1843  N   SER A 132      -4.875   4.012  -2.708  1.00 88.20           N
ATOM   1844  CA  SER A 132      -4.753   4.524  -4.062  1.00 88.20           C
ATOM   1845  C   SER A 132      -4.253   3.419  -4.995  1.00 88.20           C
ATOM   1846  O   SER A 132      -4.723   3.297  -6.126  1.00 88.20           O
ATOM   1847  HA  SER A 132      -5.759   4.837  -4.344  1.00 88.20           H
ATOM   1848  CB  SER A 132      -3.812   5.728  -4.114  1.00 88.20           C
ATOM   1849 1HB  SER A 132      -3.692   6.051  -5.148  1.00 88.20           H
ATOM   1850 2HB  SER A 132      -4.258   6.561  -3.570  1.00 88.20           H
ATOM   1851  OG  SER A 132      -2.533   5.431  -3.560  1.00 88.20           O
ATOM   1852  HG  SER A 132      -2.434   5.876  -2.670  1.00 88.20           H
ATOM   1853  HN  SER A 132      -4.263   4.436  -2.040  1.00 88.20           H
ATOM   1854  N   CYS A 133      -3.308   2.642  -4.488  1.00 81.98           N
ATOM   1855  CA  CYS A 133      -2.715   1.573  -5.273  1.00 81.98           C
ATOM   1856  C   CYS A 133      -3.831   0.618  -5.702  1.00 81.98           C
ATOM   1857  O   CYS A 133      -3.937   0.270  -6.877  1.00 81.98           O
ATOM   1858  HA  CYS A 133      -2.252   2.042  -6.142  1.00 81.98           H
ATOM   1859  CB  CYS A 133      -1.610   0.850  -4.502  1.00 81.98           C
ATOM   1860 1HB  CYS A 133      -1.909   0.713  -3.463  1.00 81.98           H
ATOM   1861 2HB  CYS A 133      -1.452  -0.144  -4.922  1.00 81.98           H
ATOM   1862  SG  CYS A 133      -0.057   1.815  -4.582  1.00 81.98           S
ATOM   1863  HG  CYS A 133      -0.457   2.790  -3.771  1.00 81.98           H
ATOM   1864  HN  CYS A 133      -2.947   2.734  -3.559  1.00 81.98           H
ATOM   1865  N   VAL A 134      -4.634   0.221  -4.727  1.00 80.33           N
ATOM   1866  CA  VAL A 134      -5.702  -0.732  -4.977  1.00 80.33           C
ATOM   1867  C   VAL A 134      -6.625  -0.182  -6.066  1.00 80.33           C
ATOM   1868  O   VAL A 134      -6.916  -0.869  -7.044  1.00 80.33           O
ATOM   1869  HA  VAL A 134      -5.243  -1.653  -5.339  1.00 80.33           H
ATOM   1870  CB  VAL A 134      -6.437  -1.049  -3.674  1.00 80.33           C
ATOM   1871  HB  VAL A 134      -6.704  -0.104  -3.201  1.00 80.33           H
ATOM   1872  CG1 VAL A 134      -7.731  -1.819  -3.947  1.00 80.33           C
ATOM   1873 1HG1 VAL A 134      -8.384  -1.219  -4.580  1.00 80.33           H
ATOM   1874 2HG1 VAL A 134      -7.496  -2.756  -4.452  1.00 80.33           H
ATOM   1875 3HG1 VAL A 134      -8.233  -2.032  -3.004  1.00 80.33           H
ATOM   1876  CG2 VAL A 134      -5.534  -1.819  -2.708  1.00 80.33           C
ATOM   1877 1HG2 VAL A 134      -5.223  -2.756  -3.170  1.00 80.33           H
ATOM   1878 2HG2 VAL A 134      -4.654  -1.219  -2.476  1.00 80.33           H
ATOM   1879 3HG2 VAL A 134      -6.082  -2.032  -1.790  1.00 80.33           H
ATOM   1880  HN  VAL A 134      -4.564   0.538  -3.781  1.00 80.33           H
ATOM   1881  N   LEU A 135      -7.061   1.052  -5.860  1.00 84.59           N
ATOM   1882  CA  LEU A 135      -8.081   1.638  -6.713  1.00 84.59           C
ATOM   1883  C   LEU A 135      -7.547   1.738  -8.143  1.00 84.59           C
ATOM   1884  O   LEU A 135      -8.291   1.536  -9.102  1.00 84.59           O
ATOM   1885  HA  LEU A 135      -8.937   0.963  -6.710  1.00 84.59           H
ATOM   1886  CB  LEU A 135      -8.556   2.974  -6.139  1.00 84.59           C
ATOM   1887 1HB  LEU A 135      -7.686   3.611  -5.984  1.00 84.59           H
ATOM   1888 2HB  LEU A 135      -9.182   3.465  -6.884  1.00 84.59           H
ATOM   1889  CG  LEU A 135      -9.338   2.900  -4.826  1.00 84.59           C
ATOM   1890  HG  LEU A 135      -8.761   2.304  -4.118  1.00 84.59           H
ATOM   1891  CD1 LEU A 135      -9.510   4.290  -4.211  1.00 84.59           C
ATOM   1892 1HD1 LEU A 135      -8.530   4.723  -4.010  1.00 84.59           H
ATOM   1893 2HD1 LEU A 135     -10.054   4.930  -4.905  1.00 84.59           H
ATOM   1894 3HD1 LEU A 135     -10.069   4.209  -3.278  1.00 84.59           H
ATOM   1895  CD2 LEU A 135     -10.679   2.191  -5.025  1.00 84.59           C
ATOM   1896 1HD2 LEU A 135     -11.275   2.739  -5.756  1.00 84.59           H
ATOM   1897 2HD2 LEU A 135     -10.505   1.178  -5.386  1.00 84.59           H
ATOM   1898 3HD2 LEU A 135     -11.215   2.152  -4.076  1.00 84.59           H
ATOM   1899  HN  LEU A 135      -6.730   1.647  -5.127  1.00 84.59           H
ATOM   1900  N   LEU A 136      -6.263   2.050  -8.241  1.00 86.60           N
ATOM   1901  CA  LEU A 136      -5.626   2.198  -9.539  1.00 86.60           C
ATOM   1902  C   LEU A 136      -5.571   0.835 -10.233  1.00 86.60           C
ATOM   1903  O   LEU A 136      -5.851   0.730 -11.426  1.00 86.60           O
ATOM   1904  HA  LEU A 136      -6.250   2.863 -10.135  1.00 86.60           H
ATOM   1905  CB  LEU A 136      -4.260   2.869  -9.391  1.00 86.60           C
ATOM   1906 1HB  LEU A 136      -3.718   2.373  -8.586  1.00 86.60           H
ATOM   1907 2HB  LEU A 136      -3.694   2.701 -10.308  1.00 86.60           H
ATOM   1908  CG  LEU A 136      -4.278   4.372  -9.105  1.00 86.60           C
ATOM   1909  HG  LEU A 136      -4.984   4.557  -8.295  1.00 86.60           H
ATOM   1910  CD1 LEU A 136      -2.907   4.856  -8.628  1.00 86.60           C
ATOM   1911 1HD1 LEU A 136      -2.633   4.329  -7.714  1.00 86.60           H
ATOM   1912 2HD1 LEU A 136      -2.163   4.656  -9.400  1.00 86.60           H
ATOM   1913 3HD1 LEU A 136      -2.948   5.927  -8.432  1.00 86.60           H
ATOM   1914  CD2 LEU A 136      -4.772   5.156 -10.322  1.00 86.60           C
ATOM   1915 1HD2 LEU A 136      -4.109   4.970 -11.168  1.00 86.60           H
ATOM   1916 2HD2 LEU A 136      -5.782   4.836 -10.575  1.00 86.60           H
ATOM   1917 3HD2 LEU A 136      -4.775   6.222 -10.091  1.00 86.60           H
ATOM   1918  HN  LEU A 136      -5.663   2.201  -7.456  1.00 86.60           H
ATOM   1919  N   ILE A 137      -5.206  -0.174  -9.456  1.00 78.67           N
ATOM   1920  CA  ILE A 137      -5.070  -1.519  -9.990  1.00 78.67           C
ATOM   1921  C   ILE A 137      -6.421  -1.986 -10.535  1.00 78.67           C
ATOM   1922  O   ILE A 137      -6.485  -2.617 -11.589  1.00 78.67           O
ATOM   1923  HA  ILE A 137      -4.362  -1.471 -10.818  1.00 78.67           H
ATOM   1924  CB  ILE A 137      -4.474  -2.456  -8.938  1.00 78.67           C
ATOM   1925  HB  ILE A 137      -4.982  -2.273  -7.991  1.00 78.67           H
ATOM   1926  CG1 ILE A 137      -2.989  -2.159  -8.718  1.00 78.67           C
ATOM   1927 1HG1 ILE A 137      -2.420  -2.464  -9.596  1.00 78.67           H
ATOM   1928 2HG1 ILE A 137      -2.842  -1.086  -8.600  1.00 78.67           H
ATOM   1929  CG2 ILE A 137      -4.718  -3.920  -9.307  1.00 78.67           C
ATOM   1930 1HG2 ILE A 137      -5.790  -4.105  -9.372  1.00 78.67           H
ATOM   1931 2HG2 ILE A 137      -4.253  -4.135 -10.269  1.00 78.67           H
ATOM   1932 3HG2 ILE A 137      -4.284  -4.565  -8.542  1.00 78.67           H
ATOM   1933  CD1 ILE A 137      -2.461  -2.891  -7.482  1.00 78.67           C
ATOM   1934 1HD1 ILE A 137      -3.017  -2.565  -6.602  1.00 78.67           H
ATOM   1935 2HD1 ILE A 137      -2.587  -3.965  -7.614  1.00 78.67           H
ATOM   1936 3HD1 ILE A 137      -1.404  -2.663  -7.349  1.00 78.67           H
ATOM   1937  HN  ILE A 137      -5.006  -0.085  -8.480  1.00 78.67           H
ATOM   1938  N   MET A 138      -7.468  -1.658  -9.792  1.00 78.42           N
ATOM   1939  CA  MET A 138      -8.821  -1.956 -10.231  1.00 78.42           C
ATOM   1940  C   MET A 138      -9.114  -1.304 -11.584  1.00 78.42           C
ATOM   1941  O   MET A 138      -9.635  -1.952 -12.490  1.00 78.42           O
ATOM   1942  HA  MET A 138      -8.866  -3.041 -10.326  1.00 78.42           H
ATOM   1943  CB  MET A 138      -9.820  -1.446  -9.191  1.00 78.42           C
ATOM   1944 1HB  MET A 138      -9.667  -1.970  -8.247  1.00 78.42           H
ATOM   1945 2HB  MET A 138      -9.643  -0.387  -8.999  1.00 78.42           H
ATOM   1946  CG  MET A 138     -11.259  -1.650  -9.667  1.00 78.42           C
ATOM   1947 1HG  MET A 138     -11.390  -1.210 -10.655  1.00 78.42           H
ATOM   1948 2HG  MET A 138     -11.472  -2.715  -9.761  1.00 78.42           H
ATOM   1949  SD  MET A 138     -12.396  -0.902  -8.512  1.00 78.42           S
ATOM   1950  CE  MET A 138     -11.948   0.815  -8.704  1.00 78.42           C
ATOM   1951 1HE  MET A 138     -10.899   0.949  -8.442  1.00 78.42           H
ATOM   1952 2HE  MET A 138     -12.106   1.118  -9.739  1.00 78.42           H
ATOM   1953 3HE  MET A 138     -12.567   1.428  -8.049  1.00 78.42           H
ATOM   1954  HN  MET A 138      -7.403  -1.197  -8.906  1.00 78.42           H
ATOM   1955  N   CYS A 139      -8.768  -0.028 -11.677  1.00 83.21           N
ATOM   1956  CA  CYS A 139      -9.102   0.754 -12.855  1.00 83.21           C
ATOM   1957  C   CYS A 139      -8.326   0.186 -14.045  1.00 83.21           C
ATOM   1958  O   CYS A 139      -8.855   0.101 -15.152  1.00 83.21           O
ATOM   1959  HA  CYS A 139     -10.176   0.647 -13.007  1.00 83.21           H
ATOM   1960  CB  CYS A 139      -8.817   2.242 -12.646  1.00 83.21           C
ATOM   1961 1HB  CYS A 139      -7.792   2.380 -12.303  1.00 83.21           H
ATOM   1962 2HB  CYS A 139      -8.911   2.776 -13.592  1.00 83.21           H
ATOM   1963  SG  CYS A 139      -9.984   2.937 -11.419  1.00 83.21           S
ATOM   1964  HG  CYS A 139      -9.354   2.467 -10.346  1.00 83.21           H
ATOM   1965  HN  CYS A 139      -8.268   0.469 -10.968  1.00 83.21           H
ATOM   1966  N   ILE A 140      -7.084  -0.188 -13.776  1.00 79.89           N
ATOM   1967  CA  ILE A 140      -6.238  -0.767 -14.806  1.00 79.89           C
ATOM   1968  C   ILE A 140      -6.905  -2.028 -15.359  1.00 79.89           C
ATOM   1969  O   ILE A 140      -6.889  -2.265 -16.566  1.00 79.89           O
ATOM   1970  HA  ILE A 140      -6.157  -0.038 -15.611  1.00 79.89           H
ATOM   1971  CB  ILE A 140      -4.825  -1.005 -14.267  1.00 79.89           C
ATOM   1972  HB  ILE A 140      -4.908  -1.483 -13.291  1.00 79.89           H
ATOM   1973  CG1 ILE A 140      -4.087   0.319 -14.060  1.00 79.89           C
ATOM   1974 1HG1 ILE A 140      -3.823   0.747 -15.027  1.00 79.89           H
ATOM   1975 2HG1 ILE A 140      -4.746   1.033 -13.565  1.00 79.89           H
ATOM   1976  CG2 ILE A 140      -4.046  -1.960 -15.174  1.00 79.89           C
ATOM   1977 1HG2 ILE A 140      -4.566  -2.917 -15.226  1.00 79.89           H
ATOM   1978 2HG2 ILE A 140      -3.972  -1.532 -16.173  1.00 79.89           H
ATOM   1979 3HG2 ILE A 140      -3.046  -2.111 -14.768  1.00 79.89           H
ATOM   1980  CD1 ILE A 140      -2.823   0.117 -13.223  1.00 79.89           C
ATOM   1981 1HD1 ILE A 140      -3.093  -0.288 -12.248  1.00 79.89           H
ATOM   1982 2HD1 ILE A 140      -2.156  -0.578 -13.734  1.00 79.89           H
ATOM   1983 3HD1 ILE A 140      -2.317   1.074 -13.092  1.00 79.89           H
ATOM   1984  HN  ILE A 140      -6.656  -0.101 -12.877  1.00 79.89           H
ATOM   1985  N   SER A 141      -7.476  -2.804 -14.450  1.00 75.10           N
ATOM   1986  CA  SER A 141      -8.072  -4.077 -14.820  1.00 75.10           C
ATOM   1987  C   SER A 141      -9.271  -3.844 -15.742  1.00 75.10           C
ATOM   1988  O   SER A 141      -9.435  -4.543 -16.741  1.00 75.10           O
ATOM   1989  HA  SER A 141      -7.287  -4.622 -15.344  1.00 75.10           H
ATOM   1990  CB  SER A 141      -8.501  -4.865 -13.581  1.00 75.10           C
ATOM   1991 1HB  SER A 141      -9.223  -4.281 -13.011  1.00 75.10           H
ATOM   1992 2HB  SER A 141      -9.005  -5.781 -13.890  1.00 75.10           H
ATOM   1993  OG  SER A 141      -7.392  -5.193 -12.747  1.00 75.10           O
ATOM   1994  HG  SER A 141      -7.247  -4.470 -12.071  1.00 75.10           H
ATOM   1995  HN  SER A 141      -7.535  -2.577 -13.478  1.00 75.10           H
ATOM   1996  N   VAL A 142     -10.078  -2.860 -15.373  1.00 76.10           N
ATOM   1997  CA  VAL A 142     -11.249  -2.517 -16.163  1.00 76.10           C
ATOM   1998  C   VAL A 142     -10.805  -2.051 -17.550  1.00 76.10           C
ATOM   1999  O   VAL A 142     -11.400  -2.432 -18.557  1.00 76.10           O
ATOM   2000  HA  VAL A 142     -11.848  -3.421 -16.272  1.00 76.10           H
ATOM   2001  CB  VAL A 142     -12.092  -1.476 -15.423  1.00 76.10           C
ATOM   2002  HB  VAL A 142     -11.452  -0.621 -15.204  1.00 76.10           H
ATOM   2003  CG1 VAL A 142     -13.248  -0.986 -16.297  1.00 76.10           C
ATOM   2004 1HG1 VAL A 142     -12.850  -0.532 -17.205  1.00 76.10           H
ATOM   2005 2HG1 VAL A 142     -13.887  -1.828 -16.562  1.00 76.10           H
ATOM   2006 3HG1 VAL A 142     -13.831  -0.246 -15.748  1.00 76.10           H
ATOM   2007  CG2 VAL A 142     -12.607  -2.031 -14.094  1.00 76.10           C
ATOM   2008 1HG2 VAL A 142     -13.223  -2.910 -14.282  1.00 76.10           H
ATOM   2009 2HG2 VAL A 142     -11.762  -2.308 -13.464  1.00 76.10           H
ATOM   2010 3HG2 VAL A 142     -13.203  -1.271 -13.589  1.00 76.10           H
ATOM   2011  HN  VAL A 142      -9.943  -2.302 -14.554  1.00 76.10           H
ATOM   2012  N   ASP A 143      -9.763  -1.233 -17.559  1.00 78.56           N
ATOM   2013  CA  ASP A 143      -9.296  -0.628 -18.795  1.00 78.56           C
ATOM   2014  C   ASP A 143      -8.820  -1.728 -19.747  1.00 78.56           C
ATOM   2015  O   ASP A 143      -9.080  -1.669 -20.948  1.00 78.56           O
ATOM   2016  HA  ASP A 143     -10.152  -0.080 -19.187  1.00 78.56           H
ATOM   2017  CB  ASP A 143      -8.119   0.315 -18.537  1.00 78.56           C
ATOM   2018 1HB  ASP A 143      -8.360   0.985 -17.711  1.00 78.56           H
ATOM   2019 2HB  ASP A 143      -7.245  -0.261 -18.236  1.00 78.56           H
ATOM   2020  CG  ASP A 143      -7.790   1.135 -19.786  1.00 78.56           C
ATOM   2021  OD1 ASP A 143      -8.747   1.691 -20.369  1.00 78.56           O
ATOM   2022  OD2 ASP A 143      -6.590   1.188 -20.130  1.00 78.56           O
ATOM   2023  HN  ASP A 143      -9.242  -0.982 -16.743  1.00 78.56           H
ATOM   2024  N   ARG A 144      -8.132  -2.705 -19.175  1.00 73.71           N
ATOM   2025  CA  ARG A 144      -7.617  -3.816 -19.958  1.00 73.71           C
ATOM   2026  C   ARG A 144      -8.769  -4.581 -20.613  1.00 73.71           C
ATOM   2027  O   ARG A 144      -8.693  -4.935 -21.789  1.00 73.71           O
ATOM   2028  HA  ARG A 144      -6.975  -3.354 -20.708  1.00 73.71           H
ATOM   2029  CB  ARG A 144      -6.807  -4.776 -19.085  1.00 73.71           C
ATOM   2030 1HB  ARG A 144      -7.300  -4.900 -18.120  1.00 73.71           H
ATOM   2031 2HB  ARG A 144      -6.773  -5.759 -19.554  1.00 73.71           H
ATOM   2032  CG  ARG A 144      -5.384  -4.257 -18.873  1.00 73.71           C
ATOM   2033 1HG  ARG A 144      -4.907  -4.088 -19.839  1.00 73.71           H
ATOM   2034 2HG  ARG A 144      -5.416  -3.294 -18.362  1.00 73.71           H
ATOM   2035  CD  ARG A 144      -4.554  -5.248 -18.054  1.00 73.71           C
ATOM   2036 1HD  ARG A 144      -4.905  -5.263 -17.022  1.00 73.71           H
ATOM   2037 2HD  ARG A 144      -4.683  -6.256 -18.449  1.00 73.71           H
ATOM   2038  NE  ARG A 144      -3.125  -4.867 -18.096  1.00 73.71           N
ATOM   2039  HE  ARG A 144      -2.877  -4.029 -18.581  1.00 73.71           H
ATOM   2040  CZ  ARG A 144      -2.142  -5.577 -17.525  1.00 73.71           C
ATOM   2041  NH1 ARG A 144      -2.416  -6.709 -16.862  1.00 73.71           N
ATOM   2042 1HH1 ARG A 144      -3.360  -7.030 -16.791  1.00 73.71           H
ATOM   2043 2HH1 ARG A 144      -1.677  -7.232 -16.439  1.00 73.71           H
ATOM   2044  NH2 ARG A 144      -0.880  -5.137 -17.626  1.00 73.71           N
ATOM   2045 1HH2 ARG A 144      -0.135  -5.654 -17.206  1.00 73.71           H
ATOM   2046 2HH2 ARG A 144      -0.684  -4.291 -18.123  1.00 73.71           H
ATOM   2047  HN  ARG A 144      -7.925  -2.745 -18.198  1.00 73.71           H
ATOM   2048  N   TYR A 145      -9.807  -4.813 -19.824  1.00 73.08           N
ATOM   2049  CA  TYR A 145     -10.979  -5.518 -20.317  1.00 73.08           C
ATOM   2050  C   TYR A 145     -11.568  -4.813 -21.541  1.00 73.08           C
ATOM   2051  O   TYR A 145     -11.843  -5.450 -22.556  1.00 73.08           O
ATOM   2052  HA  TYR A 145     -10.671  -6.524 -20.600  1.00 73.08           H
ATOM   2053  CB  TYR A 145     -12.002  -5.481 -19.181  1.00 73.08           C
ATOM   2054 1HB  TYR A 145     -11.678  -6.159 -18.391  1.00 73.08           H
ATOM   2055 2HB  TYR A 145     -12.019  -4.479 -18.753  1.00 73.08           H
ATOM   2056  CG  TYR A 145     -13.421  -5.862 -19.609  1.00 73.08           C
ATOM   2057  CD1 TYR A 145     -14.390  -4.887 -19.729  1.00 73.08           C
ATOM   2058  HD1 TYR A 145     -14.145  -3.845 -19.520  1.00 73.08           H
ATOM   2059  CD2 TYR A 145     -13.732  -7.180 -19.874  1.00 73.08           C
ATOM   2060  HD2 TYR A 145     -12.966  -7.950 -19.779  1.00 73.08           H
ATOM   2061  CE1 TYR A 145     -15.726  -5.245 -20.132  1.00 73.08           C
ATOM   2062  HE1 TYR A 145     -16.501  -4.484 -20.231  1.00 73.08           H
ATOM   2063  CE2 TYR A 145     -15.067  -7.538 -20.277  1.00 73.08           C
ATOM   2064  HE2 TYR A 145     -15.326  -8.575 -20.489  1.00 73.08           H
ATOM   2065  CZ  TYR A 145     -15.998  -6.553 -20.386  1.00 73.08           C
ATOM   2066  OH  TYR A 145     -17.259  -6.891 -20.766  1.00 73.08           O
ATOM   2067  HH  TYR A 145     -17.311  -7.874 -20.942  1.00 73.08           H
ATOM   2068  HN  TYR A 145      -9.857  -4.530 -18.867  1.00 73.08           H
ATOM   2069  N   ILE A 146     -11.743  -3.507 -21.404  1.00 73.77           N
ATOM   2070  CA  ILE A 146     -12.361  -2.720 -22.459  1.00 73.77           C
ATOM   2071  C   ILE A 146     -11.490  -2.786 -23.715  1.00 73.77           C
ATOM   2072  O   ILE A 146     -12.003  -2.923 -24.824  1.00 73.77           O
ATOM   2073  HA  ILE A 146     -13.325  -3.175 -22.683  1.00 73.77           H
ATOM   2074  CB  ILE A 146     -12.634  -1.295 -21.974  1.00 73.77           C
ATOM   2075  HB  ILE A 146     -11.711  -0.893 -21.556  1.00 73.77           H
ATOM   2076  CG1 ILE A 146     -13.677  -1.287 -20.855  1.00 73.77           C
ATOM   2077 1HG1 ILE A 146     -14.656  -1.540 -21.263  1.00 73.77           H
ATOM   2078 2HG1 ILE A 146     -13.432  -2.052 -20.118  1.00 73.77           H
ATOM   2079  CG2 ILE A 146     -13.035  -0.387 -23.138  1.00 73.77           C
ATOM   2080 1HG2 ILE A 146     -12.229  -0.358 -23.871  1.00 73.77           H
ATOM   2081 2HG2 ILE A 146     -13.939  -0.776 -23.607  1.00 73.77           H
ATOM   2082 3HG2 ILE A 146     -13.224   0.620 -22.765  1.00 73.77           H
ATOM   2083  CD1 ILE A 146     -13.742   0.082 -20.174  1.00 73.77           C
ATOM   2084 1HD1 ILE A 146     -12.768   0.321 -19.746  1.00 73.77           H
ATOM   2085 2HD1 ILE A 146     -14.011   0.840 -20.909  1.00 73.77           H
ATOM   2086 3HD1 ILE A 146     -14.491   0.060 -19.383  1.00 73.77           H
ATOM   2087  HN  ILE A 146     -11.472  -2.988 -20.593  1.00 73.77           H
ATOM   2088  N   ALA A 147     -10.186  -2.684 -23.498  1.00 73.84           N
ATOM   2089  CA  ALA A 147      -9.247  -2.613 -24.605  1.00 73.84           C
ATOM   2090  C   ALA A 147      -9.312  -3.914 -25.407  1.00 73.84           C
ATOM   2091  O   ALA A 147      -9.038  -3.922 -26.606  1.00 73.84           O
ATOM   2092  HA  ALA A 147      -9.552  -1.785 -25.246  1.00 73.84           H
ATOM   2093  CB  ALA A 147      -7.844  -2.329 -24.066  1.00 73.84           C
ATOM   2094 1HB  ALA A 147      -7.845  -1.380 -23.530  1.00 73.84           H
ATOM   2095 2HB  ALA A 147      -7.546  -3.129 -23.388  1.00 73.84           H
ATOM   2096 3HB  ALA A 147      -7.140  -2.276 -24.896  1.00 73.84           H
ATOM   2097  HN  ALA A 147      -9.771  -2.651 -22.589  1.00 73.84           H
ATOM   2098  N   ILE A 148      -9.676  -4.983 -24.714  1.00 69.99           N
ATOM   2099  CA  ILE A 148      -9.680  -6.303 -25.320  1.00 69.99           C
ATOM   2100  C   ILE A 148     -11.052  -6.569 -25.943  1.00 69.99           C
ATOM   2101  O   ILE A 148     -11.144  -6.980 -27.098  1.00 69.99           O
ATOM   2102  HA  ILE A 148      -8.935  -6.300 -26.115  1.00 69.99           H
ATOM   2103  CB  ILE A 148      -9.251  -7.362 -24.302  1.00 69.99           C
ATOM   2104  HB  ILE A 148      -9.848  -7.229 -23.400  1.00 69.99           H
ATOM   2105  CG1 ILE A 148      -7.785  -7.178 -23.905  1.00 69.99           C
ATOM   2106 1HG1 ILE A 148      -7.144  -7.383 -24.763  1.00 69.99           H
ATOM   2107 2HG1 ILE A 148      -7.610  -6.142 -23.616  1.00 69.99           H
ATOM   2108  CG2 ILE A 148      -9.531  -8.772 -24.826  1.00 69.99           C
ATOM   2109 1HG2 ILE A 148     -10.598  -8.883 -25.018  1.00 69.99           H
ATOM   2110 2HG2 ILE A 148      -8.977  -8.932 -25.752  1.00 69.99           H
ATOM   2111 3HG2 ILE A 148      -9.217  -9.504 -24.083  1.00 69.99           H
ATOM   2112  CD1 ILE A 148      -7.410  -8.107 -22.748  1.00 69.99           C
ATOM   2113 1HD1 ILE A 148      -8.036  -7.883 -21.885  1.00 69.99           H
ATOM   2114 2HD1 ILE A 148      -7.563  -9.143 -23.050  1.00 69.99           H
ATOM   2115 3HD1 ILE A 148      -6.363  -7.956 -22.486  1.00 69.99           H
ATOM   2116  HN  ILE A 148      -9.963  -4.956 -23.756  1.00 69.99           H
ATOM   2117  N   ALA A 149     -12.084  -6.324 -25.149  1.00 70.79           N
ATOM   2118  CA  ALA A 149     -13.430  -6.723 -25.526  1.00 70.79           C
ATOM   2119  C   ALA A 149     -13.931  -5.812 -26.649  1.00 70.79           C
ATOM   2120  O   ALA A 149     -14.607  -6.271 -27.569  1.00 70.79           O
ATOM   2121  HA  ALA A 149     -13.381  -7.747 -25.895  1.00 70.79           H
ATOM   2122  CB  ALA A 149     -14.337  -6.684 -24.295  1.00 70.79           C
ATOM   2123 1HB  ALA A 149     -13.954  -7.369 -23.539  1.00 70.79           H
ATOM   2124 2HB  ALA A 149     -14.359  -5.672 -23.891  1.00 70.79           H
ATOM   2125 3HB  ALA A 149     -15.346  -6.984 -24.578  1.00 70.79           H
ATOM   2126  HN  ALA A 149     -12.012  -5.862 -24.265  1.00 70.79           H
ATOM   2127  N   GLN A 150     -13.581  -4.540 -26.537  1.00 73.48           N
ATOM   2128  CA  GLN A 150     -14.123  -3.532 -27.432  1.00 73.48           C
ATOM   2129  C   GLN A 150     -12.994  -2.832 -28.191  1.00 73.48           C
ATOM   2130  O   GLN A 150     -13.020  -1.615 -28.367  1.00 73.48           O
ATOM   2131  HA  GLN A 150     -14.757  -4.078 -28.132  1.00 73.48           H
ATOM   2132  CB  GLN A 150     -14.978  -2.521 -26.666  1.00 73.48           C
ATOM   2133 1HB  GLN A 150     -14.366  -2.011 -25.922  1.00 73.48           H
ATOM   2134 2HB  GLN A 150     -15.348  -1.758 -27.352  1.00 73.48           H
ATOM   2135  CG  GLN A 150     -16.158  -3.210 -25.978  1.00 73.48           C
ATOM   2136 1HG  GLN A 150     -16.622  -3.917 -26.665  1.00 73.48           H
ATOM   2137 2HG  GLN A 150     -15.801  -3.784 -25.123  1.00 73.48           H
ATOM   2138  CD  GLN A 150     -17.197  -2.186 -25.514  1.00 73.48           C
ATOM   2139  OE1 GLN A 150     -17.079  -0.995 -25.747  1.00 73.48           O
ATOM   2140  NE2 GLN A 150     -18.217  -2.716 -24.846  1.00 73.48           N
ATOM   2141 1HE2 GLN A 150     -18.253  -3.703 -24.688  1.00 73.48           H
ATOM   2142 2HE2 GLN A 150     -18.948  -2.127 -24.501  1.00 73.48           H
ATOM   2143  HN  GLN A 150     -12.940  -4.194 -25.851  1.00 73.48           H
ATOM   2144  N   ALA A 151     -12.028  -3.632 -28.620  1.00 69.90           N
ATOM   2145  CA  ALA A 151     -10.780  -3.090 -29.129  1.00 69.90           C
ATOM   2146  C   ALA A 151     -11.084  -1.974 -30.130  1.00 69.90           C
ATOM   2147  O   ALA A 151     -10.458  -0.916 -30.094  1.00 69.90           O
ATOM   2148  HA  ALA A 151     -10.231  -2.671 -28.286  1.00 69.90           H
ATOM   2149  CB  ALA A 151      -9.949  -4.217 -29.747  1.00 69.90           C
ATOM   2150 1HB  ALA A 151      -9.736  -4.970 -28.988  1.00 69.90           H
ATOM   2151 2HB  ALA A 151     -10.508  -4.674 -30.565  1.00 69.90           H
ATOM   2152 3HB  ALA A 151      -9.013  -3.810 -30.130  1.00 69.90           H
ATOM   2153  HN  ALA A 151     -12.088  -4.630 -28.623  1.00 69.90           H
ATOM   2154  N   MET A 152     -12.045  -2.248 -30.999  1.00 66.49           N
ATOM   2155  CA  MET A 152     -12.404  -1.301 -32.041  1.00 66.49           C
ATOM   2156  C   MET A 152     -12.895   0.017 -31.439  1.00 66.49           C
ATOM   2157  O   MET A 152     -12.333   1.077 -31.712  1.00 66.49           O
ATOM   2158  HA  MET A 152     -11.490  -1.130 -32.610  1.00 66.49           H
ATOM   2159  CB  MET A 152     -13.503  -1.901 -32.921  1.00 66.49           C
ATOM   2160 1HB  MET A 152     -14.267  -2.358 -32.292  1.00 66.49           H
ATOM   2161 2HB  MET A 152     -13.990  -1.110 -33.491  1.00 66.49           H
ATOM   2162  CG  MET A 152     -12.929  -2.947 -33.878  1.00 66.49           C
ATOM   2163 1HG  MET A 152     -11.896  -3.169 -33.610  1.00 66.49           H
ATOM   2164 2HG  MET A 152     -13.488  -3.879 -33.789  1.00 66.49           H
ATOM   2165  SD  MET A 152     -13.008  -2.348 -35.557  1.00 66.49           S
ATOM   2166  CE  MET A 152     -14.752  -2.551 -35.877  1.00 66.49           C
ATOM   2167 1HE  MET A 152     -15.022  -3.601 -35.769  1.00 66.49           H
ATOM   2168 2HE  MET A 152     -15.324  -1.954 -35.166  1.00 66.49           H
ATOM   2169 3HE  MET A 152     -14.976  -2.221 -36.891  1.00 66.49           H
ATOM   2170  HN  MET A 152     -12.574  -3.097 -31.000  1.00 66.49           H
ATOM   2171  N   ARG A 153     -13.939  -0.091 -30.630  1.00 71.61           N
ATOM   2172  CA  ARG A 153     -14.539   1.084 -30.021  1.00 71.61           C
ATOM   2173  C   ARG A 153     -13.527   1.785 -29.111  1.00 71.61           C
ATOM   2174  O   ARG A 153     -13.527   3.010 -29.006  1.00 71.61           O
ATOM   2175  HA  ARG A 153     -14.819   1.720 -30.860  1.00 71.61           H
ATOM   2176  CB  ARG A 153     -15.776   0.709 -29.202  1.00 71.61           C
ATOM   2177 1HB  ARG A 153     -15.552  -0.153 -28.573  1.00 71.61           H
ATOM   2178 2HB  ARG A 153     -16.038   1.530 -28.535  1.00 71.61           H
ATOM   2179  CG  ARG A 153     -16.961   0.388 -30.115  1.00 71.61           C
ATOM   2180 1HG  ARG A 153     -17.140   1.224 -30.791  1.00 71.61           H
ATOM   2181 2HG  ARG A 153     -16.724  -0.477 -30.734  1.00 71.61           H
ATOM   2182  CD  ARG A 153     -18.222   0.106 -29.297  1.00 71.61           C
ATOM   2183 1HD  ARG A 153     -18.091  -0.805 -28.712  1.00 71.61           H
ATOM   2184 2HD  ARG A 153     -18.396   0.917 -28.589  1.00 71.61           H
ATOM   2185  NE  ARG A 153     -19.388  -0.036 -30.197  1.00 71.61           N
ATOM   2186  HE  ARG A 153     -19.234   0.054 -31.181  1.00 71.61           H
ATOM   2187  CZ  ARG A 153     -20.637  -0.278 -29.777  1.00 71.61           C
ATOM   2188  NH1 ARG A 153     -20.902  -0.407 -28.469  1.00 71.61           N
ATOM   2189 1HH1 ARG A 153     -20.164  -0.324 -27.799  1.00 71.61           H
ATOM   2190 2HH1 ARG A 153     -21.837  -0.588 -28.164  1.00 71.61           H
ATOM   2191  NH2 ARG A 153     -21.618  -0.388 -30.683  1.00 71.61           N
ATOM   2192 1HH2 ARG A 153     -22.556  -0.568 -30.386  1.00 71.61           H
ATOM   2193 2HH2 ARG A 153     -21.413  -0.290 -31.657  1.00 71.61           H
ATOM   2194  HN  ARG A 153     -14.373  -0.960 -30.390  1.00 71.61           H
ATOM   2195  N   ALA A 154     -12.689   0.977 -28.478  1.00 70.61           N
ATOM   2196  CA  ALA A 154     -11.753   1.493 -27.494  1.00 70.61           C
ATOM   2197  C   ALA A 154     -10.757   2.427 -28.184  1.00 70.61           C
ATOM   2198  O   ALA A 154     -10.248   3.361 -27.567  1.00 70.61           O
ATOM   2199  HA  ALA A 154     -12.323   2.062 -26.759  1.00 70.61           H
ATOM   2200  CB  ALA A 154     -11.063   0.325 -26.785  1.00 70.61           C
ATOM   2201 1HB  ALA A 154     -11.811  -0.291 -26.287  1.00 70.61           H
ATOM   2202 2HB  ALA A 154     -10.525  -0.277 -27.517  1.00 70.61           H
ATOM   2203 3HB  ALA A 154     -10.361   0.712 -26.047  1.00 70.61           H
ATOM   2204  HN  ALA A 154     -12.644  -0.011 -28.628  1.00 70.61           H
ATOM   2205  N   HIS A 155     -10.510   2.142 -29.454  1.00 72.79           N
ATOM   2206  CA  HIS A 155      -9.593   2.952 -30.237  1.00 72.79           C
ATOM   2207  C   HIS A 155     -10.219   4.321 -30.507  1.00 72.79           C
ATOM   2208  O   HIS A 155      -9.583   5.352 -30.294  1.00 72.79           O
ATOM   2209  HA  HIS A 155      -8.696   3.085 -29.631  1.00 72.79           H
ATOM   2210  CB  HIS A 155      -9.185   2.224 -31.520  1.00 72.79           C
ATOM   2211 1HB  HIS A 155      -8.904   1.200 -31.271  1.00 72.79           H
ATOM   2212 2HB  HIS A 155     -10.048   2.166 -32.183  1.00 72.79           H
ATOM   2213  CG  HIS A 155      -8.043   2.878 -32.260  1.00 72.79           C
ATOM   2214  ND1 HIS A 155      -8.234   3.864 -33.213  1.00 72.79           N
ATOM   2215  HD1 HIS A 155      -9.116   4.235 -33.502  1.00 72.79           H
ATOM   2216  CD2 HIS A 155      -6.696   2.678 -32.178  1.00 72.79           C
ATOM   2217  HD2 HIS A 155      -6.197   1.966 -31.521  1.00 72.79           H
ATOM   2218  CE1 HIS A 155      -7.048   4.232 -33.677  1.00 72.79           C
ATOM   2219  HE1 HIS A 155      -6.866   4.991 -34.438  1.00 72.79           H
ATOM   2220  NE2 HIS A 155      -6.097   3.495 -33.034  1.00 72.79           N
ATOM   2221  HN  HIS A 155     -10.922   1.375 -29.946  1.00 72.79           H
ATOM   2222  N   THR A 156     -11.460   4.288 -30.971  1.00 73.76           N
ATOM   2223  CA  THR A 156     -12.141   5.506 -31.375  1.00 73.76           C
ATOM   2224  C   THR A 156     -12.361   6.420 -30.168  1.00 73.76           C
ATOM   2225  O   THR A 156     -12.337   7.643 -30.297  1.00 73.76           O
ATOM   2226  HA  THR A 156     -11.497   6.045 -32.070  1.00 73.76           H
ATOM   2227  CB  THR A 156     -13.439   5.110 -32.082  1.00 73.76           C
ATOM   2228  HB  THR A 156     -14.202   4.820 -31.361  1.00 73.76           H
ATOM   2229  OG1 THR A 156     -13.039   4.093 -32.997  1.00 73.76           O
ATOM   2230  HG1 THR A 156     -13.384   3.205 -32.694  1.00 73.76           H
ATOM   2231  CG2 THR A 156     -13.981   6.225 -32.978  1.00 73.76           C
ATOM   2232 1HG2 THR A 156     -13.243   6.469 -33.742  1.00 73.76           H
ATOM   2233 2HG2 THR A 156     -14.184   7.110 -32.374  1.00 73.76           H
ATOM   2234 3HG2 THR A 156     -14.902   5.892 -33.456  1.00 73.76           H
ATOM   2235  HN  THR A 156     -11.997   3.450 -31.072  1.00 73.76           H
ATOM   2236  N   TRP A 157     -12.571   5.791 -29.020  1.00 80.50           N
ATOM   2237  CA  TRP A 157     -12.966   6.521 -27.828  1.00 80.50           C
ATOM   2238  C   TRP A 157     -11.707   6.798 -27.005  1.00 80.50           C
ATOM   2239  O   TRP A 157     -11.791   7.082 -25.811  1.00 80.50           O
ATOM   2240  HA  TRP A 157     -13.418   7.460 -28.147  1.00 80.50           H
ATOM   2241  CB  TRP A 157     -14.036   5.756 -27.045  1.00 80.50           C
ATOM   2242 1HB  TRP A 157     -13.743   4.708 -26.980  1.00 80.50           H
ATOM   2243 2HB  TRP A 157     -14.071   6.141 -26.026  1.00 80.50           H
ATOM   2244  CG  TRP A 157     -15.435   5.843 -27.657  1.00 80.50           C
ATOM   2245  CD1 TRP A 157     -15.794   5.634 -28.931  1.00 80.50           C
ATOM   2246  HD1 TRP A 157     -15.100   5.363 -29.727  1.00 80.50           H
ATOM   2247  CD2 TRP A 157     -16.657   6.172 -26.963  1.00 80.50           C
ATOM   2248  NE1 TRP A 157     -17.152   5.803 -29.109  1.00 80.50           N
ATOM   2249  HE1 TRP A 157     -17.653   5.702 -29.968  1.00 80.50           H
ATOM   2250  CE2 TRP A 157     -17.694   6.141 -27.874  1.00 80.50           C
ATOM   2251  CE3 TRP A 157     -16.880   6.485 -25.611  1.00 80.50           C
ATOM   2252  HE3 TRP A 157     -16.079   6.515 -24.872  1.00 80.50           H
ATOM   2253  CZ2 TRP A 157     -19.023   6.414 -27.532  1.00 80.50           C
ATOM   2254  HZ2 TRP A 157     -19.824   6.383 -28.271  1.00 80.50           H
ATOM   2255  CZ3 TRP A 157     -18.215   6.755 -25.285  1.00 80.50           C
ATOM   2256  HZ3 TRP A 157     -18.443   7.004 -24.249  1.00 80.50           H
ATOM   2257  CH2 TRP A 157     -19.269   6.729 -26.190  1.00 80.50           C
ATOM   2258  HH2 TRP A 157     -20.283   6.952 -25.857  1.00 80.50           H
ATOM   2259  HN  TRP A 157     -12.476   4.803 -28.899  1.00 80.50           H
ATOM   2260  N   ARG A 158     -10.568   6.706 -27.676  1.00 79.93           N
ATOM   2261  CA  ARG A 158      -9.288   6.772 -26.990  1.00 79.93           C
ATOM   2262  C   ARG A 158      -9.183   8.069 -26.185  1.00 79.93           C
ATOM   2263  O   ARG A 158      -8.784   8.051 -25.022  1.00 79.93           O
ATOM   2264  HA  ARG A 158      -9.278   5.901 -26.335  1.00 79.93           H
ATOM   2265  CB  ARG A 158      -8.127   6.701 -27.984  1.00 79.93           C
ATOM   2266 1HB  ARG A 158      -8.212   5.795 -28.584  1.00 79.93           H
ATOM   2267 2HB  ARG A 158      -8.180   7.545 -28.671  1.00 79.93           H
ATOM   2268  CG  ARG A 158      -6.781   6.712 -27.256  1.00 79.93           C
ATOM   2269 1HG  ARG A 158      -6.750   7.546 -26.554  1.00 79.93           H
ATOM   2270 2HG  ARG A 158      -6.672   5.799 -26.671  1.00 79.93           H
ATOM   2271  CD  ARG A 158      -5.622   6.830 -28.248  1.00 79.93           C
ATOM   2272 1HD  ARG A 158      -5.644   5.993 -28.946  1.00 79.93           H
ATOM   2273 2HD  ARG A 158      -5.730   7.740 -28.839  1.00 79.93           H
ATOM   2274  NE  ARG A 158      -4.334   6.849 -27.521  1.00 79.93           N
ATOM   2275  HE  ARG A 158      -4.317   7.253 -26.606  1.00 79.93           H
ATOM   2276  CZ  ARG A 158      -3.187   6.358 -28.011  1.00 79.93           C
ATOM   2277  NH1 ARG A 158      -3.151   5.805 -29.231  1.00 79.93           N
ATOM   2278 1HH1 ARG A 158      -3.983   5.756 -29.783  1.00 79.93           H
ATOM   2279 2HH1 ARG A 158      -2.291   5.441 -29.590  1.00 79.93           H
ATOM   2280  NH2 ARG A 158      -2.078   6.429 -27.263  1.00 79.93           N
ATOM   2281 1HH2 ARG A 158      -1.214   6.068 -27.614  1.00 79.93           H
ATOM   2282 2HH2 ARG A 158      -2.113   6.844 -26.354  1.00 79.93           H
ATOM   2283  HN  ARG A 158     -10.511   6.589 -28.667  1.00 79.93           H
ATOM   2284  N   GLU A 159      -9.549   9.163 -26.836  1.00 81.66           N
ATOM   2285  CA  GLU A 159      -9.384  10.478 -26.241  1.00 81.66           C
ATOM   2286  C   GLU A 159     -10.317  10.637 -25.038  1.00 81.66           C
ATOM   2287  O   GLU A 159      -9.897  11.103 -23.980  1.00 81.66           O
ATOM   2288  HA  GLU A 159      -8.346  10.519 -25.912  1.00 81.66           H
ATOM   2289  CB  GLU A 159      -9.627  11.582 -27.272  1.00 81.66           C
ATOM   2290 1HB  GLU A 159     -10.564  11.395 -27.796  1.00 81.66           H
ATOM   2291 2HB  GLU A 159      -9.593  12.555 -26.784  1.00 81.66           H
ATOM   2292  CG  GLU A 159      -8.524  11.593 -28.333  1.00 81.66           C
ATOM   2293 1HG  GLU A 159      -7.548  11.572 -27.848  1.00 81.66           H
ATOM   2294 2HG  GLU A 159      -8.595  10.695 -28.946  1.00 81.66           H
ATOM   2295  CD  GLU A 159      -8.631  12.834 -29.222  1.00 81.66           C
ATOM   2296  OE1 GLU A 159      -7.631  13.124 -29.914  1.00 81.66           O
ATOM   2297  OE2 GLU A 159      -9.710  13.464 -29.189  1.00 81.66           O
ATOM   2298  HN  GLU A 159      -9.950   9.161 -27.752  1.00 81.66           H
ATOM   2299  N   LYS A 160     -11.564  10.240 -25.241  1.00 84.66           N
ATOM   2300  CA  LYS A 160     -12.553  10.308 -24.179  1.00 84.66           C
ATOM   2301  C   LYS A 160     -12.060   9.501 -22.976  1.00 84.66           C
ATOM   2302  O   LYS A 160     -12.169   9.949 -21.836  1.00 84.66           O
ATOM   2303  HA  LYS A 160     -12.641  11.353 -23.880  1.00 84.66           H
ATOM   2304  CB  LYS A 160     -13.925   9.868 -24.694  1.00 84.66           C
ATOM   2305 1HB  LYS A 160     -13.828   8.931 -25.243  1.00 84.66           H
ATOM   2306 2HB  LYS A 160     -14.590   9.676 -23.852  1.00 84.66           H
ATOM   2307  CG  LYS A 160     -14.538  10.936 -25.602  1.00 84.66           C
ATOM   2308 1HG  LYS A 160     -14.547  11.896 -25.086  1.00 84.66           H
ATOM   2309 2HG  LYS A 160     -13.922  11.059 -26.493  1.00 84.66           H
ATOM   2310  CD  LYS A 160     -15.963  10.557 -26.010  1.00 84.66           C
ATOM   2311 1HD  LYS A 160     -15.945   9.640 -26.598  1.00 84.66           H
ATOM   2312 2HD  LYS A 160     -16.558  10.353 -25.120  1.00 84.66           H
ATOM   2313  CE  LYS A 160     -16.618  11.677 -26.821  1.00 84.66           C
ATOM   2314 1HE  LYS A 160     -16.607  12.604 -26.248  1.00 84.66           H
ATOM   2315 2HE  LYS A 160     -16.044  11.858 -27.730  1.00 84.66           H
ATOM   2316  NZ  LYS A 160     -18.011  11.318 -27.170  1.00 84.66           N
ATOM   2317 1HZ  LYS A 160     -18.427  12.068 -27.712  1.00 84.66           H
ATOM   2318 2HZ  LYS A 160     -18.013  10.464 -27.717  1.00 84.66           H
ATOM   2319 3HZ  LYS A 160     -18.546  11.177 -26.320  1.00 84.66           H
ATOM   2320  HN  LYS A 160     -11.902   9.878 -26.110  1.00 84.66           H
ATOM   2321  N   ARG A 161     -11.529   8.324 -23.272  1.00 85.65           N
ATOM   2322  CA  ARG A 161     -11.034   7.443 -22.228  1.00 85.65           C
ATOM   2323  C   ARG A 161      -9.921   8.131 -21.436  1.00 85.65           C
ATOM   2324  O   ARG A 161      -9.829   7.970 -20.220  1.00 85.65           O
ATOM   2325  HA  ARG A 161     -11.900   7.245 -21.597  1.00 85.65           H
ATOM   2326  CB  ARG A 161     -10.497   6.137 -22.818  1.00 85.65           C
ATOM   2327 1HB  ARG A 161      -9.836   6.357 -23.656  1.00 85.65           H
ATOM   2328 2HB  ARG A 161      -9.901   5.614 -22.071  1.00 85.65           H
ATOM   2329  CG  ARG A 161     -11.642   5.237 -23.288  1.00 85.65           C
ATOM   2330 1HG  ARG A 161     -12.177   4.842 -22.424  1.00 85.65           H
ATOM   2331 2HG  ARG A 161     -12.356   5.822 -23.866  1.00 85.65           H
ATOM   2332  CD  ARG A 161     -11.115   4.080 -24.140  1.00 85.65           C
ATOM   2333 1HD  ARG A 161     -11.949   3.523 -24.567  1.00 85.65           H
ATOM   2334 2HD  ARG A 161     -10.531   4.468 -24.974  1.00 85.65           H
ATOM   2335  NE  ARG A 161     -10.279   3.182 -23.312  1.00 85.65           N
ATOM   2336  HE  ARG A 161     -10.446   3.162 -22.326  1.00 85.65           H
ATOM   2337  CZ  ARG A 161      -9.312   2.393 -23.801  1.00 85.65           C
ATOM   2338  NH1 ARG A 161      -9.045   2.380 -25.115  1.00 85.65           N
ATOM   2339 1HH1 ARG A 161      -9.569   2.960 -25.737  1.00 85.65           H
ATOM   2340 2HH1 ARG A 161      -8.322   1.788 -25.472  1.00 85.65           H
ATOM   2341  NH2 ARG A 161      -8.616   1.619 -22.958  1.00 85.65           N
ATOM   2342 1HH2 ARG A 161      -7.891   1.025 -23.307  1.00 85.65           H
ATOM   2343 2HH2 ARG A 161      -8.821   1.636 -21.979  1.00 85.65           H
ATOM   2344  HN  ARG A 161     -11.434   7.971 -24.203  1.00 85.65           H
ATOM   2345  N   LEU A 162      -9.103   8.884 -22.157  1.00 86.57           N
ATOM   2346  CA  LEU A 162      -7.986   9.578 -21.540  1.00 86.57           C
ATOM   2347  C   LEU A 162      -8.519  10.661 -20.600  1.00 86.57           C
ATOM   2348  O   LEU A 162      -7.978  10.867 -19.515  1.00 86.57           O
ATOM   2349  HA  LEU A 162      -7.434   8.848 -20.948  1.00 86.57           H
ATOM   2350  CB  LEU A 162      -7.029  10.110 -22.609  1.00 86.57           C
ATOM   2351 1HB  LEU A 162      -6.794   9.296 -23.295  1.00 86.57           H
ATOM   2352 2HB  LEU A 162      -7.550  10.873 -23.187  1.00 86.57           H
ATOM   2353  CG  LEU A 162      -5.715  10.705 -22.098  1.00 86.57           C
ATOM   2354  HG  LEU A 162      -5.949  11.431 -21.319  1.00 86.57           H
ATOM   2355  CD1 LEU A 162      -4.836   9.626 -21.462  1.00 86.57           C
ATOM   2356 1HD1 LEU A 162      -5.365   9.175 -20.623  1.00 86.57           H
ATOM   2357 2HD1 LEU A 162      -4.608   8.860 -22.203  1.00 86.57           H
ATOM   2358 3HD1 LEU A 162      -3.909  10.076 -21.107  1.00 86.57           H
ATOM   2359  CD2 LEU A 162      -4.984  11.457 -23.212  1.00 86.57           C
ATOM   2360 1HD2 LEU A 162      -4.762  10.771 -24.029  1.00 86.57           H
ATOM   2361 2HD2 LEU A 162      -5.615  12.267 -23.578  1.00 86.57           H
ATOM   2362 3HD2 LEU A 162      -4.054  11.870 -22.822  1.00 86.57           H
ATOM   2363  HN  LEU A 162      -9.194   9.023 -23.143  1.00 86.57           H
ATOM   2364  N   LEU A 163      -9.575  11.323 -21.050  1.00 89.65           N
ATOM   2365  CA  LEU A 163     -10.189  12.378 -20.262  1.00 89.65           C
ATOM   2366  C   LEU A 163     -10.719  11.789 -18.953  1.00 89.65           C
ATOM   2367  O   LEU A 163     -10.410  12.289 -17.873  1.00 89.65           O
ATOM   2368  HA  LEU A 163      -9.410  13.103 -20.024  1.00 89.65           H
ATOM   2369  CB  LEU A 163     -11.253  13.110 -21.082  1.00 89.65           C
ATOM   2370 1HB  LEU A 163     -10.799  13.440 -22.017  1.00 89.65           H
ATOM   2371 2HB  LEU A 163     -12.036  12.398 -21.342  1.00 89.65           H
ATOM   2372  CG  LEU A 163     -11.904  14.320 -20.409  1.00 89.65           C
ATOM   2373  HG  LEU A 163     -12.275  14.009 -19.433  1.00 89.65           H
ATOM   2374  CD1 LEU A 163     -10.880  15.432 -20.171  1.00 89.65           C
ATOM   2375 1HD1 LEU A 163     -10.084  15.060 -19.526  1.00 89.65           H
ATOM   2376 2HD1 LEU A 163     -10.458  15.748 -21.125  1.00 89.65           H
ATOM   2377 3HD1 LEU A 163     -11.370  16.279 -19.691  1.00 89.65           H
ATOM   2378  CD2 LEU A 163     -13.108  14.813 -21.214  1.00 89.65           C
ATOM   2379 1HD2 LEU A 163     -12.784  15.102 -22.214  1.00 89.65           H
ATOM   2380 2HD2 LEU A 163     -13.847  14.014 -21.289  1.00 89.65           H
ATOM   2381 3HD2 LEU A 163     -13.552  15.673 -20.714  1.00 89.65           H
ATOM   2382  HN  LEU A 163     -10.008  11.150 -21.935  1.00 89.65           H
ATOM   2383  N   TYR A 164     -11.507  10.733 -19.094  1.00 89.81           N
ATOM   2384  CA  TYR A 164     -12.091  10.076 -17.937  1.00 89.81           C
ATOM   2385  C   TYR A 164     -11.004   9.559 -16.992  1.00 89.81           C
ATOM   2386  O   TYR A 164     -11.179   9.567 -15.775  1.00 89.81           O
ATOM   2387  HA  TYR A 164     -12.703  10.808 -17.408  1.00 89.81           H
ATOM   2388  CB  TYR A 164     -12.884   8.887 -18.482  1.00 89.81           C
ATOM   2389 1HB  TYR A 164     -12.262   8.343 -19.193  1.00 89.81           H
ATOM   2390 2HB  TYR A 164     -13.105   8.203 -17.663  1.00 89.81           H
ATOM   2391  CG  TYR A 164     -14.195   9.276 -19.169  1.00 89.81           C
ATOM   2392  CD1 TYR A 164     -15.084  10.118 -18.533  1.00 89.81           C
ATOM   2393  HD1 TYR A 164     -14.852  10.507 -17.541  1.00 89.81           H
ATOM   2394  CD2 TYR A 164     -14.489   8.784 -20.425  1.00 89.81           C
ATOM   2395  HD2 TYR A 164     -13.787   8.119 -20.927  1.00 89.81           H
ATOM   2396  CE1 TYR A 164     -16.318  10.484 -19.179  1.00 89.81           C
ATOM   2397  HE1 TYR A 164     -17.029  11.149 -18.688  1.00 89.81           H
ATOM   2398  CE2 TYR A 164     -15.722   9.150 -21.071  1.00 89.81           C
ATOM   2399  HE2 TYR A 164     -15.966   8.768 -22.063  1.00 89.81           H
ATOM   2400  CZ  TYR A 164     -16.576   9.982 -20.417  1.00 89.81           C
ATOM   2401  OH  TYR A 164     -17.741  10.328 -21.027  1.00 89.81           O
ATOM   2402  HH  TYR A 164     -18.273  10.930 -20.432  1.00 89.81           H
ATOM   2403  HN  TYR A 164     -11.747  10.327 -19.976  1.00 89.81           H
ATOM   2404  N   SER A 165      -9.906   9.121 -17.590  1.00 90.50           N
ATOM   2405  CA  SER A 165      -8.793   8.594 -16.818  1.00 90.50           C
ATOM   2406  C   SER A 165      -8.272   9.663 -15.855  1.00 90.50           C
ATOM   2407  O   SER A 165      -7.847   9.348 -14.744  1.00 90.50           O
ATOM   2408  HA  SER A 165      -9.201   7.748 -16.265  1.00 90.50           H
ATOM   2409  CB  SER A 165      -7.668   8.110 -17.734  1.00 90.50           C
ATOM   2410 1HB  SER A 165      -7.023   7.424 -17.184  1.00 90.50           H
ATOM   2411 2HB  SER A 165      -8.093   7.549 -18.566  1.00 90.50           H
ATOM   2412  OG  SER A 165      -6.889   9.191 -18.239  1.00 90.50           O
ATOM   2413  HG  SER A 165      -7.442  10.023 -18.278  1.00 90.50           H
ATOM   2414  HN  SER A 165      -9.769   9.123 -18.581  1.00 90.50           H
ATOM   2415  N   LYS A 166      -8.321  10.904 -16.316  1.00 92.86           N
ATOM   2416  CA  LYS A 166      -7.844  12.019 -15.515  1.00 92.86           C
ATOM   2417  C   LYS A 166      -8.769  12.210 -14.312  1.00 92.86           C
ATOM   2418  O   LYS A 166      -8.303  12.372 -13.185  1.00 92.86           O
ATOM   2419  HA  LYS A 166      -6.851  11.757 -15.150  1.00 92.86           H
ATOM   2420  CB  LYS A 166      -7.693  13.273 -16.379  1.00 92.86           C
ATOM   2421 1HB  LYS A 166      -8.614  13.451 -16.933  1.00 92.86           H
ATOM   2422 2HB  LYS A 166      -7.532  14.141 -15.741  1.00 92.86           H
ATOM   2423  CG  LYS A 166      -6.524  13.127 -17.356  1.00 92.86           C
ATOM   2424 1HG  LYS A 166      -5.599  12.972 -16.801  1.00 92.86           H
ATOM   2425 2HG  LYS A 166      -6.674  12.246 -17.979  1.00 92.86           H
ATOM   2426  CD  LYS A 166      -6.392  14.368 -18.241  1.00 92.86           C
ATOM   2427 1HD  LYS A 166      -7.301  14.499 -18.829  1.00 92.86           H
ATOM   2428 2HD  LYS A 166      -6.286  15.255 -17.617  1.00 92.86           H
ATOM   2429  CE  LYS A 166      -5.187  14.249 -19.176  1.00 92.86           C
ATOM   2430 1HE  LYS A 166      -4.286  14.054 -18.594  1.00 92.86           H
ATOM   2431 2HE  LYS A 166      -5.322  13.402 -19.848  1.00 92.86           H
ATOM   2432  NZ  LYS A 166      -5.016  15.491 -19.962  1.00 92.86           N
ATOM   2433 1HZ  LYS A 166      -4.224  15.390 -20.587  1.00 92.86           H
ATOM   2434 2HZ  LYS A 166      -5.854  15.665 -20.506  1.00 92.86           H
ATOM   2435 3HZ  LYS A 166      -4.853  16.270 -19.334  1.00 92.86           H
ATOM   2436  HN  LYS A 166      -8.678  11.152 -17.216  1.00 92.86           H
ATOM   2437  N   MET A 167     -10.064  12.184 -14.591  1.00 94.17           N
ATOM   2438  CA  MET A 167     -11.058  12.386 -13.551  1.00 94.17           C
ATOM   2439  C   MET A 167     -10.979  11.282 -12.495  1.00 94.17           C
ATOM   2440  O   MET A 167     -11.019  11.559 -11.297  1.00 94.17           O
ATOM   2441  HA  MET A 167     -10.818  13.348 -13.098  1.00 94.17           H
ATOM   2442  CB  MET A 167     -12.455  12.397 -14.175  1.00 94.17           C
ATOM   2443 1HB  MET A 167     -12.620  11.470 -14.723  1.00 94.17           H
ATOM   2444 2HB  MET A 167     -13.209  12.441 -13.388  1.00 94.17           H
ATOM   2445  CG  MET A 167     -12.625  13.591 -15.117  1.00 94.17           C
ATOM   2446 1HG  MET A 167     -12.434  14.519 -14.579  1.00 94.17           H
ATOM   2447 2HG  MET A 167     -11.895  13.534 -15.924  1.00 94.17           H
ATOM   2448  SD  MET A 167     -14.278  13.606 -15.791  1.00 94.17           S
ATOM   2449  CE  MET A 167     -15.201  14.074 -14.337  1.00 94.17           C
ATOM   2450 1HE  MET A 167     -15.049  13.330 -13.555  1.00 94.17           H
ATOM   2451 2HE  MET A 167     -14.857  15.047 -13.985  1.00 94.17           H
ATOM   2452 3HE  MET A 167     -16.262  14.130 -14.582  1.00 94.17           H
ATOM   2453  HN  MET A 167     -10.436  12.029 -15.506  1.00 94.17           H
ATOM   2454  N   VAL A 168     -10.870  10.052 -12.977  1.00 93.94           N
ATOM   2455  CA  VAL A 168     -10.826   8.902 -12.091  1.00 93.94           C
ATOM   2456  C   VAL A 168      -9.617   9.025 -11.162  1.00 93.94           C
ATOM   2457  O   VAL A 168      -9.724   8.775  -9.962  1.00 93.94           O
ATOM   2458  HA  VAL A 168     -11.734   8.915 -11.489  1.00 93.94           H
ATOM   2459  CB  VAL A 168     -10.820   7.610 -12.911  1.00 93.94           C
ATOM   2460  HB  VAL A 168     -10.036   7.694 -13.664  1.00 93.94           H
ATOM   2461  CG1 VAL A 168     -10.497   6.402 -12.029  1.00 93.94           C
ATOM   2462 1HG1 VAL A 168      -9.514   6.534 -11.578  1.00 93.94           H
ATOM   2463 2HG1 VAL A 168     -11.248   6.315 -11.244  1.00 93.94           H
ATOM   2464 3HG1 VAL A 168     -10.500   5.497 -12.637  1.00 93.94           H
ATOM   2465  CG2 VAL A 168     -12.152   7.417 -13.639  1.00 93.94           C
ATOM   2466 1HG2 VAL A 168     -12.960   7.364 -12.910  1.00 93.94           H
ATOM   2467 2HG2 VAL A 168     -12.323   8.257 -14.312  1.00 93.94           H
ATOM   2468 3HG2 VAL A 168     -12.120   6.491 -14.214  1.00 93.94           H
ATOM   2469  HN  VAL A 168     -10.811   9.838 -13.952  1.00 93.94           H
ATOM   2470  N   CYS A 169      -8.495   9.411 -11.751  1.00 94.02           N
ATOM   2471  CA  CYS A 169      -7.265   9.564 -10.992  1.00 94.02           C
ATOM   2472  C   CYS A 169      -7.522  10.559  -9.857  1.00 94.02           C
ATOM   2473  O   CYS A 169      -7.167  10.301  -8.708  1.00 94.02           O
ATOM   2474  HA  CYS A 169      -7.018   8.580 -10.595  1.00 94.02           H
ATOM   2475  CB  CYS A 169      -6.101  10.003 -11.882  1.00 94.02           C
ATOM   2476 1HB  CYS A 169      -6.412  10.830 -12.520  1.00 94.02           H
ATOM   2477 2HB  CYS A 169      -5.278  10.366 -11.267  1.00 94.02           H
ATOM   2478  SG  CYS A 169      -5.538   8.599 -12.912  1.00 94.02           S
ATOM   2479  HG  CYS A 169      -6.510   8.689 -13.815  1.00 94.02           H
ATOM   2480  HN  CYS A 169      -8.417   9.617 -12.726  1.00 94.02           H
ATOM   2481  N   PHE A 170      -8.137  11.675 -10.220  1.00 95.59           N
ATOM   2482  CA  PHE A 170      -8.405  12.729  -9.256  1.00 95.59           C
ATOM   2483  C   PHE A 170      -9.292  12.219  -8.119  1.00 95.59           C
ATOM   2484  O   PHE A 170      -9.007  12.462  -6.947  1.00 95.59           O
ATOM   2485  HA  PHE A 170      -7.444  13.048  -8.850  1.00 95.59           H
ATOM   2486  CB  PHE A 170      -9.142  13.842 -10.003  1.00 95.59           C
ATOM   2487 1HB  PHE A 170      -8.538  14.157 -10.854  1.00 95.59           H
ATOM   2488 2HB  PHE A 170     -10.073  13.441 -10.404  1.00 95.59           H
ATOM   2489  CG  PHE A 170      -9.460  15.065  -9.141  1.00 95.59           C
ATOM   2490  CD1 PHE A 170     -10.704  15.219  -8.612  1.00 95.59           C
ATOM   2491  HD1 PHE A 170     -11.473  14.471  -8.802  1.00 95.59           H
ATOM   2492  CD2 PHE A 170      -8.500  15.998  -8.904  1.00 95.59           C
ATOM   2493  HD2 PHE A 170      -7.504  15.875  -9.328  1.00 95.59           H
ATOM   2494  CE1 PHE A 170     -10.999  16.355  -7.812  1.00 95.59           C
ATOM   2495  HE1 PHE A 170     -11.996  16.478  -7.388  1.00 95.59           H
ATOM   2496  CE2 PHE A 170      -8.795  17.134  -8.104  1.00 95.59           C
ATOM   2497  HE2 PHE A 170      -8.026  17.882  -7.914  1.00 95.59           H
ATOM   2498  CZ  PHE A 170     -10.039  17.288  -7.575  1.00 95.59           C
ATOM   2499  HZ  PHE A 170     -10.265  18.159  -6.961  1.00 95.59           H
ATOM   2500  HN  PHE A 170      -8.449  11.865 -11.151  1.00 95.59           H
ATOM   2501  N   THR A 171     -10.351  11.522  -8.504  1.00 95.68           N
ATOM   2502  CA  THR A 171     -11.292  10.991  -7.533  1.00 95.68           C
ATOM   2503  C   THR A 171     -10.579  10.052  -6.557  1.00 95.68           C
ATOM   2504  O   THR A 171     -10.870  10.055  -5.362  1.00 95.68           O
ATOM   2505  HA  THR A 171     -11.686  11.822  -6.947  1.00 95.68           H
ATOM   2506  CB  THR A 171     -12.433  10.319  -8.298  1.00 95.68           C
ATOM   2507  HB  THR A 171     -12.080   9.434  -8.827  1.00 95.68           H
ATOM   2508  OG1 THR A 171     -12.959  11.358  -9.120  1.00 95.68           O
ATOM   2509  HG1 THR A 171     -13.393  10.965  -9.931  1.00 95.68           H
ATOM   2510  CG2 THR A 171     -13.603   9.936  -7.389  1.00 95.68           C
ATOM   2511 1HG2 THR A 171     -14.000  10.832  -6.912  1.00 95.68           H
ATOM   2512 2HG2 THR A 171     -13.256   9.241  -6.624  1.00 95.68           H
ATOM   2513 3HG2 THR A 171     -14.385   9.464  -7.982  1.00 95.68           H
ATOM   2514  HN  THR A 171     -10.569  11.318  -9.459  1.00 95.68           H
ATOM   2515  N   ILE A 172      -9.658   9.272  -7.103  1.00 93.94           N
ATOM   2516  CA  ILE A 172      -8.940   8.291  -6.307  1.00 93.94           C
ATOM   2517  C   ILE A 172      -8.122   9.012  -5.234  1.00 93.94           C
ATOM   2518  O   ILE A 172      -8.128   8.612  -4.071  1.00 93.94           O
ATOM   2519  HA  ILE A 172      -9.683   7.665  -5.812  1.00 93.94           H
ATOM   2520  CB  ILE A 172      -8.105   7.378  -7.207  1.00 93.94           C
ATOM   2521  HB  ILE A 172      -7.599   7.998  -7.947  1.00 93.94           H
ATOM   2522  CG1 ILE A 172      -8.996   6.397  -7.971  1.00 93.94           C
ATOM   2523 1HG1 ILE A 172      -9.458   5.700  -7.272  1.00 93.94           H
ATOM   2524 2HG1 ILE A 172      -9.805   6.940  -8.461  1.00 93.94           H
ATOM   2525  CG2 ILE A 172      -7.020   6.659  -6.402  1.00 93.94           C
ATOM   2526 1HG2 ILE A 172      -6.360   7.395  -5.943  1.00 93.94           H
ATOM   2527 2HG2 ILE A 172      -7.485   6.053  -5.625  1.00 93.94           H
ATOM   2528 3HG2 ILE A 172      -6.441   6.017  -7.066  1.00 93.94           H
ATOM   2529  CD1 ILE A 172      -8.190   5.622  -9.015  1.00 93.94           C
ATOM   2530 1HD1 ILE A 172      -7.749   6.321  -9.726  1.00 93.94           H
ATOM   2531 2HD1 ILE A 172      -7.398   5.061  -8.519  1.00 93.94           H
ATOM   2532 3HD1 ILE A 172      -8.848   4.932  -9.544  1.00 93.94           H
ATOM   2533  HN  ILE A 172      -9.401   9.301  -8.069  1.00 93.94           H
ATOM   2534  N   TRP A 173      -7.438  10.062  -5.663  1.00 95.19           N
ATOM   2535  CA  TRP A 173      -6.557  10.797  -4.771  1.00 95.19           C
ATOM   2536  C   TRP A 173      -7.406  11.362  -3.629  1.00 95.19           C
ATOM   2537  O   TRP A 173      -7.033  11.255  -2.462  1.00 95.19           O
ATOM   2538  HA  TRP A 173      -5.821  10.097  -4.377  1.00 95.19           H
ATOM   2539  CB  TRP A 173      -5.783  11.876  -5.530  1.00 95.19           C
ATOM   2540 1HB  TRP A 173      -6.444  12.332  -6.268  1.00 95.19           H
ATOM   2541 2HB  TRP A 173      -5.495  12.662  -4.832  1.00 95.19           H
ATOM   2542  CG  TRP A 173      -4.530  11.360  -6.240  1.00 95.19           C
ATOM   2543  CD1 TRP A 173      -4.322  11.231  -7.557  1.00 95.19           C
ATOM   2544  HD1 TRP A 173      -5.054  11.490  -8.322  1.00 95.19           H
ATOM   2545  CD2 TRP A 173      -3.312  10.906  -5.612  1.00 95.19           C
ATOM   2546  NE1 TRP A 173      -3.064  10.729  -7.824  1.00 95.19           N
ATOM   2547  HE1 TRP A 173      -2.680  10.545  -8.729  1.00 95.19           H
ATOM   2548  CE2 TRP A 173      -2.431  10.525  -6.604  1.00 95.19           C
ATOM   2549  CE3 TRP A 173      -2.967  10.820  -4.252  1.00 95.19           C
ATOM   2550  HE3 TRP A 173      -3.645  11.115  -3.451  1.00 95.19           H
ATOM   2551  CZ2 TRP A 173      -1.147  10.032  -6.340  1.00 95.19           C
ATOM   2552  HZ2 TRP A 173      -0.469   9.737  -7.141  1.00 95.19           H
ATOM   2553  CZ3 TRP A 173      -1.681  10.325  -4.006  1.00 95.19           C
ATOM   2554  HZ3 TRP A 173      -1.362  10.238  -2.967  1.00 95.19           H
ATOM   2555  CH2 TRP A 173      -0.782   9.937  -4.992  1.00 95.19           C
ATOM   2556  HH2 TRP A 173       0.204   9.561  -4.717  1.00 95.19           H
ATOM   2557  HN  TRP A 173      -7.477  10.411  -6.599  1.00 95.19           H
ATOM   2558  N   VAL A 174      -8.531  11.952  -4.006  1.00 95.54           N
ATOM   2559  CA  VAL A 174      -9.398  12.599  -3.037  1.00 95.54           C
ATOM   2560  C   VAL A 174      -9.890  11.560  -2.026  1.00 95.54           C
ATOM   2561  O   VAL A 174      -9.882  11.809  -0.822  1.00 95.54           O
ATOM   2562  HA  VAL A 174      -8.803  13.346  -2.510  1.00 95.54           H
ATOM   2563  CB  VAL A 174     -10.539  13.322  -3.755  1.00 95.54           C
ATOM   2564  HB  VAL A 174     -11.026  12.605  -4.417  1.00 95.54           H
ATOM   2565  CG1 VAL A 174     -11.584  13.825  -2.757  1.00 95.54           C
ATOM   2566 1HG1 VAL A 174     -11.997  12.980  -2.207  1.00 95.54           H
ATOM   2567 2HG1 VAL A 174     -11.115  14.519  -2.059  1.00 95.54           H
ATOM   2568 3HG1 VAL A 174     -12.383  14.335  -3.295  1.00 95.54           H
ATOM   2569  CG2 VAL A 174     -10.005  14.469  -4.616  1.00 95.54           C
ATOM   2570 1HG2 VAL A 174      -9.482  15.185  -3.982  1.00 95.54           H
ATOM   2571 2HG2 VAL A 174      -9.317  14.073  -5.363  1.00 95.54           H
ATOM   2572 3HG2 VAL A 174     -10.837  14.965  -5.115  1.00 95.54           H
ATOM   2573  HN  VAL A 174      -8.851  11.991  -4.953  1.00 95.54           H
ATOM   2574  N   LEU A 175     -10.308  10.419  -2.555  1.00 92.82           N
ATOM   2575  CA  LEU A 175     -10.910   9.388  -1.727  1.00 92.82           C
ATOM   2576  C   LEU A 175      -9.868   8.858  -0.741  1.00 92.82           C
ATOM   2577  O   LEU A 175     -10.156   8.690   0.443  1.00 92.82           O
ATOM   2578  HA  LEU A 175     -11.716   9.853  -1.160  1.00 92.82           H
ATOM   2579  CB  LEU A 175     -11.540   8.301  -2.601  1.00 92.82           C
ATOM   2580 1HB  LEU A 175     -12.193   8.780  -3.329  1.00 92.82           H
ATOM   2581 2HB  LEU A 175     -10.746   7.807  -3.161  1.00 92.82           H
ATOM   2582  CG  LEU A 175     -12.345   7.230  -1.862  1.00 92.82           C
ATOM   2583  HG  LEU A 175     -11.726   6.831  -1.058  1.00 92.82           H
ATOM   2584  CD1 LEU A 175     -13.594   7.833  -1.214  1.00 92.82           C
ATOM   2585 1HD1 LEU A 175     -13.297   8.602  -0.501  1.00 92.82           H
ATOM   2586 2HD1 LEU A 175     -14.225   8.275  -1.984  1.00 92.82           H
ATOM   2587 3HD1 LEU A 175     -14.148   7.050  -0.696  1.00 92.82           H
ATOM   2588  CD2 LEU A 175     -12.688   6.063  -2.791  1.00 92.82           C
ATOM   2589 1HD2 LEU A 175     -13.280   6.429  -3.630  1.00 92.82           H
ATOM   2590 2HD2 LEU A 175     -11.768   5.613  -3.163  1.00 92.82           H
ATOM   2591 3HD2 LEU A 175     -13.260   5.317  -2.240  1.00 92.82           H
ATOM   2592  HN  LEU A 175     -10.240  10.195  -3.527  1.00 92.82           H
ATOM   2593  N   ALA A 176      -8.677   8.608  -1.266  1.00 92.81           N
ATOM   2594  CA  ALA A 176      -7.611   8.033  -0.463  1.00 92.81           C
ATOM   2595  C   ALA A 176      -7.258   8.996   0.673  1.00 92.81           C
ATOM   2596  O   ALA A 176      -6.977   8.566   1.791  1.00 92.81           O
ATOM   2597  HA  ALA A 176      -7.982   7.102  -0.036  1.00 92.81           H
ATOM   2598  CB  ALA A 176      -6.409   7.722  -1.357  1.00 92.81           C
ATOM   2599 1HB  ALA A 176      -6.705   7.012  -2.129  1.00 92.81           H
ATOM   2600 2HB  ALA A 176      -6.056   8.641  -1.825  1.00 92.81           H
ATOM   2601 3HB  ALA A 176      -5.610   7.291  -0.754  1.00 92.81           H
ATOM   2602  HN  ALA A 176      -8.436   8.791  -2.219  1.00 92.81           H
ATOM   2603  N   ALA A 177      -7.284  10.280   0.347  1.00 93.65           N
ATOM   2604  CA  ALA A 177      -6.936  11.305   1.316  1.00 93.65           C
ATOM   2605  C   ALA A 177      -7.933  11.266   2.475  1.00 93.65           C
ATOM   2606  O   ALA A 177      -7.540  11.314   3.640  1.00 93.65           O
ATOM   2607  HA  ALA A 177      -5.940  11.077   1.697  1.00 93.65           H
ATOM   2608  CB  ALA A 177      -6.898  12.670   0.625  1.00 93.65           C
ATOM   2609 1HB  ALA A 177      -6.153  12.653  -0.171  1.00 93.65           H
ATOM   2610 2HB  ALA A 177      -7.878  12.889   0.201  1.00 93.65           H
ATOM   2611 3HB  ALA A 177      -6.636  13.438   1.352  1.00 93.65           H
ATOM   2612  HN  ALA A 177      -7.538  10.622  -0.558  1.00 93.65           H
ATOM   2613  N   ALA A 178      -9.206  11.179   2.116  1.00 93.20           N
ATOM   2614  CA  ALA A 178     -10.268  11.224   3.107  1.00 93.20           C
ATOM   2615  C   ALA A 178     -10.131  10.027   4.050  1.00 93.20           C
ATOM   2616  O   ALA A 178     -10.385  10.143   5.248  1.00 93.20           O
ATOM   2617  HA  ALA A 178     -10.147  12.143   3.681  1.00 93.20           H
ATOM   2618  CB  ALA A 178     -11.624  11.258   2.400  1.00 93.20           C
ATOM   2619 1HB  ALA A 178     -11.682  12.142   1.766  1.00 93.20           H
ATOM   2620 2HB  ALA A 178     -11.737  10.363   1.788  1.00 93.20           H
ATOM   2621 3HB  ALA A 178     -12.421  11.292   3.144  1.00 93.20           H
ATOM   2622  HN  ALA A 178      -9.514  11.079   1.170  1.00 93.20           H
ATOM   2623  N   LEU A 179      -9.730   8.903   3.473  1.00 90.70           N
ATOM   2624  CA  LEU A 179      -9.655   7.662   4.225  1.00 90.70           C
ATOM   2625  C   LEU A 179      -8.455   7.717   5.173  1.00 90.70           C
ATOM   2626  O   LEU A 179      -8.314   6.868   6.052  1.00 90.70           O
ATOM   2627  HA  LEU A 179     -10.563   7.586   4.823  1.00 90.70           H
ATOM   2628  CB  LEU A 179      -9.635   6.461   3.277  1.00 90.70           C
ATOM   2629 1HB  LEU A 179      -8.832   6.607   2.555  1.00 90.70           H
ATOM   2630 2HB  LEU A 179      -9.387   5.571   3.855  1.00 90.70           H
ATOM   2631  CG  LEU A 179     -10.931   6.192   2.509  1.00 90.70           C
ATOM   2632  HG  LEU A 179     -11.149   7.064   1.891  1.00 90.70           H
ATOM   2633  CD1 LEU A 179     -10.771   4.998   1.566  1.00 90.70           C
ATOM   2634 1HD1 LEU A 179      -9.976   5.205   0.849  1.00 90.70           H
ATOM   2635 2HD1 LEU A 179     -10.516   4.110   2.144  1.00 90.70           H
ATOM   2636 3HD1 LEU A 179     -11.706   4.829   1.032  1.00 90.70           H
ATOM   2637  CD2 LEU A 179     -12.109   6.012   3.468  1.00 90.70           C
ATOM   2638 1HD2 LEU A 179     -11.913   5.168   4.129  1.00 90.70           H
ATOM   2639 2HD2 LEU A 179     -12.237   6.917   4.061  1.00 90.70           H
ATOM   2640 3HD2 LEU A 179     -13.017   5.822   2.895  1.00 90.70           H
ATOM   2641  HN  LEU A 179      -9.460   8.832   2.513  1.00 90.70           H
ATOM   2642  N   CYS A 180      -7.620   8.724   4.962  1.00 92.42           N
ATOM   2643  CA  CYS A 180      -6.394   8.854   5.731  1.00 92.42           C
ATOM   2644  C   CYS A 180      -6.639   9.856   6.860  1.00 92.42           C
ATOM   2645  O   CYS A 180      -5.730  10.165   7.629  1.00 92.42           O
ATOM   2646  HA  CYS A 180      -6.171   7.865   6.132  1.00 92.42           H
ATOM   2647  CB  CYS A 180      -5.214   9.265   4.848  1.00 92.42           C
ATOM   2648 1HB  CYS A 180      -5.444  10.196   4.331  1.00 92.42           H
ATOM   2649 2HB  CYS A 180      -4.335   9.452   5.466  1.00 92.42           H
ATOM   2650  SG  CYS A 180      -4.853   7.947   3.631  1.00 92.42           S
ATOM   2651  HG  CYS A 180      -5.958   8.117   2.910  1.00 92.42           H
ATOM   2652  HN  CYS A 180      -7.771   9.442   4.282  1.00 92.42           H
ATOM   2653  N   ILE A 181      -7.872  10.338   6.924  1.00 93.18           N
ATOM   2654  CA  ILE A 181      -8.233  11.341   7.912  1.00 93.18           C
ATOM   2655  C   ILE A 181      -7.915  10.810   9.311  1.00 93.18           C
ATOM   2656  O   ILE A 181      -7.294  11.503  10.115  1.00 93.18           O
ATOM   2657  HA  ILE A 181      -7.615  12.219   7.727  1.00 93.18           H
ATOM   2658  CB  ILE A 181      -9.691  11.768   7.733  1.00 93.18           C
ATOM   2659  HB  ILE A 181     -10.291  10.873   7.563  1.00 93.18           H
ATOM   2660  CG1 ILE A 181      -9.854  12.661   6.501  1.00 93.18           C
ATOM   2661 1HG1 ILE A 181      -9.310  13.594   6.649  1.00 93.18           H
ATOM   2662 2HG1 ILE A 181      -9.415  12.171   5.632  1.00 93.18           H
ATOM   2663  CG2 ILE A 181     -10.226  12.437   9.000  1.00 93.18           C
ATOM   2664 1HG2 ILE A 181     -10.167  11.737   9.833  1.00 93.18           H
ATOM   2665 2HG2 ILE A 181      -9.629  13.320   9.225  1.00 93.18           H
ATOM   2666 3HG2 ILE A 181     -11.265  12.731   8.845  1.00 93.18           H
ATOM   2667  CD1 ILE A 181     -11.330  12.961   6.232  1.00 93.18           C
ATOM   2668 1HD1 ILE A 181     -11.865  12.028   6.060  1.00 93.18           H
ATOM   2669 2HD1 ILE A 181     -11.759  13.473   7.094  1.00 93.18           H
ATOM   2670 3HD1 ILE A 181     -11.416  13.598   5.351  1.00 93.18           H
ATOM   2671  HN  ILE A 181      -8.615  10.055   6.318  1.00 93.18           H
ATOM   2672  N   PRO A 182      -8.334   9.576   9.626  1.00 91.09           N
ATOM   2673  CA  PRO A 182      -8.146   9.037  10.975  1.00 91.09           C
ATOM   2674  C   PRO A 182      -6.701   9.131  11.438  1.00 91.09           C
ATOM   2675  O   PRO A 182      -6.431   9.550  12.562  1.00 91.09           O
ATOM   2676  HA  PRO A 182      -8.714   9.625  11.696  1.00 91.09           H
ATOM   2677  CB  PRO A 182      -8.610   7.585  10.853  1.00 91.09           C
ATOM   2678 1HB  PRO A 182      -7.782   6.918  10.614  1.00 91.09           H
ATOM   2679 2HB  PRO A 182      -9.049   7.224  11.783  1.00 91.09           H
ATOM   2680  CG  PRO A 182      -9.636   7.635   9.728  1.00 91.09           C
ATOM   2681 1HG  PRO A 182      -9.799   6.653   9.284  1.00 91.09           H
ATOM   2682 2HG  PRO A 182     -10.609   7.977  10.082  1.00 91.09           H
ATOM   2683  CD  PRO A 182      -9.012   8.610   8.743  1.00 91.09           C
ATOM   2684 1HD  PRO A 182      -8.307   8.115   8.075  1.00 91.09           H
ATOM   2685 2HD  PRO A 182      -9.763   9.086   8.112  1.00 91.09           H
ATOM   2686  N   GLU A 183      -5.802   8.734  10.549  1.00 91.41           N
ATOM   2687  CA  GLU A 183      -4.385   8.725  10.870  1.00 91.41           C
ATOM   2688  C   GLU A 183      -3.911  10.138  11.219  1.00 91.41           C
ATOM   2689  O   GLU A 183      -3.100  10.318  12.126  1.00 91.41           O
ATOM   2690  HA  GLU A 183      -4.290   8.078  11.742  1.00 91.41           H
ATOM   2691  CB  GLU A 183      -3.565   8.140   9.719  1.00 91.41           C
ATOM   2692 1HB  GLU A 183      -3.957   8.502   8.768  1.00 91.41           H
ATOM   2693 2HB  GLU A 183      -2.509   8.371   9.865  1.00 91.41           H
ATOM   2694  CG  GLU A 183      -3.673   6.615   9.688  1.00 91.41           C
ATOM   2695 1HG  GLU A 183      -2.880   6.203   9.064  1.00 91.41           H
ATOM   2696 2HG  GLU A 183      -3.527   6.216  10.693  1.00 91.41           H
ATOM   2697  CD  GLU A 183      -5.035   6.172   9.151  1.00 91.41           C
ATOM   2698  OE1 GLU A 183      -5.314   4.957   9.243  1.00 91.41           O
ATOM   2699  OE2 GLU A 183      -5.766   7.059   8.659  1.00 91.41           O
ATOM   2700  HN  GLU A 183      -6.027   8.423   9.626  1.00 91.41           H
ATOM   2701  N   ILE A 184      -4.437  11.103  10.480  1.00 93.27           N
ATOM   2702  CA  ILE A 184      -3.991  12.479  10.618  1.00 93.27           C
ATOM   2703  C   ILE A 184      -4.392  13.005  11.998  1.00 93.27           C
ATOM   2704  O   ILE A 184      -3.651  13.768  12.615  1.00 93.27           O
ATOM   2705  HA  ILE A 184      -2.903  12.478  10.552  1.00 93.27           H
ATOM   2706  CB  ILE A 184      -4.514  13.331   9.460  1.00 93.27           C
ATOM   2707  HB  ILE A 184      -5.598  13.220   9.417  1.00 93.27           H
ATOM   2708  CG1 ILE A 184      -3.956  12.840   8.122  1.00 93.27           C
ATOM   2709 1HG1 ILE A 184      -2.880  13.012   8.088  1.00 93.27           H
ATOM   2710 2HG1 ILE A 184      -4.109  11.765   8.033  1.00 93.27           H
ATOM   2711  CG2 ILE A 184      -4.220  14.814   9.693  1.00 93.27           C
ATOM   2712 1HG2 ILE A 184      -4.705  15.140  10.614  1.00 93.27           H
ATOM   2713 2HG2 ILE A 184      -3.144  14.963   9.778  1.00 93.27           H
ATOM   2714 3HG2 ILE A 184      -4.603  15.397   8.855  1.00 93.27           H
ATOM   2715  CD1 ILE A 184      -4.631  13.556   6.951  1.00 93.27           C
ATOM   2716 1HD1 ILE A 184      -5.703  13.361   6.975  1.00 93.27           H
ATOM   2717 2HD1 ILE A 184      -4.454  14.629   7.030  1.00 93.27           H
ATOM   2718 3HD1 ILE A 184      -4.216  13.188   6.012  1.00 93.27           H
ATOM   2719  HN  ILE A 184      -5.154  10.958   9.798  1.00 93.27           H
ATOM   2720  N   LEU A 185      -5.564  12.575  12.442  1.00 92.88           N
ATOM   2721  CA  LEU A 185      -6.169  13.148  13.632  1.00 92.88           C
ATOM   2722  C   LEU A 185      -5.450  12.614  14.872  1.00 92.88           C
ATOM   2723  O   LEU A 185      -5.042  13.386  15.739  1.00 92.88           O
ATOM   2724  HA  LEU A 185      -6.022  14.227  13.586  1.00 92.88           H
ATOM   2725  CB  LEU A 185      -7.678  12.896  13.640  1.00 92.88           C
ATOM   2726 1HB  LEU A 185      -7.850  11.836  13.457  1.00 92.88           H
ATOM   2727 2HB  LEU A 185      -8.057  13.113  14.639  1.00 92.88           H
ATOM   2728  CG  LEU A 185      -8.498  13.700  12.628  1.00 92.88           C
ATOM   2729  HG  LEU A 185      -8.159  13.434  11.627  1.00 92.88           H
ATOM   2730  CD1 LEU A 185      -9.982  13.338  12.714  1.00 92.88           C
ATOM   2731 1HD1 LEU A 185     -10.110  12.276  12.503  1.00 92.88           H
ATOM   2732 2HD1 LEU A 185     -10.352  13.556  13.716  1.00 92.88           H
ATOM   2733 3HD1 LEU A 185     -10.541  13.923  11.984  1.00 92.88           H
ATOM   2734  CD2 LEU A 185      -8.263  15.201  12.802  1.00 92.88           C
ATOM   2735 1HD2 LEU A 185      -8.558  15.502  13.807  1.00 92.88           H
ATOM   2736 2HD2 LEU A 185      -7.206  15.424  12.651  1.00 92.88           H
ATOM   2737 3HD2 LEU A 185      -8.857  15.749  12.070  1.00 92.88           H
ATOM   2738  HN  LEU A 185      -6.096  11.850  12.004  1.00 92.88           H
ATOM   2739  N   TYR A 186      -5.316  11.297  14.918  1.00 92.11           N
ATOM   2740  CA  TYR A 186      -5.010  10.618  16.166  1.00 92.11           C
ATOM   2741  C   TYR A 186      -3.513  10.323  16.277  1.00 92.11           C
ATOM   2742  O   TYR A 186      -3.043   9.865  17.317  1.00 92.11           O
ATOM   2743  HA  TYR A 186      -5.305  11.274  16.986  1.00 92.11           H
ATOM   2744  CB  TYR A 186      -5.778   9.296  16.127  1.00 92.11           C
ATOM   2745 1HB  TYR A 186      -5.441   8.717  15.266  1.00 92.11           H
ATOM   2746 2HB  TYR A 186      -5.530   8.717  17.016  1.00 92.11           H
ATOM   2747  CG  TYR A 186      -7.297   9.460  16.049  1.00 92.11           C
ATOM   2748  CD1 TYR A 186      -7.948  10.288  16.940  1.00 92.11           C
ATOM   2749  HD1 TYR A 186      -7.380  10.826  17.699  1.00 92.11           H
ATOM   2750  CD2 TYR A 186      -8.016   8.779  15.087  1.00 92.11           C
ATOM   2751  HD2 TYR A 186      -7.502   8.125  14.383  1.00 92.11           H
ATOM   2752  CE1 TYR A 186      -9.378  10.443  16.866  1.00 92.11           C
ATOM   2753  HE1 TYR A 186      -9.905  11.094  17.564  1.00 92.11           H
ATOM   2754  CE2 TYR A 186      -9.446   8.934  15.014  1.00 92.11           C
ATOM   2755  HE2 TYR A 186     -10.026   8.402  14.259  1.00 92.11           H
ATOM   2756  CZ  TYR A 186     -10.056   9.758  15.907  1.00 92.11           C
ATOM   2757  OH  TYR A 186     -11.407   9.904  15.837  1.00 92.11           O
ATOM   2758  HH  TYR A 186     -11.720  10.532  16.549  1.00 92.11           H
ATOM   2759  HN  TYR A 186      -5.412  10.697  14.124  1.00 92.11           H
ATOM   2760  N   SER A 187      -2.806  10.596  15.191  1.00 92.39           N
ATOM   2761  CA  SER A 187      -1.359  10.470  15.188  1.00 92.39           C
ATOM   2762  C   SER A 187      -0.738  11.551  16.075  1.00 92.39           C
ATOM   2763  O   SER A 187      -0.917  12.742  15.827  1.00 92.39           O
ATOM   2764  HA  SER A 187      -1.155   9.479  15.593  1.00 92.39           H
ATOM   2765  CB  SER A 187      -0.800  10.565  13.767  1.00 92.39           C
ATOM   2766 1HB  SER A 187      -1.138  11.493  13.305  1.00 92.39           H
ATOM   2767 2HB  SER A 187       0.288  10.607  13.807  1.00 92.39           H
ATOM   2768  OG  SER A 187      -1.202   9.461  12.960  1.00 92.39           O
ATOM   2769  HG  SER A 187      -1.688   9.788  12.150  1.00 92.39           H
ATOM   2770  HN  SER A 187      -3.206  10.899  14.325  1.00 92.39           H
ATOM   2771  N   GLN A 188      -0.020  11.096  17.092  1.00 91.14           N
ATOM   2772  CA  GLN A 188       0.765  11.999  17.917  1.00 91.14           C
ATOM   2773  C   GLN A 188       2.015  11.289  18.440  1.00 91.14           C
ATOM   2774  O   GLN A 188       2.151  10.075  18.294  1.00 91.14           O
ATOM   2775  HA  GLN A 188       1.052  12.817  17.258  1.00 91.14           H
ATOM   2776  CB  GLN A 188      -0.073  12.555  19.071  1.00 91.14           C
ATOM   2777 1HB  GLN A 188       0.495  13.319  19.602  1.00 91.14           H
ATOM   2778 2HB  GLN A 188      -0.966  13.038  18.676  1.00 91.14           H
ATOM   2779  CG  GLN A 188      -0.475  11.443  20.042  1.00 91.14           C
ATOM   2780 1HG  GLN A 188      -1.051  10.684  19.513  1.00 91.14           H
ATOM   2781 2HG  GLN A 188       0.419  10.953  20.430  1.00 91.14           H
ATOM   2782  CD  GLN A 188      -1.301  12.001  21.202  1.00 91.14           C
ATOM   2783  OE1 GLN A 188      -1.742  13.139  21.194  1.00 91.14           O
ATOM   2784  NE2 GLN A 188      -1.486  11.140  22.199  1.00 91.14           N
ATOM   2785 1HE2 GLN A 188      -1.096  10.220  22.143  1.00 91.14           H
ATOM   2786 2HE2 GLN A 188      -2.013  11.412  23.003  1.00 91.14           H
ATOM   2787  HN  GLN A 188       0.030  10.132  17.354  1.00 91.14           H
ATOM   2788  N   ILE A 189       2.897  12.076  19.039  1.00 91.02           N
ATOM   2789  CA  ILE A 189       4.082  11.525  19.673  1.00 91.02           C
ATOM   2790  C   ILE A 189       3.777  11.224  21.142  1.00 91.02           C
ATOM   2791  O   ILE A 189       3.268  12.082  21.862  1.00 91.02           O
ATOM   2792  HA  ILE A 189       4.316  10.586  19.170  1.00 91.02           H
ATOM   2793  CB  ILE A 189       5.279  12.456  19.472  1.00 91.02           C
ATOM   2794  HB  ILE A 189       5.036  13.424  19.909  1.00 91.02           H
ATOM   2795  CG1 ILE A 189       5.550  12.687  17.984  1.00 91.02           C
ATOM   2796 1HG1 ILE A 189       5.918  11.767  17.530  1.00 91.02           H
ATOM   2797 2HG1 ILE A 189       4.619  12.943  17.477  1.00 91.02           H
ATOM   2798  CG2 ILE A 189       6.515  11.927  20.203  1.00 91.02           C
ATOM   2799 1HG2 ILE A 189       6.303  11.856  21.270  1.00 91.02           H
ATOM   2800 2HG2 ILE A 189       6.771  10.940  19.817  1.00 91.02           H
ATOM   2801 3HG2 ILE A 189       7.351  12.608  20.044  1.00 91.02           H
ATOM   2802  CD1 ILE A 189       6.572  13.807  17.780  1.00 91.02           C
ATOM   2803 1HD1 ILE A 189       6.190  14.732  18.214  1.00 91.02           H
ATOM   2804 2HD1 ILE A 189       7.509  13.538  18.268  1.00 91.02           H
ATOM   2805 3HD1 ILE A 189       6.746  13.951  16.714  1.00 91.02           H
ATOM   2806  HN  ILE A 189       2.811  13.070  19.095  1.00 91.02           H
ATOM   2807  N   LYS A 190       4.101  10.003  21.543  1.00 87.92           N
ATOM   2808  CA  LYS A 190       4.007   9.626  22.943  1.00 87.92           C
ATOM   2809  C   LYS A 190       5.406   9.320  23.479  1.00 87.92           C
ATOM   2810  O   LYS A 190       6.170   8.589  22.851  1.00 87.92           O
ATOM   2811  HA  LYS A 190       3.608  10.483  23.486  1.00 87.92           H
ATOM   2812  CB  LYS A 190       3.014   8.475  23.122  1.00 87.92           C
ATOM   2813 1HB  LYS A 190       2.048   8.754  22.702  1.00 87.92           H
ATOM   2814 2HB  LYS A 190       3.361   7.602  22.569  1.00 87.92           H
ATOM   2815  CG  LYS A 190       2.850   8.118  24.600  1.00 87.92           C
ATOM   2816 1HG  LYS A 190       3.743   7.604  24.955  1.00 87.92           H
ATOM   2817 2HG  LYS A 190       2.751   9.030  25.190  1.00 87.92           H
ATOM   2818  CD  LYS A 190       1.623   7.229  24.817  1.00 87.92           C
ATOM   2819 1HD  LYS A 190       0.727   7.847  24.867  1.00 87.92           H
ATOM   2820 2HD  LYS A 190       1.501   6.559  23.966  1.00 87.92           H
ATOM   2821  CE  LYS A 190       1.759   6.411  26.102  1.00 87.92           C
ATOM   2822 1HE  LYS A 190       2.812   6.308  26.365  1.00 87.92           H
ATOM   2823 2HE  LYS A 190       1.274   6.934  26.926  1.00 87.92           H
ATOM   2824  NZ  LYS A 190       1.151   5.072  25.931  1.00 87.92           N
ATOM   2825 1HZ  LYS A 190       1.301   4.524  26.771  1.00 87.92           H
ATOM   2826 2HZ  LYS A 190       0.156   5.172  25.765  1.00 87.92           H
ATOM   2827 3HZ  LYS A 190       1.581   4.605  25.141  1.00 87.92           H
ATOM   2828  HN  LYS A 190       4.422   9.281  20.931  1.00 87.92           H
ATOM   2829  N   GLU A 191       5.701   9.895  24.636  1.00 85.12           N
ATOM   2830  CA  GLU A 191       6.962   9.627  25.306  1.00 85.12           C
ATOM   2831  C   GLU A 191       6.786   8.518  26.345  1.00 85.12           C
ATOM   2832  O   GLU A 191       5.885   8.583  27.180  1.00 85.12           O
ATOM   2833  HA  GLU A 191       7.641   9.294  24.521  1.00 85.12           H
ATOM   2834  CB  GLU A 191       7.523  10.897  25.949  1.00 85.12           C
ATOM   2835 1HB  GLU A 191       6.733  11.409  26.498  1.00 85.12           H
ATOM   2836 2HB  GLU A 191       8.385  10.646  26.567  1.00 85.12           H
ATOM   2837  CG  GLU A 191       8.025  11.874  24.885  1.00 85.12           C
ATOM   2838 1HG  GLU A 191       8.760  11.380  24.249  1.00 85.12           H
ATOM   2839 2HG  GLU A 191       7.198  12.175  24.242  1.00 85.12           H
ATOM   2840  CD  GLU A 191       8.652  13.112  25.529  1.00 85.12           C
ATOM   2841  OE1 GLU A 191       9.115  13.981  24.759  1.00 85.12           O
ATOM   2842  OE2 GLU A 191       8.655  13.161  26.778  1.00 85.12           O
ATOM   2843  HN  GLU A 191       5.096  10.533  25.113  1.00 85.12           H
ATOM   2844  N   GLU A 192       7.660   7.526  26.259  1.00 76.22           N
ATOM   2845  CA  GLU A 192       7.575   6.375  27.142  1.00 76.22           C
ATOM   2846  C   GLU A 192       8.972   5.954  27.601  1.00 76.22           C
ATOM   2847  O   GLU A 192       9.814   5.588  26.783  1.00 76.22           O
ATOM   2848  HA  GLU A 192       6.989   6.710  27.998  1.00 76.22           H
ATOM   2849  CB  GLU A 192       6.849   5.214  26.461  1.00 76.22           C
ATOM   2850 1HB  GLU A 192       5.830   5.512  26.213  1.00 76.22           H
ATOM   2851 2HB  GLU A 192       7.422   4.879  25.596  1.00 76.22           H
ATOM   2852  CG  GLU A 192       6.740   4.009  27.398  1.00 76.22           C
ATOM   2853 1HG  GLU A 192       7.477   3.257  27.117  1.00 76.22           H
ATOM   2854 2HG  GLU A 192       6.970   4.316  28.418  1.00 76.22           H
ATOM   2855  CD  GLU A 192       5.337   3.400  27.348  1.00 76.22           C
ATOM   2856  OE1 GLU A 192       5.059   2.544  28.215  1.00 76.22           O
ATOM   2857  OE2 GLU A 192       4.575   3.805  26.443  1.00 76.22           O
ATOM   2858  HN  GLU A 192       8.414   7.500  25.603  1.00 76.22           H
ATOM   2859  N   SER A 193       9.176   6.020  28.909  1.00 72.03           N
ATOM   2860  CA  SER A 193      10.408   5.528  29.501  1.00 72.03           C
ATOM   2861  C   SER A 193      11.612   6.202  28.840  1.00 72.03           C
ATOM   2862  O   SER A 193      12.671   5.593  28.702  1.00 72.03           O
ATOM   2863  HA  SER A 193      10.350   5.797  30.555  1.00 72.03           H
ATOM   2864  CB  SER A 193      10.513   4.007  29.369  1.00 72.03           C
ATOM   2865 1HB  SER A 193      10.627   3.741  28.318  1.00 72.03           H
ATOM   2866 2HB  SER A 193      11.408   3.659  29.884  1.00 72.03           H
ATOM   2867  OG  SER A 193       9.370   3.345  29.904  1.00 72.03           O
ATOM   2868  HG  SER A 193       9.417   2.366  29.703  1.00 72.03           H
ATOM   2869  HN  SER A 193       8.518   6.401  29.559  1.00 72.03           H
ATOM   2870  N   GLY A 194      11.409   7.452  28.448  1.00 76.41           N
ATOM   2871  CA  GLY A 194      12.479   8.233  27.853  1.00 76.41           C
ATOM   2872  C   GLY A 194      12.608   7.939  26.358  1.00 76.41           C
ATOM   2873  O   GLY A 194      13.543   8.404  25.708  1.00 76.41           O
ATOM   2874 1HA  GLY A 194      12.286   9.295  28.003  1.00 76.41           H
ATOM   2875 2HA  GLY A 194      13.421   8.007  28.354  1.00 76.41           H
ATOM   2876  HN  GLY A 194      10.534   7.929  28.532  1.00 76.41           H
ATOM   2877  N   ILE A 195      11.654   7.168  25.855  1.00 83.12           N
ATOM   2878  CA  ILE A 195      11.608   6.865  24.435  1.00 83.12           C
ATOM   2879  C   ILE A 195      10.409   7.576  23.804  1.00 83.12           C
ATOM   2880  O   ILE A 195       9.273   7.389  24.239  1.00 83.12           O
ATOM   2881  HA  ILE A 195      12.519   7.261  23.986  1.00 83.12           H
ATOM   2882  CB  ILE A 195      11.614   5.352  24.209  1.00 83.12           C
ATOM   2883  HB  ILE A 195      10.725   4.933  24.682  1.00 83.12           H
ATOM   2884  CG1 ILE A 195      12.828   4.703  24.876  1.00 83.12           C
ATOM   2885 1HG1 ILE A 195      13.743   5.087  24.425  1.00 83.12           H
ATOM   2886 2HG1 ILE A 195      12.856   4.972  25.931  1.00 83.12           H
ATOM   2887  CG2 ILE A 195      11.532   5.019  22.718  1.00 83.12           C
ATOM   2888 1HG2 ILE A 195      10.612   5.431  22.304  1.00 83.12           H
ATOM   2889 2HG2 ILE A 195      12.388   5.453  22.202  1.00 83.12           H
ATOM   2890 3HG2 ILE A 195      11.538   3.937  22.586  1.00 83.12           H
ATOM   2891  CD1 ILE A 195      12.784   3.180  24.733  1.00 83.12           C
ATOM   2892 1HD1 ILE A 195      11.880   2.797  25.206  1.00 83.12           H
ATOM   2893 2HD1 ILE A 195      12.782   2.914  23.675  1.00 83.12           H
ATOM   2894 3HD1 ILE A 195      13.659   2.744  25.215  1.00 83.12           H
ATOM   2895  HN  ILE A 195      10.924   6.755  26.399  1.00 83.12           H
ATOM   2896  N   ALA A 196      10.702   8.377  22.790  1.00 89.51           N
ATOM   2897  CA  ALA A 196       9.653   9.015  22.013  1.00 89.51           C
ATOM   2898  C   ALA A 196       9.158   8.045  20.939  1.00 89.51           C
ATOM   2899  O   ALA A 196       9.953   7.501  20.175  1.00 89.51           O
ATOM   2900  HA  ALA A 196       8.831   9.244  22.691  1.00 89.51           H
ATOM   2901  CB  ALA A 196      10.181  10.323  21.420  1.00 89.51           C
ATOM   2902 1HB  ALA A 196      10.493  10.988  22.225  1.00 89.51           H
ATOM   2903 2HB  ALA A 196      11.033  10.110  20.774  1.00 89.51           H
ATOM   2904 3HB  ALA A 196       9.394  10.801  20.837  1.00 89.51           H
ATOM   2905  HN  ALA A 196      11.634   8.591  22.498  1.00 89.51           H
ATOM   2906  N   ILE A 197       7.846   7.858  20.915  1.00 88.54           N
ATOM   2907  CA  ILE A 197       7.238   6.944  19.963  1.00 88.54           C
ATOM   2908  C   ILE A 197       6.133   7.674  19.197  1.00 88.54           C
ATOM   2909  O   ILE A 197       5.266   8.304  19.800  1.00 88.54           O
ATOM   2910  HA  ILE A 197       8.011   6.647  19.255  1.00 88.54           H
ATOM   2911  CB  ILE A 197       6.760   5.674  20.670  1.00 88.54           C
ATOM   2912  HB  ILE A 197       6.051   5.962  21.447  1.00 88.54           H
ATOM   2913  CG1 ILE A 197       7.923   4.960  21.362  1.00 88.54           C
ATOM   2914 1HG1 ILE A 197       8.637   4.614  20.615  1.00 88.54           H
ATOM   2915 2HG1 ILE A 197       8.452   5.661  22.008  1.00 88.54           H
ATOM   2916  CG2 ILE A 197       6.018   4.753  19.700  1.00 88.54           C
ATOM   2917 1HG2 ILE A 197       5.151   5.274  19.295  1.00 88.54           H
ATOM   2918 2HG2 ILE A 197       6.685   4.470  18.886  1.00 88.54           H
ATOM   2919 3HG2 ILE A 197       5.689   3.858  20.228  1.00 88.54           H
ATOM   2920  CD1 ILE A 197       7.425   3.773  22.188  1.00 88.54           C
ATOM   2921 1HD1 ILE A 197       6.729   4.127  22.950  1.00 88.54           H
ATOM   2922 2HD1 ILE A 197       6.918   3.063  21.535  1.00 88.54           H
ATOM   2923 3HD1 ILE A 197       8.272   3.284  22.669  1.00 88.54           H
ATOM   2924  HN  ILE A 197       7.205   8.317  21.530  1.00 88.54           H
ATOM   2925  N   CYS A 198       6.201   7.565  17.878  1.00 91.07           N
ATOM   2926  CA  CYS A 198       5.119   8.038  17.031  1.00 91.07           C
ATOM   2927  C   CYS A 198       4.035   6.960  16.989  1.00 91.07           C
ATOM   2928  O   CYS A 198       4.240   5.890  16.418  1.00 91.07           O
ATOM   2929  HA  CYS A 198       4.740   8.951  17.490  1.00 91.07           H
ATOM   2930  CB  CYS A 198       5.615   8.404  15.631  1.00 91.07           C
ATOM   2931 1HB  CYS A 198       6.232   9.301  15.677  1.00 91.07           H
ATOM   2932 2HB  CYS A 198       6.244   7.605  15.239  1.00 91.07           H
ATOM   2933  SG  CYS A 198       4.192   8.682  14.515  1.00 91.07           S
ATOM   2934  HN  CYS A 198       6.975   7.162  17.389  1.00 91.07           H
ATOM   2935  N   THR A 199       2.904   7.279  17.601  1.00 90.37           N
ATOM   2936  CA  THR A 199       1.799   6.338  17.670  1.00 90.37           C
ATOM   2937  C   THR A 199       0.465   7.068  17.503  1.00 90.37           C
ATOM   2938  O   THR A 199       0.403   8.291  17.620  1.00 90.37           O
ATOM   2939  HA  THR A 199       1.889   5.641  16.837  1.00 90.37           H
ATOM   2940  CB  THR A 199       1.912   5.573  18.991  1.00 90.37           C
ATOM   2941  HB  THR A 199       2.938   5.250  19.167  1.00 90.37           H
ATOM   2942  OG1 THR A 199       0.950   4.529  18.870  1.00 90.37           O
ATOM   2943  HG1 THR A 199       1.075   3.862  19.606  1.00 90.37           H
ATOM   2944  CG2 THR A 199       1.423   6.394  20.186  1.00 90.37           C
ATOM   2945 1HG2 THR A 199       0.376   6.659  20.041  1.00 90.37           H
ATOM   2946 2HG2 THR A 199       2.020   7.301  20.272  1.00 90.37           H
ATOM   2947 3HG2 THR A 199       1.525   5.804  21.097  1.00 90.37           H
ATOM   2948  HN  THR A 199       2.736   8.160  18.043  1.00 90.37           H
ATOM   2949  N   MET A 200      -0.571   6.287  17.232  1.00 90.97           N
ATOM   2950  CA  MET A 200      -1.932   6.785  17.337  1.00 90.97           C
ATOM   2951  C   MET A 200      -2.458   6.642  18.767  1.00 90.97           C
ATOM   2952  O   MET A 200      -2.303   5.591  19.387  1.00 90.97           O
ATOM   2953  HA  MET A 200      -1.880   7.839  17.066  1.00 90.97           H
ATOM   2954  CB  MET A 200      -2.836   6.007  16.379  1.00 90.97           C
ATOM   2955 1HB  MET A 200      -2.736   4.938  16.567  1.00 90.97           H
ATOM   2956 2HB  MET A 200      -3.878   6.267  16.565  1.00 90.97           H
ATOM   2957  CG  MET A 200      -2.481   6.310  14.922  1.00 90.97           C
ATOM   2958 1HG  MET A 200      -2.535   7.383  14.742  1.00 90.97           H
ATOM   2959 2HG  MET A 200      -1.455   6.004  14.718  1.00 90.97           H
ATOM   2960  SD  MET A 200      -3.601   5.452  13.830  1.00 90.97           S
ATOM   2961  CE  MET A 200      -3.161   3.762  14.199  1.00 90.97           C
ATOM   2962 1HE  MET A 200      -2.108   3.602  13.969  1.00 90.97           H
ATOM   2963 2HE  MET A 200      -3.336   3.564  15.257  1.00 90.97           H
ATOM   2964 3HE  MET A 200      -3.771   3.087  13.598  1.00 90.97           H
ATOM   2965  HN  MET A 200      -0.491   5.332  16.945  1.00 90.97           H
ATOM   2966  N   VAL A 201      -3.070   7.714  19.248  1.00 91.55           N
ATOM   2967  CA  VAL A 201      -3.735   7.679  20.540  1.00 91.55           C
ATOM   2968  C   VAL A 201      -5.203   8.072  20.363  1.00 91.55           C
ATOM   2969  O   VAL A 201      -5.506   9.107  19.771  1.00 91.55           O
ATOM   2970  HA  VAL A 201      -3.688   6.654  20.907  1.00 91.55           H
ATOM   2971  CB  VAL A 201      -2.993   8.574  21.534  1.00 91.55           C
ATOM   2972  HB  VAL A 201      -3.044   9.599  21.167  1.00 91.55           H
ATOM   2973  CG1 VAL A 201      -3.660   8.534  22.911  1.00 91.55           C
ATOM   2974 1HG1 VAL A 201      -4.688   8.885  22.826  1.00 91.55           H
ATOM   2975 2HG1 VAL A 201      -3.654   7.512  23.288  1.00 91.55           H
ATOM   2976 3HG1 VAL A 201      -3.112   9.179  23.598  1.00 91.55           H
ATOM   2977  CG2 VAL A 201      -1.517   8.181  21.629  1.00 91.55           C
ATOM   2978 1HG2 VAL A 201      -1.437   7.147  21.962  1.00 91.55           H
ATOM   2979 2HG2 VAL A 201      -1.050   8.285  20.650  1.00 91.55           H
ATOM   2980 3HG2 VAL A 201      -1.013   8.833  22.343  1.00 91.55           H
ATOM   2981  HN  VAL A 201      -3.115   8.592  18.773  1.00 91.55           H
ATOM   2982  N   TYR A 202      -6.076   7.225  20.888  1.00 90.32           N
ATOM   2983  CA  TYR A 202      -7.506   7.429  20.729  1.00 90.32           C
ATOM   2984  C   TYR A 202      -8.103   8.110  21.962  1.00 90.32           C
ATOM   2985  O   TYR A 202      -8.218   7.493  23.021  1.00 90.32           O
ATOM   2986  HA  TYR A 202      -7.660   8.069  19.860  1.00 90.32           H
ATOM   2987  CB  TYR A 202      -8.118   6.035  20.584  1.00 90.32           C
ATOM   2988 1HB  TYR A 202      -7.859   5.442  21.461  1.00 90.32           H
ATOM   2989 2HB  TYR A 202      -9.204   6.125  20.570  1.00 90.32           H
ATOM   2990  CG  TYR A 202      -7.668   5.285  19.328  1.00 90.32           C
ATOM   2991  CD1 TYR A 202      -8.311   5.502  18.127  1.00 90.32           C
ATOM   2992  HD1 TYR A 202      -9.140   6.207  18.072  1.00 90.32           H
ATOM   2993  CD2 TYR A 202      -6.618   4.392  19.398  1.00 90.32           C
ATOM   2994  HD2 TYR A 202      -6.110   4.220  20.347  1.00 90.32           H
ATOM   2995  CE1 TYR A 202      -7.887   4.796  16.945  1.00 90.32           C
ATOM   2996  HE1 TYR A 202      -8.386   4.958  15.990  1.00 90.32           H
ATOM   2997  CE2 TYR A 202      -6.194   3.686  18.216  1.00 90.32           C
ATOM   2998  HE2 TYR A 202      -5.366   2.978  18.257  1.00 90.32           H
ATOM   2999  CZ  TYR A 202      -6.849   3.923  17.048  1.00 90.32           C
ATOM   3000  OH  TYR A 202      -6.449   3.257  15.933  1.00 90.32           O
ATOM   3001  HH  TYR A 202      -5.749   2.583  16.169  1.00 90.32           H
ATOM   3002  HN  TYR A 202      -5.821   6.413  21.413  1.00 90.32           H
ATOM   3003  N   PRO A 203      -8.492   9.387  21.850  1.00 80.23           N
ATOM   3004  CA  PRO A 203      -9.085  10.098  22.985  1.00 80.23           C
ATOM   3005  C   PRO A 203     -10.463   9.564  23.344  1.00 80.23           C
ATOM   3006  O   PRO A 203     -11.011   8.724  22.633  1.00 80.23           O
ATOM   3007  HA  PRO A 203      -8.481   9.948  23.880  1.00 80.23           H
ATOM   3008  CB  PRO A 203      -9.145  11.551  22.512  1.00 80.23           C
ATOM   3009 1HB  PRO A 203     -10.005  12.075  22.930  1.00 80.23           H
ATOM   3010 2HB  PRO A 203      -8.258  12.108  22.811  1.00 80.23           H
ATOM   3011  CG  PRO A 203      -9.245  11.435  21.017  1.00 80.23           C
ATOM   3012 1HG  PRO A 203     -10.278  11.294  20.701  1.00 80.23           H
ATOM   3013 2HG  PRO A 203      -8.882  12.338  20.526  1.00 80.23           H
ATOM   3014  CD  PRO A 203      -8.402  10.246  20.656  1.00 80.23           C
ATOM   3015 1HD  PRO A 203      -8.780   9.741  19.767  1.00 80.23           H
ATOM   3016 2HD  PRO A 203      -7.372  10.534  20.446  1.00 80.23           H
ATOM   3017  N   SER A 204     -10.989  10.071  24.449  1.00 70.81           N
ATOM   3018  CA  SER A 204     -12.382   9.838  24.790  1.00 70.81           C
ATOM   3019  C   SER A 204     -12.507   8.580  25.652  1.00 70.81           C
ATOM   3020  O   SER A 204     -11.624   7.723  25.636  1.00 70.81           O
ATOM   3021  HA  SER A 204     -12.693  10.719  25.352  1.00 70.81           H
ATOM   3022  CB  SER A 204     -13.242   9.706  23.531  1.00 70.81           C
ATOM   3023 1HB  SER A 204     -14.268   9.997  23.761  1.00 70.81           H
ATOM   3024 2HB  SER A 204     -12.879  10.397  22.770  1.00 70.81           H
ATOM   3025  OG  SER A 204     -13.230   8.379  23.013  1.00 70.81           O
ATOM   3026  HG  SER A 204     -13.769   8.336  22.171  1.00 70.81           H
ATOM   3027  HN  SER A 204     -10.482  10.631  25.104  1.00 70.81           H
ATOM   3028  N   ASP A 205     -13.609   8.508  26.383  1.00 69.82           N
ATOM   3029  CA  ASP A 205     -13.882   7.348  27.214  1.00 69.82           C
ATOM   3030  C   ASP A 205     -14.085   6.123  26.321  1.00 69.82           C
ATOM   3031  O   ASP A 205     -13.945   4.989  26.776  1.00 69.82           O
ATOM   3032  HA  ASP A 205     -13.013   7.251  27.864  1.00 69.82           H
ATOM   3033  CB  ASP A 205     -15.155   7.549  28.039  1.00 69.82           C
ATOM   3034 1HB  ASP A 205     -15.938   7.971  27.408  1.00 69.82           H
ATOM   3035 2HB  ASP A 205     -15.518   6.585  28.395  1.00 69.82           H
ATOM   3036  CG  ASP A 205     -14.897   8.475  29.229  1.00 69.82           C
ATOM   3037  OD1 ASP A 205     -13.871   8.254  29.908  1.00 69.82           O
ATOM   3038  OD2 ASP A 205     -15.733   9.382  29.434  1.00 69.82           O
ATOM   3039  HN  ASP A 205     -14.307   9.224  26.413  1.00 69.82           H
ATOM   3040  N   GLU A 206     -14.413   6.393  25.066  1.00 83.29           N
ATOM   3041  CA  GLU A 206     -14.762   5.330  24.139  1.00 83.29           C
ATOM   3042  C   GLU A 206     -13.606   5.067  23.172  1.00 83.29           C
ATOM   3043  O   GLU A 206     -13.826   4.683  22.025  1.00 83.29           O
ATOM   3044  HA  GLU A 206     -14.934   4.450  24.758  1.00 83.29           H
ATOM   3045  CB  GLU A 206     -16.047   5.666  23.378  1.00 83.29           C
ATOM   3046 1HB  GLU A 206     -15.942   6.635  22.890  1.00 83.29           H
ATOM   3047 2HB  GLU A 206     -16.286   4.859  22.686  1.00 83.29           H
ATOM   3048  CG  GLU A 206     -17.236   5.780  24.334  1.00 83.29           C
ATOM   3049 1HG  GLU A 206     -16.977   6.435  25.166  1.00 83.29           H
ATOM   3050 2HG  GLU A 206     -18.079   6.240  23.818  1.00 83.29           H
ATOM   3051  CD  GLU A 206     -17.645   4.406  24.867  1.00 83.29           C
ATOM   3052  OE1 GLU A 206     -18.688   4.351  25.554  1.00 83.29           O
ATOM   3053  OE2 GLU A 206     -16.906   3.441  24.575  1.00 83.29           O
ATOM   3054  HN  GLU A 206     -14.442   7.315  24.681  1.00 83.29           H
ATOM   3055  N   SER A 207     -12.398   5.285  23.672  1.00 89.26           N
ATOM   3056  CA  SER A 207     -11.210   5.141  22.848  1.00 89.26           C
ATOM   3057  C   SER A 207     -11.123   3.715  22.299  1.00 89.26           C
ATOM   3058  O   SER A 207     -10.640   3.502  21.188  1.00 89.26           O
ATOM   3059  HA  SER A 207     -11.335   5.857  22.035  1.00 89.26           H
ATOM   3060  CB  SER A 207      -9.946   5.484  23.639  1.00 89.26           C
ATOM   3061 1HB  SER A 207      -9.068   5.201  23.059  1.00 89.26           H
ATOM   3062 2HB  SER A 207      -9.894   6.562  23.790  1.00 89.26           H
ATOM   3063  OG  SER A 207      -9.912   4.826  24.902  1.00 89.26           O
ATOM   3064  HG  SER A 207      -9.176   5.203  25.465  1.00 89.26           H
ATOM   3065  HN  SER A 207     -12.225   5.554  24.619  1.00 89.26           H
ATOM   3066  N   THR A 208     -11.598   2.776  23.104  1.00 89.07           N
ATOM   3067  CA  THR A 208     -11.553   1.374  22.726  1.00 89.07           C
ATOM   3068  C   THR A 208     -12.484   1.111  21.540  1.00 89.07           C
ATOM   3069  O   THR A 208     -12.100   0.444  20.581  1.00 89.07           O
ATOM   3070  HA  THR A 208     -10.541   1.139  22.395  1.00 89.07           H
ATOM   3071  CB  THR A 208     -11.893   0.539  23.962  1.00 89.07           C
ATOM   3072  HB  THR A 208     -11.824  -0.526  23.743  1.00 89.07           H
ATOM   3073  OG1 THR A 208     -13.182   1.005  24.351  1.00 89.07           O
ATOM   3074  HG1 THR A 208     -13.614   0.344  24.965  1.00 89.07           H
ATOM   3075  CG2 THR A 208     -10.999   0.873  25.158  1.00 89.07           C
ATOM   3076 1HG2 THR A 208     -11.120   1.925  25.419  1.00 89.07           H
ATOM   3077 2HG2 THR A 208      -9.958   0.680  24.899  1.00 89.07           H
ATOM   3078 3HG2 THR A 208     -11.283   0.253  26.008  1.00 89.07           H
ATOM   3079  HN  THR A 208     -12.006   2.960  23.998  1.00 89.07           H
ATOM   3080  N   LYS A 209     -13.690   1.650  21.645  1.00 90.56           N
ATOM   3081  CA  LYS A 209     -14.665   1.516  20.576  1.00 90.56           C
ATOM   3082  C   LYS A 209     -14.131   2.202  19.317  1.00 90.56           C
ATOM   3083  O   LYS A 209     -14.334   1.713  18.207  1.00 90.56           O
ATOM   3084  HA  LYS A 209     -14.779   0.452  20.369  1.00 90.56           H
ATOM   3085  CB  LYS A 209     -16.030   2.038  21.029  1.00 90.56           C
ATOM   3086 1HB  LYS A 209     -15.926   3.048  21.425  1.00 90.56           H
ATOM   3087 2HB  LYS A 209     -16.702   2.100  20.172  1.00 90.56           H
ATOM   3088  CG  LYS A 209     -16.640   1.126  22.096  1.00 90.56           C
ATOM   3089 1HG  LYS A 209     -16.581   0.088  21.768  1.00 90.56           H
ATOM   3090 2HG  LYS A 209     -16.062   1.203  23.017  1.00 90.56           H
ATOM   3091  CD  LYS A 209     -18.098   1.500  22.369  1.00 90.56           C
ATOM   3092 1HD  LYS A 209     -18.190   2.582  22.456  1.00 90.56           H
ATOM   3093 2HD  LYS A 209     -18.719   1.194  21.527  1.00 90.56           H
ATOM   3094  CE  LYS A 209     -18.604   0.835  23.650  1.00 90.56           C
ATOM   3095 1HE  LYS A 209     -19.100  -0.105  23.408  1.00 90.56           H
ATOM   3096 2HE  LYS A 209     -17.761   0.593  24.298  1.00 90.56           H
ATOM   3097  NZ  LYS A 209     -19.544   1.729  24.362  1.00 90.56           N
ATOM   3098 1HZ  LYS A 209     -20.099   1.186  25.014  1.00 90.56           H
ATOM   3099 2HZ  LYS A 209     -19.020   2.434  24.870  1.00 90.56           H
ATOM   3100 3HZ  LYS A 209     -20.155   2.181  23.691  1.00 90.56           H
ATOM   3101  HN  LYS A 209     -14.003   2.169  22.441  1.00 90.56           H
ATOM   3102  N   LEU A 210     -13.459   3.323  19.531  1.00 91.92           N
ATOM   3103  CA  LEU A 210     -12.934   4.104  18.425  1.00 91.92           C
ATOM   3104  C   LEU A 210     -11.849   3.298  17.707  1.00 91.92           C
ATOM   3105  O   LEU A 210     -11.858   3.192  16.482  1.00 91.92           O
ATOM   3106  HA  LEU A 210     -13.754   4.276  17.727  1.00 91.92           H
ATOM   3107  CB  LEU A 210     -12.460   5.474  18.913  1.00 91.92           C
ATOM   3108 1HB  LEU A 210     -13.279   5.949  19.452  1.00 91.92           H
ATOM   3109 2HB  LEU A 210     -11.652   5.323  19.630  1.00 91.92           H
ATOM   3110  CG  LEU A 210     -11.970   6.440  17.832  1.00 91.92           C
ATOM   3111  HG  LEU A 210     -11.165   5.955  17.280  1.00 91.92           H
ATOM   3112  CD1 LEU A 210     -13.083   6.748  16.828  1.00 91.92           C
ATOM   3113 1HD1 LEU A 210     -13.409   5.824  16.350  1.00 91.92           H
ATOM   3114 2HD1 LEU A 210     -13.926   7.204  17.348  1.00 91.92           H
ATOM   3115 3HD1 LEU A 210     -12.709   7.437  16.070  1.00 91.92           H
ATOM   3116  CD2 LEU A 210     -11.390   7.712  18.453  1.00 91.92           C
ATOM   3117 1HD2 LEU A 210     -12.159   8.210  19.045  1.00 91.92           H
ATOM   3118 2HD2 LEU A 210     -10.549   7.451  19.096  1.00 91.92           H
ATOM   3119 3HD2 LEU A 210     -11.050   8.380  17.663  1.00 91.92           H
ATOM   3120  HN  LEU A 210     -13.273   3.699  20.439  1.00 91.92           H
ATOM   3121  N   LYS A 211     -10.940   2.751  18.502  1.00 91.77           N
ATOM   3122  CA  LYS A 211      -9.838   1.978  17.956  1.00 91.77           C
ATOM   3123  C   LYS A 211     -10.394   0.834  17.106  1.00 91.77           C
ATOM   3124  O   LYS A 211      -9.980   0.646  15.964  1.00 91.77           O
ATOM   3125  HA  LYS A 211      -9.262   2.640  17.309  1.00 91.77           H
ATOM   3126  CB  LYS A 211      -8.903   1.514  19.076  1.00 91.77           C
ATOM   3127 1HB  LYS A 211      -8.483   2.380  19.587  1.00 91.77           H
ATOM   3128 2HB  LYS A 211      -9.470   0.951  19.817  1.00 91.77           H
ATOM   3129  CG  LYS A 211      -7.773   0.645  18.521  1.00 91.77           C
ATOM   3130 1HG  LYS A 211      -8.185  -0.279  18.116  1.00 91.77           H
ATOM   3131 2HG  LYS A 211      -7.281   1.163  17.697  1.00 91.77           H
ATOM   3132  CD  LYS A 211      -6.748   0.319  19.609  1.00 91.77           C
ATOM   3133 1HD  LYS A 211      -6.359   1.243  20.036  1.00 91.77           H
ATOM   3134 2HD  LYS A 211      -7.233  -0.227  20.419  1.00 91.77           H
ATOM   3135  CE  LYS A 211      -5.595  -0.513  19.045  1.00 91.77           C
ATOM   3136 1HE  LYS A 211      -5.961  -1.494  18.740  1.00 91.77           H
ATOM   3137 2HE  LYS A 211      -5.194  -0.032  18.153  1.00 91.77           H
ATOM   3138  NZ  LYS A 211      -4.525  -0.669  20.055  1.00 91.77           N
ATOM   3139 1HZ  LYS A 211      -3.693  -1.043  19.612  1.00 91.77           H
ATOM   3140 2HZ  LYS A 211      -4.313   0.234  20.465  1.00 91.77           H
ATOM   3141 3HZ  LYS A 211      -4.835  -1.305  20.781  1.00 91.77           H
ATOM   3142  HN  LYS A 211     -10.949   2.830  19.499  1.00 91.77           H
ATOM   3143  N   SER A 212     -11.325   0.098  17.698  1.00 90.73           N
ATOM   3144  CA  SER A 212     -11.863  -1.087  17.053  1.00 90.73           C
ATOM   3145  C   SER A 212     -12.567  -0.700  15.750  1.00 90.73           C
ATOM   3146  O   SER A 212     -12.460  -1.406  14.749  1.00 90.73           O
ATOM   3147  HA  SER A 212     -11.001  -1.721  16.847  1.00 90.73           H
ATOM   3148  CB  SER A 212     -12.830  -1.827  17.979  1.00 90.73           C
ATOM   3149 1HB  SER A 212     -13.275  -2.666  17.444  1.00 90.73           H
ATOM   3150 2HB  SER A 212     -12.278  -2.244  18.821  1.00 90.73           H
ATOM   3151  OG  SER A 212     -13.863  -0.973  18.465  1.00 90.73           O
ATOM   3152  HG  SER A 212     -14.448  -1.474  19.103  1.00 90.73           H
ATOM   3153  HN  SER A 212     -11.708   0.300  18.599  1.00 90.73           H
ATOM   3154  N   ALA A 213     -13.272   0.421  15.807  1.00 91.30           N
ATOM   3155  CA  ALA A 213     -13.979   0.920  14.639  1.00 91.30           C
ATOM   3156  C   ALA A 213     -12.965   1.292  13.555  1.00 91.30           C
ATOM   3157  O   ALA A 213     -13.150   0.956  12.386  1.00 91.30           O
ATOM   3158  HA  ALA A 213     -14.616   0.117  14.269  1.00 91.30           H
ATOM   3159  CB  ALA A 213     -14.861   2.103  15.043  1.00 91.30           C
ATOM   3160 1HB  ALA A 213     -15.582   1.779  15.794  1.00 91.30           H
ATOM   3161 2HB  ALA A 213     -14.237   2.896  15.457  1.00 91.30           H
ATOM   3162 3HB  ALA A 213     -15.391   2.477  14.167  1.00 91.30           H
ATOM   3163  HN  ALA A 213     -13.364   0.983  16.629  1.00 91.30           H
ATOM   3164  N   VAL A 214     -11.916   1.979  13.981  1.00 90.15           N
ATOM   3165  CA  VAL A 214     -10.912   2.466  13.051  1.00 90.15           C
ATOM   3166  C   VAL A 214     -10.201   1.275  12.405  1.00 90.15           C
ATOM   3167  O   VAL A 214      -9.941   1.281  11.203  1.00 90.15           O
ATOM   3168  HA  VAL A 214     -11.429   3.030  12.274  1.00 90.15           H
ATOM   3169  CB  VAL A 214      -9.952   3.418  13.767  1.00 90.15           C
ATOM   3170  HB  VAL A 214      -9.648   2.947  14.702  1.00 90.15           H
ATOM   3171  CG1 VAL A 214      -8.693   3.659  12.932  1.00 90.15           C
ATOM   3172 1HG1 VAL A 214      -8.183   2.710  12.762  1.00 90.15           H
ATOM   3173 2HG1 VAL A 214      -8.971   4.098  11.974  1.00 90.15           H
ATOM   3174 3HG1 VAL A 214      -8.028   4.339  13.464  1.00 90.15           H
ATOM   3175  CG2 VAL A 214     -10.644   4.739  14.110  1.00 90.15           C
ATOM   3176 1HG2 VAL A 214     -10.990   5.216  13.193  1.00 90.15           H
ATOM   3177 2HG2 VAL A 214     -11.495   4.545  14.762  1.00 90.15           H
ATOM   3178 3HG2 VAL A 214      -9.939   5.397  14.618  1.00 90.15           H
ATOM   3179  HN  VAL A 214     -11.747   2.204  14.941  1.00 90.15           H
ATOM   3180  N   LEU A 215      -9.908   0.282  13.232  1.00 90.28           N
ATOM   3181  CA  LEU A 215      -9.232  -0.913  12.757  1.00 90.28           C
ATOM   3182  C   LEU A 215     -10.141  -1.651  11.772  1.00 90.28           C
ATOM   3183  O   LEU A 215      -9.687  -2.104  10.722  1.00 90.28           O
ATOM   3184  HA  LEU A 215      -8.336  -0.591  12.225  1.00 90.28           H
ATOM   3185  CB  LEU A 215      -8.774  -1.774  13.935  1.00 90.28           C
ATOM   3186 1HB  LEU A 215      -9.298  -1.438  14.830  1.00 90.28           H
ATOM   3187 2HB  LEU A 215      -9.085  -2.802  13.751  1.00 90.28           H
ATOM   3188  CG  LEU A 215      -7.272  -1.770  14.226  1.00 90.28           C
ATOM   3189  HG  LEU A 215      -6.740  -1.839  13.277  1.00 90.28           H
ATOM   3190  CD1 LEU A 215      -6.845  -0.458  14.888  1.00 90.28           C
ATOM   3191 1HD1 LEU A 215      -7.076   0.376  14.224  1.00 90.28           H
ATOM   3192 2HD1 LEU A 215      -7.384  -0.333  15.828  1.00 90.28           H
ATOM   3193 3HD1 LEU A 215      -5.773  -0.482  15.084  1.00 90.28           H
ATOM   3194  CD2 LEU A 215      -6.871  -2.989  15.059  1.00 90.28           C
ATOM   3195 1HD2 LEU A 215      -7.410  -2.975  16.006  1.00 90.28           H
ATOM   3196 2HD2 LEU A 215      -7.119  -3.899  14.513  1.00 90.28           H
ATOM   3197 3HD2 LEU A 215      -5.799  -2.961  15.251  1.00 90.28           H
ATOM   3198  HN  LEU A 215     -10.125   0.285  14.208  1.00 90.28           H
ATOM   3199  N   THR A 216     -11.409  -1.749  12.146  1.00 91.24           N
ATOM   3200  CA  THR A 216     -12.380  -2.445  11.320  1.00 91.24           C
ATOM   3201  C   THR A 216     -12.443  -1.818   9.926  1.00 91.24           C
ATOM   3202  O   THR A 216     -12.482  -2.529   8.923  1.00 91.24           O
ATOM   3203  HA  THR A 216     -12.048  -3.475  11.193  1.00 91.24           H
ATOM   3204  CB  THR A 216     -13.723  -2.429  12.055  1.00 91.24           C
ATOM   3205  HB  THR A 216     -14.082  -1.408  12.186  1.00 91.24           H
ATOM   3206  OG1 THR A 216     -13.470  -3.152  13.256  1.00 91.24           O
ATOM   3207  HG1 THR A 216     -13.367  -2.517  14.022  1.00 91.24           H
ATOM   3208  CG2 THR A 216     -14.791  -3.258  11.339  1.00 91.24           C
ATOM   3209 1HG2 THR A 216     -14.460  -4.294  11.268  1.00 91.24           H
ATOM   3210 2HG2 THR A 216     -14.952  -2.858  10.338  1.00 91.24           H
ATOM   3211 3HG2 THR A 216     -15.724  -3.212  11.902  1.00 91.24           H
ATOM   3212  HN  THR A 216     -11.773  -1.363  12.993  1.00 91.24           H
ATOM   3213  N   LEU A 217     -12.452  -0.493   9.908  1.00 87.90           N
ATOM   3214  CA  LEU A 217     -12.514   0.237   8.653  1.00 87.90           C
ATOM   3215  C   LEU A 217     -11.286  -0.105   7.807  1.00 87.90           C
ATOM   3216  O   LEU A 217     -11.394  -0.283   6.595  1.00 87.90           O
ATOM   3217  HA  LEU A 217     -13.404  -0.100   8.122  1.00 87.90           H
ATOM   3218  CB  LEU A 217     -12.683   1.735   8.914  1.00 87.90           C
ATOM   3219 1HB  LEU A 217     -13.521   1.873   9.597  1.00 87.90           H
ATOM   3220 2HB  LEU A 217     -11.792   2.098   9.426  1.00 87.90           H
ATOM   3221  CG  LEU A 217     -12.919   2.608   7.680  1.00 87.90           C
ATOM   3222  HG  LEU A 217     -12.163   2.359   6.935  1.00 87.90           H
ATOM   3223  CD1 LEU A 217     -14.284   2.315   7.053  1.00 87.90           C
ATOM   3224 1HD1 LEU A 217     -14.329   1.268   6.754  1.00 87.90           H
ATOM   3225 2HD1 LEU A 217     -15.069   2.519   7.781  1.00 87.90           H
ATOM   3226 3HD1 LEU A 217     -14.426   2.949   6.178  1.00 87.90           H
ATOM   3227  CD2 LEU A 217     -12.750   4.091   8.016  1.00 87.90           C
ATOM   3228 1HD2 LEU A 217     -13.468   4.373   8.786  1.00 87.90           H
ATOM   3229 2HD2 LEU A 217     -11.738   4.268   8.381  1.00 87.90           H
ATOM   3230 3HD2 LEU A 217     -12.923   4.689   7.121  1.00 87.90           H
ATOM   3231  HN  LEU A 217     -12.417   0.077  10.728  1.00 87.90           H
ATOM   3232  N   LYS A 218     -10.148  -0.186   8.480  1.00 86.21           N
ATOM   3233  CA  LYS A 218      -8.894  -0.462   7.799  1.00 86.21           C
ATOM   3234  C   LYS A 218      -8.954  -1.858   7.176  1.00 86.21           C
ATOM   3235  O   LYS A 218      -8.478  -2.065   6.060  1.00 86.21           O
ATOM   3236  HA  LYS A 218      -8.790   0.269   6.997  1.00 86.21           H
ATOM   3237  CB  LYS A 218      -7.712  -0.263   8.750  1.00 86.21           C
ATOM   3238 1HB  LYS A 218      -7.899  -0.793   9.684  1.00 86.21           H
ATOM   3239 2HB  LYS A 218      -6.813  -0.697   8.313  1.00 86.21           H
ATOM   3240  CG  LYS A 218      -7.482   1.222   9.035  1.00 86.21           C
ATOM   3241 1HG  LYS A 218      -7.210   1.735   8.113  1.00 86.21           H
ATOM   3242 2HG  LYS A 218      -8.408   1.675   9.391  1.00 86.21           H
ATOM   3243  CD  LYS A 218      -6.380   1.415  10.079  1.00 86.21           C
ATOM   3244 1HD  LYS A 218      -6.465   0.650  10.850  1.00 86.21           H
ATOM   3245 2HD  LYS A 218      -5.404   1.288   9.610  1.00 86.21           H
ATOM   3246  CE  LYS A 218      -6.467   2.803  10.718  1.00 86.21           C
ATOM   3247 1HE  LYS A 218      -6.776   3.535   9.972  1.00 86.21           H
ATOM   3248 2HE  LYS A 218      -7.228   2.802  11.498  1.00 86.21           H
ATOM   3249  NZ  LYS A 218      -5.160   3.192  11.292  1.00 86.21           N
ATOM   3250 1HZ  LYS A 218      -5.309   3.811  12.081  1.00 86.21           H
ATOM   3251 2HZ  LYS A 218      -4.666   2.362  11.602  1.00 86.21           H
ATOM   3252 3HZ  LYS A 218      -4.610   3.669  10.587  1.00 86.21           H
ATOM   3253  HN  LYS A 218     -10.073  -0.067   9.470  1.00 86.21           H
ATOM   3254  N   VAL A 219      -9.543  -2.781   7.923  1.00 87.58           N
ATOM   3255  CA  VAL A 219      -9.611  -4.165   7.488  1.00 87.58           C
ATOM   3256  C   VAL A 219     -10.549  -4.270   6.283  1.00 87.58           C
ATOM   3257  O   VAL A 219     -10.231  -4.940   5.302  1.00 87.58           O
ATOM   3258  HA  VAL A 219      -8.609  -4.463   7.180  1.00 87.58           H
ATOM   3259  CB  VAL A 219     -10.034  -5.060   8.654  1.00 87.58           C
ATOM   3260  HB  VAL A 219     -10.911  -4.611   9.121  1.00 87.58           H
ATOM   3261  CG1 VAL A 219     -10.427  -6.454   8.161  1.00 87.58           C
ATOM   3262 1HG1 VAL A 219     -11.260  -6.372   7.464  1.00 87.58           H
ATOM   3263 2HG1 VAL A 219      -9.576  -6.914   7.659  1.00 87.58           H
ATOM   3264 3HG1 VAL A 219     -10.723  -7.070   9.011  1.00 87.58           H
ATOM   3265  CG2 VAL A 219      -8.931  -5.142   9.711  1.00 87.58           C
ATOM   3266 1HG2 VAL A 219      -8.028  -5.557   9.262  1.00 87.58           H
ATOM   3267 2HG2 VAL A 219      -8.720  -4.144  10.095  1.00 87.58           H
ATOM   3268 3HG2 VAL A 219      -9.258  -5.784  10.529  1.00 87.58           H
ATOM   3269  HN  VAL A 219      -9.966  -2.595   8.810  1.00 87.58           H
ATOM   3270  N   ILE A 220     -11.685  -3.598   6.397  1.00 86.94           N
ATOM   3271  CA  ILE A 220     -12.705  -3.672   5.365  1.00 86.94           C
ATOM   3272  C   ILE A 220     -12.180  -3.015   4.087  1.00 86.94           C
ATOM   3273  O   ILE A 220     -12.134  -3.647   3.033  1.00 86.94           O
ATOM   3274  HA  ILE A 220     -12.887  -4.727   5.160  1.00 86.94           H
ATOM   3275  CB  ILE A 220     -14.020  -3.075   5.868  1.00 86.94           C
ATOM   3276  HB  ILE A 220     -13.807  -2.102   6.311  1.00 86.94           H
ATOM   3277  CG1 ILE A 220     -14.634  -3.947   6.966  1.00 86.94           C
ATOM   3278 1HG1 ILE A 220     -14.920  -4.913   6.551  1.00 86.94           H
ATOM   3279 2HG1 ILE A 220     -13.890  -4.139   7.740  1.00 86.94           H
ATOM   3280  CG2 ILE A 220     -14.994  -2.841   4.712  1.00 86.94           C
ATOM   3281 1HG2 ILE A 220     -14.549  -2.151   3.995  1.00 86.94           H
ATOM   3282 2HG2 ILE A 220     -15.207  -3.789   4.218  1.00 86.94           H
ATOM   3283 3HG2 ILE A 220     -15.921  -2.416   5.097  1.00 86.94           H
ATOM   3284  CD1 ILE A 220     -15.858  -3.269   7.585  1.00 86.94           C
ATOM   3285 1HD1 ILE A 220     -15.563  -2.314   8.020  1.00 86.94           H
ATOM   3286 2HD1 ILE A 220     -16.608  -3.100   6.813  1.00 86.94           H
ATOM   3287 3HD1 ILE A 220     -16.274  -3.909   8.362  1.00 86.94           H
ATOM   3288  HN  ILE A 220     -11.912  -3.013   7.175  1.00 86.94           H
ATOM   3289  N   LEU A 221     -11.797  -1.753   4.223  1.00 80.83           N
ATOM   3290  CA  LEU A 221     -11.475  -0.940   3.063  1.00 80.83           C
ATOM   3291  C   LEU A 221     -10.049  -1.252   2.606  1.00 80.83           C
ATOM   3292  O   LEU A 221      -9.693  -1.002   1.456  1.00 80.83           O
ATOM   3293  HA  LEU A 221     -12.163  -1.222   2.265  1.00 80.83           H
ATOM   3294  CB  LEU A 221     -11.714   0.541   3.364  1.00 80.83           C
ATOM   3295 1HB  LEU A 221     -11.102   0.820   4.222  1.00 80.83           H
ATOM   3296 2HB  LEU A 221     -11.359   1.126   2.515  1.00 80.83           H
ATOM   3297  CG  LEU A 221     -13.162   0.942   3.654  1.00 80.83           C
ATOM   3298  HG  LEU A 221     -13.477   0.445   4.571  1.00 80.83           H
ATOM   3299  CD1 LEU A 221     -13.276   2.449   3.893  1.00 80.83           C
ATOM   3300 1HD1 LEU A 221     -12.658   2.729   4.747  1.00 80.83           H
ATOM   3301 2HD1 LEU A 221     -12.936   2.985   3.007  1.00 80.83           H
ATOM   3302 3HD1 LEU A 221     -14.315   2.707   4.097  1.00 80.83           H
ATOM   3303  CD2 LEU A 221     -14.096   0.467   2.539  1.00 80.83           C
ATOM   3304 1HD2 LEU A 221     -13.791   0.916   1.594  1.00 80.83           H
ATOM   3305 2HD2 LEU A 221     -14.043  -0.619   2.459  1.00 80.83           H
ATOM   3306 3HD2 LEU A 221     -15.118   0.765   2.770  1.00 80.83           H
ATOM   3307  HN  LEU A 221     -11.706  -1.288   5.104  1.00 80.83           H
ATOM   3308  N   GLY A 222      -9.271  -1.795   3.531  1.00 75.28           N
ATOM   3309  CA  GLY A 222      -7.856  -2.016   3.284  1.00 75.28           C
ATOM   3310  C   GLY A 222      -7.623  -3.363   2.598  1.00 75.28           C
ATOM   3311  O   GLY A 222      -6.716  -3.498   1.779  1.00 75.28           O
ATOM   3312 1HA  GLY A 222      -7.463  -1.213   2.660  1.00 75.28           H
ATOM   3313 2HA  GLY A 222      -7.309  -1.984   4.226  1.00 75.28           H
ATOM   3314  HN  GLY A 222      -9.592  -2.081   4.434  1.00 75.28           H
ATOM   3315  N   PHE A 223      -8.458  -4.327   2.958  1.00 77.27           N
ATOM   3316  CA  PHE A 223      -8.262  -5.695   2.509  1.00 77.27           C
ATOM   3317  C   PHE A 223      -9.488  -6.203   1.748  1.00 77.27           C
ATOM   3318  O   PHE A 223      -9.414  -6.465   0.549  1.00 77.27           O
ATOM   3319  HA  PHE A 223      -7.398  -5.695   1.844  1.00 77.27           H
ATOM   3320  CB  PHE A 223      -8.060  -6.552   3.759  1.00 77.27           C
ATOM   3321 1HB  PHE A 223      -7.268  -6.112   4.366  1.00 77.27           H
ATOM   3322 2HB  PHE A 223      -8.971  -6.525   4.357  1.00 77.27           H
ATOM   3323  CG  PHE A 223      -7.705  -8.011   3.463  1.00 77.27           C
ATOM   3324  CD1 PHE A 223      -8.521  -9.010   3.892  1.00 77.27           C
ATOM   3325  HD1 PHE A 223      -9.429  -8.772   4.447  1.00 77.27           H
ATOM   3326  CD2 PHE A 223      -6.572  -8.308   2.771  1.00 77.27           C
ATOM   3327  HD2 PHE A 223      -5.918  -7.507   2.427  1.00 77.27           H
ATOM   3328  CE1 PHE A 223      -8.191 -10.364   3.618  1.00 77.27           C
ATOM   3329  HE1 PHE A 223      -8.846 -11.165   3.962  1.00 77.27           H
ATOM   3330  CE2 PHE A 223      -6.243  -9.661   2.496  1.00 77.27           C
ATOM   3331  HE2 PHE A 223      -5.335  -9.899   1.941  1.00 77.27           H
ATOM   3332  CZ  PHE A 223      -7.059 -10.661   2.925  1.00 77.27           C
ATOM   3333  HZ  PHE A 223      -6.806 -11.700   2.714  1.00 77.27           H
ATOM   3334  HN  PHE A 223      -9.255  -4.186   3.545  1.00 77.27           H
ATOM   3335  N   PHE A 224     -10.587  -6.328   2.478  1.00 83.42           N
ATOM   3336  CA  PHE A 224     -11.720  -7.101   1.999  1.00 83.42           C
ATOM   3337  C   PHE A 224     -12.292  -6.499   0.714  1.00 83.42           C
ATOM   3338  O   PHE A 224     -12.468  -7.201  -0.280  1.00 83.42           O
ATOM   3339  HA  PHE A 224     -11.360  -8.110   1.795  1.00 83.42           H
ATOM   3340  CB  PHE A 224     -12.790  -7.052   3.091  1.00 83.42           C
ATOM   3341 1HB  PHE A 224     -12.758  -6.075   3.573  1.00 83.42           H
ATOM   3342 2HB  PHE A 224     -13.772  -7.148   2.628  1.00 83.42           H
ATOM   3343  CG  PHE A 224     -12.638  -8.136   4.160  1.00 83.42           C
ATOM   3344  CD1 PHE A 224     -13.075  -9.400   3.914  1.00 83.42           C
ATOM   3345  HD1 PHE A 224     -13.533  -9.641   2.955  1.00 83.42           H
ATOM   3346  CD2 PHE A 224     -12.066  -7.836   5.357  1.00 83.42           C
ATOM   3347  HD2 PHE A 224     -11.715  -6.823   5.554  1.00 83.42           H
ATOM   3348  CE1 PHE A 224     -12.934 -10.406   4.906  1.00 83.42           C
ATOM   3349  HE1 PHE A 224     -13.284 -11.420   4.708  1.00 83.42           H
ATOM   3350  CE2 PHE A 224     -11.924  -8.842   6.349  1.00 83.42           C
ATOM   3351  HE2 PHE A 224     -11.466  -8.601   7.308  1.00 83.42           H
ATOM   3352  CZ  PHE A 224     -12.362 -10.106   6.102  1.00 83.42           C
ATOM   3353  HZ  PHE A 224     -12.253 -10.878   6.864  1.00 83.42           H
ATOM   3354  HN  PHE A 224     -10.710  -5.912   3.379  1.00 83.42           H
ATOM   3355  N   LEU A 225     -12.565  -5.204   0.776  1.00 80.28           N
ATOM   3356  CA  LEU A 225     -13.144  -4.505  -0.359  1.00 80.28           C
ATOM   3357  C   LEU A 225     -12.193  -4.608  -1.553  1.00 80.28           C
ATOM   3358  O   LEU A 225     -12.609  -4.973  -2.652  1.00 80.28           O
ATOM   3359  HA  LEU A 225     -14.075  -5.012  -0.614  1.00 80.28           H
ATOM   3360  CB  LEU A 225     -13.500  -3.067   0.022  1.00 80.28           C
ATOM   3361 1HB  LEU A 225     -14.238  -3.096   0.824  1.00 80.28           H
ATOM   3362 2HB  LEU A 225     -12.609  -2.588   0.427  1.00 80.28           H
ATOM   3363  CG  LEU A 225     -14.049  -2.191  -1.106  1.00 80.28           C
ATOM   3364  HG  LEU A 225     -13.401  -2.307  -1.975  1.00 80.28           H
ATOM   3365  CD1 LEU A 225     -15.449  -2.646  -1.522  1.00 80.28           C
ATOM   3366 1HD1 LEU A 225     -15.408  -3.678  -1.870  1.00 80.28           H
ATOM   3367 2HD1 LEU A 225     -16.122  -2.578  -0.667  1.00 80.28           H
ATOM   3368 3HD1 LEU A 225     -15.816  -2.006  -2.325  1.00 80.28           H
ATOM   3369  CD2 LEU A 225     -14.019  -0.712  -0.715  1.00 80.28           C
ATOM   3370 1HD2 LEU A 225     -14.630  -0.559   0.175  1.00 80.28           H
ATOM   3371 2HD2 LEU A 225     -12.992  -0.411  -0.507  1.00 80.28           H
ATOM   3372 3HD2 LEU A 225     -14.415  -0.112  -1.535  1.00 80.28           H
ATOM   3373  HN  LEU A 225     -12.398  -4.635   1.582  1.00 80.28           H
ATOM   3374  N   PRO A 226     -10.906  -4.288  -1.362  1.00 73.94           N
ATOM   3375  CA  PRO A 226      -9.914  -4.487  -2.422  1.00 73.94           C
ATOM   3376  C   PRO A 226      -9.928  -5.906  -2.967  1.00 73.94           C
ATOM   3377  O   PRO A 226     -10.002  -6.109  -4.178  1.00 73.94           O
ATOM   3378  HA  PRO A 226     -10.147  -3.851  -3.277  1.00 73.94           H
ATOM   3379  CB  PRO A 226      -8.585  -4.152  -1.742  1.00 73.94           C
ATOM   3380 1HB  PRO A 226      -8.117  -5.040  -1.319  1.00 73.94           H
ATOM   3381 2HB  PRO A 226      -7.872  -3.721  -2.445  1.00 73.94           H
ATOM   3382  CG  PRO A 226      -8.983  -3.155  -0.660  1.00 73.94           C
ATOM   3383 1HG  PRO A 226      -8.231  -3.089   0.125  1.00 73.94           H
ATOM   3384 2HG  PRO A 226      -9.098  -2.148  -1.061  1.00 73.94           H
ATOM   3385  CD  PRO A 226     -10.298  -3.719  -0.146  1.00 73.94           C
ATOM   3386 1HD  PRO A 226     -10.141  -4.481   0.617  1.00 73.94           H
ATOM   3387 2HD  PRO A 226     -10.922  -2.946   0.303  1.00 73.94           H
ATOM   3388  N   PHE A 227      -9.855  -6.858  -2.049  1.00 79.74           N
ATOM   3389  CA  PHE A 227      -9.713  -8.254  -2.428  1.00 79.74           C
ATOM   3390  C   PHE A 227     -10.886  -8.707  -3.300  1.00 79.74           C
ATOM   3391  O   PHE A 227     -10.687  -9.362  -4.322  1.00 79.74           O
ATOM   3392  HA  PHE A 227      -8.786  -8.342  -2.995  1.00 79.74           H
ATOM   3393  CB  PHE A 227      -9.709  -9.071  -1.134  1.00 79.74           C
ATOM   3394 1HB  PHE A 227      -8.875  -8.744  -0.513  1.00 79.74           H
ATOM   3395 2HB  PHE A 227     -10.622  -8.858  -0.579  1.00 79.74           H
ATOM   3396  CG  PHE A 227      -9.602 -10.581  -1.353  1.00 79.74           C
ATOM   3397  CD1 PHE A 227     -10.712 -11.362  -1.259  1.00 79.74           C
ATOM   3398  HD1 PHE A 227     -11.677 -10.911  -1.028  1.00 79.74           H
ATOM   3399  CD2 PHE A 227      -8.398 -11.143  -1.641  1.00 79.74           C
ATOM   3400  HD2 PHE A 227      -7.508 -10.518  -1.716  1.00 79.74           H
ATOM   3401  CE1 PHE A 227     -10.613 -12.764  -1.461  1.00 79.74           C
ATOM   3402  HE1 PHE A 227     -11.502 -13.390  -1.386  1.00 79.74           H
ATOM   3403  CE2 PHE A 227      -8.299 -12.545  -1.844  1.00 79.74           C
ATOM   3404  HE2 PHE A 227      -7.333 -12.996  -2.074  1.00 79.74           H
ATOM   3405  CZ  PHE A 227      -9.408 -13.326  -1.749  1.00 79.74           C
ATOM   3406  HZ  PHE A 227      -9.332 -14.402  -1.905  1.00 79.74           H
ATOM   3407  HN  PHE A 227      -9.892  -6.690  -1.064  1.00 79.74           H
ATOM   3408  N   VAL A 228     -12.082  -8.341  -2.864  1.00 82.53           N
ATOM   3409  CA  VAL A 228     -13.286  -8.697  -3.595  1.00 82.53           C
ATOM   3410  C   VAL A 228     -13.239  -8.062  -4.986  1.00 82.53           C
ATOM   3411  O   VAL A 228     -13.508  -8.727  -5.985  1.00 82.53           O
ATOM   3412  HA  VAL A 228     -13.296  -9.781  -3.705  1.00 82.53           H
ATOM   3413  CB  VAL A 228     -14.524  -8.290  -2.794  1.00 82.53           C
ATOM   3414  HB  VAL A 228     -14.401  -7.250  -2.491  1.00 82.53           H
ATOM   3415  CG1 VAL A 228     -15.788  -8.382  -3.652  1.00 82.53           C
ATOM   3416 1HG1 VAL A 228     -15.693  -7.718  -4.511  1.00 82.53           H
ATOM   3417 2HG1 VAL A 228     -15.917  -9.407  -3.999  1.00 82.53           H
ATOM   3418 3HG1 VAL A 228     -16.653  -8.087  -3.058  1.00 82.53           H
ATOM   3419  CG2 VAL A 228     -14.660  -9.136  -1.526  1.00 82.53           C
ATOM   3420 1HG2 VAL A 228     -14.750 -10.187  -1.799  1.00 82.53           H
ATOM   3421 2HG2 VAL A 228     -13.778  -8.997  -0.901  1.00 82.53           H
ATOM   3422 3HG2 VAL A 228     -15.548  -8.825  -0.975  1.00 82.53           H
ATOM   3423  HN  VAL A 228     -12.235  -7.813  -2.029  1.00 82.53           H
ATOM   3424  N   VAL A 229     -12.895  -6.782  -5.006  1.00 74.47           N
ATOM   3425  CA  VAL A 229     -12.877  -6.032  -6.250  1.00 74.47           C
ATOM   3426  C   VAL A 229     -11.919  -6.707  -7.234  1.00 74.47           C
ATOM   3427  O   VAL A 229     -12.268  -6.928  -8.393  1.00 74.47           O
ATOM   3428  HA  VAL A 229     -13.884  -6.059  -6.666  1.00 74.47           H
ATOM   3429  CB  VAL A 229     -12.518  -4.570  -5.975  1.00 74.47           C
ATOM   3430  HB  VAL A 229     -11.683  -4.557  -5.273  1.00 74.47           H
ATOM   3431  CG1 VAL A 229     -12.066  -3.866  -7.255  1.00 74.47           C
ATOM   3432 1HG1 VAL A 229     -11.188  -4.371  -7.658  1.00 74.47           H
ATOM   3433 2HG1 VAL A 229     -12.871  -3.895  -7.990  1.00 74.47           H
ATOM   3434 3HG1 VAL A 229     -11.817  -2.829  -7.031  1.00 74.47           H
ATOM   3435  CG2 VAL A 229     -13.689  -3.831  -5.326  1.00 74.47           C
ATOM   3436 1HG2 VAL A 229     -14.551  -3.859  -5.993  1.00 74.47           H
ATOM   3437 2HG2 VAL A 229     -13.945  -4.312  -4.382  1.00 74.47           H
ATOM   3438 3HG2 VAL A 229     -13.407  -2.795  -5.141  1.00 74.47           H
ATOM   3439  HN  VAL A 229     -12.633  -6.261  -4.194  1.00 74.47           H
ATOM   3440  N   MET A 230     -10.731  -7.017  -6.736  1.00 75.96           N
ATOM   3441  CA  MET A 230      -9.707  -7.626  -7.568  1.00 75.96           C
ATOM   3442  C   MET A 230     -10.162  -8.992  -8.085  1.00 75.96           C
ATOM   3443  O   MET A 230     -10.038  -9.282  -9.274  1.00 75.96           O
ATOM   3444  HA  MET A 230      -9.563  -6.943  -8.404  1.00 75.96           H
ATOM   3445  CB  MET A 230      -8.421  -7.790  -6.756  1.00 75.96           C
ATOM   3446 1HB  MET A 230      -8.666  -8.073  -5.732  1.00 75.96           H
ATOM   3447 2HB  MET A 230      -7.822  -8.599  -7.175  1.00 75.96           H
ATOM   3448  CG  MET A 230      -7.606  -6.495  -6.751  1.00 75.96           C
ATOM   3449 1HG  MET A 230      -7.312  -6.238  -7.768  1.00 75.96           H
ATOM   3450 2HG  MET A 230      -8.217  -5.673  -6.378  1.00 75.96           H
ATOM   3451  SD  MET A 230      -6.157  -6.689  -5.727  1.00 75.96           S
ATOM   3452  CE  MET A 230      -6.890  -6.492  -4.112  1.00 75.96           C
ATOM   3453 1HE  MET A 230      -7.354  -5.508  -4.041  1.00 75.96           H
ATOM   3454 2HE  MET A 230      -7.646  -7.262  -3.959  1.00 75.96           H
ATOM   3455 3HE  MET A 230      -6.117  -6.585  -3.349  1.00 75.96           H
ATOM   3456  HN  MET A 230     -10.465  -6.859  -5.786  1.00 75.96           H
ATOM   3457  N   ALA A 231     -10.679  -9.795  -7.167  1.00 80.25           N
ATOM   3458  CA  ALA A 231     -11.114 -11.140  -7.507  1.00 80.25           C
ATOM   3459  C   ALA A 231     -12.131 -11.069  -8.648  1.00 80.25           C
ATOM   3460  O   ALA A 231     -12.044 -11.830  -9.610  1.00 80.25           O
ATOM   3461  HA  ALA A 231     -10.239 -11.695  -7.845  1.00 80.25           H
ATOM   3462  CB  ALA A 231     -11.681 -11.823  -6.262  1.00 80.25           C
ATOM   3463 1HB  ALA A 231     -10.910 -11.875  -5.492  1.00 80.25           H
ATOM   3464 2HB  ALA A 231     -12.530 -11.251  -5.888  1.00 80.25           H
ATOM   3465 3HB  ALA A 231     -12.007 -12.832  -6.517  1.00 80.25           H
ATOM   3466  HN  ALA A 231     -10.802  -9.542  -6.208  1.00 80.25           H
ATOM   3467  N   CYS A 232     -13.072 -10.147  -8.502  1.00 78.11           N
ATOM   3468  CA  CYS A 232     -14.104  -9.966  -9.509  1.00 78.11           C
ATOM   3469  C   CYS A 232     -13.433  -9.519 -10.810  1.00 78.11           C
ATOM   3470  O   CYS A 232     -13.705 -10.072 -11.874  1.00 78.11           O
ATOM   3471  HA  CYS A 232     -14.589 -10.934  -9.637  1.00 78.11           H
ATOM   3472  CB  CYS A 232     -15.175  -8.975  -9.049  1.00 78.11           C
ATOM   3473 1HB  CYS A 232     -14.706  -8.050  -8.714  1.00 78.11           H
ATOM   3474 2HB  CYS A 232     -15.826  -8.718  -9.884  1.00 78.11           H
ATOM   3475  SG  CYS A 232     -16.160  -9.705  -7.691  1.00 78.11           S
ATOM   3476  HG  CYS A 232     -15.286  -9.435  -6.725  1.00 78.11           H
ATOM   3477  HN  CYS A 232     -13.135  -9.532  -7.717  1.00 78.11           H
ATOM   3478  N   CYS A 233     -12.570  -8.523 -10.681  1.00 71.86           N
ATOM   3479  CA  CYS A 233     -11.954  -7.910 -11.846  1.00 71.86           C
ATOM   3480  C   CYS A 233     -11.258  -9.007 -12.653  1.00 71.86           C
ATOM   3481  O   CYS A 233     -11.487  -9.139 -13.855  1.00 71.86           O
ATOM   3482  HA  CYS A 233     -12.759  -7.456 -12.423  1.00 71.86           H
ATOM   3483  CB  CYS A 233     -10.988  -6.791 -11.452  1.00 71.86           C
ATOM   3484 1HB  CYS A 233     -10.344  -7.124 -10.638  1.00 71.86           H
ATOM   3485 2HB  CYS A 233     -10.338  -6.548 -12.293  1.00 71.86           H
ATOM   3486  SG  CYS A 233     -11.926  -5.306 -10.939  1.00 71.86           S
ATOM   3487  HG  CYS A 233     -12.298  -5.779  -9.753  1.00 71.86           H
ATOM   3488  HN  CYS A 233     -12.290  -8.135  -9.802  1.00 71.86           H
ATOM   3489  N   TYR A 234     -10.421  -9.767 -11.961  1.00 75.59           N
ATOM   3490  CA  TYR A 234      -9.596 -10.764 -12.621  1.00 75.59           C
ATOM   3491  C   TYR A 234     -10.447 -11.927 -13.135  1.00 75.59           C
ATOM   3492  O   TYR A 234     -10.138 -12.518 -14.169  1.00 75.59           O
ATOM   3493  HA  TYR A 234      -9.100 -10.286 -13.466  1.00 75.59           H
ATOM   3494  CB  TYR A 234      -8.632 -11.287 -11.554  1.00 75.59           C
ATOM   3495 1HB  TYR A 234      -9.172 -11.398 -10.614  1.00 75.59           H
ATOM   3496 2HB  TYR A 234      -8.288 -12.280 -11.844  1.00 75.59           H
ATOM   3497  CG  TYR A 234      -7.414 -10.389 -11.323  1.00 75.59           C
ATOM   3498  CD1 TYR A 234      -6.493 -10.203 -12.333  1.00 75.59           C
ATOM   3499  HD1 TYR A 234      -6.632 -10.695 -13.296  1.00 75.59           H
ATOM   3500  CD2 TYR A 234      -7.238  -9.766 -10.104  1.00 75.59           C
ATOM   3501  HD2 TYR A 234      -7.966  -9.913  -9.306  1.00 75.59           H
ATOM   3502  CE1 TYR A 234      -5.347  -9.358 -12.116  1.00 75.59           C
ATOM   3503  HE1 TYR A 234      -4.611  -9.203 -12.905  1.00 75.59           H
ATOM   3504  CE2 TYR A 234      -6.092  -8.922  -9.887  1.00 75.59           C
ATOM   3505  HE2 TYR A 234      -5.940  -8.424  -8.929  1.00 75.59           H
ATOM   3506  CZ  TYR A 234      -5.203  -8.759 -10.903  1.00 75.59           C
ATOM   3507  OH  TYR A 234      -4.121  -7.962 -10.698  1.00 75.59           O
ATOM   3508  HH  TYR A 234      -4.156  -7.567  -9.780  1.00 75.59           H
ATOM   3509  HN  TYR A 234     -10.303  -9.709 -10.970  1.00 75.59           H
ATOM   3510  N   THR A 235     -11.502 -12.221 -12.390  1.00 81.50           N
ATOM   3511  CA  THR A 235     -12.451 -13.241 -12.804  1.00 81.50           C
ATOM   3512  C   THR A 235     -13.031 -12.903 -14.179  1.00 81.50           C
ATOM   3513  O   THR A 235     -13.093 -13.760 -15.058  1.00 81.50           O
ATOM   3514  HA  THR A 235     -11.917 -14.186 -12.906  1.00 81.50           H
ATOM   3515  CB  THR A 235     -13.514 -13.371 -11.711  1.00 81.50           C
ATOM   3516  HB  THR A 235     -14.082 -12.446 -11.610  1.00 81.50           H
ATOM   3517  OG1 THR A 235     -12.778 -13.770 -10.558  1.00 81.50           O
ATOM   3518  HG1 THR A 235     -12.739 -13.018  -9.900  1.00 81.50           H
ATOM   3519  CG2 THR A 235     -14.473 -14.535 -11.963  1.00 81.50           C
ATOM   3520 1HG2 THR A 235     -13.911 -15.468 -11.997  1.00 81.50           H
ATOM   3521 2HG2 THR A 235     -14.986 -14.385 -12.913  1.00 81.50           H
ATOM   3522 3HG2 THR A 235     -15.207 -14.582 -11.158  1.00 81.50           H
ATOM   3523  HN  THR A 235     -11.713 -11.777 -11.519  1.00 81.50           H
ATOM   3524  N   ILE A 236     -13.441 -11.651 -14.321  1.00 76.64           N
ATOM   3525  CA  ILE A 236     -14.027 -11.192 -15.569  1.00 76.64           C
ATOM   3526  C   ILE A 236     -12.962 -11.213 -16.666  1.00 76.64           C
ATOM   3527  O   ILE A 236     -13.231 -11.634 -17.790  1.00 76.64           O
ATOM   3528  HA  ILE A 236     -14.814 -11.897 -15.838  1.00 76.64           H
ATOM   3529  CB  ILE A 236     -14.689  -9.826 -15.379  1.00 76.64           C
ATOM   3530  HB  ILE A 236     -13.963  -9.156 -14.919  1.00 76.64           H
ATOM   3531  CG1 ILE A 236     -15.883  -9.921 -14.428  1.00 76.64           C
ATOM   3532 1HG1 ILE A 236     -16.716 -10.411 -14.932  1.00 76.64           H
ATOM   3533 2HG1 ILE A 236     -15.620 -10.542 -13.571  1.00 76.64           H
ATOM   3534  CG2 ILE A 236     -15.077  -9.213 -16.727  1.00 76.64           C
ATOM   3535 1HG2 ILE A 236     -14.185  -9.088 -17.340  1.00 76.64           H
ATOM   3536 2HG2 ILE A 236     -15.779  -9.873 -17.237  1.00 76.64           H
ATOM   3537 3HG2 ILE A 236     -15.545  -8.243 -16.563  1.00 76.64           H
ATOM   3538  CD1 ILE A 236     -16.314  -8.534 -13.947  1.00 76.64           C
ATOM   3539 1HD1 ILE A 236     -15.486  -8.058 -13.422  1.00 76.64           H
ATOM   3540 2HD1 ILE A 236     -16.599  -7.925 -14.805  1.00 76.64           H
ATOM   3541 3HD1 ILE A 236     -17.164  -8.631 -13.272  1.00 76.64           H
ATOM   3542  HN  ILE A 236     -13.377 -10.957 -13.604  1.00 76.64           H
ATOM   3543  N   ILE A 237     -11.774 -10.753 -16.302  1.00 74.48           N
ATOM   3544  CA  ILE A 237     -10.679 -10.670 -17.254  1.00 74.48           C
ATOM   3545  C   ILE A 237     -10.384 -12.065 -17.809  1.00 74.48           C
ATOM   3546  O   ILE A 237     -10.310 -12.252 -19.022  1.00 74.48           O
ATOM   3547  HA  ILE A 237     -11.009 -10.035 -18.076  1.00 74.48           H
ATOM   3548  CB  ILE A 237      -9.465  -9.992 -16.617  1.00 74.48           C
ATOM   3549  HB  ILE A 237      -9.334 -10.399 -15.614  1.00 74.48           H
ATOM   3550  CG1 ILE A 237      -9.692  -8.487 -16.468  1.00 74.48           C
ATOM   3551 1HG1 ILE A 237      -9.666  -8.013 -17.449  1.00 74.48           H
ATOM   3552 2HG1 ILE A 237     -10.684  -8.305 -16.053  1.00 74.48           H
ATOM   3553  CG2 ILE A 237      -8.188 -10.304 -17.401  1.00 74.48           C
ATOM   3554 1HG2 ILE A 237      -8.022 -11.382 -17.411  1.00 74.48           H
ATOM   3555 2HG2 ILE A 237      -8.293  -9.944 -18.424  1.00 74.48           H
ATOM   3556 3HG2 ILE A 237      -7.341  -9.810 -16.926  1.00 74.48           H
ATOM   3557  CD1 ILE A 237      -8.631  -7.859 -15.563  1.00 74.48           C
ATOM   3558 1HD1 ILE A 237      -8.677  -8.318 -14.575  1.00 74.48           H
ATOM   3559 2HD1 ILE A 237      -7.643  -8.022 -15.994  1.00 74.48           H
ATOM   3560 3HD1 ILE A 237      -8.816  -6.788 -15.474  1.00 74.48           H
ATOM   3561  HN  ILE A 237     -11.554 -10.442 -15.377  1.00 74.48           H
ATOM   3562  N   ILE A 238     -10.225 -13.010 -16.893  1.00 75.75           N
ATOM   3563  CA  ILE A 238      -9.870 -14.367 -17.272  1.00 75.75           C
ATOM   3564  C   ILE A 238     -10.935 -14.923 -18.219  1.00 75.75           C
ATOM   3565  O   ILE A 238     -10.610 -15.516 -19.246  1.00 75.75           O
ATOM   3566  HA  ILE A 238      -8.922 -14.319 -17.808  1.00 75.75           H
ATOM   3567  CB  ILE A 238      -9.643 -15.228 -16.028  1.00 75.75           C
ATOM   3568  HB  ILE A 238     -10.475 -15.065 -15.343  1.00 75.75           H
ATOM   3569  CG1 ILE A 238      -8.366 -14.809 -15.296  1.00 75.75           C
ATOM   3570 1HG1 ILE A 238      -7.494 -15.141 -15.860  1.00 75.75           H
ATOM   3571 2HG1 ILE A 238      -8.315 -13.722 -15.241  1.00 75.75           H
ATOM   3572  CG2 ILE A 238      -9.638 -16.716 -16.385  1.00 75.75           C
ATOM   3573 1HG2 ILE A 238     -10.596 -16.987 -16.828  1.00 75.75           H
ATOM   3574 2HG2 ILE A 238      -8.838 -16.915 -17.099  1.00 75.75           H
ATOM   3575 3HG2 ILE A 238      -9.475 -17.305 -15.483  1.00 75.75           H
ATOM   3576  CD1 ILE A 238      -8.324 -15.401 -13.886  1.00 75.75           C
ATOM   3577 1HD1 ILE A 238      -9.184 -15.047 -13.318  1.00 75.75           H
ATOM   3578 2HD1 ILE A 238      -8.351 -16.489 -13.947  1.00 75.75           H
ATOM   3579 3HD1 ILE A 238      -7.406 -15.087 -13.388  1.00 75.75           H
ATOM   3580  HN  ILE A 238     -10.334 -12.860 -15.911  1.00 75.75           H
ATOM   3581  N   HIS A 239     -12.187 -14.711 -17.839  1.00 79.86           N
ATOM   3582  CA  HIS A 239     -13.302 -15.222 -18.619  1.00 79.86           C
ATOM   3583  C   HIS A 239     -13.247 -14.642 -20.034  1.00 79.86           C
ATOM   3584  O   HIS A 239     -13.410 -15.369 -21.013  1.00 79.86           O
ATOM   3585  HA  HIS A 239     -13.176 -16.303 -18.673  1.00 79.86           H
ATOM   3586  CB  HIS A 239     -14.631 -14.942 -17.914  1.00 79.86           C
ATOM   3587 1HB  HIS A 239     -14.583 -15.337 -16.900  1.00 79.86           H
ATOM   3588 2HB  HIS A 239     -14.766 -13.863 -17.830  1.00 79.86           H
ATOM   3589  CG  HIS A 239     -15.833 -15.532 -18.613  1.00 79.86           C
ATOM   3590  ND1 HIS A 239     -16.637 -14.799 -19.468  1.00 79.86           N
ATOM   3591  HD1 HIS A 239     -16.513 -13.836 -19.707  1.00 79.86           H
ATOM   3592  CD2 HIS A 239     -16.357 -16.791 -18.575  1.00 79.86           C
ATOM   3593  HD2 HIS A 239     -15.966 -17.626 -17.994  1.00 79.86           H
ATOM   3594  CE1 HIS A 239     -17.599 -15.591 -19.918  1.00 79.86           C
ATOM   3595  HE1 HIS A 239     -18.392 -15.307 -20.610  1.00 79.86           H
ATOM   3596  NE2 HIS A 239     -17.424 -16.825 -19.362  1.00 79.86           N
ATOM   3597  HN  HIS A 239     -12.444 -14.202 -17.018  1.00 79.86           H
ATOM   3598  N   THR A 240     -13.018 -13.339 -20.097  1.00 74.35           N
ATOM   3599  CA  THR A 240     -12.992 -12.644 -21.372  1.00 74.35           C
ATOM   3600  C   THR A 240     -11.818 -13.133 -22.222  1.00 74.35           C
ATOM   3601  O   THR A 240     -11.953 -13.310 -23.432  1.00 74.35           O
ATOM   3602  HA  THR A 240     -13.904 -12.890 -21.916  1.00 74.35           H
ATOM   3603  CB  THR A 240     -12.954 -11.141 -21.092  1.00 74.35           C
ATOM   3604  HB  THR A 240     -11.987 -10.845 -20.684  1.00 74.35           H
ATOM   3605  OG1 THR A 240     -14.074 -10.918 -20.239  1.00 74.35           O
ATOM   3606  HG1 THR A 240     -13.767 -10.796 -19.296  1.00 74.35           H
ATOM   3607  CG2 THR A 240     -13.261 -10.305 -22.336  1.00 74.35           C
ATOM   3608 1HG2 THR A 240     -14.257 -10.552 -22.704  1.00 74.35           H
ATOM   3609 2HG2 THR A 240     -12.524 -10.520 -23.109  1.00 74.35           H
ATOM   3610 3HG2 THR A 240     -13.221  -9.246 -22.081  1.00 74.35           H
ATOM   3611  HN  THR A 240     -12.852 -12.761 -19.297  1.00 74.35           H
ATOM   3612  N   LEU A 241     -10.691 -13.338 -21.556  1.00 74.41           N
ATOM   3613  CA  LEU A 241      -9.482 -13.760 -22.242  1.00 74.41           C
ATOM   3614  C   LEU A 241      -9.699 -15.151 -22.841  1.00 74.41           C
ATOM   3615  O   LEU A 241      -9.240 -15.433 -23.947  1.00 74.41           O
ATOM   3616  HA  LEU A 241      -9.306 -13.057 -23.056  1.00 74.41           H
ATOM   3617  CB  LEU A 241      -8.276 -13.677 -21.303  1.00 74.41           C
ATOM   3618 1HB  LEU A 241      -8.582 -14.033 -20.319  1.00 74.41           H
ATOM   3619 2HB  LEU A 241      -7.510 -14.362 -21.666  1.00 74.41           H
ATOM   3620  CG  LEU A 241      -7.647 -12.292 -21.141  1.00 74.41           C
ATOM   3621  HG  LEU A 241      -8.427 -11.596 -20.832  1.00 74.41           H
ATOM   3622  CD1 LEU A 241      -6.584 -12.298 -20.040  1.00 74.41           C
ATOM   3623 1HD1 LEU A 241      -7.043 -12.586 -19.094  1.00 74.41           H
ATOM   3624 2HD1 LEU A 241      -5.800 -13.011 -20.296  1.00 74.41           H
ATOM   3625 3HD1 LEU A 241      -6.153 -11.302 -19.946  1.00 74.41           H
ATOM   3626  CD2 LEU A 241      -7.090 -11.784 -22.472  1.00 74.41           C
ATOM   3627 1HD2 LEU A 241      -6.328 -12.474 -22.834  1.00 74.41           H
ATOM   3628 2HD2 LEU A 241      -7.896 -11.718 -23.202  1.00 74.41           H
ATOM   3629 3HD2 LEU A 241      -6.648 -10.798 -22.328  1.00 74.41           H
ATOM   3630  HN  LEU A 241     -10.597 -13.221 -20.567  1.00 74.41           H
ATOM   3631  N   ILE A 242     -10.400 -15.983 -22.085  1.00 75.94           N
ATOM   3632  CA  ILE A 242     -10.671 -17.343 -22.521  1.00 75.94           C
ATOM   3633  C   ILE A 242     -11.546 -17.307 -23.775  1.00 75.94           C
ATOM   3634  O   ILE A 242     -11.314 -18.059 -24.720  1.00 75.94           O
ATOM   3635  HA  ILE A 242      -9.715 -17.799 -22.780  1.00 75.94           H
ATOM   3636  CB  ILE A 242     -11.269 -18.163 -21.376  1.00 75.94           C
ATOM   3637  HB  ILE A 242     -12.046 -17.566 -20.898  1.00 75.94           H
ATOM   3638  CG1 ILE A 242     -10.214 -18.469 -20.311  1.00 75.94           C
ATOM   3639 1HG1 ILE A 242      -9.500 -19.195 -20.699  1.00 75.94           H
ATOM   3640 2HG1 ILE A 242      -9.654 -17.563 -20.079  1.00 75.94           H
ATOM   3641  CG2 ILE A 242     -11.937 -19.435 -21.904  1.00 75.94           C
ATOM   3642 1HG2 ILE A 242     -12.735 -19.166 -22.596  1.00 75.94           H
ATOM   3643 2HG2 ILE A 242     -11.197 -20.045 -22.422  1.00 75.94           H
ATOM   3644 3HG2 ILE A 242     -12.354 -19.999 -21.070  1.00 75.94           H
ATOM   3645  CD1 ILE A 242     -10.863 -19.015 -19.038  1.00 75.94           C
ATOM   3646 1HD1 ILE A 242     -11.559 -18.276 -18.639  1.00 75.94           H
ATOM   3647 2HD1 ILE A 242     -11.403 -19.933 -19.270  1.00 75.94           H
ATOM   3648 3HD1 ILE A 242     -10.091 -19.224 -18.297  1.00 75.94           H
ATOM   3649  HN  ILE A 242     -10.779 -15.743 -21.191  1.00 75.94           H
ATOM   3650  N   GLN A 243     -12.535 -16.425 -23.743  1.00 73.10           N
ATOM   3651  CA  GLN A 243     -13.467 -16.305 -24.851  1.00 73.10           C
ATOM   3652  C   GLN A 243     -12.761 -15.726 -26.079  1.00 73.10           C
ATOM   3653  O   GLN A 243     -13.165 -15.985 -27.211  1.00 73.10           O
ATOM   3654  HA  GLN A 243     -13.800 -17.322 -25.061  1.00 73.10           H
ATOM   3655  CB  GLN A 243     -14.676 -15.453 -24.461  1.00 73.10           C
ATOM   3656 1HB  GLN A 243     -14.337 -14.520 -24.009  1.00 73.10           H
ATOM   3657 2HB  GLN A 243     -15.242 -15.188 -25.354  1.00 73.10           H
ATOM   3658  CG  GLN A 243     -15.581 -16.201 -23.480  1.00 73.10           C
ATOM   3659 1HG  GLN A 243     -15.823 -17.185 -23.881  1.00 73.10           H
ATOM   3660 2HG  GLN A 243     -15.051 -16.361 -22.541  1.00 73.10           H
ATOM   3661  CD  GLN A 243     -16.870 -15.420 -23.218  1.00 73.10           C
ATOM   3662  OE1 GLN A 243     -16.975 -14.235 -23.492  1.00 73.10           O
ATOM   3663  NE2 GLN A 243     -17.842 -16.147 -22.675  1.00 73.10           N
ATOM   3664 1HE2 GLN A 243     -17.691 -17.115 -22.475  1.00 73.10           H
ATOM   3665 2HE2 GLN A 243     -18.725 -15.725 -22.466  1.00 73.10           H
ATOM   3666  HN  GLN A 243     -12.703 -15.801 -22.980  1.00 73.10           H
ATOM   3667  N   ALA A 244     -11.718 -14.953 -25.812  1.00 67.89           N
ATOM   3668  CA  ALA A 244     -10.923 -14.375 -26.881  1.00 67.89           C
ATOM   3669  C   ALA A 244     -10.325 -15.498 -27.731  1.00 67.89           C
ATOM   3670  O   ALA A 244      -9.651 -16.385 -27.209  1.00 67.89           O
ATOM   3671  HA  ALA A 244     -11.588 -13.775 -27.503  1.00 67.89           H
ATOM   3672  CB  ALA A 244      -9.850 -13.462 -26.284  1.00 67.89           C
ATOM   3673 1HB  ALA A 244     -10.328 -12.664 -25.715  1.00 67.89           H
ATOM   3674 2HB  ALA A 244      -9.205 -14.042 -25.625  1.00 67.89           H
ATOM   3675 3HB  ALA A 244      -9.254 -13.028 -27.086  1.00 67.89           H
ATOM   3676  HN  ALA A 244     -11.416 -14.721 -24.887  1.00 67.89           H
ATOM   3677  N   LYS A 245     -10.593 -15.423 -29.027  1.00 59.04           N
ATOM   3678  CA  LYS A 245     -10.093 -16.425 -29.953  1.00 59.04           C
ATOM   3679  C   LYS A 245      -8.623 -16.136 -30.266  1.00 59.04           C
ATOM   3680  O   LYS A 245      -7.959 -16.930 -30.930  1.00 59.04           O
ATOM   3681  HA  LYS A 245     -10.156 -17.392 -29.454  1.00 59.04           H
ATOM   3682  CB  LYS A 245     -10.983 -16.497 -31.195  1.00 59.04           C
ATOM   3683 1HB  LYS A 245     -11.140 -15.495 -31.594  1.00 59.04           H
ATOM   3684 2HB  LYS A 245     -10.483 -17.075 -31.973  1.00 59.04           H
ATOM   3685  CG  LYS A 245     -12.333 -17.138 -30.866  1.00 59.04           C
ATOM   3686 1HG  LYS A 245     -12.174 -18.065 -30.315  1.00 59.04           H
ATOM   3687 2HG  LYS A 245     -12.905 -16.476 -30.216  1.00 59.04           H
ATOM   3688  CD  LYS A 245     -13.129 -17.426 -32.140  1.00 59.04           C
ATOM   3689 1HD  LYS A 245     -13.351 -16.490 -32.653  1.00 59.04           H
ATOM   3690 2HD  LYS A 245     -12.528 -18.028 -32.821  1.00 59.04           H
ATOM   3691  CE  LYS A 245     -14.433 -18.159 -31.818  1.00 59.04           C
ATOM   3692 1HE  LYS A 245     -14.220 -19.050 -31.227  1.00 59.04           H
ATOM   3693 2HE  LYS A 245     -15.076 -17.521 -31.212  1.00 59.04           H
ATOM   3694  NZ  LYS A 245     -15.135 -18.540 -33.064  1.00 59.04           N
ATOM   3695 1HZ  LYS A 245     -15.997 -19.021 -32.833  1.00 59.04           H
ATOM   3696 2HZ  LYS A 245     -15.347 -17.706 -33.601  1.00 59.04           H
ATOM   3697 3HZ  LYS A 245     -14.542 -19.153 -33.613  1.00 59.04           H
ATOM   3698  HN  LYS A 245     -11.139 -14.697 -29.444  1.00 59.04           H
ATOM   3699  N   LYS A 246      -8.159 -14.997 -29.773  1.00 59.20           N
ATOM   3700  CA  LYS A 246      -6.853 -14.492 -30.158  1.00 59.20           C
ATOM   3701  C   LYS A 246      -5.772 -15.226 -29.362  1.00 59.20           C
ATOM   3702  O   LYS A 246      -5.869 -15.346 -28.142  1.00 59.20           O
ATOM   3703  HA  LYS A 246      -6.714 -14.716 -31.216  1.00 59.20           H
ATOM   3704  CB  LYS A 246      -6.801 -12.970 -30.008  1.00 59.20           C
ATOM   3705 1HB  LYS A 246      -7.277 -12.677 -29.072  1.00 59.20           H
ATOM   3706 2HB  LYS A 246      -5.763 -12.642 -29.953  1.00 59.20           H
ATOM   3707  CG  LYS A 246      -7.499 -12.279 -31.180  1.00 59.20           C
ATOM   3708 1HG  LYS A 246      -7.157 -12.714 -32.119  1.00 59.20           H
ATOM   3709 2HG  LYS A 246      -8.574 -12.452 -31.121  1.00 59.20           H
ATOM   3710  CD  LYS A 246      -7.218 -10.775 -31.177  1.00 59.20           C
ATOM   3711 1HD  LYS A 246      -7.665 -10.320 -30.293  1.00 59.20           H
ATOM   3712 2HD  LYS A 246      -6.143 -10.602 -31.115  1.00 59.20           H
ATOM   3713  CE  LYS A 246      -7.776 -10.110 -32.437  1.00 59.20           C
ATOM   3714 1HE  LYS A 246      -7.378 -10.604 -33.323  1.00 59.20           H
ATOM   3715 2HE  LYS A 246      -8.859 -10.226 -32.467  1.00 59.20           H
ATOM   3716  NZ  LYS A 246      -7.424  -8.672 -32.463  1.00 59.20           N
ATOM   3717 1HZ  LYS A 246      -7.821  -8.243 -33.291  1.00 59.20           H
ATOM   3718 2HZ  LYS A 246      -7.795  -8.219 -31.635  1.00 59.20           H
ATOM   3719 3HZ  LYS A 246      -6.415  -8.572 -32.480  1.00 59.20           H
ATOM   3720  HN  LYS A 246      -8.659 -14.424 -29.123  1.00 59.20           H
ATOM   3721  N   SER A 247      -4.767 -15.697 -30.085  1.00 59.53           N
ATOM   3722  CA  SER A 247      -3.739 -16.530 -29.484  1.00 59.53           C
ATOM   3723  C   SER A 247      -2.987 -15.741 -28.410  1.00 59.53           C
ATOM   3724  O   SER A 247      -2.563 -16.306 -27.403  1.00 59.53           O
ATOM   3725  HA  SER A 247      -4.272 -17.371 -29.039  1.00 59.53           H
ATOM   3726  CB  SER A 247      -2.763 -17.049 -30.542  1.00 59.53           C
ATOM   3727 1HB  SER A 247      -2.193 -17.883 -30.131  1.00 59.53           H
ATOM   3728 2HB  SER A 247      -3.323 -17.436 -31.394  1.00 59.53           H
ATOM   3729  OG  SER A 247      -1.866 -16.034 -30.985  1.00 59.53           O
ATOM   3730  HG  SER A 247      -1.258 -16.399 -31.690  1.00 59.53           H
ATOM   3731  HN  SER A 247      -4.649 -15.519 -31.062  1.00 59.53           H
ATOM   3732  N   SER A 248      -2.845 -14.448 -28.662  1.00 62.20           N
ATOM   3733  CA  SER A 248      -2.082 -13.592 -27.770  1.00 62.20           C
ATOM   3734  C   SER A 248      -2.706 -13.602 -26.374  1.00 62.20           C
ATOM   3735  O   SER A 248      -2.133 -13.060 -25.430  1.00 62.20           O
ATOM   3736  HA  SER A 248      -1.080 -14.022 -27.745  1.00 62.20           H
ATOM   3737  CB  SER A 248      -2.009 -12.162 -28.309  1.00 62.20           C
ATOM   3738 1HB  SER A 248      -1.317 -11.580 -27.700  1.00 62.20           H
ATOM   3739 2HB  SER A 248      -1.607 -12.176 -29.322  1.00 62.20           H
ATOM   3740  OG  SER A 248      -3.285 -11.527 -28.314  1.00 62.20           O
ATOM   3741  HG  SER A 248      -3.200 -10.591 -28.655  1.00 62.20           H
ATOM   3742  HN  SER A 248      -3.240 -13.986 -29.456  1.00 62.20           H
ATOM   3743  N   LYS A 249      -3.873 -14.223 -26.286  1.00 65.30           N
ATOM   3744  CA  LYS A 249      -4.623 -14.236 -25.042  1.00 65.30           C
ATOM   3745  C   LYS A 249      -3.769 -14.872 -23.943  1.00 65.30           C
ATOM   3746  O   LYS A 249      -3.813 -14.443 -22.791  1.00 65.30           O
ATOM   3747  HA  LYS A 249      -4.820 -13.199 -24.768  1.00 65.30           H
ATOM   3748  CB  LYS A 249      -5.978 -14.918 -25.239  1.00 65.30           C
ATOM   3749 1HB  LYS A 249      -6.591 -14.783 -24.348  1.00 65.30           H
ATOM   3750 2HB  LYS A 249      -6.510 -14.446 -26.066  1.00 65.30           H
ATOM   3751  CG  LYS A 249      -5.804 -16.411 -25.524  1.00 65.30           C
ATOM   3752 1HG  LYS A 249      -5.028 -16.553 -26.276  1.00 65.30           H
ATOM   3753 2HG  LYS A 249      -5.470 -16.921 -24.621  1.00 65.30           H
ATOM   3754  CD  LYS A 249      -7.114 -17.032 -26.012  1.00 65.30           C
ATOM   3755 1HD  LYS A 249      -7.921 -16.774 -25.326  1.00 65.30           H
ATOM   3756 2HD  LYS A 249      -7.378 -16.617 -26.985  1.00 65.30           H
ATOM   3757  CE  LYS A 249      -6.994 -18.554 -26.116  1.00 65.30           C
ATOM   3758 1HE  LYS A 249      -6.330 -18.817 -26.939  1.00 65.30           H
ATOM   3759 2HE  LYS A 249      -6.547 -18.953 -25.206  1.00 65.30           H
ATOM   3760  NZ  LYS A 249      -8.325 -19.166 -26.331  1.00 65.30           N
ATOM   3761 1HZ  LYS A 249      -8.217 -20.162 -26.486  1.00 65.30           H
ATOM   3762 2HZ  LYS A 249      -8.903 -19.012 -25.512  1.00 65.30           H
ATOM   3763 3HZ  LYS A 249      -8.765 -18.743 -27.140  1.00 65.30           H
ATOM   3764  HN  LYS A 249      -4.305 -14.711 -27.045  1.00 65.30           H
ATOM   3765  N   HIS A 250      -3.012 -15.885 -24.338  1.00 70.55           N
ATOM   3766  CA  HIS A 250      -2.297 -16.706 -23.376  1.00 70.55           C
ATOM   3767  C   HIS A 250      -1.261 -15.852 -22.643  1.00 70.55           C
ATOM   3768  O   HIS A 250      -1.089 -15.980 -21.431  1.00 70.55           O
ATOM   3769  HA  HIS A 250      -3.036 -17.060 -22.657  1.00 70.55           H
ATOM   3770  CB  HIS A 250      -1.682 -17.930 -24.056  1.00 70.55           C
ATOM   3771 1HB  HIS A 250      -1.097 -17.601 -24.915  1.00 70.55           H
ATOM   3772 2HB  HIS A 250      -0.989 -18.408 -23.363  1.00 70.55           H
ATOM   3773  CG  HIS A 250      -2.695 -18.951 -24.516  1.00 70.55           C
ATOM   3774  ND1 HIS A 250      -3.326 -19.825 -23.649  1.00 70.55           N
ATOM   3775  HD1 HIS A 250      -3.184 -19.873 -22.660  1.00 70.55           H
ATOM   3776  CD2 HIS A 250      -3.181 -19.226 -25.761  1.00 70.55           C
ATOM   3777  HD2 HIS A 250      -2.895 -18.720 -26.683  1.00 70.55           H
ATOM   3778  CE1 HIS A 250      -4.151 -20.588 -24.350  1.00 70.55           C
ATOM   3779  HE1 HIS A 250      -4.791 -21.375 -23.952  1.00 70.55           H
ATOM   3780  NE2 HIS A 250      -4.059 -20.216 -25.659  1.00 70.55           N
ATOM   3781  HN  HIS A 250      -2.883 -16.147 -25.295  1.00 70.55           H
ATOM   3782  N   LYS A 251      -0.596 -14.998 -23.408  1.00 70.19           N
ATOM   3783  CA  LYS A 251       0.425 -14.130 -22.848  1.00 70.19           C
ATOM   3784  C   LYS A 251      -0.223 -13.159 -21.858  1.00 70.19           C
ATOM   3785  O   LYS A 251       0.234 -13.026 -20.724  1.00 70.19           O
ATOM   3786  HA  LYS A 251       1.128 -14.760 -22.303  1.00 70.19           H
ATOM   3787  CB  LYS A 251       1.211 -13.437 -23.964  1.00 70.19           C
ATOM   3788 1HB  LYS A 251       1.572 -14.180 -24.675  1.00 70.19           H
ATOM   3789 2HB  LYS A 251       0.552 -12.765 -24.513  1.00 70.19           H
ATOM   3790  CG  LYS A 251       2.393 -12.650 -23.395  1.00 70.19           C
ATOM   3791 1HG  LYS A 251       2.028 -11.775 -22.858  1.00 70.19           H
ATOM   3792 2HG  LYS A 251       2.931 -13.266 -22.673  1.00 70.19           H
ATOM   3793  CD  LYS A 251       3.346 -12.211 -24.509  1.00 70.19           C
ATOM   3794 1HD  LYS A 251       3.664 -13.081 -25.084  1.00 70.19           H
ATOM   3795 2HD  LYS A 251       2.824 -11.547 -25.198  1.00 70.19           H
ATOM   3796  CE  LYS A 251       4.571 -11.498 -23.933  1.00 70.19           C
ATOM   3797 1HE  LYS A 251       4.300 -10.486 -23.630  1.00 70.19           H
ATOM   3798 2HE  LYS A 251       4.914 -12.017 -23.038  1.00 70.19           H
ATOM   3799  NZ  LYS A 251       5.660 -11.448 -24.934  1.00 70.19           N
ATOM   3800 1HZ  LYS A 251       6.452 -10.948 -24.546  1.00 70.19           H
ATOM   3801 2HZ  LYS A 251       5.940 -12.392 -25.176  1.00 70.19           H
ATOM   3802 3HZ  LYS A 251       5.333 -10.969 -25.766  1.00 70.19           H
ATOM   3803  HN  LYS A 251      -0.746 -14.895 -24.391  1.00 70.19           H
ATOM   3804  N   ALA A 252      -1.277 -12.506 -22.324  1.00 68.98           N
ATOM   3805  CA  ALA A 252      -1.957 -11.508 -21.516  1.00 68.98           C
ATOM   3806  C   ALA A 252      -2.453 -12.158 -20.222  1.00 68.98           C
ATOM   3807  O   ALA A 252      -2.471 -11.520 -19.171  1.00 68.98           O
ATOM   3808  HA  ALA A 252      -1.232 -10.732 -21.268  1.00 68.98           H
ATOM   3809  CB  ALA A 252      -3.092 -10.880 -22.326  1.00 68.98           C
ATOM   3810 1HB  ALA A 252      -2.683 -10.407 -23.219  1.00 68.98           H
ATOM   3811 2HB  ALA A 252      -3.801 -11.655 -22.618  1.00 68.98           H
ATOM   3812 3HB  ALA A 252      -3.602 -10.132 -21.719  1.00 68.98           H
ATOM   3813  HN  ALA A 252      -1.666 -12.648 -23.234  1.00 68.98           H
ATOM   3814  N   LEU A 253      -2.843 -13.418 -20.343  1.00 73.37           N
ATOM   3815  CA  LEU A 253      -3.337 -14.162 -19.197  1.00 73.37           C
ATOM   3816  C   LEU A 253      -2.207 -14.330 -18.179  1.00 73.37           C
ATOM   3817  O   LEU A 253      -2.394 -14.073 -16.991  1.00 73.37           O
ATOM   3818  HA  LEU A 253      -4.128 -13.569 -18.739  1.00 73.37           H
ATOM   3819  CB  LEU A 253      -3.963 -15.484 -19.645  1.00 73.37           C
ATOM   3820 1HB  LEU A 253      -4.613 -15.285 -20.497  1.00 73.37           H
ATOM   3821 2HB  LEU A 253      -3.167 -16.139 -19.998  1.00 73.37           H
ATOM   3822  CG  LEU A 253      -4.773 -16.235 -18.586  1.00 73.37           C
ATOM   3823  HG  LEU A 253      -4.178 -16.286 -17.674  1.00 73.37           H
ATOM   3824  CD1 LEU A 253      -6.061 -15.484 -18.245  1.00 73.37           C
ATOM   3825 1HD1 LEU A 253      -5.814 -14.495 -17.859  1.00 73.37           H
ATOM   3826 2HD1 LEU A 253      -6.670 -15.381 -19.143  1.00 73.37           H
ATOM   3827 3HD1 LEU A 253      -6.617 -16.040 -17.490  1.00 73.37           H
ATOM   3828  CD2 LEU A 253      -5.048 -17.674 -19.026  1.00 73.37           C
ATOM   3829 1HD2 LEU A 253      -5.613 -17.668 -19.958  1.00 73.37           H
ATOM   3830 2HD2 LEU A 253      -4.103 -18.195 -19.178  1.00 73.37           H
ATOM   3831 3HD2 LEU A 253      -5.625 -18.186 -18.255  1.00 73.37           H
ATOM   3832  HN  LEU A 253      -2.827 -13.929 -21.203  1.00 73.37           H
ATOM   3833  N   LYS A 254      -1.060 -14.762 -18.682  1.00 76.08           N
ATOM   3834  CA  LYS A 254       0.092 -14.994 -17.827  1.00 76.08           C
ATOM   3835  C   LYS A 254       0.418 -13.712 -17.059  1.00 76.08           C
ATOM   3836  O   LYS A 254       0.626 -13.747 -15.847  1.00 76.08           O
ATOM   3837  HA  LYS A 254      -0.185 -15.766 -17.110  1.00 76.08           H
ATOM   3838  CB  LYS A 254       1.266 -15.536 -18.646  1.00 76.08           C
ATOM   3839 1HB  LYS A 254       0.947 -16.413 -19.209  1.00 76.08           H
ATOM   3840 2HB  LYS A 254       1.582 -14.789 -19.373  1.00 76.08           H
ATOM   3841  CG  LYS A 254       2.442 -15.905 -17.739  1.00 76.08           C
ATOM   3842 1HG  LYS A 254       2.816 -15.010 -17.242  1.00 76.08           H
ATOM   3843 2HG  LYS A 254       2.104 -16.586 -16.958  1.00 76.08           H
ATOM   3844  CD  LYS A 254       3.569 -16.558 -18.542  1.00 76.08           C
ATOM   3845 1HD  LYS A 254       3.197 -17.459 -19.031  1.00 76.08           H
ATOM   3846 2HD  LYS A 254       3.899 -15.881 -19.330  1.00 76.08           H
ATOM   3847  CE  LYS A 254       4.752 -16.912 -17.639  1.00 76.08           C
ATOM   3848 1HE  LYS A 254       5.193 -16.002 -17.234  1.00 76.08           H
ATOM   3849 2HE  LYS A 254       4.405 -17.503 -16.790  1.00 76.08           H
ATOM   3850  NZ  LYS A 254       5.772 -17.672 -18.395  1.00 76.08           N
ATOM   3851 1HZ  LYS A 254       6.557 -17.880 -17.787  1.00 76.08           H
ATOM   3852 2HZ  LYS A 254       5.368 -18.537 -18.733  1.00 76.08           H
ATOM   3853 3HZ  LYS A 254       6.092 -17.117 -19.181  1.00 76.08           H
ATOM   3854  HN  LYS A 254      -0.911 -14.951 -19.653  1.00 76.08           H
ATOM   3855  N   VAL A 255       0.453 -12.611 -17.795  1.00 74.41           N
ATOM   3856  CA  VAL A 255       0.745 -11.320 -17.196  1.00 74.41           C
ATOM   3857  C   VAL A 255      -0.201 -11.084 -16.017  1.00 74.41           C
ATOM   3858  O   VAL A 255       0.240 -10.734 -14.923  1.00 74.41           O
ATOM   3859  HA  VAL A 255       1.768 -11.353 -16.824  1.00 74.41           H
ATOM   3860  CB  VAL A 255       0.662 -10.221 -18.258  1.00 74.41           C
ATOM   3861  HB  VAL A 255      -0.306 -10.303 -18.751  1.00 74.41           H
ATOM   3862  CG1 VAL A 255       0.747  -8.833 -17.618  1.00 74.41           C
ATOM   3863 1HG1 VAL A 255      -0.078  -8.705 -16.917  1.00 74.41           H
ATOM   3864 2HG1 VAL A 255       1.694  -8.736 -17.086  1.00 74.41           H
ATOM   3865 3HG1 VAL A 255       0.686  -8.071 -18.394  1.00 74.41           H
ATOM   3866  CG2 VAL A 255       1.748 -10.402 -19.320  1.00 74.41           C
ATOM   3867 1HG2 VAL A 255       2.730 -10.359 -18.847  1.00 74.41           H
ATOM   3868 2HG2 VAL A 255       1.622 -11.369 -19.807  1.00 74.41           H
ATOM   3869 3HG2 VAL A 255       1.667  -9.607 -20.062  1.00 74.41           H
ATOM   3870  HN  VAL A 255       0.287 -12.592 -18.781  1.00 74.41           H
ATOM   3871  N   THR A 256      -1.484 -11.285 -16.279  1.00 72.15           N
ATOM   3872  CA  THR A 256      -2.510 -10.936 -15.311  1.00 72.15           C
ATOM   3873  C   THR A 256      -2.349 -11.770 -14.039  1.00 72.15           C
ATOM   3874  O   THR A 256      -2.424 -11.241 -12.931  1.00 72.15           O
ATOM   3875  HA  THR A 256      -2.373  -9.892 -15.028  1.00 72.15           H
ATOM   3876  CB  THR A 256      -3.873 -11.109 -15.983  1.00 72.15           C
ATOM   3877  HB  THR A 256      -4.027 -12.143 -16.291  1.00 72.15           H
ATOM   3878  OG1 THR A 256      -3.866 -10.148 -17.035  1.00 72.15           O
ATOM   3879  HG1 THR A 256      -3.764 -10.608 -17.918  1.00 72.15           H
ATOM   3880  CG2 THR A 256      -5.030 -10.667 -15.083  1.00 72.15           C
ATOM   3881 1HG2 THR A 256      -4.911  -9.614 -14.830  1.00 72.15           H
ATOM   3882 2HG2 THR A 256      -5.027 -11.263 -14.171  1.00 72.15           H
ATOM   3883 3HG2 THR A 256      -5.974 -10.811 -15.609  1.00 72.15           H
ATOM   3884  HN  THR A 256      -1.826 -11.679 -17.133  1.00 72.15           H
ATOM   3885  N   ILE A 257      -2.130 -13.061 -14.240  1.00 76.58           N
ATOM   3886  CA  ILE A 257      -2.005 -13.982 -13.123  1.00 76.58           C
ATOM   3887  C   ILE A 257      -0.821 -13.561 -12.250  1.00 76.58           C
ATOM   3888  O   ILE A 257      -0.932 -13.518 -11.026  1.00 76.58           O
ATOM   3889  HA  ILE A 257      -2.917 -13.903 -12.530  1.00 76.58           H
ATOM   3890  CB  ILE A 257      -1.917 -15.425 -13.625  1.00 76.58           C
ATOM   3891  HB  ILE A 257      -1.170 -15.465 -14.418  1.00 76.58           H
ATOM   3892  CG1 ILE A 257      -3.246 -15.876 -14.234  1.00 76.58           C
ATOM   3893 1HG1 ILE A 257      -4.003 -15.945 -13.452  1.00 76.58           H
ATOM   3894 2HG1 ILE A 257      -3.594 -15.132 -14.950  1.00 76.58           H
ATOM   3895  CG2 ILE A 257      -1.447 -16.365 -12.513  1.00 76.58           C
ATOM   3896 1HG2 ILE A 257      -0.461 -16.054 -12.167  1.00 76.58           H
ATOM   3897 2HG2 ILE A 257      -2.152 -16.326 -11.683  1.00 76.58           H
ATOM   3898 3HG2 ILE A 257      -1.392 -17.383 -12.897  1.00 76.58           H
ATOM   3899  CD1 ILE A 257      -3.098 -17.231 -14.929  1.00 76.58           C
ATOM   3900 1HD1 ILE A 257      -2.358 -17.152 -15.726  1.00 76.58           H
ATOM   3901 2HD1 ILE A 257      -2.774 -17.978 -14.205  1.00 76.58           H
ATOM   3902 3HD1 ILE A 257      -4.058 -17.528 -15.353  1.00 76.58           H
ATOM   3903  HN  ILE A 257      -2.039 -13.479 -15.144  1.00 76.58           H
ATOM   3904  N   THR A 258       0.285 -13.261 -12.915  1.00 80.28           N
ATOM   3905  CA  THR A 258       1.512 -12.927 -12.212  1.00 80.28           C
ATOM   3906  C   THR A 258       1.285 -11.736 -11.279  1.00 80.28           C
ATOM   3907  O   THR A 258       1.707 -11.758 -10.124  1.00 80.28           O
ATOM   3908  HA  THR A 258       1.792 -13.774 -11.587  1.00 80.28           H
ATOM   3909  CB  THR A 258       2.603 -12.681 -13.257  1.00 80.28           C
ATOM   3910  HB  THR A 258       2.347 -11.835 -13.895  1.00 80.28           H
ATOM   3911  OG1 THR A 258       2.736 -13.935 -13.921  1.00 80.28           O
ATOM   3912  HG1 THR A 258       2.096 -13.986 -14.687  1.00 80.28           H
ATOM   3913  CG2 THR A 258       3.977 -12.446 -12.625  1.00 80.28           C
ATOM   3914 1HG2 THR A 258       4.262 -13.321 -12.041  1.00 80.28           H
ATOM   3915 2HG2 THR A 258       3.932 -11.573 -11.974  1.00 80.28           H
ATOM   3916 3HG2 THR A 258       4.714 -12.277 -13.410  1.00 80.28           H
ATOM   3917  HN  THR A 258       0.351 -13.244 -13.912  1.00 80.28           H
ATOM   3918  N   VAL A 259       0.619 -10.723 -11.815  1.00 75.66           N
ATOM   3919  CA  VAL A 259       0.387  -9.500 -11.066  1.00 75.66           C
ATOM   3920  C   VAL A 259      -0.470  -9.815  -9.838  1.00 75.66           C
ATOM   3921  O   VAL A 259      -0.173  -9.357  -8.736  1.00 75.66           O
ATOM   3922  HA  VAL A 259       1.356  -9.129 -10.732  1.00 75.66           H
ATOM   3923  CB  VAL A 259      -0.239  -8.441 -11.976  1.00 75.66           C
ATOM   3924  HB  VAL A 259      -1.139  -8.867 -12.417  1.00 75.66           H
ATOM   3925  CG1 VAL A 259      -0.649  -7.204 -11.174  1.00 75.66           C
ATOM   3926 1HG1 VAL A 259      -1.379  -7.488 -10.416  1.00 75.66           H
ATOM   3927 2HG1 VAL A 259       0.229  -6.775 -10.692  1.00 75.66           H
ATOM   3928 3HG1 VAL A 259      -1.091  -6.466 -11.845  1.00 75.66           H
ATOM   3929  CG2 VAL A 259       0.711  -8.066 -13.115  1.00 75.66           C
ATOM   3930 1HG2 VAL A 259       1.637  -7.667 -12.699  1.00 75.66           H
ATOM   3931 2HG2 VAL A 259       0.932  -8.951 -13.710  1.00 75.66           H
ATOM   3932 3HG2 VAL A 259       0.242  -7.311 -13.746  1.00 75.66           H
ATOM   3933  HN  VAL A 259       0.243 -10.730 -12.742  1.00 75.66           H
ATOM   3934  N   LEU A 260      -1.516 -10.595 -10.069  1.00 76.80           N
ATOM   3935  CA  LEU A 260      -2.438 -10.945  -9.003  1.00 76.80           C
ATOM   3936  C   LEU A 260      -1.679 -11.688  -7.902  1.00 76.80           C
ATOM   3937  O   LEU A 260      -1.822 -11.370  -6.722  1.00 76.80           O
ATOM   3938  HA  LEU A 260      -2.827 -10.015  -8.588  1.00 76.80           H
ATOM   3939  CB  LEU A 260      -3.631 -11.725  -9.561  1.00 76.80           C
ATOM   3940 1HB  LEU A 260      -4.180 -11.073 -10.240  1.00 76.80           H
ATOM   3941 2HB  LEU A 260      -3.250 -12.556 -10.155  1.00 76.80           H
ATOM   3942  CG  LEU A 260      -4.612 -12.281  -8.527  1.00 76.80           C
ATOM   3943  HG  LEU A 260      -4.070 -12.967  -7.876  1.00 76.80           H
ATOM   3944  CD1 LEU A 260      -5.167 -11.163  -7.642  1.00 76.80           C
ATOM   3945 1HD1 LEU A 260      -4.347 -10.673  -7.118  1.00 76.80           H
ATOM   3946 2HD1 LEU A 260      -5.689 -10.434  -8.262  1.00 76.80           H
ATOM   3947 3HD1 LEU A 260      -5.862 -11.586  -6.916  1.00 76.80           H
ATOM   3948  CD2 LEU A 260      -5.725 -13.084  -9.203  1.00 76.80           C
ATOM   3949 1HD2 LEU A 260      -6.271 -12.439  -9.892  1.00 76.80           H
ATOM   3950 2HD2 LEU A 260      -5.289 -13.917  -9.754  1.00 76.80           H
ATOM   3951 3HD2 LEU A 260      -6.408 -13.467  -8.445  1.00 76.80           H
ATOM   3952  HN  LEU A 260      -1.736 -10.984 -10.964  1.00 76.80           H
ATOM   3953  N   THR A 261      -0.889 -12.663  -8.326  1.00 83.77           N
ATOM   3954  CA  THR A 261      -0.212 -13.540  -7.386  1.00 83.77           C
ATOM   3955  C   THR A 261       0.739 -12.737  -6.496  1.00 83.77           C
ATOM   3956  O   THR A 261       0.790 -12.949  -5.286  1.00 83.77           O
ATOM   3957  HA  THR A 261      -0.962 -13.986  -6.731  1.00 83.77           H
ATOM   3958  CB  THR A 261       0.487 -14.641  -8.186  1.00 83.77           C
ATOM   3959  HB  THR A 261       1.251 -14.221  -8.840  1.00 83.77           H
ATOM   3960  OG1 THR A 261      -0.578 -15.323  -8.843  1.00 83.77           O
ATOM   3961  HG1 THR A 261      -0.791 -14.870  -9.708  1.00 83.77           H
ATOM   3962  CG2 THR A 261       1.115 -15.709  -7.287  1.00 83.77           C
ATOM   3963 1HG2 THR A 261       0.339 -16.176  -6.681  1.00 83.77           H
ATOM   3964 2HG2 THR A 261       1.856 -15.245  -6.636  1.00 83.77           H
ATOM   3965 3HG2 THR A 261       1.598 -16.466  -7.906  1.00 83.77           H
ATOM   3966  HN  THR A 261      -0.708 -12.857  -9.290  1.00 83.77           H
ATOM   3967  N   VAL A 262       1.470 -11.833  -7.131  1.00 84.26           N
ATOM   3968  CA  VAL A 262       2.471 -11.050  -6.426  1.00 84.26           C
ATOM   3969  C   VAL A 262       1.784 -10.190  -5.364  1.00 84.26           C
ATOM   3970  O   VAL A 262       2.267 -10.084  -4.238  1.00 84.26           O
ATOM   3971  HA  VAL A 262       3.145 -11.748  -5.930  1.00 84.26           H
ATOM   3972  CB  VAL A 262       3.290 -10.228  -7.423  1.00 84.26           C
ATOM   3973  HB  VAL A 262       2.594  -9.665  -8.045  1.00 84.26           H
ATOM   3974  CG1 VAL A 262       4.190  -9.226  -6.698  1.00 84.26           C
ATOM   3975 1HG1 VAL A 262       3.576  -8.547  -6.107  1.00 84.26           H
ATOM   3976 2HG1 VAL A 262       4.875  -9.762  -6.041  1.00 84.26           H
ATOM   3977 3HG1 VAL A 262       4.762  -8.655  -7.430  1.00 84.26           H
ATOM   3978  CG2 VAL A 262       4.110 -11.138  -8.341  1.00 84.26           C
ATOM   3979 1HG2 VAL A 262       4.792 -11.740  -7.741  1.00 84.26           H
ATOM   3980 2HG2 VAL A 262       3.439 -11.794  -8.896  1.00 84.26           H
ATOM   3981 3HG2 VAL A 262       4.683 -10.528  -9.039  1.00 84.26           H
ATOM   3982  HN  VAL A 262       1.387 -11.632  -8.107  1.00 84.26           H
ATOM   3983  N   PHE A 263       0.667  -9.596  -5.761  1.00 78.90           N
ATOM   3984  CA  PHE A 263      -0.083  -8.736  -4.861  1.00 78.90           C
ATOM   3985  C   PHE A 263      -0.592  -9.521  -3.650  1.00 78.90           C
ATOM   3986  O   PHE A 263      -0.382  -9.113  -2.509  1.00 78.90           O
ATOM   3987  HA  PHE A 263       0.594  -7.951  -4.525  1.00 78.90           H
ATOM   3988  CB  PHE A 263      -1.282  -8.203  -5.649  1.00 78.90           C
ATOM   3989 1HB  PHE A 263      -0.918  -7.667  -6.526  1.00 78.90           H
ATOM   3990 2HB  PHE A 263      -1.870  -9.046  -6.011  1.00 78.90           H
ATOM   3991  CG  PHE A 263      -2.192  -7.273  -4.843  1.00 78.90           C
ATOM   3992  CD1 PHE A 263      -3.209  -7.791  -4.104  1.00 78.90           C
ATOM   3993  HD1 PHE A 263      -3.376  -8.868  -4.086  1.00 78.90           H
ATOM   3994  CD2 PHE A 263      -1.983  -5.930  -4.866  1.00 78.90           C
ATOM   3995  HD2 PHE A 263      -1.167  -5.515  -5.459  1.00 78.90           H
ATOM   3996  CE1 PHE A 263      -4.054  -6.928  -3.357  1.00 78.90           C
ATOM   3997  HE1 PHE A 263      -4.870  -7.343  -2.765  1.00 78.90           H
ATOM   3998  CE2 PHE A 263      -2.828  -5.067  -4.119  1.00 78.90           C
ATOM   3999  HE2 PHE A 263      -2.660  -3.990  -4.137  1.00 78.90           H
ATOM   4000  CZ  PHE A 263      -3.845  -5.585  -3.380  1.00 78.90           C
ATOM   4001  HZ  PHE A 263      -4.493  -4.922  -2.806  1.00 78.90           H
ATOM   4002  HN  PHE A 263       0.276  -9.695  -6.675  1.00 78.90           H
ATOM   4003  N   VAL A 264      -1.253 -10.632  -3.940  1.00 83.90           N
ATOM   4004  CA  VAL A 264      -1.907 -11.407  -2.900  1.00 83.90           C
ATOM   4005  C   VAL A 264      -0.863 -11.869  -1.881  1.00 83.90           C
ATOM   4006  O   VAL A 264      -1.071 -11.747  -0.675  1.00 83.90           O
ATOM   4007  HA  VAL A 264      -2.619 -10.751  -2.399  1.00 83.90           H
ATOM   4008  CB  VAL A 264      -2.688 -12.566  -3.523  1.00 83.90           C
ATOM   4009  HB  VAL A 264      -2.015 -13.100  -4.194  1.00 83.90           H
ATOM   4010  CG1 VAL A 264      -3.159 -13.549  -2.450  1.00 83.90           C
ATOM   4011 1HG1 VAL A 264      -2.295 -13.953  -1.922  1.00 83.90           H
ATOM   4012 2HG1 VAL A 264      -3.807 -13.032  -1.742  1.00 83.90           H
ATOM   4013 3HG1 VAL A 264      -3.711 -14.363  -2.920  1.00 83.90           H
ATOM   4014  CG2 VAL A 264      -3.867 -12.051  -4.351  1.00 83.90           C
ATOM   4015 1HG2 VAL A 264      -4.539 -11.481  -3.709  1.00 83.90           H
ATOM   4016 2HG2 VAL A 264      -3.496 -11.409  -5.150  1.00 83.90           H
ATOM   4017 3HG2 VAL A 264      -4.404 -12.895  -4.782  1.00 83.90           H
ATOM   4018  HN  VAL A 264      -1.344 -11.004  -4.864  1.00 83.90           H
ATOM   4019  N   LEU A 265       0.237 -12.390  -2.404  1.00 88.32           N
ATOM   4020  CA  LEU A 265       1.250 -13.002  -1.560  1.00 88.32           C
ATOM   4021  C   LEU A 265       1.885 -11.929  -0.673  1.00 88.32           C
ATOM   4022  O   LEU A 265       2.338 -12.221   0.433  1.00 88.32           O
ATOM   4023  HA  LEU A 265       0.747 -13.726  -0.919  1.00 88.32           H
ATOM   4024  CB  LEU A 265       2.261 -13.774  -2.410  1.00 88.32           C
ATOM   4025 1HB  LEU A 265       2.621 -13.115  -3.200  1.00 88.32           H
ATOM   4026 2HB  LEU A 265       3.118 -14.021  -1.785  1.00 88.32           H
ATOM   4027  CG  LEU A 265       1.748 -15.063  -3.056  1.00 88.32           C
ATOM   4028  HG  LEU A 265       0.896 -14.814  -3.687  1.00 88.32           H
ATOM   4029  CD1 LEU A 265       2.814 -15.685  -3.961  1.00 88.32           C
ATOM   4030 1HD1 LEU A 265       3.077 -14.980  -4.749  1.00 88.32           H
ATOM   4031 2HD1 LEU A 265       3.701 -15.918  -3.371  1.00 88.32           H
ATOM   4032 3HD1 LEU A 265       2.424 -16.599  -4.407  1.00 88.32           H
ATOM   4033  CD2 LEU A 265       1.252 -16.048  -1.995  1.00 88.32           C
ATOM   4034 1HD2 LEU A 265       2.070 -16.297  -1.319  1.00 88.32           H
ATOM   4035 2HD2 LEU A 265       0.439 -15.593  -1.429  1.00 88.32           H
ATOM   4036 3HD2 LEU A 265       0.893 -16.955  -2.481  1.00 88.32           H
ATOM   4037  HN  LEU A 265       0.441 -12.399  -3.383  1.00 88.32           H
ATOM   4038  N   SER A 266       1.897 -10.710  -1.191  1.00 88.34           N
ATOM   4039  CA  SER A 266       2.571  -9.616  -0.513  1.00 88.34           C
ATOM   4040  C   SER A 266       1.651  -9.013   0.550  1.00 88.34           C
ATOM   4041  O   SER A 266       2.093  -8.705   1.656  1.00 88.34           O
ATOM   4042  HA  SER A 266       3.451 -10.062  -0.050  1.00 88.34           H
ATOM   4043  CB  SER A 266       3.010  -8.539  -1.507  1.00 88.34           C
ATOM   4044 1HB  SER A 266       3.586  -7.776  -0.984  1.00 88.34           H
ATOM   4045 2HB  SER A 266       3.670  -8.981  -2.253  1.00 88.34           H
ATOM   4046  OG  SER A 266       1.899  -7.929  -2.160  1.00 88.34           O
ATOM   4047  HG  SER A 266       1.617  -8.483  -2.943  1.00 88.34           H
ATOM   4048  HN  SER A 266       1.458 -10.465  -2.056  1.00 88.34           H
ATOM   4049  N   GLN A 267       0.389  -8.862   0.178  1.00 86.42           N
ATOM   4050  CA  GLN A 267      -0.534  -8.064   0.968  1.00 86.42           C
ATOM   4051  C   GLN A 267      -1.263  -8.946   1.984  1.00 86.42           C
ATOM   4052  O   GLN A 267      -1.561  -8.506   3.093  1.00 86.42           O
ATOM   4053  HA  GLN A 267       0.086  -7.335   1.489  1.00 86.42           H
ATOM   4054  CB  GLN A 267      -1.528  -7.326   0.070  1.00 86.42           C
ATOM   4055 1HB  GLN A 267      -2.064  -8.043  -0.552  1.00 86.42           H
ATOM   4056 2HB  GLN A 267      -2.272  -6.818   0.684  1.00 86.42           H
ATOM   4057  CG  GLN A 267      -0.812  -6.307  -0.819  1.00 86.42           C
ATOM   4058 1HG  GLN A 267      -0.091  -6.819  -1.457  1.00 86.42           H
ATOM   4059 2HG  GLN A 267      -1.533  -5.822  -1.477  1.00 86.42           H
ATOM   4060  CD  GLN A 267      -0.094  -5.252   0.025  1.00 86.42           C
ATOM   4061  OE1 GLN A 267      -0.561  -4.835   1.073  1.00 86.42           O
ATOM   4062  NE2 GLN A 267       1.063  -4.844  -0.487  1.00 86.42           N
ATOM   4063 1HE2 GLN A 267       1.390  -5.227  -1.352  1.00 86.42           H
ATOM   4064 2HE2 GLN A 267       1.607  -4.155  -0.008  1.00 86.42           H
ATOM   4065  HN  GLN A 267      -0.005  -9.273  -0.644  1.00 86.42           H
ATOM   4066  N   PHE A 268      -1.530 -10.176   1.568  1.00 89.20           N
ATOM   4067  CA  PHE A 268      -2.392 -11.056   2.338  1.00 89.20           C
ATOM   4068  C   PHE A 268      -1.849 -11.252   3.755  1.00 89.20           C
ATOM   4069  O   PHE A 268      -2.581 -11.098   4.731  1.00 89.20           O
ATOM   4070  HA  PHE A 268      -3.373 -10.585   2.389  1.00 89.20           H
ATOM   4071  CB  PHE A 268      -2.409 -12.407   1.620  1.00 89.20           C
ATOM   4072 1HB  PHE A 268      -2.720 -12.254   0.587  1.00 89.20           H
ATOM   4073 2HB  PHE A 268      -1.394 -12.805   1.592  1.00 89.20           H
ATOM   4074  CG  PHE A 268      -3.330 -13.444   2.266  1.00 89.20           C
ATOM   4075  CD1 PHE A 268      -2.810 -14.403   3.077  1.00 89.20           C
ATOM   4076  HD1 PHE A 268      -1.737 -14.434   3.268  1.00 89.20           H
ATOM   4077  CD2 PHE A 268      -4.668 -13.406   2.029  1.00 89.20           C
ATOM   4078  HD2 PHE A 268      -5.085 -12.637   1.378  1.00 89.20           H
ATOM   4079  CE1 PHE A 268      -3.665 -15.366   3.677  1.00 89.20           C
ATOM   4080  HE1 PHE A 268      -3.248 -16.135   4.327  1.00 89.20           H
ATOM   4081  CE2 PHE A 268      -5.523 -14.368   2.628  1.00 89.20           C
ATOM   4082  HE2 PHE A 268      -6.596 -14.338   2.438  1.00 89.20           H
ATOM   4083  CZ  PHE A 268      -5.004 -15.328   3.440  1.00 89.20           C
ATOM   4084  HZ  PHE A 268      -5.660 -16.066   3.900  1.00 89.20           H
ATOM   4085  HN  PHE A 268      -1.170 -10.571   0.723  1.00 89.20           H
ATOM   4086  N   PRO A 269      -0.561 -11.595   3.894  1.00 92.98           N
ATOM   4087  CA  PRO A 269       0.003 -11.893   5.212  1.00 92.98           C
ATOM   4088  C   PRO A 269      -0.254 -10.780   6.215  1.00 92.98           C
ATOM   4089  O   PRO A 269      -0.667 -11.040   7.344  1.00 92.98           O
ATOM   4090  HA  PRO A 269      -0.479 -12.775   5.635  1.00 92.98           H
ATOM   4091  CB  PRO A 269       1.497 -12.073   4.935  1.00 92.98           C
ATOM   4092 1HB  PRO A 269       2.044 -11.138   5.059  1.00 92.98           H
ATOM   4093 2HB  PRO A 269       1.947 -12.797   5.615  1.00 92.98           H
ATOM   4094  CG  PRO A 269       1.532 -12.560   3.491  1.00 92.98           C
ATOM   4095 1HG  PRO A 269       2.509 -12.400   3.034  1.00 92.98           H
ATOM   4096 2HG  PRO A 269       1.331 -13.629   3.419  1.00 92.98           H
ATOM   4097  CD  PRO A 269       0.448 -11.728   2.826  1.00 92.98           C
ATOM   4098 1HD  PRO A 269       0.822 -10.756   2.506  1.00 92.98           H
ATOM   4099 2HD  PRO A 269       0.046 -12.220   1.940  1.00 92.98           H
ATOM   4100  N   TYR A 270      -0.001  -9.558   5.772  1.00 91.41           N
ATOM   4101  CA  TYR A 270      -0.107  -8.406   6.651  1.00 91.41           C
ATOM   4102  C   TYR A 270      -1.545  -8.222   7.143  1.00 91.41           C
ATOM   4103  O   TYR A 270      -1.774  -7.995   8.329  1.00 91.41           O
ATOM   4104  HA  TYR A 270       0.543  -8.576   7.509  1.00 91.41           H
ATOM   4105  CB  TYR A 270       0.289  -7.193   5.808  1.00 91.41           C
ATOM   4106 1HB  TYR A 270       1.354  -7.253   5.581  1.00 91.41           H
ATOM   4107 2HB  TYR A 270      -0.242  -7.235   4.857  1.00 91.41           H
ATOM   4108  CG  TYR A 270       0.001  -5.848   6.477  1.00 91.41           C
ATOM   4109  CD1 TYR A 270      -0.983  -5.022   5.972  1.00 91.41           C
ATOM   4110  HD1 TYR A 270      -1.555  -5.329   5.096  1.00 91.41           H
ATOM   4111  CD2 TYR A 270       0.725  -5.460   7.586  1.00 91.41           C
ATOM   4112  HD2 TYR A 270       1.502  -6.112   7.985  1.00 91.41           H
ATOM   4113  CE1 TYR A 270      -1.255  -3.756   6.603  1.00 91.41           C
ATOM   4114  HE1 TYR A 270      -2.029  -3.095   6.214  1.00 91.41           H
ATOM   4115  CE2 TYR A 270       0.453  -4.194   8.217  1.00 91.41           C
ATOM   4116  HE2 TYR A 270       1.018  -3.875   9.093  1.00 91.41           H
ATOM   4117  CZ  TYR A 270      -0.523  -3.405   7.694  1.00 91.41           C
ATOM   4118  OH  TYR A 270      -0.780  -2.209   8.289  1.00 91.41           O
ATOM   4119  HH  TYR A 270      -0.200  -2.098   9.097  1.00 91.41           H
ATOM   4120  HN  TYR A 270       0.273  -9.348   4.833  1.00 91.41           H
ATOM   4121  N   ASN A 271      -2.475  -8.328   6.205  1.00 89.48           N
ATOM   4122  CA  ASN A 271      -3.870  -8.050   6.500  1.00 89.48           C
ATOM   4123  C   ASN A 271      -4.423  -9.148   7.411  1.00 89.48           C
ATOM   4124  O   ASN A 271      -5.376  -8.920   8.155  1.00 89.48           O
ATOM   4125  HA  ASN A 271      -3.872  -7.071   6.979  1.00 89.48           H
ATOM   4126  CB  ASN A 271      -4.710  -8.029   5.221  1.00 89.48           C
ATOM   4127 1HB  ASN A 271      -4.478  -8.905   4.615  1.00 89.48           H
ATOM   4128 2HB  ASN A 271      -5.768  -8.089   5.476  1.00 89.48           H
ATOM   4129  CG  ASN A 271      -4.446  -6.758   4.412  1.00 89.48           C
ATOM   4130  OD1 ASN A 271      -4.813  -5.660   4.795  1.00 89.48           O
ATOM   4131  ND2 ASN A 271      -3.789  -6.968   3.274  1.00 89.48           N
ATOM   4132 1HD2 ASN A 271      -3.516  -7.895   3.018  1.00 89.48           H
ATOM   4133 2HD2 ASN A 271      -3.569  -6.198   2.675  1.00 89.48           H
ATOM   4134  HN  ASN A 271      -2.288  -8.598   5.260  1.00 89.48           H
ATOM   4135  N   CYS A 272      -3.801 -10.314   7.323  1.00 92.42           N
ATOM   4136  CA  CYS A 272      -4.135 -11.409   8.218  1.00 92.42           C
ATOM   4137  C   CYS A 272      -3.839 -10.965   9.652  1.00 92.42           C
ATOM   4138  O   CYS A 272      -4.666 -11.143  10.545  1.00 92.42           O
ATOM   4139  HA  CYS A 272      -5.198 -11.608   8.087  1.00 92.42           H
ATOM   4140  CB  CYS A 272      -3.382 -12.690   7.851  1.00 92.42           C
ATOM   4141 1HB  CYS A 272      -2.318 -12.479   7.747  1.00 92.42           H
ATOM   4142 2HB  CYS A 272      -3.485 -13.424   8.650  1.00 92.42           H
ATOM   4143  SG  CYS A 272      -4.039 -13.375   6.286  1.00 92.42           S
ATOM   4144  HG  CYS A 272      -3.438 -12.497   5.487  1.00 92.42           H
ATOM   4145  HN  CYS A 272      -3.083 -10.517   6.657  1.00 92.42           H
ATOM   4146  N   ILE A 273      -2.656 -10.395   9.829  1.00 92.98           N
ATOM   4147  CA  ILE A 273      -2.224  -9.958  11.146  1.00 92.98           C
ATOM   4148  C   ILE A 273      -3.093  -8.783  11.598  1.00 92.98           C
ATOM   4149  O   ILE A 273      -3.464  -8.695  12.768  1.00 92.98           O
ATOM   4150  HA  ILE A 273      -2.382 -10.789  11.833  1.00 92.98           H
ATOM   4151  CB  ILE A 273      -0.726  -9.651  11.144  1.00 92.98           C
ATOM   4152  HB  ILE A 273      -0.533  -8.895  10.382  1.00 92.98           H
ATOM   4153  CG1 ILE A 273       0.088 -10.890  10.767  1.00 92.98           C
ATOM   4154 1HG1 ILE A 273      -0.215 -11.243   9.782  1.00 92.98           H
ATOM   4155 2HG1 ILE A 273       1.145 -10.630  10.702  1.00 92.98           H
ATOM   4156  CG2 ILE A 273      -0.285  -9.062  12.486  1.00 92.98           C
ATOM   4157 1HG2 ILE A 273      -0.831  -8.137  12.674  1.00 92.98           H
ATOM   4158 2HG2 ILE A 273      -0.495  -9.776  13.282  1.00 92.98           H
ATOM   4159 3HG2 ILE A 273       0.784  -8.853  12.457  1.00 92.98           H
ATOM   4160  CD1 ILE A 273      -0.105 -12.006  11.796  1.00 92.98           C
ATOM   4161 1HD1 ILE A 273       0.222 -11.658  12.776  1.00 92.98           H
ATOM   4162 2HD1 ILE A 273      -1.159 -12.280  11.841  1.00 92.98           H
ATOM   4163 3HD1 ILE A 273       0.484 -12.876  11.504  1.00 92.98           H
ATOM   4164  HN  ILE A 273      -1.999 -10.230   9.093  1.00 92.98           H
ATOM   4165  N   LEU A 274      -3.392  -7.909  10.648  1.00 91.10           N
ATOM   4166  CA  LEU A 274      -4.192  -6.732  10.939  1.00 91.10           C
ATOM   4167  C   LEU A 274      -5.566  -7.168  11.452  1.00 91.10           C
ATOM   4168  O   LEU A 274      -6.143  -6.519  12.323  1.00 91.10           O
ATOM   4169  HA  LEU A 274      -3.687  -6.181  11.732  1.00 91.10           H
ATOM   4170  CB  LEU A 274      -4.255  -5.812   9.718  1.00 91.10           C
ATOM   4171 1HB  LEU A 274      -3.251  -5.718   9.306  1.00 91.10           H
ATOM   4172 2HB  LEU A 274      -4.869  -6.293   8.957  1.00 91.10           H
ATOM   4173  CG  LEU A 274      -4.807  -4.406   9.965  1.00 91.10           C
ATOM   4174  HG  LEU A 274      -5.736  -4.498  10.529  1.00 91.10           H
ATOM   4175  CD1 LEU A 274      -3.842  -3.580  10.817  1.00 91.10           C
ATOM   4176 1HD1 LEU A 274      -3.694  -4.071  11.779  1.00 91.10           H
ATOM   4177 2HD1 LEU A 274      -2.885  -3.494  10.302  1.00 91.10           H
ATOM   4178 3HD1 LEU A 274      -4.259  -2.585  10.978  1.00 91.10           H
ATOM   4179  CD2 LEU A 274      -5.147  -3.711   8.646  1.00 91.10           C
ATOM   4180 1HD2 LEU A 274      -4.247  -3.630   8.035  1.00 91.10           H
ATOM   4181 2HD2 LEU A 274      -5.898  -4.292   8.111  1.00 91.10           H
ATOM   4182 3HD2 LEU A 274      -5.537  -2.714   8.850  1.00 91.10           H
ATOM   4183  HN  LEU A 274      -3.097  -7.995   9.697  1.00 91.10           H
ATOM   4184  N   LEU A 275      -6.051  -8.266  10.889  1.00 93.05           N
ATOM   4185  CA  LEU A 275      -7.323  -8.825  11.314  1.00 93.05           C
ATOM   4186  C   LEU A 275      -7.223  -9.254  12.779  1.00 93.05           C
ATOM   4187  O   LEU A 275      -8.097  -8.934  13.584  1.00 93.05           O
ATOM   4188  HA  LEU A 275      -8.070  -8.035  11.235  1.00 93.05           H
ATOM   4189  CB  LEU A 275      -7.754  -9.952  10.372  1.00 93.05           C
ATOM   4190 1HB  LEU A 275      -7.845  -9.542   9.366  1.00 93.05           H
ATOM   4191 2HB  LEU A 275      -6.959 -10.697  10.342  1.00 93.05           H
ATOM   4192  CG  LEU A 275      -9.064 -10.657  10.726  1.00 93.05           C
ATOM   4193  HG  LEU A 275      -8.989 -11.023  11.750  1.00 93.05           H
ATOM   4194  CD1 LEU A 275     -10.242  -9.682  10.679  1.00 93.05           C
ATOM   4195 1HD1 LEU A 275     -10.075  -8.876  11.393  1.00 93.05           H
ATOM   4196 2HD1 LEU A 275     -10.329  -9.266   9.675  1.00 93.05           H
ATOM   4197 3HD1 LEU A 275     -11.161 -10.210  10.934  1.00 93.05           H
ATOM   4198  CD2 LEU A 275      -9.291 -11.875   9.827  1.00 93.05           C
ATOM   4199 1HD2 LEU A 275      -9.337 -11.554   8.786  1.00 93.05           H
ATOM   4200 2HD2 LEU A 275      -8.469 -12.579   9.955  1.00 93.05           H
ATOM   4201 3HD2 LEU A 275     -10.230 -12.358  10.100  1.00 93.05           H
ATOM   4202  HN  LEU A 275      -5.590  -8.769  10.158  1.00 93.05           H
ATOM   4203  N   VAL A 276      -6.151  -9.971  13.081  1.00 94.18           N
ATOM   4204  CA  VAL A 276      -5.930 -10.453  14.434  1.00 94.18           C
ATOM   4205  C   VAL A 276      -5.920  -9.266  15.399  1.00 94.18           C
ATOM   4206  O   VAL A 276      -6.559  -9.310  16.449  1.00 94.18           O
ATOM   4207  HA  VAL A 276      -6.764 -11.107  14.690  1.00 94.18           H
ATOM   4208  CB  VAL A 276      -4.644 -11.281  14.491  1.00 94.18           C
ATOM   4209  HB  VAL A 276      -3.836 -10.674  14.082  1.00 94.18           H
ATOM   4210  CG1 VAL A 276      -4.283 -11.634  15.935  1.00 94.18           C
ATOM   4211 1HG1 VAL A 276      -4.134 -10.718  16.507  1.00 94.18           H
ATOM   4212 2HG1 VAL A 276      -5.092 -12.213  16.381  1.00 94.18           H
ATOM   4213 3HG1 VAL A 276      -3.366 -12.222  15.947  1.00 94.18           H
ATOM   4214  CG2 VAL A 276      -4.765 -12.542  13.632  1.00 94.18           C
ATOM   4215 1HG2 VAL A 276      -5.591 -13.152  13.998  1.00 94.18           H
ATOM   4216 2HG2 VAL A 276      -4.954 -12.259  12.596  1.00 94.18           H
ATOM   4217 3HG2 VAL A 276      -3.838 -13.111  13.691  1.00 94.18           H
ATOM   4218  HN  VAL A 276      -5.442 -10.221  12.422  1.00 94.18           H
ATOM   4219  N   GLN A 277      -5.187  -8.233  15.009  1.00 92.36           N
ATOM   4220  CA  GLN A 277      -5.072  -7.043  15.834  1.00 92.36           C
ATOM   4221  C   GLN A 277      -6.447  -6.405  16.041  1.00 92.36           C
ATOM   4222  O   GLN A 277      -6.708  -5.808  17.084  1.00 92.36           O
ATOM   4223  HA  GLN A 277      -4.678  -7.390  16.789  1.00 92.36           H
ATOM   4224  CB  GLN A 277      -4.091  -6.043  15.220  1.00 92.36           C
ATOM   4225 1HB  GLN A 277      -4.302  -5.926  14.157  1.00 92.36           H
ATOM   4226 2HB  GLN A 277      -4.227  -5.065  15.681  1.00 92.36           H
ATOM   4227  CG  GLN A 277      -2.645  -6.506  15.411  1.00 92.36           C
ATOM   4228 1HG  GLN A 277      -2.444  -6.657  16.471  1.00 92.36           H
ATOM   4229 2HG  GLN A 277      -2.500  -7.468  14.918  1.00 92.36           H
ATOM   4230  CD  GLN A 277      -1.662  -5.481  14.841  1.00 92.36           C
ATOM   4231  OE1 GLN A 277      -1.990  -4.678  13.984  1.00 92.36           O
ATOM   4232  NE2 GLN A 277      -0.441  -5.555  15.364  1.00 92.36           N
ATOM   4233 1HE2 GLN A 277      -0.237  -6.238  16.065  1.00 92.36           H
ATOM   4234 2HE2 GLN A 277       0.273  -4.926  15.056  1.00 92.36           H
ATOM   4235  HN  GLN A 277      -4.680  -8.201  14.148  1.00 92.36           H
ATOM   4236  N   THR A 278      -7.291  -6.554  15.030  1.00 92.36           N
ATOM   4237  CA  THR A 278      -8.612  -5.949  15.063  1.00 92.36           C
ATOM   4238  C   THR A 278      -9.510  -6.683  16.061  1.00 92.36           C
ATOM   4239  O   THR A 278     -10.232  -6.053  16.832  1.00 92.36           O
ATOM   4240  HA  THR A 278      -8.512  -4.924  15.418  1.00 92.36           H
ATOM   4241  CB  THR A 278      -9.166  -5.945  13.637  1.00 92.36           C
ATOM   4242  HB  THR A 278      -9.326  -6.962  13.278  1.00 92.36           H
ATOM   4243  OG1 THR A 278      -8.220  -5.175  12.900  1.00 92.36           O
ATOM   4244  HG1 THR A 278      -7.297  -5.526  13.056  1.00 92.36           H
ATOM   4245  CG2 THR A 278     -10.468  -5.150  13.516  1.00 92.36           C
ATOM   4246 1HG2 THR A 278     -10.291  -4.116  13.811  1.00 92.36           H
ATOM   4247 2HG2 THR A 278     -11.223  -5.590  14.168  1.00 92.36           H
ATOM   4248 3HG2 THR A 278     -10.817  -5.180  12.484  1.00 92.36           H
ATOM   4249  HN  THR A 278      -7.086  -7.075  14.202  1.00 92.36           H
ATOM   4250  N   ILE A 279      -9.436  -8.005  16.014  1.00 94.17           N
ATOM   4251  CA  ILE A 279     -10.226  -8.832  16.910  1.00 94.17           C
ATOM   4252  C   ILE A 279      -9.787  -8.575  18.353  1.00 94.17           C
ATOM   4253  O   ILE A 279     -10.623  -8.452  19.248  1.00 94.17           O
ATOM   4254  HA  ILE A 279     -11.267  -8.524  16.806  1.00 94.17           H
ATOM   4255  CB  ILE A 279     -10.145 -10.302  16.495  1.00 94.17           C
ATOM   4256  HB  ILE A 279      -9.094 -10.584  16.439  1.00 94.17           H
ATOM   4257  CG1 ILE A 279     -10.745 -10.512  15.103  1.00 94.17           C
ATOM   4258 1HG1 ILE A 279     -11.831 -10.443  15.157  1.00 94.17           H
ATOM   4259 2HG1 ILE A 279     -10.407  -9.720  14.434  1.00 94.17           H
ATOM   4260  CG2 ILE A 279     -10.799 -11.205  17.543  1.00 94.17           C
ATOM   4261 1HG2 ILE A 279     -10.288 -11.083  18.498  1.00 94.17           H
ATOM   4262 2HG2 ILE A 279     -11.848 -10.931  17.655  1.00 94.17           H
ATOM   4263 3HG2 ILE A 279     -10.728 -12.244  17.223  1.00 94.17           H
ATOM   4264  CD1 ILE A 279     -10.343 -11.874  14.533  1.00 94.17           C
ATOM   4265 1HD1 ILE A 279      -9.257 -11.931  14.458  1.00 94.17           H
ATOM   4266 2HD1 ILE A 279     -10.703 -12.664  15.192  1.00 94.17           H
ATOM   4267 3HD1 ILE A 279     -10.782 -11.998  13.543  1.00 94.17           H
ATOM   4268  HN  ILE A 279      -8.851  -8.510  15.379  1.00 94.17           H
ATOM   4269  N   ASP A 280      -8.477  -8.503  18.535  1.00 93.84           N
ATOM   4270  CA  ASP A 280      -7.914  -8.331  19.864  1.00 93.84           C
ATOM   4271  C   ASP A 280      -8.254  -6.931  20.380  1.00 93.84           C
ATOM   4272  O   ASP A 280      -8.454  -6.739  21.578  1.00 93.84           O
ATOM   4273  HA  ASP A 280      -8.363  -9.118  20.469  1.00 93.84           H
ATOM   4274  CB  ASP A 280      -6.391  -8.469  19.839  1.00 93.84           C
ATOM   4275 1HB  ASP A 280      -6.113  -9.379  19.307  1.00 93.84           H
ATOM   4276 2HB  ASP A 280      -5.955  -7.633  19.291  1.00 93.84           H
ATOM   4277  CG  ASP A 280      -5.820  -8.506  21.258  1.00 93.84           C
ATOM   4278  OD1 ASP A 280      -6.343  -9.311  22.059  1.00 93.84           O
ATOM   4279  OD2 ASP A 280      -4.874  -7.730  21.511  1.00 93.84           O
ATOM   4280  HN  ASP A 280      -7.805  -8.560  17.796  1.00 93.84           H
ATOM   4281  N   ALA A 281      -8.308  -5.989  19.449  1.00 91.31           N
ATOM   4282  CA  ALA A 281      -8.653  -4.620  19.790  1.00 91.31           C
ATOM   4283  C   ALA A 281     -10.060  -4.587  20.391  1.00 91.31           C
ATOM   4284  O   ALA A 281     -10.370  -3.720  21.207  1.00 91.31           O
ATOM   4285  HA  ALA A 281      -7.939  -4.274  20.537  1.00 91.31           H
ATOM   4286  CB  ALA A 281      -8.531  -3.738  18.545  1.00 91.31           C
ATOM   4287 1HB  ALA A 281      -7.506  -3.773  18.175  1.00 91.31           H
ATOM   4288 2HB  ALA A 281      -9.209  -4.102  17.774  1.00 91.31           H
ATOM   4289 3HB  ALA A 281      -8.789  -2.710  18.801  1.00 91.31           H
ATOM   4290  HN  ALA A 281      -8.122  -6.150  18.480  1.00 91.31           H
ATOM   4291  N   TYR A 282     -10.873  -5.542  19.965  1.00 90.29           N
ATOM   4292  CA  TYR A 282     -12.243  -5.627  20.444  1.00 90.29           C
ATOM   4293  C   TYR A 282     -12.339  -6.537  21.670  1.00 90.29           C
ATOM   4294  O   TYR A 282     -12.939  -6.166  22.677  1.00 90.29           O
ATOM   4295  HA  TYR A 282     -12.566  -4.623  20.719  1.00 90.29           H
ATOM   4296  CB  TYR A 282     -13.051  -6.244  19.301  1.00 90.29           C
ATOM   4297 1HB  TYR A 282     -12.903  -5.647  18.401  1.00 90.29           H
ATOM   4298 2HB  TYR A 282     -12.662  -7.240  19.090  1.00 90.29           H
ATOM   4299  CG  TYR A 282     -14.551  -6.347  19.585  1.00 90.29           C
ATOM   4300  CD1 TYR A 282     -15.105  -7.563  19.933  1.00 90.29           C
ATOM   4301  HD1 TYR A 282     -14.474  -8.448  20.006  1.00 90.29           H
ATOM   4302  CD2 TYR A 282     -15.350  -5.226  19.493  1.00 90.29           C
ATOM   4303  HD2 TYR A 282     -14.913  -4.266  19.217  1.00 90.29           H
ATOM   4304  CE1 TYR A 282     -16.516  -7.660  20.201  1.00 90.29           C
ATOM   4305  HE1 TYR A 282     -16.967  -8.614  20.477  1.00 90.29           H
ATOM   4306  CE2 TYR A 282     -16.762  -5.324  19.760  1.00 90.29           C
ATOM   4307  HE2 TYR A 282     -17.404  -4.446  19.691  1.00 90.29           H
ATOM   4308  CZ  TYR A 282     -17.275  -6.536  20.101  1.00 90.29           C
ATOM   4309  OH  TYR A 282     -18.608  -6.628  20.354  1.00 90.29           O
ATOM   4310  HH  TYR A 282     -19.035  -5.728  20.269  1.00 90.29           H
ATOM   4311  HN  TYR A 282     -10.611  -6.247  19.306  1.00 90.29           H
ATOM   4312  N   ALA A 283     -11.739  -7.712  21.543  1.00 92.14           N
ATOM   4313  CA  ALA A 283     -11.997  -8.789  22.484  1.00 92.14           C
ATOM   4314  C   ALA A 283     -10.930  -8.770  23.580  1.00 92.14           C
ATOM   4315  O   ALA A 283     -11.136  -9.319  24.661  1.00 92.14           O
ATOM   4316  HA  ALA A 283     -12.973  -8.609  22.935  1.00 92.14           H
ATOM   4317  CB  ALA A 283     -12.039 -10.122  21.734  1.00 92.14           C
ATOM   4318 1HB  ALA A 283     -12.833 -10.094  20.987  1.00 92.14           H
ATOM   4319 2HB  ALA A 283     -11.082 -10.292  21.241  1.00 92.14           H
ATOM   4320 3HB  ALA A 283     -12.233 -10.930  22.440  1.00 92.14           H
ATOM   4321  HN  ALA A 283     -11.088  -7.932  20.817  1.00 92.14           H
ATOM   4322  N   MET A 284      -9.812  -8.134  23.262  1.00 90.63           N
ATOM   4323  CA  MET A 284      -8.692  -8.082  24.186  1.00 90.63           C
ATOM   4324  C   MET A 284      -8.375  -9.472  24.742  1.00 90.63           C
ATOM   4325  O   MET A 284      -8.238  -9.644  25.952  1.00 90.63           O
ATOM   4326  HA  MET A 284      -7.847  -7.716  23.603  1.00 90.63           H
ATOM   4327  CB  MET A 284      -9.025  -7.134  25.340  1.00 90.63           C
ATOM   4328 1HB  MET A 284      -9.949  -7.453  25.822  1.00 90.63           H
ATOM   4329 2HB  MET A 284      -8.239  -7.183  26.094  1.00 90.63           H
ATOM   4330  CG  MET A 284      -9.173  -5.695  24.842  1.00 90.63           C
ATOM   4331 1HG  MET A 284      -8.212  -5.324  24.486  1.00 90.63           H
ATOM   4332 2HG  MET A 284      -9.860  -5.663  23.996  1.00 90.63           H
ATOM   4333  SD  MET A 284      -9.778  -4.653  26.158  1.00 90.63           S
ATOM   4334  CE  MET A 284     -11.530  -4.965  26.020  1.00 90.63           C
ATOM   4335 1HE  MET A 284     -11.875  -4.671  25.029  1.00 90.63           H
ATOM   4336 2HE  MET A 284     -11.723  -6.027  26.172  1.00 90.63           H
ATOM   4337 3HE  MET A 284     -12.063  -4.387  26.776  1.00 90.63           H
ATOM   4338  HN  MET A 284      -9.666  -7.660  22.394  1.00 90.63           H
ATOM   4339  N   PHE A 285      -8.268 -10.428  23.832  1.00 90.78           N
ATOM   4340  CA  PHE A 285      -8.145 -11.823  24.222  1.00 90.78           C
ATOM   4341  C   PHE A 285      -6.678 -12.209  24.420  1.00 90.78           C
ATOM   4342  O   PHE A 285      -6.380 -13.245  25.012  1.00 90.78           O
ATOM   4343  HA  PHE A 285      -8.681 -11.944  25.163  1.00 90.78           H
ATOM   4344  CB  PHE A 285      -8.731 -12.659  23.082  1.00 90.78           C
ATOM   4345 1HB  PHE A 285      -8.887 -13.678  23.436  1.00 90.78           H
ATOM   4346 2HB  PHE A 285      -9.710 -12.260  22.818  1.00 90.78           H
ATOM   4347  CG  PHE A 285      -7.856 -12.700  21.827  1.00 90.78           C
ATOM   4348  CD1 PHE A 285      -8.030 -11.773  20.847  1.00 90.78           C
ATOM   4349  HD1 PHE A 285      -8.791 -11.001  20.956  1.00 90.78           H
ATOM   4350  CD2 PHE A 285      -6.906 -13.663  21.691  1.00 90.78           C
ATOM   4351  HD2 PHE A 285      -6.767 -14.406  22.477  1.00 90.78           H
ATOM   4352  CE1 PHE A 285      -7.218 -11.811  19.683  1.00 90.78           C
ATOM   4353  HE1 PHE A 285      -7.358 -11.068  18.897  1.00 90.78           H
ATOM   4354  CE2 PHE A 285      -6.095 -13.701  20.527  1.00 90.78           C
ATOM   4355  HE2 PHE A 285      -5.333 -14.473  20.418  1.00 90.78           H
ATOM   4356  CZ  PHE A 285      -6.268 -12.774  19.547  1.00 90.78           C
ATOM   4357  HZ  PHE A 285      -5.645 -12.803  18.653  1.00 90.78           H
ATOM   4358  HN  PHE A 285      -8.265 -10.264  22.845  1.00 90.78           H
ATOM   4359  N   ILE A 286      -5.800 -11.355  23.915  1.00 91.00           N
ATOM   4360  CA  ILE A 286      -4.372 -11.577  24.057  1.00 91.00           C
ATOM   4361  C   ILE A 286      -3.901 -10.997  25.393  1.00 91.00           C
ATOM   4362  O   ILE A 286      -3.582  -9.812  25.481  1.00 91.00           O
ATOM   4363  HA  ILE A 286      -4.209 -12.655  24.073  1.00 91.00           H
ATOM   4364  CB  ILE A 286      -3.619 -11.022  22.846  1.00 91.00           C
ATOM   4365  HB  ILE A 286      -3.791  -9.947  22.801  1.00 91.00           H
ATOM   4366  CG1 ILE A 286      -4.158 -11.620  21.545  1.00 91.00           C
ATOM   4367 1HG1 ILE A 286      -3.902 -12.678  21.494  1.00 91.00           H
ATOM   4368 2HG1 ILE A 286      -5.246 -11.554  21.533  1.00 91.00           H
ATOM   4369  CG2 ILE A 286      -2.111 -11.234  22.993  1.00 91.00           C
ATOM   4370 1HG2 ILE A 286      -1.758 -10.722  23.889  1.00 91.00           H
ATOM   4371 2HG2 ILE A 286      -1.901 -12.300  23.077  1.00 91.00           H
ATOM   4372 3HG2 ILE A 286      -1.601 -10.830  22.119  1.00 91.00           H
ATOM   4373  CD1 ILE A 286      -3.584 -10.892  20.328  1.00 91.00           C
ATOM   4374 1HD1 ILE A 286      -3.863  -9.839  20.370  1.00 91.00           H
ATOM   4375 2HD1 ILE A 286      -2.498 -10.981  20.330  1.00 91.00           H
ATOM   4376 3HD1 ILE A 286      -3.983 -11.337  19.417  1.00 91.00           H
ATOM   4377  HN  ILE A 286      -6.051 -10.525  23.416  1.00 91.00           H
ATOM   4378  N   SER A 287      -3.872 -11.859  26.399  1.00 88.98           N
ATOM   4379  CA  SER A 287      -3.411 -11.456  27.716  1.00 88.98           C
ATOM   4380  C   SER A 287      -1.949 -11.865  27.907  1.00 88.98           C
ATOM   4381  O   SER A 287      -1.271 -11.359  28.800  1.00 88.98           O
ATOM   4382  HA  SER A 287      -3.510 -10.370  27.737  1.00 88.98           H
ATOM   4383  CB  SER A 287      -4.282 -12.068  28.815  1.00 88.98           C
ATOM   4384 1HB  SER A 287      -3.917 -11.743  29.790  1.00 88.98           H
ATOM   4385 2HB  SER A 287      -5.302 -11.697  28.718  1.00 88.98           H
ATOM   4386  OG  SER A 287      -4.288 -13.492  28.761  1.00 88.98           O
ATOM   4387  HG  SER A 287      -4.885 -13.859  29.474  1.00 88.98           H
ATOM   4388  HN  SER A 287      -4.156 -12.815  26.324  1.00 88.98           H
ATOM   4389  N   ASN A 288      -1.508 -12.778  27.055  1.00 92.55           N
ATOM   4390  CA  ASN A 288      -0.187 -13.365  27.204  1.00 92.55           C
ATOM   4391  C   ASN A 288       0.840 -12.487  26.486  1.00 92.55           C
ATOM   4392  O   ASN A 288       0.707 -12.220  25.293  1.00 92.55           O
ATOM   4393  HA  ASN A 288      -0.014 -13.413  28.279  1.00 92.55           H
ATOM   4394  CB  ASN A 288      -0.131 -14.762  26.583  1.00 92.55           C
ATOM   4395 1HB  ASN A 288      -0.968 -15.358  26.945  1.00 92.55           H
ATOM   4396 2HB  ASN A 288      -0.237 -14.688  25.501  1.00 92.55           H
ATOM   4397  CG  ASN A 288       1.186 -15.462  26.926  1.00 92.55           C
ATOM   4398  OD1 ASN A 288       2.265 -14.905  26.805  1.00 92.55           O
ATOM   4399  ND2 ASN A 288       1.039 -16.711  27.357  1.00 92.55           N
ATOM   4400 1HD2 ASN A 288       0.124 -17.109  27.433  1.00 92.55           H
ATOM   4401 2HD2 ASN A 288       1.842 -17.252  27.606  1.00 92.55           H
ATOM   4402  HN  ASN A 288      -2.034 -13.117  26.275  1.00 92.55           H
ATOM   4403  N   CYS A 289       1.842 -12.063  27.243  1.00 91.73           N
ATOM   4404  CA  CYS A 289       2.826 -11.127  26.726  1.00 91.73           C
ATOM   4405  C   CYS A 289       3.618 -11.825  25.619  1.00 91.73           C
ATOM   4406  O   CYS A 289       3.994 -11.197  24.630  1.00 91.73           O
ATOM   4407  HA  CYS A 289       2.271 -10.277  26.329  1.00 91.73           H
ATOM   4408  CB  CYS A 289       3.739 -10.598  27.834  1.00 91.73           C
ATOM   4409 1HB  CYS A 289       3.143 -10.118  28.610  1.00 91.73           H
ATOM   4410 2HB  CYS A 289       4.269 -11.425  28.306  1.00 91.73           H
ATOM   4411  SG  CYS A 289       4.938  -9.403  27.139  1.00 91.73           S
ATOM   4412  HN  CYS A 289       1.986 -12.347  28.191  1.00 91.73           H
ATOM   4413  N   ALA A 290       3.847 -13.114  25.821  1.00 93.59           N
ATOM   4414  CA  ALA A 290       4.639 -13.890  24.883  1.00 93.59           C
ATOM   4415  C   ALA A 290       3.939 -13.907  23.523  1.00 93.59           C
ATOM   4416  O   ALA A 290       4.576 -13.707  22.490  1.00 93.59           O
ATOM   4417  HA  ALA A 290       5.606 -13.397  24.778  1.00 93.59           H
ATOM   4418  CB  ALA A 290       4.861 -15.297  25.442  1.00 93.59           C
ATOM   4419 1HB  ALA A 290       5.388 -15.230  26.394  1.00 93.59           H
ATOM   4420 2HB  ALA A 290       3.898 -15.784  25.593  1.00 93.59           H
ATOM   4421 3HB  ALA A 290       5.456 -15.878  24.738  1.00 93.59           H
ATOM   4422  HN  ALA A 290       3.502 -13.627  26.608  1.00 93.59           H
ATOM   4423  N   VAL A 291       2.637 -14.149  23.566  1.00 93.67           N
ATOM   4424  CA  VAL A 291       1.843 -14.196  22.350  1.00 93.67           C
ATOM   4425  C   VAL A 291       1.833 -12.812  21.699  1.00 93.67           C
ATOM   4426  O   VAL A 291       1.990 -12.692  20.485  1.00 93.67           O
ATOM   4427  HA  VAL A 291       2.325 -14.900  21.671  1.00 93.67           H
ATOM   4428  CB  VAL A 291       0.441 -14.722  22.661  1.00 93.67           C
ATOM   4429  HB  VAL A 291      -0.008 -14.062  23.403  1.00 93.67           H
ATOM   4430  CG1 VAL A 291      -0.444 -14.695  21.413  1.00 93.67           C
ATOM   4431 1HG1 VAL A 291      -0.527 -13.671  21.048  1.00 93.67           H
ATOM   4432 2HG1 VAL A 291       0.001 -15.321  20.639  1.00 93.67           H
ATOM   4433 3HG1 VAL A 291      -1.435 -15.074  21.662  1.00 93.67           H
ATOM   4434  CG2 VAL A 291       0.502 -16.129  23.259  1.00 93.67           C
ATOM   4435 1HG2 VAL A 291       0.979 -16.805  22.549  1.00 93.67           H
ATOM   4436 2HG2 VAL A 291       1.080 -16.106  24.183  1.00 93.67           H
ATOM   4437 3HG2 VAL A 291      -0.508 -16.478  23.470  1.00 93.67           H
ATOM   4438  HN  VAL A 291       2.126 -14.310  24.411  1.00 93.67           H
ATOM   4439  N   SER A 292       1.645 -11.801  22.535  1.00 93.22           N
ATOM   4440  CA  SER A 292       1.567 -10.434  22.050  1.00 93.22           C
ATOM   4441  C   SER A 292       2.873 -10.051  21.351  1.00 93.22           C
ATOM   4442  O   SER A 292       2.853  -9.428  20.290  1.00 93.22           O
ATOM   4443  HA  SER A 292       0.737 -10.425  21.343  1.00 93.22           H
ATOM   4444  CB  SER A 292       1.272  -9.460  23.193  1.00 93.22           C
ATOM   4445 1HB  SER A 292       0.433  -9.835  23.781  1.00 93.22           H
ATOM   4446 2HB  SER A 292       2.132  -9.413  23.861  1.00 93.22           H
ATOM   4447  OG  SER A 292       0.969  -8.152  22.716  1.00 93.22           O
ATOM   4448  HG  SER A 292       0.054  -8.139  22.311  1.00 93.22           H
ATOM   4449  HN  SER A 292       1.548 -11.905  23.525  1.00 93.22           H
ATOM   4450  N   THR A 293       3.976 -10.439  21.974  1.00 92.82           N
ATOM   4451  CA  THR A 293       5.289 -10.110  21.445  1.00 92.82           C
ATOM   4452  C   THR A 293       5.466 -10.707  20.047  1.00 92.82           C
ATOM   4453  O   THR A 293       5.931 -10.029  19.133  1.00 92.82           O
ATOM   4454  HA  THR A 293       5.356  -9.027  21.340  1.00 92.82           H
ATOM   4455  CB  THR A 293       6.338 -10.592  22.449  1.00 92.82           C
ATOM   4456  HB  THR A 293       6.248 -11.665  22.621  1.00 92.82           H
ATOM   4457  OG1 THR A 293       6.130  -9.767  23.592  1.00 92.82           O
ATOM   4458  HG1 THR A 293       5.577 -10.252  24.268  1.00 92.82           H
ATOM   4459  CG2 THR A 293       7.765 -10.264  22.007  1.00 92.82           C
ATOM   4460 1HG2 THR A 293       7.874  -9.185  21.901  1.00 92.82           H
ATOM   4461 2HG2 THR A 293       7.970 -10.746  21.051  1.00 92.82           H
ATOM   4462 3HG2 THR A 293       8.470 -10.628  22.755  1.00 92.82           H
ATOM   4463  HN  THR A 293       3.983 -10.967  22.823  1.00 92.82           H
ATOM   4464  N   ASN A 294       5.085 -11.971  19.926  1.00 94.28           N
ATOM   4465  CA  ASN A 294       5.264 -12.690  18.676  1.00 94.28           C
ATOM   4466  C   ASN A 294       4.384 -12.056  17.597  1.00 94.28           C
ATOM   4467  O   ASN A 294       4.789 -11.957  16.440  1.00 94.28           O
ATOM   4468  HA  ASN A 294       6.327 -12.608  18.449  1.00 94.28           H
ATOM   4469  CB  ASN A 294       4.853 -14.156  18.821  1.00 94.28           C
ATOM   4470 1HB  ASN A 294       3.880 -14.219  19.309  1.00 94.28           H
ATOM   4471 2HB  ASN A 294       4.743 -14.606  17.834  1.00 94.28           H
ATOM   4472  CG  ASN A 294       5.887 -14.939  19.632  1.00 94.28           C
ATOM   4473  OD1 ASN A 294       7.003 -14.497  19.855  1.00 94.28           O
ATOM   4474  ND2 ASN A 294       5.457 -16.123  20.059  1.00 94.28           N
ATOM   4475 1HD2 ASN A 294       4.530 -16.426  19.841  1.00 94.28           H
ATOM   4476 2HD2 ASN A 294       6.061 -16.710  20.598  1.00 94.28           H
ATOM   4477  HN  ASN A 294       4.661 -12.500  20.661  1.00 94.28           H
ATOM   4478  N   ILE A 295       3.196 -11.643  18.015  1.00 93.18           N
ATOM   4479  CA  ILE A 295       2.241 -11.056  17.091  1.00 93.18           C
ATOM   4480  C   ILE A 295       2.802  -9.738  16.553  1.00 93.18           C
ATOM   4481  O   ILE A 295       2.666  -9.438  15.368  1.00 93.18           O
ATOM   4482  HA  ILE A 295       2.126 -11.748  16.256  1.00 93.18           H
ATOM   4483  CB  ILE A 295       0.870 -10.916  17.755  1.00 93.18           C
ATOM   4484  HB  ILE A 295       1.019 -10.558  18.774  1.00 93.18           H
ATOM   4485  CG1 ILE A 295       0.165 -12.271  17.849  1.00 93.18           C
ATOM   4486 1HG1 ILE A 295      -0.130 -12.601  16.854  1.00 93.18           H
ATOM   4487 2HG1 ILE A 295       0.856 -13.017  18.241  1.00 93.18           H
ATOM   4488  CG2 ILE A 295       0.014  -9.874  17.031  1.00 93.18           C
ATOM   4489 1HG2 ILE A 295       0.517  -8.907  17.060  1.00 93.18           H
ATOM   4490 2HG2 ILE A 295      -0.129 -10.178  15.994  1.00 93.18           H
ATOM   4491 3HG2 ILE A 295      -0.955  -9.794  17.524  1.00 93.18           H
ATOM   4492  CD1 ILE A 295      -1.068 -12.185  18.751  1.00 93.18           C
ATOM   4493 1HD1 ILE A 295      -0.765 -11.878  19.752  1.00 93.18           H
ATOM   4494 2HD1 ILE A 295      -1.767 -11.456  18.343  1.00 93.18           H
ATOM   4495 3HD1 ILE A 295      -1.549 -13.162  18.801  1.00 93.18           H
ATOM   4496  HN  ILE A 295       2.884 -11.705  18.963  1.00 93.18           H
ATOM   4497  N   ASP A 296       3.421  -8.985  17.451  1.00 93.02           N
ATOM   4498  CA  ASP A 296       3.970  -7.689  17.091  1.00 93.02           C
ATOM   4499  C   ASP A 296       5.118  -7.885  16.099  1.00 93.02           C
ATOM   4500  O   ASP A 296       5.253  -7.123  15.142  1.00 93.02           O
ATOM   4501  HA  ASP A 296       3.136  -7.134  16.660  1.00 93.02           H
ATOM   4502  CB  ASP A 296       4.525  -6.965  18.319  1.00 93.02           C
ATOM   4503 1HB  ASP A 296       5.202  -7.626  18.860  1.00 93.02           H
ATOM   4504 2HB  ASP A 296       5.108  -6.100  18.003  1.00 93.02           H
ATOM   4505  CG  ASP A 296       3.395  -6.514  19.247  1.00 93.02           C
ATOM   4506  OD1 ASP A 296       2.246  -6.461  18.757  1.00 93.02           O
ATOM   4507  OD2 ASP A 296       3.705  -6.233  20.424  1.00 93.02           O
ATOM   4508  HN  ASP A 296       3.549  -9.247  18.408  1.00 93.02           H
ATOM   4509  N   ILE A 297       5.916  -8.909  16.361  1.00 93.70           N
ATOM   4510  CA  ILE A 297       7.022  -9.241  15.478  1.00 93.70           C
ATOM   4511  C   ILE A 297       6.472  -9.640  14.107  1.00 93.70           C
ATOM   4512  O   ILE A 297       6.978  -9.196  13.078  1.00 93.70           O
ATOM   4513  HA  ILE A 297       7.627  -8.342  15.359  1.00 93.70           H
ATOM   4514  CB  ILE A 297       7.915 -10.307  16.117  1.00 93.70           C
ATOM   4515  HB  ILE A 297       7.277 -11.101  16.503  1.00 93.70           H
ATOM   4516  CG1 ILE A 297       8.690  -9.733  17.304  1.00 93.70           C
ATOM   4517 1HG1 ILE A 297       9.414  -8.999  16.950  1.00 93.70           H
ATOM   4518 2HG1 ILE A 297       8.005  -9.208  17.971  1.00 93.70           H
ATOM   4519  CG2 ILE A 297       8.844 -10.938  15.077  1.00 93.70           C
ATOM   4520 1HG2 ILE A 297       8.248 -11.405  14.294  1.00 93.70           H
ATOM   4521 2HG2 ILE A 297       9.478 -10.166  14.640  1.00 93.70           H
ATOM   4522 3HG2 ILE A 297       9.468 -11.692  15.558  1.00 93.70           H
ATOM   4523  CD1 ILE A 297       9.412 -10.840  18.075  1.00 93.70           C
ATOM   4524 1HD1 ILE A 297       8.682 -11.559  18.448  1.00 93.70           H
ATOM   4525 2HD1 ILE A 297      10.114 -11.346  17.411  1.00 93.70           H
ATOM   4526 3HD1 ILE A 297       9.955 -10.405  18.914  1.00 93.70           H
ATOM   4527  HN  ILE A 297       5.817  -9.506  17.157  1.00 93.70           H
ATOM   4528  N   CYS A 298       5.443 -10.475  14.138  1.00 94.07           N
ATOM   4529  CA  CYS A 298       4.821 -10.941  12.910  1.00 94.07           C
ATOM   4530  C   CYS A 298       4.343  -9.720  12.121  1.00 94.07           C
ATOM   4531  O   CYS A 298       4.474  -9.676  10.899  1.00 94.07           O
ATOM   4532  HA  CYS A 298       5.588 -11.483  12.357  1.00 94.07           H
ATOM   4533  CB  CYS A 298       3.681 -11.922  13.191  1.00 94.07           C
ATOM   4534 1HB  CYS A 298       3.063 -11.550  14.008  1.00 94.07           H
ATOM   4535 2HB  CYS A 298       3.037 -12.003  12.316  1.00 94.07           H
ATOM   4536  SG  CYS A 298       4.361 -13.566  13.620  1.00 94.07           S
ATOM   4537  HG  CYS A 298       4.717 -13.249  14.862  1.00 94.07           H
ATOM   4538  HN  CYS A 298       5.037 -10.831  14.979  1.00 94.07           H
ATOM   4539  N   PHE A 299       3.797  -8.759  12.852  1.00 93.02           N
ATOM   4540  CA  PHE A 299       3.295  -7.543  12.236  1.00 93.02           C
ATOM   4541  C   PHE A 299       4.408  -6.812  11.481  1.00 93.02           C
ATOM   4542  O   PHE A 299       4.219  -6.398  10.338  1.00 93.02           O
ATOM   4543  HA  PHE A 299       2.514  -7.835  11.534  1.00 93.02           H
ATOM   4544  CB  PHE A 299       2.786  -6.646  13.365  1.00 93.02           C
ATOM   4545 1HB  PHE A 299       2.026  -7.186  13.930  1.00 93.02           H
ATOM   4546 2HB  PHE A 299       3.608  -6.442  14.052  1.00 93.02           H
ATOM   4547  CG  PHE A 299       2.198  -5.317  12.888  1.00 93.02           C
ATOM   4548  CD1 PHE A 299       2.976  -4.202  12.855  1.00 93.02           C
ATOM   4549  HD1 PHE A 299       4.018  -4.255  13.168  1.00 93.02           H
ATOM   4550  CD2 PHE A 299       0.897  -5.251  12.496  1.00 93.02           C
ATOM   4551  HD2 PHE A 299       0.274  -6.144  12.522  1.00 93.02           H
ATOM   4552  CE1 PHE A 299       2.430  -2.968  12.411  1.00 93.02           C
ATOM   4553  HE1 PHE A 299       3.053  -2.074  12.385  1.00 93.02           H
ATOM   4554  CE2 PHE A 299       0.351  -4.017  12.052  1.00 93.02           C
ATOM   4555  HE2 PHE A 299      -0.691  -3.964  11.738  1.00 93.02           H
ATOM   4556  CZ  PHE A 299       1.129  -2.902  12.019  1.00 93.02           C
ATOM   4557  HZ  PHE A 299       0.710  -1.955  11.679  1.00 93.02           H
ATOM   4558  HN  PHE A 299       3.696  -8.802  13.846  1.00 93.02           H
ATOM   4559  N   GLN A 300       5.542  -6.675  12.151  1.00 92.45           N
ATOM   4560  CA  GLN A 300       6.664  -5.947  11.583  1.00 92.45           C
ATOM   4561  C   GLN A 300       7.141  -6.626  10.298  1.00 92.45           C
ATOM   4562  O   GLN A 300       7.424  -5.957   9.305  1.00 92.45           O
ATOM   4563  HA  GLN A 300       6.279  -4.953  11.355  1.00 92.45           H
ATOM   4564  CB  GLN A 300       7.806  -5.822  12.594  1.00 92.45           C
ATOM   4565 1HB  GLN A 300       8.046  -6.804  13.000  1.00 92.45           H
ATOM   4566 2HB  GLN A 300       8.702  -5.457  12.092  1.00 92.45           H
ATOM   4567  CG  GLN A 300       7.429  -4.871  13.732  1.00 92.45           C
ATOM   4568 1HG  GLN A 300       6.526  -5.230  14.226  1.00 92.45           H
ATOM   4569 2HG  GLN A 300       8.221  -4.863  14.480  1.00 92.45           H
ATOM   4570  CD  GLN A 300       7.199  -3.452  13.208  1.00 92.45           C
ATOM   4571  OE1 GLN A 300       7.531  -3.117  12.082  1.00 92.45           O
ATOM   4572  NE2 GLN A 300       6.615  -2.640  14.084  1.00 92.45           N
ATOM   4573 1HE2 GLN A 300       6.369  -2.978  14.992  1.00 92.45           H
ATOM   4574 2HE2 GLN A 300       6.423  -1.691  13.834  1.00 92.45           H
ATOM   4575  HN  GLN A 300       5.701  -7.050  13.064  1.00 92.45           H
ATOM   4576  N   VAL A 301       7.216  -7.948  10.358  1.00 93.97           N
ATOM   4577  CA  VAL A 301       7.731  -8.720   9.240  1.00 93.97           C
ATOM   4578  C   VAL A 301       6.796  -8.557   8.040  1.00 93.97           C
ATOM   4579  O   VAL A 301       7.240  -8.222   6.943  1.00 93.97           O
ATOM   4580  HA  VAL A 301       8.708  -8.312   8.980  1.00 93.97           H
ATOM   4581  CB  VAL A 301       7.921 -10.180   9.655  1.00 93.97           C
ATOM   4582  HB  VAL A 301       6.974 -10.541  10.055  1.00 93.97           H
ATOM   4583  CG1 VAL A 301       8.285 -11.050   8.450  1.00 93.97           C
ATOM   4584 1HG1 VAL A 301       7.486 -10.999   7.711  1.00 93.97           H
ATOM   4585 2HG1 VAL A 301       9.214 -10.688   8.008  1.00 93.97           H
ATOM   4586 3HG1 VAL A 301       8.415 -12.083   8.774  1.00 93.97           H
ATOM   4587  CG2 VAL A 301       8.974 -10.303  10.759  1.00 93.97           C
ATOM   4588 1HG2 VAL A 301       9.927  -9.915  10.397  1.00 93.97           H
ATOM   4589 2HG2 VAL A 301       8.657  -9.730  11.630  1.00 93.97           H
ATOM   4590 3HG2 VAL A 301       9.090 -11.351  11.035  1.00 93.97           H
ATOM   4591  HN  VAL A 301       6.933  -8.489  11.150  1.00 93.97           H
ATOM   4592  N   THR A 302       5.517  -8.803   8.289  1.00 93.00           N
ATOM   4593  CA  THR A 302       4.534  -8.806   7.219  1.00 93.00           C
ATOM   4594  C   THR A 302       4.362  -7.397   6.648  1.00 93.00           C
ATOM   4595  O   THR A 302       4.122  -7.232   5.453  1.00 93.00           O
ATOM   4596  HA  THR A 302       4.907  -9.435   6.411  1.00 93.00           H
ATOM   4597  CB  THR A 302       3.237  -9.399   7.772  1.00 93.00           C
ATOM   4598  HB  THR A 302       2.463  -9.427   7.004  1.00 93.00           H
ATOM   4599  OG1 THR A 302       2.944  -8.595   8.911  1.00 93.00           O
ATOM   4600  HG1 THR A 302       3.318  -9.021   9.735  1.00 93.00           H
ATOM   4601  CG2 THR A 302       3.434 -10.803   8.347  1.00 93.00           C
ATOM   4602 1HG2 THR A 302       4.158 -10.764   9.161  1.00 93.00           H
ATOM   4603 2HG2 THR A 302       3.801 -11.468   7.566  1.00 93.00           H
ATOM   4604 3HG2 THR A 302       2.482 -11.178   8.725  1.00 93.00           H
ATOM   4605  HN  THR A 302       5.152  -8.996   9.199  1.00 93.00           H
ATOM   4606  N   GLN A 303       4.492  -6.416   7.530  1.00 91.54           N
ATOM   4607  CA  GLN A 303       4.431  -5.024   7.115  1.00 91.54           C
ATOM   4608  C   GLN A 303       5.539  -4.722   6.105  1.00 91.54           C
ATOM   4609  O   GLN A 303       5.306  -4.038   5.109  1.00 91.54           O
ATOM   4610  HA  GLN A 303       3.456  -4.906   6.642  1.00 91.54           H
ATOM   4611  CB  GLN A 303       4.519  -4.088   8.322  1.00 91.54           C
ATOM   4612 1HB  GLN A 303       3.626  -4.197   8.938  1.00 91.54           H
ATOM   4613 2HB  GLN A 303       5.370  -4.369   8.943  1.00 91.54           H
ATOM   4614  CG  GLN A 303       4.664  -2.632   7.877  1.00 91.54           C
ATOM   4615 1HG  GLN A 303       5.716  -2.403   7.706  1.00 91.54           H
ATOM   4616 2HG  GLN A 303       4.147  -2.484   6.929  1.00 91.54           H
ATOM   4617  CD  GLN A 303       4.094  -1.678   8.929  1.00 91.54           C
ATOM   4618  OE1 GLN A 303       4.730  -1.350   9.917  1.00 91.54           O
ATOM   4619  NE2 GLN A 303       2.863  -1.252   8.662  1.00 91.54           N
ATOM   4620 1HE2 GLN A 303       2.397  -1.559   7.832  1.00 91.54           H
ATOM   4621 2HE2 GLN A 303       2.404  -0.624   9.290  1.00 91.54           H
ATOM   4622  HN  GLN A 303       4.637  -6.559   8.509  1.00 91.54           H
ATOM   4623  N   THR A 304       6.720  -5.247   6.395  1.00 91.55           N
ATOM   4624  CA  THR A 304       7.879  -4.992   5.556  1.00 91.55           C
ATOM   4625  C   THR A 304       7.682  -5.613   4.172  1.00 91.55           C
ATOM   4626  O   THR A 304       8.057  -5.019   3.162  1.00 91.55           O
ATOM   4627  HA  THR A 304       7.970  -3.915   5.414  1.00 91.55           H
ATOM   4628  CB  THR A 304       9.117  -5.517   6.288  1.00 91.55           C
ATOM   4629  HB  THR A 304       9.091  -6.604   6.365  1.00 91.55           H
ATOM   4630  OG1 THR A 304       9.114  -4.811   7.526  1.00 91.55           O
ATOM   4631  HG1 THR A 304       8.658  -5.357   8.229  1.00 91.55           H
ATOM   4632  CG2 THR A 304      10.421  -5.084   5.615  1.00 91.55           C
ATOM   4633 1HG2 THR A 304      10.478  -3.996   5.599  1.00 91.55           H
ATOM   4634 2HG2 THR A 304      10.448  -5.465   4.595  1.00 91.55           H
ATOM   4635 3HG2 THR A 304      11.268  -5.483   6.174  1.00 91.55           H
ATOM   4636  HN  THR A 304       6.892  -5.835   7.186  1.00 91.55           H
ATOM   4637  N   ILE A 305       7.095  -6.801   4.170  1.00 92.30           N
ATOM   4638  CA  ILE A 305       6.815  -7.495   2.924  1.00 92.30           C
ATOM   4639  C   ILE A 305       5.848  -6.657   2.085  1.00 92.30           C
ATOM   4640  O   ILE A 305       6.006  -6.554   0.869  1.00 92.30           O
ATOM   4641  HA  ILE A 305       7.756  -7.583   2.381  1.00 92.30           H
ATOM   4642  CB  ILE A 305       6.318  -8.915   3.202  1.00 92.30           C
ATOM   4643  HB  ILE A 305       5.506  -8.856   3.927  1.00 92.30           H
ATOM   4644  CG1 ILE A 305       7.421  -9.770   3.827  1.00 92.30           C
ATOM   4645 1HG1 ILE A 305       8.173 -10.007   3.075  1.00 92.30           H
ATOM   4646 2HG1 ILE A 305       7.923  -9.205   4.613  1.00 92.30           H
ATOM   4647  CG2 ILE A 305       5.746  -9.553   1.934  1.00 92.30           C
ATOM   4648 1HG2 ILE A 305       4.911  -8.955   1.571  1.00 92.30           H
ATOM   4649 2HG2 ILE A 305       6.521  -9.598   1.169  1.00 92.30           H
ATOM   4650 3HG2 ILE A 305       5.400 -10.562   2.160  1.00 92.30           H
ATOM   4651  CD1 ILE A 305       6.849 -11.064   4.409  1.00 92.30           C
ATOM   4652 1HD1 ILE A 305       6.115 -10.824   5.178  1.00 92.30           H
ATOM   4653 2HD1 ILE A 305       6.369 -11.638   3.616  1.00 92.30           H
ATOM   4654 3HD1 ILE A 305       7.655 -11.653   4.847  1.00 92.30           H
ATOM   4655  HN  ILE A 305       6.812  -7.286   4.997  1.00 92.30           H
ATOM   4656  N   ALA A 306       4.869  -6.081   2.766  1.00 89.70           N
ATOM   4657  CA  ALA A 306       3.844  -5.304   2.091  1.00 89.70           C
ATOM   4658  C   ALA A 306       4.490  -4.094   1.414  1.00 89.70           C
ATOM   4659  O   ALA A 306       4.095  -3.709   0.314  1.00 89.70           O
ATOM   4660  HA  ALA A 306       3.394  -5.940   1.328  1.00 89.70           H
ATOM   4661  CB  ALA A 306       2.763  -4.902   3.097  1.00 89.70           C
ATOM   4662 1HB  ALA A 306       2.316  -5.798   3.527  1.00 89.70           H
ATOM   4663 2HB  ALA A 306       3.210  -4.302   3.890  1.00 89.70           H
ATOM   4664 3HB  ALA A 306       1.994  -4.319   2.590  1.00 89.70           H
ATOM   4665  HN  ALA A 306       4.771  -6.138   3.760  1.00 89.70           H
ATOM   4666  N   PHE A 307       5.472  -3.527   2.099  1.00 89.63           N
ATOM   4667  CA  PHE A 307       6.138  -2.334   1.605  1.00 89.63           C
ATOM   4668  C   PHE A 307       6.954  -2.643   0.348  1.00 89.63           C
ATOM   4669  O   PHE A 307       7.061  -1.807  -0.548  1.00 89.63           O
ATOM   4670  HA  PHE A 307       5.362  -1.607   1.363  1.00 89.63           H
ATOM   4671  CB  PHE A 307       7.084  -1.859   2.710  1.00 89.63           C
ATOM   4672 1HB  PHE A 307       7.685  -2.704   3.047  1.00 89.63           H
ATOM   4673 2HB  PHE A 307       7.772  -1.124   2.293  1.00 89.63           H
ATOM   4674  CG  PHE A 307       6.373  -1.244   3.916  1.00 89.63           C
ATOM   4675  CD1 PHE A 307       5.014  -1.220   3.965  1.00 89.63           C
ATOM   4676  HD1 PHE A 307       4.431  -1.639   3.144  1.00 89.63           H
ATOM   4677  CD2 PHE A 307       7.099  -0.721   4.940  1.00 89.63           C
ATOM   4678  HD2 PHE A 307       8.188  -0.741   4.901  1.00 89.63           H
ATOM   4679  CE1 PHE A 307       4.354  -0.649   5.085  1.00 89.63           C
ATOM   4680  HE1 PHE A 307       3.264  -0.629   5.124  1.00 89.63           H
ATOM   4681  CE2 PHE A 307       6.439  -0.151   6.061  1.00 89.63           C
ATOM   4682  HE2 PHE A 307       7.021   0.268   6.881  1.00 89.63           H
ATOM   4683  CZ  PHE A 307       5.080  -0.126   6.109  1.00 89.63           C
ATOM   4684  HZ  PHE A 307       4.573   0.312   6.969  1.00 89.63           H
ATOM   4685  HN  PHE A 307       5.812  -3.868   2.975  1.00 89.63           H
ATOM   4686  N   PHE A 308       7.510  -3.845   0.323  1.00 90.35           N
ATOM   4687  CA  PHE A 308       8.345  -4.260  -0.791  1.00 90.35           C
ATOM   4688  C   PHE A 308       7.548  -4.282  -2.096  1.00 90.35           C
ATOM   4689  O   PHE A 308       8.125  -4.236  -3.181  1.00 90.35           O
ATOM   4690  HA  PHE A 308       9.156  -3.536  -0.874  1.00 90.35           H
ATOM   4691  CB  PHE A 308       8.832  -5.677  -0.481  1.00 90.35           C
ATOM   4692 1HB  PHE A 308       9.106  -5.734   0.573  1.00 90.35           H
ATOM   4693 2HB  PHE A 308       8.009  -6.375  -0.635  1.00 90.35           H
ATOM   4694  CG  PHE A 308      10.026  -6.124  -1.328  1.00 90.35           C
ATOM   4695  CD1 PHE A 308       9.825  -6.872  -2.445  1.00 90.35           C
ATOM   4696  HD1 PHE A 308       8.813  -7.153  -2.738  1.00 90.35           H
ATOM   4697  CD2 PHE A 308      11.288  -5.773  -0.962  1.00 90.35           C
ATOM   4698  HD2 PHE A 308      11.449  -5.174  -0.066  1.00 90.35           H
ATOM   4699  CE1 PHE A 308      10.933  -7.287  -3.231  1.00 90.35           C
ATOM   4700  HE1 PHE A 308      10.771  -7.886  -4.127  1.00 90.35           H
ATOM   4701  CE2 PHE A 308      12.396  -6.188  -1.748  1.00 90.35           C
ATOM   4702  HE2 PHE A 308      13.408  -5.907  -1.455  1.00 90.35           H
ATOM   4703  CZ  PHE A 308      12.195  -6.936  -2.866  1.00 90.35           C
ATOM   4704  HZ  PHE A 308      13.045  -7.254  -3.469  1.00 90.35           H
ATOM   4705  HN  PHE A 308       7.397  -4.529   1.044  1.00 90.35           H
ATOM   4706  N   HIS A 309       6.233  -4.351  -1.948  1.00 87.42           N
ATOM   4707  CA  HIS A 309       5.351  -4.393  -3.102  1.00 87.42           C
ATOM   4708  C   HIS A 309       5.530  -3.119  -3.931  1.00 87.42           C
ATOM   4709  O   HIS A 309       5.434  -3.153  -5.157  1.00 87.42           O
ATOM   4710  HA  HIS A 309       5.659  -5.251  -3.700  1.00 87.42           H
ATOM   4711  CB  HIS A 309       3.901  -4.620  -2.670  1.00 87.42           C
ATOM   4712 1HB  HIS A 309       3.857  -5.506  -2.036  1.00 87.42           H
ATOM   4713 2HB  HIS A 309       3.577  -3.776  -2.062  1.00 87.42           H
ATOM   4714  CG  HIS A 309       2.938  -4.793  -3.820  1.00 87.42           C
ATOM   4715  ND1 HIS A 309       2.259  -3.732  -4.395  1.00 87.42           N
ATOM   4716  HD1 HIS A 309       2.332  -2.774  -4.120  1.00 87.42           H
ATOM   4717  CD2 HIS A 309       2.547  -5.912  -4.496  1.00 87.42           C
ATOM   4718  HD2 HIS A 309       2.891  -6.927  -4.300  1.00 87.42           H
ATOM   4719  CE1 HIS A 309       1.497  -4.203  -5.371  1.00 87.42           C
ATOM   4720  HE1 HIS A 309       0.841  -3.615  -6.013  1.00 87.42           H
ATOM   4721  NE2 HIS A 309       1.677  -5.554  -5.432  1.00 87.42           N
ATOM   4722  HN  HIS A 309       5.771  -4.379  -1.062  1.00 87.42           H
ATOM   4723  N   SER A 310       5.786  -2.025  -3.228  1.00 86.01           N
ATOM   4724  CA  SER A 310       5.831  -0.720  -3.865  1.00 86.01           C
ATOM   4725  C   SER A 310       7.058  -0.623  -4.775  1.00 86.01           C
ATOM   4726  O   SER A 310       7.117   0.236  -5.653  1.00 86.01           O
ATOM   4727  HA  SER A 310       4.914  -0.653  -4.451  1.00 86.01           H
ATOM   4728  CB  SER A 310       5.853   0.401  -2.824  1.00 86.01           C
ATOM   4729 1HB  SER A 310       6.648   0.210  -2.103  1.00 86.01           H
ATOM   4730 2HB  SER A 310       6.086   1.346  -3.313  1.00 86.01           H
ATOM   4731  OG  SER A 310       4.609   0.516  -2.138  1.00 86.01           O
ATOM   4732  HG  SER A 310       3.936   0.967  -2.724  1.00 86.01           H
ATOM   4733  HN  SER A 310       5.961  -2.021  -2.244  1.00 86.01           H
ATOM   4734  N   CYS A 311       8.006  -1.517  -4.533  1.00 88.01           N
ATOM   4735  CA  CYS A 311       9.214  -1.562  -5.338  1.00 88.01           C
ATOM   4736  C   CYS A 311       9.023  -2.612  -6.434  1.00 88.01           C
ATOM   4737  O   CYS A 311       9.736  -2.606  -7.436  1.00 88.01           O
ATOM   4738  HA  CYS A 311       9.339  -0.569  -5.771  1.00 88.01           H
ATOM   4739  CB  CYS A 311      10.452  -1.846  -4.485  1.00 88.01           C
ATOM   4740 1HB  CYS A 311      11.355  -1.629  -5.055  1.00 88.01           H
ATOM   4741 2HB  CYS A 311      10.461  -1.193  -3.613  1.00 88.01           H
ATOM   4742  SG  CYS A 311      10.456  -3.597  -3.953  1.00 88.01           S
ATOM   4743  HG  CYS A 311      11.573  -3.522  -3.234  1.00 88.01           H
ATOM   4744  HN  CYS A 311       7.958  -2.199  -3.804  1.00 88.01           H
ATOM   4745  N   LEU A 312       8.056  -3.489  -6.206  1.00 86.83           N
ATOM   4746  CA  LEU A 312       7.779  -4.559  -7.149  1.00 86.83           C
ATOM   4747  C   LEU A 312       6.891  -4.024  -8.275  1.00 86.83           C
ATOM   4748  O   LEU A 312       6.972  -4.492  -9.409  1.00 86.83           O
ATOM   4749  HA  LEU A 312       8.731  -4.871  -7.578  1.00 86.83           H
ATOM   4750  CB  LEU A 312       7.190  -5.772  -6.425  1.00 86.83           C
ATOM   4751 1HB  LEU A 312       6.396  -5.425  -5.764  1.00 86.83           H
ATOM   4752 2HB  LEU A 312       6.726  -6.422  -7.166  1.00 86.83           H
ATOM   4753  CG  LEU A 312       8.174  -6.604  -5.601  1.00 86.83           C
ATOM   4754  HG  LEU A 312       8.555  -5.980  -4.792  1.00 86.83           H
ATOM   4755  CD1 LEU A 312       7.474  -7.802  -4.956  1.00 86.83           C
ATOM   4756 1HD1 LEU A 312       6.680  -7.448  -4.299  1.00 86.83           H
ATOM   4757 2HD1 LEU A 312       7.047  -8.435  -5.734  1.00 86.83           H
ATOM   4758 3HD1 LEU A 312       8.196  -8.376  -4.377  1.00 86.83           H
ATOM   4759  CD2 LEU A 312       9.375  -7.030  -6.448  1.00 86.83           C
ATOM   4760 1HD2 LEU A 312       9.032  -7.629  -7.291  1.00 86.83           H
ATOM   4761 2HD2 LEU A 312       9.891  -6.144  -6.818  1.00 86.83           H
ATOM   4762 3HD2 LEU A 312      10.059  -7.620  -5.837  1.00 86.83           H
ATOM   4763  HN  LEU A 312       7.468  -3.476  -5.397  1.00 86.83           H
ATOM   4764  N   ASN A 313       6.065  -3.051  -7.922  1.00 78.41           N
ATOM   4765  CA  ASN A 313       5.092  -2.517  -8.860  1.00 78.41           C
ATOM   4766  C   ASN A 313       5.792  -2.189 -10.181  1.00 78.41           C
ATOM   4767  O   ASN A 313       5.371  -2.649 -11.241  1.00 78.41           O
ATOM   4768  HA  ASN A 313       4.341  -3.299  -8.970  1.00 78.41           H
ATOM   4769  CB  ASN A 313       4.461  -1.230  -8.327  1.00 78.41           C
ATOM   4770 1HB  ASN A 313       5.167  -0.718  -7.673  1.00 78.41           H
ATOM   4771 2HB  ASN A 313       4.248  -0.555  -9.156  1.00 78.41           H
ATOM   4772  CG  ASN A 313       3.171  -1.528  -7.561  1.00 78.41           C
ATOM   4773  OD1 ASN A 313       2.577  -2.587  -7.682  1.00 78.41           O
ATOM   4774  ND2 ASN A 313       2.772  -0.539  -6.767  1.00 78.41           N
ATOM   4775 1HD2 ASN A 313       3.305   0.306  -6.714  1.00 78.41           H
ATOM   4776 2HD2 ASN A 313       1.938  -0.638  -6.224  1.00 78.41           H
ATOM   4777  HN  ASN A 313       6.052  -2.629  -7.015  1.00 78.41           H
ATOM   4778  N   PRO A 314       6.868  -1.392 -10.142  1.00 79.30           N
ATOM   4779  CA  PRO A 314       7.593  -1.043 -11.366  1.00 79.30           C
ATOM   4780  C   PRO A 314       7.998  -2.270 -12.166  1.00 79.30           C
ATOM   4781  O   PRO A 314       7.766  -2.333 -13.373  1.00 79.30           O
ATOM   4782  HA  PRO A 314       6.949  -0.468 -12.032  1.00 79.30           H
ATOM   4783  CB  PRO A 314       8.811  -0.269 -10.857  1.00 79.30           C
ATOM   4784 1HB  PRO A 314       9.665  -0.927 -10.696  1.00 79.30           H
ATOM   4785 2HB  PRO A 314       9.128   0.494 -11.568  1.00 79.30           H
ATOM   4786  CG  PRO A 314       8.319   0.346  -9.553  1.00 79.30           C
ATOM   4787 1HG  PRO A 314       9.146   0.627  -8.901  1.00 79.30           H
ATOM   4788 2HG  PRO A 314       7.743   1.254  -9.726  1.00 79.30           H
ATOM   4789  CD  PRO A 314       7.471  -0.764  -8.953  1.00 79.30           C
ATOM   4790 1HD  PRO A 314       8.075  -1.474  -8.388  1.00 79.30           H
ATOM   4791 2HD  PRO A 314       6.719  -0.373  -8.267  1.00 79.30           H
ATOM   4792  N   VAL A 315       8.598  -3.222 -11.467  1.00 77.13           N
ATOM   4793  CA  VAL A 315       9.167  -4.387 -12.123  1.00 77.13           C
ATOM   4794  C   VAL A 315       8.072  -5.107 -12.912  1.00 77.13           C
ATOM   4795  O   VAL A 315       8.297  -5.533 -14.044  1.00 77.13           O
ATOM   4796  HA  VAL A 315       9.927  -4.034 -12.819  1.00 77.13           H
ATOM   4797  CB  VAL A 315       9.850  -5.287 -11.091  1.00 77.13           C
ATOM   4798  HB  VAL A 315       9.095  -5.609 -10.374  1.00 77.13           H
ATOM   4799  CG1 VAL A 315      10.432  -6.537 -11.754  1.00 77.13           C
ATOM   4800 1HG1 VAL A 315       9.632  -7.100 -12.233  1.00 77.13           H
ATOM   4801 2HG1 VAL A 315      11.168  -6.242 -12.502  1.00 77.13           H
ATOM   4802 3HG1 VAL A 315      10.912  -7.159 -10.998  1.00 77.13           H
ATOM   4803  CG2 VAL A 315      10.929  -4.520 -10.324  1.00 77.13           C
ATOM   4804 1HG2 VAL A 315      11.682  -4.155 -11.023  1.00 77.13           H
ATOM   4805 2HG2 VAL A 315      10.476  -3.675  -9.805  1.00 77.13           H
ATOM   4806 3HG2 VAL A 315      11.399  -5.183  -9.597  1.00 77.13           H
ATOM   4807  HN  VAL A 315       8.699  -3.206 -10.472  1.00 77.13           H
ATOM   4808  N   LEU A 316       6.912  -5.222 -12.284  1.00 75.13           N
ATOM   4809  CA  LEU A 316       5.813  -5.970 -12.871  1.00 75.13           C
ATOM   4810  C   LEU A 316       5.438  -5.346 -14.216  1.00 75.13           C
ATOM   4811  O   LEU A 316       5.291  -6.052 -15.213  1.00 75.13           O
ATOM   4812  HA  LEU A 316       6.168  -6.986 -13.049  1.00 75.13           H
ATOM   4813  CB  LEU A 316       4.644  -6.065 -11.889  1.00 75.13           C
ATOM   4814 1HB  LEU A 316       4.381  -5.056 -11.570  1.00 75.13           H
ATOM   4815 2HB  LEU A 316       3.781  -6.466 -12.420  1.00 75.13           H
ATOM   4816  CG  LEU A 316       4.882  -6.919 -10.642  1.00 75.13           C
ATOM   4817  HG  LEU A 316       5.754  -6.525 -10.120  1.00 75.13           H
ATOM   4818  CD1 LEU A 316       3.697  -6.825  -9.679  1.00 75.13           C
ATOM   4819 1HD1 LEU A 316       3.560  -5.788  -9.371  1.00 75.13           H
ATOM   4820 2HD1 LEU A 316       2.795  -7.178 -10.177  1.00 75.13           H
ATOM   4821 3HD1 LEU A 316       3.893  -7.441  -8.801  1.00 75.13           H
ATOM   4822  CD2 LEU A 316       5.199  -8.367 -11.022  1.00 75.13           C
ATOM   4823 1HD2 LEU A 316       4.362  -8.788 -11.579  1.00 75.13           H
ATOM   4824 2HD2 LEU A 316       6.096  -8.392 -11.640  1.00 75.13           H
ATOM   4825 3HD2 LEU A 316       5.364  -8.952 -10.117  1.00 75.13           H
ATOM   4826  HN  LEU A 316       6.716  -4.815 -11.391  1.00 75.13           H
ATOM   4827  N   TYR A 317       5.293  -4.029 -14.201  1.00 65.35           N
ATOM   4828  CA  TYR A 317       4.807  -3.316 -15.370  1.00 65.35           C
ATOM   4829  C   TYR A 317       5.907  -3.177 -16.425  1.00 65.35           C
ATOM   4830  O   TYR A 317       5.633  -3.230 -17.623  1.00 65.35           O
ATOM   4831  HA  TYR A 317       3.979  -3.887 -15.792  1.00 65.35           H
ATOM   4832  CB  TYR A 317       4.408  -1.923 -14.879  1.00 65.35           C
ATOM   4833 1HB  TYR A 317       5.287  -1.430 -14.463  1.00 65.35           H
ATOM   4834 2HB  TYR A 317       4.083  -1.327 -15.732  1.00 65.35           H
ATOM   4835  CG  TYR A 317       3.299  -1.928 -13.826  1.00 65.35           C
ATOM   4836  CD1 TYR A 317       2.083  -2.519 -14.107  1.00 65.35           C
ATOM   4837  HD1 TYR A 317       1.914  -2.982 -15.079  1.00 65.35           H
ATOM   4838  CD2 TYR A 317       3.513  -1.342 -12.595  1.00 65.35           C
ATOM   4839  HD2 TYR A 317       4.473  -0.876 -12.373  1.00 65.35           H
ATOM   4840  CE1 TYR A 317       1.039  -2.524 -13.116  1.00 65.35           C
ATOM   4841  HE1 TYR A 317       0.074  -2.987 -13.325  1.00 65.35           H
ATOM   4842  CE2 TYR A 317       2.468  -1.347 -11.604  1.00 65.35           C
ATOM   4843  HE2 TYR A 317       2.624  -0.888 -10.627  1.00 65.35           H
ATOM   4844  CZ  TYR A 317       1.283  -1.938 -11.913  1.00 65.35           C
ATOM   4845  OH  TYR A 317       0.297  -1.942 -10.977  1.00 65.35           O
ATOM   4846  HH  TYR A 317      -0.472  -2.499 -11.293  1.00 65.35           H
ATOM   4847  HN  TYR A 317       5.502  -3.452 -13.411  1.00 65.35           H
ATOM   4848  N   VAL A 318       7.128  -3.002 -15.940  1.00 63.13           N
ATOM   4849  CA  VAL A 318       8.259  -2.780 -16.825  1.00 63.13           C
ATOM   4850  C   VAL A 318       8.528  -4.053 -17.630  1.00 63.13           C
ATOM   4851  O   VAL A 318       8.528  -4.026 -18.860  1.00 63.13           O
ATOM   4852  HA  VAL A 318       7.986  -1.981 -17.514  1.00 63.13           H
ATOM   4853  CB  VAL A 318       9.472  -2.316 -16.017  1.00 63.13           C
ATOM   4854  HB  VAL A 318       9.609  -3.011 -15.189  1.00 63.13           H
ATOM   4855  CG1 VAL A 318      10.742  -2.344 -16.870  1.00 63.13           C
ATOM   4856 1HG1 VAL A 318      10.923  -3.361 -17.218  1.00 63.13           H
ATOM   4857 2HG1 VAL A 318      10.619  -1.682 -17.727  1.00 63.13           H
ATOM   4858 3HG1 VAL A 318      11.589  -2.010 -16.271  1.00 63.13           H
ATOM   4859  CG2 VAL A 318       9.238  -0.923 -15.428  1.00 63.13           C
ATOM   4860 1HG2 VAL A 318       9.063  -0.212 -16.235  1.00 63.13           H
ATOM   4861 2HG2 VAL A 318       8.369  -0.948 -14.770  1.00 63.13           H
ATOM   4862 3HG2 VAL A 318      10.116  -0.618 -14.858  1.00 63.13           H
ATOM   4863  HN  VAL A 318       7.349  -3.009 -14.965  1.00 63.13           H
ATOM   4864  N   PHE A 319       8.752  -5.138 -16.903  1.00 63.38           N
ATOM   4865  CA  PHE A 319       9.252  -6.358 -17.514  1.00 63.38           C
ATOM   4866  C   PHE A 319       8.130  -7.112 -18.232  1.00 63.38           C
ATOM   4867  O   PHE A 319       8.383  -7.845 -19.187  1.00 63.38           O
ATOM   4868  HA  PHE A 319      10.014  -6.069 -18.238  1.00 63.38           H
ATOM   4869  CB  PHE A 319       9.796  -7.234 -16.384  1.00 63.38           C
ATOM   4870 1HB  PHE A 319       9.090  -7.219 -15.554  1.00 63.38           H
ATOM   4871 2HB  PHE A 319       9.856  -8.265 -16.733  1.00 63.38           H
ATOM   4872  CG  PHE A 319      11.172  -6.804 -15.871  1.00 63.38           C
ATOM   4873  CD1 PHE A 319      12.298  -7.333 -16.419  1.00 63.38           C
ATOM   4874  HD1 PHE A 319      12.221  -8.064 -17.224  1.00 63.38           H
ATOM   4875  CD2 PHE A 319      11.269  -5.892 -14.866  1.00 63.38           C
ATOM   4876  HD2 PHE A 319      10.366  -5.467 -14.427  1.00 63.38           H
ATOM   4877  CE1 PHE A 319      13.575  -6.934 -15.943  1.00 63.38           C
ATOM   4878  HE1 PHE A 319      14.478  -7.359 -16.382  1.00 63.38           H
ATOM   4879  CE2 PHE A 319      12.546  -5.493 -14.390  1.00 63.38           C
ATOM   4880  HE2 PHE A 319      12.623  -4.762 -13.585  1.00 63.38           H
ATOM   4881  CZ  PHE A 319      13.672  -6.022 -14.938  1.00 63.38           C
ATOM   4882  HZ  PHE A 319      14.652  -5.716 -14.573  1.00 63.38           H
ATOM   4883  HN  PHE A 319       8.597  -5.192 -15.917  1.00 63.38           H
ATOM   4884  N   VAL A 320       6.916  -6.905 -17.745  1.00 65.38           N
ATOM   4885  CA  VAL A 320       5.772  -7.648 -18.246  1.00 65.38           C
ATOM   4886  C   VAL A 320       5.119  -6.863 -19.385  1.00 65.38           C
ATOM   4887  O   VAL A 320       4.422  -7.438 -20.220  1.00 65.38           O
ATOM   4888  HA  VAL A 320       6.142  -8.595 -18.639  1.00 65.38           H
ATOM   4889  CB  VAL A 320       4.805  -7.955 -17.101  1.00 65.38           C
ATOM   4890  HB  VAL A 320       4.230  -7.052 -16.896  1.00 65.38           H
ATOM   4891  CG1 VAL A 320       3.822  -9.059 -17.494  1.00 65.38           C
ATOM   4892 1HG1 VAL A 320       3.245  -8.740 -18.362  1.00 65.38           H
ATOM   4893 2HG1 VAL A 320       4.374  -9.967 -17.739  1.00 65.38           H
ATOM   4894 3HG1 VAL A 320       3.146  -9.258 -16.662  1.00 65.38           H
ATOM   4895  CG2 VAL A 320       5.565  -8.327 -15.826  1.00 65.38           C
ATOM   4896 1HG2 VAL A 320       6.178  -9.209 -16.012  1.00 65.38           H
ATOM   4897 2HG2 VAL A 320       6.206  -7.496 -15.529  1.00 65.38           H
ATOM   4898 3HG2 VAL A 320       4.854  -8.540 -15.028  1.00 65.38           H
ATOM   4899  HN  VAL A 320       6.708  -6.245 -17.023  1.00 65.38           H
ATOM   4900  N   GLY A 321       5.368  -5.562 -19.384  1.00 64.50           N
ATOM   4901  CA  GLY A 321       4.873  -4.704 -20.447  1.00 64.50           C
ATOM   4902  C   GLY A 321       5.811  -4.733 -21.655  1.00 64.50           C
ATOM   4903  O   GLY A 321       6.923  -4.209 -21.595  1.00 64.50           O
ATOM   4904 1HA  GLY A 321       3.877  -5.029 -20.748  1.00 64.50           H
ATOM   4905 2HA  GLY A 321       4.778  -3.682 -20.080  1.00 64.50           H
ATOM   4906  HN  GLY A 321       5.895  -5.094 -18.675  1.00 64.50           H
ATOM   4907  N   GLU A 322       5.329  -5.349 -22.724  1.00 67.16           N
ATOM   4908  CA  GLU A 322       6.077  -5.383 -23.970  1.00 67.16           C
ATOM   4909  C   GLU A 322       6.354  -3.961 -24.461  1.00 67.16           C
ATOM   4910  O   GLU A 322       7.477  -3.642 -24.850  1.00 67.16           O
ATOM   4911  HA  GLU A 322       7.017  -5.881 -23.730  1.00 67.16           H
ATOM   4912  CB  GLU A 322       5.336  -6.196 -25.033  1.00 67.16           C
ATOM   4913 1HB  GLU A 322       4.275  -5.945 -25.014  1.00 67.16           H
ATOM   4914 2HB  GLU A 322       5.799  -6.036 -26.007  1.00 67.16           H
ATOM   4915  CG  GLU A 322       5.439  -7.696 -24.747  1.00 67.16           C
ATOM   4916 1HG  GLU A 322       6.481  -7.964 -24.568  1.00 67.16           H
ATOM   4917 2HG  GLU A 322       4.888  -7.935 -23.838  1.00 67.16           H
ATOM   4918  CD  GLU A 322       4.889  -8.516 -25.915  1.00 67.16           C
ATOM   4919  OE1 GLU A 322       5.350  -9.667 -26.068  1.00 67.16           O
ATOM   4920  OE2 GLU A 322       4.018  -7.972 -26.630  1.00 67.16           O
ATOM   4921  HN  GLU A 322       4.447  -5.819 -22.749  1.00 67.16           H
ATOM   4922  N   ARG A 323       5.311  -3.144 -24.429  1.00 65.75           N
ATOM   4923  CA  ARG A 323       5.417  -1.775 -24.904  1.00 65.75           C
ATOM   4924  C   ARG A 323       6.495  -1.024 -24.121  1.00 65.75           C
ATOM   4925  O   ARG A 323       7.315  -0.319 -24.708  1.00 65.75           O
ATOM   4926  HA  ARG A 323       5.687  -1.866 -25.957  1.00 65.75           H
ATOM   4927  CB  ARG A 323       4.084  -1.038 -24.761  1.00 65.75           C
ATOM   4928 1HB  ARG A 323       3.587  -1.353 -23.843  1.00 65.75           H
ATOM   4929 2HB  ARG A 323       4.265   0.034 -24.673  1.00 65.75           H
ATOM   4930  CG  ARG A 323       3.174  -1.311 -25.960  1.00 65.75           C
ATOM   4931 1HG  ARG A 323       3.724  -1.138 -26.885  1.00 65.75           H
ATOM   4932 2HG  ARG A 323       2.871  -2.358 -25.960  1.00 65.75           H
ATOM   4933  CD  ARG A 323       1.934  -0.415 -25.923  1.00 65.75           C
ATOM   4934 1HD  ARG A 323       1.396  -0.564 -24.987  1.00 65.75           H
ATOM   4935 2HD  ARG A 323       2.232   0.633 -25.956  1.00 65.75           H
ATOM   4936  NE  ARG A 323       1.051  -0.726 -27.069  1.00 65.75           N
ATOM   4937  HE  ARG A 323       1.348  -1.431 -27.712  1.00 65.75           H
ATOM   4938  CZ  ARG A 323      -0.123  -0.121 -27.298  1.00 65.75           C
ATOM   4939  NH1 ARG A 323      -0.571   0.831 -26.468  1.00 65.75           N
ATOM   4940 1HH1 ARG A 323      -0.028   1.095 -25.671  1.00 65.75           H
ATOM   4941 2HH1 ARG A 323      -1.448   1.277 -26.647  1.00 65.75           H
ATOM   4942  NH2 ARG A 323      -0.842  -0.483 -28.369  1.00 65.75           N
ATOM   4943 1HH2 ARG A 323      -1.720  -0.042 -28.555  1.00 65.75           H
ATOM   4944 2HH2 ARG A 323      -0.500  -1.195 -28.983  1.00 65.75           H
ATOM   4945  HN  ARG A 323       4.408  -3.404 -24.087  1.00 65.75           H
ATOM   4946  N   PHE A 324       6.459  -1.200 -22.809  1.00 69.58           N
ATOM   4947  CA  PHE A 324       7.365  -0.477 -21.932  1.00 69.58           C
ATOM   4948  C   PHE A 324       8.823  -0.806 -22.259  1.00 69.58           C
ATOM   4949  O   PHE A 324       9.673   0.083 -22.284  1.00 69.58           O
ATOM   4950  HA  PHE A 324       7.189   0.587 -22.091  1.00 69.58           H
ATOM   4951  CB  PHE A 324       7.060  -0.931 -20.503  1.00 69.58           C
ATOM   4952 1HB  PHE A 324       5.980  -0.968 -20.366  1.00 69.58           H
ATOM   4953 2HB  PHE A 324       7.434  -1.946 -20.367  1.00 69.58           H
ATOM   4954  CG  PHE A 324       7.665  -0.032 -19.422  1.00 69.58           C
ATOM   4955  CD1 PHE A 324       8.990  -0.120 -19.129  1.00 69.58           C
ATOM   4956  HD1 PHE A 324       9.621  -0.830 -19.663  1.00 69.58           H
ATOM   4957  CD2 PHE A 324       6.878   0.854 -18.756  1.00 69.58           C
ATOM   4958  HD2 PHE A 324       5.816   0.924 -18.991  1.00 69.58           H
ATOM   4959  CE1 PHE A 324       9.552   0.714 -18.126  1.00 69.58           C
ATOM   4960  HE1 PHE A 324      10.614   0.644 -17.890  1.00 69.58           H
ATOM   4961  CE2 PHE A 324       7.440   1.688 -17.753  1.00 69.58           C
ATOM   4962  HE2 PHE A 324       6.809   2.398 -17.218  1.00 69.58           H
ATOM   4963  CZ  PHE A 324       8.765   1.601 -17.459  1.00 69.58           C
ATOM   4964  HZ  PHE A 324       9.196   2.241 -16.690  1.00 69.58           H
ATOM   4965  HN  PHE A 324       5.827  -1.821 -22.345  1.00 69.58           H
ATOM   4966  N   ARG A 325       9.068  -2.085 -22.501  1.00 70.96           N
ATOM   4967  CA  ARG A 325      10.397  -2.534 -22.880  1.00 70.96           C
ATOM   4968  C   ARG A 325      10.863  -1.807 -24.142  1.00 70.96           C
ATOM   4969  O   ARG A 325      12.009  -1.368 -24.222  1.00 70.96           O
ATOM   4970  HA  ARG A 325      11.029  -2.284 -22.027  1.00 70.96           H
ATOM   4971  CB  ARG A 325      10.418  -4.043 -23.131  1.00 70.96           C
ATOM   4972 1HB  ARG A 325       9.585  -4.319 -23.778  1.00 70.96           H
ATOM   4973 2HB  ARG A 325      11.333  -4.315 -23.656  1.00 70.96           H
ATOM   4974  CG  ARG A 325      10.328  -4.820 -21.816  1.00 70.96           C
ATOM   4975 1HG  ARG A 325      11.098  -4.468 -21.129  1.00 70.96           H
ATOM   4976 2HG  ARG A 325       9.366  -4.628 -21.341  1.00 70.96           H
ATOM   4977  CD  ARG A 325      10.495  -6.322 -22.054  1.00 70.96           C
ATOM   4978 1HD  ARG A 325       9.678  -6.694 -22.671  1.00 70.96           H
ATOM   4979 2HD  ARG A 325      11.419  -6.511 -22.600  1.00 70.96           H
ATOM   4980  NE  ARG A 325      10.518  -7.039 -20.759  1.00 70.96           N
ATOM   4981  HE  ARG A 325      10.348  -6.511 -19.927  1.00 70.96           H
ATOM   4982  CZ  ARG A 325      10.752  -8.353 -20.633  1.00 70.96           C
ATOM   4983  NH1 ARG A 325      10.986  -9.109 -21.714  1.00 70.96           N
ATOM   4984 1HH1 ARG A 325      10.987  -8.695 -22.624  1.00 70.96           H
ATOM   4985 2HH1 ARG A 325      11.159 -10.089 -21.610  1.00 70.96           H
ATOM   4986  NH2 ARG A 325      10.748  -8.898 -19.409  1.00 70.96           N
ATOM   4987 1HH2 ARG A 325      10.921  -9.877 -19.297  1.00 70.96           H
ATOM   4988 2HH2 ARG A 325      10.573  -8.326 -18.607  1.00 70.96           H
ATOM   4989  HN  ARG A 325       8.379  -2.807 -22.443  1.00 70.96           H
ATOM   4990  N   ARG A 326       9.951  -1.702 -25.098  1.00 72.18           N
ATOM   4991  CA  ARG A 326      10.249  -1.020 -26.345  1.00 72.18           C
ATOM   4992  C   ARG A 326      10.584   0.449 -26.080  1.00 72.18           C
ATOM   4993  O   ARG A 326      11.572   0.968 -26.597  1.00 72.18           O
ATOM   4994  HA  ARG A 326      11.109  -1.550 -26.755  1.00 72.18           H
ATOM   4995  CB  ARG A 326       9.066  -1.100 -27.313  1.00 72.18           C
ATOM   4996 1HB  ARG A 326       8.140  -0.893 -26.778  1.00 72.18           H
ATOM   4997 2HB  ARG A 326       9.168  -0.334 -28.082  1.00 72.18           H
ATOM   4998  CG  ARG A 326       8.986  -2.480 -27.967  1.00 72.18           C
ATOM   4999 1HG  ARG A 326       9.928  -2.706 -28.467  1.00 72.18           H
ATOM   5000 2HG  ARG A 326       8.841  -3.242 -27.201  1.00 72.18           H
ATOM   5001  CD  ARG A 326       7.839  -2.542 -28.979  1.00 72.18           C
ATOM   5002 1HD  ARG A 326       6.916  -2.193 -28.516  1.00 72.18           H
ATOM   5003 2HD  ARG A 326       8.047  -1.876 -29.817  1.00 72.18           H
ATOM   5004  NE  ARG A 326       7.668  -3.929 -29.466  1.00 72.18           N
ATOM   5005  HE  ARG A 326       7.737  -4.671 -28.800  1.00 72.18           H
ATOM   5006  CZ  ARG A 326       7.425  -4.252 -30.743  1.00 72.18           C
ATOM   5007  NH1 ARG A 326       7.322  -3.297 -31.678  1.00 72.18           N
ATOM   5008 1HH1 ARG A 326       7.426  -2.336 -31.425  1.00 72.18           H
ATOM   5009 2HH1 ARG A 326       7.140  -3.547 -32.630  1.00 72.18           H
ATOM   5010  NH2 ARG A 326       7.287  -5.543 -31.072  1.00 72.18           N
ATOM   5011 1HH2 ARG A 326       7.105  -5.801 -32.021  1.00 72.18           H
ATOM   5012 2HH2 ARG A 326       7.365  -6.250 -30.368  1.00 72.18           H
ATOM   5013  HN  ARG A 326       9.025  -2.073 -25.029  1.00 72.18           H
ATOM   5014  N   ASP A 327       9.741   1.079 -25.275  1.00 71.46           N
ATOM   5015  CA  ASP A 327       9.834   2.514 -25.067  1.00 71.46           C
ATOM   5016  C   ASP A 327      11.054   2.821 -24.196  1.00 71.46           C
ATOM   5017  O   ASP A 327      11.718   3.838 -24.386  1.00 71.46           O
ATOM   5018  HA  ASP A 327       9.918   2.943 -26.066  1.00 71.46           H
ATOM   5019  CB  ASP A 327       8.594   3.049 -24.350  1.00 71.46           C
ATOM   5020 1HB  ASP A 327       8.409   2.464 -23.449  1.00 71.46           H
ATOM   5021 2HB  ASP A 327       8.768   4.077 -24.032  1.00 71.46           H
ATOM   5022  CG  ASP A 327       7.366   2.992 -25.261  1.00 71.46           C
ATOM   5023  OD1 ASP A 327       7.575   2.969 -26.493  1.00 71.46           O
ATOM   5024  OD2 ASP A 327       6.247   2.973 -24.705  1.00 71.46           O
ATOM   5025  HN  ASP A 327       9.006   0.626 -24.770  1.00 71.46           H
ATOM   5026  N   LEU A 328      11.311   1.921 -23.257  1.00 72.47           N
ATOM   5027  CA  LEU A 328      12.494   2.031 -22.420  1.00 72.47           C
ATOM   5028  C   LEU A 328      13.742   2.040 -23.306  1.00 72.47           C
ATOM   5029  O   LEU A 328      14.623   2.881 -23.135  1.00 72.47           O
ATOM   5030  HA  LEU A 328      12.436   2.985 -21.896  1.00 72.47           H
ATOM   5031  CB  LEU A 328      12.503   0.930 -21.358  1.00 72.47           C
ATOM   5032 1HB  LEU A 328      11.604   1.032 -20.750  1.00 72.47           H
ATOM   5033 2HB  LEU A 328      12.439  -0.034 -21.862  1.00 72.47           H
ATOM   5034  CG  LEU A 328      13.715   0.908 -20.425  1.00 72.47           C
ATOM   5035  HG  LEU A 328      14.616   0.994 -21.033  1.00 72.47           H
ATOM   5036  CD1 LEU A 328      13.697   2.105 -19.473  1.00 72.47           C
ATOM   5037 1HD1 LEU A 328      13.717   3.029 -20.050  1.00 72.47           H
ATOM   5038 2HD1 LEU A 328      12.790   2.074 -18.868  1.00 72.47           H
ATOM   5039 3HD1 LEU A 328      14.569   2.064 -18.821  1.00 72.47           H
ATOM   5040  CD2 LEU A 328      13.804  -0.422 -19.673  1.00 72.47           C
ATOM   5041 1HD2 LEU A 328      12.902  -0.563 -19.077  1.00 72.47           H
ATOM   5042 2HD2 LEU A 328      13.898  -1.238 -20.388  1.00 72.47           H
ATOM   5043 3HD2 LEU A 328      14.674  -0.411 -19.017  1.00 72.47           H
ATOM   5044  HN  LEU A 328      10.730   1.131 -23.065  1.00 72.47           H
ATOM   5045  N   VAL A 329      13.776   1.095 -24.234  1.00 73.83           N
ATOM   5046  CA  VAL A 329      14.919   0.959 -25.121  1.00 73.83           C
ATOM   5047  C   VAL A 329      15.030   2.208 -25.998  1.00 73.83           C
ATOM   5048  O   VAL A 329      16.131   2.622 -26.358  1.00 73.83           O
ATOM   5049  HA  VAL A 329      15.811   0.886 -24.499  1.00 73.83           H
ATOM   5050  CB  VAL A 329      14.801  -0.333 -25.932  1.00 73.83           C
ATOM   5051  HB  VAL A 329      13.813  -0.350 -26.394  1.00 73.83           H
ATOM   5052  CG1 VAL A 329      15.843  -0.375 -27.052  1.00 73.83           C
ATOM   5053 1HG1 VAL A 329      15.692   0.473 -27.720  1.00 73.83           H
ATOM   5054 2HG1 VAL A 329      16.842  -0.324 -26.620  1.00 73.83           H
ATOM   5055 3HG1 VAL A 329      15.736  -1.303 -27.613  1.00 73.83           H
ATOM   5056  CG2 VAL A 329      14.918  -1.561 -25.028  1.00 73.83           C
ATOM   5057 1HG2 VAL A 329      15.885  -1.552 -24.526  1.00 73.83           H
ATOM   5058 2HG2 VAL A 329      14.122  -1.542 -24.284  1.00 73.83           H
ATOM   5059 3HG2 VAL A 329      14.830  -2.466 -25.630  1.00 73.83           H
ATOM   5060  HN  VAL A 329      13.043   0.432 -24.384  1.00 73.83           H
ATOM   5061  N   LYS A 330      13.875   2.772 -26.317  1.00 72.22           N
[truncated: 117,320 more chars]
