# Supplementary material for: Noncanonical roles of chemokine regions in CCR9 activation revealed by structural modeling and mutational mapping
Source: Nat Commun. 2025 Aug 18;16:7695. doi: 10.1038/s41467-025-62321-9 (PMC12361432; doi:10.1038/s41467-025-62321-9)
Supplement: Supplementary file 4 — Supplementary Data 2 [file 41467_2025_62321_MOESM4_ESM.zip › CCR9_CCL25_rnk235.pdb]

SSBOND   1 CYS A   38    CYS A  289 
SSBOND   2 CYS A  119    CYS A  198 
SSBOND   3 CYS B    7    CYS B   35 
SSBOND   4 CYS B    8    CYS B   52 
ATOM      1  N   GLU A  20      -4.416  -4.277  61.029  1.00 50.62           N
ATOM      2  CA  GLU A  20      -4.499  -3.848  59.643  1.00 50.62           C
ATOM      3  C   GLU A  20      -3.166  -4.087  58.932  1.00 50.62           C
ATOM      4  O   GLU A  20      -3.129  -4.259  57.715  1.00 50.62           O
ATOM      5  HA  GLU A  20      -5.275  -4.468  59.194  1.00 50.62           H
ATOM      6  CB  GLU A  20      -4.915  -2.378  59.549  1.00 50.62           C
ATOM      7 1HB  GLU A  20      -4.544  -1.835  60.418  1.00 50.62           H
ATOM      8 2HB  GLU A  20      -4.574  -1.960  58.602  1.00 50.62           H
ATOM      9  CG  GLU A  20      -6.438  -2.237  59.558  1.00 50.62           C
ATOM     10 1HG  GLU A  20      -6.887  -3.065  59.009  1.00 50.62           H
ATOM     11 2HG  GLU A  20      -6.806  -2.298  60.583  1.00 50.62           H
ATOM     12  CD  GLU A  20      -6.870  -0.910  58.933  1.00 50.62           C
ATOM     13  OE1 GLU A  20      -8.045  -0.836  58.512  1.00 50.62           O
ATOM     14  OE2 GLU A  20      -6.016   0.002  58.890  1.00 50.62           O
ATOM     15  HN  GLU A  20      -3.524  -4.632  61.308  1.00 50.62           H
ATOM     16  N   SER A  21      -2.102  -4.090  59.723  1.00 56.89           N
ATOM     17  CA  SER A  21      -0.765  -4.250  59.178  1.00 56.89           C
ATOM     18  C   SER A  21      -0.577  -5.679  58.663  1.00 56.89           C
ATOM     19  O   SER A  21       0.009  -5.888  57.602  1.00 56.89           O
ATOM     20  HA  SER A  21      -0.701  -3.536  58.356  1.00 56.89           H
ATOM     21  CB  SER A  21       0.300  -3.918  60.225  1.00 56.89           C
ATOM     22 1HB  SER A  21       1.252  -3.732  59.727  1.00 56.89           H
ATOM     23 2HB  SER A  21       0.026  -2.998  60.741  1.00 56.89           H
ATOM     24  OG  SER A  21       0.459  -4.967  61.176  1.00 56.89           O
ATOM     25  HG  SER A  21       1.166  -4.723  61.839  1.00 56.89           H
ATOM     26  HN  SER A  21      -2.144  -3.987  60.717  1.00 56.89           H
ATOM     27  N   THR A  22      -1.084  -6.625  59.440  1.00 58.17           N
ATOM     28  CA  THR A  22      -0.858  -8.031  59.152  1.00 58.17           C
ATOM     29  C   THR A  22      -1.677  -8.464  57.935  1.00 58.17           C
ATOM     30  O   THR A  22      -1.135  -9.027  56.985  1.00 58.17           O
ATOM     31  HA  THR A  22       0.193  -8.164  58.894  1.00 58.17           H
ATOM     32  CB  THR A  22      -1.178  -8.830  60.416  1.00 58.17           C
ATOM     33  HB  THR A  22      -2.250  -9.002  60.507  1.00 58.17           H
ATOM     34  OG1 THR A  22      -0.586  -8.071  61.467  1.00 58.17           O
ATOM     35  HG1 THR A  22      -0.924  -8.390  62.352  1.00 58.17           H
ATOM     36  CG2 THR A  22      -0.441 -10.170  60.465  1.00 58.17           C
ATOM     37 1HG2 THR A  22       0.635  -9.994  60.442  1.00 58.17           H
ATOM     38 2HG2 THR A  22      -0.728 -10.774  59.604  1.00 58.17           H
ATOM     39 3HG2 THR A  22      -0.704 -10.697  61.382  1.00 58.17           H
ATOM     40  HN  THR A  22      -1.639  -6.444  60.252  1.00 58.17           H
ATOM     41  N   SER A  23      -2.971  -8.185  58.003  1.00 60.98           N
ATOM     42  CA  SER A  23      -3.879  -8.583  56.941  1.00 60.98           C
ATOM     43  C   SER A  23      -3.486  -7.897  55.632  1.00 60.98           C
ATOM     44  O   SER A  23      -3.550  -8.505  54.564  1.00 60.98           O
ATOM     45  HA  SER A  23      -3.767  -9.664  56.855  1.00 60.98           H
ATOM     46  CB  SER A  23      -5.328  -8.248  57.301  1.00 60.98           C
ATOM     47 1HB  SER A  23      -5.984  -8.549  56.484  1.00 60.98           H
ATOM     48 2HB  SER A  23      -5.626  -8.824  58.177  1.00 60.98           H
ATOM     49  OG  SER A  23      -5.505  -6.859  57.564  1.00 60.98           O
ATOM     50  HG  SER A  23      -6.464  -6.671  57.778  1.00 60.98           H
ATOM     51  HN  SER A  23      -3.399  -7.698  58.764  1.00 60.98           H
ATOM     52  N   SER A  24      -3.087  -6.639  55.756  1.00 67.28           N
ATOM     53  CA  SER A  24      -2.690  -5.862  54.595  1.00 67.28           C
ATOM     54  C   SER A  24      -1.417  -6.449  53.982  1.00 67.28           C
ATOM     55  O   SER A  24      -1.150  -6.260  52.796  1.00 67.28           O
ATOM     56  HA  SER A  24      -3.523  -5.941  53.896  1.00 67.28           H
ATOM     57  CB  SER A  24      -2.473  -4.393  54.963  1.00 67.28           C
ATOM     58 1HB  SER A  24      -2.444  -3.791  54.055  1.00 67.28           H
ATOM     59 2HB  SER A  24      -3.318  -4.038  55.553  1.00 67.28           H
ATOM     60  OG  SER A  24      -1.268  -4.199  55.699  1.00 67.28           O
ATOM     61  HG  SER A  24      -1.378  -4.540  56.632  1.00 67.28           H
ATOM     62  HN  SER A  24      -3.034  -6.153  56.628  1.00 67.28           H
ATOM     63  N   MET A  25      -0.665  -7.150  54.818  1.00 70.51           N
ATOM     64  CA  MET A  25       0.541  -7.818  54.359  1.00 70.51           C
ATOM     65  C   MET A  25       0.203  -9.115  53.622  1.00 70.51           C
ATOM     66  O   MET A  25       0.784  -9.410  52.579  1.00 70.51           O
ATOM     67  HA  MET A  25       1.022  -7.118  53.676  1.00 70.51           H
ATOM     68  CB  MET A  25       1.439  -8.131  55.558  1.00 70.51           C
ATOM     69 1HB  MET A  25       1.453  -7.279  56.239  1.00 70.51           H
ATOM     70 2HB  MET A  25       1.030  -8.975  56.112  1.00 70.51           H
ATOM     71  CG  MET A  25       2.865  -8.452  55.106  1.00 70.51           C
ATOM     72 1HG  MET A  25       3.429  -8.884  55.933  1.00 70.51           H
ATOM     73 2HG  MET A  25       2.844  -9.197  54.311  1.00 70.51           H
ATOM     74  SD  MET A  25       3.671  -6.968  54.529  1.00 70.51           S
ATOM     75  CE  MET A  25       5.338  -7.578  54.332  1.00 70.51           C
ATOM     76 1HE  MET A  25       5.708  -7.939  55.291  1.00 70.51           H
ATOM     77 2HE  MET A  25       5.343  -8.394  53.609  1.00 70.51           H
ATOM     78 3HE  MET A  25       5.979  -6.772  53.974  1.00 70.51           H
ATOM     79  HN  MET A  25      -0.868  -7.264  55.791  1.00 70.51           H
ATOM     80  N   GLU A  26      -0.736  -9.855  54.193  1.00 71.79           N
ATOM     81  CA  GLU A  26      -1.171 -11.106  53.595  1.00 71.79           C
ATOM     82  C   GLU A  26      -1.843 -10.843  52.246  1.00 71.79           C
ATOM     83  O   GLU A  26      -1.578 -11.542  51.269  1.00 71.79           O
ATOM     84  HA  GLU A  26      -0.261 -11.688  53.447  1.00 71.79           H
ATOM     85  CB  GLU A  26      -2.107 -11.867  54.535  1.00 71.79           C
ATOM     86 1HB  GLU A  26      -2.862 -11.188  54.931  1.00 71.79           H
ATOM     87 2HB  GLU A  26      -2.531 -12.726  54.014  1.00 71.79           H
ATOM     88  CG  GLU A  26      -1.342 -12.426  55.736  1.00 71.79           C
ATOM     89 1HG  GLU A  26      -0.544 -13.083  55.390  1.00 71.79           H
ATOM     90 2HG  GLU A  26      -0.870 -11.610  56.282  1.00 71.79           H
ATOM     91  CD  GLU A  26      -2.277 -13.199  56.670  1.00 71.79           C
ATOM     92  OE1 GLU A  26      -1.749 -14.031  57.439  1.00 71.79           O
ATOM     93  OE2 GLU A  26      -3.497 -12.939  56.593  1.00 71.79           O
ATOM     94  HN  GLU A  26      -1.196  -9.613  55.048  1.00 71.79           H
ATOM     95  N   ASP A  27      -2.700  -9.833  52.234  1.00 71.50           N
ATOM     96  CA  ASP A  27      -3.439  -9.491  51.031  1.00 71.50           C
ATOM     97  C   ASP A  27      -2.454  -9.234  49.889  1.00 71.50           C
ATOM     98  O   ASP A  27      -2.703  -9.624  48.749  1.00 71.50           O
ATOM     99  HA  ASP A  27      -4.085 -10.348  50.839  1.00 71.50           H
ATOM    100  CB  ASP A  27      -4.268  -8.222  51.235  1.00 71.50           C
ATOM    101 1HB  ASP A  27      -3.669  -7.471  51.750  1.00 71.50           H
ATOM    102 2HB  ASP A  27      -4.542  -7.802  50.267  1.00 71.50           H
ATOM    103  CG  ASP A  27      -5.532  -8.517  52.045  1.00 71.50           C
ATOM    104  OD1 ASP A  27      -5.872  -9.715  52.150  1.00 71.50           O
ATOM    105  OD2 ASP A  27      -6.130  -7.537  52.540  1.00 71.50           O
ATOM    106  HN  ASP A  27      -2.893  -9.254  53.027  1.00 71.50           H
ATOM    107  N   TYR A  28      -1.355  -8.579  50.234  1.00 73.17           N
ATOM    108  CA  TYR A  28      -0.345  -8.239  49.246  1.00 73.17           C
ATOM    109  C   TYR A  28       0.403  -9.488  48.775  1.00 73.17           C
ATOM    110  O   TYR A  28       0.761  -9.596  47.603  1.00 73.17           O
ATOM    111  HA  TYR A  28      -0.848  -7.783  48.394  1.00 73.17           H
ATOM    112  CB  TYR A  28       0.640  -7.306  49.954  1.00 73.17           C
ATOM    113 1HB  TYR A  28       0.095  -6.444  50.339  1.00 73.17           H
ATOM    114 2HB  TYR A  28       1.063  -7.826  50.813  1.00 73.17           H
ATOM    115  CG  TYR A  28       1.781  -6.813  49.061  1.00 73.17           C
ATOM    116  CD1 TYR A  28       3.006  -7.446  49.096  1.00 73.17           C
ATOM    117  HD1 TYR A  28       3.162  -8.297  49.759  1.00 73.17           H
ATOM    118  CD2 TYR A  28       1.584  -5.736  48.222  1.00 73.17           C
ATOM    119  HD2 TYR A  28       0.616  -5.236  48.194  1.00 73.17           H
ATOM    120  CE1 TYR A  28       4.080  -6.983  48.257  1.00 73.17           C
ATOM    121  HE1 TYR A  28       5.054  -7.473  48.274  1.00 73.17           H
ATOM    122  CE2 TYR A  28       2.658  -5.272  47.382  1.00 73.17           C
ATOM    123  HE2 TYR A  28       2.516  -4.422  46.714  1.00 73.17           H
ATOM    124  CZ  TYR A  28       3.853  -5.918  47.441  1.00 73.17           C
ATOM    125  OH  TYR A  28       4.867  -5.480  46.648  1.00 73.17           O
ATOM    126  HH  TYR A  28       4.556  -4.713  46.088  1.00 73.17           H
ATOM    127  HN  TYR A  28      -1.151  -8.282  51.167  1.00 73.17           H
ATOM    128  N   VAL A  29       0.617 -10.400  49.712  1.00 70.46           N
ATOM    129  CA  VAL A  29       1.395 -11.594  49.431  1.00 70.46           C
ATOM    130  C   VAL A  29       0.559 -12.553  48.580  1.00 70.46           C
ATOM    131  O   VAL A  29       1.091 -13.244  47.713  1.00 70.46           O
ATOM    132  HA  VAL A  29       2.270 -11.289  48.857  1.00 70.46           H
ATOM    133  CB  VAL A  29       1.880 -12.223  50.738  1.00 70.46           C
ATOM    134  HB  VAL A  29       1.015 -12.352  51.389  1.00 70.46           H
ATOM    135  CG1 VAL A  29       2.490 -13.604  50.489  1.00 70.46           C
ATOM    136 1HG1 VAL A  29       1.740 -14.258  50.044  1.00 70.46           H
ATOM    137 2HG1 VAL A  29       3.338 -13.509  49.811  1.00 70.46           H
ATOM    138 3HG1 VAL A  29       2.826 -14.028  51.435  1.00 70.46           H
ATOM    139  CG2 VAL A  29       2.873 -11.305  51.453  1.00 70.46           C
ATOM    140 1HG2 VAL A  29       3.735 -11.131  50.808  1.00 70.46           H
ATOM    141 2HG2 VAL A  29       2.391 -10.354  51.680  1.00 70.46           H
ATOM    142 3HG2 VAL A  29       3.202 -11.776  52.379  1.00 70.46           H
ATOM    143  HN  VAL A  29       0.270 -10.332  50.648  1.00 70.46           H
ATOM    144  N   ASN A  30      -0.737 -12.564  48.858  1.00 73.55           N
ATOM    145  CA  ASN A  30      -1.629 -13.522  48.229  1.00 73.55           C
ATOM    146  C   ASN A  30      -2.080 -12.979  46.872  1.00 73.55           C
ATOM    147  O   ASN A  30      -2.719 -13.688  46.096  1.00 73.55           O
ATOM    148  HA  ASN A  30      -1.046 -14.439  48.138  1.00 73.55           H
ATOM    149  CB  ASN A  30      -2.877 -13.756  49.083  1.00 73.55           C
ATOM    150 1HB  ASN A  30      -3.271 -12.799  49.426  1.00 73.55           H
ATOM    151 2HB  ASN A  30      -3.654 -14.223  48.477  1.00 73.55           H
ATOM    152  CG  ASN A  30      -2.559 -14.644  50.287  1.00 73.55           C
ATOM    153  OD1 ASN A  30      -1.593 -15.389  50.304  1.00 73.55           O
ATOM    154  ND2 ASN A  30      -3.422 -14.523  51.291  1.00 73.55           N
ATOM    155 1HD2 ASN A  30      -4.195 -13.893  51.214  1.00 73.55           H
ATOM    156 2HD2 ASN A  30      -3.300 -15.063  52.124  1.00 73.55           H
ATOM    157  HN  ASN A  30      -1.176 -11.934  49.498  1.00 73.55           H
ATOM    158  N   PHE A  31      -1.729 -11.725  46.626  1.00 78.17           N
ATOM    159  CA  PHE A  31      -2.071 -11.085  45.367  1.00 78.17           C
ATOM    160  C   PHE A  31      -1.329 -11.739  44.200  1.00 78.17           C
ATOM    161  O   PHE A  31      -0.101 -11.801  44.198  1.00 78.17           O
ATOM    162  HA  PHE A  31      -3.145 -11.204  45.225  1.00 78.17           H
ATOM    163  CB  PHE A  31      -1.637  -9.622  45.477  1.00 78.17           C
ATOM    164 1HB  PHE A  31      -2.096  -9.182  46.362  1.00 78.17           H
ATOM    165 2HB  PHE A  31      -0.558  -9.584  45.625  1.00 78.17           H
ATOM    166  CG  PHE A  31      -1.999  -8.772  44.257  1.00 78.17           C
ATOM    167  CD1 PHE A  31      -1.069  -8.534  43.294  1.00 78.17           C
ATOM    168  HD1 PHE A  31      -0.065  -8.948  43.391  1.00 78.17           H
ATOM    169  CD2 PHE A  31      -3.251  -8.256  44.135  1.00 78.17           C
ATOM    170  HD2 PHE A  31      -3.997  -8.447  44.907  1.00 78.17           H
ATOM    171  CE1 PHE A  31      -1.405  -7.746  42.162  1.00 78.17           C
ATOM    172  HE1 PHE A  31      -0.660  -7.554  41.390  1.00 78.17           H
ATOM    173  CE2 PHE A  31      -3.588  -7.467  43.003  1.00 78.17           C
ATOM    174  HE2 PHE A  31      -4.591  -7.053  42.906  1.00 78.17           H
ATOM    175  CZ  PHE A  31      -2.657  -7.229  42.040  1.00 78.17           C
ATOM    176  HZ  PHE A  31      -2.916  -6.624  41.171  1.00 78.17           H
ATOM    177  HN  PHE A  31      -1.222 -11.150  47.268  1.00 78.17           H
ATOM    178  N   ASN A  32      -2.106 -12.211  43.237  1.00 75.92           N
ATOM    179  CA  ASN A  32      -1.537 -12.833  42.053  1.00 75.92           C
ATOM    180  C   ASN A  32      -1.065 -11.745  41.087  1.00 75.92           C
ATOM    181  O   ASN A  32      -1.866 -11.177  40.347  1.00 75.92           O
ATOM    182  HA  ASN A  32      -0.716 -13.450  42.420  1.00 75.92           H
ATOM    183  CB  ASN A  32      -2.576 -13.691  41.328  1.00 75.92           C
ATOM    184 1HB  ASN A  32      -3.125 -14.293  42.051  1.00 75.92           H
ATOM    185 2HB  ASN A  32      -3.303 -13.047  40.833  1.00 75.92           H
ATOM    186  CG  ASN A  32      -1.910 -14.604  40.296  1.00 75.92           C
ATOM    187  OD1 ASN A  32      -0.701 -14.619  40.132  1.00 75.92           O
ATOM    188  ND2 ASN A  32      -2.763 -15.362  39.614  1.00 75.92           N
ATOM    189 1HD2 ASN A  32      -3.744 -15.301  39.798  1.00 75.92           H
ATOM    190 2HD2 ASN A  32      -2.424 -15.993  38.916  1.00 75.92           H
ATOM    191  HN  ASN A  32      -3.105 -12.174  43.255  1.00 75.92           H
ATOM    192  N   PHE A  33       0.234 -11.486  41.127  1.00 77.45           N
ATOM    193  CA  PHE A  33       0.837 -10.540  40.203  1.00 77.45           C
ATOM    194  C   PHE A  33       1.080 -11.186  38.837  1.00 77.45           C
ATOM    195  O   PHE A  33       2.210 -11.220  38.354  1.00 77.45           O
ATOM    196  HA  PHE A  33       0.142  -9.709  40.091  1.00 77.45           H
ATOM    197  CB  PHE A  33       2.182 -10.125  40.803  1.00 77.45           C
ATOM    198 1HB  PHE A  33       2.767 -11.020  41.014  1.00 77.45           H
ATOM    199 2HB  PHE A  33       2.736  -9.549  40.062  1.00 77.45           H
ATOM    200  CG  PHE A  33       2.062  -9.298  42.085  1.00 77.45           C
ATOM    201  CD1 PHE A  33       1.895  -7.950  42.012  1.00 77.45           C
ATOM    202  HD1 PHE A  33       1.845  -7.459  41.040  1.00 77.45           H
ATOM    203  CD2 PHE A  33       2.124  -9.911  43.298  1.00 77.45           C
ATOM    204  HD2 PHE A  33       2.259 -10.991  43.356  1.00 77.45           H
ATOM    205  CE1 PHE A  33       1.784  -7.183  43.201  1.00 77.45           C
ATOM    206  HE1 PHE A  33       1.649  -6.103  43.143  1.00 77.45           H
ATOM    207  CE2 PHE A  33       2.013  -9.143  44.487  1.00 77.45           C
ATOM    208  HE2 PHE A  33       2.062  -9.634  45.459  1.00 77.45           H
ATOM    209  CZ  PHE A  33       1.845  -7.796  44.414  1.00 77.45           C
ATOM    210  HZ  PHE A  33       1.760  -7.207  45.327  1.00 77.45           H
ATOM    211  HN  PHE A  33       0.869 -11.910  41.773  1.00 77.45           H
ATOM    212  N   THR A  34      -0.001 -11.683  38.253  1.00 76.86           N
ATOM    213  CA  THR A  34       0.024 -12.095  36.860  1.00 76.86           C
ATOM    214  C   THR A  34       0.576 -10.971  35.981  1.00 76.86           C
ATOM    215  O   THR A  34       0.173  -9.817  36.117  1.00 76.86           O
ATOM    216  HA  THR A  34       0.706 -12.940  36.764  1.00 76.86           H
ATOM    217  CB  THR A  34      -1.390 -12.533  36.471  1.00 76.86           C
ATOM    218  HB  THR A  34      -2.046 -11.670  36.356  1.00 76.86           H
ATOM    219  OG1 THR A  34      -1.761 -13.456  37.491  1.00 76.86           O
ATOM    220  HG1 THR A  34      -1.062 -14.166  37.580  1.00 76.86           H
ATOM    221  CG2 THR A  34      -1.413 -13.365  35.188  1.00 76.86           C
ATOM    222 1HG2 THR A  34      -0.810 -14.263  35.326  1.00 76.86           H
ATOM    223 2HG2 THR A  34      -1.005 -12.777  34.366  1.00 76.86           H
ATOM    224 3HG2 THR A  34      -2.440 -13.649  34.957  1.00 76.86           H
ATOM    225  HN  THR A  34      -0.880 -11.805  38.714  1.00 76.86           H
ATOM    226  N   ASP A  35       1.489 -11.348  35.098  1.00 82.81           N
ATOM    227  CA  ASP A  35       2.225 -10.367  34.319  1.00 82.81           C
ATOM    228  C   ASP A  35       1.382  -9.943  33.115  1.00 82.81           C
ATOM    229  O   ASP A  35       1.651 -10.356  31.988  1.00 82.81           O
ATOM    230  HA  ASP A  35       2.418  -9.542  35.004  1.00 82.81           H
ATOM    231  CB  ASP A  35       3.538 -10.954  33.794  1.00 82.81           C
ATOM    232 1HB  ASP A  35       3.894 -11.726  34.476  1.00 82.81           H
ATOM    233 2HB  ASP A  35       3.366 -11.434  32.830  1.00 82.81           H
ATOM    234  CG  ASP A  35       4.603  -9.866  33.645  1.00 82.81           C
ATOM    235  OD1 ASP A  35       4.352  -8.752  34.153  1.00 82.81           O
ATOM    236  OD2 ASP A  35       5.646 -10.174  33.028  1.00 82.81           O
ATOM    237  HN  ASP A  35       1.729 -12.301  34.913  1.00 82.81           H
ATOM    238  N   PHE A  36       0.380  -9.122  33.394  1.00 90.68           N
ATOM    239  CA  PHE A  36      -0.476  -8.601  32.342  1.00 90.68           C
ATOM    240  C   PHE A  36       0.173  -7.399  31.653  1.00 90.68           C
ATOM    241  O   PHE A  36      -0.272  -6.977  30.587  1.00 90.68           O
ATOM    242  HA  PHE A  36      -0.619  -9.401  31.616  1.00 90.68           H
ATOM    243  CB  PHE A  36      -1.778  -8.151  33.008  1.00 90.68           C
ATOM    244 1HB  PHE A  36      -1.539  -7.492  33.842  1.00 90.68           H
ATOM    245 2HB  PHE A  36      -2.355  -7.564  32.293  1.00 90.68           H
ATOM    246  CG  PHE A  36      -2.647  -9.302  33.519  1.00 90.68           C
ATOM    247  CD1 PHE A  36      -2.769 -10.440  32.783  1.00 90.68           C
ATOM    248  HD1 PHE A  36      -2.248 -10.531  31.830  1.00 90.68           H
ATOM    249  CD2 PHE A  36      -3.296  -9.188  34.708  1.00 90.68           C
ATOM    250  HD2 PHE A  36      -3.198  -8.276  35.297  1.00 90.68           H
ATOM    251  CE1 PHE A  36      -3.575 -11.508  33.257  1.00 90.68           C
ATOM    252  HE1 PHE A  36      -3.673 -12.420  32.668  1.00 90.68           H
ATOM    253  CE2 PHE A  36      -4.102 -10.257  35.182  1.00 90.68           C
ATOM    254  HE2 PHE A  36      -4.623 -10.165  36.135  1.00 90.68           H
ATOM    255  CZ  PHE A  36      -4.225 -11.394  34.447  1.00 90.68           C
ATOM    256  HZ  PHE A  36      -4.843 -12.215  34.811  1.00 90.68           H
ATOM    257  HN  PHE A  36       0.150  -8.815  34.318  1.00 90.68           H
ATOM    258  N   TYR A  37       1.213  -6.883  32.289  1.00 92.10           N
ATOM    259  CA  TYR A  37       2.013  -5.830  31.686  1.00 92.10           C
ATOM    260  C   TYR A  37       3.136  -6.418  30.829  1.00 92.10           C
ATOM    261  O   TYR A  37       4.024  -7.096  31.344  1.00 92.10           O
ATOM    262  HA  TYR A  37       1.358  -5.232  31.052  1.00 92.10           H
ATOM    263  CB  TYR A  37       2.630  -5.050  32.848  1.00 92.10           C
ATOM    264 1HB  TYR A  37       1.830  -4.695  33.499  1.00 92.10           H
ATOM    265 2HB  TYR A  37       3.246  -5.726  33.440  1.00 92.10           H
ATOM    266  CG  TYR A  37       3.481  -3.855  32.414  1.00 92.10           C
ATOM    267  CD1 TYR A  37       4.840  -4.009  32.226  1.00 92.10           C
ATOM    268  HD1 TYR A  37       5.306  -4.980  32.388  1.00 92.10           H
ATOM    269  CD2 TYR A  37       2.891  -2.625  32.209  1.00 92.10           C
ATOM    270  HD2 TYR A  37       1.817  -2.504  32.357  1.00 92.10           H
ATOM    271  CE1 TYR A  37       5.641  -2.884  31.817  1.00 92.10           C
ATOM    272  HE1 TYR A  37       6.716  -2.991  31.666  1.00 92.10           H
ATOM    273  CE2 TYR A  37       3.692  -1.501  31.800  1.00 92.10           C
ATOM    274  HE2 TYR A  37       3.239  -0.524  31.635  1.00 92.10           H
ATOM    275  CZ  TYR A  37       5.028  -1.686  31.624  1.00 92.10           C
ATOM    276  OH  TYR A  37       5.785  -0.624  31.238  1.00 92.10           O
ATOM    277  HH  TYR A  37       5.200   0.170  31.071  1.00 92.10           H
ATOM    278  HN  TYR A  37       1.512  -7.171  33.199  1.00 92.10           H
ATOM    279  N   CYS A  38       3.060  -6.137  29.537  1.00 91.76           N
ATOM    280  CA  CYS A  38       3.995  -6.719  28.588  1.00 91.76           C
ATOM    281  C   CYS A  38       5.013  -5.647  28.198  1.00 91.76           C
ATOM    282  O   CYS A  38       4.654  -4.630  27.606  1.00 91.76           O
ATOM    283  HA  CYS A  38       4.483  -7.549  29.099  1.00 91.76           H
ATOM    284  CB  CYS A  38       3.276  -7.295  27.366  1.00 91.76           C
ATOM    285 1HB  CYS A  38       2.468  -7.953  27.686  1.00 91.76           H
ATOM    286 2HB  CYS A  38       2.821  -6.490  26.789  1.00 91.76           H
ATOM    287  SG  CYS A  38       4.459  -8.220  26.322  1.00 91.76           S
ATOM    288  HN  CYS A  38       2.378  -5.526  29.136  1.00 91.76           H
ATOM    289  N   GLU A  39       6.265  -5.910  28.546  1.00 90.22           N
ATOM    290  CA  GLU A  39       7.366  -5.105  28.045  1.00 90.22           C
ATOM    291  C   GLU A  39       7.744  -5.544  26.629  1.00 90.22           C
ATOM    292  O   GLU A  39       8.059  -6.711  26.401  1.00 90.22           O
ATOM    293  HA  GLU A  39       6.991  -4.081  28.027  1.00 90.22           H
ATOM    294  CB  GLU A  39       8.572  -5.181  28.984  1.00 90.22           C
ATOM    295 1HB  GLU A  39       8.777  -6.222  29.233  1.00 90.22           H
ATOM    296 2HB  GLU A  39       9.422  -4.671  28.531  1.00 90.22           H
ATOM    297  CG  GLU A  39       8.287  -4.459  30.302  1.00 90.22           C
ATOM    298 1HG  GLU A  39       7.936  -3.447  30.098  1.00 90.22           H
ATOM    299 2HG  GLU A  39       7.488  -4.972  30.837  1.00 90.22           H
ATOM    300  CD  GLU A  39       9.541  -4.403  31.178  1.00 90.22           C
ATOM    301  OE1 GLU A  39       9.422  -3.877  32.306  1.00 90.22           O
ATOM    302  OE2 GLU A  39      10.589  -4.887  30.700  1.00 90.22           O
ATOM    303  HN  GLU A  39       6.530  -6.656  29.157  1.00 90.22           H
ATOM    304  N   LYS A  40       7.700  -4.586  25.715  1.00 90.06           N
ATOM    305  CA  LYS A  40       7.887  -4.887  24.306  1.00 90.06           C
ATOM    306  C   LYS A  40       9.344  -4.625  23.922  1.00 90.06           C
ATOM    307  O   LYS A  40       9.646  -4.368  22.757  1.00 90.06           O
ATOM    308  HA  LYS A  40       7.679  -5.948  24.168  1.00 90.06           H
ATOM    309  CB  LYS A  40       6.878  -4.113  23.455  1.00 90.06           C
ATOM    310 1HB  LYS A  40       7.015  -3.042  23.604  1.00 90.06           H
ATOM    311 2HB  LYS A  40       7.058  -4.313  22.399  1.00 90.06           H
ATOM    312  CG  LYS A  40       5.443  -4.504  23.815  1.00 90.06           C
ATOM    313 1HG  LYS A  40       5.281  -4.361  24.884  1.00 90.06           H
ATOM    314 2HG  LYS A  40       4.743  -3.849  23.296  1.00 90.06           H
ATOM    315  CD  LYS A  40       5.161  -5.960  23.441  1.00 90.06           C
ATOM    316 1HD  LYS A  40       5.491  -6.147  22.419  1.00 90.06           H
ATOM    317 2HD  LYS A  40       5.735  -6.623  24.088  1.00 90.06           H
ATOM    318  CE  LYS A  40       3.670  -6.280  23.568  1.00 90.06           C
ATOM    319 1HE  LYS A  40       3.423  -6.486  24.609  1.00 90.06           H
ATOM    320 2HE  LYS A  40       3.079  -5.415  23.265  1.00 90.06           H
ATOM    321  NZ  LYS A  40       3.317  -7.447  22.728  1.00 90.06           N
ATOM    322 1HZ  LYS A  40       2.333  -7.663  22.847  1.00 90.06           H
ATOM    323 2HZ  LYS A  40       3.501  -7.231  21.755  1.00 90.06           H
ATOM    324 3HZ  LYS A  40       3.875  -8.246  23.009  1.00 90.06           H
ATOM    325  HN  LYS A  40       7.541  -3.621  25.924  1.00 90.06           H
ATOM    326  N   ASN A  41      10.209  -4.698  24.922  1.00 88.38           N
ATOM    327  CA  ASN A  41      11.615  -4.388  24.721  1.00 88.38           C
ATOM    328  C   ASN A  41      12.179  -5.289  23.621  1.00 88.38           C
ATOM    329  O   ASN A  41      12.910  -4.825  22.748  1.00 88.38           O
ATOM    330  HA  ASN A  41      11.639  -3.333  24.450  1.00 88.38           H
ATOM    331  CB  ASN A  41      12.422  -4.638  25.997  1.00 88.38           C
ATOM    332 1HB  ASN A  41      12.116  -5.583  26.446  1.00 88.38           H
ATOM    333 2HB  ASN A  41      13.479  -4.730  25.750  1.00 88.38           H
ATOM    334  CG  ASN A  41      12.224  -3.502  27.002  1.00 88.38           C
ATOM    335  OD1 ASN A  41      11.932  -2.371  26.651  1.00 88.38           O
ATOM    336  ND2 ASN A  41      12.398  -3.866  28.270  1.00 88.38           N
ATOM    337 1HD2 ASN A  41      12.637  -4.811  28.491  1.00 88.38           H
ATOM    338 2HD2 ASN A  41      12.290  -3.193  29.002  1.00 88.38           H
ATOM    339  HN  ASN A  41       9.964  -4.963  25.855  1.00 88.38           H
ATOM    340  N   ASN A  42      11.817  -6.562  23.698  1.00 90.60           N
ATOM    341  CA  ASN A  42      12.321  -7.542  22.752  1.00 90.60           C
ATOM    342  C   ASN A  42      11.862  -7.166  21.342  1.00 90.60           C
ATOM    343  O   ASN A  42      12.622  -7.292  20.383  1.00 90.60           O
ATOM    344  HA  ASN A  42      13.405  -7.513  22.859  1.00 90.60           H
ATOM    345  CB  ASN A  42      11.783  -8.939  23.067  1.00 90.60           C
ATOM    346 1HB  ASN A  42      10.699  -8.901  23.169  1.00 90.60           H
ATOM    347 2HB  ASN A  42      12.002  -9.612  22.238  1.00 90.60           H
ATOM    348  CG  ASN A  42      12.403  -9.488  24.354  1.00 90.60           C
ATOM    349  OD1 ASN A  42      13.346  -8.941  24.902  1.00 90.60           O
ATOM    350  ND2 ASN A  42      11.823 -10.597  24.803  1.00 90.60           N
ATOM    351 1HD2 ASN A  42      11.052 -10.995  24.306  1.00 90.60           H
ATOM    352 2HD2 ASN A  42      12.157 -11.033  25.639  1.00 90.60           H
ATOM    353  HN  ASN A  42      11.193  -6.924  24.391  1.00 90.60           H
ATOM    354  N   VAL A  43      10.620  -6.711  21.260  1.00 91.07           N
ATOM    355  CA  VAL A  43      10.050  -6.318  19.982  1.00 91.07           C
ATOM    356  C   VAL A  43      10.836  -5.132  19.421  1.00 91.07           C
ATOM    357  O   VAL A  43      11.157  -5.101  18.233  1.00 91.07           O
ATOM    358  HA  VAL A  43      10.156  -7.163  19.301  1.00 91.07           H
ATOM    359  CB  VAL A  43       8.557  -6.024  20.144  1.00 91.07           C
ATOM    360  HB  VAL A  43       8.456  -5.157  20.797  1.00 91.07           H
ATOM    361  CG1 VAL A  43       7.918  -5.675  18.798  1.00 91.07           C
ATOM    362 1HG1 VAL A  43       8.406  -4.793  18.382  1.00 91.07           H
ATOM    363 2HG1 VAL A  43       8.037  -6.514  18.112  1.00 91.07           H
ATOM    364 3HG1 VAL A  43       6.858  -5.470  18.942  1.00 91.07           H
ATOM    365  CG2 VAL A  43       7.835  -7.199  20.806  1.00 91.07           C
ATOM    366 1HG2 VAL A  43       7.951  -8.090  20.189  1.00 91.07           H
ATOM    367 2HG2 VAL A  43       8.265  -7.381  21.791  1.00 91.07           H
ATOM    368 3HG2 VAL A  43       6.776  -6.963  20.909  1.00 91.07           H
ATOM    369  HN  VAL A  43      10.009  -6.609  22.044  1.00 91.07           H
ATOM    370  N   ARG A  44      11.124  -4.184  20.300  1.00 89.91           N
ATOM    371  CA  ARG A  44      11.806  -2.967  19.894  1.00 89.91           C
ATOM    372  C   ARG A  44      13.229  -3.286  19.430  1.00 89.91           C
ATOM    373  O   ARG A  44      13.717  -2.701  18.464  1.00 89.91           O
ATOM    374  HA  ARG A  44      11.206  -2.572  19.074  1.00 89.91           H
ATOM    375  CB  ARG A  44      11.866  -1.959  21.043  1.00 89.91           C
ATOM    376 1HB  ARG A  44      12.341  -2.417  21.910  1.00 89.91           H
ATOM    377 2HB  ARG A  44      12.484  -1.109  20.753  1.00 89.91           H
ATOM    378  CG  ARG A  44      10.465  -1.473  21.419  1.00 89.91           C
ATOM    379 1HG  ARG A  44       9.895  -1.258  20.515  1.00 89.91           H
ATOM    380 2HG  ARG A  44       9.933  -2.261  21.951  1.00 89.91           H
ATOM    381  CD  ARG A  44      10.536  -0.219  22.293  1.00 89.91           C
ATOM    382 1HD  ARG A  44      11.337   0.433  21.944  1.00 89.91           H
ATOM    383 2HD  ARG A  44       9.607   0.346  22.209  1.00 89.91           H
ATOM    384  NE  ARG A  44      10.771  -0.598  23.704  1.00 89.91           N
ATOM    385  HE  ARG A  44      11.662  -0.985  23.943  1.00 89.91           H
ATOM    386  CZ  ARG A  44       9.865  -0.455  24.681  1.00 89.91           C
ATOM    387  NH1 ARG A  44       8.656   0.057  24.418  1.00 89.91           N
ATOM    388 1HH1 ARG A  44       8.423   0.337  23.486  1.00 89.91           H
ATOM    389 2HH1 ARG A  44       7.985   0.161  25.153  1.00 89.91           H
ATOM    390  NH2 ARG A  44      10.187  -0.833  25.926  1.00 89.91           N
ATOM    391 1HH2 ARG A  44       9.523  -0.734  26.666  1.00 89.91           H
ATOM    392 2HH2 ARG A  44      11.092  -1.215  26.114  1.00 89.91           H
ATOM    393  HN  ARG A  44      10.899  -4.237  21.273  1.00 89.91           H
ATOM    394  N   GLN A  45      13.854  -4.214  20.139  1.00 91.27           N
ATOM    395  CA  GLN A  45      15.232  -4.575  19.850  1.00 91.27           C
ATOM    396  C   GLN A  45      15.333  -5.213  18.463  1.00 91.27           C
ATOM    397  O   GLN A  45      16.249  -4.906  17.701  1.00 91.27           O
ATOM    398  HA  GLN A  45      15.787  -3.638  19.868  1.00 91.27           H
ATOM    399  CB  GLN A  45      15.791  -5.510  20.925  1.00 91.27           C
ATOM    400 1HB  GLN A  45      15.641  -5.068  21.910  1.00 91.27           H
ATOM    401 2HB  GLN A  45      15.243  -6.453  20.913  1.00 91.27           H
ATOM    402  CG  GLN A  45      17.280  -5.776  20.700  1.00 91.27           C
ATOM    403 1HG  GLN A  45      17.430  -6.217  19.715  1.00 91.27           H
ATOM    404 2HG  GLN A  45      17.828  -4.833  20.713  1.00 91.27           H
ATOM    405  CD  GLN A  45      17.839  -6.711  21.774  1.00 91.27           C
ATOM    406  OE1 GLN A  45      17.116  -7.276  22.579  1.00 91.27           O
ATOM    407  NE2 GLN A  45      19.162  -6.844  21.741  1.00 91.27           N
ATOM    408 1HE2 GLN A  45      19.697  -6.352  21.054  1.00 91.27           H
ATOM    409 2HE2 GLN A  45      19.622  -7.435  22.404  1.00 91.27           H
ATOM    410  HN  GLN A  45      13.437  -4.714  20.898  1.00 91.27           H
ATOM    411  N   PHE A  46      14.380  -6.088  18.178  1.00 93.16           N
ATOM    412  CA  PHE A  46      14.318  -6.729  16.875  1.00 93.16           C
ATOM    413  C   PHE A  46      14.139  -5.694  15.763  1.00 93.16           C
ATOM    414  O   PHE A  46      14.858  -5.718  14.765  1.00 93.16           O
ATOM    415  HA  PHE A  46      15.260  -7.257  16.729  1.00 93.16           H
ATOM    416  CB  PHE A  46      13.103  -7.658  16.891  1.00 93.16           C
ATOM    417 1HB  PHE A  46      13.273  -8.449  17.622  1.00 93.16           H
ATOM    418 2HB  PHE A  46      12.232  -7.095  17.227  1.00 93.16           H
ATOM    419  CG  PHE A  46      12.788  -8.295  15.536  1.00 93.16           C
ATOM    420  CD1 PHE A  46      11.794  -7.786  14.760  1.00 93.16           C
ATOM    421  HD1 PHE A  46      11.222  -6.924  15.103  1.00 93.16           H
ATOM    422  CD2 PHE A  46      13.502  -9.370  15.108  1.00 93.16           C
ATOM    423  HD2 PHE A  46      14.299  -9.778  15.730  1.00 93.16           H
ATOM    424  CE1 PHE A  46      11.502  -8.376  13.502  1.00 93.16           C
ATOM    425  HE1 PHE A  46      10.706  -7.968  12.880  1.00 93.16           H
ATOM    426  CE2 PHE A  46      13.211  -9.961  13.850  1.00 93.16           C
ATOM    427  HE2 PHE A  46      13.783 -10.822  13.506  1.00 93.16           H
ATOM    428  CZ  PHE A  46      12.217  -9.451  13.074  1.00 93.16           C
ATOM    429  HZ  PHE A  46      11.993  -9.905  12.108  1.00 93.16           H
ATOM    430  HN  PHE A  46      13.660  -6.359  18.817  1.00 93.16           H
ATOM    431  N   ALA A  47      13.175  -4.808  15.971  1.00 91.75           N
ATOM    432  CA  ALA A  47      12.826  -3.829  14.956  1.00 91.75           C
ATOM    433  C   ALA A  47      14.062  -2.995  14.612  1.00 91.75           C
ATOM    434  O   ALA A  47      14.307  -2.694  13.445  1.00 91.75           O
ATOM    435  HA  ALA A  47      12.506  -4.372  14.067  1.00 91.75           H
ATOM    436  CB  ALA A  47      11.663  -2.969  15.455  1.00 91.75           C
ATOM    437 1HB  ALA A  47      10.801  -3.606  15.656  1.00 91.75           H
ATOM    438 2HB  ALA A  47      11.957  -2.455  16.369  1.00 91.75           H
ATOM    439 3HB  ALA A  47      11.402  -2.235  14.693  1.00 91.75           H
ATOM    440  HN  ALA A  47      12.639  -4.754  16.813  1.00 91.75           H
ATOM    441  N   SER A  48      14.808  -2.645  15.650  1.00 91.96           N
ATOM    442  CA  SER A  48      15.883  -1.678  15.506  1.00 91.96           C
ATOM    443  C   SER A  48      16.978  -2.243  14.599  1.00 91.96           C
ATOM    444  O   SER A  48      17.712  -1.490  13.963  1.00 91.96           O
ATOM    445  HA  SER A  48      15.424  -0.801  15.050  1.00 91.96           H
ATOM    446  CB  SER A  48      16.467  -1.297  16.869  1.00 91.96           C
ATOM    447 1HB  SER A  48      17.136  -0.445  16.751  1.00 91.96           H
ATOM    448 2HB  SER A  48      15.662  -0.980  17.532  1.00 91.96           H
ATOM    449  OG  SER A  48      17.176  -2.378  17.467  1.00 91.96           O
ATOM    450  HG  SER A  48      17.539  -2.099  18.356  1.00 91.96           H
ATOM    451  HN  SER A  48      14.687  -3.009  16.573  1.00 91.96           H
ATOM    452  N   HIS A  49      17.053  -3.566  14.570  1.00 93.44           N
ATOM    453  CA  HIS A  49      18.071  -4.240  13.783  1.00 93.44           C
ATOM    454  C   HIS A  49      17.505  -4.593  12.406  1.00 93.44           C
ATOM    455  O   HIS A  49      18.204  -4.494  11.399  1.00 93.44           O
ATOM    456  HA  HIS A  49      18.890  -3.533  13.659  1.00 93.44           H
ATOM    457  CB  HIS A  49      18.616  -5.459  14.530  1.00 93.44           C
ATOM    458 1HB  HIS A  49      17.783  -6.101  14.814  1.00 93.44           H
ATOM    459 2HB  HIS A  49      19.246  -6.036  13.852  1.00 93.44           H
ATOM    460  CG  HIS A  49      19.414  -5.116  15.765  1.00 93.44           C
ATOM    461  ND1 HIS A  49      18.822  -4.819  16.981  1.00 93.44           N
ATOM    462  HD1 HIS A  49      17.839  -4.801  17.164  1.00 93.44           H
ATOM    463  CD2 HIS A  49      20.761  -5.026  15.960  1.00 93.44           C
ATOM    464  HD2 HIS A  49      21.527  -5.199  15.205  1.00 93.44           H
ATOM    465  CE1 HIS A  49      19.780  -4.564  17.860  1.00 93.44           C
ATOM    466  HE1 HIS A  49      19.633  -4.297  18.907  1.00 93.44           H
ATOM    467  NE2 HIS A  49      20.980  -4.692  17.226  1.00 93.44           N
ATOM    468  HN  HIS A  49      16.435  -4.172  15.070  1.00 93.44           H
ATOM    469  N   PHE A  50      16.243  -4.999  12.406  1.00 94.58           N
ATOM    470  CA  PHE A  50      15.661  -5.633  11.236  1.00 94.58           C
ATOM    471  C   PHE A  50      15.176  -4.588  10.229  1.00 94.58           C
ATOM    472  O   PHE A  50      15.444  -4.700   9.034  1.00 94.58           O
ATOM    473  HA  PHE A  50      16.440  -6.243  10.777  1.00 94.58           H
ATOM    474  CB  PHE A  50      14.463  -6.452  11.720  1.00 94.58           C
ATOM    475 1HB  PHE A  50      14.808  -7.187  12.447  1.00 94.58           H
ATOM    476 2HB  PHE A  50      13.771  -5.790  12.241  1.00 94.58           H
ATOM    477  CG  PHE A  50      13.710  -7.175  10.602  1.00 94.58           C
ATOM    478  CD1 PHE A  50      12.483  -6.735  10.213  1.00 94.58           C
ATOM    479  HD1 PHE A  50      12.037  -5.866  10.697  1.00 94.58           H
ATOM    480  CD2 PHE A  50      14.267  -8.258   9.997  1.00 94.58           C
ATOM    481  HD2 PHE A  50      15.250  -8.611  10.310  1.00 94.58           H
ATOM    482  CE1 PHE A  50      11.784  -7.406   9.175  1.00 94.58           C
ATOM    483  HE1 PHE A  50      10.801  -7.053   8.863  1.00 94.58           H
ATOM    484  CE2 PHE A  50      13.568  -8.930   8.959  1.00 94.58           C
ATOM    485  HE2 PHE A  50      14.014  -9.798   8.475  1.00 94.58           H
ATOM    486  CZ  PHE A  50      12.341  -8.489   8.570  1.00 94.58           C
ATOM    487  HZ  PHE A  50      11.805  -9.005   7.773  1.00 94.58           H
ATOM    488  HN  PHE A  50      15.624  -4.899  13.185  1.00 94.58           H
ATOM    489  N   LEU A  51      14.470  -3.595  10.750  1.00 94.26           N
ATOM    490  CA  LEU A  51      13.652  -2.737   9.909  1.00 94.26           C
ATOM    491  C   LEU A  51      14.560  -1.810   9.098  1.00 94.26           C
ATOM    492  O   LEU A  51      14.442  -1.732   7.876  1.00 94.26           O
ATOM    493  HA  LEU A  51      13.109  -3.380   9.217  1.00 94.26           H
ATOM    494  CB  LEU A  51      12.611  -1.996  10.751  1.00 94.26           C
ATOM    495 1HB  LEU A  51      13.133  -1.429  11.522  1.00 94.26           H
ATOM    496 2HB  LEU A  51      12.104  -1.274  10.112  1.00 94.26           H
ATOM    497  CG  LEU A  51      11.552  -2.869  11.428  1.00 94.26           C
ATOM    498  HG  LEU A  51      12.054  -3.522  12.143  1.00 94.26           H
ATOM    499  CD1 LEU A  51      10.559  -2.013  12.216  1.00 94.26           C
ATOM    500 1HD1 LEU A  51      11.092  -1.452  12.984  1.00 94.26           H
ATOM    501 2HD1 LEU A  51      10.060  -1.319  11.540  1.00 94.26           H
ATOM    502 3HD1 LEU A  51       9.817  -2.658  12.687  1.00 94.26           H
ATOM    503  CD2 LEU A  51      10.851  -3.769  10.409  1.00 94.26           C
ATOM    504 1HD2 LEU A  51      10.364  -3.152   9.653  1.00 94.26           H
ATOM    505 2HD2 LEU A  51      11.585  -4.418   9.931  1.00 94.26           H
ATOM    506 3HD2 LEU A  51      10.103  -4.379  10.917  1.00 94.26           H
ATOM    507  HN  LEU A  51      14.451  -3.373  11.725  1.00 94.26           H
ATOM    508  N   PRO A  52      15.479  -1.093   9.760  1.00 95.11           N
ATOM    509  CA  PRO A  52      16.182   0.016   9.110  1.00 95.11           C
ATOM    510  C   PRO A  52      16.827  -0.400   7.798  1.00 95.11           C
ATOM    511  O   PRO A  52      16.618   0.240   6.769  1.00 95.11           O
ATOM    512  HA  PRO A  52      15.476   0.803   8.843  1.00 95.11           H
ATOM    513  CB  PRO A  52      17.225   0.440  10.145  1.00 95.11           C
ATOM    514 1HB  PRO A  52      18.173  -0.076   9.995  1.00 95.11           H
ATOM    515 2HB  PRO A  52      17.433   1.509  10.091  1.00 95.11           H
ATOM    516  CG  PRO A  52      16.580   0.059  11.473  1.00 95.11           C
ATOM    517 1HG  PRO A  52      17.318  -0.031  12.270  1.00 95.11           H
ATOM    518 2HG  PRO A  52      15.862   0.809  11.804  1.00 95.11           H
ATOM    519  CD  PRO A  52      15.914  -1.270  11.157  1.00 95.11           C
ATOM    520 1HD  PRO A  52      16.608  -2.104  11.257  1.00 95.11           H
ATOM    521 2HD  PRO A  52      15.078  -1.473  11.826  1.00 95.11           H
ATOM    522  N   PRO A  53      17.623  -1.478   7.802  1.00 96.34           N
ATOM    523  CA  PRO A  53      18.290  -1.929   6.578  1.00 96.34           C
ATOM    524  C   PRO A  53      17.315  -2.121   5.428  1.00 96.34           C
ATOM    525  O   PRO A  53      17.600  -1.732   4.296  1.00 96.34           O
ATOM    526  HA  PRO A  53      18.992  -1.170   6.233  1.00 96.34           H
ATOM    527  CB  PRO A  53      18.950  -3.247   6.989  1.00 96.34           C
ATOM    528 1HB  PRO A  53      18.300  -4.100   6.792  1.00 96.34           H
ATOM    529 2HB  PRO A  53      19.876  -3.420   6.441  1.00 96.34           H
ATOM    530  CG  PRO A  53      19.204  -3.064   8.481  1.00 96.34           C
ATOM    531 1HG  PRO A  53      19.339  -4.020   8.988  1.00 96.34           H
ATOM    532 2HG  PRO A  53      20.108  -2.486   8.669  1.00 96.34           H
ATOM    533  CD  PRO A  53      17.953  -2.340   8.952  1.00 96.34           C
ATOM    534 1HD  PRO A  53      17.144  -3.035   9.177  1.00 96.34           H
ATOM    535 2HD  PRO A  53      18.136  -1.764   9.859  1.00 96.34           H
ATOM    536  N   LEU A  54      16.179  -2.723   5.751  1.00 95.32           N
ATOM    537  CA  LEU A  54      15.216  -3.101   4.730  1.00 95.32           C
ATOM    538  C   LEU A  54      14.557  -1.841   4.165  1.00 95.32           C
ATOM    539  O   LEU A  54      14.393  -1.713   2.953  1.00 95.32           O
ATOM    540  HA  LEU A  54      15.767  -3.592   3.928  1.00 95.32           H
ATOM    541  CB  LEU A  54      14.220  -4.121   5.286  1.00 95.32           C
ATOM    542 1HB  LEU A  54      13.778  -3.709   6.194  1.00 95.32           H
ATOM    543 2HB  LEU A  54      13.412  -4.240   4.564  1.00 95.32           H
ATOM    544  CG  LEU A  54      14.786  -5.505   5.609  1.00 95.32           C
ATOM    545  HG  LEU A  54      15.624  -5.379   6.295  1.00 95.32           H
ATOM    546  CD1 LEU A  54      13.745  -6.370   6.322  1.00 95.32           C
ATOM    547 1HD1 LEU A  54      13.447  -5.888   7.253  1.00 95.32           H
ATOM    548 2HD1 LEU A  54      12.872  -6.491   5.680  1.00 95.32           H
ATOM    549 3HD1 LEU A  54      14.174  -7.348   6.540  1.00 95.32           H
ATOM    550  CD2 LEU A  54      15.330  -6.182   4.350  1.00 95.32           C
ATOM    551 1HD2 LEU A  54      14.527  -6.295   3.622  1.00 95.32           H
ATOM    552 2HD2 LEU A  54      16.125  -5.570   3.923  1.00 95.32           H
ATOM    553 3HD2 LEU A  54      15.727  -7.164   4.609  1.00 95.32           H
ATOM    554  HN  LEU A  54      15.914  -2.950   6.688  1.00 95.32           H
ATOM    555  N   TYR A  55      14.197  -0.944   5.071  1.00 94.56           N
ATOM    556  CA  TYR A  55      13.510   0.277   4.682  1.00 94.56           C
ATOM    557  C   TYR A  55      14.395   1.140   3.781  1.00 94.56           C
ATOM    558  O   TYR A  55      13.903   1.784   2.855  1.00 94.56           O
ATOM    559  HA  TYR A  55      12.610  -0.003   4.135  1.00 94.56           H
ATOM    560  CB  TYR A  55      13.232   1.036   5.982  1.00 94.56           C
ATOM    561 1HB  TYR A  55      14.138   1.041   6.588  1.00 94.56           H
ATOM    562 2HB  TYR A  55      13.003   2.074   5.742  1.00 94.56           H
ATOM    563  CG  TYR A  55      12.085   0.453   6.809  1.00 94.56           C
ATOM    564  CD1 TYR A  55      11.288  -0.541   6.280  1.00 94.56           C
ATOM    565  HD1 TYR A  55      11.476  -0.912   5.272  1.00 94.56           H
ATOM    566  CD2 TYR A  55      11.847   0.922   8.085  1.00 94.56           C
ATOM    567  HD2 TYR A  55      12.476   1.708   8.503  1.00 94.56           H
ATOM    568  CE1 TYR A  55      10.208  -1.090   7.059  1.00 94.56           C
ATOM    569  HE1 TYR A  55       9.571  -1.876   6.653  1.00 94.56           H
ATOM    570  CE2 TYR A  55      10.767   0.374   8.864  1.00 94.56           C
ATOM    571  HE2 TYR A  55      10.568   0.735   9.873  1.00 94.56           H
ATOM    572  CZ  TYR A  55      10.001  -0.605   8.312  1.00 94.56           C
ATOM    573  OH  TYR A  55       8.981  -1.123   9.048  1.00 94.56           O
ATOM    574  HH  TYR A  55       8.486  -1.808   8.513  1.00 94.56           H
ATOM    575  HN  TYR A  55      14.366  -1.040   6.052  1.00 94.56           H
ATOM    576  N   TRP A  56      15.685   1.126   4.083  1.00 95.91           N
ATOM    577  CA  TRP A  56      16.654   1.825   3.256  1.00 95.91           C
ATOM    578  C   TRP A  56      16.705   1.128   1.895  1.00 95.91           C
ATOM    579  O   TRP A  56      16.723   1.787   0.857  1.00 95.91           O
ATOM    580  HA  TRP A  56      16.311   2.852   3.137  1.00 95.91           H
ATOM    581  CB  TRP A  56      18.019   1.888   3.946  1.00 95.91           C
ATOM    582 1HB  TRP A  56      18.149   0.992   4.554  1.00 95.91           H
ATOM    583 2HB  TRP A  56      18.800   1.874   3.186  1.00 95.91           H
ATOM    584  CG  TRP A  56      18.212   3.120   4.832  1.00 95.91           C
ATOM    585  CD1 TRP A  56      18.337   3.166   6.166  1.00 95.91           C
ATOM    586  HD1 TRP A  56      18.316   2.290   6.814  1.00 95.91           H
ATOM    587  CD2 TRP A  56      18.297   4.491   4.391  1.00 95.91           C
ATOM    588  NE1 TRP A  56      18.496   4.461   6.614  1.00 95.91           N
ATOM    589  HE1 TRP A  56      18.608   4.749   7.565  1.00 95.91           H
ATOM    590  CE2 TRP A  56      18.471   5.293   5.501  1.00 95.91           C
ATOM    591  CE3 TRP A  56      18.230   5.037   3.097  1.00 95.91           C
ATOM    592  HE3 TRP A  56      18.093   4.425   2.205  1.00 95.91           H
ATOM    593  CZ2 TRP A  56      18.592   6.686   5.429  1.00 95.91           C
ATOM    594  HZ2 TRP A  56      18.728   7.297   6.321  1.00 95.91           H
ATOM    595  CZ3 TRP A  56      18.352   6.430   3.042  1.00 95.91           C
ATOM    596  HZ3 TRP A  56      18.307   6.905   2.062  1.00 95.91           H
ATOM    597  CH2 TRP A  56      18.527   7.251   4.150  1.00 95.91           C
ATOM    598  HH2 TRP A  56      18.614   8.330   4.023  1.00 95.91           H
ATOM    599  HN  TRP A  56      16.069   0.649   4.873  1.00 95.91           H
ATOM    600  N   LEU A  57      16.725  -0.196   1.944  1.00 96.23           N
ATOM    601  CA  LEU A  57      16.798  -0.988   0.728  1.00 96.23           C
ATOM    602  C   LEU A  57      15.559  -0.718  -0.128  1.00 96.23           C
ATOM    603  O   LEU A  57      15.673  -0.451  -1.323  1.00 96.23           O
ATOM    604  HA  LEU A  57      17.678  -0.659   0.176  1.00 96.23           H
ATOM    605  CB  LEU A  57      17.002  -2.467   1.064  1.00 96.23           C
ATOM    606 1HB  LEU A  57      17.919  -2.564   1.645  1.00 96.23           H
ATOM    607 2HB  LEU A  57      16.183  -2.790   1.706  1.00 96.23           H
ATOM    608  CG  LEU A  57      17.084  -3.421  -0.129  1.00 96.23           C
ATOM    609  HG  LEU A  57      16.220  -3.243  -0.769  1.00 96.23           H
ATOM    610  CD1 LEU A  57      18.333  -3.143  -0.969  1.00 96.23           C
ATOM    611 1HD1 LEU A  57      18.300  -2.119  -1.341  1.00 96.23           H
ATOM    612 2HD1 LEU A  57      19.222  -3.277  -0.352  1.00 96.23           H
ATOM    613 3HD1 LEU A  57      18.367  -3.835  -1.810  1.00 96.23           H
ATOM    614  CD2 LEU A  57      17.014  -4.879   0.329  1.00 96.23           C
ATOM    615 1HD2 LEU A  57      17.846  -5.089   1.001  1.00 96.23           H
ATOM    616 2HD2 LEU A  57      16.073  -5.052   0.850  1.00 96.23           H
ATOM    617 3HD2 LEU A  57      17.075  -5.536  -0.539  1.00 96.23           H
ATOM    618  HN  LEU A  57      16.693  -0.725   2.792  1.00 96.23           H
ATOM    619  N   VAL A  58      14.405  -0.795   0.518  1.00 95.17           N
ATOM    620  CA  VAL A  58      13.144  -0.611  -0.180  1.00 95.17           C
ATOM    621  C   VAL A  58      13.101   0.793  -0.785  1.00 95.17           C
ATOM    622  O   VAL A  58      12.703   0.964  -1.937  1.00 95.17           O
ATOM    623  HA  VAL A  58      13.104  -1.343  -0.987  1.00 95.17           H
ATOM    624  CB  VAL A  58      11.976  -0.889   0.769  1.00 95.17           C
ATOM    625  HB  VAL A  58      12.118  -0.282   1.663  1.00 95.17           H
ATOM    626  CG1 VAL A  58      10.645  -0.483   0.133  1.00 95.17           C
ATOM    627 1HG1 VAL A  58      10.662   0.582  -0.097  1.00 95.17           H
ATOM    628 2HG1 VAL A  58      10.492  -1.051  -0.784  1.00 95.17           H
ATOM    629 3HG1 VAL A  58       9.832  -0.692   0.829  1.00 95.17           H
ATOM    630  CG2 VAL A  58      11.954  -2.358   1.197  1.00 95.17           C
ATOM    631 1HG2 VAL A  58      11.847  -2.991   0.316  1.00 95.17           H
ATOM    632 2HG2 VAL A  58      12.886  -2.601   1.708  1.00 95.17           H
ATOM    633 3HG2 VAL A  58      11.114  -2.528   1.870  1.00 95.17           H
ATOM    634  HN  VAL A  58      14.323  -0.979   1.497  1.00 95.17           H
ATOM    635  N   PHE A  59      13.516   1.762   0.017  1.00 96.62           N
ATOM    636  CA  PHE A  59      13.528   3.146  -0.424  1.00 96.62           C
ATOM    637  C   PHE A  59      14.323   3.301  -1.722  1.00 96.62           C
ATOM    638  O   PHE A  59      13.820   3.850  -2.701  1.00 96.62           O
ATOM    639  HA  PHE A  59      12.492   3.439  -0.598  1.00 96.62           H
ATOM    640  CB  PHE A  59      14.208   3.961   0.677  1.00 96.62           C
ATOM    641 1HB  PHE A  59      13.590   3.929   1.574  1.00 96.62           H
ATOM    642 2HB  PHE A  59      15.159   3.491   0.928  1.00 96.62           H
ATOM    643  CG  PHE A  59      14.462   5.423   0.303  1.00 96.62           C
ATOM    644  CD1 PHE A  59      15.733   5.903   0.258  1.00 96.62           C
ATOM    645  HD1 PHE A  59      16.572   5.246   0.488  1.00 96.62           H
ATOM    646  CD2 PHE A  59      13.415   6.243   0.016  1.00 96.62           C
ATOM    647  HD2 PHE A  59      12.396   5.858   0.052  1.00 96.62           H
ATOM    648  CE1 PHE A  59      15.968   7.260  -0.090  1.00 96.62           C
ATOM    649  HE1 PHE A  59      16.988   7.644  -0.126  1.00 96.62           H
ATOM    650  CE2 PHE A  59      13.650   7.600  -0.332  1.00 96.62           C
ATOM    651  HE2 PHE A  59      12.811   8.256  -0.562  1.00 96.62           H
ATOM    652  CZ  PHE A  59      14.922   8.079  -0.377  1.00 96.62           C
ATOM    653  HZ  PHE A  59      15.102   9.121  -0.644  1.00 96.62           H
ATOM    654  HN  PHE A  59      13.839   1.614   0.952  1.00 96.62           H
ATOM    655  N   ILE A  60      15.551   2.806  -1.689  1.00 96.73           N
ATOM    656  CA  ILE A  60      16.478   3.029  -2.785  1.00 96.73           C
ATOM    657  C   ILE A  60      15.924   2.383  -4.056  1.00 96.73           C
ATOM    658  O   ILE A  60      15.805   3.039  -5.089  1.00 96.73           O
ATOM    659  HA  ILE A  60      16.542   4.106  -2.945  1.00 96.73           H
ATOM    660  CB  ILE A  60      17.880   2.543  -2.409  1.00 96.73           C
ATOM    661  HB  ILE A  60      17.795   1.532  -2.011  1.00 96.73           H
ATOM    662  CG1 ILE A  60      18.484   3.414  -1.306  1.00 96.73           C
ATOM    663 1HG1 ILE A  60      18.752   4.389  -1.713  1.00 96.73           H
ATOM    664 2HG1 ILE A  60      17.742   3.587  -0.526  1.00 96.73           H
ATOM    665  CG2 ILE A  60      18.784   2.470  -3.642  1.00 96.73           C
ATOM    666 1HG2 ILE A  60      18.356   1.777  -4.365  1.00 96.73           H
ATOM    667 2HG2 ILE A  60      18.866   3.460  -4.091  1.00 96.73           H
ATOM    668 3HG2 ILE A  60      19.773   2.122  -3.346  1.00 96.73           H
ATOM    669  CD1 ILE A  60      19.723   2.751  -0.701  1.00 96.73           C
ATOM    670 1HD1 ILE A  60      19.447   1.787  -0.273  1.00 96.73           H
ATOM    671 2HD1 ILE A  60      20.472   2.602  -1.479  1.00 96.73           H
ATOM    672 3HD1 ILE A  60      20.133   3.390   0.081  1.00 96.73           H
ATOM    673  HN  ILE A  60      15.915   2.263  -0.932  1.00 96.73           H
ATOM    674  N   VAL A  61      15.599   1.104  -3.938  1.00 94.96           N
ATOM    675  CA  VAL A  61      15.203   0.322  -5.096  1.00 94.96           C
ATOM    676  C   VAL A  61      13.894   0.878  -5.659  1.00 94.96           C
ATOM    677  O   VAL A  61      13.742   1.011  -6.872  1.00 94.96           O
ATOM    678  HA  VAL A  61      15.984   0.432  -5.850  1.00 94.96           H
ATOM    679  CB  VAL A  61      15.112  -1.159  -4.722  1.00 94.96           C
ATOM    680  HB  VAL A  61      14.414  -1.252  -3.890  1.00 94.96           H
ATOM    681  CG1 VAL A  61      14.566  -1.986  -5.888  1.00 94.96           C
ATOM    682 1HG1 VAL A  61      13.570  -1.630  -6.151  1.00 94.96           H
ATOM    683 2HG1 VAL A  61      15.227  -1.884  -6.748  1.00 94.96           H
ATOM    684 3HG1 VAL A  61      14.511  -3.035  -5.594  1.00 94.96           H
ATOM    685  CG2 VAL A  61      16.469  -1.693  -4.259  1.00 94.96           C
ATOM    686 1HG2 VAL A  61      17.197  -1.580  -5.063  1.00 94.96           H
ATOM    687 2HG2 VAL A  61      16.802  -1.131  -3.386  1.00 94.96           H
ATOM    688 3HG2 VAL A  61      16.375  -2.747  -4.000  1.00 94.96           H
ATOM    689  HN  VAL A  61      15.603   0.603  -3.072  1.00 94.96           H
ATOM    690  N   GLY A  62      12.981   1.189  -4.750  1.00 95.09           N
ATOM    691  CA  GLY A  62      11.663   1.657  -5.143  1.00 95.09           C
ATOM    692  C   GLY A  62      11.748   3.024  -5.825  1.00 95.09           C
ATOM    693  O   GLY A  62      11.065   3.270  -6.818  1.00 95.09           O
ATOM    694 1HA  GLY A  62      11.204   0.937  -5.820  1.00 95.09           H
ATOM    695 2HA  GLY A  62      11.020   1.724  -4.265  1.00 95.09           H
ATOM    696  HN  GLY A  62      13.130   1.126  -3.763  1.00 95.09           H
ATOM    697  N   ALA A  63      12.591   3.879  -5.265  1.00 95.77           N
ATOM    698  CA  ALA A  63      12.720   5.238  -5.761  1.00 95.77           C
ATOM    699  C   ALA A  63      13.251   5.204  -7.196  1.00 95.77           C
ATOM    700  O   ALA A  63      12.745   5.912  -8.066  1.00 95.77           O
ATOM    701  HA  ALA A  63      11.727   5.687  -5.761  1.00 95.77           H
ATOM    702  CB  ALA A  63      13.625   6.040  -4.824  1.00 95.77           C
ATOM    703 1HB  ALA A  63      13.188   6.059  -3.825  1.00 95.77           H
ATOM    704 2HB  ALA A  63      14.609   5.574  -4.782  1.00 95.77           H
ATOM    705 3HB  ALA A  63      13.721   7.060  -5.197  1.00 95.77           H
ATOM    706  HN  ALA A  63      13.179   3.655  -4.487  1.00 95.77           H
ATOM    707  N   LEU A  64      14.264   4.374  -7.399  1.00 94.07           N
ATOM    708  CA  LEU A  64      14.873   4.243  -8.711  1.00 94.07           C
ATOM    709  C   LEU A  64      13.837   3.701  -9.698  1.00 94.07           C
ATOM    710  O   LEU A  64      13.677   4.238 -10.793  1.00 94.07           O
ATOM    711  HA  LEU A  64      15.169   5.241  -9.035  1.00 94.07           H
ATOM    712  CB  LEU A  64      16.146   3.398  -8.630  1.00 94.07           C
ATOM    713 1HB  LEU A  64      15.902   2.458  -8.134  1.00 94.07           H
ATOM    714 2HB  LEU A  64      16.460   3.152  -9.644  1.00 94.07           H
ATOM    715  CG  LEU A  64      17.329   4.036  -7.900  1.00 94.07           C
ATOM    716  HG  LEU A  64      16.991   4.351  -6.912  1.00 94.07           H
ATOM    717  CD1 LEU A  64      18.455   3.022  -7.690  1.00 94.07           C
ATOM    718 1HD1 LEU A  64      18.086   2.187  -7.094  1.00 94.07           H
ATOM    719 2HD1 LEU A  64      18.798   2.654  -8.657  1.00 94.07           H
ATOM    720 3HD1 LEU A  64      19.284   3.501  -7.168  1.00 94.07           H
ATOM    721  CD2 LEU A  64      17.815   5.288  -8.632  1.00 94.07           C
ATOM    722 1HD2 LEU A  64      18.130   5.020  -9.641  1.00 94.07           H
ATOM    723 2HD2 LEU A  64      17.004   6.015  -8.686  1.00 94.07           H
ATOM    724 3HD2 LEU A  64      18.656   5.722  -8.092  1.00 94.07           H
ATOM    725  HN  LEU A  64      14.666   3.798  -6.687  1.00 94.07           H
ATOM    726  N   GLY A  65      13.160   2.644  -9.275  1.00 92.09           N
ATOM    727  CA  GLY A  65      12.237   1.945 -10.153  1.00 92.09           C
ATOM    728  C   GLY A  65      11.118   2.876 -10.625  1.00 92.09           C
ATOM    729  O   GLY A  65      10.887   3.018 -11.825  1.00 92.09           O
ATOM    730 1HA  GLY A  65      12.776   1.554 -11.016  1.00 92.09           H
ATOM    731 2HA  GLY A  65      11.808   1.091  -9.630  1.00 92.09           H
ATOM    732  HN  GLY A  65      13.233   2.266  -8.352  1.00 92.09           H
ATOM    733  N   ASN A  66      10.451   3.486  -9.655  1.00 93.77           N
ATOM    734  CA  ASN A  66       9.259   4.266  -9.943  1.00 93.77           C
ATOM    735  C   ASN A  66       9.657   5.543 -10.685  1.00 93.77           C
ATOM    736  O   ASN A  66       8.923   6.015 -11.552  1.00 93.77           O
ATOM    737  HA  ASN A  66       8.628   3.613 -10.545  1.00 93.77           H
ATOM    738  CB  ASN A  66       8.543   4.672  -8.653  1.00 93.77           C
ATOM    739 1HB  ASN A  66       9.269   5.050  -7.933  1.00 93.77           H
ATOM    740 2HB  ASN A  66       7.847   5.485  -8.860  1.00 93.77           H
ATOM    741  CG  ASN A  66       7.786   3.488  -8.050  1.00 93.77           C
ATOM    742  OD1 ASN A  66       6.809   3.000  -8.593  1.00 93.77           O
ATOM    743  ND2 ASN A  66       8.291   3.053  -6.898  1.00 93.77           N
ATOM    744 1HD2 ASN A  66       9.096   3.498  -6.506  1.00 93.77           H
ATOM    745 2HD2 ASN A  66       7.865   2.282  -6.425  1.00 93.77           H
ATOM    746  HN  ASN A  66      10.713   3.454  -8.691  1.00 93.77           H
ATOM    747  N   SER A  67      10.818   6.065 -10.319  1.00 92.91           N
ATOM    748  CA  SER A  67      11.337   7.261 -10.961  1.00 92.91           C
ATOM    749  C   SER A  67      11.554   7.002 -12.453  1.00 92.91           C
ATOM    750  O   SER A  67      11.309   7.877 -13.281  1.00 92.91           O
ATOM    751  HA  SER A  67      10.572   8.023 -10.813  1.00 92.91           H
ATOM    752  CB  SER A  67      12.642   7.716 -10.305  1.00 92.91           C
ATOM    753 1HB  SER A  67      13.375   6.911 -10.361  1.00 92.91           H
ATOM    754 2HB  SER A  67      13.052   8.559 -10.861  1.00 92.91           H
ATOM    755  OG  SER A  67      12.453   8.092  -8.944  1.00 92.91           O
ATOM    756  HG  SER A  67      12.885   7.422  -8.341  1.00 92.91           H
ATOM    757  HN  SER A  67      11.399   5.686  -9.599  1.00 92.91           H
ATOM    758  N   LEU A  68      12.013   5.794 -12.750  1.00 88.85           N
ATOM    759  CA  LEU A  68      12.268   5.409 -14.128  1.00 88.85           C
ATOM    760  C   LEU A  68      10.944   5.353 -14.891  1.00 88.85           C
ATOM    761  O   LEU A  68      10.877   5.745 -16.055  1.00 88.85           O
ATOM    762  HA  LEU A  68      12.891   6.185 -14.573  1.00 88.85           H
ATOM    763  CB  LEU A  68      13.064   4.104 -14.180  1.00 88.85           C
ATOM    764 1HB  LEU A  68      14.010   4.257 -13.660  1.00 88.85           H
ATOM    765 2HB  LEU A  68      12.515   3.344 -13.624  1.00 88.85           H
ATOM    766  CG  LEU A  68      13.364   3.557 -15.577  1.00 88.85           C
ATOM    767  HG  LEU A  68      12.418   3.421 -16.101  1.00 88.85           H
ATOM    768  CD1 LEU A  68      14.192   4.554 -16.390  1.00 88.85           C
ATOM    769 1HD1 LEU A  68      13.639   5.488 -16.492  1.00 88.85           H
ATOM    770 2HD1 LEU A  68      15.136   4.745 -15.879  1.00 88.85           H
ATOM    771 3HD1 LEU A  68      14.391   4.140 -17.379  1.00 88.85           H
ATOM    772  CD2 LEU A  68      14.037   2.185 -15.496  1.00 88.85           C
ATOM    773 1HD2 LEU A  68      14.974   2.272 -14.946  1.00 88.85           H
ATOM    774 2HD2 LEU A  68      13.377   1.486 -14.982  1.00 88.85           H
ATOM    775 3HD2 LEU A  68      14.239   1.819 -16.503  1.00 88.85           H
ATOM    776  HN  LEU A  68      12.208   5.087 -12.070  1.00 88.85           H
ATOM    777  N   VAL A  69       9.922   4.862 -14.205  1.00 88.26           N
ATOM    778  CA  VAL A  69       8.603   4.748 -14.804  1.00 88.26           C
ATOM    779  C   VAL A  69       8.149   6.126 -15.291  1.00 88.26           C
ATOM    780  O   VAL A  69       7.689   6.268 -16.423  1.00 88.26           O
ATOM    781  HA  VAL A  69       8.689   4.083 -15.663  1.00 88.26           H
ATOM    782  CB  VAL A  69       7.629   4.114 -13.809  1.00 88.26           C
ATOM    783  HB  VAL A  69       7.635   4.720 -12.902  1.00 88.26           H
ATOM    784  CG1 VAL A  69       6.203   4.112 -14.364  1.00 88.26           C
ATOM    785 1HG1 VAL A  69       5.887   5.137 -14.557  1.00 88.26           H
ATOM    786 2HG1 VAL A  69       6.175   3.541 -15.292  1.00 88.26           H
ATOM    787 3HG1 VAL A  69       5.532   3.656 -13.636  1.00 88.26           H
ATOM    788  CG2 VAL A  69       8.074   2.700 -13.432  1.00 88.26           C
ATOM    789 1HG2 VAL A  69       8.111   2.080 -14.328  1.00 88.26           H
ATOM    790 2HG2 VAL A  69       9.063   2.739 -12.976  1.00 88.26           H
ATOM    791 3HG2 VAL A  69       7.364   2.272 -12.724  1.00 88.26           H
ATOM    792  HN  VAL A  69       9.985   4.546 -13.258  1.00 88.26           H
ATOM    793  N   ILE A  70       8.292   7.106 -14.411  1.00 90.07           N
ATOM    794  CA  ILE A  70       7.826   8.450 -14.706  1.00 90.07           C
ATOM    795  C   ILE A  70       8.597   9.001 -15.907  1.00 90.07           C
ATOM    796  O   ILE A  70       8.013   9.625 -16.791  1.00 90.07           O
ATOM    797  HA  ILE A  70       6.772   8.379 -14.975  1.00 90.07           H
ATOM    798  CB  ILE A  70       7.916   9.334 -13.460  1.00 90.07           C
ATOM    799  HB  ILE A  70       8.936   9.287 -13.081  1.00 90.07           H
ATOM    800  CG1 ILE A  70       6.998   8.814 -12.352  1.00 90.07           C
ATOM    801 1HG1 ILE A  70       5.963   8.828 -12.695  1.00 90.07           H
ATOM    802 2HG1 ILE A  70       7.245   7.776 -12.127  1.00 90.07           H
ATOM    803  CG2 ILE A  70       7.627  10.797 -13.803  1.00 90.07           C
ATOM    804 1HG2 ILE A  70       8.355  11.149 -14.534  1.00 90.07           H
ATOM    805 2HG2 ILE A  70       6.624  10.881 -14.220  1.00 90.07           H
ATOM    806 3HG2 ILE A  70       7.698  11.402 -12.900  1.00 90.07           H
ATOM    807  CD1 ILE A  70       7.133   9.661 -11.085  1.00 90.07           C
ATOM    808 1HD1 ILE A  70       8.163   9.625 -10.731  1.00 90.07           H
ATOM    809 2HD1 ILE A  70       6.862  10.693 -11.308  1.00 90.07           H
ATOM    810 3HD1 ILE A  70       6.470   9.269 -10.313  1.00 90.07           H
ATOM    811  HN  ILE A  70       8.717   6.994 -13.513  1.00 90.07           H
ATOM    812  N   LEU A  71       9.898   8.750 -15.900  1.00 86.71           N
ATOM    813  CA  LEU A  71      10.775   9.319 -16.909  1.00 86.71           C
ATOM    814  C   LEU A  71      10.355   8.810 -18.289  1.00 86.71           C
ATOM    815  O   LEU A  71      10.251   9.588 -19.236  1.00 86.71           O
ATOM    816  HA  LEU A  71      10.643  10.401 -16.885  1.00 86.71           H
ATOM    817  CB  LEU A  71      12.240   9.035 -16.568  1.00 86.71           C
ATOM    818 1HB  LEU A  71      12.398   9.265 -15.514  1.00 86.71           H
ATOM    819 2HB  LEU A  71      12.420   7.967 -16.691  1.00 86.71           H
ATOM    820  CG  LEU A  71      13.280   9.797 -17.390  1.00 86.71           C
ATOM    821  HG  LEU A  71      12.876  10.783 -17.623  1.00 86.71           H
ATOM    822  CD1 LEU A  71      14.564  10.013 -16.586  1.00 86.71           C
ATOM    823 1HD1 LEU A  71      14.338  10.589 -15.688  1.00 86.71           H
ATOM    824 2HD1 LEU A  71      14.982   9.047 -16.302  1.00 86.71           H
ATOM    825 3HD1 LEU A  71      15.286  10.557 -17.194  1.00 86.71           H
ATOM    826  CD2 LEU A  71      13.550   9.093 -18.722  1.00 86.71           C
ATOM    827 1HD2 LEU A  71      13.923   8.087 -18.532  1.00 86.71           H
ATOM    828 2HD2 LEU A  71      12.625   9.035 -19.296  1.00 86.71           H
ATOM    829 3HD2 LEU A  71      14.293   9.656 -19.286  1.00 86.71           H
ATOM    830  HN  LEU A  71      10.352   8.172 -15.222  1.00 86.71           H
ATOM    831  N   VAL A  72      10.126   7.507 -18.360  1.00 81.26           N
ATOM    832  CA  VAL A  72       9.817   6.869 -19.628  1.00 81.26           C
ATOM    833  C   VAL A  72       8.467   7.380 -20.135  1.00 81.26           C
ATOM    834  O   VAL A  72       8.303   7.636 -21.327  1.00 81.26           O
ATOM    835  HA  VAL A  72      10.591   7.159 -20.339  1.00 81.26           H
ATOM    836  CB  VAL A  72       9.860   5.348 -19.473  1.00 81.26           C
ATOM    837  HB  VAL A  72       9.153   5.070 -18.691  1.00 81.26           H
ATOM    838  CG1 VAL A  72       9.429   4.652 -20.766  1.00 81.26           C
ATOM    839 1HG1 VAL A  72       8.411   4.949 -21.016  1.00 81.26           H
ATOM    840 2HG1 VAL A  72      10.101   4.941 -21.574  1.00 81.26           H
ATOM    841 3HG1 VAL A  72       9.470   3.572 -20.628  1.00 81.26           H
ATOM    842  CG2 VAL A  72      11.250   4.881 -19.036  1.00 81.26           C
ATOM    843 1HG2 VAL A  72      11.985   5.177 -19.785  1.00 81.26           H
ATOM    844 2HG2 VAL A  72      11.503   5.337 -18.079  1.00 81.26           H
ATOM    845 3HG2 VAL A  72      11.253   3.796 -18.933  1.00 81.26           H
ATOM    846  HN  VAL A  72      10.149   6.892 -17.572  1.00 81.26           H
ATOM    847  N   TYR A  73       7.533   7.514 -19.204  1.00 83.21           N
ATOM    848  CA  TYR A  73       6.191   7.952 -19.547  1.00 83.21           C
ATOM    849  C   TYR A  73       6.218   9.326 -20.221  1.00 83.21           C
ATOM    850  O   TYR A  73       5.466   9.575 -21.161  1.00 83.21           O
ATOM    851  HA  TYR A  73       5.766   7.225 -20.239  1.00 83.21           H
ATOM    852  CB  TYR A  73       5.432   8.062 -18.224  1.00 83.21           C
ATOM    853 1HB  TYR A  73       5.377   7.075 -17.765  1.00 83.21           H
ATOM    854 2HB  TYR A  73       5.997   8.699 -17.543  1.00 83.21           H
ATOM    855  CG  TYR A  73       4.015   8.622 -18.364  1.00 83.21           C
ATOM    856  CD1 TYR A  73       3.792   9.977 -18.232  1.00 83.21           C
ATOM    857  HD1 TYR A  73       4.626  10.649 -18.028  1.00 83.21           H
ATOM    858  CD2 TYR A  73       2.959   7.771 -18.622  1.00 83.21           C
ATOM    859  HD2 TYR A  73       3.135   6.700 -18.726  1.00 83.21           H
ATOM    860  CE1 TYR A  73       2.459  10.504 -18.364  1.00 83.21           C
ATOM    861  HE1 TYR A  73       2.269  11.573 -18.262  1.00 83.21           H
ATOM    862  CE2 TYR A  73       1.625   8.298 -18.754  1.00 83.21           C
ATOM    863  HE2 TYR A  73       0.783   7.637 -18.957  1.00 83.21           H
ATOM    864  CZ  TYR A  73       1.441   9.638 -18.618  1.00 83.21           C
ATOM    865  OH  TYR A  73       0.182  10.136 -18.743  1.00 83.21           O
ATOM    866  HH  TYR A  73      -0.450   9.406 -19.002  1.00 83.21           H
ATOM    867  HN  TYR A  73       7.682   7.329 -18.232  1.00 83.21           H
ATOM    868  N   TRP A  74       7.094  10.181 -19.714  1.00 84.34           N
ATOM    869  CA  TRP A  74       7.114  11.571 -20.136  1.00 84.34           C
ATOM    870  C   TRP A  74       7.787  11.638 -21.509  1.00 84.34           C
ATOM    871  O   TRP A  74       7.243  12.227 -22.442  1.00 84.34           O
ATOM    872  HA  TRP A  74       6.081  11.911 -20.210  1.00 84.34           H
ATOM    873  CB  TRP A  74       7.799  12.453 -19.090  1.00 84.34           C
ATOM    874 1HB  TRP A  74       8.556  11.863 -18.573  1.00 84.34           H
ATOM    875 2HB  TRP A  74       8.319  13.264 -19.599  1.00 84.34           H
ATOM    876  CG  TRP A  74       6.842  13.049 -18.056  1.00 84.34           C
ATOM    877  CD1 TRP A  74       6.446  12.513 -16.893  1.00 84.34           C
ATOM    878  HD1 TRP A  74       6.772  11.541 -16.523  1.00 84.34           H
ATOM    879  CD2 TRP A  74       6.173  14.325 -18.138  1.00 84.34           C
ATOM    880  NE1 TRP A  74       5.575  13.347 -16.223  1.00 84.34           N
ATOM    881  HE1 TRP A  74       5.145  13.166 -15.338  1.00 84.34           H
ATOM    882  CE2 TRP A  74       5.403  14.483 -17.004  1.00 84.34           C
ATOM    883  CE3 TRP A  74       6.217  15.312 -19.138  1.00 84.34           C
ATOM    884  HE3 TRP A  74       6.817  15.210 -20.042  1.00 84.34           H
ATOM    885  CZ2 TRP A  74       4.619  15.618 -16.762  1.00 84.34           C
ATOM    886  HZ2 TRP A  74       4.019  15.719 -15.858  1.00 84.34           H
ATOM    887  CZ3 TRP A  74       5.428  16.440 -18.882  1.00 84.34           C
ATOM    888  HZ3 TRP A  74       5.425  17.236 -19.626  1.00 84.34           H
ATOM    889  CH2 TRP A  74       4.647  16.615 -17.745  1.00 84.34           C
ATOM    890  HH2 TRP A  74       4.059  17.524 -17.619  1.00 84.34           H
ATOM    891  HN  TRP A  74       7.780   9.938 -19.027  1.00 84.34           H
ATOM    892  N   TYR A  75       8.960  11.027 -21.587  1.00 75.88           N
ATOM    893  CA  TYR A  75       9.860  11.277 -22.700  1.00 75.88           C
ATOM    894  C   TYR A  75       9.607  10.291 -23.842  1.00 75.88           C
ATOM    895  O   TYR A  75       9.980  10.551 -24.985  1.00 75.88           O
ATOM    896  HA  TYR A  75       9.679  12.291 -23.058  1.00 75.88           H
ATOM    897  CB  TYR A  75      11.273  11.058 -22.157  1.00 75.88           C
ATOM    898 1HB  TYR A  75      11.286  10.141 -21.567  1.00 75.88           H
ATOM    899 2HB  TYR A  75      11.955  10.907 -22.994  1.00 75.88           H
ATOM    900  CG  TYR A  75      11.794  12.209 -21.295  1.00 75.88           C
ATOM    901  CD1 TYR A  75      12.215  13.381 -21.890  1.00 75.88           C
ATOM    902  HD1 TYR A  75      12.177  13.486 -22.974  1.00 75.88           H
ATOM    903  CD2 TYR A  75      11.843  12.076 -19.922  1.00 75.88           C
ATOM    904  HD2 TYR A  75      11.511  11.151 -19.452  1.00 75.88           H
ATOM    905  CE1 TYR A  75      12.706  14.465 -21.079  1.00 75.88           C
ATOM    906  HE1 TYR A  75      13.041  15.396 -21.536  1.00 75.88           H
ATOM    907  CE2 TYR A  75      12.334  13.160 -19.111  1.00 75.88           C
ATOM    908  HE2 TYR A  75      12.378  13.068 -18.025  1.00 75.88           H
ATOM    909  CZ  TYR A  75      12.741  14.301 -19.729  1.00 75.88           C
ATOM    910  OH  TYR A  75      13.204  15.325 -18.963  1.00 75.88           O
ATOM    911  HH  TYR A  75      13.156  15.077 -17.995  1.00 75.88           H
ATOM    912  HN  TYR A  75       9.296  10.374 -20.910  1.00 75.88           H
ATOM    913  N   CYS A  76       8.975   9.180 -23.493  1.00 68.47           N
ATOM    914  CA  CYS A  76       9.105   7.966 -24.281  1.00 68.47           C
ATOM    915  C   CYS A  76       7.703   7.499 -24.678  1.00 68.47           C
ATOM    916  O   CYS A  76       7.516   6.930 -25.752  1.00 68.47           O
ATOM    917  HA  CYS A  76       9.690   8.226 -25.163  1.00 68.47           H
ATOM    918  CB  CYS A  76       9.876   6.882 -23.526  1.00 68.47           C
ATOM    919 1HB  CYS A  76       9.370   6.650 -22.588  1.00 68.47           H
ATOM    920 2HB  CYS A  76       9.895   5.963 -24.112  1.00 68.47           H
ATOM    921  SG  CYS A  76      11.584   7.446 -23.191  1.00 68.47           S
ATOM    922  HG  CYS A  76      11.994   7.404 -24.456  1.00 68.47           H
ATOM    923  HN  CYS A  76       8.384   9.102 -22.690  1.00 68.47           H
ATOM    924  N   THR A  77       6.754   7.756 -23.790  1.00 68.63           N
ATOM    925  CA  THR A  77       5.361   7.458 -24.074  1.00 68.63           C
ATOM    926  C   THR A  77       4.795   8.463 -25.078  1.00 68.63           C
ATOM    927  O   THR A  77       4.283   9.512 -24.690  1.00 68.63           O
ATOM    928  HA  THR A  77       5.309   6.475 -24.543  1.00 68.63           H
ATOM    929  CB  THR A  77       4.602   7.431 -22.746  1.00 68.63           C
ATOM    930  HB  THR A  77       4.531   8.431 -22.319  1.00 68.63           H
ATOM    931  OG1 THR A  77       5.310   6.476 -21.961  1.00 68.63           O
ATOM    932  HG1 THR A  77       5.366   5.605 -22.450  1.00 68.63           H
ATOM    933  CG2 THR A  77       3.200   6.835 -22.885  1.00 68.63           C
ATOM    934 1HG2 THR A  77       3.275   5.810 -23.249  1.00 68.63           H
ATOM    935 2HG2 THR A  77       2.621   7.430 -23.591  1.00 68.63           H
ATOM    936 3HG2 THR A  77       2.705   6.840 -21.914  1.00 68.63           H
ATOM    937  HN  THR A  77       6.925   8.161 -22.891  1.00 68.63           H
ATOM    938  N   ARG A  78       4.905   8.108 -26.350  1.00 63.83           N
ATOM    939  CA  ARG A  78       4.359   8.939 -27.409  1.00 63.83           C
ATOM    940  C   ARG A  78       2.833   8.997 -27.305  1.00 63.83           C
ATOM    941  O   ARG A  78       2.248  10.079 -27.320  1.00 63.83           O
ATOM    942  HA  ARG A  78       4.801   9.922 -27.249  1.00 63.83           H
ATOM    943  CB  ARG A  78       4.749   8.401 -28.788  1.00 63.83           C
ATOM    944 1HB  ARG A  78       4.576   7.326 -28.824  1.00 63.83           H
ATOM    945 2HB  ARG A  78       4.114   8.852 -29.551  1.00 63.83           H
ATOM    946  CG  ARG A  78       6.217   8.699 -29.097  1.00 63.83           C
ATOM    947 1HG  ARG A  78       6.432   9.746 -28.887  1.00 63.83           H
ATOM    948 2HG  ARG A  78       6.857   8.105 -28.444  1.00 63.83           H
ATOM    949  CD  ARG A  78       6.543   8.388 -30.559  1.00 63.83           C
ATOM    950 1HD  ARG A  78       6.385   7.328 -30.759  1.00 63.83           H
ATOM    951 2HD  ARG A  78       5.870   8.940 -31.216  1.00 63.83           H
ATOM    952  NE  ARG A  78       7.947   8.753 -30.854  1.00 63.83           N
ATOM    953  HE  ARG A  78       8.534   9.014 -30.087  1.00 63.83           H
ATOM    954  CZ  ARG A  78       8.480   8.757 -32.083  1.00 63.83           C
ATOM    955  NH1 ARG A  78       7.740   8.417 -33.147  1.00 63.83           N
ATOM    956 1HH1 ARG A  78       6.782   8.158 -33.026  1.00 63.83           H
ATOM    957 2HH1 ARG A  78       8.146   8.422 -34.060  1.00 63.83           H
ATOM    958  NH2 ARG A  78       9.766   9.106 -32.232  1.00 63.83           N
ATOM    959 1HH2 ARG A  78      10.179   9.114 -33.143  1.00 63.83           H
ATOM    960 2HH2 ARG A  78      10.311   9.358 -31.433  1.00 63.83           H
ATOM    961  HN  ARG A  78       5.357   7.272 -26.660  1.00 63.83           H
ATOM    962  N   VAL A  79       2.234   7.820 -27.201  1.00 70.08           N
ATOM    963  CA  VAL A  79       0.785   7.715 -27.214  1.00 70.08           C
ATOM    964  C   VAL A  79       0.306   7.162 -25.870  1.00 70.08           C
ATOM    965  O   VAL A  79       0.307   5.951 -25.657  1.00 70.08           O
ATOM    966  HA  VAL A  79       0.383   8.720 -27.343  1.00 70.08           H
ATOM    967  CB  VAL A  79       0.332   6.867 -28.404  1.00 70.08           C
ATOM    968  HB  VAL A  79       0.098   5.868 -28.035  1.00 70.08           H
ATOM    969  CG1 VAL A  79      -0.936   7.443 -29.037  1.00 70.08           C
ATOM    970 1HG1 VAL A  79      -1.736   7.461 -28.296  1.00 70.08           H
ATOM    971 2HG1 VAL A  79      -0.740   8.457 -29.385  1.00 70.08           H
ATOM    972 3HG1 VAL A  79      -1.236   6.821 -29.880  1.00 70.08           H
ATOM    973  CG2 VAL A  79       1.450   6.734 -29.440  1.00 70.08           C
ATOM    974 1HG2 VAL A  79       1.729   7.724 -29.802  1.00 70.08           H
ATOM    975 2HG2 VAL A  79       2.317   6.258 -28.981  1.00 70.08           H
ATOM    976 3HG2 VAL A  79       1.102   6.127 -30.275  1.00 70.08           H
ATOM    977  HN  VAL A  79       2.720   6.951 -27.110  1.00 70.08           H
ATOM    978  N   LYS A  80      -0.090   8.077 -24.997  1.00 79.16           N
ATOM    979  CA  LYS A  80      -0.466   7.707 -23.644  1.00 79.16           C
ATOM    980  C   LYS A  80      -1.838   7.030 -23.667  1.00 79.16           C
ATOM    981  O   LYS A  80      -2.722   7.436 -24.420  1.00 79.16           O
ATOM    982  HA  LYS A  80       0.269   6.986 -23.286  1.00 79.16           H
ATOM    983  CB  LYS A  80      -0.397   8.923 -22.717  1.00 79.16           C
ATOM    984 1HB  LYS A  80      -1.080   9.695 -23.071  1.00 79.16           H
ATOM    985 2HB  LYS A  80      -0.725   8.641 -21.717  1.00 79.16           H
ATOM    986  CG  LYS A  80       1.026   9.483 -22.654  1.00 79.16           C
ATOM    987 1HG  LYS A  80       1.663   8.803 -22.089  1.00 79.16           H
ATOM    988 2HG  LYS A  80       1.440   9.547 -23.660  1.00 79.16           H
ATOM    989  CD  LYS A  80       1.041  10.867 -22.001  1.00 79.16           C
ATOM    990 1HD  LYS A  80       0.448  11.561 -22.596  1.00 79.16           H
ATOM    991 2HD  LYS A  80       0.576  10.813 -21.016  1.00 79.16           H
ATOM    992  CE  LYS A  80       2.471  11.394 -21.867  1.00 79.16           C
ATOM    993 1HE  LYS A  80       3.060  10.714 -21.250  1.00 79.16           H
ATOM    994 2HE  LYS A  80       2.946  11.426 -22.847  1.00 79.16           H
ATOM    995  NZ  LYS A  80       2.472  12.745 -21.264  1.00 79.16           N
ATOM    996 1HZ  LYS A  80       3.428  13.053 -21.125  1.00 79.16           H
ATOM    997 2HZ  LYS A  80       1.995  13.391 -21.883  1.00 79.16           H
ATOM    998 3HZ  LYS A  80       1.992  12.717 -20.371  1.00 79.16           H
ATOM    999  HN  LYS A  80      -0.157   9.054 -25.203  1.00 79.16           H
ATOM   1000  N   THR A  81      -1.972   6.008 -22.834  1.00 82.87           N
ATOM   1001  CA  THR A  81      -3.243   5.318 -22.695  1.00 82.87           C
ATOM   1002  C   THR A  81      -3.796   5.497 -21.280  1.00 82.87           C
ATOM   1003  O   THR A  81      -3.125   6.055 -20.414  1.00 82.87           O
ATOM   1004  HA  THR A  81      -3.959   5.775 -23.379  1.00 82.87           H
ATOM   1005  CB  THR A  81      -3.030   3.853 -23.084  1.00 82.87           C
ATOM   1006  HB  THR A  81      -3.983   3.334 -23.184  1.00 82.87           H
ATOM   1007  OG1 THR A  81      -2.158   3.350 -22.075  1.00 82.87           O
ATOM   1008  HG1 THR A  81      -1.207   3.536 -22.321  1.00 82.87           H
ATOM   1009  CG2 THR A  81      -2.228   3.701 -24.378  1.00 82.87           C
ATOM   1010 1HG2 THR A  81      -1.248   4.162 -24.255  1.00 82.87           H
ATOM   1011 2HG2 THR A  81      -2.760   4.191 -25.194  1.00 82.87           H
ATOM   1012 3HG2 THR A  81      -2.106   2.643 -24.608  1.00 82.87           H
ATOM   1013  HN  THR A  81      -1.234   5.653 -22.261  1.00 82.87           H
ATOM   1014  N   MET A  82      -5.015   5.012 -21.090  1.00 85.24           N
ATOM   1015  CA  MET A  82      -5.642   5.059 -19.780  1.00 85.24           C
ATOM   1016  C   MET A  82      -4.824   4.275 -18.752  1.00 85.24           C
ATOM   1017  O   MET A  82      -4.621   4.739 -17.631  1.00 85.24           O
ATOM   1018  HA  MET A  82      -5.670   6.113 -19.505  1.00 85.24           H
ATOM   1019  CB  MET A  82      -7.052   4.469 -19.868  1.00 85.24           C
ATOM   1020 1HB  MET A  82      -7.664   5.079 -20.532  1.00 85.24           H
ATOM   1021 2HB  MET A  82      -7.006   3.471 -20.304  1.00 85.24           H
ATOM   1022  CG  MET A  82      -7.703   4.399 -18.485  1.00 85.24           C
ATOM   1023 1HG  MET A  82      -7.303   3.552 -17.928  1.00 85.24           H
ATOM   1024 2HG  MET A  82      -7.465   5.297 -17.916  1.00 85.24           H
ATOM   1025  SD  MET A  82      -9.473   4.235 -18.653  1.00 85.24           S
ATOM   1026  CE  MET A  82      -9.977   4.595 -16.978  1.00 85.24           C
ATOM   1027 1HE  MET A  82      -9.527   3.870 -16.300  1.00 85.24           H
ATOM   1028 2HE  MET A  82      -9.648   5.598 -16.707  1.00 85.24           H
ATOM   1029 3HE  MET A  82     -11.063   4.536 -16.905  1.00 85.24           H
ATOM   1030  HN  MET A  82      -5.569   4.595 -21.810  1.00 85.24           H
ATOM   1031  N   THR A  83      -4.377   3.100 -19.170  1.00 84.52           N
ATOM   1032  CA  THR A  83      -3.505   2.291 -18.336  1.00 84.52           C
ATOM   1033  C   THR A  83      -2.274   3.095 -17.913  1.00 84.52           C
ATOM   1034  O   THR A  83      -1.894   3.086 -16.743  1.00 84.52           O
ATOM   1035  HA  THR A  83      -4.045   2.031 -17.425  1.00 84.52           H
ATOM   1036  CB  THR A  83      -3.162   1.015 -19.108  1.00 84.52           C
ATOM   1037  HB  THR A  83      -2.684   1.252 -20.058  1.00 84.52           H
ATOM   1038  OG1 THR A  83      -4.402   0.320 -19.200  1.00 84.52           O
ATOM   1039  HG1 THR A  83      -5.070   0.877 -19.694  1.00 84.52           H
ATOM   1040  CG2 THR A  83      -2.264   0.070 -18.307  1.00 84.52           C
ATOM   1041 1HG2 THR A  83      -2.771  -0.221 -17.387  1.00 84.52           H
ATOM   1042 2HG2 THR A  83      -1.330   0.576 -18.063  1.00 84.52           H
ATOM   1043 3HG2 THR A  83      -2.051  -0.819 -18.901  1.00 84.52           H
ATOM   1044  HN  THR A  83      -4.600   2.701 -20.060  1.00 84.52           H
ATOM   1045  N   ASP A  84      -1.685   3.771 -18.888  1.00 84.47           N
ATOM   1046  CA  ASP A  84      -0.445   4.493 -18.655  1.00 84.47           C
ATOM   1047  C   ASP A  84      -0.687   5.593 -17.620  1.00 84.47           C
ATOM   1048  O   ASP A  84       0.191   5.895 -16.813  1.00 84.47           O
ATOM   1049  HA  ASP A  84       0.263   3.741 -18.307  1.00 84.47           H
ATOM   1050  CB  ASP A  84       0.056   5.155 -19.940  1.00 84.47           C
ATOM   1051 1HB  ASP A  84      -0.655   5.916 -20.263  1.00 84.47           H
ATOM   1052 2HB  ASP A  84       1.001   5.663 -19.747  1.00 84.47           H
ATOM   1053  CG  ASP A  84       0.244   4.121 -21.052  1.00 84.47           C
ATOM   1054  OD1 ASP A  84       0.826   3.058 -20.746  1.00 84.47           O
ATOM   1055  OD2 ASP A  84      -0.199   4.417 -22.183  1.00 84.47           O
ATOM   1056  HN  ASP A  84      -2.040   3.830 -19.821  1.00 84.47           H
ATOM   1057  N   MET A  85      -1.882   6.162 -17.677  1.00 90.31           N
ATOM   1058  CA  MET A  85      -2.252   7.221 -16.752  1.00 90.31           C
ATOM   1059  C   MET A  85      -2.278   6.706 -15.312  1.00 90.31           C
ATOM   1060  O   MET A  85      -1.791   7.374 -14.401  1.00 90.31           O
ATOM   1061  HA  MET A  85      -1.481   7.985 -16.858  1.00 90.31           H
ATOM   1062  CB  MET A  85      -3.632   7.766 -17.126  1.00 90.31           C
ATOM   1063 1HB  MET A  85      -3.641   8.053 -18.177  1.00 90.31           H
ATOM   1064 2HB  MET A  85      -4.381   6.985 -17.001  1.00 90.31           H
ATOM   1065  CG  MET A  85      -3.997   8.973 -16.259  1.00 90.31           C
ATOM   1066 1HG  MET A  85      -4.995   9.328 -16.517  1.00 90.31           H
ATOM   1067 2HG  MET A  85      -4.023   8.683 -15.209  1.00 90.31           H
ATOM   1068  SD  MET A  85      -2.805  10.280 -16.500  1.00 90.31           S
ATOM   1069  CE  MET A  85      -3.193  10.747 -18.179  1.00 90.31           C
ATOM   1070 1HE  MET A  85      -3.049   9.890 -18.837  1.00 90.31           H
ATOM   1071 2HE  MET A  85      -4.230  11.078 -18.234  1.00 90.31           H
ATOM   1072 3HE  MET A  85      -2.536  11.559 -18.491  1.00 90.31           H
ATOM   1073  HN  MET A  85      -2.590   5.912 -18.337  1.00 90.31           H
ATOM   1074  N   PHE A  86      -2.853   5.523 -15.150  1.00 90.74           N
ATOM   1075  CA  PHE A  86      -2.950   4.912 -13.836  1.00 90.74           C
ATOM   1076  C   PHE A  86      -1.572   4.481 -13.329  1.00 90.74           C
ATOM   1077  O   PHE A  86      -1.279   4.599 -12.140  1.00 90.74           O
ATOM   1078  HA  PHE A  86      -3.365   5.660 -13.161  1.00 90.74           H
ATOM   1079  CB  PHE A  86      -3.836   3.673 -13.983  1.00 90.74           C
ATOM   1080 1HB  PHE A  86      -3.422   3.033 -14.761  1.00 90.74           H
ATOM   1081 2HB  PHE A  86      -3.806   3.105 -13.053  1.00 90.74           H
ATOM   1082  CG  PHE A  86      -5.294   3.989 -14.324  1.00 90.74           C
ATOM   1083  CD1 PHE A  86      -5.900   5.077 -13.779  1.00 90.74           C
ATOM   1084  HD1 PHE A  86      -5.347   5.725 -13.099  1.00 90.74           H
ATOM   1085  CD2 PHE A  86      -5.984   3.180 -15.173  1.00 90.74           C
ATOM   1086  HD2 PHE A  86      -5.498   2.307 -15.609  1.00 90.74           H
ATOM   1087  CE1 PHE A  86      -7.253   5.370 -14.096  1.00 90.74           C
ATOM   1088  HE1 PHE A  86      -7.738   6.242 -13.659  1.00 90.74           H
ATOM   1089  CE2 PHE A  86      -7.337   3.472 -15.489  1.00 90.74           C
ATOM   1090  HE2 PHE A  86      -7.889   2.824 -16.169  1.00 90.74           H
ATOM   1091  CZ  PHE A  86      -7.943   4.561 -14.944  1.00 90.74           C
ATOM   1092  HZ  PHE A  86      -8.981   4.786 -15.188  1.00 90.74           H
ATOM   1093  HN  PHE A  86      -3.248   4.987 -15.896  1.00 90.74           H
ATOM   1094  N   LEU A  87      -0.762   3.990 -14.256  1.00 88.69           N
ATOM   1095  CA  LEU A  87       0.571   3.525 -13.915  1.00 88.69           C
ATOM   1096  C   LEU A  87       1.414   4.711 -13.440  1.00 88.69           C
ATOM   1097  O   LEU A  87       2.247   4.566 -12.546  1.00 88.69           O
ATOM   1098  HA  LEU A  87       0.471   2.821 -13.090  1.00 88.69           H
ATOM   1099  CB  LEU A  87       1.189   2.763 -15.089  1.00 88.69           C
ATOM   1100 1HB  LEU A  87       1.126   3.390 -15.978  1.00 88.69           H
ATOM   1101 2HB  LEU A  87       2.248   2.611 -14.881  1.00 88.69           H
ATOM   1102  CG  LEU A  87       0.561   1.405 -15.411  1.00 88.69           C
ATOM   1103  HG  LEU A  87      -0.490   1.563 -15.653  1.00 88.69           H
ATOM   1104  CD1 LEU A  87       1.218   0.776 -16.642  1.00 88.69           C
ATOM   1105 1HD1 LEU A  87       1.087   1.434 -17.500  1.00 88.69           H
ATOM   1106 2HD1 LEU A  87       2.282   0.633 -16.453  1.00 88.69           H
ATOM   1107 3HD1 LEU A  87       0.753  -0.188 -16.849  1.00 88.69           H
ATOM   1108  CD2 LEU A  87       0.611   0.476 -14.197  1.00 88.69           C
ATOM   1109 1HD2 LEU A  87       1.648   0.320 -13.901  1.00 88.69           H
ATOM   1110 2HD2 LEU A  87       0.061   0.928 -13.371  1.00 88.69           H
ATOM   1111 3HD2 LEU A  87       0.158  -0.482 -14.454  1.00 88.69           H
ATOM   1112  HN  LEU A  87      -1.004   3.909 -15.223  1.00 88.69           H
ATOM   1113  N   LEU A  88       1.169   5.856 -14.060  1.00 90.82           N
ATOM   1114  CA  LEU A  88       1.843   7.081 -13.663  1.00 90.82           C
ATOM   1115  C   LEU A  88       1.507   7.393 -12.204  1.00 90.82           C
ATOM   1116  O   LEU A  88       2.402   7.610 -11.389  1.00 90.82           O
ATOM   1117  HA  LEU A  88       2.916   6.903 -13.740  1.00 90.82           H
ATOM   1118  CB  LEU A  88       1.503   8.217 -14.630  1.00 90.82           C
ATOM   1119 1HB  LEU A  88       1.900   7.963 -15.612  1.00 90.82           H
ATOM   1120 2HB  LEU A  88       0.418   8.270 -14.729  1.00 90.82           H
ATOM   1121  CG  LEU A  88       2.020   9.604 -14.243  1.00 90.82           C
ATOM   1122  HG  LEU A  88       1.751   9.792 -13.204  1.00 90.82           H
ATOM   1123  CD1 LEU A  88       3.547   9.664 -14.332  1.00 90.82           C
ATOM   1124 1HD1 LEU A  88       3.979   8.928 -13.655  1.00 90.82           H
ATOM   1125 2HD1 LEU A  88       3.860   9.446 -15.353  1.00 90.82           H
ATOM   1126 3HD1 LEU A  88       3.888  10.660 -14.053  1.00 90.82           H
ATOM   1127  CD2 LEU A  88       1.354  10.692 -15.087  1.00 90.82           C
ATOM   1128 1HD2 LEU A  88       1.571  10.519 -16.141  1.00 90.82           H
ATOM   1129 2HD2 LEU A  88       0.276  10.665 -14.929  1.00 90.82           H
ATOM   1130 3HD2 LEU A  88       1.740  11.668 -14.791  1.00 90.82           H
ATOM   1131  HN  LEU A  88       0.526   5.955 -14.819  1.00 90.82           H
ATOM   1132  N   ASN A  89       0.213   7.406 -11.918  1.00 94.26           N
ATOM   1133  CA  ASN A  89      -0.259   7.811 -10.605  1.00 94.26           C
ATOM   1134  C   ASN A  89       0.178   6.775  -9.568  1.00 94.26           C
ATOM   1135  O   ASN A  89       0.409   7.111  -8.408  1.00 94.26           O
ATOM   1136  HA  ASN A  89       0.187   8.790 -10.430  1.00 94.26           H
ATOM   1137  CB  ASN A  89      -1.787   7.898 -10.572  1.00 94.26           C
ATOM   1138 1HB  ASN A  89      -2.214   7.067 -11.133  1.00 94.26           H
ATOM   1139 2HB  ASN A  89      -2.137   7.802  -9.544  1.00 94.26           H
ATOM   1140  CG  ASN A  89      -2.274   9.223 -11.161  1.00 94.26           C
ATOM   1141  OD1 ASN A  89      -2.540  10.184 -10.459  1.00 94.26           O
ATOM   1142  ND2 ASN A  89      -2.375   9.220 -12.487  1.00 94.26           N
ATOM   1143 1HD2 ASN A  89      -2.140   8.397 -13.005  1.00 94.26           H
ATOM   1144 2HD2 ASN A  89      -2.685  10.041 -12.967  1.00 94.26           H
ATOM   1145  HN  ASN A  89      -0.505   7.146 -12.564  1.00 94.26           H
ATOM   1146  N   LEU A  90       0.279   5.535 -10.024  1.00 92.28           N
ATOM   1147  CA  LEU A  90       0.708   4.451  -9.156  1.00 92.28           C
ATOM   1148  C   LEU A  90       2.143   4.710  -8.694  1.00 92.28           C
ATOM   1149  O   LEU A  90       2.452   4.578  -7.511  1.00 92.28           O
ATOM   1150  HA  LEU A  90       0.057   4.457  -8.281  1.00 92.28           H
ATOM   1151  CB  LEU A  90       0.519   3.101  -9.851  1.00 92.28           C
ATOM   1152 1HB  LEU A  90      -0.505   3.045 -10.221  1.00 92.28           H
ATOM   1153 2HB  LEU A  90       1.175   3.068 -10.721  1.00 92.28           H
ATOM   1154  CG  LEU A  90       0.791   1.862  -8.995  1.00 92.28           C
ATOM   1155  HG  LEU A  90       1.760   1.986  -8.513  1.00 92.28           H
ATOM   1156  CD1 LEU A  90      -0.252   1.723  -7.885  1.00 92.28           C
ATOM   1157 1HD1 LEU A  90      -0.221   2.604  -7.244  1.00 92.28           H
ATOM   1158 2HD1 LEU A  90      -1.244   1.632  -8.327  1.00 92.28           H
ATOM   1159 3HD1 LEU A  90      -0.036   0.835  -7.292  1.00 92.28           H
ATOM   1160  CD2 LEU A  90       0.876   0.605  -9.863  1.00 92.28           C
ATOM   1161 1HD2 LEU A  90      -0.067   0.464 -10.392  1.00 92.28           H
ATOM   1162 2HD2 LEU A  90       1.685   0.715 -10.585  1.00 92.28           H
ATOM   1163 3HD2 LEU A  90       1.070  -0.261  -9.229  1.00 92.28           H
ATOM   1164  HN  LEU A  90       0.075   5.266 -10.965  1.00 92.28           H
ATOM   1165  N   ALA A  91       2.982   5.074  -9.653  1.00 93.46           N
ATOM   1166  CA  ALA A  91       4.388   5.309  -9.367  1.00 93.46           C
ATOM   1167  C   ALA A  91       4.519   6.516  -8.437  1.00 93.46           C
ATOM   1168  O   ALA A  91       5.380   6.536  -7.558  1.00 93.46           O
ATOM   1169  HA  ALA A  91       4.776   4.426  -8.860  1.00 93.46           H
ATOM   1170  CB  ALA A  91       5.150   5.499 -10.680  1.00 93.46           C
ATOM   1171 1HB  ALA A  91       5.049   4.603 -11.292  1.00 93.46           H
ATOM   1172 2HB  ALA A  91       4.741   6.355 -11.218  1.00 93.46           H
ATOM   1173 3HB  ALA A  91       6.204   5.676 -10.466  1.00 93.46           H
ATOM   1174  HN  ALA A  91       2.717   5.208 -10.607  1.00 93.46           H
ATOM   1175  N   ILE A  92       3.653   7.494  -8.661  1.00 95.28           N
ATOM   1176  CA  ILE A  92       3.664   8.703  -7.856  1.00 95.28           C
ATOM   1177  C   ILE A  92       3.308   8.351  -6.410  1.00 95.28           C
ATOM   1178  O   ILE A  92       3.968   8.804  -5.476  1.00 95.28           O
ATOM   1179  HA  ILE A  92       4.680   9.099  -7.874  1.00 95.28           H
ATOM   1180  CB  ILE A  92       2.753   9.766  -8.473  1.00 95.28           C
ATOM   1181  HB  ILE A  92       1.794   9.302  -8.704  1.00 95.28           H
ATOM   1182  CG1 ILE A  92       3.332  10.287  -9.790  1.00 95.28           C
ATOM   1183 1HG1 ILE A  92       4.217  10.891  -9.589  1.00 95.28           H
ATOM   1184 2HG1 ILE A  92       3.652   9.448 -10.408  1.00 95.28           H
ATOM   1185  CG2 ILE A  92       2.480  10.897  -7.480  1.00 95.28           C
ATOM   1186 1HG2 ILE A  92       1.993  10.492  -6.592  1.00 95.28           H
ATOM   1187 2HG2 ILE A  92       3.422  11.367  -7.195  1.00 95.28           H
ATOM   1188 3HG2 ILE A  92       1.830  11.639  -7.944  1.00 95.28           H
ATOM   1189  CD1 ILE A  92       2.300  11.122 -10.550  1.00 95.28           C
ATOM   1190 1HD1 ILE A  92       1.427  10.508 -10.771  1.00 95.28           H
ATOM   1191 2HD1 ILE A  92       2.000  11.974  -9.939  1.00 95.28           H
ATOM   1192 3HD1 ILE A  92       2.737  11.480 -11.482  1.00 95.28           H
ATOM   1193  HN  ILE A  92       2.955   7.469  -9.377  1.00 95.28           H
ATOM   1194  N   ALA A  93       2.264   7.547  -6.271  1.00 95.45           N
ATOM   1195  CA  ALA A  93       1.775   7.177  -4.954  1.00 95.45           C
ATOM   1196  C   ALA A  93       2.880   6.444  -4.191  1.00 95.45           C
ATOM   1197  O   ALA A  93       3.085   6.686  -3.003  1.00 95.45           O
ATOM   1198  HA  ALA A  93       1.526   8.096  -4.422  1.00 95.45           H
ATOM   1199  CB  ALA A  93       0.507   6.333  -5.098  1.00 95.45           C
ATOM   1200 1HB  ALA A  93      -0.256   6.910  -5.621  1.00 95.45           H
ATOM   1201 2HB  ALA A  93       0.734   5.431  -5.668  1.00 95.45           H
ATOM   1202 3HB  ALA A  93       0.140   6.056  -4.110  1.00 95.45           H
ATOM   1203  HN  ALA A  93       1.757   7.151  -7.037  1.00 95.45           H
ATOM   1204  N   ASP A  94       3.563   5.562  -4.906  1.00 94.66           N
ATOM   1205  CA  ASP A  94       4.621   4.768  -4.303  1.00 94.66           C
ATOM   1206  C   ASP A  94       5.744   5.696  -3.835  1.00 94.66           C
ATOM   1207  O   ASP A  94       6.251   5.551  -2.724  1.00 94.66           O
ATOM   1208  HA  ASP A  94       4.146   4.239  -3.477  1.00 94.66           H
ATOM   1209  CB  ASP A  94       5.211   3.781  -5.312  1.00 94.66           C
ATOM   1210 1HB  ASP A  94       5.344   4.275  -6.275  1.00 94.66           H
ATOM   1211 2HB  ASP A  94       6.199   3.463  -4.978  1.00 94.66           H
ATOM   1212  CG  ASP A  94       4.305   2.560  -5.479  1.00 94.66           C
ATOM   1213  OD1 ASP A  94       3.631   2.213  -4.485  1.00 94.66           O
ATOM   1214  OD2 ASP A  94       4.307   2.000  -6.597  1.00 94.66           O
ATOM   1215  HN  ASP A  94       3.404   5.386  -5.877  1.00 94.66           H
ATOM   1216  N   LEU A  95       6.101   6.627  -4.707  1.00 95.89           N
ATOM   1217  CA  LEU A  95       7.196   7.539  -4.422  1.00 95.89           C
ATOM   1218  C   LEU A  95       6.888   8.314  -3.140  1.00 95.89           C
ATOM   1219  O   LEU A  95       7.757   8.479  -2.286  1.00 95.89           O
ATOM   1220  HA  LEU A  95       8.088   6.936  -4.255  1.00 95.89           H
ATOM   1221  CB  LEU A  95       7.475   8.435  -5.631  1.00 95.89           C
ATOM   1222 1HB  LEU A  95       6.521   8.770  -6.038  1.00 95.89           H
ATOM   1223 2HB  LEU A  95       8.003   9.324  -5.284  1.00 95.89           H
ATOM   1224  CG  LEU A  95       8.287   7.802  -6.762  1.00 95.89           C
ATOM   1225  HG  LEU A  95       7.739   6.936  -7.133  1.00 95.89           H
ATOM   1226  CD1 LEU A  95       8.445   8.773  -7.934  1.00 95.89           C
ATOM   1227 1HD1 LEU A  95       7.461   9.043  -8.318  1.00 95.89           H
ATOM   1228 2HD1 LEU A  95       8.961   9.672  -7.594  1.00 95.89           H
ATOM   1229 3HD1 LEU A  95       9.026   8.298  -8.724  1.00 95.89           H
ATOM   1230  CD2 LEU A  95       9.637   7.296  -6.251  1.00 95.89           C
ATOM   1231 1HD2 LEU A  95      10.205   8.130  -5.837  1.00 95.89           H
ATOM   1232 2HD2 LEU A  95       9.475   6.547  -5.476  1.00 95.89           H
ATOM   1233 3HD2 LEU A  95      10.194   6.851  -7.075  1.00 95.89           H
ATOM   1234  HN  LEU A  95       5.656   6.764  -5.593  1.00 95.89           H
ATOM   1235  N   LEU A  96       5.647   8.770  -3.045  1.00 95.55           N
ATOM   1236  CA  LEU A  96       5.241   9.610  -1.931  1.00 95.55           C
ATOM   1237  C   LEU A  96       5.459   8.852  -0.620  1.00 95.55           C
ATOM   1238  O   LEU A  96       5.870   9.439   0.380  1.00 95.55           O
ATOM   1239  HA  LEU A  96       5.886  10.489  -1.933  1.00 95.55           H
ATOM   1240  CB  LEU A  96       3.806  10.102  -2.126  1.00 95.55           C
ATOM   1241 1HB  LEU A  96       3.183   9.248  -2.393  1.00 95.55           H
ATOM   1242 2HB  LEU A  96       3.439  10.479  -1.172  1.00 95.55           H
ATOM   1243  CG  LEU A  96       3.608  11.191  -3.183  1.00 95.55           C
ATOM   1244  HG  LEU A  96       3.903  10.786  -4.150  1.00 95.55           H
ATOM   1245  CD1 LEU A  96       2.134  11.589  -3.290  1.00 95.55           C
ATOM   1246 1HD1 LEU A  96       1.542  10.718  -3.571  1.00 95.55           H
ATOM   1247 2HD1 LEU A  96       1.789  11.968  -2.328  1.00 95.55           H
ATOM   1248 3HD1 LEU A  96       2.021  12.364  -4.048  1.00 95.55           H
ATOM   1249  CD2 LEU A  96       4.508  12.396  -2.903  1.00 95.55           C
ATOM   1250 1HD2 LEU A  96       4.266  12.811  -1.924  1.00 95.55           H
ATOM   1251 2HD2 LEU A  96       5.551  12.081  -2.917  1.00 95.55           H
ATOM   1252 3HD2 LEU A  96       4.347  13.155  -3.669  1.00 95.55           H
ATOM   1253  HN  LEU A  96       4.927   8.573  -3.710  1.00 95.55           H
ATOM   1254  N   PHE A  97       5.174   7.559  -0.667  1.00 96.07           N
ATOM   1255  CA  PHE A  97       5.325   6.716   0.507  1.00 96.07           C
ATOM   1256  C   PHE A  97       6.802   6.451   0.804  1.00 96.07           C
ATOM   1257  O   PHE A  97       7.243   6.581   1.945  1.00 96.07           O
ATOM   1258  HA  PHE A  97       4.877   7.248   1.347  1.00 96.07           H
ATOM   1259  CB  PHE A  97       4.633   5.388   0.197  1.00 96.07           C
ATOM   1260 1HB  PHE A  97       3.554   5.545   0.189  1.00 96.07           H
ATOM   1261 2HB  PHE A  97       4.915   5.068  -0.807  1.00 96.07           H
ATOM   1262  CG  PHE A  97       4.964   4.268   1.185  1.00 96.07           C
ATOM   1263  CD1 PHE A  97       5.567   3.131   0.747  1.00 96.07           C
ATOM   1264  HD1 PHE A  97       5.815   3.017  -0.308  1.00 96.07           H
ATOM   1265  CD2 PHE A  97       4.654   4.409   2.502  1.00 96.07           C
ATOM   1266  HD2 PHE A  97       4.170   5.321   2.853  1.00 96.07           H
ATOM   1267  CE1 PHE A  97       5.874   2.091   1.664  1.00 96.07           C
ATOM   1268  HE1 PHE A  97       6.358   1.180   1.313  1.00 96.07           H
ATOM   1269  CE2 PHE A  97       4.961   3.370   3.419  1.00 96.07           C
ATOM   1270  HE2 PHE A  97       4.713   3.483   4.474  1.00 96.07           H
ATOM   1271  CZ  PHE A  97       5.564   2.233   2.981  1.00 96.07           C
ATOM   1272  HZ  PHE A  97       5.800   1.435   3.685  1.00 96.07           H
ATOM   1273  HN  PHE A  97       4.845   7.088  -1.486  1.00 96.07           H
ATOM   1274  N   LEU A  98       7.527   6.083  -0.242  1.00 95.83           N
ATOM   1275  CA  LEU A  98       8.899   5.634  -0.082  1.00 95.83           C
ATOM   1276  C   LEU A  98       9.705   6.717   0.637  1.00 95.83           C
ATOM   1277  O   LEU A  98      10.577   6.411   1.449  1.00 95.83           O
ATOM   1278  HA  LEU A  98       8.880   4.743   0.547  1.00 95.83           H
ATOM   1279  CB  LEU A  98       9.490   5.222  -1.432  1.00 95.83           C
ATOM   1280 1HB  LEU A  98       9.312   6.028  -2.145  1.00 95.83           H
ATOM   1281 2HB  LEU A  98      10.570   5.129  -1.320  1.00 95.83           H
ATOM   1282  CG  LEU A  98       8.952   3.921  -2.031  1.00 95.83           C
ATOM   1283  HG  LEU A  98       7.868   3.916  -1.919  1.00 95.83           H
ATOM   1284  CD1 LEU A  98       9.252   3.842  -3.529  1.00 95.83           C
ATOM   1285 1HD1 LEU A  98       8.781   4.682  -4.039  1.00 95.83           H
ATOM   1286 2HD1 LEU A  98      10.330   3.879  -3.686  1.00 95.83           H
ATOM   1287 3HD1 LEU A  98       8.859   2.907  -3.929  1.00 95.83           H
ATOM   1288  CD2 LEU A  98       9.490   2.706  -1.273  1.00 95.83           C
ATOM   1289 1HD2 LEU A  98      10.578   2.693  -1.331  1.00 95.83           H
ATOM   1290 2HD2 LEU A  98       9.182   2.763  -0.229  1.00 95.83           H
ATOM   1291 3HD2 LEU A  98       9.092   1.794  -1.719  1.00 95.83           H
ATOM   1292  HN  LEU A  98       7.192   6.089  -1.184  1.00 95.83           H
ATOM   1293  N   VAL A  99       9.385   7.961   0.313  1.00 95.98           N
ATOM   1294  CA  VAL A  99      10.111   9.090   0.871  1.00 95.98           C
ATOM   1295  C   VAL A  99       9.941   9.099   2.391  1.00 95.98           C
ATOM   1296  O   VAL A  99      10.712   9.742   3.102  1.00 95.98           O
ATOM   1297  HA  VAL A  99      11.166   8.951   0.637  1.00 95.98           H
ATOM   1298  CB  VAL A  99       9.646  10.389   0.209  1.00 95.98           C
ATOM   1299  HB  VAL A  99       8.557  10.419   0.258  1.00 95.98           H
ATOM   1300  CG1 VAL A  99      10.183  11.609   0.960  1.00 95.98           C
ATOM   1301 1HG1 VAL A  99       9.822  11.592   1.988  1.00 95.98           H
ATOM   1302 2HG1 VAL A  99      11.273  11.586   0.958  1.00 95.98           H
ATOM   1303 3HG1 VAL A  99       9.838  12.519   0.469  1.00 95.98           H
ATOM   1304  CG2 VAL A  99      10.052  10.430  -1.265  1.00 95.98           C
ATOM   1305 1HG2 VAL A  99      11.137  10.366  -1.345  1.00 95.98           H
ATOM   1306 2HG2 VAL A  99       9.599   9.589  -1.790  1.00 95.98           H
ATOM   1307 3HG2 VAL A  99       9.709  11.363  -1.711  1.00 95.98           H
ATOM   1308  HN  VAL A  99       8.647   8.203  -0.317  1.00 95.98           H
ATOM   1309  N   THR A 100       8.926   8.379   2.845  1.00 95.20           N
ATOM   1310  CA  THR A 100       8.608   8.343   4.263  1.00 95.20           C
ATOM   1311  C   THR A 100       9.408   7.241   4.961  1.00 95.20           C
ATOM   1312  O   THR A 100       9.523   7.233   6.185  1.00 95.20           O
ATOM   1313  HA  THR A 100       8.914   9.290   4.708  1.00 95.20           H
ATOM   1314  CB  THR A 100       7.094   8.177   4.405  1.00 95.20           C
ATOM   1315  HB  THR A 100       6.768   8.432   5.413  1.00 95.20           H
ATOM   1316  OG1 THR A 100       6.853   6.832   4.001  1.00 95.20           O
ATOM   1317  HG1 THR A 100       6.826   6.774   3.003  1.00 95.20           H
ATOM   1318  CG2 THR A 100       6.316   9.017   3.390  1.00 95.20           C
ATOM   1319 1HG2 THR A 100       6.593   8.715   2.380  1.00 95.20           H
ATOM   1320 2HG2 THR A 100       6.553  10.071   3.532  1.00 95.20           H
ATOM   1321 3HG2 THR A 100       5.246   8.862   3.534  1.00 95.20           H
ATOM   1322  HN  THR A 100       8.327   7.828   2.264  1.00 95.20           H
ATOM   1323  N   LEU A 101       9.940   6.337   4.151  1.00 94.90           N
ATOM   1324  CA  LEU A 101      10.582   5.145   4.679  1.00 94.90           C
ATOM   1325  C   LEU A 101      11.818   5.550   5.484  1.00 94.90           C
ATOM   1326  O   LEU A 101      12.082   4.991   6.547  1.00 94.90           O
ATOM   1327  HA  LEU A 101       9.873   4.664   5.353  1.00 94.90           H
ATOM   1328  CB  LEU A 101      10.880   4.154   3.552  1.00 94.90           C
ATOM   1329 1HB  LEU A 101      11.381   4.690   2.746  1.00 94.90           H
ATOM   1330 2HB  LEU A 101      11.584   3.410   3.926  1.00 94.90           H
ATOM   1331  CG  LEU A 101       9.671   3.422   2.965  1.00 94.90           C
ATOM   1332  HG  LEU A 101       9.036   4.155   2.468  1.00 94.90           H
ATOM   1333  CD1 LEU A 101      10.105   2.408   1.905  1.00 94.90           C
ATOM   1334 1HD1 LEU A 101      10.626   2.925   1.099  1.00 94.90           H
ATOM   1335 2HD1 LEU A 101      10.773   1.674   2.356  1.00 94.90           H
ATOM   1336 3HD1 LEU A 101       9.227   1.902   1.505  1.00 94.90           H
ATOM   1337  CD2 LEU A 101       8.834   2.773   4.070  1.00 94.90           C
ATOM   1338 1HD2 LEU A 101       9.446   2.055   4.616  1.00 94.90           H
ATOM   1339 2HD2 LEU A 101       8.478   3.543   4.755  1.00 94.90           H
ATOM   1340 3HD2 LEU A 101       7.981   2.260   3.625  1.00 94.90           H
ATOM   1341  HN  LEU A 101       9.938   6.409   3.154  1.00 94.90           H
ATOM   1342  N   PRO A 102      12.595   6.526   4.995  1.00 94.59           N
ATOM   1343  CA  PRO A 102      13.801   6.959   5.706  1.00 94.59           C
ATOM   1344  C   PRO A 102      13.516   7.324   7.154  1.00 94.59           C
ATOM   1345  O   PRO A 102      14.302   7.003   8.045  1.00 94.59           O
ATOM   1346  HA  PRO A 102      14.521   6.143   5.754  1.00 94.59           H
ATOM   1347  CB  PRO A 102      14.282   8.168   4.901  1.00 94.59           C
ATOM   1348 1HB  PRO A 102      13.875   9.100   5.293  1.00 94.59           H
ATOM   1349 2HB  PRO A 102      15.368   8.260   4.926  1.00 94.59           H
ATOM   1350  CG  PRO A 102      13.774   7.880   3.493  1.00 94.59           C
ATOM   1351 1HG  PRO A 102      13.723   8.785   2.888  1.00 94.59           H
ATOM   1352 2HG  PRO A 102      14.428   7.190   2.960  1.00 94.59           H
ATOM   1353  CD  PRO A 102      12.399   7.283   3.745  1.00 94.59           C
ATOM   1354 1HD  PRO A 102      11.638   8.054   3.859  1.00 94.59           H
ATOM   1355 2HD  PRO A 102      12.079   6.643   2.922  1.00 94.59           H
ATOM   1356  N   PHE A 103      12.389   7.991   7.353  1.00 94.33           N
ATOM   1357  CA  PHE A 103      12.015   8.451   8.679  1.00 94.33           C
ATOM   1358  C   PHE A 103      11.673   7.271   9.592  1.00 94.33           C
ATOM   1359  O   PHE A 103      12.025   7.272  10.770  1.00 94.33           O
ATOM   1360  HA  PHE A 103      12.870   8.988   9.088  1.00 94.33           H
ATOM   1361  CB  PHE A 103      10.773   9.330   8.514  1.00 94.33           C
ATOM   1362 1HB  PHE A 103       9.998   8.755   8.007  1.00 94.33           H
ATOM   1363 2HB  PHE A 103      10.387   9.584   9.502  1.00 94.33           H
ATOM   1364  CG  PHE A 103      11.025  10.621   7.734  1.00 94.33           C
ATOM   1365  CD1 PHE A 103      11.412  11.748   8.389  1.00 94.33           C
ATOM   1366  HD1 PHE A 103      11.543  11.731   9.471  1.00 94.33           H
ATOM   1367  CD2 PHE A 103      10.861  10.643   6.384  1.00 94.33           C
ATOM   1368  HD2 PHE A 103      10.550   9.740   5.858  1.00 94.33           H
ATOM   1369  CE1 PHE A 103      11.645  12.947   7.665  1.00 94.33           C
ATOM   1370  HE1 PHE A 103      11.955  13.850   8.190  1.00 94.33           H
ATOM   1371  CE2 PHE A 103      11.094  11.841   5.659  1.00 94.33           C
ATOM   1372  HE2 PHE A 103      10.963  11.858   4.577  1.00 94.33           H
ATOM   1373  CZ  PHE A 103      11.481  12.968   6.315  1.00 94.33           C
ATOM   1374  HZ  PHE A 103      11.660  13.888   5.758  1.00 94.33           H
ATOM   1375  HN  PHE A 103      11.738   8.217   6.628  1.00 94.33           H
ATOM   1376  N   TRP A 104      10.990   6.295   9.013  1.00 92.42           N
ATOM   1377  CA  TRP A 104      10.626   5.097   9.750  1.00 92.42           C
ATOM   1378  C   TRP A 104      11.915   4.383  10.159  1.00 92.42           C
ATOM   1379  O   TRP A 104      11.992   3.803  11.242  1.00 92.42           O
ATOM   1380  HA  TRP A 104      10.074   5.407  10.638  1.00 92.42           H
ATOM   1381  CB  TRP A 104       9.686   4.211   8.929  1.00 92.42           C
ATOM   1382 1HB  TRP A 104      10.067   4.144   7.910  1.00 92.42           H
ATOM   1383 2HB  TRP A 104       9.701   3.203   9.342  1.00 92.42           H
ATOM   1384  CG  TRP A 104       8.240   4.709   8.886  1.00 92.42           C
ATOM   1385  CD1 TRP A 104       7.548   5.141   7.823  1.00 92.42           C
ATOM   1386  HD1 TRP A 104       7.947   5.193   6.810  1.00 92.42           H
ATOM   1387  CD2 TRP A 104       7.332   4.810  10.003  1.00 92.42           C
ATOM   1388  NE1 TRP A 104       6.265   5.511   8.172  1.00 92.42           N
ATOM   1389  HE1 TRP A 104       5.562   5.864   7.554  1.00 92.42           H
ATOM   1390  CE2 TRP A 104       6.130   5.304   9.540  1.00 92.42           C
ATOM   1391  CE3 TRP A 104       7.521   4.495  11.360  1.00 92.42           C
ATOM   1392  HE3 TRP A 104       8.461   4.104  11.751  1.00 92.42           H
ATOM   1393  CZ2 TRP A 104       5.022   5.526  10.367  1.00 92.42           C
ATOM   1394  HZ2 TRP A 104       4.083   5.916   9.977  1.00 92.42           H
ATOM   1395  CZ3 TRP A 104       6.405   4.723  12.174  1.00 92.42           C
ATOM   1396  HZ3 TRP A 104       6.497   4.495  13.236  1.00 92.42           H
ATOM   1397  CH2 TRP A 104       5.187   5.219  11.723  1.00 92.42           C
ATOM   1398  HH2 TRP A 104       4.364   5.368  12.422  1.00 92.42           H
ATOM   1399  HN  TRP A 104      10.688   6.312   8.060  1.00 92.42           H
ATOM   1400  N   ALA A 105      12.897   4.447   9.271  1.00 93.85           N
ATOM   1401  CA  ALA A 105      14.158   3.763   9.499  1.00 93.85           C
ATOM   1402  C   ALA A 105      14.835   4.349  10.739  1.00 93.85           C
ATOM   1403  O   ALA A 105      15.305   3.610  11.603  1.00 93.85           O
ATOM   1404  HA  ALA A 105      13.937   2.711   9.679  1.00 93.85           H
ATOM   1405  CB  ALA A 105      15.033   3.876   8.249  1.00 93.85           C
ATOM   1406 1HB  ALA A 105      14.519   3.418   7.403  1.00 93.85           H
ATOM   1407 2HB  ALA A 105      15.224   4.927   8.033  1.00 93.85           H
ATOM   1408 3HB  ALA A 105      15.979   3.362   8.420  1.00 93.85           H
ATOM   1409  HN  ALA A 105      12.840   4.955   8.411  1.00 93.85           H
ATOM   1410  N   ILE A 106      14.864   5.673  10.789  1.00 93.49           N
ATOM   1411  CA  ILE A 106      15.513   6.367  11.888  1.00 93.49           C
ATOM   1412  C   ILE A 106      14.764   6.067  13.188  1.00 93.49           C
ATOM   1413  O   ILE A 106      15.383   5.811  14.220  1.00 93.49           O
ATOM   1414  HA  ILE A 106      16.525   5.970  11.973  1.00 93.49           H
ATOM   1415  CB  ILE A 106      15.637   7.861  11.580  1.00 93.49           C
ATOM   1416  HB  ILE A 106      14.669   8.218  11.229  1.00 93.49           H
ATOM   1417  CG1 ILE A 106      16.644   8.107  10.455  1.00 93.49           C
ATOM   1418 1HG1 ILE A 106      17.656   7.959  10.829  1.00 93.49           H
ATOM   1419 2HG1 ILE A 106      16.489   7.380   9.658  1.00 93.49           H
ATOM   1420  CG2 ILE A 106      15.982   8.654  12.842  1.00 93.49           C
ATOM   1421 1HG2 ILE A 106      15.197   8.514  13.585  1.00 93.49           H
ATOM   1422 2HG2 ILE A 106      16.931   8.300  13.245  1.00 93.49           H
ATOM   1423 3HG2 ILE A 106      16.064   9.712  12.594  1.00 93.49           H
ATOM   1424  CD1 ILE A 106      16.504   9.524   9.894  1.00 93.49           C
ATOM   1425 1HD1 ILE A 106      15.497   9.660   9.498  1.00 93.49           H
ATOM   1426 2HD1 ILE A 106      16.683  10.248  10.688  1.00 93.49           H
ATOM   1427 3HD1 ILE A 106      17.231   9.672   9.096  1.00 93.49           H
ATOM   1428  HN  ILE A 106      14.455   6.267  10.096  1.00 93.49           H
ATOM   1429  N   ALA A 107      13.443   6.109  13.095  1.00 92.11           N
ATOM   1430  CA  ALA A 107      12.605   5.943  14.271  1.00 92.11           C
ATOM   1431  C   ALA A 107      12.801   4.536  14.838  1.00 92.11           C
ATOM   1432  O   ALA A 107      12.761   4.340  16.052  1.00 92.11           O
ATOM   1433  HA  ALA A 107      12.928   6.673  15.014  1.00 92.11           H
ATOM   1434  CB  ALA A 107      11.147   6.226  13.903  1.00 92.11           C
ATOM   1435 1HB  ALA A 107      11.057   7.247  13.533  1.00 92.11           H
ATOM   1436 2HB  ALA A 107      10.827   5.530  13.128  1.00 92.11           H
ATOM   1437 3HB  ALA A 107      10.519   6.102  14.785  1.00 92.11           H
ATOM   1438  HN  ALA A 107      12.947   6.252  12.239  1.00 92.11           H
ATOM   1439  N   ALA A 108      13.009   3.591  13.932  1.00 91.43           N
ATOM   1440  CA  ALA A 108      13.178   2.203  14.325  1.00 91.43           C
ATOM   1441  C   ALA A 108      14.568   2.015  14.936  1.00 91.43           C
ATOM   1442  O   ALA A 108      14.747   1.202  15.841  1.00 91.43           O
ATOM   1443  HA  ALA A 108      12.425   1.977  15.079  1.00 91.43           H
ATOM   1444  CB  ALA A 108      12.948   1.298  13.112  1.00 91.43           C
ATOM   1445 1HB  ALA A 108      11.937   1.448  12.734  1.00 91.43           H
ATOM   1446 2HB  ALA A 108      13.668   1.545  12.332  1.00 91.43           H
ATOM   1447 3HB  ALA A 108      13.075   0.256  13.407  1.00 91.43           H
ATOM   1448  HN  ALA A 108      13.063   3.762  12.948  1.00 91.43           H
ATOM   1449  N   ALA A 109      15.516   2.782  14.417  1.00 91.08           N
ATOM   1450  CA  ALA A 109      16.907   2.616  14.804  1.00 91.08           C
ATOM   1451  C   ALA A 109      17.082   3.048  16.261  1.00 91.08           C
ATOM   1452  O   ALA A 109      17.882   2.467  16.992  1.00 91.08           O
ATOM   1453  HA  ALA A 109      17.153   1.558  14.715  1.00 91.08           H
ATOM   1454  CB  ALA A 109      17.800   3.411  13.849  1.00 91.08           C
ATOM   1455 1HB  ALA A 109      17.660   3.046  12.831  1.00 91.08           H
ATOM   1456 2HB  ALA A 109      17.533   4.467  13.896  1.00 91.08           H
ATOM   1457 3HB  ALA A 109      18.844   3.287  14.139  1.00 91.08           H
ATOM   1458  HN  ALA A 109      15.347   3.503  13.746  1.00 91.08           H
ATOM   1459  N   ASP A 110      16.320   4.064  16.639  1.00 87.62           N
ATOM   1460  CA  ASP A 110      16.477   4.669  17.951  1.00 87.62           C
ATOM   1461  C   ASP A 110      15.106   5.103  18.475  1.00 87.62           C
ATOM   1462  O   ASP A 110      14.382   4.303  19.065  1.00 87.62           O
ATOM   1463  HA  ASP A 110      16.935   3.898  18.569  1.00 87.62           H
ATOM   1464  CB  ASP A 110      17.370   5.910  17.882  1.00 87.62           C
ATOM   1465 1HB  ASP A 110      18.341   5.640  17.466  1.00 87.62           H
ATOM   1466 2HB  ASP A 110      16.928   6.644  17.210  1.00 87.62           H
ATOM   1467  CG  ASP A 110      17.558   6.528  19.269  1.00 87.62           C
ATOM   1468  OD1 ASP A 110      17.217   5.833  20.251  1.00 87.62           O
ATOM   1469  OD2 ASP A 110      18.038   7.681  19.317  1.00 87.62           O
ATOM   1470  HN  ASP A 110      15.608   4.473  16.068  1.00 87.62           H
ATOM   1471  N   GLN A 111      14.792   6.368  18.240  1.00 87.48           N
ATOM   1472  CA  GLN A 111      13.512   6.912  18.663  1.00 87.48           C
ATOM   1473  C   GLN A 111      13.036   7.978  17.674  1.00 87.48           C
ATOM   1474  O   GLN A 111      13.801   8.424  16.820  1.00 87.48           O
ATOM   1475  HA  GLN A 111      12.823   6.068  18.657  1.00 87.48           H
ATOM   1476  CB  GLN A 111      13.599   7.479  20.081  1.00 87.48           C
ATOM   1477 1HB  GLN A 111      12.622   7.854  20.387  1.00 87.48           H
ATOM   1478 2HB  GLN A 111      13.869   6.686  20.778  1.00 87.48           H
ATOM   1479  CG  GLN A 111      14.631   8.606  20.158  1.00 87.48           C
ATOM   1480 1HG  GLN A 111      15.611   8.227  19.869  1.00 87.48           H
ATOM   1481 2HG  GLN A 111      14.371   9.392  19.449  1.00 87.48           H
ATOM   1482  CD  GLN A 111      14.701   9.190  21.571  1.00 87.48           C
ATOM   1483  OE1 GLN A 111      13.697   9.427  22.223  1.00 87.48           O
ATOM   1484  NE2 GLN A 111      15.939   9.407  22.006  1.00 87.48           N
ATOM   1485 1HE2 GLN A 111      16.720   9.191  21.420  1.00 87.48           H
ATOM   1486 2HE2 GLN A 111      16.088   9.788  22.919  1.00 87.48           H
ATOM   1487  HN  GLN A 111      15.392   7.016  17.771  1.00 87.48           H
ATOM   1488  N   TRP A 112      11.774   8.356  17.823  1.00 90.09           N
ATOM   1489  CA  TRP A 112      11.199   9.391  16.980  1.00 90.09           C
ATOM   1490  C   TRP A 112      11.794  10.734  17.408  1.00 90.09           C
ATOM   1491  O   TRP A 112      11.492  11.234  18.490  1.00 90.09           O
ATOM   1492  HA  TRP A 112      11.475   9.172  15.949  1.00 90.09           H
ATOM   1493  CB  TRP A 112       9.671   9.366  17.048  1.00 90.09           C
ATOM   1494 1HB  TRP A 112       9.324   8.354  16.835  1.00 90.09           H
ATOM   1495 2HB  TRP A 112       9.358   9.602  18.065  1.00 90.09           H
ATOM   1496  CG  TRP A 112       8.989  10.337  16.082  1.00 90.09           C
ATOM   1497  CD1 TRP A 112       8.583  11.591  16.322  1.00 90.09           C
ATOM   1498  HD1 TRP A 112       8.693  12.098  17.280  1.00 90.09           H
ATOM   1499  CD2 TRP A 112       8.649  10.080  14.703  1.00 90.09           C
ATOM   1500  NE1 TRP A 112       8.008  12.159  15.204  1.00 90.09           N
ATOM   1501  HE1 TRP A 112       7.631  13.083  15.136  1.00 90.09           H
ATOM   1502  CE2 TRP A 112       8.049  11.211  14.188  1.00 90.09           C
ATOM   1503  CE3 TRP A 112       8.841   8.930  13.917  1.00 90.09           C
ATOM   1504  HE3 TRP A 112       9.312   8.025  14.300  1.00 90.09           H
ATOM   1505  CZ2 TRP A 112       7.593  11.303  12.867  1.00 90.09           C
ATOM   1506  HZ2 TRP A 112       7.122  12.209  12.484  1.00 90.09           H
ATOM   1507  CZ3 TRP A 112       8.379   9.038  12.600  1.00 90.09           C
ATOM   1508  HZ3 TRP A 112       8.504   8.175  11.947  1.00 90.09           H
ATOM   1509  CH2 TRP A 112       7.774  10.170  12.066  1.00 90.09           C
ATOM   1510  HH2 TRP A 112       7.441  10.175  11.028  1.00 90.09           H
ATOM   1511  HN  TRP A 112      11.151   7.969  18.502  1.00 90.09           H
ATOM   1512  N   LYS A 113      12.630  11.279  16.536  1.00 91.25           N
ATOM   1513  CA  LYS A 113      13.371  12.485  16.863  1.00 91.25           C
ATOM   1514  C   LYS A 113      12.682  13.691  16.222  1.00 91.25           C
ATOM   1515  O   LYS A 113      13.117  14.828  16.403  1.00 91.25           O
ATOM   1516  HA  LYS A 113      13.340  12.604  17.946  1.00 91.25           H
ATOM   1517  CB  LYS A 113      14.841  12.335  16.467  1.00 91.25           C
ATOM   1518 1HB  LYS A 113      14.912  12.043  15.419  1.00 91.25           H
ATOM   1519 2HB  LYS A 113      15.348  13.295  16.564  1.00 91.25           H
ATOM   1520  CG  LYS A 113      15.541  11.291  17.340  1.00 91.25           C
ATOM   1521 1HG  LYS A 113      15.541  11.622  18.378  1.00 91.25           H
ATOM   1522 2HG  LYS A 113      14.988  10.353  17.305  1.00 91.25           H
ATOM   1523  CD  LYS A 113      16.979  11.060  16.872  1.00 91.25           C
ATOM   1524 1HD  LYS A 113      16.980  10.741  15.830  1.00 91.25           H
ATOM   1525 2HD  LYS A 113      17.535  11.997  16.919  1.00 91.25           H
ATOM   1526  CE  LYS A 113      17.673  10.005  17.735  1.00 91.25           C
ATOM   1527 1HE  LYS A 113      17.747  10.359  18.764  1.00 91.25           H
ATOM   1528 2HE  LYS A 113      17.078   9.092  17.754  1.00 91.25           H
ATOM   1529  NZ  LYS A 113      19.025   9.711  17.208  1.00 91.25           N
ATOM   1530 1HZ  LYS A 113      19.428   8.937  17.724  1.00 91.25           H
ATOM   1531 2HZ  LYS A 113      18.958   9.465  16.227  1.00 91.25           H
ATOM   1532 3HZ  LYS A 113      19.613  10.530  17.312  1.00 91.25           H
ATOM   1533  HN  LYS A 113      12.804  10.911  15.622  1.00 91.25           H
ATOM   1534  N   PHE A 114      11.618  13.403  15.487  1.00 92.57           N
ATOM   1535  CA  PHE A 114      11.001  14.407  14.637  1.00 92.57           C
ATOM   1536  C   PHE A 114       9.772  15.019  15.313  1.00 92.57           C
ATOM   1537  O   PHE A 114       9.286  14.496  16.314  1.00 92.57           O
ATOM   1538  HA  PHE A 114      11.744  15.186  14.465  1.00 92.57           H
ATOM   1539  CB  PHE A 114      10.563  13.698  13.354  1.00 92.57           C
ATOM   1540 1HB  PHE A 114       9.738  13.024  13.587  1.00 92.57           H
ATOM   1541 2HB  PHE A 114      10.179  14.441  12.654  1.00 92.57           H
ATOM   1542  CG  PHE A 114      11.677  12.902  12.671  1.00 92.57           C
ATOM   1543  CD1 PHE A 114      12.652  13.552  11.981  1.00 92.57           C
ATOM   1544  HD1 PHE A 114      12.640  14.640  11.914  1.00 92.57           H
ATOM   1545  CD2 PHE A 114      11.691  11.545  12.754  1.00 92.57           C
ATOM   1546  HD2 PHE A 114      10.909  11.024  13.307  1.00 92.57           H
ATOM   1547  CE1 PHE A 114      13.686  12.813  11.347  1.00 92.57           C
ATOM   1548  HE1 PHE A 114      14.467  13.334  10.794  1.00 92.57           H
ATOM   1549  CE2 PHE A 114      12.725  10.806  12.120  1.00 92.57           C
ATOM   1550  HE2 PHE A 114      12.737   9.718  12.186  1.00 92.57           H
ATOM   1551  CZ  PHE A 114      13.700  11.455  11.430  1.00 92.57           C
ATOM   1552  HZ  PHE A 114      14.494  10.888  10.944  1.00 92.57           H
ATOM   1553  HN  PHE A 114      11.179  12.505  15.467  1.00 92.57           H
ATOM   1554  N   GLN A 115       9.306  16.118  14.738  1.00 93.27           N
ATOM   1555  CA  GLN A 115       8.167  16.828  15.295  1.00 93.27           C
ATOM   1556  C   GLN A 115       6.878  16.043  15.044  1.00 93.27           C
ATOM   1557  O   GLN A 115       6.849  15.140  14.210  1.00 93.27           O
ATOM   1558  HA  GLN A 115       8.360  16.890  16.366  1.00 93.27           H
ATOM   1559  CB  GLN A 115       8.069  18.242  14.720  1.00 93.27           C
ATOM   1560 1HB  GLN A 115       8.077  18.198  13.631  1.00 93.27           H
ATOM   1561 2HB  GLN A 115       7.121  18.693  15.014  1.00 93.27           H
ATOM   1562  CG  GLN A 115       9.227  19.114  15.209  1.00 93.27           C
ATOM   1563 1HG  GLN A 115      10.176  18.635  14.967  1.00 93.27           H
ATOM   1564 2HG  GLN A 115       9.212  20.072  14.688  1.00 93.27           H
ATOM   1565  CD  GLN A 115       9.138  19.348  16.719  1.00 93.27           C
ATOM   1566  OE1 GLN A 115       8.084  19.255  17.326  1.00 93.27           O
ATOM   1567  NE2 GLN A 115      10.300  19.656  17.288  1.00 93.27           N
ATOM   1568 1HE2 GLN A 115      11.129  19.716  16.732  1.00 93.27           H
ATOM   1569 2HE2 GLN A 115      10.345  19.827  18.272  1.00 93.27           H
ATOM   1570  HN  GLN A 115       9.692  16.522  13.908  1.00 93.27           H
ATOM   1571  N   THR A 116       5.842  16.418  15.781  1.00 93.62           N
ATOM   1572  CA  THR A 116       4.574  15.713  15.702  1.00 93.62           C
ATOM   1573  C   THR A 116       4.009  15.790  14.282  1.00 93.62           C
ATOM   1574  O   THR A 116       3.400  14.836  13.800  1.00 93.62           O
ATOM   1575  HA  THR A 116       4.752  14.660  15.918  1.00 93.62           H
ATOM   1576  CB  THR A 116       3.639  16.302  16.760  1.00 93.62           C
ATOM   1577  HB  THR A 116       3.331  17.311  16.489  1.00 93.62           H
ATOM   1578  OG1 THR A 116       4.376  16.189  17.975  1.00 93.62           O
ATOM   1579  HG1 THR A 116       3.975  16.781  18.674  1.00 93.62           H
ATOM   1580  CG2 THR A 116       2.400  15.435  16.994  1.00 93.62           C
ATOM   1581 1HG2 THR A 116       2.707  14.445  17.331  1.00 93.62           H
ATOM   1582 2HG2 THR A 116       1.839  15.345  16.064  1.00 93.62           H
ATOM   1583 3HG2 THR A 116       1.771  15.899  17.755  1.00 93.62           H
ATOM   1584  HN  THR A 116       5.860  17.185  16.421  1.00 93.62           H
ATOM   1585  N   PHE A 117       4.230  16.934  13.652  1.00 94.73           N
ATOM   1586  CA  PHE A 117       3.755  17.146  12.295  1.00 94.73           C
ATOM   1587  C   PHE A 117       4.229  16.026  11.368  1.00 94.73           C
ATOM   1588  O   PHE A 117       3.447  15.492  10.582  1.00 94.73           O
ATOM   1589  HA  PHE A 117       2.666  17.149  12.331  1.00 94.73           H
ATOM   1590  CB  PHE A 117       4.347  18.473  11.816  1.00 94.73           C
ATOM   1591 1HB  PHE A 117       3.961  19.278  12.442  1.00 94.73           H
ATOM   1592 2HB  PHE A 117       5.427  18.450  11.957  1.00 94.73           H
ATOM   1593  CG  PHE A 117       4.045  18.797  10.352  1.00 94.73           C
ATOM   1594  CD1 PHE A 117       5.014  18.650   9.409  1.00 94.73           C
ATOM   1595  HD1 PHE A 117       6.006  18.301   9.697  1.00 94.73           H
ATOM   1596  CD2 PHE A 117       2.807  19.231   9.992  1.00 94.73           C
ATOM   1597  HD2 PHE A 117       2.030  19.349  10.748  1.00 94.73           H
ATOM   1598  CE1 PHE A 117       4.734  18.950   8.050  1.00 94.73           C
ATOM   1599  HE1 PHE A 117       5.511  18.832   7.294  1.00 94.73           H
ATOM   1600  CE2 PHE A 117       2.527  19.531   8.633  1.00 94.73           C
ATOM   1601  HE2 PHE A 117       1.535  19.879   8.345  1.00 94.73           H
ATOM   1602  CZ  PHE A 117       3.496  19.384   7.690  1.00 94.73           C
ATOM   1603  HZ  PHE A 117       3.281  19.614   6.647  1.00 94.73           H
ATOM   1604  HN  PHE A 117       4.723  17.707  14.053  1.00 94.73           H
ATOM   1605  N   MET A 118       5.509  15.702  11.489  1.00 94.51           N
ATOM   1606  CA  MET A 118       6.105  14.681  10.645  1.00 94.51           C
ATOM   1607  C   MET A 118       5.477  13.312  10.912  1.00 94.51           C
ATOM   1608  O   MET A 118       5.314  12.509   9.994  1.00 94.51           O
ATOM   1609  HA  MET A 118       5.898  14.989   9.620  1.00 94.51           H
ATOM   1610  CB  MET A 118       7.610  14.613  10.912  1.00 94.51           C
ATOM   1611 1HB  MET A 118       8.029  15.619  10.915  1.00 94.51           H
ATOM   1612 2HB  MET A 118       7.789  14.190  11.900  1.00 94.51           H
ATOM   1613  CG  MET A 118       8.317  13.765   9.853  1.00 94.51           C
ATOM   1614 1HG  MET A 118       9.383  13.708  10.073  1.00 94.51           H
ATOM   1615 2HG  MET A 118       7.932  12.745   9.875  1.00 94.51           H
ATOM   1616  SD  MET A 118       8.067  14.475   8.234  1.00 94.51           S
ATOM   1617  CE  MET A 118       9.060  15.950   8.386  1.00 94.51           C
ATOM   1618 1HE  MET A 118       8.678  16.563   9.203  1.00 94.51           H
ATOM   1619 2HE  MET A 118      10.094  15.673   8.593  1.00 94.51           H
ATOM   1620 3HE  MET A 118       9.015  16.516   7.456  1.00 94.51           H
ATOM   1621  HN  MET A 118       6.132  16.124  12.147  1.00 94.51           H
ATOM   1622  N   CYS A 119       5.140  13.088  12.174  1.00 93.41           N
ATOM   1623  CA  CYS A 119       4.522  11.834  12.572  1.00 93.41           C
ATOM   1624  C   CYS A 119       3.184  11.705  11.840  1.00 93.41           C
ATOM   1625  O   CYS A 119       2.868  10.646  11.300  1.00 93.41           O
ATOM   1626  HA  CYS A 119       5.205  11.040  12.273  1.00 93.41           H
ATOM   1627  CB  CYS A 119       4.353  11.744  14.090  1.00 93.41           C
ATOM   1628 1HB  CYS A 119       5.331  11.702  14.571  1.00 93.41           H
ATOM   1629 2HB  CYS A 119       3.853  12.637  14.462  1.00 93.41           H
ATOM   1630  SG  CYS A 119       3.380  10.256  14.524  1.00 93.41           S
ATOM   1631  HN  CYS A 119       5.282  13.743  12.916  1.00 93.41           H
ATOM   1632  N   LYS A 120       2.434  12.797  11.847  1.00 94.53           N
ATOM   1633  CA  LYS A 120       1.134  12.816  11.198  1.00 94.53           C
ATOM   1634  C   LYS A 120       1.303  12.475   9.716  1.00 94.53           C
ATOM   1635  O   LYS A 120       0.611  11.602   9.194  1.00 94.53           O
ATOM   1636  HA  LYS A 120       0.525  12.041  11.664  1.00 94.53           H
ATOM   1637  CB  LYS A 120       0.432  14.153  11.445  1.00 94.53           C
ATOM   1638 1HB  LYS A 120       1.106  14.973  11.197  1.00 94.53           H
ATOM   1639 2HB  LYS A 120      -0.432  14.241  10.786  1.00 94.53           H
ATOM   1640  CG  LYS A 120      -0.016  14.276  12.902  1.00 94.53           C
ATOM   1641 1HG  LYS A 120      -0.657  13.433  13.162  1.00 94.53           H
ATOM   1642 2HG  LYS A 120       0.852  14.229  13.559  1.00 94.53           H
ATOM   1643  CD  LYS A 120      -0.769  15.587  13.136  1.00 94.53           C
ATOM   1644 1HD  LYS A 120      -0.092  16.429  12.997  1.00 94.53           H
ATOM   1645 2HD  LYS A 120      -1.563  15.692  12.396  1.00 94.53           H
ATOM   1646  CE  LYS A 120      -1.368  15.633  14.543  1.00 94.53           C
ATOM   1647 1HE  LYS A 120      -1.436  14.623  14.949  1.00 94.53           H
ATOM   1648 2HE  LYS A 120      -0.712  16.199  15.205  1.00 94.53           H
ATOM   1649  NZ  LYS A 120      -2.711  16.254  14.516  1.00 94.53           N
ATOM   1650 1HZ  LYS A 120      -3.089  16.284  15.456  1.00 94.53           H
ATOM   1651 2HZ  LYS A 120      -2.639  17.198  14.150  1.00 94.53           H
ATOM   1652 3HZ  LYS A 120      -3.324  15.707  13.922  1.00 94.53           H
ATOM   1653  HN  LYS A 120       2.701  13.656  12.283  1.00 94.53           H
ATOM   1654  N   VAL A 121       2.228  13.180   9.081  1.00 94.71           N
ATOM   1655  CA  VAL A 121       2.424  13.038   7.648  1.00 94.71           C
ATOM   1656  C   VAL A 121       2.829  11.597   7.334  1.00 94.71           C
ATOM   1657  O   VAL A 121       2.253  10.965   6.450  1.00 94.71           O
ATOM   1658  HA  VAL A 121       1.471  13.248   7.163  1.00 94.71           H
ATOM   1659  CB  VAL A 121       3.443  14.067   7.155  1.00 94.71           C
ATOM   1660  HB  VAL A 121       4.333  13.983   7.779  1.00 94.71           H
ATOM   1661  CG1 VAL A 121       3.854  13.782   5.709  1.00 94.71           C
ATOM   1662 1HG1 VAL A 121       4.301  12.790   5.647  1.00 94.71           H
ATOM   1663 2HG1 VAL A 121       2.975  13.826   5.066  1.00 94.71           H
ATOM   1664 3HG1 VAL A 121       4.579  14.528   5.384  1.00 94.71           H
ATOM   1665  CG2 VAL A 121       2.901  15.490   7.301  1.00 94.71           C
ATOM   1666 1HG2 VAL A 121       1.988  15.593   6.713  1.00 94.71           H
ATOM   1667 2HG2 VAL A 121       2.682  15.690   8.350  1.00 94.71           H
ATOM   1668 3HG2 VAL A 121       3.645  16.201   6.943  1.00 94.71           H
ATOM   1669  HN  VAL A 121       2.834  13.838   9.527  1.00 94.71           H
ATOM   1670  N   VAL A 122       3.818  11.119   8.075  1.00 93.33           N
ATOM   1671  CA  VAL A 122       4.466   9.863   7.738  1.00 93.33           C
ATOM   1672  C   VAL A 122       3.454   8.722   7.864  1.00 93.33           C
ATOM   1673  O   VAL A 122       3.427   7.817   7.031  1.00 93.33           O
ATOM   1674  HA  VAL A 122       4.793   9.929   6.700  1.00 93.33           H
ATOM   1675  CB  VAL A 122       5.705   9.662   8.613  1.00 93.33           C
ATOM   1676  HB  VAL A 122       5.421   9.861   9.647  1.00 93.33           H
ATOM   1677  CG1 VAL A 122       6.205   8.218   8.533  1.00 93.33           C
ATOM   1678 1HG1 VAL A 122       5.421   7.543   8.876  1.00 93.33           H
ATOM   1679 2HG1 VAL A 122       6.464   7.980   7.501  1.00 93.33           H
ATOM   1680 3HG1 VAL A 122       7.086   8.103   9.164  1.00 93.33           H
ATOM   1681  CG2 VAL A 122       6.812  10.647   8.232  1.00 93.33           C
ATOM   1682 1HG2 VAL A 122       7.091  10.494   7.190  1.00 93.33           H
ATOM   1683 2HG2 VAL A 122       6.451  11.667   8.365  1.00 93.33           H
ATOM   1684 3HG2 VAL A 122       7.680  10.483   8.869  1.00 93.33           H
ATOM   1685  HN  VAL A 122       4.176  11.574   8.891  1.00 93.33           H
ATOM   1686  N   ASN A 123       2.647   8.802   8.912  1.00 91.71           N
ATOM   1687  CA  ASN A 123       1.614   7.806   9.138  1.00 91.71           C
ATOM   1688  C   ASN A 123       0.591   7.872   8.002  1.00 91.71           C
ATOM   1689  O   ASN A 123       0.166   6.840   7.484  1.00 91.71           O
ATOM   1690  HA  ASN A 123       2.138   6.852   9.172  1.00 91.71           H
ATOM   1691  CB  ASN A 123       0.877   8.067  10.453  1.00 91.71           C
ATOM   1692 1HB  ASN A 123       0.839   9.139  10.647  1.00 91.71           H
ATOM   1693 2HB  ASN A 123      -0.154   7.721  10.372  1.00 91.71           H
ATOM   1694  CG  ASN A 123       1.568   7.356  11.619  1.00 91.71           C
ATOM   1695  OD1 ASN A 123       2.334   6.424  11.445  1.00 91.71           O
ATOM   1696  ND2 ASN A 123       1.255   7.848  12.814  1.00 91.71           N
ATOM   1697 1HD2 ASN A 123       0.618   8.616  12.888  1.00 91.71           H
ATOM   1698 2HD2 ASN A 123       1.656   7.450  13.640  1.00 91.71           H
ATOM   1699  HN  ASN A 123       2.691   9.529   9.597  1.00 91.71           H
ATOM   1700  N   SER A 124       0.225   9.095   7.648  1.00 93.29           N
ATOM   1701  CA  SER A 124      -0.877   9.309   6.726  1.00 93.29           C
ATOM   1702  C   SER A 124      -0.465   8.894   5.312  1.00 93.29           C
ATOM   1703  O   SER A 124      -1.279   8.371   4.553  1.00 93.29           O
ATOM   1704  HA  SER A 124      -1.686   8.675   7.090  1.00 93.29           H
ATOM   1705  CB  SER A 124      -1.331  10.770   6.739  1.00 93.29           C
ATOM   1706 1HB  SER A 124      -0.537  11.400   6.340  1.00 93.29           H
ATOM   1707 2HB  SER A 124      -2.193  10.888   6.082  1.00 93.29           H
ATOM   1708  OG  SER A 124      -1.672  11.211   8.051  1.00 93.29           O
ATOM   1709  HG  SER A 124      -1.026  11.912   8.354  1.00 93.29           H
ATOM   1710  HN  SER A 124       0.667   9.929   7.979  1.00 93.29           H
ATOM   1711  N   MET A 125       0.799   9.144   5.001  1.00 93.38           N
ATOM   1712  CA  MET A 125       1.304   8.894   3.662  1.00 93.38           C
ATOM   1713  C   MET A 125       1.209   7.409   3.308  1.00 93.38           C
ATOM   1714  O   MET A 125       0.853   7.056   2.185  1.00 93.38           O
ATOM   1715  HA  MET A 125       0.666   9.475   2.995  1.00 93.38           H
ATOM   1716  CB  MET A 125       2.762   9.349   3.573  1.00 93.38           C
ATOM   1717 1HB  MET A 125       3.309   9.002   4.449  1.00 93.38           H
ATOM   1718 2HB  MET A 125       3.235   8.896   2.702  1.00 93.38           H
ATOM   1719  CG  MET A 125       2.856  10.873   3.476  1.00 93.38           C
ATOM   1720 1HG  MET A 125       2.270  11.333   4.271  1.00 93.38           H
ATOM   1721 2HG  MET A 125       3.889  11.191   3.616  1.00 93.38           H
ATOM   1722  SD  MET A 125       2.260  11.422   1.885  1.00 93.38           S
ATOM   1723  CE  MET A 125       1.134  12.706   2.402  1.00 93.38           C
ATOM   1724 1HE  MET A 125       0.362  12.277   3.041  1.00 93.38           H
ATOM   1725 2HE  MET A 125       1.682  13.468   2.957  1.00 93.38           H
ATOM   1726 3HE  MET A 125       0.671  13.158   1.525  1.00 93.38           H
ATOM   1727  HN  MET A 125       1.471   9.509   5.645  1.00 93.38           H
ATOM   1728  N   TYR A 126       1.535   6.578   4.288  1.00 87.61           N
ATOM   1729  CA  TYR A 126       1.479   5.139   4.098  1.00 87.61           C
ATOM   1730  C   TYR A 126       0.069   4.691   3.708  1.00 87.61           C
ATOM   1731  O   TYR A 126      -0.104   3.935   2.753  1.00 87.61           O
ATOM   1732  HA  TYR A 126       2.170   4.878   3.296  1.00 87.61           H
ATOM   1733  CB  TYR A 126       1.842   4.521   5.449  1.00 87.61           C
ATOM   1734 1HB  TYR A 126       2.901   4.692   5.643  1.00 87.61           H
ATOM   1735 2HB  TYR A 126       1.287   5.035   6.234  1.00 87.61           H
ATOM   1736  CG  TYR A 126       1.558   3.020   5.544  1.00 87.61           C
ATOM   1737  CD1 TYR A 126       0.766   2.531   6.563  1.00 87.61           C
ATOM   1738  HD1 TYR A 126       0.343   3.214   7.300  1.00 87.61           H
ATOM   1739  CD2 TYR A 126       2.093   2.156   4.611  1.00 87.61           C
ATOM   1740  HD2 TYR A 126       2.719   2.543   3.806  1.00 87.61           H
ATOM   1741  CE1 TYR A 126       0.498   1.119   6.652  1.00 87.61           C
ATOM   1742  HE1 TYR A 126      -0.125   0.719   7.452  1.00 87.61           H
ATOM   1743  CE2 TYR A 126       1.826   0.744   4.700  1.00 87.61           C
ATOM   1744  HE2 TYR A 126       2.242   0.051   3.969  1.00 87.61           H
ATOM   1745  CZ  TYR A 126       1.041   0.295   5.716  1.00 87.61           C
ATOM   1746  OH  TYR A 126       0.788  -1.038   5.800  1.00 87.61           O
ATOM   1747  HH  TYR A 126       1.093  -1.498   4.966  1.00 87.61           H
ATOM   1748  HN  TYR A 126       1.832   6.873   5.196  1.00 87.61           H
ATOM   1749  N   LYS A 127      -0.902   5.177   4.467  1.00 88.60           N
ATOM   1750  CA  LYS A 127      -2.281   4.758   4.276  1.00 88.60           C
ATOM   1751  C   LYS A 127      -2.787   5.283   2.931  1.00 88.60           C
ATOM   1752  O   LYS A 127      -3.578   4.621   2.261  1.00 88.60           O
ATOM   1753  HA  LYS A 127      -2.291   3.669   4.248  1.00 88.60           H
ATOM   1754  CB  LYS A 127      -3.140   5.188   5.467  1.00 88.60           C
ATOM   1755 1HB  LYS A 127      -2.969   6.242   5.683  1.00 88.60           H
ATOM   1756 2HB  LYS A 127      -4.196   5.082   5.215  1.00 88.60           H
ATOM   1757  CG  LYS A 127      -2.819   4.349   6.706  1.00 88.60           C
ATOM   1758 1HG  LYS A 127      -1.761   4.446   6.950  1.00 88.60           H
ATOM   1759 2HG  LYS A 127      -3.379   4.728   7.561  1.00 88.60           H
ATOM   1760  CD  LYS A 127      -3.163   2.876   6.475  1.00 88.60           C
ATOM   1761 1HD  LYS A 127      -4.207   2.786   6.174  1.00 88.60           H
ATOM   1762 2HD  LYS A 127      -2.560   2.482   5.658  1.00 88.60           H
ATOM   1763  CE  LYS A 127      -2.919   2.052   7.741  1.00 88.60           C
ATOM   1764 1HE  LYS A 127      -1.906   2.225   8.105  1.00 88.60           H
ATOM   1765 2HE  LYS A 127      -3.601   2.373   8.528  1.00 88.60           H
ATOM   1766  NZ  LYS A 127      -3.114   0.611   7.466  1.00 88.60           N
ATOM   1767 1HZ  LYS A 127      -2.965   0.081   8.318  1.00 88.60           H
ATOM   1768 2HZ  LYS A 127      -4.058   0.455   7.132  1.00 88.60           H
ATOM   1769 3HZ  LYS A 127      -2.451   0.309   6.760  1.00 88.60           H
ATOM   1770  HN  LYS A 127      -0.760   5.842   5.199  1.00 88.60           H
ATOM   1771  N   MET A 128      -2.310   6.467   2.576  1.00 92.20           N
ATOM   1772  CA  MET A 128      -2.707   7.090   1.325  1.00 92.20           C
ATOM   1773  C   MET A 128      -2.246   6.257   0.128  1.00 92.20           C
ATOM   1774  O   MET A 128      -3.008   6.041  -0.814  1.00 92.20           O
ATOM   1775  HA  MET A 128      -3.796   7.130   1.350  1.00 92.20           H
ATOM   1776  CB  MET A 128      -2.101   8.491   1.237  1.00 92.20           C
ATOM   1777 1HB  MET A 128      -2.337   9.051   2.142  1.00 92.20           H
ATOM   1778 2HB  MET A 128      -1.014   8.418   1.182  1.00 92.20           H
ATOM   1779  CG  MET A 128      -2.630   9.242   0.013  1.00 92.20           C
ATOM   1780 1HG  MET A 128      -2.410   8.677  -0.893  1.00 92.20           H
ATOM   1781 2HG  MET A 128      -3.714   9.336   0.075  1.00 92.20           H
ATOM   1782  SD  MET A 128      -1.881  10.859  -0.082  1.00 92.20           S
ATOM   1783  CE  MET A 128      -0.183  10.398  -0.378  1.00 92.20           C
ATOM   1784 1HE  MET A 128       0.179   9.791   0.452  1.00 92.20           H
ATOM   1785 2HE  MET A 128      -0.118   9.826  -1.303  1.00 92.20           H
ATOM   1786 3HE  MET A 128       0.428  11.297  -0.464  1.00 92.20           H
ATOM   1787  HN  MET A 128      -1.665   6.998   3.126  1.00 92.20           H
ATOM   1788  N   ASN A 129      -1.000   5.812   0.202  1.00 91.18           N
ATOM   1789  CA  ASN A 129      -0.454   4.941  -0.825  1.00 91.18           C
ATOM   1790  C   ASN A 129      -1.269   3.647  -0.876  1.00 91.18           C
ATOM   1791  O   ASN A 129      -1.644   3.188  -1.954  1.00 91.18           O
ATOM   1792  HA  ASN A 129      -0.520   5.512  -1.750  1.00 91.18           H
ATOM   1793  CB  ASN A 129       0.999   4.572  -0.519  1.00 91.18           C
ATOM   1794 1HB  ASN A 129       1.635   5.449  -0.645  1.00 91.18           H
ATOM   1795 2HB  ASN A 129       1.088   4.261   0.522  1.00 91.18           H
ATOM   1796  CG  ASN A 129       1.484   3.447  -1.436  1.00 91.18           C
ATOM   1797  OD1 ASN A 129       1.350   2.271  -1.142  1.00 91.18           O
ATOM   1798  ND2 ASN A 129       2.055   3.873  -2.559  1.00 91.18           N
ATOM   1799 1HD2 ASN A 129       2.134   4.854  -2.739  1.00 91.18           H
ATOM   1800 2HD2 ASN A 129       2.404   3.213  -3.224  1.00 91.18           H
ATOM   1801  HN  ASN A 129      -0.369   6.036   0.945  1.00 91.18           H
ATOM   1802  N   PHE A 130      -1.519   3.095   0.302  1.00 85.29           N
ATOM   1803  CA  PHE A 130      -2.166   1.798   0.399  1.00 85.29           C
ATOM   1804  C   PHE A 130      -3.497   1.792  -0.357  1.00 85.29           C
ATOM   1805  O   PHE A 130      -3.735   0.923  -1.195  1.00 85.29           O
ATOM   1806  HA  PHE A 130      -1.493   1.066  -0.048  1.00 85.29           H
ATOM   1807  CB  PHE A 130      -2.435   1.542   1.883  1.00 85.29           C
ATOM   1808 1HB  PHE A 130      -1.495   1.612   2.430  1.00 85.29           H
ATOM   1809 2HB  PHE A 130      -3.086   2.329   2.265  1.00 85.29           H
ATOM   1810  CG  PHE A 130      -3.077   0.184   2.174  1.00 85.29           C
ATOM   1811  CD1 PHE A 130      -4.317   0.123   2.728  1.00 85.29           C
ATOM   1812  HD1 PHE A 130      -4.854   1.041   2.966  1.00 85.29           H
ATOM   1813  CD2 PHE A 130      -2.407  -0.962   1.878  1.00 85.29           C
ATOM   1814  HD2 PHE A 130      -1.413  -0.913   1.434  1.00 85.29           H
ATOM   1815  CE1 PHE A 130      -4.913  -1.138   2.998  1.00 85.29           C
ATOM   1816  HE1 PHE A 130      -5.907  -1.187   3.443  1.00 85.29           H
ATOM   1817  CE2 PHE A 130      -3.003  -2.223   2.148  1.00 85.29           C
ATOM   1818  HE2 PHE A 130      -2.466  -3.141   1.911  1.00 85.29           H
ATOM   1819  CZ  PHE A 130      -4.243  -2.284   2.703  1.00 85.29           C
ATOM   1820  HZ  PHE A 130      -4.700  -3.252   2.910  1.00 85.29           H
ATOM   1821  HN  PHE A 130      -1.287   3.518   1.178  1.00 85.29           H
ATOM   1822  N   TYR A 131      -4.329   2.771  -0.033  1.00 87.21           N
ATOM   1823  CA  TYR A 131      -5.652   2.855  -0.628  1.00 87.21           C
ATOM   1824  C   TYR A 131      -5.563   3.189  -2.118  1.00 87.21           C
ATOM   1825  O   TYR A 131      -6.260   2.588  -2.935  1.00 87.21           O
ATOM   1826  HA  TYR A 131      -6.137   1.887  -0.508  1.00 87.21           H
ATOM   1827  CB  TYR A 131      -6.368   3.998   0.097  1.00 87.21           C
ATOM   1828 1HB  TYR A 131      -5.729   4.881   0.080  1.00 87.21           H
ATOM   1829 2HB  TYR A 131      -7.275   4.250  -0.452  1.00 87.21           H
ATOM   1830  CG  TYR A 131      -6.737   3.680   1.547  1.00 87.21           C
ATOM   1831  CD1 TYR A 131      -7.392   2.504   1.850  1.00 87.21           C
ATOM   1832  HD1 TYR A 131      -7.646   1.801   1.057  1.00 87.21           H
ATOM   1833  CD2 TYR A 131      -6.416   4.570   2.551  1.00 87.21           C
ATOM   1834  HD2 TYR A 131      -5.899   5.499   2.312  1.00 87.21           H
ATOM   1835  CE1 TYR A 131      -7.740   2.205   3.215  1.00 87.21           C
ATOM   1836  HE1 TYR A 131      -8.257   1.280   3.469  1.00 87.21           H
ATOM   1837  CE2 TYR A 131      -6.764   4.271   3.916  1.00 87.21           C
ATOM   1838  HE2 TYR A 131      -6.516   4.965   4.720  1.00 87.21           H
ATOM   1839  CZ  TYR A 131      -7.409   3.103   4.181  1.00 87.21           C
ATOM   1840  OH  TYR A 131      -7.737   2.821   5.470  1.00 87.21           O
ATOM   1841  HH  TYR A 131      -7.564   3.618   6.050  1.00 87.21           H
ATOM   1842  HN  TYR A 131      -4.113   3.496   0.621  1.00 87.21           H
ATOM   1843  N   SER A 132      -4.701   4.146  -2.427  1.00 89.80           N
ATOM   1844  CA  SER A 132      -4.602   4.654  -3.785  1.00 89.80           C
ATOM   1845  C   SER A 132      -4.126   3.545  -4.726  1.00 89.80           C
ATOM   1846  O   SER A 132      -4.664   3.381  -5.820  1.00 89.80           O
ATOM   1847  HA  SER A 132      -5.610   4.972  -4.048  1.00 89.80           H
ATOM   1848  CB  SER A 132      -3.654   5.853  -3.857  1.00 89.80           C
ATOM   1849 1HB  SER A 132      -3.553   6.173  -4.894  1.00 89.80           H
ATOM   1850 2HB  SER A 132      -4.085   6.689  -3.306  1.00 89.80           H
ATOM   1851  OG  SER A 132      -2.367   5.548  -3.327  1.00 89.80           O
ATOM   1852  HG  SER A 132      -2.235   6.021  -2.455  1.00 89.80           H
ATOM   1853  HN  SER A 132      -4.078   4.571  -1.771  1.00 89.80           H
ATOM   1854  N   CYS A 133      -3.123   2.812  -4.265  1.00 84.08           N
ATOM   1855  CA  CYS A 133      -2.565   1.727  -5.054  1.00 84.08           C
ATOM   1856  C   CYS A 133      -3.675   0.710  -5.327  1.00 84.08           C
ATOM   1857  O   CYS A 133      -3.846   0.262  -6.459  1.00 84.08           O
ATOM   1858  HA  CYS A 133      -2.208   2.169  -5.985  1.00 84.08           H
ATOM   1859  CB  CYS A 133      -1.360   1.086  -4.362  1.00 84.08           C
ATOM   1860 1HB  CYS A 133      -1.584   0.914  -3.310  1.00 84.08           H
ATOM   1861 2HB  CYS A 133      -1.150   0.113  -4.807  1.00 84.08           H
ATOM   1862  SG  CYS A 133       0.104   2.173  -4.519  1.00 84.08           S
ATOM   1863  HG  CYS A 133      -0.298   3.076  -3.630  1.00 84.08           H
ATOM   1864  HN  CYS A 133      -2.695   2.948  -3.372  1.00 84.08           H
ATOM   1865  N   VAL A 134      -4.399   0.375  -4.269  1.00 81.30           N
ATOM   1866  CA  VAL A 134      -5.475  -0.595  -4.376  1.00 81.30           C
ATOM   1867  C   VAL A 134      -6.435  -0.166  -5.488  1.00 81.30           C
ATOM   1868  O   VAL A 134      -6.774  -0.961  -6.363  1.00 81.30           O
ATOM   1869  HA  VAL A 134      -5.030  -1.552  -4.648  1.00 81.30           H
ATOM   1870  CB  VAL A 134      -6.166  -0.762  -3.022  1.00 81.30           C
ATOM   1871  HB  VAL A 134      -6.059   0.174  -2.473  1.00 81.30           H
ATOM   1872  CG1 VAL A 134      -7.662  -1.034  -3.198  1.00 81.30           C
ATOM   1873 1HG1 VAL A 134      -8.123  -0.199  -3.725  1.00 81.30           H
ATOM   1874 2HG1 VAL A 134      -7.799  -1.948  -3.776  1.00 81.30           H
ATOM   1875 3HG1 VAL A 134      -8.128  -1.149  -2.220  1.00 81.30           H
ATOM   1876  CG2 VAL A 134      -5.501  -1.868  -2.199  1.00 81.30           C
ATOM   1877 1HG2 VAL A 134      -5.563  -2.811  -2.742  1.00 81.30           H
ATOM   1878 2HG2 VAL A 134      -4.455  -1.615  -2.029  1.00 81.30           H
ATOM   1879 3HG2 VAL A 134      -6.012  -1.965  -1.241  1.00 81.30           H
ATOM   1880  HN  VAL A 134      -4.262   0.754  -3.354  1.00 81.30           H
ATOM   1881  N   LEU A 135      -6.846   1.092  -5.418  1.00 85.65           N
ATOM   1882  CA  LEU A 135      -7.884   1.591  -6.305  1.00 85.65           C
ATOM   1883  C   LEU A 135      -7.349   1.626  -7.738  1.00 85.65           C
ATOM   1884  O   LEU A 135      -8.079   1.333  -8.684  1.00 85.65           O
ATOM   1885  HA  LEU A 135      -8.715   0.887  -6.264  1.00 85.65           H
ATOM   1886  CB  LEU A 135      -8.408   2.941  -5.810  1.00 85.65           C
ATOM   1887 1HB  LEU A 135      -7.561   3.617  -5.696  1.00 85.65           H
ATOM   1888 2HB  LEU A 135      -9.051   3.363  -6.582  1.00 85.65           H
ATOM   1889  CG  LEU A 135      -9.187   2.916  -4.494  1.00 85.65           C
ATOM   1890  HG  LEU A 135      -8.588   2.388  -3.752  1.00 85.65           H
ATOM   1891  CD1 LEU A 135      -9.414   4.333  -3.965  1.00 85.65           C
ATOM   1892 1HD1 LEU A 135      -8.452   4.816  -3.792  1.00 85.65           H
ATOM   1893 2HD1 LEU A 135      -9.982   4.908  -4.696  1.00 85.65           H
ATOM   1894 3HD1 LEU A 135      -9.970   4.287  -3.028  1.00 85.65           H
ATOM   1895  CD2 LEU A 135     -10.499   2.144  -4.647  1.00 85.65           C
ATOM   1896 1HD2 LEU A 135     -11.115   2.623  -5.409  1.00 85.65           H
ATOM   1897 2HD2 LEU A 135     -10.284   1.118  -4.946  1.00 85.65           H
ATOM   1898 3HD2 LEU A 135     -11.033   2.142  -3.697  1.00 85.65           H
ATOM   1899  HN  LEU A 135      -6.484   1.764  -4.771  1.00 85.65           H
ATOM   1900  N   LEU A 136      -6.080   1.988  -7.853  1.00 88.15           N
ATOM   1901  CA  LEU A 136      -5.456   2.122  -9.159  1.00 88.15           C
ATOM   1902  C   LEU A 136      -5.369   0.746  -9.821  1.00 88.15           C
ATOM   1903  O   LEU A 136      -5.655   0.606 -11.009  1.00 88.15           O
ATOM   1904  HA  LEU A 136      -6.101   2.757  -9.766  1.00 88.15           H
ATOM   1905  CB  LEU A 136      -4.106   2.832  -9.037  1.00 88.15           C
ATOM   1906 1HB  LEU A 136      -3.553   2.379  -8.214  1.00 88.15           H
ATOM   1907 2HB  LEU A 136      -3.535   2.643  -9.946  1.00 88.15           H
ATOM   1908  CG  LEU A 136      -4.161   4.344  -8.807  1.00 88.15           C
ATOM   1909  HG  LEU A 136      -4.877   4.542  -8.009  1.00 88.15           H
ATOM   1910  CD1 LEU A 136      -2.806   4.878  -8.341  1.00 88.15           C
ATOM   1911 1HD1 LEU A 136      -2.526   4.392  -7.406  1.00 88.15           H
ATOM   1912 2HD1 LEU A 136      -2.052   4.667  -9.099  1.00 88.15           H
ATOM   1913 3HD1 LEU A 136      -2.873   5.954  -8.185  1.00 88.15           H
ATOM   1914  CD2 LEU A 136      -4.665   5.070 -10.056  1.00 88.15           C
ATOM   1915 1HD2 LEU A 136      -3.992   4.868 -10.890  1.00 88.15           H
ATOM   1916 2HD2 LEU A 136      -5.666   4.717 -10.303  1.00 88.15           H
ATOM   1917 3HD2 LEU A 136      -4.695   6.143  -9.865  1.00 88.15           H
ATOM   1918  HN  LEU A 136      -5.482   2.187  -7.077  1.00 88.15           H
ATOM   1919  N   ILE A 137      -4.973  -0.236  -9.024  1.00 80.12           N
ATOM   1920  CA  ILE A 137      -4.813  -1.590  -9.527  1.00 80.12           C
ATOM   1921  C   ILE A 137      -6.163  -2.106 -10.028  1.00 80.12           C
ATOM   1922  O   ILE A 137      -6.233  -2.773 -11.059  1.00 80.12           O
ATOM   1923  HA  ILE A 137      -4.125  -1.546 -10.371  1.00 80.12           H
ATOM   1924  CB  ILE A 137      -4.169  -2.483  -8.464  1.00 80.12           C
ATOM   1925  HB  ILE A 137      -4.672  -2.302  -7.515  1.00 80.12           H
ATOM   1926  CG1 ILE A 137      -2.694  -2.127  -8.269  1.00 80.12           C
ATOM   1927 1HG1 ILE A 137      -2.129  -2.401  -9.160  1.00 80.12           H
ATOM   1928 2HG1 ILE A 137      -2.590  -1.049  -8.145  1.00 80.12           H
ATOM   1929  CG2 ILE A 137      -4.361  -3.963  -8.802  1.00 80.12           C
ATOM   1930 1HG2 ILE A 137      -5.427  -4.189  -8.850  1.00 80.12           H
ATOM   1931 2HG2 ILE A 137      -3.901  -4.178  -9.766  1.00 80.12           H
ATOM   1932 3HG2 ILE A 137      -3.894  -4.575  -8.031  1.00 80.12           H
ATOM   1933  CD1 ILE A 137      -2.113  -2.845  -7.049  1.00 80.12           C
ATOM   1934 1HD1 ILE A 137      -2.665  -2.549  -6.157  1.00 80.12           H
ATOM   1935 2HD1 ILE A 137      -2.197  -3.923  -7.188  1.00 80.12           H
ATOM   1936 3HD1 ILE A 137      -1.064  -2.574  -6.933  1.00 80.12           H
ATOM   1937  HN  ILE A 137      -4.763  -0.118  -8.054  1.00 80.12           H
ATOM   1938  N   MET A 138      -7.203  -1.778  -9.274  1.00 79.67           N
ATOM   1939  CA  MET A 138      -8.558  -2.104  -9.686  1.00 79.67           C
ATOM   1940  C   MET A 138      -8.872  -1.509 -11.059  1.00 79.67           C
ATOM   1941  O   MET A 138      -9.367  -2.207 -11.944  1.00 79.67           O
ATOM   1942  HA  MET A 138      -8.595  -3.193  -9.736  1.00 79.67           H
ATOM   1943  CB  MET A 138      -9.549  -1.561  -8.655  1.00 79.67           C
ATOM   1944 1HB  MET A 138      -9.582  -2.226  -7.791  1.00 79.67           H
ATOM   1945 2HB  MET A 138      -9.210  -0.589  -8.296  1.00 79.67           H
ATOM   1946  CG  MET A 138     -10.949  -1.429  -9.257  1.00 79.67           C
ATOM   1947 1HG  MET A 138     -10.948  -0.670 -10.039  1.00 79.67           H
ATOM   1948 2HG  MET A 138     -11.243  -2.369  -9.725  1.00 79.67           H
ATOM   1949  SD  MET A 138     -12.122  -0.990  -7.985  1.00 79.67           S
ATOM   1950  CE  MET A 138     -11.908   0.782  -7.964  1.00 79.67           C
ATOM   1951 1HE  MET A 138     -10.874   1.020  -7.715  1.00 79.67           H
ATOM   1952 2HE  MET A 138     -12.148   1.188  -8.947  1.00 79.67           H
ATOM   1953 3HE  MET A 138     -12.572   1.219  -7.218  1.00 79.67           H
ATOM   1954  HN  MET A 138      -7.130  -1.299  -8.399  1.00 79.67           H
ATOM   1955  N   CYS A 139      -8.572  -0.226 -11.196  1.00 84.66           N
ATOM   1956  CA  CYS A 139      -8.946   0.507 -12.393  1.00 84.66           C
ATOM   1957  C   CYS A 139      -8.177  -0.082 -13.577  1.00 84.66           C
ATOM   1958  O   CYS A 139      -8.719  -0.206 -14.674  1.00 84.66           O
ATOM   1959  HA  CYS A 139     -10.020   0.369 -12.522  1.00 84.66           H
ATOM   1960  CB  CYS A 139      -8.694   2.008 -12.239  1.00 84.66           C
ATOM   1961 1HB  CYS A 139      -7.674   2.181 -11.896  1.00 84.66           H
ATOM   1962 2HB  CYS A 139      -8.793   2.503 -13.206  1.00 84.66           H
ATOM   1963  SG  CYS A 139      -9.884   2.724 -11.047  1.00 84.66           S
ATOM   1964  HG  CYS A 139      -9.263   2.291  -9.954  1.00 84.66           H
ATOM   1965  HN  CYS A 139      -8.083   0.310 -10.508  1.00 84.66           H
ATOM   1966  N   ILE A 140      -6.926  -0.430 -13.315  1.00 81.15           N
ATOM   1967  CA  ILE A 140      -6.082  -1.020 -14.341  1.00 81.15           C
ATOM   1968  C   ILE A 140      -6.728  -2.312 -14.845  1.00 81.15           C
ATOM   1969  O   ILE A 140      -6.736  -2.579 -16.046  1.00 81.15           O
ATOM   1970  HA  ILE A 140      -6.033  -0.313 -15.169  1.00 81.15           H
ATOM   1971  CB  ILE A 140      -4.656  -1.207 -13.820  1.00 81.15           C
ATOM   1972  HB  ILE A 140      -4.711  -1.656 -12.828  1.00 81.15           H
ATOM   1973  CG1 ILE A 140      -3.947   0.140 -13.667  1.00 81.15           C
ATOM   1974 1HG1 ILE A 140      -3.667   0.520 -14.649  1.00 81.15           H
ATOM   1975 2HG1 ILE A 140      -4.629   0.866 -13.227  1.00 81.15           H
ATOM   1976  CG2 ILE A 140      -3.870  -2.172 -14.709  1.00 81.15           C
ATOM   1977 1HG2 ILE A 140      -4.367  -3.142 -14.722  1.00 81.15           H
ATOM   1978 2HG2 ILE A 140      -3.822  -1.775 -15.723  1.00 81.15           H
ATOM   1979 3HG2 ILE A 140      -2.860  -2.287 -14.316  1.00 81.15           H
ATOM   1980  CD1 ILE A 140      -2.700   0.006 -12.791  1.00 81.15           C
ATOM   1981 1HD1 ILE A 140      -2.987  -0.351 -11.802  1.00 81.15           H
ATOM   1982 2HD1 ILE A 140      -2.009  -0.703 -13.247  1.00 81.15           H
ATOM   1983 3HD1 ILE A 140      -2.214   0.978 -12.699  1.00 81.15           H
ATOM   1984  HN  ILE A 140      -6.489  -0.315 -12.423  1.00 81.15           H
ATOM   1985  N   SER A 141      -7.254  -3.080 -13.902  1.00 75.43           N
ATOM   1986  CA  SER A 141      -7.824  -4.377 -14.225  1.00 75.43           C
ATOM   1987  C   SER A 141      -9.055  -4.200 -15.116  1.00 75.43           C
ATOM   1988  O   SER A 141      -9.249  -4.952 -16.069  1.00 75.43           O
ATOM   1989  HA  SER A 141      -7.040  -4.913 -14.758  1.00 75.43           H
ATOM   1990  CB  SER A 141      -8.194  -5.147 -12.955  1.00 75.43           C
ATOM   1991 1HB  SER A 141      -8.965  -4.601 -12.411  1.00 75.43           H
ATOM   1992 2HB  SER A 141      -8.621  -6.112 -13.228  1.00 75.43           H
ATOM   1993  OG  SER A 141      -7.068  -5.350 -12.106  1.00 75.43           O
ATOM   1994  HG  SER A 141      -6.977  -4.583 -11.470  1.00 75.43           H
ATOM   1995  HN  SER A 141      -7.293  -2.830 -12.934  1.00 75.43           H
ATOM   1996  N   VAL A 142      -9.856  -3.201 -14.773  1.00 77.19           N
ATOM   1997  CA  VAL A 142     -11.059  -2.911 -15.534  1.00 77.19           C
ATOM   1998  C   VAL A 142     -10.670  -2.476 -16.949  1.00 77.19           C
ATOM   1999  O   VAL A 142     -11.270  -2.922 -17.926  1.00 77.19           O
ATOM   2000  HA  VAL A 142     -11.638  -3.832 -15.597  1.00 77.19           H
ATOM   2001  CB  VAL A 142     -11.904  -1.868 -14.800  1.00 77.19           C
ATOM   2002  HB  VAL A 142     -11.278  -0.995 -14.621  1.00 77.19           H
ATOM   2003  CG1 VAL A 142     -13.093  -1.426 -15.655  1.00 77.19           C
ATOM   2004 1HG1 VAL A 142     -12.730  -0.989 -16.585  1.00 77.19           H
ATOM   2005 2HG1 VAL A 142     -13.720  -2.289 -15.880  1.00 77.19           H
ATOM   2006 3HG1 VAL A 142     -13.677  -0.685 -15.109  1.00 77.19           H
ATOM   2007  CG2 VAL A 142     -12.371  -2.398 -13.443  1.00 77.19           C
ATOM   2008 1HG2 VAL A 142     -12.973  -3.295 -13.591  1.00 77.19           H
ATOM   2009 2HG2 VAL A 142     -11.504  -2.640 -12.829  1.00 77.19           H
ATOM   2010 3HG2 VAL A 142     -12.970  -1.637 -12.942  1.00 77.19           H
ATOM   2011  HN  VAL A 142      -9.693  -2.596 -13.993  1.00 77.19           H
ATOM   2012  N   ASP A 143      -9.668  -1.612 -17.014  1.00 80.58           N
ATOM   2013  CA  ASP A 143      -9.257  -1.036 -18.283  1.00 80.58           C
ATOM   2014  C   ASP A 143      -8.751  -2.149 -19.203  1.00 80.58           C
ATOM   2015  O   ASP A 143      -9.024  -2.140 -20.403  1.00 80.58           O
ATOM   2016  HA  ASP A 143     -10.146  -0.543 -18.675  1.00 80.58           H
ATOM   2017  CB  ASP A 143      -8.121  -0.030 -18.089  1.00 80.58           C
ATOM   2018 1HB  ASP A 143      -8.373   0.658 -17.283  1.00 80.58           H
ATOM   2019 2HB  ASP A 143      -7.214  -0.554 -17.789  1.00 80.58           H
ATOM   2020  CG  ASP A 143      -7.860   0.756 -19.376  1.00 80.58           C
ATOM   2021  OD1 ASP A 143      -8.852   1.263 -19.942  1.00 80.58           O
ATOM   2022  OD2 ASP A 143      -6.674   0.833 -19.763  1.00 80.58           O
ATOM   2023  HN  ASP A 143      -9.141  -1.306 -16.221  1.00 80.58           H
ATOM   2024  N   ARG A 144      -8.023  -3.082 -18.606  1.00 73.65           N
ATOM   2025  CA  ARG A 144      -7.486  -4.205 -19.356  1.00 73.65           C
ATOM   2026  C   ARG A 144      -8.622  -5.029 -19.964  1.00 73.65           C
ATOM   2027  O   ARG A 144      -8.548  -5.434 -21.123  1.00 73.65           O
ATOM   2028  HA  ARG A 144      -6.870  -3.752 -20.133  1.00 73.65           H
ATOM   2029  CB  ARG A 144      -6.633  -5.106 -18.461  1.00 73.65           C
ATOM   2030 1HB  ARG A 144      -7.106  -5.206 -17.484  1.00 73.65           H
ATOM   2031 2HB  ARG A 144      -6.578  -6.106 -18.892  1.00 73.65           H
ATOM   2032  CG  ARG A 144      -5.222  -4.538 -18.295  1.00 73.65           C
ATOM   2033 1HG  ARG A 144      -4.758  -4.417 -19.274  1.00 73.65           H
ATOM   2034 2HG  ARG A 144      -5.276  -3.547 -17.844  1.00 73.65           H
ATOM   2035  CD  ARG A 144      -4.360  -5.454 -17.425  1.00 73.65           C
ATOM   2036 1HD  ARG A 144      -4.727  -5.445 -16.398  1.00 73.65           H
ATOM   2037 2HD  ARG A 144      -4.434  -6.482 -17.780  1.00 73.65           H
ATOM   2038  NE  ARG A 144      -2.950  -5.007 -17.461  1.00 73.65           N
ATOM   2039  HE  ARG A 144      -2.733  -4.181 -17.981  1.00 73.65           H
ATOM   2040  CZ  ARG A 144      -1.945  -5.640 -16.840  1.00 73.65           C
ATOM   2041  NH1 ARG A 144      -2.178  -6.752 -16.129  1.00 73.65           N
ATOM   2042 1HH1 ARG A 144      -3.107  -7.115 -16.058  1.00 73.65           H
ATOM   2043 2HH1 ARG A 144      -1.422  -7.218 -15.668  1.00 73.65           H
ATOM   2044  NH2 ARG A 144      -0.704  -5.145 -16.941  1.00 73.65           N
ATOM   2045 1HH2 ARG A 144       0.057  -5.605 -16.484  1.00 73.65           H
ATOM   2046 2HH2 ARG A 144      -0.539  -4.315 -17.473  1.00 73.65           H
ATOM   2047  HN  ARG A 144      -7.801  -3.078 -17.632  1.00 73.65           H
ATOM   2048  N   TYR A 145      -9.646  -5.254 -19.155  1.00 72.21           N
ATOM   2049  CA  TYR A 145     -10.806  -6.003 -19.607  1.00 72.21           C
ATOM   2050  C   TYR A 145     -11.440  -5.346 -20.834  1.00 72.21           C
ATOM   2051  O   TYR A 145     -11.697  -6.011 -21.836  1.00 72.21           O
ATOM   2052  HA  TYR A 145     -10.476  -7.008 -19.872  1.00 72.21           H
ATOM   2053  CB  TYR A 145     -11.808  -5.968 -18.450  1.00 72.21           C
ATOM   2054 1HB  TYR A 145     -11.442  -6.607 -17.646  1.00 72.21           H
ATOM   2055 2HB  TYR A 145     -11.855  -4.954 -18.054  1.00 72.21           H
ATOM   2056  CG  TYR A 145     -13.219  -6.416 -18.835  1.00 72.21           C
ATOM   2057  CD1 TYR A 145     -14.253  -5.501 -18.850  1.00 72.21           C
ATOM   2058  HD1 TYR A 145     -14.064  -4.461 -18.588  1.00 72.21           H
ATOM   2059  CD2 TYR A 145     -13.458  -7.734 -19.168  1.00 72.21           C
ATOM   2060  HD2 TYR A 145     -12.642  -8.456 -19.156  1.00 72.21           H
ATOM   2061  CE1 TYR A 145     -15.581  -5.923 -19.213  1.00 72.21           C
ATOM   2062  HE1 TYR A 145     -16.407  -5.211 -19.229  1.00 72.21           H
ATOM   2063  CE2 TYR A 145     -14.787  -8.155 -19.530  1.00 72.21           C
ATOM   2064  HE2 TYR A 145     -14.990  -9.193 -19.794  1.00 72.21           H
ATOM   2065  CZ  TYR A 145     -15.783  -7.229 -19.535  1.00 72.21           C
ATOM   2066  OH  TYR A 145     -17.037  -7.626 -19.877  1.00 72.21           O
ATOM   2067  HH  TYR A 145     -17.045  -8.609 -20.065  1.00 72.21           H
ATOM   2068  HN  TYR A 145      -9.692  -4.935 -18.208  1.00 72.21           H
ATOM   2069  N   ILE A 146     -11.673  -4.047 -20.716  1.00 73.39           N
ATOM   2070  CA  ILE A 146     -12.342  -3.307 -21.773  1.00 73.39           C
ATOM   2071  C   ILE A 146     -11.501  -3.377 -23.049  1.00 73.39           C
ATOM   2072  O   ILE A 146     -12.038  -3.545 -24.142  1.00 73.39           O
ATOM   2073  HA  ILE A 146     -13.297  -3.798 -21.962  1.00 73.39           H
ATOM   2074  CB  ILE A 146     -12.650  -1.880 -21.316  1.00 73.39           C
ATOM   2075  HB  ILE A 146     -11.730  -1.439 -20.931  1.00 73.39           H
ATOM   2076  CG1 ILE A 146     -13.665  -1.877 -20.171  1.00 73.39           C
ATOM   2077 1HG1 ILE A 146     -14.646  -2.164 -20.550  1.00 73.39           H
ATOM   2078 2HG1 ILE A 146     -13.381  -2.621 -19.427  1.00 73.39           H
ATOM   2079  CG2 ILE A 146     -13.109  -1.015 -22.491  1.00 73.39           C
ATOM   2080 1HG2 ILE A 146     -12.322  -0.978 -23.245  1.00 73.39           H
ATOM   2081 2HG2 ILE A 146     -14.011  -1.444 -22.928  1.00 73.39           H
ATOM   2082 3HG2 ILE A 146     -13.321  -0.005 -22.139  1.00 73.39           H
ATOM   2083  CD1 ILE A 146     -13.749  -0.497 -19.516  1.00 73.39           C
ATOM   2084 1HD1 ILE A 146     -12.772  -0.224 -19.117  1.00 73.39           H
ATOM   2085 2HD1 ILE A 146     -14.057   0.239 -20.258  1.00 73.39           H
ATOM   2086 3HD1 ILE A 146     -14.478  -0.524 -18.706  1.00 73.39           H
ATOM   2087  HN  ILE A 146     -11.414  -3.503 -19.918  1.00 73.39           H
ATOM   2088  N   ALA A 147     -10.195  -3.243 -22.867  1.00 74.56           N
ATOM   2089  CA  ALA A 147      -9.285  -3.170 -23.997  1.00 74.56           C
ATOM   2090  C   ALA A 147      -9.323  -4.494 -24.763  1.00 74.56           C
ATOM   2091  O   ALA A 147      -9.080  -4.525 -25.968  1.00 74.56           O
ATOM   2092  HA  ALA A 147      -9.633  -2.371 -24.652  1.00 74.56           H
ATOM   2093  CB  ALA A 147      -7.880  -2.823 -23.501  1.00 74.56           C
ATOM   2094 1HB  ALA A 147      -7.903  -1.861 -22.990  1.00 74.56           H
ATOM   2095 2HB  ALA A 147      -7.539  -3.594 -22.809  1.00 74.56           H
ATOM   2096 3HB  ALA A 147      -7.198  -2.769 -24.349  1.00 74.56           H
ATOM   2097  HN  ALA A 147      -9.759  -3.185 -21.969  1.00 74.56           H
ATOM   2098  N   ILE A 148      -9.630  -5.555 -24.031  1.00 69.47           N
ATOM   2099  CA  ILE A 148      -9.633  -6.888 -24.611  1.00 69.47           C
ATOM   2100  C   ILE A 148     -11.017  -7.181 -25.194  1.00 69.47           C
ATOM   2101  O   ILE A 148     -11.133  -7.595 -26.347  1.00 69.47           O
ATOM   2102  HA  ILE A 148      -8.908  -6.893 -25.424  1.00 69.47           H
ATOM   2103  CB  ILE A 148      -9.168  -7.921 -23.582  1.00 69.47           C
ATOM   2104  HB  ILE A 148      -9.741  -7.773 -22.667  1.00 69.47           H
ATOM   2105  CG1 ILE A 148      -7.693  -7.718 -23.230  1.00 69.47           C
ATOM   2106 1HG1 ILE A 148      -7.071  -7.998 -24.080  1.00 69.47           H
ATOM   2107 2HG1 ILE A 148      -7.505  -6.662 -23.032  1.00 69.47           H
ATOM   2108  CG2 ILE A 148      -9.451  -9.344 -24.068  1.00 69.47           C
ATOM   2109 1HG2 ILE A 148     -10.522  -9.467 -24.227  1.00 69.47           H
ATOM   2110 2HG2 ILE A 148      -8.922  -9.520 -25.004  1.00 69.47           H
ATOM   2111 3HG2 ILE A 148      -9.110 -10.058 -23.318  1.00 69.47           H
ATOM   2112  CD1 ILE A 148      -7.302  -8.550 -22.007  1.00 69.47           C
ATOM   2113 1HD1 ILE A 148      -7.909  -8.249 -21.154  1.00 69.47           H
ATOM   2114 2HD1 ILE A 148      -7.469  -9.606 -22.218  1.00 69.47           H
ATOM   2115 3HD1 ILE A 148      -6.248  -8.387 -21.779  1.00 69.47           H
ATOM   2116  HN  ILE A 148      -9.871  -5.515 -23.062  1.00 69.47           H
ATOM   2117  N   ALA A 149     -12.031  -6.957 -24.372  1.00 69.57           N
ATOM   2118  CA  ALA A 149     -13.374  -7.402 -24.701  1.00 69.57           C
ATOM   2119  C   ALA A 149     -13.938  -6.525 -25.820  1.00 69.57           C
ATOM   2120  O   ALA A 149     -14.649  -7.012 -26.697  1.00 69.57           O
ATOM   2121  HA  ALA A 149     -13.306  -8.430 -25.056  1.00 69.57           H
ATOM   2122  CB  ALA A 149     -14.245  -7.372 -23.443  1.00 69.57           C
ATOM   2123 1HB  ALA A 149     -13.817  -8.034 -22.689  1.00 69.57           H
ATOM   2124 2HB  ALA A 149     -14.285  -6.355 -23.052  1.00 69.57           H
ATOM   2125 3HB  ALA A 149     -15.252  -7.706 -23.690  1.00 69.57           H
ATOM   2126  HN  ALA A 149     -11.946  -6.481 -23.496  1.00 69.57           H
ATOM   2127  N   GLN A 150     -13.599  -5.246 -25.754  1.00 73.86           N
ATOM   2128  CA  GLN A 150     -14.172  -4.271 -26.667  1.00 73.86           C
ATOM   2129  C   GLN A 150     -13.066  -3.561 -27.449  1.00 73.86           C
ATOM   2130  O   GLN A 150     -13.116  -2.347 -27.640  1.00 73.86           O
ATOM   2131  HA  GLN A 150     -14.798  -4.846 -27.349  1.00 73.86           H
ATOM   2132  CB  GLN A 150     -15.045  -3.264 -25.915  1.00 73.86           C
ATOM   2133 1HB  GLN A 150     -14.439  -2.720 -25.191  1.00 73.86           H
ATOM   2134 2HB  GLN A 150     -15.442  -2.528 -26.615  1.00 73.86           H
ATOM   2135  CG  GLN A 150     -16.199  -3.967 -25.197  1.00 73.86           C
ATOM   2136 1HG  GLN A 150     -16.677  -4.674 -25.875  1.00 73.86           H
ATOM   2137 2HG  GLN A 150     -15.812  -4.542 -24.357  1.00 73.86           H
ATOM   2138  CD  GLN A 150     -17.231  -2.954 -24.697  1.00 73.86           C
ATOM   2139  OE1 GLN A 150     -17.139  -1.762 -24.941  1.00 73.86           O
ATOM   2140  NE2 GLN A 150     -18.218  -3.493 -23.986  1.00 73.86           N
ATOM   2141 1HE2 GLN A 150     -18.234  -4.480 -23.822  1.00 73.86           H
ATOM   2142 2HE2 GLN A 150     -18.942  -2.912 -23.615  1.00 73.86           H
ATOM   2143  HN  GLN A 150     -12.947  -4.874 -25.094  1.00 73.86           H
ATOM   2144  N   ALA A 151     -12.092  -4.349 -27.881  1.00 71.07           N
ATOM   2145  CA  ALA A 151     -10.863  -3.792 -28.420  1.00 71.07           C
ATOM   2146  C   ALA A 151     -11.205  -2.709 -29.445  1.00 71.07           C
ATOM   2147  O   ALA A 151     -10.612  -1.632 -29.437  1.00 71.07           O
ATOM   2148  HA  ALA A 151     -10.313  -3.339 -27.595  1.00 71.07           H
ATOM   2149  CB  ALA A 151     -10.014  -4.915 -29.020  1.00 71.07           C
ATOM   2150 1HB  ALA A 151      -9.773  -5.643 -28.245  1.00 71.07           H
ATOM   2151 2HB  ALA A 151     -10.571  -5.405 -29.818  1.00 71.07           H
ATOM   2152 3HB  ALA A 151      -9.092  -4.497 -29.425  1.00 71.07           H
ATOM   2153  HN  ALA A 151     -12.132  -5.348 -27.866  1.00 71.07           H
ATOM   2154  N   MET A 152     -12.161  -3.032 -30.303  1.00 69.29           N
ATOM   2155  CA  MET A 152     -12.558  -2.119 -31.361  1.00 69.29           C
ATOM   2156  C   MET A 152     -13.051  -0.791 -30.782  1.00 69.29           C
ATOM   2157  O   MET A 152     -12.500   0.266 -31.087  1.00 69.29           O
ATOM   2158  HA  MET A 152     -11.660  -1.952 -31.957  1.00 69.29           H
ATOM   2159  CB  MET A 152     -13.670  -2.756 -32.196  1.00 69.29           C
ATOM   2160 1HB  MET A 152     -14.386  -3.249 -31.539  1.00 69.29           H
ATOM   2161 2HB  MET A 152     -14.215  -1.981 -32.735  1.00 69.29           H
ATOM   2162  CG  MET A 152     -13.098  -3.770 -33.189  1.00 69.29           C
ATOM   2163 1HG  MET A 152     -12.168  -4.185 -32.802  1.00 69.29           H
ATOM   2164 2HG  MET A 152     -13.792  -4.602 -33.312  1.00 69.29           H
ATOM   2165  SD  MET A 152     -12.805  -2.983 -34.764  1.00 69.29           S
ATOM   2166  CE  MET A 152     -14.475  -2.910 -35.390  1.00 69.29           C
ATOM   2167 1HE  MET A 152     -14.878  -3.920 -35.468  1.00 69.29           H
ATOM   2168 2HE  MET A 152     -15.092  -2.323 -34.710  1.00 69.29           H
ATOM   2169 3HE  MET A 152     -14.474  -2.443 -36.375  1.00 69.29           H
ATOM   2170  HN  MET A 152     -12.660  -3.899 -30.285  1.00 69.29           H
ATOM   2171  N   ARG A 153     -14.083  -0.888 -29.957  1.00 74.38           N
ATOM   2172  CA  ARG A 153     -14.688   0.296 -29.372  1.00 74.38           C
ATOM   2173  C   ARG A 153     -13.665   1.047 -28.517  1.00 74.38           C
ATOM   2174  O   ARG A 153     -13.656   2.277 -28.492  1.00 74.38           O
ATOM   2175  HA  ARG A 153     -15.004   0.898 -30.225  1.00 74.38           H
ATOM   2176  CB  ARG A 153     -15.894  -0.072 -28.506  1.00 74.38           C
ATOM   2177 1HB  ARG A 153     -15.635  -0.902 -27.849  1.00 74.38           H
ATOM   2178 2HB  ARG A 153     -16.158   0.770 -27.867  1.00 74.38           H
ATOM   2179  CG  ARG A 153     -17.095  -0.457 -29.374  1.00 74.38           C
ATOM   2180 1HG  ARG A 153     -17.320   0.352 -30.069  1.00 74.38           H
ATOM   2181 2HG  ARG A 153     -16.849  -1.333 -29.973  1.00 74.38           H
ATOM   2182  CD  ARG A 153     -18.323  -0.751 -28.510  1.00 74.38           C
ATOM   2183 1HD  ARG A 153     -18.144  -1.635 -27.897  1.00 74.38           H
ATOM   2184 2HD  ARG A 153     -18.505   0.079 -27.827  1.00 74.38           H
ATOM   2185  NE  ARG A 153     -19.508  -0.965 -29.371  1.00 74.38           N
ATOM   2186  HE  ARG A 153     -19.388  -0.889 -30.361  1.00 74.38           H
ATOM   2187  CZ  ARG A 153     -20.731  -1.256 -28.907  1.00 74.38           C
ATOM   2188  NH1 ARG A 153     -20.949  -1.371 -27.590  1.00 74.38           N
ATOM   2189 1HH1 ARG A 153     -20.196  -1.240 -26.945  1.00 74.38           H
ATOM   2190 2HH1 ARG A 153     -21.865  -1.588 -27.253  1.00 74.38           H
ATOM   2191  NH2 ARG A 153     -21.732  -1.430 -29.781  1.00 74.38           N
ATOM   2192 1HH2 ARG A 153     -22.651  -1.647 -29.451  1.00 74.38           H
ATOM   2193 2HH2 ARG A 153     -21.561  -1.342 -30.762  1.00 74.38           H
ATOM   2194  HN  ARG A 153     -14.504  -1.755 -29.689  1.00 74.38           H
ATOM   2195  N   ALA A 154     -12.829   0.276 -27.838  1.00 73.44           N
ATOM   2196  CA  ALA A 154     -11.875   0.848 -26.903  1.00 73.44           C
ATOM   2197  C   ALA A 154     -10.889   1.734 -27.667  1.00 73.44           C
ATOM   2198  O   ALA A 154     -10.380   2.714 -27.124  1.00 73.44           O
ATOM   2199  HA  ALA A 154     -12.431   1.463 -26.196  1.00 73.44           H
ATOM   2200  CB  ALA A 154     -11.175  -0.275 -26.136  1.00 73.44           C
ATOM   2201 1HB  ALA A 154     -11.916  -0.857 -25.587  1.00 73.44           H
ATOM   2202 2HB  ALA A 154     -10.652  -0.924 -26.838  1.00 73.44           H
ATOM   2203 3HB  ALA A 154     -10.459   0.154 -25.435  1.00 73.44           H
ATOM   2204  HN  ALA A 154     -12.798  -0.720 -27.917  1.00 73.44           H
ATOM   2205  N   HIS A 155     -10.649   1.359 -28.915  1.00 75.04           N
ATOM   2206  CA  HIS A 155      -9.744   2.116 -29.763  1.00 75.04           C
ATOM   2207  C   HIS A 155     -10.380   3.462 -30.118  1.00 75.04           C
ATOM   2208  O   HIS A 155      -9.748   4.507 -29.977  1.00 75.04           O
ATOM   2209  HA  HIS A 155      -8.842   2.293 -29.178  1.00 75.04           H
ATOM   2210  CB  HIS A 155      -9.349   1.303 -30.997  1.00 75.04           C
ATOM   2211 1HB  HIS A 155      -9.013   0.316 -30.678  1.00 75.04           H
ATOM   2212 2HB  HIS A 155     -10.231   1.154 -31.620  1.00 75.04           H
ATOM   2213  CG  HIS A 155      -8.264   1.942 -31.832  1.00 75.04           C
ATOM   2214  ND1 HIS A 155      -8.534   2.820 -32.867  1.00 75.04           N
ATOM   2215  HD1 HIS A 155      -9.443   3.114 -33.162  1.00 75.04           H
ATOM   2216  CD2 HIS A 155      -6.907   1.822 -31.773  1.00 75.04           C
ATOM   2217  HD2 HIS A 155      -6.352   1.204 -31.067  1.00 75.04           H
ATOM   2218  CE1 HIS A 155      -7.384   3.204 -33.400  1.00 75.04           C
ATOM   2219  HE1 HIS A 155      -7.263   3.894 -34.235  1.00 75.04           H
ATOM   2220  NE2 HIS A 155      -6.376   2.584 -32.721  1.00 75.04           N
ATOM   2221  HN  HIS A 155     -11.059   0.555 -29.346  1.00 75.04           H
ATOM   2222  N   THR A 156     -11.622   3.392 -30.573  1.00 75.91           N
ATOM   2223  CA  THR A 156     -12.312   4.578 -31.051  1.00 75.91           C
ATOM   2224  C   THR A 156     -12.503   5.580 -29.911  1.00 75.91           C
ATOM   2225  O   THR A 156     -12.454   6.790 -30.129  1.00 75.91           O
ATOM   2226  HA  THR A 156     -11.685   5.061 -31.801  1.00 75.91           H
ATOM   2227  CB  THR A 156     -13.627   4.133 -31.695  1.00 75.91           C
ATOM   2228  HB  THR A 156     -14.358   3.856 -30.935  1.00 75.91           H
ATOM   2229  OG1 THR A 156     -13.242   3.090 -32.587  1.00 75.91           O
ATOM   2230  HG1 THR A 156     -13.518   2.203 -32.216  1.00 75.91           H
ATOM   2231  CG2 THR A 156     -14.223   5.204 -32.610  1.00 75.91           C
ATOM   2232 1HG2 THR A 156     -13.519   5.432 -33.409  1.00 75.91           H
ATOM   2233 2HG2 THR A 156     -14.421   6.107 -32.031  1.00 75.91           H
ATOM   2234 3HG2 THR A 156     -15.155   4.837 -33.040  1.00 75.91           H
ATOM   2235  HN  THR A 156     -12.155   2.547 -30.617  1.00 75.91           H
ATOM   2236  N   TRP A 157     -12.715   5.041 -28.720  1.00 82.65           N
ATOM   2237  CA  TRP A 157     -13.090   5.863 -27.582  1.00 82.65           C
ATOM   2238  C   TRP A 157     -11.823   6.164 -26.779  1.00 82.65           C
ATOM   2239  O   TRP A 157     -11.897   6.494 -25.597  1.00 82.65           O
ATOM   2240  HA  TRP A 157     -13.517   6.789 -27.966  1.00 82.65           H
ATOM   2241  CB  TRP A 157     -14.178   5.182 -26.749  1.00 82.65           C
ATOM   2242 1HB  TRP A 157     -13.906   4.138 -26.599  1.00 82.65           H
ATOM   2243 2HB  TRP A 157     -14.211   5.648 -25.764  1.00 82.65           H
ATOM   2244  CG  TRP A 157     -15.573   5.246 -27.375  1.00 82.65           C
ATOM   2245  CD1 TRP A 157     -15.910   5.064 -28.659  1.00 82.65           C
ATOM   2246  HD1 TRP A 157     -15.199   4.836 -29.454  1.00 82.65           H
ATOM   2247  CD2 TRP A 157     -16.812   5.521 -26.688  1.00 82.65           C
ATOM   2248  NE1 TRP A 157     -17.270   5.200 -28.849  1.00 82.65           N
ATOM   2249  HE1 TRP A 157     -17.758   5.109 -29.717  1.00 82.65           H
ATOM   2250  CE2 TRP A 157     -17.836   5.486 -27.612  1.00 82.65           C
ATOM   2251  CE3 TRP A 157     -17.059   5.788 -25.330  1.00 82.65           C
ATOM   2252  HE3 TRP A 157     -16.268   5.821 -24.581  1.00 82.65           H
ATOM   2253  CZ2 TRP A 157     -19.177   5.712 -27.279  1.00 82.65           C
ATOM   2254  HZ2 TRP A 157     -19.968   5.679 -28.029  1.00 82.65           H
ATOM   2255  CZ3 TRP A 157     -18.404   6.011 -25.013  1.00 82.65           C
ATOM   2256  HZ3 TRP A 157     -18.652   6.224 -23.973  1.00 82.65           H
ATOM   2257  CH2 TRP A 157     -19.447   5.981 -25.932  1.00 82.65           C
ATOM   2258  HH2 TRP A 157     -20.470   6.165 -25.605  1.00 82.65           H
ATOM   2259  HN  TRP A 157     -12.636   4.063 -28.527  1.00 82.65           H
ATOM   2260  N   ARG A 158     -10.689   6.039 -27.454  1.00 81.98           N
ATOM   2261  CA  ARG A 158      -9.404   6.133 -26.782  1.00 81.98           C
ATOM   2262  C   ARG A 158      -9.293   7.463 -26.034  1.00 81.98           C
ATOM   2263  O   ARG A 158      -8.877   7.495 -24.877  1.00 81.98           O
ATOM   2264  HA  ARG A 158      -9.389   5.291 -26.090  1.00 81.98           H
ATOM   2265  CB  ARG A 158      -8.251   6.020 -27.781  1.00 81.98           C
ATOM   2266 1HB  ARG A 158      -8.335   5.084 -28.334  1.00 81.98           H
ATOM   2267 2HB  ARG A 158      -8.316   6.827 -28.511  1.00 81.98           H
ATOM   2268  CG  ARG A 158      -6.899   6.078 -27.067  1.00 81.98           C
ATOM   2269 1HG  ARG A 158      -6.865   6.952 -26.416  1.00 81.98           H
ATOM   2270 2HG  ARG A 158      -6.782   5.202 -26.430  1.00 81.98           H
ATOM   2271  CD  ARG A 158      -5.749   6.140 -28.074  1.00 81.98           C
ATOM   2272 1HD  ARG A 158      -5.773   5.263 -28.721  1.00 81.98           H
ATOM   2273 2HD  ARG A 158      -5.865   7.013 -28.717  1.00 81.98           H
ATOM   2274  NE  ARG A 158      -4.454   6.206 -27.360  1.00 81.98           N
ATOM   2275  HE  ARG A 158      -4.446   6.598 -26.440  1.00 81.98           H
ATOM   2276  CZ  ARG A 158      -3.293   5.774 -27.870  1.00 81.98           C
ATOM   2277  NH1 ARG A 158      -3.246   5.241 -29.098  1.00 81.98           N
ATOM   2278 1HH1 ARG A 158      -4.081   5.163 -29.642  1.00 81.98           H
ATOM   2279 2HH1 ARG A 158      -2.375   4.921 -29.471  1.00 81.98           H
ATOM   2280  NH2 ARG A 158      -2.179   5.884 -27.133  1.00 81.98           N
ATOM   2281 1HH2 ARG A 158      -1.304   5.566 -27.498  1.00 81.98           H
ATOM   2282 2HH2 ARG A 158      -2.223   6.283 -26.217  1.00 81.98           H
ATOM   2283  HN  ARG A 158     -10.640   5.877 -28.439  1.00 81.98           H
ATOM   2284  N   GLU A 159      -9.671   8.528 -26.725  1.00 84.68           N
ATOM   2285  CA  GLU A 159      -9.505   9.867 -26.187  1.00 84.68           C
ATOM   2286  C   GLU A 159     -10.426  10.073 -24.983  1.00 84.68           C
ATOM   2287  O   GLU A 159     -10.001  10.598 -23.955  1.00 84.68           O
ATOM   2288  HA  GLU A 159      -8.464   9.925 -25.871  1.00 84.68           H
ATOM   2289  CB  GLU A 159      -9.763  10.926 -27.261  1.00 84.68           C
ATOM   2290 1HB  GLU A 159     -10.705  10.714 -27.768  1.00 84.68           H
ATOM   2291 2HB  GLU A 159      -9.728  11.919 -26.814  1.00 84.68           H
ATOM   2292  CG  GLU A 159      -8.670  10.898 -28.332  1.00 84.68           C
ATOM   2293 1HG  GLU A 159      -7.690  10.923 -27.857  1.00 84.68           H
ATOM   2294 2HG  GLU A 159      -8.729   9.964 -28.892  1.00 84.68           H
ATOM   2295  CD  GLU A 159      -8.810  12.083 -29.290  1.00 84.68           C
ATOM   2296  OE1 GLU A 159      -7.820  12.357 -30.001  1.00 84.68           O
ATOM   2297  OE2 GLU A 159      -9.904  12.688 -29.288  1.00 84.68           O
ATOM   2298  HN  GLU A 159     -10.084   8.486 -27.635  1.00 84.68           H
ATOM   2299  N   LYS A 160     -11.670   9.649 -25.150  1.00 87.55           N
ATOM   2300  CA  LYS A 160     -12.645   9.749 -24.077  1.00 87.55           C
ATOM   2301  C   LYS A 160     -12.131   8.990 -22.853  1.00 87.55           C
ATOM   2302  O   LYS A 160     -12.217   9.484 -21.730  1.00 87.55           O
ATOM   2303  HA  LYS A 160     -12.737  10.804 -23.816  1.00 87.55           H
ATOM   2304  CB  LYS A 160     -14.020   9.281 -24.558  1.00 87.55           C
ATOM   2305 1HB  LYS A 160     -13.926   8.317 -25.058  1.00 87.55           H
ATOM   2306 2HB  LYS A 160     -14.678   9.133 -23.702  1.00 87.55           H
ATOM   2307  CG  LYS A 160     -14.643  10.300 -25.515  1.00 87.55           C
ATOM   2308 1HG  LYS A 160     -14.635  11.288 -25.055  1.00 87.55           H
ATOM   2309 2HG  LYS A 160     -14.042  10.366 -26.422  1.00 87.55           H
ATOM   2310  CD  LYS A 160     -16.077   9.909 -25.875  1.00 87.55           C
ATOM   2311 1HD  LYS A 160     -16.078   8.950 -26.394  1.00 87.55           H
ATOM   2312 2HD  LYS A 160     -16.662   9.778 -24.964  1.00 87.55           H
ATOM   2313  CE  LYS A 160     -16.731  10.973 -26.758  1.00 87.55           C
ATOM   2314 1HE  LYS A 160     -16.697  11.941 -26.257  1.00 87.55           H
ATOM   2315 2HE  LYS A 160     -16.171  11.077 -27.688  1.00 87.55           H
ATOM   2316  NZ  LYS A 160     -18.134  10.610 -27.056  1.00 87.55           N
ATOM   2317 1HZ  LYS A 160     -18.548  11.320 -27.651  1.00 87.55           H
ATOM   2318 2HZ  LYS A 160     -18.158   9.715 -27.531  1.00 87.55           H
ATOM   2319 3HZ  LYS A 160     -18.658  10.548 -26.190  1.00 87.55           H
ATOM   2320  HN  LYS A 160     -12.014   9.244 -25.997  1.00 87.55           H
ATOM   2321  N   ARG A 161     -11.607   7.800 -23.111  1.00 87.98           N
ATOM   2322  CA  ARG A 161     -11.090   6.962 -22.043  1.00 87.98           C
ATOM   2323  C   ARG A 161      -9.970   7.687 -21.294  1.00 87.98           C
ATOM   2324  O   ARG A 161      -9.857   7.570 -20.075  1.00 87.98           O
ATOM   2325  HA  ARG A 161     -11.945   6.783 -21.391  1.00 87.98           H
ATOM   2326  CB  ARG A 161     -10.554   5.638 -22.591  1.00 87.98           C
ATOM   2327 1HB  ARG A 161      -9.909   5.831 -23.449  1.00 87.98           H
ATOM   2328 2HB  ARG A 161      -9.941   5.149 -21.835  1.00 87.98           H
ATOM   2329  CG  ARG A 161     -11.699   4.712 -23.005  1.00 87.98           C
ATOM   2330 1HG  ARG A 161     -12.218   4.350 -22.117  1.00 87.98           H
ATOM   2331 2HG  ARG A 161     -12.428   5.269 -23.594  1.00 87.98           H
ATOM   2332  CD  ARG A 161     -11.178   3.525 -23.817  1.00 87.98           C
ATOM   2333 1HD  ARG A 161     -12.015   2.952 -24.216  1.00 87.98           H
ATOM   2334 2HD  ARG A 161     -10.602   3.883 -24.671  1.00 87.98           H
ATOM   2335  NE  ARG A 161     -10.334   2.660 -22.965  1.00 87.98           N
ATOM   2336  HE  ARG A 161     -10.526   2.637 -21.984  1.00 87.98           H
ATOM   2337  CZ  ARG A 161      -9.328   1.903 -23.425  1.00 87.98           C
ATOM   2338  NH1 ARG A 161      -9.026   1.894 -24.730  1.00 87.98           N
ATOM   2339 1HH1 ARG A 161      -9.553   2.455 -25.369  1.00 87.98           H
ATOM   2340 2HH1 ARG A 161      -8.274   1.327 -25.066  1.00 87.98           H
ATOM   2341  NH2 ARG A 161      -8.628   1.157 -22.560  1.00 87.98           N
ATOM   2342 1HH2 ARG A 161      -7.874   0.587 -22.887  1.00 87.98           H
ATOM   2343 2HH2 ARG A 161      -8.860   1.169 -21.587  1.00 87.98           H
ATOM   2344  HN  ARG A 161     -11.533   7.409 -24.028  1.00 87.98           H
ATOM   2345  N   LEU A 162      -9.170   8.420 -22.055  1.00 89.48           N
ATOM   2346  CA  LEU A 162      -8.055   9.153 -21.480  1.00 89.48           C
ATOM   2347  C   LEU A 162      -8.593  10.260 -20.571  1.00 89.48           C
ATOM   2348  O   LEU A 162      -8.053  10.498 -19.492  1.00 89.48           O
ATOM   2349  HA  LEU A 162      -7.483   8.454 -20.872  1.00 89.48           H
ATOM   2350  CB  LEU A 162      -7.124   9.662 -22.583  1.00 89.48           C
ATOM   2351 1HB  LEU A 162      -6.884   8.827 -23.241  1.00 89.48           H
ATOM   2352 2HB  LEU A 162      -7.667  10.394 -23.180  1.00 89.48           H
ATOM   2353  CG  LEU A 162      -5.814  10.298 -22.113  1.00 89.48           C
ATOM   2354  HG  LEU A 162      -6.051  11.054 -21.364  1.00 89.48           H
ATOM   2355  CD1 LEU A 162      -4.912   9.262 -21.440  1.00 89.48           C
ATOM   2356 1HD1 LEU A 162      -5.425   8.840 -20.576  1.00 89.48           H
ATOM   2357 2HD1 LEU A 162      -4.680   8.467 -22.149  1.00 89.48           H
ATOM   2358 3HD1 LEU A 162      -3.988   9.741 -21.116  1.00 89.48           H
ATOM   2359  CD2 LEU A 162      -5.106  11.012 -23.267  1.00 89.48           C
ATOM   2360 1HD2 LEU A 162      -4.883  10.293 -24.056  1.00 89.48           H
ATOM   2361 2HD2 LEU A 162      -5.754  11.795 -23.661  1.00 89.48           H
ATOM   2362 3HD2 LEU A 162      -4.179  11.455 -22.905  1.00 89.48           H
ATOM   2363  HN  LEU A 162      -9.275   8.517 -23.045  1.00 89.48           H
ATOM   2364  N   LEU A 163      -9.650  10.906 -21.040  1.00 91.41           N
ATOM   2365  CA  LEU A 163     -10.260  11.989 -20.287  1.00 91.41           C
ATOM   2366  C   LEU A 163     -10.775  11.450 -18.952  1.00 91.41           C
ATOM   2367  O   LEU A 163     -10.465  11.998 -17.895  1.00 91.41           O
ATOM   2368  HA  LEU A 163      -9.482  12.725 -20.085  1.00 91.41           H
ATOM   2369  CB  LEU A 163     -11.335  12.685 -21.125  1.00 91.41           C
ATOM   2370 1HB  LEU A 163     -10.891  12.982 -22.075  1.00 91.41           H
ATOM   2371 2HB  LEU A 163     -12.117  11.961 -21.351  1.00 91.41           H
ATOM   2372  CG  LEU A 163     -11.986  13.917 -20.492  1.00 91.41           C
ATOM   2373  HG  LEU A 163     -12.331  13.645 -19.494  1.00 91.41           H
ATOM   2374  CD1 LEU A 163     -10.971  15.050 -20.327  1.00 91.41           C
ATOM   2375 1HD1 LEU A 163     -10.156  14.717 -19.685  1.00 91.41           H
ATOM   2376 2HD1 LEU A 163     -10.574  15.327 -21.303  1.00 91.41           H
ATOM   2377 3HD1 LEU A 163     -11.460  15.912 -19.874  1.00 91.41           H
ATOM   2378  CD2 LEU A 163     -13.214  14.359 -21.290  1.00 91.41           C
ATOM   2379 1HD2 LEU A 163     -12.916  14.606 -22.309  1.00 91.41           H
ATOM   2380 2HD2 LEU A 163     -13.944  13.549 -21.311  1.00 91.41           H
ATOM   2381 3HD2 LEU A 163     -13.658  15.235 -20.818  1.00 91.41           H
ATOM   2382  HN  LEU A 163     -10.088  10.701 -21.915  1.00 91.41           H
ATOM   2383  N   TYR A 164     -11.554  10.381 -19.042  1.00 91.58           N
ATOM   2384  CA  TYR A 164     -12.128   9.771 -17.855  1.00 91.58           C
ATOM   2385  C   TYR A 164     -11.032   9.291 -16.901  1.00 91.58           C
ATOM   2386  O   TYR A 164     -11.201   9.335 -15.683  1.00 91.58           O
ATOM   2387  HA  TYR A 164     -12.735  10.522 -17.351  1.00 91.58           H
ATOM   2388  CB  TYR A 164     -12.924   8.560 -18.347  1.00 91.58           C
ATOM   2389 1HB  TYR A 164     -12.305   7.986 -19.036  1.00 91.58           H
ATOM   2390 2HB  TYR A 164     -13.142   7.912 -17.498  1.00 91.58           H
ATOM   2391  CG  TYR A 164     -14.237   8.922 -19.044  1.00 91.58           C
ATOM   2392  CD1 TYR A 164     -15.118   9.799 -18.445  1.00 91.58           C
ATOM   2393  HD1 TYR A 164     -14.878  10.235 -17.475  1.00 91.58           H
ATOM   2394  CD2 TYR A 164     -14.541   8.370 -20.272  1.00 91.58           C
ATOM   2395  HD2 TYR A 164     -13.845   7.677 -20.745  1.00 91.58           H
ATOM   2396  CE1 TYR A 164     -16.354  10.139 -19.101  1.00 91.58           C
ATOM   2397  HE1 TYR A 164     -17.059  10.830 -18.639  1.00 91.58           H
ATOM   2398  CE2 TYR A 164     -15.777   8.710 -20.928  1.00 91.58           C
ATOM   2399  HE2 TYR A 164     -16.029   8.281 -21.898  1.00 91.58           H
ATOM   2400  CZ  TYR A 164     -16.622   9.578 -20.311  1.00 91.58           C
ATOM   2401  OH  TYR A 164     -17.789   9.899 -20.931  1.00 91.58           O
ATOM   2402  HH  TYR A 164     -18.315  10.532 -20.363  1.00 91.58           H
ATOM   2403  HN  TYR A 164     -11.793   9.935 -19.905  1.00 91.58           H
ATOM   2404  N   SER A 165      -9.932   8.844 -17.490  1.00 92.49           N
ATOM   2405  CA  SER A 165      -8.814   8.344 -16.708  1.00 92.49           C
ATOM   2406  C   SER A 165      -8.289   9.445 -15.784  1.00 92.49           C
ATOM   2407  O   SER A 165      -7.859   9.168 -14.666  1.00 92.49           O
ATOM   2408  HA  SER A 165      -9.217   7.516 -16.126  1.00 92.49           H
ATOM   2409  CB  SER A 165      -7.693   7.832 -17.615  1.00 92.49           C
ATOM   2410 1HB  SER A 165      -7.048   7.161 -17.049  1.00 92.49           H
ATOM   2411 2HB  SER A 165      -8.123   7.249 -18.429  1.00 92.49           H
ATOM   2412  OG  SER A 165      -6.914   8.897 -18.154  1.00 92.49           O
ATOM   2413  HG  SER A 165      -7.471   9.724 -18.230  1.00 92.49           H
ATOM   2414  HN  SER A 165      -9.799   8.820 -18.481  1.00 92.49           H
ATOM   2415  N   LYS A 166      -8.341  10.670 -16.286  1.00 94.29           N
ATOM   2416  CA  LYS A 166      -7.879  11.813 -15.518  1.00 94.29           C
ATOM   2417  C   LYS A 166      -8.803  12.021 -14.316  1.00 94.29           C
ATOM   2418  O   LYS A 166      -8.335  12.214 -13.195  1.00 94.29           O
ATOM   2419  HA  LYS A 166      -6.881  11.578 -15.149  1.00 94.29           H
ATOM   2420  CB  LYS A 166      -7.752  13.046 -16.416  1.00 94.29           C
ATOM   2421 1HB  LYS A 166      -8.684  13.204 -16.957  1.00 94.29           H
ATOM   2422 2HB  LYS A 166      -7.586  13.931 -15.802  1.00 94.29           H
ATOM   2423  CG  LYS A 166      -6.600  12.884 -17.409  1.00 94.29           C
ATOM   2424 1HG  LYS A 166      -5.664  12.746 -16.867  1.00 94.29           H
ATOM   2425 2HG  LYS A 166      -6.755  11.987 -18.009  1.00 94.29           H
ATOM   2426  CD  LYS A 166      -6.490  14.104 -18.325  1.00 94.29           C
ATOM   2427 1HD  LYS A 166      -7.405  14.209 -18.908  1.00 94.29           H
ATOM   2428 2HD  LYS A 166      -6.389  15.007 -17.723  1.00 94.29           H
ATOM   2429  CE  LYS A 166      -5.290  13.976 -19.267  1.00 94.29           C
ATOM   2430 1HE  LYS A 166      -4.381  13.817 -18.687  1.00 94.29           H
ATOM   2431 2HE  LYS A 166      -5.416  13.105 -19.909  1.00 94.29           H
ATOM   2432  NZ  LYS A 166      -5.150  15.195 -20.095  1.00 94.29           N
ATOM   2433 1HZ  LYS A 166      -4.360  15.088 -20.722  1.00 94.29           H
ATOM   2434 2HZ  LYS A 166      -5.996  15.333 -20.638  1.00 94.29           H
ATOM   2435 3HZ  LYS A 166      -4.999  15.997 -19.494  1.00 94.29           H
ATOM   2436  HN  LYS A 166      -8.690  10.886 -17.198  1.00 94.29           H
ATOM   2437  N   MET A 167     -10.098  11.976 -14.590  1.00 95.39           N
ATOM   2438  CA  MET A 167     -11.091  12.198 -13.553  1.00 95.39           C
ATOM   2439  C   MET A 167     -10.999  11.126 -12.466  1.00 95.39           C
ATOM   2440  O   MET A 167     -11.048  11.436 -11.277  1.00 95.39           O
ATOM   2441  HA  MET A 167     -10.859  13.176 -13.130  1.00 95.39           H
ATOM   2442  CB  MET A 167     -12.490  12.179 -14.173  1.00 95.39           C
ATOM   2443 1HB  MET A 167     -12.652  11.229 -14.683  1.00 95.39           H
ATOM   2444 2HB  MET A 167     -13.241  12.251 -13.386  1.00 95.39           H
ATOM   2445  CG  MET A 167     -12.668  13.332 -15.162  1.00 95.39           C
ATOM   2446 1HG  MET A 167     -12.498  14.284 -14.659  1.00 95.39           H
ATOM   2447 2HG  MET A 167     -11.927  13.256 -15.959  1.00 95.39           H
ATOM   2448  SD  MET A 167     -14.313  13.295 -15.854  1.00 95.39           S
ATOM   2449  CE  MET A 167     -15.258  13.826 -14.436  1.00 95.39           C
ATOM   2450 1HE  MET A 167     -15.106  13.124 -13.616  1.00 95.39           H
ATOM   2451 2HE  MET A 167     -14.928  14.819 -14.131  1.00 95.39           H
ATOM   2452 3HE  MET A 167     -16.316  13.858 -14.696  1.00 95.39           H
ATOM   2453  HN  MET A 167     -10.471  11.791 -15.500  1.00 95.39           H
ATOM   2454  N   VAL A 168     -10.868   9.885 -12.913  1.00 95.17           N
ATOM   2455  CA  VAL A 168     -10.811   8.761 -11.995  1.00 95.17           C
ATOM   2456  C   VAL A 168      -9.600   8.922 -11.073  1.00 95.17           C
ATOM   2457  O   VAL A 168      -9.700   8.699  -9.867  1.00 95.17           O
ATOM   2458  HA  VAL A 168     -11.718   8.784 -11.390  1.00 95.17           H
ATOM   2459  CB  VAL A 168     -10.796   7.446 -12.777  1.00 95.17           C
ATOM   2460  HB  VAL A 168     -10.013   7.514 -13.532  1.00 95.17           H
ATOM   2461  CG1 VAL A 168     -10.465   6.267 -11.861  1.00 95.17           C
ATOM   2462 1HG1 VAL A 168      -9.483   6.418 -11.414  1.00 95.17           H
ATOM   2463 2HG1 VAL A 168     -11.216   6.196 -11.074  1.00 95.17           H
ATOM   2464 3HG1 VAL A 168     -10.462   5.345 -12.443  1.00 95.17           H
ATOM   2465  CG2 VAL A 168     -12.127   7.223 -13.499  1.00 95.17           C
ATOM   2466 1HG2 VAL A 168     -12.935   7.186 -12.769  1.00 95.17           H
ATOM   2467 2HG2 VAL A 168     -12.304   8.043 -14.196  1.00 95.17           H
ATOM   2468 3HG2 VAL A 168     -12.089   6.282 -14.048  1.00 95.17           H
ATOM   2469  HN  VAL A 168     -10.801   9.644 -13.881  1.00 95.17           H
ATOM   2470  N   CYS A 169      -8.485   9.307 -11.676  1.00 95.40           N
ATOM   2471  CA  CYS A 169      -7.255   9.492 -10.925  1.00 95.40           C
ATOM   2472  C   CYS A 169      -7.516  10.518  -9.820  1.00 95.40           C
ATOM   2473  O   CYS A 169      -7.153  10.298  -8.666  1.00 95.40           O
ATOM   2474  HA  CYS A 169      -6.998   8.522 -10.500  1.00 95.40           H
ATOM   2475  CB  CYS A 169      -6.097   9.913 -11.833  1.00 95.40           C
ATOM   2476 1HB  CYS A 169      -6.415  10.722 -12.491  1.00 95.40           H
ATOM   2477 2HB  CYS A 169      -5.273  10.298 -11.231  1.00 95.40           H
ATOM   2478  SG  CYS A 169      -5.529   8.486 -12.827  1.00 95.40           S
ATOM   2479  HG  CYS A 169      -6.515   8.537 -13.718  1.00 95.40           H
ATOM   2480  HN  CYS A 169      -8.414   9.490 -12.656  1.00 95.40           H
ATOM   2481  N   PHE A 170      -8.144  11.616 -10.213  1.00 96.50           N
ATOM   2482  CA  PHE A 170      -8.424  12.693  -9.278  1.00 96.50           C
ATOM   2483  C   PHE A 170      -9.308  12.204  -8.129  1.00 96.50           C
ATOM   2484  O   PHE A 170      -9.029  12.484  -6.964  1.00 96.50           O
ATOM   2485  HA  PHE A 170      -7.468  13.032  -8.880  1.00 96.50           H
ATOM   2486  CB  PHE A 170      -9.173  13.777 -10.056  1.00 96.50           C
ATOM   2487 1HB  PHE A 170      -8.572  14.074 -10.916  1.00 96.50           H
ATOM   2488 2HB  PHE A 170     -10.100  13.356 -10.445  1.00 96.50           H
ATOM   2489  CG  PHE A 170      -9.502  15.021  -9.229  1.00 96.50           C
ATOM   2490  CD1 PHE A 170     -10.746  15.177  -8.701  1.00 96.50           C
ATOM   2491  HD1 PHE A 170     -11.508  14.415  -8.867  1.00 96.50           H
ATOM   2492  CD2 PHE A 170      -8.552  15.971  -9.021  1.00 96.50           C
ATOM   2493  HD2 PHE A 170      -7.555  15.847  -9.445  1.00 96.50           H
ATOM   2494  CE1 PHE A 170     -11.052  16.331  -7.933  1.00 96.50           C
ATOM   2495  HE1 PHE A 170     -12.048  16.456  -7.510  1.00 96.50           H
ATOM   2496  CE2 PHE A 170      -8.857  17.126  -8.254  1.00 96.50           C
ATOM   2497  HE2 PHE A 170      -8.096  17.888  -8.087  1.00 96.50           H
ATOM   2498  CZ  PHE A 170     -10.101  17.282  -7.725  1.00 96.50           C
ATOM   2499  HZ  PHE A 170     -10.336  18.168  -7.136  1.00 96.50           H
ATOM   2500  HN  PHE A 170      -8.458  11.777 -11.149  1.00 96.50           H
ATOM   2501  N   THR A 171     -10.357  11.483  -8.497  1.00 96.48           N
ATOM   2502  CA  THR A 171     -11.292  10.966  -7.512  1.00 96.48           C
ATOM   2503  C   THR A 171     -10.570  10.057  -6.515  1.00 96.48           C
ATOM   2504  O   THR A 171     -10.862  10.084  -5.321  1.00 96.48           O
ATOM   2505  HA  THR A 171     -11.694  11.806  -6.945  1.00 96.48           H
ATOM   2506  CB  THR A 171     -12.428  10.265  -8.261  1.00 96.48           C
ATOM   2507  HB  THR A 171     -12.066   9.372  -8.769  1.00 96.48           H
ATOM   2508  OG1 THR A 171     -12.964  11.279  -9.106  1.00 96.48           O
ATOM   2509  HG1 THR A 171     -13.399  10.864  -9.905  1.00 96.48           H
ATOM   2510  CG2 THR A 171     -13.593   9.893  -7.341  1.00 96.48           C
ATOM   2511 1HG2 THR A 171     -13.999  10.796  -6.885  1.00 96.48           H
ATOM   2512 2HG2 THR A 171     -13.239   9.219  -6.561  1.00 96.48           H
ATOM   2513 3HG2 THR A 171     -14.371   9.399  -7.923  1.00 96.48           H
ATOM   2514  HN  THR A 171     -10.571  11.251  -9.445  1.00 96.48           H
ATOM   2515  N   ILE A 172      -9.640   9.274  -7.043  1.00 94.79           N
ATOM   2516  CA  ILE A 172      -8.911   8.321  -6.224  1.00 94.79           C
ATOM   2517  C   ILE A 172      -8.098   9.077  -5.172  1.00 94.79           C
ATOM   2518  O   ILE A 172      -8.096   8.707  -3.999  1.00 94.79           O
ATOM   2519  HA  ILE A 172      -9.646   7.701  -5.712  1.00 94.79           H
ATOM   2520  CB  ILE A 172      -8.069   7.394  -7.103  1.00 94.79           C
ATOM   2521  HB  ILE A 172      -7.578   7.998  -7.865  1.00 94.79           H
ATOM   2522  CG1 ILE A 172      -8.952   6.378  -7.830  1.00 94.79           C
ATOM   2523 1HG1 ILE A 172      -9.394   5.692  -7.108  1.00 94.79           H
ATOM   2524 2HG1 ILE A 172      -9.774   6.894  -8.325  1.00 94.79           H
ATOM   2525  CG2 ILE A 172      -6.968   6.715  -6.286  1.00 94.79           C
ATOM   2526 1HG2 ILE A 172      -6.316   7.475  -5.854  1.00 94.79           H
ATOM   2527 2HG2 ILE A 172      -7.418   6.126  -5.487  1.00 94.79           H
ATOM   2528 3HG2 ILE A 172      -6.384   6.062  -6.934  1.00 94.79           H
ATOM   2529  CD1 ILE A 172      -8.143   5.588  -8.862  1.00 94.79           C
ATOM   2530 1HD1 ILE A 172      -7.722   6.275  -9.596  1.00 94.79           H
ATOM   2531 2HD1 ILE A 172      -7.336   5.055  -8.360  1.00 94.79           H
ATOM   2532 3HD1 ILE A 172      -8.794   4.873  -9.364  1.00 94.79           H
ATOM   2533  HN  ILE A 172      -9.384   9.284  -8.010  1.00 94.79           H
ATOM   2534  N   TRP A 173      -7.426  10.124  -5.629  1.00 96.13           N
ATOM   2535  CA  TRP A 173      -6.553  10.892  -4.757  1.00 96.13           C
ATOM   2536  C   TRP A 173      -7.407  11.482  -3.634  1.00 96.13           C
ATOM   2537  O   TRP A 173      -7.033  11.414  -2.464  1.00 96.13           O
ATOM   2538  HA  TRP A 173      -5.812  10.209  -4.343  1.00 96.13           H
ATOM   2539  CB  TRP A 173      -5.786  11.955  -5.547  1.00 96.13           C
ATOM   2540 1HB  TRP A 173      -6.449  12.381  -6.300  1.00 96.13           H
ATOM   2541 2HB  TRP A 173      -5.508  12.764  -4.872  1.00 96.13           H
ATOM   2542  CG  TRP A 173      -4.526  11.429  -6.237  1.00 96.13           C
ATOM   2543  CD1 TRP A 173      -4.310  11.267  -7.549  1.00 96.13           C
ATOM   2544  HD1 TRP A 173      -5.040  11.500  -8.324  1.00 96.13           H
ATOM   2545  CD2 TRP A 173      -3.308  11.001  -5.591  1.00 96.13           C
ATOM   2546  NE1 TRP A 173      -3.047  10.768  -7.796  1.00 96.13           N
ATOM   2547  HE1 TRP A 173      -2.657  10.563  -8.694  1.00 96.13           H
ATOM   2548  CE2 TRP A 173      -2.419  10.601  -6.568  1.00 96.13           C
ATOM   2549  CE3 TRP A 173      -2.969  10.954  -4.228  1.00 96.13           C
ATOM   2550  HE3 TRP A 173      -3.653  11.265  -3.438  1.00 96.13           H
ATOM   2551  CZ2 TRP A 173      -1.133  10.125  -6.285  1.00 96.13           C
ATOM   2552  HZ2 TRP A 173      -0.449   9.814  -7.075  1.00 96.13           H
ATOM   2553  CZ3 TRP A 173      -1.680  10.476  -3.962  1.00 96.13           C
ATOM   2554  HZ3 TRP A 173      -1.366  10.419  -2.920  1.00 96.13           H
ATOM   2555  CH2 TRP A 173      -0.773  10.069  -4.933  1.00 96.13           C
ATOM   2556  HH2 TRP A 173       0.214   9.708  -4.644  1.00 96.13           H
ATOM   2557  HN  TRP A 173      -7.471  10.448  -6.574  1.00 96.13           H
ATOM   2558  N   VAL A 174      -8.538  12.048  -4.028  1.00 96.38           N
ATOM   2559  CA  VAL A 174      -9.418  12.705  -3.077  1.00 96.38           C
ATOM   2560  C   VAL A 174      -9.905  11.682  -2.049  1.00 96.38           C
ATOM   2561  O   VAL A 174      -9.921  11.960  -0.851  1.00 96.38           O
ATOM   2562  HA  VAL A 174      -8.835  13.469  -2.563  1.00 96.38           H
ATOM   2563  CB  VAL A 174     -10.563  13.400  -3.817  1.00 96.38           C
ATOM   2564  HB  VAL A 174     -11.037  12.665  -4.467  1.00 96.38           H
ATOM   2565  CG1 VAL A 174     -11.619  13.911  -2.835  1.00 96.38           C
ATOM   2566 1HG1 VAL A 174     -12.027  13.072  -2.270  1.00 96.38           H
ATOM   2567 2HG1 VAL A 174     -11.163  14.624  -2.148  1.00 96.38           H
ATOM   2568 3HG1 VAL A 174     -12.422  14.401  -3.387  1.00 96.38           H
ATOM   2569  CG2 VAL A 174     -10.037  14.536  -4.697  1.00 96.38           C
ATOM   2570 1HG2 VAL A 174      -9.526  15.271  -4.075  1.00 96.38           H
ATOM   2571 2HG2 VAL A 174      -9.340  14.134  -5.431  1.00 96.38           H
ATOM   2572 3HG2 VAL A 174     -10.872  15.013  -5.211  1.00 96.38           H
ATOM   2573  HN  VAL A 174      -8.855  12.063  -4.977  1.00 96.38           H
ATOM   2574  N   LEU A 175     -10.290  10.519  -2.555  1.00 94.31           N
ATOM   2575  CA  LEU A 175     -10.881   9.495  -1.710  1.00 94.31           C
ATOM   2576  C   LEU A 175      -9.834   8.999  -0.710  1.00 94.31           C
ATOM   2577  O   LEU A 175     -10.129   8.839   0.473  1.00 94.31           O
ATOM   2578  HA  LEU A 175     -11.696   9.959  -1.155  1.00 94.31           H
ATOM   2579  CB  LEU A 175     -11.490   8.382  -2.565  1.00 94.31           C
ATOM   2580 1HB  LEU A 175     -12.164   8.836  -3.291  1.00 94.31           H
ATOM   2581 2HB  LEU A 175     -10.689   7.904  -3.129  1.00 94.31           H
ATOM   2582  CG  LEU A 175     -12.258   7.298  -1.806  1.00 94.31           C
ATOM   2583  HG  LEU A 175     -11.613   6.911  -1.018  1.00 94.31           H
ATOM   2584  CD1 LEU A 175     -13.501   7.879  -1.129  1.00 94.31           C
ATOM   2585 1HD1 LEU A 175     -13.202   8.654  -0.424  1.00 94.31           H
ATOM   2586 2HD1 LEU A 175     -14.159   8.309  -1.885  1.00 94.31           H
ATOM   2587 3HD1 LEU A 175     -14.029   7.087  -0.597  1.00 94.31           H
ATOM   2588  CD2 LEU A 175     -12.602   6.124  -2.726  1.00 94.31           C
ATOM   2589 1HD2 LEU A 175     -13.220   6.478  -3.551  1.00 94.31           H
ATOM   2590 2HD2 LEU A 175     -11.683   5.690  -3.120  1.00 94.31           H
ATOM   2591 3HD2 LEU A 175     -13.148   5.368  -2.161  1.00 94.31           H
ATOM   2592  HN  LEU A 175     -10.205  10.274  -3.520  1.00 94.31           H
ATOM   2593  N   ALA A 176      -8.634   8.770  -1.223  1.00 94.13           N
ATOM   2594  CA  ALA A 176      -7.560   8.236  -0.403  1.00 94.13           C
ATOM   2595  C   ALA A 176      -7.221   9.239   0.702  1.00 94.13           C
ATOM   2596  O   ALA A 176      -6.925   8.849   1.830  1.00 94.13           O
ATOM   2597  HA  ALA A 176      -7.917   7.313   0.053  1.00 94.13           H
ATOM   2598  CB  ALA A 176      -6.354   7.915  -1.287  1.00 94.13           C
ATOM   2599 1HB  ALA A 176      -6.639   7.176  -2.037  1.00 94.13           H
ATOM   2600 2HB  ALA A 176      -6.015   8.824  -1.784  1.00 94.13           H
ATOM   2601 3HB  ALA A 176      -5.548   7.515  -0.672  1.00 94.13           H
ATOM   2602  HN  ALA A 176      -8.392   8.941  -2.177  1.00 94.13           H
ATOM   2603  N   ALA A 177      -7.276  10.512   0.339  1.00 94.75           N
ATOM   2604  CA  ALA A 177      -6.951  11.573   1.277  1.00 94.75           C
ATOM   2605  C   ALA A 177      -7.943  11.541   2.441  1.00 94.75           C
ATOM   2606  O   ALA A 177      -7.548  11.646   3.601  1.00 94.75           O
ATOM   2607  HA  ALA A 177      -5.948  11.381   1.660  1.00 94.75           H
ATOM   2608  CB  ALA A 177      -6.951  12.918   0.548  1.00 94.75           C
ATOM   2609 1HB  ALA A 177      -6.209  12.898  -0.250  1.00 94.75           H
ATOM   2610 2HB  ALA A 177      -7.938  13.100   0.122  1.00 94.75           H
ATOM   2611 3HB  ALA A 177      -6.707  13.713   1.252  1.00 94.75           H
ATOM   2612  HN  ALA A 177      -7.537  10.822  -0.575  1.00 94.75           H
ATOM   2613  N   ALA A 178      -9.213  11.395   2.091  1.00 94.67           N
ATOM   2614  CA  ALA A 178     -10.272  11.428   3.085  1.00 94.67           C
ATOM   2615  C   ALA A 178     -10.112  10.239   4.034  1.00 94.67           C
ATOM   2616  O   ALA A 178     -10.361  10.360   5.233  1.00 94.67           O
ATOM   2617  HA  ALA A 178     -10.165  12.353   3.652  1.00 94.67           H
ATOM   2618  CB  ALA A 178     -11.631  11.435   2.382  1.00 94.67           C
ATOM   2619 1HB  ALA A 178     -11.705  12.315   1.743  1.00 94.67           H
ATOM   2620 2HB  ALA A 178     -11.731  10.536   1.775  1.00 94.67           H
ATOM   2621 3HB  ALA A 178     -12.426  11.461   3.128  1.00 94.67           H
ATOM   2622  HN  ALA A 178      -9.521  11.256   1.149  1.00 94.67           H
ATOM   2623  N   LEU A 179      -9.699   9.118   3.462  1.00 92.42           N
ATOM   2624  CA  LEU A 179      -9.606   7.881   4.220  1.00 92.42           C
ATOM   2625  C   LEU A 179      -8.412   7.960   5.173  1.00 92.42           C
ATOM   2626  O   LEU A 179      -8.287   7.145   6.085  1.00 92.42           O
ATOM   2627  HA  LEU A 179     -10.516   7.794   4.813  1.00 92.42           H
ATOM   2628  CB  LEU A 179      -9.563   6.677   3.277  1.00 92.42           C
ATOM   2629 1HB  LEU A 179      -8.779   6.847   2.539  1.00 92.42           H
ATOM   2630 2HB  LEU A 179      -9.273   5.799   3.854  1.00 92.42           H
ATOM   2631  CG  LEU A 179     -10.863   6.359   2.535  1.00 92.42           C
ATOM   2632  HG  LEU A 179     -11.177   7.253   1.997  1.00 92.42           H
ATOM   2633  CD1 LEU A 179     -10.645   5.259   1.494  1.00 92.42           C
ATOM   2634 1HD1 LEU A 179      -9.900   5.587   0.769  1.00 92.42           H
ATOM   2635 2HD1 LEU A 179     -10.295   4.354   1.991  1.00 92.42           H
ATOM   2636 3HD1 LEU A 179     -11.584   5.052   0.982  1.00 92.42           H
ATOM   2637  CD2 LEU A 179     -11.982   6.006   3.517  1.00 92.42           C
ATOM   2638 1HD2 LEU A 179     -11.690   5.133   4.101  1.00 92.42           H
ATOM   2639 2HD2 LEU A 179     -12.158   6.849   4.185  1.00 92.42           H
ATOM   2640 3HD2 LEU A 179     -12.894   5.784   2.963  1.00 92.42           H
ATOM   2641  HN  LEU A 179      -9.430   9.046   2.502  1.00 92.42           H
ATOM   2642  N   CYS A 180      -7.564   8.948   4.928  1.00 93.39           N
ATOM   2643  CA  CYS A 180      -6.346   9.099   5.705  1.00 93.39           C
ATOM   2644  C   CYS A 180      -6.606  10.124   6.811  1.00 93.39           C
ATOM   2645  O   CYS A 180      -5.701  10.466   7.571  1.00 93.39           O
ATOM   2646  HA  CYS A 180      -6.122   8.120   6.129  1.00 93.39           H
ATOM   2647  CB  CYS A 180      -5.159   9.498   4.825  1.00 93.39           C
ATOM   2648 1HB  CYS A 180      -5.427  10.354   4.206  1.00 93.39           H
ATOM   2649 2HB  CYS A 180      -4.321   9.806   5.450  1.00 93.39           H
ATOM   2650  SG  CYS A 180      -4.665   8.090   3.766  1.00 93.39           S
ATOM   2651  HG  CYS A 180      -5.666   8.212   2.898  1.00 93.39           H
ATOM   2652  HN  CYS A 180      -7.699   9.637   4.215  1.00 93.39           H
ATOM   2653  N   ILE A 181      -7.847  10.585   6.868  1.00 94.13           N
ATOM   2654  CA  ILE A 181      -8.229  11.587   7.848  1.00 94.13           C
ATOM   2655  C   ILE A 181      -7.909  11.069   9.252  1.00 94.13           C
ATOM   2656  O   ILE A 181      -7.318  11.782  10.060  1.00 94.13           O
ATOM   2657  HA  ILE A 181      -7.624  12.474   7.661  1.00 94.13           H
ATOM   2658  CB  ILE A 181      -9.693  11.989   7.660  1.00 94.13           C
ATOM   2659  HB  ILE A 181     -10.278  11.084   7.494  1.00 94.13           H
ATOM   2660  CG1 ILE A 181      -9.865  12.871   6.421  1.00 94.13           C
ATOM   2661 1HG1 ILE A 181      -9.333  13.812   6.564  1.00 94.13           H
ATOM   2662 2HG1 ILE A 181      -9.418  12.381   5.556  1.00 94.13           H
ATOM   2663  CG2 ILE A 181     -10.245  12.658   8.920  1.00 94.13           C
ATOM   2664 1HG2 ILE A 181     -10.178  11.964   9.758  1.00 94.13           H
ATOM   2665 2HG2 ILE A 181      -9.662  13.552   9.141  1.00 94.13           H
ATOM   2666 3HG2 ILE A 181     -11.287  12.934   8.759  1.00 94.13           H
ATOM   2667  CD1 ILE A 181     -11.344  13.151   6.148  1.00 94.13           C
ATOM   2668 1HD1 ILE A 181     -11.867  12.209   5.981  1.00 94.13           H
ATOM   2669 2HD1 ILE A 181     -11.781  13.663   7.005  1.00 94.13           H
ATOM   2670 3HD1 ILE A 181     -11.437  13.780   5.262  1.00 94.13           H
ATOM   2671  HN  ILE A 181      -8.582  10.286   6.260  1.00 94.13           H
ATOM   2672  N   PRO A 182      -8.293   9.824   9.565  1.00 91.99           N
ATOM   2673  CA  PRO A 182      -8.088   9.288  10.913  1.00 91.99           C
ATOM   2674  C   PRO A 182      -6.646   9.422  11.374  1.00 91.99           C
ATOM   2675  O   PRO A 182      -6.387   9.836  12.503  1.00 91.99           O
ATOM   2676  HA  PRO A 182      -8.672   9.859  11.635  1.00 91.99           H
ATOM   2677  CB  PRO A 182      -8.511   7.823  10.789  1.00 91.99           C
ATOM   2678 1HB  PRO A 182      -7.665   7.180  10.548  1.00 91.99           H
ATOM   2679 2HB  PRO A 182      -8.940   7.449  11.719  1.00 91.99           H
ATOM   2680  CG  PRO A 182      -9.540   7.847   9.665  1.00 91.99           C
ATOM   2681 1HG  PRO A 182      -9.675   6.861   9.220  1.00 91.99           H
ATOM   2682 2HG  PRO A 182     -10.521   8.160  10.020  1.00 91.99           H
ATOM   2683  CD  PRO A 182      -8.944   8.840   8.681  1.00 91.99           C
ATOM   2684 1HD  PRO A 182      -8.226   8.366   8.012  1.00 91.99           H
ATOM   2685 2HD  PRO A 182      -9.709   9.295   8.052  1.00 91.99           H
ATOM   2686  N   GLU A 183      -5.737   9.063  10.480  1.00 92.50           N
ATOM   2687  CA  GLU A 183      -4.320   9.085  10.803  1.00 92.50           C
ATOM   2688  C   GLU A 183      -3.878  10.506  11.154  1.00 92.50           C
ATOM   2689  O   GLU A 183      -3.066  10.703  12.057  1.00 92.50           O
ATOM   2690  HA  GLU A 183      -4.211   8.438  11.673  1.00 92.50           H
ATOM   2691  CB  GLU A 183      -3.487   8.520   9.651  1.00 92.50           C
ATOM   2692 1HB  GLU A 183      -3.885   8.875   8.700  1.00 92.50           H
ATOM   2693 2HB  GLU A 183      -2.437   8.773   9.798  1.00 92.50           H
ATOM   2694  CG  GLU A 183      -3.561   6.992   9.617  1.00 92.50           C
ATOM   2695 1HG  GLU A 183      -2.826   6.604   8.912  1.00 92.50           H
ATOM   2696 2HG  GLU A 183      -3.306   6.590  10.598  1.00 92.50           H
ATOM   2697  CD  GLU A 183      -4.960   6.520   9.216  1.00 92.50           C
ATOM   2698  OE1 GLU A 183      -5.271   5.347   9.515  1.00 92.50           O
ATOM   2699  OE2 GLU A 183      -5.687   7.343   8.618  1.00 92.50           O
ATOM   2700  HN  GLU A 183      -5.954   8.762   9.551  1.00 92.50           H
ATOM   2701  N   ILE A 184      -4.431  11.462  10.421  1.00 93.97           N
ATOM   2702  CA  ILE A 184      -4.018  12.848  10.564  1.00 93.97           C
ATOM   2703  C   ILE A 184      -4.406  13.350  11.956  1.00 93.97           C
ATOM   2704  O   ILE A 184      -3.670  14.121  12.570  1.00 93.97           O
ATOM   2705  HA  ILE A 184      -2.932  12.876  10.477  1.00 93.97           H
ATOM   2706  CB  ILE A 184      -4.585  13.696   9.424  1.00 93.97           C
ATOM   2707  HB  ILE A 184      -5.666  13.554   9.397  1.00 93.97           H
ATOM   2708  CG1 ILE A 184      -4.036  13.236   8.072  1.00 93.97           C
ATOM   2709 1HG1 ILE A 184      -2.967  13.444   8.021  1.00 93.97           H
ATOM   2710 2HG1 ILE A 184      -4.156  12.157   7.975  1.00 93.97           H
ATOM   2711  CG2 ILE A 184      -4.332  15.185   9.670  1.00 93.97           C
ATOM   2712 1HG2 ILE A 184      -4.811  15.486  10.601  1.00 93.97           H
ATOM   2713 2HG2 ILE A 184      -3.259  15.364   9.738  1.00 93.97           H
ATOM   2714 3HG2 ILE A 184      -4.745  15.765   8.845  1.00 93.97           H
ATOM   2715  CD1 ILE A 184      -4.754  13.941   6.920  1.00 93.97           C
ATOM   2716 1HD1 ILE A 184      -5.818  13.712   6.960  1.00 93.97           H
ATOM   2717 2HD1 ILE A 184      -4.611  15.018   7.007  1.00 93.97           H
ATOM   2718 3HD1 ILE A 184      -4.343  13.596   5.971  1.00 93.97           H
ATOM   2719  HN  ILE A 184      -5.146  11.302   9.742  1.00 93.97           H
ATOM   2720  N   LEU A 185      -5.562  12.892  12.415  1.00 93.39           N
ATOM   2721  CA  LEU A 185      -6.161  13.444  13.618  1.00 93.39           C
ATOM   2722  C   LEU A 185      -5.441  12.883  14.845  1.00 93.39           C
ATOM   2723  O   LEU A 185      -5.024  13.637  15.723  1.00 93.39           O
ATOM   2724  HA  LEU A 185      -6.011  14.524  13.592  1.00 93.39           H
ATOM   2725  CB  LEU A 185      -7.671  13.198  13.625  1.00 93.39           C
ATOM   2726 1HB  LEU A 185      -7.847  12.136  13.453  1.00 93.39           H
ATOM   2727 2HB  LEU A 185      -8.052  13.426  14.621  1.00 93.39           H
ATOM   2728  CG  LEU A 185      -8.486  13.994  12.604  1.00 93.39           C
ATOM   2729  HG  LEU A 185      -8.147  13.716  11.606  1.00 93.39           H
ATOM   2730  CD1 LEU A 185      -9.972  13.640  12.692  1.00 93.39           C
ATOM   2731 1HD1 LEU A 185     -10.104  12.576  12.492  1.00 93.39           H
ATOM   2732 2HD1 LEU A 185     -10.342  13.871  13.691  1.00 93.39           H
ATOM   2733 3HD1 LEU A 185     -10.528  14.220  11.955  1.00 93.39           H
ATOM   2734  CD2 LEU A 185      -8.245  15.497  12.761  1.00 93.39           C
ATOM   2735 1HD2 LEU A 185      -8.539  15.809  13.763  1.00 93.39           H
ATOM   2736 2HD2 LEU A 185      -7.187  15.713  12.609  1.00 93.39           H
ATOM   2737 3HD2 LEU A 185      -8.836  16.039  12.023  1.00 93.39           H
ATOM   2738  HN  LEU A 185      -6.086  12.160  11.979  1.00 93.39           H
ATOM   2739  N   TYR A 186      -5.315  11.564  14.867  1.00 92.59           N
ATOM   2740  CA  TYR A 186      -5.036  10.859  16.106  1.00 92.59           C
ATOM   2741  C   TYR A 186      -3.546  10.531  16.226  1.00 92.59           C
ATOM   2742  O   TYR A 186      -3.097  10.038  17.259  1.00 92.59           O
ATOM   2743  HA  TYR A 186      -5.325  11.507  16.934  1.00 92.59           H
ATOM   2744  CB  TYR A 186      -5.830   9.553  16.037  1.00 92.59           C
ATOM   2745 1HB  TYR A 186      -5.496   8.982  15.171  1.00 92.59           H
ATOM   2746 2HB  TYR A 186      -5.604   8.955  16.919  1.00 92.59           H
ATOM   2747  CG  TYR A 186      -7.344   9.750  15.946  1.00 92.59           C
ATOM   2748  CD1 TYR A 186      -7.986  10.586  16.837  1.00 92.59           C
ATOM   2749  HD1 TYR A 186      -7.414  11.106  17.605  1.00 92.59           H
ATOM   2750  CD2 TYR A 186      -8.069   9.092  14.973  1.00 92.59           C
ATOM   2751  HD2 TYR A 186      -7.562   8.432  14.269  1.00 92.59           H
ATOM   2752  CE1 TYR A 186      -9.412  10.771  16.751  1.00 92.59           C
ATOM   2753  HE1 TYR A 186      -9.931  11.428  17.449  1.00 92.59           H
ATOM   2754  CE2 TYR A 186      -9.494   9.278  14.887  1.00 92.59           C
ATOM   2755  HE2 TYR A 186     -10.078   8.764  14.123  1.00 92.59           H
ATOM   2756  CZ  TYR A 186     -10.095  10.108  15.781  1.00 92.59           C
ATOM   2757  OH  TYR A 186     -11.441  10.283  15.700  1.00 92.59           O
ATOM   2758  HH  TYR A 186     -11.753  10.882  16.437  1.00 92.59           H
ATOM   2759  HN  TYR A 186      -5.402  10.981  14.059  1.00 92.59           H
ATOM   2760  N   SER A 187      -2.822  10.817  15.154  1.00 92.87           N
ATOM   2761  CA  SER A 187      -1.376  10.670  15.167  1.00 92.87           C
ATOM   2762  C   SER A 187      -0.751  11.722  16.086  1.00 92.87           C
ATOM   2763  O   SER A 187      -0.919  12.921  15.867  1.00 92.87           O
ATOM   2764  HA  SER A 187      -1.191   9.667  15.552  1.00 92.87           H
ATOM   2765  CB  SER A 187      -0.798  10.788  13.755  1.00 92.87           C
ATOM   2766 1HB  SER A 187      -1.095  11.743  13.321  1.00 92.87           H
ATOM   2767 2HB  SER A 187       0.291  10.787  13.808  1.00 92.87           H
ATOM   2768  OG  SER A 187      -1.233   9.727  12.910  1.00 92.87           O
ATOM   2769  HG  SER A 187      -1.698  10.098  12.106  1.00 92.87           H
ATOM   2770  HN  SER A 187      -3.206  11.143  14.290  1.00 92.87           H
ATOM   2771  N   GLN A 188      -0.044  11.235  17.094  1.00 91.67           N
ATOM   2772  CA  GLN A 188       0.746  12.108  17.946  1.00 91.67           C
ATOM   2773  C   GLN A 188       1.978  11.368  18.468  1.00 91.67           C
ATOM   2774  O   GLN A 188       2.096  10.155  18.301  1.00 91.67           O
ATOM   2775  HA  GLN A 188       1.054  12.935  17.306  1.00 91.67           H
ATOM   2776  CB  GLN A 188      -0.096  12.655  19.100  1.00 91.67           C
ATOM   2777 1HB  GLN A 188       0.482  13.392  19.659  1.00 91.67           H
ATOM   2778 2HB  GLN A 188      -0.972  13.170  18.705  1.00 91.67           H
ATOM   2779  CG  GLN A 188      -0.538  11.530  20.038  1.00 91.67           C
ATOM   2780 1HG  GLN A 188      -1.121  10.796  19.481  1.00 91.67           H
ATOM   2781 2HG  GLN A 188       0.338  11.011  20.428  1.00 91.67           H
ATOM   2782  CD  GLN A 188      -1.372  12.078  21.198  1.00 91.67           C
ATOM   2783  OE1 GLN A 188      -1.749  13.238  21.231  1.00 91.67           O
ATOM   2784  NE2 GLN A 188      -1.637  11.182  22.144  1.00 91.67           N
ATOM   2785 1HE2 GLN A 188      -1.297  10.246  22.056  1.00 91.67           H
ATOM   2786 2HE2 GLN A 188      -2.176  11.445  22.944  1.00 91.67           H
ATOM   2787  HN  GLN A 188      -0.004  10.264  17.333  1.00 91.67           H
ATOM   2788  N   ILE A 189       2.866  12.129  19.091  1.00 91.43           N
ATOM   2789  CA  ILE A 189       4.036  11.547  19.728  1.00 91.43           C
ATOM   2790  C   ILE A 189       3.707  11.219  21.186  1.00 91.43           C
ATOM   2791  O   ILE A 189       3.185  12.063  21.913  1.00 91.43           O
ATOM   2792  HA  ILE A 189       4.262  10.616  19.207  1.00 91.43           H
ATOM   2793  CB  ILE A 189       5.249  12.464  19.562  1.00 91.43           C
ATOM   2794  HB  ILE A 189       5.013  13.427  20.016  1.00 91.43           H
ATOM   2795  CG1 ILE A 189       5.543  12.722  18.083  1.00 91.43           C
ATOM   2796 1HG1 ILE A 189       5.900  11.805  17.615  1.00 91.43           H
ATOM   2797 2HG1 ILE A 189       4.625  13.006  17.570  1.00 91.43           H
ATOM   2798  CG2 ILE A 189       6.466  11.903  20.300  1.00 91.43           C
ATOM   2799 1HG2 ILE A 189       6.237  11.814  21.362  1.00 91.43           H
ATOM   2800 2HG2 ILE A 189       6.713  10.920  19.898  1.00 91.43           H
ATOM   2801 3HG2 ILE A 189       7.314  12.574  20.166  1.00 91.43           H
ATOM   2802  CD1 ILE A 189       6.590  13.826  17.917  1.00 91.43           C
ATOM   2803 1HD1 ILE A 189       6.220  14.748  18.366  1.00 91.43           H
ATOM   2804 2HD1 ILE A 189       7.515  13.527  18.411  1.00 91.43           H
ATOM   2805 3HD1 ILE A 189       6.781  13.989  16.856  1.00 91.43           H
ATOM   2806  HN  ILE A 189       2.797  13.124  19.164  1.00 91.43           H
ATOM   2807  N   LYS A 190       4.026   9.991  21.569  1.00 88.30           N
ATOM   2808  CA  LYS A 190       3.899   9.585  22.959  1.00 88.30           C
ATOM   2809  C   LYS A 190       5.284   9.243  23.513  1.00 88.30           C
ATOM   2810  O   LYS A 190       6.040   8.500  22.889  1.00 88.30           O
ATOM   2811  HA  LYS A 190       3.506  10.436  23.514  1.00 88.30           H
ATOM   2812  CB  LYS A 190       2.884   8.448  23.094  1.00 88.30           C
ATOM   2813 1HB  LYS A 190       1.938   8.744  22.642  1.00 88.30           H
ATOM   2814 2HB  LYS A 190       3.238   7.573  22.548  1.00 88.30           H
ATOM   2815  CG  LYS A 190       2.662   8.084  24.563  1.00 88.30           C
ATOM   2816 1HG  LYS A 190       3.525   7.535  24.940  1.00 88.30           H
ATOM   2817 2HG  LYS A 190       2.577   8.993  25.158  1.00 88.30           H
ATOM   2818  CD  LYS A 190       1.399   7.237  24.733  1.00 88.30           C
ATOM   2819 1HD  LYS A 190       0.525   7.887  24.783  1.00 88.30           H
ATOM   2820 2HD  LYS A 190       1.269   6.593  23.863  1.00 88.30           H
ATOM   2821  CE  LYS A 190       1.478   6.382  26.000  1.00 88.30           C
ATOM   2822 1HE  LYS A 190       2.521   6.240  26.285  1.00 88.30           H
ATOM   2823 2HE  LYS A 190       0.990   6.899  26.826  1.00 88.30           H
ATOM   2824  NZ  LYS A 190       0.834   5.068  25.779  1.00 88.30           N
ATOM   2825 1HZ  LYS A 190       0.952   4.491  26.605  1.00 88.30           H
ATOM   2826 2HZ  LYS A 190      -0.155   5.203  25.600  1.00 88.30           H
ATOM   2827 3HZ  LYS A 190       1.263   4.611  24.983  1.00 88.30           H
ATOM   2828  HN  LYS A 190       4.364   9.282  20.951  1.00 88.30           H
ATOM   2829  N   GLU A 191       5.573   9.800  24.680  1.00 85.30           N
ATOM   2830  CA  GLU A 191       6.816   9.495  25.367  1.00 85.30           C
ATOM   2831  C   GLU A 191       6.598   8.372  26.384  1.00 85.30           C
ATOM   2832  O   GLU A 191       5.688   8.444  27.208  1.00 85.30           O
ATOM   2833  HA  GLU A 191       7.503   9.161  24.590  1.00 85.30           H
ATOM   2834  CB  GLU A 191       7.390  10.742  26.043  1.00 85.30           C
ATOM   2835 1HB  GLU A 191       6.599  11.265  26.580  1.00 85.30           H
ATOM   2836 2HB  GLU A 191       8.230  10.462  26.678  1.00 85.30           H
ATOM   2837  CG  GLU A 191       7.942  11.722  25.006  1.00 85.30           C
ATOM   2838 1HG  GLU A 191       8.681  11.219  24.382  1.00 85.30           H
ATOM   2839 2HG  GLU A 191       7.139  12.050  24.346  1.00 85.30           H
ATOM   2840  CD  GLU A 191       8.581  12.936  25.684  1.00 85.30           C
ATOM   2841  OE1 GLU A 191       9.093  13.798  24.938  1.00 85.30           O
ATOM   2842  OE2 GLU A 191       8.543  12.973  26.933  1.00 85.30           O
ATOM   2843  HN  GLU A 191       4.977  10.449  25.153  1.00 85.30           H
ATOM   2844  N   GLU A 192       7.449   7.360  26.291  1.00 76.25           N
ATOM   2845  CA  GLU A 192       7.327   6.198  27.155  1.00 76.25           C
ATOM   2846  C   GLU A 192       8.710   5.724  27.605  1.00 76.25           C
ATOM   2847  O   GLU A 192       9.548   5.370  26.777  1.00 76.25           O
ATOM   2848  HA  GLU A 192       6.753   6.538  28.018  1.00 76.25           H
ATOM   2849  CB  GLU A 192       6.561   5.073  26.456  1.00 76.25           C
ATOM   2850 1HB  GLU A 192       5.558   5.415  26.202  1.00 76.25           H
ATOM   2851 2HB  GLU A 192       7.129   4.723  25.594  1.00 76.25           H
ATOM   2852  CG  GLU A 192       6.395   3.866  27.382  1.00 76.25           C
ATOM   2853 1HG  GLU A 192       7.099   3.085  27.096  1.00 76.25           H
ATOM   2854 2HG  GLU A 192       6.634   4.153  28.406  1.00 76.25           H
ATOM   2855  CD  GLU A 192       4.966   3.321  27.320  1.00 76.25           C
ATOM   2856  OE1 GLU A 192       4.637   2.491  28.195  1.00 76.25           O
ATOM   2857  OE2 GLU A 192       4.236   3.746  26.399  1.00 76.25           O
ATOM   2858  HN  GLU A 192       8.209   7.326  25.642  1.00 76.25           H
ATOM   2859  N   SER A 193       8.905   5.731  28.916  1.00 72.33           N
ATOM   2860  CA  SER A 193      10.122   5.184  29.494  1.00 72.33           C
ATOM   2861  C   SER A 193      11.346   5.859  28.871  1.00 72.33           C
ATOM   2862  O   SER A 193      12.396   5.236  28.728  1.00 72.33           O
ATOM   2863  HA  SER A 193      10.061   5.409  30.558  1.00 72.33           H
ATOM   2864  CB  SER A 193      10.193   3.669  29.296  1.00 72.33           C
ATOM   2865 1HB  SER A 193      10.303   3.446  28.235  1.00 72.33           H
ATOM   2866 2HB  SER A 193      11.079   3.279  29.797  1.00 72.33           H
ATOM   2867  OG  SER A 193       9.034   3.010  29.800  1.00 72.33           O
ATOM   2868  HG  SER A 193       9.051   2.044  29.543  1.00 72.33           H
ATOM   2869  HN  SER A 193       8.252   6.100  29.577  1.00 72.33           H
ATOM   2870  N   GLY A 194      11.169   7.124  28.518  1.00 76.66           N
ATOM   2871  CA  GLY A 194      12.261   7.906  27.964  1.00 76.66           C
ATOM   2872  C   GLY A 194      12.411   7.652  26.462  1.00 76.66           C
ATOM   2873  O   GLY A 194      13.367   8.116  25.843  1.00 76.66           O
ATOM   2874 1HA  GLY A 194      12.081   8.966  28.141  1.00 76.66           H
ATOM   2875 2HA  GLY A 194      13.190   7.651  28.473  1.00 76.66           H
ATOM   2876  HN  GLY A 194      10.301   7.613  28.604  1.00 76.66           H
ATOM   2877  N   ILE A 195      11.452   6.916  25.920  1.00 84.01           N
ATOM   2878  CA  ILE A 195      11.427   6.652  24.492  1.00 84.01           C
ATOM   2879  C   ILE A 195      10.252   7.400  23.860  1.00 84.01           C
ATOM   2880  O   ILE A 195       9.107   7.228  24.275  1.00 84.01           O
ATOM   2881  HA  ILE A 195      12.353   7.045  24.071  1.00 84.01           H
ATOM   2882  CB  ILE A 195      11.413   5.145  24.225  1.00 84.01           C
ATOM   2883  HB  ILE A 195      10.503   4.731  24.659  1.00 84.01           H
ATOM   2884  CG1 ILE A 195      12.595   4.456  24.910  1.00 84.01           C
ATOM   2885 1HG1 ILE A 195      13.530   4.835  24.498  1.00 84.01           H
ATOM   2886 2HG1 ILE A 195      12.594   4.697  25.973  1.00 84.01           H
ATOM   2887  CG2 ILE A 195      11.371   4.855  22.724  1.00 84.01           C
ATOM   2888 1HG2 ILE A 195      10.472   5.294  22.293  1.00 84.01           H
ATOM   2889 2HG2 ILE A 195      12.251   5.286  22.246  1.00 84.01           H
ATOM   2890 3HG2 ILE A 195      11.362   3.777  22.562  1.00 84.01           H
ATOM   2891  CD1 ILE A 195      12.527   2.939  24.725  1.00 84.01           C
ATOM   2892 1HD1 ILE A 195      11.601   2.561  25.160  1.00 84.01           H
ATOM   2893 2HD1 ILE A 195      12.552   2.701  23.662  1.00 84.01           H
ATOM   2894 3HD1 ILE A 195      13.378   2.474  25.222  1.00 84.01           H
ATOM   2895  HN  ILE A 195      10.702   6.504  26.439  1.00 84.01           H
ATOM   2896  N   ALA A 196      10.575   8.214  22.865  1.00 90.29           N
ATOM   2897  CA  ALA A 196       9.551   8.893  22.091  1.00 90.29           C
ATOM   2898  C   ALA A 196       9.049   7.960  20.987  1.00 90.29           C
ATOM   2899  O   ALA A 196       9.842   7.419  20.219  1.00 90.29           O
ATOM   2900  HA  ALA A 196       8.724   9.124  22.764  1.00 90.29           H
ATOM   2901  CB  ALA A 196      10.115  10.203  21.536  1.00 90.29           C
ATOM   2902 1HB  ALA A 196      10.430  10.841  22.361  1.00 90.29           H
ATOM   2903 2HB  ALA A 196      10.970   9.987  20.896  1.00 90.29           H
ATOM   2904 3HB  ALA A 196       9.346  10.712  20.955  1.00 90.29           H
ATOM   2905  HN  ALA A 196      11.515   8.411  22.588  1.00 90.29           H
ATOM   2906  N   ILE A 197       7.734   7.801  20.943  1.00 89.02           N
ATOM   2907  CA  ILE A 197       7.120   6.918  19.966  1.00 89.02           C
ATOM   2908  C   ILE A 197       6.036   7.684  19.205  1.00 89.02           C
ATOM   2909  O   ILE A 197       5.174   8.317  19.813  1.00 89.02           O
ATOM   2910  HA  ILE A 197       7.895   6.623  19.260  1.00 89.02           H
ATOM   2911  CB  ILE A 197       6.612   5.642  20.642  1.00 89.02           C
ATOM   2912  HB  ILE A 197       5.894   5.926  21.411  1.00 89.02           H
ATOM   2913  CG1 ILE A 197       7.753   4.901  21.340  1.00 89.02           C
ATOM   2914 1HG1 ILE A 197       8.495   4.592  20.604  1.00 89.02           H
ATOM   2915 2HG1 ILE A 197       8.255   5.572  22.037  1.00 89.02           H
ATOM   2916  CG2 ILE A 197       5.875   4.749  19.642  1.00 89.02           C
ATOM   2917 1HG2 ILE A 197       5.022   5.290  19.231  1.00 89.02           H
ATOM   2918 2HG2 ILE A 197       6.552   4.471  18.834  1.00 89.02           H
ATOM   2919 3HG2 ILE A 197       5.525   3.849  20.148  1.00 89.02           H
ATOM   2920  CD1 ILE A 197       7.231   3.675  22.092  1.00 89.02           C
ATOM   2921 1HD1 ILE A 197       6.507   3.990  22.844  1.00 89.02           H
ATOM   2922 2HD1 ILE A 197       6.751   2.994  21.388  1.00 89.02           H
ATOM   2923 3HD1 ILE A 197       8.063   3.166  22.579  1.00 89.02           H
ATOM   2924  HN  ILE A 197       7.094   8.261  21.559  1.00 89.02           H
ATOM   2925  N   CYS A 198       6.114   7.600  17.885  1.00 91.75           N
ATOM   2926  CA  CYS A 198       5.040   8.092  17.038  1.00 91.75           C
ATOM   2927  C   CYS A 198       3.947   7.023  16.981  1.00 91.75           C
ATOM   2928  O   CYS A 198       4.151   5.951  16.415  1.00 91.75           O
ATOM   2929  HA  CYS A 198       4.667   9.004  17.505  1.00 91.75           H
ATOM   2930  CB  CYS A 198       5.545   8.467  15.644  1.00 91.75           C
ATOM   2931 1HB  CYS A 198       6.176   9.354  15.703  1.00 91.75           H
ATOM   2932 2HB  CYS A 198       6.163   7.663  15.243  1.00 91.75           H
ATOM   2933  SG  CYS A 198       4.129   8.781  14.529  1.00 91.75           S
ATOM   2934  HN  CYS A 198       6.892   7.207  17.394  1.00 91.75           H
ATOM   2935  N   THR A 199       2.809   7.354  17.575  1.00 90.97           N
ATOM   2936  CA  THR A 199       1.692   6.426  17.621  1.00 90.97           C
ATOM   2937  C   THR A 199       0.369   7.175  17.446  1.00 90.97           C
ATOM   2938  O   THR A 199       0.321   8.396  17.584  1.00 90.97           O
ATOM   2939  HA  THR A 199       1.783   5.737  16.781  1.00 90.97           H
ATOM   2940  CB  THR A 199       1.779   5.645  18.934  1.00 90.97           C
ATOM   2941  HB  THR A 199       2.798   5.304  19.117  1.00 90.97           H
ATOM   2942  OG1 THR A 199       0.803   4.617  18.791  1.00 90.97           O
ATOM   2943  HG1 THR A 199       0.901   3.947  19.527  1.00 90.97           H
ATOM   2944  CG2 THR A 199       1.290   6.460  20.133  1.00 90.97           C
ATOM   2945 1HG2 THR A 199       0.249   6.743  19.979  1.00 90.97           H
ATOM   2946 2HG2 THR A 199       1.899   7.357  20.235  1.00 90.97           H
ATOM   2947 3HG2 THR A 199       1.373   5.859  21.039  1.00 90.97           H
ATOM   2948  HN  THR A 199       2.646   8.234  18.019  1.00 90.97           H
ATOM   2949  N   MET A 200      -0.671   6.412  17.144  1.00 91.49           N
ATOM   2950  CA  MET A 200      -2.027   6.928  17.227  1.00 91.49           C
ATOM   2951  C   MET A 200      -2.597   6.748  18.635  1.00 91.49           C
ATOM   2952  O   MET A 200      -2.457   5.682  19.234  1.00 91.49           O
ATOM   2953  HA  MET A 200      -1.951   7.989  16.991  1.00 91.49           H
ATOM   2954  CB  MET A 200      -2.914   6.195  16.219  1.00 91.49           C
ATOM   2955 1HB  MET A 200      -2.836   5.119  16.375  1.00 91.49           H
ATOM   2956 2HB  MET A 200      -3.957   6.466  16.384  1.00 91.49           H
ATOM   2957  CG  MET A 200      -2.513   6.539  14.783  1.00 91.49           C
ATOM   2958 1HG  MET A 200      -2.507   7.621  14.648  1.00 91.49           H
ATOM   2959 2HG  MET A 200      -1.500   6.188  14.586  1.00 91.49           H
ATOM   2960  SD  MET A 200      -3.652   5.787  13.634  1.00 91.49           S
ATOM   2961  CE  MET A 200      -3.470   4.072  14.094  1.00 91.49           C
ATOM   2962 1HE  MET A 200      -2.434   3.766  13.954  1.00 91.49           H
ATOM   2963 2HE  MET A 200      -3.748   3.945  15.141  1.00 91.49           H
ATOM   2964 3HE  MET A 200      -4.118   3.457  13.469  1.00 91.49           H
ATOM   2965  HN  MET A 200      -0.598   5.459  16.848  1.00 91.49           H
ATOM   2966  N   VAL A 201      -3.227   7.806  19.124  1.00 91.97           N
ATOM   2967  CA  VAL A 201      -3.928   7.738  20.395  1.00 91.97           C
ATOM   2968  C   VAL A 201      -5.392   8.129  20.186  1.00 91.97           C
ATOM   2969  O   VAL A 201      -5.683   9.188  19.632  1.00 91.97           O
ATOM   2970  HA  VAL A 201      -3.886   6.705  20.739  1.00 91.97           H
ATOM   2971  CB  VAL A 201      -3.218   8.612  21.431  1.00 91.97           C
ATOM   2972  HB  VAL A 201      -3.256   9.644  21.082  1.00 91.97           H
ATOM   2973  CG1 VAL A 201      -3.931   8.547  22.783  1.00 91.97           C
ATOM   2974 1HG1 VAL A 201      -4.956   8.901  22.671  1.00 91.97           H
ATOM   2975 2HG1 VAL A 201      -3.939   7.518  23.141  1.00 91.97           H
ATOM   2976 3HG1 VAL A 201      -3.406   9.178  23.501  1.00 91.97           H
ATOM   2977  CG2 VAL A 201      -1.747   8.216  21.567  1.00 91.97           C
ATOM   2978 1HG2 VAL A 201      -1.678   7.175  21.883  1.00 91.97           H
ATOM   2979 2HG2 VAL A 201      -1.247   8.338  20.606  1.00 91.97           H
ATOM   2980 3HG2 VAL A 201      -1.266   8.853  22.310  1.00 91.97           H
ATOM   2981  HN  VAL A 201      -3.263   8.695  18.668  1.00 91.97           H
ATOM   2982  N   TYR A 202      -6.276   7.252  20.640  1.00 90.48           N
ATOM   2983  CA  TYR A 202      -7.701   7.457  20.447  1.00 90.48           C
ATOM   2984  C   TYR A 202      -8.331   8.123  21.673  1.00 90.48           C
ATOM   2985  O   TYR A 202      -8.458   7.499  22.725  1.00 90.48           O
ATOM   2986  HA  TYR A 202      -7.833   8.107  19.582  1.00 90.48           H
ATOM   2987  CB  TYR A 202      -8.308   6.064  20.271  1.00 90.48           C
ATOM   2988 1HB  TYR A 202      -8.038   5.450  21.130  1.00 90.48           H
ATOM   2989 2HB  TYR A 202      -9.394   6.149  20.269  1.00 90.48           H
ATOM   2990  CG  TYR A 202      -7.865   5.350  18.992  1.00 90.48           C
ATOM   2991  CD1 TYR A 202      -8.518   5.597  17.802  1.00 90.48           C
ATOM   2992  HD1 TYR A 202      -9.350   6.300  17.773  1.00 90.48           H
ATOM   2993  CD2 TYR A 202      -6.812   4.459  19.029  1.00 90.48           C
ATOM   2994  HD2 TYR A 202      -6.295   4.264  19.969  1.00 90.48           H
ATOM   2995  CE1 TYR A 202      -8.101   4.924  16.599  1.00 90.48           C
ATOM   2996  HE1 TYR A 202      -8.609   5.110  15.652  1.00 90.48           H
ATOM   2997  CE2 TYR A 202      -6.395   3.786  17.826  1.00 90.48           C
ATOM   2998  HE2 TYR A 202      -5.564   3.080  17.841  1.00 90.48           H
ATOM   2999  CZ  TYR A 202      -7.060   4.053  16.670  1.00 90.48           C
ATOM   3000  OH  TYR A 202      -6.666   3.418  15.534  1.00 90.48           O
ATOM   3001  HH  TYR A 202      -6.145   2.596  15.764  1.00 90.48           H
ATOM   3002  HN  TYR A 202      -6.032   6.416  21.132  1.00 90.48           H
ATOM   3003  N   PRO A 203      -8.733   9.396  21.560  1.00 80.56           N
ATOM   3004  CA  PRO A 203      -9.308  10.110  22.703  1.00 80.56           C
ATOM   3005  C   PRO A 203     -10.672   9.567  23.096  1.00 80.56           C
ATOM   3006  O   PRO A 203     -11.239   8.733  22.391  1.00 80.56           O
ATOM   3007  HA  PRO A 203      -8.682   9.972  23.585  1.00 80.56           H
ATOM   3008  CB  PRO A 203      -9.391  11.559  22.220  1.00 80.56           C
ATOM   3009 1HB  PRO A 203     -10.246  12.078  22.654  1.00 80.56           H
ATOM   3010 2HB  PRO A 203      -8.502  12.126  22.496  1.00 80.56           H
ATOM   3011  CG  PRO A 203      -9.522  11.431  20.729  1.00 80.56           C
ATOM   3012 1HG  PRO A 203     -10.561  11.279  20.437  1.00 80.56           H
ATOM   3013 2HG  PRO A 203      -9.178  12.333  20.224  1.00 80.56           H
ATOM   3014  CD  PRO A 203      -8.677  10.247  20.358  1.00 80.56           C
ATOM   3015 1HD  PRO A 203      -9.070   9.732  19.481  1.00 80.56           H
ATOM   3016 2HD  PRO A 203      -7.654  10.543  20.123  1.00 80.56           H
ATOM   3017  N   SER A 204     -11.167  10.059  24.222  1.00 71.15           N
ATOM   3018  CA  SER A 204     -12.568   9.883  24.563  1.00 71.15           C
ATOM   3019  C   SER A 204     -12.770   8.545  25.277  1.00 71.15           C
ATOM   3020  O   SER A 204     -11.904   7.674  25.226  1.00 71.15           O
ATOM   3021  HA  SER A 204     -12.810  10.712  25.228  1.00 71.15           H
ATOM   3022  CB  SER A 204     -13.452   9.957  23.316  1.00 71.15           C
ATOM   3023 1HB  SER A 204     -14.449  10.296  23.598  1.00 71.15           H
ATOM   3024 2HB  SER A 204     -13.047  10.699  22.628  1.00 71.15           H
ATOM   3025  OG  SER A 204     -13.548   8.699  22.654  1.00 71.15           O
ATOM   3026  HG  SER A 204     -14.120   8.784  21.838  1.00 71.15           H
ATOM   3027  HN  SER A 204     -10.629  10.568  24.894  1.00 71.15           H
ATOM   3028  N   ASP A 205     -13.918   8.425  25.928  1.00 71.37           N
ATOM   3029  CA  ASP A 205     -14.244   7.209  26.653  1.00 71.37           C
ATOM   3030  C   ASP A 205     -14.412   6.057  25.659  1.00 71.37           C
ATOM   3031  O   ASP A 205     -14.248   4.893  26.020  1.00 71.37           O
ATOM   3032  HA  ASP A 205     -13.409   7.051  27.336  1.00 71.37           H
ATOM   3033  CB  ASP A 205     -15.555   7.362  27.425  1.00 71.37           C
ATOM   3034 1HB  ASP A 205     -16.292   7.868  26.801  1.00 71.37           H
ATOM   3035 2HB  ASP A 205     -15.960   6.378  27.662  1.00 71.37           H
ATOM   3036  CG  ASP A 205     -15.341   8.155  28.716  1.00 71.37           C
ATOM   3037  OD1 ASP A 205     -14.389   7.805  29.447  1.00 71.37           O
ATOM   3038  OD2 ASP A 205     -16.135   9.094  28.944  1.00 71.37           O
ATOM   3039  HN  ASP A 205     -14.618   9.139  25.964  1.00 71.37           H
ATOM   3040  N   GLU A 206     -14.738   6.423  24.428  1.00 83.42           N
ATOM   3041  CA  GLU A 206     -15.076   5.435  23.419  1.00 83.42           C
ATOM   3042  C   GLU A 206     -13.877   5.178  22.504  1.00 83.42           C
ATOM   3043  O   GLU A 206     -14.045   4.842  21.333  1.00 83.42           O
ATOM   3044  HA  GLU A 206     -15.321   4.528  23.972  1.00 83.42           H
ATOM   3045  CB  GLU A 206     -16.299   5.874  22.610  1.00 83.42           C
ATOM   3046 1HB  GLU A 206     -16.129   6.869  22.199  1.00 83.42           H
ATOM   3047 2HB  GLU A 206     -16.523   5.126  21.849  1.00 83.42           H
ATOM   3048  CG  GLU A 206     -17.540   5.970  23.499  1.00 83.42           C
ATOM   3049 1HG  GLU A 206     -17.309   6.556  24.389  1.00 83.42           H
ATOM   3050 2HG  GLU A 206     -18.333   6.495  22.968  1.00 83.42           H
ATOM   3051  CD  GLU A 206     -18.028   4.579  23.910  1.00 83.42           C
ATOM   3052  OE1 GLU A 206     -19.091   4.522  24.566  1.00 83.42           O
ATOM   3053  OE2 GLU A 206     -17.328   3.605  23.560  1.00 83.42           O
ATOM   3054  HN  GLU A 206     -14.773   7.373  24.118  1.00 83.42           H
ATOM   3055  N   SER A 207     -12.692   5.345  23.074  1.00 89.42           N
ATOM   3056  CA  SER A 207     -11.466   5.189  22.311  1.00 89.42           C
ATOM   3057  C   SER A 207     -11.375   3.769  21.750  1.00 89.42           C
ATOM   3058  O   SER A 207     -10.864   3.563  20.651  1.00 89.42           O
ATOM   3059  HA  SER A 207     -11.536   5.916  21.501  1.00 89.42           H
ATOM   3060  CB  SER A 207     -10.239   5.500  23.170  1.00 89.42           C
ATOM   3061 1HB  SER A 207      -9.338   5.184  22.644  1.00 89.42           H
ATOM   3062 2HB  SER A 207     -10.161   6.577  23.315  1.00 89.42           H
ATOM   3063  OG  SER A 207     -10.298   4.854  24.439  1.00 89.42           O
ATOM   3064  HG  SER A 207      -9.593   5.223  25.044  1.00 89.42           H
ATOM   3065  HN  SER A 207     -12.564   5.582  24.037  1.00 89.42           H
ATOM   3066  N   THR A 208     -11.880   2.825  22.532  1.00 89.48           N
ATOM   3067  CA  THR A 208     -11.821   1.425  22.148  1.00 89.48           C
ATOM   3068  C   THR A 208     -12.678   1.176  20.904  1.00 89.48           C
ATOM   3069  O   THR A 208     -12.224   0.549  19.949  1.00 89.48           O
ATOM   3070  HA  THR A 208     -10.792   1.185  21.880  1.00 89.48           H
ATOM   3071  CB  THR A 208     -12.245   0.586  23.355  1.00 89.48           C
ATOM   3072  HB  THR A 208     -12.163  -0.479  23.136  1.00 89.48           H
ATOM   3073  OG1 THR A 208     -13.556   1.052  23.659  1.00 89.48           O
ATOM   3074  HG1 THR A 208     -14.027   0.392  24.244  1.00 89.48           H
ATOM   3075  CG2 THR A 208     -11.432   0.913  24.609  1.00 89.48           C
ATOM   3076 1HG2 THR A 208     -11.569   1.963  24.867  1.00 89.48           H
ATOM   3077 2HG2 THR A 208     -10.377   0.719  24.419  1.00 89.48           H
ATOM   3078 3HG2 THR A 208     -11.773   0.289  25.436  1.00 89.48           H
ATOM   3079  HN  THR A 208     -12.322   3.004  23.411  1.00 89.48           H
ATOM   3080  N   LYS A 209     -13.902   1.681  20.957  1.00 90.97           N
ATOM   3081  CA  LYS A 209     -14.821   1.533  19.842  1.00 90.97           C
ATOM   3082  C   LYS A 209     -14.229   2.212  18.605  1.00 90.97           C
ATOM   3083  O   LYS A 209     -14.333   1.690  17.496  1.00 90.97           O
ATOM   3084  HA  LYS A 209     -14.918   0.467  19.637  1.00 90.97           H
ATOM   3085  CB  LYS A 209     -16.210   2.050  20.221  1.00 90.97           C
ATOM   3086 1HB  LYS A 209     -16.133   3.068  20.603  1.00 90.97           H
ATOM   3087 2HB  LYS A 209     -16.842   2.090  19.333  1.00 90.97           H
ATOM   3088  CG  LYS A 209     -16.860   1.151  21.275  1.00 90.97           C
ATOM   3089 1HG  LYS A 209     -16.761   0.107  20.979  1.00 90.97           H
ATOM   3090 2HG  LYS A 209     -16.339   1.265  22.226  1.00 90.97           H
ATOM   3091  CD  LYS A 209     -18.340   1.498  21.454  1.00 90.97           C
ATOM   3092 1HD  LYS A 209     -18.462   2.580  21.490  1.00 90.97           H
ATOM   3093 2HD  LYS A 209     -18.907   1.142  20.594  1.00 90.97           H
ATOM   3094  CE  LYS A 209     -18.898   0.874  22.734  1.00 90.97           C
ATOM   3095 1HE  LYS A 209     -19.400  -0.065  22.499  1.00 90.97           H
ATOM   3096 2HE  LYS A 209     -18.082   0.637  23.416  1.00 90.97           H
ATOM   3097  NZ  LYS A 209     -19.848   1.799  23.391  1.00 90.97           N
ATOM   3098 1HZ  LYS A 209     -20.401   1.290  24.071  1.00 90.97           H
ATOM   3099 2HZ  LYS A 209     -19.333   2.537  23.858  1.00 90.97           H
ATOM   3100 3HZ  LYS A 209     -20.461   2.206  22.693  1.00 90.97           H
ATOM   3101  HN  LYS A 209     -14.266   2.183  21.742  1.00 90.97           H
ATOM   3102  N   LEU A 210     -13.620   3.366  18.837  1.00 92.16           N
ATOM   3103  CA  LEU A 210     -13.061   4.150  17.748  1.00 92.16           C
ATOM   3104  C   LEU A 210     -11.944   3.352  17.073  1.00 92.16           C
ATOM   3105  O   LEU A 210     -11.905   3.246  15.848  1.00 92.16           O
ATOM   3106  HA  LEU A 210     -13.857   4.313  17.021  1.00 92.16           H
ATOM   3107  CB  LEU A 210     -12.617   5.525  18.251  1.00 92.16           C
ATOM   3108 1HB  LEU A 210     -13.466   6.002  18.741  1.00 92.16           H
ATOM   3109 2HB  LEU A 210     -11.849   5.382  19.011  1.00 92.16           H
ATOM   3110  CG  LEU A 210     -12.073   6.483  17.189  1.00 92.16           C
ATOM   3111  HG  LEU A 210     -11.247   5.991  16.677  1.00 92.16           H
ATOM   3112  CD1 LEU A 210     -13.137   6.796  16.136  1.00 92.16           C
ATOM   3113 1HD1 LEU A 210     -13.447   5.872  15.647  1.00 92.16           H
ATOM   3114 2HD1 LEU A 210     -13.999   7.259  16.616  1.00 92.16           H
ATOM   3115 3HD1 LEU A 210     -12.723   7.479  15.393  1.00 92.16           H
ATOM   3116  CD2 LEU A 210     -11.513   7.753  17.833  1.00 92.16           C
ATOM   3117 1HD2 LEU A 210     -12.303   8.258  18.388  1.00 92.16           H
ATOM   3118 2HD2 LEU A 210     -10.703   7.489  18.514  1.00 92.16           H
ATOM   3119 3HD2 LEU A 210     -11.132   8.416  17.056  1.00 92.16           H
ATOM   3120  HN  LEU A 210     -13.507   3.766  19.747  1.00 92.16           H
ATOM   3121  N   LYS A 211     -11.063   2.811  17.902  1.00 92.26           N
ATOM   3122  CA  LYS A 211      -9.958   2.011  17.401  1.00 92.26           C
ATOM   3123  C   LYS A 211     -10.508   0.872  16.540  1.00 92.26           C
ATOM   3124  O   LYS A 211     -10.082   0.689  15.400  1.00 92.26           O
ATOM   3125  HA  LYS A 211      -9.347   2.656  16.770  1.00 92.26           H
ATOM   3126  CB  LYS A 211      -9.073   1.537  18.556  1.00 92.26           C
ATOM   3127 1HB  LYS A 211      -8.666   2.398  19.085  1.00 92.26           H
ATOM   3128 2HB  LYS A 211      -9.674   0.978  19.273  1.00 92.26           H
ATOM   3129  CG  LYS A 211      -7.930   0.658  18.045  1.00 92.26           C
ATOM   3130 1HG  LYS A 211      -8.332  -0.277  17.653  1.00 92.26           H
ATOM   3131 2HG  LYS A 211      -7.422   1.157  17.220  1.00 92.26           H
ATOM   3132  CD  LYS A 211      -6.927   0.359  19.162  1.00 92.26           C
ATOM   3133 1HD  LYS A 211      -6.568   1.294  19.593  1.00 92.26           H
ATOM   3134 2HD  LYS A 211      -7.422  -0.191  19.962  1.00 92.26           H
ATOM   3135  CE  LYS A 211      -5.743  -0.453  18.633  1.00 92.26           C
ATOM   3136 1HE  LYS A 211      -6.087  -1.431  18.296  1.00 92.26           H
ATOM   3137 2HE  LYS A 211      -5.309   0.048  17.767  1.00 92.26           H
ATOM   3138  NZ  LYS A 211      -4.715  -0.617  19.685  1.00 92.26           N
ATOM   3139 1HZ  LYS A 211      -3.863  -0.979  19.272  1.00 92.26           H
ATOM   3140 2HZ  LYS A 211      -4.527   0.282  20.116  1.00 92.26           H
ATOM   3141 3HZ  LYS A 211      -5.052  -1.265  20.388  1.00 92.26           H
ATOM   3142  HN  LYS A 211     -11.095   2.911  18.896  1.00 92.26           H
ATOM   3143  N   SER A 212     -11.445   0.135  17.118  1.00 91.41           N
ATOM   3144  CA  SER A 212     -12.000  -1.030  16.449  1.00 91.41           C
ATOM   3145  C   SER A 212     -12.568  -0.629  15.086  1.00 91.41           C
ATOM   3146  O   SER A 212     -12.351  -1.320  14.092  1.00 91.41           O
ATOM   3147  HA  SER A 212     -11.164  -1.718  16.328  1.00 91.41           H
ATOM   3148  CB  SER A 212     -13.084  -1.690  17.303  1.00 91.41           C
ATOM   3149 1HB  SER A 212     -12.650  -2.025  18.245  1.00 91.41           H
ATOM   3150 2HB  SER A 212     -13.850  -0.955  17.549  1.00 91.41           H
ATOM   3151  OG  SER A 212     -13.686  -2.798  16.638  1.00 91.41           O
ATOM   3152  HG  SER A 212     -12.984  -3.456  16.366  1.00 91.41           H
ATOM   3153  HN  SER A 212     -11.824   0.322  18.024  1.00 91.41           H
ATOM   3154  N   ALA A 213     -13.284   0.486  15.084  1.00 92.29           N
ATOM   3155  CA  ALA A 213     -13.933   0.956  13.871  1.00 92.29           C
ATOM   3156  C   ALA A 213     -12.869   1.282  12.822  1.00 92.29           C
ATOM   3157  O   ALA A 213     -12.990   0.883  11.665  1.00 92.29           O
ATOM   3158  HA  ALA A 213     -14.564   0.149  13.498  1.00 92.29           H
ATOM   3159  CB  ALA A 213     -14.817   2.161  14.199  1.00 92.29           C
ATOM   3160 1HB  ALA A 213     -15.574   1.869  14.927  1.00 92.29           H
ATOM   3161 2HB  ALA A 213     -14.203   2.959  14.615  1.00 92.29           H
ATOM   3162 3HB  ALA A 213     -15.303   2.513  13.290  1.00 92.29           H
ATOM   3163  HN  ALA A 213     -13.424   1.062  15.889  1.00 92.29           H
ATOM   3164  N   VAL A 214     -11.849   2.003  13.264  1.00 91.09           N
ATOM   3165  CA  VAL A 214     -10.800   2.448  12.362  1.00 91.09           C
ATOM   3166  C   VAL A 214     -10.087   1.229  11.775  1.00 91.09           C
ATOM   3167  O   VAL A 214      -9.767   1.204  10.588  1.00 91.09           O
ATOM   3168  HA  VAL A 214     -11.276   3.000  11.551  1.00 91.09           H
ATOM   3169  CB  VAL A 214      -9.852   3.402  13.092  1.00 91.09           C
ATOM   3170  HB  VAL A 214      -9.551   2.926  14.025  1.00 91.09           H
ATOM   3171  CG1 VAL A 214      -8.591   3.659  12.266  1.00 91.09           C
ATOM   3172 1HG1 VAL A 214      -8.072   2.717  12.091  1.00 91.09           H
ATOM   3173 2HG1 VAL A 214      -8.867   4.105  11.310  1.00 91.09           H
ATOM   3174 3HG1 VAL A 214      -7.934   4.340  12.808  1.00 91.09           H
ATOM   3175  CG2 VAL A 214     -10.557   4.715  13.441  1.00 91.09           C
ATOM   3176 1HG2 VAL A 214     -10.901   5.197  12.526  1.00 91.09           H
ATOM   3177 2HG2 VAL A 214     -11.411   4.509  14.086  1.00 91.09           H
ATOM   3178 3HG2 VAL A 214      -9.861   5.374  13.959  1.00 91.09           H
ATOM   3179  HN  VAL A 214     -11.733   2.282  14.217  1.00 91.09           H
ATOM   3180  N   LEU A 215      -9.857   0.247  12.635  1.00 91.01           N
ATOM   3181  CA  LEU A 215      -9.175  -0.967  12.220  1.00 91.01           C
ATOM   3182  C   LEU A 215     -10.043  -1.713  11.204  1.00 91.01           C
ATOM   3183  O   LEU A 215      -9.543  -2.187  10.184  1.00 91.01           O
ATOM   3184  HA  LEU A 215      -8.248  -0.670  11.729  1.00 91.01           H
ATOM   3185  CB  LEU A 215      -8.793  -1.810  13.438  1.00 91.01           C
ATOM   3186 1HB  LEU A 215      -9.518  -1.619  14.229  1.00 91.01           H
ATOM   3187 2HB  LEU A 215      -8.885  -2.863  13.170  1.00 91.01           H
ATOM   3188  CG  LEU A 215      -7.390  -1.577  14.002  1.00 91.01           C
ATOM   3189  HG  LEU A 215      -6.991  -0.665  13.558  1.00 91.01           H
ATOM   3190  CD1 LEU A 215      -7.437  -1.359  15.515  1.00 91.01           C
ATOM   3191 1HD1 LEU A 215      -8.052  -0.488  15.739  1.00 91.01           H
ATOM   3192 2HD1 LEU A 215      -7.864  -2.240  15.996  1.00 91.01           H
ATOM   3193 3HD1 LEU A 215      -6.426  -1.196  15.890  1.00 91.01           H
ATOM   3194  CD2 LEU A 215      -6.447  -2.717  13.615  1.00 91.01           C
ATOM   3195 1HD2 LEU A 215      -6.831  -3.657  14.012  1.00 91.01           H
ATOM   3196 2HD2 LEU A 215      -6.381  -2.782  12.529  1.00 91.01           H
ATOM   3197 3HD2 LEU A 215      -5.456  -2.526  14.028  1.00 91.01           H
ATOM   3198  HN  LEU A 215     -10.129   0.271  13.597  1.00 91.01           H
ATOM   3199  N   THR A 216     -11.328  -1.793  11.517  1.00 92.07           N
ATOM   3200  CA  THR A 216     -12.265  -2.494  10.656  1.00 92.07           C
ATOM   3201  C   THR A 216     -12.265  -1.879   9.255  1.00 92.07           C
ATOM   3202  O   THR A 216     -12.235  -2.599   8.258  1.00 92.07           O
ATOM   3203  HA  THR A 216     -11.931  -3.526  10.552  1.00 92.07           H
ATOM   3204  CB  THR A 216     -13.638  -2.467  11.331  1.00 92.07           C
ATOM   3205  HB  THR A 216     -14.006  -1.445  11.424  1.00 92.07           H
ATOM   3206  OG1 THR A 216     -13.435  -3.162  12.558  1.00 92.07           O
ATOM   3207  HG1 THR A 216     -13.295  -2.509  13.302  1.00 92.07           H
ATOM   3208  CG2 THR A 216     -14.673  -3.315  10.588  1.00 92.07           C
ATOM   3209 1HG2 THR A 216     -14.336  -4.351  10.554  1.00 92.07           H
ATOM   3210 2HG2 THR A 216     -14.791  -2.938   9.573  1.00 92.07           H
ATOM   3211 3HG2 THR A 216     -15.629  -3.261  11.109  1.00 92.07           H
ATOM   3212  HN  THR A 216     -11.729  -1.391  12.340  1.00 92.07           H
ATOM   3213  N   LEU A 217     -12.299  -0.555   9.224  1.00 89.34           N
ATOM   3214  CA  LEU A 217     -12.332   0.164   7.962  1.00 89.34           C
ATOM   3215  C   LEU A 217     -11.090  -0.195   7.143  1.00 89.34           C
ATOM   3216  O   LEU A 217     -11.176  -0.388   5.931  1.00 89.34           O
ATOM   3217  HA  LEU A 217     -13.214  -0.173   7.417  1.00 89.34           H
ATOM   3218  CB  LEU A 217     -12.496   1.665   8.205  1.00 89.34           C
ATOM   3219 1HB  LEU A 217     -13.359   1.817   8.852  1.00 89.34           H
ATOM   3220 2HB  LEU A 217     -11.622   2.023   8.750  1.00 89.34           H
ATOM   3221  CG  LEU A 217     -12.672   2.531   6.956  1.00 89.34           C
ATOM   3222  HG  LEU A 217     -11.874   2.286   6.255  1.00 89.34           H
ATOM   3223  CD1 LEU A 217     -13.998   2.222   6.257  1.00 89.34           C
ATOM   3224 1HD1 LEU A 217     -14.017   1.174   5.961  1.00 89.34           H
ATOM   3225 2HD1 LEU A 217     -14.823   2.422   6.940  1.00 89.34           H
ATOM   3226 3HD1 LEU A 217     -14.098   2.852   5.373  1.00 89.34           H
ATOM   3227  CD2 LEU A 217     -12.535   4.017   7.295  1.00 89.34           C
ATOM   3228 1HD2 LEU A 217     -13.297   4.295   8.023  1.00 89.34           H
ATOM   3229 2HD2 LEU A 217     -11.546   4.205   7.713  1.00 89.34           H
ATOM   3230 3HD2 LEU A 217     -12.665   4.610   6.389  1.00 89.34           H
ATOM   3231  HN  LEU A 217     -12.303   0.023  10.040  1.00 89.34           H
ATOM   3232  N   LYS A 218      -9.965  -0.273   7.837  1.00 87.51           N
ATOM   3233  CA  LYS A 218      -8.699  -0.556   7.182  1.00 87.51           C
ATOM   3234  C   LYS A 218      -8.758  -1.946   6.546  1.00 87.51           C
ATOM   3235  O   LYS A 218      -8.292  -2.140   5.424  1.00 87.51           O
ATOM   3236  HA  LYS A 218      -8.569   0.181   6.390  1.00 87.51           H
ATOM   3237  CB  LYS A 218      -7.537  -0.377   8.161  1.00 87.51           C
ATOM   3238 1HB  LYS A 218      -7.776  -0.862   9.108  1.00 87.51           H
ATOM   3239 2HB  LYS A 218      -6.647  -0.868   7.768  1.00 87.51           H
ATOM   3240  CG  LYS A 218      -7.244   1.106   8.400  1.00 87.51           C
ATOM   3241 1HG  LYS A 218      -6.787   1.538   7.510  1.00 87.51           H
ATOM   3242 2HG  LYS A 218      -8.178   1.641   8.571  1.00 87.51           H
ATOM   3243  CD  LYS A 218      -6.315   1.295   9.601  1.00 87.51           C
ATOM   3244 1HD  LYS A 218      -6.765   0.848  10.487  1.00 87.51           H
ATOM   3245 2HD  LYS A 218      -5.375   0.772   9.423  1.00 87.51           H
ATOM   3246  CE  LYS A 218      -6.040   2.778   9.853  1.00 87.51           C
ATOM   3247 1HE  LYS A 218      -5.606   3.231   8.962  1.00 87.51           H
ATOM   3248 2HE  LYS A 218      -6.977   3.299  10.051  1.00 87.51           H
ATOM   3249  NZ  LYS A 218      -5.121   2.947  11.001  1.00 87.51           N
ATOM   3250 1HZ  LYS A 218      -4.792   3.906  11.031  1.00 87.51           H
ATOM   3251 2HZ  LYS A 218      -5.611   2.730  11.861  1.00 87.51           H
ATOM   3252 3HZ  LYS A 218      -4.330   2.321  10.895  1.00 87.51           H
ATOM   3253  HN  LYS A 218      -9.909  -0.147   8.828  1.00 87.51           H
ATOM   3254  N   VAL A 219      -9.336  -2.878   7.289  1.00 88.03           N
ATOM   3255  CA  VAL A 219      -9.381  -4.263   6.852  1.00 88.03           C
ATOM   3256  C   VAL A 219     -10.275  -4.373   5.614  1.00 88.03           C
ATOM   3257  O   VAL A 219      -9.911  -5.027   4.638  1.00 88.03           O
ATOM   3258  HA  VAL A 219      -8.367  -4.555   6.579  1.00 88.03           H
ATOM   3259  CB  VAL A 219      -9.840  -5.161   8.002  1.00 88.03           C
ATOM   3260  HB  VAL A 219     -10.751  -4.731   8.420  1.00 88.03           H
ATOM   3261  CG1 VAL A 219     -10.172  -6.568   7.501  1.00 88.03           C
ATOM   3262 1HG1 VAL A 219     -10.971  -6.511   6.762  1.00 88.03           H
ATOM   3263 2HG1 VAL A 219      -9.286  -7.009   7.045  1.00 88.03           H
ATOM   3264 3HG1 VAL A 219     -10.495  -7.185   8.340  1.00 88.03           H
ATOM   3265  CG2 VAL A 219      -8.789  -5.208   9.114  1.00 88.03           C
ATOM   3266 1HG2 VAL A 219      -7.855  -5.602   8.714  1.00 88.03           H
ATOM   3267 2HG2 VAL A 219      -8.623  -4.202   9.500  1.00 88.03           H
ATOM   3268 3HG2 VAL A 219      -9.141  -5.853   9.919  1.00 88.03           H
ATOM   3269  HN  VAL A 219      -9.767  -2.700   8.174  1.00 88.03           H
ATOM   3270  N   ILE A 220     -11.427  -3.724   5.696  1.00 87.70           N
ATOM   3271  CA  ILE A 220     -12.423  -3.832   4.644  1.00 87.70           C
ATOM   3272  C   ILE A 220     -11.871  -3.213   3.359  1.00 87.70           C
ATOM   3273  O   ILE A 220     -11.826  -3.868   2.319  1.00 87.70           O
ATOM   3274  HA  ILE A 220     -12.598  -4.894   4.468  1.00 87.70           H
ATOM   3275  CB  ILE A 220     -13.751  -3.223   5.099  1.00 87.70           C
ATOM   3276  HB  ILE A 220     -13.549  -2.239   5.520  1.00 87.70           H
ATOM   3277  CG1 ILE A 220     -14.391  -4.066   6.204  1.00 87.70           C
ATOM   3278 1HG1 ILE A 220     -14.673  -5.040   5.806  1.00 87.70           H
ATOM   3279 2HG1 ILE A 220     -13.664  -4.244   6.997  1.00 87.70           H
ATOM   3280  CG2 ILE A 220     -14.696  -3.021   3.912  1.00 87.70           C
ATOM   3281 1HG2 ILE A 220     -14.233  -2.349   3.189  1.00 87.70           H
ATOM   3282 2HG2 ILE A 220     -14.896  -3.982   3.439  1.00 87.70           H
ATOM   3283 3HG2 ILE A 220     -15.632  -2.587   4.264  1.00 87.70           H
ATOM   3284  CD1 ILE A 220     -15.624  -3.368   6.782  1.00 87.70           C
ATOM   3285 1HD1 ILE A 220     -15.333  -2.404   7.200  1.00 87.70           H
ATOM   3286 2HD1 ILE A 220     -16.358  -3.213   5.991  1.00 87.70           H
ATOM   3287 3HD1 ILE A 220     -16.059  -3.988   7.565  1.00 87.70           H
ATOM   3288  HN  ILE A 220     -11.683  -3.134   6.461  1.00 87.70           H
ATOM   3289  N   LEU A 221     -11.463  -1.957   3.472  1.00 83.19           N
ATOM   3290  CA  LEU A 221     -11.111  -1.175   2.299  1.00 83.19           C
ATOM   3291  C   LEU A 221      -9.694  -1.542   1.854  1.00 83.19           C
ATOM   3292  O   LEU A 221      -9.344  -1.376   0.687  1.00 83.19           O
ATOM   3293  HA  LEU A 221     -11.805  -1.449   1.504  1.00 83.19           H
ATOM   3294  CB  LEU A 221     -11.302   0.318   2.573  1.00 83.19           C
ATOM   3295 1HB  LEU A 221     -10.707   0.586   3.445  1.00 83.19           H
ATOM   3296 2HB  LEU A 221     -10.899   0.876   1.728  1.00 83.19           H
ATOM   3297  CG  LEU A 221     -12.742   0.777   2.812  1.00 83.19           C
ATOM   3298  HG  LEU A 221     -13.112   0.285   3.712  1.00 83.19           H
ATOM   3299  CD1 LEU A 221     -12.802   2.285   3.063  1.00 83.19           C
ATOM   3300 1HD1 LEU A 221     -12.207   2.531   3.942  1.00 83.19           H
ATOM   3301 2HD1 LEU A 221     -12.406   2.814   2.196  1.00 83.19           H
ATOM   3302 3HD1 LEU A 221     -13.837   2.584   3.230  1.00 83.19           H
ATOM   3303  CD2 LEU A 221     -13.652   0.351   1.658  1.00 83.19           C
ATOM   3304 1HD2 LEU A 221     -13.293   0.795   0.729  1.00 83.19           H
ATOM   3305 2HD2 LEU A 221     -13.642  -0.735   1.569  1.00 83.19           H
ATOM   3306 3HD2 LEU A 221     -14.670   0.690   1.853  1.00 83.19           H
ATOM   3307  HN  LEU A 221     -11.373  -1.475   4.344  1.00 83.19           H
ATOM   3308  N   GLY A 222      -8.917  -2.035   2.808  1.00 76.29           N
ATOM   3309  CA  GLY A 222      -7.508  -2.293   2.566  1.00 76.29           C
ATOM   3310  C   GLY A 222      -7.315  -3.594   1.784  1.00 76.29           C
ATOM   3311  O   GLY A 222      -6.388  -3.709   0.984  1.00 76.29           O
ATOM   3312 1HA  GLY A 222      -7.072  -1.463   2.011  1.00 76.29           H
ATOM   3313 2HA  GLY A 222      -6.978  -2.355   3.517  1.00 76.29           H
ATOM   3314  HN  GLY A 222      -9.236  -2.256   3.729  1.00 76.29           H
ATOM   3315  N   PHE A 223      -8.206  -4.540   2.041  1.00 77.78           N
ATOM   3316  CA  PHE A 223      -8.000  -5.905   1.589  1.00 77.78           C
ATOM   3317  C   PHE A 223      -9.236  -6.432   0.856  1.00 77.78           C
ATOM   3318  O   PHE A 223      -9.181  -6.707  -0.342  1.00 77.78           O
ATOM   3319  HA  PHE A 223      -7.151  -5.895   0.905  1.00 77.78           H
ATOM   3320  CB  PHE A 223      -7.759  -6.758   2.836  1.00 77.78           C
ATOM   3321 1HB  PHE A 223      -6.945  -6.319   3.412  1.00 77.78           H
ATOM   3322 2HB  PHE A 223      -8.649  -6.724   3.465  1.00 77.78           H
ATOM   3323  CG  PHE A 223      -7.421  -8.220   2.534  1.00 77.78           C
ATOM   3324  CD1 PHE A 223      -8.288  -9.205   2.890  1.00 77.78           C
ATOM   3325  HD1 PHE A 223      -9.224  -8.954   3.389  1.00 77.78           H
ATOM   3326  CD2 PHE A 223      -6.254  -8.533   1.911  1.00 77.78           C
ATOM   3327  HD2 PHE A 223      -5.559  -7.743   1.626  1.00 77.78           H
ATOM   3328  CE1 PHE A 223      -7.975 -10.562   2.610  1.00 77.78           C
ATOM   3329  HE1 PHE A 223      -8.670 -11.352   2.895  1.00 77.78           H
ATOM   3330  CE2 PHE A 223      -5.940  -9.890   1.631  1.00 77.78           C
ATOM   3331  HE2 PHE A 223      -5.005 -10.141   1.131  1.00 77.78           H
ATOM   3332  CZ  PHE A 223      -6.808 -10.875   1.986  1.00 77.78           C
ATOM   3333  HZ  PHE A 223      -6.567 -11.916   1.771  1.00 77.78           H
ATOM   3334  HN  PHE A 223      -9.054  -4.386   2.548  1.00 77.78           H
ATOM   3335  N   PHE A 224     -10.321  -6.557   1.606  1.00 83.60           N
ATOM   3336  CA  PHE A 224     -11.480  -7.292   1.129  1.00 83.60           C
ATOM   3337  C   PHE A 224     -12.063  -6.642  -0.127  1.00 83.60           C
ATOM   3338  O   PHE A 224     -12.384  -7.331  -1.095  1.00 83.60           O
ATOM   3339  HA  PHE A 224     -11.146  -8.303   0.892  1.00 83.60           H
ATOM   3340  CB  PHE A 224     -12.527  -7.249   2.244  1.00 83.60           C
ATOM   3341 1HB  PHE A 224     -12.477  -6.278   2.738  1.00 83.60           H
ATOM   3342 2HB  PHE A 224     -13.519  -7.330   1.800  1.00 83.60           H
ATOM   3343  CG  PHE A 224     -12.363  -8.349   3.295  1.00 83.60           C
ATOM   3344  CD1 PHE A 224     -12.854  -9.595   3.058  1.00 83.60           C
ATOM   3345  HD1 PHE A 224     -13.364  -9.810   2.119  1.00 83.60           H
ATOM   3346  CD2 PHE A 224     -11.726  -8.080   4.466  1.00 83.60           C
ATOM   3347  HD2 PHE A 224     -11.333  -7.082   4.657  1.00 83.60           H
ATOM   3348  CE1 PHE A 224     -12.701 -10.615   4.033  1.00 83.60           C
ATOM   3349  HE1 PHE A 224     -13.095 -11.614   3.843  1.00 83.60           H
ATOM   3350  CE2 PHE A 224     -11.574  -9.101   5.442  1.00 83.60           C
ATOM   3351  HE2 PHE A 224     -11.064  -8.886   6.381  1.00 83.60           H
ATOM   3352  CZ  PHE A 224     -12.065 -10.347   5.204  1.00 83.60           C
ATOM   3353  HZ  PHE A 224     -11.948 -11.130   5.953  1.00 83.60           H
ATOM   3354  HN  PHE A 224     -10.416  -6.167   2.522  1.00 83.60           H
ATOM   3355  N   LEU A 225     -12.181  -5.324  -0.072  1.00 80.66           N
ATOM   3356  CA  LEU A 225     -12.780  -4.580  -1.167  1.00 80.66           C
ATOM   3357  C   LEU A 225     -11.964  -4.810  -2.441  1.00 80.66           C
ATOM   3358  O   LEU A 225     -12.520  -5.142  -3.487  1.00 80.66           O
ATOM   3359  HA  LEU A 225     -13.783  -4.978  -1.323  1.00 80.66           H
ATOM   3360  CB  LEU A 225     -12.932  -3.104  -0.793  1.00 80.66           C
ATOM   3361 1HB  LEU A 225     -13.525  -3.041   0.120  1.00 80.66           H
ATOM   3362 2HB  LEU A 225     -11.945  -2.706  -0.560  1.00 80.66           H
ATOM   3363  CG  LEU A 225     -13.577  -2.207  -1.851  1.00 80.66           C
ATOM   3364  HG  LEU A 225     -13.042  -2.347  -2.790  1.00 80.66           H
ATOM   3365  CD1 LEU A 225     -15.033  -2.608  -2.096  1.00 80.66           C
ATOM   3366 1HD1 LEU A 225     -15.073  -3.640  -2.442  1.00 80.66           H
ATOM   3367 2HD1 LEU A 225     -15.597  -2.515  -1.167  1.00 80.66           H
ATOM   3368 3HD1 LEU A 225     -15.468  -1.954  -2.852  1.00 80.66           H
ATOM   3369  CD2 LEU A 225     -13.445  -0.730  -1.472  1.00 80.66           C
ATOM   3370 1HD2 LEU A 225     -13.939  -0.555  -0.516  1.00 80.66           H
ATOM   3371 2HD2 LEU A 225     -12.390  -0.470  -1.389  1.00 80.66           H
ATOM   3372 3HD2 LEU A 225     -13.912  -0.115  -2.241  1.00 80.66           H
ATOM   3373  HN  LEU A 225     -11.878  -4.767   0.701  1.00 80.66           H
ATOM   3374  N   PRO A 226     -10.637  -4.640  -2.377  1.00 74.08           N
ATOM   3375  CA  PRO A 226      -9.792  -4.844  -3.557  1.00 74.08           C
ATOM   3376  C   PRO A 226      -9.725  -6.304  -3.973  1.00 74.08           C
ATOM   3377  O   PRO A 226      -9.817  -6.620  -5.158  1.00 74.08           O
ATOM   3378  HA  PRO A 226     -10.214  -4.323  -4.416  1.00 74.08           H
ATOM   3379  CB  PRO A 226      -8.425  -4.315  -3.119  1.00 74.08           C
ATOM   3380 1HB  PRO A 226      -7.611  -4.865  -3.592  1.00 74.08           H
ATOM   3381 2HB  PRO A 226      -8.296  -3.266  -3.386  1.00 74.08           H
ATOM   3382  CG  PRO A 226      -8.428  -4.509  -1.630  1.00 74.08           C
ATOM   3383 1HG  PRO A 226      -8.118  -5.519  -1.363  1.00 74.08           H
ATOM   3384 2HG  PRO A 226      -7.736  -3.823  -1.141  1.00 74.08           H
ATOM   3385  CD  PRO A 226      -9.842  -4.247  -1.199  1.00 74.08           C
ATOM   3386 1HD  PRO A 226     -10.109  -4.833  -0.320  1.00 74.08           H
ATOM   3387 2HD  PRO A 226      -9.996  -3.198  -0.943  1.00 74.08           H
ATOM   3388  N   PHE A 227      -9.565  -7.164  -2.977  1.00 79.94           N
ATOM   3389  CA  PHE A 227      -9.397  -8.584  -3.234  1.00 79.94           C
ATOM   3390  C   PHE A 227     -10.571  -9.136  -4.046  1.00 79.94           C
ATOM   3391  O   PHE A 227     -10.370  -9.862  -5.019  1.00 79.94           O
ATOM   3392  HA  PHE A 227      -8.476  -8.703  -3.804  1.00 79.94           H
ATOM   3393  CB  PHE A 227      -9.360  -9.283  -1.874  1.00 79.94           C
ATOM   3394 1HB  PHE A 227      -8.512  -8.902  -1.304  1.00 79.94           H
ATOM   3395 2HB  PHE A 227     -10.261  -9.023  -1.318  1.00 79.94           H
ATOM   3396  CG  PHE A 227      -9.254 -10.807  -1.960  1.00 79.94           C
ATOM   3397  CD1 PHE A 227     -10.356 -11.578  -1.757  1.00 79.94           C
ATOM   3398  HD1 PHE A 227     -11.315 -11.110  -1.533  1.00 79.94           H
ATOM   3399  CD2 PHE A 227      -8.058 -11.391  -2.240  1.00 79.94           C
ATOM   3400  HD2 PHE A 227      -7.175 -10.773  -2.402  1.00 79.94           H
ATOM   3401  CE1 PHE A 227     -10.258 -12.992  -1.837  1.00 79.94           C
ATOM   3402  HE1 PHE A 227     -11.141 -13.610  -1.674  1.00 79.94           H
ATOM   3403  CE2 PHE A 227      -7.960 -12.805  -2.320  1.00 79.94           C
ATOM   3404  HE2 PHE A 227      -7.001 -13.273  -2.544  1.00 79.94           H
ATOM   3405  CZ  PHE A 227      -9.062 -13.576  -2.117  1.00 79.94           C
ATOM   3406  HZ  PHE A 227      -8.986 -14.662  -2.179  1.00 79.94           H
ATOM   3407  HN  PHE A 227      -9.549  -6.904  -2.012  1.00 79.94           H
ATOM   3408  N   VAL A 228     -11.770  -8.772  -3.616  1.00 83.03           N
ATOM   3409  CA  VAL A 228     -12.975  -9.224  -4.290  1.00 83.03           C
ATOM   3410  C   VAL A 228     -12.986  -8.685  -5.722  1.00 83.03           C
ATOM   3411  O   VAL A 228     -13.269  -9.423  -6.665  1.00 83.03           O
ATOM   3412  HA  VAL A 228     -12.944 -10.313  -4.325  1.00 83.03           H
ATOM   3413  CB  VAL A 228     -14.210  -8.810  -3.487  1.00 83.03           C
ATOM   3414  HB  VAL A 228     -14.115  -7.752  -3.247  1.00 83.03           H
ATOM   3415  CG1 VAL A 228     -15.486  -8.992  -4.311  1.00 83.03           C
ATOM   3416 1HG1 VAL A 228     -15.431  -8.376  -5.208  1.00 83.03           H
ATOM   3417 2HG1 VAL A 228     -15.589 -10.039  -4.595  1.00 83.03           H
ATOM   3418 3HG1 VAL A 228     -16.349  -8.691  -3.716  1.00 83.03           H
ATOM   3419  CG2 VAL A 228     -14.292  -9.586  -2.170  1.00 83.03           C
ATOM   3420 1HG2 VAL A 228     -14.353 -10.653  -2.380  1.00 83.03           H
ATOM   3421 2HG2 VAL A 228     -13.403  -9.383  -1.573  1.00 83.03           H
ATOM   3422 3HG2 VAL A 228     -15.179  -9.272  -1.619  1.00 83.03           H
ATOM   3423  HN  VAL A 228     -11.924  -8.181  -2.825  1.00 83.03           H
ATOM   3424  N   VAL A 229     -12.675  -7.403  -5.841  1.00 75.50           N
ATOM   3425  CA  VAL A 229     -12.750  -6.730  -7.126  1.00 75.50           C
ATOM   3426  C   VAL A 229     -11.785  -7.401  -8.105  1.00 75.50           C
ATOM   3427  O   VAL A 229     -12.156  -7.706  -9.238  1.00 75.50           O
ATOM   3428  HA  VAL A 229     -13.767  -6.848  -7.500  1.00 75.50           H
ATOM   3429  CB  VAL A 229     -12.479  -5.234  -6.951  1.00 75.50           C
ATOM   3430  HB  VAL A 229     -11.573  -5.125  -6.355  1.00 75.50           H
ATOM   3431  CG1 VAL A 229     -12.237  -4.559  -8.302  1.00 75.50           C
ATOM   3432 1HG1 VAL A 229     -11.375  -5.016  -8.788  1.00 75.50           H
ATOM   3433 2HG1 VAL A 229     -13.117  -4.683  -8.933  1.00 75.50           H
ATOM   3434 3HG1 VAL A 229     -12.048  -3.497  -8.148  1.00 75.50           H
ATOM   3435  CG2 VAL A 229     -13.623  -4.555  -6.195  1.00 75.50           C
ATOM   3436 1HG2 VAL A 229     -14.551  -4.679  -6.753  1.00 75.50           H
ATOM   3437 2HG2 VAL A 229     -13.728  -5.009  -5.210  1.00 75.50           H
ATOM   3438 3HG2 VAL A 229     -13.405  -3.493  -6.084  1.00 75.50           H
ATOM   3439  HN  VAL A 229     -12.376  -6.827  -5.079  1.00 75.50           H
ATOM   3440  N   MET A 230     -10.565  -7.612  -7.634  1.00 76.07           N
ATOM   3441  CA  MET A 230      -9.525  -8.181  -8.474  1.00 76.07           C
ATOM   3442  C   MET A 230      -9.894  -9.599  -8.917  1.00 76.07           C
ATOM   3443  O   MET A 230      -9.697  -9.962 -10.076  1.00 76.07           O
ATOM   3444  HA  MET A 230      -9.459  -7.527  -9.343  1.00 76.07           H
ATOM   3445  CB  MET A 230      -8.205  -8.215  -7.701  1.00 76.07           C
ATOM   3446 1HB  MET A 230      -8.385  -8.555  -6.682  1.00 76.07           H
ATOM   3447 2HB  MET A 230      -7.528  -8.934  -8.162  1.00 76.07           H
ATOM   3448  CG  MET A 230      -7.550  -6.832  -7.676  1.00 76.07           C
ATOM   3449 1HG  MET A 230      -7.462  -6.443  -8.690  1.00 76.07           H
ATOM   3450 2HG  MET A 230      -8.175  -6.134  -7.120  1.00 76.07           H
ATOM   3451  SD  MET A 230      -5.935  -6.936  -6.922  1.00 76.07           S
ATOM   3452  CE  MET A 230      -6.402  -7.303  -5.239  1.00 76.07           C
ATOM   3453 1HE  MET A 230      -7.021  -6.495  -4.849  1.00 76.07           H
ATOM   3454 2HE  MET A 230      -6.963  -8.236  -5.212  1.00 76.07           H
ATOM   3455 3HE  MET A 230      -5.505  -7.401  -4.626  1.00 76.07           H
ATOM   3456  HN  MET A 230     -10.283  -7.400  -6.698  1.00 76.07           H
ATOM   3457  N   ALA A 231     -10.422 -10.361  -7.971  1.00 79.90           N
ATOM   3458  CA  ALA A 231     -10.814 -11.733  -8.248  1.00 79.90           C
ATOM   3459  C   ALA A 231     -11.837 -11.747  -9.385  1.00 79.90           C
ATOM   3460  O   ALA A 231     -11.727 -12.544 -10.315  1.00 79.90           O
ATOM   3461  HA  ALA A 231      -9.923 -12.275  -8.566  1.00 79.90           H
ATOM   3462  CB  ALA A 231     -11.353 -12.378  -6.969  1.00 79.90           C
ATOM   3463 1HB  ALA A 231     -10.578 -12.369  -6.203  1.00 79.90           H
ATOM   3464 2HB  ALA A 231     -12.219 -11.817  -6.617  1.00 79.90           H
ATOM   3465 3HB  ALA A 231     -11.647 -13.407  -7.178  1.00 79.90           H
ATOM   3466  HN  ALA A 231     -10.582 -10.057  -7.032  1.00 79.90           H
ATOM   3467  N   CYS A 232     -12.811 -10.855  -9.273  1.00 78.47           N
ATOM   3468  CA  CYS A 232     -13.860 -10.763 -10.273  1.00 78.47           C
ATOM   3469  C   CYS A 232     -13.221 -10.367 -11.605  1.00 78.47           C
ATOM   3470  O   CYS A 232     -13.478 -10.993 -12.632  1.00 78.47           O
ATOM   3471  HA  CYS A 232     -14.316 -11.751 -10.341  1.00 78.47           H
ATOM   3472  CB  CYS A 232     -14.958  -9.783  -9.853  1.00 78.47           C
ATOM   3473 1HB  CYS A 232     -14.516  -8.828  -9.571  1.00 78.47           H
ATOM   3474 2HB  CYS A 232     -15.625  -9.590 -10.693  1.00 78.47           H
ATOM   3475  SG  CYS A 232     -15.907 -10.471  -8.448  1.00 78.47           S
ATOM   3476  HG  CYS A 232     -16.688  -9.409  -8.274  1.00 78.47           H
ATOM   3477  HN  CYS A 232     -12.889 -10.204  -8.517  1.00 78.47           H
ATOM   3478  N   CYS A 233     -12.399  -9.329 -11.545  1.00 71.73           N
ATOM   3479  CA  CYS A 233     -11.852  -8.737 -12.754  1.00 71.73           C
ATOM   3480  C   CYS A 233     -11.076  -9.818 -13.509  1.00 71.73           C
ATOM   3481  O   CYS A 233     -11.302 -10.032 -14.699  1.00 71.73           O
ATOM   3482  HA  CYS A 233     -12.699  -8.386 -13.343  1.00 71.73           H
ATOM   3483  CB  CYS A 233     -10.978  -7.520 -12.442  1.00 71.73           C
ATOM   3484 1HB  CYS A 233     -10.246  -7.775 -11.676  1.00 71.73           H
ATOM   3485 2HB  CYS A 233     -10.419  -7.226 -13.331  1.00 71.73           H
ATOM   3486  SG  CYS A 233     -12.022  -6.130 -11.872  1.00 71.73           S
ATOM   3487  HG  CYS A 233     -12.297  -6.643 -10.677  1.00 71.73           H
ATOM   3488  HN  CYS A 233     -12.109  -8.894 -10.693  1.00 71.73           H
ATOM   3489  N   TYR A 234     -10.178 -10.471 -12.787  1.00 74.83           N
ATOM   3490  CA  TYR A 234      -9.265 -11.418 -13.404  1.00 74.83           C
ATOM   3491  C   TYR A 234     -10.000 -12.689 -13.833  1.00 74.83           C
ATOM   3492  O   TYR A 234      -9.614 -13.335 -14.806  1.00 74.83           O
ATOM   3493  HA  TYR A 234      -8.833 -10.942 -14.285  1.00 74.83           H
ATOM   3494  CB  TYR A 234      -8.237 -11.775 -12.329  1.00 74.83           C
ATOM   3495 1HB  TYR A 234      -8.750 -11.888 -11.374  1.00 74.83           H
ATOM   3496 2HB  TYR A 234      -7.796 -12.743 -12.570  1.00 74.83           H
ATOM   3497  CG  TYR A 234      -7.117 -10.745 -12.172  1.00 74.83           C
ATOM   3498  CD1 TYR A 234      -6.337 -10.403 -13.257  1.00 74.83           C
ATOM   3499  HD1 TYR A 234      -6.519 -10.866 -14.227  1.00 74.83           H
ATOM   3500  CD2 TYR A 234      -6.886 -10.159 -10.944  1.00 74.83           C
ATOM   3501  HD2 TYR A 234      -7.502 -10.429 -10.086  1.00 74.83           H
ATOM   3502  CE1 TYR A 234      -5.282  -9.433 -13.109  1.00 74.83           C
ATOM   3503  HE1 TYR A 234      -4.659  -9.154 -13.959  1.00 74.83           H
ATOM   3504  CE2 TYR A 234      -5.832  -9.189 -10.796  1.00 74.83           C
ATOM   3505  HE2 TYR A 234      -5.639  -8.718  -9.832  1.00 74.83           H
ATOM   3506  CZ  TYR A 234      -5.082  -8.874 -11.886  1.00 74.83           C
ATOM   3507  OH  TYR A 234      -4.086  -7.959 -11.746  1.00 74.83           O
ATOM   3508  HH  TYR A 234      -4.129  -7.543 -10.838  1.00 74.83           H
ATOM   3509  HN  TYR A 234     -10.069 -10.362 -11.798  1.00 74.83           H
ATOM   3510  N   THR A 235     -11.046 -13.010 -13.086  1.00 80.13           N
ATOM   3511  CA  THR A 235     -11.913 -14.118 -13.449  1.00 80.13           C
ATOM   3512  C   THR A 235     -12.480 -13.914 -14.855  1.00 80.13           C
ATOM   3513  O   THR A 235     -12.453 -14.829 -15.678  1.00 80.13           O
ATOM   3514  HA  THR A 235     -11.314 -15.029 -13.474  1.00 80.13           H
ATOM   3515  CB  THR A 235     -12.992 -14.246 -12.372  1.00 80.13           C
ATOM   3516  HB  THR A 235     -13.612 -13.350 -12.333  1.00 80.13           H
ATOM   3517  OG1 THR A 235     -12.264 -14.541 -11.183  1.00 80.13           O
ATOM   3518  HG1 THR A 235     -12.310 -13.767 -10.552  1.00 80.13           H
ATOM   3519  CG2 THR A 235     -13.882 -15.474 -12.578  1.00 80.13           C
ATOM   3520 1HG2 THR A 235     -13.270 -16.375 -12.548  1.00 80.13           H
ATOM   3521 2HG2 THR A 235     -14.380 -15.404 -13.545  1.00 80.13           H
ATOM   3522 3HG2 THR A 235     -14.631 -15.517 -11.786  1.00 80.13           H
ATOM   3523  HN  THR A 235     -11.304 -12.528 -12.249  1.00 80.13           H
ATOM   3524  N   ILE A 236     -12.979 -12.710 -15.089  1.00 75.75           N
ATOM   3525  CA  ILE A 236     -13.585 -12.386 -16.369  1.00 75.75           C
ATOM   3526  C   ILE A 236     -12.499 -12.341 -17.446  1.00 75.75           C
ATOM   3527  O   ILE A 236     -12.704 -12.822 -18.559  1.00 75.75           O
ATOM   3528  HA  ILE A 236     -14.281 -13.189 -16.614  1.00 75.75           H
ATOM   3529  CB  ILE A 236     -14.401 -11.096 -16.265  1.00 75.75           C
ATOM   3530  HB  ILE A 236     -13.746 -10.307 -15.895  1.00 75.75           H
ATOM   3531  CG1 ILE A 236     -15.540 -11.248 -15.255  1.00 75.75           C
ATOM   3532 1HG1 ILE A 236     -16.318 -11.887 -15.672  1.00 75.75           H
ATOM   3533 2HG1 ILE A 236     -15.171 -11.741 -14.356  1.00 75.75           H
ATOM   3534  CG2 ILE A 236     -14.908 -10.655 -17.639  1.00 75.75           C
ATOM   3535 1HG2 ILE A 236     -14.060 -10.480 -18.301  1.00 75.75           H
ATOM   3536 2HG2 ILE A 236     -15.542 -11.436 -18.060  1.00 75.75           H
ATOM   3537 3HG2 ILE A 236     -15.485  -9.736 -17.536  1.00 75.75           H
ATOM   3538  CD1 ILE A 236     -16.134  -9.886 -14.889  1.00 75.75           C
ATOM   3539 1HD1 ILE A 236     -15.359  -9.258 -14.450  1.00 75.75           H
ATOM   3540 2HD1 ILE A 236     -16.524  -9.406 -15.787  1.00 75.75           H
ATOM   3541 3HD1 ILE A 236     -16.941 -10.023 -14.170  1.00 75.75           H
ATOM   3542  HN  ILE A 236     -12.974 -11.964 -14.423  1.00 75.75           H
ATOM   3543  N   ILE A 237     -11.368 -11.759 -17.076  1.00 73.04           N
ATOM   3544  CA  ILE A 237     -10.264 -11.609 -18.009  1.00 73.04           C
ATOM   3545  C   ILE A 237      -9.823 -12.990 -18.497  1.00 73.04           C
ATOM   3546  O   ILE A 237      -9.682 -13.212 -19.699  1.00 73.04           O
ATOM   3547  HA  ILE A 237     -10.633 -11.042 -18.864  1.00 73.04           H
ATOM   3548  CB  ILE A 237      -9.136 -10.791 -17.377  1.00 73.04           C
ATOM   3549  HB  ILE A 237      -8.989 -11.143 -16.356  1.00 73.04           H
ATOM   3550  CG1 ILE A 237      -9.512  -9.310 -17.295  1.00 73.04           C
ATOM   3551 1HG1 ILE A 237      -9.519  -8.877 -18.295  1.00 73.04           H
ATOM   3552 2HG1 ILE A 237     -10.522  -9.210 -16.897  1.00 73.04           H
ATOM   3553  CG2 ILE A 237      -7.818 -11.007 -18.123  1.00 73.04           C
ATOM   3554 1HG2 ILE A 237      -7.547 -12.062 -18.085  1.00 73.04           H
ATOM   3555 2HG2 ILE A 237      -7.933 -10.698 -19.162  1.00 73.04           H
ATOM   3556 3HG2 ILE A 237      -7.033 -10.414 -17.653  1.00 73.04           H
ATOM   3557  CD1 ILE A 237      -8.529  -8.543 -16.408  1.00 73.04           C
ATOM   3558 1HD1 ILE A 237      -8.543  -8.964 -15.402  1.00 73.04           H
ATOM   3559 2HD1 ILE A 237      -7.525  -8.626 -16.823  1.00 73.04           H
ATOM   3560 3HD1 ILE A 237      -8.820  -7.494 -16.367  1.00 73.04           H
ATOM   3561  HN  ILE A 237     -11.199 -11.395 -16.160  1.00 73.04           H
ATOM   3562  N   ILE A 238      -9.616 -13.883 -17.540  1.00 74.33           N
ATOM   3563  CA  ILE A 238      -9.134 -15.218 -17.853  1.00 74.33           C
ATOM   3564  C   ILE A 238     -10.118 -15.900 -18.805  1.00 74.33           C
ATOM   3565  O   ILE A 238      -9.710 -16.515 -19.790  1.00 74.33           O
ATOM   3566  HA  ILE A 238      -8.178 -15.108 -18.365  1.00 74.33           H
ATOM   3567  CB  ILE A 238      -8.873 -16.008 -16.569  1.00 74.33           C
ATOM   3568  HB  ILE A 238      -9.703 -15.832 -15.885  1.00 74.33           H
ATOM   3569  CG1 ILE A 238      -7.602 -15.516 -15.872  1.00 74.33           C
ATOM   3570 1HG1 ILE A 238      -6.727 -15.833 -16.439  1.00 74.33           H
ATOM   3571 2HG1 ILE A 238      -7.592 -14.426 -15.853  1.00 74.33           H
ATOM   3572  CG2 ILE A 238      -8.828 -17.511 -16.850  1.00 74.33           C
ATOM   3573 1HG2 ILE A 238      -9.782 -17.831 -17.269  1.00 74.33           H
ATOM   3574 2HG2 ILE A 238      -8.029 -17.724 -17.560  1.00 74.33           H
ATOM   3575 3HG2 ILE A 238      -8.641 -18.049 -15.920  1.00 74.33           H
ATOM   3576  CD1 ILE A 238      -7.516 -16.058 -14.444  1.00 74.33           C
ATOM   3577 1HD1 ILE A 238      -8.381 -15.720 -13.874  1.00 74.33           H
ATOM   3578 2HD1 ILE A 238      -7.502 -17.148 -14.470  1.00 74.33           H
ATOM   3579 3HD1 ILE A 238      -6.603 -15.694 -13.972  1.00 74.33           H
ATOM   3580  HN  ILE A 238      -9.772 -13.707 -16.568  1.00 74.33           H
ATOM   3581  N   HIS A 239     -11.396 -15.769 -18.479  1.00 79.99           N
ATOM   3582  CA  HIS A 239     -12.439 -16.396 -19.272  1.00 79.99           C
ATOM   3583  C   HIS A 239     -12.364 -15.888 -20.713  1.00 79.99           C
ATOM   3584  O   HIS A 239     -12.441 -16.673 -21.657  1.00 79.99           O
ATOM   3585  HA  HIS A 239     -12.237 -17.468 -19.263  1.00 79.99           H
ATOM   3586  CB  HIS A 239     -13.813 -16.175 -18.636  1.00 79.99           C
ATOM   3587 1HB  HIS A 239     -13.773 -16.486 -17.592  1.00 79.99           H
ATOM   3588 2HB  HIS A 239     -14.037 -15.108 -18.642  1.00 79.99           H
ATOM   3589  CG  HIS A 239     -14.935 -16.915 -19.324  1.00 79.99           C
ATOM   3590  ND1 HIS A 239     -15.732 -16.333 -20.294  1.00 79.99           N
ATOM   3591  HD1 HIS A 239     -15.654 -15.394 -20.631  1.00 79.99           H
ATOM   3592  CD2 HIS A 239     -15.383 -18.194 -19.174  1.00 79.99           C
ATOM   3593  HD2 HIS A 239     -14.976 -18.935 -18.486  1.00 79.99           H
ATOM   3594  CE1 HIS A 239     -16.618 -17.230 -20.701  1.00 79.99           C
ATOM   3595  HE1 HIS A 239     -17.386 -17.075 -21.459  1.00 79.99           H
ATOM   3596  NE2 HIS A 239     -16.400 -18.383 -20.006  1.00 79.99           N
ATOM   3597  HN  HIS A 239     -11.721 -15.247 -17.691  1.00 79.99           H
ATOM   3598  N   THR A 240     -12.214 -14.577 -20.838  1.00 72.93           N
ATOM   3599  CA  THR A 240     -12.196 -13.947 -22.147  1.00 72.93           C
ATOM   3600  C   THR A 240     -10.948 -14.369 -22.924  1.00 72.93           C
ATOM   3601  O   THR A 240     -11.013 -14.604 -24.130  1.00 72.93           O
ATOM   3602  HA  THR A 240     -13.059 -14.301 -22.711  1.00 72.93           H
ATOM   3603  CB  THR A 240     -12.303 -12.434 -21.944  1.00 72.93           C
ATOM   3604  HB  THR A 240     -11.375 -12.029 -21.541  1.00 72.93           H
ATOM   3605  OG1 THR A 240     -13.454 -12.275 -21.119  1.00 72.93           O
ATOM   3606  HG1 THR A 240     -13.179 -12.189 -20.161  1.00 72.93           H
ATOM   3607  CG2 THR A 240     -12.665 -11.695 -23.234  1.00 72.93           C
ATOM   3608 1HG2 THR A 240     -13.627 -12.054 -23.601  1.00 72.93           H
ATOM   3609 2HG2 THR A 240     -11.898 -11.880 -23.986  1.00 72.93           H
ATOM   3610 3HG2 THR A 240     -12.728 -10.626 -23.035  1.00 72.93           H
ATOM   3611  HN  THR A 240     -12.107 -13.951 -20.065  1.00 72.93           H
ATOM   3612  N   LEU A 241      -9.840 -14.452 -22.202  1.00 73.66           N
ATOM   3613  CA  LEU A 241      -8.565 -14.771 -22.822  1.00 73.66           C
ATOM   3614  C   LEU A 241      -8.607 -16.203 -23.357  1.00 73.66           C
ATOM   3615  O   LEU A 241      -8.054 -16.490 -24.418  1.00 73.66           O
ATOM   3616  HA  LEU A 241      -8.432 -14.091 -23.665  1.00 73.66           H
ATOM   3617  CB  LEU A 241      -7.415 -14.511 -21.847  1.00 73.66           C
ATOM   3618 1HB  LEU A 241      -7.708 -14.881 -20.864  1.00 73.66           H
ATOM   3619 2HB  LEU A 241      -6.555 -15.101 -22.165  1.00 73.66           H
ATOM   3620  CG  LEU A 241      -6.974 -13.054 -21.702  1.00 73.66           C
ATOM   3621  HG  LEU A 241      -7.840 -12.462 -21.406  1.00 73.66           H
ATOM   3622  CD1 LEU A 241      -5.926 -12.905 -20.597  1.00 73.66           C
ATOM   3623 1HD1 LEU A 241      -6.348 -13.238 -19.649  1.00 73.66           H
ATOM   3624 2HD1 LEU A 241      -5.054 -13.512 -20.839  1.00 73.66           H
ATOM   3625 3HD1 LEU A 241      -5.630 -11.859 -20.515  1.00 73.66           H
ATOM   3626  CD2 LEU A 241      -6.481 -12.495 -23.038  1.00 73.66           C
ATOM   3627 1HD2 LEU A 241      -5.633 -13.083 -23.388  1.00 73.66           H
ATOM   3628 2HD2 LEU A 241      -7.285 -12.545 -23.772  1.00 73.66           H
ATOM   3629 3HD2 LEU A 241      -6.174 -11.457 -22.907  1.00 73.66           H
ATOM   3630  HN  LEU A 241      -9.804 -14.306 -21.214  1.00 73.66           H
ATOM   3631  N   ILE A 242      -9.267 -17.065 -22.598  1.00 75.40           N
ATOM   3632  CA  ILE A 242      -9.380 -18.463 -22.977  1.00 75.40           C
ATOM   3633  C   ILE A 242     -10.147 -18.569 -24.297  1.00 75.40           C
ATOM   3634  O   ILE A 242      -9.780 -19.353 -25.171  1.00 75.40           O
ATOM   3635  HA  ILE A 242      -8.370 -18.842 -23.134  1.00 75.40           H
ATOM   3636  CB  ILE A 242      -9.998 -19.279 -21.840  1.00 75.40           C
ATOM   3637  HB  ILE A 242     -10.846 -18.722 -21.442  1.00 75.40           H
ATOM   3638  CG1 ILE A 242      -9.001 -19.464 -20.694  1.00 75.40           C
ATOM   3639 1HG1 ILE A 242      -8.209 -20.146 -21.003  1.00 75.40           H
ATOM   3640 2HG1 ILE A 242      -8.529 -18.510 -20.460  1.00 75.40           H
ATOM   3641  CG2 ILE A 242     -10.536 -20.616 -22.353  1.00 75.40           C
ATOM   3642 1HG2 ILE A 242     -11.300 -20.434 -23.109  1.00 75.40           H
ATOM   3643 2HG2 ILE A 242      -9.721 -21.191 -22.793  1.00 75.40           H
ATOM   3644 3HG2 ILE A 242     -10.969 -21.176 -21.525  1.00 75.40           H
ATOM   3645  CD1 ILE A 242      -9.696 -20.014 -19.446  1.00 75.40           C
ATOM   3646 1HD1 ILE A 242     -10.472 -19.318 -19.126  1.00 75.40           H
ATOM   3647 2HD1 ILE A 242     -10.147 -20.979 -19.677  1.00 75.40           H
ATOM   3648 3HD1 ILE A 242      -8.965 -20.136 -18.647  1.00 75.40           H
ATOM   3649  HN  ILE A 242      -9.719 -16.823 -21.739  1.00 75.40           H
ATOM   3650  N   GLN A 243     -11.197 -17.768 -24.400  1.00 72.31           N
ATOM   3651  CA  GLN A 243     -12.044 -17.792 -25.580  1.00 72.31           C
ATOM   3652  C   GLN A 243     -11.303 -17.194 -26.778  1.00 72.31           C
ATOM   3653  O   GLN A 243     -11.620 -17.501 -27.925  1.00 72.31           O
ATOM   3654  HA  GLN A 243     -12.254 -18.846 -25.764  1.00 72.31           H
ATOM   3655  CB  GLN A 243     -13.360 -17.055 -25.326  1.00 72.31           C
ATOM   3656 1HB  GLN A 243     -13.154 -16.059 -24.934  1.00 72.31           H
ATOM   3657 2HB  GLN A 243     -13.895 -16.923 -26.267  1.00 72.31           H
ATOM   3658  CG  GLN A 243     -14.238 -17.826 -24.338  1.00 72.31           C
ATOM   3659 1HG  GLN A 243     -14.384 -18.845 -24.695  1.00 72.31           H
ATOM   3660 2HG  GLN A 243     -13.734 -17.895 -23.375  1.00 72.31           H
ATOM   3661  CD  GLN A 243     -15.596 -17.142 -24.162  1.00 72.31           C
ATOM   3662  OE1 GLN A 243     -15.807 -16.010 -24.566  1.00 72.31           O
ATOM   3663  NE2 GLN A 243     -16.501 -17.890 -23.538  1.00 72.31           N
ATOM   3664 1HE2 GLN A 243     -16.263 -18.812 -23.231  1.00 72.31           H
ATOM   3665 2HE2 GLN A 243     -17.420 -17.531 -23.375  1.00 72.31           H
ATOM   3666  HN  GLN A 243     -11.472 -17.113 -23.696  1.00 72.31           H
ATOM   3667  N   ALA A 244     -10.329 -16.350 -26.469  1.00 67.50           N
ATOM   3668  CA  ALA A 244      -9.522 -15.727 -27.504  1.00 67.50           C
ATOM   3669  C   ALA A 244      -8.782 -16.811 -28.290  1.00 67.50           C
ATOM   3670  O   ALA A 244      -8.157 -17.692 -27.701  1.00 67.50           O
ATOM   3671  HA  ALA A 244     -10.197 -15.198 -28.177  1.00 67.50           H
ATOM   3672  CB  ALA A 244      -8.568 -14.714 -26.867  1.00 67.50           C
ATOM   3673 1HB  ALA A 244      -9.145 -13.949 -26.347  1.00 67.50           H
ATOM   3674 2HB  ALA A 244      -7.917 -15.224 -26.158  1.00 67.50           H
ATOM   3675 3HB  ALA A 244      -7.963 -14.246 -27.644  1.00 67.50           H
ATOM   3676  HN  ALA A 244     -10.089 -16.092 -25.533  1.00 67.50           H
ATOM   3677  N   LYS A 245      -8.877 -16.710 -29.608  1.00 59.58           N
ATOM   3678  CA  LYS A 245      -8.190 -17.647 -30.481  1.00 59.58           C
ATOM   3679  C   LYS A 245      -6.767 -17.146 -30.739  1.00 59.58           C
ATOM   3680  O   LYS A 245      -6.012 -17.769 -31.485  1.00 59.58           O
ATOM   3681  HA  LYS A 245      -8.130 -18.600 -29.956  1.00 59.58           H
ATOM   3682  CB  LYS A 245      -9.000 -17.882 -31.757  1.00 59.58           C
ATOM   3683 1HB  LYS A 245      -9.280 -16.925 -32.197  1.00 59.58           H
ATOM   3684 2HB  LYS A 245      -8.385 -18.402 -32.492  1.00 59.58           H
ATOM   3685  CG  LYS A 245     -10.257 -18.703 -31.464  1.00 59.58           C
ATOM   3686 1HG  LYS A 245      -9.993 -19.583 -30.878  1.00 59.58           H
ATOM   3687 2HG  LYS A 245     -10.948 -18.114 -30.861  1.00 59.58           H
ATOM   3688  CD  LYS A 245     -10.944 -19.135 -32.761  1.00 59.58           C
ATOM   3689 1HD  LYS A 245     -11.285 -18.255 -33.307  1.00 59.58           H
ATOM   3690 2HD  LYS A 245     -10.229 -19.650 -33.402  1.00 59.58           H
ATOM   3691  CE  LYS A 245     -12.133 -20.055 -32.473  1.00 59.58           C
ATOM   3692 1HE  LYS A 245     -11.810 -20.894 -31.857  1.00 59.58           H
ATOM   3693 2HE  LYS A 245     -12.889 -19.514 -31.903  1.00 59.58           H
ATOM   3694  NZ  LYS A 245     -12.719 -20.556 -33.736  1.00 59.58           N
ATOM   3695 1HZ  LYS A 245     -13.503 -21.165 -33.526  1.00 59.58           H
ATOM   3696 2HZ  LYS A 245     -13.040 -19.772 -34.294  1.00 59.58           H
ATOM   3697 3HZ  LYS A 245     -12.017 -21.074 -34.252  1.00 59.58           H
ATOM   3698  HN  LYS A 245      -9.410 -16.007 -30.078  1.00 59.58           H
ATOM   3699  N   LYS A 246      -6.444 -16.027 -30.108  1.00 59.67           N
ATOM   3700  CA  LYS A 246      -5.169 -15.373 -30.349  1.00 59.67           C
ATOM   3701  C   LYS A 246      -4.069 -16.111 -29.584  1.00 59.67           C
ATOM   3702  O   LYS A 246      -4.213 -16.385 -28.393  1.00 59.67           O
ATOM   3703  HA  LYS A 246      -4.959 -15.451 -31.416  1.00 59.67           H
ATOM   3704  CB  LYS A 246      -5.259 -13.883 -30.013  1.00 59.67           C
ATOM   3705 1HB  LYS A 246      -5.735 -13.754 -29.042  1.00 59.67           H
ATOM   3706 2HB  LYS A 246      -4.256 -13.464 -29.934  1.00 59.67           H
ATOM   3707  CG  LYS A 246      -6.051 -13.127 -31.081  1.00 59.67           C
ATOM   3708 1HG  LYS A 246      -5.675 -13.386 -32.071  1.00 59.67           H
ATOM   3709 2HG  LYS A 246      -7.097 -13.433 -31.048  1.00 59.67           H
ATOM   3710  CD  LYS A 246      -5.950 -11.615 -30.871  1.00 59.67           C
ATOM   3711 1HD  LYS A 246      -6.407 -11.345 -29.919  1.00 59.67           H
ATOM   3712 2HD  LYS A 246      -4.902 -11.321 -30.816  1.00 59.67           H
ATOM   3713  CE  LYS A 246      -6.639 -10.856 -32.007  1.00 59.67           C
ATOM   3714 1HE  LYS A 246      -6.204 -11.148 -32.963  1.00 59.67           H
ATOM   3715 2HE  LYS A 246      -7.695 -11.123 -32.043  1.00 59.67           H
ATOM   3716  NZ  LYS A 246      -6.497  -9.396 -31.816  1.00 59.67           N
ATOM   3717 1HZ  LYS A 246      -6.976  -8.908 -32.565  1.00 59.67           H
ATOM   3718 2HZ  LYS A 246      -6.904  -9.130 -30.926  1.00 59.67           H
ATOM   3719 3HZ  LYS A 246      -5.514  -9.147 -31.826  1.00 59.67           H
ATOM   3720  HN  LYS A 246      -7.035 -15.569 -29.444  1.00 59.67           H
ATOM   3721  N   SER A 247      -2.995 -16.413 -30.298  1.00 59.90           N
ATOM   3722  CA  SER A 247      -1.904 -17.181 -29.722  1.00 59.90           C
ATOM   3723  C   SER A 247      -1.280 -16.412 -28.557  1.00 59.90           C
ATOM   3724  O   SER A 247      -0.832 -17.012 -27.581  1.00 59.90           O
ATOM   3725  HA  SER A 247      -2.359 -18.107 -29.370  1.00 59.90           H
ATOM   3726  CB  SER A 247      -0.842 -17.504 -30.775  1.00 59.90           C
ATOM   3727 1HB  SER A 247      -0.037 -18.076 -30.314  1.00 59.90           H
ATOM   3728 2HB  SER A 247      -1.279 -18.135 -31.549  1.00 59.90           H
ATOM   3729  OG  SER A 247      -0.305 -16.326 -31.371  1.00 59.90           O
ATOM   3730  HG  SER A 247       0.375 -16.571 -32.061  1.00 59.90           H
ATOM   3731  HN  SER A 247      -2.863 -16.141 -31.252  1.00 59.90           H
ATOM   3732  N   SER A 248      -1.270 -15.094 -28.697  1.00 63.83           N
ATOM   3733  CA  SER A 248      -0.627 -14.242 -27.711  1.00 63.83           C
ATOM   3734  C   SER A 248      -1.381 -14.318 -26.382  1.00 63.83           C
ATOM   3735  O   SER A 248      -0.945 -13.746 -25.384  1.00 63.83           O
ATOM   3736  HA  SER A 248       0.383 -14.638 -27.602  1.00 63.83           H
ATOM   3737  CB  SER A 248      -0.556 -12.793 -28.199  1.00 63.83           C
ATOM   3738 1HB  SER A 248       0.011 -12.198 -27.483  1.00 63.83           H
ATOM   3739 2HB  SER A 248      -0.015 -12.755 -29.144  1.00 63.83           H
ATOM   3740  OG  SER A 248      -1.850 -12.223 -28.370  1.00 63.83           O
ATOM   3741  HG  SER A 248      -1.769 -11.274 -28.672  1.00 63.83           H
ATOM   3742  HN  SER A 248      -1.689 -14.610 -29.465  1.00 63.83           H
ATOM   3743  N   LYS A 249      -2.498 -15.029 -26.412  1.00 68.17           N
ATOM   3744  CA  LYS A 249      -3.356 -15.125 -25.243  1.00 68.17           C
ATOM   3745  C   LYS A 249      -2.568 -15.744 -24.087  1.00 68.17           C
ATOM   3746  O   LYS A 249      -2.735 -15.348 -22.935  1.00 68.17           O
ATOM   3747  HA  LYS A 249      -3.641 -14.111 -24.963  1.00 68.17           H
ATOM   3748  CB  LYS A 249      -4.643 -15.879 -25.583  1.00 68.17           C
ATOM   3749 1HB  LYS A 249      -5.371 -15.744 -24.783  1.00 68.17           H
ATOM   3750 2HB  LYS A 249      -5.085 -15.462 -26.488  1.00 68.17           H
ATOM   3751  CG  LYS A 249      -4.368 -17.371 -25.784  1.00 68.17           C
ATOM   3752 1HG  LYS A 249      -3.517 -17.500 -26.453  1.00 68.17           H
ATOM   3753 2HG  LYS A 249      -4.097 -17.826 -24.832  1.00 68.17           H
ATOM   3754  CD  LYS A 249      -5.593 -18.081 -26.364  1.00 68.17           C
ATOM   3755 1HD  LYS A 249      -6.483 -17.795 -25.804  1.00 68.17           H
ATOM   3756 2HD  LYS A 249      -5.748 -17.762 -27.395  1.00 68.17           H
ATOM   3757  CE  LYS A 249      -5.419 -19.600 -26.316  1.00 68.17           C
ATOM   3758 1HE  LYS A 249      -4.671 -19.910 -27.046  1.00 68.17           H
ATOM   3759 2HE  LYS A 249      -5.050 -19.899 -25.335  1.00 68.17           H
ATOM   3760  NZ  LYS A 249      -6.705 -20.278 -26.596  1.00 68.17           N
ATOM   3761 1HZ  LYS A 249      -6.551 -21.277 -26.669  1.00 68.17           H
ATOM   3762 2HZ  LYS A 249      -7.357 -20.090 -25.843  1.00 68.17           H
ATOM   3763 3HZ  LYS A 249      -7.087 -19.930 -27.469  1.00 68.17           H
ATOM   3764  HN  LYS A 249      -2.819 -15.533 -27.214  1.00 68.17           H
ATOM   3765  N   HIS A 250      -1.726 -16.706 -24.435  1.00 72.57           N
ATOM   3766  CA  HIS A 250      -1.019 -17.482 -23.430  1.00 72.57           C
ATOM   3767  C   HIS A 250      -0.065 -16.571 -22.656  1.00 72.57           C
ATOM   3768  O   HIS A 250       0.071 -16.699 -21.440  1.00 72.57           O
ATOM   3769  HA  HIS A 250      -1.774 -17.869 -22.746  1.00 72.57           H
ATOM   3770  CB  HIS A 250      -0.310 -18.679 -24.068  1.00 72.57           C
ATOM   3771 1HB  HIS A 250       0.303 -18.326 -24.897  1.00 72.57           H
ATOM   3772 2HB  HIS A 250       0.367 -19.119 -23.336  1.00 72.57           H
ATOM   3773  CG  HIS A 250      -1.246 -19.750 -24.573  1.00 72.57           C
ATOM   3774  ND1 HIS A 250      -1.878 -20.651 -23.733  1.00 72.57           N
ATOM   3775  HD1 HIS A 250      -1.785 -20.687 -22.738  1.00 72.57           H
ATOM   3776  CD2 HIS A 250      -1.652 -20.054 -25.839  1.00 72.57           C
ATOM   3777  HD2 HIS A 250      -1.343 -19.538 -26.749  1.00 72.57           H
ATOM   3778  CE1 HIS A 250      -2.627 -21.457 -24.472  1.00 72.57           C
ATOM   3779  HE1 HIS A 250      -3.248 -22.273 -24.102  1.00 72.57           H
ATOM   3780  NE2 HIS A 250      -2.485 -21.086 -25.777  1.00 72.57           N
ATOM   3781  HN  HIS A 250      -1.524 -16.957 -25.382  1.00 72.57           H
ATOM   3782  N   LYS A 251       0.571 -15.671 -23.392  1.00 71.19           N
ATOM   3783  CA  LYS A 251       1.513 -14.743 -22.790  1.00 71.19           C
ATOM   3784  C   LYS A 251       0.764 -13.810 -21.836  1.00 71.19           C
ATOM   3785  O   LYS A 251       1.196 -13.598 -20.704  1.00 71.19           O
ATOM   3786  HA  LYS A 251       2.226 -15.330 -22.211  1.00 71.19           H
ATOM   3787  CB  LYS A 251       2.306 -14.007 -23.872  1.00 71.19           C
ATOM   3788 1HB  LYS A 251       2.746 -14.729 -24.560  1.00 71.19           H
ATOM   3789 2HB  LYS A 251       1.634 -13.379 -24.457  1.00 71.19           H
ATOM   3790  CG  LYS A 251       3.409 -13.146 -23.254  1.00 71.19           C
ATOM   3791 1HG  LYS A 251       2.963 -12.336 -22.677  1.00 71.19           H
ATOM   3792 2HG  LYS A 251       3.997 -13.746 -22.559  1.00 71.19           H
ATOM   3793  CD  LYS A 251       4.323 -12.566 -24.335  1.00 71.19           C
ATOM   3794 1HD  LYS A 251       4.764 -13.376 -24.917  1.00 71.19           H
ATOM   3795 2HD  LYS A 251       3.736 -11.960 -25.026  1.00 71.19           H
ATOM   3796  CE  LYS A 251       5.432 -11.713 -23.716  1.00 71.19           C
ATOM   3797 1HE  LYS A 251       5.004 -10.813 -23.275  1.00 71.19           H
ATOM   3798 2HE  LYS A 251       5.916 -12.265 -22.910  1.00 71.19           H
ATOM   3799  NZ  LYS A 251       6.433 -11.342 -24.741  1.00 71.19           N
ATOM   3800 1HZ  LYS A 251       7.114 -10.709 -24.335  1.00 71.19           H
ATOM   3801 2HZ  LYS A 251       6.903 -12.177 -25.072  1.00 71.19           H
ATOM   3802 3HZ  LYS A 251       5.969 -10.885 -25.518  1.00 71.19           H
ATOM   3803  HN  LYS A 251       0.452 -15.571 -24.380  1.00 71.19           H
ATOM   3804  N   ALA A 252      -0.345 -13.279 -22.328  1.00 70.32           N
ATOM   3805  CA  ALA A 252      -1.141 -12.350 -21.544  1.00 70.32           C
ATOM   3806  C   ALA A 252      -1.599 -13.038 -20.256  1.00 70.32           C
ATOM   3807  O   ALA A 252      -1.597 -12.429 -19.188  1.00 70.32           O
ATOM   3808  HA  ALA A 252      -0.506 -11.503 -21.287  1.00 70.32           H
ATOM   3809  CB  ALA A 252      -2.316 -11.848 -22.386  1.00 70.32           C
ATOM   3810 1HB  ALA A 252      -1.936 -11.341 -23.273  1.00 70.32           H
ATOM   3811 2HB  ALA A 252      -2.935 -12.693 -22.687  1.00 70.32           H
ATOM   3812 3HB  ALA A 252      -2.913 -11.151 -21.798  1.00 70.32           H
ATOM   3813  HN  ALA A 252      -0.700 -13.473 -23.242  1.00 70.32           H
ATOM   3814  N   LEU A 253      -1.981 -14.299 -20.400  1.00 74.56           N
ATOM   3815  CA  LEU A 253      -2.481 -15.063 -19.270  1.00 74.56           C
ATOM   3816  C   LEU A 253      -1.388 -15.162 -18.204  1.00 74.56           C
ATOM   3817  O   LEU A 253      -1.642 -14.923 -17.025  1.00 74.56           O
ATOM   3818  HA  LEU A 253      -3.323 -14.513 -18.851  1.00 74.56           H
ATOM   3819  CB  LEU A 253      -3.012 -16.421 -19.734  1.00 74.56           C
ATOM   3820 1HB  LEU A 253      -3.480 -16.291 -20.710  1.00 74.56           H
ATOM   3821 2HB  LEU A 253      -2.164 -17.092 -19.874  1.00 74.56           H
ATOM   3822  CG  LEU A 253      -4.018 -17.101 -18.804  1.00 74.56           C
ATOM   3823  HG  LEU A 253      -3.790 -16.805 -17.780  1.00 74.56           H
ATOM   3824  CD1 LEU A 253      -5.444 -16.635 -19.103  1.00 74.56           C
ATOM   3825 1HD1 LEU A 253      -5.511 -15.556 -18.961  1.00 74.56           H
ATOM   3826 2HD1 LEU A 253      -5.698 -16.882 -20.134  1.00 74.56           H
ATOM   3827 3HD1 LEU A 253      -6.139 -17.134 -18.427  1.00 74.56           H
ATOM   3828  CD2 LEU A 253      -3.886 -18.624 -18.873  1.00 74.56           C
ATOM   3829 1HD2 LEU A 253      -4.072 -18.958 -19.894  1.00 74.56           H
ATOM   3830 2HD2 LEU A 253      -2.880 -18.916 -18.573  1.00 74.56           H
ATOM   3831 3HD2 LEU A 253      -4.613 -19.082 -18.202  1.00 74.56           H
ATOM   3832  HN  LEU A 253      -1.953 -14.796 -21.268  1.00 74.56           H
ATOM   3833  N   LYS A 254      -0.194 -15.515 -18.657  1.00 77.09           N
ATOM   3834  CA  LYS A 254       0.924 -15.710 -17.750  1.00 77.09           C
ATOM   3835  C   LYS A 254       1.141 -14.434 -16.934  1.00 77.09           C
ATOM   3836  O   LYS A 254       1.278 -14.489 -15.713  1.00 77.09           O
ATOM   3837  HA  LYS A 254       0.653 -16.515 -17.066  1.00 77.09           H
ATOM   3838  CB  LYS A 254       2.165 -16.167 -18.518  1.00 77.09           C
ATOM   3839 1HB  LYS A 254       1.925 -17.047 -19.115  1.00 77.09           H
ATOM   3840 2HB  LYS A 254       2.475 -15.386 -19.213  1.00 77.09           H
ATOM   3841  CG  LYS A 254       3.314 -16.491 -17.561  1.00 77.09           C
ATOM   3842 1HG  LYS A 254       3.601 -15.593 -17.014  1.00 77.09           H
ATOM   3843 2HG  LYS A 254       2.982 -17.222 -16.824  1.00 77.09           H
ATOM   3844  CD  LYS A 254       4.523 -17.040 -18.322  1.00 77.09           C
ATOM   3845 1HD  LYS A 254       4.231 -17.926 -18.886  1.00 77.09           H
ATOM   3846 2HD  LYS A 254       4.868 -16.301 -19.046  1.00 77.09           H
ATOM   3847  CE  LYS A 254       5.662 -17.391 -17.362  1.00 77.09           C
ATOM   3848 1HE  LYS A 254       6.016 -16.489 -16.863  1.00 77.09           H
ATOM   3849 2HE  LYS A 254       5.296 -18.063 -16.585  1.00 77.09           H
ATOM   3850  NZ  LYS A 254       6.777 -18.031 -18.094  1.00 77.09           N
ATOM   3851 1HZ  LYS A 254       7.527 -18.248 -17.446  1.00 77.09           H
ATOM   3852 2HZ  LYS A 254       6.450 -18.886 -18.530  1.00 77.09           H
ATOM   3853 3HZ  LYS A 254       7.121 -17.398 -18.808  1.00 77.09           H
ATOM   3854  HN  LYS A 254       0.015 -15.667 -19.624  1.00 77.09           H
ATOM   3855  N   VAL A 255       1.166 -13.314 -17.641  1.00 74.36           N
ATOM   3856  CA  VAL A 255       1.417 -12.032 -17.005  1.00 74.36           C
ATOM   3857  C   VAL A 255       0.348 -11.778 -15.940  1.00 74.36           C
ATOM   3858  O   VAL A 255       0.665 -11.390 -14.817  1.00 74.36           O
ATOM   3859  HA  VAL A 255       2.390 -12.092 -16.518  1.00 74.36           H
ATOM   3860  CB  VAL A 255       1.482 -10.928 -18.062  1.00 74.36           C
ATOM   3861  HB  VAL A 255       0.576 -10.986 -18.665  1.00 74.36           H
ATOM   3862  CG1 VAL A 255       1.523  -9.545 -17.408  1.00 74.36           C
ATOM   3863 1HG1 VAL A 255       0.625  -9.401 -16.807  1.00 74.36           H
ATOM   3864 2HG1 VAL A 255       2.403  -9.471 -16.769  1.00 74.36           H
ATOM   3865 3HG1 VAL A 255       1.569  -8.778 -18.182  1.00 74.36           H
ATOM   3866  CG2 VAL A 255       2.680 -11.129 -18.992  1.00 74.36           C
ATOM   3867 1HG2 VAL A 255       3.601 -11.110 -18.409  1.00 74.36           H
ATOM   3868 2HG2 VAL A 255       2.590 -12.091 -19.497  1.00 74.36           H
ATOM   3869 3HG2 VAL A 255       2.703 -10.330 -19.733  1.00 74.36           H
ATOM   3870  HN  VAL A 255       1.018 -13.274 -18.630  1.00 74.36           H
ATOM   3871  N   THR A 256      -0.897 -12.007 -16.331  1.00 72.52           N
ATOM   3872  CA  THR A 256      -2.017 -11.781 -15.433  1.00 72.52           C
ATOM   3873  C   THR A 256      -1.836 -12.584 -14.143  1.00 72.52           C
ATOM   3874  O   THR A 256      -1.980 -12.044 -13.047  1.00 72.52           O
ATOM   3875  HA  THR A 256      -2.028 -10.727 -15.155  1.00 72.52           H
ATOM   3876  CB  THR A 256      -3.304 -12.124 -16.186  1.00 72.52           C
ATOM   3877  HB  THR A 256      -3.230 -13.104 -16.657  1.00 72.52           H
ATOM   3878  OG1 THR A 256      -3.488 -11.026 -17.076  1.00 72.52           O
ATOM   3879  HG1 THR A 256      -3.018 -11.205 -17.941  1.00 72.52           H
ATOM   3880  CG2 THR A 256      -4.539 -12.083 -15.284  1.00 72.52           C
ATOM   3881 1HG2 THR A 256      -4.651 -11.083 -14.866  1.00 72.52           H
ATOM   3882 2HG2 THR A 256      -4.422 -12.804 -14.475  1.00 72.52           H
ATOM   3883 3HG2 THR A 256      -5.424 -12.334 -15.868  1.00 72.52           H
ATOM   3884  HN  THR A 256      -1.146 -12.340 -17.241  1.00 72.52           H
ATOM   3885  N   ILE A 257      -1.523 -13.859 -14.316  1.00 76.71           N
ATOM   3886  CA  ILE A 257      -1.409 -14.762 -13.183  1.00 76.71           C
ATOM   3887  C   ILE A 257      -0.281 -14.283 -12.267  1.00 76.71           C
ATOM   3888  O   ILE A 257      -0.424 -14.291 -11.045  1.00 76.71           O
ATOM   3889  HA  ILE A 257      -2.347 -14.714 -12.631  1.00 76.71           H
ATOM   3890  CB  ILE A 257      -1.240 -16.205 -13.663  1.00 76.71           C
ATOM   3891  HB  ILE A 257      -0.454 -16.224 -14.418  1.00 76.71           H
ATOM   3892  CG1 ILE A 257      -2.519 -16.714 -14.331  1.00 76.71           C
ATOM   3893 1HG1 ILE A 257      -3.295 -16.853 -13.578  1.00 76.71           H
ATOM   3894 2HG1 ILE A 257      -2.888 -15.968 -15.035  1.00 76.71           H
ATOM   3895  CG2 ILE A 257      -0.790 -17.115 -12.518  1.00 76.71           C
ATOM   3896 1HG2 ILE A 257       0.165 -16.762 -12.129  1.00 76.71           H
ATOM   3897 2HG2 ILE A 257      -1.536 -17.096 -11.724  1.00 76.71           H
ATOM   3898 3HG2 ILE A 257      -0.678 -18.134 -12.887  1.00 76.71           H
ATOM   3899  CD1 ILE A 257      -2.268 -18.034 -15.062  1.00 76.71           C
ATOM   3900 1HD1 ILE A 257      -1.509 -17.885 -15.830  1.00 76.71           H
ATOM   3901 2HD1 ILE A 257      -1.923 -18.784 -14.351  1.00 76.71           H
ATOM   3902 3HD1 ILE A 257      -3.194 -18.373 -15.528  1.00 76.71           H
ATOM   3903  HN  ILE A 257      -1.350 -14.276 -15.208  1.00 76.71           H
ATOM   3904  N   THR A 258       0.814 -13.878 -12.892  1.00 80.91           N
ATOM   3905  CA  THR A 258       1.981 -13.436 -12.146  1.00 80.91           C
ATOM   3906  C   THR A 258       1.626 -12.244 -11.256  1.00 80.91           C
ATOM   3907  O   THR A 258       1.967 -12.223 -10.075  1.00 80.91           O
ATOM   3908  HA  THR A 258       2.294 -14.246 -11.487  1.00 80.91           H
ATOM   3909  CB  THR A 258       3.097 -13.135 -13.149  1.00 80.91           C
ATOM   3910  HB  THR A 258       2.813 -12.318 -13.813  1.00 80.91           H
ATOM   3911  OG1 THR A 258       3.340 -14.387 -13.785  1.00 80.91           O
ATOM   3912  HG1 THR A 258       2.723 -14.501 -14.564  1.00 80.91           H
ATOM   3913  CG2 THR A 258       4.424 -12.800 -12.466  1.00 80.91           C
ATOM   3914 1HG2 THR A 258       4.741 -13.645 -11.855  1.00 80.91           H
ATOM   3915 2HG2 THR A 258       4.295 -11.922 -11.833  1.00 80.91           H
ATOM   3916 3HG2 THR A 258       5.181 -12.594 -13.223  1.00 80.91           H
ATOM   3917  HN  THR A 258       0.912 -13.847 -13.886  1.00 80.91           H
ATOM   3918  N   VAL A 259       0.945 -11.279 -11.858  1.00 75.46           N
ATOM   3919  CA  VAL A 259       0.603 -10.054 -11.155  1.00 75.46           C
ATOM   3920  C   VAL A 259      -0.261 -10.393  -9.939  1.00 75.46           C
ATOM   3921  O   VAL A 259      -0.004  -9.912  -8.836  1.00 75.46           O
ATOM   3922  HA  VAL A 259       1.533  -9.603 -10.810  1.00 75.46           H
ATOM   3923  CB  VAL A 259      -0.074  -9.073 -12.114  1.00 75.46           C
ATOM   3924  HB  VAL A 259      -0.906  -9.590 -12.591  1.00 75.46           H
ATOM   3925  CG1 VAL A 259      -0.641  -7.870 -11.357  1.00 75.46           C
ATOM   3926 1HG1 VAL A 259      -1.377  -8.212 -10.630  1.00 75.46           H
ATOM   3927 2HG1 VAL A 259       0.168  -7.352 -10.840  1.00 75.46           H
ATOM   3928 3HG1 VAL A 259      -1.116  -7.188 -12.062  1.00 75.46           H
ATOM   3929  CG2 VAL A 259       0.893  -8.624 -13.212  1.00 75.46           C
ATOM   3930 1HG2 VAL A 259       1.754  -8.133 -12.759  1.00 75.46           H
ATOM   3931 2HG2 VAL A 259       1.227  -9.493 -13.779  1.00 75.46           H
ATOM   3932 3HG2 VAL A 259       0.386  -7.927 -13.879  1.00 75.46           H
ATOM   3933  HN  VAL A 259       0.629 -11.325 -12.805  1.00 75.46           H
ATOM   3934  N   LEU A 260      -1.268 -11.220 -10.180  1.00 77.28           N
ATOM   3935  CA  LEU A 260      -2.211 -11.576  -9.133  1.00 77.28           C
ATOM   3936  C   LEU A 260      -1.464 -12.278  -7.997  1.00 77.28           C
ATOM   3937  O   LEU A 260      -1.704 -11.996  -6.824  1.00 77.28           O
ATOM   3938  HA  LEU A 260      -2.636 -10.650  -8.747  1.00 77.28           H
ATOM   3939  CB  LEU A 260      -3.366 -12.398  -9.709  1.00 77.28           C
ATOM   3940 1HB  LEU A 260      -3.862 -11.803 -10.476  1.00 77.28           H
ATOM   3941 2HB  LEU A 260      -2.949 -13.274 -10.206  1.00 77.28           H
ATOM   3942  CG  LEU A 260      -4.420 -12.869  -8.706  1.00 77.28           C
ATOM   3943  HG  LEU A 260      -3.920 -13.454  -7.934  1.00 77.28           H
ATOM   3944  CD1 LEU A 260      -5.085 -11.679  -8.011  1.00 77.28           C
ATOM   3945 1HD1 LEU A 260      -4.330 -11.101  -7.479  1.00 77.28           H
ATOM   3946 2HD1 LEU A 260      -5.569 -11.047  -8.755  1.00 77.28           H
ATOM   3947 3HD1 LEU A 260      -5.830 -12.042  -7.303  1.00 77.28           H
ATOM   3948  CD2 LEU A 260      -5.444 -13.787  -9.376  1.00 77.28           C
ATOM   3949 1HD2 LEU A 260      -5.944 -13.247 -10.181  1.00 77.28           H
ATOM   3950 2HD2 LEU A 260      -4.937 -14.660  -9.785  1.00 77.28           H
ATOM   3951 3HD2 LEU A 260      -6.182 -14.107  -8.641  1.00 77.28           H
ATOM   3952  HN  LEU A 260      -1.444 -11.643 -11.069  1.00 77.28           H
ATOM   3953  N   THR A 261      -0.572 -13.178  -8.385  1.00 83.69           N
ATOM   3954  CA  THR A 261       0.124 -14.007  -7.416  1.00 83.69           C
ATOM   3955  C   THR A 261       1.002 -13.143  -6.508  1.00 83.69           C
ATOM   3956  O   THR A 261       1.025 -13.337  -5.293  1.00 83.69           O
ATOM   3957  HA  THR A 261      -0.618 -14.488  -6.779  1.00 83.69           H
ATOM   3958  CB  THR A 261       0.908 -15.073  -8.183  1.00 83.69           C
ATOM   3959  HB  THR A 261       1.711 -14.622  -8.766  1.00 83.69           H
ATOM   3960  OG1 THR A 261      -0.087 -15.762  -8.935  1.00 83.69           O
ATOM   3961  HG1 THR A 261      -0.061 -15.464  -9.890  1.00 83.69           H
ATOM   3962  CG2 THR A 261       1.489 -16.148  -7.262  1.00 83.69           C
ATOM   3963 1HG2 THR A 261       0.679 -16.646  -6.728  1.00 83.69           H
ATOM   3964 2HG2 THR A 261       2.166 -15.685  -6.544  1.00 83.69           H
ATOM   3965 3HG2 THR A 261       2.036 -16.880  -7.857  1.00 83.69           H
ATOM   3966  HN  THR A 261      -0.325 -13.345  -9.339  1.00 83.69           H
ATOM   3967  N   VAL A 262       1.702 -12.207  -7.131  1.00 84.03           N
ATOM   3968  CA  VAL A 262       2.658 -11.383  -6.412  1.00 84.03           C
ATOM   3969  C   VAL A 262       1.913 -10.509  -5.401  1.00 84.03           C
ATOM   3970  O   VAL A 262       2.375 -10.322  -4.277  1.00 84.03           O
ATOM   3971  HA  VAL A 262       3.327 -12.052  -5.870  1.00 84.03           H
ATOM   3972  CB  VAL A 262       3.498 -10.571  -7.400  1.00 84.03           C
ATOM   3973  HB  VAL A 262       2.815 -10.000  -8.029  1.00 84.03           H
ATOM   3974  CG1 VAL A 262       4.401  -9.579  -6.665  1.00 84.03           C
ATOM   3975 1HG1 VAL A 262       3.788  -8.893  -6.081  1.00 84.03           H
ATOM   3976 2HG1 VAL A 262       5.073 -10.122  -6.001  1.00 84.03           H
ATOM   3977 3HG1 VAL A 262       4.987  -9.015  -7.391  1.00 84.03           H
ATOM   3978  CG2 VAL A 262       4.316 -11.490  -8.308  1.00 84.03           C
ATOM   3979 1HG2 VAL A 262       4.985 -12.100  -7.701  1.00 84.03           H
ATOM   3980 2HG2 VAL A 262       3.644 -12.138  -8.871  1.00 84.03           H
ATOM   3981 3HG2 VAL A 262       4.904 -10.887  -9.001  1.00 84.03           H
ATOM   3982  HN  VAL A 262       1.624 -12.008  -8.108  1.00 84.03           H
ATOM   3983  N   PHE A 263       0.771  -9.997  -5.838  1.00 79.36           N
ATOM   3984  CA  PHE A 263      -0.050  -9.159  -4.980  1.00 79.36           C
ATOM   3985  C   PHE A 263      -0.525  -9.935  -3.750  1.00 79.36           C
ATOM   3986  O   PHE A 263      -0.349  -9.482  -2.620  1.00 79.36           O
ATOM   3987  HA  PHE A 263       0.567  -8.319  -4.662  1.00 79.36           H
ATOM   3988  CB  PHE A 263      -1.268  -8.735  -5.803  1.00 79.36           C
ATOM   3989 1HB  PHE A 263      -0.926  -8.211  -6.696  1.00 79.36           H
ATOM   3990 2HB  PHE A 263      -1.795  -9.628  -6.140  1.00 79.36           H
ATOM   3991  CG  PHE A 263      -2.248  -7.836  -5.046  1.00 79.36           C
ATOM   3992  CD1 PHE A 263      -3.245  -8.390  -4.305  1.00 79.36           C
ATOM   3993  HD1 PHE A 263      -3.346  -9.474  -4.251  1.00 79.36           H
ATOM   3994  CD2 PHE A 263      -2.122  -6.484  -5.114  1.00 79.36           C
ATOM   3995  HD2 PHE A 263      -1.323  -6.040  -5.708  1.00 79.36           H
ATOM   3996  CE1 PHE A 263      -4.154  -7.556  -3.603  1.00 79.36           C
ATOM   3997  HE1 PHE A 263      -4.954  -8.000  -3.009  1.00 79.36           H
ATOM   3998  CE2 PHE A 263      -3.031  -5.650  -4.412  1.00 79.36           C
ATOM   3999  HE2 PHE A 263      -2.931  -4.566  -4.466  1.00 79.36           H
ATOM   4000  CZ  PHE A 263      -4.029  -6.204  -3.671  1.00 79.36           C
ATOM   4001  HZ  PHE A 263      -4.727  -5.563  -3.132  1.00 79.36           H
ATOM   4002  HN  PHE A 263       0.407 -10.146  -6.757  1.00 79.36           H
ATOM   4003  N   VAL A 264      -1.119 -11.090  -4.011  1.00 83.85           N
ATOM   4004  CA  VAL A 264      -1.729 -11.875  -2.951  1.00 83.85           C
ATOM   4005  C   VAL A 264      -0.660 -12.252  -1.923  1.00 83.85           C
ATOM   4006  O   VAL A 264      -0.868 -12.100  -0.720  1.00 83.85           O
ATOM   4007  HA  VAL A 264      -2.476 -11.247  -2.465  1.00 83.85           H
ATOM   4008  CB  VAL A 264      -2.443 -13.090  -3.544  1.00 83.85           C
ATOM   4009  HB  VAL A 264      -1.737 -13.613  -4.189  1.00 83.85           H
ATOM   4010  CG1 VAL A 264      -2.881 -14.060  -2.444  1.00 83.85           C
ATOM   4011 1HG1 VAL A 264      -2.005 -14.404  -1.894  1.00 83.85           H
ATOM   4012 2HG1 VAL A 264      -3.563 -13.552  -1.762  1.00 83.85           H
ATOM   4013 3HG1 VAL A 264      -3.386 -14.915  -2.893  1.00 83.85           H
ATOM   4014  CG2 VAL A 264      -3.635 -12.661  -4.402  1.00 83.85           C
ATOM   4015 1HG2 VAL A 264      -4.343 -12.104  -3.788  1.00 83.85           H
ATOM   4016 2HG2 VAL A 264      -3.286 -12.028  -5.218  1.00 83.85           H
ATOM   4017 3HG2 VAL A 264      -4.125 -13.544  -4.811  1.00 83.85           H
ATOM   4018  HN  VAL A 264      -1.188 -11.490  -4.925  1.00 83.85           H
ATOM   4019  N   LEU A 265       0.462 -12.738  -2.435  1.00 88.24           N
ATOM   4020  CA  LEU A 265       1.497 -13.291  -1.578  1.00 88.24           C
ATOM   4021  C   LEU A 265       2.093 -12.174  -0.719  1.00 88.24           C
ATOM   4022  O   LEU A 265       2.569 -12.424   0.387  1.00 88.24           O
ATOM   4023  HA  LEU A 265       1.022 -14.018  -0.918  1.00 88.24           H
ATOM   4024  CB  LEU A 265       2.535 -14.047  -2.411  1.00 88.24           C
ATOM   4025 1HB  LEU A 265       2.868 -13.395  -3.218  1.00 88.24           H
ATOM   4026 2HB  LEU A 265       3.402 -14.245  -1.781  1.00 88.24           H
ATOM   4027  CG  LEU A 265       2.070 -15.371  -3.021  1.00 88.24           C
ATOM   4028  HG  LEU A 265       1.214 -15.168  -3.665  1.00 88.24           H
ATOM   4029  CD1 LEU A 265       3.162 -15.982  -3.901  1.00 88.24           C
ATOM   4030 1HD1 LEU A 265       3.407 -15.292  -4.708  1.00 88.24           H
ATOM   4031 2HD1 LEU A 265       4.052 -16.168  -3.299  1.00 88.24           H
ATOM   4032 3HD1 LEU A 265       2.805 -16.922  -4.322  1.00 88.24           H
ATOM   4033  CD2 LEU A 265       1.599 -16.340  -1.935  1.00 88.24           C
ATOM   4034 1HD2 LEU A 265       2.420 -16.541  -1.247  1.00 88.24           H
ATOM   4035 2HD2 LEU A 265       0.767 -15.896  -1.388  1.00 88.24           H
ATOM   4036 3HD2 LEU A 265       1.274 -17.273  -2.396  1.00 88.24           H
ATOM   4037  HN  LEU A 265       0.668 -12.758  -3.413  1.00 88.24           H
ATOM   4038  N   SER A 266       2.048 -10.966  -1.261  1.00 87.69           N
ATOM   4039  CA  SER A 266       2.686  -9.832  -0.616  1.00 87.69           C
ATOM   4040  C   SER A 266       1.731  -9.201   0.399  1.00 87.69           C
ATOM   4041  O   SER A 266       2.145  -8.825   1.495  1.00 87.69           O
ATOM   4042  HA  SER A 266       3.563 -10.241  -0.114  1.00 87.69           H
ATOM   4043  CB  SER A 266       3.129  -8.790  -1.646  1.00 87.69           C
ATOM   4044 1HB  SER A 266       3.609  -7.956  -1.134  1.00 87.69           H
ATOM   4045 2HB  SER A 266       3.875  -9.229  -2.308  1.00 87.69           H
ATOM   4046  OG  SER A 266       2.035  -8.305  -2.420  1.00 87.69           O
ATOM   4047  HG  SER A 266       1.966  -8.820  -3.274  1.00 87.69           H
ATOM   4048  HN  SER A 266       1.586 -10.757  -2.124  1.00 87.69           H
ATOM   4049  N   GLN A 267       0.472  -9.106  -0.000  1.00 86.54           N
ATOM   4050  CA  GLN A 267      -0.491  -8.312   0.743  1.00 86.54           C
ATOM   4051  C   GLN A 267      -1.218  -9.183   1.770  1.00 86.54           C
ATOM   4052  O   GLN A 267      -1.553  -8.717   2.858  1.00 86.54           O
ATOM   4053  HA  GLN A 267       0.095  -7.549   1.254  1.00 86.54           H
ATOM   4054  CB  GLN A 267      -1.486  -7.632  -0.201  1.00 86.54           C
ATOM   4055 1HB  GLN A 267      -1.978  -8.382  -0.819  1.00 86.54           H
ATOM   4056 2HB  GLN A 267      -2.264  -7.137   0.380  1.00 86.54           H
ATOM   4057  CG  GLN A 267      -0.782  -6.609  -1.094  1.00 86.54           C
ATOM   4058 1HG  GLN A 267      -0.022  -7.108  -1.697  1.00 86.54           H
ATOM   4059 2HG  GLN A 267      -1.500  -6.170  -1.787  1.00 86.54           H
ATOM   4060  CD  GLN A 267      -0.132  -5.505  -0.258  1.00 86.54           C
ATOM   4061  OE1 GLN A 267      -0.687  -5.019   0.714  1.00 86.54           O
ATOM   4062  NE2 GLN A 267       1.072  -5.138  -0.688  1.00 86.54           N
ATOM   4063 1HE2 GLN A 267       1.471  -5.577  -1.493  1.00 86.54           H
ATOM   4064 2HE2 GLN A 267       1.578  -4.422  -0.206  1.00 86.54           H
ATOM   4065  HN  GLN A 267       0.108  -9.559  -0.814  1.00 86.54           H
ATOM   4066  N   PHE A 268      -1.440 -10.432   1.388  1.00 89.07           N
ATOM   4067  CA  PHE A 268      -2.281 -11.317   2.176  1.00 89.07           C
ATOM   4068  C   PHE A 268      -1.748 -11.453   3.603  1.00 89.07           C
ATOM   4069  O   PHE A 268      -2.486 -11.250   4.567  1.00 89.07           O
ATOM   4070  HA  PHE A 268      -3.278 -10.878   2.202  1.00 89.07           H
ATOM   4071  CB  PHE A 268      -2.244 -12.689   1.498  1.00 89.07           C
ATOM   4072 1HB  PHE A 268      -2.539 -12.575   0.455  1.00 89.07           H
ATOM   4073 2HB  PHE A 268      -1.218 -13.057   1.501  1.00 89.07           H
ATOM   4074  CG  PHE A 268      -3.147 -13.733   2.158  1.00 89.07           C
ATOM   4075  CD1 PHE A 268      -2.609 -14.680   2.972  1.00 89.07           C
ATOM   4076  HD1 PHE A 268      -1.534 -14.695   3.154  1.00 89.07           H
ATOM   4077  CD2 PHE A 268      -4.488 -13.714   1.931  1.00 89.07           C
ATOM   4078  HD2 PHE A 268      -4.919 -12.954   1.278  1.00 89.07           H
ATOM   4079  CE1 PHE A 268      -3.447 -15.649   3.584  1.00 89.07           C
ATOM   4080  HE1 PHE A 268      -3.015 -16.409   4.237  1.00 89.07           H
ATOM   4081  CE2 PHE A 268      -5.326 -14.683   2.543  1.00 89.07           C
ATOM   4082  HE2 PHE A 268      -6.400 -14.667   2.361  1.00 89.07           H
ATOM   4083  CZ  PHE A 268      -4.788 -15.630   3.357  1.00 89.07           C
ATOM   4084  HZ  PHE A 268      -5.431 -16.374   3.827  1.00 89.07           H
ATOM   4085  HN  PHE A 268      -1.057 -10.840   0.559  1.00 89.07           H
ATOM   4086  N   PRO A 269      -0.463 -11.796   3.766  1.00 93.05           N
ATOM   4087  CA  PRO A 269       0.082 -12.073   5.097  1.00 93.05           C
ATOM   4088  C   PRO A 269      -0.186 -10.942   6.077  1.00 93.05           C
ATOM   4089  O   PRO A 269      -0.600 -11.182   7.210  1.00 93.05           O
ATOM   4090  HA  PRO A 269      -0.409 -12.945   5.529  1.00 93.05           H
ATOM   4091  CB  PRO A 269       1.579 -12.261   4.844  1.00 93.05           C
ATOM   4092 1HB  PRO A 269       2.126 -11.326   4.959  1.00 93.05           H
ATOM   4093 2HB  PRO A 269       2.017 -12.974   5.543  1.00 93.05           H
ATOM   4094  CG  PRO A 269       1.633 -12.773   3.410  1.00 93.05           C
ATOM   4095 1HG  PRO A 269       2.616 -12.624   2.963  1.00 93.05           H
ATOM   4096 2HG  PRO A 269       1.430 -13.843   3.354  1.00 93.05           H
ATOM   4097  CD  PRO A 269       0.560 -11.951   2.715  1.00 93.05           C
ATOM   4098 1HD  PRO A 269       0.941 -10.985   2.383  1.00 93.05           H
ATOM   4099 2HD  PRO A 269       0.170 -12.457   1.832  1.00 93.05           H
ATOM   4100  N   TYR A 270       0.058  -9.726   5.609  1.00 91.85           N
ATOM   4101  CA  TYR A 270      -0.072  -8.557   6.461  1.00 91.85           C
ATOM   4102  C   TYR A 270      -1.519  -8.373   6.923  1.00 91.85           C
ATOM   4103  O   TYR A 270      -1.771  -8.114   8.099  1.00 91.85           O
ATOM   4104  HA  TYR A 270       0.564  -8.704   7.334  1.00 91.85           H
ATOM   4105  CB  TYR A 270       0.330  -7.359   5.598  1.00 91.85           C
ATOM   4106 1HB  TYR A 270       1.394  -7.430   5.370  1.00 91.85           H
ATOM   4107 2HB  TYR A 270      -0.204  -7.412   4.650  1.00 91.85           H
ATOM   4108  CG  TYR A 270       0.053  -6.002   6.248  1.00 91.85           C
ATOM   4109  CD1 TYR A 270      -0.889  -5.155   5.702  1.00 91.85           C
ATOM   4110  HD1 TYR A 270      -1.436  -5.453   4.808  1.00 91.85           H
ATOM   4111  CD2 TYR A 270       0.746  -5.625   7.381  1.00 91.85           C
ATOM   4112  HD2 TYR A 270       1.491  -6.295   7.812  1.00 91.85           H
ATOM   4113  CE1 TYR A 270      -1.150  -3.878   6.314  1.00 91.85           C
ATOM   4114  HE1 TYR A 270      -1.892  -3.199   5.893  1.00 91.85           H
ATOM   4115  CE2 TYR A 270       0.485  -4.348   7.993  1.00 91.85           C
ATOM   4116  HE2 TYR A 270       1.025  -4.038   8.888  1.00 91.85           H
ATOM   4117  CZ  TYR A 270      -0.450  -3.538   7.429  1.00 91.85           C
ATOM   4118  OH  TYR A 270      -0.697  -2.331   8.007  1.00 91.85           O
ATOM   4119  HH  TYR A 270      -0.129  -2.221   8.823  1.00 91.85           H
ATOM   4120  HN  TYR A 270       0.340  -9.535   4.669  1.00 91.85           H
ATOM   4121  N   ASN A 271      -2.433  -8.515   5.974  1.00 89.59           N
ATOM   4122  CA  ASN A 271      -3.835  -8.241   6.237  1.00 89.59           C
ATOM   4123  C   ASN A 271      -4.400  -9.330   7.151  1.00 89.59           C
ATOM   4124  O   ASN A 271      -5.364  -9.097   7.879  1.00 89.59           O
ATOM   4125  HA  ASN A 271      -3.852  -7.256   6.704  1.00 89.59           H
ATOM   4126  CB  ASN A 271      -4.649  -8.241   4.942  1.00 89.59           C
ATOM   4127 1HB  ASN A 271      -4.390  -9.115   4.345  1.00 89.59           H
ATOM   4128 2HB  ASN A 271      -5.711  -8.318   5.176  1.00 89.59           H
ATOM   4129  CG  ASN A 271      -4.391  -6.969   4.132  1.00 89.59           C
ATOM   4130  OD1 ASN A 271      -4.763  -5.872   4.515  1.00 89.59           O
ATOM   4131  ND2 ASN A 271      -3.734  -7.176   2.994  1.00 89.59           N
ATOM   4132 1HD2 ASN A 271      -3.457  -8.102   2.739  1.00 89.59           H
ATOM   4133 2HD2 ASN A 271      -3.517  -6.406   2.395  1.00 89.59           H
ATOM   4134  HN  ASN A 271      -2.228  -8.810   5.041  1.00 89.59           H
ATOM   4135  N   CYS A 272      -3.777 -10.498   7.083  1.00 92.49           N
ATOM   4136  CA  CYS A 272      -4.105 -11.576   7.999  1.00 92.49           C
ATOM   4137  C   CYS A 272      -3.837 -11.094   9.425  1.00 92.49           C
ATOM   4138  O   CYS A 272      -4.683 -11.245  10.305  1.00 92.49           O
ATOM   4139  HA  CYS A 272      -5.164 -11.796   7.857  1.00 92.49           H
ATOM   4140  CB  CYS A 272      -3.328 -12.853   7.672  1.00 92.49           C
ATOM   4141 1HB  CYS A 272      -2.271 -12.621   7.539  1.00 92.49           H
ATOM   4142 2HB  CYS A 272      -3.398 -13.554   8.503  1.00 92.49           H
ATOM   4143  SG  CYS A 272      -3.995 -13.620   6.150  1.00 92.49           S
ATOM   4144  HG  CYS A 272      -3.443 -12.754   5.305  1.00 92.49           H
ATOM   4145  HN  CYS A 272      -3.060 -10.711   6.418  1.00 92.49           H
ATOM   4146  N   ILE A 273      -2.655 -10.523   9.610  1.00 93.11           N
ATOM   4147  CA  ILE A 273      -2.243 -10.066  10.926  1.00 93.11           C
ATOM   4148  C   ILE A 273      -3.115  -8.881  11.346  1.00 93.11           C
ATOM   4149  O   ILE A 273      -3.509  -8.776  12.506  1.00 93.11           O
ATOM   4150  HA  ILE A 273      -2.414 -10.885  11.625  1.00 93.11           H
ATOM   4151  CB  ILE A 273      -0.743  -9.762  10.942  1.00 93.11           C
ATOM   4152  HB  ILE A 273      -0.538  -9.012  10.179  1.00 93.11           H
ATOM   4153  CG1 ILE A 273       0.072 -11.007  10.584  1.00 93.11           C
ATOM   4154 1HG1 ILE A 273      -0.220 -11.365   9.597  1.00 93.11           H
ATOM   4155 2HG1 ILE A 273       1.130 -10.749  10.531  1.00 93.11           H
ATOM   4156  CG2 ILE A 273      -0.319  -9.166  12.286  1.00 93.11           C
ATOM   4157 1HG2 ILE A 273      -0.865  -8.239  12.461  1.00 93.11           H
ATOM   4158 2HG2 ILE A 273      -0.541  -9.875  13.084  1.00 93.11           H
ATOM   4159 3HG2 ILE A 273       0.751  -8.960  12.270  1.00 93.11           H
ATOM   4160  CD1 ILE A 273      -0.138 -12.115  11.617  1.00 93.11           C
ATOM   4161 1HD1 ILE A 273       0.178 -11.762  12.599  1.00 93.11           H
ATOM   4162 2HD1 ILE A 273      -1.193 -12.386  11.651  1.00 93.11           H
ATOM   4163 3HD1 ILE A 273       0.453 -12.988  11.339  1.00 93.11           H
ATOM   4164  HN  ILE A 273      -1.987 -10.372   8.882  1.00 93.11           H
ATOM   4165  N   LEU A 274      -3.390  -8.018  10.379  1.00 91.59           N
ATOM   4166  CA  LEU A 274      -4.189  -6.833  10.639  1.00 91.59           C
ATOM   4167  C   LEU A 274      -5.577  -7.255  11.125  1.00 91.59           C
ATOM   4168  O   LEU A 274      -6.171  -6.592  11.973  1.00 91.59           O
ATOM   4169  HA  LEU A 274      -3.699  -6.276  11.437  1.00 91.59           H
ATOM   4170  CB  LEU A 274      -4.219  -5.926   9.407  1.00 91.59           C
ATOM   4171 1HB  LEU A 274      -3.199  -5.808   9.042  1.00 91.59           H
ATOM   4172 2HB  LEU A 274      -4.782  -6.431   8.622  1.00 91.59           H
ATOM   4173  CG  LEU A 274      -4.820  -4.534   9.613  1.00 91.59           C
ATOM   4174  HG  LEU A 274      -5.787  -4.649  10.103  1.00 91.59           H
ATOM   4175  CD1 LEU A 274      -3.943  -3.689  10.539  1.00 91.59           C
ATOM   4176 1HD1 LEU A 274      -3.859  -4.180  11.508  1.00 91.59           H
ATOM   4177 2HD1 LEU A 274      -2.951  -3.580  10.099  1.00 91.59           H
ATOM   4178 3HD1 LEU A 274      -4.393  -2.705  10.668  1.00 91.59           H
ATOM   4179  CD2 LEU A 274      -5.072  -3.842   8.272  1.00 91.59           C
ATOM   4180 1HD2 LEU A 274      -4.130  -3.739   7.734  1.00 91.59           H
ATOM   4181 2HD2 LEU A 274      -5.766  -4.438   7.680  1.00 91.59           H
ATOM   4182 3HD2 LEU A 274      -5.500  -2.854   8.448  1.00 91.59           H
ATOM   4183  HN  LEU A 274      -3.077  -8.118   9.434  1.00 91.59           H
ATOM   4184  N   LEU A 275      -6.055  -8.358  10.565  1.00 93.33           N
ATOM   4185  CA  LEU A 275      -7.343  -8.900  10.961  1.00 93.33           C
ATOM   4186  C   LEU A 275      -7.286  -9.316  12.433  1.00 93.33           C
ATOM   4187  O   LEU A 275      -8.180  -8.984  13.210  1.00 93.33           O
ATOM   4188  HA  LEU A 275      -8.080  -8.103  10.856  1.00 93.33           H
ATOM   4189  CB  LEU A 275      -7.761 -10.031  10.019  1.00 93.33           C
ATOM   4190 1HB  LEU A 275      -7.822  -9.629   9.007  1.00 93.33           H
ATOM   4191 2HB  LEU A 275      -6.974 -10.784  10.016  1.00 93.33           H
ATOM   4192  CG  LEU A 275      -9.088 -10.720  10.345  1.00 93.33           C
ATOM   4193  HG  LEU A 275      -9.042 -11.078  11.373  1.00 93.33           H
ATOM   4194  CD1 LEU A 275     -10.253  -9.733  10.261  1.00 93.33           C
ATOM   4195 1HD1 LEU A 275     -10.096  -8.923  10.973  1.00 93.33           H
ATOM   4196 2HD1 LEU A 275     -10.311  -9.323   9.252  1.00 93.33           H
ATOM   4197 3HD1 LEU A 275     -11.184 -10.248  10.497  1.00 93.33           H
ATOM   4198  CD2 LEU A 275      -9.305 -11.941   9.449  1.00 93.33           C
ATOM   4199 1HD2 LEU A 275      -9.321 -11.628   8.405  1.00 93.33           H
ATOM   4200 2HD2 LEU A 275      -8.494 -12.653   9.603  1.00 93.33           H
ATOM   4201 3HD2 LEU A 275     -10.255 -12.412   9.702  1.00 93.33           H
ATOM   4202  HN  LEU A 275      -5.578  -8.876   9.855  1.00 93.33           H
ATOM   4203  N   VAL A 276      -6.226 -10.036  12.770  1.00 94.31           N
ATOM   4204  CA  VAL A 276      -6.046 -10.509  14.132  1.00 94.31           C
ATOM   4205  C   VAL A 276      -6.050  -9.313  15.087  1.00 94.31           C
ATOM   4206  O   VAL A 276      -6.710  -9.345  16.125  1.00 94.31           O
ATOM   4207  HA  VAL A 276      -6.893 -11.152  14.372  1.00 94.31           H
ATOM   4208  CB  VAL A 276      -4.771 -11.348  14.231  1.00 94.31           C
ATOM   4209  HB  VAL A 276      -3.949 -10.757  13.826  1.00 94.31           H
ATOM   4210  CG1 VAL A 276      -4.440 -11.675  15.688  1.00 94.31           C
ATOM   4211 1HG1 VAL A 276      -4.293 -10.749  16.244  1.00 94.31           H
ATOM   4212 2HG1 VAL A 276      -5.263 -12.237  16.130  1.00 94.31           H
ATOM   4213 3HG1 VAL A 276      -3.529 -12.272  15.729  1.00 94.31           H
ATOM   4214  CG2 VAL A 276      -4.888 -12.624  13.395  1.00 94.31           C
ATOM   4215 1HG2 VAL A 276      -5.727 -13.219  13.757  1.00 94.31           H
ATOM   4216 2HG2 VAL A 276      -5.054 -12.361  12.351  1.00 94.31           H
ATOM   4217 3HG2 VAL A 276      -3.968 -13.202  13.483  1.00 94.31           H
ATOM   4218  HN  VAL A 276      -5.501 -10.295  12.133  1.00 94.31           H
ATOM   4219  N   GLN A 277      -5.306  -8.286  14.703  1.00 92.72           N
ATOM   4220  CA  GLN A 277      -5.203  -7.089  15.520  1.00 92.72           C
ATOM   4221  C   GLN A 277      -6.576  -6.434  15.678  1.00 92.72           C
ATOM   4222  O   GLN A 277      -6.877  -5.858  16.722  1.00 92.72           O
ATOM   4223  HA  GLN A 277      -4.842  -7.431  16.490  1.00 92.72           H
ATOM   4224  CB  GLN A 277      -4.191  -6.106  14.927  1.00 92.72           C
ATOM   4225 1HB  GLN A 277      -4.374  -5.991  13.858  1.00 92.72           H
ATOM   4226 2HB  GLN A 277      -4.324  -5.124  15.380  1.00 92.72           H
ATOM   4227  CG  GLN A 277      -2.758  -6.590  15.155  1.00 92.72           C
ATOM   4228 1HG  GLN A 277      -2.585  -6.737  16.221  1.00 92.72           H
ATOM   4229 2HG  GLN A 277      -2.616  -7.558  14.673  1.00 92.72           H
ATOM   4230  CD  GLN A 277      -1.745  -5.585  14.602  1.00 92.72           C
ATOM   4231  OE1 GLN A 277      -2.044  -4.775  13.740  1.00 92.72           O
ATOM   4232  NE2 GLN A 277      -0.535  -5.683  15.144  1.00 92.72           N
ATOM   4233 1HE2 GLN A 277      -0.356  -6.370  15.848  1.00 92.72           H
ATOM   4234 2HE2 GLN A 277       0.196  -5.068  14.848  1.00 92.72           H
ATOM   4235  HN  GLN A 277      -4.782  -8.264  13.852  1.00 92.72           H
ATOM   4236  N   THR A 278      -7.374  -6.545  14.625  1.00 92.63           N
ATOM   4237  CA  THR A 278      -8.699  -5.948  14.625  1.00 92.63           C
ATOM   4238  C   THR A 278      -9.610  -6.671  15.618  1.00 92.63           C
ATOM   4239  O   THR A 278     -10.336  -6.032  16.378  1.00 92.63           O
ATOM   4240  HA  THR A 278      -8.611  -4.916  14.964  1.00 92.63           H
ATOM   4241  CB  THR A 278      -9.226  -5.970  13.188  1.00 92.63           C
ATOM   4242  HB  THR A 278      -9.392  -6.993  12.850  1.00 92.63           H
ATOM   4243  OG1 THR A 278      -8.258  -5.228  12.452  1.00 92.63           O
ATOM   4244  HG1 THR A 278      -7.589  -5.849  12.044  1.00 92.63           H
ATOM   4245  CG2 THR A 278     -10.516  -5.163  13.026  1.00 92.63           C
ATOM   4246 1HG2 THR A 278     -10.332  -4.125  13.300  1.00 92.63           H
ATOM   4247 2HG2 THR A 278     -11.288  -5.579  13.674  1.00 92.63           H
ATOM   4248 3HG2 THR A 278     -10.847  -5.212  11.989  1.00 92.63           H
ATOM   4249  HN  THR A 278      -7.129  -7.030  13.786  1.00 92.63           H
ATOM   4250  N   ILE A 279      -9.543  -7.994  15.579  1.00 94.24           N
ATOM   4251  CA  ILE A 279     -10.360  -8.811  16.460  1.00 94.24           C
ATOM   4252  C   ILE A 279      -9.963  -8.539  17.913  1.00 94.24           C
ATOM   4253  O   ILE A 279     -10.825  -8.395  18.778  1.00 94.24           O
ATOM   4254  HA  ILE A 279     -11.397  -8.504  16.322  1.00 94.24           H
ATOM   4255  CB  ILE A 279     -10.267 -10.285  16.063  1.00 94.24           C
ATOM   4256  HB  ILE A 279      -9.214 -10.565  16.032  1.00 94.24           H
ATOM   4257  CG1 ILE A 279     -10.836 -10.512  14.661  1.00 94.24           C
ATOM   4258 1HG1 ILE A 279     -11.921 -10.415  14.685  1.00 94.24           H
ATOM   4259 2HG1 ILE A 279     -10.462  -9.744  13.984  1.00 94.24           H
ATOM   4260  CG2 ILE A 279     -10.941 -11.178  17.106  1.00 94.24           C
ATOM   4261 1HG2 ILE A 279     -10.450 -11.045  18.070  1.00 94.24           H
ATOM   4262 2HG2 ILE A 279     -11.992 -10.905  17.193  1.00 94.24           H
ATOM   4263 3HG2 ILE A 279     -10.860 -12.221  16.799  1.00 94.24           H
ATOM   4264  CD1 ILE A 279     -10.454 -11.896  14.131  1.00 94.24           C
ATOM   4265 1HD1 ILE A 279      -9.368 -11.981  14.086  1.00 94.24           H
ATOM   4266 2HD1 ILE A 279     -10.851 -12.662  14.798  1.00 94.24           H
ATOM   4267 3HD1 ILE A 279     -10.871 -12.031  13.133  1.00 94.24           H
ATOM   4268  HN  ILE A 279      -8.946  -8.505  14.961  1.00 94.24           H
ATOM   4269  N   ASP A 280      -8.659  -8.478  18.135  1.00 93.89           N
ATOM   4270  CA  ASP A 280      -8.136  -8.305  19.480  1.00 93.89           C
ATOM   4271  C   ASP A 280      -8.480  -6.900  19.979  1.00 93.89           C
ATOM   4272  O   ASP A 280      -8.714  -6.701  21.171  1.00 93.89           O
ATOM   4273  HA  ASP A 280      -8.610  -9.086  20.074  1.00 93.89           H
ATOM   4274  CB  ASP A 280      -6.614  -8.455  19.502  1.00 93.89           C
ATOM   4275 1HB  ASP A 280      -6.327  -9.375  18.993  1.00 93.89           H
ATOM   4276 2HB  ASP A 280      -6.155  -7.632  18.954  1.00 93.89           H
ATOM   4277  CG  ASP A 280      -6.086  -8.475  20.938  1.00 93.89           C
ATOM   4278  OD1 ASP A 280      -6.627  -9.275  21.731  1.00 93.89           O
ATOM   4279  OD2 ASP A 280      -5.153  -7.688  21.211  1.00 93.89           O
ATOM   4280  HN  ASP A 280      -7.965  -8.544  17.417  1.00 93.89           H
ATOM   4281  N   ALA A 281      -8.501  -5.963  19.044  1.00 91.56           N
ATOM   4282  CA  ALA A 281      -8.849  -4.589  19.368  1.00 91.56           C
ATOM   4283  C   ALA A 281     -10.270  -4.547  19.933  1.00 91.56           C
ATOM   4284  O   ALA A 281     -10.600  -3.668  20.727  1.00 91.56           O
ATOM   4285  HA  ALA A 281      -8.153  -4.242  20.132  1.00 91.56           H
ATOM   4286  CB  ALA A 281      -8.690  -3.715  18.123  1.00 91.56           C
ATOM   4287 1HB  ALA A 281      -7.657  -3.756  17.778  1.00 91.56           H
ATOM   4288 2HB  ALA A 281      -9.350  -4.080  17.336  1.00 91.56           H
ATOM   4289 3HB  ALA A 281      -8.951  -2.685  18.366  1.00 91.56           H
ATOM   4290  HN  ALA A 281      -8.286  -6.128  18.081  1.00 91.56           H
ATOM   4291  N   TYR A 282     -11.073  -5.509  19.501  1.00 90.47           N
ATOM   4292  CA  TYR A 282     -12.451  -5.592  19.953  1.00 90.47           C
ATOM   4293  C   TYR A 282     -12.572  -6.492  21.184  1.00 90.47           C
ATOM   4294  O   TYR A 282     -13.183  -6.108  22.180  1.00 90.47           O
ATOM   4295  HA  TYR A 282     -12.781  -4.586  20.214  1.00 90.47           H
ATOM   4296  CB  TYR A 282     -13.236  -6.218  18.799  1.00 90.47           C
ATOM   4297 1HB  TYR A 282     -13.067  -5.631  17.896  1.00 90.47           H
ATOM   4298 2HB  TYR A 282     -12.844  -7.217  18.606  1.00 90.47           H
ATOM   4299  CG  TYR A 282     -14.742  -6.317  19.051  1.00 90.47           C
ATOM   4300  CD1 TYR A 282     -15.306  -7.530  19.391  1.00 90.47           C
ATOM   4301  HD1 TYR A 282     -14.679  -8.417  19.479  1.00 90.47           H
ATOM   4302  CD2 TYR A 282     -15.536  -5.194  18.939  1.00 90.47           C
ATOM   4303  HD2 TYR A 282     -15.090  -4.236  18.671  1.00 90.47           H
ATOM   4304  CE1 TYR A 282     -16.724  -7.623  19.628  1.00 90.47           C
ATOM   4305  HE1 TYR A 282     -17.182  -8.575  19.897  1.00 90.47           H
ATOM   4306  CE2 TYR A 282     -16.953  -5.287  19.177  1.00 90.47           C
ATOM   4307  HE2 TYR A 282     -17.591  -4.407  19.092  1.00 90.47           H
ATOM   4308  CZ  TYR A 282     -17.477  -6.497  19.510  1.00 90.47           C
ATOM   4309  OH  TYR A 282     -18.815  -6.585  19.735  1.00 90.47           O
ATOM   4310  HH  TYR A 282     -19.238  -5.683  19.641  1.00 90.47           H
ATOM   4311  HN  TYR A 282     -10.796  -6.221  18.857  1.00 90.47           H
ATOM   4312  N   ALA A 283     -11.980  -7.672  21.075  1.00 92.34           N
ATOM   4313  CA  ALA A 283     -12.267  -8.743  22.015  1.00 92.34           C
ATOM   4314  C   ALA A 283     -11.222  -8.727  23.132  1.00 92.34           C
ATOM   4315  O   ALA A 283     -11.451  -9.277  24.209  1.00 92.34           O
ATOM   4316  HA  ALA A 283     -13.249  -8.552  22.446  1.00 92.34           H
ATOM   4317  CB  ALA A 283     -12.305 -10.079  21.271  1.00 92.34           C
ATOM   4318 1HB  ALA A 283     -13.083 -10.048  20.508  1.00 92.34           H
ATOM   4319 2HB  ALA A 283     -11.339 -10.259  20.798  1.00 92.34           H
ATOM   4320 3HB  ALA A 283     -12.520 -10.882  21.976  1.00 92.34           H
ATOM   4321  HN  ALA A 283     -11.317  -7.902  20.362  1.00 92.34           H
ATOM   4322  N   MET A 284     -10.096  -8.093  22.838  1.00 91.09           N
ATOM   4323  CA  MET A 284      -8.997  -8.039  23.787  1.00 91.09           C
ATOM   4324  C   MET A 284      -8.697  -9.426  24.358  1.00 91.09           C
ATOM   4325  O   MET A 284      -8.597  -9.593  25.573  1.00 91.09           O
ATOM   4326  HA  MET A 284      -8.139  -7.678  23.221  1.00 91.09           H
ATOM   4327  CB  MET A 284      -9.354  -7.083  24.928  1.00 91.09           C
ATOM   4328 1HB  MET A 284     -10.267  -7.421  25.418  1.00 91.09           H
ATOM   4329 2HB  MET A 284      -8.565  -7.098  25.679  1.00 91.09           H
ATOM   4330  CG  MET A 284      -9.545  -5.657  24.408  1.00 91.09           C
ATOM   4331 1HG  MET A 284      -8.593  -5.257  24.059  1.00 91.09           H
ATOM   4332 2HG  MET A 284     -10.222  -5.659  23.554  1.00 91.09           H
ATOM   4333  SD  MET A 284     -10.203  -4.619  25.703  1.00 91.09           S
ATOM   4334  CE  MET A 284     -11.925  -5.083  25.627  1.00 91.09           C
ATOM   4335 1HE  MET A 284     -12.319  -4.858  24.635  1.00 91.09           H
ATOM   4336 2HE  MET A 284     -12.023  -6.151  25.823  1.00 91.09           H
ATOM   4337 3HE  MET A 284     -12.486  -4.524  26.376  1.00 91.09           H
ATOM   4338  HN  MET A 284      -9.930  -7.622  21.972  1.00 91.09           H
ATOM   4339  N   PHE A 285      -8.562 -10.386  23.455  1.00 91.36           N
ATOM   4340  CA  PHE A 285      -8.457 -11.779  23.854  1.00 91.36           C
ATOM   4341  C   PHE A 285      -6.996 -12.176  24.078  1.00 91.36           C
ATOM   4342  O   PHE A 285      -6.716 -13.214  24.676  1.00 91.36           O
ATOM   4343  HA  PHE A 285      -9.009 -11.891  24.787  1.00 91.36           H
ATOM   4344  CB  PHE A 285      -9.031 -12.617  22.710  1.00 91.36           C
ATOM   4345 1HB  PHE A 285      -9.207 -13.631  23.068  1.00 91.36           H
ATOM   4346 2HB  PHE A 285     -10.000 -12.207  22.425  1.00 91.36           H
ATOM   4347  CG  PHE A 285      -8.135 -12.677  21.472  1.00 91.36           C
ATOM   4348  CD1 PHE A 285      -8.289 -11.764  20.476  1.00 91.36           C
ATOM   4349  HD1 PHE A 285      -9.051 -10.989  20.560  1.00 91.36           H
ATOM   4350  CD2 PHE A 285      -7.184 -13.644  21.367  1.00 91.36           C
ATOM   4351  HD2 PHE A 285      -7.060 -14.376  22.165  1.00 91.36           H
ATOM   4352  CE1 PHE A 285      -7.456 -11.820  19.326  1.00 91.36           C
ATOM   4353  HE1 PHE A 285      -7.580 -11.088  18.528  1.00 91.36           H
ATOM   4354  CE2 PHE A 285      -6.352 -13.699  20.218  1.00 91.36           C
ATOM   4355  HE2 PHE A 285      -5.589 -14.474  20.134  1.00 91.36           H
ATOM   4356  CZ  PHE A 285      -6.505 -12.786  19.222  1.00 91.36           C
ATOM   4357  HZ  PHE A 285      -5.867 -12.829  18.340  1.00 91.36           H
ATOM   4358  HN  PHE A 285      -8.525 -10.225  22.469  1.00 91.36           H
ATOM   4359  N   ILE A 286      -6.104 -11.329  23.586  1.00 91.47           N
ATOM   4360  CA  ILE A 286      -4.679 -11.562  23.754  1.00 91.47           C
ATOM   4361  C   ILE A 286      -4.227 -10.981  25.095  1.00 91.47           C
ATOM   4362  O   ILE A 286      -3.924  -9.793  25.191  1.00 91.47           O
ATOM   4363  HA  ILE A 286      -4.524 -12.640  23.774  1.00 91.47           H
ATOM   4364  CB  ILE A 286      -3.902 -11.015  22.554  1.00 91.47           C
ATOM   4365  HB  ILE A 286      -4.066  -9.939  22.503  1.00 91.47           H
ATOM   4366  CG1 ILE A 286      -4.422 -11.614  21.246  1.00 91.47           C
ATOM   4367 1HG1 ILE A 286      -4.173 -12.674  21.203  1.00 91.47           H
ATOM   4368 2HG1 ILE A 286      -5.509 -11.540  21.214  1.00 91.47           H
ATOM   4369  CG2 ILE A 286      -2.398 -11.236  22.729  1.00 91.47           C
ATOM   4370 1HG2 ILE A 286      -2.058 -10.724  23.629  1.00 91.47           H
ATOM   4371 2HG2 ILE A 286      -2.196 -12.304  22.820  1.00 91.47           H
ATOM   4372 3HG2 ILE A 286      -1.870 -10.839  21.862  1.00 91.47           H
ATOM   4373  CD1 ILE A 286      -3.820 -10.894  20.037  1.00 91.47           C
ATOM   4374 1HD1 ILE A 286      -4.092  -9.839  20.070  1.00 91.47           H
ATOM   4375 2HD1 ILE A 286      -2.735 -10.991  20.059  1.00 91.47           H
ATOM   4376 3HD1 ILE A 286      -4.206 -11.339  19.120  1.00 91.47           H
ATOM   4377  HN  ILE A 286      -6.340 -10.499  23.081  1.00 91.47           H
ATOM   4378  N   SER A 287      -4.197 -11.847  26.098  1.00 89.70           N
ATOM   4379  CA  SER A 287      -3.758 -11.443  27.423  1.00 89.70           C
ATOM   4380  C   SER A 287      -2.305 -11.867  27.644  1.00 89.70           C
ATOM   4381  O   SER A 287      -1.646 -11.381  28.562  1.00 89.70           O
ATOM   4382  HA  SER A 287      -3.846 -10.356  27.437  1.00 89.70           H
ATOM   4383  CB  SER A 287      -4.657 -12.041  28.507  1.00 89.70           C
ATOM   4384 1HB  SER A 287      -4.306 -11.717  29.487  1.00 89.70           H
ATOM   4385 2HB  SER A 287      -5.670 -11.658  28.390  1.00 89.70           H
ATOM   4386  OG  SER A 287      -4.678 -13.464  28.458  1.00 89.70           O
ATOM   4387  HG  SER A 287      -5.293 -13.822  29.161  1.00 89.70           H
ATOM   4388  HN  SER A 287      -4.466 -12.807  26.017  1.00 89.70           H
ATOM   4389  N   ASN A 288      -1.848 -12.768  26.788  1.00 92.86           N
ATOM   4390  CA  ASN A 288      -0.534 -13.365  26.959  1.00 92.86           C
ATOM   4391  C   ASN A 288       0.513 -12.491  26.268  1.00 92.86           C
ATOM   4392  O   ASN A 288       0.408 -12.217  25.073  1.00 92.86           O
ATOM   4393  HA  ASN A 288      -0.384 -13.422  28.038  1.00 92.86           H
ATOM   4394  CB  ASN A 288      -0.476 -14.759  26.331  1.00 92.86           C
ATOM   4395 1HB  ASN A 288      -1.321 -15.354  26.678  1.00 92.86           H
ATOM   4396 2HB  ASN A 288      -0.568 -14.677  25.248  1.00 92.86           H
ATOM   4397  CG  ASN A 288       0.833 -15.467  26.686  1.00 92.86           C
ATOM   4398  OD1 ASN A 288       1.916 -14.915  26.579  1.00 92.86           O
ATOM   4399  ND2 ASN A 288       0.673 -16.716  27.113  1.00 92.86           N
ATOM   4400 1HD2 ASN A 288      -0.244 -17.110  27.177  1.00 92.86           H
ATOM   4401 2HD2 ASN A 288       1.471 -17.263  27.370  1.00 92.86           H
ATOM   4402  HN  ASN A 288      -2.357 -13.090  25.989  1.00 92.86           H
ATOM   4403  N   CYS A 289       1.501 -12.077  27.048  1.00 91.65           N
ATOM   4404  CA  CYS A 289       2.498 -11.140  26.560  1.00 91.65           C
ATOM   4405  C   CYS A 289       3.320 -11.836  25.473  1.00 91.65           C
ATOM   4406  O   CYS A 289       3.719 -11.208  24.494  1.00 91.65           O
ATOM   4407  HA  CYS A 289       1.954 -10.289  26.149  1.00 91.65           H
ATOM   4408  CB  CYS A 289       3.381 -10.612  27.693  1.00 91.65           C
ATOM   4409 1HB  CYS A 289       2.764 -10.136  28.454  1.00 91.65           H
ATOM   4410 2HB  CYS A 289       3.901 -11.440  28.175  1.00 91.65           H
ATOM   4411  SG  CYS A 289       4.595  -9.412  27.033  1.00 91.65           S
ATOM   4412  HN  CYS A 289       1.624 -12.369  27.997  1.00 91.65           H
ATOM   4413  N   ALA A 290       3.548 -13.125  25.683  1.00 93.67           N
ATOM   4414  CA  ALA A 290       4.363 -13.900  24.763  1.00 93.67           C
ATOM   4415  C   ALA A 290       3.689 -13.927  23.390  1.00 93.67           C
ATOM   4416  O   ALA A 290       4.345 -13.733  22.368  1.00 93.67           O
ATOM   4417  HA  ALA A 290       5.328 -13.401  24.674  1.00 93.67           H
ATOM   4418  CB  ALA A 290       4.583 -15.302  25.333  1.00 93.67           C
ATOM   4419 1HB  ALA A 290       5.091 -15.228  26.294  1.00 93.67           H
ATOM   4420 2HB  ALA A 290       3.619 -15.795  25.468  1.00 93.67           H
ATOM   4421 3HB  ALA A 290       5.194 -15.883  24.642  1.00 93.67           H
ATOM   4422  HN  ALA A 290       3.187 -13.637  26.462  1.00 93.67           H
ATOM   4423  N   VAL A 291       2.386 -14.170  23.410  1.00 93.85           N
ATOM   4424  CA  VAL A 291       1.615 -14.224  22.180  1.00 93.85           C
ATOM   4425  C   VAL A 291       1.620 -12.843  21.520  1.00 93.85           C
ATOM   4426  O   VAL A 291       1.816 -12.729  20.311  1.00 93.85           O
ATOM   4427  HA  VAL A 291       2.108 -14.932  21.513  1.00 93.85           H
ATOM   4428  CB  VAL A 291       0.206 -14.744  22.467  1.00 93.85           C
ATOM   4429  HB  VAL A 291      -0.253 -14.082  23.201  1.00 93.85           H
ATOM   4430  CG1 VAL A 291      -0.657 -14.716  21.204  1.00 93.85           C
ATOM   4431 1HG1 VAL A 291      -0.731 -13.692  20.838  1.00 93.85           H
ATOM   4432 2HG1 VAL A 291      -0.202 -15.344  20.439  1.00 93.85           H
ATOM   4433 3HG1 VAL A 291      -1.654 -15.091  21.437  1.00 93.85           H
ATOM   4434  CG2 VAL A 291       0.253 -16.151  23.068  1.00 93.85           C
ATOM   4435 1HG2 VAL A 291       0.740 -16.829  22.367  1.00 93.85           H
ATOM   4436 2HG2 VAL A 291       0.814 -16.129  24.002  1.00 93.85           H
ATOM   4437 3HG2 VAL A 291      -0.762 -16.497  23.262  1.00 93.85           H
ATOM   4438  HN  VAL A 291       1.860 -14.329  24.246  1.00 93.85           H
ATOM   4439  N   SER A 292       1.401 -11.828  22.343  1.00 93.49           N
ATOM   4440  CA  SER A 292       1.331 -10.464  21.848  1.00 93.49           C
ATOM   4441  C   SER A 292       2.653 -10.080  21.182  1.00 93.49           C
ATOM   4442  O   SER A 292       2.660  -9.456  20.122  1.00 93.49           O
ATOM   4443  HA  SER A 292       0.521 -10.464  21.119  1.00 93.49           H
ATOM   4444  CB  SER A 292       1.000  -9.485  22.976  1.00 93.49           C
ATOM   4445 1HB  SER A 292       0.131  -9.845  23.526  1.00 93.49           H
ATOM   4446 2HB  SER A 292       1.831  -9.450  23.681  1.00 93.49           H
ATOM   4447  OG  SER A 292       0.739  -8.173  22.485  1.00 93.49           O
ATOM   4448  HG  SER A 292      -0.148  -8.150  22.025  1.00 93.49           H
ATOM   4449  HN  SER A 292       1.274 -11.926  23.331  1.00 93.49           H
ATOM   4450  N   THR A 293       3.741 -10.469  21.831  1.00 93.12           N
ATOM   4451  CA  THR A 293       5.066 -10.135  21.338  1.00 93.12           C
ATOM   4452  C   THR A 293       5.284 -10.732  19.946  1.00 93.12           C
ATOM   4453  O   THR A 293       5.772 -10.053  19.045  1.00 93.12           O
ATOM   4454  HA  THR A 293       5.132  -9.052  21.235  1.00 93.12           H
ATOM   4455  CB  THR A 293       6.089 -10.613  22.371  1.00 93.12           C
ATOM   4456  HB  THR A 293       5.976 -11.679  22.566  1.00 93.12           H
ATOM   4457  OG1 THR A 293       5.878  -9.757  23.491  1.00 93.12           O
ATOM   4458  HG1 THR A 293       5.274 -10.202  24.152  1.00 93.12           H
ATOM   4459  CG2 THR A 293       7.530 -10.322  21.946  1.00 93.12           C
ATOM   4460 1HG2 THR A 293       7.660  -9.247  21.817  1.00 93.12           H
ATOM   4461 2HG2 THR A 293       7.741 -10.829  21.005  1.00 93.12           H
ATOM   4462 3HG2 THR A 293       8.215 -10.681  22.714  1.00 93.12           H
ATOM   4463  HN  THR A 293       3.727 -11.002  22.677  1.00 93.12           H
ATOM   4464  N   ASN A 294       4.911 -11.997  19.815  1.00 94.43           N
ATOM   4465  CA  ASN A 294       5.122 -12.714  18.569  1.00 94.43           C
ATOM   4466  C   ASN A 294       4.256 -12.089  17.473  1.00 94.43           C
ATOM   4467  O   ASN A 294       4.678 -11.995  16.322  1.00 94.43           O
ATOM   4468  HA  ASN A 294       6.188 -12.621  18.362  1.00 94.43           H
ATOM   4469  CB  ASN A 294       4.722 -14.184  18.705  1.00 94.43           C
ATOM   4470 1HB  ASN A 294       3.742 -14.257  19.177  1.00 94.43           H
ATOM   4471 2HB  ASN A 294       4.634 -14.634  17.716  1.00 94.43           H
ATOM   4472  CG  ASN A 294       5.751 -14.957  19.533  1.00 94.43           C
ATOM   4473  OD1 ASN A 294       6.860 -14.509  19.769  1.00 94.43           O
ATOM   4474  ND2 ASN A 294       5.321 -16.142  19.961  1.00 94.43           N
ATOM   4475 1HD2 ASN A 294       4.398 -16.451  19.732  1.00 94.43           H
ATOM   4476 2HD2 ASN A 294       5.921 -16.722  20.511  1.00 94.43           H
ATOM   4477  HN  ASN A 294       4.473 -12.529  20.540  1.00 94.43           H
ATOM   4478  N   ILE A 295       3.061 -11.677  17.870  1.00 93.36           N
ATOM   4479  CA  ILE A 295       2.119 -11.095  16.929  1.00 93.36           C
ATOM   4480  C   ILE A 295       2.690  -9.782  16.389  1.00 93.36           C
ATOM   4481  O   ILE A 295       2.575  -9.495  15.199  1.00 93.36           O
ATOM   4482  HA  ILE A 295       2.014 -11.793  16.098  1.00 93.36           H
ATOM   4483  CB  ILE A 295       0.740 -10.947  17.574  1.00 93.36           C
ATOM   4484  HB  ILE A 295       0.875 -10.574  18.589  1.00 93.36           H
ATOM   4485  CG1 ILE A 295       0.036 -12.301  17.681  1.00 93.36           C
ATOM   4486 1HG1 ILE A 295      -0.246 -12.648  16.687  1.00 93.36           H
ATOM   4487 2HG1 ILE A 295       0.723 -13.041  18.093  1.00 93.36           H
ATOM   4488  CG2 ILE A 295      -0.109  -9.918  16.824  1.00 93.36           C
ATOM   4489 1HG2 ILE A 295       0.392  -8.950  16.844  1.00 93.36           H
ATOM   4490 2HG2 ILE A 295      -0.239 -10.238  15.790  1.00 93.36           H
ATOM   4491 3HG2 ILE A 295      -1.084  -9.832  17.303  1.00 93.36           H
ATOM   4492  CD1 ILE A 295      -1.208 -12.204  18.566  1.00 93.36           C
ATOM   4493 1HD1 ILE A 295      -0.919 -11.881  19.565  1.00 93.36           H
ATOM   4494 2HD1 ILE A 295      -1.903 -11.482  18.137  1.00 93.36           H
ATOM   4495 3HD1 ILE A 295      -1.689 -13.181  18.624  1.00 93.36           H
ATOM   4496  HN  ILE A 295       2.734 -11.736  18.813  1.00 93.36           H
ATOM   4497  N   ASP A 296       3.292  -9.021  17.291  1.00 93.35           N
ATOM   4498  CA  ASP A 296       3.840  -7.725  16.929  1.00 93.35           C
ATOM   4499  C   ASP A 296       5.006  -7.922  15.958  1.00 93.35           C
ATOM   4500  O   ASP A 296       5.144  -7.176  14.989  1.00 93.35           O
ATOM   4501  HA  ASP A 296       3.011  -7.178  16.480  1.00 93.35           H
ATOM   4502  CB  ASP A 296       4.371  -6.988  18.161  1.00 93.35           C
ATOM   4503 1HB  ASP A 296       5.061  -7.633  18.706  1.00 93.35           H
ATOM   4504 2HB  ASP A 296       4.936  -6.110  17.849  1.00 93.35           H
ATOM   4505  CG  ASP A 296       3.225  -6.564  19.082  1.00 93.35           C
ATOM   4506  OD1 ASP A 296       2.087  -6.486  18.572  1.00 93.35           O
ATOM   4507  OD2 ASP A 296       3.514  -6.327  20.275  1.00 93.35           O
ATOM   4508  HN  ASP A 296       3.408  -9.276  18.251  1.00 93.35           H
ATOM   4509  N   ILE A 297       5.814  -8.930  16.251  1.00 93.94           N
ATOM   4510  CA  ILE A 297       6.938  -9.262  15.391  1.00 93.94           C
ATOM   4511  C   ILE A 297       6.415  -9.671  14.012  1.00 93.94           C
ATOM   4512  O   ILE A 297       6.938  -9.228  12.990  1.00 93.94           O
ATOM   4513  HA  ILE A 297       7.541  -8.361  15.278  1.00 93.94           H
ATOM   4514  CB  ILE A 297       7.823 -10.321  16.051  1.00 93.94           C
ATOM   4515  HB  ILE A 297       7.182 -11.121  16.420  1.00 93.94           H
ATOM   4516  CG1 ILE A 297       8.562  -9.741  17.259  1.00 93.94           C
ATOM   4517 1HG1 ILE A 297       9.300  -9.013  16.923  1.00 93.94           H
ATOM   4518 2HG1 ILE A 297       7.858  -9.209  17.900  1.00 93.94           H
ATOM   4519  CG2 ILE A 297       8.784 -10.943  15.036  1.00 93.94           C
ATOM   4520 1HG2 ILE A 297       8.213 -11.415  14.237  1.00 93.94           H
ATOM   4521 2HG2 ILE A 297       9.422 -10.165  14.616  1.00 93.94           H
ATOM   4522 3HG2 ILE A 297       9.402 -11.692  15.532  1.00 93.94           H
ATOM   4523  CD1 ILE A 297       9.254 -10.846  18.060  1.00 93.94           C
ATOM   4524 1HD1 ILE A 297       8.510 -11.558  18.415  1.00 93.94           H
ATOM   4525 2HD1 ILE A 297       9.974 -11.359  17.423  1.00 93.94           H
ATOM   4526 3HD1 ILE A 297       9.772 -10.406  18.913  1.00 93.94           H
ATOM   4527  HN  ILE A 297       5.712  -9.513  17.056  1.00 93.94           H
ATOM   4528  N   CYS A 298       5.391 -10.511  14.027  1.00 94.17           N
ATOM   4529  CA  CYS A 298       4.799 -10.992  12.791  1.00 94.17           C
ATOM   4530  C   CYS A 298       4.309  -9.783  11.991  1.00 94.17           C
ATOM   4531  O   CYS A 298       4.460  -9.739  10.771  1.00 94.17           O
ATOM   4532  HA  CYS A 298       5.585 -11.520  12.252  1.00 94.17           H
ATOM   4533  CB  CYS A 298       3.674 -11.995  13.055  1.00 94.17           C
ATOM   4534 1HB  CYS A 298       3.036 -11.635  13.862  1.00 94.17           H
ATOM   4535 2HB  CYS A 298       3.045 -12.089  12.170  1.00 94.17           H
ATOM   4536  SG  CYS A 298       4.380 -13.625  13.497  1.00 94.17           S
ATOM   4537  HG  CYS A 298       4.707 -13.301  14.744  1.00 94.17           H
ATOM   4538  HN  CYS A 298       4.968 -10.862  14.863  1.00 94.17           H
ATOM   4539  N   PHE A 299       3.733  -8.831  12.711  1.00 93.24           N
ATOM   4540  CA  PHE A 299       3.206  -7.632  12.081  1.00 93.24           C
ATOM   4541  C   PHE A 299       4.302  -6.888  11.315  1.00 93.24           C
ATOM   4542  O   PHE A 299       4.101  -6.485  10.171  1.00 93.24           O
ATOM   4543  HA  PHE A 299       2.429  -7.947  11.385  1.00 93.24           H
ATOM   4544  CB  PHE A 299       2.682  -6.732  13.202  1.00 93.24           C
ATOM   4545 1HB  PHE A 299       1.923  -7.275  13.765  1.00 93.24           H
ATOM   4546 2HB  PHE A 299       3.498  -6.517  13.892  1.00 93.24           H
ATOM   4547  CG  PHE A 299       2.086  -5.411  12.711  1.00 93.24           C
ATOM   4548  CD1 PHE A 299       2.848  -4.284  12.699  1.00 93.24           C
ATOM   4549  HD1 PHE A 299       3.883  -4.323  13.038  1.00 93.24           H
ATOM   4550  CD2 PHE A 299       0.795  -5.364  12.288  1.00 93.24           C
ATOM   4551  HD2 PHE A 299       0.184  -6.267  12.299  1.00 93.24           H
ATOM   4552  CE1 PHE A 299       2.294  -3.058  12.244  1.00 93.24           C
ATOM   4553  HE1 PHE A 299       2.905  -2.155  12.234  1.00 93.24           H
ATOM   4554  CE2 PHE A 299       0.241  -4.138  11.833  1.00 93.24           C
ATOM   4555  HE2 PHE A 299      -0.794  -4.100  11.494  1.00 93.24           H
ATOM   4556  CZ  PHE A 299       1.003  -3.011  11.821  1.00 93.24           C
ATOM   4557  HZ  PHE A 299       0.578  -2.070  11.471  1.00 93.24           H
ATOM   4558  HN  PHE A 299       3.624  -8.870  13.704  1.00 93.24           H
ATOM   4559  N   GLN A 300       5.439  -6.728  11.978  1.00 92.65           N
ATOM   4560  CA  GLN A 300       6.550  -5.998  11.393  1.00 92.65           C
ATOM   4561  C   GLN A 300       7.032  -6.696  10.119  1.00 92.65           C
ATOM   4562  O   GLN A 300       7.221  -6.053   9.088  1.00 92.65           O
ATOM   4563  HA  GLN A 300       6.153  -5.014  11.147  1.00 92.65           H
ATOM   4564  CB  GLN A 300       7.693  -5.841  12.397  1.00 92.65           C
ATOM   4565 1HB  GLN A 300       7.942  -6.813  12.825  1.00 92.65           H
ATOM   4566 2HB  GLN A 300       8.585  -5.480  11.886  1.00 92.65           H
ATOM   4567  CG  GLN A 300       7.311  -4.869  13.515  1.00 92.65           C
ATOM   4568 1HG  GLN A 300       6.678  -4.078  13.113  1.00 92.65           H
ATOM   4569 2HG  GLN A 300       6.726  -5.392  14.272  1.00 92.65           H
ATOM   4570  CD  GLN A 300       8.556  -4.256  14.158  1.00 92.65           C
ATOM   4571  OE1 GLN A 300       9.679  -4.660  13.906  1.00 92.65           O
ATOM   4572  NE2 GLN A 300       8.295  -3.261  15.001  1.00 92.65           N
ATOM   4573 1HE2 GLN A 300       7.350  -2.978  15.164  1.00 92.65           H
ATOM   4574 2HE2 GLN A 300       9.045  -2.795  15.472  1.00 92.65           H
ATOM   4575  HN  GLN A 300       5.605  -7.087  12.897  1.00 92.65           H
ATOM   4576  N   VAL A 301       7.215  -8.004  10.232  1.00 93.97           N
ATOM   4577  CA  VAL A 301       7.773  -8.779   9.137  1.00 93.97           C
ATOM   4578  C   VAL A 301       6.860  -8.656   7.915  1.00 93.97           C
ATOM   4579  O   VAL A 301       7.325  -8.352   6.817  1.00 93.97           O
ATOM   4580  HA  VAL A 301       8.745  -8.351   8.893  1.00 93.97           H
ATOM   4581  CB  VAL A 301       7.989 -10.228   9.578  1.00 93.97           C
ATOM   4582  HB  VAL A 301       7.041 -10.608   9.958  1.00 93.97           H
ATOM   4583  CG1 VAL A 301       8.407 -11.104   8.396  1.00 93.97           C
ATOM   4584 1HG1 VAL A 301       7.627 -11.083   7.635  1.00 93.97           H
ATOM   4585 2HG1 VAL A 301       9.337 -10.725   7.973  1.00 93.97           H
ATOM   4586 3HG1 VAL A 301       8.554 -12.129   8.737  1.00 93.97           H
ATOM   4587  CG2 VAL A 301       9.015 -10.308  10.710  1.00 93.97           C
ATOM   4588 1HG2 VAL A 301       9.967  -9.902  10.368  1.00 93.97           H
ATOM   4589 2HG2 VAL A 301       8.660  -9.732  11.565  1.00 93.97           H
ATOM   4590 3HG2 VAL A 301       9.150 -11.349  11.005  1.00 93.97           H
ATOM   4591  HN  VAL A 301       6.991  -8.531  11.052  1.00 93.97           H
ATOM   4592  N   THR A 302       5.579  -8.899   8.146  1.00 93.09           N
ATOM   4593  CA  THR A 302       4.615  -8.932   7.059  1.00 93.09           C
ATOM   4594  C   THR A 302       4.433  -7.534   6.465  1.00 93.09           C
ATOM   4595  O   THR A 302       4.198  -7.391   5.266  1.00 93.09           O
ATOM   4596  HA  THR A 302       5.012  -9.567   6.267  1.00 93.09           H
ATOM   4597  CB  THR A 302       3.317  -9.537   7.597  1.00 93.09           C
ATOM   4598  HB  THR A 302       2.557  -9.583   6.817  1.00 93.09           H
ATOM   4599  OG1 THR A 302       2.994  -8.724   8.722  1.00 93.09           O
ATOM   4600  HG1 THR A 302       3.345  -9.144   9.559  1.00 93.09           H
ATOM   4601  CG2 THR A 302       3.523 -10.932   8.191  1.00 93.09           C
ATOM   4602 1HG2 THR A 302       4.232 -10.874   9.017  1.00 93.09           H
ATOM   4603 2HG2 THR A 302       3.912 -11.600   7.424  1.00 93.09           H
ATOM   4604 3HG2 THR A 302       2.570 -11.315   8.558  1.00 93.09           H
ATOM   4605  HN  THR A 302       5.197  -9.071   9.055  1.00 93.09           H
ATOM   4606  N   GLN A 303       4.550  -6.538   7.331  1.00 91.69           N
ATOM   4607  CA  GLN A 303       4.443  -5.155   6.899  1.00 91.69           C
ATOM   4608  C   GLN A 303       5.570  -4.816   5.921  1.00 91.69           C
ATOM   4609  O   GLN A 303       5.340  -4.154   4.909  1.00 91.69           O
ATOM   4610  HA  GLN A 303       3.480  -5.082   6.394  1.00 91.69           H
ATOM   4611  CB  GLN A 303       4.453  -4.204   8.098  1.00 91.69           C
ATOM   4612 1HB  GLN A 303       3.591  -4.405   8.733  1.00 91.69           H
ATOM   4613 2HB  GLN A 303       5.343  -4.383   8.702  1.00 91.69           H
ATOM   4614  CG  GLN A 303       4.426  -2.744   7.640  1.00 91.69           C
ATOM   4615 1HG  GLN A 303       5.430  -2.431   7.353  1.00 91.69           H
ATOM   4616 2HG  GLN A 303       3.797  -2.648   6.755  1.00 91.69           H
ATOM   4617  CD  GLN A 303       3.899  -1.831   8.749  1.00 91.69           C
ATOM   4618  OE1 GLN A 303       4.553  -1.584   9.748  1.00 91.69           O
ATOM   4619  NE2 GLN A 303       2.682  -1.346   8.517  1.00 91.69           N
ATOM   4620 1HE2 GLN A 303       2.199  -1.589   7.676  1.00 91.69           H
ATOM   4621 2HE2 GLN A 303       2.251  -0.739   9.184  1.00 91.69           H
ATOM   4622  HN  GLN A 303       4.714  -6.664   8.309  1.00 91.69           H
ATOM   4623  N   THR A 304       6.763  -5.284   6.257  1.00 91.63           N
ATOM   4624  CA  THR A 304       7.928  -5.027   5.428  1.00 91.63           C
ATOM   4625  C   THR A 304       7.744  -5.650   4.042  1.00 91.63           C
ATOM   4626  O   THR A 304       8.093  -5.040   3.032  1.00 91.63           O
ATOM   4627  HA  THR A 304       8.018  -3.950   5.285  1.00 91.63           H
ATOM   4628  CB  THR A 304       9.160  -5.549   6.169  1.00 91.63           C
ATOM   4629  HB  THR A 304       9.138  -6.636   6.244  1.00 91.63           H
ATOM   4630  OG1 THR A 304       9.142  -4.847   7.409  1.00 91.63           O
ATOM   4631  HG1 THR A 304       8.609  -5.357   8.083  1.00 91.63           H
ATOM   4632  CG2 THR A 304      10.470  -5.110   5.511  1.00 91.63           C
ATOM   4633 1HG2 THR A 304      10.522  -4.021   5.497  1.00 91.63           H
ATOM   4634 2HG2 THR A 304      10.507  -5.488   4.489  1.00 91.63           H
ATOM   4635 3HG2 THR A 304      11.312  -5.507   6.077  1.00 91.63           H
ATOM   4636  HN  THR A 304       6.939  -5.828   7.077  1.00 91.63           H
ATOM   4637  N   ILE A 305       7.196  -6.856   4.038  1.00 92.10           N
ATOM   4638  CA  ILE A 305       6.939  -7.558   2.792  1.00 92.10           C
ATOM   4639  C   ILE A 305       5.964  -6.740   1.943  1.00 92.10           C
ATOM   4640  O   ILE A 305       6.123  -6.645   0.727  1.00 92.10           O
ATOM   4641  HA  ILE A 305       7.886  -7.630   2.257  1.00 92.10           H
ATOM   4642  CB  ILE A 305       6.466  -8.986   3.069  1.00 92.10           C
ATOM   4643  HB  ILE A 305       5.643  -8.941   3.782  1.00 92.10           H
ATOM   4644  CG1 ILE A 305       7.577  -9.817   3.714  1.00 92.10           C
ATOM   4645 1HG1 ILE A 305       8.351 -10.030   2.977  1.00 92.10           H
ATOM   4646 2HG1 ILE A 305       8.047  -9.244   4.513  1.00 92.10           H
ATOM   4647  CG2 ILE A 305       5.925  -9.641   1.797  1.00 92.10           C
ATOM   4648 1HG2 ILE A 305       5.083  -9.061   1.419  1.00 92.10           H
ATOM   4649 2HG2 ILE A 305       6.712  -9.674   1.043  1.00 92.10           H
ATOM   4650 3HG2 ILE A 305       5.595 -10.655   2.022  1.00 92.10           H
ATOM   4651  CD1 ILE A 305       7.025 -11.129   4.276  1.00 92.10           C
ATOM   4652 1HD1 ILE A 305       6.269 -10.911   5.030  1.00 92.10           H
ATOM   4653 2HD1 ILE A 305       6.577 -11.709   3.470  1.00 92.10           H
ATOM   4654 3HD1 ILE A 305       7.836 -11.700   4.729  1.00 92.10           H
ATOM   4655  HN  ILE A 305       6.929  -7.352   4.865  1.00 92.10           H
ATOM   4656  N   ALA A 306       4.976  -6.171   2.617  1.00 89.36           N
ATOM   4657  CA  ALA A 306       3.945  -5.409   1.933  1.00 89.36           C
ATOM   4658  C   ALA A 306       4.583  -4.204   1.239  1.00 89.36           C
ATOM   4659  O   ALA A 306       4.132  -3.786   0.174  1.00 89.36           O
ATOM   4660  HA  ALA A 306       3.498  -6.057   1.179  1.00 89.36           H
ATOM   4661  CB  ALA A 306       2.863  -4.999   2.935  1.00 89.36           C
ATOM   4662 1HB  ALA A 306       2.422  -5.892   3.378  1.00 89.36           H
ATOM   4663 2HB  ALA A 306       3.308  -4.386   3.719  1.00 89.36           H
ATOM   4664 3HB  ALA A 306       2.090  -4.428   2.421  1.00 89.36           H
ATOM   4665  HN  ALA A 306       4.874  -6.223   3.611  1.00 89.36           H
ATOM   4666  N   PHE A 307       5.623  -3.679   1.871  1.00 89.63           N
ATOM   4667  CA  PHE A 307       6.267  -2.474   1.379  1.00 89.63           C
ATOM   4668  C   PHE A 307       7.084  -2.764   0.118  1.00 89.63           C
ATOM   4669  O   PHE A 307       7.180  -1.920  -0.771  1.00 89.63           O
ATOM   4670  HA  PHE A 307       5.479  -1.759   1.143  1.00 89.63           H
ATOM   4671  CB  PHE A 307       7.210  -1.988   2.482  1.00 89.63           C
ATOM   4672 1HB  PHE A 307       7.853  -2.814   2.786  1.00 89.63           H
ATOM   4673 2HB  PHE A 307       7.859  -1.212   2.076  1.00 89.63           H
ATOM   4674  CG  PHE A 307       6.493  -1.439   3.717  1.00 89.63           C
ATOM   4675  CD1 PHE A 307       5.134  -1.459   3.779  1.00 89.63           C
ATOM   4676  HD1 PHE A 307       4.557  -1.866   2.949  1.00 89.63           H
ATOM   4677  CD2 PHE A 307       7.214  -0.931   4.752  1.00 89.63           C
ATOM   4678  HD2 PHE A 307       8.302  -0.915   4.702  1.00 89.63           H
ATOM   4679  CE1 PHE A 307       4.469  -0.949   4.925  1.00 89.63           C
ATOM   4680  HE1 PHE A 307       3.380  -0.964   4.975  1.00 89.63           H
ATOM   4681  CE2 PHE A 307       6.548  -0.421   5.898  1.00 89.63           C
ATOM   4682  HE2 PHE A 307       7.126  -0.014   6.728  1.00 89.63           H
ATOM   4683  CZ  PHE A 307       5.189  -0.441   5.960  1.00 89.63           C
ATOM   4684  HZ  PHE A 307       4.678  -0.049   6.840  1.00 89.63           H
ATOM   4685  HN  PHE A 307       6.023  -4.063   2.704  1.00 89.63           H
ATOM   4686  N   PHE A 308       7.650  -3.961   0.081  1.00 90.08           N
ATOM   4687  CA  PHE A 308       8.422  -4.389  -1.073  1.00 90.08           C
ATOM   4688  C   PHE A 308       7.561  -4.394  -2.337  1.00 90.08           C
ATOM   4689  O   PHE A 308       8.084  -4.332  -3.449  1.00 90.08           O
ATOM   4690  HA  PHE A 308       9.241  -3.679  -1.195  1.00 90.08           H
ATOM   4691  CB  PHE A 308       8.899  -5.815  -0.789  1.00 90.08           C
ATOM   4692 1HB  PHE A 308       8.218  -6.280  -0.077  1.00 90.08           H
ATOM   4693 2HB  PHE A 308       8.842  -6.396  -1.710  1.00 90.08           H
ATOM   4694  CG  PHE A 308      10.324  -5.897  -0.238  1.00 90.08           C
ATOM   4695  CD1 PHE A 308      11.386  -5.793  -1.081  1.00 90.08           C
ATOM   4696  HD1 PHE A 308      11.222  -5.651  -2.149  1.00 90.08           H
ATOM   4697  CD2 PHE A 308      10.529  -6.074   1.095  1.00 90.08           C
ATOM   4698  HD2 PHE A 308       9.677  -6.158   1.770  1.00 90.08           H
ATOM   4699  CE1 PHE A 308      12.708  -5.869  -0.570  1.00 90.08           C
ATOM   4700  HE1 PHE A 308      13.560  -5.785  -1.246  1.00 90.08           H
ATOM   4701  CE2 PHE A 308      11.851  -6.150   1.606  1.00 90.08           C
ATOM   4702  HE2 PHE A 308      12.015  -6.292   2.674  1.00 90.08           H
ATOM   4703  CZ  PHE A 308      12.913  -6.046   0.763  1.00 90.08           C
ATOM   4704  HZ  PHE A 308      13.928  -6.104   1.156  1.00 90.08           H
ATOM   4705  HN  PHE A 308       7.588  -4.632   0.820  1.00 90.08           H
ATOM   4706  N   HIS A 309       6.255  -4.468  -2.125  1.00 86.54           N
ATOM   4707  CA  HIS A 309       5.318  -4.509  -3.235  1.00 86.54           C
ATOM   4708  C   HIS A 309       5.459  -3.237  -4.073  1.00 86.54           C
ATOM   4709  O   HIS A 309       5.327  -3.277  -5.296  1.00 86.54           O
ATOM   4710  HA  HIS A 309       5.595  -5.369  -3.846  1.00 86.54           H
ATOM   4711  CB  HIS A 309       3.891  -4.734  -2.732  1.00 86.54           C
ATOM   4712 1HB  HIS A 309       3.881  -5.600  -2.071  1.00 86.54           H
ATOM   4713 2HB  HIS A 309       3.587  -3.874  -2.136  1.00 86.54           H
ATOM   4714  CG  HIS A 309       2.879  -4.947  -3.832  1.00 86.54           C
ATOM   4715  ND1 HIS A 309       2.135  -3.915  -4.378  1.00 86.54           N
ATOM   4716  HD1 HIS A 309       2.186  -2.953  -4.111  1.00 86.54           H
ATOM   4717  CD2 HIS A 309       2.496  -6.083  -4.484  1.00 86.54           C
ATOM   4718  HD2 HIS A 309       2.886  -7.085  -4.300  1.00 86.54           H
ATOM   4719  CE1 HIS A 309       1.343  -4.419  -5.313  1.00 86.54           C
ATOM   4720  HE1 HIS A 309       0.636  -3.858  -5.924  1.00 86.54           H
ATOM   4721  NE2 HIS A 309       1.568  -5.763  -5.377  1.00 86.54           N
ATOM   4722  HN  HIS A 309       5.837  -4.499  -1.218  1.00 86.54           H
ATOM   4723  N   SER A 310       5.724  -2.138  -3.383  1.00 84.78           N
ATOM   4724  CA  SER A 310       5.839  -0.849  -4.043  1.00 84.78           C
ATOM   4725  C   SER A 310       7.067  -0.837  -4.957  1.00 84.78           C
ATOM   4726  O   SER A 310       7.150  -0.028  -5.880  1.00 84.78           O
ATOM   4727  HA  SER A 310       4.926  -0.741  -4.628  1.00 84.78           H
ATOM   4728  CB  SER A 310       5.927   0.287  -3.022  1.00 84.78           C
ATOM   4729 1HB  SER A 310       6.732   0.081  -2.318  1.00 84.78           H
ATOM   4730 2HB  SER A 310       6.181   1.216  -3.534  1.00 84.78           H
ATOM   4731  OG  SER A 310       4.705   0.459  -2.308  1.00 84.78           O
ATOM   4732  HG  SER A 310       4.050   0.967  -2.868  1.00 84.78           H
ATOM   4733  HN  SER A 310       5.858  -2.119  -2.392  1.00 84.78           H
ATOM   4734  N   CYS A 311       7.989  -1.744  -4.668  1.00 87.46           N
ATOM   4735  CA  CYS A 311       9.189  -1.874  -5.476  1.00 87.46           C
ATOM   4736  C   CYS A 311       8.863  -2.760  -6.680  1.00 87.46           C
ATOM   4737  O   CYS A 311       9.463  -2.613  -7.744  1.00 87.46           O
ATOM   4738  HA  CYS A 311       9.461  -0.869  -5.797  1.00 87.46           H
ATOM   4739  CB  CYS A 311      10.362  -2.425  -4.662  1.00 87.46           C
ATOM   4740 1HB  CYS A 311      10.108  -3.407  -4.262  1.00 87.46           H
ATOM   4741 2HB  CYS A 311      11.231  -2.559  -5.306  1.00 87.46           H
ATOM   4742  SG  CYS A 311      10.768  -1.279  -3.294  1.00 87.46           S
ATOM   4743  HG  CYS A 311      11.800  -1.978  -2.830  1.00 87.46           H
ATOM   4744  HN  CYS A 311       7.926  -2.380  -3.899  1.00 87.46           H
ATOM   4745  N   LEU A 312       7.914  -3.661  -6.472  1.00 87.03           N
ATOM   4746  CA  LEU A 312       7.610  -4.672  -7.470  1.00 87.03           C
ATOM   4747  C   LEU A 312       6.645  -4.089  -8.503  1.00 87.03           C
ATOM   4748  O   LEU A 312       6.604  -4.542  -9.646  1.00 87.03           O
ATOM   4749  HA  LEU A 312       8.544  -4.925  -7.973  1.00 87.03           H
ATOM   4750  CB  LEU A 312       7.097  -5.949  -6.800  1.00 87.03           C
ATOM   4751 1HB  LEU A 312       6.229  -5.693  -6.194  1.00 87.03           H
ATOM   4752 2HB  LEU A 312       6.753  -6.630  -7.578  1.00 87.03           H
ATOM   4753  CG  LEU A 312       8.101  -6.693  -5.917  1.00 87.03           C
ATOM   4754  HG  LEU A 312       8.465  -6.001  -5.157  1.00 87.03           H
ATOM   4755  CD1 LEU A 312       7.429  -7.856  -5.184  1.00 87.03           C
ATOM   4756 1HD1 LEU A 312       6.625  -7.474  -4.555  1.00 87.03           H
ATOM   4757 2HD1 LEU A 312       7.019  -8.556  -5.913  1.00 87.03           H
ATOM   4758 3HD1 LEU A 312       8.165  -8.368  -4.563  1.00 87.03           H
ATOM   4759  CD2 LEU A 312       9.313  -7.150  -6.729  1.00 87.03           C
ATOM   4760 1HD2 LEU A 312       8.986  -7.819  -7.525  1.00 87.03           H
ATOM   4761 2HD2 LEU A 312       9.808  -6.282  -7.165  1.00 87.03           H
ATOM   4762 3HD2 LEU A 312      10.011  -7.676  -6.077  1.00 87.03           H
ATOM   4763  HN  LEU A 312       7.359  -3.707  -5.641  1.00 87.03           H
ATOM   4764  N   ASN A 313       5.890  -3.092  -8.064  1.00 78.94           N
ATOM   4765  CA  ASN A 313       4.870  -2.497  -8.911  1.00 78.94           C
ATOM   4766  C   ASN A 313       5.484  -2.133 -10.264  1.00 78.94           C
ATOM   4767  O   ASN A 313       4.947  -2.493 -11.310  1.00 78.94           O
ATOM   4768  HA  ASN A 313       4.091  -3.254  -8.996  1.00 78.94           H
ATOM   4769  CB  ASN A 313       4.314  -1.216  -8.285  1.00 78.94           C
ATOM   4770 1HB  ASN A 313       5.109  -0.690  -7.757  1.00 78.94           H
ATOM   4771 2HB  ASN A 313       3.957  -0.549  -9.070  1.00 78.94           H
ATOM   4772  CG  ASN A 313       3.172  -1.531  -7.316  1.00 78.94           C
ATOM   4773  OD1 ASN A 313       2.607  -2.612  -7.312  1.00 78.94           O
ATOM   4774  ND2 ASN A 313       2.865  -0.528  -6.498  1.00 78.94           N
ATOM   4775 1HD2 ASN A 313       3.368   0.335  -6.554  1.00 78.94           H
ATOM   4776 2HD2 ASN A 313       2.131  -0.636  -5.828  1.00 78.94           H
ATOM   4777  HN  ASN A 313       5.968  -2.692  -7.151  1.00 78.94           H
ATOM   4778  N   PRO A 314       6.617  -1.417 -10.269  1.00 78.62           N
ATOM   4779  CA  PRO A 314       7.293  -1.084 -11.525  1.00 78.62           C
ATOM   4780  C   PRO A 314       7.560  -2.312 -12.379  1.00 78.62           C
ATOM   4781  O   PRO A 314       7.246  -2.325 -13.569  1.00 78.62           O
ATOM   4782  HA  PRO A 314       6.656  -0.444 -12.136  1.00 78.62           H
ATOM   4783  CB  PRO A 314       8.593  -0.415 -11.070  1.00 78.62           C
ATOM   4784 1HB  PRO A 314       9.404  -1.137 -10.977  1.00 78.62           H
ATOM   4785 2HB  PRO A 314       8.922   0.344 -11.779  1.00 78.62           H
ATOM   4786  CG  PRO A 314       8.224   0.194  -9.723  1.00 78.62           C
ATOM   4787 1HG  PRO A 314       9.105   0.396  -9.115  1.00 78.62           H
ATOM   4788 2HG  PRO A 314       7.706   1.146  -9.838  1.00 78.62           H
ATOM   4789  CD  PRO A 314       7.332  -0.869  -9.102  1.00 78.62           C
ATOM   4790 1HD  PRO A 314       7.914  -1.638  -8.593  1.00 78.62           H
ATOM   4791 2HD  PRO A 314       6.652  -0.446  -8.363  1.00 78.62           H
ATOM   4792  N   VAL A 315       8.139  -3.321 -11.745  1.00 77.39           N
ATOM   4793  CA  VAL A 315       8.571  -4.508 -12.463  1.00 77.39           C
ATOM   4794  C   VAL A 315       7.357  -5.177 -13.111  1.00 77.39           C
ATOM   4795  O   VAL A 315       7.402  -5.554 -14.281  1.00 77.39           O
ATOM   4796  HA  VAL A 315       9.254  -4.186 -13.249  1.00 77.39           H
ATOM   4797  CB  VAL A 315       9.335  -5.440 -11.521  1.00 77.39           C
ATOM   4798  HB  VAL A 315       8.641  -5.788 -10.757  1.00 77.39           H
ATOM   4799  CG1 VAL A 315       9.862  -6.666 -12.271  1.00 77.39           C
ATOM   4800 1HG1 VAL A 315       9.025  -7.215 -12.702  1.00 77.39           H
ATOM   4801 2HG1 VAL A 315      10.534  -6.344 -13.066  1.00 77.39           H
ATOM   4802 3HG1 VAL A 315      10.401  -7.311 -11.578  1.00 77.39           H
ATOM   4803  CG2 VAL A 315      10.473  -4.697 -10.819  1.00 77.39           C
ATOM   4804 1HG2 VAL A 315      11.167  -4.307 -11.563  1.00 77.39           H
ATOM   4805 2HG2 VAL A 315      10.063  -3.871 -10.237  1.00 77.39           H
ATOM   4806 3HG2 VAL A 315      11.000  -5.383 -10.155  1.00 77.39           H
ATOM   4807  HN  VAL A 315       8.313  -3.336 -10.760  1.00 77.39           H
ATOM   4808  N   LEU A 316       6.300  -5.305 -12.321  1.00 75.41           N
ATOM   4809  CA  LEU A 316       5.184  -6.156 -12.696  1.00 75.41           C
ATOM   4810  C   LEU A 316       4.478  -5.557 -13.914  1.00 75.41           C
ATOM   4811  O   LEU A 316       4.247  -6.248 -14.905  1.00 75.41           O
ATOM   4812  HA  LEU A 316       5.594  -7.126 -12.978  1.00 75.41           H
ATOM   4813  CB  LEU A 316       4.259  -6.385 -11.499  1.00 75.41           C
ATOM   4814 1HB  LEU A 316       3.983  -5.414 -11.088  1.00 75.41           H
ATOM   4815 2HB  LEU A 316       3.342  -6.852 -11.859  1.00 75.41           H
ATOM   4816  CG  LEU A 316       4.826  -7.245 -10.368  1.00 75.41           C
ATOM   4817  HG  LEU A 316       5.751  -6.784 -10.020  1.00 75.41           H
ATOM   4818  CD1 LEU A 316       3.866  -7.287  -9.177  1.00 75.41           C
ATOM   4819 1HD1 LEU A 316       3.708  -6.276  -8.802  1.00 75.41           H
ATOM   4820 2HD1 LEU A 316       2.913  -7.711  -9.494  1.00 75.41           H
ATOM   4821 3HD1 LEU A 316       4.294  -7.905  -8.388  1.00 75.41           H
ATOM   4822  CD2 LEU A 316       5.180  -8.646 -10.869  1.00 75.41           C
ATOM   4823 1HD2 LEU A 316       4.285  -9.129 -11.260  1.00 75.41           H
ATOM   4824 2HD2 LEU A 316       5.927  -8.572 -11.659  1.00 75.41           H
ATOM   4825 3HD2 LEU A 316       5.581  -9.236 -10.045  1.00 75.41           H
ATOM   4826  HN  LEU A 316       6.200  -4.839 -11.442  1.00 75.41           H
ATOM   4827  N   TYR A 317       4.154  -4.277 -13.800  1.00 69.33           N
ATOM   4828  CA  TYR A 317       3.213  -3.658 -14.718  1.00 69.33           C
ATOM   4829  C   TYR A 317       3.941  -3.036 -15.912  1.00 69.33           C
ATOM   4830  O   TYR A 317       3.340  -2.812 -16.961  1.00 69.33           O
ATOM   4831  HA  TYR A 317       2.536  -4.433 -15.079  1.00 69.33           H
ATOM   4832  CB  TYR A 317       2.517  -2.550 -13.926  1.00 69.33           C
ATOM   4833 1HB  TYR A 317       3.275  -1.923 -13.455  1.00 69.33           H
ATOM   4834 2HB  TYR A 317       1.963  -1.916 -14.618  1.00 69.33           H
ATOM   4835  CG  TYR A 317       1.559  -3.063 -12.849  1.00 69.33           C
ATOM   4836  CD1 TYR A 317       0.349  -3.619 -13.210  1.00 69.33           C
ATOM   4837  HD1 TYR A 317       0.075  -3.693 -14.262  1.00 69.33           H
ATOM   4838  CD2 TYR A 317       1.906  -2.970 -11.516  1.00 69.33           C
ATOM   4839  HD2 TYR A 317       2.862  -2.531 -11.231  1.00 69.33           H
ATOM   4840  CE1 TYR A 317      -0.553  -4.102 -12.196  1.00 69.33           C
ATOM   4841  HE1 TYR A 317      -1.512  -4.543 -12.467  1.00 69.33           H
ATOM   4842  CE2 TYR A 317       1.005  -3.453 -10.502  1.00 69.33           C
ATOM   4843  HE2 TYR A 317       1.266  -3.386  -9.446  1.00 69.33           H
ATOM   4844  CZ  TYR A 317      -0.180  -3.995 -10.892  1.00 69.33           C
ATOM   4845  OH  TYR A 317      -1.032  -4.451  -9.935  1.00 69.33           O
ATOM   4846  HH  TYR A 317      -0.551  -4.535  -9.062  1.00 69.33           H
ATOM   4847  HN  TYR A 317       4.522  -3.668 -13.098  1.00 69.33           H
ATOM   4848  N   VAL A 318       5.224  -2.773 -15.710  1.00 68.17           N
ATOM   4849  CA  VAL A 318       5.949  -1.870 -16.587  1.00 68.17           C
ATOM   4850  C   VAL A 318       6.930  -2.674 -17.443  1.00 68.17           C
ATOM   4851  O   VAL A 318       6.817  -2.695 -18.668  1.00 68.17           O
ATOM   4852  HA  VAL A 318       5.221  -1.392 -17.243  1.00 68.17           H
ATOM   4853  CB  VAL A 318       6.633  -0.777 -15.762  1.00 68.17           C
ATOM   4854  HB  VAL A 318       7.481  -1.227 -15.247  1.00 68.17           H
ATOM   4855  CG1 VAL A 318       7.169   0.336 -16.665  1.00 68.17           C
ATOM   4856 1HG1 VAL A 318       7.895  -0.080 -17.363  1.00 68.17           H
ATOM   4857 2HG1 VAL A 318       6.344   0.782 -17.220  1.00 68.17           H
ATOM   4858 3HG1 VAL A 318       7.650   1.100 -16.053  1.00 68.17           H
ATOM   4859  CG2 VAL A 318       5.684  -0.215 -14.703  1.00 68.17           C
ATOM   4860 1HG2 VAL A 318       4.807   0.212 -15.190  1.00 68.17           H
ATOM   4861 2HG2 VAL A 318       5.372  -1.016 -14.032  1.00 68.17           H
ATOM   4862 3HG2 VAL A 318       6.195   0.560 -14.131  1.00 68.17           H
ATOM   4863  HN  VAL A 318       5.765  -3.165 -14.966  1.00 68.17           H
ATOM   4864  N   PHE A 319       7.869  -3.316 -16.764  1.00 66.18           N
ATOM   4865  CA  PHE A 319       8.933  -4.030 -17.451  1.00 66.18           C
ATOM   4866  C   PHE A 319       8.401  -5.304 -18.110  1.00 66.18           C
ATOM   4867  O   PHE A 319       9.045  -5.865 -18.995  1.00 66.18           O
ATOM   4868  HA  PHE A 319       9.327  -3.363 -18.218  1.00 66.18           H
ATOM   4869  CB  PHE A 319       9.970  -4.412 -16.394  1.00 66.18           C
ATOM   4870 1HB  PHE A 319       9.457  -4.842 -15.534  1.00 66.18           H
ATOM   4871 2HB  PHE A 319      10.618  -5.189 -16.799  1.00 66.18           H
ATOM   4872  CG  PHE A 319      10.836  -3.242 -15.920  1.00 66.18           C
ATOM   4873  CD1 PHE A 319      11.871  -2.809 -16.688  1.00 66.18           C
ATOM   4874  HD1 PHE A 319      12.085  -3.294 -17.640  1.00 66.18           H
ATOM   4875  CD2 PHE A 319      10.570  -2.636 -14.732  1.00 66.18           C
ATOM   4876  HD2 PHE A 319       9.740  -2.984 -14.117  1.00 66.18           H
ATOM   4877  CE1 PHE A 319      12.675  -1.723 -16.248  1.00 66.18           C
ATOM   4878  HE1 PHE A 319      13.505  -1.376 -16.864  1.00 66.18           H
ATOM   4879  CE2 PHE A 319      11.373  -1.551 -14.293  1.00 66.18           C
ATOM   4880  HE2 PHE A 319      11.160  -1.065 -13.341  1.00 66.18           H
ATOM   4881  CZ  PHE A 319      12.409  -1.117 -15.060  1.00 66.18           C
ATOM   4882  HZ  PHE A 319      13.025  -0.284 -14.723  1.00 66.18           H
ATOM   4883  HN  PHE A 319       7.911  -3.354 -15.766  1.00 66.18           H
ATOM   4884  N   VAL A 320       7.230  -5.725 -17.653  1.00 66.02           N
ATOM   4885  CA  VAL A 320       6.568  -6.877 -18.240  1.00 66.02           C
ATOM   4886  C   VAL A 320       5.902  -6.462 -19.554  1.00 66.02           C
ATOM   4887  O   VAL A 320       5.633  -7.304 -20.410  1.00 66.02           O
ATOM   4888  HA  VAL A 320       7.333  -7.623 -18.455  1.00 66.02           H
ATOM   4889  CB  VAL A 320       5.584  -7.483 -17.237  1.00 66.02           C
ATOM   4890  HB  VAL A 320       4.871  -6.707 -16.956  1.00 66.02           H
ATOM   4891  CG1 VAL A 320       4.801  -8.637 -17.865  1.00 66.02           C
ATOM   4892 1HG1 VAL A 320       4.241  -8.270 -18.725  1.00 66.02           H
ATOM   4893 2HG1 VAL A 320       5.494  -9.414 -18.187  1.00 66.02           H
ATOM   4894 3HG1 VAL A 320       4.109  -9.049 -17.130  1.00 66.02           H
ATOM   4895  CG2 VAL A 320       6.307  -7.937 -15.967  1.00 66.02           C
ATOM   4896 1HG2 VAL A 320       7.053  -8.690 -16.223  1.00 66.02           H
ATOM   4897 2HG2 VAL A 320       6.798  -7.083 -15.502  1.00 66.02           H
ATOM   4898 3HG2 VAL A 320       5.585  -8.364 -15.271  1.00 66.02           H
ATOM   4899  HN  VAL A 320       6.738  -5.293 -16.897  1.00 66.02           H
ATOM   4900  N   GLY A 321       5.656  -5.166 -19.672  1.00 64.52           N
ATOM   4901  CA  GLY A 321       5.038  -4.628 -20.872  1.00 64.52           C
ATOM   4902  C   GLY A 321       6.019  -4.637 -22.046  1.00 64.52           C
ATOM   4903  O   GLY A 321       7.110  -4.077 -21.952  1.00 64.52           O
ATOM   4904 1HA  GLY A 321       4.156  -5.216 -21.126  1.00 64.52           H
ATOM   4905 2HA  GLY A 321       4.698  -3.609 -20.685  1.00 64.52           H
ATOM   4906  HN  GLY A 321       5.871  -4.489 -18.968  1.00 64.52           H
ATOM   4907  N   GLU A 322       5.595  -5.279 -23.125  1.00 64.81           N
ATOM   4908  CA  GLU A 322       6.386  -5.298 -24.343  1.00 64.81           C
ATOM   4909  C   GLU A 322       6.594  -3.874 -24.863  1.00 64.81           C
ATOM   4910  O   GLU A 322       7.700  -3.509 -25.258  1.00 64.81           O
ATOM   4911  HA  GLU A 322       7.345  -5.732 -24.059  1.00 64.81           H
ATOM   4912  CB  GLU A 322       5.733  -6.181 -25.408  1.00 64.81           C
ATOM   4913 1HB  GLU A 322       4.659  -5.996 -25.429  1.00 64.81           H
ATOM   4914 2HB  GLU A 322       6.217  -6.016 -26.370  1.00 64.81           H
ATOM   4915  CG  GLU A 322       5.918  -7.664 -25.080  1.00 64.81           C
ATOM   4916 1HG  GLU A 322       6.971  -7.868 -24.886  1.00 64.81           H
ATOM   4917 2HG  GLU A 322       5.373  -7.910 -24.168  1.00 64.81           H
ATOM   4918  CD  GLU A 322       5.425  -8.546 -26.229  1.00 64.81           C
ATOM   4919  OE1 GLU A 322       5.778  -9.745 -26.216  1.00 64.81           O
ATOM   4920  OE2 GLU A 322       4.706  -8.000 -27.094  1.00 64.81           O
ATOM   4921  HN  GLU A 322       4.731  -5.779 -23.174  1.00 64.81           H
ATOM   4922  N   ARG A 323       5.512  -3.109 -24.847  1.00 62.49           N
ATOM   4923  CA  ARG A 323       5.554  -1.743 -25.340  1.00 62.49           C
ATOM   4924  C   ARG A 323       6.612  -0.938 -24.582  1.00 62.49           C
ATOM   4925  O   ARG A 323       7.420  -0.239 -25.191  1.00 62.49           O
ATOM   4926  HA  ARG A 323       5.813  -1.835 -26.395  1.00 62.49           H
ATOM   4927  CB  ARG A 323       4.195  -1.059 -25.185  1.00 62.49           C
ATOM   4928 1HB  ARG A 323       3.706  -1.416 -24.278  1.00 62.49           H
ATOM   4929 2HB  ARG A 323       4.335   0.016 -25.069  1.00 62.49           H
ATOM   4930  CG  ARG A 323       3.301  -1.335 -26.395  1.00 62.49           C
ATOM   4931 1HG  ARG A 323       3.851  -1.127 -27.313  1.00 62.49           H
ATOM   4932 2HG  ARG A 323       3.029  -2.390 -26.419  1.00 62.49           H
ATOM   4933  CD  ARG A 323       2.034  -0.477 -26.348  1.00 62.49           C
ATOM   4934 1HD  ARG A 323       1.469  -0.699 -25.443  1.00 62.49           H
ATOM   4935 2HD  ARG A 323       2.301   0.579 -26.307  1.00 62.49           H
ATOM   4936  NE  ARG A 323       1.200  -0.741 -27.542  1.00 62.49           N
ATOM   4937  HE  ARG A 323       1.540  -1.397 -28.216  1.00 62.49           H
ATOM   4938  CZ  ARG A 323       0.017  -0.157 -27.776  1.00 62.49           C
ATOM   4939  NH1 ARG A 323      -0.487   0.730 -26.906  1.00 62.49           N
ATOM   4940 1HH1 ARG A 323       0.020   0.959 -26.076  1.00 62.49           H
ATOM   4941 2HH1 ARG A 323      -1.371   1.161 -27.088  1.00 62.49           H
ATOM   4942  NH2 ARG A 323      -0.654  -0.472 -28.892  1.00 62.49           N
ATOM   4943 1HH2 ARG A 323      -1.538  -0.044 -29.081  1.00 62.49           H
ATOM   4944 2HH2 ARG A 323      -0.271  -1.134 -29.536  1.00 62.49           H
ATOM   4945  HN  ARG A 323       4.621  -3.408 -24.507  1.00 62.49           H
ATOM   4946  N   PHE A 324       6.573  -1.064 -23.263  1.00 65.05           N
ATOM   4947  CA  PHE A 324       7.452  -0.283 -22.411  1.00 65.05           C
ATOM   4948  C   PHE A 324       8.918  -0.647 -22.655  1.00 65.05           C
ATOM   4949  O   PHE A 324       9.780   0.230 -22.700  1.00 65.05           O
ATOM   4950  HA  PHE A 324       7.295   0.767 -22.659  1.00 65.05           H
ATOM   4951  CB  PHE A 324       7.089  -0.621 -20.964  1.00 65.05           C
ATOM   4952 1HB  PHE A 324       6.009  -0.536 -20.841  1.00 65.05           H
ATOM   4953 2HB  PHE A 324       7.351  -1.661 -20.768  1.00 65.05           H
ATOM   4954  CG  PHE A 324       7.777   0.268 -19.925  1.00 65.05           C
ATOM   4955  CD1 PHE A 324       8.968  -0.110 -19.389  1.00 65.05           C
ATOM   4956  HD1 PHE A 324       9.434  -1.045 -19.700  1.00 65.05           H
ATOM   4957  CD2 PHE A 324       7.196   1.435 -19.538  1.00 65.05           C
ATOM   4958  HD2 PHE A 324       6.241   1.737 -19.967  1.00 65.05           H
ATOM   4959  CE1 PHE A 324       9.606   0.715 -18.426  1.00 65.05           C
ATOM   4960  HE1 PHE A 324      10.561   0.413 -17.996  1.00 65.05           H
ATOM   4961  CE2 PHE A 324       7.834   2.260 -18.574  1.00 65.05           C
ATOM   4962  HE2 PHE A 324       7.369   3.195 -18.263  1.00 65.05           H
ATOM   4963  CZ  PHE A 324       9.026   1.882 -18.038  1.00 65.05           C
ATOM   4964  HZ  PHE A 324       9.516   2.516 -17.299  1.00 65.05           H
ATOM   4965  HN  PHE A 324       5.957  -1.685 -22.779  1.00 65.05           H
ATOM   4966  N   ARG A 325       9.156  -1.941 -22.805  1.00 67.91           N
ATOM   4967  CA  ARG A 325      10.490  -2.426 -23.114  1.00 67.91           C
ATOM   4968  C   ARG A 325      11.007  -1.775 -24.399  1.00 67.91           C
ATOM   4969  O   ARG A 325      12.171  -1.383 -24.475  1.00 67.91           O
ATOM   4970  HA  ARG A 325      11.098  -2.138 -22.256  1.00 67.91           H
ATOM   4971  CB  ARG A 325      10.499  -3.947 -23.283  1.00 67.91           C
ATOM   4972 1HB  ARG A 325       9.686  -4.248 -23.944  1.00 67.91           H
ATOM   4973 2HB  ARG A 325      11.428  -4.259 -23.759  1.00 67.91           H
ATOM   4974  CG  ARG A 325      10.351  -4.649 -21.932  1.00 67.91           C
ATOM   4975 1HG  ARG A 325      11.076  -4.243 -21.226  1.00 67.91           H
ATOM   4976 2HG  ARG A 325       9.361  -4.452 -21.521  1.00 67.91           H
ATOM   4977  CD  ARG A 325      10.559  -6.158 -22.072  1.00 67.91           C
ATOM   4978 1HD  ARG A 325       9.864  -6.562 -22.808  1.00 67.91           H
ATOM   4979 2HD  ARG A 325      11.565  -6.363 -22.439  1.00 67.91           H
ATOM   4980  NE  ARG A 325      10.353  -6.822 -20.766  1.00 67.91           N
ATOM   4981  HE  ARG A 325      10.031  -6.263 -20.002  1.00 67.91           H
ATOM   4982  CZ  ARG A 325      10.569  -8.125 -20.542  1.00 67.91           C
ATOM   4983  NH1 ARG A 325      11.000  -8.922 -21.530  1.00 67.91           N
ATOM   4984 1HH1 ARG A 325      11.162  -8.545 -22.442  1.00 67.91           H
ATOM   4985 2HH1 ARG A 325      11.160  -9.894 -21.355  1.00 67.91           H
ATOM   4986  NH2 ARG A 325      10.349  -8.620 -19.317  1.00 67.91           N
ATOM   4987 1HH2 ARG A 325      10.506  -9.590 -19.133  1.00 67.91           H
ATOM   4988 2HH2 ARG A 325      10.027  -8.018 -18.585  1.00 67.91           H
ATOM   4989  HN  ARG A 325       8.458  -2.652 -22.719  1.00 67.91           H
ATOM   4990  N   ARG A 326      10.117  -1.680 -25.376  1.00 69.08           N
ATOM   4991  CA  ARG A 326      10.450  -1.027 -26.630  1.00 69.08           C
ATOM   4992  C   ARG A 326      10.737   0.457 -26.397  1.00 69.08           C
ATOM   4993  O   ARG A 326      11.720   0.991 -26.909  1.00 69.08           O
ATOM   4994  HA  ARG A 326      11.339  -1.547 -26.987  1.00 69.08           H
ATOM   4995  CB  ARG A 326       9.312  -1.167 -27.643  1.00 69.08           C
ATOM   4996 1HB  ARG A 326       8.358  -0.974 -27.152  1.00 69.08           H
ATOM   4997 2HB  ARG A 326       9.424  -0.418 -28.427  1.00 69.08           H
ATOM   4998  CG  ARG A 326       9.298  -2.565 -28.264  1.00 69.08           C
ATOM   4999 1HG  ARG A 326      10.223  -2.730 -28.818  1.00 69.08           H
ATOM   5000 2HG  ARG A 326       9.261  -3.316 -27.475  1.00 69.08           H
ATOM   5001  CD  ARG A 326       8.099  -2.738 -29.199  1.00 69.08           C
ATOM   5002 1HD  ARG A 326       7.176  -2.510 -28.666  1.00 69.08           H
ATOM   5003 2HD  ARG A 326       8.170  -2.035 -30.029  1.00 69.08           H
ATOM   5004  NE  ARG A 326       8.056  -4.125 -29.714  1.00 69.08           N
ATOM   5005  HE  ARG A 326       8.276  -4.867 -29.081  1.00 69.08           H
ATOM   5006  CZ  ARG A 326       7.739  -4.448 -30.975  1.00 69.08           C
ATOM   5007  NH1 ARG A 326       7.435  -3.494 -31.866  1.00 69.08           N
ATOM   5008 1HH1 ARG A 326       7.444  -2.533 -31.591  1.00 69.08           H
ATOM   5009 2HH1 ARG A 326       7.200  -3.744 -32.805  1.00 69.08           H
ATOM   5010  NH2 ARG A 326       7.731  -5.740 -31.332  1.00 69.08           N
ATOM   5011 1HH2 ARG A 326       7.497  -5.998 -32.270  1.00 69.08           H
ATOM   5012 2HH2 ARG A 326       7.959  -6.445 -30.661  1.00 69.08           H
ATOM   5013  HN  ARG A 326       9.185  -2.038 -25.320  1.00 69.08           H
ATOM   5014  N   ASP A 327       9.861   1.082 -25.624  1.00 66.53           N
ATOM   5015  CA  ASP A 327       9.935   2.519 -25.419  1.00 66.53           C
ATOM   5016  C   ASP A 327      11.135   2.841 -24.527  1.00 66.53           C
ATOM   5017  O   ASP A 327      11.787   3.869 -24.704  1.00 66.53           O
ATOM   5018  HA  ASP A 327      10.031   2.946 -26.417  1.00 66.53           H
ATOM   5019  CB  ASP A 327       8.676   3.042 -24.725  1.00 66.53           C
ATOM   5020 1HB  ASP A 327       8.484   2.458 -23.824  1.00 66.53           H
ATOM   5021 2HB  ASP A 327       8.832   4.073 -24.409  1.00 66.53           H
ATOM   5022  CG  ASP A 327       7.464   2.965 -25.656  1.00 66.53           C
ATOM   5023  OD1 ASP A 327       7.695   2.916 -26.884  1.00 66.53           O
ATOM   5024  OD2 ASP A 327       6.335   2.958 -25.120  1.00 66.53           O
ATOM   5025  HN  ASP A 327       9.113   0.625 -25.144  1.00 66.53           H
ATOM   5026  N   LEU A 328      11.390   1.944 -23.586  1.00 67.81           N
ATOM   5027  CA  LEU A 328      12.569   2.057 -22.744  1.00 67.81           C
ATOM   5028  C   LEU A 328      13.821   2.046 -23.623  1.00 67.81           C
ATOM   5029  O   LEU A 328      14.690   2.905 -23.483  1.00 67.81           O
ATOM   5030  HA  LEU A 328      12.515   3.018 -22.233  1.00 67.81           H
ATOM   5031  CB  LEU A 328      12.564   0.970 -21.667  1.00 67.81           C
ATOM   5032 1HB  LEU A 328      11.625   1.035 -21.118  1.00 67.81           H
ATOM   5033 2HB  LEU A 328      12.580  -0.002 -22.159  1.00 67.81           H
ATOM   5034  CG  LEU A 328      13.715   1.019 -20.659  1.00 67.81           C
ATOM   5035  HG  LEU A 328      14.617   1.330 -21.186  1.00 67.81           H
ATOM   5036  CD1 LEU A 328      13.446   2.060 -19.570  1.00 67.81           C
ATOM   5037 1HD1 LEU A 328      13.339   3.044 -20.027  1.00 67.81           H
ATOM   5038 2HD1 LEU A 328      12.529   1.804 -19.041  1.00 67.81           H
ATOM   5039 3HD1 LEU A 328      14.280   2.074 -18.868  1.00 67.81           H
ATOM   5040  CD2 LEU A 328      13.989  -0.367 -20.072  1.00 67.81           C
ATOM   5041 1HD2 LEU A 328      13.095  -0.729 -19.565  1.00 67.81           H
ATOM   5042 2HD2 LEU A 328      14.256  -1.055 -20.874  1.00 67.81           H
ATOM   5043 3HD2 LEU A 328      14.811  -0.303 -19.359  1.00 67.81           H
ATOM   5044  HN  LEU A 328      10.810   1.152 -23.396  1.00 67.81           H
ATOM   5045  N   VAL A 329      13.875   1.062 -24.509  1.00 72.39           N
ATOM   5046  CA  VAL A 329      15.026   0.902 -25.381  1.00 72.39           C
ATOM   5047  C   VAL A 329      15.139   2.122 -26.299  1.00 72.39           C
ATOM   5048  O   VAL A 329      16.241   2.537 -26.652  1.00 72.39           O
ATOM   5049  HA  VAL A 329      15.913   0.855 -24.750  1.00 72.39           H
ATOM   5050  CB  VAL A 329      14.921  -0.416 -26.150  1.00 72.39           C
ATOM   5051  HB  VAL A 329      13.939  -0.451 -26.623  1.00 72.39           H
ATOM   5052  CG1 VAL A 329      15.977  -0.493 -27.254  1.00 72.39           C
ATOM   5053 1HG1 VAL A 329      15.834   0.331 -27.953  1.00 72.39           H
ATOM   5054 2HG1 VAL A 329      16.971  -0.425 -26.811  1.00 72.39           H
ATOM   5055 3HG1 VAL A 329      15.880  -1.440 -27.785  1.00 72.39           H
ATOM   5056  CG2 VAL A 329      15.029  -1.613 -25.203  1.00 72.39           C
ATOM   5057 1HG2 VAL A 329      15.990  -1.584 -24.689  1.00 72.39           H
ATOM   5058 2HG2 VAL A 329      14.223  -1.571 -24.470  1.00 72.39           H
ATOM   5059 3HG2 VAL A 329      14.951  -2.538 -25.776  1.00 72.39           H
ATOM   5060  HN  VAL A 329      13.151   0.384 -24.637  1.00 72.39           H
ATOM   5061  N   LYS A 330      13.983   2.661 -26.658  1.00 68.96           N
[truncated: 117,320 more chars]
