# Supplementary material for: Noncanonical roles of chemokine regions in CCR9 activation revealed by structural modeling and mutational mapping
Source: Nat Commun. 2025 Aug 18;16:7695. doi: 10.1038/s41467-025-62321-9 (PMC12361432; doi:10.1038/s41467-025-62321-9)
Supplement: Supplementary file 4 — Supplementary Data 2 [file 41467_2025_62321_MOESM4_ESM.zip › CCR9_CCL25_rnk236.pdb]

SSBOND   1 CYS A   38    CYS A  289 
SSBOND   2 CYS A  119    CYS A  198 
SSBOND   3 CYS B    7    CYS B   35 
SSBOND   4 CYS B    8    CYS B   52 
ATOM      1  N   GLU A  20      -3.806  -3.956  61.072  1.00 49.55           N
ATOM      2  CA  GLU A  20      -3.963  -3.547  59.687  1.00 49.55           C
ATOM      3  C   GLU A  20      -2.665  -3.787  58.912  1.00 49.55           C
ATOM      4  O   GLU A  20      -2.693  -4.019  57.704  1.00 49.55           O
ATOM      5  HA  GLU A  20      -4.755  -4.179  59.286  1.00 49.55           H
ATOM      6  CB  GLU A  20      -4.394  -2.082  59.593  1.00 49.55           C
ATOM      7 1HB  GLU A  20      -3.947  -1.515  60.410  1.00 49.55           H
ATOM      8 2HB  GLU A  20      -4.144  -1.688  58.608  1.00 49.55           H
ATOM      9  CG  GLU A  20      -5.911  -1.946  59.739  1.00 49.55           C
ATOM     10 1HG  GLU A  20      -6.402  -2.799  59.273  1.00 49.55           H
ATOM     11 2HG  GLU A  20      -6.180  -1.961  60.795  1.00 49.55           H
ATOM     12  CD  GLU A  20      -6.409  -0.649  59.098  1.00 49.55           C
ATOM     13  OE1 GLU A  20      -7.623  -0.593  58.803  1.00 49.55           O
ATOM     14  OE2 GLU A  20      -5.566   0.256  58.918  1.00 49.55           O
ATOM     15  HN  GLU A  20      -2.897  -4.298  61.311  1.00 49.55           H
ATOM     16  N   SER A  21      -1.559  -3.724  59.639  1.00 55.54           N
ATOM     17  CA  SER A  21      -0.252  -3.897  59.029  1.00 55.54           C
ATOM     18  C   SER A  21      -0.092  -5.337  58.535  1.00 55.54           C
ATOM     19  O   SER A  21       0.411  -5.568  57.437  1.00 55.54           O
ATOM     20  HA  SER A  21      -0.230  -3.201  58.191  1.00 55.54           H
ATOM     21  CB  SER A  21       0.866  -3.546  60.013  1.00 55.54           C
ATOM     22 1HB  SER A  21       1.796  -3.396  59.465  1.00 55.54           H
ATOM     23 2HB  SER A  21       0.631  -2.604  60.507  1.00 55.54           H
ATOM     24  OG  SER A  21       1.052  -4.563  60.994  1.00 55.54           O
ATOM     25  HG  SER A  21       1.801  -4.312  61.608  1.00 55.54           H
ATOM     26  HN  SER A  21      -1.547  -3.557  60.625  1.00 55.54           H
ATOM     27  N   THR A  22      -0.529  -6.267  59.371  1.00 56.14           N
ATOM     28  CA  THR A  22      -0.292  -7.677  59.112  1.00 56.14           C
ATOM     29  C   THR A  22      -1.142  -8.153  57.932  1.00 56.14           C
ATOM     30  O   THR A  22      -0.624  -8.746  56.988  1.00 56.14           O
ATOM     31  HA  THR A  22       0.752  -7.803  58.825  1.00 56.14           H
ATOM     32  CB  THR A  22      -0.562  -8.448  60.406  1.00 56.14           C
ATOM     33  HB  THR A  22      -1.631  -8.608  60.547  1.00 56.14           H
ATOM     34  OG1 THR A  22       0.082  -7.672  61.413  1.00 56.14           O
ATOM     35  HG1 THR A  22      -0.228  -7.962  62.318  1.00 56.14           H
ATOM     36  CG2 THR A  22       0.166  -9.793  60.449  1.00 56.14           C
ATOM     37 1HG2 THR A  22       1.241  -9.627  60.376  1.00 56.14           H
ATOM     38 2HG2 THR A  22      -0.164 -10.412  59.615  1.00 56.14           H
ATOM     39 3HG2 THR A  22      -0.060 -10.298  61.388  1.00 56.14           H
ATOM     40  HN  THR A  22      -1.036  -6.071  60.211  1.00 56.14           H
ATOM     41  N   SER A  23      -2.434  -7.875  58.026  1.00 59.42           N
ATOM     42  CA  SER A  23      -3.364  -8.279  56.984  1.00 59.42           C
ATOM     43  C   SER A  23      -3.002  -7.593  55.665  1.00 59.42           C
ATOM     44  O   SER A  23      -3.104  -8.197  54.599  1.00 59.42           O
ATOM     45  HA  SER A  23      -3.249  -9.359  56.898  1.00 59.42           H
ATOM     46  CB  SER A  23      -4.806  -7.950  57.375  1.00 59.42           C
ATOM     47 1HB  SER A  23      -5.479  -8.265  56.577  1.00 59.42           H
ATOM     48 2HB  SER A  23      -5.079  -8.518  58.264  1.00 59.42           H
ATOM     49  OG  SER A  23      -4.987  -6.559  57.627  1.00 59.42           O
ATOM     50  HG  SER A  23      -5.941  -6.376  57.863  1.00 59.42           H
ATOM     51  HN  SER A  23      -2.847  -7.384  58.793  1.00 59.42           H
ATOM     52  N   SER A  24      -2.587  -6.340  55.781  1.00 64.43           N
ATOM     53  CA  SER A  24      -2.209  -5.565  54.611  1.00 64.43           C
ATOM     54  C   SER A  24      -0.979  -6.186  53.947  1.00 64.43           C
ATOM     55  O   SER A  24      -0.774  -6.031  52.744  1.00 64.43           O
ATOM     56  HA  SER A  24      -3.070  -5.613  53.943  1.00 64.43           H
ATOM     57  CB  SER A  24      -1.933  -4.107  54.982  1.00 64.43           C
ATOM     58 1HB  SER A  24      -2.064  -3.478  54.101  1.00 64.43           H
ATOM     59 2HB  SER A  24      -2.663  -3.776  55.721  1.00 64.43           H
ATOM     60  OG  SER A  24      -0.618  -3.928  55.501  1.00 64.43           O
ATOM     61  HG  SER A  24      -0.463  -4.556  56.263  1.00 64.43           H
ATOM     62  HN  SER A  24      -2.507  -5.855  56.652  1.00 64.43           H
ATOM     63  N   MET A  25      -0.192  -6.876  54.760  1.00 65.98           N
ATOM     64  CA  MET A  25       1.001  -7.539  54.262  1.00 65.98           C
ATOM     65  C   MET A  25       0.646  -8.850  53.558  1.00 65.98           C
ATOM     66  O   MET A  25       1.199  -9.162  52.504  1.00 65.98           O
ATOM     67  HA  MET A  25       1.447  -6.845  53.550  1.00 65.98           H
ATOM     68  CB  MET A  25       1.949  -7.827  55.428  1.00 65.98           C
ATOM     69 1HB  MET A  25       1.934  -6.992  56.129  1.00 65.98           H
ATOM     70 2HB  MET A  25       1.606  -8.706  55.973  1.00 65.98           H
ATOM     71  CG  MET A  25       3.378  -8.055  54.930  1.00 65.98           C
ATOM     72 1HG  MET A  25       3.967  -8.548  55.702  1.00 65.98           H
ATOM     73 2HG  MET A  25       3.368  -8.718  54.064  1.00 65.98           H
ATOM     74  SD  MET A  25       4.128  -6.495  54.494  1.00 65.98           S
ATOM     75  CE  MET A  25       5.831  -7.005  54.333  1.00 65.98           C
ATOM     76 1HE  MET A  25       6.179  -7.414  55.282  1.00 65.98           H
ATOM     77 2HE  MET A  25       5.911  -7.767  53.558  1.00 65.98           H
ATOM     78 3HE  MET A  25       6.444  -6.145  54.062  1.00 65.98           H
ATOM     79  HN  MET A  25      -0.359  -6.986  55.740  1.00 65.98           H
ATOM     80  N   GLU A  26      -0.274  -9.583  54.168  1.00 67.17           N
ATOM     81  CA  GLU A  26      -0.731 -10.838  53.596  1.00 67.17           C
ATOM     82  C   GLU A  26      -1.434 -10.588  52.260  1.00 67.17           C
ATOM     83  O   GLU A  26      -1.193 -11.298  51.285  1.00 67.17           O
ATOM     84  HA  GLU A  26       0.170 -11.428  53.435  1.00 67.17           H
ATOM     85  CB  GLU A  26      -1.650 -11.581  54.568  1.00 67.17           C
ATOM     86 1HB  GLU A  26      -2.391 -10.891  54.972  1.00 67.17           H
ATOM     87 2HB  GLU A  26      -2.091 -12.444  54.070  1.00 67.17           H
ATOM     88  CG  GLU A  26      -0.861 -12.127  55.759  1.00 67.17           C
ATOM     89 1HG  GLU A  26      -0.079 -12.800  55.404  1.00 67.17           H
ATOM     90 2HG  GLU A  26      -0.365 -11.307  56.278  1.00 67.17           H
ATOM     91  CD  GLU A  26      -1.779 -12.872  56.730  1.00 67.17           C
ATOM     92  OE1 GLU A  26      -1.239 -13.682  57.514  1.00 67.17           O
ATOM     93  OE2 GLU A  26      -3.001 -12.614  56.667  1.00 67.17           O
ATOM     94  HN  GLU A  26      -0.704  -9.332  55.035  1.00 67.17           H
ATOM     95  N   ASP A  27      -2.289  -9.576  52.258  1.00 66.97           N
ATOM     96  CA  ASP A  27      -3.051  -9.242  51.067  1.00 66.97           C
ATOM     97  C   ASP A  27      -2.088  -8.996  49.903  1.00 66.97           C
ATOM     98  O   ASP A  27      -2.357  -9.404  48.774  1.00 66.97           O
ATOM     99  HA  ASP A  27      -3.703 -10.098  50.894  1.00 66.97           H
ATOM    100  CB  ASP A  27      -3.873  -7.969  51.277  1.00 66.97           C
ATOM    101 1HB  ASP A  27      -3.266  -7.219  51.785  1.00 66.97           H
ATOM    102 2HB  ASP A  27      -4.154  -7.549  50.311  1.00 66.97           H
ATOM    103  CG  ASP A  27      -5.130  -8.257  52.100  1.00 66.97           C
ATOM    104  OD1 ASP A  27      -5.461  -9.456  52.229  1.00 66.97           O
ATOM    105  OD2 ASP A  27      -5.733  -7.273  52.580  1.00 66.97           O
ATOM    106  HN  ASP A  27      -2.465  -8.990  53.050  1.00 66.97           H
ATOM    107  N   TYR A  28      -0.987  -8.331  50.219  1.00 69.79           N
ATOM    108  CA  TYR A  28       0.000  -7.995  49.207  1.00 69.79           C
ATOM    109  C   TYR A  28       0.751  -9.243  48.738  1.00 69.79           C
ATOM    110  O   TYR A  28       1.113  -9.352  47.567  1.00 69.79           O
ATOM    111  HA  TYR A  28      -0.524  -7.555  48.358  1.00 69.79           H
ATOM    112  CB  TYR A  28       0.990  -7.043  49.882  1.00 69.79           C
ATOM    113 1HB  TYR A  28       0.442  -6.190  50.282  1.00 69.79           H
ATOM    114 2HB  TYR A  28       1.448  -7.553  50.730  1.00 69.79           H
ATOM    115  CG  TYR A  28       2.094  -6.533  48.955  1.00 69.79           C
ATOM    116  CD1 TYR A  28       3.333  -7.141  48.958  1.00 69.79           C
ATOM    117  HD1 TYR A  28       3.525  -7.985  49.622  1.00 69.79           H
ATOM    118  CD2 TYR A  28       1.852  -5.465  48.115  1.00 69.79           C
ATOM    119  HD2 TYR A  28       0.874  -4.985  48.112  1.00 69.79           H
ATOM    120  CE1 TYR A  28       4.373  -6.661  48.085  1.00 69.79           C
ATOM    121  HE1 TYR A  28       5.356  -7.132  48.078  1.00 69.79           H
ATOM    122  CE2 TYR A  28       2.892  -4.986  47.242  1.00 69.79           C
ATOM    123  HE2 TYR A  28       2.714  -4.143  46.574  1.00 69.79           H
ATOM    124  CZ  TYR A  28       4.101  -5.607  47.270  1.00 69.79           C
ATOM    125  OH  TYR A  28       5.083  -5.154  46.446  1.00 69.79           O
ATOM    126  HH  TYR A  28       4.776  -4.330  45.969  1.00 69.79           H
ATOM    127  HN  TYR A  28      -0.765  -8.023  51.144  1.00 69.79           H
ATOM    128  N   VAL A  29       0.963 -10.155  49.676  1.00 67.00           N
ATOM    129  CA  VAL A  29       1.732 -11.355  49.394  1.00 67.00           C
ATOM    130  C   VAL A  29       0.877 -12.321  48.572  1.00 67.00           C
ATOM    131  O   VAL A  29       1.391 -13.023  47.702  1.00 67.00           O
ATOM    132  HA  VAL A  29       2.597 -11.059  48.800  1.00 67.00           H
ATOM    133  CB  VAL A  29       2.242 -11.969  50.699  1.00 67.00           C
ATOM    134  HB  VAL A  29       1.388 -12.100  51.364  1.00 67.00           H
ATOM    135  CG1 VAL A  29       2.860 -13.347  50.452  1.00 67.00           C
ATOM    136 1HG1 VAL A  29       2.109 -14.010  50.023  1.00 67.00           H
ATOM    137 2HG1 VAL A  29       3.697 -13.250  49.761  1.00 67.00           H
ATOM    138 3HG1 VAL A  29       3.214 -13.760  51.396  1.00 67.00           H
ATOM    139  CG2 VAL A  29       3.238 -11.037  51.392  1.00 67.00           C
ATOM    140 1HG2 VAL A  29       4.088 -10.860  50.733  1.00 67.00           H
ATOM    141 2HG2 VAL A  29       2.751 -10.088  51.618  1.00 67.00           H
ATOM    142 3HG2 VAL A  29       3.584 -11.498  52.317  1.00 67.00           H
ATOM    143  HN  VAL A  29       0.620 -10.083  50.613  1.00 67.00           H
ATOM    144  N   ASN A  30      -0.412 -12.327  48.877  1.00 70.03           N
ATOM    145  CA  ASN A  30      -1.319 -13.289  48.275  1.00 70.03           C
ATOM    146  C   ASN A  30      -1.787 -12.764  46.917  1.00 70.03           C
ATOM    147  O   ASN A  30      -2.413 -13.491  46.148  1.00 70.03           O
ATOM    148  HA  ASN A  30      -0.743 -14.211  48.190  1.00 70.03           H
ATOM    149  CB  ASN A  30      -2.556 -13.502  49.151  1.00 70.03           C
ATOM    150 1HB  ASN A  30      -2.925 -12.540  49.505  1.00 70.03           H
ATOM    151 2HB  ASN A  30      -3.353 -13.951  48.558  1.00 70.03           H
ATOM    152  CG  ASN A  30      -2.233 -14.402  50.346  1.00 70.03           C
ATOM    153  OD1 ASN A  30      -1.271 -15.152  50.349  1.00 70.03           O
ATOM    154  ND2 ASN A  30      -3.089 -14.285  51.357  1.00 70.03           N
ATOM    155 1HD2 ASN A  30      -3.859 -13.650  51.290  1.00 70.03           H
ATOM    156 2HD2 ASN A  30      -2.963 -14.832  52.184  1.00 70.03           H
ATOM    157  HN  ASN A  30      -0.837 -11.690  49.520  1.00 70.03           H
ATOM    158  N   PHE A  31      -1.463 -11.504  46.662  1.00 75.83           N
ATOM    159  CA  PHE A  31      -1.816 -10.882  45.397  1.00 75.83           C
ATOM    160  C   PHE A  31      -1.072 -11.543  44.235  1.00 75.83           C
ATOM    161  O   PHE A  31       0.158 -11.555  44.207  1.00 75.83           O
ATOM    162  HA  PHE A  31      -2.889 -11.013  45.260  1.00 75.83           H
ATOM    163  CB  PHE A  31      -1.394  -9.414  45.488  1.00 75.83           C
ATOM    164 1HB  PHE A  31      -1.845  -8.971  46.376  1.00 75.83           H
ATOM    165 2HB  PHE A  31      -0.313  -9.365  45.621  1.00 75.83           H
ATOM    166  CG  PHE A  31      -1.782  -8.579  44.266  1.00 75.83           C
ATOM    167  CD1 PHE A  31      -0.867  -8.336  43.290  1.00 75.83           C
ATOM    168  HD1 PHE A  31       0.143  -8.738  43.377  1.00 75.83           H
ATOM    169  CD2 PHE A  31      -3.042  -8.078  44.157  1.00 75.83           C
ATOM    170  HD2 PHE A  31      -3.775  -8.272  44.940  1.00 75.83           H
ATOM    171  CE1 PHE A  31      -1.227  -7.561  42.156  1.00 75.83           C
ATOM    172  HE1 PHE A  31      -0.494  -7.367  41.373  1.00 75.83           H
ATOM    173  CE2 PHE A  31      -3.402  -7.303  43.023  1.00 75.83           C
ATOM    174  HE2 PHE A  31      -4.411  -6.901  42.936  1.00 75.83           H
ATOM    175  CZ  PHE A  31      -2.487  -7.060  42.047  1.00 75.83           C
ATOM    176  HZ  PHE A  31      -2.763  -6.465  41.176  1.00 75.83           H
ATOM    177  HN  PHE A  31      -0.971 -10.913  47.301  1.00 75.83           H
ATOM    178  N   ASN A  32      -1.849 -12.078  43.305  1.00 73.77           N
ATOM    179  CA  ASN A  32      -1.280 -12.709  42.126  1.00 73.77           C
ATOM    180  C   ASN A  32      -0.846 -11.628  41.133  1.00 73.77           C
ATOM    181  O   ASN A  32      -1.672 -11.086  40.400  1.00 73.77           O
ATOM    182  HA  ASN A  32      -0.440 -13.298  42.494  1.00 73.77           H
ATOM    183  CB  ASN A  32      -2.306 -13.605  41.431  1.00 73.77           C
ATOM    184 1HB  ASN A  32      -2.848 -14.188  42.175  1.00 73.77           H
ATOM    185 2HB  ASN A  32      -3.041 -12.988  40.912  1.00 73.77           H
ATOM    186  CG  ASN A  32      -1.627 -14.546  40.433  1.00 73.77           C
ATOM    187  OD1 ASN A  32      -0.424 -14.518  40.235  1.00 73.77           O
ATOM    188  ND2 ASN A  32      -2.463 -15.377  39.818  1.00 73.77           N
ATOM    189 1HD2 ASN A  32      -3.441 -15.348  40.027  1.00 73.77           H
ATOM    190 2HD2 ASN A  32      -2.114 -16.032  39.147  1.00 73.77           H
ATOM    191  HN  ASN A  32      -2.848 -12.084  43.346  1.00 73.77           H
ATOM    192  N   PHE A  33       0.449 -11.347  41.142  1.00 75.95           N
ATOM    193  CA  PHE A  33       1.020 -10.424  40.176  1.00 75.95           C
ATOM    194  C   PHE A  33       1.257 -11.114  38.831  1.00 75.95           C
ATOM    195  O   PHE A  33       2.384 -11.159  38.342  1.00 75.95           O
ATOM    196  HA  PHE A  33       0.307  -9.610  40.045  1.00 75.95           H
ATOM    197  CB  PHE A  33       2.364  -9.961  40.742  1.00 75.95           C
ATOM    198 1HB  PHE A  33       2.972 -10.836  40.971  1.00 75.95           H
ATOM    199 2HB  PHE A  33       2.895  -9.397  39.974  1.00 75.95           H
ATOM    200  CG  PHE A  33       2.246  -9.096  41.998  1.00 75.95           C
ATOM    201  CD1 PHE A  33       2.055  -7.755  41.885  1.00 75.95           C
ATOM    202  HD1 PHE A  33       1.985  -7.295  40.899  1.00 75.95           H
ATOM    203  CD2 PHE A  33       2.333  -9.669  43.229  1.00 75.95           C
ATOM    204  HD2 PHE A  33       2.487 -10.745  43.319  1.00 75.95           H
ATOM    205  CE1 PHE A  33       1.945  -6.952  43.052  1.00 75.95           C
ATOM    206  HE1 PHE A  33       1.792  -5.877  42.961  1.00 75.95           H
ATOM    207  CE2 PHE A  33       2.223  -8.867  44.395  1.00 75.95           C
ATOM    208  HE2 PHE A  33       2.293  -9.327  45.381  1.00 75.95           H
ATOM    209  CZ  PHE A  33       2.032  -7.526  44.282  1.00 75.95           C
ATOM    210  HZ  PHE A  33       1.947  -6.910  45.178  1.00 75.95           H
ATOM    211  HN  PHE A  33       1.101 -11.737  41.791  1.00 75.95           H
ATOM    212  N   THR A  34       0.174 -11.634  38.271  1.00 76.24           N
ATOM    213  CA  THR A  34       0.181 -12.058  36.882  1.00 76.24           C
ATOM    214  C   THR A  34       0.690 -10.930  35.982  1.00 76.24           C
ATOM    215  O   THR A  34       0.266  -9.784  36.118  1.00 76.24           O
ATOM    216  HA  THR A  34       0.880 -12.889  36.779  1.00 76.24           H
ATOM    217  CB  THR A  34      -1.229 -12.531  36.524  1.00 76.24           C
ATOM    218  HB  THR A  34      -1.469 -12.291  35.488  1.00 76.24           H
ATOM    219  OG1 THR A  34      -2.060 -11.918  37.506  1.00 76.24           O
ATOM    220  HG1 THR A  34      -2.117 -10.933  37.339  1.00 76.24           H
ATOM    221  CG2 THR A  34      -1.421 -14.031  36.758  1.00 76.24           C
ATOM    222 1HG2 THR A  34      -1.247 -14.260  37.810  1.00 76.24           H
ATOM    223 2HG2 THR A  34      -0.715 -14.588  36.143  1.00 76.24           H
ATOM    224 3HG2 THR A  34      -2.439 -14.313  36.489  1.00 76.24           H
ATOM    225  HN  THR A  34      -0.694 -11.768  38.749  1.00 76.24           H
ATOM    226  N   ASP A  35       1.593 -11.294  35.083  1.00 82.74           N
ATOM    227  CA  ASP A  35       2.323 -10.303  34.312  1.00 82.74           C
ATOM    228  C   ASP A  35       1.473  -9.864  33.118  1.00 82.74           C
ATOM    229  O   ASP A  35       1.744 -10.252  31.983  1.00 82.74           O
ATOM    230  HA  ASP A  35       2.519  -9.487  35.007  1.00 82.74           H
ATOM    231  CB  ASP A  35       3.633 -10.881  33.773  1.00 82.74           C
ATOM    232 1HB  ASP A  35       4.005 -11.647  34.453  1.00 82.74           H
ATOM    233 2HB  ASP A  35       3.453 -11.367  32.814  1.00 82.74           H
ATOM    234  CG  ASP A  35       4.688  -9.785  33.605  1.00 82.74           C
ATOM    235  OD1 ASP A  35       4.450  -8.681  34.141  1.00 82.74           O
ATOM    236  OD2 ASP A  35       5.708 -10.076  32.944  1.00 82.74           O
ATOM    237  HN  ASP A  35       1.826 -12.245  34.879  1.00 82.74           H
ATOM    238  N   PHE A  36       0.462  -9.061  33.416  1.00 90.79           N
ATOM    239  CA  PHE A  36      -0.407  -8.535  32.377  1.00 90.79           C
ATOM    240  C   PHE A  36       0.230  -7.326  31.688  1.00 90.79           C
ATOM    241  O   PHE A  36      -0.223  -6.903  30.626  1.00 90.79           O
ATOM    242  HA  PHE A  36      -0.555  -9.331  31.646  1.00 90.79           H
ATOM    243  CB  PHE A  36      -1.704  -8.095  33.059  1.00 90.79           C
ATOM    244 1HB  PHE A  36      -1.458  -7.433  33.889  1.00 90.79           H
ATOM    245 2HB  PHE A  36      -2.295  -7.513  32.352  1.00 90.79           H
ATOM    246  CG  PHE A  36      -2.556  -9.252  33.582  1.00 90.79           C
ATOM    247  CD1 PHE A  36      -2.677 -10.392  32.851  1.00 90.79           C
ATOM    248  HD1 PHE A  36      -2.167 -10.481  31.892  1.00 90.79           H
ATOM    249  CD2 PHE A  36      -3.192  -9.141  34.779  1.00 90.79           C
ATOM    250  HD2 PHE A  36      -3.095  -8.227  35.365  1.00 90.79           H
ATOM    251  CE1 PHE A  36      -3.468 -11.467  33.337  1.00 90.79           C
ATOM    252  HE1 PHE A  36      -3.566 -12.381  32.751  1.00 90.79           H
ATOM    253  CE2 PHE A  36      -3.983 -10.216  35.265  1.00 90.79           C
ATOM    254  HE2 PHE A  36      -4.493 -10.127  36.225  1.00 90.79           H
ATOM    255  CZ  PHE A  36      -4.105 -11.356  34.534  1.00 90.79           C
ATOM    256  HZ  PHE A  36      -4.712 -12.181  34.907  1.00 90.79           H
ATOM    257  HN  PHE A  36       0.234  -8.769  34.345  1.00 90.79           H
ATOM    258  N   TYR A  37       1.269  -6.804  32.322  1.00 92.06           N
ATOM    259  CA  TYR A  37       2.064  -5.750  31.715  1.00 92.06           C
ATOM    260  C   TYR A  37       3.188  -6.336  30.857  1.00 92.06           C
ATOM    261  O   TYR A  37       4.079  -7.010  31.371  1.00 92.06           O
ATOM    262  HA  TYR A  37       1.406  -5.155  31.082  1.00 92.06           H
ATOM    263  CB  TYR A  37       2.681  -4.966  32.875  1.00 92.06           C
ATOM    264 1HB  TYR A  37       1.881  -4.598  33.517  1.00 92.06           H
ATOM    265 2HB  TYR A  37       3.288  -5.643  33.476  1.00 92.06           H
ATOM    266  CG  TYR A  37       3.546  -3.783  32.435  1.00 92.06           C
ATOM    267  CD1 TYR A  37       4.907  -3.945  32.275  1.00 92.06           C
ATOM    268  HD1 TYR A  37       5.366  -4.916  32.462  1.00 92.06           H
ATOM    269  CD2 TYR A  37       2.965  -2.553  32.198  1.00 92.06           C
ATOM    270  HD2 TYR A  37       1.890  -2.425  32.325  1.00 92.06           H
ATOM    271  CE1 TYR A  37       5.721  -2.831  31.862  1.00 92.06           C
ATOM    272  HE1 TYR A  37       6.797  -2.946  31.732  1.00 92.06           H
ATOM    273  CE2 TYR A  37       3.779  -1.440  31.785  1.00 92.06           C
ATOM    274  HE2 TYR A  37       3.333  -0.464  31.595  1.00 92.06           H
ATOM    275  CZ  TYR A  37       5.117  -1.634  31.637  1.00 92.06           C
ATOM    276  OH  TYR A  37       5.886  -0.582  31.246  1.00 92.06           O
ATOM    277  HH  TYR A  37       5.310   0.218  31.077  1.00 92.06           H
ATOM    278  HN  TYR A  37       1.570  -7.089  33.232  1.00 92.06           H
ATOM    279  N   CYS A  38       3.108  -6.058  29.564  1.00 91.66           N
ATOM    280  CA  CYS A  38       4.042  -6.639  28.614  1.00 91.66           C
ATOM    281  C   CYS A  38       5.060  -5.565  28.224  1.00 91.66           C
ATOM    282  O   CYS A  38       4.699  -4.548  27.635  1.00 91.66           O
ATOM    283  HA  CYS A  38       4.531  -7.469  29.124  1.00 91.66           H
ATOM    284  CB  CYS A  38       3.322  -7.214  27.393  1.00 91.66           C
ATOM    285 1HB  CYS A  38       2.519  -7.877  27.713  1.00 91.66           H
ATOM    286 2HB  CYS A  38       2.862  -6.409  26.819  1.00 91.66           H
ATOM    287  SG  CYS A  38       4.507  -8.131  26.342  1.00 91.66           S
ATOM    288  HN  CYS A  38       2.422  -5.449  29.164  1.00 91.66           H
ATOM    289  N   GLU A  39       6.312  -5.830  28.568  1.00 90.09           N
ATOM    290  CA  GLU A  39       7.412  -5.023  28.068  1.00 90.09           C
ATOM    291  C   GLU A  39       7.787  -5.458  26.650  1.00 90.09           C
ATOM    292  O   GLU A  39       8.105  -6.624  26.418  1.00 90.09           O
ATOM    293  HA  GLU A  39       7.037  -3.999  28.053  1.00 90.09           H
ATOM    294  CB  GLU A  39       8.619  -5.101  29.004  1.00 90.09           C
ATOM    295 1HB  GLU A  39       8.835  -6.144  29.238  1.00 90.09           H
ATOM    296 2HB  GLU A  39       9.464  -4.576  28.558  1.00 90.09           H
ATOM    297  CG  GLU A  39       8.330  -4.401  30.333  1.00 90.09           C
ATOM    298 1HG  GLU A  39       7.949  -3.398  30.144  1.00 90.09           H
ATOM    299 2HG  GLU A  39       7.550  -4.942  30.870  1.00 90.09           H
ATOM    300  CD  GLU A  39       9.590  -4.321  31.196  1.00 90.09           C
ATOM    301  OE1 GLU A  39       9.477  -3.776  32.316  1.00 90.09           O
ATOM    302  OE2 GLU A  39      10.638  -4.806  30.718  1.00 90.09           O
ATOM    303  HN  GLU A  39       6.579  -6.578  29.176  1.00 90.09           H
ATOM    304  N   LYS A  40       7.738  -4.498  25.738  1.00 90.00           N
ATOM    305  CA  LYS A  40       7.933  -4.795  24.329  1.00 90.00           C
ATOM    306  C   LYS A  40       9.392  -4.531  23.953  1.00 90.00           C
ATOM    307  O   LYS A  40       9.699  -4.256  22.794  1.00 90.00           O
ATOM    308  HA  LYS A  40       7.726  -5.855  24.186  1.00 90.00           H
ATOM    309  CB  LYS A  40       6.928  -4.018  23.474  1.00 90.00           C
ATOM    310 1HB  LYS A  40       7.063  -2.948  23.629  1.00 90.00           H
ATOM    311 2HB  LYS A  40       7.116  -4.214  22.419  1.00 90.00           H
ATOM    312  CG  LYS A  40       5.492  -4.412  23.824  1.00 90.00           C
ATOM    313 1HG  LYS A  40       5.325  -4.281  24.893  1.00 90.00           H
ATOM    314 2HG  LYS A  40       4.794  -3.751  23.309  1.00 90.00           H
ATOM    315  CD  LYS A  40       5.210  -5.864  23.433  1.00 90.00           C
ATOM    316 1HD  LYS A  40       5.529  -6.036  22.405  1.00 90.00           H
ATOM    317 2HD  LYS A  40       5.794  -6.534  24.064  1.00 90.00           H
ATOM    318  CE  LYS A  40       3.722  -6.191  23.571  1.00 90.00           C
ATOM    319 1HE  LYS A  40       3.483  -6.387  24.617  1.00 90.00           H
ATOM    320 2HE  LYS A  40       3.125  -5.333  23.263  1.00 90.00           H
ATOM    321  NZ  LYS A  40       3.371  -7.369  22.747  1.00 90.00           N
ATOM    322 1HZ  LYS A  40       2.388  -7.587  22.871  1.00 90.00           H
ATOM    323 2HZ  LYS A  40       3.551  -7.163  21.770  1.00 90.00           H
ATOM    324 3HZ  LYS A  40       3.933  -8.162  23.035  1.00 90.00           H
ATOM    325  HN  LYS A  40       7.570  -3.535  25.948  1.00 90.00           H
ATOM    326  N   ASN A  41      10.254  -4.623  24.956  1.00 88.52           N
ATOM    327  CA  ASN A  41      11.663  -4.330  24.760  1.00 88.52           C
ATOM    328  C   ASN A  41      12.216  -5.222  23.647  1.00 88.52           C
ATOM    329  O   ASN A  41      12.938  -4.751  22.770  1.00 88.52           O
ATOM    330  HA  ASN A  41      11.703  -3.271  24.504  1.00 88.52           H
ATOM    331  CB  ASN A  41      12.466  -4.610  26.032  1.00 88.52           C
ATOM    332 1HB  ASN A  41      12.139  -5.552  26.473  1.00 88.52           H
ATOM    333 2HB  ASN A  41      13.521  -4.724  25.784  1.00 88.52           H
ATOM    334  CG  ASN A  41      12.295  -3.479  27.049  1.00 88.52           C
ATOM    335  OD1 ASN A  41      11.963  -2.354  26.714  1.00 88.52           O
ATOM    336  ND2 ASN A  41      12.540  -3.840  28.305  1.00 88.52           N
ATOM    337 1HD2 ASN A  41      12.809  -4.780  28.512  1.00 88.52           H
ATOM    338 2HD2 ASN A  41      12.455  -3.170  29.043  1.00 88.52           H
ATOM    339  HN  ASN A  41      10.003  -4.893  25.885  1.00 88.52           H
ATOM    340  N   ASN A  42      11.855  -6.495  23.718  1.00 91.04           N
ATOM    341  CA  ASN A  42      12.348  -7.468  22.758  1.00 91.04           C
ATOM    342  C   ASN A  42      11.867  -7.084  21.357  1.00 91.04           C
ATOM    343  O   ASN A  42      12.609  -7.214  20.384  1.00 91.04           O
ATOM    344  HA  ASN A  42      13.434  -7.435  22.849  1.00 91.04           H
ATOM    345  CB  ASN A  42      11.820  -8.869  23.072  1.00 91.04           C
ATOM    346 1HB  ASN A  42      10.737  -8.836  23.183  1.00 91.04           H
ATOM    347 2HB  ASN A  42      12.035  -9.537  22.238  1.00 91.04           H
ATOM    348  CG  ASN A  42      12.454  -9.419  24.351  1.00 91.04           C
ATOM    349  OD1 ASN A  42      13.398  -8.869  24.893  1.00 91.04           O
ATOM    350  ND2 ASN A  42      11.883 -10.533  24.801  1.00 91.04           N
ATOM    351 1HD2 ASN A  42      11.111 -10.934  24.308  1.00 91.04           H
ATOM    352 2HD2 ASN A  42      12.227 -10.970  25.632  1.00 91.04           H
ATOM    353  HN  ASN A  42      11.239  -6.864  24.414  1.00 91.04           H
ATOM    354  N   VAL A  43      10.628  -6.618  21.299  1.00 91.52           N
ATOM    355  CA  VAL A  43      10.035  -6.224  20.032  1.00 91.52           C
ATOM    356  C   VAL A  43      10.808  -5.034  19.461  1.00 91.52           C
ATOM    357  O   VAL A  43      11.076  -4.981  18.261  1.00 91.52           O
ATOM    358  HA  VAL A  43      10.132  -7.067  19.347  1.00 91.52           H
ATOM    359  CB  VAL A  43       8.545  -5.935  20.219  1.00 91.52           C
ATOM    360  HB  VAL A  43       8.450  -5.106  20.921  1.00 91.52           H
ATOM    361  CG1 VAL A  43       7.899  -5.508  18.899  1.00 91.52           C
ATOM    362 1HG1 VAL A  43       8.387  -4.606  18.531  1.00 91.52           H
ATOM    363 2HG1 VAL A  43       8.011  -6.307  18.166  1.00 91.52           H
ATOM    364 3HG1 VAL A  43       6.840  -5.309  19.061  1.00 91.52           H
ATOM    365  CG2 VAL A  43       7.822  -7.143  20.818  1.00 91.52           C
ATOM    366 1HG2 VAL A  43       7.931  -7.998  20.151  1.00 91.52           H
ATOM    367 2HG2 VAL A  43       8.257  -7.382  21.789  1.00 91.52           H
ATOM    368 3HG2 VAL A  43       6.765  -6.910  20.940  1.00 91.52           H
ATOM    369  HN  VAL A  43      10.033  -6.509  22.095  1.00 91.52           H
ATOM    370  N   ARG A  44      11.145  -4.108  20.346  1.00 89.99           N
ATOM    371  CA  ARG A  44      11.830  -2.894  19.936  1.00 89.99           C
ATOM    372  C   ARG A  44      13.247  -3.220  19.459  1.00 89.99           C
ATOM    373  O   ARG A  44      13.726  -2.641  18.485  1.00 89.99           O
ATOM    374  HA  ARG A  44      11.225  -2.493  19.123  1.00 89.99           H
ATOM    375  CB  ARG A  44      11.906  -1.888  21.087  1.00 89.99           C
ATOM    376 1HB  ARG A  44      12.351  -2.363  21.961  1.00 89.99           H
ATOM    377 2HB  ARG A  44      12.557  -1.059  20.808  1.00 89.99           H
ATOM    378  CG  ARG A  44      10.516  -1.355  21.441  1.00 89.99           C
ATOM    379 1HG  ARG A  44       9.988  -1.071  20.530  1.00 89.99           H
ATOM    380 2HG  ARG A  44       9.931  -2.143  21.915  1.00 89.99           H
ATOM    381  CD  ARG A  44      10.613  -0.150  22.378  1.00 89.99           C
ATOM    382 1HD  ARG A  44      11.449   0.484  22.083  1.00 89.99           H
ATOM    383 2HD  ARG A  44       9.710   0.456  22.300  1.00 89.99           H
ATOM    384  NE  ARG A  44      10.795  -0.607  23.774  1.00 89.99           N
ATOM    385  HE  ARG A  44      11.493  -1.301  23.953  1.00 89.99           H
ATOM    386  CZ  ARG A  44      10.083  -0.150  24.813  1.00 89.99           C
ATOM    387  NH1 ARG A  44       9.135   0.779  24.632  1.00 89.99           N
ATOM    388 1HH1 ARG A  44       8.954   1.137  23.716  1.00 89.99           H
ATOM    389 2HH1 ARG A  44       8.608   1.115  25.412  1.00 89.99           H
ATOM    390  NH2 ARG A  44      10.334  -0.637  26.036  1.00 89.99           N
ATOM    391 1HH2 ARG A  44       9.811  -0.306  26.822  1.00 89.99           H
ATOM    392 2HH2 ARG A  44      11.043  -1.330  26.163  1.00 89.99           H
ATOM    393  HN  ARG A  44      10.958  -4.176  21.326  1.00 89.99           H
ATOM    394  N   GLN A  45      13.878  -4.144  20.168  1.00 91.67           N
ATOM    395  CA  GLN A  45      15.252  -4.509  19.868  1.00 91.67           C
ATOM    396  C   GLN A  45      15.341  -5.148  18.481  1.00 91.67           C
ATOM    397  O   GLN A  45      16.257  -4.853  17.715  1.00 91.67           O
ATOM    398  HA  GLN A  45      15.810  -3.573  19.881  1.00 91.67           H
ATOM    399  CB  GLN A  45      15.817  -5.444  20.939  1.00 91.67           C
ATOM    400 1HB  GLN A  45      15.678  -5.000  21.925  1.00 91.67           H
ATOM    401 2HB  GLN A  45      15.267  -6.385  20.933  1.00 91.67           H
ATOM    402  CG  GLN A  45      17.304  -5.715  20.701  1.00 91.67           C
ATOM    403 1HG  GLN A  45      17.443  -6.160  19.715  1.00 91.67           H
ATOM    404 2HG  GLN A  45      17.855  -4.775  20.707  1.00 91.67           H
ATOM    405  CD  GLN A  45      17.869  -6.651  21.772  1.00 91.67           C
ATOM    406  OE1 GLN A  45      17.155  -7.192  22.599  1.00 91.67           O
ATOM    407  NE2 GLN A  45      19.188  -6.809  21.710  1.00 91.67           N
ATOM    408 1HE2 GLN A  45      19.716  -6.335  21.005  1.00 91.67           H
ATOM    409 2HE2 GLN A  45      19.652  -7.402  22.368  1.00 91.67           H
ATOM    410  HN  GLN A  45      13.467  -4.640  20.933  1.00 91.67           H
ATOM    411  N   PHE A  46      14.376  -6.012  18.199  1.00 93.60           N
ATOM    412  CA  PHE A  46      14.305  -6.656  16.899  1.00 93.60           C
ATOM    413  C   PHE A  46      14.124  -5.624  15.784  1.00 93.60           C
ATOM    414  O   PHE A  46      14.836  -5.656  14.781  1.00 93.60           O
ATOM    415  HA  PHE A  46      15.245  -7.188  16.749  1.00 93.60           H
ATOM    416  CB  PHE A  46      13.087  -7.581  16.924  1.00 93.60           C
ATOM    417 1HB  PHE A  46      13.253  -8.365  17.663  1.00 93.60           H
ATOM    418 2HB  PHE A  46      12.218  -7.011  17.253  1.00 93.60           H
ATOM    419  CG  PHE A  46      12.771  -8.231  15.575  1.00 93.60           C
ATOM    420  CD1 PHE A  46      11.767  -7.738  14.801  1.00 93.60           C
ATOM    421  HD1 PHE A  46      11.188  -6.879  15.141  1.00 93.60           H
ATOM    422  CD2 PHE A  46      13.493  -9.302  15.151  1.00 93.60           C
ATOM    423  HD2 PHE A  46      14.297  -9.697  15.771  1.00 93.60           H
ATOM    424  CE1 PHE A  46      11.474  -8.341  13.550  1.00 93.60           C
ATOM    425  HE1 PHE A  46      10.669  -7.946  12.929  1.00 93.60           H
ATOM    426  CE2 PHE A  46      13.200  -9.905  13.899  1.00 93.60           C
ATOM    427  HE2 PHE A  46      13.779 -10.764  13.559  1.00 93.60           H
ATOM    428  CZ  PHE A  46      12.196  -9.412  13.125  1.00 93.60           C
ATOM    429  HZ  PHE A  46      11.972  -9.875  12.164  1.00 93.60           H
ATOM    430  HN  PHE A  46      13.654  -6.272  18.840  1.00 93.60           H
ATOM    431  N   ALA A  47      13.168  -4.732  15.997  1.00 92.18           N
ATOM    432  CA  ALA A  47      12.824  -3.747  14.986  1.00 92.18           C
ATOM    433  C   ALA A  47      14.068  -2.930  14.632  1.00 92.18           C
ATOM    434  O   ALA A  47      14.314  -2.641  13.462  1.00 92.18           O
ATOM    435  HA  ALA A  47      12.489  -4.285  14.099  1.00 92.18           H
ATOM    436  CB  ALA A  47      11.677  -2.872  15.494  1.00 92.18           C
ATOM    437 1HB  ALA A  47      10.808  -3.497  15.702  1.00 92.18           H
ATOM    438 2HB  ALA A  47      11.985  -2.362  16.407  1.00 92.18           H
ATOM    439 3HB  ALA A  47      11.419  -2.133  14.735  1.00 92.18           H
ATOM    440  HN  ALA A  47      12.633  -4.675  16.841  1.00 92.18           H
ATOM    441  N   SER A  48      14.820  -2.579  15.665  1.00 92.35           N
ATOM    442  CA  SER A  48      15.898  -1.617  15.514  1.00 92.35           C
ATOM    443  C   SER A  48      16.987  -2.189  14.604  1.00 92.35           C
ATOM    444  O   SER A  48      17.722  -1.440  13.963  1.00 92.35           O
ATOM    445  HA  SER A  48      15.440  -0.740  15.057  1.00 92.35           H
ATOM    446  CB  SER A  48      16.489  -1.233  16.872  1.00 92.35           C
ATOM    447 1HB  SER A  48      17.163  -0.386  16.748  1.00 92.35           H
ATOM    448 2HB  SER A  48      15.688  -0.908  17.537  1.00 92.35           H
ATOM    449  OG  SER A  48      17.193  -2.317  17.473  1.00 92.35           O
ATOM    450  HG  SER A  48      17.560  -2.036  18.360  1.00 92.35           H
ATOM    451  HN  SER A  48      14.703  -2.941  16.590  1.00 92.35           H
ATOM    452  N   HIS A  49      17.056  -3.512  14.577  1.00 93.68           N
ATOM    453  CA  HIS A  49      18.070  -4.192  13.790  1.00 93.68           C
ATOM    454  C   HIS A  49      17.499  -4.553  12.418  1.00 93.68           C
ATOM    455  O   HIS A  49      18.191  -4.450  11.406  1.00 93.68           O
ATOM    456  HA  HIS A  49      18.890  -3.486  13.659  1.00 93.68           H
ATOM    457  CB  HIS A  49      18.617  -5.407  14.543  1.00 93.68           C
ATOM    458 1HB  HIS A  49      17.784  -6.045  14.837  1.00 93.68           H
ATOM    459 2HB  HIS A  49      19.242  -5.990  13.866  1.00 93.68           H
ATOM    460  CG  HIS A  49      19.423  -5.057  15.771  1.00 93.68           C
ATOM    461  ND1 HIS A  49      18.839  -4.754  16.989  1.00 93.68           N
ATOM    462  HD1 HIS A  49      17.858  -4.735  17.179  1.00 93.68           H
ATOM    463  CD2 HIS A  49      20.771  -4.965  15.957  1.00 93.68           C
ATOM    464  HD2 HIS A  49      21.532  -5.142  15.197  1.00 93.68           H
ATOM    465  CE1 HIS A  49      19.802  -4.493  17.861  1.00 93.68           C
ATOM    466  HE1 HIS A  49      19.663  -4.221  18.907  1.00 93.68           H
ATOM    467  NE2 HIS A  49      20.999  -4.624  17.219  1.00 93.68           N
ATOM    468  HN  HIS A  49      16.436  -4.114  15.079  1.00 93.68           H
ATOM    469  N   PHE A  50      16.241  -4.969  12.427  1.00 95.03           N
ATOM    470  CA  PHE A  50      15.657  -5.612  11.262  1.00 95.03           C
ATOM    471  C   PHE A  50      15.168  -4.574  10.250  1.00 95.03           C
ATOM    472  O   PHE A  50      15.422  -4.700   9.053  1.00 95.03           O
ATOM    473  HA  PHE A  50      16.436  -6.223  10.805  1.00 95.03           H
ATOM    474  CB  PHE A  50      14.461  -6.429  11.755  1.00 95.03           C
ATOM    475 1HB  PHE A  50      14.809  -7.158  12.487  1.00 95.03           H
ATOM    476 2HB  PHE A  50      13.768  -5.765  12.271  1.00 95.03           H
ATOM    477  CG  PHE A  50      13.708  -7.163  10.643  1.00 95.03           C
ATOM    478  CD1 PHE A  50      12.469  -6.746  10.271  1.00 95.03           C
ATOM    479  HD1 PHE A  50      12.012  -5.888  10.764  1.00 95.03           H
ATOM    480  CD2 PHE A  50      14.279  -8.233  10.028  1.00 95.03           C
ATOM    481  HD2 PHE A  50      15.272  -8.568  10.326  1.00 95.03           H
ATOM    482  CE1 PHE A  50      11.770  -7.427   9.239  1.00 95.03           C
ATOM    483  HE1 PHE A  50      10.777  -7.093   8.941  1.00 95.03           H
ATOM    484  CE2 PHE A  50      13.581  -8.915   8.996  1.00 95.03           C
ATOM    485  HE2 PHE A  50      14.038  -9.772   8.502  1.00 95.03           H
ATOM    486  CZ  PHE A  50      12.341  -8.497   8.623  1.00 95.03           C
ATOM    487  HZ  PHE A  50      11.805  -9.020   7.831  1.00 95.03           H
ATOM    488  HN  PHE A  50      15.626  -4.872  13.209  1.00 95.03           H
ATOM    489  N   LEU A  51      14.474  -3.571  10.768  1.00 94.63           N
ATOM    490  CA  LEU A  51      13.645  -2.722   9.929  1.00 94.63           C
ATOM    491  C   LEU A  51      14.541  -1.781   9.120  1.00 94.63           C
ATOM    492  O   LEU A  51      14.417  -1.697   7.899  1.00 94.63           O
ATOM    493  HA  LEU A  51      13.111  -3.371   9.235  1.00 94.63           H
ATOM    494  CB  LEU A  51      12.594  -1.997  10.772  1.00 94.63           C
ATOM    495 1HB  LEU A  51      13.109  -1.403  11.527  1.00 94.63           H
ATOM    496 2HB  LEU A  51      12.059  -1.299  10.128  1.00 94.63           H
ATOM    497  CG  LEU A  51      11.568  -2.887  11.476  1.00 94.63           C
ATOM    498  HG  LEU A  51      12.100  -3.540  12.168  1.00 94.63           H
ATOM    499  CD1 LEU A  51      10.592  -2.050  12.304  1.00 94.63           C
ATOM    500 1HD1 LEU A  51      11.143  -1.488  13.058  1.00 94.63           H
ATOM    501 2HD1 LEU A  51      10.063  -1.357  11.650  1.00 94.63           H
ATOM    502 3HD1 LEU A  51       9.874  -2.707  12.793  1.00 94.63           H
ATOM    503  CD2 LEU A  51      10.844  -3.788  10.473  1.00 94.63           C
ATOM    504 1HD2 LEU A  51      10.326  -3.171   9.739  1.00 94.63           H
ATOM    505 2HD2 LEU A  51      11.569  -4.424   9.966  1.00 94.63           H
ATOM    506 3HD2 LEU A  51      10.121  -4.410  11.000  1.00 94.63           H
ATOM    507  HN  LEU A  51      14.471  -3.335  11.740  1.00 94.63           H
ATOM    508  N   PRO A  52      15.456  -1.060   9.782  1.00 95.50           N
ATOM    509  CA  PRO A  52      16.160   0.047   9.131  1.00 95.50           C
ATOM    510  C   PRO A  52      16.811  -0.374   7.823  1.00 95.50           C
ATOM    511  O   PRO A  52      16.604   0.261   6.790  1.00 95.50           O
ATOM    512  HA  PRO A  52      15.454   0.831   8.858  1.00 95.50           H
ATOM    513  CB  PRO A  52      17.198   0.477  10.169  1.00 95.50           C
ATOM    514 1HB  PRO A  52      18.148  -0.039  10.025  1.00 95.50           H
ATOM    515 2HB  PRO A  52      17.405   1.546  10.110  1.00 95.50           H
ATOM    516  CG  PRO A  52      16.548   0.101  11.495  1.00 95.50           C
ATOM    517 1HG  PRO A  52      17.283   0.014  12.296  1.00 95.50           H
ATOM    518 2HG  PRO A  52      15.827   0.851  11.820  1.00 95.50           H
ATOM    519  CD  PRO A  52      15.885  -1.231  11.182  1.00 95.50           C
ATOM    520 1HD  PRO A  52      16.580  -2.064  11.289  1.00 95.50           H
ATOM    521 2HD  PRO A  52      15.047  -1.432  11.849  1.00 95.50           H
ATOM    522  N   PRO A  53      17.610  -1.450   7.836  1.00 96.42           N
ATOM    523  CA  PRO A  53      18.282  -1.905   6.616  1.00 96.42           C
ATOM    524  C   PRO A  53      17.312  -2.105   5.463  1.00 96.42           C
ATOM    525  O   PRO A  53      17.600  -1.722   4.331  1.00 96.42           O
ATOM    526  HA  PRO A  53      18.983  -1.147   6.270  1.00 96.42           H
ATOM    527  CB  PRO A  53      18.944  -3.219   7.036  1.00 96.42           C
ATOM    528 1HB  PRO A  53      18.297  -4.075   6.841  1.00 96.42           H
ATOM    529 2HB  PRO A  53      19.872  -3.393   6.492  1.00 96.42           H
ATOM    530  CG  PRO A  53      19.192  -3.029   8.528  1.00 96.42           C
ATOM    531 1HG  PRO A  53      19.328  -3.982   9.040  1.00 96.42           H
ATOM    532 2HG  PRO A  53      20.094  -2.447   8.717  1.00 96.42           H
ATOM    533  CD  PRO A  53      17.938  -2.306   8.991  1.00 96.42           C
ATOM    534 1HD  PRO A  53      17.129  -3.001   9.216  1.00 96.42           H
ATOM    535 2HD  PRO A  53      18.116  -1.725   9.896  1.00 96.42           H
ATOM    536  N   LEU A  54      16.176  -2.707   5.785  1.00 95.53           N
ATOM    537  CA  LEU A  54      15.216  -3.088   4.764  1.00 95.53           C
ATOM    538  C   LEU A  54      14.553  -1.831   4.198  1.00 95.53           C
ATOM    539  O   LEU A  54      14.391  -1.702   2.986  1.00 95.53           O
ATOM    540  HA  LEU A  54      15.768  -3.578   3.962  1.00 95.53           H
ATOM    541  CB  LEU A  54      14.222  -4.111   5.318  1.00 95.53           C
ATOM    542 1HB  LEU A  54      13.777  -3.702   6.225  1.00 95.53           H
ATOM    543 2HB  LEU A  54      13.415  -4.234   4.595  1.00 95.53           H
ATOM    544  CG  LEU A  54      14.792  -5.493   5.642  1.00 95.53           C
ATOM    545  HG  LEU A  54      15.616  -5.366   6.344  1.00 95.53           H
ATOM    546  CD1 LEU A  54      13.745  -6.372   6.329  1.00 95.53           C
ATOM    547 1HD1 LEU A  54      13.426  -5.898   7.258  1.00 95.53           H
ATOM    548 2HD1 LEU A  54      12.885  -6.494   5.670  1.00 95.53           H
ATOM    549 3HD1 LEU A  54      14.176  -7.348   6.548  1.00 95.53           H
ATOM    550  CD2 LEU A  54      15.365  -6.158   4.389  1.00 95.53           C
ATOM    551 1HD2 LEU A  54      14.576  -6.271   3.645  1.00 95.53           H
ATOM    552 2HD2 LEU A  54      16.163  -5.538   3.981  1.00 95.53           H
ATOM    553 3HD2 LEU A  54      15.764  -7.139   4.648  1.00 95.53           H
ATOM    554  HN  LEU A  54      15.909  -2.934   6.722  1.00 95.53           H
ATOM    555  N   TYR A  55      14.187  -0.935   5.104  1.00 94.64           N
ATOM    556  CA  TYR A  55      13.501   0.285   4.715  1.00 94.64           C
ATOM    557  C   TYR A  55      14.382   1.142   3.804  1.00 94.64           C
ATOM    558  O   TYR A  55      13.886   1.776   2.873  1.00 94.64           O
ATOM    559  HA  TYR A  55      12.596   0.005   4.175  1.00 94.64           H
ATOM    560  CB  TYR A  55      13.233   1.050   6.012  1.00 94.64           C
ATOM    561 1HB  TYR A  55      14.140   1.049   6.617  1.00 94.64           H
ATOM    562 2HB  TYR A  55      13.013   2.090   5.770  1.00 94.64           H
ATOM    563  CG  TYR A  55      12.083   0.481   6.845  1.00 94.64           C
ATOM    564  CD1 TYR A  55      11.305  -0.541   6.339  1.00 94.64           C
ATOM    565  HD1 TYR A  55      11.511  -0.943   5.347  1.00 94.64           H
ATOM    566  CD2 TYR A  55      11.822   0.989   8.101  1.00 94.64           C
ATOM    567  HD2 TYR A  55      12.436   1.796   8.500  1.00 94.64           H
ATOM    568  CE1 TYR A  55      10.223  -1.077   7.122  1.00 94.64           C
ATOM    569  HE1 TYR A  55       9.601  -1.885   6.735  1.00 94.64           H
ATOM    570  CE2 TYR A  55      10.740   0.453   8.884  1.00 94.64           C
ATOM    571  HE2 TYR A  55      10.523   0.845   9.878  1.00 94.64           H
ATOM    572  CZ  TYR A  55       9.993  -0.554   8.356  1.00 94.64           C
ATOM    573  OH  TYR A  55       8.971  -1.060   9.096  1.00 94.64           O
ATOM    574  HH  TYR A  55       8.479  -1.754   8.570  1.00 94.64           H
ATOM    575  HN  TYR A  55      14.352  -1.033   6.085  1.00 94.64           H
ATOM    576  N   TRP A  56      15.672   1.135   4.103  1.00 95.91           N
ATOM    577  CA  TRP A  56      16.637   1.836   3.274  1.00 95.91           C
ATOM    578  C   TRP A  56      16.685   1.138   1.913  1.00 95.91           C
ATOM    579  O   TRP A  56      16.687   1.797   0.874  1.00 95.91           O
ATOM    580  HA  TRP A  56      16.291   2.862   3.155  1.00 95.91           H
ATOM    581  CB  TRP A  56      18.004   1.903   3.959  1.00 95.91           C
ATOM    582 1HB  TRP A  56      18.138   1.007   4.566  1.00 95.91           H
ATOM    583 2HB  TRP A  56      18.782   1.891   3.197  1.00 95.91           H
ATOM    584  CG  TRP A  56      18.196   3.135   4.845  1.00 95.91           C
ATOM    585  CD1 TRP A  56      18.324   3.181   6.178  1.00 95.91           C
ATOM    586  HD1 TRP A  56      18.306   2.306   6.827  1.00 95.91           H
ATOM    587  CD2 TRP A  56      18.277   4.507   4.404  1.00 95.91           C
ATOM    588  NE1 TRP A  56      18.481   4.477   6.627  1.00 95.91           N
ATOM    589  HE1 TRP A  56      18.595   4.765   7.577  1.00 95.91           H
ATOM    590  CE2 TRP A  56      18.452   5.309   5.513  1.00 95.91           C
ATOM    591  CE3 TRP A  56      18.206   5.052   3.110  1.00 95.91           C
ATOM    592  HE3 TRP A  56      18.068   4.440   2.218  1.00 95.91           H
ATOM    593  CZ2 TRP A  56      18.569   6.702   5.441  1.00 95.91           C
ATOM    594  HZ2 TRP A  56      18.706   7.313   6.333  1.00 95.91           H
ATOM    595  CZ3 TRP A  56      18.325   6.446   3.055  1.00 95.91           C
ATOM    596  HZ3 TRP A  56      18.276   6.920   2.075  1.00 95.91           H
ATOM    597  CH2 TRP A  56      18.500   7.267   4.162  1.00 95.91           C
ATOM    598  HH2 TRP A  56      18.585   8.346   4.036  1.00 95.91           H
ATOM    599  HN  TRP A  56      16.060   0.662   4.895  1.00 95.91           H
ATOM    600  N   LEU A  57      16.723  -0.185   1.962  1.00 96.19           N
ATOM    601  CA  LEU A  57      16.789  -0.978   0.747  1.00 96.19           C
ATOM    602  C   LEU A  57      15.547  -0.705  -0.104  1.00 96.19           C
ATOM    603  O   LEU A  57      15.656  -0.420  -1.295  1.00 96.19           O
ATOM    604  HA  LEU A  57      17.667  -0.650   0.190  1.00 96.19           H
ATOM    605  CB  LEU A  57      16.991  -2.457   1.082  1.00 96.19           C
ATOM    606 1HB  LEU A  57      17.899  -2.553   1.678  1.00 96.19           H
ATOM    607 2HB  LEU A  57      16.162  -2.784   1.709  1.00 96.19           H
ATOM    608  CG  LEU A  57      17.097  -3.407  -0.112  1.00 96.19           C
ATOM    609  HG  LEU A  57      16.283  -3.182  -0.801  1.00 96.19           H
ATOM    610  CD1 LEU A  57      18.406  -3.189  -0.873  1.00 96.19           C
ATOM    611 1HD1 LEU A  57      18.447  -2.163  -1.238  1.00 96.19           H
ATOM    612 2HD1 LEU A  57      19.249  -3.371  -0.206  1.00 96.19           H
ATOM    613 3HD1 LEU A  57      18.455  -3.877  -1.717  1.00 96.19           H
ATOM    614  CD2 LEU A  57      16.925  -4.863   0.328  1.00 96.19           C
ATOM    615 1HD2 LEU A  57      17.703  -5.118   1.048  1.00 96.19           H
ATOM    616 2HD2 LEU A  57      15.947  -4.989   0.790  1.00 96.19           H
ATOM    617 3HD2 LEU A  57      17.005  -5.517  -0.540  1.00 96.19           H
ATOM    618  HN  LEU A  57      16.708  -0.713   2.811  1.00 96.19           H
ATOM    619  N   VAL A  58      14.394  -0.801   0.542  1.00 95.05           N
ATOM    620  CA  VAL A  58      13.130  -0.623  -0.153  1.00 95.05           C
ATOM    621  C   VAL A  58      13.084   0.778  -0.767  1.00 95.05           C
ATOM    622  O   VAL A  58      12.691   0.941  -1.921  1.00 95.05           O
ATOM    623  HA  VAL A  58      13.089  -1.359  -0.955  1.00 95.05           H
ATOM    624  CB  VAL A  58      11.965  -0.896   0.801  1.00 95.05           C
ATOM    625  HB  VAL A  58      12.113  -0.287   1.693  1.00 95.05           H
ATOM    626  CG1 VAL A  58      10.632  -0.490   0.170  1.00 95.05           C
ATOM    627 1HG1 VAL A  58      10.650   0.575  -0.064  1.00 95.05           H
ATOM    628 2HG1 VAL A  58      10.475  -1.060  -0.746  1.00 95.05           H
ATOM    629 3HG1 VAL A  58       9.822  -0.695   0.869  1.00 95.05           H
ATOM    630  CG2 VAL A  58      11.943  -2.364   1.233  1.00 95.05           C
ATOM    631 1HG2 VAL A  58      11.832  -2.999   0.354  1.00 95.05           H
ATOM    632 2HG2 VAL A  58      12.876  -2.608   1.741  1.00 95.05           H
ATOM    633 3HG2 VAL A  58      11.106  -2.531   1.910  1.00 95.05           H
ATOM    634  HN  VAL A  58      14.315  -0.997   1.519  1.00 95.05           H
ATOM    635  N   PHE A  59      13.489   1.754   0.033  1.00 96.48           N
ATOM    636  CA  PHE A  59      13.498   3.135  -0.417  1.00 96.48           C
ATOM    637  C   PHE A  59      14.298   3.285  -1.712  1.00 96.48           C
ATOM    638  O   PHE A  59      13.798   3.827  -2.696  1.00 96.48           O
ATOM    639  HA  PHE A  59      12.462   3.423  -0.597  1.00 96.48           H
ATOM    640  CB  PHE A  59      14.170   3.960   0.683  1.00 96.48           C
ATOM    641 1HB  PHE A  59      13.547   3.931   1.577  1.00 96.48           H
ATOM    642 2HB  PHE A  59      15.121   3.494   0.942  1.00 96.48           H
ATOM    643  CG  PHE A  59      14.421   5.420   0.301  1.00 96.48           C
ATOM    644  CD1 PHE A  59      15.692   5.902   0.255  1.00 96.48           C
ATOM    645  HD1 PHE A  59      16.531   5.248   0.491  1.00 96.48           H
ATOM    646  CD2 PHE A  59      13.373   6.235   0.007  1.00 96.48           C
ATOM    647  HD2 PHE A  59      12.354   5.849   0.044  1.00 96.48           H
ATOM    648  CE1 PHE A  59      15.925   7.257  -0.100  1.00 96.48           C
ATOM    649  HE1 PHE A  59      16.943   7.643  -0.136  1.00 96.48           H
ATOM    650  CE2 PHE A  59      13.606   7.591  -0.348  1.00 96.48           C
ATOM    651  HE2 PHE A  59      12.766   8.244  -0.583  1.00 96.48           H
ATOM    652  CZ  PHE A  59      14.877   8.073  -0.393  1.00 96.48           C
ATOM    653  HZ  PHE A  59      15.055   9.113  -0.666  1.00 96.48           H
ATOM    654  HN  PHE A  59      13.808   1.612   0.970  1.00 96.48           H
ATOM    655  N   ILE A  60      15.529   2.796  -1.669  1.00 96.62           N
ATOM    656  CA  ILE A  60      16.459   3.012  -2.765  1.00 96.62           C
ATOM    657  C   ILE A  60      15.905   2.360  -4.034  1.00 96.62           C
ATOM    658  O   ILE A  60      15.796   3.010  -5.072  1.00 96.62           O
ATOM    659  HA  ILE A  60      16.525   4.088  -2.930  1.00 96.62           H
ATOM    660  CB  ILE A  60      17.858   2.526  -2.384  1.00 96.62           C
ATOM    661  HB  ILE A  60      17.771   1.519  -1.975  1.00 96.62           H
ATOM    662  CG1 ILE A  60      18.466   3.407  -1.290  1.00 96.62           C
ATOM    663 1HG1 ILE A  60      18.736   4.377  -1.708  1.00 96.62           H
ATOM    664 2HG1 ILE A  60      17.725   3.590  -0.512  1.00 96.62           H
ATOM    665  CG2 ILE A  60      18.762   2.436  -3.615  1.00 96.62           C
ATOM    666 1HG2 ILE A  60      18.331   1.735  -4.331  1.00 96.62           H
ATOM    667 2HG2 ILE A  60      18.847   3.420  -4.076  1.00 96.62           H
ATOM    668 3HG2 ILE A  60      19.750   2.088  -3.316  1.00 96.62           H
ATOM    669  CD1 ILE A  60      19.703   2.746  -0.679  1.00 96.62           C
ATOM    670 1HD1 ILE A  60      19.425   1.788  -0.241  1.00 96.62           H
ATOM    671 2HD1 ILE A  60      20.451   2.587  -1.455  1.00 96.62           H
ATOM    672 3HD1 ILE A  60      20.115   3.393   0.096  1.00 96.62           H
ATOM    673  HN  ILE A  60      15.892   2.262  -0.906  1.00 96.62           H
ATOM    674  N   VAL A  61      15.571   1.084  -3.908  1.00 94.86           N
ATOM    675  CA  VAL A  61      15.179   0.296  -5.063  1.00 94.86           C
ATOM    676  C   VAL A  61      13.874   0.853  -5.636  1.00 94.86           C
ATOM    677  O   VAL A  61      13.728   0.978  -6.851  1.00 94.86           O
ATOM    678  HA  VAL A  61      15.963   0.399  -5.813  1.00 94.86           H
ATOM    679  CB  VAL A  61      15.081  -1.182  -4.680  1.00 94.86           C
ATOM    680  HB  VAL A  61      14.379  -1.267  -3.849  1.00 94.86           H
ATOM    681  CG1 VAL A  61      14.536  -2.015  -5.842  1.00 94.86           C
ATOM    682 1HG1 VAL A  61      13.542  -1.657  -6.111  1.00 94.86           H
ATOM    683 2HG1 VAL A  61      15.201  -1.920  -6.700  1.00 94.86           H
ATOM    684 3HG1 VAL A  61      14.476  -3.061  -5.542  1.00 94.86           H
ATOM    685  CG2 VAL A  61      16.434  -1.717  -4.208  1.00 94.86           C
ATOM    686 1HG2 VAL A  61      17.165  -1.612  -5.010  1.00 94.86           H
ATOM    687 2HG2 VAL A  61      16.766  -1.151  -3.338  1.00 94.86           H
ATOM    688 3HG2 VAL A  61      16.336  -2.770  -3.942  1.00 94.86           H
ATOM    689  HN  VAL A  61      15.566   0.591  -3.038  1.00 94.86           H
ATOM    690  N   GLY A  62      12.958   1.172  -4.733  1.00 94.93           N
ATOM    691  CA  GLY A  62      11.643   1.641  -5.136  1.00 94.93           C
ATOM    692  C   GLY A  62      11.733   3.009  -5.816  1.00 94.93           C
ATOM    693  O   GLY A  62      11.055   3.256  -6.813  1.00 94.93           O
ATOM    694 1HA  GLY A  62      11.188   0.922  -5.817  1.00 94.93           H
ATOM    695 2HA  GLY A  62      10.994   1.708  -4.263  1.00 94.93           H
ATOM    696  HN  GLY A  62      13.102   1.115  -3.746  1.00 94.93           H
ATOM    697  N   ALA A  63      12.575   3.861  -5.251  1.00 95.64           N
ATOM    698  CA  ALA A  63      12.711   5.220  -5.748  1.00 95.64           C
ATOM    699  C   ALA A  63      13.246   5.182  -7.181  1.00 95.64           C
ATOM    700  O   ALA A  63      12.747   5.893  -8.053  1.00 95.64           O
ATOM    701  HA  ALA A  63      11.720   5.673  -5.751  1.00 95.64           H
ATOM    702  CB  ALA A  63      13.617   6.019  -4.809  1.00 95.64           C
ATOM    703 1HB  ALA A  63      13.178   6.040  -3.812  1.00 95.64           H
ATOM    704 2HB  ALA A  63      14.599   5.549  -4.764  1.00 95.64           H
ATOM    705 3HB  ALA A  63      13.719   7.038  -5.182  1.00 95.64           H
ATOM    706  HN  ALA A  63      13.157   3.637  -4.469  1.00 95.64           H
ATOM    707  N   LEU A  64      14.254   4.346  -7.382  1.00 94.01           N
ATOM    708  CA  LEU A  64      14.868   4.215  -8.692  1.00 94.01           C
ATOM    709  C   LEU A  64      13.835   3.673  -9.682  1.00 94.01           C
ATOM    710  O   LEU A  64      13.680   4.210 -10.778  1.00 94.01           O
ATOM    711  HA  LEU A  64      15.166   5.212  -9.015  1.00 94.01           H
ATOM    712  CB  LEU A  64      16.140   3.368  -8.605  1.00 94.01           C
ATOM    713 1HB  LEU A  64      15.894   2.429  -8.109  1.00 94.01           H
ATOM    714 2HB  LEU A  64      16.457   3.120  -9.618  1.00 94.01           H
ATOM    715  CG  LEU A  64      17.321   4.006  -7.872  1.00 94.01           C
ATOM    716  HG  LEU A  64      16.981   4.324  -6.886  1.00 94.01           H
ATOM    717  CD1 LEU A  64      18.446   2.991  -7.656  1.00 94.01           C
ATOM    718 1HD1 LEU A  64      18.073   2.158  -7.060  1.00 94.01           H
ATOM    719 2HD1 LEU A  64      18.791   2.621  -8.622  1.00 94.01           H
ATOM    720 3HD1 LEU A  64      19.273   3.471  -7.133  1.00 94.01           H
ATOM    721  CD2 LEU A  64      17.811   5.257  -8.605  1.00 94.01           C
ATOM    722 1HD2 LEU A  64      18.129   4.986  -9.612  1.00 94.01           H
ATOM    723 2HD2 LEU A  64      17.001   5.984  -8.663  1.00 94.01           H
ATOM    724 3HD2 LEU A  64      18.651   5.690  -8.063  1.00 94.01           H
ATOM    725  HN  LEU A  64      14.650   3.767  -6.669  1.00 94.01           H
ATOM    726  N   GLY A  65      13.156   2.617  -9.261  1.00 92.01           N
ATOM    727  CA  GLY A  65      12.237   1.918 -10.143  1.00 92.01           C
ATOM    728  C   GLY A  65      11.117   2.847 -10.617  1.00 92.01           C
ATOM    729  O   GLY A  65      10.880   2.977 -11.816  1.00 92.01           O
ATOM    730 1HA  GLY A  65      12.779   1.528 -11.004  1.00 92.01           H
ATOM    731 2HA  GLY A  65      11.807   1.062  -9.622  1.00 92.01           H
ATOM    732  HN  GLY A  65      13.225   2.239  -8.338  1.00 92.01           H
ATOM    733  N   ASN A  66      10.459   3.469  -9.649  1.00 93.53           N
ATOM    734  CA  ASN A  66       9.270   4.253  -9.937  1.00 93.53           C
ATOM    735  C   ASN A  66       9.671   5.524 -10.688  1.00 93.53           C
ATOM    736  O   ASN A  66       8.941   5.991 -11.560  1.00 93.53           O
ATOM    737  HA  ASN A  66       8.634   3.599 -10.534  1.00 93.53           H
ATOM    738  CB  ASN A  66       8.559   4.670  -8.648  1.00 93.53           C
ATOM    739 1HB  ASN A  66       9.290   5.044  -7.931  1.00 93.53           H
ATOM    740 2HB  ASN A  66       7.870   5.488  -8.857  1.00 93.53           H
ATOM    741  CG  ASN A  66       7.795   3.493  -8.038  1.00 93.53           C
ATOM    742  OD1 ASN A  66       6.810   3.013  -8.576  1.00 93.53           O
ATOM    743  ND2 ASN A  66       8.300   3.057  -6.888  1.00 93.53           N
ATOM    744 1HD2 ASN A  66       9.111   3.496  -6.500  1.00 93.53           H
ATOM    745 2HD2 ASN A  66       7.870   2.291  -6.411  1.00 93.53           H
ATOM    746  HN  ASN A  66      10.726   3.444  -8.686  1.00 93.53           H
ATOM    747  N   SER A  67      10.832   6.047 -10.322  1.00 92.73           N
ATOM    748  CA  SER A  67      11.349   7.244 -10.964  1.00 92.73           C
ATOM    749  C   SER A  67      11.579   6.981 -12.454  1.00 92.73           C
ATOM    750  O   SER A  67      11.339   7.854 -13.286  1.00 92.73           O
ATOM    751  HA  SER A  67      10.579   8.002 -10.824  1.00 92.73           H
ATOM    752  CB  SER A  67      12.647   7.708 -10.300  1.00 92.73           C
ATOM    753 1HB  SER A  67      13.388   6.911 -10.357  1.00 92.73           H
ATOM    754 2HB  SER A  67      13.051   8.559 -10.849  1.00 92.73           H
ATOM    755  OG  SER A  67      12.449   8.074  -8.937  1.00 92.73           O
ATOM    756  HG  SER A  67      12.900   7.415  -8.337  1.00 92.73           H
ATOM    757  HN  SER A  67      11.415   5.669  -9.603  1.00 92.73           H
ATOM    758  N   LEU A  68      12.042   5.774 -12.744  1.00 88.82           N
ATOM    759  CA  LEU A  68      12.308   5.386 -14.119  1.00 88.82           C
ATOM    760  C   LEU A  68      10.988   5.315 -14.889  1.00 88.82           C
ATOM    761  O   LEU A  68      10.928   5.687 -16.060  1.00 88.82           O
ATOM    762  HA  LEU A  68      12.927   6.165 -14.565  1.00 88.82           H
ATOM    763  CB  LEU A  68      13.115   4.086 -14.162  1.00 88.82           C
ATOM    764 1HB  LEU A  68      14.051   4.245 -13.626  1.00 88.82           H
ATOM    765 2HB  LEU A  68      12.562   3.321 -13.617  1.00 88.82           H
ATOM    766  CG  LEU A  68      13.442   3.546 -15.555  1.00 88.82           C
ATOM    767  HG  LEU A  68      12.504   3.332 -16.068  1.00 88.82           H
ATOM    768  CD1 LEU A  68      14.184   4.593 -16.389  1.00 88.82           C
ATOM    769 1HD1 LEU A  68      13.560   5.480 -16.496  1.00 88.82           H
ATOM    770 2HD1 LEU A  68      15.115   4.861 -15.890  1.00 88.82           H
ATOM    771 3HD1 LEU A  68      14.404   4.183 -17.375  1.00 88.82           H
ATOM    772  CD2 LEU A  68      14.218   2.230 -15.465  1.00 88.82           C
ATOM    773 1HD2 LEU A  68      15.151   2.395 -14.926  1.00 88.82           H
ATOM    774 2HD2 LEU A  68      13.618   1.491 -14.935  1.00 88.82           H
ATOM    775 3HD2 LEU A  68      14.438   1.868 -16.469  1.00 88.82           H
ATOM    776  HN  LEU A  68      12.234   5.070 -12.061  1.00 88.82           H
ATOM    777  N   VAL A  69       9.962   4.837 -14.200  1.00 88.26           N
ATOM    778  CA  VAL A  69       8.644   4.724 -14.801  1.00 88.26           C
ATOM    779  C   VAL A  69       8.188   6.103 -15.281  1.00 88.26           C
ATOM    780  O   VAL A  69       7.727   6.249 -16.412  1.00 88.26           O
ATOM    781  HA  VAL A  69       8.731   4.063 -15.663  1.00 88.26           H
ATOM    782  CB  VAL A  69       7.670   4.084 -13.810  1.00 88.26           C
ATOM    783  HB  VAL A  69       7.691   4.672 -12.892  1.00 88.26           H
ATOM    784  CG1 VAL A  69       6.240   4.111 -14.352  1.00 88.26           C
ATOM    785 1HG1 VAL A  69       5.935   5.143 -14.523  1.00 88.26           H
ATOM    786 2HG1 VAL A  69       6.196   3.558 -15.290  1.00 88.26           H
ATOM    787 3HG1 VAL A  69       5.568   3.650 -13.627  1.00 88.26           H
ATOM    788  CG2 VAL A  69       8.099   2.657 -13.464  1.00 88.26           C
ATOM    789 1HG2 VAL A  69       8.120   2.054 -14.371  1.00 88.26           H
ATOM    790 2HG2 VAL A  69       9.092   2.674 -13.016  1.00 88.26           H
ATOM    791 3HG2 VAL A  69       7.389   2.225 -12.757  1.00 88.26           H
ATOM    792  HN  VAL A  69      10.021   4.530 -13.250  1.00 88.26           H
ATOM    793  N   ILE A  70       8.332   7.080 -14.398  1.00 89.75           N
ATOM    794  CA  ILE A  70       7.860   8.424 -14.685  1.00 89.75           C
ATOM    795  C   ILE A  70       8.630   8.985 -15.882  1.00 89.75           C
ATOM    796  O   ILE A  70       8.043   9.607 -16.766  1.00 89.75           O
ATOM    797  HA  ILE A  70       6.807   8.350 -14.955  1.00 89.75           H
ATOM    798  CB  ILE A  70       7.946   9.300 -13.433  1.00 89.75           C
ATOM    799  HB  ILE A  70       8.965   9.249 -13.050  1.00 89.75           H
ATOM    800  CG1 ILE A  70       7.022   8.777 -12.332  1.00 89.75           C
ATOM    801 1HG1 ILE A  70       5.988   8.806 -12.676  1.00 89.75           H
ATOM    802 2HG1 ILE A  70       7.258   7.734 -12.120  1.00 89.75           H
ATOM    803  CG2 ILE A  70       7.664  10.766 -13.770  1.00 89.75           C
ATOM    804 1HG2 ILE A  70       8.396  11.120 -14.495  1.00 89.75           H
ATOM    805 2HG2 ILE A  70       6.662  10.855 -14.191  1.00 89.75           H
ATOM    806 3HG2 ILE A  70       7.731  11.367 -12.863  1.00 89.75           H
ATOM    807  CD1 ILE A  70       7.164   9.608 -11.056  1.00 89.75           C
ATOM    808 1HD1 ILE A  70       8.194   9.556 -10.701  1.00 89.75           H
ATOM    809 2HD1 ILE A  70       6.904  10.645 -11.266  1.00 89.75           H
ATOM    810 3HD1 ILE A  70       6.496   9.214 -10.290  1.00 89.75           H
ATOM    811  HN  ILE A  70       8.760   6.965 -13.501  1.00 89.75           H
ATOM    812  N   LEU A  71       9.933   8.744 -15.873  1.00 86.52           N
ATOM    813  CA  LEU A  71      10.804   9.304 -16.892  1.00 86.52           C
ATOM    814  C   LEU A  71      10.381   8.778 -18.265  1.00 86.52           C
ATOM    815  O   LEU A  71      10.301   9.539 -19.228  1.00 86.52           O
ATOM    816  HA  LEU A  71      10.668  10.385 -16.880  1.00 86.52           H
ATOM    817  CB  LEU A  71      12.271   9.028 -16.553  1.00 86.52           C
ATOM    818 1HB  LEU A  71      12.441   9.304 -15.513  1.00 86.52           H
ATOM    819 2HB  LEU A  71      12.445   7.955 -16.631  1.00 86.52           H
ATOM    820  CG  LEU A  71      13.306   9.749 -17.419  1.00 86.52           C
ATOM    821  HG  LEU A  71      12.915  10.735 -17.669  1.00 86.52           H
ATOM    822  CD1 LEU A  71      14.611   9.963 -16.649  1.00 86.52           C
ATOM    823 1HD1 LEU A  71      14.415  10.566 -15.763  1.00 86.52           H
ATOM    824 2HD1 LEU A  71      15.018   8.997 -16.348  1.00 86.52           H
ATOM    825 3HD1 LEU A  71      15.329  10.477 -17.287  1.00 86.52           H
ATOM    826  CD2 LEU A  71      13.533   9.005 -18.736  1.00 86.52           C
ATOM    827 1HD2 LEU A  71      13.893   7.998 -18.527  1.00 86.52           H
ATOM    828 2HD2 LEU A  71      12.595   8.948 -19.288  1.00 86.52           H
ATOM    829 3HD2 LEU A  71      14.274   9.539 -19.332  1.00 86.52           H
ATOM    830  HN  LEU A  71      10.392   8.179 -15.188  1.00 86.52           H
ATOM    831  N   VAL A  72      10.121   7.479 -18.311  1.00 80.90           N
ATOM    832  CA  VAL A  72       9.820   6.821 -19.571  1.00 80.90           C
ATOM    833  C   VAL A  72       8.466   7.312 -20.088  1.00 80.90           C
ATOM    834  O   VAL A  72       8.281   7.479 -21.292  1.00 80.90           O
ATOM    835  HA  VAL A  72      10.593   7.107 -20.285  1.00 80.90           H
ATOM    836  CB  VAL A  72       9.877   5.302 -19.394  1.00 80.90           C
ATOM    837  HB  VAL A  72       9.173   5.030 -18.608  1.00 80.90           H
ATOM    838  CG1 VAL A  72       9.451   4.585 -20.677  1.00 80.90           C
ATOM    839 1HG1 VAL A  72       8.430   4.869 -20.930  1.00 80.90           H
ATOM    840 2HG1 VAL A  72      10.119   4.867 -21.490  1.00 80.90           H
ATOM    841 3HG1 VAL A  72       9.501   3.507 -20.523  1.00 80.90           H
ATOM    842  CG2 VAL A  72      11.272   4.854 -18.952  1.00 80.90           C
ATOM    843 1HG2 VAL A  72      12.003   5.146 -19.706  1.00 80.90           H
ATOM    844 2HG2 VAL A  72      11.521   5.326 -18.002  1.00 80.90           H
ATOM    845 3HG2 VAL A  72      11.284   3.770 -18.834  1.00 80.90           H
ATOM    846  HN  VAL A  72      10.114   6.882 -17.510  1.00 80.90           H
ATOM    847  N   TYR A  73       7.555   7.530 -19.151  1.00 82.97           N
ATOM    848  CA  TYR A  73       6.224   8.001 -19.497  1.00 82.97           C
ATOM    849  C   TYR A  73       6.287   9.367 -20.182  1.00 82.97           C
ATOM    850  O   TYR A  73       5.549   9.623 -21.133  1.00 82.97           O
ATOM    851  HA  TYR A  73       5.780   7.279 -20.182  1.00 82.97           H
ATOM    852  CB  TYR A  73       5.470   8.141 -18.173  1.00 82.97           C
ATOM    853 1HB  TYR A  73       5.431   7.168 -17.684  1.00 82.97           H
ATOM    854 2HB  TYR A  73       6.030   8.807 -17.516  1.00 82.97           H
ATOM    855  CG  TYR A  73       4.045   8.677 -18.324  1.00 82.97           C
ATOM    856  CD1 TYR A  73       3.800  10.030 -18.204  1.00 82.97           C
ATOM    857  HD1 TYR A  73       4.622  10.717 -18.003  1.00 82.97           H
ATOM    858  CD2 TYR A  73       3.004   7.807 -18.578  1.00 82.97           C
ATOM    859  HD2 TYR A  73       3.197   6.739 -18.672  1.00 82.97           H
ATOM    860  CE1 TYR A  73       2.459  10.535 -18.346  1.00 82.97           C
ATOM    861  HE1 TYR A  73       2.252  11.601 -18.254  1.00 82.97           H
ATOM    862  CE2 TYR A  73       1.662   8.312 -18.719  1.00 82.97           C
ATOM    863  HE2 TYR A  73       0.831   7.636 -18.921  1.00 82.97           H
ATOM    864  CZ  TYR A  73       1.456   9.650 -18.596  1.00 82.97           C
ATOM    865  OH  TYR A  73       0.189  10.127 -18.730  1.00 82.97           O
ATOM    866  HH  TYR A  73      -0.435   9.379 -18.957  1.00 82.97           H
ATOM    867  HN  TYR A  73       7.713   7.391 -18.174  1.00 82.97           H
ATOM    868  N   TRP A  74       7.174  10.209 -19.673  1.00 83.67           N
ATOM    869  CA  TRP A  74       7.215  11.599 -20.094  1.00 83.67           C
ATOM    870  C   TRP A  74       7.880  11.657 -21.471  1.00 83.67           C
ATOM    871  O   TRP A  74       7.326  12.230 -22.408  1.00 83.67           O
ATOM    872  HA  TRP A  74       6.187  11.957 -20.161  1.00 83.67           H
ATOM    873  CB  TRP A  74       7.922  12.468 -19.052  1.00 83.67           C
ATOM    874 1HB  TRP A  74       8.664  11.861 -18.532  1.00 83.67           H
ATOM    875 2HB  TRP A  74       8.463  13.264 -19.564  1.00 83.67           H
ATOM    876  CG  TRP A  74       6.981  13.092 -18.020  1.00 83.67           C
ATOM    877  CD1 TRP A  74       6.437  12.512 -16.942  1.00 83.67           C
ATOM    878  HD1 TRP A  74       6.605  11.474 -16.653  1.00 83.67           H
ATOM    879  CD2 TRP A  74       6.492  14.450 -18.013  1.00 83.67           C
ATOM    880  NE1 TRP A  74       5.636  13.392 -16.243  1.00 83.67           N
ATOM    881  HE1 TRP A  74       5.125  13.192 -15.407  1.00 83.67           H
ATOM    882  CE2 TRP A  74       5.671  14.608 -16.915  1.00 83.67           C
ATOM    883  CE3 TRP A  74       6.736  15.509 -18.904  1.00 83.67           C
ATOM    884  HE3 TRP A  74       7.380  15.410 -19.778  1.00 83.67           H
ATOM    885  CZ2 TRP A  74       5.027  15.813 -16.607  1.00 83.67           C
ATOM    886  HZ2 TRP A  74       4.383  15.913 -15.733  1.00 83.67           H
ATOM    887  CZ3 TRP A  74       6.085  16.706 -18.582  1.00 83.67           C
ATOM    888  HZ3 TRP A  74       6.240  17.561 -19.242  1.00 83.67           H
ATOM    889  CH2 TRP A  74       5.255  16.882 -17.481  1.00 83.67           C
ATOM    890  HH2 TRP A  74       4.784  17.848 -17.299  1.00 83.67           H
ATOM    891  HN  TRP A  74       7.855   9.956 -18.986  1.00 83.67           H
ATOM    892  N   TYR A  75       9.057  11.055 -21.549  1.00 75.39           N
ATOM    893  CA  TYR A  75       9.953  11.306 -22.666  1.00 75.39           C
ATOM    894  C   TYR A  75       9.697  10.319 -23.807  1.00 75.39           C
ATOM    895  O   TYR A  75      10.162  10.525 -24.926  1.00 75.39           O
ATOM    896  HA  TYR A  75       9.769  12.319 -23.024  1.00 75.39           H
ATOM    897  CB  TYR A  75      11.369  11.089 -22.128  1.00 75.39           C
ATOM    898 1HB  TYR A  75      11.383  10.180 -21.527  1.00 75.39           H
ATOM    899 2HB  TYR A  75      12.045  10.927 -22.967  1.00 75.39           H
ATOM    900  CG  TYR A  75      11.898  12.250 -21.283  1.00 75.39           C
ATOM    901  CD1 TYR A  75      12.339  13.405 -21.896  1.00 75.39           C
ATOM    902  HD1 TYR A  75      12.310  13.490 -22.983  1.00 75.39           H
ATOM    903  CD2 TYR A  75      11.935  12.142 -19.908  1.00 75.39           C
ATOM    904  HD2 TYR A  75      11.587  11.230 -19.423  1.00 75.39           H
ATOM    905  CE1 TYR A  75      12.837  14.497 -21.102  1.00 75.39           C
ATOM    906  HE1 TYR A  75      13.188  15.415 -21.573  1.00 75.39           H
ATOM    907  CE2 TYR A  75      12.433  13.234 -19.113  1.00 75.39           C
ATOM    908  HE2 TYR A  75      12.467  13.162 -18.026  1.00 75.39           H
ATOM    909  CZ  TYR A  75      12.859  14.358 -19.749  1.00 75.39           C
ATOM    910  OH  TYR A  75      13.329  15.390 -18.998  1.00 75.39           O
ATOM    911  HH  TYR A  75      13.272  15.160 -18.027  1.00 75.39           H
ATOM    912  HN  TYR A  75       9.401  10.408 -20.869  1.00 75.39           H
ATOM    913  N   CYS A  76       8.958   9.268 -23.483  1.00 68.15           N
ATOM    914  CA  CYS A  76       9.100   8.007 -24.189  1.00 68.15           C
ATOM    915  C   CYS A  76       7.715   7.563 -24.664  1.00 68.15           C
ATOM    916  O   CYS A  76       7.575   7.012 -25.755  1.00 68.15           O
ATOM    917  HA  CYS A  76       9.757   8.196 -25.038  1.00 68.15           H
ATOM    918  CB  CYS A  76       9.773   6.943 -23.319  1.00 68.15           C
ATOM    919 1HB  CYS A  76       9.031   6.459 -22.684  1.00 68.15           H
ATOM    920 2HB  CYS A  76      10.208   6.168 -23.949  1.00 68.15           H
ATOM    921  SG  CYS A  76      11.074   7.711 -22.286  1.00 68.15           S
ATOM    922  HG  CYS A  76      11.778   8.211 -23.298  1.00 68.15           H
ATOM    923  HN  CYS A  76       8.273   9.269 -22.754  1.00 68.15           H
ATOM    924  N   THR A  77       6.725   7.819 -23.820  1.00 66.45           N
ATOM    925  CA  THR A  77       5.354   7.468 -24.146  1.00 66.45           C
ATOM    926  C   THR A  77       4.773   8.463 -25.152  1.00 66.45           C
ATOM    927  O   THR A  77       4.232   9.498 -24.765  1.00 66.45           O
ATOM    928  HA  THR A  77       5.355   6.490 -24.629  1.00 66.45           H
ATOM    929  CB  THR A  77       4.562   7.391 -22.840  1.00 66.45           C
ATOM    930  HB  THR A  77       4.421   8.383 -22.411  1.00 66.45           H
ATOM    931  OG1 THR A  77       5.302   6.474 -22.038  1.00 66.45           O
ATOM    932  HG1 THR A  77       5.412   5.607 -22.524  1.00 66.45           H
ATOM    933  CG2 THR A  77       3.201   6.715 -23.019  1.00 66.45           C
ATOM    934 1HG2 THR A  77       3.345   5.699 -23.383  1.00 66.45           H
ATOM    935 2HG2 THR A  77       2.607   7.279 -23.738  1.00 66.45           H
ATOM    936 3HG2 THR A  77       2.680   6.687 -22.061  1.00 66.45           H
ATOM    937  HN  THR A  77       6.849   8.258 -22.930  1.00 66.45           H
ATOM    938  N   ARG A  78       4.903   8.116 -26.424  1.00 62.67           N
ATOM    939  CA  ARG A  78       4.376   8.954 -27.487  1.00 62.67           C
ATOM    940  C   ARG A  78       2.852   9.041 -27.388  1.00 62.67           C
ATOM    941  O   ARG A  78       2.285  10.132 -27.424  1.00 62.67           O
ATOM    942  HA  ARG A  78       4.836   9.930 -27.327  1.00 62.67           H
ATOM    943  CB  ARG A  78       4.760   8.406 -28.863  1.00 62.67           C
ATOM    944 1HB  ARG A  78       4.589   7.330 -28.890  1.00 62.67           H
ATOM    945 2HB  ARG A  78       4.122   8.851 -29.626  1.00 62.67           H
ATOM    946  CG  ARG A  78       6.227   8.703 -29.181  1.00 62.67           C
ATOM    947 1HG  ARG A  78       6.446   9.749 -28.966  1.00 62.67           H
ATOM    948 2HG  ARG A  78       6.871   8.104 -28.537  1.00 62.67           H
ATOM    949  CD  ARG A  78       6.542   8.401 -30.647  1.00 62.67           C
ATOM    950 1HD  ARG A  78       6.387   7.342 -30.851  1.00 62.67           H
ATOM    951 2HD  ARG A  78       5.861   8.954 -31.295  1.00 62.67           H
ATOM    952  NE  ARG A  78       7.942   8.774 -30.952  1.00 62.67           N
ATOM    953  HE  ARG A  78       8.531   9.044 -30.190  1.00 62.67           H
ATOM    954  CZ  ARG A  78       8.469   8.772 -32.184  1.00 62.67           C
ATOM    955  NH1 ARG A  78       7.725   8.419 -33.241  1.00 62.67           N
ATOM    956 1HH1 ARG A  78       6.769   8.154 -33.114  1.00 62.67           H
ATOM    957 2HH1 ARG A  78       8.126   8.420 -34.157  1.00 62.67           H
ATOM    958  NH2 ARG A  78       9.751   9.128 -32.342  1.00 62.67           N
ATOM    959 1HH2 ARG A  78      10.159   9.132 -33.255  1.00 62.67           H
ATOM    960 2HH2 ARG A  78      10.299   9.390 -31.548  1.00 62.67           H
ATOM    961  HN  ARG A  78       5.359   7.280 -26.731  1.00 62.67           H
ATOM    962  N   VAL A  79       2.231   7.877 -27.264  1.00 69.95           N
ATOM    963  CA  VAL A  79       0.781   7.799 -27.254  1.00 69.95           C
ATOM    964  C   VAL A  79       0.313   7.240 -25.909  1.00 69.95           C
ATOM    965  O   VAL A  79       0.298   6.026 -25.709  1.00 69.95           O
ATOM    966  HA  VAL A  79       0.396   8.813 -27.365  1.00 69.95           H
ATOM    967  CB  VAL A  79       0.293   6.974 -28.447  1.00 69.95           C
ATOM    968  HB  VAL A  79       0.105   5.959 -28.098  1.00 69.95           H
ATOM    969  CG1 VAL A  79      -1.020   7.532 -28.999  1.00 69.95           C
ATOM    970 1HG1 VAL A  79      -1.783   7.505 -28.221  1.00 69.95           H
ATOM    971 2HG1 VAL A  79      -0.870   8.562 -29.325  1.00 69.95           H
ATOM    972 3HG1 VAL A  79      -1.345   6.928 -29.846  1.00 69.95           H
ATOM    973  CG2 VAL A  79       1.362   6.905 -29.540  1.00 69.95           C
ATOM    974 1HG2 VAL A  79       1.595   7.913 -29.884  1.00 69.95           H
ATOM    975 2HG2 VAL A  79       2.262   6.440 -29.138  1.00 69.95           H
ATOM    976 3HG2 VAL A  79       0.989   6.313 -30.376  1.00 69.95           H
ATOM    977  HN  VAL A  79       2.702   6.999 -27.172  1.00 69.95           H
ATOM    978  N   LYS A  80      -0.057   8.151 -25.022  1.00 77.97           N
ATOM    979  CA  LYS A  80      -0.434   7.771 -23.671  1.00 77.97           C
ATOM    980  C   LYS A  80      -1.807   7.097 -23.700  1.00 77.97           C
ATOM    981  O   LYS A  80      -2.688   7.507 -24.455  1.00 77.97           O
ATOM    982  HA  LYS A  80       0.299   7.045 -23.319  1.00 77.97           H
ATOM    983  CB  LYS A  80      -0.361   8.978 -22.734  1.00 77.97           C
ATOM    984 1HB  LYS A  80      -1.029   9.762 -23.091  1.00 77.97           H
ATOM    985 2HB  LYS A  80      -0.707   8.694 -21.741  1.00 77.97           H
ATOM    986  CG  LYS A  80       1.067   9.520 -22.648  1.00 77.97           C
ATOM    987 1HG  LYS A  80       1.686   8.832 -22.071  1.00 77.97           H
ATOM    988 2HG  LYS A  80       1.500   9.576 -23.646  1.00 77.97           H
ATOM    989  CD  LYS A  80       1.091  10.904 -21.997  1.00 77.97           C
ATOM    990 1HD  LYS A  80       0.523  11.606 -22.607  1.00 77.97           H
ATOM    991 2HD  LYS A  80       0.602  10.860 -21.023  1.00 77.97           H
ATOM    992  CE  LYS A  80       2.526  11.408 -21.831  1.00 77.97           C
ATOM    993 1HE  LYS A  80       3.086  10.725 -21.194  1.00 77.97           H
ATOM    994 2HE  LYS A  80       3.026  11.423 -22.800  1.00 77.97           H
ATOM    995  NZ  LYS A  80       2.534  12.765 -21.242  1.00 77.97           N
ATOM    996 1HZ  LYS A  80       3.491  13.057 -21.076  1.00 77.97           H
ATOM    997 2HZ  LYS A  80       2.089  13.414 -21.881  1.00 77.97           H
ATOM    998 3HZ  LYS A  80       2.027  12.755 -20.363  1.00 77.97           H
ATOM    999  HN  LYS A  80      -0.101   9.132 -25.213  1.00 77.97           H
ATOM   1000  N   THR A  81      -1.948   6.075 -22.869  1.00 81.77           N
ATOM   1001  CA  THR A  81      -3.222   5.391 -22.733  1.00 81.77           C
ATOM   1002  C   THR A  81      -3.780   5.579 -21.321  1.00 81.77           C
ATOM   1003  O   THR A  81      -3.107   6.131 -20.452  1.00 81.77           O
ATOM   1004  HA  THR A  81      -3.933   5.848 -23.421  1.00 81.77           H
ATOM   1005  CB  THR A  81      -3.014   3.923 -23.114  1.00 81.77           C
ATOM   1006  HB  THR A  81      -3.969   3.408 -23.215  1.00 81.77           H
ATOM   1007  OG1 THR A  81      -2.149   3.421 -22.099  1.00 81.77           O
ATOM   1008  HG1 THR A  81      -1.195   3.582 -22.352  1.00 81.77           H
ATOM   1009  CG2 THR A  81      -2.208   3.762 -24.404  1.00 81.77           C
ATOM   1010 1HG2 THR A  81      -1.226   4.219 -24.279  1.00 81.77           H
ATOM   1011 2HG2 THR A  81      -2.734   4.250 -25.224  1.00 81.77           H
ATOM   1012 3HG2 THR A  81      -2.089   2.702 -24.628  1.00 81.77           H
ATOM   1013  HN  THR A  81      -1.211   5.715 -22.297  1.00 81.77           H
ATOM   1014  N   MET A  82      -5.005   5.108 -21.135  1.00 84.12           N
ATOM   1015  CA  MET A  82      -5.632   5.150 -19.825  1.00 84.12           C
ATOM   1016  C   MET A  82      -4.817   4.356 -18.802  1.00 84.12           C
ATOM   1017  O   MET A  82      -4.614   4.812 -17.678  1.00 84.12           O
ATOM   1018  HA  MET A  82      -5.655   6.203 -19.544  1.00 84.12           H
ATOM   1019  CB  MET A  82      -7.044   4.567 -19.917  1.00 84.12           C
ATOM   1020 1HB  MET A  82      -7.653   5.182 -20.579  1.00 84.12           H
ATOM   1021 2HB  MET A  82      -7.002   3.571 -20.356  1.00 84.12           H
ATOM   1022  CG  MET A  82      -7.698   4.495 -18.535  1.00 84.12           C
ATOM   1023 1HG  MET A  82      -7.307   3.640 -17.983  1.00 84.12           H
ATOM   1024 2HG  MET A  82      -7.450   5.387 -17.959  1.00 84.12           H
ATOM   1025  SD  MET A  82      -9.469   4.352 -18.704  1.00 84.12           S
ATOM   1026  CE  MET A  82      -9.971   4.725 -17.033  1.00 84.12           C
ATOM   1027 1HE  MET A  82      -9.531   3.998 -16.350  1.00 84.12           H
ATOM   1028 2HE  MET A  82      -9.631   5.726 -16.766  1.00 84.12           H
ATOM   1029 3HE  MET A  82     -11.058   4.680 -16.961  1.00 84.12           H
ATOM   1030  HN  MET A  82      -5.565   4.706 -21.860  1.00 84.12           H
ATOM   1031  N   THR A  83      -4.373   3.183 -19.228  1.00 83.65           N
ATOM   1032  CA  THR A  83      -3.510   2.363 -18.396  1.00 83.65           C
ATOM   1033  C   THR A  83      -2.274   3.155 -17.964  1.00 83.65           C
ATOM   1034  O   THR A  83      -1.904   3.144 -16.791  1.00 83.65           O
ATOM   1035  HA  THR A  83      -4.055   2.101 -17.489  1.00 83.65           H
ATOM   1036  CB  THR A  83      -3.174   1.089 -19.174  1.00 83.65           C
ATOM   1037  HB  THR A  83      -2.671   1.327 -20.111  1.00 83.65           H
ATOM   1038  OG1 THR A  83      -4.425   0.419 -19.300  1.00 83.65           O
ATOM   1039  HG1 THR A  83      -5.104   1.035 -19.700  1.00 83.65           H
ATOM   1040  CG2 THR A  83      -2.312   0.118 -18.365  1.00 83.65           C
ATOM   1041 1HG2 THR A  83      -2.844  -0.172 -17.459  1.00 83.65           H
ATOM   1042 2HG2 THR A  83      -1.374   0.604 -18.095  1.00 83.65           H
ATOM   1043 3HG2 THR A  83      -2.102  -0.768 -18.964  1.00 83.65           H
ATOM   1044  HN  THR A  83      -4.592   2.794 -20.123  1.00 83.65           H
ATOM   1045  N   ASP A  84      -1.670   3.823 -18.936  1.00 84.02           N
ATOM   1046  CA  ASP A  84      -0.424   4.530 -18.695  1.00 84.02           C
ATOM   1047  C   ASP A  84      -0.660   5.633 -17.661  1.00 84.02           C
ATOM   1048  O   ASP A  84       0.219   5.931 -16.854  1.00 84.02           O
ATOM   1049  HA  ASP A  84       0.273   3.770 -18.342  1.00 84.02           H
ATOM   1050  CB  ASP A  84       0.094   5.186 -19.977  1.00 84.02           C
ATOM   1051 1HB  ASP A  84      -0.593   5.972 -20.290  1.00 84.02           H
ATOM   1052 2HB  ASP A  84       1.056   5.661 -19.783  1.00 84.02           H
ATOM   1053  CG  ASP A  84       0.245   4.155 -21.098  1.00 84.02           C
ATOM   1054  OD1 ASP A  84       0.769   3.061 -20.796  1.00 84.02           O
ATOM   1055  OD2 ASP A  84      -0.168   4.485 -22.231  1.00 84.02           O
ATOM   1056  HN  ASP A  84      -2.017   3.885 -19.871  1.00 84.02           H
ATOM   1057  N   MET A  85      -1.851   6.210 -17.720  1.00 89.29           N
ATOM   1058  CA  MET A  85      -2.217   7.267 -16.793  1.00 89.29           C
ATOM   1059  C   MET A  85      -2.251   6.749 -15.354  1.00 89.29           C
ATOM   1060  O   MET A  85      -1.758   7.408 -14.441  1.00 89.29           O
ATOM   1061  HA  MET A  85      -1.442   8.027 -16.895  1.00 89.29           H
ATOM   1062  CB  MET A  85      -3.593   7.822 -17.169  1.00 89.29           C
ATOM   1063 1HB  MET A  85      -3.598   8.110 -18.220  1.00 89.29           H
ATOM   1064 2HB  MET A  85      -4.347   7.045 -17.047  1.00 89.29           H
ATOM   1065  CG  MET A  85      -3.952   9.030 -16.301  1.00 89.29           C
ATOM   1066 1HG  MET A  85      -4.949   9.389 -16.558  1.00 89.29           H
ATOM   1067 2HG  MET A  85      -3.979   8.739 -15.251  1.00 89.29           H
ATOM   1068  SD  MET A  85      -2.756  10.332 -16.542  1.00 89.29           S
ATOM   1069  CE  MET A  85      -3.157  10.817 -18.212  1.00 89.29           C
ATOM   1070 1HE  MET A  85      -3.025   9.966 -18.879  1.00 89.29           H
ATOM   1071 2HE  MET A  85      -4.193  11.154 -18.253  1.00 89.29           H
ATOM   1072 3HE  MET A  85      -2.498  11.628 -18.523  1.00 89.29           H
ATOM   1073  HN  MET A  85      -2.559   5.965 -18.383  1.00 89.29           H
ATOM   1074  N   PHE A  86      -2.838   5.571 -15.197  1.00 90.31           N
ATOM   1075  CA  PHE A  86      -2.940   4.955 -13.885  1.00 90.31           C
ATOM   1076  C   PHE A  86      -1.566   4.512 -13.379  1.00 90.31           C
ATOM   1077  O   PHE A  86      -1.275   4.620 -12.189  1.00 90.31           O
ATOM   1078  HA  PHE A  86      -3.351   5.703 -13.208  1.00 90.31           H
ATOM   1079  CB  PHE A  86      -3.835   3.723 -14.038  1.00 90.31           C
ATOM   1080 1HB  PHE A  86      -3.428   3.086 -14.823  1.00 90.31           H
ATOM   1081 2HB  PHE A  86      -3.805   3.148 -13.113  1.00 90.31           H
ATOM   1082  CG  PHE A  86      -5.292   4.050 -14.372  1.00 90.31           C
ATOM   1083  CD1 PHE A  86      -5.889   5.138 -13.815  1.00 90.31           C
ATOM   1084  HD1 PHE A  86      -5.330   5.776 -13.131  1.00 90.31           H
ATOM   1085  CD2 PHE A  86      -5.989   3.254 -15.225  1.00 90.31           C
ATOM   1086  HD2 PHE A  86      -5.511   2.382 -15.671  1.00 90.31           H
ATOM   1087  CE1 PHE A  86      -7.242   5.441 -14.124  1.00 90.31           C
ATOM   1088  HE1 PHE A  86      -7.721   6.312 -13.677  1.00 90.31           H
ATOM   1089  CE2 PHE A  86      -7.342   3.557 -15.534  1.00 90.31           C
ATOM   1090  HE2 PHE A  86      -7.901   2.918 -16.218  1.00 90.31           H
ATOM   1091  CZ  PHE A  86      -7.939   4.644 -14.977  1.00 90.31           C
ATOM   1092  HZ  PHE A  86      -8.977   4.877 -15.215  1.00 90.31           H
ATOM   1093  HN  PHE A  86      -3.238   5.042 -15.945  1.00 90.31           H
ATOM   1094  N   LEU A  87      -0.757   4.024 -14.308  1.00 88.31           N
ATOM   1095  CA  LEU A  87       0.575   3.552 -13.968  1.00 88.31           C
ATOM   1096  C   LEU A  87       1.418   4.730 -13.476  1.00 88.31           C
ATOM   1097  O   LEU A  87       2.234   4.578 -12.568  1.00 88.31           O
ATOM   1098  HA  LEU A  87       0.470   2.838 -13.152  1.00 88.31           H
ATOM   1099  CB  LEU A  87       1.195   2.803 -15.149  1.00 88.31           C
ATOM   1100 1HB  LEU A  87       1.145   3.446 -16.028  1.00 88.31           H
ATOM   1101 2HB  LEU A  87       2.251   2.638 -14.935  1.00 88.31           H
ATOM   1102  CG  LEU A  87       0.558   1.457 -15.499  1.00 88.31           C
ATOM   1103  HG  LEU A  87      -0.491   1.628 -15.741  1.00 88.31           H
ATOM   1104  CD1 LEU A  87       1.214   0.845 -16.738  1.00 88.31           C
ATOM   1105 1HD1 LEU A  87       1.092   1.520 -17.585  1.00 88.31           H
ATOM   1106 2HD1 LEU A  87       2.276   0.690 -16.548  1.00 88.31           H
ATOM   1107 3HD1 LEU A  87       0.743  -0.111 -16.965  1.00 88.31           H
ATOM   1108  CD2 LEU A  87       0.596   0.505 -14.302  1.00 88.31           C
ATOM   1109 1HD2 LEU A  87       1.631   0.335 -14.005  1.00 88.31           H
ATOM   1110 2HD2 LEU A  87       0.046   0.946 -13.470  1.00 88.31           H
ATOM   1111 3HD2 LEU A  87       0.136  -0.444 -14.578  1.00 88.31           H
ATOM   1112  HN  LEU A  87      -0.998   3.948 -15.275  1.00 88.31           H
ATOM   1113  N   LEU A  88       1.191   5.879 -14.096  1.00 90.55           N
ATOM   1114  CA  LEU A  88       1.873   7.096 -13.690  1.00 90.55           C
ATOM   1115  C   LEU A  88       1.527   7.406 -12.232  1.00 90.55           C
ATOM   1116  O   LEU A  88       2.418   7.616 -11.410  1.00 90.55           O
ATOM   1117  HA  LEU A  88       2.945   6.909 -13.758  1.00 90.55           H
ATOM   1118  CB  LEU A  88       1.551   8.239 -14.655  1.00 90.55           C
ATOM   1119 1HB  LEU A  88       1.970   7.993 -15.630  1.00 90.55           H
ATOM   1120 2HB  LEU A  88       0.469   8.290 -14.777  1.00 90.55           H
ATOM   1121  CG  LEU A  88       2.057   9.624 -14.247  1.00 90.55           C
ATOM   1122  HG  LEU A  88       1.736   9.817 -13.223  1.00 90.55           H
ATOM   1123  CD1 LEU A  88       3.586   9.675 -14.260  1.00 90.55           C
ATOM   1124 1HD1 LEU A  88       3.980   8.938 -13.559  1.00 90.55           H
ATOM   1125 2HD1 LEU A  88       3.949   9.451 -15.263  1.00 90.55           H
ATOM   1126 3HD1 LEU A  88       3.919  10.670 -13.966  1.00 90.55           H
ATOM   1127  CD2 LEU A  88       1.440  10.713 -15.126  1.00 90.55           C
ATOM   1128 1HD2 LEU A  88       1.709  10.536 -16.168  1.00 90.55           H
ATOM   1129 2HD2 LEU A  88       0.355  10.693 -15.023  1.00 90.55           H
ATOM   1130 3HD2 LEU A  88       1.816  11.688 -14.815  1.00 90.55           H
ATOM   1131  HN  LEU A  88       0.557   5.986 -14.862  1.00 90.55           H
ATOM   1132  N   ASN A  89       0.231   7.426 -11.956  1.00 93.75           N
ATOM   1133  CA  ASN A  89      -0.248   7.830 -10.645  1.00 93.75           C
ATOM   1134  C   ASN A  89       0.181   6.792  -9.607  1.00 93.75           C
ATOM   1135  O   ASN A  89       0.405   7.127  -8.445  1.00 93.75           O
ATOM   1136  HA  ASN A  89       0.198   8.809 -10.466  1.00 93.75           H
ATOM   1137  CB  ASN A  89      -1.776   7.919 -10.621  1.00 93.75           C
ATOM   1138 1HB  ASN A  89      -2.201   7.092 -11.189  1.00 93.75           H
ATOM   1139 2HB  ASN A  89      -2.133   7.819  -9.596  1.00 93.75           H
ATOM   1140  CG  ASN A  89      -2.257   9.248 -11.207  1.00 93.75           C
ATOM   1141  OD1 ASN A  89      -2.526  10.206 -10.501  1.00 93.75           O
ATOM   1142  ND2 ASN A  89      -2.350   9.252 -12.534  1.00 93.75           N
ATOM   1143 1HD2 ASN A  89      -2.114   8.432 -13.054  1.00 93.75           H
ATOM   1144 2HD2 ASN A  89      -2.656  10.076 -13.011  1.00 93.75           H
ATOM   1145  HN  ASN A  89      -0.483   7.173 -12.608  1.00 93.75           H
ATOM   1146  N   LEU A  90       0.284   5.552 -10.064  1.00 91.87           N
ATOM   1147  CA  LEU A  90       0.708   4.467  -9.196  1.00 91.87           C
ATOM   1148  C   LEU A  90       2.142   4.725  -8.728  1.00 91.87           C
ATOM   1149  O   LEU A  90       2.444   4.598  -7.543  1.00 91.87           O
ATOM   1150  HA  LEU A  90       0.054   4.472  -8.323  1.00 91.87           H
ATOM   1151  CB  LEU A  90       0.522   3.119  -9.893  1.00 91.87           C
ATOM   1152 1HB  LEU A  90      -0.504   3.059 -10.257  1.00 91.87           H
ATOM   1153 2HB  LEU A  90       1.172   3.091 -10.768  1.00 91.87           H
ATOM   1154  CG  LEU A  90       0.805   1.879  -9.043  1.00 91.87           C
ATOM   1155  HG  LEU A  90       1.777   2.006  -8.566  1.00 91.87           H
ATOM   1156  CD1 LEU A  90      -0.231   1.732  -7.926  1.00 91.87           C
ATOM   1157 1HD1 LEU A  90      -0.199   2.611  -7.283  1.00 91.87           H
ATOM   1158 2HD1 LEU A  90      -1.225   1.637  -8.363  1.00 91.87           H
ATOM   1159 3HD1 LEU A  90      -0.006   0.843  -7.337  1.00 91.87           H
ATOM   1160  CD2 LEU A  90       0.890   0.624  -9.914  1.00 91.87           C
ATOM   1161 1HD2 LEU A  90      -0.055   0.480 -10.438  1.00 91.87           H
ATOM   1162 2HD2 LEU A  90       1.694   0.740 -10.641  1.00 91.87           H
ATOM   1163 3HD2 LEU A  90       1.092  -0.243  -9.285  1.00 91.87           H
ATOM   1164  HN  LEU A  90       0.083   5.286 -11.006  1.00 91.87           H
ATOM   1165  N   ALA A  91       2.987   5.082  -9.684  1.00 93.22           N
ATOM   1166  CA  ALA A  91       4.392   5.309  -9.394  1.00 93.22           C
ATOM   1167  C   ALA A  91       4.528   6.515  -8.462  1.00 93.22           C
ATOM   1168  O   ALA A  91       5.386   6.530  -7.581  1.00 93.22           O
ATOM   1169  HA  ALA A  91       4.774   4.424  -8.887  1.00 93.22           H
ATOM   1170  CB  ALA A  91       5.160   5.496 -10.705  1.00 93.22           C
ATOM   1171 1HB  ALA A  91       5.056   4.601 -11.317  1.00 93.22           H
ATOM   1172 2HB  ALA A  91       4.757   6.354 -11.243  1.00 93.22           H
ATOM   1173 3HB  ALA A  91       6.215   5.666 -10.487  1.00 93.22           H
ATOM   1174  HN  ALA A  91       2.726   5.216 -10.640  1.00 93.22           H
ATOM   1175  N   ILE A  92       3.668   7.497  -8.689  1.00 94.78           N
ATOM   1176  CA  ILE A  92       3.681   8.704  -7.880  1.00 94.78           C
ATOM   1177  C   ILE A  92       3.319   8.350  -6.436  1.00 94.78           C
ATOM   1178  O   ILE A  92       3.978   8.799  -5.500  1.00 94.78           O
ATOM   1179  HA  ILE A  92       4.697   9.097  -7.895  1.00 94.78           H
ATOM   1180  CB  ILE A  92       2.774   9.772  -8.496  1.00 94.78           C
ATOM   1181  HB  ILE A  92       1.814   9.312  -8.729  1.00 94.78           H
ATOM   1182  CG1 ILE A  92       3.356  10.292  -9.812  1.00 94.78           C
ATOM   1183 1HG1 ILE A  92       4.245  10.889  -9.610  1.00 94.78           H
ATOM   1184 2HG1 ILE A  92       3.671   9.453 -10.432  1.00 94.78           H
ATOM   1185  CG2 ILE A  92       2.504  10.903  -7.502  1.00 94.78           C
ATOM   1186 1HG2 ILE A  92       2.015  10.498  -6.616  1.00 94.78           H
ATOM   1187 2HG2 ILE A  92       3.448  11.368  -7.216  1.00 94.78           H
ATOM   1188 3HG2 ILE A  92       1.858  11.648  -7.966  1.00 94.78           H
ATOM   1189  CD1 ILE A  92       2.330  11.136 -10.570  1.00 94.78           C
ATOM   1190 1HD1 ILE A  92       1.452  10.529 -10.792  1.00 94.78           H
ATOM   1191 2HD1 ILE A  92       2.036  11.988  -9.957  1.00 94.78           H
ATOM   1192 3HD1 ILE A  92       2.769  11.494 -11.501  1.00 94.78           H
ATOM   1193  HN  ILE A  92       2.973   7.477  -9.407  1.00 94.78           H
ATOM   1194  N   ALA A  93       2.274   7.547  -6.301  1.00 94.97           N
ATOM   1195  CA  ALA A  93       1.780   7.175  -4.986  1.00 94.97           C
ATOM   1196  C   ALA A  93       2.883   6.440  -4.222  1.00 94.97           C
ATOM   1197  O   ALA A  93       3.089   6.685  -3.034  1.00 94.97           O
ATOM   1198  HA  ALA A  93       1.531   8.093  -4.454  1.00 94.97           H
ATOM   1199  CB  ALA A  93       0.512   6.333  -5.136  1.00 94.97           C
ATOM   1200 1HB  ALA A  93      -0.249   6.911  -5.660  1.00 94.97           H
ATOM   1201 2HB  ALA A  93       0.740   5.432  -5.706  1.00 94.97           H
ATOM   1202 3HB  ALA A  93       0.142   6.054  -4.150  1.00 94.97           H
ATOM   1203  HN  ALA A  93       1.769   7.154  -7.069  1.00 94.97           H
ATOM   1204  N   ASP A  94       3.562   5.552  -4.934  1.00 94.33           N
ATOM   1205  CA  ASP A  94       4.615   4.755  -4.329  1.00 94.33           C
ATOM   1206  C   ASP A  94       5.737   5.680  -3.851  1.00 94.33           C
ATOM   1207  O   ASP A  94       6.235   5.533  -2.736  1.00 94.33           O
ATOM   1208  HA  ASP A  94       4.136   4.223  -3.508  1.00 94.33           H
ATOM   1209  CB  ASP A  94       5.211   3.772  -5.339  1.00 94.33           C
ATOM   1210 1HB  ASP A  94       5.356   4.272  -6.296  1.00 94.33           H
ATOM   1211 2HB  ASP A  94       6.193   3.445  -4.997  1.00 94.33           H
ATOM   1212  CG  ASP A  94       4.299   2.557  -5.524  1.00 94.33           C
ATOM   1213  OD1 ASP A  94       3.622   2.200  -4.536  1.00 94.33           O
ATOM   1214  OD2 ASP A  94       4.300   2.013  -6.649  1.00 94.33           O
ATOM   1215  HN  ASP A  94       3.402   5.374  -5.905  1.00 94.33           H
ATOM   1216  N   LEU A  95       6.103   6.612  -4.719  1.00 95.67           N
ATOM   1217  CA  LEU A  95       7.199   7.519  -4.426  1.00 95.67           C
ATOM   1218  C   LEU A  95       6.886   8.291  -3.143  1.00 95.67           C
ATOM   1219  O   LEU A  95       7.751   8.450  -2.283  1.00 95.67           O
ATOM   1220  HA  LEU A  95       8.088   6.913  -4.256  1.00 95.67           H
ATOM   1221  CB  LEU A  95       7.487   8.418  -5.630  1.00 95.67           C
ATOM   1222 1HB  LEU A  95       6.536   8.757  -6.041  1.00 95.67           H
ATOM   1223 2HB  LEU A  95       8.016   9.304  -5.278  1.00 95.67           H
ATOM   1224  CG  LEU A  95       8.304   7.786  -6.759  1.00 95.67           C
ATOM   1225  HG  LEU A  95       7.747   6.932  -7.146  1.00 95.67           H
ATOM   1226  CD1 LEU A  95       8.490   8.768  -7.917  1.00 95.67           C
ATOM   1227 1HD1 LEU A  95       7.515   9.055  -8.310  1.00 95.67           H
ATOM   1228 2HD1 LEU A  95       9.014   9.654  -7.561  1.00 95.67           H
ATOM   1229 3HD1 LEU A  95       9.074   8.293  -8.706  1.00 95.67           H
ATOM   1230  CD2 LEU A  95       9.640   7.254  -6.237  1.00 95.67           C
ATOM   1231 1HD2 LEU A  95      10.215   8.075  -5.808  1.00 95.67           H
ATOM   1232 2HD2 LEU A  95       9.458   6.499  -5.473  1.00 95.67           H
ATOM   1233 3HD2 LEU A  95      10.200   6.810  -7.060  1.00 95.67           H
ATOM   1234  HN  LEU A  95       5.665   6.751  -5.608  1.00 95.67           H
ATOM   1235  N   LEU A  96       5.647   8.752  -3.054  1.00 95.16           N
ATOM   1236  CA  LEU A  96       5.238   9.593  -1.942  1.00 95.16           C
ATOM   1237  C   LEU A  96       5.450   8.835  -0.630  1.00 95.16           C
ATOM   1238  O   LEU A  96       5.861   9.422   0.370  1.00 95.16           O
ATOM   1239  HA  LEU A  96       5.885  10.471  -1.942  1.00 95.16           H
ATOM   1240  CB  LEU A  96       3.804  10.087  -2.142  1.00 95.16           C
ATOM   1241 1HB  LEU A  96       3.181   9.233  -2.407  1.00 95.16           H
ATOM   1242 2HB  LEU A  96       3.436  10.467  -1.190  1.00 95.16           H
ATOM   1243  CG  LEU A  96       3.611  11.173  -3.202  1.00 95.16           C
ATOM   1244  HG  LEU A  96       3.909  10.765  -4.168  1.00 95.16           H
ATOM   1245  CD1 LEU A  96       2.138  11.572  -3.316  1.00 95.16           C
ATOM   1246 1HD1 LEU A  96       1.546  10.701  -3.597  1.00 95.16           H
ATOM   1247 2HD1 LEU A  96       1.790  11.954  -2.357  1.00 95.16           H
ATOM   1248 3HD1 LEU A  96       2.029  12.345  -4.077  1.00 95.16           H
ATOM   1249  CD2 LEU A  96       4.511  12.378  -2.923  1.00 95.16           C
ATOM   1250 1HD2 LEU A  96       4.267  12.796  -1.947  1.00 95.16           H
ATOM   1251 2HD2 LEU A  96       5.554  12.063  -2.933  1.00 95.16           H
ATOM   1252 3HD2 LEU A  96       4.354  13.135  -3.692  1.00 95.16           H
ATOM   1253  HN  LEU A  96       4.929   8.559  -3.724  1.00 95.16           H
ATOM   1254  N   PHE A  97       5.160   7.543  -0.676  1.00 95.92           N
ATOM   1255  CA  PHE A  97       5.301   6.702   0.500  1.00 95.92           C
ATOM   1256  C   PHE A  97       6.775   6.427   0.804  1.00 95.92           C
ATOM   1257  O   PHE A  97       7.210   6.554   1.948  1.00 95.92           O
ATOM   1258  HA  PHE A  97       4.852   7.238   1.336  1.00 95.92           H
ATOM   1259  CB  PHE A  97       4.601   5.377   0.189  1.00 95.92           C
ATOM   1260 1HB  PHE A  97       3.523   5.541   0.180  1.00 95.92           H
ATOM   1261 2HB  PHE A  97       4.883   5.056  -0.814  1.00 95.92           H
ATOM   1262  CG  PHE A  97       4.925   4.255   1.177  1.00 95.92           C
ATOM   1263  CD1 PHE A  97       5.524   3.116   0.740  1.00 95.92           C
ATOM   1264  HD1 PHE A  97       5.773   3.001  -0.315  1.00 95.92           H
ATOM   1265  CD2 PHE A  97       4.613   4.398   2.493  1.00 95.92           C
ATOM   1266  HD2 PHE A  97       4.133   5.312   2.844  1.00 95.92           H
ATOM   1267  CE1 PHE A  97       5.824   2.074   1.657  1.00 95.92           C
ATOM   1268  HE1 PHE A  97       6.304   1.161   1.307  1.00 95.92           H
ATOM   1269  CE2 PHE A  97       4.913   3.357   3.411  1.00 95.92           C
ATOM   1270  HE2 PHE A  97       4.664   3.471   4.466  1.00 95.92           H
ATOM   1271  CZ  PHE A  97       5.512   2.217   2.974  1.00 95.92           C
ATOM   1272  HZ  PHE A  97       5.743   1.418   3.678  1.00 95.92           H
ATOM   1273  HN  PHE A  97       4.835   7.072  -1.496  1.00 95.92           H
ATOM   1274  N   LEU A  98       7.502   6.056  -0.239  1.00 95.62           N
ATOM   1275  CA  LEU A  98       8.871   5.599  -0.072  1.00 95.62           C
ATOM   1276  C   LEU A  98       9.682   6.681   0.645  1.00 95.62           C
ATOM   1277  O   LEU A  98      10.550   6.374   1.460  1.00 95.62           O
ATOM   1278  HA  LEU A  98       8.845   4.712   0.561  1.00 95.62           H
ATOM   1279  CB  LEU A  98       9.464   5.178  -1.418  1.00 95.62           C
ATOM   1280 1HB  LEU A  98       9.305   5.987  -2.131  1.00 95.62           H
ATOM   1281 2HB  LEU A  98      10.541   5.066  -1.299  1.00 95.62           H
ATOM   1282  CG  LEU A  98       8.908   3.887  -2.021  1.00 95.62           C
ATOM   1283  HG  LEU A  98       7.823   3.900  -1.915  1.00 95.62           H
ATOM   1284  CD1 LEU A  98       9.214   3.804  -3.518  1.00 95.62           C
ATOM   1285 1HD1 LEU A  98       8.760   4.653  -4.029  1.00 95.62           H
ATOM   1286 2HD1 LEU A  98      10.294   3.824  -3.669  1.00 95.62           H
ATOM   1287 3HD1 LEU A  98       8.808   2.876  -3.921  1.00 95.62           H
ATOM   1288  CD2 LEU A  98       9.421   2.662  -1.262  1.00 95.62           C
ATOM   1289 1HD2 LEU A  98      10.509   2.631  -1.315  1.00 95.62           H
ATOM   1290 2HD2 LEU A  98       9.109   2.723  -0.219  1.00 95.62           H
ATOM   1291 3HD2 LEU A  98       9.010   1.757  -1.711  1.00 95.62           H
ATOM   1292  HN  LEU A  98       7.171   6.064  -1.182  1.00 95.62           H
ATOM   1293  N   VAL A  99       9.369   7.926   0.315  1.00 95.71           N
ATOM   1294  CA  VAL A  99      10.096   9.053   0.873  1.00 95.71           C
ATOM   1295  C   VAL A  99       9.920   9.067   2.393  1.00 95.71           C
ATOM   1296  O   VAL A  99      10.690   9.710   3.105  1.00 95.71           O
ATOM   1297  HA  VAL A  99      11.152   8.909   0.643  1.00 95.71           H
ATOM   1298  CB  VAL A  99       9.639  10.352   0.207  1.00 95.71           C
ATOM   1299  HB  VAL A  99       8.551  10.387   0.252  1.00 95.71           H
ATOM   1300  CG1 VAL A  99      10.180  11.572   0.955  1.00 95.71           C
ATOM   1301 1HG1 VAL A  99       9.815  11.559   1.982  1.00 95.71           H
ATOM   1302 2HG1 VAL A  99      11.269  11.545   0.956  1.00 95.71           H
ATOM   1303 3HG1 VAL A  99       9.840  12.482   0.461  1.00 95.71           H
ATOM   1304  CG2 VAL A  99      10.050  10.387  -1.267  1.00 95.71           C
ATOM   1305 1HG2 VAL A  99      11.135  10.318  -1.343  1.00 95.71           H
ATOM   1306 2HG2 VAL A  99       9.594   9.546  -1.791  1.00 95.71           H
ATOM   1307 3HG2 VAL A  99       9.712  11.321  -1.716  1.00 95.71           H
ATOM   1308  HN  VAL A  99       8.635   8.169  -0.319  1.00 95.71           H
ATOM   1309  N   THR A 100       8.903   8.349   2.845  1.00 95.07           N
ATOM   1310  CA  THR A 100       8.581   8.316   4.262  1.00 95.07           C
ATOM   1311  C   THR A 100       9.378   7.215   4.964  1.00 95.07           C
ATOM   1312  O   THR A 100       9.483   7.206   6.190  1.00 95.07           O
ATOM   1313  HA  THR A 100       8.886   9.264   4.705  1.00 95.07           H
ATOM   1314  CB  THR A 100       7.066   8.151   4.399  1.00 95.07           C
ATOM   1315  HB  THR A 100       6.737   8.402   5.407  1.00 95.07           H
ATOM   1316  OG1 THR A 100       6.824   6.808   3.989  1.00 95.07           O
ATOM   1317  HG1 THR A 100       6.784   6.757   2.991  1.00 95.07           H
ATOM   1318  CG2 THR A 100       6.291   8.995   3.385  1.00 95.07           C
ATOM   1319 1HG2 THR A 100       6.571   8.697   2.374  1.00 95.07           H
ATOM   1320 2HG2 THR A 100       6.529  10.049   3.532  1.00 95.07           H
ATOM   1321 3HG2 THR A 100       5.221   8.841   3.526  1.00 95.07           H
ATOM   1322  HN  THR A 100       8.305   7.797   2.263  1.00 95.07           H
ATOM   1323  N   LEU A 101       9.919   6.314   4.158  1.00 94.91           N
ATOM   1324  CA  LEU A 101      10.566   5.127   4.690  1.00 94.91           C
ATOM   1325  C   LEU A 101      11.802   5.540   5.491  1.00 94.91           C
ATOM   1326  O   LEU A 101      12.067   4.990   6.559  1.00 94.91           O
ATOM   1327  HA  LEU A 101       9.861   4.646   5.367  1.00 94.91           H
ATOM   1328  CB  LEU A 101      10.865   4.131   3.567  1.00 94.91           C
ATOM   1329 1HB  LEU A 101      11.377   4.662   2.764  1.00 94.91           H
ATOM   1330 2HB  LEU A 101      11.560   3.383   3.948  1.00 94.91           H
ATOM   1331  CG  LEU A 101       9.656   3.408   2.972  1.00 94.91           C
ATOM   1332  HG  LEU A 101       9.027   4.146   2.475  1.00 94.91           H
ATOM   1333  CD1 LEU A 101      10.090   2.396   1.909  1.00 94.91           C
ATOM   1334 1HD1 LEU A 101      10.617   2.914   1.108  1.00 94.91           H
ATOM   1335 2HD1 LEU A 101      10.752   1.657   2.361  1.00 94.91           H
ATOM   1336 3HD1 LEU A 101       9.211   1.896   1.503  1.00 94.91           H
ATOM   1337  CD2 LEU A 101       8.810   2.759   4.070  1.00 94.91           C
ATOM   1338 1HD2 LEU A 101       9.416   2.036   4.615  1.00 94.91           H
ATOM   1339 2HD2 LEU A 101       8.455   3.527   4.756  1.00 94.91           H
ATOM   1340 3HD2 LEU A 101       7.957   2.252   3.619  1.00 94.91           H
ATOM   1341  HN  LEU A 101       9.920   6.385   3.161  1.00 94.91           H
ATOM   1342  N   PRO A 102      12.578   6.513   4.993  1.00 94.63           N
ATOM   1343  CA  PRO A 102      13.781   6.956   5.702  1.00 94.63           C
ATOM   1344  C   PRO A 102      13.492   7.335   7.145  1.00 94.63           C
ATOM   1345  O   PRO A 102      14.276   7.024   8.041  1.00 94.63           O
ATOM   1346  HA  PRO A 102      14.503   6.142   5.760  1.00 94.63           H
ATOM   1347  CB  PRO A 102      14.261   8.157   4.885  1.00 94.63           C
ATOM   1348 1HB  PRO A 102      13.851   9.092   5.266  1.00 94.63           H
ATOM   1349 2HB  PRO A 102      15.347   8.252   4.911  1.00 94.63           H
ATOM   1350  CG  PRO A 102      13.757   7.852   3.479  1.00 94.63           C
ATOM   1351 1HG  PRO A 102      13.705   8.751   2.864  1.00 94.63           H
ATOM   1352 2HG  PRO A 102      14.414   7.159   2.955  1.00 94.63           H
ATOM   1353  CD  PRO A 102      12.383   7.255   3.734  1.00 94.63           C
ATOM   1354 1HD  PRO A 102      11.619   8.026   3.839  1.00 94.63           H
ATOM   1355 2HD  PRO A 102      12.066   6.606   2.918  1.00 94.63           H
ATOM   1356  N   PHE A 103      12.364   8.004   7.334  1.00 94.35           N
ATOM   1357  CA  PHE A 103      11.984   8.472   8.656  1.00 94.35           C
ATOM   1358  C   PHE A 103      11.645   7.299   9.577  1.00 94.35           C
ATOM   1359  O   PHE A 103      11.991   7.311  10.757  1.00 94.35           O
ATOM   1360  HA  PHE A 103      12.835   9.018   9.063  1.00 94.35           H
ATOM   1361  CB  PHE A 103      10.738   9.344   8.480  1.00 94.35           C
ATOM   1362 1HB  PHE A 103       9.971   8.765   7.966  1.00 94.35           H
ATOM   1363 2HB  PHE A 103      10.341   9.595   9.464  1.00 94.35           H
ATOM   1364  CG  PHE A 103      10.988  10.637   7.702  1.00 94.35           C
ATOM   1365  CD1 PHE A 103      11.364  11.766   8.361  1.00 94.35           C
ATOM   1366  HD1 PHE A 103      11.487  11.749   9.444  1.00 94.35           H
ATOM   1367  CD2 PHE A 103      10.835  10.658   6.350  1.00 94.35           C
ATOM   1368  HD2 PHE A 103      10.534   9.753   5.822  1.00 94.35           H
ATOM   1369  CE1 PHE A 103      11.596  12.966   7.638  1.00 94.35           C
ATOM   1370  HE1 PHE A 103      11.896  13.871   8.167  1.00 94.35           H
ATOM   1371  CE2 PHE A 103      11.067  11.858   5.628  1.00 94.35           C
ATOM   1372  HE2 PHE A 103      10.944  11.875   4.545  1.00 94.35           H
ATOM   1373  CZ  PHE A 103      11.443  12.987   6.287  1.00 94.35           C
ATOM   1374  HZ  PHE A 103      11.621  13.908   5.733  1.00 94.35           H
ATOM   1375  HN  PHE A 103      11.717   8.226   6.604  1.00 94.35           H
ATOM   1376  N   TRP A 104      10.972   6.312   9.003  1.00 92.50           N
ATOM   1377  CA  TRP A 104      10.609   5.120   9.749  1.00 92.50           C
ATOM   1378  C   TRP A 104      11.900   4.415  10.170  1.00 92.50           C
ATOM   1379  O   TRP A 104      11.976   3.851  11.261  1.00 92.50           O
ATOM   1380  HA  TRP A 104      10.052   5.436  10.631  1.00 92.50           H
ATOM   1381  CB  TRP A 104       9.677   4.223   8.931  1.00 92.50           C
ATOM   1382 1HB  TRP A 104      10.039   4.181   7.904  1.00 92.50           H
ATOM   1383 2HB  TRP A 104       9.726   3.209   9.328  1.00 92.50           H
ATOM   1384  CG  TRP A 104       8.218   4.683   8.924  1.00 92.50           C
ATOM   1385  CD1 TRP A 104       7.480   5.068   7.874  1.00 92.50           C
ATOM   1386  HD1 TRP A 104       7.844   5.102   6.848  1.00 92.50           H
ATOM   1387  CD2 TRP A 104       7.346   4.792  10.068  1.00 92.50           C
ATOM   1388  NE1 TRP A 104       6.200   5.415   8.257  1.00 92.50           N
ATOM   1389  HE1 TRP A 104       5.468   5.733   7.654  1.00 92.50           H
ATOM   1390  CE2 TRP A 104       6.116   5.242   9.633  1.00 92.50           C
ATOM   1391  CE3 TRP A 104       7.587   4.519  11.426  1.00 92.50           C
ATOM   1392  HE3 TRP A 104       8.549   4.163  11.795  1.00 92.50           H
ATOM   1393  CZ2 TRP A 104       5.031   5.459  10.492  1.00 92.50           C
ATOM   1394  HZ2 TRP A 104       4.069   5.815  10.123  1.00 92.50           H
ATOM   1395  CZ3 TRP A 104       6.493   4.741  12.271  1.00 92.50           C
ATOM   1396  HZ3 TRP A 104       6.627   4.545  13.335  1.00 92.50           H
ATOM   1397  CH2 TRP A 104       5.249   5.194  11.849  1.00 92.50           C
ATOM   1398  HH2 TRP A 104       4.446   5.342  12.571  1.00 92.50           H
ATOM   1399  HN  TRP A 104      10.676   6.319   8.047  1.00 92.50           H
ATOM   1400  N   ALA A 105      12.883   4.470   9.283  1.00 94.08           N
ATOM   1401  CA  ALA A 105      14.144   3.789   9.521  1.00 94.08           C
ATOM   1402  C   ALA A 105      14.818   4.390  10.757  1.00 94.08           C
ATOM   1403  O   ALA A 105      15.287   3.660  11.629  1.00 94.08           O
ATOM   1404  HA  ALA A 105      13.924   2.739   9.712  1.00 94.08           H
ATOM   1405  CB  ALA A 105      15.022   3.889   8.272  1.00 94.08           C
ATOM   1406 1HB  ALA A 105      14.511   3.422   7.430  1.00 94.08           H
ATOM   1407 2HB  ALA A 105      15.213   4.938   8.045  1.00 94.08           H
ATOM   1408 3HB  ALA A 105      15.968   3.379   8.451  1.00 94.08           H
ATOM   1409  HN  ALA A 105      12.827   4.967   8.417  1.00 94.08           H
ATOM   1410  N   ILE A 106      14.844   5.714  10.792  1.00 93.70           N
ATOM   1411  CA  ILE A 106      15.482   6.421  11.889  1.00 93.70           C
ATOM   1412  C   ILE A 106      14.731   6.123  13.188  1.00 93.70           C
ATOM   1413  O   ILE A 106      15.348   5.879  14.224  1.00 93.70           O
ATOM   1414  HA  ILE A 106      16.497   6.034  11.981  1.00 93.70           H
ATOM   1415  CB  ILE A 106      15.594   7.914  11.572  1.00 93.70           C
ATOM   1416  HB  ILE A 106      14.623   8.261  11.220  1.00 93.70           H
ATOM   1417  CG1 ILE A 106      16.598   8.161  10.445  1.00 93.70           C
ATOM   1418 1HG1 ILE A 106      17.612   8.017  10.819  1.00 93.70           H
ATOM   1419 2HG1 ILE A 106      16.445   7.432   9.650  1.00 93.70           H
ATOM   1420  CG2 ILE A 106      15.933   8.717  12.829  1.00 93.70           C
ATOM   1421 1HG2 ILE A 106      15.149   8.576  13.574  1.00 93.70           H
ATOM   1422 2HG2 ILE A 106      16.885   8.374  13.234  1.00 93.70           H
ATOM   1423 3HG2 ILE A 106      16.006   9.775  12.576  1.00 93.70           H
ATOM   1424  CD1 ILE A 106      16.453   9.577   9.882  1.00 93.70           C
ATOM   1425 1HD1 ILE A 106      15.446   9.709   9.488  1.00 93.70           H
ATOM   1426 2HD1 ILE A 106      16.632  10.303  10.675  1.00 93.70           H
ATOM   1427 3HD1 ILE A 106      17.179   9.726   9.083  1.00 93.70           H
ATOM   1428  HN  ILE A 106      14.439   6.300  10.090  1.00 93.70           H
ATOM   1429  N   ALA A 107      13.410   6.152  13.091  1.00 92.22           N
ATOM   1430  CA  ALA A 107      12.569   5.988  14.264  1.00 92.22           C
ATOM   1431  C   ALA A 107      12.768   4.583  14.837  1.00 92.22           C
ATOM   1432  O   ALA A 107      12.723   4.391  16.051  1.00 92.22           O
ATOM   1433  HA  ALA A 107      12.887   6.721  15.005  1.00 92.22           H
ATOM   1434  CB  ALA A 107      11.112   6.264  13.891  1.00 92.22           C
ATOM   1435 1HB  ALA A 107      11.020   7.284  13.518  1.00 92.22           H
ATOM   1436 2HB  ALA A 107      10.796   5.565  13.117  1.00 92.22           H
ATOM   1437 3HB  ALA A 107      10.481   6.142  14.771  1.00 92.22           H
ATOM   1438  HN  ALA A 107      12.916   6.284  12.232  1.00 92.22           H
ATOM   1439  N   ALA A 108      12.983   3.636  13.935  1.00 91.61           N
ATOM   1440  CA  ALA A 108      13.152   2.249  14.332  1.00 91.61           C
ATOM   1441  C   ALA A 108      14.542   2.063  14.945  1.00 91.61           C
ATOM   1442  O   ALA A 108      14.722   1.251  15.851  1.00 91.61           O
ATOM   1443  HA  ALA A 108      12.399   2.026  15.088  1.00 91.61           H
ATOM   1444  CB  ALA A 108      12.922   1.340  13.123  1.00 91.61           C
ATOM   1445 1HB  ALA A 108      11.911   1.489  12.744  1.00 91.61           H
ATOM   1446 2HB  ALA A 108      13.642   1.584  12.343  1.00 91.61           H
ATOM   1447 3HB  ALA A 108      13.048   0.299  13.422  1.00 91.61           H
ATOM   1448  HN  ALA A 108      13.043   3.804  12.951  1.00 91.61           H
ATOM   1449  N   ALA A 109      15.489   2.831  14.426  1.00 91.44           N
ATOM   1450  CA  ALA A 109      16.879   2.676  14.822  1.00 91.44           C
ATOM   1451  C   ALA A 109      17.040   3.113  16.279  1.00 91.44           C
ATOM   1452  O   ALA A 109      17.836   2.538  17.019  1.00 91.44           O
ATOM   1453  HA  ALA A 109      17.132   1.619  14.739  1.00 91.44           H
ATOM   1454  CB  ALA A 109      17.773   3.473  13.871  1.00 91.44           C
ATOM   1455 1HB  ALA A 109      17.642   3.104  12.854  1.00 91.44           H
ATOM   1456 2HB  ALA A 109      17.499   4.527  13.913  1.00 91.44           H
ATOM   1457 3HB  ALA A 109      18.815   3.357  14.169  1.00 91.44           H
ATOM   1458  HN  ALA A 109      15.321   3.546  13.748  1.00 91.44           H
ATOM   1459  N   ASP A 110      16.272   4.128  16.648  1.00 87.69           N
ATOM   1460  CA  ASP A 110      16.417   4.739  17.959  1.00 87.69           C
ATOM   1461  C   ASP A 110      15.041   5.173  18.468  1.00 87.69           C
ATOM   1462  O   ASP A 110      14.306   4.370  19.042  1.00 87.69           O
ATOM   1463  HA  ASP A 110      16.869   3.969  18.584  1.00 87.69           H
ATOM   1464  CB  ASP A 110      17.310   5.979  17.893  1.00 87.69           C
ATOM   1465 1HB  ASP A 110      18.284   5.709  17.486  1.00 87.69           H
ATOM   1466 2HB  ASP A 110      16.872   6.711  17.215  1.00 87.69           H
ATOM   1467  CG  ASP A 110      17.485   6.602  19.280  1.00 87.69           C
ATOM   1468  OD1 ASP A 110      17.132   5.912  20.261  1.00 87.69           O
ATOM   1469  OD2 ASP A 110      17.968   7.754  19.328  1.00 87.69           O
ATOM   1470  HN  ASP A 110      15.564   4.532  16.069  1.00 87.69           H
ATOM   1471  N   GLN A 111      14.734   6.441  18.241  1.00 87.40           N
ATOM   1472  CA  GLN A 111      13.453   6.988  18.656  1.00 87.40           C
ATOM   1473  C   GLN A 111      12.980   8.047  17.659  1.00 87.40           C
ATOM   1474  O   GLN A 111      13.748   8.489  16.806  1.00 87.40           O
ATOM   1475  HA  GLN A 111      12.764   6.143  18.654  1.00 87.40           H
ATOM   1476  CB  GLN A 111      13.536   7.565  20.071  1.00 87.40           C
ATOM   1477 1HB  GLN A 111      12.557   7.937  20.373  1.00 87.40           H
ATOM   1478 2HB  GLN A 111      13.809   6.777  20.773  1.00 87.40           H
ATOM   1479  CG  GLN A 111      14.562   8.697  20.142  1.00 87.40           C
ATOM   1480 1HG  GLN A 111      15.544   8.322  19.851  1.00 87.40           H
ATOM   1481 2HG  GLN A 111      14.296   9.479  19.431  1.00 87.40           H
ATOM   1482  CD  GLN A 111      14.633   9.285  21.552  1.00 87.40           C
ATOM   1483  OE1 GLN A 111      13.629   9.575  22.183  1.00 87.40           O
ATOM   1484  NE2 GLN A 111      15.871   9.446  22.010  1.00 87.40           N
ATOM   1485 1HE2 GLN A 111      16.652   9.188  21.441  1.00 87.40           H
ATOM   1486 2HE2 GLN A 111      16.021   9.824  22.924  1.00 87.40           H
ATOM   1487  HN  GLN A 111      15.342   7.090  17.783  1.00 87.40           H
ATOM   1488  N   TRP A 112      11.717   8.423  17.798  1.00 90.16           N
ATOM   1489  CA  TRP A 112      11.144   9.452  16.948  1.00 90.16           C
ATOM   1490  C   TRP A 112      11.735  10.798  17.372  1.00 90.16           C
ATOM   1491  O   TRP A 112      11.427  11.303  18.451  1.00 90.16           O
ATOM   1492  HA  TRP A 112      11.425   9.229  15.919  1.00 90.16           H
ATOM   1493  CB  TRP A 112       9.615   9.425  17.008  1.00 90.16           C
ATOM   1494 1HB  TRP A 112       9.272   8.412  16.797  1.00 90.16           H
ATOM   1495 2HB  TRP A 112       9.297   9.665  18.022  1.00 90.16           H
ATOM   1496  CG  TRP A 112       8.937  10.390  16.034  1.00 90.16           C
ATOM   1497  CD1 TRP A 112       8.522  11.642  16.269  1.00 90.16           C
ATOM   1498  HD1 TRP A 112       8.621  12.152  17.227  1.00 90.16           H
ATOM   1499  CD2 TRP A 112       8.610  10.130  14.653  1.00 90.16           C
ATOM   1500  NE1 TRP A 112       7.953  12.206  15.144  1.00 90.16           N
ATOM   1501  HE1 TRP A 112       7.572  13.127  15.073  1.00 90.16           H
ATOM   1502  CE2 TRP A 112       8.009  11.257  14.131  1.00 90.16           C
ATOM   1503  CE3 TRP A 112       8.816   8.980  13.870  1.00 90.16           C
ATOM   1504  HE3 TRP A 112       9.288   8.078  14.259  1.00 90.16           H
ATOM   1505  CZ2 TRP A 112       7.564  11.344  12.806  1.00 90.16           C
ATOM   1506  HZ2 TRP A 112       7.092  12.246  12.417  1.00 90.16           H
ATOM   1507  CZ3 TRP A 112       8.365   9.083  12.549  1.00 90.16           C
ATOM   1508  HZ3 TRP A 112       8.500   8.219  11.898  1.00 90.16           H
ATOM   1509  CH2 TRP A 112       7.758  10.211  12.008  1.00 90.16           C
ATOM   1510  HH2 TRP A 112       7.435  10.212  10.967  1.00 90.16           H
ATOM   1511  HN  TRP A 112      11.090   8.037  18.476  1.00 90.16           H
ATOM   1512  N   LYS A 113      12.572  11.342  16.501  1.00 91.12           N
ATOM   1513  CA  LYS A 113      13.310  12.550  16.825  1.00 91.12           C
ATOM   1514  C   LYS A 113      12.623  13.753  16.175  1.00 91.12           C
ATOM   1515  O   LYS A 113      13.056  14.890  16.351  1.00 91.12           O
ATOM   1516  HA  LYS A 113      13.272  12.675  17.908  1.00 91.12           H
ATOM   1517  CB  LYS A 113      14.782  12.399  16.438  1.00 91.12           C
ATOM   1518 1HB  LYS A 113      14.859  12.105  15.392  1.00 91.12           H
ATOM   1519 2HB  LYS A 113      15.288  13.360  16.536  1.00 91.12           H
ATOM   1520  CG  LYS A 113      15.477  11.359  17.319  1.00 91.12           C
ATOM   1521 1HG  LYS A 113      15.464  11.689  18.358  1.00 91.12           H
ATOM   1522 2HG  LYS A 113      14.929  10.418  17.277  1.00 91.12           H
ATOM   1523  CD  LYS A 113      16.922  11.135  16.868  1.00 91.12           C
ATOM   1524 1HD  LYS A 113      16.935  10.816  15.826  1.00 91.12           H
ATOM   1525 2HD  LYS A 113      17.473  12.074  16.921  1.00 91.12           H
ATOM   1526  CE  LYS A 113      17.611  10.083  17.739  1.00 91.12           C
ATOM   1527 1HE  LYS A 113      17.674  10.438  18.767  1.00 91.12           H
ATOM   1528 2HE  LYS A 113      17.019   9.168  17.752  1.00 91.12           H
ATOM   1529  NZ  LYS A 113      18.969   9.794  17.225  1.00 91.12           N
ATOM   1530 1HZ  LYS A 113      19.369   9.020  17.744  1.00 91.12           H
ATOM   1531 2HZ  LYS A 113      18.913   9.548  16.242  1.00 91.12           H
ATOM   1532 3HZ  LYS A 113      19.554  10.614  17.335  1.00 91.12           H
ATOM   1533  HN  LYS A 113      12.749  10.971  15.589  1.00 91.12           H
ATOM   1534  N   PHE A 114      11.563  13.459  15.435  1.00 92.61           N
ATOM   1535  CA  PHE A 114      10.950  14.459  14.577  1.00 92.61           C
ATOM   1536  C   PHE A 114       9.719  15.074  15.245  1.00 92.61           C
ATOM   1537  O   PHE A 114       9.229  14.558  16.248  1.00 92.61           O
ATOM   1538  HA  PHE A 114      11.694  15.236  14.403  1.00 92.61           H
ATOM   1539  CB  PHE A 114      10.516  13.743  13.296  1.00 92.61           C
ATOM   1540 1HB  PHE A 114       9.695  13.066  13.530  1.00 92.61           H
ATOM   1541 2HB  PHE A 114      10.130  14.481  12.593  1.00 92.61           H
ATOM   1542  CG  PHE A 114      11.635  12.949  12.618  1.00 92.61           C
ATOM   1543  CD1 PHE A 114      12.603  13.601  11.919  1.00 92.61           C
ATOM   1544  HD1 PHE A 114      12.583  14.688  11.843  1.00 92.61           H
ATOM   1545  CD2 PHE A 114      11.661  11.593  12.713  1.00 92.61           C
ATOM   1546  HD2 PHE A 114      10.884  11.071  13.272  1.00 92.61           H
ATOM   1547  CE1 PHE A 114      13.641  12.864  11.289  1.00 92.61           C
ATOM   1548  HE1 PHE A 114      14.417  13.386  10.730  1.00 92.61           H
ATOM   1549  CE2 PHE A 114      12.699  10.857  12.083  1.00 92.61           C
ATOM   1550  HE2 PHE A 114      12.719   9.769  12.159  1.00 92.61           H
ATOM   1551  CZ  PHE A 114      13.667  11.508  11.385  1.00 92.61           C
ATOM   1552  HZ  PHE A 114      14.464  10.942  10.902  1.00 92.61           H
ATOM   1553  HN  PHE A 114      11.126  12.560  15.416  1.00 92.61           H
ATOM   1554  N   GLN A 115       9.253  16.169  14.661  1.00 93.20           N
ATOM   1555  CA  GLN A 115       8.112  16.882  15.210  1.00 93.20           C
ATOM   1556  C   GLN A 115       6.826  16.088  14.973  1.00 93.20           C
ATOM   1557  O   GLN A 115       6.800  15.173  14.151  1.00 93.20           O
ATOM   1558  HA  GLN A 115       8.307  16.960  16.280  1.00 93.20           H
ATOM   1559  CB  GLN A 115       8.007  18.288  14.615  1.00 93.20           C
ATOM   1560 1HB  GLN A 115       8.027  18.229  13.527  1.00 93.20           H
ATOM   1561 2HB  GLN A 115       7.051  18.733  14.893  1.00 93.20           H
ATOM   1562  CG  GLN A 115       9.152  19.177  15.104  1.00 93.20           C
ATOM   1563 1HG  GLN A 115      10.107  18.697  14.891  1.00 93.20           H
ATOM   1564 2HG  GLN A 115       9.141  20.122  14.560  1.00 93.20           H
ATOM   1565  CD  GLN A 115       9.034  19.446  16.606  1.00 93.20           C
ATOM   1566  OE1 GLN A 115       7.976  19.333  17.202  1.00 93.20           O
ATOM   1567  NE2 GLN A 115      10.177  19.806  17.182  1.00 93.20           N
ATOM   1568 1HE2 GLN A 115      11.011  19.880  16.635  1.00 93.20           H
ATOM   1569 2HE2 GLN A 115      10.203  20.004  18.162  1.00 93.20           H
ATOM   1570  HN  GLN A 115       9.641  16.567  13.830  1.00 93.20           H
ATOM   1571  N   THR A 116       5.790  16.467  15.707  1.00 93.68           N
ATOM   1572  CA  THR A 116       4.525  15.757  15.639  1.00 93.68           C
ATOM   1573  C   THR A 116       3.954  15.818  14.220  1.00 93.68           C
ATOM   1574  O   THR A 116       3.350  14.856  13.748  1.00 93.68           O
ATOM   1575  HA  THR A 116       4.707  14.707  15.865  1.00 93.68           H
ATOM   1576  CB  THR A 116       3.591  16.352  16.695  1.00 93.68           C
ATOM   1577  HB  THR A 116       3.270  17.354  16.410  1.00 93.68           H
ATOM   1578  OG1 THR A 116       4.338  16.267  17.906  1.00 93.68           O
ATOM   1579  HG1 THR A 116       3.933  16.862  18.600  1.00 93.68           H
ATOM   1580  CG2 THR A 116       2.364  15.476  16.952  1.00 93.68           C
ATOM   1581 1HG2 THR A 116       2.684  14.495  17.302  1.00 93.68           H
ATOM   1582 2HG2 THR A 116       1.797  15.365  16.028  1.00 93.68           H
ATOM   1583 3HG2 THR A 116       1.735  15.944  17.710  1.00 93.68           H
ATOM   1584  HN  THR A 116       5.807  17.243  16.338  1.00 93.68           H
ATOM   1585  N   PHE A 117       4.167  16.959  13.580  1.00 94.40           N
ATOM   1586  CA  PHE A 117       3.686  17.156  12.223  1.00 94.40           C
ATOM   1587  C   PHE A 117       4.169  16.033  11.302  1.00 94.40           C
ATOM   1588  O   PHE A 117       3.389  15.484  10.526  1.00 94.40           O
ATOM   1589  HA  PHE A 117       2.597  17.149  12.261  1.00 94.40           H
ATOM   1590  CB  PHE A 117       4.264  18.485  11.733  1.00 94.40           C
ATOM   1591 1HB  PHE A 117       3.871  19.291  12.353  1.00 94.40           H
ATOM   1592 2HB  PHE A 117       5.345  18.473  11.873  1.00 94.40           H
ATOM   1593  CG  PHE A 117       3.958  18.793  10.266  1.00 94.40           C
ATOM   1594  CD1 PHE A 117       4.928  18.651   9.324  1.00 94.40           C
ATOM   1595  HD1 PHE A 117       5.924  18.317   9.614  1.00 94.40           H
ATOM   1596  CD2 PHE A 117       2.715  19.210   9.904  1.00 94.40           C
ATOM   1597  HD2 PHE A 117       1.937  19.324  10.659  1.00 94.40           H
ATOM   1598  CE1 PHE A 117       4.644  18.937   7.963  1.00 94.40           C
ATOM   1599  HE1 PHE A 117       5.422  18.823   7.208  1.00 94.40           H
ATOM   1600  CE2 PHE A 117       2.430  19.496   8.542  1.00 94.40           C
ATOM   1601  HE2 PHE A 117       1.434  19.830   8.252  1.00 94.40           H
ATOM   1602  CZ  PHE A 117       3.401  19.354   7.600  1.00 94.40           C
ATOM   1603  HZ  PHE A 117       3.182  19.573   6.555  1.00 94.40           H
ATOM   1604  HN  PHE A 117       4.656  17.738  13.973  1.00 94.40           H
ATOM   1605  N   MET A 118       5.452  15.725  11.420  1.00 94.36           N
ATOM   1606  CA  MET A 118       6.055  14.701  10.585  1.00 94.36           C
ATOM   1607  C   MET A 118       5.439  13.329  10.867  1.00 94.36           C
ATOM   1608  O   MET A 118       5.286  12.514   9.959  1.00 94.36           O
ATOM   1609  HA  MET A 118       5.843  14.997   9.557  1.00 94.36           H
ATOM   1610  CB  MET A 118       7.562  14.648  10.849  1.00 94.36           C
ATOM   1611 1HB  MET A 118       7.972  15.657  10.839  1.00 94.36           H
ATOM   1612 2HB  MET A 118       7.746  14.239  11.843  1.00 94.36           H
ATOM   1613  CG  MET A 118       8.273  13.791   9.799  1.00 94.36           C
ATOM   1614 1HG  MET A 118       9.339  13.742  10.020  1.00 94.36           H
ATOM   1615 2HG  MET A 118       7.893  12.770   9.833  1.00 94.36           H
ATOM   1616  SD  MET A 118       8.018  14.482   8.173  1.00 94.36           S
ATOM   1617  CE  MET A 118       9.007  15.962   8.307  1.00 94.36           C
ATOM   1618 1HE  MET A 118       8.624  16.583   9.117  1.00 94.36           H
ATOM   1619 2HE  MET A 118      10.041  15.691   8.516  1.00 94.36           H
ATOM   1620 3HE  MET A 118       8.959  16.517   7.370  1.00 94.36           H
ATOM   1621  HN  MET A 118       6.075  16.161  12.070  1.00 94.36           H
ATOM   1622  N   CYS A 119       5.100  13.117  12.130  1.00 93.39           N
ATOM   1623  CA  CYS A 119       4.492  11.863  12.542  1.00 93.39           C
ATOM   1624  C   CYS A 119       3.156  11.716  11.811  1.00 93.39           C
ATOM   1625  O   CYS A 119       2.849  10.649  11.280  1.00 93.39           O
ATOM   1626  HA  CYS A 119       5.181  11.071  12.251  1.00 93.39           H
ATOM   1627  CB  CYS A 119       4.323  11.788  14.060  1.00 93.39           C
ATOM   1628 1HB  CYS A 119       5.300  11.754  14.542  1.00 93.39           H
ATOM   1629 2HB  CYS A 119       3.820  12.684  14.424  1.00 93.39           H
ATOM   1630  SG  CYS A 119       3.354  10.302  14.509  1.00 93.39           S
ATOM   1631  HN  CYS A 119       5.236  13.782  12.865  1.00 93.39           H
ATOM   1632  N   LYS A 120       2.396  12.801  11.807  1.00 94.42           N
ATOM   1633  CA  LYS A 120       1.095  12.803  11.160  1.00 94.42           C
ATOM   1634  C   LYS A 120       1.265  12.447   9.682  1.00 94.42           C
ATOM   1635  O   LYS A 120       0.571  11.571   9.167  1.00 94.42           O
ATOM   1636  HA  LYS A 120       0.494  12.028  11.635  1.00 94.42           H
ATOM   1637  CB  LYS A 120       0.382  14.136  11.394  1.00 94.42           C
ATOM   1638 1HB  LYS A 120       1.042  14.959  11.121  1.00 94.42           H
ATOM   1639 2HB  LYS A 120      -0.493  14.203  10.748  1.00 94.42           H
ATOM   1640  CG  LYS A 120      -0.045  14.281  12.856  1.00 94.42           C
ATOM   1641 1HG  LYS A 120      -0.663  13.430  13.144  1.00 94.42           H
ATOM   1642 2HG  LYS A 120       0.836  14.267  13.499  1.00 94.42           H
ATOM   1643  CD  LYS A 120      -0.822  15.580  13.075  1.00 94.42           C
ATOM   1644 1HD  LYS A 120      -0.176  16.434  12.869  1.00 94.42           H
ATOM   1645 2HD  LYS A 120      -1.653  15.633  12.371  1.00 94.42           H
ATOM   1646  CE  LYS A 120      -1.353  15.668  14.507  1.00 94.42           C
ATOM   1647 1HE  LYS A 120      -1.478  14.666  14.917  1.00 94.42           H
ATOM   1648 2HE  LYS A 120      -0.628  16.182  15.138  1.00 94.42           H
ATOM   1649  NZ  LYS A 120      -2.645  16.388  14.538  1.00 94.42           N
ATOM   1650 1HZ  LYS A 120      -2.970  16.458  15.496  1.00 94.42           H
ATOM   1651 2HZ  LYS A 120      -2.523  17.318  14.153  1.00 94.42           H
ATOM   1652 3HZ  LYS A 120      -3.328  15.881  13.986  1.00 94.42           H
ATOM   1653  HN  LYS A 120       2.656  13.667  12.235  1.00 94.42           H
ATOM   1654  N   VAL A 121       2.191  13.144   9.041  1.00 94.36           N
ATOM   1655  CA  VAL A 121       2.388  12.990   7.610  1.00 94.36           C
ATOM   1656  C   VAL A 121       2.802  11.548   7.309  1.00 94.36           C
ATOM   1657  O   VAL A 121       2.225  10.902   6.436  1.00 94.36           O
ATOM   1658  HA  VAL A 121       1.433  13.189   7.123  1.00 94.36           H
ATOM   1659  CB  VAL A 121       3.401  14.020   7.106  1.00 94.36           C
ATOM   1660  HB  VAL A 121       4.296  13.939   7.723  1.00 94.36           H
ATOM   1661  CG1 VAL A 121       3.801  13.732   5.658  1.00 94.36           C
ATOM   1662 1HG1 VAL A 121       4.250  12.741   5.595  1.00 94.36           H
ATOM   1663 2HG1 VAL A 121       2.917  13.772   5.022  1.00 94.36           H
ATOM   1664 3HG1 VAL A 121       4.522  14.479   5.325  1.00 94.36           H
ATOM   1665  CG2 VAL A 121       2.856  15.442   7.253  1.00 94.36           C
ATOM   1666 1HG2 VAL A 121       1.939  15.541   6.672  1.00 94.36           H
ATOM   1667 2HG2 VAL A 121       2.645  15.644   8.303  1.00 94.36           H
ATOM   1668 3HG2 VAL A 121       3.596  16.154   6.888  1.00 94.36           H
ATOM   1669  HN  VAL A 121       2.800  13.804   9.482  1.00 94.36           H
ATOM   1670  N   VAL A 122       3.799  11.085   8.050  1.00 92.99           N
ATOM   1671  CA  VAL A 122       4.445   9.824   7.731  1.00 92.99           C
ATOM   1672  C   VAL A 122       3.431   8.686   7.869  1.00 92.99           C
ATOM   1673  O   VAL A 122       3.388   7.784   7.034  1.00 92.99           O
ATOM   1674  HA  VAL A 122       4.775   9.876   6.693  1.00 92.99           H
ATOM   1675  CB  VAL A 122       5.682   9.632   8.612  1.00 92.99           C
ATOM   1676  HB  VAL A 122       5.396   9.847   9.641  1.00 92.99           H
ATOM   1677  CG1 VAL A 122       6.177   8.186   8.553  1.00 92.99           C
ATOM   1678 1HG1 VAL A 122       5.391   7.518   8.905  1.00 92.99           H
ATOM   1679 2HG1 VAL A 122       6.437   7.932   7.526  1.00 92.99           H
ATOM   1680 3HG1 VAL A 122       7.057   8.077   9.188  1.00 92.99           H
ATOM   1681  CG2 VAL A 122       6.792  10.608   8.218  1.00 92.99           C
ATOM   1682 1HG2 VAL A 122       7.073  10.438   7.178  1.00 92.99           H
ATOM   1683 2HG2 VAL A 122       6.435  11.631   8.335  1.00 92.99           H
ATOM   1684 3HG2 VAL A 122       7.659  10.450   8.859  1.00 92.99           H
ATOM   1685  HN  VAL A 122       4.164  11.556   8.853  1.00 92.99           H
ATOM   1686  N   ASN A 123       2.640   8.767   8.929  1.00 91.28           N
ATOM   1687  CA  ASN A 123       1.617   7.766   9.177  1.00 91.28           C
ATOM   1688  C   ASN A 123       0.588   7.801   8.045  1.00 91.28           C
ATOM   1689  O   ASN A 123       0.155   6.756   7.562  1.00 91.28           O
ATOM   1690  HA  ASN A 123       2.151   6.817   9.225  1.00 91.28           H
ATOM   1691  CB  ASN A 123       0.884   8.041  10.491  1.00 91.28           C
ATOM   1692 1HB  ASN A 123       0.861   9.114  10.681  1.00 91.28           H
ATOM   1693 2HB  ASN A 123      -0.152   7.711  10.410  1.00 91.28           H
ATOM   1694  CG  ASN A 123       1.564   7.325  11.660  1.00 91.28           C
ATOM   1695  OD1 ASN A 123       2.321   6.384  11.489  1.00 91.28           O
ATOM   1696  ND2 ASN A 123       1.253   7.822  12.854  1.00 91.28           N
ATOM   1697 1HD2 ASN A 123       0.624   8.596  12.925  1.00 91.28           H
ATOM   1698 2HD2 ASN A 123       1.647   7.421  13.680  1.00 91.28           H
ATOM   1699  HN  ASN A 123       2.689   9.499   9.609  1.00 91.28           H
ATOM   1700  N   SER A 124       0.227   9.015   7.655  1.00 92.94           N
ATOM   1701  CA  SER A 124      -0.874   9.205   6.726  1.00 92.94           C
ATOM   1702  C   SER A 124      -0.453   8.774   5.320  1.00 92.94           C
ATOM   1703  O   SER A 124      -1.250   8.204   4.577  1.00 92.94           O
ATOM   1704  HA  SER A 124      -1.678   8.570   7.097  1.00 92.94           H
ATOM   1705  CB  SER A 124      -1.340  10.663   6.716  1.00 92.94           C
ATOM   1706 1HB  SER A 124      -0.551  11.293   6.307  1.00 92.94           H
ATOM   1707 2HB  SER A 124      -2.202  10.763   6.057  1.00 92.94           H
ATOM   1708  OG  SER A 124      -1.685  11.121   8.021  1.00 92.94           O
ATOM   1709  HG  SER A 124      -1.051  11.839   8.310  1.00 92.94           H
ATOM   1710  HN  SER A 124       0.672   9.856   7.961  1.00 92.94           H
ATOM   1711  N   MET A 125       0.800   9.062   4.997  1.00 93.00           N
ATOM   1712  CA  MET A 125       1.300   8.823   3.654  1.00 93.00           C
ATOM   1713  C   MET A 125       1.209   7.340   3.290  1.00 93.00           C
ATOM   1714  O   MET A 125       0.868   6.994   2.160  1.00 93.00           O
ATOM   1715  HA  MET A 125       0.658   9.406   2.993  1.00 93.00           H
ATOM   1716  CB  MET A 125       2.756   9.283   3.562  1.00 93.00           C
ATOM   1717 1HB  MET A 125       3.307   8.936   4.436  1.00 93.00           H
ATOM   1718 2HB  MET A 125       3.229   8.834   2.689  1.00 93.00           H
ATOM   1719  CG  MET A 125       2.845  10.808   3.470  1.00 93.00           C
ATOM   1720 1HG  MET A 125       2.245  11.264   4.257  1.00 93.00           H
ATOM   1721 2HG  MET A 125       3.874  11.131   3.626  1.00 93.00           H
ATOM   1722  SD  MET A 125       2.270  11.357   1.872  1.00 93.00           S
ATOM   1723  CE  MET A 125       1.133  12.638   2.375  1.00 93.00           C
ATOM   1724 1HE  MET A 125       0.353  12.206   3.001  1.00 93.00           H
ATOM   1725 2HE  MET A 125       1.671  13.401   2.938  1.00 93.00           H
ATOM   1726 3HE  MET A 125       0.681  13.090   1.492  1.00 93.00           H
ATOM   1727  HN  MET A 125       1.466   9.451   5.633  1.00 93.00           H
ATOM   1728  N   TYR A 126       1.521   6.503   4.269  1.00 86.81           N
ATOM   1729  CA  TYR A 126       1.454   5.065   4.074  1.00 86.81           C
ATOM   1730  C   TYR A 126       0.044   4.631   3.670  1.00 86.81           C
ATOM   1731  O   TYR A 126      -0.128   3.887   2.706  1.00 86.81           O
ATOM   1732  HA  TYR A 126       2.150   4.801   3.278  1.00 86.81           H
ATOM   1733  CB  TYR A 126       1.799   4.440   5.427  1.00 86.81           C
ATOM   1734 1HB  TYR A 126       2.855   4.614   5.638  1.00 86.81           H
ATOM   1735 2HB  TYR A 126       1.231   4.947   6.206  1.00 86.81           H
ATOM   1736  CG  TYR A 126       1.520   2.938   5.508  1.00 86.81           C
ATOM   1737  CD1 TYR A 126       0.716   2.438   6.512  1.00 86.81           C
ATOM   1738  HD1 TYR A 126       0.280   3.114   7.248  1.00 86.81           H
ATOM   1739  CD2 TYR A 126       2.072   2.082   4.576  1.00 86.81           C
ATOM   1740  HD2 TYR A 126       2.707   2.476   3.783  1.00 86.81           H
ATOM   1741  CE1 TYR A 126       0.453   1.025   6.588  1.00 86.81           C
ATOM   1742  HE1 TYR A 126      -0.180   0.617   7.377  1.00 86.81           H
ATOM   1743  CE2 TYR A 126       1.808   0.668   4.652  1.00 86.81           C
ATOM   1744  HE2 TYR A 126       2.238  -0.018   3.923  1.00 86.81           H
ATOM   1745  CZ  TYR A 126       1.012   0.209   5.654  1.00 86.81           C
ATOM   1746  OH  TYR A 126       0.763  -1.126   5.726  1.00 86.81           O
ATOM   1747  HH  TYR A 126       1.167  -1.591   4.938  1.00 86.81           H
ATOM   1748  HN  TYR A 126       1.813   6.793   5.181  1.00 86.81           H
ATOM   1749  N   LYS A 127      -0.930   5.115   4.428  1.00 88.00           N
ATOM   1750  CA  LYS A 127      -2.308   4.701   4.230  1.00 88.00           C
ATOM   1751  C   LYS A 127      -2.812   5.247   2.892  1.00 88.00           C
ATOM   1752  O   LYS A 127      -3.605   4.597   2.212  1.00 88.00           O
ATOM   1753  HA  LYS A 127      -2.320   3.612   4.185  1.00 88.00           H
ATOM   1754  CB  LYS A 127      -3.169   5.114   5.426  1.00 88.00           C
ATOM   1755 1HB  LYS A 127      -2.992   6.163   5.661  1.00 88.00           H
ATOM   1756 2HB  LYS A 127      -4.224   5.019   5.169  1.00 88.00           H
ATOM   1757  CG  LYS A 127      -2.856   4.251   6.650  1.00 88.00           C
ATOM   1758 1HG  LYS A 127      -1.786   4.279   6.855  1.00 88.00           H
ATOM   1759 2HG  LYS A 127      -3.359   4.660   7.526  1.00 88.00           H
ATOM   1760  CD  LYS A 127      -3.301   2.804   6.429  1.00 88.00           C
ATOM   1761 1HD  LYS A 127      -4.374   2.774   6.243  1.00 88.00           H
ATOM   1762 2HD  LYS A 127      -2.812   2.401   5.542  1.00 88.00           H
ATOM   1763  CE  LYS A 127      -2.963   1.935   7.643  1.00 88.00           C
ATOM   1764 1HE  LYS A 127      -1.924   2.090   7.930  1.00 88.00           H
ATOM   1765 2HE  LYS A 127      -3.577   2.234   8.493  1.00 88.00           H
ATOM   1766  NZ  LYS A 127      -3.192   0.506   7.336  1.00 88.00           N
ATOM   1767 1HZ  LYS A 127      -3.002  -0.052   8.162  1.00 88.00           H
ATOM   1768 2HZ  LYS A 127      -4.155   0.371   7.051  1.00 88.00           H
ATOM   1769 3HZ  LYS A 127      -2.574   0.218   6.585  1.00 88.00           H
ATOM   1770  HN  LYS A 127      -0.789   5.776   5.165  1.00 88.00           H
ATOM   1771  N   MET A 128      -2.332   6.435   2.555  1.00 91.83           N
ATOM   1772  CA  MET A 128      -2.718   7.072   1.308  1.00 91.83           C
ATOM   1773  C   MET A 128      -2.258   6.247   0.105  1.00 91.83           C
ATOM   1774  O   MET A 128      -3.020   6.037  -0.837  1.00 91.83           O
ATOM   1775  HA  MET A 128      -3.807   7.121   1.328  1.00 91.83           H
ATOM   1776  CB  MET A 128      -2.100   8.470   1.235  1.00 91.83           C
ATOM   1777 1HB  MET A 128      -2.348   9.028   2.138  1.00 91.83           H
ATOM   1778 2HB  MET A 128      -1.014   8.389   1.198  1.00 91.83           H
ATOM   1779  CG  MET A 128      -2.603   9.228   0.005  1.00 91.83           C
ATOM   1780 1HG  MET A 128      -2.411   8.646  -0.895  1.00 91.83           H
ATOM   1781 2HG  MET A 128      -3.682   9.368   0.070  1.00 91.83           H
ATOM   1782  SD  MET A 128      -1.789  10.813  -0.109  1.00 91.83           S
ATOM   1783  CE  MET A 128      -0.120  10.280  -0.451  1.00 91.83           C
ATOM   1784 1HE  MET A 128       0.237   9.657   0.369  1.00 91.83           H
ATOM   1785 2HE  MET A 128      -0.105   9.706  -1.378  1.00 91.83           H
ATOM   1786 3HE  MET A 128       0.526  11.152  -0.553  1.00 91.83           H
ATOM   1787  HN  MET A 128      -1.691   6.959   3.117  1.00 91.83           H
ATOM   1788  N   ASN A 129      -1.012   5.800   0.176  1.00 90.87           N
ATOM   1789  CA  ASN A 129      -0.465   4.940  -0.860  1.00 90.87           C
ATOM   1790  C   ASN A 129      -1.283   3.649  -0.929  1.00 90.87           C
ATOM   1791  O   ASN A 129      -1.657   3.204  -2.013  1.00 90.87           O
ATOM   1792  HA  ASN A 129      -0.528   5.523  -1.779  1.00 90.87           H
ATOM   1793  CB  ASN A 129       0.986   4.565  -0.554  1.00 90.87           C
ATOM   1794 1HB  ASN A 129       1.625   5.440  -0.672  1.00 90.87           H
ATOM   1795 2HB  ASN A 129       1.072   4.246   0.484  1.00 90.87           H
ATOM   1796  CG  ASN A 129       1.469   3.446  -1.479  1.00 90.87           C
ATOM   1797  OD1 ASN A 129       1.341   2.268  -1.190  1.00 90.87           O
ATOM   1798  ND2 ASN A 129       2.032   3.879  -2.604  1.00 90.87           N
ATOM   1799 1HD2 ASN A 129       2.106   4.860  -2.780  1.00 90.87           H
ATOM   1800 2HD2 ASN A 129       2.379   3.223  -3.274  1.00 90.87           H
ATOM   1801  HN  ASN A 129      -0.382   6.016   0.922  1.00 90.87           H
ATOM   1802  N   PHE A 130      -1.536   3.083   0.242  1.00 84.96           N
ATOM   1803  CA  PHE A 130      -2.189   1.787   0.322  1.00 84.96           C
ATOM   1804  C   PHE A 130      -3.522   1.798  -0.428  1.00 84.96           C
ATOM   1805  O   PHE A 130      -3.770   0.939  -1.273  1.00 84.96           O
ATOM   1806  HA  PHE A 130      -1.521   1.060  -0.139  1.00 84.96           H
ATOM   1807  CB  PHE A 130      -2.453   1.510   1.803  1.00 84.96           C
ATOM   1808 1HB  PHE A 130      -1.511   1.579   2.349  1.00 84.96           H
ATOM   1809 2HB  PHE A 130      -3.107   2.287   2.197  1.00 84.96           H
ATOM   1810  CG  PHE A 130      -3.085   0.143   2.077  1.00 84.96           C
ATOM   1811  CD1 PHE A 130      -4.342   0.066   2.588  1.00 84.96           C
ATOM   1812  HD1 PHE A 130      -4.900   0.978   2.803  1.00 84.96           H
ATOM   1813  CD2 PHE A 130      -2.388  -0.994   1.810  1.00 84.96           C
ATOM   1814  HD2 PHE A 130      -1.380  -0.932   1.400  1.00 84.96           H
ATOM   1815  CE1 PHE A 130      -4.929  -1.202   2.843  1.00 84.96           C
ATOM   1816  HE1 PHE A 130      -5.937  -1.263   3.253  1.00 84.96           H
ATOM   1817  CE2 PHE A 130      -2.975  -2.262   2.064  1.00 84.96           C
ATOM   1818  HE2 PHE A 130      -2.417  -3.173   1.850  1.00 84.96           H
ATOM   1819  CZ  PHE A 130      -4.233  -2.339   2.575  1.00 84.96           C
ATOM   1820  HZ  PHE A 130      -4.683  -3.312   2.770  1.00 84.96           H
ATOM   1821  HN  PHE A 130      -1.304   3.494   1.124  1.00 84.96           H
ATOM   1822  N   TYR A 131      -4.346   2.780  -0.092  1.00 86.82           N
ATOM   1823  CA  TYR A 131      -5.669   2.882  -0.683  1.00 86.82           C
ATOM   1824  C   TYR A 131      -5.580   3.222  -2.172  1.00 86.82           C
ATOM   1825  O   TYR A 131      -6.290   2.639  -2.990  1.00 86.82           O
ATOM   1826  HA  TYR A 131      -6.165   1.918  -0.567  1.00 86.82           H
ATOM   1827  CB  TYR A 131      -6.371   4.028   0.049  1.00 86.82           C
ATOM   1828 1HB  TYR A 131      -5.729   4.909   0.023  1.00 86.82           H
ATOM   1829 2HB  TYR A 131      -7.284   4.284  -0.489  1.00 86.82           H
ATOM   1830  CG  TYR A 131      -6.723   3.714   1.504  1.00 86.82           C
ATOM   1831  CD1 TYR A 131      -7.325   2.514   1.825  1.00 86.82           C
ATOM   1832  HD1 TYR A 131      -7.549   1.790   1.041  1.00 86.82           H
ATOM   1833  CD2 TYR A 131      -6.440   4.631   2.496  1.00 86.82           C
ATOM   1834  HD2 TYR A 131      -5.965   5.578   2.242  1.00 86.82           H
ATOM   1835  CE1 TYR A 131      -7.657   2.218   3.194  1.00 86.82           C
ATOM   1836  HE1 TYR A 131      -8.132   1.275   3.461  1.00 86.82           H
ATOM   1837  CE2 TYR A 131      -6.772   4.335   3.865  1.00 86.82           C
ATOM   1838  HE2 TYR A 131      -6.553   5.050   4.659  1.00 86.82           H
ATOM   1839  CZ  TYR A 131      -7.364   3.143   4.147  1.00 86.82           C
ATOM   1840  OH  TYR A 131      -7.677   2.864   5.441  1.00 86.82           O
ATOM   1841  HH  TYR A 131      -7.566   3.683   6.004  1.00 86.82           H
ATOM   1842  HN  TYR A 131      -4.123   3.495   0.570  1.00 86.82           H
ATOM   1843  N   SER A 132      -4.701   4.165  -2.479  1.00 89.24           N
ATOM   1844  CA  SER A 132      -4.593   4.675  -3.836  1.00 89.24           C
ATOM   1845  C   SER A 132      -4.130   3.561  -4.777  1.00 89.24           C
ATOM   1846  O   SER A 132      -4.684   3.391  -5.862  1.00 89.24           O
ATOM   1847  HA  SER A 132      -5.597   5.006  -4.100  1.00 89.24           H
ATOM   1848  CB  SER A 132      -3.631   5.862  -3.903  1.00 89.24           C
ATOM   1849 1HB  SER A 132      -3.517   6.178  -4.940  1.00 89.24           H
ATOM   1850 2HB  SER A 132      -4.055   6.705  -3.358  1.00 89.24           H
ATOM   1851  OG  SER A 132      -2.351   5.543  -3.362  1.00 89.24           O
ATOM   1852  HG  SER A 132      -2.224   6.010  -2.487  1.00 89.24           H
ATOM   1853  HN  SER A 132      -4.072   4.579  -1.821  1.00 89.24           H
ATOM   1854  N   CYS A 133      -3.119   2.833  -4.328  1.00 83.49           N
ATOM   1855  CA  CYS A 133      -2.574   1.741  -5.117  1.00 83.49           C
ATOM   1856  C   CYS A 133      -3.698   0.740  -5.393  1.00 83.49           C
ATOM   1857  O   CYS A 133      -3.878   0.300  -6.527  1.00 83.49           O
ATOM   1858  HA  CYS A 133      -2.209   2.179  -6.047  1.00 83.49           H
ATOM   1859  CB  CYS A 133      -1.380   1.082  -4.424  1.00 83.49           C
ATOM   1860 1HB  CYS A 133      -1.607   0.917  -3.370  1.00 83.49           H
ATOM   1861 2HB  CYS A 133      -1.187   0.105  -4.865  1.00 83.49           H
ATOM   1862  SG  CYS A 133       0.101   2.144  -4.584  1.00 83.49           S
ATOM   1863  HG  CYS A 133      -0.280   3.052  -3.690  1.00 83.49           H
ATOM   1864  HN  CYS A 133      -2.675   2.977  -3.444  1.00 83.49           H
ATOM   1865  N   VAL A 134      -4.425   0.409  -4.335  1.00 80.96           N
ATOM   1866  CA  VAL A 134      -5.510  -0.551  -4.444  1.00 80.96           C
ATOM   1867  C   VAL A 134      -6.469  -0.107  -5.550  1.00 80.96           C
ATOM   1868  O   VAL A 134      -6.811  -0.892  -6.433  1.00 80.96           O
ATOM   1869  HA  VAL A 134      -5.074  -1.511  -4.722  1.00 80.96           H
ATOM   1870  CB  VAL A 134      -6.198  -0.719  -3.087  1.00 80.96           C
ATOM   1871  HB  VAL A 134      -6.084   0.215  -2.536  1.00 80.96           H
ATOM   1872  CG1 VAL A 134      -7.695  -0.981  -3.261  1.00 80.96           C
ATOM   1873 1HG1 VAL A 134      -8.153  -0.142  -3.784  1.00 80.96           H
ATOM   1874 2HG1 VAL A 134      -7.839  -1.893  -3.841  1.00 80.96           H
ATOM   1875 3HG1 VAL A 134      -8.160  -1.097  -2.282  1.00 80.96           H
ATOM   1876  CG2 VAL A 134      -5.537  -1.831  -2.271  1.00 80.96           C
ATOM   1877 1HG2 VAL A 134      -5.606  -2.772  -2.817  1.00 80.96           H
ATOM   1878 2HG2 VAL A 134      -4.488  -1.585  -2.103  1.00 80.96           H
ATOM   1879 3HG2 VAL A 134      -6.045  -1.929  -1.312  1.00 80.96           H
ATOM   1880  HN  VAL A 134      -4.282   0.783  -3.419  1.00 80.96           H
ATOM   1881  N   LEU A 135      -6.877   1.151  -5.466  1.00 85.48           N
ATOM   1882  CA  LEU A 135      -7.916   1.662  -6.344  1.00 85.48           C
ATOM   1883  C   LEU A 135      -7.391   1.698  -7.780  1.00 85.48           C
ATOM   1884  O   LEU A 135      -8.135   1.434  -8.724  1.00 85.48           O
ATOM   1885  HA  LEU A 135      -8.753   0.964  -6.299  1.00 85.48           H
ATOM   1886  CB  LEU A 135      -8.426   3.014  -5.841  1.00 85.48           C
ATOM   1887 1HB  LEU A 135      -7.571   3.677  -5.713  1.00 85.48           H
ATOM   1888 2HB  LEU A 135      -9.057   3.452  -6.614  1.00 85.48           H
ATOM   1889  CG  LEU A 135      -9.216   2.987  -4.531  1.00 85.48           C
ATOM   1890  HG  LEU A 135      -8.629   2.447  -3.789  1.00 85.48           H
ATOM   1891  CD1 LEU A 135      -9.432   4.403  -3.992  1.00 85.48           C
ATOM   1892 1HD1 LEU A 135      -8.466   4.873  -3.808  1.00 85.48           H
ATOM   1893 2HD1 LEU A 135      -9.988   4.989  -4.724  1.00 85.48           H
ATOM   1894 3HD1 LEU A 135      -9.996   4.355  -3.061  1.00 85.48           H
ATOM   1895  CD2 LEU A 135     -10.535   2.231  -4.701  1.00 85.48           C
ATOM   1896 1HD2 LEU A 135     -11.140   2.722  -5.464  1.00 85.48           H
ATOM   1897 2HD2 LEU A 135     -10.329   1.205  -5.006  1.00 85.48           H
ATOM   1898 3HD2 LEU A 135     -11.077   2.228  -3.755  1.00 85.48           H
ATOM   1899  HN  LEU A 135      -6.510   1.815  -4.814  1.00 85.48           H
ATOM   1900  N   LEU A 136      -6.114   2.027  -7.902  1.00 87.76           N
ATOM   1901  CA  LEU A 136      -5.492   2.144  -9.210  1.00 87.76           C
ATOM   1902  C   LEU A 136      -5.432   0.764  -9.867  1.00 87.76           C
ATOM   1903  O   LEU A 136      -5.725   0.623 -11.053  1.00 87.76           O
ATOM   1904  HA  LEU A 136      -6.128   2.788  -9.817  1.00 87.76           H
ATOM   1905  CB  LEU A 136      -4.130   2.831  -9.096  1.00 87.76           C
ATOM   1906 1HB  LEU A 136      -3.578   2.367  -8.279  1.00 87.76           H
ATOM   1907 2HB  LEU A 136      -3.569   2.635 -10.010  1.00 87.76           H
ATOM   1908  CG  LEU A 136      -4.158   4.343  -8.862  1.00 87.76           C
ATOM   1909  HG  LEU A 136      -4.863   4.550  -8.057  1.00 87.76           H
ATOM   1910  CD1 LEU A 136      -2.789   4.852  -8.407  1.00 87.76           C
ATOM   1911 1HD1 LEU A 136      -2.509   4.360  -7.476  1.00 87.76           H
ATOM   1912 2HD1 LEU A 136      -2.046   4.631  -9.173  1.00 87.76           H
ATOM   1913 3HD1 LEU A 136      -2.837   5.930  -8.248  1.00 87.76           H
ATOM   1914  CD2 LEU A 136      -4.660   5.081 -10.104  1.00 87.76           C
ATOM   1915 1HD2 LEU A 136      -3.999   4.869 -10.945  1.00 87.76           H
ATOM   1916 2HD2 LEU A 136      -5.670   4.745 -10.343  1.00 87.76           H
ATOM   1917 3HD2 LEU A 136      -4.671   6.153  -9.911  1.00 87.76           H
ATOM   1918  HN  LEU A 136      -5.508   2.212  -7.128  1.00 87.76           H
ATOM   1919  N   ILE A 137      -5.051  -0.221  -9.066  1.00 79.41           N
ATOM   1920  CA  ILE A 137      -4.918  -1.580  -9.563  1.00 79.41           C
ATOM   1921  C   ILE A 137      -6.278  -2.069 -10.066  1.00 79.41           C
ATOM   1922  O   ILE A 137      -6.359  -2.735 -11.097  1.00 79.41           O
ATOM   1923  HA  ILE A 137      -4.227  -1.555 -10.405  1.00 79.41           H
ATOM   1924  CB  ILE A 137      -4.298  -2.483  -8.494  1.00 79.41           C
ATOM   1925  HB  ILE A 137      -4.799  -2.285  -7.547  1.00 79.41           H
ATOM   1926  CG1 ILE A 137      -2.815  -2.159  -8.297  1.00 79.41           C
ATOM   1927 1HG1 ILE A 137      -2.252  -2.464  -9.179  1.00 79.41           H
ATOM   1928 2HG1 ILE A 137      -2.686  -1.082  -8.193  1.00 79.41           H
ATOM   1929  CG2 ILE A 137      -4.523  -3.959  -8.826  1.00 79.41           C
ATOM   1930 1HG2 ILE A 137      -5.592  -4.162  -8.875  1.00 79.41           H
ATOM   1931 2HG2 ILE A 137      -4.064  -4.190  -9.788  1.00 79.41           H
ATOM   1932 3HG2 ILE A 137      -4.071  -4.578  -8.051  1.00 79.41           H
ATOM   1933  CD1 ILE A 137      -2.260  -2.867  -7.060  1.00 79.41           C
ATOM   1934 1HD1 ILE A 137      -2.809  -2.541  -6.177  1.00 79.41           H
ATOM   1935 2HD1 ILE A 137      -2.369  -3.945  -7.178  1.00 79.41           H
ATOM   1936 3HD1 ILE A 137      -1.204  -2.620  -6.943  1.00 79.41           H
ATOM   1937  HN  ILE A 137      -4.834  -0.102  -8.097  1.00 79.41           H
ATOM   1938  N   MET A 138      -7.312  -1.719  -9.315  1.00 79.10           N
ATOM   1939  CA  MET A 138      -8.672  -2.025  -9.726  1.00 79.10           C
ATOM   1940  C   MET A 138      -8.979  -1.423 -11.099  1.00 79.10           C
ATOM   1941  O   MET A 138      -9.480  -2.114 -11.985  1.00 79.10           O
ATOM   1942  HA  MET A 138      -8.726  -3.112  -9.778  1.00 79.10           H
ATOM   1943  CB  MET A 138      -9.654  -1.467  -8.694  1.00 79.10           C
ATOM   1944 1HB  MET A 138      -9.646  -2.096  -7.803  1.00 79.10           H
ATOM   1945 2HB  MET A 138      -9.336  -0.472  -8.384  1.00 79.10           H
ATOM   1946  CG  MET A 138     -11.072  -1.401  -9.265  1.00 79.10           C
ATOM   1947 1HG  MET A 138     -11.128  -0.628 -10.032  1.00 79.10           H
ATOM   1948 2HG  MET A 138     -11.323  -2.346  -9.747  1.00 79.10           H
ATOM   1949  SD  MET A 138     -12.240  -1.053  -7.962  1.00 79.10           S
ATOM   1950  CE  MET A 138     -12.067   0.720  -7.855  1.00 79.10           C
ATOM   1951 1HE  MET A 138     -11.036   0.970  -7.604  1.00 79.10           H
ATOM   1952 2HE  MET A 138     -12.326   1.169  -8.814  1.00 79.10           H
ATOM   1953 3HE  MET A 138     -12.732   1.105  -7.082  1.00 79.10           H
ATOM   1954  HN  MET A 138      -7.232  -1.237  -8.443  1.00 79.10           H
ATOM   1955  N   CYS A 139      -8.665  -0.143 -11.232  1.00 84.17           N
ATOM   1956  CA  CYS A 139      -9.025   0.595 -12.431  1.00 84.17           C
ATOM   1957  C   CYS A 139      -8.262  -0.007 -13.613  1.00 84.17           C
ATOM   1958  O   CYS A 139      -8.805  -0.127 -14.710  1.00 84.17           O
ATOM   1959  HA  CYS A 139     -10.100   0.473 -12.562  1.00 84.17           H
ATOM   1960  CB  CYS A 139      -8.751   2.092 -12.277  1.00 84.17           C
ATOM   1961 1HB  CYS A 139      -7.731   2.249 -11.927  1.00 84.17           H
ATOM   1962 2HB  CYS A 139      -8.836   2.587 -13.245  1.00 84.17           H
ATOM   1963  SG  CYS A 139      -9.937   2.828 -11.094  1.00 84.17           S
ATOM   1964  HG  CYS A 139      -9.325   2.394  -9.996  1.00 84.17           H
ATOM   1965  HN  CYS A 139      -8.174   0.388 -10.541  1.00 84.17           H
ATOM   1966  N   ILE A 140      -7.015  -0.369 -13.349  1.00 80.66           N
ATOM   1967  CA  ILE A 140      -6.177  -0.967 -14.373  1.00 80.66           C
ATOM   1968  C   ILE A 140      -6.831  -2.257 -14.873  1.00 80.66           C
ATOM   1969  O   ILE A 140      -6.838  -2.530 -16.072  1.00 80.66           O
ATOM   1970  HA  ILE A 140      -6.123  -0.263 -15.204  1.00 80.66           H
ATOM   1971  CB  ILE A 140      -4.751  -1.163 -13.853  1.00 80.66           C
ATOM   1972  HB  ILE A 140      -4.808  -1.612 -12.861  1.00 80.66           H
ATOM   1973  CG1 ILE A 140      -4.035   0.181 -13.699  1.00 80.66           C
ATOM   1974 1HG1 ILE A 140      -3.769   0.569 -14.682  1.00 80.66           H
ATOM   1975 2HG1 ILE A 140      -4.708   0.906 -13.241  1.00 80.66           H
ATOM   1976  CG2 ILE A 140      -3.970  -2.131 -14.743  1.00 80.66           C
ATOM   1977 1HG2 ILE A 140      -4.472  -3.098 -14.757  1.00 80.66           H
ATOM   1978 2HG2 ILE A 140      -3.920  -1.732 -15.757  1.00 80.66           H
ATOM   1979 3HG2 ILE A 140      -2.960  -2.251 -14.350  1.00 80.66           H
ATOM   1980  CD1 ILE A 140      -2.775   0.035 -12.843  1.00 80.66           C
ATOM   1981 1HD1 ILE A 140      -3.048  -0.330 -11.854  1.00 80.66           H
ATOM   1982 2HD1 ILE A 140      -2.094  -0.672 -13.317  1.00 80.66           H
ATOM   1983 3HD1 ILE A 140      -2.285   1.005 -12.750  1.00 80.66           H
ATOM   1984  HN  ILE A 140      -6.579  -0.260 -12.456  1.00 80.66           H
ATOM   1985  N   SER A 141      -7.365  -3.017 -13.927  1.00 74.96           N
ATOM   1986  CA  SER A 141      -7.947  -4.309 -14.246  1.00 74.96           C
ATOM   1987  C   SER A 141      -9.179  -4.124 -15.133  1.00 74.96           C
ATOM   1988  O   SER A 141      -9.384  -4.880 -16.082  1.00 74.96           O
ATOM   1989  HA  SER A 141      -7.168  -4.852 -14.781  1.00 74.96           H
ATOM   1990  CB  SER A 141      -8.318  -5.075 -12.974  1.00 74.96           C
ATOM   1991 1HB  SER A 141      -9.077  -4.517 -12.424  1.00 74.96           H
ATOM   1992 2HB  SER A 141      -8.760  -6.034 -13.244  1.00 74.96           H
ATOM   1993  OG  SER A 141      -7.188  -5.293 -12.133  1.00 74.96           O
ATOM   1994  HG  SER A 141      -7.088  -4.533 -11.491  1.00 74.96           H
ATOM   1995  HN  SER A 141      -7.404  -2.762 -12.961  1.00 74.96           H
ATOM   1996  N   VAL A 142      -9.968  -3.116 -14.792  1.00 76.96           N
ATOM   1997  CA  VAL A 142     -11.167  -2.813 -15.555  1.00 76.96           C
ATOM   1998  C   VAL A 142     -10.772  -2.377 -16.968  1.00 76.96           C
ATOM   1999  O   VAL A 142     -11.378  -2.809 -17.947  1.00 76.96           O
ATOM   2000  HA  VAL A 142     -11.755  -3.729 -15.622  1.00 76.96           H
ATOM   2001  CB  VAL A 142     -12.005  -1.765 -14.819  1.00 76.96           C
ATOM   2002  HB  VAL A 142     -11.370  -0.898 -14.634  1.00 76.96           H
ATOM   2003  CG1 VAL A 142     -13.187  -1.307 -15.676  1.00 76.96           C
ATOM   2004 1HG1 VAL A 142     -12.816  -0.870 -16.603  1.00 76.96           H
ATOM   2005 2HG1 VAL A 142     -13.821  -2.163 -15.906  1.00 76.96           H
ATOM   2006 3HG1 VAL A 142     -13.765  -0.563 -15.129  1.00 76.96           H
ATOM   2007  CG2 VAL A 142     -12.482  -2.296 -13.466  1.00 76.96           C
ATOM   2008 1HG2 VAL A 142     -13.092  -3.186 -13.619  1.00 76.96           H
ATOM   2009 2HG2 VAL A 142     -11.618  -2.549 -12.850  1.00 76.96           H
ATOM   2010 3HG2 VAL A 142     -13.074  -1.532 -12.964  1.00 76.96           H
ATOM   2011  HN  VAL A 142      -9.799  -2.512 -14.013  1.00 76.96           H
ATOM   2012  N   ASP A 143      -9.757  -1.527 -17.028  1.00 80.02           N
ATOM   2013  CA  ASP A 143      -9.340  -0.949 -18.294  1.00 80.02           C
ATOM   2014  C   ASP A 143      -8.840  -2.062 -19.218  1.00 80.02           C
ATOM   2015  O   ASP A 143      -9.115  -2.048 -20.417  1.00 80.02           O
ATOM   2016  HA  ASP A 143     -10.225  -0.448 -18.686  1.00 80.02           H
ATOM   2017  CB  ASP A 143      -8.197   0.048 -18.094  1.00 80.02           C
ATOM   2018 1HB  ASP A 143      -8.443   0.731 -17.281  1.00 80.02           H
ATOM   2019 2HB  ASP A 143      -7.292  -0.485 -17.800  1.00 80.02           H
ATOM   2020  CG  ASP A 143      -7.933   0.844 -19.374  1.00 80.02           C
ATOM   2021  OD1 ASP A 143      -8.925   1.348 -19.943  1.00 80.02           O
ATOM   2022  OD2 ASP A 143      -6.745   0.929 -19.754  1.00 80.02           O
ATOM   2023  HN  ASP A 143      -9.225  -1.234 -16.234  1.00 80.02           H
ATOM   2024  N   ARG A 144      -8.115  -2.999 -18.625  1.00 73.47           N
ATOM   2025  CA  ARG A 144      -7.586  -4.124 -19.377  1.00 73.47           C
ATOM   2026  C   ARG A 144      -8.727  -4.941 -19.984  1.00 73.47           C
ATOM   2027  O   ARG A 144      -8.656  -5.349 -21.142  1.00 73.47           O
ATOM   2028  HA  ARG A 144      -6.969  -3.673 -20.155  1.00 73.47           H
ATOM   2029  CB  ARG A 144      -6.735  -5.031 -18.486  1.00 73.47           C
ATOM   2030 1HB  ARG A 144      -7.204  -5.128 -17.506  1.00 73.47           H
ATOM   2031 2HB  ARG A 144      -6.690  -6.031 -18.917  1.00 73.47           H
ATOM   2032  CG  ARG A 144      -5.320  -4.473 -18.327  1.00 73.47           C
ATOM   2033 1HG  ARG A 144      -4.859  -4.356 -19.307  1.00 73.47           H
ATOM   2034 2HG  ARG A 144      -5.364  -3.482 -17.875  1.00 73.47           H
ATOM   2035  CD  ARG A 144      -4.461  -5.396 -17.460  1.00 73.47           C
ATOM   2036 1HD  ARG A 144      -4.822  -5.383 -16.431  1.00 73.47           H
ATOM   2037 2HD  ARG A 144      -4.545  -6.423 -17.814  1.00 73.47           H
ATOM   2038  NE  ARG A 144      -3.047  -4.960 -17.504  1.00 73.47           N
ATOM   2039  HE  ARG A 144      -2.824  -4.144 -18.036  1.00 73.47           H
ATOM   2040  CZ  ARG A 144      -2.046  -5.592 -16.875  1.00 73.47           C
ATOM   2041  NH1 ARG A 144      -2.287  -6.692 -16.147  1.00 73.47           N
ATOM   2042 1HH1 ARG A 144      -3.219  -7.046 -16.071  1.00 73.47           H
ATOM   2043 2HH1 ARG A 144      -1.535  -7.157 -15.681  1.00 73.47           H
ATOM   2044  NH2 ARG A 144      -0.802  -5.108 -16.984  1.00 73.47           N
ATOM   2045 1HH2 ARG A 144      -0.044  -5.567 -16.521  1.00 73.47           H
ATOM   2046 2HH2 ARG A 144      -0.631  -4.287 -17.529  1.00 73.47           H
ATOM   2047  HN  ARG A 144      -7.889  -2.998 -17.651  1.00 73.47           H
ATOM   2048  N   TYR A 145      -9.754  -5.156 -19.174  1.00 72.09           N
ATOM   2049  CA  TYR A 145     -10.921  -5.895 -19.625  1.00 72.09           C
ATOM   2050  C   TYR A 145     -11.552  -5.230 -20.850  1.00 72.09           C
ATOM   2051  O   TYR A 145     -11.816  -5.891 -21.853  1.00 72.09           O
ATOM   2052  HA  TYR A 145     -10.598  -6.902 -19.893  1.00 72.09           H
ATOM   2053  CB  TYR A 145     -11.919  -5.855 -18.467  1.00 72.09           C
ATOM   2054 1HB  TYR A 145     -11.557  -6.500 -17.666  1.00 72.09           H
ATOM   2055 2HB  TYR A 145     -11.956  -4.842 -18.067  1.00 72.09           H
ATOM   2056  CG  TYR A 145     -13.335  -6.289 -18.850  1.00 72.09           C
ATOM   2057  CD1 TYR A 145     -14.362  -5.367 -18.854  1.00 72.09           C
ATOM   2058  HD1 TYR A 145     -14.164  -4.330 -18.584  1.00 72.09           H
ATOM   2059  CD2 TYR A 145     -13.586  -7.602 -19.193  1.00 72.09           C
ATOM   2060  HD2 TYR A 145     -12.775  -8.331 -19.190  1.00 72.09           H
ATOM   2061  CE1 TYR A 145     -15.695  -5.775 -19.215  1.00 72.09           C
ATOM   2062  HE1 TYR A 145     -16.515  -5.057 -19.222  1.00 72.09           H
ATOM   2063  CE2 TYR A 145     -14.919  -8.010 -19.554  1.00 72.09           C
ATOM   2064  HE2 TYR A 145     -15.131  -9.044 -19.826  1.00 72.09           H
ATOM   2065  CZ  TYR A 145     -15.908  -7.076 -19.547  1.00 72.09           C
ATOM   2066  OH  TYR A 145     -17.166  -7.462 -19.889  1.00 72.09           O
ATOM   2067  HH  TYR A 145     -17.183  -8.442 -20.084  1.00 72.09           H
ATOM   2068  HN  TYR A 145      -9.797  -4.835 -18.228  1.00 72.09           H
ATOM   2069  N   ILE A 146     -11.775  -3.930 -20.728  1.00 73.21           N
ATOM   2070  CA  ILE A 146     -12.439  -3.182 -21.783  1.00 73.21           C
ATOM   2071  C   ILE A 146     -11.598  -3.255 -23.059  1.00 73.21           C
ATOM   2072  O   ILE A 146     -12.136  -3.415 -24.153  1.00 73.21           O
ATOM   2073  HA  ILE A 146     -13.397  -3.666 -21.973  1.00 73.21           H
ATOM   2074  CB  ILE A 146     -12.735  -1.754 -21.322  1.00 73.21           C
ATOM   2075  HB  ILE A 146     -11.814  -1.323 -20.931  1.00 73.21           H
ATOM   2076  CG1 ILE A 146     -13.757  -1.746 -20.184  1.00 73.21           C
ATOM   2077 1HG1 ILE A 146     -14.736  -2.034 -20.567  1.00 73.21           H
ATOM   2078 2HG1 ILE A 146     -13.478  -2.487 -19.434  1.00 73.21           H
ATOM   2079  CG2 ILE A 146     -13.179  -0.880 -22.497  1.00 73.21           C
ATOM   2080 1HG2 ILE A 146     -12.388  -0.848 -23.246  1.00 73.21           H
ATOM   2081 2HG2 ILE A 146     -14.083  -1.299 -22.940  1.00 73.21           H
ATOM   2082 3HG2 ILE A 146     -13.384   0.130 -22.141  1.00 73.21           H
ATOM   2083  CD1 ILE A 146     -13.844  -0.364 -19.534  1.00 73.21           C
ATOM   2084 1HD1 ILE A 146     -12.869  -0.090 -19.131  1.00 73.21           H
ATOM   2085 2HD1 ILE A 146     -14.147   0.370 -20.281  1.00 73.21           H
ATOM   2086 3HD1 ILE A 146     -14.577  -0.386 -18.728  1.00 73.21           H
ATOM   2087  HN  ILE A 146     -11.513  -3.390 -19.929  1.00 73.21           H
ATOM   2088  N   ALA A 147     -10.291  -3.133 -22.877  1.00 74.86           N
ATOM   2089  CA  ALA A 147      -9.381  -3.066 -24.007  1.00 74.86           C
ATOM   2090  C   ALA A 147      -9.424  -4.390 -24.771  1.00 74.86           C
ATOM   2091  O   ALA A 147      -9.179  -4.424 -25.976  1.00 74.86           O
ATOM   2092  HA  ALA A 147      -9.725  -2.266 -24.663  1.00 74.86           H
ATOM   2093  CB  ALA A 147      -7.974  -2.725 -23.510  1.00 74.86           C
ATOM   2094 1HB  ALA A 147      -7.992  -1.762 -23.000  1.00 74.86           H
ATOM   2095 2HB  ALA A 147      -7.637  -3.496 -22.818  1.00 74.86           H
ATOM   2096 3HB  ALA A 147      -7.292  -2.674 -24.358  1.00 74.86           H
ATOM   2097  HN  ALA A 147      -9.854  -3.082 -21.979  1.00 74.86           H
ATOM   2098  N   ILE A 148      -9.737  -5.449 -24.039  1.00 69.84           N
ATOM   2099  CA  ILE A 148      -9.753  -6.782 -24.619  1.00 69.84           C
ATOM   2100  C   ILE A 148     -11.138  -7.062 -25.205  1.00 69.84           C
ATOM   2101  O   ILE A 148     -11.256  -7.477 -26.357  1.00 69.84           O
ATOM   2102  HA  ILE A 148      -9.025  -6.793 -25.431  1.00 69.84           H
ATOM   2103  CB  ILE A 148      -9.298  -7.819 -23.590  1.00 69.84           C
ATOM   2104  HB  ILE A 148      -9.862  -7.657 -22.671  1.00 69.84           H
ATOM   2105  CG1 ILE A 148      -7.817  -7.641 -23.249  1.00 69.84           C
ATOM   2106 1HG1 ILE A 148      -7.207  -7.934 -24.103  1.00 69.84           H
ATOM   2107 2HG1 ILE A 148      -7.609  -6.589 -23.054  1.00 69.84           H
ATOM   2108  CG2 ILE A 148      -9.611  -9.238 -24.067  1.00 69.84           C
ATOM   2109 1HG2 ILE A 148     -10.685  -9.343 -24.218  1.00 69.84           H
ATOM   2110 2HG2 ILE A 148      -9.092  -9.428 -25.007  1.00 69.84           H
ATOM   2111 3HG2 ILE A 148      -9.278  -9.956 -23.317  1.00 69.84           H
ATOM   2112  CD1 ILE A 148      -7.431  -8.479 -22.028  1.00 69.84           C
ATOM   2113 1HD1 ILE A 148      -8.027  -8.167 -21.170  1.00 69.84           H
ATOM   2114 2HD1 ILE A 148      -7.618  -9.532 -22.236  1.00 69.84           H
ATOM   2115 3HD1 ILE A 148      -6.374  -8.334 -21.808  1.00 69.84           H
ATOM   2116  HN  ILE A 148      -9.977  -5.408 -23.069  1.00 69.84           H
ATOM   2117  N   ALA A 149     -12.151  -6.825 -24.385  1.00 70.00           N
ATOM   2118  CA  ALA A 149     -13.498  -7.259 -24.714  1.00 70.00           C
ATOM   2119  C   ALA A 149     -14.061  -6.367 -25.822  1.00 70.00           C
ATOM   2120  O   ALA A 149     -14.788  -6.838 -26.695  1.00 70.00           O
ATOM   2121  HA  ALA A 149     -13.436  -8.284 -25.082  1.00 70.00           H
ATOM   2122  CB  ALA A 149     -14.364  -7.240 -23.453  1.00 70.00           C
ATOM   2123 1HB  ALA A 149     -13.937  -7.912 -22.709  1.00 70.00           H
ATOM   2124 2HB  ALA A 149     -14.397  -6.227 -23.051  1.00 70.00           H
ATOM   2125 3HB  ALA A 149     -15.374  -7.566 -23.701  1.00 70.00           H
ATOM   2126  HN  ALA A 149     -12.063  -6.346 -23.512  1.00 70.00           H
ATOM   2127  N   GLN A 150     -13.703  -5.093 -25.751  1.00 73.47           N
ATOM   2128  CA  GLN A 150     -14.272  -4.104 -26.651  1.00 73.47           C
ATOM   2129  C   GLN A 150     -13.164  -3.412 -27.447  1.00 73.47           C
ATOM   2130  O   GLN A 150     -13.202  -2.198 -27.645  1.00 73.47           O
ATOM   2131  HA  GLN A 150     -14.918  -4.665 -27.326  1.00 73.47           H
ATOM   2132  CB  GLN A 150     -15.114  -3.084 -25.882  1.00 73.47           C
ATOM   2133 1HB  GLN A 150     -14.485  -2.551 -25.169  1.00 73.47           H
ATOM   2134 2HB  GLN A 150     -15.512  -2.341 -26.573  1.00 73.47           H
ATOM   2135  CG  GLN A 150     -16.265  -3.769 -25.143  1.00 73.47           C
ATOM   2136 1HG  GLN A 150     -16.772  -4.462 -25.814  1.00 73.47           H
ATOM   2137 2HG  GLN A 150     -15.871  -4.357 -24.315  1.00 73.47           H
ATOM   2138  CD  GLN A 150     -17.266  -2.740 -24.613  1.00 73.47           C
ATOM   2139  OE1 GLN A 150     -17.149  -1.547 -24.841  1.00 73.47           O
ATOM   2140  NE2 GLN A 150     -18.255  -3.266 -23.896  1.00 73.47           N
ATOM   2141 1HE2 GLN A 150     -18.293  -4.254 -23.747  1.00 73.47           H
ATOM   2142 2HE2 GLN A 150     -18.960  -2.674 -23.507  1.00 73.47           H
ATOM   2143  HN  GLN A 150     -13.039  -4.735 -25.095  1.00 73.47           H
ATOM   2144  N   ALA A 151     -12.204  -4.213 -27.884  1.00 70.65           N
ATOM   2145  CA  ALA A 151     -10.970  -3.674 -28.430  1.00 70.65           C
ATOM   2146  C   ALA A 151     -11.303  -2.589 -29.456  1.00 70.65           C
ATOM   2147  O   ALA A 151     -10.692  -1.522 -29.456  1.00 70.65           O
ATOM   2148  HA  ALA A 151     -10.411  -3.227 -27.609  1.00 70.65           H
ATOM   2149  CB  ALA A 151     -10.139  -4.810 -29.032  1.00 70.65           C
ATOM   2150 1HB  ALA A 151      -9.905  -5.539 -28.256  1.00 70.65           H
ATOM   2151 2HB  ALA A 151     -10.707  -5.294 -29.826  1.00 70.65           H
ATOM   2152 3HB  ALA A 151      -9.214  -4.405 -29.442  1.00 70.65           H
ATOM   2153  HN  ALA A 151     -12.258  -5.212 -27.868  1.00 70.65           H
ATOM   2154  N   MET A 152     -12.272  -2.899 -30.305  1.00 67.58           N
ATOM   2155  CA  MET A 152     -12.655  -1.987 -31.369  1.00 67.58           C
ATOM   2156  C   MET A 152     -13.140  -0.652 -30.799  1.00 67.58           C
ATOM   2157  O   MET A 152     -12.589   0.400 -31.118  1.00 67.58           O
ATOM   2158  HA  MET A 152     -11.753  -1.830 -31.960  1.00 67.58           H
ATOM   2159  CB  MET A 152     -13.768  -2.619 -32.208  1.00 67.58           C
ATOM   2160 1HB  MET A 152     -14.515  -3.064 -31.551  1.00 67.58           H
ATOM   2161 2HB  MET A 152     -14.273  -1.847 -32.788  1.00 67.58           H
ATOM   2162  CG  MET A 152     -13.206  -3.687 -33.148  1.00 67.58           C
ATOM   2163 1HG  MET A 152     -12.189  -3.946 -32.852  1.00 67.58           H
ATOM   2164 2HG  MET A 152     -13.801  -4.597 -33.075  1.00 67.58           H
ATOM   2165  SD  MET A 152     -13.216  -3.086 -34.829  1.00 67.58           S
ATOM   2166  CE  MET A 152     -14.955  -3.235 -35.201  1.00 67.58           C
ATOM   2167 1HE  MET A 152     -15.260  -4.277 -35.102  1.00 67.58           H
ATOM   2168 2HE  MET A 152     -15.529  -2.621 -34.508  1.00 67.58           H
ATOM   2169 3HE  MET A 152     -15.138  -2.899 -36.222  1.00 67.58           H
ATOM   2170  HN  MET A 152     -12.790  -3.753 -30.274  1.00 67.58           H
ATOM   2171  N   ARG A 153     -14.167  -0.740 -29.966  1.00 72.52           N
ATOM   2172  CA  ARG A 153     -14.764   0.452 -29.387  1.00 72.52           C
ATOM   2173  C   ARG A 153     -13.737   1.200 -28.536  1.00 72.52           C
ATOM   2174  O   ARG A 153     -13.732   2.430 -28.501  1.00 72.52           O
ATOM   2175  HA  ARG A 153     -15.076   1.051 -30.242  1.00 72.52           H
ATOM   2176  CB  ARG A 153     -15.973   0.096 -28.519  1.00 72.52           C
ATOM   2177 1HB  ARG A 153     -15.719  -0.732 -27.857  1.00 72.52           H
ATOM   2178 2HB  ARG A 153     -16.231   0.943 -27.884  1.00 72.52           H
ATOM   2179  CG  ARG A 153     -17.176  -0.286 -29.384  1.00 72.52           C
ATOM   2180 1HG  ARG A 153     -17.393   0.519 -30.086  1.00 72.52           H
ATOM   2181 2HG  ARG A 153     -16.937  -1.169 -29.976  1.00 72.52           H
ATOM   2182  CD  ARG A 153     -18.407  -0.562 -28.519  1.00 72.52           C
ATOM   2183 1HD  ARG A 153     -18.235  -1.439 -27.895  1.00 72.52           H
ATOM   2184 2HD  ARG A 153     -18.586   0.278 -27.847  1.00 72.52           H
ATOM   2185  NE  ARG A 153     -19.591  -0.780 -29.380  1.00 72.52           N
ATOM   2186  HE  ARG A 153     -19.466  -0.730 -30.371  1.00 72.52           H
ATOM   2187  CZ  ARG A 153     -20.821  -1.041 -28.915  1.00 72.52           C
ATOM   2188  NH1 ARG A 153     -21.046  -1.120 -27.596  1.00 72.52           N
ATOM   2189 1HH1 ARG A 153     -20.294  -0.984 -26.951  1.00 72.52           H
ATOM   2190 2HH1 ARG A 153     -21.966  -1.316 -27.257  1.00 72.52           H
ATOM   2191  NH2 ARG A 153     -21.821  -1.222 -29.788  1.00 72.52           N
ATOM   2192 1HH2 ARG A 153     -22.744  -1.418 -29.457  1.00 72.52           H
ATOM   2193 2HH2 ARG A 153     -21.644  -1.161 -30.770  1.00 72.52           H
ATOM   2194  HN  ARG A 153     -14.589  -1.602 -29.687  1.00 72.52           H
ATOM   2195  N   ALA A 154     -12.891   0.427 -27.870  1.00 72.20           N
ATOM   2196  CA  ALA A 154     -11.934   0.996 -26.936  1.00 72.20           C
ATOM   2197  C   ALA A 154     -10.951   1.886 -27.698  1.00 72.20           C
ATOM   2198  O   ALA A 154     -10.424   2.851 -27.145  1.00 72.20           O
ATOM   2199  HA  ALA A 154     -12.488   1.607 -26.224  1.00 72.20           H
ATOM   2200  CB  ALA A 154     -11.231  -0.131 -26.176  1.00 72.20           C
ATOM   2201 1HB  ALA A 154     -11.970  -0.716 -25.628  1.00 72.20           H
ATOM   2202 2HB  ALA A 154     -10.709  -0.776 -26.883  1.00 72.20           H
ATOM   2203 3HB  ALA A 154     -10.513   0.296 -25.476  1.00 72.20           H
ATOM   2204  HN  ALA A 154     -12.853  -0.568 -27.961  1.00 72.20           H
ATOM   2205  N   HIS A 155     -10.733   1.531 -28.956  1.00 73.53           N
ATOM   2206  CA  HIS A 155      -9.823   2.287 -29.800  1.00 73.53           C
ATOM   2207  C   HIS A 155     -10.445   3.642 -30.142  1.00 73.53           C
ATOM   2208  O   HIS A 155      -9.803   4.680 -29.988  1.00 73.53           O
ATOM   2209  HA  HIS A 155      -8.917   2.449 -29.216  1.00 73.53           H
ATOM   2210  CB  HIS A 155      -9.439   1.480 -31.042  1.00 73.53           C
ATOM   2211 1HB  HIS A 155      -9.138   0.479 -30.735  1.00 73.53           H
ATOM   2212 2HB  HIS A 155     -10.318   1.368 -31.676  1.00 73.53           H
ATOM   2213  CG  HIS A 155      -8.326   2.098 -31.855  1.00 73.53           C
ATOM   2214  ND1 HIS A 155      -8.556   3.005 -32.875  1.00 73.53           N
ATOM   2215  HD1 HIS A 155      -9.452   3.336 -33.172  1.00 73.53           H
ATOM   2216  CD2 HIS A 155      -6.974   1.930 -31.787  1.00 73.53           C
ATOM   2217  HD2 HIS A 155      -6.447   1.279 -31.089  1.00 73.53           H
ATOM   2218  CE1 HIS A 155      -7.388   3.359 -33.391  1.00 73.53           C
ATOM   2219  HE1 HIS A 155      -7.237   4.061 -34.211  1.00 73.53           H
ATOM   2220  NE2 HIS A 155      -6.409   2.691 -32.716  1.00 73.53           N
ATOM   2221  HN  HIS A 155     -11.166   0.746 -29.398  1.00 73.53           H
ATOM   2222  N   THR A 156     -11.687   3.589 -30.598  1.00 73.76           N
ATOM   2223  CA  THR A 156     -12.363   4.786 -31.069  1.00 73.76           C
ATOM   2224  C   THR A 156     -12.561   5.774 -29.917  1.00 73.76           C
ATOM   2225  O   THR A 156     -12.525   6.987 -30.122  1.00 73.76           O
ATOM   2226  HA  THR A 156     -11.724   5.275 -31.804  1.00 73.76           H
ATOM   2227  CB  THR A 156     -13.673   4.359 -31.734  1.00 73.76           C
ATOM   2228  HB  THR A 156     -14.421   4.093 -30.987  1.00 73.76           H
ATOM   2229  OG1 THR A 156     -13.287   3.310 -32.618  1.00 73.76           O
ATOM   2230  HG1 THR A 156     -13.602   2.430 -32.262  1.00 73.76           H
ATOM   2231  CG2 THR A 156     -14.239   5.438 -32.660  1.00 73.76           C
ATOM   2232 1HG2 THR A 156     -13.517   5.655 -33.448  1.00 73.76           H
ATOM   2233 2HG2 THR A 156     -14.434   6.343 -32.086  1.00 73.76           H
ATOM   2234 3HG2 THR A 156     -15.168   5.083 -33.106  1.00 73.76           H
ATOM   2235  HN  THR A 156     -12.229   2.750 -30.650  1.00 73.76           H
ATOM   2236  N   TRP A 157     -12.765   5.219 -28.732  1.00 80.73           N
ATOM   2237  CA  TRP A 157     -13.135   6.026 -27.581  1.00 80.73           C
ATOM   2238  C   TRP A 157     -11.864   6.326 -26.785  1.00 80.73           C
ATOM   2239  O   TRP A 157     -11.932   6.669 -25.606  1.00 80.73           O
ATOM   2240  HA  TRP A 157     -13.571   6.954 -27.952  1.00 80.73           H
ATOM   2241  CB  TRP A 157     -14.213   5.330 -26.747  1.00 80.73           C
ATOM   2242 1HB  TRP A 157     -13.918   4.293 -26.585  1.00 80.73           H
ATOM   2243 2HB  TRP A 157     -14.262   5.805 -25.767  1.00 80.73           H
ATOM   2244  CG  TRP A 157     -15.605   5.357 -27.382  1.00 80.73           C
ATOM   2245  CD1 TRP A 157     -15.962   4.943 -28.605  1.00 80.73           C
ATOM   2246  HD1 TRP A 157     -15.273   4.517 -29.334  1.00 80.73           H
ATOM   2247  CD2 TRP A 157     -16.819   5.841 -26.770  1.00 80.73           C
ATOM   2248  NE1 TRP A 157     -17.312   5.125 -28.826  1.00 80.73           N
ATOM   2249  HE1 TRP A 157     -17.811   4.894 -29.661  1.00 80.73           H
ATOM   2250  CE2 TRP A 157     -17.850   5.688 -27.675  1.00 80.73           C
ATOM   2251  CE3 TRP A 157     -17.039   6.389 -25.495  1.00 80.73           C
ATOM   2252  HE3 TRP A 157     -16.242   6.520 -24.762  1.00 80.73           H
ATOM   2253  CZ2 TRP A 157     -19.171   6.060 -27.401  1.00 80.73           C
ATOM   2254  HZ2 TRP A 157     -19.968   5.929 -28.134  1.00 80.73           H
ATOM   2255  CZ3 TRP A 157     -18.365   6.756 -25.237  1.00 80.73           C
ATOM   2256  HZ3 TRP A 157     -18.591   7.187 -24.261  1.00 80.73           H
ATOM   2257  CH2 TRP A 157     -19.414   6.609 -26.137  1.00 80.73           C
ATOM   2258  HH2 TRP A 157     -20.421   6.920 -25.859  1.00 80.73           H
ATOM   2259  HN  TRP A 157     -12.681   4.239 -28.551  1.00 80.73           H
ATOM   2260  N   ARG A 158     -10.733   6.186 -27.462  1.00 80.72           N
ATOM   2261  CA  ARG A 158      -9.446   6.261 -26.793  1.00 80.72           C
ATOM   2262  C   ARG A 158      -9.312   7.589 -26.045  1.00 80.72           C
ATOM   2263  O   ARG A 158      -8.897   7.615 -24.888  1.00 80.72           O
ATOM   2264  HA  ARG A 158      -9.443   5.419 -26.100  1.00 80.72           H
ATOM   2265  CB  ARG A 158      -8.296   6.129 -27.793  1.00 80.72           C
ATOM   2266 1HB  ARG A 158      -8.393   5.192 -28.343  1.00 80.72           H
ATOM   2267 2HB  ARG A 158      -8.351   6.935 -28.525  1.00 80.72           H
ATOM   2268  CG  ARG A 158      -6.942   6.170 -27.081  1.00 80.72           C
ATOM   2269 1HG  ARG A 158      -6.885   7.059 -26.453  1.00 80.72           H
ATOM   2270 2HG  ARG A 158      -6.847   5.308 -26.422  1.00 80.72           H
ATOM   2271  CD  ARG A 158      -5.792   6.177 -28.091  1.00 80.72           C
ATOM   2272 1HD  ARG A 158      -5.842   5.287 -28.717  1.00 80.72           H
ATOM   2273 2HD  ARG A 158      -5.883   7.038 -28.753  1.00 80.72           H
ATOM   2274  NE  ARG A 158      -4.495   6.222 -27.379  1.00 80.72           N
ATOM   2275  HE  ARG A 158      -4.478   6.614 -26.460  1.00 80.72           H
ATOM   2276  CZ  ARG A 158      -3.342   5.770 -27.891  1.00 80.72           C
ATOM   2277  NH1 ARG A 158      -3.306   5.234 -29.118  1.00 80.72           N
ATOM   2278 1HH1 ARG A 158      -4.144   5.169 -29.660  1.00 80.72           H
ATOM   2279 2HH1 ARG A 158      -2.441   4.899 -29.493  1.00 80.72           H
ATOM   2280  NH2 ARG A 158      -2.225   5.861 -27.156  1.00 80.72           N
ATOM   2281 1HH2 ARG A 158      -1.357   5.528 -27.523  1.00 80.72           H
ATOM   2282 2HH2 ARG A 158      -2.261   6.262 -26.240  1.00 80.72           H
ATOM   2283  HN  ARG A 158     -10.688   6.026 -28.448  1.00 80.72           H
ATOM   2284  N   GLU A 159      -9.673   8.660 -26.737  1.00 83.00           N
ATOM   2285  CA  GLU A 159      -9.488   9.996 -26.198  1.00 83.00           C
ATOM   2286  C   GLU A 159     -10.406  10.214 -24.994  1.00 83.00           C
ATOM   2287  O   GLU A 159      -9.972  10.728 -23.963  1.00 83.00           O
ATOM   2288  HA  GLU A 159      -8.446  10.040 -25.882  1.00 83.00           H
ATOM   2289  CB  GLU A 159      -9.731  11.059 -27.272  1.00 83.00           C
ATOM   2290 1HB  GLU A 159     -10.677  10.862 -27.776  1.00 83.00           H
ATOM   2291 2HB  GLU A 159      -9.679  12.052 -26.825  1.00 83.00           H
ATOM   2292  CG  GLU A 159      -8.641  11.013 -28.345  1.00 83.00           C
ATOM   2293 1HG  GLU A 159      -7.660  10.984 -27.871  1.00 83.00           H
ATOM   2294 2HG  GLU A 159      -8.740  10.098 -28.929  1.00 83.00           H
ATOM   2295  CD  GLU A 159      -8.732  12.228 -29.271  1.00 83.00           C
ATOM   2296  OE1 GLU A 159      -7.732  12.478 -29.978  1.00 83.00           O
ATOM   2297  OE2 GLU A 159      -9.799  12.878 -29.250  1.00 83.00           O
ATOM   2298  HN  GLU A 159     -10.083   8.625 -27.648  1.00 83.00           H
ATOM   2299  N   LYS A 160     -11.657   9.814 -25.163  1.00 85.88           N
ATOM   2300  CA  LYS A 160     -12.632   9.930 -24.092  1.00 85.88           C
ATOM   2301  C   LYS A 160     -12.134   9.157 -22.869  1.00 85.88           C
ATOM   2302  O   LYS A 160     -12.223   9.645 -21.744  1.00 85.88           O
ATOM   2303  HA  LYS A 160     -12.704  10.985 -23.828  1.00 85.88           H
ATOM   2304  CB  LYS A 160     -14.015   9.489 -24.576  1.00 85.88           C
ATOM   2305 1HB  LYS A 160     -13.939   8.525 -25.079  1.00 85.88           H
ATOM   2306 2HB  LYS A 160     -14.676   9.350 -23.721  1.00 85.88           H
ATOM   2307  CG  LYS A 160     -14.616  10.522 -25.531  1.00 85.88           C
ATOM   2308 1HG  LYS A 160     -14.599  11.507 -25.065  1.00 85.88           H
ATOM   2309 2HG  LYS A 160     -14.008  10.586 -26.434  1.00 85.88           H
ATOM   2310  CD  LYS A 160     -16.054  10.154 -25.903  1.00 85.88           C
ATOM   2311 1HD  LYS A 160     -16.065   9.198 -26.426  1.00 85.88           H
ATOM   2312 2HD  LYS A 160     -16.647  10.028 -24.997  1.00 85.88           H
ATOM   2313  CE  LYS A 160     -16.685  11.232 -26.786  1.00 85.88           C
ATOM   2314 1HE  LYS A 160     -16.646  12.196 -26.278  1.00 85.88           H
ATOM   2315 2HE  LYS A 160     -16.115  11.334 -27.709  1.00 85.88           H
ATOM   2316  NZ  LYS A 160     -18.090  10.888 -27.100  1.00 85.88           N
ATOM   2317 1HZ  LYS A 160     -18.489  11.606 -27.694  1.00 85.88           H
ATOM   2318 2HZ  LYS A 160     -18.120   9.996 -27.581  1.00 85.88           H
ATOM   2319 3HZ  LYS A 160     -18.623  10.826 -26.240  1.00 85.88           H
ATOM   2320  HN  LYS A 160     -12.007   9.417 -26.012  1.00 85.88           H
ATOM   2321  N   ARG A 161     -11.620   7.964 -23.132  1.00 86.23           N
ATOM   2322  CA  ARG A 161     -11.115   7.116 -22.065  1.00 86.23           C
ATOM   2323  C   ARG A 161      -9.987   7.824 -21.312  1.00 86.23           C
ATOM   2324  O   ARG A 161      -9.877   7.702 -20.094  1.00 86.23           O
ATOM   2325  HA  ARG A 161     -11.973   6.944 -21.416  1.00 86.23           H
ATOM   2326  CB  ARG A 161     -10.594   5.788 -22.618  1.00 86.23           C
ATOM   2327 1HB  ARG A 161      -9.940   5.976 -23.470  1.00 86.23           H
ATOM   2328 2HB  ARG A 161      -9.993   5.285 -21.861  1.00 86.23           H
ATOM   2329  CG  ARG A 161     -11.750   4.880 -23.046  1.00 86.23           C
ATOM   2330 1HG  ARG A 161     -12.288   4.532 -22.164  1.00 86.23           H
ATOM   2331 2HG  ARG A 161     -12.458   5.448 -23.649  1.00 86.23           H
ATOM   2332  CD  ARG A 161     -11.238   3.680 -23.844  1.00 86.23           C
ATOM   2333 1HD  ARG A 161     -12.079   3.113 -24.243  1.00 86.23           H
ATOM   2334 2HD  ARG A 161     -10.652   4.023 -24.697  1.00 86.23           H
ATOM   2335  NE  ARG A 161     -10.409   2.812 -22.978  1.00 86.23           N
ATOM   2336  HE  ARG A 161     -10.610   2.797 -21.999  1.00 86.23           H
ATOM   2337  CZ  ARG A 161      -9.405   2.045 -23.424  1.00 86.23           C
ATOM   2338  NH1 ARG A 161      -9.090   2.026 -24.727  1.00 86.23           N
ATOM   2339 1HH1 ARG A 161      -9.607   2.587 -25.374  1.00 86.23           H
ATOM   2340 2HH1 ARG A 161      -8.340   1.450 -25.052  1.00 86.23           H
ATOM   2341  NH2 ARG A 161      -8.720   1.297 -22.548  1.00 86.23           N
ATOM   2342 1HH2 ARG A 161      -7.968   0.719 -22.865  1.00 86.23           H
ATOM   2343 2HH2 ARG A 161      -8.961   1.317 -21.578  1.00 86.23           H
ATOM   2344  HN  ARG A 161     -11.546   7.577 -24.051  1.00 86.23           H
ATOM   2345  N   LEU A 162      -9.178   8.550 -22.070  1.00 88.21           N
ATOM   2346  CA  LEU A 162      -8.053   9.266 -21.492  1.00 88.21           C
ATOM   2347  C   LEU A 162      -8.576  10.379 -20.581  1.00 88.21           C
ATOM   2348  O   LEU A 162      -8.025  10.618 -19.508  1.00 88.21           O
ATOM   2349  HA  LEU A 162      -7.493   8.556 -20.883  1.00 88.21           H
ATOM   2350  CB  LEU A 162      -7.112   9.762 -22.591  1.00 88.21           C
ATOM   2351 1HB  LEU A 162      -6.873   8.922 -23.243  1.00 88.21           H
ATOM   2352 2HB  LEU A 162      -7.645  10.494 -23.196  1.00 88.21           H
ATOM   2353  CG  LEU A 162      -5.800  10.391 -22.117  1.00 88.21           C
ATOM   2354  HG  LEU A 162      -6.036  11.155 -21.375  1.00 88.21           H
ATOM   2355  CD1 LEU A 162      -4.910   9.354 -21.429  1.00 88.21           C
ATOM   2356 1HD1 LEU A 162      -5.433   8.942 -20.566  1.00 88.21           H
ATOM   2357 2HD1 LEU A 162      -4.680   8.552 -22.131  1.00 88.21           H
ATOM   2358 3HD1 LEU A 162      -3.985   9.828 -21.102  1.00 88.21           H
ATOM   2359  CD2 LEU A 162      -5.079  11.091 -23.271  1.00 88.21           C
ATOM   2360 1HD2 LEU A 162      -4.856  10.365 -24.052  1.00 88.21           H
ATOM   2361 2HD2 LEU A 162      -5.718  11.876 -23.675  1.00 88.21           H
ATOM   2362 3HD2 LEU A 162      -4.150  11.530 -22.906  1.00 88.21           H
ATOM   2363  HN  LEU A 162      -9.281   8.654 -23.059  1.00 88.21           H
ATOM   2364  N   LEU A 163      -9.633  11.030 -21.043  1.00 90.46           N
ATOM   2365  CA  LEU A 163     -10.238  12.110 -20.283  1.00 90.46           C
ATOM   2366  C   LEU A 163     -10.759  11.562 -18.953  1.00 90.46           C
ATOM   2367  O   LEU A 163     -10.445  12.098 -17.891  1.00 90.46           O
ATOM   2368  HA  LEU A 163      -9.456  12.840 -20.073  1.00 90.46           H
ATOM   2369  CB  LEU A 163     -11.307  12.820 -21.116  1.00 90.46           C
ATOM   2370 1HB  LEU A 163     -10.862  13.113 -22.067  1.00 90.46           H
ATOM   2371 2HB  LEU A 163     -12.098  12.104 -21.342  1.00 90.46           H
ATOM   2372  CG  LEU A 163     -11.943  14.057 -20.479  1.00 90.46           C
ATOM   2373  HG  LEU A 163     -12.290  13.787 -19.482  1.00 90.46           H
ATOM   2374  CD1 LEU A 163     -10.915  15.178 -20.312  1.00 90.46           C
ATOM   2375 1HD1 LEU A 163     -10.103  14.834 -19.672  1.00 90.46           H
ATOM   2376 2HD1 LEU A 163     -10.517  15.453 -21.289  1.00 90.46           H
ATOM   2377 3HD1 LEU A 163     -11.394  16.045 -19.857  1.00 90.46           H
ATOM   2378  CD2 LEU A 163     -13.167  14.515 -21.274  1.00 90.46           C
ATOM   2379 1HD2 LEU A 163     -12.867  14.762 -22.293  1.00 90.46           H
ATOM   2380 2HD2 LEU A 163     -13.906  13.714 -21.297  1.00 90.46           H
ATOM   2381 3HD2 LEU A 163     -13.600  15.395 -20.800  1.00 90.46           H
ATOM   2382  HN  LEU A 163     -10.074  10.831 -21.918  1.00 90.46           H
ATOM   2383  N   TYR A 164     -11.546  10.501 -19.054  1.00 90.59           N
ATOM   2384  CA  TYR A 164     -12.127   9.885 -17.873  1.00 90.59           C
ATOM   2385  C   TYR A 164     -11.038   9.390 -16.920  1.00 90.59           C
ATOM   2386  O   TYR A 164     -11.208   9.429 -15.703  1.00 90.59           O
ATOM   2387  HA  TYR A 164     -12.730  10.637 -17.364  1.00 90.59           H
ATOM   2388  CB  TYR A 164     -12.932   8.686 -18.377  1.00 90.59           C
ATOM   2389 1HB  TYR A 164     -12.310   8.102 -19.055  1.00 90.59           H
ATOM   2390 2HB  TYR A 164     -13.172   8.041 -17.531  1.00 90.59           H
ATOM   2391  CG  TYR A 164     -14.229   9.063 -19.096  1.00 90.59           C
ATOM   2392  CD1 TYR A 164     -15.093   9.976 -18.526  1.00 90.59           C
ATOM   2393  HD1 TYR A 164     -14.852  10.427 -17.563  1.00 90.59           H
ATOM   2394  CD2 TYR A 164     -14.534   8.492 -20.314  1.00 90.59           C
ATOM   2395  HD2 TYR A 164     -13.851   7.772 -20.765  1.00 90.59           H
ATOM   2396  CE1 TYR A 164     -16.314  10.331 -19.202  1.00 90.59           C
ATOM   2397  HE1 TYR A 164     -17.005  11.050 -18.763  1.00 90.59           H
ATOM   2398  CE2 TYR A 164     -15.754   8.848 -20.991  1.00 90.59           C
ATOM   2399  HE2 TYR A 164     -16.007   8.404 -21.954  1.00 90.59           H
ATOM   2400  CZ  TYR A 164     -16.584   9.750 -20.402  1.00 90.59           C
ATOM   2401  OH  TYR A 164     -17.736  10.086 -21.041  1.00 90.59           O
ATOM   2402  HH  TYR A 164     -18.254  10.741 -20.490  1.00 90.59           H
ATOM   2403  HN  TYR A 164     -11.786  10.064 -19.920  1.00 90.59           H
ATOM   2404  N   SER A 165      -9.942   8.935 -17.510  1.00 91.25           N
ATOM   2405  CA  SER A 165      -8.829   8.424 -16.729  1.00 91.25           C
ATOM   2406  C   SER A 165      -8.291   9.519 -15.806  1.00 91.25           C
ATOM   2407  O   SER A 165      -7.863   9.238 -14.687  1.00 91.25           O
ATOM   2408  HA  SER A 165      -9.239   7.599 -16.146  1.00 91.25           H
ATOM   2409  CB  SER A 165      -7.713   7.901 -17.637  1.00 91.25           C
ATOM   2410 1HB  SER A 165      -7.081   7.214 -17.074  1.00 91.25           H
ATOM   2411 2HB  SER A 165      -8.151   7.331 -18.457  1.00 91.25           H
ATOM   2412  OG  SER A 165      -6.915   8.956 -18.164  1.00 91.25           O
ATOM   2413  HG  SER A 165      -6.095   8.581 -18.597  1.00 91.25           H
ATOM   2414  HN  SER A 165      -9.809   8.912 -18.501  1.00 91.25           H
ATOM   2415  N   LYS A 166      -8.331  10.745 -16.308  1.00 93.32           N
ATOM   2416  CA  LYS A 166      -7.858  11.884 -15.540  1.00 93.32           C
ATOM   2417  C   LYS A 166      -8.778  12.100 -14.337  1.00 93.32           C
ATOM   2418  O   LYS A 166      -8.306  12.295 -13.218  1.00 93.32           O
ATOM   2419  HA  LYS A 166      -6.861  11.639 -15.173  1.00 93.32           H
ATOM   2420  CB  LYS A 166      -7.720  13.115 -16.438  1.00 93.32           C
ATOM   2421 1HB  LYS A 166      -8.648  13.276 -16.986  1.00 93.32           H
ATOM   2422 2HB  LYS A 166      -7.555  14.000 -15.824  1.00 93.32           H
ATOM   2423  CG  LYS A 166      -6.561  12.948 -17.423  1.00 93.32           C
ATOM   2424 1HG  LYS A 166      -5.630  12.806 -16.874  1.00 93.32           H
ATOM   2425 2HG  LYS A 166      -6.716  12.053 -18.024  1.00 93.32           H
ATOM   2426  CD  LYS A 166      -6.439  14.169 -18.337  1.00 93.32           C
ATOM   2427 1HD  LYS A 166      -7.351  14.281 -18.923  1.00 93.32           H
ATOM   2428 2HD  LYS A 166      -6.334  15.070 -17.734  1.00 93.32           H
ATOM   2429  CE  LYS A 166      -5.237  14.033 -19.275  1.00 93.32           C
ATOM   2430 1HE  LYS A 166      -4.332  13.860 -18.693  1.00 93.32           H
ATOM   2431 2HE  LYS A 166      -5.370  13.167 -19.923  1.00 93.32           H
ATOM   2432  NZ  LYS A 166      -5.080  15.255 -20.095  1.00 93.32           N
ATOM   2433 1HZ  LYS A 166      -4.289  15.143 -20.720  1.00 93.32           H
ATOM   2434 2HZ  LYS A 166      -5.922  15.407 -20.639  1.00 93.32           H
ATOM   2435 3HZ  LYS A 166      -4.921  16.051 -19.488  1.00 93.32           H
ATOM   2436  HN  LYS A 166      -8.678  10.964 -17.220  1.00 93.32           H
ATOM   2437  N   MET A 167     -10.074  12.058 -14.608  1.00 94.44           N
ATOM   2438  CA  MET A 167     -11.064  12.282 -13.568  1.00 94.44           C
ATOM   2439  C   MET A 167     -10.979  11.202 -12.488  1.00 94.44           C
ATOM   2440  O   MET A 167     -11.013  11.506 -11.297  1.00 94.44           O
ATOM   2441  HA  MET A 167     -10.823  13.255 -13.139  1.00 94.44           H
ATOM   2442  CB  MET A 167     -12.463  12.278 -14.186  1.00 94.44           C
ATOM   2443 1HB  MET A 167     -12.634  11.333 -14.703  1.00 94.44           H
ATOM   2444 2HB  MET A 167     -13.213  12.350 -13.398  1.00 94.44           H
ATOM   2445  CG  MET A 167     -12.633  13.439 -15.167  1.00 94.44           C
ATOM   2446 1HG  MET A 167     -12.448  14.386 -14.659  1.00 94.44           H
ATOM   2447 2HG  MET A 167     -11.899  13.359 -15.969  1.00 94.44           H
ATOM   2448  SD  MET A 167     -14.283  13.426 -15.849  1.00 94.44           S
ATOM   2449  CE  MET A 167     -15.213  13.956 -14.420  1.00 94.44           C
ATOM   2450 1HE  MET A 167     -15.064  13.247 -13.606  1.00 94.44           H
ATOM   2451 2HE  MET A 167     -14.870  14.943 -14.109  1.00 94.44           H
ATOM   2452 3HE  MET A 167     -16.272  14.003 -14.672  1.00 94.44           H
ATOM   2453  HN  MET A 167     -10.449  11.875 -15.517  1.00 94.44           H
ATOM   2454  N   VAL A 168     -10.869   9.962 -12.943  1.00 94.36           N
ATOM   2455  CA  VAL A 168     -10.818   8.832 -12.032  1.00 94.36           C
ATOM   2456  C   VAL A 168      -9.606   8.981 -11.110  1.00 94.36           C
ATOM   2457  O   VAL A 168      -9.706   8.754  -9.905  1.00 94.36           O
ATOM   2458  HA  VAL A 168     -11.724   8.856 -11.427  1.00 94.36           H
ATOM   2459  CB  VAL A 168     -10.810   7.522 -12.822  1.00 94.36           C
ATOM   2460  HB  VAL A 168     -10.029   7.592 -13.579  1.00 94.36           H
ATOM   2461  CG1 VAL A 168     -10.481   6.336 -11.914  1.00 94.36           C
ATOM   2462 1HG1 VAL A 168      -9.496   6.481 -11.470  1.00 94.36           H
ATOM   2463 2HG1 VAL A 168     -11.229   6.263 -11.125  1.00 94.36           H
ATOM   2464 3HG1 VAL A 168     -10.482   5.417 -12.501  1.00 94.36           H
ATOM   2465  CG2 VAL A 168     -12.144   7.308 -13.541  1.00 94.36           C
ATOM   2466 1HG2 VAL A 168     -12.950   7.270 -12.808  1.00 94.36           H
ATOM   2467 2HG2 VAL A 168     -12.320   8.133 -14.232  1.00 94.36           H
ATOM   2468 3HG2 VAL A 168     -12.112   6.370 -14.095  1.00 94.36           H
ATOM   2469  HN  VAL A 168     -10.815   9.726 -13.914  1.00 94.36           H
ATOM   2470  N   CYS A 169      -8.488   9.361 -11.711  1.00 94.40           N
ATOM   2471  CA  CYS A 169      -7.257   9.537 -10.960  1.00 94.40           C
ATOM   2472  C   CYS A 169      -7.513  10.560  -9.851  1.00 94.40           C
ATOM   2473  O   CYS A 169      -7.157  10.332  -8.696  1.00 94.40           O
ATOM   2474  HA  CYS A 169      -7.005   8.564 -10.538  1.00 94.40           H
ATOM   2475  CB  CYS A 169      -6.097   9.956 -11.865  1.00 94.40           C
ATOM   2476 1HB  CYS A 169      -6.412  10.763 -12.525  1.00 94.40           H
ATOM   2477 2HB  CYS A 169      -5.274  10.340 -11.262  1.00 94.40           H
ATOM   2478  SG  CYS A 169      -5.529   8.525 -12.856  1.00 94.40           S
ATOM   2479  HG  CYS A 169      -6.513   8.576 -13.749  1.00 94.40           H
ATOM   2480  HN  CYS A 169      -8.415   9.547 -12.691  1.00 94.40           H
ATOM   2481  N   PHE A 170      -8.128  11.667 -10.242  1.00 95.97           N
ATOM   2482  CA  PHE A 170      -8.401  12.742  -9.303  1.00 95.97           C
ATOM   2483  C   PHE A 170      -9.290  12.257  -8.156  1.00 95.97           C
ATOM   2484  O   PHE A 170      -9.013  12.536  -6.991  1.00 95.97           O
ATOM   2485  HA  PHE A 170      -7.443  13.073  -8.903  1.00 95.97           H
ATOM   2486  CB  PHE A 170      -9.140  13.835 -10.078  1.00 95.97           C
ATOM   2487 1HB  PHE A 170      -8.539  14.126 -10.940  1.00 95.97           H
ATOM   2488 2HB  PHE A 170     -10.073  13.425 -10.465  1.00 95.97           H
ATOM   2489  CG  PHE A 170      -9.454  15.082  -9.249  1.00 95.97           C
ATOM   2490  CD1 PHE A 170     -10.693  15.250  -8.716  1.00 95.97           C
ATOM   2491  HD1 PHE A 170     -11.463  14.497  -8.879  1.00 95.97           H
ATOM   2492  CD2 PHE A 170      -8.493  16.023  -9.046  1.00 95.97           C
ATOM   2493  HD2 PHE A 170      -7.499  15.888  -9.473  1.00 95.97           H
ATOM   2494  CE1 PHE A 170     -10.984  16.408  -7.946  1.00 95.97           C
ATOM   2495  HE1 PHE A 170     -11.978  16.543  -7.519  1.00 95.97           H
ATOM   2496  CE2 PHE A 170      -8.783  17.180  -8.276  1.00 95.97           C
ATOM   2497  HE2 PHE A 170      -8.013  17.934  -8.113  1.00 95.97           H
ATOM   2498  CZ  PHE A 170     -10.023  17.348  -7.743  1.00 95.97           C
ATOM   2499  HZ  PHE A 170     -10.246  18.237  -7.152  1.00 95.97           H
ATOM   2500  HN  PHE A 170      -8.438  11.834 -11.178  1.00 95.97           H
ATOM   2501  N   THR A 171     -10.340  11.539  -8.527  1.00 96.08           N
ATOM   2502  CA  THR A 171     -11.278  11.023  -7.545  1.00 96.08           C
ATOM   2503  C   THR A 171     -10.561  10.106  -6.552  1.00 96.08           C
ATOM   2504  O   THR A 171     -10.851  10.130  -5.357  1.00 96.08           O
ATOM   2505  HA  THR A 171     -11.675  11.863  -6.974  1.00 96.08           H
ATOM   2506  CB  THR A 171     -12.417  10.332  -8.296  1.00 96.08           C
ATOM   2507  HB  THR A 171     -12.061   9.436  -8.806  1.00 96.08           H
ATOM   2508  OG1 THR A 171     -12.944  11.351  -9.141  1.00 96.08           O
ATOM   2509  HG1 THR A 171     -13.380  10.940  -9.942  1.00 96.08           H
ATOM   2510  CG2 THR A 171     -13.587   9.966  -7.380  1.00 96.08           C
ATOM   2511 1HG2 THR A 171     -13.987  10.871  -6.922  1.00 96.08           H
ATOM   2512 2HG2 THR A 171     -13.239   9.288  -6.600  1.00 96.08           H
ATOM   2513 3HG2 THR A 171     -14.367   9.479  -7.964  1.00 96.08           H
ATOM   2514  HN  THR A 171     -10.553  11.308  -9.476  1.00 96.08           H
ATOM   2515  N   ILE A 172      -9.638   9.318  -7.084  1.00 94.57           N
ATOM   2516  CA  ILE A 172      -8.911   8.359  -6.269  1.00 94.57           C
ATOM   2517  C   ILE A 172      -8.096   9.109  -5.213  1.00 94.57           C
ATOM   2518  O   ILE A 172      -8.099   8.736  -4.041  1.00 94.57           O
ATOM   2519  HA  ILE A 172      -9.649   7.739  -5.759  1.00 94.57           H
ATOM   2520  CB  ILE A 172      -8.072   7.433  -7.151  1.00 94.57           C
ATOM   2521  HB  ILE A 172      -7.578   8.039  -7.910  1.00 94.57           H
ATOM   2522  CG1 ILE A 172      -8.958   6.423  -7.883  1.00 94.57           C
ATOM   2523 1HG1 ILE A 172      -9.403   5.735  -7.164  1.00 94.57           H
ATOM   2524 2HG1 ILE A 172      -9.779   6.944  -8.376  1.00 94.57           H
ATOM   2525  CG2 ILE A 172      -6.974   6.746  -6.336  1.00 94.57           C
ATOM   2526 1HG2 ILE A 172      -6.319   7.501  -5.900  1.00 94.57           H
ATOM   2527 2HG2 ILE A 172      -7.427   6.156  -5.540  1.00 94.57           H
ATOM   2528 3HG2 ILE A 172      -6.393   6.094  -6.987  1.00 94.57           H
ATOM   2529  CD1 ILE A 172      -8.151   5.636  -8.919  1.00 94.57           C
ATOM   2530 1HD1 ILE A 172      -7.728   6.325  -9.650  1.00 94.57           H
ATOM   2531 2HD1 ILE A 172      -7.347   5.097  -8.419  1.00 94.57           H
ATOM   2532 3HD1 ILE A 172      -8.805   4.926  -9.425  1.00 94.57           H
ATOM   2533  HN  ILE A 172      -9.384   9.327  -8.051  1.00 94.57           H
ATOM   2534  N   TRP A 173      -7.416  10.152  -5.667  1.00 95.74           N
ATOM   2535  CA  TRP A 173      -6.541  10.913  -4.792  1.00 95.74           C
ATOM   2536  C   TRP A 173      -7.394  11.506  -3.669  1.00 95.74           C
ATOM   2537  O   TRP A 173      -7.023  11.432  -2.498  1.00 95.74           O
ATOM   2538  HA  TRP A 173      -5.804  10.225  -4.377  1.00 95.74           H
ATOM   2539  CB  TRP A 173      -5.767  11.973  -5.578  1.00 95.74           C
ATOM   2540 1HB  TRP A 173      -6.427  12.409  -6.328  1.00 95.74           H
ATOM   2541 2HB  TRP A 173      -5.480  12.777  -4.900  1.00 95.74           H
ATOM   2542  CG  TRP A 173      -4.512  11.440  -6.273  1.00 95.74           C
ATOM   2543  CD1 TRP A 173      -4.302  11.279  -7.587  1.00 95.74           C
ATOM   2544  HD1 TRP A 173      -5.033  11.518  -8.359  1.00 95.74           H
ATOM   2545  CD2 TRP A 173      -3.295  11.003  -5.633  1.00 95.74           C
ATOM   2546  NE1 TRP A 173      -3.044  10.771  -7.839  1.00 95.74           N
ATOM   2547  HE1 TRP A 173      -2.658  10.566  -8.738  1.00 95.74           H
ATOM   2548  CE2 TRP A 173      -2.412  10.598  -6.613  1.00 95.74           C
ATOM   2549  CE3 TRP A 173      -2.951  10.951  -4.271  1.00 95.74           C
ATOM   2550  HE3 TRP A 173      -3.631  11.265  -3.478  1.00 95.74           H
ATOM   2551  CZ2 TRP A 173      -1.129  10.113  -6.336  1.00 95.74           C
ATOM   2552  HZ2 TRP A 173      -0.449   9.799  -7.129  1.00 95.74           H
ATOM   2553  CZ3 TRP A 173      -1.665  10.463  -4.010  1.00 95.74           C
ATOM   2554  HZ3 TRP A 173      -1.348  10.402  -2.969  1.00 95.74           H
ATOM   2555  CH2 TRP A 173      -0.765  10.052  -4.985  1.00 95.74           C
ATOM   2556  HH2 TRP A 173       0.221   9.683  -4.700  1.00 95.74           H
ATOM   2557  HN  TRP A 173      -7.457  10.478  -6.611  1.00 95.74           H
ATOM   2558  N   VAL A 174      -8.520  12.080  -4.064  1.00 96.09           N
ATOM   2559  CA  VAL A 174      -9.397  12.742  -3.113  1.00 96.09           C
ATOM   2560  C   VAL A 174      -9.892  11.721  -2.087  1.00 96.09           C
ATOM   2561  O   VAL A 174      -9.901  11.996  -0.888  1.00 96.09           O
ATOM   2562  HA  VAL A 174      -8.809  13.501  -2.598  1.00 96.09           H
ATOM   2563  CB  VAL A 174     -10.536  13.446  -3.854  1.00 96.09           C
ATOM   2564  HB  VAL A 174     -11.031  12.709  -4.486  1.00 96.09           H
ATOM   2565  CG1 VAL A 174     -11.573  13.994  -2.871  1.00 96.09           C
ATOM   2566 1HG1 VAL A 174     -11.990  13.172  -2.288  1.00 96.09           H
ATOM   2567 2HG1 VAL A 174     -11.096  14.709  -2.202  1.00 96.09           H
ATOM   2568 3HG1 VAL A 174     -12.371  14.489  -3.424  1.00 96.09           H
ATOM   2569  CG2 VAL A 174      -9.998  14.556  -4.759  1.00 96.09           C
ATOM   2570 1HG2 VAL A 174      -9.467  15.292  -4.155  1.00 96.09           H
ATOM   2571 2HG2 VAL A 174      -9.316  14.128  -5.493  1.00 96.09           H
ATOM   2572 3HG2 VAL A 174     -10.828  15.040  -5.273  1.00 96.09           H
ATOM   2573  HN  VAL A 174      -8.836  12.097  -5.013  1.00 96.09           H
ATOM   2574  N   LEU A 175     -10.292  10.565  -2.595  1.00 94.22           N
ATOM   2575  CA  LEU A 175     -10.892   9.545  -1.752  1.00 94.22           C
ATOM   2576  C   LEU A 175      -9.850   9.034  -0.756  1.00 94.22           C
ATOM   2577  O   LEU A 175     -10.145   8.867   0.427  1.00 94.22           O
ATOM   2578  HA  LEU A 175     -11.701  10.017  -1.194  1.00 94.22           H
ATOM   2579  CB  LEU A 175     -11.517   8.442  -2.608  1.00 94.22           C
ATOM   2580 1HB  LEU A 175     -12.193   8.906  -3.327  1.00 94.22           H
ATOM   2581 2HB  LEU A 175     -10.724   7.960  -3.181  1.00 94.22           H
ATOM   2582  CG  LEU A 175     -12.289   7.360  -1.850  1.00 94.22           C
ATOM   2583  HG  LEU A 175     -11.638   6.956  -1.074  1.00 94.22           H
ATOM   2584  CD1 LEU A 175     -13.515   7.950  -1.150  1.00 94.22           C
ATOM   2585 1HD1 LEU A 175     -13.196   8.714  -0.441  1.00 94.22           H
ATOM   2586 2HD1 LEU A 175     -14.177   8.397  -1.892  1.00 94.22           H
ATOM   2587 3HD1 LEU A 175     -14.045   7.160  -0.619  1.00 94.22           H
ATOM   2588  CD2 LEU A 175     -12.661   6.200  -2.776  1.00 94.22           C
ATOM   2589 1HD2 LEU A 175     -13.286   6.571  -3.589  1.00 94.22           H
ATOM   2590 2HD2 LEU A 175     -11.753   5.759  -3.188  1.00 94.22           H
ATOM   2591 3HD2 LEU A 175     -13.209   5.446  -2.212  1.00 94.22           H
ATOM   2592  HN  LEU A 175     -10.211  10.321  -3.561  1.00 94.22           H
ATOM   2593  N   ALA A 176      -8.652   8.799  -1.271  1.00 94.03           N
ATOM   2594  CA  ALA A 176      -7.579   8.257  -0.453  1.00 94.03           C
ATOM   2595  C   ALA A 176      -7.242   9.250   0.661  1.00 94.03           C
ATOM   2596  O   ALA A 176      -6.971   8.850   1.792  1.00 94.03           O
ATOM   2597  HA  ALA A 176      -7.938   7.330  -0.006  1.00 94.03           H
ATOM   2598  CB  ALA A 176      -6.372   7.942  -1.339  1.00 94.03           C
ATOM   2599 1HB  ALA A 176      -6.656   7.211  -2.095  1.00 94.03           H
ATOM   2600 2HB  ALA A 176      -6.031   8.855  -1.826  1.00 94.03           H
ATOM   2601 3HB  ALA A 176      -5.567   7.536  -0.725  1.00 94.03           H
ATOM   2602  HN  ALA A 176      -8.409   8.971  -2.225  1.00 94.03           H
ATOM   2603  N   ALA A 177      -7.269  10.525   0.302  1.00 94.45           N
ATOM   2604  CA  ALA A 177      -6.937  11.576   1.249  1.00 94.45           C
ATOM   2605  C   ALA A 177      -7.937  11.550   2.406  1.00 94.45           C
ATOM   2606  O   ALA A 177      -7.549  11.647   3.569  1.00 94.45           O
ATOM   2607  HA  ALA A 177      -5.940  11.370   1.637  1.00 94.45           H
ATOM   2608  CB  ALA A 177      -6.915  12.925   0.527  1.00 94.45           C
ATOM   2609 1HB  ALA A 177      -6.168  12.901  -0.266  1.00 94.45           H
ATOM   2610 2HB  ALA A 177      -7.897  13.122   0.096  1.00 94.45           H
ATOM   2611 3HB  ALA A 177      -6.666  13.713   1.237  1.00 94.45           H
ATOM   2612  HN  ALA A 177      -7.513  10.843  -0.614  1.00 94.45           H
ATOM   2613  N   ALA A 178      -9.206  11.418   2.046  1.00 94.43           N
ATOM   2614  CA  ALA A 178     -10.271  11.455   3.034  1.00 94.43           C
ATOM   2615  C   ALA A 178     -10.128  10.260   3.978  1.00 94.43           C
ATOM   2616  O   ALA A 178     -10.371  10.380   5.178  1.00 94.43           O
ATOM   2617  HA  ALA A 178     -10.160  12.376   3.607  1.00 94.43           H
ATOM   2618  CB  ALA A 178     -11.626  11.477   2.323  1.00 94.43           C
ATOM   2619 1HB  ALA A 178     -11.689  12.361   1.687  1.00 94.43           H
ATOM   2620 2HB  ALA A 178     -11.729  10.581   1.711  1.00 94.43           H
ATOM   2621 3HB  ALA A 178     -12.425  11.505   3.064  1.00 94.43           H
ATOM   2622  HN  ALA A 178      -9.509  11.288   1.102  1.00 94.43           H
ATOM   2623  N   LEU A 179      -9.733   9.135   3.401  1.00 92.41           N
ATOM   2624  CA  LEU A 179      -9.647   7.897   4.156  1.00 92.41           C
ATOM   2625  C   LEU A 179      -8.454   7.969   5.111  1.00 92.41           C
ATOM   2626  O   LEU A 179      -8.325   7.142   6.013  1.00 92.41           O
ATOM   2627  HA  LEU A 179     -10.558   7.811   4.748  1.00 92.41           H
ATOM   2628  CB  LEU A 179      -9.606   6.694   3.211  1.00 92.41           C
ATOM   2629 1HB  LEU A 179      -8.822   6.864   2.473  1.00 92.41           H
ATOM   2630 2HB  LEU A 179      -9.317   5.814   3.786  1.00 92.41           H
ATOM   2631  CG  LEU A 179     -10.906   6.380   2.469  1.00 92.41           C
ATOM   2632  HG  LEU A 179     -11.238   7.286   1.962  1.00 92.41           H
ATOM   2633  CD1 LEU A 179     -10.680   5.316   1.393  1.00 92.41           C
ATOM   2634 1HD1 LEU A 179      -9.946   5.678   0.673  1.00 92.41           H
ATOM   2635 2HD1 LEU A 179     -10.313   4.401   1.858  1.00 92.41           H
ATOM   2636 3HD1 LEU A 179     -11.621   5.111   0.881  1.00 92.41           H
ATOM   2637  CD2 LEU A 179     -12.013   5.979   3.447  1.00 92.41           C
ATOM   2638 1HD2 LEU A 179     -11.704   5.093   4.002  1.00 92.41           H
ATOM   2639 2HD2 LEU A 179     -12.197   6.798   4.143  1.00 92.41           H
ATOM   2640 3HD2 LEU A 179     -12.926   5.761   2.893  1.00 92.41           H
ATOM   2641  HN  LEU A 179      -9.475   9.061   2.437  1.00 92.41           H
ATOM   2642  N   CYS A 180      -7.612   8.965   4.881  1.00 93.20           N
ATOM   2643  CA  CYS A 180      -6.391   9.108   5.656  1.00 93.20           C
ATOM   2644  C   CYS A 180      -6.645  10.126   6.769  1.00 93.20           C
ATOM   2645  O   CYS A 180      -5.738  10.456   7.532  1.00 93.20           O
ATOM   2646  HA  CYS A 180      -6.169   8.126   6.073  1.00 93.20           H
ATOM   2647  CB  CYS A 180      -5.205   9.508   4.776  1.00 93.20           C
ATOM   2648 1HB  CYS A 180      -5.480  10.352   4.143  1.00 93.20           H
ATOM   2649 2HB  CYS A 180      -4.373   9.835   5.399  1.00 93.20           H
ATOM   2650  SG  CYS A 180      -4.690   8.092   3.738  1.00 93.20           S
ATOM   2651  HG  CYS A 180      -5.674   8.205   2.850  1.00 93.20           H
ATOM   2652  HN  CYS A 180      -7.752   9.666   4.181  1.00 93.20           H
ATOM   2653  N   ILE A 181      -7.882  10.596   6.827  1.00 93.82           N
ATOM   2654  CA  ILE A 181      -8.259  11.593   7.815  1.00 93.82           C
ATOM   2655  C   ILE A 181      -7.949  11.059   9.215  1.00 93.82           C
ATOM   2656  O   ILE A 181      -7.349  11.759  10.030  1.00 93.82           O
ATOM   2657  HA  ILE A 181      -7.646  12.476   7.638  1.00 93.82           H
ATOM   2658  CB  ILE A 181      -9.719  12.009   7.625  1.00 93.82           C
ATOM   2659  HB  ILE A 181     -10.312  11.110   7.457  1.00 93.82           H
ATOM   2660  CG1 ILE A 181      -9.881  12.895   6.388  1.00 93.82           C
ATOM   2661 1HG1 ILE A 181      -9.346  13.833   6.537  1.00 93.82           H
ATOM   2662 2HG1 ILE A 181      -9.431  12.405   5.525  1.00 93.82           H
ATOM   2663  CG2 ILE A 181     -10.266  12.681   8.887  1.00 93.82           C
ATOM   2664 1HG2 ILE A 181     -10.207  11.985   9.723  1.00 93.82           H
ATOM   2665 2HG2 ILE A 181      -9.675  13.569   9.110  1.00 93.82           H
ATOM   2666 3HG2 ILE A 181     -11.305  12.967   8.725  1.00 93.82           H
ATOM   2667  CD1 ILE A 181     -11.357  13.182   6.108  1.00 93.82           C
ATOM   2668 1HD1 ILE A 181     -11.883  12.243   5.937  1.00 93.82           H
ATOM   2669 2HD1 ILE A 181     -11.797  13.694   6.964  1.00 93.82           H
ATOM   2670 3HD1 ILE A 181     -11.443  13.814   5.224  1.00 93.82           H
ATOM   2671  HN  ILE A 181      -8.619  10.308   6.215  1.00 93.82           H
ATOM   2672  N   PRO A 182      -8.348   9.817   9.517  1.00 91.51           N
ATOM   2673  CA  PRO A 182      -8.154   9.268  10.862  1.00 91.51           C
ATOM   2674  C   PRO A 182      -6.712   9.380  11.328  1.00 91.51           C
ATOM   2675  O   PRO A 182      -6.450   9.791  12.457  1.00 91.51           O
ATOM   2676  HA  PRO A 182      -8.733   9.841  11.587  1.00 91.51           H
ATOM   2677  CB  PRO A 182      -8.596   7.810  10.726  1.00 91.51           C
ATOM   2678 1HB  PRO A 182      -7.757   7.158  10.482  1.00 91.51           H
ATOM   2679 2HB  PRO A 182      -9.031   7.434  11.652  1.00 91.51           H
ATOM   2680  CG  PRO A 182      -9.621   7.855   9.599  1.00 91.51           C
ATOM   2681 1HG  PRO A 182      -9.768   6.874   9.146  1.00 91.51           H
ATOM   2682 2HG  PRO A 182     -10.599   8.178   9.954  1.00 91.51           H
ATOM   2683  CD  PRO A 182      -9.010   8.849   8.624  1.00 91.51           C
ATOM   2684 1HD  PRO A 182      -8.296   8.371   7.953  1.00 91.51           H
ATOM   2685 2HD  PRO A 182      -9.768   9.318   7.997  1.00 91.51           H
ATOM   2686  N   GLU A 183      -5.805   9.008  10.436  1.00 92.14           N
ATOM   2687  CA  GLU A 183      -4.389   9.011  10.763  1.00 92.14           C
ATOM   2688  C   GLU A 183      -3.932  10.425  11.127  1.00 92.14           C
ATOM   2689  O   GLU A 183      -3.125  10.604  12.038  1.00 92.14           O
ATOM   2690  HA  GLU A 183      -4.290   8.355  11.628  1.00 92.14           H
ATOM   2691  CB  GLU A 183      -3.559   8.447   9.608  1.00 92.14           C
ATOM   2692 1HB  GLU A 183      -3.950   8.817   8.660  1.00 92.14           H
ATOM   2693 2HB  GLU A 183      -2.506   8.684   9.762  1.00 92.14           H
ATOM   2694  CG  GLU A 183      -3.654   6.921   9.559  1.00 92.14           C
ATOM   2695 1HG  GLU A 183      -2.905   6.528   8.871  1.00 92.14           H
ATOM   2696 2HG  GLU A 183      -3.431   6.507  10.542  1.00 92.14           H
ATOM   2697  CD  GLU A 183      -5.047   6.472   9.114  1.00 92.14           C
ATOM   2698  OE1 GLU A 183      -5.379   5.298   9.387  1.00 92.14           O
ATOM   2699  OE2 GLU A 183      -5.748   7.313   8.511  1.00 92.14           O
ATOM   2700  HN  GLU A 183      -6.024   8.709   9.507  1.00 92.14           H
ATOM   2701  N   ILE A 184      -4.467  11.392  10.397  1.00 93.72           N
ATOM   2702  CA  ILE A 184      -4.035  12.771  10.550  1.00 93.72           C
ATOM   2703  C   ILE A 184      -4.429  13.274  11.940  1.00 93.72           C
ATOM   2704  O   ILE A 184      -3.680  14.018  12.571  1.00 93.72           O
ATOM   2705  HA  ILE A 184      -2.947  12.783  10.474  1.00 93.72           H
ATOM   2706  CB  ILE A 184      -4.578  13.632   9.408  1.00 93.72           C
ATOM   2707  HB  ILE A 184      -5.659  13.503   9.367  1.00 93.72           H
ATOM   2708  CG1 ILE A 184      -4.016  13.173   8.061  1.00 93.72           C
ATOM   2709 1HG1 ILE A 184      -2.944  13.367   8.024  1.00 93.72           H
ATOM   2710 2HG1 ILE A 184      -4.150  12.097   7.955  1.00 93.72           H
ATOM   2711  CG2 ILE A 184      -4.310  15.116   9.665  1.00 93.72           C
ATOM   2712 1HG2 ILE A 184      -4.797  15.418  10.592  1.00 93.72           H
ATOM   2713 2HG2 ILE A 184      -3.236  15.283   9.748  1.00 93.72           H
ATOM   2714 3HG2 ILE A 184      -4.706  15.706   8.838  1.00 93.72           H
ATOM   2715  CD1 ILE A 184      -4.710  13.895   6.903  1.00 93.72           C
ATOM   2716 1HD1 ILE A 184      -5.778  13.679   6.928  1.00 93.72           H
ATOM   2717 2HD1 ILE A 184      -4.554  14.970   6.999  1.00 93.72           H
ATOM   2718 3HD1 ILE A 184      -4.292  13.550   5.957  1.00 93.72           H
ATOM   2719  HN  ILE A 184      -5.181  11.247   9.713  1.00 93.72           H
ATOM   2720  N   LEU A 185      -5.605  12.847  12.377  1.00 93.42           N
ATOM   2721  CA  LEU A 185      -6.208  13.409  13.574  1.00 93.42           C
ATOM   2722  C   LEU A 185      -5.500  12.848  14.808  1.00 93.42           C
ATOM   2723  O   LEU A 185      -5.100  13.601  15.695  1.00 93.42           O
ATOM   2724  HA  LEU A 185      -6.048  14.487  13.544  1.00 93.42           H
ATOM   2725  CB  LEU A 185      -7.720  13.176  13.572  1.00 93.42           C
ATOM   2726 1HB  LEU A 185      -7.904  12.117  13.390  1.00 93.42           H
ATOM   2727 2HB  LEU A 185      -8.103  13.398  14.568  1.00 93.42           H
ATOM   2728  CG  LEU A 185      -8.523  13.987  12.554  1.00 93.42           C
ATOM   2729  HG  LEU A 185      -8.175  13.722  11.555  1.00 93.42           H
ATOM   2730  CD1 LEU A 185     -10.011  13.635  12.623  1.00 93.42           C
ATOM   2731 1HD1 LEU A 185     -10.143  12.574  12.408  1.00 93.42           H
ATOM   2732 2HD1 LEU A 185     -10.390  13.853  13.621  1.00 93.42           H
ATOM   2733 3HD1 LEU A 185     -10.558  14.226  11.888  1.00 93.42           H
ATOM   2734  CD2 LEU A 185      -8.280  15.487  12.733  1.00 93.42           C
ATOM   2735 1HD2 LEU A 185      -8.584  15.786  13.736  1.00 93.42           H
ATOM   2736 2HD2 LEU A 185      -7.221  15.702  12.595  1.00 93.42           H
ATOM   2737 3HD2 LEU A 185      -8.863  16.040  11.997  1.00 93.42           H
ATOM   2738  HN  LEU A 185      -6.142  12.132  11.930  1.00 93.42           H
ATOM   2739  N   TYR A 186      -5.367  11.530  14.827  1.00 92.66           N
ATOM   2740  CA  TYR A 186      -5.080  10.824  16.064  1.00 92.66           C
ATOM   2741  C   TYR A 186      -3.585  10.522  16.189  1.00 92.66           C
ATOM   2742  O   TYR A 186      -3.129  10.044  17.227  1.00 92.66           O
ATOM   2743  HA  TYR A 186      -5.384  11.462  16.894  1.00 92.66           H
ATOM   2744  CB  TYR A 186      -5.850   9.505  15.986  1.00 92.66           C
ATOM   2745 1HB  TYR A 186      -5.496   8.940  15.124  1.00 92.66           H
ATOM   2746 2HB  TYR A 186      -5.625   8.911  16.871  1.00 92.66           H
ATOM   2747  CG  TYR A 186      -7.367   9.675  15.877  1.00 92.66           C
ATOM   2748  CD1 TYR A 186      -8.031  10.517  16.745  1.00 92.66           C
ATOM   2749  HD1 TYR A 186      -7.475  11.061  17.509  1.00 92.66           H
ATOM   2750  CD2 TYR A 186      -8.071   8.987  14.910  1.00 92.66           C
ATOM   2751  HD2 TYR A 186      -7.546   8.321  14.224  1.00 92.66           H
ATOM   2752  CE1 TYR A 186      -9.458  10.678  16.642  1.00 92.66           C
ATOM   2753  HE1 TYR A 186      -9.995  11.340  17.322  1.00 92.66           H
ATOM   2754  CE2 TYR A 186      -9.498   9.147  14.807  1.00 92.66           C
ATOM   2755  HE2 TYR A 186     -10.066   8.609  14.048  1.00 92.66           H
ATOM   2756  CZ  TYR A 186     -10.121   9.985  15.678  1.00 92.66           C
ATOM   2757  OH  TYR A 186     -11.469  10.136  15.581  1.00 92.66           O
ATOM   2758  HH  TYR A 186     -11.797  10.752  16.298  1.00 92.66           H
ATOM   2759  HN  TYR A 186      -5.452  10.948  14.019  1.00 92.66           H
ATOM   2760  N   SER A 187      -2.864  10.812  15.116  1.00 92.93           N
ATOM   2761  CA  SER A 187      -1.417  10.681  15.129  1.00 92.93           C
ATOM   2762  C   SER A 187      -0.803  11.743  16.043  1.00 92.93           C
ATOM   2763  O   SER A 187      -0.970  12.939  15.809  1.00 92.93           O
ATOM   2764  HA  SER A 187      -1.222   9.682  15.519  1.00 92.93           H
ATOM   2765  CB  SER A 187      -0.841  10.798  13.717  1.00 92.93           C
ATOM   2766 1HB  SER A 187      -1.171  11.734  13.267  1.00 92.93           H
ATOM   2767 2HB  SER A 187       0.247  10.837  13.771  1.00 92.93           H
ATOM   2768  OG  SER A 187      -1.235   9.708  12.887  1.00 92.93           O
ATOM   2769  HG  SER A 187      -2.232   9.673  12.819  1.00 92.93           H
ATOM   2770  HN  SER A 187      -3.252  11.132  14.251  1.00 92.93           H
ATOM   2771  N   GLN A 188      -0.106  11.268  17.064  1.00 91.76           N
ATOM   2772  CA  GLN A 188       0.676  12.152  17.912  1.00 91.76           C
ATOM   2773  C   GLN A 188       1.915  11.424  18.438  1.00 91.76           C
ATOM   2774  O   GLN A 188       2.034  10.209  18.291  1.00 91.76           O
ATOM   2775  HA  GLN A 188       0.978  12.979  17.269  1.00 91.76           H
ATOM   2776  CB  GLN A 188      -0.171  12.697  19.064  1.00 91.76           C
ATOM   2777 1HB  GLN A 188       0.403  13.435  19.624  1.00 91.76           H
ATOM   2778 2HB  GLN A 188      -1.047  13.209  18.666  1.00 91.76           H
ATOM   2779  CG  GLN A 188      -0.613  11.570  20.000  1.00 91.76           C
ATOM   2780 1HG  GLN A 188      -1.197  10.838  19.443  1.00 91.76           H
ATOM   2781 2HG  GLN A 188       0.263  11.050  20.389  1.00 91.76           H
ATOM   2782  CD  GLN A 188      -1.445  12.117  21.161  1.00 91.76           C
ATOM   2783  OE1 GLN A 188      -1.803  13.283  21.207  1.00 91.76           O
ATOM   2784  NE2 GLN A 188      -1.732  11.214  22.094  1.00 91.76           N
ATOM   2785 1HE2 GLN A 188      -1.407  10.273  21.996  1.00 91.76           H
ATOM   2786 2HE2 GLN A 188      -2.272  11.475  22.894  1.00 91.76           H
ATOM   2787  HN  GLN A 188      -0.069  10.301  17.315  1.00 91.76           H
ATOM   2788  N   ILE A 189       2.805  12.198  19.041  1.00 91.37           N
ATOM   2789  CA  ILE A 189       3.984  11.631  19.674  1.00 91.37           C
ATOM   2790  C   ILE A 189       3.665  11.305  21.135  1.00 91.37           C
ATOM   2791  O   ILE A 189       3.138  12.145  21.862  1.00 91.37           O
ATOM   2792  HA  ILE A 189       4.217  10.701  19.156  1.00 91.37           H
ATOM   2793  CB  ILE A 189       5.186  12.561  19.500  1.00 91.37           C
ATOM   2794  HB  ILE A 189       4.937  13.527  19.939  1.00 91.37           H
ATOM   2795  CG1 ILE A 189       5.483  12.801  18.018  1.00 91.37           C
ATOM   2796 1HG1 ILE A 189       5.841  11.878  17.561  1.00 91.37           H
ATOM   2797 2HG1 ILE A 189       4.565  13.078  17.500  1.00 91.37           H
ATOM   2798  CG2 ILE A 189       6.407  12.025  20.250  1.00 91.37           C
ATOM   2799 1HG2 ILE A 189       6.176  11.948  21.312  1.00 91.37           H
ATOM   2800 2HG2 ILE A 189       6.668  11.040  19.862  1.00 91.37           H
ATOM   2801 3HG2 ILE A 189       7.247  12.705  20.109  1.00 91.37           H
ATOM   2802  CD1 ILE A 189       6.528  13.904  17.840  1.00 91.37           C
ATOM   2803 1HD1 ILE A 189       6.156  14.831  18.276  1.00 91.37           H
ATOM   2804 2HD1 ILE A 189       7.452  13.613  18.339  1.00 91.37           H
ATOM   2805 3HD1 ILE A 189       6.720  14.054  16.778  1.00 91.37           H
ATOM   2806  HN  ILE A 189       2.731  13.194  19.101  1.00 91.37           H
ATOM   2807  N   LYS A 190       4.000  10.082  21.521  1.00 88.03           N
ATOM   2808  CA  LYS A 190       3.867   9.674  22.909  1.00 88.03           C
ATOM   2809  C   LYS A 190       5.250   9.339  23.472  1.00 88.03           C
ATOM   2810  O   LYS A 190       6.010   8.592  22.857  1.00 88.03           O
ATOM   2811  HA  LYS A 190       3.466  10.522  23.463  1.00 88.03           H
ATOM   2812  CB  LYS A 190       2.858   8.531  23.038  1.00 88.03           C
ATOM   2813 1HB  LYS A 190       1.923   8.810  22.553  1.00 88.03           H
ATOM   2814 2HB  LYS A 190       3.234   7.649  22.519  1.00 88.03           H
ATOM   2815  CG  LYS A 190       2.596   8.193  24.507  1.00 88.03           C
ATOM   2816 1HG  LYS A 190       3.475   7.710  24.935  1.00 88.03           H
ATOM   2817 2HG  LYS A 190       2.431   9.111  25.071  1.00 88.03           H
ATOM   2818  CD  LYS A 190       1.381   7.275  24.650  1.00 88.03           C
ATOM   2819 1HD  LYS A 190       0.466   7.863  24.586  1.00 88.03           H
ATOM   2820 2HD  LYS A 190       1.360   6.562  23.825  1.00 88.03           H
ATOM   2821  CE  LYS A 190       1.418   6.521  25.981  1.00 88.03           C
ATOM   2822 1HE  LYS A 190       2.451   6.393  26.305  1.00 88.03           H
ATOM   2823 2HE  LYS A 190       0.912   7.104  26.750  1.00 88.03           H
ATOM   2824  NZ  LYS A 190       0.768   5.198  25.845  1.00 88.03           N
ATOM   2825 1HZ  LYS A 190       0.861   4.685  26.715  1.00 88.03           H
ATOM   2826 2HZ  LYS A 190      -0.215   5.325  25.631  1.00 88.03           H
ATOM   2827 3HZ  LYS A 190       1.213   4.678  25.097  1.00 88.03           H
ATOM   2828  HN  LYS A 190       4.354   9.379  20.905  1.00 88.03           H
ATOM   2829  N   GLU A 191       5.535   9.908  24.634  1.00 85.24           N
ATOM   2830  CA  GLU A 191       6.776   9.612  25.328  1.00 85.24           C
ATOM   2831  C   GLU A 191       6.557   8.502  26.358  1.00 85.24           C
ATOM   2832  O   GLU A 191       5.641   8.581  27.175  1.00 85.24           O
ATOM   2833  HA  GLU A 191       7.465   9.270  24.556  1.00 85.24           H
ATOM   2834  CB  GLU A 191       7.348  10.868  25.989  1.00 85.24           C
ATOM   2835 1HB  GLU A 191       6.557  11.394  26.523  1.00 85.24           H
ATOM   2836 2HB  GLU A 191       8.191  10.597  26.625  1.00 85.24           H
ATOM   2837  CG  GLU A 191       7.894  11.839  24.941  1.00 85.24           C
ATOM   2838 1HG  GLU A 191       8.628  11.331  24.316  1.00 85.24           H
ATOM   2839 2HG  GLU A 191       7.086  12.163  24.284  1.00 85.24           H
ATOM   2840  CD  GLU A 191       8.538  13.058  25.605  1.00 85.24           C
ATOM   2841  OE1 GLU A 191       9.057  13.908  24.849  1.00 85.24           O
ATOM   2842  OE2 GLU A 191       8.497  13.112  26.853  1.00 85.24           O
ATOM   2843  HN  GLU A 191       4.935  10.559  25.100  1.00 85.24           H
ATOM   2844  N   GLU A 192       7.413   7.493  26.285  1.00 76.36           N
ATOM   2845  CA  GLU A 192       7.306   6.354  27.181  1.00 76.36           C
ATOM   2846  C   GLU A 192       8.696   5.899  27.630  1.00 76.36           C
ATOM   2847  O   GLU A 192       9.533   5.540  26.803  1.00 76.36           O
ATOM   2848  HA  GLU A 192       6.739   6.714  28.040  1.00 76.36           H
ATOM   2849  CB  GLU A 192       6.540   5.207  26.519  1.00 76.36           C
ATOM   2850 1HB  GLU A 192       5.534   5.537  26.262  1.00 76.36           H
ATOM   2851 2HB  GLU A 192       7.104   4.834  25.664  1.00 76.36           H
ATOM   2852  CG  GLU A 192       6.385   4.026  27.480  1.00 76.36           C
ATOM   2853 1HG  GLU A 192       7.157   3.284  27.277  1.00 76.36           H
ATOM   2854 2HG  GLU A 192       6.530   4.365  28.505  1.00 76.36           H
ATOM   2855  CD  GLU A 192       5.003   3.384  27.340  1.00 76.36           C
ATOM   2856  OE1 GLU A 192       4.685   2.530  28.195  1.00 76.36           O
ATOM   2857  OE2 GLU A 192       4.296   3.762  26.381  1.00 76.36           O
ATOM   2858  HN  GLU A 192       8.168   7.447  25.631  1.00 76.36           H
ATOM   2859  N   SER A 193       8.900   5.929  28.939  1.00 72.11           N
ATOM   2860  CA  SER A 193      10.121   5.397  29.519  1.00 72.11           C
ATOM   2861  C   SER A 193      11.339   6.063  28.877  1.00 72.11           C
ATOM   2862  O   SER A 193      12.390   5.440  28.737  1.00 72.11           O
ATOM   2863  HA  SER A 193      10.066   5.640  30.580  1.00 72.11           H
ATOM   2864  CB  SER A 193      10.195   3.878  29.348  1.00 72.11           C
ATOM   2865 1HB  SER A 193      10.298   3.637  28.289  1.00 72.11           H
ATOM   2866 2HB  SER A 193      11.086   3.500  29.848  1.00 72.11           H
ATOM   2867  OG  SER A 193       9.043   3.225  29.873  1.00 72.11           O
ATOM   2868  HG  SER A 193       9.058   2.255  29.628  1.00 72.11           H
ATOM   2869  HN  SER A 193       8.249   6.308  29.597  1.00 72.11           H
ATOM   2870  N   GLY A 194      11.157   7.322  28.503  1.00 76.69           N
ATOM   2871  CA  GLY A 194      12.243   8.096  27.928  1.00 76.69           C
ATOM   2872  C   GLY A 194      12.382   7.817  26.430  1.00 76.69           C
ATOM   2873  O   GLY A 194      13.330   8.276  25.794  1.00 76.69           O
ATOM   2874 1HA  GLY A 194      12.062   9.159  28.088  1.00 76.69           H
ATOM   2875 2HA  GLY A 194      13.177   7.852  28.435  1.00 76.69           H
ATOM   2876  HN  GLY A 194      10.288   7.810  28.588  1.00 76.69           H
ATOM   2877  N   ILE A 195      11.422   7.066  25.909  1.00 83.84           N
ATOM   2878  CA  ILE A 195      11.387   6.779  24.485  1.00 83.84           C
ATOM   2879  C   ILE A 195      10.211   7.521  23.848  1.00 83.84           C
ATOM   2880  O   ILE A 195       9.066   7.349  24.263  1.00 83.84           O
ATOM   2881  HA  ILE A 195      12.312   7.160  24.052  1.00 83.84           H
ATOM   2882  CB  ILE A 195      11.364   5.268  24.244  1.00 83.84           C
ATOM   2883  HB  ILE A 195      10.465   4.862  24.707  1.00 83.84           H
ATOM   2884  CG1 ILE A 195      12.562   4.588  24.910  1.00 83.84           C
ATOM   2885 1HG1 ILE A 195      13.486   4.940  24.451  1.00 83.84           H
ATOM   2886 2HG1 ILE A 195      12.603   4.866  25.963  1.00 83.84           H
ATOM   2887  CG2 ILE A 195      11.284   4.952  22.749  1.00 83.84           C
ATOM   2888 1HG2 ILE A 195      10.374   5.386  22.334  1.00 83.84           H
ATOM   2889 2HG2 ILE A 195      12.152   5.374  22.242  1.00 83.84           H
ATOM   2890 3HG2 ILE A 195      11.269   3.872  22.606  1.00 83.84           H
ATOM   2891  CD1 ILE A 195      12.470   3.066  24.782  1.00 83.84           C
ATOM   2892 1HD1 ILE A 195      11.557   2.716  25.263  1.00 83.84           H
ATOM   2893 2HD1 ILE A 195      12.453   2.791  23.728  1.00 83.84           H
ATOM   2894 3HD1 ILE A 195      13.333   2.608  25.264  1.00 83.84           H
ATOM   2895  HN  ILE A 195      10.680   6.659  26.441  1.00 83.84           H
ATOM   2896  N   ALA A 196      10.534   8.331  22.851  1.00 90.21           N
ATOM   2897  CA  ALA A 196       9.509   9.002  22.069  1.00 90.21           C
ATOM   2898  C   ALA A 196       9.008   8.057  20.975  1.00 90.21           C
ATOM   2899  O   ALA A 196       9.802   7.505  20.215  1.00 90.21           O
ATOM   2900  HA  ALA A 196       8.683   9.239  22.739  1.00 90.21           H
ATOM   2901  CB  ALA A 196      10.072  10.306  21.500  1.00 90.21           C
ATOM   2902 1HB  ALA A 196      10.386  10.953  22.319  1.00 90.21           H
ATOM   2903 2HB  ALA A 196      10.928  10.084  20.863  1.00 90.21           H
ATOM   2904 3HB  ALA A 196       9.303  10.808  20.914  1.00 90.21           H
ATOM   2905  HN  ALA A 196      11.474   8.531  22.575  1.00 90.21           H
ATOM   2906  N   ILE A 197       7.693   7.899  20.930  1.00 89.00           N
ATOM   2907  CA  ILE A 197       7.079   7.001  19.967  1.00 89.00           C
ATOM   2908  C   ILE A 197       5.995   7.753  19.193  1.00 89.00           C
ATOM   2909  O   ILE A 197       5.133   8.395  19.791  1.00 89.00           O
ATOM   2910  HA  ILE A 197       7.855   6.695  19.265  1.00 89.00           H
ATOM   2911  CB  ILE A 197       6.573   5.735  20.662  1.00 89.00           C
ATOM   2912  HB  ILE A 197       5.840   6.028  21.414  1.00 89.00           H
ATOM   2913  CG1 ILE A 197       7.710   5.020  21.395  1.00 89.00           C
ATOM   2914 1HG1 ILE A 197       8.470   4.709  20.679  1.00 89.00           H
ATOM   2915 2HG1 ILE A 197       8.189   5.709  22.091  1.00 89.00           H
ATOM   2916  CG2 ILE A 197       5.860   4.813  19.671  1.00 89.00           C
ATOM   2917 1HG2 ILE A 197       5.009   5.337  19.235  1.00 89.00           H
ATOM   2918 2HG2 ILE A 197       6.553   4.524  18.881  1.00 89.00           H
ATOM   2919 3HG2 ILE A 197       5.510   3.921  20.191  1.00 89.00           H
ATOM   2920  CD1 ILE A 197       7.189   3.799  22.156  1.00 89.00           C
ATOM   2921 1HD1 ILE A 197       6.446   4.117  22.888  1.00 89.00           H
ATOM   2922 2HD1 ILE A 197       6.732   3.101  21.454  1.00 89.00           H
ATOM   2923 3HD1 ILE A 197       8.017   3.309  22.668  1.00 89.00           H
ATOM   2924  HN  ILE A 197       7.052   8.372  21.535  1.00 89.00           H
ATOM   2925  N   CYS A 198       6.074   7.648  17.875  1.00 91.55           N
ATOM   2926  CA  CYS A 198       5.007   8.142  17.020  1.00 91.55           C
ATOM   2927  C   CYS A 198       3.910   7.078  16.958  1.00 91.55           C
ATOM   2928  O   CYS A 198       4.114   6.002  16.399  1.00 91.55           O
ATOM   2929  HA  CYS A 198       4.635   9.057  17.481  1.00 91.55           H
ATOM   2930  CB  CYS A 198       5.523   8.511  15.628  1.00 91.55           C
ATOM   2931 1HB  CYS A 198       6.158   9.395  15.688  1.00 91.55           H
ATOM   2932 2HB  CYS A 198       6.139   7.703  15.233  1.00 91.55           H
ATOM   2933  SG  CYS A 198       4.116   8.830  14.503  1.00 91.55           S
ATOM   2934  HN  CYS A 198       6.846   7.237  17.391  1.00 91.55           H
ATOM   2935  N   THR A 199       2.769   7.416  17.541  1.00 90.82           N
ATOM   2936  CA  THR A 199       1.652   6.488  17.595  1.00 90.82           C
ATOM   2937  C   THR A 199       0.329   7.235  17.417  1.00 90.82           C
ATOM   2938  O   THR A 199       0.277   8.456  17.558  1.00 90.82           O
ATOM   2939  HA  THR A 199       1.742   5.793  16.760  1.00 90.82           H
ATOM   2940  CB  THR A 199       1.742   5.717  18.913  1.00 90.82           C
ATOM   2941  HB  THR A 199       2.764   5.387  19.102  1.00 90.82           H
ATOM   2942  OG1 THR A 199       0.776   4.678  18.775  1.00 90.82           O
ATOM   2943  HG1 THR A 199       0.884   4.010  19.511  1.00 90.82           H
ATOM   2944  CG2 THR A 199       1.242   6.534  20.106  1.00 90.82           C
ATOM   2945 1HG2 THR A 199       0.199   6.807  19.947  1.00 90.82           H
ATOM   2946 2HG2 THR A 199       1.843   7.439  20.204  1.00 90.82           H
ATOM   2947 3HG2 THR A 199       1.328   5.940  21.015  1.00 90.82           H
ATOM   2948  HN  THR A 199       2.601   8.304  17.969  1.00 90.82           H
ATOM   2949  N   MET A 200      -0.709   6.470  17.111  1.00 91.54           N
ATOM   2950  CA  MET A 200      -2.065   6.988  17.173  1.00 91.54           C
ATOM   2951  C   MET A 200      -2.645   6.837  18.581  1.00 91.54           C
ATOM   2952  O   MET A 200      -2.470   5.801  19.221  1.00 91.54           O
ATOM   2953  HA  MET A 200      -1.988   8.044  16.916  1.00 91.54           H
ATOM   2954  CB  MET A 200      -2.946   6.235  16.175  1.00 91.54           C
ATOM   2955 1HB  MET A 200      -2.853   5.162  16.339  1.00 91.54           H
ATOM   2956 2HB  MET A 200      -3.992   6.493  16.341  1.00 91.54           H
ATOM   2957  CG  MET A 200      -2.554   6.572  14.735  1.00 91.54           C
ATOM   2958 1HG  MET A 200      -2.537   7.654  14.598  1.00 91.54           H
ATOM   2959 2HG  MET A 200      -1.548   6.209  14.528  1.00 91.54           H
ATOM   2960  SD  MET A 200      -3.714   5.833  13.597  1.00 91.54           S
ATOM   2961  CE  MET A 200      -3.445   4.106  13.960  1.00 91.54           C
ATOM   2962 1HE  MET A 200      -2.405   3.850  13.761  1.00 91.54           H
ATOM   2963 2HE  MET A 200      -3.672   3.915  15.009  1.00 91.54           H
ATOM   2964 3HE  MET A 200      -4.096   3.497  13.332  1.00 91.54           H
ATOM   2965  HN  MET A 200      -0.634   5.515  16.824  1.00 91.54           H
ATOM   2966  N   VAL A 201      -3.324   7.886  19.023  1.00 91.86           N
ATOM   2967  CA  VAL A 201      -3.993   7.856  20.312  1.00 91.86           C
ATOM   2968  C   VAL A 201      -5.480   8.162  20.117  1.00 91.86           C
ATOM   2969  O   VAL A 201      -5.834   9.158  19.488  1.00 91.86           O
ATOM   2970  HA  VAL A 201      -3.893   6.846  20.711  1.00 91.86           H
ATOM   2971  CB  VAL A 201      -3.306   8.819  21.281  1.00 91.86           C
ATOM   2972  HB  VAL A 201      -3.396   9.826  20.873  1.00 91.86           H
ATOM   2973  CG1 VAL A 201      -3.992   8.803  22.649  1.00 91.86           C
ATOM   2974 1HG1 VAL A 201      -5.034   9.105  22.536  1.00 91.86           H
ATOM   2975 2HG1 VAL A 201      -3.948   7.797  23.066  1.00 91.86           H
ATOM   2976 3HG1 VAL A 201      -3.484   9.497  23.318  1.00 91.86           H
ATOM   2977  CG2 VAL A 201      -1.816   8.496  21.412  1.00 91.86           C
ATOM   2978 1HG2 VAL A 201      -1.697   7.479  21.786  1.00 91.86           H
ATOM   2979 2HG2 VAL A 201      -1.339   8.582  20.435  1.00 91.86           H
ATOM   2980 3HG2 VAL A 201      -1.352   9.196  22.106  1.00 91.86           H
ATOM   2981  HN  VAL A 201      -3.420   8.743  18.516  1.00 91.86           H
ATOM   2982  N   TYR A 202      -6.309   7.288  20.669  1.00 91.03           N
ATOM   2983  CA  TYR A 202      -7.747   7.420  20.512  1.00 91.03           C
ATOM   2984  C   TYR A 202      -8.375   8.081  21.741  1.00 91.03           C
ATOM   2985  O   TYR A 202      -8.025   7.753  22.874  1.00 91.03           O
ATOM   2986  HA  TYR A 202      -7.935   8.043  19.638  1.00 91.03           H
ATOM   2987  CB  TYR A 202      -8.289   5.995  20.383  1.00 91.03           C
ATOM   2988 1HB  TYR A 202      -7.997   5.424  21.264  1.00 91.03           H
ATOM   2989 2HB  TYR A 202      -9.379   6.031  20.373  1.00 91.03           H
ATOM   2990  CG  TYR A 202      -7.807   5.257  19.132  1.00 91.03           C
ATOM   2991  CD1 TYR A 202      -8.472   5.422  17.934  1.00 91.03           C
ATOM   2992  HD1 TYR A 202      -9.341   6.077  17.879  1.00 91.03           H
ATOM   2993  CD2 TYR A 202      -6.706   4.427  19.202  1.00 91.03           C
ATOM   2994  HD2 TYR A 202      -6.181   4.297  20.148  1.00 91.03           H
ATOM   2995  CE1 TYR A 202      -8.018   4.728  16.757  1.00 91.03           C
ATOM   2996  HE1 TYR A 202      -8.534   4.849  15.805  1.00 91.03           H
ATOM   2997  CE2 TYR A 202      -6.252   3.733  18.025  1.00 91.03           C
ATOM   2998  HE2 TYR A 202      -5.385   3.074  18.066  1.00 91.03           H
ATOM   2999  CZ  TYR A 202      -6.930   3.917  16.861  1.00 91.03           C
ATOM   3000  OH  TYR A 202      -6.501   3.262  15.749  1.00 91.03           O
ATOM   3001  HH  TYR A 202      -7.207   3.291  15.041  1.00 91.03           H
ATOM   3002  HN  TYR A 202      -6.013   6.504  21.214  1.00 91.03           H
ATOM   3003  N   PRO A 203      -9.309   9.021  21.542  1.00 83.34           N
ATOM   3004  CA  PRO A 203      -9.813   9.831  22.653  1.00 83.34           C
ATOM   3005  C   PRO A 203     -10.643   9.016  23.632  1.00 83.34           C
ATOM   3006  O   PRO A 203     -11.274   8.033  23.247  1.00 83.34           O
ATOM   3007  HA  PRO A 203      -8.982  10.222  23.242  1.00 83.34           H
ATOM   3008  CB  PRO A 203     -10.648  10.912  21.964  1.00 83.34           C
ATOM   3009 1HB  PRO A 203     -11.495  11.218  22.578  1.00 83.34           H
ATOM   3010 2HB  PRO A 203     -10.060  11.808  21.766  1.00 83.34           H
ATOM   3011  CG  PRO A 203     -11.098  10.256  20.690  1.00 83.34           C
ATOM   3012 1HG  PRO A 203     -12.001   9.666  20.849  1.00 83.34           H
ATOM   3013 2HG  PRO A 203     -11.332  10.997  19.926  1.00 83.34           H
ATOM   3014  CD  PRO A 203      -9.951   9.385  20.266  1.00 83.34           C
ATOM   3015 1HD  PRO A 203     -10.295   8.505  19.724  1.00 83.34           H
ATOM   3016 2HD  PRO A 203      -9.265   9.918  19.609  1.00 83.34           H
ATOM   3017  N   SER A 204     -10.619   9.450  24.883  1.00 69.91           N
ATOM   3018  CA  SER A 204     -10.824   8.538  25.996  1.00 69.91           C
ATOM   3019  C   SER A 204     -12.104   7.728  25.779  1.00 69.91           C
ATOM   3020  O   SER A 204     -12.065   6.499  25.740  1.00 69.91           O
ATOM   3021  HA  SER A 204      -9.952   7.884  25.997  1.00 69.91           H
ATOM   3022  CB  SER A 204     -10.893   9.295  27.323  1.00 69.91           C
ATOM   3023 1HB  SER A 204     -11.167   8.605  28.121  1.00 69.91           H
ATOM   3024 2HB  SER A 204      -9.907   9.690  27.568  1.00 69.91           H
ATOM   3025  OG  SER A 204     -11.834  10.365  27.279  1.00 69.91           O
ATOM   3026  HG  SER A 204     -12.726  10.050  27.605  1.00 69.91           H
ATOM   3027  HN  SER A 204     -10.463  10.404  25.142  1.00 69.91           H
ATOM   3028  N   ASP A 205     -13.207   8.449  25.645  1.00 69.72           N
ATOM   3029  CA  ASP A 205     -14.497   7.928  26.063  1.00 69.72           C
ATOM   3030  C   ASP A 205     -14.802   6.647  25.283  1.00 69.72           C
ATOM   3031  O   ASP A 205     -15.094   5.610  25.876  1.00 69.72           O
ATOM   3032  HA  ASP A 205     -14.402   7.751  27.134  1.00 69.72           H
ATOM   3033  CB  ASP A 205     -15.616   8.933  25.777  1.00 69.72           C
ATOM   3034 1HB  ASP A 205     -15.518   9.311  24.760  1.00 69.72           H
ATOM   3035 2HB  ASP A 205     -16.582   8.433  25.841  1.00 69.72           H
ATOM   3036  CG  ASP A 205     -15.571  10.098  26.767  1.00 69.72           C
ATOM   3037  OD1 ASP A 205     -14.802   9.983  27.746  1.00 69.72           O
ATOM   3038  OD2 ASP A 205     -16.308  11.078  26.523  1.00 69.72           O
ATOM   3039  HN  ASP A 205     -13.228   9.372  25.259  1.00 69.72           H
ATOM   3040  N   GLU A 206     -14.723   6.762  23.965  1.00 82.98           N
ATOM   3041  CA  GLU A 206     -15.049   5.644  23.096  1.00 82.98           C
ATOM   3042  C   GLU A 206     -13.813   5.204  22.310  1.00 82.98           C
ATOM   3043  O   GLU A 206     -13.917   4.819  21.146  1.00 82.98           O
ATOM   3044  HA  GLU A 206     -15.368   4.843  23.763  1.00 82.98           H
ATOM   3045  CB  GLU A 206     -16.201   6.000  22.154  1.00 82.98           C
ATOM   3046 1HB  GLU A 206     -15.999   6.958  21.673  1.00 82.98           H
ATOM   3047 2HB  GLU A 206     -16.360   5.187  21.445  1.00 82.98           H
ATOM   3048  CG  GLU A 206     -17.512   6.162  22.926  1.00 82.98           C
ATOM   3049 1HG  GLU A 206     -17.359   6.831  23.773  1.00 82.98           H
ATOM   3050 2HG  GLU A 206     -18.261   6.627  22.284  1.00 82.98           H
ATOM   3051  CD  GLU A 206     -18.026   4.810  23.423  1.00 82.98           C
ATOM   3052  OE1 GLU A 206     -19.141   4.799  23.987  1.00 82.98           O
ATOM   3053  OE2 GLU A 206     -17.291   3.817  23.229  1.00 82.98           O
ATOM   3054  HN  GLU A 206     -14.443   7.597  23.492  1.00 82.98           H
ATOM   3055  N   SER A 207     -12.670   5.276  22.977  1.00 89.24           N
ATOM   3056  CA  SER A 207     -11.401   5.026  22.316  1.00 89.24           C
ATOM   3057  C   SER A 207     -11.397   3.624  21.703  1.00 89.24           C
ATOM   3058  O   SER A 207     -10.971   3.442  20.564  1.00 89.24           O
ATOM   3059  HA  SER A 207     -11.327   5.785  21.537  1.00 89.24           H
ATOM   3060  CB  SER A 207     -10.232   5.183  23.291  1.00 89.24           C
ATOM   3061 1HB  SER A 207      -9.330   4.761  22.846  1.00 89.24           H
ATOM   3062 2HB  SER A 207     -10.039   6.242  23.458  1.00 89.24           H
ATOM   3063  OG  SER A 207     -10.488   4.544  24.539  1.00 89.24           O
ATOM   3064  HG  SER A 207     -10.755   5.224  25.222  1.00 89.24           H
ATOM   3065  HN  SER A 207     -12.604   5.500  23.950  1.00 89.24           H
ATOM   3066  N   THR A 208     -11.876   2.669  22.486  1.00 89.07           N
ATOM   3067  CA  THR A 208     -11.812   1.273  22.090  1.00 89.07           C
ATOM   3068  C   THR A 208     -12.669   1.032  20.846  1.00 89.07           C
ATOM   3069  O   THR A 208     -12.215   0.411  19.886  1.00 89.07           O
ATOM   3070  HA  THR A 208     -10.782   1.040  21.819  1.00 89.07           H
ATOM   3071  CB  THR A 208     -12.229   0.421  23.290  1.00 89.07           C
ATOM   3072  HB  THR A 208     -12.173  -0.641  23.051  1.00 89.07           H
ATOM   3073  OG1 THR A 208     -13.524   0.908  23.628  1.00 89.07           O
ATOM   3074  HG1 THR A 208     -13.995   0.249  24.215  1.00 89.07           H
ATOM   3075  CG2 THR A 208     -11.386   0.709  24.534  1.00 89.07           C
ATOM   3076 1HG2 THR A 208     -11.495   1.757  24.812  1.00 89.07           H
ATOM   3077 2HG2 THR A 208     -10.338   0.497  24.320  1.00 89.07           H
ATOM   3078 3HG2 THR A 208     -11.723   0.077  25.356  1.00 89.07           H
ATOM   3079  HN  THR A 208     -12.302   2.837  23.376  1.00 89.07           H
ATOM   3080  N   LYS A 209     -13.893   1.535  20.903  1.00 90.95           N
ATOM   3081  CA  LYS A 209     -14.812   1.396  19.787  1.00 90.95           C
ATOM   3082  C   LYS A 209     -14.204   2.053  18.546  1.00 90.95           C
ATOM   3083  O   LYS A 209     -14.277   1.503  17.449  1.00 90.95           O
ATOM   3084  HA  LYS A 209     -14.930   0.331  19.590  1.00 90.95           H
ATOM   3085  CB  LYS A 209     -16.192   1.943  20.157  1.00 90.95           C
ATOM   3086 1HB  LYS A 209     -16.097   2.966  20.522  1.00 90.95           H
ATOM   3087 2HB  LYS A 209     -16.824   1.980  19.269  1.00 90.95           H
ATOM   3088  CG  LYS A 209     -16.857   1.075  21.227  1.00 90.95           C
ATOM   3089 1HG  LYS A 209     -16.756   0.023  20.961  1.00 90.95           H
ATOM   3090 2HG  LYS A 209     -16.348   1.213  22.181  1.00 90.95           H
ATOM   3091  CD  LYS A 209     -18.338   1.428  21.377  1.00 90.95           C
ATOM   3092 1HD  LYS A 209     -18.464   2.510  21.335  1.00 90.95           H
ATOM   3093 2HD  LYS A 209     -18.902   1.009  20.544  1.00 90.95           H
ATOM   3094  CE  LYS A 209     -18.898   0.895  22.698  1.00 90.95           C
ATOM   3095 1HE  LYS A 209     -19.393  -0.061  22.531  1.00 90.95           H
ATOM   3096 2HE  LYS A 209     -18.082   0.713  23.398  1.00 90.95           H
ATOM   3097  NZ  LYS A 209     -19.855   1.860  23.283  1.00 90.95           N
ATOM   3098 1HZ  LYS A 209     -20.394   1.404  24.010  1.00 90.95           H
ATOM   3099 2HZ  LYS A 209     -19.346   2.642  23.680  1.00 90.95           H
ATOM   3100 3HZ  LYS A 209     -20.480   2.197  22.559  1.00 90.95           H
ATOM   3101  HN  LYS A 209     -14.259   2.028  21.693  1.00 90.95           H
ATOM   3102  N   LEU A 210     -13.616   3.221  18.762  1.00 92.27           N
ATOM   3103  CA  LEU A 210     -13.062   3.994  17.664  1.00 92.27           C
ATOM   3104  C   LEU A 210     -11.929   3.202  17.008  1.00 92.27           C
ATOM   3105  O   LEU A 210     -11.881   3.078  15.785  1.00 92.27           O
ATOM   3106  HA  LEU A 210     -13.856   4.134  16.930  1.00 92.27           H
ATOM   3107  CB  LEU A 210     -12.641   5.384  18.146  1.00 92.27           C
ATOM   3108 1HB  LEU A 210     -13.496   5.852  18.635  1.00 92.27           H
ATOM   3109 2HB  LEU A 210     -11.867   5.265  18.904  1.00 92.27           H
ATOM   3110  CG  LEU A 210     -12.120   6.338  17.070  1.00 92.27           C
ATOM   3111  HG  LEU A 210     -11.289   5.853  16.557  1.00 92.27           H
ATOM   3112  CD1 LEU A 210     -13.196   6.621  16.020  1.00 92.27           C
ATOM   3113 1HD1 LEU A 210     -13.494   5.686  15.544  1.00 92.27           H
ATOM   3114 2HD1 LEU A 210     -14.062   7.076  16.500  1.00 92.27           H
ATOM   3115 3HD1 LEU A 210     -12.799   7.302  15.267  1.00 92.27           H
ATOM   3116  CD2 LEU A 210     -11.576   7.625  17.694  1.00 92.27           C
ATOM   3117 1HD2 LEU A 210     -12.372   8.124  18.248  1.00 92.27           H
ATOM   3118 2HD2 LEU A 210     -10.758   7.382  18.372  1.00 92.27           H
ATOM   3119 3HD2 LEU A 210     -11.212   8.285  16.907  1.00 92.27           H
ATOM   3120  HN  LEU A 210     -13.516   3.638  19.666  1.00 92.27           H
ATOM   3121  N   LYS A 211     -11.046   2.686  17.850  1.00 92.31           N
ATOM   3122  CA  LYS A 211      -9.927   1.895  17.369  1.00 92.31           C
ATOM   3123  C   LYS A 211     -10.455   0.733  16.525  1.00 92.31           C
ATOM   3124  O   LYS A 211      -9.979   0.501  15.415  1.00 92.31           O
ATOM   3125  HA  LYS A 211      -9.322   2.538  16.730  1.00 92.31           H
ATOM   3126  CB  LYS A 211      -9.041   1.454  18.536  1.00 92.31           C
ATOM   3127 1HB  LYS A 211      -8.657   2.331  19.057  1.00 92.31           H
ATOM   3128 2HB  LYS A 211      -9.635   0.891  19.256  1.00 92.31           H
ATOM   3129  CG  LYS A 211      -7.874   0.595  18.045  1.00 92.31           C
ATOM   3130 1HG  LYS A 211      -8.255  -0.340  17.634  1.00 92.31           H
ATOM   3131 2HG  LYS A 211      -7.354   1.109  17.237  1.00 92.31           H
ATOM   3132  CD  LYS A 211      -6.896   0.297  19.182  1.00 92.31           C
ATOM   3133 1HD  LYS A 211      -6.543   1.232  19.618  1.00 92.31           H
ATOM   3134 2HD  LYS A 211      -7.408  -0.250  19.974  1.00 92.31           H
ATOM   3135  CE  LYS A 211      -5.703  -0.520  18.680  1.00 92.31           C
ATOM   3136 1HE  LYS A 211      -6.035  -1.515  18.384  1.00 92.31           H
ATOM   3137 2HE  LYS A 211      -5.280  -0.049  17.793  1.00 92.31           H
ATOM   3138  NZ  LYS A 211      -4.669  -0.628  19.733  1.00 92.31           N
ATOM   3139 1HZ  LYS A 211      -3.813  -0.993  19.329  1.00 92.31           H
ATOM   3140 2HZ  LYS A 211      -4.492   0.289  20.128  1.00 92.31           H
ATOM   3141 3HZ  LYS A 211      -4.993  -1.254  20.462  1.00 92.31           H
ATOM   3142  HN  LYS A 211     -11.086   2.802  18.843  1.00 92.31           H
ATOM   3143  N   SER A 212     -11.432   0.033  17.085  1.00 91.22           N
ATOM   3144  CA  SER A 212     -11.960  -1.159  16.444  1.00 91.22           C
ATOM   3145  C   SER A 212     -12.533  -0.804  15.070  1.00 91.22           C
ATOM   3146  O   SER A 212     -12.362  -1.553  14.110  1.00 91.22           O
ATOM   3147  HA  SER A 212     -11.110  -1.833  16.341  1.00 91.22           H
ATOM   3148  CB  SER A 212     -13.033  -1.821  17.311  1.00 91.22           C
ATOM   3149 1HB  SER A 212     -13.149  -2.862  17.012  1.00 91.22           H
ATOM   3150 2HB  SER A 212     -12.707  -1.823  18.352  1.00 91.22           H
ATOM   3151  OG  SER A 212     -14.288  -1.155  17.208  1.00 91.22           O
ATOM   3152  HG  SER A 212     -14.190  -0.196  17.474  1.00 91.22           H
ATOM   3153  HN  SER A 212     -11.859   0.269  17.957  1.00 91.22           H
ATOM   3154  N   ALA A 213     -13.202   0.339  15.020  1.00 92.25           N
ATOM   3155  CA  ALA A 213     -13.861   0.768  13.798  1.00 92.25           C
ATOM   3156  C   ALA A 213     -12.803   1.128  12.753  1.00 92.25           C
ATOM   3157  O   ALA A 213     -12.923   0.755  11.588  1.00 92.25           O
ATOM   3158  HA  ALA A 213     -14.453  -0.070  13.429  1.00 92.25           H
ATOM   3159  CB  ALA A 213     -14.798   1.937  14.107  1.00 92.25           C
ATOM   3160 1HB  ALA A 213     -15.548   1.619  14.831  1.00 92.25           H
ATOM   3161 2HB  ALA A 213     -14.222   2.765  14.519  1.00 92.25           H
ATOM   3162 3HB  ALA A 213     -15.292   2.258  13.190  1.00 92.25           H
ATOM   3163  HN  ALA A 213     -13.297   0.965  15.794  1.00 92.25           H
ATOM   3164  N   VAL A 214     -11.790   1.851  13.209  1.00 91.10           N
ATOM   3165  CA  VAL A 214     -10.738   2.311  12.318  1.00 91.10           C
ATOM   3166  C   VAL A 214     -10.017   1.101  11.719  1.00 91.10           C
ATOM   3167  O   VAL A 214      -9.706   1.086  10.530  1.00 91.10           O
ATOM   3168  HA  VAL A 214     -11.212   2.871  11.511  1.00 91.10           H
ATOM   3169  CB  VAL A 214      -9.798   3.259  13.064  1.00 91.10           C
ATOM   3170  HB  VAL A 214      -9.495   2.771  13.990  1.00 91.10           H
ATOM   3171  CG1 VAL A 214      -8.535   3.535  12.245  1.00 91.10           C
ATOM   3172 1HG1 VAL A 214      -8.011   2.598  12.058  1.00 91.10           H
ATOM   3173 2HG1 VAL A 214      -8.811   3.993  11.295  1.00 91.10           H
ATOM   3174 3HG1 VAL A 214      -7.884   4.212  12.798  1.00 91.10           H
ATOM   3175  CG2 VAL A 214     -10.510   4.563  13.430  1.00 91.10           C
ATOM   3176 1HG2 VAL A 214     -10.855   5.056  12.521  1.00 91.10           H
ATOM   3177 2HG2 VAL A 214     -11.364   4.343  14.070  1.00 91.10           H
ATOM   3178 3HG2 VAL A 214      -9.818   5.218  13.959  1.00 91.10           H
ATOM   3179  HN  VAL A 214     -11.681   2.121  14.165  1.00 91.10           H
ATOM   3180  N   LEU A 215      -9.773   0.117  12.572  1.00 91.24           N
ATOM   3181  CA  LEU A 215      -9.077  -1.085  12.147  1.00 91.24           C
ATOM   3182  C   LEU A 215      -9.944  -1.842  11.139  1.00 91.24           C
ATOM   3183  O   LEU A 215      -9.448  -2.307  10.114  1.00 91.24           O
ATOM   3184  HA  LEU A 215      -8.160  -0.773  11.647  1.00 91.24           H
ATOM   3185  CB  LEU A 215      -8.668  -1.925  13.359  1.00 91.24           C
ATOM   3186 1HB  LEU A 215      -9.179  -1.530  14.238  1.00 91.24           H
ATOM   3187 2HB  LEU A 215      -9.030  -2.942  13.210  1.00 91.24           H
ATOM   3188  CG  LEU A 215      -7.169  -1.985  13.659  1.00 91.24           C
ATOM   3189  HG  LEU A 215      -6.641  -2.168  12.724  1.00 91.24           H
ATOM   3190  CD1 LEU A 215      -6.666  -0.648  14.208  1.00 91.24           C
ATOM   3191 1HD1 LEU A 215      -6.844   0.137  13.472  1.00 91.24           H
ATOM   3192 2HD1 LEU A 215      -7.197  -0.410  15.129  1.00 91.24           H
ATOM   3193 3HD1 LEU A 215      -5.598  -0.718  14.412  1.00 91.24           H
ATOM   3194  CD2 LEU A 215      -6.844  -3.148  14.598  1.00 91.24           C
ATOM   3195 1HD2 LEU A 215      -7.383  -3.020  15.536  1.00 91.24           H
ATOM   3196 2HD2 LEU A 215      -7.145  -4.086  14.131  1.00 91.24           H
ATOM   3197 3HD2 LEU A 215      -5.772  -3.168  14.795  1.00 91.24           H
ATOM   3198  HN  LEU A 215     -10.041   0.132  13.535  1.00 91.24           H
ATOM   3199  N   THR A 216     -11.224  -1.943  11.466  1.00 91.99           N
ATOM   3200  CA  THR A 216     -12.160  -2.660  10.616  1.00 91.99           C
ATOM   3201  C   THR A 216     -12.176  -2.055   9.211  1.00 91.99           C
ATOM   3202  O   THR A 216     -12.163  -2.781   8.219  1.00 91.99           O
ATOM   3203  HA  THR A 216     -11.814  -3.689  10.517  1.00 91.99           H
ATOM   3204  CB  THR A 216     -13.528  -2.645  11.301  1.00 91.99           C
ATOM   3205  HB  THR A 216     -13.903  -1.626  11.398  1.00 91.99           H
ATOM   3206  OG1 THR A 216     -13.311  -3.339  12.526  1.00 91.99           O
ATOM   3207  HG1 THR A 216     -13.208  -2.686  13.276  1.00 91.99           H
ATOM   3208  CG2 THR A 216     -14.561  -3.501  10.565  1.00 91.99           C
ATOM   3209 1HG2 THR A 216     -14.215  -4.534  10.528  1.00 91.99           H
ATOM   3210 2HG2 THR A 216     -14.689  -3.124   9.551  1.00 91.99           H
ATOM   3211 3HG2 THR A 216     -15.513  -3.455  11.093  1.00 91.99           H
ATOM   3212  HN  THR A 216     -11.623  -1.545  12.292  1.00 91.99           H
ATOM   3213  N   LEU A 217     -12.205  -0.730   9.173  1.00 89.47           N
ATOM   3214  CA  LEU A 217     -12.246  -0.020   7.906  1.00 89.47           C
ATOM   3215  C   LEU A 217     -10.999  -0.368   7.090  1.00 89.47           C
ATOM   3216  O   LEU A 217     -11.081  -0.568   5.879  1.00 89.47           O
ATOM   3217  HA  LEU A 217     -13.123  -0.371   7.362  1.00 89.47           H
ATOM   3218  CB  LEU A 217     -12.428   1.481   8.139  1.00 89.47           C
ATOM   3219 1HB  LEU A 217     -13.307   1.627   8.768  1.00 89.47           H
ATOM   3220 2HB  LEU A 217     -11.570   1.848   8.702  1.00 89.47           H
ATOM   3221  CG  LEU A 217     -12.586   2.341   6.884  1.00 89.47           C
ATOM   3222  HG  LEU A 217     -11.764   2.109   6.206  1.00 89.47           H
ATOM   3223  CD1 LEU A 217     -13.886   2.007   6.150  1.00 89.47           C
ATOM   3224 1HD1 LEU A 217     -13.878   0.957   5.856  1.00 89.47           H
ATOM   3225 2HD1 LEU A 217     -14.734   2.193   6.809  1.00 89.47           H
ATOM   3226 3HD1 LEU A 217     -13.973   2.632   5.261  1.00 89.47           H
ATOM   3227  CD2 LEU A 217     -12.485   3.830   7.223  1.00 89.47           C
ATOM   3228 1HD2 LEU A 217     -13.272   4.096   7.929  1.00 89.47           H
ATOM   3229 2HD2 LEU A 217     -11.512   4.036   7.668  1.00 89.47           H
ATOM   3230 3HD2 LEU A 217     -12.601   4.418   6.312  1.00 89.47           H
ATOM   3231  HN  LEU A 217     -12.201  -0.147   9.985  1.00 89.47           H
ATOM   3232  N   LYS A 218      -9.874  -0.431   7.787  1.00 87.66           N
ATOM   3233  CA  LYS A 218      -8.604  -0.699   7.134  1.00 87.66           C
ATOM   3234  C   LYS A 218      -8.640  -2.098   6.514  1.00 87.66           C
ATOM   3235  O   LYS A 218      -8.157  -2.300   5.401  1.00 87.66           O
ATOM   3236  HA  LYS A 218      -8.487   0.030   6.333  1.00 87.66           H
ATOM   3237  CB  LYS A 218      -7.445  -0.489   8.110  1.00 87.66           C
ATOM   3238 1HB  LYS A 218      -7.672  -0.972   9.061  1.00 87.66           H
ATOM   3239 2HB  LYS A 218      -6.545  -0.963   7.719  1.00 87.66           H
ATOM   3240  CG  LYS A 218      -7.184   1.001   8.339  1.00 87.66           C
ATOM   3241 1HG  LYS A 218      -6.724   1.434   7.450  1.00 87.66           H
ATOM   3242 2HG  LYS A 218      -8.130   1.520   8.493  1.00 87.66           H
ATOM   3243  CD  LYS A 218      -6.273   1.220   9.549  1.00 87.66           C
ATOM   3244 1HD  LYS A 218      -6.731   0.784  10.436  1.00 87.66           H
ATOM   3245 2HD  LYS A 218      -5.326   0.704   9.393  1.00 87.66           H
ATOM   3246  CE  LYS A 218      -6.016   2.710   9.780  1.00 87.66           C
ATOM   3247 1HE  LYS A 218      -5.546   3.145   8.898  1.00 87.66           H
ATOM   3248 2HE  LYS A 218      -6.963   3.230   9.925  1.00 87.66           H
ATOM   3249  NZ  LYS A 218      -5.148   2.909  10.962  1.00 87.66           N
ATOM   3250 1HZ  LYS A 218      -4.876   3.884  11.021  1.00 87.66           H
ATOM   3251 2HZ  LYS A 218      -5.654   2.647  11.801  1.00 87.66           H
ATOM   3252 3HZ  LYS A 218      -4.319   2.332  10.873  1.00 87.66           H
ATOM   3253  HN  LYS A 218      -9.821  -0.301   8.777  1.00 87.66           H
ATOM   3254  N   VAL A 219      -9.216  -3.027   7.262  1.00 88.25           N
ATOM   3255  CA  VAL A 219      -9.250  -4.416   6.836  1.00 88.25           C
ATOM   3256  C   VAL A 219     -10.130  -4.541   5.591  1.00 88.25           C
ATOM   3257  O   VAL A 219      -9.751  -5.198   4.623  1.00 88.25           O
ATOM   3258  HA  VAL A 219      -8.232  -4.705   6.577  1.00 88.25           H
ATOM   3259  CB  VAL A 219      -9.717  -5.306   7.990  1.00 88.25           C
ATOM   3260  HB  VAL A 219     -10.640  -4.884   8.387  1.00 88.25           H
ATOM   3261  CG1 VAL A 219     -10.020  -6.724   7.501  1.00 88.25           C
ATOM   3262 1HG1 VAL A 219     -10.806  -6.688   6.747  1.00 88.25           H
ATOM   3263 2HG1 VAL A 219      -9.119  -7.158   7.067  1.00 88.25           H
ATOM   3264 3HG1 VAL A 219     -10.349  -7.335   8.341  1.00 88.25           H
ATOM   3265  CG2 VAL A 219      -8.685  -5.324   9.120  1.00 88.25           C
ATOM   3266 1HG2 VAL A 219      -7.739  -5.710   8.742  1.00 88.25           H
ATOM   3267 2HG2 VAL A 219      -8.541  -4.311   9.496  1.00 88.25           H
ATOM   3268 3HG2 VAL A 219      -9.042  -5.964   9.927  1.00 88.25           H
ATOM   3269  HN  VAL A 219      -9.653  -2.844   8.143  1.00 88.25           H
ATOM   3270  N   ILE A 220     -11.288  -3.901   5.657  1.00 87.84           N
ATOM   3271  CA  ILE A 220     -12.268  -4.015   4.590  1.00 87.84           C
ATOM   3272  C   ILE A 220     -11.693  -3.409   3.308  1.00 87.84           C
ATOM   3273  O   ILE A 220     -11.643  -4.070   2.273  1.00 87.84           O
ATOM   3274  HA  ILE A 220     -12.444  -5.077   4.420  1.00 87.84           H
ATOM   3275  CB  ILE A 220     -13.601  -3.397   5.018  1.00 87.84           C
ATOM   3276  HB  ILE A 220     -13.401  -2.412   5.439  1.00 87.84           H
ATOM   3277  CG1 ILE A 220     -14.264  -4.232   6.116  1.00 87.84           C
ATOM   3278 1HG1 ILE A 220     -14.563  -5.199   5.711  1.00 87.84           H
ATOM   3279 2HG1 ILE A 220     -13.547  -4.427   6.913  1.00 87.84           H
ATOM   3280  CG2 ILE A 220     -14.523  -3.196   3.815  1.00 87.84           C
ATOM   3281 1HG2 ILE A 220     -14.044  -2.530   3.097  1.00 87.84           H
ATOM   3282 2HG2 ILE A 220     -14.720  -4.158   3.342  1.00 87.84           H
ATOM   3283 3HG2 ILE A 220     -15.463  -2.756   4.147  1.00 87.84           H
ATOM   3284  CD1 ILE A 220     -15.487  -3.512   6.688  1.00 87.84           C
ATOM   3285 1HD1 ILE A 220     -15.180  -2.556   7.113  1.00 87.84           H
ATOM   3286 2HD1 ILE A 220     -16.212  -3.340   5.893  1.00 87.84           H
ATOM   3287 3HD1 ILE A 220     -15.940  -4.127   7.466  1.00 87.84           H
ATOM   3288  HN  ILE A 220     -11.560  -3.314   6.420  1.00 87.84           H
ATOM   3289  N   LEU A 221     -11.273  -2.157   3.420  1.00 83.37           N
ATOM   3290  CA  LEU A 221     -10.885  -1.390   2.249  1.00 83.37           C
ATOM   3291  C   LEU A 221      -9.483  -1.816   1.808  1.00 83.37           C
ATOM   3292  O   LEU A 221      -9.111  -1.637   0.650  1.00 83.37           O
ATOM   3293  HA  LEU A 221     -11.586  -1.635   1.451  1.00 83.37           H
ATOM   3294  CB  LEU A 221     -11.014   0.109   2.522  1.00 83.37           C
ATOM   3295 1HB  LEU A 221     -10.411   0.352   3.397  1.00 83.37           H
ATOM   3296 2HB  LEU A 221     -10.586   0.651   1.679  1.00 83.37           H
ATOM   3297  CG  LEU A 221     -12.434   0.628   2.757  1.00 83.37           C
ATOM   3298  HG  LEU A 221     -12.831   0.145   3.649  1.00 83.37           H
ATOM   3299  CD1 LEU A 221     -12.431   2.135   3.022  1.00 83.37           C
ATOM   3300 1HD1 LEU A 221     -11.831   2.347   3.907  1.00 83.37           H
ATOM   3301 2HD1 LEU A 221     -12.007   2.654   2.162  1.00 83.37           H
ATOM   3302 3HD1 LEU A 221     -13.453   2.477   3.185  1.00 83.37           H
ATOM   3303  CD2 LEU A 221     -13.354   0.253   1.593  1.00 83.37           C
ATOM   3304 1HD2 LEU A 221     -12.970   0.689   0.671  1.00 83.37           H
ATOM   3305 2HD2 LEU A 221     -13.390  -0.832   1.494  1.00 83.37           H
ATOM   3306 3HD2 LEU A 221     -14.357   0.633   1.785  1.00 83.37           H
ATOM   3307  HN  LEU A 221     -11.198  -1.668   4.289  1.00 83.37           H
ATOM   3308  N   GLY A 222      -8.742  -2.372   2.757  1.00 76.56           N
ATOM   3309  CA  GLY A 222      -7.337  -2.665   2.533  1.00 76.56           C
ATOM   3310  C   GLY A 222      -7.167  -3.966   1.746  1.00 76.56           C
ATOM   3311  O   GLY A 222      -6.252  -4.090   0.934  1.00 76.56           O
ATOM   3312 1HA  GLY A 222      -6.872  -1.843   1.988  1.00 76.56           H
ATOM   3313 2HA  GLY A 222      -6.822  -2.745   3.490  1.00 76.56           H
ATOM   3314  HN  GLY A 222      -9.087  -2.619   3.662  1.00 76.56           H
ATOM   3315  N   PHE A 223      -8.063  -4.904   2.015  1.00 77.78           N
ATOM   3316  CA  PHE A 223      -7.867  -6.275   1.575  1.00 77.78           C
ATOM   3317  C   PHE A 223      -9.110  -6.804   0.857  1.00 77.78           C
ATOM   3318  O   PHE A 223      -9.039  -7.199  -0.305  1.00 77.78           O
ATOM   3319  HA  PHE A 223      -7.023  -6.276   0.885  1.00 77.78           H
ATOM   3320  CB  PHE A 223      -7.620  -7.116   2.829  1.00 77.78           C
ATOM   3321 1HB  PHE A 223      -6.791  -6.682   3.389  1.00 77.78           H
ATOM   3322 2HB  PHE A 223      -8.500  -7.062   3.470  1.00 77.78           H
ATOM   3323  CG  PHE A 223      -7.306  -8.586   2.541  1.00 77.78           C
ATOM   3324  CD1 PHE A 223      -8.203  -9.551   2.877  1.00 77.78           C
ATOM   3325  HD1 PHE A 223      -9.145  -9.278   3.352  1.00 77.78           H
ATOM   3326  CD2 PHE A 223      -6.130  -8.927   1.949  1.00 77.78           C
ATOM   3327  HD2 PHE A 223      -5.411  -8.153   1.679  1.00 77.78           H
ATOM   3328  CE1 PHE A 223      -7.911 -10.915   2.609  1.00 77.78           C
ATOM   3329  HE1 PHE A 223      -8.630 -11.689   2.879  1.00 77.78           H
ATOM   3330  CE2 PHE A 223      -5.839 -10.290   1.681  1.00 77.78           C
ATOM   3331  HE2 PHE A 223      -4.896 -10.564   1.206  1.00 77.78           H
ATOM   3332  CZ  PHE A 223      -6.736 -11.256   2.017  1.00 77.78           C
ATOM   3333  HZ  PHE A 223      -6.512 -12.303   1.812  1.00 77.78           H
ATOM   3334  HN  PHE A 223      -8.909  -4.741   2.523  1.00 77.78           H
ATOM   3335  N   PHE A 224     -10.220  -6.795   1.580  1.00 84.05           N
ATOM   3336  CA  PHE A 224     -11.407  -7.507   1.138  1.00 84.05           C
ATOM   3337  C   PHE A 224     -11.946  -6.918  -0.167  1.00 84.05           C
ATOM   3338  O   PHE A 224     -12.176  -7.644  -1.132  1.00 84.05           O
ATOM   3339  HA  PHE A 224     -11.118  -8.546   0.974  1.00 84.05           H
ATOM   3340  CB  PHE A 224     -12.462  -7.342   2.233  1.00 84.05           C
ATOM   3341 1HB  PHE A 224     -12.396  -6.332   2.638  1.00 84.05           H
ATOM   3342 2HB  PHE A 224     -13.452  -7.442   1.788  1.00 84.05           H
ATOM   3343  CG  PHE A 224     -12.331  -8.345   3.381  1.00 84.05           C
ATOM   3344  CD1 PHE A 224     -12.773  -9.621   3.222  1.00 84.05           C
ATOM   3345  HD1 PHE A 224     -13.221  -9.929   2.277  1.00 84.05           H
ATOM   3346  CD2 PHE A 224     -11.773  -7.961   4.560  1.00 84.05           C
ATOM   3347  HD2 PHE A 224     -11.419  -6.938   4.688  1.00 84.05           H
ATOM   3348  CE1 PHE A 224     -12.652 -10.553   4.287  1.00 84.05           C
ATOM   3349  HE1 PHE A 224     -13.006 -11.576   4.159  1.00 84.05           H
ATOM   3350  CE2 PHE A 224     -11.651  -8.893   5.625  1.00 84.05           C
ATOM   3351  HE2 PHE A 224     -11.204  -8.585   6.570  1.00 84.05           H
ATOM   3352  CZ  PHE A 224     -12.094 -10.169   5.466  1.00 84.05           C
ATOM   3353  HZ  PHE A 224     -12.000 -10.884   6.283  1.00 84.05           H
ATOM   3354  HN  PHE A 224     -10.316  -6.314   2.451  1.00 84.05           H
ATOM   3355  N   LEU A 225     -12.133  -5.606  -0.153  1.00 82.05           N
ATOM   3356  CA  LEU A 225     -12.687  -4.917  -1.307  1.00 82.05           C
ATOM   3357  C   LEU A 225     -11.761  -5.118  -2.508  1.00 82.05           C
ATOM   3358  O   LEU A 225     -12.202  -5.560  -3.568  1.00 82.05           O
ATOM   3359  HA  LEU A 225     -13.649  -5.378  -1.531  1.00 82.05           H
ATOM   3360  CB  LEU A 225     -12.954  -3.448  -0.975  1.00 82.05           C
ATOM   3361 1HB  LEU A 225     -13.694  -3.405  -0.176  1.00 82.05           H
ATOM   3362 2HB  LEU A 225     -12.035  -3.011  -0.583  1.00 82.05           H
ATOM   3363  CG  LEU A 225     -13.445  -2.578  -2.134  1.00 82.05           C
ATOM   3364  HG  LEU A 225     -12.780  -2.732  -2.983  1.00 82.05           H
ATOM   3365  CD1 LEU A 225     -14.849  -2.996  -2.577  1.00 82.05           C
ATOM   3366 1HD1 LEU A 225     -14.832  -4.036  -2.904  1.00 82.05           H
ATOM   3367 2HD1 LEU A 225     -15.541  -2.889  -1.742  1.00 82.05           H
ATOM   3368 3HD1 LEU A 225     -15.173  -2.362  -3.402  1.00 82.05           H
ATOM   3369  CD2 LEU A 225     -13.378  -1.093  -1.772  1.00 82.05           C
ATOM   3370 1HD2 LEU A 225     -14.005  -0.902  -0.901  1.00 82.05           H
ATOM   3371 2HD2 LEU A 225     -12.347  -0.821  -1.543  1.00 82.05           H
ATOM   3372 3HD2 LEU A 225     -13.732  -0.497  -2.613  1.00 82.05           H
ATOM   3373  HN  LEU A 225     -11.913  -5.018   0.625  1.00 82.05           H
ATOM   3374  N   PRO A 226     -10.468  -4.799  -2.366  1.00 76.03           N
ATOM   3375  CA  PRO A 226      -9.513  -5.016  -3.456  1.00 76.03           C
ATOM   3376  C   PRO A 226      -9.547  -6.443  -3.978  1.00 76.03           C
ATOM   3377  O   PRO A 226      -9.576  -6.666  -5.187  1.00 76.03           O
ATOM   3378  HA  PRO A 226      -9.774  -4.394  -4.312  1.00 76.03           H
ATOM   3379  CB  PRO A 226      -8.161  -4.673  -2.827  1.00 76.03           C
ATOM   3380 1HB  PRO A 226      -7.679  -5.556  -2.406  1.00 76.03           H
ATOM   3381 2HB  PRO A 226      -7.472  -4.255  -3.561  1.00 76.03           H
ATOM   3382  CG  PRO A 226      -8.520  -3.659  -1.749  1.00 76.03           C
ATOM   3383 1HG  PRO A 226      -7.741  -3.581  -0.990  1.00 76.03           H
ATOM   3384 2HG  PRO A 226      -8.647  -2.658  -2.161  1.00 76.03           H
ATOM   3385  CD  PRO A 226      -9.817  -4.211  -1.181  1.00 76.03           C
ATOM   3386 1HD  PRO A 226      -9.635  -4.962  -0.412  1.00 76.03           H
ATOM   3387 2HD  PRO A 226     -10.424  -3.430  -0.723  1.00 76.03           H
ATOM   3388  N   PHE A 227      -9.544  -7.381  -3.042  1.00 80.86           N
ATOM   3389  CA  PHE A 227      -9.496  -8.790  -3.394  1.00 80.86           C
ATOM   3390  C   PHE A 227     -10.705  -9.184  -4.246  1.00 80.86           C
ATOM   3391  O   PHE A 227     -10.552  -9.802  -5.298  1.00 80.86           O
ATOM   3392  HA  PHE A 227      -8.583  -8.949  -3.968  1.00 80.86           H
ATOM   3393  CB  PHE A 227      -9.530  -9.580  -2.085  1.00 80.86           C
ATOM   3394 1HB  PHE A 227      -8.684  -9.278  -1.467  1.00 80.86           H
ATOM   3395 2HB  PHE A 227     -10.435  -9.317  -1.537  1.00 80.86           H
ATOM   3396  CG  PHE A 227      -9.489 -11.098  -2.273  1.00 80.86           C
ATOM   3397  CD1 PHE A 227     -10.628 -11.830  -2.148  1.00 80.86           C
ATOM   3398  HD1 PHE A 227     -11.571 -11.335  -1.914  1.00 80.86           H
ATOM   3399  CD2 PHE A 227      -8.313 -11.716  -2.564  1.00 80.86           C
ATOM   3400  HD2 PHE A 227      -7.399 -11.129  -2.664  1.00 80.86           H
ATOM   3401  CE1 PHE A 227     -10.590 -13.239  -2.322  1.00 80.86           C
ATOM   3402  HE1 PHE A 227     -11.503 -13.826  -2.222  1.00 80.86           H
ATOM   3403  CE2 PHE A 227      -8.274 -13.124  -2.739  1.00 80.86           C
ATOM   3404  HE2 PHE A 227      -7.331 -13.619  -2.972  1.00 80.86           H
ATOM   3405  CZ  PHE A 227      -9.414 -13.856  -2.614  1.00 80.86           C
ATOM   3406  HZ  PHE A 227      -9.384 -14.938  -2.748  1.00 80.86           H
ATOM   3407  HN  PHE A 227      -9.573  -7.192  -2.060  1.00 80.86           H
ATOM   3408  N   VAL A 228     -11.878  -8.809  -3.758  1.00 83.09           N
ATOM   3409  CA  VAL A 228     -13.116  -9.166  -4.431  1.00 83.09           C
ATOM   3410  C   VAL A 228     -13.095  -8.614  -5.857  1.00 83.09           C
ATOM   3411  O   VAL A 228     -13.433  -9.321  -6.805  1.00 83.09           O
ATOM   3412  HA  VAL A 228     -13.163 -10.254  -4.476  1.00 83.09           H
ATOM   3413  CB  VAL A 228     -14.315  -8.674  -3.617  1.00 83.09           C
ATOM   3414  HB  VAL A 228     -14.145  -7.626  -3.371  1.00 83.09           H
ATOM   3415  CG1 VAL A 228     -15.605  -8.761  -4.434  1.00 83.09           C
ATOM   3416 1HG1 VAL A 228     -15.512  -8.144  -5.328  1.00 83.09           H
ATOM   3417 2HG1 VAL A 228     -15.782  -9.797  -4.724  1.00 83.09           H
ATOM   3418 3HG1 VAL A 228     -16.441  -8.405  -3.832  1.00 83.09           H
ATOM   3419  CG2 VAL A 228     -14.443  -9.450  -2.305  1.00 83.09           C
ATOM   3420 1HG2 VAL A 228     -14.579 -10.509  -2.521  1.00 83.09           H
ATOM   3421 2HG2 VAL A 228     -13.538  -9.314  -1.712  1.00 83.09           H
ATOM   3422 3HG2 VAL A 228     -15.302  -9.080  -1.746  1.00 83.09           H
ATOM   3423  HN  VAL A 228     -11.991  -8.272  -2.922  1.00 83.09           H
ATOM   3424  N   VAL A 229     -12.694  -7.356  -5.965  1.00 76.37           N
ATOM   3425  CA  VAL A 229     -12.722  -6.668  -7.244  1.00 76.37           C
ATOM   3426  C   VAL A 229     -11.785  -7.380  -8.222  1.00 76.37           C
ATOM   3427  O   VAL A 229     -12.165  -7.662  -9.357  1.00 76.37           O
ATOM   3428  HA  VAL A 229     -13.740  -6.728  -7.628  1.00 76.37           H
ATOM   3429  CB  VAL A 229     -12.374  -5.191  -7.052  1.00 76.37           C
ATOM   3430  HB  VAL A 229     -11.486  -5.134  -6.422  1.00 76.37           H
ATOM   3431  CG1 VAL A 229     -12.044  -4.526  -8.390  1.00 76.37           C
ATOM   3432 1HG1 VAL A 229     -11.190  -5.030  -8.844  1.00 76.37           H
ATOM   3433 2HG1 VAL A 229     -12.905  -4.599  -9.054  1.00 76.37           H
ATOM   3434 3HG1 VAL A 229     -11.800  -3.477  -8.224  1.00 76.37           H
ATOM   3435  CG2 VAL A 229     -13.506  -4.450  -6.336  1.00 76.37           C
ATOM   3436 1HG2 VAL A 229     -14.418  -4.520  -6.929  1.00 76.37           H
ATOM   3437 2HG2 VAL A 229     -13.673  -4.900  -5.358  1.00 76.37           H
ATOM   3438 3HG2 VAL A 229     -13.233  -3.402  -6.213  1.00 76.37           H
ATOM   3439  HN  VAL A 229     -12.355  -6.810  -5.198  1.00 76.37           H
ATOM   3440  N   MET A 230     -10.579  -7.651  -7.745  1.00 76.71           N
ATOM   3441  CA  MET A 230      -9.558  -8.250  -8.588  1.00 76.71           C
ATOM   3442  C   MET A 230      -9.973  -9.652  -9.040  1.00 76.71           C
ATOM   3443  O   MET A 230      -9.820 -10.001 -10.209  1.00 76.71           O
ATOM   3444  HA  MET A 230      -9.469  -7.593  -9.453  1.00 76.71           H
ATOM   3445  CB  MET A 230      -8.241  -8.332  -7.814  1.00 76.71           C
ATOM   3446 1HB  MET A 230      -8.434  -8.665  -6.794  1.00 76.71           H
ATOM   3447 2HB  MET A 230      -7.591  -9.077  -8.274  1.00 76.71           H
ATOM   3448  CG  MET A 230      -7.533  -6.976  -7.790  1.00 76.71           C
ATOM   3449 1HG  MET A 230      -7.453  -6.580  -8.802  1.00 76.71           H
ATOM   3450 2HG  MET A 230      -8.121  -6.261  -7.213  1.00 76.71           H
ATOM   3451  SD  MET A 230      -5.908  -7.148  -7.072  1.00 76.71           S
ATOM   3452  CE  MET A 230      -6.351  -7.458  -5.371  1.00 76.71           C
ATOM   3453 1HE  MET A 230      -6.919  -6.612  -4.984  1.00 76.71           H
ATOM   3454 2HE  MET A 230      -6.959  -8.361  -5.313  1.00 76.71           H
ATOM   3455 3HE  MET A 230      -5.446  -7.590  -4.778  1.00 76.71           H
ATOM   3456  HN  MET A 230     -10.295  -7.468  -6.804  1.00 76.71           H
ATOM   3457  N   ALA A 231     -10.491 -10.416  -8.089  1.00 80.26           N
ATOM   3458  CA  ALA A 231     -10.915 -11.777  -8.371  1.00 80.26           C
ATOM   3459  C   ALA A 231     -11.938 -11.762  -9.509  1.00 80.26           C
ATOM   3460  O   ALA A 231     -11.847 -12.560 -10.441  1.00 80.26           O
ATOM   3461  HA  ALA A 231     -10.037 -12.338  -8.691  1.00 80.26           H
ATOM   3462  CB  ALA A 231     -11.471 -12.413  -7.096  1.00 80.26           C
ATOM   3463 1HB  ALA A 231     -10.697 -12.426  -6.329  1.00 80.26           H
ATOM   3464 2HB  ALA A 231     -12.323 -11.833  -6.742  1.00 80.26           H
ATOM   3465 3HB  ALA A 231     -11.789 -13.434  -7.308  1.00 80.26           H
ATOM   3466  HN  ALA A 231     -10.622 -10.120  -7.143  1.00 80.26           H
ATOM   3467  N   CYS A 232     -12.888 -10.846  -9.396  1.00 79.28           N
ATOM   3468  CA  CYS A 232     -13.938 -10.729 -10.394  1.00 79.28           C
ATOM   3469  C   CYS A 232     -13.293 -10.340 -11.726  1.00 79.28           C
ATOM   3470  O   CYS A 232     -13.557 -10.963 -12.753  1.00 79.28           O
ATOM   3471  HA  CYS A 232     -14.412 -11.708 -10.465  1.00 79.28           H
ATOM   3472  CB  CYS A 232     -15.015  -9.729  -9.969  1.00 79.28           C
ATOM   3473 1HB  CYS A 232     -14.551  -8.797  -9.648  1.00 79.28           H
ATOM   3474 2HB  CYS A 232     -15.657  -9.491 -10.816  1.00 79.28           H
ATOM   3475  SG  CYS A 232     -16.015 -10.430  -8.605  1.00 79.28           S
ATOM   3476  HG  CYS A 232     -15.160 -10.122  -7.634  1.00 79.28           H
ATOM   3477  HN  CYS A 232     -12.948 -10.192  -8.642  1.00 79.28           H
ATOM   3478  N   CYS A 233     -12.459  -9.312 -11.666  1.00 72.27           N
ATOM   3479  CA  CYS A 233     -11.912  -8.720 -12.874  1.00 72.27           C
ATOM   3480  C   CYS A 233     -11.154  -9.805 -13.641  1.00 72.27           C
ATOM   3481  O   CYS A 233     -11.383 -10.003 -14.833  1.00 72.27           O
ATOM   3482  HA  CYS A 233     -12.760  -8.356 -13.455  1.00 72.27           H
ATOM   3483  CB  CYS A 233     -11.023  -7.515 -12.562  1.00 72.27           C
ATOM   3484 1HB  CYS A 233     -10.284  -7.784 -11.807  1.00 72.27           H
ATOM   3485 2HB  CYS A 233     -10.472  -7.217 -13.454  1.00 72.27           H
ATOM   3486  SG  CYS A 233     -12.045  -6.120 -11.964  1.00 72.27           S
ATOM   3487  HG  CYS A 233     -12.229  -6.598 -10.737  1.00 72.27           H
ATOM   3488  HN  CYS A 233     -12.157  -8.886 -10.813  1.00 72.27           H
ATOM   3489  N   TYR A 234     -10.266 -10.480 -12.925  1.00 75.24           N
ATOM   3490  CA  TYR A 234      -9.361 -11.426 -13.555  1.00 75.24           C
ATOM   3491  C   TYR A 234     -10.103 -12.693 -13.985  1.00 75.24           C
ATOM   3492  O   TYR A 234      -9.722 -13.340 -14.959  1.00 75.24           O
ATOM   3493  HA  TYR A 234      -8.934 -10.947 -14.436  1.00 75.24           H
ATOM   3494  CB  TYR A 234      -8.326 -11.793 -12.489  1.00 75.24           C
ATOM   3495 1HB  TYR A 234      -8.833 -11.912 -11.531  1.00 75.24           H
ATOM   3496 2HB  TYR A 234      -7.888 -12.758 -12.740  1.00 75.24           H
ATOM   3497  CG  TYR A 234      -7.204 -10.765 -12.331  1.00 75.24           C
ATOM   3498  CD1 TYR A 234      -6.447 -10.396 -13.424  1.00 75.24           C
ATOM   3499  HD1 TYR A 234      -6.649 -10.838 -14.400  1.00 75.24           H
ATOM   3500  CD2 TYR A 234      -6.950 -10.206 -11.095  1.00 75.24           C
ATOM   3501  HD2 TYR A 234      -7.548 -10.497 -10.231  1.00 75.24           H
ATOM   3502  CE1 TYR A 234      -5.391  -9.429 -13.276  1.00 75.24           C
ATOM   3503  HE1 TYR A 234      -4.785  -9.129 -14.131  1.00 75.24           H
ATOM   3504  CE2 TYR A 234      -5.893  -9.238 -10.946  1.00 75.24           C
ATOM   3505  HE2 TYR A 234      -5.682  -8.789  -9.976  1.00 75.24           H
ATOM   3506  CZ  TYR A 234      -5.166  -8.897 -12.044  1.00 75.24           C
ATOM   3507  OH  TYR A 234      -4.169  -7.983 -11.903  1.00 75.24           O
ATOM   3508  HH  TYR A 234      -4.191  -7.592 -10.984  1.00 75.24           H
ATOM   3509  HN  TYR A 234     -10.161 -10.389 -11.935  1.00 75.24           H
ATOM   3510  N   THR A 235     -11.151 -13.009 -13.238  1.00 80.32           N
ATOM   3511  CA  THR A 235     -12.028 -14.108 -13.605  1.00 80.32           C
ATOM   3512  C   THR A 235     -12.592 -13.893 -15.011  1.00 80.32           C
ATOM   3513  O   THR A 235     -12.575 -14.805 -15.836  1.00 80.32           O
ATOM   3514  HA  THR A 235     -11.437 -15.023 -13.634  1.00 80.32           H
ATOM   3515  CB  THR A 235     -13.109 -14.230 -12.529  1.00 80.32           C
ATOM   3516  HB  THR A 235     -13.716 -13.326 -12.482  1.00 80.32           H
ATOM   3517  OG1 THR A 235     -12.384 -14.546 -11.343  1.00 80.32           O
ATOM   3518  HG1 THR A 235     -12.423 -13.778 -10.703  1.00 80.32           H
ATOM   3519  CG2 THR A 235     -14.016 -15.443 -12.745  1.00 80.32           C
ATOM   3520 1HG2 THR A 235     -13.416 -16.353 -12.724  1.00 80.32           H
ATOM   3521 2HG2 THR A 235     -14.512 -15.357 -13.712  1.00 80.32           H
ATOM   3522 3HG2 THR A 235     -14.764 -15.482 -11.954  1.00 80.32           H
ATOM   3523  HN  THR A 235     -11.403 -12.529 -12.397  1.00 80.32           H
ATOM   3524  N   ILE A 236     -13.078 -12.682 -15.240  1.00 76.10           N
ATOM   3525  CA  ILE A 236     -13.675 -12.346 -16.522  1.00 76.10           C
ATOM   3526  C   ILE A 236     -12.584 -12.308 -17.593  1.00 76.10           C
ATOM   3527  O   ILE A 236     -12.786 -12.787 -18.708  1.00 76.10           O
ATOM   3528  HA  ILE A 236     -14.378 -13.140 -16.773  1.00 76.10           H
ATOM   3529  CB  ILE A 236     -14.478 -11.048 -16.415  1.00 76.10           C
ATOM   3530  HB  ILE A 236     -13.815 -10.266 -16.046  1.00 76.10           H
ATOM   3531  CG1 ILE A 236     -15.617 -11.190 -15.403  1.00 76.10           C
ATOM   3532 1HG1 ILE A 236     -16.401 -11.823 -15.818  1.00 76.10           H
ATOM   3533 2HG1 ILE A 236     -15.250 -11.685 -14.504  1.00 76.10           H
ATOM   3534  CG2 ILE A 236     -14.984 -10.601 -17.788  1.00 76.10           C
ATOM   3535 1HG2 ILE A 236     -14.135 -10.434 -18.451  1.00 76.10           H
ATOM   3536 2HG2 ILE A 236     -15.626 -11.376 -18.208  1.00 76.10           H
ATOM   3537 3HG2 ILE A 236     -15.551  -9.677 -17.683  1.00 76.10           H
ATOM   3538  CD1 ILE A 236     -16.198  -9.822 -15.037  1.00 76.10           C
ATOM   3539 1HD1 ILE A 236     -15.417  -9.201 -14.599  1.00 76.10           H
ATOM   3540 2HD1 ILE A 236     -16.586  -9.341 -15.934  1.00 76.10           H
ATOM   3541 3HD1 ILE A 236     -17.006  -9.952 -14.316  1.00 76.10           H
ATOM   3542  HN  ILE A 236     -13.069 -11.940 -14.571  1.00 76.10           H
ATOM   3543  N   ILE A 237     -11.451 -11.732 -17.218  1.00 73.35           N
ATOM   3544  CA  ILE A 237     -10.343 -11.586 -18.147  1.00 73.35           C
ATOM   3545  C   ILE A 237      -9.907 -12.968 -18.637  1.00 73.35           C
ATOM   3546  O   ILE A 237      -9.758 -13.187 -19.838  1.00 73.35           O
ATOM   3547  HA  ILE A 237     -10.706 -11.015 -19.001  1.00 73.35           H
ATOM   3548  CB  ILE A 237      -9.213 -10.776 -17.509  1.00 73.35           C
ATOM   3549  HB  ILE A 237      -9.070 -11.133 -16.489  1.00 73.35           H
ATOM   3550  CG1 ILE A 237      -9.582  -9.293 -17.421  1.00 73.35           C
ATOM   3551 1HG1 ILE A 237      -9.588  -8.857 -18.420  1.00 73.35           H
ATOM   3552 2HG1 ILE A 237     -10.592  -9.190 -17.023  1.00 73.35           H
ATOM   3553  CG2 ILE A 237      -7.894 -10.994 -18.252  1.00 73.35           C
ATOM   3554 1HG2 ILE A 237      -7.628 -12.051 -18.218  1.00 73.35           H
ATOM   3555 2HG2 ILE A 237      -8.005 -10.681 -19.290  1.00 73.35           H
ATOM   3556 3HG2 ILE A 237      -7.107 -10.407 -17.778  1.00 73.35           H
ATOM   3557  CD1 ILE A 237      -8.596  -8.534 -16.532  1.00 73.35           C
ATOM   3558 1HD1 ILE A 237      -8.612  -8.958 -15.528  1.00 73.35           H
ATOM   3559 2HD1 ILE A 237      -7.592  -8.620 -16.947  1.00 73.35           H
ATOM   3560 3HD1 ILE A 237      -8.882  -7.483 -16.487  1.00 73.35           H
ATOM   3561  HN  ILE A 237     -11.284 -11.371 -16.301  1.00 73.35           H
ATOM   3562  N   ILE A 238      -9.716 -13.866 -17.681  1.00 74.55           N
ATOM   3563  CA  ILE A 238      -9.241 -15.203 -17.995  1.00 74.55           C
ATOM   3564  C   ILE A 238     -10.223 -15.876 -18.956  1.00 74.55           C
ATOM   3565  O   ILE A 238      -9.812 -16.493 -19.938  1.00 74.55           O
ATOM   3566  HA  ILE A 238      -8.280 -15.098 -18.500  1.00 74.55           H
ATOM   3567  CB  ILE A 238      -8.993 -15.999 -16.712  1.00 74.55           C
ATOM   3568  HB  ILE A 238      -9.830 -15.826 -16.036  1.00 74.55           H
ATOM   3569  CG1 ILE A 238      -7.729 -15.512 -16.000  1.00 74.55           C
ATOM   3570 1HG1 ILE A 238      -6.848 -15.826 -16.560  1.00 74.55           H
ATOM   3571 2HG1 ILE A 238      -7.719 -14.422 -15.975  1.00 74.55           H
ATOM   3572  CG2 ILE A 238      -8.947 -17.501 -16.999  1.00 74.55           C
ATOM   3573 1HG2 ILE A 238      -9.897 -17.818 -17.429  1.00 74.55           H
ATOM   3574 2HG2 ILE A 238      -8.141 -17.712 -17.702  1.00 74.55           H
ATOM   3575 3HG2 ILE A 238      -8.769 -18.043 -16.070  1.00 74.55           H
ATOM   3576  CD1 ILE A 238      -7.657 -16.061 -14.574  1.00 74.55           C
ATOM   3577 1HD1 ILE A 238      -8.528 -15.724 -14.010  1.00 74.55           H
ATOM   3578 2HD1 ILE A 238      -7.643 -17.150 -14.604  1.00 74.55           H
ATOM   3579 3HD1 ILE A 238      -6.750 -15.699 -14.091  1.00 74.55           H
ATOM   3580  HN  ILE A 238      -9.879 -13.693 -16.710  1.00 74.55           H
ATOM   3581  N   HIS A 239     -11.501 -15.735 -18.640  1.00 79.74           N
ATOM   3582  CA  HIS A 239     -12.544 -16.348 -19.445  1.00 79.74           C
ATOM   3583  C   HIS A 239     -12.450 -15.833 -20.883  1.00 79.74           C
ATOM   3584  O   HIS A 239     -12.531 -16.613 -21.832  1.00 79.74           O
ATOM   3585  HA  HIS A 239     -12.353 -17.421 -19.439  1.00 79.74           H
ATOM   3586  CB  HIS A 239     -13.921 -16.115 -18.821  1.00 79.74           C
ATOM   3587 1HB  HIS A 239     -13.903 -16.460 -17.787  1.00 79.74           H
ATOM   3588 2HB  HIS A 239     -14.121 -15.044 -18.796  1.00 79.74           H
ATOM   3589  CG  HIS A 239     -15.050 -16.806 -19.548  1.00 79.74           C
ATOM   3590  ND1 HIS A 239     -15.835 -16.168 -20.492  1.00 79.74           N
ATOM   3591  HD1 HIS A 239     -15.742 -15.216 -20.784  1.00 79.74           H
ATOM   3592  CD2 HIS A 239     -15.516 -18.085 -19.459  1.00 79.74           C
ATOM   3593  HD2 HIS A 239     -15.122 -18.863 -18.805  1.00 79.74           H
ATOM   3594  CE1 HIS A 239     -16.731 -17.034 -20.945  1.00 79.74           C
ATOM   3595  HE1 HIS A 239     -17.493 -16.832 -21.698  1.00 79.74           H
ATOM   3596  NE2 HIS A 239     -16.532 -18.220 -20.303  1.00 79.74           N
ATOM   3597  HN  HIS A 239     -11.828 -15.214 -17.851  1.00 79.74           H
ATOM   3598  N   THR A 240     -12.281 -14.524 -21.000  1.00 73.15           N
ATOM   3599  CA  THR A 240     -12.249 -13.887 -22.305  1.00 73.15           C
ATOM   3600  C   THR A 240     -10.998 -14.313 -23.076  1.00 73.15           C
ATOM   3601  O   THR A 240     -11.054 -14.533 -24.285  1.00 73.15           O
ATOM   3602  HA  THR A 240     -13.110 -14.233 -22.878  1.00 73.15           H
ATOM   3603  CB  THR A 240     -12.349 -12.375 -22.096  1.00 73.15           C
ATOM   3604  HB  THR A 240     -11.416 -11.975 -21.700  1.00 73.15           H
ATOM   3605  OG1 THR A 240     -13.492 -12.215 -21.260  1.00 73.15           O
ATOM   3606  HG1 THR A 240     -13.207 -12.119 -20.306  1.00 73.15           H
ATOM   3607  CG2 THR A 240     -12.720 -11.629 -23.380  1.00 73.15           C
ATOM   3608 1HG2 THR A 240     -13.686 -11.983 -23.739  1.00 73.15           H
ATOM   3609 2HG2 THR A 240     -11.960 -11.814 -24.139  1.00 73.15           H
ATOM   3610 3HG2 THR A 240     -12.777 -10.560 -23.175  1.00 73.15           H
ATOM   3611  HN  THR A 240     -12.168 -13.904 -20.224  1.00 73.15           H
ATOM   3612  N   LEU A 241      -9.898 -14.415 -22.345  1.00 73.93           N
ATOM   3613  CA  LEU A 241      -8.620 -14.741 -22.956  1.00 73.93           C
ATOM   3614  C   LEU A 241      -8.667 -16.173 -23.492  1.00 73.93           C
ATOM   3615  O   LEU A 241      -8.112 -16.461 -24.551  1.00 73.93           O
ATOM   3616  HA  LEU A 241      -8.478 -14.062 -23.796  1.00 73.93           H
ATOM   3617  CB  LEU A 241      -7.476 -14.490 -21.972  1.00 73.93           C
ATOM   3618 1HB  LEU A 241      -7.773 -14.872 -20.995  1.00 73.93           H
ATOM   3619 2HB  LEU A 241      -6.613 -15.073 -22.293  1.00 73.93           H
ATOM   3620  CG  LEU A 241      -7.040 -13.033 -21.807  1.00 73.93           C
ATOM   3621  HG  LEU A 241      -7.910 -12.448 -21.508  1.00 73.93           H
ATOM   3622  CD1 LEU A 241      -5.998 -12.894 -20.695  1.00 73.93           C
ATOM   3623 1HD1 LEU A 241      -6.424 -13.240 -19.753  1.00 73.93           H
ATOM   3624 2HD1 LEU A 241      -5.123 -13.495 -20.941  1.00 73.93           H
ATOM   3625 3HD1 LEU A 241      -5.706 -11.848 -20.600  1.00 73.93           H
ATOM   3626  CD2 LEU A 241      -6.543 -12.456 -23.134  1.00 73.93           C
ATOM   3627 1HD2 LEU A 241      -5.692 -13.037 -23.487  1.00 73.93           H
ATOM   3628 2HD2 LEU A 241      -7.344 -12.500 -23.872  1.00 73.93           H
ATOM   3629 3HD2 LEU A 241      -6.240 -11.419 -22.989  1.00 73.93           H
ATOM   3630  HN  LEU A 241      -9.870 -14.280 -21.354  1.00 73.93           H
ATOM   3631  N   ILE A 242      -9.335 -17.033 -22.737  1.00 75.16           N
ATOM   3632  CA  ILE A 242      -9.454 -18.429 -23.119  1.00 75.16           C
ATOM   3633  C   ILE A 242     -10.206 -18.527 -24.448  1.00 75.16           C
ATOM   3634  O   ILE A 242      -9.838 -19.317 -25.317  1.00 75.16           O
ATOM   3635  HA  ILE A 242      -8.446 -18.816 -23.264  1.00 75.16           H
ATOM   3636  CB  ILE A 242     -10.093 -19.241 -21.991  1.00 75.16           C
ATOM   3637  HB  ILE A 242     -10.940 -18.676 -21.600  1.00 75.16           H
ATOM   3638  CG1 ILE A 242      -9.111 -19.441 -20.835  1.00 75.16           C
ATOM   3639 1HG1 ILE A 242      -8.320 -20.125 -21.139  1.00 75.16           H
ATOM   3640 2HG1 ILE A 242      -8.635 -18.491 -20.589  1.00 75.16           H
ATOM   3641  CG2 ILE A 242     -10.641 -20.571 -22.513  1.00 75.16           C
ATOM   3642 1HG2 ILE A 242     -11.396 -20.378 -23.276  1.00 75.16           H
ATOM   3643 2HG2 ILE A 242      -9.828 -21.153 -22.946  1.00 75.16           H
ATOM   3644 3HG2 ILE A 242     -11.090 -21.127 -21.691  1.00 75.16           H
ATOM   3645  CD1 ILE A 242      -9.824 -19.994 -19.599  1.00 75.16           C
ATOM   3646 1HD1 ILE A 242     -10.598 -19.295 -19.283  1.00 75.16           H
ATOM   3647 2HD1 ILE A 242     -10.278 -20.955 -19.841  1.00 75.16           H
ATOM   3648 3HD1 ILE A 242      -9.103 -20.127 -18.792  1.00 75.16           H
ATOM   3649  HN  ILE A 242      -9.787 -16.789 -21.879  1.00 75.16           H
ATOM   3650  N   GLN A 243     -11.245 -17.713 -24.565  1.00 72.66           N
ATOM   3651  CA  GLN A 243     -12.070 -17.721 -25.761  1.00 72.66           C
ATOM   3652  C   GLN A 243     -11.299 -17.128 -26.942  1.00 72.66           C
ATOM   3653  O   GLN A 243     -11.593 -17.435 -28.097  1.00 72.66           O
ATOM   3654  HA  GLN A 243     -12.292 -18.770 -25.953  1.00 72.66           H
ATOM   3655  CB  GLN A 243     -13.380 -16.966 -25.527  1.00 72.66           C
ATOM   3656 1HB  GLN A 243     -13.167 -15.972 -25.135  1.00 72.66           H
ATOM   3657 2HB  GLN A 243     -13.900 -16.829 -26.476  1.00 72.66           H
ATOM   3658  CG  GLN A 243     -14.283 -17.723 -24.551  1.00 72.66           C
ATOM   3659 1HG  GLN A 243     -14.437 -18.741 -24.907  1.00 72.66           H
ATOM   3660 2HG  GLN A 243     -13.793 -17.796 -23.580  1.00 72.66           H
ATOM   3661  CD  GLN A 243     -15.634 -17.021 -24.396  1.00 72.66           C
ATOM   3662  OE1 GLN A 243     -15.830 -15.895 -24.822  1.00 72.66           O
ATOM   3663  NE2 GLN A 243     -16.551 -17.748 -23.765  1.00 72.66           N
ATOM   3664 1HE2 GLN A 243     -16.325 -18.666 -23.440  1.00 72.66           H
ATOM   3665 2HE2 GLN A 243     -17.467 -17.376 -23.614  1.00 72.66           H
ATOM   3666  HN  GLN A 243     -11.524 -17.059 -23.863  1.00 72.66           H
ATOM   3667  N   ALA A 244     -10.328 -16.289 -26.613  1.00 67.36           N
ATOM   3668  CA  ALA A 244      -9.488 -15.679 -27.630  1.00 67.36           C
ATOM   3669  C   ALA A 244      -8.732 -16.775 -28.384  1.00 67.36           C
ATOM   3670  O   ALA A 244      -8.099 -17.632 -27.770  1.00 67.36           O
ATOM   3671  HA  ALA A 244     -10.141 -15.154 -28.327  1.00 67.36           H
ATOM   3672  CB  ALA A 244      -8.548 -14.666 -26.975  1.00 67.36           C
ATOM   3673 1HB  ALA A 244      -9.135 -13.894 -26.478  1.00 67.36           H
ATOM   3674 2HB  ALA A 244      -7.920 -15.173 -26.243  1.00 67.36           H
ATOM   3675 3HB  ALA A 244      -7.918 -14.209 -27.739  1.00 67.36           H
ATOM   3676  HN  ALA A 244     -10.112 -16.026 -25.672  1.00 67.36           H
ATOM   3677  N   LYS A 245      -8.822 -16.710 -29.704  1.00 59.92           N
ATOM   3678  CA  LYS A 245      -8.120 -17.661 -30.550  1.00 59.92           C
ATOM   3679  C   LYS A 245      -6.681 -17.185 -30.760  1.00 59.92           C
ATOM   3680  O   LYS A 245      -5.906 -17.833 -31.461  1.00 59.92           O
ATOM   3681  HA  LYS A 245      -8.095 -18.613 -30.020  1.00 59.92           H
ATOM   3682  CB  LYS A 245      -8.889 -17.888 -31.853  1.00 59.92           C
ATOM   3683 1HB  LYS A 245      -9.147 -16.928 -32.300  1.00 59.92           H
ATOM   3684 2HB  LYS A 245      -8.254 -18.411 -32.568  1.00 59.92           H
ATOM   3685  CG  LYS A 245     -10.163 -18.699 -31.604  1.00 59.92           C
ATOM   3686 1HG  LYS A 245      -9.925 -19.582 -31.011  1.00 59.92           H
ATOM   3687 2HG  LYS A 245     -10.868 -18.105 -31.024  1.00 59.92           H
ATOM   3688  CD  LYS A 245     -10.809 -19.123 -32.924  1.00 59.92           C
ATOM   3689 1HD  LYS A 245     -11.122 -18.239 -33.481  1.00 59.92           H
ATOM   3690 2HD  LYS A 245     -10.077 -19.645 -33.541  1.00 59.92           H
ATOM   3691  CE  LYS A 245     -12.016 -20.030 -32.677  1.00 59.92           C
ATOM   3692 1HE  LYS A 245     -11.723 -20.872 -32.049  1.00 59.92           H
ATOM   3693 2HE  LYS A 245     -12.786 -19.481 -32.136  1.00 59.92           H
ATOM   3694  NZ  LYS A 245     -12.562 -20.528 -33.960  1.00 59.92           N
ATOM   3695 1HZ  LYS A 245     -13.359 -21.127 -33.778  1.00 59.92           H
ATOM   3696 2HZ  LYS A 245     -12.853 -19.742 -34.531  1.00 59.92           H
ATOM   3697 3HZ  LYS A 245     -11.847 -21.055 -34.449  1.00 59.92           H
ATOM   3698  HN  LYS A 245      -9.361 -16.025 -30.195  1.00 59.92           H
ATOM   3699  N   LYS A 246      -6.368 -16.058 -30.139  1.00 59.63           N
ATOM   3700  CA  LYS A 246      -5.096 -15.398 -30.382  1.00 59.63           C
ATOM   3701  C   LYS A 246      -3.985 -16.159 -29.656  1.00 59.63           C
ATOM   3702  O   LYS A 246      -4.078 -16.403 -28.454  1.00 59.63           O
ATOM   3703  HA  LYS A 246      -4.903 -15.445 -31.453  1.00 59.63           H
ATOM   3704  CB  LYS A 246      -5.179 -13.918 -30.000  1.00 59.63           C
ATOM   3705 1HB  LYS A 246      -5.686 -13.813 -29.041  1.00 59.63           H
ATOM   3706 2HB  LYS A 246      -4.174 -13.515 -29.875  1.00 59.63           H
ATOM   3707  CG  LYS A 246      -5.926 -13.118 -31.069  1.00 59.63           C
ATOM   3708 1HG  LYS A 246      -5.527 -13.358 -32.054  1.00 59.63           H
ATOM   3709 2HG  LYS A 246      -6.978 -13.404 -31.073  1.00 59.63           H
ATOM   3710  CD  LYS A 246      -5.803 -11.614 -30.814  1.00 59.63           C
ATOM   3711 1HD  LYS A 246      -6.307 -11.357 -29.883  1.00 59.63           H
ATOM   3712 2HD  LYS A 246      -4.753 -11.348 -30.692  1.00 59.63           H
ATOM   3713  CE  LYS A 246      -6.407 -10.811 -31.968  1.00 59.63           C
ATOM   3714 1HE  LYS A 246      -5.929 -11.094 -32.905  1.00 59.63           H
ATOM   3715 2HE  LYS A 246      -7.467 -11.047 -32.067  1.00 59.63           H
ATOM   3716  NZ  LYS A 246      -6.236  -9.360 -31.734  1.00 59.63           N
ATOM   3717 1HZ  LYS A 246      -6.657  -8.843 -32.498  1.00 59.63           H
ATOM   3718 2HZ  LYS A 246      -6.687  -9.102 -30.863  1.00 59.63           H
ATOM   3719 3HZ  LYS A 246      -5.248  -9.140 -31.681  1.00 59.63           H
ATOM   3720  HN  LYS A 246      -6.964 -15.597 -29.481  1.00 59.63           H
ATOM   3721  N   SER A 247      -2.959 -16.512 -30.416  1.00 60.23           N
ATOM   3722  CA  SER A 247      -1.804 -17.186 -29.849  1.00 60.23           C
ATOM   3723  C   SER A 247      -1.307 -16.425 -28.618  1.00 60.23           C
ATOM   3724  O   SER A 247      -0.983 -17.031 -27.598  1.00 60.23           O
ATOM   3725  HA  SER A 247      -2.157 -18.178 -29.568  1.00 60.23           H
ATOM   3726  CB  SER A 247      -0.682 -17.318 -30.880  1.00 60.23           C
ATOM   3727 1HB  SER A 247      -0.790 -18.263 -31.414  1.00 60.23           H
ATOM   3728 2HB  SER A 247      -0.773 -16.522 -31.619  1.00 60.23           H
ATOM   3729  OG  SER A 247       0.608 -17.260 -30.277  1.00 60.23           O
ATOM   3730  HG  SER A 247       1.317 -17.322 -30.979  1.00 60.23           H
ATOM   3731  HN  SER A 247      -2.910 -16.346 -31.401  1.00 60.23           H
ATOM   3732  N   SER A 248      -1.261 -15.108 -28.755  1.00 63.70           N
ATOM   3733  CA  SER A 248      -0.610 -14.274 -27.759  1.00 63.70           C
ATOM   3734  C   SER A 248      -1.364 -14.360 -26.431  1.00 63.70           C
ATOM   3735  O   SER A 248      -0.943 -13.773 -25.435  1.00 63.70           O
ATOM   3736  HA  SER A 248       0.396 -14.680 -27.655  1.00 63.70           H
ATOM   3737  CB  SER A 248      -0.526 -12.820 -28.228  1.00 63.70           C
ATOM   3738 1HB  SER A 248       0.095 -12.251 -27.536  1.00 63.70           H
ATOM   3739 2HB  SER A 248      -0.036 -12.780 -29.201  1.00 63.70           H
ATOM   3740  OG  SER A 248      -1.812 -12.213 -28.320  1.00 63.70           O
ATOM   3741  HG  SER A 248      -1.721 -11.258 -28.601  1.00 63.70           H
ATOM   3742  HN  SER A 248      -1.658 -14.612 -29.527  1.00 63.70           H
ATOM   3743  N   LYS A 249      -2.465 -15.096 -26.458  1.00 68.58           N
ATOM   3744  CA  LYS A 249      -3.347 -15.168 -25.306  1.00 68.58           C
ATOM   3745  C   LYS A 249      -2.587 -15.775 -24.125  1.00 68.58           C
ATOM   3746  O   LYS A 249      -2.784 -15.369 -22.981  1.00 68.58           O
ATOM   3747  HA  LYS A 249      -3.629 -14.147 -25.046  1.00 68.58           H
ATOM   3748  CB  LYS A 249      -4.633 -15.916 -25.661  1.00 68.58           C
ATOM   3749 1HB  LYS A 249      -5.373 -15.769 -24.874  1.00 68.58           H
ATOM   3750 2HB  LYS A 249      -5.057 -15.505 -26.577  1.00 68.58           H
ATOM   3751  CG  LYS A 249      -4.365 -17.412 -25.843  1.00 68.58           C
ATOM   3752 1HG  LYS A 249      -3.523 -17.554 -26.521  1.00 68.58           H
ATOM   3753 2HG  LYS A 249      -4.081 -17.853 -24.887  1.00 68.58           H
ATOM   3754  CD  LYS A 249      -5.599 -18.127 -26.395  1.00 68.58           C
ATOM   3755 1HD  LYS A 249      -6.472 -17.869 -25.796  1.00 68.58           H
ATOM   3756 2HD  LYS A 249      -5.798 -17.786 -27.411  1.00 68.58           H
ATOM   3757  CE  LYS A 249      -5.401 -19.644 -26.391  1.00 68.58           C
ATOM   3758 1HE  LYS A 249      -4.653 -19.922 -27.134  1.00 68.58           H
ATOM   3759 2HE  LYS A 249      -5.020 -19.965 -25.421  1.00 68.58           H
ATOM   3760  NZ  LYS A 249      -6.678 -20.334 -26.681  1.00 68.58           N
ATOM   3761 1HZ  LYS A 249      -6.510 -21.330 -26.775  1.00 68.58           H
ATOM   3762 2HZ  LYS A 249      -7.330 -20.172 -25.923  1.00 68.58           H
ATOM   3763 3HZ  LYS A 249      -7.067 -19.974 -27.546  1.00 68.58           H
ATOM   3764  HN  LYS A 249      -2.757 -15.636 -27.248  1.00 68.58           H
ATOM   3765  N   HIS A 250      -1.736 -16.739 -24.443  1.00 72.60           N
ATOM   3766  CA  HIS A 250      -1.055 -17.507 -23.414  1.00 72.60           C
ATOM   3767  C   HIS A 250      -0.109 -16.592 -22.633  1.00 72.60           C
ATOM   3768  O   HIS A 250      -0.001 -16.702 -21.413  1.00 72.60           O
ATOM   3769  HA  HIS A 250      -1.826 -17.878 -22.740  1.00 72.60           H
ATOM   3770  CB  HIS A 250      -0.343 -18.717 -24.021  1.00 72.60           C
ATOM   3771 1HB  HIS A 250       0.291 -18.379 -24.841  1.00 72.60           H
ATOM   3772 2HB  HIS A 250       0.315 -19.153 -23.269  1.00 72.60           H
ATOM   3773  CG  HIS A 250      -1.277 -19.787 -24.533  1.00 72.60           C
ATOM   3774  ND1 HIS A 250      -1.932 -20.674 -23.696  1.00 72.60           N
ATOM   3775  HD1 HIS A 250      -1.859 -20.700 -22.699  1.00 72.60           H
ATOM   3776  CD2 HIS A 250      -1.661 -20.102 -25.804  1.00 72.60           C
ATOM   3777  HD2 HIS A 250      -1.330 -19.598 -26.712  1.00 72.60           H
ATOM   3778  CE1 HIS A 250      -2.672 -21.482 -24.441  1.00 72.60           C
ATOM   3779  HE1 HIS A 250      -3.306 -22.289 -24.074  1.00 72.60           H
ATOM   3780  NE2 HIS A 250      -2.502 -21.126 -25.747  1.00 72.60           N
ATOM   3781  HN  HIS A 250      -1.510 -16.998 -25.382  1.00 72.60           H
ATOM   3782  N   LYS A 251       0.551 -15.710 -23.369  1.00 71.42           N
ATOM   3783  CA  LYS A 251       1.495 -14.786 -22.763  1.00 71.42           C
ATOM   3784  C   LYS A 251       0.747 -13.851 -21.810  1.00 71.42           C
ATOM   3785  O   LYS A 251       1.172 -13.647 -20.674  1.00 71.42           O
ATOM   3786  HA  LYS A 251       2.202 -15.377 -22.181  1.00 71.42           H
ATOM   3787  CB  LYS A 251       2.295 -14.053 -23.841  1.00 71.42           C
ATOM   3788 1HB  LYS A 251       2.730 -14.776 -24.531  1.00 71.42           H
ATOM   3789 2HB  LYS A 251       1.630 -13.417 -24.424  1.00 71.42           H
ATOM   3790  CG  LYS A 251       3.405 -13.204 -23.218  1.00 71.42           C
ATOM   3791 1HG  LYS A 251       2.965 -12.399 -22.630  1.00 71.42           H
ATOM   3792 2HG  LYS A 251       3.993 -13.814 -22.532  1.00 71.42           H
ATOM   3793  CD  LYS A 251       4.317 -12.617 -24.297  1.00 71.42           C
ATOM   3794 1HD  LYS A 251       4.759 -13.422 -24.883  1.00 71.42           H
ATOM   3795 2HD  LYS A 251       3.729 -12.008 -24.983  1.00 71.42           H
ATOM   3796  CE  LYS A 251       5.425 -11.765 -23.674  1.00 71.42           C
ATOM   3797 1HE  LYS A 251       4.993 -10.881 -23.206  1.00 71.42           H
ATOM   3798 2HE  LYS A 251       5.927 -12.329 -22.887  1.00 71.42           H
ATOM   3799  NZ  LYS A 251       6.408 -11.359 -24.703  1.00 71.42           N
ATOM   3800 1HZ  LYS A 251       7.103 -10.751 -24.286  1.00 71.42           H
ATOM   3801 2HZ  LYS A 251       6.862 -12.183 -25.081  1.00 71.42           H
ATOM   3802 3HZ  LYS A 251       5.930 -10.865 -25.449  1.00 71.42           H
ATOM   3803  HN  LYS A 251       0.450 -15.621 -24.360  1.00 71.42           H
ATOM   3804  N   ALA A 252      -0.355 -13.309 -22.308  1.00 70.10           N
ATOM   3805  CA  ALA A 252      -1.145 -12.370 -21.530  1.00 70.10           C
ATOM   3806  C   ALA A 252      -1.607 -13.048 -20.238  1.00 70.10           C
ATOM   3807  O   ALA A 252      -1.594 -12.435 -19.172  1.00 70.10           O
ATOM   3808  HA  ALA A 252      -0.504 -11.526 -21.277  1.00 70.10           H
ATOM   3809  CB  ALA A 252      -2.316 -11.865 -22.374  1.00 70.10           C
ATOM   3810 1HB  ALA A 252      -1.933 -11.366 -23.265  1.00 70.10           H
ATOM   3811 2HB  ALA A 252      -2.941 -12.708 -22.670  1.00 70.10           H
ATOM   3812 3HB  ALA A 252      -2.909 -11.161 -21.790  1.00 70.10           H
ATOM   3813  HN  ALA A 252      -0.707 -13.500 -23.224  1.00 70.10           H
ATOM   3814  N   LEU A 253      -2.005 -14.305 -20.377  1.00 74.68           N
ATOM   3815  CA  LEU A 253      -2.512 -15.058 -19.243  1.00 74.68           C
ATOM   3816  C   LEU A 253      -1.425 -15.152 -18.171  1.00 74.68           C
ATOM   3817  O   LEU A 253      -1.683 -14.895 -16.996  1.00 74.68           O
ATOM   3818  HA  LEU A 253      -3.355 -14.502 -18.832  1.00 74.68           H
ATOM   3819  CB  LEU A 253      -3.046 -16.418 -19.699  1.00 74.68           C
ATOM   3820 1HB  LEU A 253      -3.495 -16.298 -20.685  1.00 74.68           H
ATOM   3821 2HB  LEU A 253      -2.202 -17.097 -19.814  1.00 74.68           H
ATOM   3822  CG  LEU A 253      -4.074 -17.078 -18.778  1.00 74.68           C
ATOM   3823  HG  LEU A 253      -3.872 -16.758 -17.756  1.00 74.68           H
ATOM   3824  CD1 LEU A 253      -5.493 -16.619 -19.122  1.00 74.68           C
ATOM   3825 1HD1 LEU A 253      -5.563 -15.537 -19.006  1.00 74.68           H
ATOM   3826 2HD1 LEU A 253      -5.722 -16.889 -20.153  1.00 74.68           H
ATOM   3827 3HD1 LEU A 253      -6.204 -17.103 -18.453  1.00 74.68           H
ATOM   3828  CD2 LEU A 253      -3.941 -18.601 -18.810  1.00 74.68           C
ATOM   3829 1HD2 LEU A 253      -4.102 -18.959 -19.827  1.00 74.68           H
ATOM   3830 2HD2 LEU A 253      -2.942 -18.886 -18.479  1.00 74.68           H
ATOM   3831 3HD2 LEU A 253      -4.684 -19.045 -18.147  1.00 74.68           H
ATOM   3832  HN  LEU A 253      -1.984 -14.806 -21.242  1.00 74.68           H
ATOM   3833  N   LYS A 254      -0.232 -15.522 -18.614  1.00 77.25           N
ATOM   3834  CA  LYS A 254       0.877 -15.722 -17.697  1.00 77.25           C
ATOM   3835  C   LYS A 254       1.102 -14.442 -16.889  1.00 77.25           C
ATOM   3836  O   LYS A 254       1.246 -14.492 -15.669  1.00 77.25           O
ATOM   3837  HA  LYS A 254       0.595 -16.519 -17.010  1.00 77.25           H
ATOM   3838  CB  LYS A 254       2.119 -16.196 -18.455  1.00 77.25           C
ATOM   3839 1HB  LYS A 254       1.880 -17.091 -19.030  1.00 77.25           H
ATOM   3840 2HB  LYS A 254       2.428 -15.433 -19.169  1.00 77.25           H
ATOM   3841  CG  LYS A 254       3.269 -16.496 -17.491  1.00 77.25           C
ATOM   3842 1HG  LYS A 254       3.575 -15.578 -16.988  1.00 77.25           H
ATOM   3843 2HG  LYS A 254       2.929 -17.184 -16.717  1.00 77.25           H
ATOM   3844  CD  LYS A 254       4.463 -17.101 -18.232  1.00 77.25           C
ATOM   3845 1HD  LYS A 254       4.158 -18.023 -18.728  1.00 77.25           H
ATOM   3846 2HD  LYS A 254       4.797 -16.416 -19.010  1.00 77.25           H
ATOM   3847  CE  LYS A 254       5.616 -17.390 -17.269  1.00 77.25           C
ATOM   3848 1HE  LYS A 254       5.995 -16.456 -16.855  1.00 77.25           H
ATOM   3849 2HE  LYS A 254       5.257 -17.987 -16.431  1.00 77.25           H
ATOM   3850  NZ  LYS A 254       6.706 -18.109 -17.967  1.00 77.25           N
ATOM   3851 1HZ  LYS A 254       7.467 -18.280 -17.319  1.00 77.25           H
ATOM   3852 2HZ  LYS A 254       6.356 -18.993 -18.319  1.00 77.25           H
ATOM   3853 3HZ  LYS A 254       7.041 -17.545 -18.740  1.00 77.25           H
ATOM   3854  HN  LYS A 254      -0.019 -15.685 -19.577  1.00 77.25           H
ATOM   3855  N   VAL A 255       1.125 -13.326 -17.603  1.00 74.47           N
ATOM   3856  CA  VAL A 255       1.381 -12.041 -16.974  1.00 74.47           C
ATOM   3857  C   VAL A 255       0.311 -11.774 -15.914  1.00 74.47           C
ATOM   3858  O   VAL A 255       0.628 -11.386 -14.791  1.00 74.47           O
ATOM   3859  HA  VAL A 255       2.353 -12.103 -16.484  1.00 74.47           H
ATOM   3860  CB  VAL A 255       1.456 -10.944 -18.038  1.00 74.47           C
ATOM   3861  HB  VAL A 255       0.545 -10.992 -18.634  1.00 74.47           H
ATOM   3862  CG1 VAL A 255       1.523  -9.558 -17.393  1.00 74.47           C
ATOM   3863 1HG1 VAL A 255       0.632  -9.397 -16.786  1.00 74.47           H
ATOM   3864 2HG1 VAL A 255       2.409  -9.494 -16.761  1.00 74.47           H
ATOM   3865 3HG1 VAL A 255       1.576  -8.797 -18.171  1.00 74.47           H
ATOM   3866  CG2 VAL A 255       2.644 -11.170 -18.976  1.00 74.47           C
ATOM   3867 1HG2 VAL A 255       3.569 -11.162 -18.399  1.00 74.47           H
ATOM   3868 2HG2 VAL A 255       2.536 -12.133 -19.474  1.00 74.47           H
ATOM   3869 3HG2 VAL A 255       2.674 -10.376 -19.722  1.00 74.47           H
ATOM   3870  HN  VAL A 255       0.972 -13.290 -18.590  1.00 74.47           H
ATOM   3871  N   THR A 256      -0.935 -11.992 -16.309  1.00 72.46           N
ATOM   3872  CA  THR A 256      -2.057 -11.745 -15.419  1.00 72.46           C
ATOM   3873  C   THR A 256      -1.894 -12.541 -14.123  1.00 72.46           C
ATOM   3874  O   THR A 256      -2.047 -11.995 -13.031  1.00 72.46           O
ATOM   3875  HA  THR A 256      -2.054 -10.689 -15.148  1.00 72.46           H
ATOM   3876  CB  THR A 256      -3.344 -12.075 -16.177  1.00 72.46           C
ATOM   3877  HB  THR A 256      -3.238 -13.004 -16.737  1.00 72.46           H
ATOM   3878  OG1 THR A 256      -3.594 -10.910 -16.959  1.00 72.46           O
ATOM   3879  HG1 THR A 256      -3.017 -10.916 -17.776  1.00 72.46           H
ATOM   3880  CG2 THR A 256      -4.559 -12.172 -15.253  1.00 72.46           C
ATOM   3881 1HG2 THR A 256      -4.705 -11.220 -14.743  1.00 72.46           H
ATOM   3882 2HG2 THR A 256      -4.393 -12.957 -14.516  1.00 72.46           H
ATOM   3883 3HG2 THR A 256      -5.446 -12.408 -15.842  1.00 72.46           H
ATOM   3884  HN  THR A 256      -1.183 -12.331 -17.217  1.00 72.46           H
ATOM   3885  N   ILE A 257      -1.586 -13.819 -14.285  1.00 76.89           N
ATOM   3886  CA  ILE A 257      -1.474 -14.713 -13.145  1.00 76.89           C
ATOM   3887  C   ILE A 257      -0.360 -14.217 -12.222  1.00 76.89           C
ATOM   3888  O   ILE A 257      -0.537 -14.156 -11.006  1.00 76.89           O
ATOM   3889  HA  ILE A 257      -2.418 -14.670 -12.602  1.00 76.89           H
ATOM   3890  CB  ILE A 257      -1.287 -16.158 -13.613  1.00 76.89           C
ATOM   3891  HB  ILE A 257      -0.495 -16.174 -14.362  1.00 76.89           H
ATOM   3892  CG1 ILE A 257      -2.556 -16.685 -14.285  1.00 76.89           C
ATOM   3893 1HG1 ILE A 257      -3.335 -16.832 -13.536  1.00 76.89           H
ATOM   3894 2HG1 ILE A 257      -2.931 -15.946 -14.993  1.00 76.89           H
ATOM   3895  CG2 ILE A 257      -0.835 -17.054 -12.458  1.00 76.89           C
ATOM   3896 1HG2 ILE A 257       0.113 -16.689 -12.065  1.00 76.89           H
ATOM   3897 2HG2 ILE A 257      -1.587 -17.037 -11.669  1.00 76.89           H
ATOM   3898 3HG2 ILE A 257      -0.710 -18.075 -12.819  1.00 76.89           H
ATOM   3899  CD1 ILE A 257      -2.285 -18.004 -15.012  1.00 76.89           C
ATOM   3900 1HD1 ILE A 257      -1.524 -17.847 -15.776  1.00 76.89           H
ATOM   3901 2HD1 ILE A 257      -1.934 -18.747 -14.297  1.00 76.89           H
ATOM   3902 3HD1 ILE A 257      -3.204 -18.356 -15.481  1.00 76.89           H
ATOM   3903  HN  ILE A 257      -1.415 -14.245 -15.174  1.00 76.89           H
ATOM   3904  N   THR A 258       0.764 -13.875 -12.834  1.00 80.70           N
ATOM   3905  CA  THR A 258       1.930 -13.449 -12.077  1.00 80.70           C
ATOM   3906  C   THR A 258       1.583 -12.248 -11.195  1.00 80.70           C
ATOM   3907  O   THR A 258       1.933 -12.217 -10.016  1.00 80.70           O
ATOM   3908  HA  THR A 258       2.222 -14.261 -11.411  1.00 80.70           H
ATOM   3909  CB  THR A 258       3.061 -13.170 -13.068  1.00 80.70           C
ATOM   3910  HB  THR A 258       2.797 -12.352 -13.739  1.00 80.70           H
ATOM   3911  OG1 THR A 258       3.294 -14.429 -13.694  1.00 80.70           O
ATOM   3912  HG1 THR A 258       2.702 -14.528 -14.493  1.00 80.70           H
ATOM   3913  CG2 THR A 258       4.385 -12.850 -12.371  1.00 80.70           C
ATOM   3914 1HG2 THR A 258       4.683 -13.695 -11.751  1.00 80.70           H
ATOM   3915 2HG2 THR A 258       4.261 -11.966 -11.744  1.00 80.70           H
ATOM   3916 3HG2 THR A 258       5.153 -12.659 -13.119  1.00 80.70           H
ATOM   3917  HN  THR A 258       0.886 -13.885 -13.826  1.00 80.70           H
ATOM   3918  N   VAL A 259       0.900 -11.288 -11.801  1.00 75.40           N
ATOM   3919  CA  VAL A 259       0.559 -10.059 -11.104  1.00 75.40           C
ATOM   3920  C   VAL A 259      -0.308 -10.391  -9.887  1.00 75.40           C
ATOM   3921  O   VAL A 259      -0.063  -9.891  -8.791  1.00 75.40           O
ATOM   3922  HA  VAL A 259       1.489  -9.607 -10.759  1.00 75.40           H
ATOM   3923  CB  VAL A 259      -0.115  -9.081 -12.068  1.00 75.40           C
ATOM   3924  HB  VAL A 259      -0.936  -9.604 -12.558  1.00 75.40           H
ATOM   3925  CG1 VAL A 259      -0.703  -7.885 -11.315  1.00 75.40           C
ATOM   3926 1HG1 VAL A 259      -1.445  -8.237 -10.599  1.00 75.40           H
ATOM   3927 2HG1 VAL A 259       0.094  -7.362 -10.786  1.00 75.40           H
ATOM   3928 3HG1 VAL A 259      -1.175  -7.206 -12.024  1.00 75.40           H
ATOM   3929  CG2 VAL A 259       0.861  -8.619 -13.152  1.00 75.40           C
ATOM   3930 1HG2 VAL A 259       1.712  -8.121 -12.687  1.00 75.40           H
ATOM   3931 2HG2 VAL A 259       1.211  -9.483 -13.718  1.00 75.40           H
ATOM   3932 3HG2 VAL A 259       0.357  -7.925 -13.824  1.00 75.40           H
ATOM   3933  HN  VAL A 259       0.582 -11.339 -12.747  1.00 75.40           H
ATOM   3934  N   LEU A 260      -1.303 -11.234 -10.122  1.00 77.31           N
ATOM   3935  CA  LEU A 260      -2.255 -11.577  -9.079  1.00 77.31           C
ATOM   3936  C   LEU A 260      -1.521 -12.280  -7.936  1.00 77.31           C
ATOM   3937  O   LEU A 260      -1.746 -11.972  -6.767  1.00 77.31           O
ATOM   3938  HA  LEU A 260      -2.673 -10.644  -8.700  1.00 77.31           H
ATOM   3939  CB  LEU A 260      -3.414 -12.390  -9.659  1.00 77.31           C
ATOM   3940 1HB  LEU A 260      -3.889 -11.801 -10.444  1.00 77.31           H
ATOM   3941 2HB  LEU A 260      -3.005 -13.282 -10.132  1.00 77.31           H
ATOM   3942  CG  LEU A 260      -4.493 -12.823  -8.663  1.00 77.31           C
ATOM   3943  HG  LEU A 260      -4.013 -13.388  -7.864  1.00 77.31           H
ATOM   3944  CD1 LEU A 260      -5.164 -11.609  -8.019  1.00 77.31           C
ATOM   3945 1HD1 LEU A 260      -4.416 -11.019  -7.489  1.00 77.31           H
ATOM   3946 2HD1 LEU A 260      -5.628 -10.997  -8.792  1.00 77.31           H
ATOM   3947 3HD1 LEU A 260      -5.926 -11.945  -7.316  1.00 77.31           H
ATOM   3948  CD2 LEU A 260      -5.509 -13.755  -9.327  1.00 77.31           C
ATOM   3949 1HD2 LEU A 260      -5.988 -13.237 -10.158  1.00 77.31           H
ATOM   3950 2HD2 LEU A 260      -4.999 -14.643  -9.699  1.00 77.31           H
ATOM   3951 3HD2 LEU A 260      -6.264 -14.048  -8.598  1.00 77.31           H
ATOM   3952  HN  LEU A 260      -1.464 -11.678 -11.004  1.00 77.31           H
ATOM   3953  N   THR A 261      -0.659 -13.212  -8.314  1.00 83.66           N
ATOM   3954  CA  THR A 261       0.034 -14.032  -7.334  1.00 83.66           C
ATOM   3955  C   THR A 261       0.925 -13.162  -6.445  1.00 83.66           C
ATOM   3956  O   THR A 261       0.966 -13.349  -5.230  1.00 83.66           O
ATOM   3957  HA  THR A 261      -0.710 -14.495  -6.686  1.00 83.66           H
ATOM   3958  CB  THR A 261       0.803 -15.119  -8.087  1.00 83.66           C
ATOM   3959  HB  THR A 261       1.575 -14.682  -8.721  1.00 83.66           H
ATOM   3960  OG1 THR A 261      -0.211 -15.853  -8.769  1.00 83.66           O
ATOM   3961  HG1 THR A 261      -0.400 -15.431  -9.656  1.00 83.66           H
ATOM   3962  CG2 THR A 261       1.437 -16.146  -7.146  1.00 83.66           C
ATOM   3963 1HG2 THR A 261       0.657 -16.632  -6.560  1.00 83.66           H
ATOM   3964 2HG2 THR A 261       2.135 -15.644  -6.477  1.00 83.66           H
ATOM   3965 3HG2 THR A 261       1.970 -16.895  -7.732  1.00 83.66           H
ATOM   3966  HN  THR A 261      -0.431 -13.410  -9.267  1.00 83.66           H
ATOM   3967  N   VAL A 262       1.616 -12.231  -7.085  1.00 84.00           N
ATOM   3968  CA  VAL A 262       2.583 -11.403  -6.385  1.00 84.00           C
ATOM   3969  C   VAL A 262       1.854 -10.519  -5.371  1.00 84.00           C
ATOM   3970  O   VAL A 262       2.328 -10.331  -4.252  1.00 84.00           O
ATOM   3971  HA  VAL A 262       3.258 -12.069  -5.848  1.00 84.00           H
ATOM   3972  CB  VAL A 262       3.411 -10.601  -7.391  1.00 84.00           C
ATOM   3973  HB  VAL A 262       2.721 -10.030  -8.013  1.00 84.00           H
ATOM   3974  CG1 VAL A 262       4.330  -9.608  -6.677  1.00 84.00           C
ATOM   3975 1HG1 VAL A 262       3.729  -8.915  -6.087  1.00 84.00           H
ATOM   3976 2HG1 VAL A 262       5.010 -10.150  -6.019  1.00 84.00           H
ATOM   3977 3HG1 VAL A 262       4.907  -9.051  -7.415  1.00 84.00           H
ATOM   3978  CG2 VAL A 262       4.212 -11.529  -8.307  1.00 84.00           C
ATOM   3979 1HG2 VAL A 262       4.887 -12.138  -7.706  1.00 84.00           H
ATOM   3980 2HG2 VAL A 262       3.528 -12.177  -8.855  1.00 84.00           H
ATOM   3981 3HG2 VAL A 262       4.791 -10.932  -9.012  1.00 84.00           H
ATOM   3982  HN  VAL A 262       1.523 -12.038  -8.062  1.00 84.00           H
ATOM   3983  N   PHE A 263       0.712 -10.001  -5.800  1.00 79.17           N
ATOM   3984  CA  PHE A 263      -0.097  -9.157  -4.937  1.00 79.17           C
ATOM   3985  C   PHE A 263      -0.567  -9.928  -3.701  1.00 79.17           C
ATOM   3986  O   PHE A 263      -0.385  -9.470  -2.574  1.00 79.17           O
ATOM   3987  HA  PHE A 263       0.527  -8.320  -4.626  1.00 79.17           H
ATOM   3988  CB  PHE A 263      -1.320  -8.728  -5.751  1.00 79.17           C
ATOM   3989 1HB  PHE A 263      -0.983  -8.205  -6.645  1.00 79.17           H
ATOM   3990 2HB  PHE A 263      -1.853  -9.618  -6.084  1.00 79.17           H
ATOM   3991  CG  PHE A 263      -2.291  -7.826  -4.986  1.00 79.17           C
ATOM   3992  CD1 PHE A 263      -3.286  -8.377  -4.240  1.00 79.17           C
ATOM   3993  HD1 PHE A 263      -3.391  -9.461  -4.187  1.00 79.17           H
ATOM   3994  CD2 PHE A 263      -2.159  -6.474  -5.052  1.00 79.17           C
ATOM   3995  HD2 PHE A 263      -1.362  -6.033  -5.650  1.00 79.17           H
ATOM   3996  CE1 PHE A 263      -4.187  -7.540  -3.530  1.00 79.17           C
ATOM   3997  HE1 PHE A 263      -4.985  -7.981  -2.932  1.00 79.17           H
ATOM   3998  CE2 PHE A 263      -3.061  -5.638  -4.342  1.00 79.17           C
ATOM   3999  HE2 PHE A 263      -2.955  -4.554  -4.395  1.00 79.17           H
ATOM   4000  CZ  PHE A 263      -4.055  -6.188  -3.596  1.00 79.17           C
ATOM   4001  HZ  PHE A 263      -4.747  -5.546  -3.051  1.00 79.17           H
ATOM   4002  HN  PHE A 263       0.340 -10.149  -6.716  1.00 79.17           H
ATOM   4003  N   VAL A 264      -1.162 -11.084  -3.955  1.00 83.81           N
ATOM   4004  CA  VAL A 264      -1.772 -11.861  -2.889  1.00 83.81           C
ATOM   4005  C   VAL A 264      -0.701 -12.245  -1.866  1.00 83.81           C
ATOM   4006  O   VAL A 264      -0.904 -12.092  -0.663  1.00 83.81           O
ATOM   4007  HA  VAL A 264      -2.512 -11.226  -2.401  1.00 83.81           H
ATOM   4008  CB  VAL A 264      -2.500 -13.072  -3.476  1.00 83.81           C
ATOM   4009  HB  VAL A 264      -1.801 -13.603  -4.123  1.00 83.81           H
ATOM   4010  CG1 VAL A 264      -2.941 -14.035  -2.371  1.00 83.81           C
ATOM   4011 1HG1 VAL A 264      -2.066 -14.384  -1.823  1.00 83.81           H
ATOM   4012 2HG1 VAL A 264      -3.615 -13.519  -1.688  1.00 83.81           H
ATOM   4013 3HG1 VAL A 264      -3.456 -14.886  -2.816  1.00 83.81           H
ATOM   4014  CG2 VAL A 264      -3.692 -12.635  -4.330  1.00 83.81           C
ATOM   4015 1HG2 VAL A 264      -4.392 -12.070  -3.714  1.00 83.81           H
ATOM   4016 2HG2 VAL A 264      -3.341 -12.007  -5.149  1.00 83.81           H
ATOM   4017 3HG2 VAL A 264      -4.191 -13.515  -4.735  1.00 83.81           H
ATOM   4018  HN  VAL A 264      -1.230 -11.490  -4.866  1.00 83.81           H
ATOM   4019  N   LEU A 265       0.416 -12.737  -2.383  1.00 88.10           N
ATOM   4020  CA  LEU A 265       1.453 -13.292  -1.530  1.00 88.10           C
ATOM   4021  C   LEU A 265       2.056 -12.176  -0.675  1.00 88.10           C
ATOM   4022  O   LEU A 265       2.532 -12.425   0.432  1.00 88.10           O
ATOM   4023  HA  LEU A 265       0.979 -14.017  -0.868  1.00 88.10           H
ATOM   4024  CB  LEU A 265       2.485 -14.051  -2.367  1.00 88.10           C
ATOM   4025 1HB  LEU A 265       2.814 -13.401  -3.179  1.00 88.10           H
ATOM   4026 2HB  LEU A 265       3.357 -14.246  -1.743  1.00 88.10           H
ATOM   4027  CG  LEU A 265       2.017 -15.377  -2.970  1.00 88.10           C
ATOM   4028  HG  LEU A 265       1.163 -15.175  -3.616  1.00 88.10           H
ATOM   4029  CD1 LEU A 265       3.108 -15.998  -3.843  1.00 88.10           C
ATOM   4030 1HD1 LEU A 265       3.358 -15.315  -4.654  1.00 88.10           H
ATOM   4031 2HD1 LEU A 265       3.996 -16.184  -3.238  1.00 88.10           H
ATOM   4032 3HD1 LEU A 265       2.749 -16.940  -4.258  1.00 88.10           H
ATOM   4033  CD2 LEU A 265       1.540 -16.337  -1.878  1.00 88.10           C
ATOM   4034 1HD2 LEU A 265       2.358 -16.537  -1.187  1.00 88.10           H
ATOM   4035 2HD2 LEU A 265       0.708 -15.886  -1.336  1.00 88.10           H
ATOM   4036 3HD2 LEU A 265       1.212 -17.271  -2.333  1.00 88.10           H
ATOM   4037  HN  LEU A 265       0.616 -12.760  -3.362  1.00 88.10           H
ATOM   4038  N   SER A 266       2.016 -10.969  -1.220  1.00 87.59           N
ATOM   4039  CA  SER A 266       2.657  -9.835  -0.575  1.00 87.59           C
ATOM   4040  C   SER A 266       1.710  -9.215   0.454  1.00 87.59           C
ATOM   4041  O   SER A 266       2.136  -8.836   1.545  1.00 87.59           O
ATOM   4042  HA  SER A 266       3.541 -10.243  -0.086  1.00 87.59           H
ATOM   4043  CB  SER A 266       3.084  -8.786  -1.604  1.00 87.59           C
ATOM   4044 1HB  SER A 266       3.552  -7.946  -1.092  1.00 87.59           H
ATOM   4045 2HB  SER A 266       3.835  -9.213  -2.268  1.00 87.59           H
ATOM   4046  OG  SER A 266       1.982  -8.316  -2.376  1.00 87.59           O
ATOM   4047  HG  SER A 266       1.920  -8.830  -3.232  1.00 87.59           H
ATOM   4048  HN  SER A 266       1.557 -10.760  -2.084  1.00 87.59           H
ATOM   4049  N   GLN A 267       0.445  -9.129   0.072  1.00 86.47           N
ATOM   4050  CA  GLN A 267      -0.514  -8.343   0.829  1.00 86.47           C
ATOM   4051  C   GLN A 267      -1.223  -9.221   1.862  1.00 86.47           C
ATOM   4052  O   GLN A 267      -1.546  -8.761   2.956  1.00 86.47           O
ATOM   4053  HA  GLN A 267       0.074  -7.577   1.335  1.00 86.47           H
ATOM   4054  CB  GLN A 267      -1.524  -7.667  -0.101  1.00 86.47           C
ATOM   4055 1HB  GLN A 267      -2.025  -8.420  -0.709  1.00 86.47           H
ATOM   4056 2HB  GLN A 267      -2.294  -7.172   0.491  1.00 86.47           H
ATOM   4057  CG  GLN A 267      -0.836  -6.646  -1.009  1.00 86.47           C
ATOM   4058 1HG  GLN A 267      -0.089  -7.147  -1.625  1.00 86.47           H
ATOM   4059 2HG  GLN A 267      -1.566  -6.207  -1.688  1.00 86.47           H
ATOM   4060  CD  GLN A 267      -0.168  -5.542  -0.186  1.00 86.47           C
ATOM   4061  OE1 GLN A 267      -0.708  -5.048   0.790  1.00 86.47           O
ATOM   4062  NE2 GLN A 267       1.033  -5.186  -0.632  1.00 86.47           N
ATOM   4063 1HE2 GLN A 267       1.419  -5.632  -1.440  1.00 86.47           H
ATOM   4064 2HE2 GLN A 267       1.549  -4.471  -0.161  1.00 86.47           H
ATOM   4065  HN  GLN A 267       0.073  -9.585  -0.737  1.00 86.47           H
ATOM   4066  N   PHE A 268      -1.444 -10.470   1.478  1.00 89.33           N
ATOM   4067  CA  PHE A 268      -2.280 -11.359   2.268  1.00 89.33           C
ATOM   4068  C   PHE A 268      -1.733 -11.507   3.689  1.00 89.33           C
ATOM   4069  O   PHE A 268      -2.468 -11.340   4.661  1.00 89.33           O
ATOM   4070  HA  PHE A 268      -3.275 -10.916   2.307  1.00 89.33           H
ATOM   4071  CB  PHE A 268      -2.254 -12.725   1.580  1.00 89.33           C
ATOM   4072 1HB  PHE A 268      -2.596 -12.609   0.551  1.00 89.33           H
ATOM   4073 2HB  PHE A 268      -1.225 -13.079   1.535  1.00 89.33           H
ATOM   4074  CG  PHE A 268      -3.114 -13.786   2.270  1.00 89.33           C
ATOM   4075  CD1 PHE A 268      -2.522 -14.824   2.919  1.00 89.33           C
ATOM   4076  HD1 PHE A 268      -1.435 -14.901   2.946  1.00 89.33           H
ATOM   4077  CD2 PHE A 268      -4.470 -13.690   2.236  1.00 89.33           C
ATOM   4078  HD2 PHE A 268      -4.945 -12.857   1.716  1.00 89.33           H
ATOM   4079  CE1 PHE A 268      -3.320 -15.809   3.560  1.00 89.33           C
ATOM   4080  HE1 PHE A 268      -2.845 -16.641   4.079  1.00 89.33           H
ATOM   4081  CE2 PHE A 268      -5.268 -14.674   2.877  1.00 89.33           C
ATOM   4082  HE2 PHE A 268      -6.355 -14.597   2.850  1.00 89.33           H
ATOM   4083  CZ  PHE A 268      -4.676 -15.713   3.525  1.00 89.33           C
ATOM   4084  HZ  PHE A 268      -5.288 -16.468   4.018  1.00 89.33           H
ATOM   4085  HN  PHE A 268      -1.064 -10.875   0.646  1.00 89.33           H
ATOM   4086  N   PRO A 269      -0.439 -11.821   3.836  1.00 93.09           N
ATOM   4087  CA  PRO A 269       0.130 -12.078   5.161  1.00 93.09           C
ATOM   4088  C   PRO A 269      -0.150 -10.948   6.138  1.00 93.09           C
ATOM   4089  O   PRO A 269      -0.553 -11.190   7.274  1.00 93.09           O
ATOM   4090  HA  PRO A 269      -0.335 -12.959   5.604  1.00 93.09           H
ATOM   4091  CB  PRO A 269       1.627 -12.236   4.889  1.00 93.09           C
ATOM   4092 1HB  PRO A 269       2.156 -11.288   4.991  1.00 93.09           H
ATOM   4093 2HB  PRO A 269       2.091 -12.934   5.585  1.00 93.09           H
ATOM   4094  CG  PRO A 269       1.673 -12.755   3.457  1.00 93.09           C
ATOM   4095 1HG  PRO A 269       2.647 -12.587   2.996  1.00 93.09           H
ATOM   4096 2HG  PRO A 269       1.493 -13.828   3.409  1.00 93.09           H
ATOM   4097  CD  PRO A 269       0.573 -11.960   2.772  1.00 93.09           C
ATOM   4098 1HD  PRO A 269       0.929 -10.988   2.429  1.00 93.09           H
ATOM   4099 2HD  PRO A 269       0.182 -12.479   1.897  1.00 93.09           H
ATOM   4100  N   TYR A 270       0.074  -9.731   5.665  1.00 91.95           N
ATOM   4101  CA  TYR A 270      -0.065  -8.560   6.514  1.00 91.95           C
ATOM   4102  C   TYR A 270      -1.512  -8.392   6.982  1.00 91.95           C
ATOM   4103  O   TYR A 270      -1.763  -8.147   8.161  1.00 91.95           O
ATOM   4104  HA  TYR A 270       0.576  -8.697   7.385  1.00 91.95           H
ATOM   4105  CB  TYR A 270       0.320  -7.361   5.646  1.00 91.95           C
ATOM   4106 1HB  TYR A 270       1.384  -7.416   5.419  1.00 91.95           H
ATOM   4107 2HB  TYR A 270      -0.212  -7.426   4.697  1.00 91.95           H
ATOM   4108  CG  TYR A 270       0.021  -6.005   6.290  1.00 91.95           C
ATOM   4109  CD1 TYR A 270      -0.943  -5.181   5.747  1.00 91.95           C
ATOM   4110  HD1 TYR A 270      -1.492  -5.496   4.859  1.00 91.95           H
ATOM   4111  CD2 TYR A 270       0.716  -5.607   7.414  1.00 91.95           C
ATOM   4112  HD2 TYR A 270       1.478  -6.258   7.843  1.00 91.95           H
ATOM   4113  CE1 TYR A 270      -1.225  -3.905   6.352  1.00 91.95           C
ATOM   4114  HE1 TYR A 270      -1.984  -3.245   5.933  1.00 91.95           H
ATOM   4115  CE2 TYR A 270       0.435  -4.331   8.019  1.00 91.95           C
ATOM   4116  HE2 TYR A 270       0.976  -4.004   8.907  1.00 91.95           H
ATOM   4117  CZ  TYR A 270      -0.522  -3.543   7.459  1.00 91.95           C
ATOM   4118  OH  TYR A 270      -0.788  -2.338   8.031  1.00 91.95           O
ATOM   4119  HH  TYR A 270      -0.183  -2.191   8.814  1.00 91.95           H
ATOM   4120  HN  TYR A 270       0.347  -9.538   4.722  1.00 91.95           H
ATOM   4121  N   ASN A 271      -2.427  -8.530   6.034  1.00 89.70           N
ATOM   4122  CA  ASN A 271      -3.831  -8.274   6.306  1.00 89.70           C
ATOM   4123  C   ASN A 271      -4.375  -9.366   7.229  1.00 89.70           C
ATOM   4124  O   ASN A 271      -5.344  -9.144   7.955  1.00 89.70           O
ATOM   4125  HA  ASN A 271      -3.859  -7.286   6.766  1.00 89.70           H
ATOM   4126  CB  ASN A 271      -4.654  -8.293   5.016  1.00 89.70           C
ATOM   4127 1HB  ASN A 271      -4.386  -9.166   4.421  1.00 89.70           H
ATOM   4128 2HB  ASN A 271      -5.713  -8.385   5.257  1.00 89.70           H
ATOM   4129  CG  ASN A 271      -4.421  -7.021   4.198  1.00 89.70           C
ATOM   4130  OD1 ASN A 271      -4.837  -5.933   4.562  1.00 89.70           O
ATOM   4131  ND2 ASN A 271      -3.736  -7.217   3.075  1.00 89.70           N
ATOM   4132 1HD2 ASN A 271      -3.424  -8.136   2.835  1.00 89.70           H
ATOM   4133 2HD2 ASN A 271      -3.533  -6.446   2.472  1.00 89.70           H
ATOM   4134  HN  ASN A 271      -2.223  -8.811   5.096  1.00 89.70           H
ATOM   4135  N   CYS A 272      -3.729 -10.521   7.173  1.00 92.77           N
ATOM   4136  CA  CYS A 272      -4.054 -11.606   8.082  1.00 92.77           C
ATOM   4137  C   CYS A 272      -3.783 -11.132   9.512  1.00 92.77           C
ATOM   4138  O   CYS A 272      -4.629 -11.287  10.391  1.00 92.77           O
ATOM   4139  HA  CYS A 272      -5.112 -11.826   7.941  1.00 92.77           H
ATOM   4140  CB  CYS A 272      -3.275 -12.879   7.746  1.00 92.77           C
ATOM   4141 1HB  CYS A 272      -2.214 -12.649   7.640  1.00 92.77           H
ATOM   4142 2HB  CYS A 272      -3.365 -13.597   8.561  1.00 92.77           H
ATOM   4143  SG  CYS A 272      -3.913 -13.612   6.195  1.00 92.77           S
ATOM   4144  HG  CYS A 272      -3.336 -12.734   5.379  1.00 92.77           H
ATOM   4145  HN  CYS A 272      -2.996 -10.720   6.522  1.00 92.77           H
ATOM   4146  N   ILE A 273      -2.601 -10.564   9.699  1.00 93.52           N
ATOM   4147  CA  ILE A 273      -2.190 -10.106  11.015  1.00 93.52           C
ATOM   4148  C   ILE A 273      -3.066  -8.924  11.435  1.00 93.52           C
ATOM   4149  O   ILE A 273      -3.450  -8.814  12.599  1.00 93.52           O
ATOM   4150  HA  ILE A 273      -2.359 -10.926  11.714  1.00 93.52           H
ATOM   4151  CB  ILE A 273      -0.692  -9.798  11.032  1.00 93.52           C
ATOM   4152  HB  ILE A 273      -0.488  -9.051  10.265  1.00 93.52           H
ATOM   4153  CG1 ILE A 273       0.128 -11.041  10.682  1.00 93.52           C
ATOM   4154 1HG1 ILE A 273      -0.150 -11.396   9.689  1.00 93.52           H
ATOM   4155 2HG1 ILE A 273       1.187 -10.784  10.644  1.00 93.52           H
ATOM   4156  CG2 ILE A 273      -0.272  -9.194  12.374  1.00 93.52           C
ATOM   4157 1HG2 ILE A 273      -0.821  -8.268  12.543  1.00 93.52           H
ATOM   4158 2HG2 ILE A 273      -0.492  -9.899  13.175  1.00 93.52           H
ATOM   4159 3HG2 ILE A 273       0.798  -8.984  12.359  1.00 93.52           H
ATOM   4160  CD1 ILE A 273      -0.096 -12.153  11.708  1.00 93.52           C
ATOM   4161 1HD1 ILE A 273       0.205 -11.803  12.695  1.00 93.52           H
ATOM   4162 2HD1 ILE A 273      -1.152 -12.424  11.726  1.00 93.52           H
ATOM   4163 3HD1 ILE A 273       0.498 -13.025  11.435  1.00 93.52           H
ATOM   4164  HN  ILE A 273      -1.930 -10.416   8.972  1.00 93.52           H
ATOM   4165  N   LEU A 274      -3.357  -8.070  10.465  1.00 92.11           N
ATOM   4166  CA  LEU A 274      -4.161  -6.888  10.725  1.00 92.11           C
ATOM   4167  C   LEU A 274      -5.549  -7.316  11.207  1.00 92.11           C
ATOM   4168  O   LEU A 274      -6.151  -6.649  12.047  1.00 92.11           O
ATOM   4169  HA  LEU A 274      -3.674  -6.331  11.525  1.00 92.11           H
ATOM   4170  CB  LEU A 274      -4.191  -5.980   9.494  1.00 92.11           C
ATOM   4171 1HB  LEU A 274      -3.172  -5.870   9.123  1.00 92.11           H
ATOM   4172 2HB  LEU A 274      -4.763  -6.480   8.712  1.00 92.11           H
ATOM   4173  CG  LEU A 274      -4.781  -4.584   9.705  1.00 92.11           C
ATOM   4174  HG  LEU A 274      -5.741  -4.691  10.210  1.00 92.11           H
ATOM   4175  CD1 LEU A 274      -3.883  -3.741  10.613  1.00 92.11           C
ATOM   4176 1HD1 LEU A 274      -3.786  -4.230  11.583  1.00 92.11           H
ATOM   4177 2HD1 LEU A 274      -2.898  -3.639  10.158  1.00 92.11           H
ATOM   4178 3HD1 LEU A 274      -4.326  -2.754  10.747  1.00 92.11           H
ATOM   4179  CD2 LEU A 274      -5.050  -3.894   8.366  1.00 92.11           C
ATOM   4180 1HD2 LEU A 274      -4.116  -3.799   7.812  1.00 92.11           H
ATOM   4181 2HD2 LEU A 274      -5.757  -4.488   7.787  1.00 92.11           H
ATOM   4182 3HD2 LEU A 274      -5.469  -2.904   8.545  1.00 92.11           H
ATOM   4183  HN  LEU A 274      -3.054  -8.176   9.518  1.00 92.11           H
ATOM   4184  N   LEU A 275      -6.015  -8.427  10.656  1.00 93.38           N
ATOM   4185  CA  LEU A 275      -7.295  -8.983  11.061  1.00 93.38           C
ATOM   4186  C   LEU A 275      -7.225  -9.395  12.532  1.00 93.38           C
ATOM   4187  O   LEU A 275      -8.118  -9.073  13.314  1.00 93.38           O
ATOM   4188  HA  LEU A 275      -8.041  -8.194  10.959  1.00 93.38           H
ATOM   4189  CB  LEU A 275      -7.707 -10.119  10.123  1.00 93.38           C
ATOM   4190 1HB  LEU A 275      -7.773  -9.722   9.110  1.00 93.38           H
ATOM   4191 2HB  LEU A 275      -6.914 -10.867  10.120  1.00 93.38           H
ATOM   4192  CG  LEU A 275      -9.027 -10.818  10.454  1.00 93.38           C
ATOM   4193  HG  LEU A 275      -8.973 -11.180  11.481  1.00 93.38           H
ATOM   4194  CD1 LEU A 275     -10.199  -9.837  10.381  1.00 93.38           C
ATOM   4195 1HD1 LEU A 275     -10.042  -9.029  11.096  1.00 93.38           H
ATOM   4196 2HD1 LEU A 275     -10.266  -9.424   9.375  1.00 93.38           H
ATOM   4197 3HD1 LEU A 275     -11.125 -10.360  10.621  1.00 93.38           H
ATOM   4198  CD2 LEU A 275      -9.243 -12.037   9.556  1.00 93.38           C
ATOM   4199 1HD2 LEU A 275      -9.267 -11.720   8.513  1.00 93.38           H
ATOM   4200 2HD2 LEU A 275      -8.427 -12.745   9.701  1.00 93.38           H
ATOM   4201 3HD2 LEU A 275     -10.188 -12.515   9.812  1.00 93.38           H
ATOM   4202  HN  LEU A 275      -5.536  -8.943   9.946  1.00 93.38           H
ATOM   4203  N   VAL A 276      -6.154 -10.101  12.865  1.00 94.52           N
ATOM   4204  CA  VAL A 276      -5.957 -10.563  14.229  1.00 94.52           C
ATOM   4205  C   VAL A 276      -5.970  -9.363  15.177  1.00 94.52           C
ATOM   4206  O   VAL A 276      -6.625  -9.397  16.218  1.00 94.52           O
ATOM   4207  HA  VAL A 276      -6.792 -11.217  14.478  1.00 94.52           H
ATOM   4208  CB  VAL A 276      -4.669 -11.384  14.322  1.00 94.52           C
ATOM   4209  HB  VAL A 276      -3.858 -10.783  13.910  1.00 94.52           H
ATOM   4210  CG1 VAL A 276      -4.325 -11.702  15.778  1.00 94.52           C
ATOM   4211 1HG1 VAL A 276      -4.188 -10.772  16.330  1.00 94.52           H
ATOM   4212 2HG1 VAL A 276      -5.137 -12.275  16.226  1.00 94.52           H
ATOM   4213 3HG1 VAL A 276      -3.406 -12.286  15.815  1.00 94.52           H
ATOM   4214  CG2 VAL A 276      -4.773 -12.664  13.490  1.00 94.52           C
ATOM   4215 1HG2 VAL A 276      -5.601 -13.270  13.859  1.00 94.52           H
ATOM   4216 2HG2 VAL A 276      -4.949 -12.406  12.446  1.00 94.52           H
ATOM   4217 3HG2 VAL A 276      -3.844 -13.229  13.574  1.00 94.52           H
ATOM   4218  HN  VAL A 276      -5.431 -10.356  12.224  1.00 94.52           H
ATOM   4219  N   GLN A 277      -5.241  -8.330  14.783  1.00 93.18           N
ATOM   4220  CA  GLN A 277      -5.147  -7.127  15.593  1.00 93.18           C
ATOM   4221  C   GLN A 277      -6.527  -6.486  15.752  1.00 93.18           C
ATOM   4222  O   GLN A 277      -6.824  -5.892  16.788  1.00 93.18           O
ATOM   4223  HA  GLN A 277      -4.779  -7.460  16.564  1.00 93.18           H
ATOM   4224  CB  GLN A 277      -4.148  -6.137  14.991  1.00 93.18           C
ATOM   4225 1HB  GLN A 277      -4.336  -6.029  13.923  1.00 93.18           H
ATOM   4226 2HB  GLN A 277      -4.290  -5.154  15.440  1.00 93.18           H
ATOM   4227  CG  GLN A 277      -2.709  -6.604  15.217  1.00 93.18           C
ATOM   4228 1HG  GLN A 277      -2.528  -6.734  16.284  1.00 93.18           H
ATOM   4229 2HG  GLN A 277      -2.561  -7.576  14.748  1.00 93.18           H
ATOM   4230  CD  GLN A 277      -1.709  -5.597  14.644  1.00 93.18           C
ATOM   4231  OE1 GLN A 277      -2.018  -4.809  13.765  1.00 93.18           O
ATOM   4232  NE2 GLN A 277      -0.498  -5.667  15.189  1.00 93.18           N
ATOM   4233 1HE2 GLN A 277      -0.311  -6.338  15.907  1.00 93.18           H
ATOM   4234 2HE2 GLN A 277       0.225  -5.050  14.881  1.00 93.18           H
ATOM   4235  HN  GLN A 277      -4.721  -8.305  13.929  1.00 93.18           H
ATOM   4236  N   THR A 278      -7.334  -6.627  14.711  1.00 92.95           N
ATOM   4237  CA  THR A 278      -8.661  -6.036  14.707  1.00 92.95           C
ATOM   4238  C   THR A 278      -9.567  -6.753  15.711  1.00 92.95           C
ATOM   4239  O   THR A 278     -10.295  -6.109  16.465  1.00 92.95           O
ATOM   4240  HA  THR A 278      -8.577  -5.000  15.035  1.00 92.95           H
ATOM   4241  CB  THR A 278      -9.193  -6.077  13.273  1.00 92.95           C
ATOM   4242  HB  THR A 278      -9.343  -7.105  12.943  1.00 92.95           H
ATOM   4243  OG1 THR A 278      -8.239  -5.325  12.528  1.00 92.95           O
ATOM   4244  HG1 THR A 278      -7.314  -5.641  12.739  1.00 92.95           H
ATOM   4245  CG2 THR A 278     -10.496  -5.292  13.109  1.00 92.95           C
ATOM   4246 1HG2 THR A 278     -10.328  -4.249  13.375  1.00 92.95           H
ATOM   4247 2HG2 THR A 278     -11.259  -5.716  13.762  1.00 92.95           H
ATOM   4248 3HG2 THR A 278     -10.829  -5.354  12.073  1.00 92.95           H
ATOM   4249  HN  THR A 278      -7.094  -7.133  13.882  1.00 92.95           H
ATOM   4250  N   ILE A 279      -9.492  -8.076  15.688  1.00 94.31           N
ATOM   4251  CA  ILE A 279     -10.302  -8.887  16.581  1.00 94.31           C
ATOM   4252  C   ILE A 279      -9.896  -8.605  18.029  1.00 94.31           C
ATOM   4253  O   ILE A 279     -10.751  -8.475  18.903  1.00 94.31           O
ATOM   4254  HA  ILE A 279     -11.340  -8.582  16.448  1.00 94.31           H
ATOM   4255  CB  ILE A 279     -10.211 -10.364  16.193  1.00 94.31           C
ATOM   4256  HB  ILE A 279      -9.158 -10.644  16.161  1.00 94.31           H
ATOM   4257  CG1 ILE A 279     -10.785 -10.600  14.794  1.00 94.31           C
ATOM   4258 1HG1 ILE A 279     -11.872 -10.538  14.828  1.00 94.31           H
ATOM   4259 2HG1 ILE A 279     -10.442  -9.816  14.120  1.00 94.31           H
ATOM   4260  CG2 ILE A 279     -10.882 -11.249  17.245  1.00 94.31           C
ATOM   4261 1HG2 ILE A 279     -10.388 -11.109  18.206  1.00 94.31           H
ATOM   4262 2HG2 ILE A 279     -11.934 -10.975  17.333  1.00 94.31           H
ATOM   4263 3HG2 ILE A 279     -10.803 -12.294  16.945  1.00 94.31           H
ATOM   4264  CD1 ILE A 279     -10.363 -11.967  14.253  1.00 94.31           C
ATOM   4265 1HD1 ILE A 279      -9.275 -12.017  14.197  1.00 94.31           H
ATOM   4266 2HD1 ILE A 279     -10.729 -12.750  14.917  1.00 94.31           H
ATOM   4267 3HD1 ILE A 279     -10.784 -12.110  13.257  1.00 94.31           H
ATOM   4268  HN  ILE A 279      -8.893  -8.591  15.075  1.00 94.31           H
ATOM   4269  N   ASP A 280      -8.590  -8.518  18.237  1.00 93.97           N
ATOM   4270  CA  ASP A 280      -8.057  -8.325  19.575  1.00 93.97           C
ATOM   4271  C   ASP A 280      -8.409  -6.918  20.062  1.00 93.97           C
ATOM   4272  O   ASP A 280      -8.642  -6.709  21.251  1.00 93.97           O
ATOM   4273  HA  ASP A 280      -8.519  -9.104  20.182  1.00 93.97           H
ATOM   4274  CB  ASP A 280      -6.533  -8.462  19.586  1.00 93.97           C
ATOM   4275 1HB  ASP A 280      -6.244  -9.382  19.078  1.00 93.97           H
ATOM   4276 2HB  ASP A 280      -6.087  -7.637  19.031  1.00 93.97           H
ATOM   4277  CG  ASP A 280      -5.994  -8.472  21.018  1.00 93.97           C
ATOM   4278  OD1 ASP A 280      -6.532  -9.264  21.821  1.00 93.97           O
ATOM   4279  OD2 ASP A 280      -5.056  -7.688  21.276  1.00 93.97           O
ATOM   4280  HN  ASP A 280      -7.903  -8.576  17.513  1.00 93.97           H
ATOM   4281  N   ALA A 281      -8.436  -5.989  19.117  1.00 91.61           N
ATOM   4282  CA  ALA A 281      -8.792  -4.615  19.428  1.00 91.61           C
ATOM   4283  C   ALA A 281     -10.214  -4.577  19.992  1.00 91.61           C
ATOM   4284  O   ALA A 281     -10.546  -3.702  20.790  1.00 91.61           O
ATOM   4285  HA  ALA A 281      -8.099  -4.256  20.189  1.00 91.61           H
ATOM   4286  CB  ALA A 281      -8.639  -3.751  18.175  1.00 91.61           C
ATOM   4287 1HB  ALA A 281      -7.605  -3.789  17.831  1.00 91.61           H
ATOM   4288 2HB  ALA A 281      -9.296  -4.128  17.391  1.00 91.61           H
ATOM   4289 3HB  ALA A 281      -8.907  -2.721  18.409  1.00 91.61           H
ATOM   4290  HN  ALA A 281      -8.220  -6.162  18.156  1.00 91.61           H
ATOM   4291  N   TYR A 282     -11.016  -5.537  19.555  1.00 90.27           N
ATOM   4292  CA  TYR A 282     -12.398  -5.617  19.996  1.00 90.27           C
ATOM   4293  C   TYR A 282     -12.529  -6.508  21.233  1.00 90.27           C
ATOM   4294  O   TYR A 282     -13.153  -6.120  22.219  1.00 90.27           O
ATOM   4295  HA  TYR A 282     -12.730  -4.609  20.247  1.00 90.27           H
ATOM   4296  CB  TYR A 282     -13.174  -6.252  18.840  1.00 90.27           C
ATOM   4297 1HB  TYR A 282     -12.999  -5.669  17.936  1.00 90.27           H
ATOM   4298 2HB  TYR A 282     -12.779  -7.251  18.656  1.00 90.27           H
ATOM   4299  CG  TYR A 282     -14.681  -6.351  19.083  1.00 90.27           C
ATOM   4300  CD1 TYR A 282     -15.244  -7.559  19.443  1.00 90.27           C
ATOM   4301  HD1 TYR A 282     -14.614  -8.441  19.555  1.00 90.27           H
ATOM   4302  CD2 TYR A 282     -15.478  -5.233  18.941  1.00 90.27           C
ATOM   4303  HD2 TYR A 282     -15.034  -4.280  18.656  1.00 90.27           H
ATOM   4304  CE1 TYR A 282     -16.662  -7.652  19.671  1.00 90.27           C
ATOM   4305  HE1 TYR A 282     -17.120  -8.600  19.956  1.00 90.27           H
ATOM   4306  CE2 TYR A 282     -16.897  -5.327  19.169  1.00 90.27           C
ATOM   4307  HE2 TYR A 282     -17.538  -4.452  19.060  1.00 90.27           H
ATOM   4308  CZ  TYR A 282     -17.419  -6.532  19.523  1.00 90.27           C
ATOM   4309  OH  TYR A 282     -18.759  -6.620  19.739  1.00 90.27           O
ATOM   4310  HH  TYR A 282     -19.184  -5.723  19.623  1.00 90.27           H
ATOM   4311  HN  TYR A 282     -10.736  -6.251  18.913  1.00 90.27           H
ATOM   4312  N   ALA A 283     -11.930  -7.686  21.139  1.00 91.99           N
ATOM   4313  CA  ALA A 283     -12.218  -8.749  22.088  1.00 91.99           C
ATOM   4314  C   ALA A 283     -11.170  -8.728  23.203  1.00 91.99           C
ATOM   4315  O   ALA A 283     -11.396  -9.273  24.282  1.00 91.99           O
ATOM   4316  HA  ALA A 283     -13.199  -8.552  22.519  1.00 91.99           H
ATOM   4317  CB  ALA A 283     -12.261 -10.091  21.354  1.00 91.99           C
ATOM   4318 1HB  ALA A 283     -13.041 -10.063  20.593  1.00 91.99           H
ATOM   4319 2HB  ALA A 283     -11.298 -10.277  20.881  1.00 91.99           H
ATOM   4320 3HB  ALA A 283     -12.477 -10.887  22.066  1.00 91.99           H
ATOM   4321  HN  ALA A 283     -11.262  -7.920  20.433  1.00 91.99           H
ATOM   4322  N   MET A 284     -10.046  -8.093  22.904  1.00 90.40           N
ATOM   4323  CA  MET A 284      -8.947  -8.030  23.852  1.00 90.40           C
ATOM   4324  C   MET A 284      -8.645  -9.412  24.434  1.00 90.40           C
ATOM   4325  O   MET A 284      -8.545  -9.569  25.650  1.00 90.40           O
ATOM   4326  HA  MET A 284      -8.089  -7.672  23.283  1.00 90.40           H
ATOM   4327  CB  MET A 284      -9.306  -7.065  24.985  1.00 90.40           C
ATOM   4328 1HB  MET A 284     -10.229  -7.390  25.465  1.00 90.40           H
ATOM   4329 2HB  MET A 284      -8.526  -7.087  25.746  1.00 90.40           H
ATOM   4330  CG  MET A 284      -9.473  -5.639  24.458  1.00 90.40           C
ATOM   4331 1HG  MET A 284      -8.516  -5.260  24.100  1.00 90.40           H
ATOM   4332 2HG  MET A 284     -10.156  -5.634  23.608  1.00 90.40           H
ATOM   4333  SD  MET A 284     -10.102  -4.581  25.751  1.00 90.40           S
ATOM   4334  CE  MET A 284     -11.839  -4.983  25.664  1.00 90.40           C
ATOM   4335 1HE  MET A 284     -12.218  -4.743  24.670  1.00 90.40           H
ATOM   4336 2HE  MET A 284     -11.975  -6.047  25.857  1.00 90.40           H
ATOM   4337 3HE  MET A 284     -12.383  -4.406  26.410  1.00 90.40           H
ATOM   4338  HN  MET A 284      -9.881  -7.629  22.033  1.00 90.40           H
ATOM   4339  N   PHE A 285      -8.507 -10.379  23.539  1.00 90.91           N
ATOM   4340  CA  PHE A 285      -8.395 -11.768  23.949  1.00 90.91           C
ATOM   4341  C   PHE A 285      -6.933 -12.157  24.174  1.00 90.91           C
ATOM   4342  O   PHE A 285      -6.647 -13.192  24.776  1.00 90.91           O
ATOM   4343  HA  PHE A 285      -8.945 -11.874  24.884  1.00 90.91           H
ATOM   4344  CB  PHE A 285      -8.968 -12.617  22.813  1.00 90.91           C
ATOM   4345 1HB  PHE A 285      -9.135 -13.631  23.179  1.00 90.91           H
ATOM   4346 2HB  PHE A 285      -9.941 -12.217  22.529  1.00 90.91           H
ATOM   4347  CG  PHE A 285      -8.076 -12.679  21.571  1.00 90.91           C
ATOM   4348  CD1 PHE A 285      -8.230 -11.763  20.578  1.00 90.91           C
ATOM   4349  HD1 PHE A 285      -8.988 -10.985  20.666  1.00 90.91           H
ATOM   4350  CD2 PHE A 285      -7.130 -13.649  21.461  1.00 90.91           C
ATOM   4351  HD2 PHE A 285      -7.007 -14.384  22.257  1.00 90.91           H
ATOM   4352  CE1 PHE A 285      -7.402 -11.820  19.425  1.00 90.91           C
ATOM   4353  HE1 PHE A 285      -7.525 -11.086  18.629  1.00 90.91           H
ATOM   4354  CE2 PHE A 285      -6.302 -13.706  20.309  1.00 90.91           C
ATOM   4355  HE2 PHE A 285      -5.544 -14.484  20.221  1.00 90.91           H
ATOM   4356  CZ  PHE A 285      -6.456 -12.791  19.315  1.00 90.91           C
ATOM   4357  HZ  PHE A 285      -5.820 -12.834  18.431  1.00 90.91           H
ATOM   4358  HN  PHE A 285      -8.472 -10.225  22.551  1.00 90.91           H
ATOM   4359  N   ILE A 286      -6.045 -11.308  23.678  1.00 91.45           N
ATOM   4360  CA  ILE A 286      -4.619 -11.536  23.841  1.00 91.45           C
ATOM   4361  C   ILE A 286      -4.161 -10.942  25.175  1.00 91.45           C
ATOM   4362  O   ILE A 286      -3.865  -9.751  25.259  1.00 91.45           O
ATOM   4363  HA  ILE A 286      -4.462 -12.615  23.872  1.00 91.45           H
ATOM   4364  CB  ILE A 286      -3.849 -11.001  22.632  1.00 91.45           C
ATOM   4365  HB  ILE A 286      -4.019  -9.926  22.568  1.00 91.45           H
ATOM   4366  CG1 ILE A 286      -4.369 -11.619  21.333  1.00 91.45           C
ATOM   4367 1HG1 ILE A 286      -4.115 -12.678  21.302  1.00 91.45           H
ATOM   4368 2HG1 ILE A 286      -5.457 -11.551  21.304  1.00 91.45           H
ATOM   4369  CG2 ILE A 286      -2.343 -11.211  22.804  1.00 91.45           C
ATOM   4370 1HG2 ILE A 286      -2.002 -10.686  23.697  1.00 91.45           H
ATOM   4371 2HG2 ILE A 286      -2.135 -12.276  22.908  1.00 91.45           H
ATOM   4372 3HG2 ILE A 286      -1.820 -10.822  21.931  1.00 91.45           H
ATOM   4373  CD1 ILE A 286      -3.777 -10.910  20.113  1.00 91.45           C
ATOM   4374 1HD1 ILE A 286      -4.054  -9.856  20.135  1.00 91.45           H
ATOM   4375 2HD1 ILE A 286      -2.691 -11.001  20.133  1.00 91.45           H
ATOM   4376 3HD1 ILE A 286      -4.163 -11.369  19.203  1.00 91.45           H
ATOM   4377  HN  ILE A 286      -6.285 -10.479  23.174  1.00 91.45           H
ATOM   4378  N   SER A 287      -4.117 -11.800  26.184  1.00 89.77           N
ATOM   4379  CA  SER A 287      -3.668 -11.382  27.501  1.00 89.77           C
ATOM   4380  C   SER A 287      -2.207 -11.787  27.709  1.00 89.77           C
ATOM   4381  O   SER A 287      -1.535 -11.265  28.597  1.00 89.77           O
ATOM   4382  HA  SER A 287      -3.769 -10.297  27.510  1.00 89.77           H
ATOM   4383  CB  SER A 287      -4.546 -11.985  28.599  1.00 89.77           C
ATOM   4384 1HB  SER A 287      -4.185 -11.657  29.574  1.00 89.77           H
ATOM   4385 2HB  SER A 287      -5.565 -11.611  28.495  1.00 89.77           H
ATOM   4386  OG  SER A 287      -4.557 -13.409  28.553  1.00 89.77           O
ATOM   4387  HG  SER A 287      -5.160 -13.770  29.265  1.00 89.77           H
ATOM   4388  HN  SER A 287      -4.381 -12.762  26.113  1.00 89.77           H
ATOM   4389  N   ASN A 288      -1.758 -12.713  26.874  1.00 92.92           N
ATOM   4390  CA  ASN A 288      -0.440 -13.299  27.044  1.00 92.92           C
ATOM   4391  C   ASN A 288       0.599 -12.419  26.345  1.00 92.92           C
ATOM   4392  O   ASN A 288       0.488 -12.154  25.149  1.00 92.92           O
ATOM   4393  HA  ASN A 288      -0.286 -13.349  28.122  1.00 92.92           H
ATOM   4394  CB  ASN A 288      -0.373 -14.695  26.423  1.00 92.92           C
ATOM   4395 1HB  ASN A 288      -1.215 -15.293  26.770  1.00 92.92           H
ATOM   4396 2HB  ASN A 288      -0.461 -14.619  25.339  1.00 92.92           H
ATOM   4397  CG  ASN A 288       0.939 -15.394  26.785  1.00 92.92           C
ATOM   4398  OD1 ASN A 288       2.014 -14.819  26.733  1.00 92.92           O
ATOM   4399  ND2 ASN A 288       0.792 -16.663  27.154  1.00 92.92           N
ATOM   4400 1HD2 ASN A 288      -0.119 -17.075  27.175  1.00 92.92           H
ATOM   4401 2HD2 ASN A 288       1.592 -17.206  27.410  1.00 92.92           H
ATOM   4402  HN  ASN A 288      -2.278 -13.062  26.094  1.00 92.92           H
ATOM   4403  N   CYS A 289       1.584 -11.991  27.121  1.00 91.76           N
ATOM   4404  CA  CYS A 289       2.575 -11.052  26.623  1.00 91.76           C
ATOM   4405  C   CYS A 289       3.395 -11.750  25.537  1.00 91.76           C
ATOM   4406  O   CYS A 289       3.787 -11.126  24.552  1.00 91.76           O
ATOM   4407  HA  CYS A 289       2.024 -10.207  26.210  1.00 91.76           H
ATOM   4408  CB  CYS A 289       3.459 -10.514  27.749  1.00 91.76           C
ATOM   4409 1HB  CYS A 289       2.843 -10.036  28.510  1.00 91.76           H
ATOM   4410 2HB  CYS A 289       3.985 -11.336  28.234  1.00 91.76           H
ATOM   4411  SG  CYS A 289       4.665  -9.312  27.077  1.00 91.76           S
ATOM   4412  HN  CYS A 289       1.711 -12.275  28.071  1.00 91.76           H
ATOM   4413  N   ALA A 290       3.631 -13.036  25.752  1.00 93.90           N
ATOM   4414  CA  ALA A 290       4.451 -13.810  24.836  1.00 93.90           C
ATOM   4415  C   ALA A 290       3.778 -13.846  23.463  1.00 93.90           C
ATOM   4416  O   ALA A 290       4.434 -13.649  22.441  1.00 93.90           O
ATOM   4417  HA  ALA A 290       5.414 -13.308  24.747  1.00 93.90           H
ATOM   4418  CB  ALA A 290       4.677 -15.210  25.412  1.00 93.90           C
ATOM   4419 1HB  ALA A 290       5.184 -15.130  26.373  1.00 93.90           H
ATOM   4420 2HB  ALA A 290       3.716 -15.707  25.547  1.00 93.90           H
ATOM   4421 3HB  ALA A 290       5.292 -15.791  24.724  1.00 93.90           H
ATOM   4422  HN  ALA A 290       3.274 -13.547  26.535  1.00 93.90           H
ATOM   4423  N   VAL A 291       2.478 -14.100  23.483  1.00 93.96           N
ATOM   4424  CA  VAL A 291       1.708 -14.158  22.252  1.00 93.96           C
ATOM   4425  C   VAL A 291       1.705 -12.778  21.591  1.00 93.96           C
ATOM   4426  O   VAL A 291       1.898 -12.665  20.381  1.00 93.96           O
ATOM   4427  HA  VAL A 291       2.204 -14.865  21.586  1.00 93.96           H
ATOM   4428  CB  VAL A 291       0.301 -14.686  22.539  1.00 93.96           C
ATOM   4429  HB  VAL A 291      -0.161 -14.027  23.274  1.00 93.96           H
ATOM   4430  CG1 VAL A 291      -0.563 -14.660  21.277  1.00 93.96           C
ATOM   4431 1HG1 VAL A 291      -0.642 -13.637  20.911  1.00 93.96           H
ATOM   4432 2HG1 VAL A 291      -0.105 -15.286  20.510  1.00 93.96           H
ATOM   4433 3HG1 VAL A 291      -1.558 -15.041  21.509  1.00 93.96           H
ATOM   4434  CG2 VAL A 291       0.355 -16.093  23.138  1.00 93.96           C
ATOM   4435 1HG2 VAL A 291       0.845 -16.768  22.436  1.00 93.96           H
ATOM   4436 2HG2 VAL A 291       0.917 -16.070  24.071  1.00 93.96           H
ATOM   4437 3HG2 VAL A 291      -0.658 -16.445  23.332  1.00 93.96           H
ATOM   4438  HN  VAL A 291       1.953 -14.263  24.318  1.00 93.96           H
ATOM   4439  N   SER A 292       1.483 -11.764  22.414  1.00 93.73           N
ATOM   4440  CA  SER A 292       1.406 -10.401  21.917  1.00 93.73           C
ATOM   4441  C   SER A 292       2.726 -10.011  21.249  1.00 93.73           C
ATOM   4442  O   SER A 292       2.729  -9.383  20.191  1.00 93.73           O
ATOM   4443  HA  SER A 292       0.595 -10.405  21.189  1.00 93.73           H
ATOM   4444  CB  SER A 292       1.072  -9.422  23.045  1.00 93.73           C
ATOM   4445 1HB  SER A 292       0.209  -9.789  23.600  1.00 93.73           H
ATOM   4446 2HB  SER A 292       1.907  -9.377  23.745  1.00 93.73           H
ATOM   4447  OG  SER A 292       0.797  -8.113  22.552  1.00 93.73           O
ATOM   4448  HG  SER A 292      -0.096  -8.099  22.101  1.00 93.73           H
ATOM   4449  HN  SER A 292       1.358 -11.862  23.401  1.00 93.73           H
ATOM   4450  N   THR A 293       3.816 -10.400  21.894  1.00 93.29           N
ATOM   4451  CA  THR A 293       5.139 -10.070  21.393  1.00 93.29           C
ATOM   4452  C   THR A 293       5.349 -10.674  20.003  1.00 93.29           C
ATOM   4453  O   THR A 293       5.824  -9.996  19.093  1.00 93.29           O
ATOM   4454  HA  THR A 293       5.206  -8.988  21.285  1.00 93.29           H
ATOM   4455  CB  THR A 293       6.167 -10.545  22.423  1.00 93.29           C
ATOM   4456  HB  THR A 293       6.050 -11.610  22.626  1.00 93.29           H
ATOM   4457  OG1 THR A 293       5.966  -9.681  23.537  1.00 93.29           O
ATOM   4458  HG1 THR A 293       5.354 -10.113  24.200  1.00 93.29           H
ATOM   4459  CG2 THR A 293       7.606 -10.264  21.987  1.00 93.29           C
ATOM   4460 1HG2 THR A 293       7.740  -9.191  21.849  1.00 93.29           H
ATOM   4461 2HG2 THR A 293       7.809 -10.779  21.048  1.00 93.29           H
ATOM   4462 3HG2 THR A 293       8.294 -10.620  22.753  1.00 93.29           H
ATOM   4463  HN  THR A 293       3.805 -10.930  22.742  1.00 93.29           H
ATOM   4464  N   ASN A 294       4.985 -11.942  19.882  1.00 94.56           N
ATOM   4465  CA  ASN A 294       5.198 -12.667  18.641  1.00 94.56           C
ATOM   4466  C   ASN A 294       4.330 -12.052  17.541  1.00 94.56           C
ATOM   4467  O   ASN A 294       4.746 -11.979  16.385  1.00 94.56           O
ATOM   4468  HA  ASN A 294       6.264 -12.572  18.433  1.00 94.56           H
ATOM   4469  CB  ASN A 294       4.803 -14.138  18.787  1.00 94.56           C
ATOM   4470 1HB  ASN A 294       3.824 -14.210  19.261  1.00 94.56           H
ATOM   4471 2HB  ASN A 294       4.714 -14.594  17.801  1.00 94.56           H
ATOM   4472  CG  ASN A 294       5.835 -14.903  19.618  1.00 94.56           C
ATOM   4473  OD1 ASN A 294       6.947 -14.452  19.842  1.00 94.56           O
ATOM   4474  ND2 ASN A 294       5.407 -16.082  20.060  1.00 94.56           N
ATOM   4475 1HD2 ASN A 294       4.483 -16.392  19.841  1.00 94.56           H
ATOM   4476 2HD2 ASN A 294       6.010 -16.657  20.613  1.00 94.56           H
ATOM   4477  HN  ASN A 294       4.553 -12.472  20.612  1.00 94.56           H
ATOM   4478  N   ILE A 295       3.141 -11.625  17.939  1.00 93.65           N
ATOM   4479  CA  ILE A 295       2.198 -11.049  16.995  1.00 93.65           C
ATOM   4480  C   ILE A 295       2.768  -9.740  16.445  1.00 93.65           C
ATOM   4481  O   ILE A 295       2.666  -9.467  15.250  1.00 93.65           O
ATOM   4482  HA  ILE A 295       2.092 -11.753  16.169  1.00 93.65           H
ATOM   4483  CB  ILE A 295       0.819 -10.897  17.640  1.00 93.65           C
ATOM   4484  HB  ILE A 295       0.956 -10.514  18.651  1.00 93.65           H
ATOM   4485  CG1 ILE A 295       0.117 -12.251  17.760  1.00 93.65           C
ATOM   4486 1HG1 ILE A 295      -0.168 -12.605  16.769  1.00 93.65           H
ATOM   4487 2HG1 ILE A 295       0.807 -12.986  18.175  1.00 93.65           H
ATOM   4488  CG2 ILE A 295      -0.031  -9.876  16.882  1.00 93.65           C
ATOM   4489 1HG2 ILE A 295       0.469  -8.907  16.892  1.00 93.65           H
ATOM   4490 2HG2 ILE A 295      -0.162 -10.206  15.851  1.00 93.65           H
ATOM   4491 3HG2 ILE A 295      -1.006  -9.787  17.361  1.00 93.65           H
ATOM   4492  CD1 ILE A 295      -1.124 -12.148  18.648  1.00 93.65           C
ATOM   4493 1HD1 ILE A 295      -0.831 -11.817  19.645  1.00 93.65           H
ATOM   4494 2HD1 ILE A 295      -1.821 -11.430  18.217  1.00 93.65           H
ATOM   4495 3HD1 ILE A 295      -1.604 -13.125  18.717  1.00 93.65           H
ATOM   4496  HN  ILE A 295       2.819 -11.667  18.884  1.00 93.65           H
ATOM   4497  N   ASP A 296       3.356  -8.964  17.344  1.00 93.67           N
ATOM   4498  CA  ASP A 296       3.904  -7.671  16.973  1.00 93.67           C
ATOM   4499  C   ASP A 296       5.076  -7.875  16.011  1.00 93.67           C
ATOM   4500  O   ASP A 296       5.230  -7.127  15.047  1.00 93.67           O
ATOM   4501  HA  ASP A 296       3.076  -7.131  16.513  1.00 93.67           H
ATOM   4502  CB  ASP A 296       4.425  -6.920  18.201  1.00 93.67           C
ATOM   4503 1HB  ASP A 296       5.115  -7.557  18.754  1.00 93.67           H
ATOM   4504 2HB  ASP A 296       4.986  -6.042  17.883  1.00 93.67           H
ATOM   4505  CG  ASP A 296       3.273  -6.494  19.112  1.00 93.67           C
ATOM   4506  OD1 ASP A 296       2.138  -6.415  18.594  1.00 93.67           O
ATOM   4507  OD2 ASP A 296       3.553  -6.257  20.307  1.00 93.67           O
ATOM   4508  HN  ASP A 296       3.461  -9.207  18.309  1.00 93.67           H
ATOM   4509  N   ILE A 297       5.872  -8.891  16.307  1.00 94.30           N
ATOM   4510  CA  ILE A 297       6.994  -9.237  15.450  1.00 94.30           C
ATOM   4511  C   ILE A 297       6.471  -9.648  14.073  1.00 94.30           C
ATOM   4512  O   ILE A 297       7.005  -9.222  13.050  1.00 94.30           O
ATOM   4513  HA  ILE A 297       7.605  -8.341  15.335  1.00 94.30           H
ATOM   4514  CB  ILE A 297       7.871 -10.299  16.118  1.00 94.30           C
ATOM   4515  HB  ILE A 297       7.222 -11.091  16.492  1.00 94.30           H
ATOM   4516  CG1 ILE A 297       8.616  -9.718  17.321  1.00 94.30           C
ATOM   4517 1HG1 ILE A 297       9.355  -8.993  16.980  1.00 94.30           H
ATOM   4518 2HG1 ILE A 297       7.916  -9.182  17.962  1.00 94.30           H
ATOM   4519  CG2 ILE A 297       8.825 -10.937  15.106  1.00 94.30           C
ATOM   4520 1HG2 ILE A 297       8.248 -11.409  14.310  1.00 94.30           H
ATOM   4521 2HG2 ILE A 297       9.470 -10.169  14.680  1.00 94.30           H
ATOM   4522 3HG2 ILE A 297       9.436 -11.688  15.606  1.00 94.30           H
ATOM   4523  CD1 ILE A 297       9.308 -10.822  18.122  1.00 94.30           C
ATOM   4524 1HD1 ILE A 297       8.563 -11.532  18.482  1.00 94.30           H
ATOM   4525 2HD1 ILE A 297      10.024 -11.340  17.484  1.00 94.30           H
ATOM   4526 3HD1 ILE A 297       9.830 -10.382  18.972  1.00 94.30           H
ATOM   4527  HN  ILE A 297       5.761  -9.473  17.113  1.00 94.30           H
ATOM   4528  N   CYS A 298       5.433 -10.471  14.091  1.00 94.51           N
ATOM   4529  CA  CYS A 298       4.845 -10.961  12.856  1.00 94.51           C
ATOM   4530  C   CYS A 298       4.361  -9.758  12.043  1.00 94.51           C
ATOM   4531  O   CYS A 298       4.519  -9.724  10.824  1.00 94.51           O
ATOM   4532  HA  CYS A 298       5.632 -11.495  12.325  1.00 94.51           H
ATOM   4533  CB  CYS A 298       3.717 -11.959  13.123  1.00 94.51           C
ATOM   4534 1HB  CYS A 298       3.023 -11.548  13.857  1.00 94.51           H
ATOM   4535 2HB  CYS A 298       3.149 -12.132  12.209  1.00 94.51           H
ATOM   4536  SG  CYS A 298       4.410 -13.538  13.736  1.00 94.51           S
ATOM   4537  HG  CYS A 298       4.651 -13.113  14.973  1.00 94.51           H
ATOM   4538  HN  CYS A 298       4.995 -10.801  14.927  1.00 94.51           H
ATOM   4539  N   PHE A 299       3.782  -8.800  12.752  1.00 93.72           N
ATOM   4540  CA  PHE A 299       3.266  -7.602  12.111  1.00 93.72           C
ATOM   4541  C   PHE A 299       4.376  -6.856  11.367  1.00 93.72           C
ATOM   4542  O   PHE A 299       4.188  -6.431  10.229  1.00 93.72           O
ATOM   4543  HA  PHE A 299       2.504  -7.920  11.399  1.00 93.72           H
ATOM   4544  CB  PHE A 299       2.717  -6.702  13.219  1.00 93.72           C
ATOM   4545 1HB  PHE A 299       1.955  -7.250  13.774  1.00 93.72           H
ATOM   4546 2HB  PHE A 299       3.520  -6.475  13.920  1.00 93.72           H
ATOM   4547  CG  PHE A 299       2.114  -5.390  12.714  1.00 93.72           C
ATOM   4548  CD1 PHE A 299       2.870  -4.260  12.688  1.00 93.72           C
ATOM   4549  HD1 PHE A 299       3.906  -4.290  13.026  1.00 93.72           H
ATOM   4550  CD2 PHE A 299       0.821  -5.353  12.292  1.00 93.72           C
ATOM   4551  HD2 PHE A 299       0.215  -6.259  12.314  1.00 93.72           H
ATOM   4552  CE1 PHE A 299       2.311  -3.042  12.219  1.00 93.72           C
ATOM   4553  HE1 PHE A 299       2.917  -2.137  12.198  1.00 93.72           H
ATOM   4554  CE2 PHE A 299       0.262  -4.135  11.823  1.00 93.72           C
ATOM   4555  HE2 PHE A 299      -0.774  -4.106  11.485  1.00 93.72           H
ATOM   4556  CZ  PHE A 299       1.018  -3.005  11.797  1.00 93.72           C
ATOM   4557  HZ  PHE A 299       0.589  -2.071  11.437  1.00 93.72           H
ATOM   4558  HN  PHE A 299       3.664  -8.832  13.744  1.00 93.72           H
ATOM   4559  N   GLN A 300       5.508  -6.720  12.042  1.00 93.04           N
ATOM   4560  CA  GLN A 300       6.633  -5.995  11.477  1.00 93.04           C
ATOM   4561  C   GLN A 300       7.105  -6.668  10.187  1.00 93.04           C
ATOM   4562  O   GLN A 300       7.330  -5.999   9.180  1.00 93.04           O
ATOM   4563  HA  GLN A 300       6.253  -4.997  11.256  1.00 93.04           H
ATOM   4564  CB  GLN A 300       7.777  -5.884  12.487  1.00 93.04           C
ATOM   4565 1HB  GLN A 300       7.984  -6.864  12.917  1.00 93.04           H
ATOM   4566 2HB  GLN A 300       8.685  -5.559  11.980  1.00 93.04           H
ATOM   4567  CG  GLN A 300       7.429  -4.896  13.603  1.00 93.04           C
ATOM   4568 1HG  GLN A 300       7.182  -3.926  13.170  1.00 93.04           H
ATOM   4569 2HG  GLN A 300       6.543  -5.241  14.136  1.00 93.04           H
ATOM   4570  CD  GLN A 300       8.594  -4.742  14.582  1.00 93.04           C
ATOM   4571  OE1 GLN A 300       9.726  -5.099  14.301  1.00 93.04           O
ATOM   4572  NE2 GLN A 300       8.254  -4.193  15.745  1.00 93.04           N
ATOM   4573 1HE2 GLN A 300       7.306  -3.922  15.912  1.00 93.04           H
ATOM   4574 2HE2 GLN A 300       8.947  -4.051  16.452  1.00 93.04           H
ATOM   4575  HN  GLN A 300       5.663  -7.095  12.956  1.00 93.04           H
ATOM   4576  N   VAL A 301       7.240  -7.984  10.259  1.00 94.31           N
ATOM   4577  CA  VAL A 301       7.780  -8.744   9.144  1.00 94.31           C
ATOM   4578  C   VAL A 301       6.845  -8.609   7.941  1.00 94.31           C
ATOM   4579  O   VAL A 301       7.286  -8.274   6.842  1.00 94.31           O
ATOM   4580  HA  VAL A 301       8.747  -8.310   8.888  1.00 94.31           H
ATOM   4581  CB  VAL A 301       8.009 -10.197   9.563  1.00 94.31           C
ATOM   4582  HB  VAL A 301       7.069 -10.585   9.955  1.00 94.31           H
ATOM   4583  CG1 VAL A 301       8.408 -11.057   8.362  1.00 94.31           C
ATOM   4584 1HG1 VAL A 301       7.615 -11.030   7.616  1.00 94.31           H
ATOM   4585 2HG1 VAL A 301       9.330 -10.670   7.928  1.00 94.31           H
ATOM   4586 3HG1 VAL A 301       8.565 -12.086   8.688  1.00 94.31           H
ATOM   4587  CG2 VAL A 301       9.056 -10.289  10.675  1.00 94.31           C
ATOM   4588 1HG2 VAL A 301      10.000  -9.875  10.321  1.00 94.31           H
ATOM   4589 2HG2 VAL A 301       8.714  -9.725  11.543  1.00 94.31           H
ATOM   4590 3HG2 VAL A 301       9.199 -11.333  10.954  1.00 94.31           H
ATOM   4591  HN  VAL A 301       6.989  -8.529  11.059  1.00 94.31           H
ATOM   4592  N   THR A 302       5.571  -8.875   8.188  1.00 93.29           N
ATOM   4593  CA  THR A 302       4.592  -8.912   7.115  1.00 93.29           C
ATOM   4594  C   THR A 302       4.403  -7.516   6.518  1.00 93.29           C
ATOM   4595  O   THR A 302       4.157  -7.377   5.321  1.00 93.29           O
ATOM   4596  HA  THR A 302       4.977  -9.550   6.320  1.00 93.29           H
ATOM   4597  CB  THR A 302       3.301  -9.513   7.674  1.00 93.29           C
ATOM   4598  HB  THR A 302       2.529  -9.560   6.906  1.00 93.29           H
ATOM   4599  OG1 THR A 302       2.998  -8.698   8.803  1.00 93.29           O
ATOM   4600  HG1 THR A 302       3.368  -9.113   9.634  1.00 93.29           H
ATOM   4601  CG2 THR A 302       3.514 -10.908   8.268  1.00 93.29           C
ATOM   4602 1HG2 THR A 302       4.236 -10.849   9.081  1.00 93.29           H
ATOM   4603 2HG2 THR A 302       3.890 -11.578   7.495  1.00 93.29           H
ATOM   4604 3HG2 THR A 302       2.566 -11.288   8.649  1.00 93.29           H
ATOM   4605  HN  THR A 302       5.207  -9.064   9.100  1.00 93.29           H
ATOM   4606  N   GLN A 303       4.526  -6.517   7.380  1.00 91.88           N
ATOM   4607  CA  GLN A 303       4.409  -5.135   6.946  1.00 91.88           C
ATOM   4608  C   GLN A 303       5.525  -4.794   5.957  1.00 91.88           C
ATOM   4609  O   GLN A 303       5.281  -4.150   4.937  1.00 91.88           O
ATOM   4610  HA  GLN A 303       3.441  -5.068   6.449  1.00 91.88           H
ATOM   4611  CB  GLN A 303       4.426  -4.181   8.142  1.00 91.88           C
ATOM   4612 1HB  GLN A 303       3.578  -4.393   8.792  1.00 91.88           H
ATOM   4613 2HB  GLN A 303       5.328  -4.346   8.731  1.00 91.88           H
ATOM   4614  CG  GLN A 303       4.371  -2.723   7.681  1.00 91.88           C
ATOM   4615 1HG  GLN A 303       5.366  -2.396   7.378  1.00 91.88           H
ATOM   4616 2HG  GLN A 303       3.727  -2.639   6.806  1.00 91.88           H
ATOM   4617  CD  GLN A 303       3.848  -1.815   8.796  1.00 91.88           C
ATOM   4618  OE1 GLN A 303       4.397  -1.745   9.883  1.00 91.88           O
ATOM   4619  NE2 GLN A 303       2.759  -1.126   8.466  1.00 91.88           N
ATOM   4620 1HE2 GLN A 303       2.358  -1.230   7.556  1.00 91.88           H
ATOM   4621 2HE2 GLN A 303       2.341  -0.505   9.128  1.00 91.88           H
ATOM   4622  HN  GLN A 303       4.701  -6.639   8.357  1.00 91.88           H
ATOM   4623  N   THR A 304       6.727  -5.241   6.292  1.00 91.90           N
ATOM   4624  CA  THR A 304       7.885  -4.974   5.456  1.00 91.90           C
ATOM   4625  C   THR A 304       7.705  -5.613   4.077  1.00 91.90           C
ATOM   4626  O   THR A 304       8.047  -5.011   3.061  1.00 91.90           O
ATOM   4627  HA  THR A 304       7.958  -3.898   5.302  1.00 91.90           H
ATOM   4628  CB  THR A 304       9.128  -5.470   6.197  1.00 91.90           C
ATOM   4629  HB  THR A 304       9.079  -6.546   6.364  1.00 91.90           H
ATOM   4630  OG1 THR A 304       9.173  -4.667   7.374  1.00 91.90           O
ATOM   4631  HG1 THR A 304       8.670  -5.115   8.113  1.00 91.90           H
ATOM   4632  CG2 THR A 304      10.425  -5.126   5.462  1.00 91.90           C
ATOM   4633 1HG2 THR A 304      10.506  -4.044   5.356  1.00 91.90           H
ATOM   4634 2HG2 THR A 304      10.416  -5.588   4.475  1.00 91.90           H
ATOM   4635 3HG2 THR A 304      11.276  -5.500   6.031  1.00 91.90           H
ATOM   4636  HN  THR A 304       6.915  -5.775   7.116  1.00 91.90           H
ATOM   4637  N   ILE A 305       7.169  -6.825   4.087  1.00 92.06           N
ATOM   4638  CA  ILE A 305       6.907  -7.537   2.848  1.00 92.06           C
ATOM   4639  C   ILE A 305       5.927  -6.728   1.997  1.00 92.06           C
ATOM   4640  O   ILE A 305       6.076  -6.649   0.778  1.00 92.06           O
ATOM   4641  HA  ILE A 305       7.851  -7.613   2.309  1.00 92.06           H
ATOM   4642  CB  ILE A 305       6.437  -8.964   3.139  1.00 92.06           C
ATOM   4643  HB  ILE A 305       5.626  -8.914   3.866  1.00 92.06           H
ATOM   4644  CG1 ILE A 305       7.558  -9.793   3.769  1.00 92.06           C
ATOM   4645 1HG1 ILE A 305       8.321 -10.007   3.021  1.00 92.06           H
ATOM   4646 2HG1 ILE A 305       8.039  -9.218   4.560  1.00 92.06           H
ATOM   4647  CG2 ILE A 305       5.874  -9.624   1.879  1.00 92.06           C
ATOM   4648 1HG2 ILE A 305       5.027  -9.044   1.512  1.00 92.06           H
ATOM   4649 2HG2 ILE A 305       6.648  -9.661   1.112  1.00 92.06           H
ATOM   4650 3HG2 ILE A 305       5.547 -10.637   2.114  1.00 92.06           H
ATOM   4651  CD1 ILE A 305       7.015 -11.104   4.341  1.00 92.06           C
ATOM   4652 1HD1 ILE A 305       6.269 -10.885   5.106  1.00 92.06           H
ATOM   4653 2HD1 ILE A 305       6.556 -11.686   3.543  1.00 92.06           H
ATOM   4654 3HD1 ILE A 305       7.832 -11.674   4.783  1.00 92.06           H
ATOM   4655  HN  ILE A 305       6.915  -7.317   4.919  1.00 92.06           H
ATOM   4656  N   ALA A 306       4.946  -6.148   2.672  1.00 89.35           N
ATOM   4657  CA  ALA A 306       3.916  -5.384   1.988  1.00 89.35           C
ATOM   4658  C   ALA A 306       4.555  -4.175   1.302  1.00 89.35           C
ATOM   4659  O   ALA A 306       4.120  -3.765   0.227  1.00 89.35           O
ATOM   4660  HA  ALA A 306       3.472  -6.029   1.230  1.00 89.35           H
ATOM   4661  CB  ALA A 306       2.831  -4.980   2.988  1.00 89.35           C
ATOM   4662 1HB  ALA A 306       2.388  -5.875   3.425  1.00 89.35           H
ATOM   4663 2HB  ALA A 306       3.272  -4.370   3.776  1.00 89.35           H
ATOM   4664 3HB  ALA A 306       2.059  -4.407   2.474  1.00 89.35           H
ATOM   4665  HN  ALA A 306       4.848  -6.193   3.666  1.00 89.35           H
ATOM   4666  N   PHE A 307       5.578  -3.638   1.951  1.00 89.57           N
ATOM   4667  CA  PHE A 307       6.237  -2.444   1.452  1.00 89.57           C
ATOM   4668  C   PHE A 307       7.034  -2.747   0.181  1.00 89.57           C
ATOM   4669  O   PHE A 307       7.102  -1.919  -0.726  1.00 89.57           O
ATOM   4670  HA  PHE A 307       5.459  -1.715   1.225  1.00 89.57           H
ATOM   4671  CB  PHE A 307       7.202  -1.976   2.544  1.00 89.57           C
ATOM   4672 1HB  PHE A 307       7.825  -2.816   2.848  1.00 89.57           H
ATOM   4673 2HB  PHE A 307       7.867  -1.219   2.127  1.00 89.57           H
ATOM   4674  CG  PHE A 307       6.509  -1.399   3.780  1.00 89.57           C
ATOM   4675  CD1 PHE A 307       5.152  -1.405   3.864  1.00 89.57           C
ATOM   4676  HD1 PHE A 307       4.557  -1.821   3.050  1.00 89.57           H
ATOM   4677  CD2 PHE A 307       7.251  -0.880   4.795  1.00 89.57           C
ATOM   4678  HD2 PHE A 307       8.338  -0.875   4.728  1.00 89.57           H
ATOM   4679  CE1 PHE A 307       4.509  -0.870   5.011  1.00 89.57           C
ATOM   4680  HE1 PHE A 307       3.421  -0.875   5.079  1.00 89.57           H
ATOM   4681  CE2 PHE A 307       6.608  -0.345   5.943  1.00 89.57           C
ATOM   4682  HE2 PHE A 307       7.202   0.071   6.756  1.00 89.57           H
ATOM   4683  CZ  PHE A 307       5.250  -0.351   6.026  1.00 89.57           C
ATOM   4684  HZ  PHE A 307       4.757   0.060   6.907  1.00 89.57           H
ATOM   4685  HN  PHE A 307       5.955  -4.005   2.801  1.00 89.57           H
ATOM   4686  N   PHE A 308       7.615  -3.937   0.155  1.00 89.89           N
ATOM   4687  CA  PHE A 308       8.393  -4.365  -0.995  1.00 89.89           C
ATOM   4688  C   PHE A 308       7.537  -4.375  -2.263  1.00 89.89           C
ATOM   4689  O   PHE A 308       8.064  -4.303  -3.372  1.00 89.89           O
ATOM   4690  HA  PHE A 308       9.210  -3.654  -1.115  1.00 89.89           H
ATOM   4691  CB  PHE A 308       8.872  -5.790  -0.706  1.00 89.89           C
ATOM   4692 1HB  PHE A 308       8.175  -6.263  -0.014  1.00 89.89           H
ATOM   4693 2HB  PHE A 308       8.844  -6.366  -1.631  1.00 89.89           H
ATOM   4694  CG  PHE A 308      10.282  -5.865  -0.117  1.00 89.89           C
ATOM   4695  CD1 PHE A 308      11.365  -5.719  -0.926  1.00 89.89           C
ATOM   4696  HD1 PHE A 308      11.229  -5.549  -1.994  1.00 89.89           H
ATOM   4697  CD2 PHE A 308      10.452  -6.078   1.215  1.00 89.89           C
ATOM   4698  HD2 PHE A 308       9.584  -6.195   1.864  1.00 89.89           H
ATOM   4699  CE1 PHE A 308      12.674  -5.789  -0.380  1.00 89.89           C
ATOM   4700  HE1 PHE A 308      13.542  -5.673  -1.029  1.00 89.89           H
ATOM   4701  CE2 PHE A 308      11.761  -6.148   1.762  1.00 89.89           C
ATOM   4702  HE2 PHE A 308      11.897  -6.318   2.830  1.00 89.89           H
ATOM   4703  CZ  PHE A 308      12.844  -6.002   0.952  1.00 89.89           C
ATOM   4704  HZ  PHE A 308      13.849  -6.056   1.372  1.00 89.89           H
ATOM   4705  HN  PHE A 308       7.562  -4.602   0.901  1.00 89.89           H
ATOM   4706  N   HIS A 309       6.232  -4.464  -2.056  1.00 86.34           N
ATOM   4707  CA  HIS A 309       5.300  -4.514  -3.170  1.00 86.34           C
ATOM   4708  C   HIS A 309       5.437  -3.243  -4.011  1.00 86.34           C
ATOM   4709  O   HIS A 309       5.320  -3.288  -5.234  1.00 86.34           O
ATOM   4710  HA  HIS A 309       5.583  -5.373  -3.777  1.00 86.34           H
ATOM   4711  CB  HIS A 309       3.871  -4.745  -2.673  1.00 86.34           C
ATOM   4712 1HB  HIS A 309       3.861  -5.618  -2.022  1.00 86.34           H
ATOM   4713 2HB  HIS A 309       3.566  -3.892  -2.067  1.00 86.34           H
ATOM   4714  CG  HIS A 309       2.862  -4.947  -3.778  1.00 86.34           C
ATOM   4715  ND1 HIS A 309       2.109  -3.911  -4.304  1.00 86.34           N
ATOM   4716  HD1 HIS A 309       2.151  -2.954  -4.018  1.00 86.34           H
ATOM   4717  CD2 HIS A 309       2.490  -6.073  -4.451  1.00 86.34           C
ATOM   4718  HD2 HIS A 309       2.889  -7.074  -4.287  1.00 86.34           H
ATOM   4719  CE1 HIS A 309       1.322  -4.404  -5.249  1.00 86.34           C
ATOM   4720  HE1 HIS A 309       0.610  -3.838  -5.850  1.00 86.34           H
ATOM   4721  NE2 HIS A 309       1.560  -5.744  -5.338  1.00 86.34           N
ATOM   4722  HN  HIS A 309       5.810  -4.503  -1.150  1.00 86.34           H
ATOM   4723  N   SER A 310       5.682  -2.138  -3.320  1.00 84.31           N
ATOM   4724  CA  SER A 310       5.786  -0.849  -3.983  1.00 84.31           C
ATOM   4725  C   SER A 310       7.016  -0.826  -4.893  1.00 84.31           C
ATOM   4726  O   SER A 310       7.094  -0.018  -5.816  1.00 84.31           O
ATOM   4727  HA  SER A 310       4.873  -0.753  -4.571  1.00 84.31           H
ATOM   4728  CB  SER A 310       5.859   0.289  -2.964  1.00 84.31           C
ATOM   4729 1HB  SER A 310       6.646   0.078  -2.240  1.00 84.31           H
ATOM   4730 2HB  SER A 310       6.133   1.214  -3.472  1.00 84.31           H
ATOM   4731  OG  SER A 310       4.622   0.473  -2.279  1.00 84.31           O
ATOM   4732  HG  SER A 310       3.983   0.979  -2.858  1.00 84.31           H
ATOM   4733  HN  SER A 310       5.809  -2.115  -2.329  1.00 84.31           H
ATOM   4734  N   CYS A 311       7.946  -1.724  -4.601  1.00 87.04           N
ATOM   4735  CA  CYS A 311       9.152  -1.841  -5.403  1.00 87.04           C
ATOM   4736  C   CYS A 311       8.842  -2.729  -6.609  1.00 87.04           C
ATOM   4737  O   CYS A 311       9.449  -2.579  -7.668  1.00 87.04           O
ATOM   4738  HA  CYS A 311       9.414  -0.832  -5.722  1.00 87.04           H
ATOM   4739  CB  CYS A 311      10.326  -2.380  -4.584  1.00 87.04           C
ATOM   4740 1HB  CYS A 311      10.084  -3.369  -4.193  1.00 87.04           H
ATOM   4741 2HB  CYS A 311      11.202  -2.495  -5.222  1.00 87.04           H
ATOM   4742  SG  CYS A 311      10.703  -1.239  -3.204  1.00 87.04           S
ATOM   4743  HG  CYS A 311      11.631  -2.006  -2.639  1.00 87.04           H
ATOM   4744  HN  CYS A 311       7.885  -2.362  -3.833  1.00 87.04           H
ATOM   4745  N   LEU A 312       7.896  -3.635  -6.409  1.00 86.83           N
ATOM   4746  CA  LEU A 312       7.598  -4.641  -7.415  1.00 86.83           C
ATOM   4747  C   LEU A 312       6.630  -4.055  -8.445  1.00 86.83           C
ATOM   4748  O   LEU A 312       6.589  -4.504  -9.589  1.00 86.83           O
ATOM   4749  HA  LEU A 312       8.533  -4.885  -7.920  1.00 86.83           H
ATOM   4750  CB  LEU A 312       7.092  -5.925  -6.755  1.00 86.83           C
ATOM   4751 1HB  LEU A 312       6.217  -5.680  -6.153  1.00 86.83           H
ATOM   4752 2HB  LEU A 312       6.758  -6.605  -7.539  1.00 86.83           H
ATOM   4753  CG  LEU A 312       8.096  -6.665  -5.869  1.00 86.83           C
ATOM   4754  HG  LEU A 312       8.437  -5.979  -5.094  1.00 86.83           H
ATOM   4755  CD1 LEU A 312       7.435  -7.851  -5.164  1.00 86.83           C
ATOM   4756 1HD1 LEU A 312       6.616  -7.492  -4.540  1.00 86.83           H
ATOM   4757 2HD1 LEU A 312       7.047  -8.546  -5.908  1.00 86.83           H
ATOM   4758 3HD1 LEU A 312       8.170  -8.359  -4.541  1.00 86.83           H
ATOM   4759  CD2 LEU A 312       9.327  -7.089  -6.672  1.00 86.83           C
ATOM   4760 1HD2 LEU A 312       9.022  -7.751  -7.482  1.00 86.83           H
ATOM   4761 2HD2 LEU A 312       9.812  -6.206  -7.087  1.00 86.83           H
ATOM   4762 3HD2 LEU A 312      10.024  -7.613  -6.018  1.00 86.83           H
ATOM   4763  HN  LEU A 312       7.339  -3.689  -5.580  1.00 86.83           H
ATOM   4764  N   ASN A 313       5.874  -3.062  -8.001  1.00 78.98           N
ATOM   4765  CA  ASN A 313       4.848  -2.469  -8.842  1.00 78.98           C
ATOM   4766  C   ASN A 313       5.455  -2.100 -10.197  1.00 78.98           C
ATOM   4767  O   ASN A 313       4.911  -2.453 -11.242  1.00 78.98           O
ATOM   4768  HA  ASN A 313       4.072  -3.230  -8.926  1.00 78.98           H
ATOM   4769  CB  ASN A 313       4.288  -1.193  -8.211  1.00 78.98           C
ATOM   4770 1HB  ASN A 313       5.084  -0.662  -7.688  1.00 78.98           H
ATOM   4771 2HB  ASN A 313       3.921  -0.527  -8.992  1.00 78.98           H
ATOM   4772  CG  ASN A 313       3.156  -1.514  -7.234  1.00 78.98           C
ATOM   4773  OD1 ASN A 313       2.608  -2.605  -7.215  1.00 78.98           O
ATOM   4774  ND2 ASN A 313       2.836  -0.508  -6.426  1.00 78.98           N
ATOM   4775 1HD2 ASN A 313       3.325   0.362  -6.493  1.00 78.98           H
ATOM   4776 2HD2 ASN A 313       2.106  -0.621  -5.751  1.00 78.98           H
ATOM   4777  HN  ASN A 313       5.954  -2.664  -7.087  1.00 78.98           H
ATOM   4778  N   PRO A 314       6.589  -1.386 -10.205  1.00 78.88           N
ATOM   4779  CA  PRO A 314       7.256  -1.043 -11.463  1.00 78.88           C
ATOM   4780  C   PRO A 314       7.513  -2.265 -12.331  1.00 78.88           C
ATOM   4781  O   PRO A 314       7.184  -2.269 -13.516  1.00 78.88           O
ATOM   4782  HA  PRO A 314       6.615  -0.397 -12.063  1.00 78.88           H
ATOM   4783  CB  PRO A 314       8.560  -0.382 -11.013  1.00 78.88           C
ATOM   4784 1HB  PRO A 314       9.371  -1.106 -10.933  1.00 78.88           H
ATOM   4785 2HB  PRO A 314       8.886   0.383 -11.718  1.00 78.88           H
ATOM   4786  CG  PRO A 314       8.203   0.216  -9.658  1.00 78.88           C
ATOM   4787 1HG  PRO A 314       9.091   0.411  -9.055  1.00 78.88           H
ATOM   4788 2HG  PRO A 314       7.687   1.171  -9.760  1.00 78.88           H
ATOM   4789  CD  PRO A 314       7.315  -0.851  -9.039  1.00 78.88           C
ATOM   4790 1HD  PRO A 314       7.899  -1.625  -8.541  1.00 78.88           H
ATOM   4791 2HD  PRO A 314       6.642  -0.433  -8.291  1.00 78.88           H
ATOM   4792  N   VAL A 315       8.099  -3.278 -11.711  1.00 77.45           N
ATOM   4793  CA  VAL A 315       8.536  -4.453 -12.447  1.00 77.45           C
ATOM   4794  C   VAL A 315       7.321  -5.134 -13.080  1.00 77.45           C
ATOM   4795  O   VAL A 315       7.346  -5.481 -14.260  1.00 77.45           O
ATOM   4796  HA  VAL A 315       9.203  -4.115 -13.240  1.00 77.45           H
ATOM   4797  CB  VAL A 315       9.329  -5.382 -11.525  1.00 77.45           C
ATOM   4798  HB  VAL A 315       8.652  -5.745 -10.752  1.00 77.45           H
ATOM   4799  CG1 VAL A 315       9.859  -6.595 -12.293  1.00 77.45           C
ATOM   4800 1HG1 VAL A 315       9.022  -7.152 -12.715  1.00 77.45           H
ATOM   4801 2HG1 VAL A 315      10.513  -6.258 -13.097  1.00 77.45           H
ATOM   4802 3HG1 VAL A 315      10.418  -7.239 -11.615  1.00 77.45           H
ATOM   4803  CG2 VAL A 315      10.468  -4.629 -10.836  1.00 77.45           C
ATOM   4804 1HG2 VAL A 315      11.144  -4.224 -11.589  1.00 77.45           H
ATOM   4805 2HG2 VAL A 315      10.057  -3.814 -10.240  1.00 77.45           H
ATOM   4806 3HG2 VAL A 315      11.015  -5.313 -10.187  1.00 77.45           H
ATOM   4807  HN  VAL A 315       8.276  -3.306 -10.727  1.00 77.45           H
ATOM   4808  N   LEU A 316       6.288  -5.304 -12.269  1.00 75.72           N
ATOM   4809  CA  LEU A 316       5.177  -6.163 -12.642  1.00 75.72           C
ATOM   4810  C   LEU A 316       4.451  -5.558 -13.845  1.00 75.72           C
ATOM   4811  O   LEU A 316       4.225  -6.238 -14.844  1.00 75.72           O
ATOM   4812  HA  LEU A 316       5.594  -7.126 -12.938  1.00 75.72           H
ATOM   4813  CB  LEU A 316       4.267  -6.415 -11.438  1.00 75.72           C
ATOM   4814 1HB  LEU A 316       3.965  -5.452 -11.028  1.00 75.72           H
ATOM   4815 2HB  LEU A 316       3.362  -6.910 -11.789  1.00 75.72           H
ATOM   4816  CG  LEU A 316       4.868  -7.254 -10.307  1.00 75.72           C
ATOM   4817  HG  LEU A 316       5.795  -6.779  -9.986  1.00 75.72           H
ATOM   4818  CD1 LEU A 316       3.934  -7.289  -9.096  1.00 75.72           C
ATOM   4819 1HD1 LEU A 316       3.773  -6.275  -8.731  1.00 75.72           H
ATOM   4820 2HD1 LEU A 316       2.979  -7.727  -9.386  1.00 75.72           H
ATOM   4821 3HD1 LEU A 316       4.385  -7.892  -8.307  1.00 75.72           H
ATOM   4822  CD2 LEU A 316       5.225  -8.659 -10.797  1.00 75.72           C
ATOM   4823 1HD2 LEU A 316       4.326  -9.156 -11.162  1.00 75.72           H
ATOM   4824 2HD2 LEU A 316       5.954  -8.587 -11.604  1.00 75.72           H
ATOM   4825 3HD2 LEU A 316       5.650  -9.233  -9.974  1.00 75.72           H
ATOM   4826  HN  LEU A 316       6.202  -4.867 -11.373  1.00 75.72           H
ATOM   4827  N   TYR A 317       4.106  -4.286 -13.709  1.00 69.85           N
ATOM   4828  CA  TYR A 317       3.136  -3.674 -14.602  1.00 69.85           C
ATOM   4829  C   TYR A 317       3.827  -3.041 -15.811  1.00 69.85           C
ATOM   4830  O   TYR A 317       3.199  -2.824 -16.846  1.00 69.85           O
ATOM   4831  HA  TYR A 317       2.458  -4.455 -14.948  1.00 69.85           H
ATOM   4832  CB  TYR A 317       2.449  -2.576 -13.788  1.00 69.85           C
ATOM   4833 1HB  TYR A 317       3.211  -1.948 -13.328  1.00 69.85           H
ATOM   4834 2HB  TYR A 317       1.879  -1.940 -14.465  1.00 69.85           H
ATOM   4835  CG  TYR A 317       1.514  -3.102 -12.697  1.00 69.85           C
ATOM   4836  CD1 TYR A 317       0.290  -3.639 -13.038  1.00 69.85           C
ATOM   4837  HD1 TYR A 317      -0.012  -3.689 -14.084  1.00 69.85           H
ATOM   4838  CD2 TYR A 317       1.896  -3.039 -11.373  1.00 69.85           C
ATOM   4839  HD2 TYR A 317       2.863  -2.615 -11.104  1.00 69.85           H
ATOM   4840  CE1 TYR A 317      -0.590  -4.134 -12.011  1.00 69.85           C
ATOM   4841  HE1 TYR A 317      -1.560  -4.561 -12.266  1.00 69.85           H
ATOM   4842  CE2 TYR A 317       1.016  -3.534 -10.346  1.00 69.85           C
ATOM   4843  HE2 TYR A 317       1.305  -3.491  -9.295  1.00 69.85           H
ATOM   4844  CZ  TYR A 317      -0.183  -4.057 -10.715  1.00 69.85           C
ATOM   4845  OH  TYR A 317      -1.014  -4.525  -9.745  1.00 69.85           O
ATOM   4846  HH  TYR A 317      -0.511  -4.635  -8.888  1.00 69.85           H
ATOM   4847  HN  TYR A 317       4.476  -3.678 -13.007  1.00 69.85           H
ATOM   4848  N   VAL A 318       5.111  -2.761 -15.639  1.00 69.53           N
ATOM   4849  CA  VAL A 318       5.802  -1.843 -16.528  1.00 69.53           C
ATOM   4850  C   VAL A 318       6.792  -2.625 -17.393  1.00 69.53           C
ATOM   4851  O   VAL A 318       6.674  -2.641 -18.617  1.00 69.53           O
ATOM   4852  HA  VAL A 318       5.054  -1.386 -17.176  1.00 69.53           H
ATOM   4853  CB  VAL A 318       6.468  -0.730 -15.716  1.00 69.53           C
ATOM   4854  HB  VAL A 318       7.369  -1.141 -15.260  1.00 69.53           H
ATOM   4855  CG1 VAL A 318       6.886   0.433 -16.618  1.00 69.53           C
ATOM   4856 1HG1 VAL A 318       7.593   0.075 -17.367  1.00 69.53           H
ATOM   4857 2HG1 VAL A 318       6.006   0.841 -17.115  1.00 69.53           H
ATOM   4858 3HG1 VAL A 318       7.356   1.210 -16.015  1.00 69.53           H
ATOM   4859  CG2 VAL A 318       5.550  -0.248 -14.591  1.00 69.53           C
ATOM   4860 1HG2 VAL A 318       4.623   0.137 -15.017  1.00 69.53           H
ATOM   4861 2HG2 VAL A 318       5.324  -1.080 -13.924  1.00 69.53           H
ATOM   4862 3HG2 VAL A 318       6.047   0.543 -14.029  1.00 69.53           H
ATOM   4863  HN  VAL A 318       5.675  -3.150 -14.911  1.00 69.53           H
ATOM   4864  N   PHE A 319       7.746  -3.255 -16.723  1.00 67.16           N
ATOM   4865  CA  PHE A 319       8.819  -3.944 -17.419  1.00 67.16           C
ATOM   4866  C   PHE A 319       8.309  -5.223 -18.085  1.00 67.16           C
ATOM   4867  O   PHE A 319       8.962  -5.768 -18.973  1.00 67.16           O
ATOM   4868  HA  PHE A 319       9.198  -3.265 -18.182  1.00 67.16           H
ATOM   4869  CB  PHE A 319       9.868  -4.315 -16.368  1.00 67.16           C
ATOM   4870 1HB  PHE A 319       9.365  -4.753 -15.506  1.00 67.16           H
ATOM   4871 2HB  PHE A 319      10.523  -5.082 -16.779  1.00 67.16           H
ATOM   4872  CG  PHE A 319      10.721  -3.135 -15.897  1.00 67.16           C
ATOM   4873  CD1 PHE A 319      11.765  -2.705 -16.655  1.00 67.16           C
ATOM   4874  HD1 PHE A 319      11.994  -3.202 -17.598  1.00 67.16           H
ATOM   4875  CD2 PHE A 319      10.435  -2.516 -14.720  1.00 67.16           C
ATOM   4876  HD2 PHE A 319       9.598  -2.860 -14.113  1.00 67.16           H
ATOM   4877  CE1 PHE A 319      12.557  -1.611 -16.218  1.00 67.16           C
ATOM   4878  HE1 PHE A 319      13.394  -1.267 -16.826  1.00 67.16           H
ATOM   4879  CE2 PHE A 319      11.227  -1.421 -14.284  1.00 67.16           C
ATOM   4880  HE2 PHE A 319      10.998  -0.925 -13.340  1.00 67.16           H
ATOM   4881  CZ  PHE A 319      12.271  -0.991 -15.042  1.00 67.16           C
ATOM   4882  HZ  PHE A 319      12.879  -0.151 -14.706  1.00 67.16           H
ATOM   4883  HN  PHE A 319       7.793  -3.299 -15.725  1.00 67.16           H
ATOM   4884  N   VAL A 320       7.145  -5.664 -17.631  1.00 66.70           N
ATOM   4885  CA  VAL A 320       6.493  -6.814 -18.235  1.00 66.70           C
ATOM   4886  C   VAL A 320       5.868  -6.399 -19.569  1.00 66.70           C
ATOM   4887  O   VAL A 320       5.632  -7.239 -20.436  1.00 66.70           O
ATOM   4888  HA  VAL A 320       7.261  -7.565 -18.426  1.00 66.70           H
ATOM   4889  CB  VAL A 320       5.478  -7.413 -17.260  1.00 66.70           C
ATOM   4890  HB  VAL A 320       4.725  -6.653 -17.052  1.00 66.70           H
ATOM   4891  CG1 VAL A 320       4.770  -8.621 -17.877  1.00 66.70           C
ATOM   4892 1HG1 VAL A 320       4.246  -8.311 -18.781  1.00 66.70           H
ATOM   4893 2HG1 VAL A 320       5.507  -9.384 -18.128  1.00 66.70           H
ATOM   4894 3HG1 VAL A 320       4.054  -9.027 -17.163  1.00 66.70           H
ATOM   4895  CG2 VAL A 320       6.146  -7.787 -15.935  1.00 66.70           C
ATOM   4896 1HG2 VAL A 320       6.930  -8.522 -16.118  1.00 66.70           H
ATOM   4897 2HG2 VAL A 320       6.581  -6.896 -15.483  1.00 66.70           H
ATOM   4898 3HG2 VAL A 320       5.402  -8.210 -15.260  1.00 66.70           H
ATOM   4899  HN  VAL A 320       6.649  -5.251 -16.867  1.00 66.70           H
ATOM   4900  N   GLY A 321       5.618  -5.104 -19.690  1.00 65.40           N
ATOM   4901  CA  GLY A 321       5.022  -4.568 -20.902  1.00 65.40           C
ATOM   4902  C   GLY A 321       6.027  -4.573 -22.056  1.00 65.40           C
ATOM   4903  O   GLY A 321       7.117  -4.016 -21.937  1.00 65.40           O
ATOM   4904 1HA  GLY A 321       4.148  -5.159 -21.174  1.00 65.40           H
ATOM   4905 2HA  GLY A 321       4.675  -3.550 -20.722  1.00 65.40           H
ATOM   4906  HN  GLY A 321       5.815  -4.427 -18.981  1.00 65.40           H
ATOM   4907  N   GLU A 322       5.624  -5.207 -23.147  1.00 65.49           N
ATOM   4908  CA  GLU A 322       6.440  -5.223 -24.349  1.00 65.49           C
ATOM   4909  C   GLU A 322       6.653  -3.798 -24.864  1.00 65.49           C
ATOM   4910  O   GLU A 322       7.765  -3.430 -25.241  1.00 65.49           O
ATOM   4911  HA  GLU A 322       7.395  -5.653 -24.045  1.00 65.49           H
ATOM   4912  CB  GLU A 322       5.812  -6.108 -25.427  1.00 65.49           C
ATOM   4913 1HB  GLU A 322       4.738  -5.924 -25.473  1.00 65.49           H
ATOM   4914 2HB  GLU A 322       6.318  -5.943 -26.378  1.00 65.49           H
ATOM   4915  CG  GLU A 322       5.992  -7.590 -25.094  1.00 65.49           C
ATOM   4916 1HG  GLU A 322       7.043  -7.795 -24.888  1.00 65.49           H
ATOM   4917 2HG  GLU A 322       5.436  -7.833 -24.189  1.00 65.49           H
ATOM   4918  CD  GLU A 322       5.512  -8.473 -26.248  1.00 65.49           C
ATOM   4919  OE1 GLU A 322       5.822  -9.683 -26.203  1.00 65.49           O
ATOM   4920  OE2 GLU A 322       4.846  -7.919 -27.148  1.00 65.49           O
ATOM   4921  HN  GLU A 322       4.758  -5.704 -23.218  1.00 65.49           H
ATOM   4922  N   ARG A 323       5.571  -3.035 -24.863  1.00 63.58           N
ATOM   4923  CA  ARG A 323       5.622  -1.663 -25.341  1.00 63.58           C
ATOM   4924  C   ARG A 323       6.671  -0.868 -24.562  1.00 63.58           C
ATOM   4925  O   ARG A 323       7.487  -0.164 -25.154  1.00 63.58           O
ATOM   4926  HA  ARG A 323       5.893  -1.745 -26.394  1.00 63.58           H
ATOM   4927  CB  ARG A 323       4.261  -0.979 -25.196  1.00 63.58           C
ATOM   4928 1HB  ARG A 323       3.760  -1.345 -24.300  1.00 63.58           H
ATOM   4929 2HB  ARG A 323       4.402   0.094 -25.067  1.00 63.58           H
ATOM   4930  CG  ARG A 323       3.383  -1.239 -26.422  1.00 63.58           C
ATOM   4931 1HG  ARG A 323       3.945  -1.020 -27.330  1.00 63.58           H
ATOM   4932 2HG  ARG A 323       3.111  -2.294 -26.461  1.00 63.58           H
ATOM   4933  CD  ARG A 323       2.116  -0.382 -26.380  1.00 63.58           C
ATOM   4934 1HD  ARG A 323       1.563  -0.579 -25.462  1.00 63.58           H
ATOM   4935 2HD  ARG A 323       2.382   0.675 -26.372  1.00 63.58           H
ATOM   4936  NE  ARG A 323       1.266  -0.679 -27.555  1.00 63.58           N
ATOM   4937  HE  ARG A 323       1.605  -1.340 -28.224  1.00 63.58           H
ATOM   4938  CZ  ARG A 323       0.070  -0.117 -27.777  1.00 63.58           C
ATOM   4939  NH1 ARG A 323      -0.434   0.775 -26.914  1.00 63.58           N
ATOM   4940 1HH1 ARG A 323       0.083   1.027 -26.096  1.00 63.58           H
ATOM   4941 2HH1 ARG A 323      -1.327   1.190 -27.087  1.00 63.58           H
ATOM   4942  NH2 ARG A 323      -0.615  -0.461 -28.876  1.00 63.58           N
ATOM   4943 1HH2 ARG A 323      -1.509  -0.051 -29.057  1.00 63.58           H
ATOM   4944 2HH2 ARG A 323      -0.232  -1.128 -29.516  1.00 63.58           H
ATOM   4945  HN  ARG A 323       4.673  -3.338 -24.545  1.00 63.58           H
ATOM   4946  N   PHE A 324       6.615  -1.007 -23.246  1.00 65.63           N
ATOM   4947  CA  PHE A 324       7.489  -0.240 -22.374  1.00 65.63           C
ATOM   4948  C   PHE A 324       8.957  -0.597 -22.618  1.00 65.63           C
ATOM   4949  O   PHE A 324       9.817   0.282 -22.642  1.00 65.63           O
ATOM   4950  HA  PHE A 324       7.330   0.813 -22.603  1.00 65.63           H
ATOM   4951  CB  PHE A 324       7.119  -0.607 -20.935  1.00 65.63           C
ATOM   4952 1HB  PHE A 324       6.040  -0.512 -20.813  1.00 65.63           H
ATOM   4953 2HB  PHE A 324       7.369  -1.653 -20.762  1.00 65.63           H
ATOM   4954  CG  PHE A 324       7.815   0.251 -19.876  1.00 65.63           C
ATOM   4955  CD1 PHE A 324       8.966  -0.185 -19.298  1.00 65.63           C
ATOM   4956  HD1 PHE A 324       9.393  -1.145 -19.588  1.00 65.63           H
ATOM   4957  CD2 PHE A 324       7.283   1.449 -19.514  1.00 65.63           C
ATOM   4958  HD2 PHE A 324       6.360   1.798 -19.978  1.00 65.63           H
ATOM   4959  CE1 PHE A 324       9.612   0.611 -18.315  1.00 65.63           C
ATOM   4960  HE1 PHE A 324      10.535   0.262 -17.851  1.00 65.63           H
ATOM   4961  CE2 PHE A 324       7.929   2.245 -18.531  1.00 65.63           C
ATOM   4962  HE2 PHE A 324       7.502   3.205 -18.241  1.00 65.63           H
ATOM   4963  CZ  PHE A 324       9.080   1.809 -17.953  1.00 65.63           C
ATOM   4964  HZ  PHE A 324       9.576   2.420 -17.198  1.00 65.63           H
ATOM   4965  HN  PHE A 324       5.989  -1.629 -22.775  1.00 65.63           H
ATOM   4966  N   ARG A 325       9.198  -1.888 -22.792  1.00 69.02           N
ATOM   4967  CA  ARG A 325      10.538  -2.366 -23.087  1.00 69.02           C
ATOM   4968  C   ARG A 325      11.063  -1.716 -24.368  1.00 69.02           C
ATOM   4969  O   ARG A 325      12.228  -1.329 -24.440  1.00 69.02           O
ATOM   4970  HA  ARG A 325      11.135  -2.072 -22.224  1.00 69.02           H
ATOM   4971  CB  ARG A 325      10.556  -3.887 -23.251  1.00 69.02           C
ATOM   4972 1HB  ARG A 325       9.761  -4.193 -23.931  1.00 69.02           H
ATOM   4973 2HB  ARG A 325      11.499  -4.196 -23.703  1.00 69.02           H
ATOM   4974  CG  ARG A 325      10.377  -4.586 -21.902  1.00 69.02           C
ATOM   4975 1HG  ARG A 325      11.094  -4.187 -21.184  1.00 69.02           H
ATOM   4976 2HG  ARG A 325       9.382  -4.377 -21.509  1.00 69.02           H
ATOM   4977  CD  ARG A 325      10.571  -6.098 -22.038  1.00 69.02           C
ATOM   4978 1HD  ARG A 325       9.877  -6.496 -22.778  1.00 69.02           H
ATOM   4979 2HD  ARG A 325      11.578  -6.313 -22.395  1.00 69.02           H
ATOM   4980  NE  ARG A 325      10.347  -6.756 -20.731  1.00 69.02           N
ATOM   4981  HE  ARG A 325      10.014  -6.194 -19.974  1.00 69.02           H
ATOM   4982  CZ  ARG A 325      10.563  -8.058 -20.499  1.00 69.02           C
ATOM   4983  NH1 ARG A 325      11.009  -8.858 -21.477  1.00 69.02           N
ATOM   4984 1HH1 ARG A 325      11.184  -8.485 -22.388  1.00 69.02           H
ATOM   4985 2HH1 ARG A 325      11.168  -9.829 -21.295  1.00 69.02           H
ATOM   4986  NH2 ARG A 325      10.326  -8.548 -19.274  1.00 69.02           N
ATOM   4987 1HH2 ARG A 325      10.482  -9.517 -19.085  1.00 69.02           H
ATOM   4988 2HH2 ARG A 325       9.994  -7.944 -18.550  1.00 69.02           H
ATOM   4989  HN  ARG A 325       8.498  -2.600 -22.735  1.00 69.02           H
ATOM   4990  N   ARG A 326      10.178  -1.615 -25.349  1.00 70.37           N
ATOM   4991  CA  ARG A 326      10.515  -0.950 -26.596  1.00 70.37           C
ATOM   4992  C   ARG A 326      10.825   0.527 -26.343  1.00 70.37           C
ATOM   4993  O   ARG A 326      11.828   1.046 -26.830  1.00 70.37           O
ATOM   4994  HA  ARG A 326      11.394  -1.478 -26.965  1.00 70.37           H
ATOM   4995  CB  ARG A 326       9.369  -1.058 -27.605  1.00 70.37           C
ATOM   4996 1HB  ARG A 326       8.418  -0.896 -27.098  1.00 70.37           H
ATOM   4997 2HB  ARG A 326       9.467  -0.275 -28.357  1.00 70.37           H
ATOM   4998  CG  ARG A 326       9.365  -2.428 -28.285  1.00 70.37           C
ATOM   4999 1HG  ARG A 326      10.302  -2.575 -28.821  1.00 70.37           H
ATOM   5000 2HG  ARG A 326       9.303  -3.212 -27.531  1.00 70.37           H
ATOM   5001  CD  ARG A 326       8.190  -2.554 -29.257  1.00 70.37           C
ATOM   5002 1HD  ARG A 326       7.254  -2.347 -28.738  1.00 70.37           H
ATOM   5003 2HD  ARG A 326       8.284  -1.814 -30.052  1.00 70.37           H
ATOM   5004  NE  ARG A 326       8.156  -3.915 -29.837  1.00 70.37           N
ATOM   5005  HE  ARG A 326       8.327  -4.689 -29.227  1.00 70.37           H
ATOM   5006  CZ  ARG A 326       7.911  -4.176 -31.128  1.00 70.37           C
ATOM   5007  NH1 ARG A 326       7.675  -3.178 -31.991  1.00 70.37           N
ATOM   5008 1HH1 ARG A 326       7.681  -2.230 -31.672  1.00 70.37           H
ATOM   5009 2HH1 ARG A 326       7.493  -3.381 -32.953  1.00 70.37           H
ATOM   5010  NH2 ARG A 326       7.905  -5.450 -31.544  1.00 70.37           N
ATOM   5011 1HH2 ARG A 326       7.724  -5.662 -32.504  1.00 70.37           H
ATOM   5012 2HH2 ARG A 326       8.082  -6.189 -30.894  1.00 70.37           H
ATOM   5013  HN  ARG A 326       9.247  -1.978 -25.302  1.00 70.37           H
ATOM   5014  N   ASP A 327       9.945   1.161 -25.582  1.00 69.23           N
ATOM   5015  CA  ASP A 327      10.036   2.596 -25.371  1.00 69.23           C
ATOM   5016  C   ASP A 327      11.245   2.901 -24.484  1.00 69.23           C
ATOM   5017  O   ASP A 327      11.941   3.893 -24.696  1.00 69.23           O
ATOM   5018  HA  ASP A 327      10.131   3.027 -26.367  1.00 69.23           H
ATOM   5019  CB  ASP A 327       8.787   3.129 -24.667  1.00 69.23           C
ATOM   5020 1HB  ASP A 327       8.590   2.539 -23.772  1.00 69.23           H
ATOM   5021 2HB  ASP A 327       8.959   4.155 -24.341  1.00 69.23           H
ATOM   5022  CG  ASP A 327       7.572   3.080 -25.595  1.00 69.23           C
ATOM   5023  OD1 ASP A 327       7.797   3.043 -26.824  1.00 69.23           O
ATOM   5024  OD2 ASP A 327       6.444   3.081 -25.054  1.00 69.23           O
ATOM   5025  HN  ASP A 327       9.183   0.713 -25.116  1.00 69.23           H
ATOM   5026  N   LEU A 328      11.458   2.029 -23.509  1.00 69.63           N
ATOM   5027  CA  LEU A 328      12.635   2.126 -22.662  1.00 69.63           C
ATOM   5028  C   LEU A 328      13.889   2.126 -23.538  1.00 69.63           C
ATOM   5029  O   LEU A 328      14.752   2.991 -23.393  1.00 69.63           O
ATOM   5030  HA  LEU A 328      12.581   3.080 -22.136  1.00 69.63           H
ATOM   5031  CB  LEU A 328      12.624   1.023 -21.602  1.00 69.63           C
ATOM   5032 1HB  LEU A 328      11.686   1.086 -21.050  1.00 69.63           H
ATOM   5033 2HB  LEU A 328      12.632   0.059 -22.109  1.00 69.63           H
ATOM   5034  CG  LEU A 328      13.777   1.049 -20.596  1.00 69.63           C
ATOM   5035  HG  LEU A 328      14.674   1.390 -21.114  1.00 69.63           H
ATOM   5036  CD1 LEU A 328      13.500   2.045 -19.469  1.00 69.63           C
ATOM   5037 1HD1 LEU A 328      13.379   3.044 -19.888  1.00 69.63           H
ATOM   5038 2HD1 LEU A 328      12.587   1.757 -18.947  1.00 69.63           H
ATOM   5039 3HD1 LEU A 328      14.335   2.043 -18.768  1.00 69.63           H
ATOM   5040  CD2 LEU A 328      14.070  -0.355 -20.062  1.00 69.63           C
ATOM   5041 1HD2 LEU A 328      13.182  -0.747 -19.566  1.00 69.63           H
ATOM   5042 2HD2 LEU A 328      14.343  -1.009 -20.890  1.00 69.63           H
ATOM   5043 3HD2 LEU A 328      14.893  -0.308 -19.350  1.00 69.63           H
ATOM   5044  HN  LEU A 328      10.845   1.269 -23.294  1.00 69.63           H
ATOM   5045  N   VAL A 329      13.952   1.145 -24.426  1.00 73.13           N
ATOM   5046  CA  VAL A 329      15.110   0.990 -25.289  1.00 73.13           C
ATOM   5047  C   VAL A 329      15.233   2.215 -26.196  1.00 73.13           C
ATOM   5048  O   VAL A 329      16.340   2.643 -26.521  1.00 73.13           O
ATOM   5049  HA  VAL A 329      15.992   0.936 -24.650  1.00 73.13           H
ATOM   5050  CB  VAL A 329      15.010  -0.323 -26.069  1.00 73.13           C
ATOM   5051  HB  VAL A 329      14.031  -0.355 -26.546  1.00 73.13           H
ATOM   5052  CG1 VAL A 329      16.071  -0.391 -27.168  1.00 73.13           C
ATOM   5053 1HG1 VAL A 329      15.930   0.439 -27.861  1.00 73.13           H
ATOM   5054 2HG1 VAL A 329      17.063  -0.325 -26.720  1.00 73.13           H
ATOM   5055 3HG1 VAL A 329      15.978  -1.334 -27.707  1.00 73.13           H
ATOM   5056  CG2 VAL A 329      15.115  -1.527 -25.130  1.00 73.13           C
ATOM   5057 1HG2 VAL A 329      16.073  -1.501 -24.612  1.00 73.13           H
ATOM   5058 2HG2 VAL A 329      14.306  -1.491 -24.401  1.00 73.13           H
ATOM   5059 3HG2 VAL A 329      15.041  -2.447 -25.710  1.00 73.13           H
ATOM   5060  HN  VAL A 329      13.230   0.466 -24.561  1.00 73.13           H
ATOM   5061  N   LYS A 330      14.081   2.746 -26.580  1.00 70.83           N
[truncated: 117,320 more chars]
