# Supplementary material for: Noncanonical roles of chemokine regions in CCR9 activation revealed by structural modeling and mutational mapping
Source: Nat Commun. 2025 Aug 18;16:7695. doi: 10.1038/s41467-025-62321-9 (PMC12361432; doi:10.1038/s41467-025-62321-9)
Supplement: Supplementary file 4 — Supplementary Data 2 [file 41467_2025_62321_MOESM4_ESM.zip › CCR9_CCL25_rnk237.pdb]

SSBOND   1 CYS A  119    CYS A  198 
SSBOND   2 CYS A  289    CYS A   38 
SSBOND   3 CYS B    7    CYS B   35 
SSBOND   4 CYS B    8    CYS B   52 
ATOM      1  N   GLU A  20      -2.337  -3.079  60.862  1.00 45.17           N
ATOM      2  CA  GLU A  20      -2.614  -2.913  59.445  1.00 45.17           C
ATOM      3  C   GLU A  20      -1.362  -3.218  58.620  1.00 45.17           C
ATOM      4  O   GLU A  20      -1.450  -3.455  57.416  1.00 45.17           O
ATOM      5  HA  GLU A  20      -3.395  -3.638  59.215  1.00 45.17           H
ATOM      6  CB  GLU A  20      -3.135  -1.505  59.150  1.00 45.17           C
ATOM      7 1HB  GLU A  20      -2.703  -0.797  59.857  1.00 45.17           H
ATOM      8 2HB  GLU A  20      -2.935  -1.250  58.109  1.00 45.17           H
ATOM      9  CG  GLU A  20      -4.653  -1.434  59.326  1.00 45.17           C
ATOM     10 1HG  GLU A  20      -5.107  -2.361  58.978  1.00 45.17           H
ATOM     11 2HG  GLU A  20      -4.896  -1.338  60.384  1.00 45.17           H
ATOM     12  CD  GLU A  20      -5.240  -0.251  58.553  1.00 45.17           C
ATOM     13  OE1 GLU A  20      -6.485  -0.143  58.541  1.00 45.17           O
ATOM     14  OE2 GLU A  20      -4.430   0.518  57.992  1.00 45.17           O
ATOM     15  HN  GLU A  20      -1.394  -3.326  61.082  1.00 45.17           H
ATOM     16  N   SER A  21      -0.226  -3.203  59.301  1.00 50.37           N
ATOM     17  CA  SER A  21       1.056  -3.255  58.618  1.00 50.37           C
ATOM     18  C   SER A  21       1.313  -4.669  58.094  1.00 50.37           C
ATOM     19  O   SER A  21       1.732  -4.844  56.951  1.00 50.37           O
ATOM     20  HA  SER A  21       0.972  -2.549  57.792  1.00 50.37           H
ATOM     21  CB  SER A  21       2.192  -2.818  59.546  1.00 50.37           C
ATOM     22 1HB  SER A  21       3.091  -2.635  58.957  1.00 50.37           H
ATOM     23 2HB  SER A  21       1.927  -1.876  60.025  1.00 50.37           H
ATOM     24  OG  SER A  21       2.471  -3.796  60.545  1.00 50.37           O
ATOM     25  HG  SER A  21       3.207  -3.475  61.141  1.00 50.37           H
ATOM     26  HN  SER A  21      -0.172  -3.156  60.298  1.00 50.37           H
ATOM     27  N   THR A  22       1.051  -5.641  58.954  1.00 52.50           N
ATOM     28  CA  THR A  22       1.350  -7.026  58.632  1.00 52.50           C
ATOM     29  C   THR A  22       0.415  -7.532  57.532  1.00 52.50           C
ATOM     30  O   THR A  22       0.871  -8.058  56.518  1.00 52.50           O
ATOM     31  HA  THR A  22       2.365  -7.076  58.237  1.00 52.50           H
ATOM     32  CB  THR A  22       1.265  -7.841  59.925  1.00 52.50           C
ATOM     33  HB  THR A  22       0.829  -8.823  59.738  1.00 52.50           H
ATOM     34  OG1 THR A  22       0.534  -7.003  60.816  1.00 52.50           O
ATOM     35  HG1 THR A  22       0.213  -7.535  61.600  1.00 52.50           H
ATOM     36  CG2 THR A  22       2.626  -8.009  60.602  1.00 52.50           C
ATOM     37 1HG2 THR A  22       3.032  -7.028  60.850  1.00 52.50           H
ATOM     38 2HG2 THR A  22       3.308  -8.523  59.925  1.00 52.50           H
ATOM     39 3HG2 THR A  22       2.509  -8.594  61.514  1.00 52.50           H
ATOM     40  HN  THR A  22       0.643  -5.496  59.856  1.00 52.50           H
ATOM     41  N   SER A  23      -0.876  -7.355  57.770  1.00 53.78           N
ATOM     42  CA  SER A  23      -1.882  -7.840  56.840  1.00 53.78           C
ATOM     43  C   SER A  23      -1.658  -7.222  55.458  1.00 53.78           C
ATOM     44  O   SER A  23      -1.785  -7.903  54.442  1.00 53.78           O
ATOM     45  HA  SER A  23      -1.744  -8.920  56.803  1.00 53.78           H
ATOM     46  CB  SER A  23      -3.293  -7.524  57.340  1.00 53.78           C
ATOM     47 1HB  SER A  23      -4.024  -7.909  56.629  1.00 53.78           H
ATOM     48 2HB  SER A  23      -3.466  -8.038  58.285  1.00 53.78           H
ATOM     49  OG  SER A  23      -3.496  -6.124  57.517  1.00 53.78           O
ATOM     50  HG  SER A  23      -4.428  -5.951  57.835  1.00 53.78           H
ATOM     51  HN  SER A  23      -1.238  -6.890  58.578  1.00 53.78           H
ATOM     52  N   SER A  24      -1.328  -5.939  55.465  1.00 57.81           N
ATOM     53  CA  SER A  24      -1.093  -5.219  54.224  1.00 57.81           C
ATOM     54  C   SER A  24       0.167  -5.754  53.540  1.00 57.81           C
ATOM     55  O   SER A  24       0.330  -5.607  52.330  1.00 57.81           O
ATOM     56  HA  SER A  24      -1.973  -5.410  53.609  1.00 57.81           H
ATOM     57  CB  SER A  24      -0.964  -3.716  54.476  1.00 57.81           C
ATOM     58 1HB  SER A  24      -1.068  -3.180  53.532  1.00 57.81           H
ATOM     59 2HB  SER A  24      -1.778  -3.385  55.121  1.00 57.81           H
ATOM     60  OG  SER A  24       0.284  -3.380  55.076  1.00 57.81           O
ATOM     61  HG  SER A  24       0.407  -3.899  55.922  1.00 57.81           H
ATOM     62  HN  SER A  24      -1.222  -5.393  56.296  1.00 57.81           H
ATOM     63  N   MET A  25       1.025  -6.363  54.345  1.00 60.23           N
ATOM     64  CA  MET A  25       2.248  -6.951  53.826  1.00 60.23           C
ATOM     65  C   MET A  25       1.969  -8.302  53.165  1.00 60.23           C
ATOM     66  O   MET A  25       2.531  -8.611  52.115  1.00 60.23           O
ATOM     67  HA  MET A  25       2.622  -6.246  53.084  1.00 60.23           H
ATOM     68  CB  MET A  25       3.249  -7.139  54.969  1.00 60.23           C
ATOM     69 1HB  MET A  25       3.090  -6.371  55.726  1.00 60.23           H
ATOM     70 2HB  MET A  25       3.079  -8.102  55.451  1.00 60.23           H
ATOM     71  CG  MET A  25       4.688  -7.066  54.455  1.00 60.23           C
ATOM     72 1HG  MET A  25       5.354  -7.593  55.138  1.00 60.23           H
ATOM     73 2HG  MET A  25       4.763  -7.564  53.488  1.00 60.23           H
ATOM     74  SD  MET A  25       5.196  -5.361  54.303  1.00 60.23           S
ATOM     75  CE  MET A  25       6.946  -5.531  54.614  1.00 60.23           C
ATOM     76 1HE  MET A  25       7.099  -5.952  55.608  1.00 60.23           H
ATOM     77 2HE  MET A  25       7.385  -6.192  53.867  1.00 60.23           H
ATOM     78 3HE  MET A  25       7.421  -4.551  54.557  1.00 60.23           H
ATOM     79  HN  MET A  25       0.896  -6.457  55.332  1.00 60.23           H
ATOM     80  N   GLU A  26       1.102  -9.071  53.806  1.00 60.49           N
ATOM     81  CA  GLU A  26       0.748 -10.385  53.297  1.00 60.49           C
ATOM     82  C   GLU A  26      -0.043 -10.255  51.994  1.00 60.49           C
ATOM     83  O   GLU A  26       0.227 -10.965  51.026  1.00 60.49           O
ATOM     84  HA  GLU A  26       1.697 -10.887  53.105  1.00 60.49           H
ATOM     85  CB  GLU A  26      -0.039 -11.183  54.339  1.00 60.49           C
ATOM     86 1HB  GLU A  26      -0.793 -10.544  54.798  1.00 60.49           H
ATOM     87 2HB  GLU A  26      -0.456 -12.079  53.878  1.00 60.49           H
ATOM     88  CG  GLU A  26       0.877 -11.665  55.466  1.00 60.49           C
ATOM     89 1HG  GLU A  26       1.694 -12.253  55.050  1.00 60.49           H
ATOM     90 2HG  GLU A  26       1.324 -10.807  55.968  1.00 60.49           H
ATOM     91  CD  GLU A  26       0.100 -12.508  56.481  1.00 60.49           C
ATOM     92  OE1 GLU A  26       0.749 -13.359  57.126  1.00 60.49           O
ATOM     93  OE2 GLU A  26      -1.124 -12.281  56.588  1.00 60.49           O
ATOM     94  HN  GLU A  26       0.644  -8.810  54.656  1.00 60.49           H
ATOM     95  N   ASP A  27      -1.005  -9.344  52.012  1.00 57.93           N
ATOM     96  CA  ASP A  27      -1.846  -9.121  50.848  1.00 57.93           C
ATOM     97  C   ASP A  27      -0.962  -8.815  49.637  1.00 57.93           C
ATOM     98  O   ASP A  27      -1.238  -9.276  48.530  1.00 57.93           O
ATOM     99  HA  ASP A  27      -2.416 -10.041  50.726  1.00 57.93           H
ATOM    100  CB  ASP A  27      -2.780  -7.929  51.064  1.00 57.93           C
ATOM    101 1HB  ASP A  27      -2.234  -7.115  51.540  1.00 57.93           H
ATOM    102 2HB  ASP A  27      -3.131  -7.557  50.101  1.00 57.93           H
ATOM    103  CG  ASP A  27      -3.978  -8.322  51.931  1.00 57.93           C
ATOM    104  OD1 ASP A  27      -4.199  -9.544  52.074  1.00 57.93           O
ATOM    105  OD2 ASP A  27      -4.646  -7.391  52.432  1.00 57.93           O
ATOM    106  HN  ASP A  27      -1.212  -8.765  52.800  1.00 57.93           H
ATOM    107  N   TYR A  28       0.082  -8.039  49.887  1.00 61.61           N
ATOM    108  CA  TYR A  28       1.003  -7.659  48.829  1.00 61.61           C
ATOM    109  C   TYR A  28       1.843  -8.855  48.377  1.00 61.61           C
ATOM    110  O   TYR A  28       2.248  -8.931  47.218  1.00 61.61           O
ATOM    111  HA  TYR A  28       0.415  -7.298  47.985  1.00 61.61           H
ATOM    112  CB  TYR A  28       1.927  -6.601  49.434  1.00 61.61           C
ATOM    113 1HB  TYR A  28       1.320  -5.802  49.860  1.00 61.61           H
ATOM    114 2HB  TYR A  28       2.486  -7.049  50.256  1.00 61.61           H
ATOM    115  CG  TYR A  28       2.916  -5.994  48.437  1.00 61.61           C
ATOM    116  CD1 TYR A  28       4.186  -6.520  48.316  1.00 61.61           C
ATOM    117  HD1 TYR A  28       4.485  -7.368  48.932  1.00 61.61           H
ATOM    118  CD2 TYR A  28       2.537  -4.920  47.657  1.00 61.61           C
ATOM    119  HD2 TYR A  28       1.533  -4.504  47.752  1.00 61.61           H
ATOM    120  CE1 TYR A  28       5.116  -5.948  47.377  1.00 61.61           C
ATOM    121  HE1 TYR A  28       6.122  -6.354  47.272  1.00 61.61           H
ATOM    122  CE2 TYR A  28       3.467  -4.348  46.718  1.00 61.61           C
ATOM    123  HE2 TYR A  28       3.180  -3.500  46.096  1.00 61.61           H
ATOM    124  CZ  TYR A  28       4.710  -4.891  46.624  1.00 61.61           C
ATOM    125  OH  TYR A  28       5.589  -4.351  45.737  1.00 61.61           O
ATOM    126  HH  TYR A  28       6.144  -5.072  45.324  1.00 61.61           H
ATOM    127  HN  TYR A  28       0.303  -7.673  50.791  1.00 61.61           H
ATOM    128  N   VAL A  29       2.080  -9.759  49.316  1.00 60.41           N
ATOM    129  CA  VAL A  29       2.915 -10.917  49.045  1.00 60.41           C
ATOM    130  C   VAL A  29       2.094 -11.967  48.292  1.00 60.41           C
ATOM    131  O   VAL A  29       2.616 -12.658  47.419  1.00 60.41           O
ATOM    132  HA  VAL A  29       3.736 -10.590  48.407  1.00 60.41           H
ATOM    133  CB  VAL A  29       3.512 -11.449  50.350  1.00 60.41           C
ATOM    134  HB  VAL A  29       2.695 -11.594  51.058  1.00 60.41           H
ATOM    135  CG1 VAL A  29       4.190 -12.803  50.132  1.00 60.41           C
ATOM    136 1HG1 VAL A  29       3.457 -13.521  49.764  1.00 60.41           H
ATOM    137 2HG1 VAL A  29       4.990 -12.694  49.400  1.00 60.41           H
ATOM    138 3HG1 VAL A  29       4.606 -13.157  51.075  1.00 60.41           H
ATOM    139  CG2 VAL A  29       4.487 -10.439  50.958  1.00 60.41           C
ATOM    140 1HG2 VAL A  29       5.298 -10.248  50.255  1.00 60.41           H
ATOM    141 2HG2 VAL A  29       3.961  -9.507  51.168  1.00 60.41           H
ATOM    142 3HG2 VAL A  29       4.896 -10.841  51.885  1.00 60.41           H
ATOM    143  HN  VAL A  29       1.714  -9.710  50.245  1.00 60.41           H
ATOM    144  N   ASN A  30       0.824 -12.053  48.659  1.00 61.42           N
ATOM    145  CA  ASN A  30      -0.037 -13.100  48.134  1.00 61.42           C
ATOM    146  C   ASN A  30      -0.623 -12.648  46.795  1.00 61.42           C
ATOM    147  O   ASN A  30      -1.198 -13.452  46.063  1.00 61.42           O
ATOM    148  HA  ASN A  30       0.605 -13.975  48.034  1.00 61.42           H
ATOM    149  CB  ASN A  30      -1.199 -13.386  49.087  1.00 61.42           C
ATOM    150 1HB  ASN A  30      -1.562 -12.451  49.514  1.00 61.42           H
ATOM    151 2HB  ASN A  30      -2.028 -13.826  48.532  1.00 61.42           H
ATOM    152  CG  ASN A  30      -0.769 -14.333  50.208  1.00 61.42           C
ATOM    153  OD1 ASN A  30       0.249 -15.001  50.135  1.00 61.42           O
ATOM    154  ND2 ASN A  30      -1.599 -14.354  51.247  1.00 61.42           N
ATOM    155 1HD2 ASN A  30      -2.419 -13.781  51.244  1.00 61.42           H
ATOM    156 2HD2 ASN A  30      -1.404 -14.942  52.032  1.00 61.42           H
ATOM    157  HN  ASN A  30       0.383 -11.426  49.301  1.00 61.42           H
ATOM    158  N   PHE A  31      -0.456 -11.364  46.515  1.00 64.11           N
ATOM    159  CA  PHE A  31      -0.939 -10.801  45.265  1.00 64.11           C
ATOM    160  C   PHE A  31      -0.262 -11.469  44.066  1.00 64.11           C
ATOM    161  O   PHE A  31       0.962 -11.454  43.952  1.00 64.11           O
ATOM    162  HA  PHE A  31      -2.013 -10.983  45.222  1.00 64.11           H
ATOM    163  CB  PHE A  31      -0.579  -9.314  45.276  1.00 64.11           C
ATOM    164 1HB  PHE A  31      -0.912  -8.877  46.217  1.00 64.11           H
ATOM    165 2HB  PHE A  31       0.506  -9.213  45.244  1.00 64.11           H
ATOM    166  CG  PHE A  31      -1.184  -8.519  44.117  1.00 64.11           C
ATOM    167  CD1 PHE A  31      -0.449  -8.280  42.999  1.00 64.11           C
ATOM    168  HD1 PHE A  31       0.572  -8.655  42.927  1.00 64.11           H
ATOM    169  CD2 PHE A  31      -2.458  -8.052  44.206  1.00 64.11           C
ATOM    170  HD2 PHE A  31      -3.048  -8.244  45.102  1.00 64.11           H
ATOM    171  CE1 PHE A  31      -1.011  -7.542  41.923  1.00 64.11           C
ATOM    172  HE1 PHE A  31      -0.421  -7.350  41.027  1.00 64.11           H
ATOM    173  CE2 PHE A  31      -3.021  -7.314  43.131  1.00 64.11           C
ATOM    174  HE2 PHE A  31      -4.042  -6.940  43.202  1.00 64.11           H
ATOM    175  CZ  PHE A  31      -2.285  -7.075  42.012  1.00 64.11           C
ATOM    176  HZ  PHE A  31      -2.717  -6.509  41.187  1.00 64.11           H
ATOM    177  HN  PHE A  31      -0.002 -10.713  47.124  1.00 64.11           H
ATOM    178  N   ASN A  32      -1.090 -12.040  43.203  1.00 65.10           N
ATOM    179  CA  ASN A  32      -0.591 -12.673  41.994  1.00 65.10           C
ATOM    180  C   ASN A  32      -0.214 -11.594  40.977  1.00 65.10           C
ATOM    181  O   ASN A  32      -1.070 -11.100  40.245  1.00 65.10           O
ATOM    182  HA  ASN A  32       0.269 -13.263  42.314  1.00 65.10           H
ATOM    183  CB  ASN A  32      -1.657 -13.569  41.361  1.00 65.10           C
ATOM    184 1HB  ASN A  32      -2.136 -14.172  42.132  1.00 65.10           H
ATOM    185 2HB  ASN A  32      -2.435 -12.952  40.911  1.00 65.10           H
ATOM    186  CG  ASN A  32      -1.044 -14.483  40.298  1.00 65.10           C
ATOM    187  OD1 ASN A  32       0.136 -14.423  39.996  1.00 65.10           O
ATOM    188  ND2 ASN A  32      -1.910 -15.330  39.748  1.00 65.10           N
ATOM    189 1HD2 ASN A  32      -2.867 -15.327  40.041  1.00 65.10           H
ATOM    190 2HD2 ASN A  32      -1.605 -15.969  39.043  1.00 65.10           H
ATOM    191  HN  ASN A  32      -2.083 -12.074  43.319  1.00 65.10           H
ATOM    192  N   PHE A  33       1.068 -11.259  40.964  1.00 66.94           N
ATOM    193  CA  PHE A  33       1.594 -10.351  39.960  1.00 66.94           C
ATOM    194  C   PHE A  33       1.857 -11.082  38.642  1.00 66.94           C
ATOM    195  O   PHE A  33       2.969 -11.046  38.119  1.00 66.94           O
ATOM    196  HA  PHE A  33       0.844  -9.576  39.800  1.00 66.94           H
ATOM    197  CB  PHE A  33       2.918  -9.805  40.499  1.00 66.94           C
ATOM    198 1HB  PHE A  33       3.600 -10.638  40.668  1.00 66.94           H
ATOM    199 2HB  PHE A  33       3.373  -9.169  39.741  1.00 66.94           H
ATOM    200  CG  PHE A  33       2.779  -9.008  41.798  1.00 66.94           C
ATOM    201  CD1 PHE A  33       2.513  -7.675  41.752  1.00 66.94           C
ATOM    202  HD1 PHE A  33       2.398  -7.175  40.790  1.00 66.94           H
ATOM    203  CD2 PHE A  33       2.923  -9.632  42.998  1.00 66.94           C
ATOM    204  HD2 PHE A  33       3.136 -10.700  43.034  1.00 66.94           H
ATOM    205  CE1 PHE A  33       2.384  -6.935  42.957  1.00 66.94           C
ATOM    206  HE1 PHE A  33       2.171  -5.866  42.920  1.00 66.94           H
ATOM    207  CE2 PHE A  33       2.794  -8.891  44.203  1.00 66.94           C
ATOM    208  HE2 PHE A  33       2.909  -9.391  45.164  1.00 66.94           H
ATOM    209  CZ  PHE A  33       2.528  -7.558  44.157  1.00 66.94           C
ATOM    210  HZ  PHE A  33       2.429  -6.990  45.082  1.00 66.94           H
ATOM    211  HN  PHE A  33       1.741 -11.597  41.622  1.00 66.94           H
ATOM    212  N   THR A  34       0.813 -11.729  38.143  1.00 68.78           N
ATOM    213  CA  THR A  34       0.764 -12.101  36.739  1.00 68.78           C
ATOM    214  C   THR A  34       1.139 -10.907  35.859  1.00 68.78           C
ATOM    215  O   THR A  34       0.614  -9.809  36.039  1.00 68.78           O
ATOM    216  HA  THR A  34       1.510 -12.875  36.562  1.00 68.78           H
ATOM    217  CB  THR A  34      -0.630 -12.658  36.446  1.00 68.78           C
ATOM    218  HB  THR A  34      -0.960 -12.375  35.446  1.00 68.78           H
ATOM    219  OG1 THR A  34      -1.432 -12.170  37.519  1.00 68.78           O
ATOM    220  HG1 THR A  34      -1.574 -11.185  37.419  1.00 68.78           H
ATOM    221  CG2 THR A  34      -0.696 -14.179  36.594  1.00 68.78           C
ATOM    222 1HG2 THR A  34      -0.431 -14.457  37.614  1.00 68.78           H
ATOM    223 2HG2 THR A  34       0.004 -14.642  35.898  1.00 68.78           H
ATOM    224 3HG2 THR A  34      -1.707 -14.522  36.374  1.00 68.78           H
ATOM    225  HN  THR A  34       0.014 -11.999  38.680  1.00 68.78           H
ATOM    226  N   ASP A  35       2.044 -11.162  34.925  1.00 79.16           N
ATOM    227  CA  ASP A  35       2.696 -10.084  34.200  1.00 79.16           C
ATOM    228  C   ASP A  35       1.800  -9.639  33.042  1.00 79.16           C
ATOM    229  O   ASP A  35       2.090  -9.928  31.882  1.00 79.16           O
ATOM    230  HA  ASP A  35       2.848  -9.295  34.937  1.00 79.16           H
ATOM    231  CB  ASP A  35       4.032 -10.544  33.615  1.00 79.16           C
ATOM    232 1HB  ASP A  35       4.405 -11.400  34.177  1.00 79.16           H
ATOM    233 2HB  ASP A  35       3.888 -10.877  32.587  1.00 79.16           H
ATOM    234  CG  ASP A  35       5.064  -9.415  33.651  1.00 79.16           C
ATOM    235  OD1 ASP A  35       4.736  -8.365  34.245  1.00 79.16           O
ATOM    236  OD2 ASP A  35       6.158  -9.627  33.083  1.00 79.16           O
ATOM    237  HN  ASP A  35       2.332 -12.083  34.662  1.00 79.16           H
ATOM    238  N   PHE A  36       0.730  -8.944  33.398  1.00 89.23           N
ATOM    239  CA  PHE A  36      -0.181  -8.410  32.399  1.00 89.23           C
ATOM    240  C   PHE A  36       0.409  -7.167  31.729  1.00 89.23           C
ATOM    241  O   PHE A  36      -0.073  -6.734  30.683  1.00 89.23           O
ATOM    242  HA  PHE A  36      -0.332  -9.187  31.651  1.00 89.23           H
ATOM    243  CB  PHE A  36      -1.467  -8.018  33.131  1.00 89.23           C
ATOM    244 1HB  PHE A  36      -1.212  -7.376  33.974  1.00 89.23           H
ATOM    245 2HB  PHE A  36      -2.090  -7.429  32.458  1.00 89.23           H
ATOM    246  CG  PHE A  36      -2.278  -9.210  33.643  1.00 89.23           C
ATOM    247  CD1 PHE A  36      -2.407 -10.325  32.875  1.00 89.23           C
ATOM    248  HD1 PHE A  36      -1.931 -10.371  31.895  1.00 89.23           H
ATOM    249  CD2 PHE A  36      -2.872  -9.154  34.865  1.00 89.23           C
ATOM    250  HD2 PHE A  36      -2.769  -8.260  35.480  1.00 89.23           H
ATOM    251  CE1 PHE A  36      -3.160 -11.431  33.350  1.00 89.23           C
ATOM    252  HE1 PHE A  36      -3.263 -12.325  32.735  1.00 89.23           H
ATOM    253  CE2 PHE A  36      -3.625 -10.260  35.340  1.00 89.23           C
ATOM    254  HE2 PHE A  36      -4.100 -10.214  36.320  1.00 89.23           H
ATOM    255  CZ  PHE A  36      -3.753 -11.375  34.573  1.00 89.23           C
ATOM    256  HZ  PHE A  36      -4.332 -12.224  34.938  1.00 89.23           H
ATOM    257  HN  PHE A  36       0.482  -8.745  34.346  1.00 89.23           H
ATOM    258  N   TYR A  37       1.443  -6.628  32.358  1.00 91.04           N
ATOM    259  CA  TYR A  37       2.235  -5.582  31.736  1.00 91.04           C
ATOM    260  C   TYR A  37       3.360  -6.177  30.887  1.00 91.04           C
ATOM    261  O   TYR A  37       4.268  -6.819  31.414  1.00 91.04           O
ATOM    262  HA  TYR A  37       1.576  -4.997  31.094  1.00 91.04           H
ATOM    263  CB  TYR A  37       2.849  -4.779  32.885  1.00 91.04           C
ATOM    264 1HB  TYR A  37       2.048  -4.394  33.515  1.00 91.04           H
ATOM    265 2HB  TYR A  37       3.448  -5.448  33.503  1.00 91.04           H
ATOM    266  CG  TYR A  37       3.725  -3.610  32.428  1.00 91.04           C
ATOM    267  CD1 TYR A  37       5.092  -3.772  32.325  1.00 91.04           C
ATOM    268  HD1 TYR A  37       5.547  -4.731  32.568  1.00 91.04           H
ATOM    269  CD2 TYR A  37       3.149  -2.395  32.120  1.00 91.04           C
ATOM    270  HD2 TYR A  37       2.069  -2.267  32.202  1.00 91.04           H
ATOM    271  CE1 TYR A  37       5.916  -2.672  31.895  1.00 91.04           C
ATOM    272  HE1 TYR A  37       6.997  -2.786  31.809  1.00 91.04           H
ATOM    273  CE2 TYR A  37       3.973  -1.295  31.690  1.00 91.04           C
ATOM    274  HE2 TYR A  37       3.530  -0.330  31.444  1.00 91.04           H
ATOM    275  CZ  TYR A  37       5.316  -1.488  31.599  1.00 91.04           C
ATOM    276  OH  TYR A  37       6.095  -0.449  31.193  1.00 91.04           O
ATOM    277  HH  TYR A  37       5.522   0.336  30.958  1.00 91.04           H
ATOM    278  HN  TYR A  37       1.740  -6.895  33.275  1.00 91.04           H
ATOM    279  N   CYS A  38       3.264  -5.943  29.586  1.00 91.71           N
ATOM    280  CA  CYS A  38       4.186  -6.556  28.646  1.00 91.71           C
ATOM    281  C   CYS A  38       5.208  -5.501  28.217  1.00 91.71           C
ATOM    282  O   CYS A  38       4.849  -4.499  27.602  1.00 91.71           O
ATOM    283  HA  CYS A  38       4.673  -7.376  29.174  1.00 91.71           H
ATOM    284  CB  CYS A  38       3.452  -7.160  27.446  1.00 91.71           C
ATOM    285 1HB  CYS A  38       2.649  -7.811  27.791  1.00 91.71           H
ATOM    286 2HB  CYS A  38       2.989  -6.368  26.857  1.00 91.71           H
ATOM    287  SG  CYS A  38       4.623  -8.107  26.408  1.00 91.71           S
ATOM    288  HN  CYS A  38       2.573  -5.348  29.175  1.00 91.71           H
ATOM    289  N   GLU A  39       6.460  -5.764  28.560  1.00 90.24           N
ATOM    290  CA  GLU A  39       7.559  -4.954  28.060  1.00 90.24           C
ATOM    291  C   GLU A  39       7.962  -5.415  26.658  1.00 90.24           C
ATOM    292  O   GLU A  39       8.306  -6.579  26.458  1.00 90.24           O
ATOM    293  HA  GLU A  39       7.172  -3.936  28.018  1.00 90.24           H
ATOM    294  CB  GLU A  39       8.752  -4.998  29.017  1.00 90.24           C
ATOM    295 1HB  GLU A  39       8.986  -6.033  29.264  1.00 90.24           H
ATOM    296 2HB  GLU A  39       9.593  -4.459  28.580  1.00 90.24           H
ATOM    297  CG  GLU A  39       8.425  -4.293  30.334  1.00 90.24           C
ATOM    298 1HG  GLU A  39       8.041  -3.293  30.130  1.00 90.24           H
ATOM    299 2HG  GLU A  39       7.637  -4.836  30.856  1.00 90.24           H
ATOM    300  CD  GLU A  39       9.663  -4.197  31.228  1.00 90.24           C
ATOM    301  OE1 GLU A  39       9.529  -3.610  32.323  1.00 90.24           O
ATOM    302  OE2 GLU A  39      10.716  -4.714  30.795  1.00 90.24           O
ATOM    303  HN  GLU A  39       6.729  -6.513  29.166  1.00 90.24           H
ATOM    304  N   LYS A  40       7.908  -4.477  25.723  1.00 89.67           N
ATOM    305  CA  LYS A  40       8.107  -4.805  24.322  1.00 89.67           C
ATOM    306  C   LYS A  40       9.564  -4.535  23.941  1.00 89.67           C
ATOM    307  O   LYS A  40       9.866  -4.265  22.780  1.00 89.67           O
ATOM    308  HA  LYS A  40       7.911  -5.871  24.205  1.00 89.67           H
ATOM    309  CB  LYS A  40       7.095  -4.061  23.449  1.00 89.67           C
ATOM    310 1HB  LYS A  40       7.226  -2.985  23.569  1.00 89.67           H
ATOM    311 2HB  LYS A  40       7.279  -4.288  22.398  1.00 89.67           H
ATOM    312  CG  LYS A  40       5.662  -4.450  23.817  1.00 89.67           C
ATOM    313 1HG  LYS A  40       5.506  -4.308  24.886  1.00 89.67           H
ATOM    314 2HG  LYS A  40       4.960  -3.793  23.303  1.00 89.67           H
ATOM    315  CD  LYS A  40       5.375  -5.905  23.442  1.00 89.67           C
ATOM    316 1HD  LYS A  40       5.695  -6.090  22.416  1.00 89.67           H
ATOM    317 2HD  LYS A  40       5.956  -6.570  24.081  1.00 89.67           H
ATOM    318  CE  LYS A  40       3.886  -6.225  23.584  1.00 89.67           C
ATOM    319 1HE  LYS A  40       3.655  -6.455  24.624  1.00 89.67           H
ATOM    320 2HE  LYS A  40       3.293  -5.352  23.311  1.00 89.67           H
ATOM    321  NZ  LYS A  40       3.518  -7.371  22.723  1.00 89.67           N
ATOM    322 1HZ  LYS A  40       2.531  -7.576  22.837  1.00 89.67           H
ATOM    323 2HZ  LYS A  40       3.705  -7.139  21.754  1.00 89.67           H
ATOM    324 3HZ  LYS A  40       4.064  -8.183  22.988  1.00 89.67           H
ATOM    325  HN  LYS A  40       7.732  -3.511  25.910  1.00 89.67           H
ATOM    326  N   ASN A  41      10.429  -4.618  24.942  1.00 89.19           N
ATOM    327  CA  ASN A  41      11.835  -4.313  24.743  1.00 89.19           C
ATOM    328  C   ASN A  41      12.401  -5.227  23.654  1.00 89.19           C
ATOM    329  O   ASN A  41      13.137  -4.774  22.779  1.00 89.19           O
ATOM    330  HA  ASN A  41      11.863  -3.261  24.460  1.00 89.19           H
ATOM    331  CB  ASN A  41      12.637  -4.551  26.024  1.00 89.19           C
ATOM    332 1HB  ASN A  41      12.290  -5.462  26.511  1.00 89.19           H
ATOM    333 2HB  ASN A  41      13.688  -4.703  25.777  1.00 89.19           H
ATOM    334  CG  ASN A  41      12.499  -3.368  26.985  1.00 89.19           C
ATOM    335  OD1 ASN A  41      12.163  -2.260  26.602  1.00 89.19           O
ATOM    336  ND2 ASN A  41      12.776  -3.665  28.251  1.00 89.19           N
ATOM    337 1HD2 ASN A  41      13.046  -4.596  28.499  1.00 89.19           H
ATOM    338 2HD2 ASN A  41      12.714  -2.958  28.956  1.00 89.19           H
ATOM    339  HN  ASN A  41      10.182  -4.887  25.873  1.00 89.19           H
ATOM    340  N   ASN A  42      12.036  -6.498  23.744  1.00 91.34           N
ATOM    341  CA  ASN A  42      12.542  -7.490  22.810  1.00 91.34           C
ATOM    342  C   ASN A  42      12.076  -7.137  21.396  1.00 91.34           C
ATOM    343  O   ASN A  42      12.833  -7.276  20.437  1.00 91.34           O
ATOM    344  HA  ASN A  42      13.627  -7.453  22.913  1.00 91.34           H
ATOM    345  CB  ASN A  42      12.013  -8.885  23.148  1.00 91.34           C
ATOM    346 1HB  ASN A  42      10.929  -8.851  23.254  1.00 91.34           H
ATOM    347 2HB  ASN A  42      12.232  -9.569  22.329  1.00 91.34           H
ATOM    348  CG  ASN A  42      12.640  -9.411  24.441  1.00 91.34           C
ATOM    349  OD1 ASN A  42      13.575  -8.844  24.984  1.00 91.34           O
ATOM    350  ND2 ASN A  42      12.076 -10.524  24.902  1.00 91.34           N
ATOM    351 1HD2 ASN A  42      11.312 -10.938  24.408  1.00 91.34           H
ATOM    352 2HD2 ASN A  42      12.416 -10.945  25.743  1.00 91.34           H
ATOM    353  HN  ASN A  42      11.409  -6.852  24.437  1.00 91.34           H
ATOM    354  N   VAL A  43      10.833  -6.688  21.312  1.00 91.69           N
ATOM    355  CA  VAL A  43      10.252  -6.328  20.030  1.00 91.69           C
ATOM    356  C   VAL A  43      11.020  -5.143  19.442  1.00 91.69           C
ATOM    357  O   VAL A  43      11.333  -5.130  18.252  1.00 91.69           O
ATOM    358  HA  VAL A  43      10.366  -7.184  19.365  1.00 91.69           H
ATOM    359  CB  VAL A  43       8.757  -6.049  20.192  1.00 91.69           C
ATOM    360  HB  VAL A  43       8.646  -5.179  20.839  1.00 91.69           H
ATOM    361  CG1 VAL A  43       8.111  -5.719  18.845  1.00 91.69           C
ATOM    362 1HG1 VAL A  43       8.587  -4.835  18.421  1.00 91.69           H
ATOM    363 2HG1 VAL A  43       8.238  -6.562  18.165  1.00 91.69           H
ATOM    364 3HG1 VAL A  43       7.048  -5.526  18.989  1.00 91.69           H
ATOM    365  CG2 VAL A  43       8.049  -7.228  20.865  1.00 91.69           C
ATOM    366 1HG2 VAL A  43       8.174  -8.122  20.256  1.00 91.69           H
ATOM    367 2HG2 VAL A  43       8.483  -7.396  21.851  1.00 91.69           H
ATOM    368 3HG2 VAL A  43       6.988  -7.003  20.968  1.00 91.69           H
ATOM    369  HN  VAL A  43      10.227  -6.569  22.099  1.00 91.69           H
ATOM    370  N   ARG A  44      11.302  -4.176  20.302  1.00 90.53           N
ATOM    371  CA  ARG A  44      11.967  -2.958  19.869  1.00 90.53           C
ATOM    372  C   ARG A  44      13.404  -3.261  19.440  1.00 90.53           C
ATOM    373  O   ARG A  44      13.902  -2.684  18.475  1.00 90.53           O
ATOM    374  HA  ARG A  44      11.373  -2.601  19.027  1.00 90.53           H
ATOM    375  CB  ARG A  44      11.985  -1.913  20.986  1.00 90.53           C
ATOM    376 1HB  ARG A  44      12.327  -2.372  21.913  1.00 90.53           H
ATOM    377 2HB  ARG A  44      12.696  -1.125  20.740  1.00 90.53           H
ATOM    378  CG  ARG A  44      10.595  -1.307  21.193  1.00 90.53           C
ATOM    379 1HG  ARG A  44      10.220  -0.917  20.247  1.00 90.53           H
ATOM    380 2HG  ARG A  44       9.901  -2.083  21.516  1.00 90.53           H
ATOM    381  CD  ARG A  44      10.635  -0.185  22.233  1.00 90.53           C
ATOM    382 1HD  ARG A  44      11.648   0.208  22.316  1.00 90.53           H
ATOM    383 2HD  ARG A  44       9.998   0.640  21.914  1.00 90.53           H
ATOM    384  NE  ARG A  44      10.181  -0.696  23.546  1.00 90.53           N
ATOM    385  HE  ARG A  44       9.413  -1.335  23.560  1.00 90.53           H
ATOM    386  CZ  ARG A  44      10.736  -0.355  24.717  1.00 90.53           C
ATOM    387  NH1 ARG A  44      11.769   0.498  24.757  1.00 90.53           N
ATOM    388 1HH1 ARG A  44      12.132   0.885  23.909  1.00 90.53           H
ATOM    389 2HH1 ARG A  44      12.178   0.747  25.635  1.00 90.53           H
ATOM    390  NH2 ARG A  44      10.243  -0.880  25.847  1.00 90.53           N
ATOM    391 1HH2 ARG A  44      10.646  -0.635  26.729  1.00 90.53           H
ATOM    392 2HH2 ARG A  44       9.472  -1.515  25.808  1.00 90.53           H
ATOM    393  HN  ARG A  44      11.085  -4.214  21.278  1.00 90.53           H
ATOM    394  N   GLN A  45      14.029  -4.167  20.178  1.00 92.22           N
ATOM    395  CA  GLN A  45      15.407  -4.536  19.901  1.00 92.22           C
ATOM    396  C   GLN A  45      15.512  -5.201  18.527  1.00 92.22           C
ATOM    397  O   GLN A  45      16.440  -4.925  17.769  1.00 92.22           O
ATOM    398  HA  GLN A  45      15.964  -3.599  19.902  1.00 92.22           H
ATOM    399  CB  GLN A  45      15.961  -5.449  20.997  1.00 92.22           C
ATOM    400 1HB  GLN A  45      15.814  -4.984  21.971  1.00 92.22           H
ATOM    401 2HB  GLN A  45      15.408  -6.389  21.006  1.00 92.22           H
ATOM    402  CG  GLN A  45      17.449  -5.729  20.777  1.00 92.22           C
ATOM    403 1HG  GLN A  45      17.599  -6.159  19.787  1.00 92.22           H
ATOM    404 2HG  GLN A  45      18.006  -4.793  20.806  1.00 92.22           H
ATOM    405  CD  GLN A  45      17.990  -6.684  21.842  1.00 92.22           C
ATOM    406  OE1 GLN A  45      17.252  -7.300  22.594  1.00 92.22           O
ATOM    407  NE2 GLN A  45      19.317  -6.773  21.865  1.00 92.22           N
ATOM    408 1HE2 GLN A  45      19.865  -6.240  21.221  1.00 92.22           H
ATOM    409 2HE2 GLN A  45      19.766  -7.373  22.528  1.00 92.22           H
ATOM    410  HN  GLN A  45      13.611  -4.644  20.951  1.00 92.22           H
ATOM    411  N   PHE A  46      14.548  -6.066  18.249  1.00 93.72           N
ATOM    412  CA  PHE A  46      14.492  -6.735  16.960  1.00 93.72           C
ATOM    413  C   PHE A  46      14.304  -5.725  15.826  1.00 93.72           C
ATOM    414  O   PHE A  46      15.025  -5.764  14.830  1.00 93.72           O
ATOM    415  HA  PHE A  46      15.438  -7.258  16.825  1.00 93.72           H
ATOM    416  CB  PHE A  46      13.284  -7.674  16.995  1.00 93.72           C
ATOM    417 1HB  PHE A  46      13.465  -8.455  17.734  1.00 93.72           H
ATOM    418 2HB  PHE A  46      12.411  -7.114  17.331  1.00 93.72           H
ATOM    419  CG  PHE A  46      12.965  -8.328  15.650  1.00 93.72           C
ATOM    420  CD1 PHE A  46      11.934  -7.863  14.895  1.00 93.72           C
ATOM    421  HD1 PHE A  46      11.334  -7.024  15.249  1.00 93.72           H
ATOM    422  CD2 PHE A  46      13.713  -9.375  15.208  1.00 93.72           C
ATOM    423  HD2 PHE A  46      14.540  -9.747  15.813  1.00 93.72           H
ATOM    424  CE1 PHE A  46      11.638  -8.471  13.646  1.00 93.72           C
ATOM    425  HE1 PHE A  46      10.811  -8.098  13.041  1.00 93.72           H
ATOM    426  CE2 PHE A  46      13.417  -9.982  13.959  1.00 93.72           C
ATOM    427  HE2 PHE A  46      14.016 -10.821  13.605  1.00 93.72           H
ATOM    428  CZ  PHE A  46      12.385  -9.517  13.204  1.00 93.72           C
ATOM    429  HZ  PHE A  46      12.158  -9.983  12.246  1.00 93.72           H
ATOM    430  HN  PHE A  46      13.815  -6.311  18.884  1.00 93.72           H
ATOM    431  N   ALA A  47      13.333  -4.844  16.015  1.00 92.84           N
ATOM    432  CA  ALA A  47      12.980  -3.885  14.982  1.00 92.84           C
ATOM    433  C   ALA A  47      14.206  -3.038  14.638  1.00 92.84           C
ATOM    434  O   ALA A  47      14.446  -2.732  13.471  1.00 92.84           O
ATOM    435  HA  ALA A  47      12.677  -4.446  14.098  1.00 92.84           H
ATOM    436  CB  ALA A  47      11.799  -3.036  15.456  1.00 92.84           C
ATOM    437 1HB  ALA A  47      10.945  -3.682  15.659  1.00 92.84           H
ATOM    438 2HB  ALA A  47      12.076  -2.503  16.366  1.00 92.84           H
ATOM    439 3HB  ALA A  47      11.534  -2.317  14.680  1.00 92.84           H
ATOM    440  HN  ALA A  47      12.792  -4.779  16.854  1.00 92.84           H
ATOM    441  N   SER A  48      14.951  -2.684  15.675  1.00 92.95           N
ATOM    442  CA  SER A  48      16.023  -1.713  15.530  1.00 92.95           C
ATOM    443  C   SER A  48      17.105  -2.265  14.600  1.00 92.95           C
ATOM    444  O   SER A  48      17.841  -1.501  13.977  1.00 92.95           O
ATOM    445  HA  SER A  48      15.556  -0.831  15.093  1.00 92.95           H
ATOM    446  CB  SER A  48      16.625  -1.351  16.889  1.00 92.95           C
ATOM    447 1HB  SER A  48      17.245  -0.460  16.785  1.00 92.95           H
ATOM    448 2HB  SER A  48      15.825  -1.102  17.586  1.00 92.95           H
ATOM    449  OG  SER A  48      17.409  -2.413  17.426  1.00 92.95           O
ATOM    450  HG  SER A  48      16.874  -3.258  17.442  1.00 92.95           H
ATOM    451  HN  SER A  48      14.832  -3.047  16.599  1.00 92.95           H
ATOM    452  N   HIS A  49      17.168  -3.586  14.535  1.00 94.22           N
ATOM    453  CA  HIS A  49      18.175  -4.249  13.724  1.00 94.22           C
ATOM    454  C   HIS A  49      17.575  -4.628  12.369  1.00 94.22           C
ATOM    455  O   HIS A  49      18.249  -4.548  11.343  1.00 94.22           O
ATOM    456  HA  HIS A  49      18.976  -3.526  13.568  1.00 94.22           H
ATOM    457  CB  HIS A  49      18.768  -5.449  14.466  1.00 94.22           C
ATOM    458 1HB  HIS A  49      17.958  -6.116  14.762  1.00 94.22           H
ATOM    459 2HB  HIS A  49      19.407  -6.007  13.782  1.00 94.22           H
ATOM    460  CG  HIS A  49      19.569  -5.078  15.692  1.00 94.22           C
ATOM    461  ND1 HIS A  49      18.991  -4.881  16.934  1.00 94.22           N
ATOM    462  HD1 HIS A  49      18.017  -4.960  17.145  1.00 94.22           H
ATOM    463  CD2 HIS A  49      20.908  -4.872  15.853  1.00 94.22           C
ATOM    464  HD2 HIS A  49      21.662  -4.946  15.070  1.00 94.22           H
ATOM    465  CE1 HIS A  49      19.948  -4.570  17.796  1.00 94.22           C
ATOM    466  HE1 HIS A  49      19.811  -4.357  18.856  1.00 94.22           H
ATOM    467  NE2 HIS A  49      21.135  -4.565  17.124  1.00 94.22           N
ATOM    468  HN  HIS A  49      16.548  -4.200  15.024  1.00 94.22           H
ATOM    469  N   PHE A  50      16.314  -5.032  12.409  1.00 95.20           N
ATOM    470  CA  PHE A  50      15.699  -5.679  11.262  1.00 95.20           C
ATOM    471  C   PHE A  50      15.198  -4.644  10.252  1.00 95.20           C
ATOM    472  O   PHE A  50      15.443  -4.771   9.054  1.00 95.20           O
ATOM    473  HA  PHE A  50      16.461  -6.301  10.794  1.00 95.20           H
ATOM    474  CB  PHE A  50      14.506  -6.481  11.787  1.00 95.20           C
ATOM    475 1HB  PHE A  50      14.862  -7.202  12.523  1.00 95.20           H
ATOM    476 2HB  PHE A  50      13.827  -5.804  12.306  1.00 95.20           H
ATOM    477  CG  PHE A  50      13.729  -7.225  10.699  1.00 95.20           C
ATOM    478  CD1 PHE A  50      12.504  -6.779  10.313  1.00 95.20           C
ATOM    479  HD1 PHE A  50      12.075  -5.892  10.779  1.00 95.20           H
ATOM    480  CD2 PHE A  50      14.264  -8.332  10.118  1.00 95.20           C
ATOM    481  HD2 PHE A  50      15.246  -8.689  10.427  1.00 95.20           H
ATOM    482  CE1 PHE A  50      11.783  -7.470   9.303  1.00 95.20           C
ATOM    483  HE1 PHE A  50      10.800  -7.113   8.994  1.00 95.20           H
ATOM    484  CE2 PHE A  50      13.543  -9.023   9.108  1.00 95.20           C
ATOM    485  HE2 PHE A  50      13.972  -9.910   8.642  1.00 95.20           H
ATOM    486  CZ  PHE A  50      12.318  -8.577   8.722  1.00 95.20           C
ATOM    487  HZ  PHE A  50      11.764  -9.107   7.947  1.00 95.20           H
ATOM    488  HN  PHE A  50      15.717  -4.925  13.204  1.00 95.20           H
ATOM    489  N   LEU A  51      14.505  -3.642  10.774  1.00 94.91           N
ATOM    490  CA  LEU A  51      13.679  -2.788   9.938  1.00 94.91           C
ATOM    491  C   LEU A  51      14.579  -1.866   9.113  1.00 94.91           C
ATOM    492  O   LEU A  51      14.449  -1.796   7.892  1.00 94.91           O
ATOM    493  HA  LEU A  51      13.127  -3.434   9.255  1.00 94.91           H
ATOM    494  CB  LEU A  51      12.649  -2.041  10.788  1.00 94.91           C
ATOM    495 1HB  LEU A  51      13.181  -1.437  11.521  1.00 94.91           H
ATOM    496 2HB  LEU A  51      12.105  -1.352  10.141  1.00 94.91           H
ATOM    497  CG  LEU A  51      11.632  -2.913  11.528  1.00 94.91           C
ATOM    498  HG  LEU A  51      12.173  -3.551  12.226  1.00 94.91           H
ATOM    499  CD1 LEU A  51      10.671  -2.054  12.352  1.00 94.91           C
ATOM    500 1HD1 LEU A  51      11.235  -1.477  13.084  1.00 94.91           H
ATOM    501 2HD1 LEU A  51      10.133  -1.374  11.691  1.00 94.91           H
ATOM    502 3HD1 LEU A  51       9.959  -2.698  12.867  1.00 94.91           H
ATOM    503  CD2 LEU A  51      10.889  -3.833  10.557  1.00 94.91           C
ATOM    504 1HD2 LEU A  51      10.361  -3.232   9.817  1.00 94.91           H
ATOM    505 2HD2 LEU A  51      11.605  -4.483  10.053  1.00 94.91           H
ATOM    506 3HD2 LEU A  51      10.173  -4.442  11.109  1.00 94.91           H
ATOM    507  HN  LEU A  51      14.502  -3.412  11.747  1.00 94.91           H
ATOM    508  N   PRO A  52      15.505  -1.146   9.760  1.00 95.64           N
ATOM    509  CA  PRO A  52      16.208  -0.047   9.094  1.00 95.64           C
ATOM    510  C   PRO A  52      16.842  -0.479   7.782  1.00 95.64           C
ATOM    511  O   PRO A  52      16.620   0.146   6.746  1.00 95.64           O
ATOM    512  HA  PRO A  52      15.503   0.740   8.824  1.00 95.64           H
ATOM    513  CB  PRO A  52      17.260   0.384  10.118  1.00 95.64           C
ATOM    514 1HB  PRO A  52      18.205  -0.137   9.966  1.00 95.64           H
ATOM    515 2HB  PRO A  52      17.472   1.452  10.051  1.00 95.64           H
ATOM    516  CG  PRO A  52      16.623   0.019  11.454  1.00 95.64           C
ATOM    517 1HG  PRO A  52      17.366  -0.066  12.247  1.00 95.64           H
ATOM    518 2HG  PRO A  52      15.910   0.775  11.782  1.00 95.64           H
ATOM    519  CD  PRO A  52      15.950  -1.310  11.156  1.00 95.64           C
ATOM    520 1HD  PRO A  52      16.641  -2.147  11.260  1.00 95.64           H
ATOM    521 2HD  PRO A  52      15.117  -1.503  11.833  1.00 95.64           H
ATOM    522  N   PRO A  53      17.643  -1.553   7.794  1.00 96.91           N
ATOM    523  CA  PRO A  53      18.310  -2.010   6.573  1.00 96.91           C
ATOM    524  C   PRO A  53      17.335  -2.215   5.425  1.00 96.91           C
ATOM    525  O   PRO A  53      17.620  -1.837   4.289  1.00 96.91           O
ATOM    526  HA  PRO A  53      19.009  -1.251   6.221  1.00 96.91           H
ATOM    527  CB  PRO A  53      18.977  -3.322   6.993  1.00 96.91           C
ATOM    528 1HB  PRO A  53      18.330  -4.179   6.803  1.00 96.91           H
ATOM    529 2HB  PRO A  53      19.903  -3.495   6.445  1.00 96.91           H
ATOM    530  CG  PRO A  53      19.231  -3.127   8.483  1.00 96.91           C
ATOM    531 1HG  PRO A  53      19.372  -4.077   8.997  1.00 96.91           H
ATOM    532 2HG  PRO A  53      20.133  -2.543   8.667  1.00 96.91           H
ATOM    533  CD  PRO A  53      17.978  -2.404   8.950  1.00 96.91           C
ATOM    534 1HD  PRO A  53      17.172  -3.101   9.181  1.00 96.91           H
ATOM    535 2HD  PRO A  53      18.159  -1.821   9.852  1.00 96.91           H
ATOM    536  N   LEU A  54      16.201  -2.815   5.754  1.00 96.22           N
ATOM    537  CA  LEU A  54      15.240  -3.209   4.738  1.00 96.22           C
ATOM    538  C   LEU A  54      14.559  -1.961   4.174  1.00 96.22           C
ATOM    539  O   LEU A  54      14.368  -1.846   2.964  1.00 96.22           O
ATOM    540  HA  LEU A  54      15.795  -3.692   3.934  1.00 96.22           H
ATOM    541  CB  LEU A  54      14.262  -4.244   5.298  1.00 96.22           C
ATOM    542 1HB  LEU A  54      13.795  -3.827   6.190  1.00 96.22           H
ATOM    543 2HB  LEU A  54      13.470  -4.400   4.566  1.00 96.22           H
ATOM    544  CG  LEU A  54      14.860  -5.606   5.658  1.00 96.22           C
ATOM    545  HG  LEU A  54      15.669  -5.446   6.371  1.00 96.22           H
ATOM    546  CD1 LEU A  54      13.822  -6.496   6.344  1.00 96.22           C
ATOM    547 1HD1 LEU A  54      13.477  -6.013   7.258  1.00 96.22           H
ATOM    548 2HD1 LEU A  54      12.977  -6.652   5.674  1.00 96.22           H
ATOM    549 3HD1 LEU A  54      14.273  -7.457   6.589  1.00 96.22           H
ATOM    550  CD2 LEU A  54      15.469  -6.280   4.427  1.00 96.22           C
ATOM    551 1HD2 LEU A  54      14.696  -6.426   3.673  1.00 96.22           H
ATOM    552 2HD2 LEU A  54      16.259  -5.648   4.020  1.00 96.22           H
ATOM    553 3HD2 LEU A  54      15.887  -7.246   4.711  1.00 96.22           H
ATOM    554  HN  LEU A  54      15.934  -3.030   6.694  1.00 96.22           H
ATOM    555  N   TYR A  55      14.210  -1.057   5.078  1.00 95.26           N
ATOM    556  CA  TYR A  55      13.505   0.153   4.692  1.00 95.26           C
ATOM    557  C   TYR A  55      14.370   1.026   3.781  1.00 95.26           C
ATOM    558  O   TYR A  55      13.865   1.646   2.847  1.00 95.26           O
ATOM    559  HA  TYR A  55      12.604  -0.139   4.154  1.00 95.26           H
ATOM    560  CB  TYR A  55      13.227   0.912   5.992  1.00 95.26           C
ATOM    561 1HB  TYR A  55      14.129   0.906   6.604  1.00 95.26           H
ATOM    562 2HB  TYR A  55      13.011   1.954   5.754  1.00 95.26           H
ATOM    563  CG  TYR A  55      12.069   0.340   6.811  1.00 95.26           C
ATOM    564  CD1 TYR A  55      11.390  -0.775   6.362  1.00 95.26           C
ATOM    565  HD1 TYR A  55      11.680  -1.248   5.424  1.00 95.26           H
ATOM    566  CD2 TYR A  55      11.702   0.940   7.999  1.00 95.26           C
ATOM    567  HD2 TYR A  55      12.237   1.821   8.353  1.00 95.26           H
ATOM    568  CE1 TYR A  55      10.300  -1.313   7.133  1.00 95.26           C
ATOM    569  HE1 TYR A  55       9.756  -2.193   6.790  1.00 95.26           H
ATOM    570  CE2 TYR A  55      10.611   0.402   8.770  1.00 95.26           C
ATOM    571  HE2 TYR A  55      10.311   0.865   9.710  1.00 95.26           H
ATOM    572  CZ  TYR A  55       9.964  -0.698   8.299  1.00 95.26           C
ATOM    573  OH  TYR A  55       8.934  -1.206   9.027  1.00 95.26           O
ATOM    574  HH  TYR A  55       8.493  -1.950   8.524  1.00 95.26           H
ATOM    575  HN  TYR A  55      14.401  -1.141   6.056  1.00 95.26           H
ATOM    576  N   TRP A  56      15.660   1.046   4.086  1.00 96.82           N
ATOM    577  CA  TRP A  56      16.613   1.764   3.257  1.00 96.82           C
ATOM    578  C   TRP A  56      16.668   1.072   1.893  1.00 96.82           C
ATOM    579  O   TRP A  56      16.691   1.735   0.857  1.00 96.82           O
ATOM    580  HA  TRP A  56      16.252   2.786   3.142  1.00 96.82           H
ATOM    581  CB  TRP A  56      17.980   1.848   3.940  1.00 96.82           C
ATOM    582 1HB  TRP A  56      18.140   0.941   4.522  1.00 96.82           H
ATOM    583 2HB  TRP A  56      18.756   1.877   3.175  1.00 96.82           H
ATOM    584  CG  TRP A  56      18.143   3.061   4.858  1.00 96.82           C
ATOM    585  CD1 TRP A  56      18.267   3.075   6.192  1.00 96.82           C
ATOM    586  HD1 TRP A  56      18.266   2.183   6.818  1.00 96.82           H
ATOM    587  CD2 TRP A  56      18.196   4.445   4.452  1.00 96.82           C
ATOM    588  NE1 TRP A  56      18.395   4.362   6.674  1.00 96.82           N
ATOM    589  HE1 TRP A  56      18.500   4.627   7.632  1.00 96.82           H
ATOM    590  CE2 TRP A  56      18.350   5.221   5.582  1.00 96.82           C
ATOM    591  CE3 TRP A  56      18.116   5.022   3.172  1.00 96.82           C
ATOM    592  HE3 TRP A  56      17.995   4.431   2.265  1.00 96.82           H
ATOM    593  CZ2 TRP A  56      18.438   6.618   5.547  1.00 96.82           C
ATOM    594  HZ2 TRP A  56      18.560   7.209   6.455  1.00 96.82           H
ATOM    595  CZ3 TRP A  56      18.205   6.419   3.154  1.00 96.82           C
ATOM    596  HZ3 TRP A  56      18.149   6.917   2.186  1.00 96.82           H
ATOM    597  CH2 TRP A  56      18.361   7.215   4.283  1.00 96.82           C
ATOM    598  HH2 TRP A  56      18.422   8.299   4.184  1.00 96.82           H
ATOM    599  HN  TRP A  56      16.054   0.585   4.881  1.00 96.82           H
ATOM    600  N   LEU A  57      16.687  -0.252   1.937  1.00 96.95           N
ATOM    601  CA  LEU A  57      16.759  -1.040   0.719  1.00 96.95           C
ATOM    602  C   LEU A  57      15.535  -0.741  -0.150  1.00 96.95           C
ATOM    603  O   LEU A  57      15.670  -0.418  -1.329  1.00 96.95           O
ATOM    604  HA  LEU A  57      17.651  -0.725   0.177  1.00 96.95           H
ATOM    605  CB  LEU A  57      16.931  -2.524   1.050  1.00 96.95           C
ATOM    606 1HB  LEU A  57      17.857  -2.646   1.610  1.00 96.95           H
ATOM    607 2HB  LEU A  57      16.117  -2.825   1.710  1.00 96.95           H
ATOM    608  CG  LEU A  57      16.961  -3.479  -0.145  1.00 96.95           C
ATOM    609  HG  LEU A  57      16.071  -3.298  -0.749  1.00 96.95           H
ATOM    610  CD1 LEU A  57      18.175  -3.205  -1.036  1.00 96.95           C
ATOM    611 1HD1 LEU A  57      18.129  -2.181  -1.407  1.00 96.95           H
ATOM    612 2HD1 LEU A  57      19.088  -3.341  -0.457  1.00 96.95           H
ATOM    613 3HD1 LEU A  57      18.171  -3.897  -1.877  1.00 96.95           H
ATOM    614  CD2 LEU A  57      16.905  -4.937   0.316  1.00 96.95           C
ATOM    615 1HD2 LEU A  57      17.763  -5.148   0.954  1.00 96.95           H
ATOM    616 2HD2 LEU A  57      15.985  -5.106   0.876  1.00 96.95           H
ATOM    617 3HD2 LEU A  57      16.928  -5.594  -0.553  1.00 96.95           H
ATOM    618  HN  LEU A  57      16.655  -0.784   2.783  1.00 96.95           H
ATOM    619  N   VAL A  58      14.368  -0.861   0.467  1.00 95.92           N
ATOM    620  CA  VAL A  58      13.119  -0.691  -0.255  1.00 95.92           C
ATOM    621  C   VAL A  58      13.054   0.727  -0.827  1.00 95.92           C
ATOM    622  O   VAL A  58      12.648   0.921  -1.971  1.00 95.92           O
ATOM    623  HA  VAL A  58      13.117  -1.402  -1.081  1.00 95.92           H
ATOM    624  CB  VAL A  58      11.937  -1.022   0.658  1.00 95.92           C
ATOM    625  HB  VAL A  58      12.026  -0.411   1.557  1.00 95.92           H
ATOM    626  CG1 VAL A  58      10.609  -0.674  -0.016  1.00 95.92           C
ATOM    627 1HG1 VAL A  58      10.585   0.391  -0.246  1.00 95.92           H
ATOM    628 2HG1 VAL A  58      10.509  -1.247  -0.938  1.00 95.92           H
ATOM    629 3HG1 VAL A  58       9.786  -0.920   0.655  1.00 95.92           H
ATOM    630  CG2 VAL A  58      11.968  -2.491   1.085  1.00 95.92           C
ATOM    631 1HG2 VAL A  58      11.916  -3.127   0.201  1.00 95.92           H
ATOM    632 2HG2 VAL A  58      12.894  -2.694   1.623  1.00 95.92           H
ATOM    633 3HG2 VAL A  58      11.117  -2.699   1.733  1.00 95.92           H
ATOM    634  HN  VAL A  58      14.269  -1.069   1.440  1.00 95.92           H
ATOM    635  N   PHE A  59      13.461   1.682  -0.003  1.00 97.01           N
ATOM    636  CA  PHE A  59      13.473   3.074  -0.419  1.00 97.01           C
ATOM    637  C   PHE A  59      14.285   3.255  -1.704  1.00 97.01           C
ATOM    638  O   PHE A  59      13.787   3.808  -2.684  1.00 97.01           O
ATOM    639  HA  PHE A  59      12.439   3.367  -0.600  1.00 97.01           H
ATOM    640  CB  PHE A  59      14.137   3.871   0.705  1.00 97.01           C
ATOM    641 1HB  PHE A  59      13.494   3.845   1.585  1.00 97.01           H
ATOM    642 2HB  PHE A  59      15.072   3.383   0.980  1.00 97.01           H
ATOM    643  CG  PHE A  59      14.427   5.330   0.347  1.00 97.01           C
ATOM    644  CD1 PHE A  59      15.711   5.774   0.289  1.00 97.01           C
ATOM    645  HD1 PHE A  59      16.534   5.090   0.498  1.00 97.01           H
ATOM    646  CD2 PHE A  59      13.400   6.183   0.086  1.00 97.01           C
ATOM    647  HD2 PHE A  59      12.371   5.827   0.133  1.00 97.01           H
ATOM    648  CE1 PHE A  59      15.980   7.128  -0.044  1.00 97.01           C
ATOM    649  HE1 PHE A  59      17.009   7.484  -0.090  1.00 97.01           H
ATOM    650  CE2 PHE A  59      13.669   7.537  -0.247  1.00 97.01           C
ATOM    651  HE2 PHE A  59      12.846   8.221  -0.456  1.00 97.01           H
ATOM    652  CZ  PHE A  59      14.953   7.981  -0.304  1.00 97.01           C
ATOM    653  HZ  PHE A  59      15.160   9.020  -0.560  1.00 97.01           H
ATOM    654  HN  PHE A  59      13.777   1.517   0.931  1.00 97.01           H
ATOM    655  N   ILE A  60      15.520   2.778  -1.658  1.00 97.32           N
ATOM    656  CA  ILE A  60      16.459   3.028  -2.738  1.00 97.32           C
ATOM    657  C   ILE A  60      15.923   2.405  -4.029  1.00 97.32           C
ATOM    658  O   ILE A  60      15.824   3.079  -5.053  1.00 97.32           O
ATOM    659  HA  ILE A  60      16.520   4.107  -2.875  1.00 97.32           H
ATOM    660  CB  ILE A  60      17.858   2.540  -2.355  1.00 97.32           C
ATOM    661  HB  ILE A  60      17.771   1.528  -1.960  1.00 97.32           H
ATOM    662  CG1 ILE A  60      18.457   3.407  -1.246  1.00 97.32           C
ATOM    663 1HG1 ILE A  60      18.740   4.378  -1.652  1.00 97.32           H
ATOM    664 2HG1 ILE A  60      17.706   3.590  -0.477  1.00 97.32           H
ATOM    665  CG2 ILE A  60      18.769   2.469  -3.582  1.00 97.32           C
ATOM    666 1HG2 ILE A  60      18.345   1.777  -4.310  1.00 97.32           H
ATOM    667 2HG2 ILE A  60      18.854   3.459  -4.029  1.00 97.32           H
ATOM    668 3HG2 ILE A  60      19.757   2.119  -3.282  1.00 97.32           H
ATOM    669  CD1 ILE A  60      19.681   2.733  -0.623  1.00 97.32           C
ATOM    670 1HD1 ILE A  60      19.389   1.773  -0.197  1.00 97.32           H
ATOM    671 2HD1 ILE A  60      20.438   2.574  -1.390  1.00 97.32           H
ATOM    672 3HD1 ILE A  60      20.086   3.371   0.162  1.00 97.32           H
ATOM    673  HN  ILE A  60      15.881   2.231  -0.902  1.00 97.32           H
ATOM    674  N   VAL A  61      15.591   1.126  -3.937  1.00 95.71           N
ATOM    675  CA  VAL A  61      15.208   0.366  -5.115  1.00 95.71           C
ATOM    676  C   VAL A  61      13.898   0.926  -5.675  1.00 95.71           C
ATOM    677  O   VAL A  61      13.749   1.071  -6.887  1.00 95.71           O
ATOM    678  HA  VAL A  61      15.992   0.497  -5.861  1.00 95.71           H
ATOM    679  CB  VAL A  61      15.124  -1.123  -4.773  1.00 95.71           C
ATOM    680  HB  VAL A  61      14.399  -1.241  -3.968  1.00 95.71           H
ATOM    681  CG1 VAL A  61      14.630  -1.934  -5.973  1.00 95.71           C
ATOM    682 1HG1 VAL A  61      13.639  -1.585  -6.264  1.00 95.71           H
ATOM    683 2HG1 VAL A  61      15.319  -1.805  -6.807  1.00 95.71           H
ATOM    684 3HG1 VAL A  61      14.579  -2.988  -5.702  1.00 95.71           H
ATOM    685  CG2 VAL A  61      16.471  -1.648  -4.274  1.00 95.71           C
ATOM    686 1HG2 VAL A  61      17.225  -1.509  -5.049  1.00 95.71           H
ATOM    687 2HG2 VAL A  61      16.765  -1.100  -3.379  1.00 95.71           H
ATOM    688 3HG2 VAL A  61      16.383  -2.708  -4.038  1.00 95.71           H
ATOM    689  HN  VAL A  61      15.581   0.610  -3.080  1.00 95.71           H
ATOM    690  N   GLY A  62      12.983   1.226  -4.764  1.00 95.96           N
ATOM    691  CA  GLY A  62      11.668   1.705  -5.154  1.00 95.96           C
ATOM    692  C   GLY A  62      11.761   3.083  -5.814  1.00 95.96           C
ATOM    693  O   GLY A  62      11.098   3.340  -6.817  1.00 95.96           O
ATOM    694 1HA  GLY A  62      11.209   0.998  -5.845  1.00 95.96           H
ATOM    695 2HA  GLY A  62      11.023   1.760  -4.278  1.00 95.96           H
ATOM    696  HN  GLY A  62      13.128   1.145  -3.778  1.00 95.96           H
ATOM    697  N   ALA A  63      12.588   3.932  -5.223  1.00 96.62           N
ATOM    698  CA  ALA A  63      12.722   5.299  -5.697  1.00 96.62           C
ATOM    699  C   ALA A  63      13.260   5.287  -7.130  1.00 96.62           C
ATOM    700  O   ALA A  63      12.746   5.993  -7.996  1.00 96.62           O
ATOM    701  HA  ALA A  63      11.730   5.750  -5.695  1.00 96.62           H
ATOM    702  CB  ALA A  63      13.623   6.085  -4.743  1.00 96.62           C
ATOM    703 1HB  ALA A  63      13.182   6.088  -3.746  1.00 96.62           H
ATOM    704 2HB  ALA A  63      14.607   5.616  -4.703  1.00 96.62           H
ATOM    705 3HB  ALA A  63      13.724   7.110  -5.099  1.00 96.62           H
ATOM    706  HN  ALA A  63      13.160   3.700  -4.436  1.00 96.62           H
ATOM    707  N   LEU A  64      14.288   4.476  -7.335  1.00 95.23           N
ATOM    708  CA  LEU A  64      14.910   4.373  -8.644  1.00 95.23           C
ATOM    709  C   LEU A  64      13.892   3.823  -9.646  1.00 95.23           C
ATOM    710  O   LEU A  64      13.735   4.367 -10.738  1.00 95.23           O
ATOM    711  HA  LEU A  64      15.189   5.381  -8.953  1.00 95.23           H
ATOM    712  CB  LEU A  64      16.198   3.552  -8.562  1.00 95.23           C
ATOM    713 1HB  LEU A  64      15.969   2.602  -8.078  1.00 95.23           H
ATOM    714 2HB  LEU A  64      16.524   3.322  -9.577  1.00 95.23           H
ATOM    715  CG  LEU A  64      17.364   4.205  -7.817  1.00 95.23           C
ATOM    716  HG  LEU A  64      17.013   4.504  -6.830  1.00 95.23           H
ATOM    717  CD1 LEU A  64      18.507   3.210  -7.608  1.00 95.23           C
ATOM    718 1HD1 LEU A  64      18.149   2.362  -7.023  1.00 95.23           H
ATOM    719 2HD1 LEU A  64      18.864   2.858  -8.576  1.00 95.23           H
ATOM    720 3HD1 LEU A  64      19.323   3.700  -7.076  1.00 95.23           H
ATOM    721  CD2 LEU A  64      17.831   5.473  -8.534  1.00 95.23           C
ATOM    722 1HD2 LEU A  64      18.159   5.220  -9.543  1.00 95.23           H
ATOM    723 2HD2 LEU A  64      17.008   6.185  -8.587  1.00 95.23           H
ATOM    724 3HD2 LEU A  64      18.661   5.917  -7.984  1.00 95.23           H
ATOM    725  HN  LEU A  64      14.694   3.898  -6.627  1.00 95.23           H
ATOM    726  N   GLY A  65      13.228   2.752  -9.238  1.00 93.41           N
ATOM    727  CA  GLY A  65      12.347   2.029 -10.140  1.00 93.41           C
ATOM    728  C   GLY A  65      11.195   2.919 -10.611  1.00 93.41           C
ATOM    729  O   GLY A  65      10.943   3.031 -11.809  1.00 93.41           O
ATOM    730 1HA  GLY A  65      12.914   1.675 -11.001  1.00 93.41           H
ATOM    731 2HA  GLY A  65      11.949   1.148  -9.637  1.00 93.41           H
ATOM    732  HN  GLY A  65      13.284   2.378  -8.312  1.00 93.41           H
ATOM    733  N   ASN A  66      10.526   3.528  -9.643  1.00 94.30           N
ATOM    734  CA  ASN A  66       9.317   4.281  -9.928  1.00 94.30           C
ATOM    735  C   ASN A  66       9.687   5.578 -10.649  1.00 94.30           C
ATOM    736  O   ASN A  66       8.934   6.060 -11.494  1.00 94.30           O
ATOM    737  HA  ASN A  66       8.707   3.620 -10.545  1.00 94.30           H
ATOM    738  CB  ASN A  66       8.581   4.650  -8.639  1.00 94.30           C
ATOM    739 1HB  ASN A  66       9.287   5.060  -7.917  1.00 94.30           H
ATOM    740 2HB  ASN A  66       7.847   5.429  -8.845  1.00 94.30           H
ATOM    741  CG  ASN A  66       7.881   3.429  -8.038  1.00 94.30           C
ATOM    742  OD1 ASN A  66       6.969   2.858  -8.614  1.00 94.30           O
ATOM    743  ND2 ASN A  66       8.357   3.062  -6.851  1.00 94.30           N
ATOM    744 1HD2 ASN A  66       9.107   3.574  -6.433  1.00 94.30           H
ATOM    745 2HD2 ASN A  66       7.964   2.274  -6.377  1.00 94.30           H
ATOM    746  HN  ASN A  66      10.798   3.513  -8.680  1.00 94.30           H
ATOM    747  N   SER A  67      10.847   6.108 -10.289  1.00 94.18           N
ATOM    748  CA  SER A  67      11.366   7.293 -10.950  1.00 94.18           C
ATOM    749  C   SER A  67      11.593   7.006 -12.436  1.00 94.18           C
ATOM    750  O   SER A  67      11.351   7.866 -13.282  1.00 94.18           O
ATOM    751  HA  SER A  67      10.598   8.056 -10.821  1.00 94.18           H
ATOM    752  CB  SER A  67      12.666   7.764 -10.296  1.00 94.18           C
ATOM    753 1HB  SER A  67      13.406   6.965 -10.343  1.00 94.18           H
ATOM    754 2HB  SER A  67      13.071   8.606 -10.857  1.00 94.18           H
ATOM    755  OG  SER A  67      12.471   8.149  -8.938  1.00 94.18           O
ATOM    756  HG  SER A  67      12.929   7.501  -8.329  1.00 94.18           H
ATOM    757  HN  SER A  67      11.427   5.742  -9.561  1.00 94.18           H
ATOM    758  N   LEU A  68      12.056   5.795 -12.708  1.00 91.50           N
ATOM    759  CA  LEU A  68      12.301   5.377 -14.078  1.00 91.50           C
ATOM    760  C   LEU A  68      10.973   5.331 -14.837  1.00 91.50           C
ATOM    761  O   LEU A  68      10.905   5.727 -16.000  1.00 91.50           O
ATOM    762  HA  LEU A  68      12.937   6.132 -14.540  1.00 91.50           H
ATOM    763  CB  LEU A  68      13.072   4.056 -14.106  1.00 91.50           C
ATOM    764 1HB  LEU A  68      13.990   4.182 -13.532  1.00 91.50           H
ATOM    765 2HB  LEU A  68      12.476   3.300 -13.593  1.00 91.50           H
ATOM    766  CG  LEU A  68      13.439   3.523 -15.492  1.00 91.50           C
ATOM    767  HG  LEU A  68      12.527   3.461 -16.087  1.00 91.50           H
ATOM    768  CD1 LEU A  68      14.386   4.482 -16.215  1.00 91.50           C
ATOM    769 1HD1 LEU A  68      13.902   5.452 -16.331  1.00 91.50           H
ATOM    770 2HD1 LEU A  68      15.300   4.599 -15.633  1.00 91.50           H
ATOM    771 3HD1 LEU A  68      14.631   4.079 -17.198  1.00 91.50           H
ATOM    772  CD2 LEU A  68      14.015   2.109 -15.401  1.00 91.50           C
ATOM    773 1HD2 LEU A  68      14.912   2.121 -14.782  1.00 91.50           H
ATOM    774 2HD2 LEU A  68      13.275   1.443 -14.955  1.00 91.50           H
ATOM    775 3HD2 LEU A  68      14.267   1.754 -16.400  1.00 91.50           H
ATOM    776  HN  LEU A  68      12.262   5.106 -12.013  1.00 91.50           H
ATOM    777  N   VAL A  69       9.951   4.844 -14.149  1.00 90.88           N
ATOM    778  CA  VAL A  69       8.638   4.706 -14.756  1.00 90.88           C
ATOM    779  C   VAL A  69       8.153   6.078 -15.229  1.00 90.88           C
ATOM    780  O   VAL A  69       7.678   6.218 -16.355  1.00 90.88           O
ATOM    781  HA  VAL A  69       8.743   4.053 -15.622  1.00 90.88           H
ATOM    782  CB  VAL A  69       7.675   4.039 -13.772  1.00 90.88           C
ATOM    783  HB  VAL A  69       7.704   4.602 -12.840  1.00 90.88           H
ATOM    784  CG1 VAL A  69       6.239   4.077 -14.300  1.00 90.88           C
ATOM    785 1HG1 VAL A  69       5.931   5.113 -14.442  1.00 90.88           H
ATOM    786 2HG1 VAL A  69       6.188   3.549 -15.252  1.00 90.88           H
ATOM    787 3HG1 VAL A  69       5.575   3.596 -13.582  1.00 90.88           H
ATOM    788  CG2 VAL A  69       8.109   2.603 -13.468  1.00 90.88           C
ATOM    789 1HG2 VAL A  69       8.123   2.025 -14.392  1.00 90.88           H
ATOM    790 2HG2 VAL A  69       9.107   2.611 -13.029  1.00 90.88           H
ATOM    791 3HG2 VAL A  69       7.407   2.152 -12.767  1.00 90.88           H
ATOM    792  HN  VAL A  69      10.009   4.547 -13.196  1.00 90.88           H
ATOM    793  N   ILE A  70       8.291   7.056 -14.346  1.00 91.71           N
ATOM    794  CA  ILE A  70       7.822   8.400 -14.638  1.00 91.71           C
ATOM    795  C   ILE A  70       8.600   8.959 -15.830  1.00 91.71           C
ATOM    796  O   ILE A  70       8.018   9.570 -16.725  1.00 91.71           O
ATOM    797  HA  ILE A  70       6.770   8.326 -14.916  1.00 91.71           H
ATOM    798  CB  ILE A  70       7.898   9.278 -13.387  1.00 91.71           C
ATOM    799  HB  ILE A  70       8.913   9.225 -12.994  1.00 91.71           H
ATOM    800  CG1 ILE A  70       6.963   8.758 -12.294  1.00 91.71           C
ATOM    801 1HG1 ILE A  70       5.930   8.808 -12.640  1.00 91.71           H
ATOM    802 2HG1 ILE A  70       7.181   7.709 -12.093  1.00 91.71           H
ATOM    803  CG2 ILE A  70       7.622  10.744 -13.729  1.00 91.71           C
ATOM    804 1HG2 ILE A  70       8.361  11.095 -14.448  1.00 91.71           H
ATOM    805 2HG2 ILE A  70       6.625  10.835 -14.159  1.00 91.71           H
ATOM    806 3HG2 ILE A  70       7.682  11.345 -12.822  1.00 91.71           H
ATOM    807  CD1 ILE A  70       7.116   9.572 -11.008  1.00 91.71           C
ATOM    808 1HD1 ILE A  70       8.144   9.500 -10.652  1.00 91.71           H
ATOM    809 2HD1 ILE A  70       6.873  10.616 -11.208  1.00 91.71           H
ATOM    810 3HD1 ILE A  70       6.440   9.181 -10.248  1.00 91.71           H
ATOM    811  HN  ILE A  70       8.712   6.942 -13.446  1.00 91.71           H
ATOM    812  N   LEU A  71       9.905   8.730 -15.804  1.00 89.56           N
ATOM    813  CA  LEU A  71      10.782   9.281 -16.824  1.00 89.56           C
ATOM    814  C   LEU A  71      10.421   8.676 -18.182  1.00 89.56           C
ATOM    815  O   LEU A  71      10.374   9.382 -19.187  1.00 89.56           O
ATOM    816  HA  LEU A  71      10.601  10.355 -16.865  1.00 89.56           H
ATOM    817  CB  LEU A  71      12.248   9.083 -16.433  1.00 89.56           C
ATOM    818 1HB  LEU A  71      12.423   9.593 -15.485  1.00 89.56           H
ATOM    819 2HB  LEU A  71      12.417   8.021 -16.259  1.00 89.56           H
ATOM    820  CG  LEU A  71      13.284   9.577 -17.444  1.00 89.56           C
ATOM    821  HG  LEU A  71      12.812  10.329 -18.077  1.00 89.56           H
ATOM    822  CD1 LEU A  71      14.460  10.255 -16.738  1.00 89.56           C
ATOM    823 1HD1 LEU A  71      14.097  11.108 -16.165  1.00 89.56           H
ATOM    824 2HD1 LEU A  71      14.940   9.543 -16.066  1.00 89.56           H
ATOM    825 3HD1 LEU A  71      15.182  10.596 -17.480  1.00 89.56           H
ATOM    826  CD2 LEU A  71      13.743   8.440 -18.359  1.00 89.56           C
ATOM    827 1HD2 LEU A  71      14.191   7.649 -17.758  1.00 89.56           H
ATOM    828 2HD2 LEU A  71      12.886   8.043 -18.903  1.00 89.56           H
ATOM    829 3HD2 LEU A  71      14.479   8.819 -19.068  1.00 89.56           H
ATOM    830  HN  LEU A  71      10.363   8.181 -15.105  1.00 89.56           H
ATOM    831  N   VAL A  72      10.175   7.374 -18.167  1.00 86.92           N
ATOM    832  CA  VAL A  72       9.827   6.664 -19.387  1.00 86.92           C
ATOM    833  C   VAL A  72       8.526   7.237 -19.951  1.00 86.92           C
ATOM    834  O   VAL A  72       8.410   7.456 -21.156  1.00 86.92           O
ATOM    835  HA  VAL A  72      10.627   6.836 -20.107  1.00 86.92           H
ATOM    836  CB  VAL A  72       9.750   5.161 -19.113  1.00 86.92           C
ATOM    837  HB  VAL A  72       9.091   5.009 -18.259  1.00 86.92           H
ATOM    838  CG1 VAL A  72       9.151   4.416 -20.308  1.00 86.92           C
ATOM    839 1HG1 VAL A  72       8.144   4.789 -20.500  1.00 86.92           H
ATOM    840 2HG1 VAL A  72       9.773   4.580 -21.188  1.00 86.92           H
ATOM    841 3HG1 VAL A  72       9.108   3.350 -20.087  1.00 86.92           H
ATOM    842  CG2 VAL A  72      11.126   4.598 -18.751  1.00 86.92           C
ATOM    843 1HG2 VAL A  72      11.817   4.768 -19.577  1.00 86.92           H
ATOM    844 2HG2 VAL A  72      11.499   5.097 -17.857  1.00 86.92           H
ATOM    845 3HG2 VAL A  72      11.043   3.528 -18.562  1.00 86.92           H
ATOM    846  HN  VAL A  72      10.211   6.807 -17.344  1.00 86.92           H
ATOM    847  N   TYR A  73       7.578   7.463 -19.053  1.00 85.50           N
ATOM    848  CA  TYR A  73       6.282   7.989 -19.448  1.00 85.50           C
ATOM    849  C   TYR A  73       6.429   9.349 -20.133  1.00 85.50           C
ATOM    850  O   TYR A  73       5.745   9.630 -21.116  1.00 85.50           O
ATOM    851  HA  TYR A  73       5.833   7.285 -20.148  1.00 85.50           H
ATOM    852  CB  TYR A  73       5.486   8.166 -18.154  1.00 85.50           C
ATOM    853 1HB  TYR A  73       5.416   7.204 -17.647  1.00 85.50           H
ATOM    854 2HB  TYR A  73       6.034   8.836 -17.491  1.00 85.50           H
ATOM    855  CG  TYR A  73       4.075   8.720 -18.362  1.00 85.50           C
ATOM    856  CD1 TYR A  73       3.870  10.084 -18.409  1.00 85.50           C
ATOM    857  HD1 TYR A  73       4.712  10.766 -18.297  1.00 85.50           H
ATOM    858  CD2 TYR A  73       3.009   7.856 -18.503  1.00 85.50           C
ATOM    859  HD2 TYR A  73       3.171   6.779 -18.466  1.00 85.50           H
ATOM    860  CE1 TYR A  73       2.542  10.606 -18.605  1.00 85.50           C
ATOM    861  HE1 TYR A  73       2.365  11.680 -18.643  1.00 85.50           H
ATOM    862  CE2 TYR A  73       1.681   8.378 -18.699  1.00 85.50           C
ATOM    863  HE2 TYR A  73       0.829   7.706 -18.812  1.00 85.50           H
ATOM    864  CZ  TYR A  73       1.513   9.726 -18.740  1.00 85.50           C
ATOM    865  OH  TYR A  73       0.259  10.219 -18.925  1.00 85.50           O
ATOM    866  HH  TYR A  73      -0.369   9.476 -19.158  1.00 85.50           H
ATOM    867  HN  TYR A  73       7.684   7.293 -18.073  1.00 85.50           H
ATOM    868  N   TRP A  74       7.325  10.158 -19.587  1.00 86.20           N
ATOM    869  CA  TRP A  74       7.453  11.538 -20.023  1.00 86.20           C
ATOM    870  C   TRP A  74       8.029  11.534 -21.440  1.00 86.20           C
ATOM    871  O   TRP A  74       7.470  12.156 -22.343  1.00 86.20           O
ATOM    872  HA  TRP A  74       6.456  11.979 -20.027  1.00 86.20           H
ATOM    873  CB  TRP A  74       8.296  12.349 -19.037  1.00 86.20           C
ATOM    874 1HB  TRP A  74       8.029  12.057 -18.021  1.00 86.20           H
ATOM    875 2HB  TRP A  74       9.346  12.093 -19.177  1.00 86.20           H
ATOM    876  CG  TRP A  74       8.132  13.863 -19.177  1.00 86.20           C
ATOM    877  CD1 TRP A  74       8.855  14.705 -19.929  1.00 86.20           C
ATOM    878  HD1 TRP A  74       9.687  14.401 -20.563  1.00 86.20           H
ATOM    879  CD2 TRP A  74       7.150  14.687 -18.514  1.00 86.20           C
ATOM    880  NE1 TRP A  74       8.412  16.006 -19.800  1.00 86.20           N
ATOM    881  HE1 TRP A  74       8.791  16.809 -20.260  1.00 86.20           H
ATOM    882  CE2 TRP A  74       7.343  15.994 -18.912  1.00 86.20           C
ATOM    883  CE3 TRP A  74       6.133  14.339 -17.608  1.00 86.20           C
ATOM    884  HE3 TRP A  74       5.961  13.314 -17.279  1.00 86.20           H
ATOM    885  CZ2 TRP A  74       6.556  17.059 -18.454  1.00 86.20           C
ATOM    886  HZ2 TRP A  74       6.729  18.083 -18.783  1.00 86.20           H
ATOM    887  CZ3 TRP A  74       5.356  15.414 -17.160  1.00 86.20           C
ATOM    888  HZ3 TRP A  74       4.552  15.199 -16.456  1.00 86.20           H
ATOM    889  CH2 TRP A  74       5.537  16.735 -17.551  1.00 86.20           C
ATOM    890  HH2 TRP A  74       4.888  17.517 -17.156  1.00 86.20           H
ATOM    891  HN  TRP A  74       7.955   9.884 -18.860  1.00 86.20           H
ATOM    892  N   TYR A  75       9.139  10.826 -21.592  1.00 81.74           N
ATOM    893  CA  TYR A  75       9.931  10.927 -22.806  1.00 81.74           C
ATOM    894  C   TYR A  75       9.392   9.993 -23.891  1.00 81.74           C
ATOM    895  O   TYR A  75       9.822  10.060 -25.042  1.00 81.74           O
ATOM    896  HA  TYR A  75       9.873  11.956 -23.161  1.00 81.74           H
ATOM    897  CB  TYR A  75      11.345  10.485 -22.424  1.00 81.74           C
ATOM    898 1HB  TYR A  75      11.279   9.618 -21.767  1.00 81.74           H
ATOM    899 2HB  TYR A  75      11.869  10.163 -23.324  1.00 81.74           H
ATOM    900  CG  TYR A  75      12.171  11.571 -21.732  1.00 81.74           C
ATOM    901  CD1 TYR A  75      12.798  12.545 -22.481  1.00 81.74           C
ATOM    902  HD1 TYR A  75      12.705  12.541 -23.567  1.00 81.74           H
ATOM    903  CD2 TYR A  75      12.289  11.575 -20.356  1.00 81.74           C
ATOM    904  HD2 TYR A  75      11.794  10.806 -19.764  1.00 81.74           H
ATOM    905  CE1 TYR A  75      13.576  13.566 -21.829  1.00 81.74           C
ATOM    906  HE1 TYR A  75      14.076  14.341 -22.410  1.00 81.74           H
ATOM    907  CE2 TYR A  75      13.067  12.597 -19.704  1.00 81.74           C
ATOM    908  HE2 TYR A  75      13.168  12.613 -18.619  1.00 81.74           H
ATOM    909  CZ  TYR A  75      13.671  13.542 -20.473  1.00 81.74           C
ATOM    910  OH  TYR A  75      14.406  14.507 -19.857  1.00 81.74           O
ATOM    911  HH  TYR A  75      14.792  15.130 -20.538  1.00 81.74           H
ATOM    912  HN  TYR A  75       9.497  10.194 -20.905  1.00 81.74           H
ATOM    913  N   CYS A  76       8.459   9.144 -23.487  1.00 75.61           N
ATOM    914  CA  CYS A  76       7.839   8.215 -24.417  1.00 75.61           C
ATOM    915  C   CYS A  76       7.043   9.023 -25.443  1.00 75.61           C
ATOM    916  O   CYS A  76       6.077   9.700 -25.092  1.00 75.61           O
ATOM    917  HA  CYS A  76       8.649   7.668 -24.899  1.00 75.61           H
ATOM    918  CB  CYS A  76       6.963   7.191 -23.693  1.00 75.61           C
ATOM    919 1HB  CYS A  76       7.564   6.624 -22.981  1.00 75.61           H
ATOM    920 2HB  CYS A  76       6.189   7.702 -23.120  1.00 75.61           H
ATOM    921  SG  CYS A  76       6.196   6.055 -24.906  1.00 75.61           S
ATOM    922  HG  CYS A  76       7.333   5.498 -25.313  1.00 75.61           H
ATOM    923  HN  CYS A  76       8.128   9.084 -22.546  1.00 75.61           H
ATOM    924  N   THR A  77       7.476   8.926 -26.691  1.00 69.55           N
ATOM    925  CA  THR A  77       6.909   9.747 -27.747  1.00 69.55           C
ATOM    926  C   THR A  77       5.574   9.164 -28.217  1.00 69.55           C
ATOM    927  O   THR A  77       4.855   9.794 -28.990  1.00 69.55           O
ATOM    928  HA  THR A  77       6.700  10.735 -27.339  1.00 69.55           H
ATOM    929  CB  THR A  77       7.947   9.864 -28.865  1.00 69.55           C
ATOM    930  HB  THR A  77       7.594  10.526 -29.656  1.00 69.55           H
ATOM    931  OG1 THR A  77       8.192   8.516 -29.255  1.00 69.55           O
ATOM    932  HG1 THR A  77       8.643   8.494 -30.147  1.00 69.55           H
ATOM    933  CG2 THR A  77       9.303  10.357 -28.355  1.00 69.55           C
ATOM    934 1HG2 THR A  77       9.687   9.658 -27.612  1.00 69.55           H
ATOM    935 2HG2 THR A  77       9.185  11.341 -27.901  1.00 69.55           H
ATOM    936 3HG2 THR A  77      10.003  10.422 -29.188  1.00 69.55           H
ATOM    937  HN  THR A  77       8.200   8.301 -26.984  1.00 69.55           H
ATOM    938  N   ARG A  78       5.284   7.966 -27.730  1.00 70.62           N
ATOM    939  CA  ARG A  78       4.079   7.264 -28.138  1.00 70.62           C
ATOM    940  C   ARG A  78       2.860   7.838 -27.414  1.00 70.62           C
ATOM    941  O   ARG A  78       2.957   8.255 -26.261  1.00 70.62           O
ATOM    942  HA  ARG A  78       4.011   7.430 -29.213  1.00 70.62           H
ATOM    943  CB  ARG A  78       4.185   5.768 -27.838  1.00 70.62           C
ATOM    944 1HB  ARG A  78       3.564   5.208 -28.537  1.00 70.62           H
ATOM    945 2HB  ARG A  78       5.212   5.435 -27.987  1.00 70.62           H
ATOM    946  CG  ARG A  78       3.748   5.464 -26.403  1.00 70.62           C
ATOM    947 1HG  ARG A  78       4.312   6.087 -25.708  1.00 70.62           H
ATOM    948 2HG  ARG A  78       2.696   5.719 -26.278  1.00 70.62           H
ATOM    949  CD  ARG A  78       3.965   3.988 -26.065  1.00 70.62           C
ATOM    950 1HD  ARG A  78       3.136   3.393 -26.447  1.00 70.62           H
ATOM    951 2HD  ARG A  78       4.870   3.624 -26.552  1.00 70.62           H
ATOM    952  NE  ARG A  78       4.077   3.816 -24.599  1.00 70.62           N
ATOM    953  HE  ARG A  78       4.991   3.835 -24.193  1.00 70.62           H
ATOM    954  CZ  ARG A  78       3.030   3.635 -23.782  1.00 70.62           C
ATOM    955  NH1 ARG A  78       1.783   3.601 -24.272  1.00 70.62           N
ATOM    956 1HH1 ARG A  78       1.629   3.710 -25.253  1.00 70.62           H
ATOM    957 2HH1 ARG A  78       1.008   3.466 -23.655  1.00 70.62           H
ATOM    958  NH2 ARG A  78       3.249   3.490 -22.468  1.00 70.62           N
ATOM    959 1HH2 ARG A  78       2.479   3.355 -21.845  1.00 70.62           H
ATOM    960 2HH2 ARG A  78       4.183   3.517 -22.111  1.00 70.62           H
ATOM    961  HN  ARG A  78       5.854   7.478 -27.070  1.00 70.62           H
ATOM    962  N   VAL A  79       1.739   7.840 -28.120  1.00 76.30           N
ATOM    963  CA  VAL A  79       0.484   8.275 -27.531  1.00 76.30           C
ATOM    964  C   VAL A  79       0.263   7.538 -26.209  1.00 76.30           C
ATOM    965  O   VAL A  79       0.431   6.321 -26.137  1.00 76.30           O
ATOM    966  HA  VAL A  79       0.568   9.343 -27.328  1.00 76.30           H
ATOM    967  CB  VAL A  79      -0.660   8.072 -28.527  1.00 76.30           C
ATOM    968  HB  VAL A  79      -0.832   7.000 -28.626  1.00 76.30           H
ATOM    969  CG1 VAL A  79      -1.953   8.709 -28.015  1.00 76.30           C
ATOM    970 1HG1 VAL A  79      -2.231   8.253 -27.065  1.00 76.30           H
ATOM    971 2HG1 VAL A  79      -1.799   9.779 -27.872  1.00 76.30           H
ATOM    972 3HG1 VAL A  79      -2.750   8.550 -28.741  1.00 76.30           H
ATOM    973  CG2 VAL A  79      -0.289   8.618 -29.907  1.00 76.30           C
ATOM    974 1HG2 VAL A  79      -0.078   9.685 -29.831  1.00 76.30           H
ATOM    975 2HG2 VAL A  79       0.594   8.098 -30.279  1.00 76.30           H
ATOM    976 3HG2 VAL A  79      -1.119   8.461 -30.596  1.00 76.30           H
ATOM    977  HN  VAL A  79       1.679   7.552 -29.076  1.00 76.30           H
ATOM    978  N   LYS A  80      -0.110   8.305 -25.195  1.00 79.35           N
ATOM    979  CA  LYS A  80      -0.400   7.734 -23.891  1.00 79.35           C
ATOM    980  C   LYS A  80      -1.692   6.920 -23.972  1.00 79.35           C
ATOM    981  O   LYS A  80      -2.501   7.120 -24.877  1.00 79.35           O
ATOM    982  HA  LYS A  80       0.418   7.059 -23.641  1.00 79.35           H
ATOM    983  CB  LYS A  80      -0.428   8.827 -22.821  1.00 79.35           C
ATOM    984 1HB  LYS A  80      -1.317   9.445 -22.950  1.00 79.35           H
ATOM    985 2HB  LYS A  80      -0.496   8.372 -21.833  1.00 79.35           H
ATOM    986  CG  LYS A  80       0.824   9.704 -22.900  1.00 79.35           C
ATOM    987 1HG  LYS A  80       0.821  10.265 -23.834  1.00 79.35           H
ATOM    988 2HG  LYS A  80       0.814  10.432 -22.090  1.00 79.35           H
ATOM    989  CD  LYS A  80       2.094   8.855 -22.814  1.00 79.35           C
ATOM    990 1HD  LYS A  80       2.028   8.182 -21.959  1.00 79.35           H
ATOM    991 2HD  LYS A  80       2.181   8.232 -23.704  1.00 79.35           H
ATOM    992  CE  LYS A  80       3.336   9.738 -22.680  1.00 79.35           C
ATOM    993 1HE  LYS A  80       3.229  10.624 -23.307  1.00 79.35           H
ATOM    994 2HE  LYS A  80       3.433  10.086 -21.652  1.00 79.35           H
ATOM    995  NZ  LYS A  80       4.550   8.989 -23.074  1.00 79.35           N
ATOM    996 1HZ  LYS A  80       5.374   9.506 -22.788  1.00 79.35           H
ATOM    997 2HZ  LYS A  80       4.547   8.080 -22.623  1.00 79.35           H
ATOM    998 3HZ  LYS A  80       4.560   8.867 -24.081  1.00 79.35           H
ATOM    999  HN  LYS A  80      -0.214   9.298 -25.254  1.00 79.35           H
ATOM   1000  N   THR A  81      -1.847   6.017 -23.014  1.00 80.54           N
ATOM   1001  CA  THR A  81      -3.097   5.293 -22.863  1.00 80.54           C
ATOM   1002  C   THR A  81      -3.659   5.486 -21.453  1.00 80.54           C
ATOM   1003  O   THR A  81      -2.967   5.990 -20.569  1.00 80.54           O
ATOM   1004  HA  THR A  81      -3.825   5.714 -23.557  1.00 80.54           H
ATOM   1005  CB  THR A  81      -2.841   3.827 -23.220  1.00 80.54           C
ATOM   1006  HB  THR A  81      -3.777   3.272 -23.282  1.00 80.54           H
ATOM   1007  OG1 THR A  81      -1.927   3.382 -22.221  1.00 80.54           O
ATOM   1008  HG1 THR A  81      -0.992   3.628 -22.478  1.00 80.54           H
ATOM   1009  CG2 THR A  81      -2.066   3.670 -24.530  1.00 80.54           C
ATOM   1010 1HG2 THR A  81      -1.100   4.169 -24.443  1.00 80.54           H
ATOM   1011 2HG2 THR A  81      -2.635   4.119 -25.344  1.00 80.54           H
ATOM   1012 3HG2 THR A  81      -1.911   2.611 -24.735  1.00 80.54           H
ATOM   1013  HN  THR A  81      -1.138   5.780 -22.350  1.00 80.54           H
ATOM   1014  N   MET A  82      -4.907   5.075 -21.286  1.00 81.53           N
ATOM   1015  CA  MET A  82      -5.540   5.116 -19.979  1.00 81.53           C
ATOM   1016  C   MET A  82      -4.731   4.320 -18.953  1.00 81.53           C
ATOM   1017  O   MET A  82      -4.515   4.782 -17.834  1.00 81.53           O
ATOM   1018  HA  MET A  82      -5.563   6.169 -19.697  1.00 81.53           H
ATOM   1019  CB  MET A  82      -6.953   4.536 -20.077  1.00 81.53           C
ATOM   1020 1HB  MET A  82      -7.560   5.157 -20.735  1.00 81.53           H
ATOM   1021 2HB  MET A  82      -6.912   3.543 -20.525  1.00 81.53           H
ATOM   1022  CG  MET A  82      -7.608   4.452 -18.697  1.00 81.53           C
ATOM   1023 1HG  MET A  82      -7.235   3.580 -18.160  1.00 81.53           H
ATOM   1024 2HG  MET A  82      -7.342   5.328 -18.106  1.00 81.53           H
ATOM   1025  SD  MET A  82      -9.382   4.349 -18.869  1.00 81.53           S
ATOM   1026  CE  MET A  82      -9.877   4.700 -17.190  1.00 81.53           C
ATOM   1027 1HE  MET A  82      -9.452   3.951 -16.522  1.00 81.53           H
ATOM   1028 2HE  MET A  82      -9.516   5.688 -16.904  1.00 81.53           H
ATOM   1029 3HE  MET A  82     -10.964   4.676 -17.120  1.00 81.53           H
ATOM   1030  HN  MET A  82      -5.482   4.719 -22.023  1.00 81.53           H
ATOM   1031  N   THR A  83      -4.306   3.137 -19.371  1.00 81.80           N
ATOM   1032  CA  THR A  83      -3.444   2.315 -18.539  1.00 81.80           C
ATOM   1033  C   THR A  83      -2.214   3.110 -18.096  1.00 81.80           C
ATOM   1034  O   THR A  83      -1.834   3.073 -16.927  1.00 81.80           O
ATOM   1035  HA  THR A  83      -3.992   2.045 -17.637  1.00 81.80           H
ATOM   1036  CB  THR A  83      -3.097   1.048 -19.324  1.00 81.80           C
ATOM   1037  HB  THR A  83      -2.547   1.292 -20.233  1.00 81.80           H
ATOM   1038  OG1 THR A  83      -4.354   0.406 -19.519  1.00 81.80           O
ATOM   1039  HG1 THR A  83      -5.095   1.000 -19.205  1.00 81.80           H
ATOM   1040  CG2 THR A  83      -2.292   0.046 -18.494  1.00 81.80           C
ATOM   1041 1HG2 THR A  83      -2.871  -0.249 -17.619  1.00 81.80           H
ATOM   1042 2HG2 THR A  83      -1.359   0.508 -18.173  1.00 81.80           H
ATOM   1043 3HG2 THR A  83      -2.073  -0.834 -19.098  1.00 81.80           H
ATOM   1044  HN  THR A  83      -4.541   2.740 -20.258  1.00 81.80           H
ATOM   1045  N   ASP A  84      -1.626   3.812 -19.054  1.00 83.52           N
ATOM   1046  CA  ASP A  84      -0.387   4.528 -18.804  1.00 83.52           C
ATOM   1047  C   ASP A  84      -0.628   5.599 -17.738  1.00 83.52           C
ATOM   1048  O   ASP A  84       0.242   5.860 -16.908  1.00 83.52           O
ATOM   1049  HA  ASP A  84       0.322   3.768 -18.478  1.00 83.52           H
ATOM   1050  CB  ASP A  84       0.111   5.226 -20.071  1.00 83.52           C
ATOM   1051 1HB  ASP A  84      -0.603   5.991 -20.374  1.00 83.52           H
ATOM   1052 2HB  ASP A  84       1.053   5.734 -19.864  1.00 83.52           H
ATOM   1053  CG  ASP A  84       0.305   4.223 -21.209  1.00 83.52           C
ATOM   1054  OD1 ASP A  84       0.983   3.203 -20.958  1.00 83.52           O
ATOM   1055  OD2 ASP A  84      -0.229   4.498 -22.306  1.00 83.52           O
ATOM   1056  HN  ASP A  84      -1.982   3.895 -19.985  1.00 83.52           H
ATOM   1057  N   MET A  85      -1.812   6.190 -17.795  1.00 88.17           N
ATOM   1058  CA  MET A  85      -2.172   7.238 -16.855  1.00 88.17           C
ATOM   1059  C   MET A  85      -2.203   6.702 -15.422  1.00 88.17           C
ATOM   1060  O   MET A  85      -1.707   7.351 -14.503  1.00 88.17           O
ATOM   1061  HA  MET A  85      -1.396   7.996 -16.950  1.00 88.17           H
ATOM   1062  CB  MET A  85      -3.548   7.800 -17.219  1.00 88.17           C
ATOM   1063 1HB  MET A  85      -3.549   8.122 -18.261  1.00 88.17           H
ATOM   1064 2HB  MET A  85      -4.301   7.017 -17.126  1.00 88.17           H
ATOM   1065  CG  MET A  85      -3.915   8.979 -16.315  1.00 88.17           C
ATOM   1066 1HG  MET A  85      -4.918   9.331 -16.554  1.00 88.17           H
ATOM   1067 2HG  MET A  85      -3.929   8.658 -15.274  1.00 88.17           H
ATOM   1068  SD  MET A  85      -2.737  10.302 -16.530  1.00 88.17           S
ATOM   1069  CE  MET A  85      -3.131  10.800 -18.198  1.00 88.17           C
ATOM   1070 1HE  MET A  85      -2.979   9.959 -18.874  1.00 88.17           H
ATOM   1071 2HE  MET A  85      -4.171  11.121 -18.246  1.00 88.17           H
ATOM   1072 3HE  MET A  85      -2.482  11.625 -18.494  1.00 88.17           H
ATOM   1073  HN  MET A  85      -2.518   5.964 -18.467  1.00 88.17           H
ATOM   1074  N   PHE A  86      -2.789   5.523 -15.278  1.00 88.73           N
ATOM   1075  CA  PHE A  86      -2.896   4.895 -13.971  1.00 88.73           C
ATOM   1076  C   PHE A  86      -1.528   4.423 -13.477  1.00 88.73           C
ATOM   1077  O   PHE A  86      -1.223   4.527 -12.290  1.00 88.73           O
ATOM   1078  HA  PHE A  86      -3.290   5.644 -13.284  1.00 88.73           H
ATOM   1079  CB  PHE A  86      -3.815   3.682 -14.132  1.00 88.73           C
ATOM   1080 1HB  PHE A  86      -3.421   3.043 -14.922  1.00 88.73           H
ATOM   1081 2HB  PHE A  86      -3.794   3.099 -13.211  1.00 88.73           H
ATOM   1082  CG  PHE A  86      -5.266   4.039 -14.460  1.00 88.73           C
ATOM   1083  CD1 PHE A  86      -5.857   5.104 -13.855  1.00 88.73           C
ATOM   1084  HD1 PHE A  86      -5.298   5.703 -13.136  1.00 88.73           H
ATOM   1085  CD2 PHE A  86      -5.964   3.292 -15.356  1.00 88.73           C
ATOM   1086  HD2 PHE A  86      -5.490   2.439 -15.841  1.00 88.73           H
ATOM   1087  CE1 PHE A  86      -7.204   5.435 -14.159  1.00 88.73           C
ATOM   1088  HE1 PHE A  86      -7.679   6.288 -13.674  1.00 88.73           H
ATOM   1089  CE2 PHE A  86      -7.311   3.623 -15.660  1.00 88.73           C
ATOM   1090  HE2 PHE A  86      -7.870   3.024 -16.379  1.00 88.73           H
ATOM   1091  CZ  PHE A  86      -7.903   4.688 -15.055  1.00 88.73           C
ATOM   1092  HZ  PHE A  86      -8.936   4.942 -15.289  1.00 88.73           H
ATOM   1093  HN  PHE A  86      -3.186   4.999 -16.032  1.00 88.73           H
ATOM   1094  N   LEU A  87      -0.740   3.912 -14.412  1.00 86.86           N
ATOM   1095  CA  LEU A  87       0.591   3.429 -14.087  1.00 86.86           C
ATOM   1096  C   LEU A  87       1.437   4.592 -13.562  1.00 86.86           C
ATOM   1097  O   LEU A  87       2.256   4.411 -12.662  1.00 86.86           O
ATOM   1098  HA  LEU A  87       0.486   2.692 -13.291  1.00 86.86           H
ATOM   1099  CB  LEU A  87       1.210   2.713 -15.289  1.00 86.86           C
ATOM   1100 1HB  LEU A  87       1.125   3.365 -16.158  1.00 86.86           H
ATOM   1101 2HB  LEU A  87       2.274   2.575 -15.097  1.00 86.86           H
ATOM   1102  CG  LEU A  87       0.604   1.354 -15.644  1.00 86.86           C
ATOM   1103  HG  LEU A  87      -0.458   1.495 -15.845  1.00 86.86           H
ATOM   1104  CD1 LEU A  87       1.234   0.789 -16.919  1.00 86.86           C
ATOM   1105 1HD1 LEU A  87       1.059   1.476 -17.746  1.00 86.86           H
ATOM   1106 2HD1 LEU A  87       2.307   0.665 -16.770  1.00 86.86           H
ATOM   1107 3HD1 LEU A  87       0.785  -0.178 -17.148  1.00 86.86           H
ATOM   1108  CD2 LEU A  87       0.715   0.380 -14.469  1.00 86.86           C
ATOM   1109 1HD2 LEU A  87       1.765   0.238 -14.213  1.00 86.86           H
ATOM   1110 2HD2 LEU A  87       0.183   0.786 -13.609  1.00 86.86           H
ATOM   1111 3HD2 LEU A  87       0.277  -0.578 -14.749  1.00 86.86           H
ATOM   1112  HN  LEU A  87      -0.998   3.826 -15.374  1.00 86.86           H
ATOM   1113  N   LEU A  88       1.209   5.758 -14.147  1.00 90.62           N
ATOM   1114  CA  LEU A  88       1.909   6.958 -13.721  1.00 90.62           C
ATOM   1115  C   LEU A  88       1.554   7.261 -12.264  1.00 90.62           C
ATOM   1116  O   LEU A  88       2.439   7.429 -11.428  1.00 90.62           O
ATOM   1117  HA  LEU A  88       2.977   6.751 -13.780  1.00 90.62           H
ATOM   1118  CB  LEU A  88       1.619   8.116 -14.679  1.00 90.62           C
ATOM   1119 1HB  LEU A  88       2.055   7.877 -15.649  1.00 90.62           H
ATOM   1120 2HB  LEU A  88       0.540   8.181 -14.821  1.00 90.62           H
ATOM   1121  CG  LEU A  88       2.132   9.490 -14.244  1.00 90.62           C
ATOM   1122  HG  LEU A  88       1.785   9.679 -13.228  1.00 90.62           H
ATOM   1123  CD1 LEU A  88       3.661   9.520 -14.212  1.00 90.62           C
ATOM   1124 1HD1 LEU A  88       4.025   8.772 -13.507  1.00 90.62           H
ATOM   1125 2HD1 LEU A  88       4.050   9.300 -15.207  1.00 90.62           H
ATOM   1126 3HD1 LEU A  88       3.999  10.508 -13.900  1.00 90.62           H
ATOM   1127  CD2 LEU A  88       1.556  10.596 -15.131  1.00 90.62           C
ATOM   1128 1HD2 LEU A  88       1.852  10.424 -16.165  1.00 90.62           H
ATOM   1129 2HD2 LEU A  88       0.468  10.590 -15.058  1.00 90.62           H
ATOM   1130 3HD2 LEU A  88       1.937  11.562 -14.800  1.00 90.62           H
ATOM   1131  HN  LEU A  88       0.561   5.891 -14.897  1.00 90.62           H
ATOM   1132  N   ASN A  89       0.256   7.322 -12.005  1.00 93.16           N
ATOM   1133  CA  ASN A  89      -0.228   7.724 -10.696  1.00 93.16           C
ATOM   1134  C   ASN A  89       0.185   6.676  -9.661  1.00 93.16           C
ATOM   1135  O   ASN A  89       0.395   7.000  -8.493  1.00 93.16           O
ATOM   1136  HA  ASN A  89       0.226   8.697 -10.508  1.00 93.16           H
ATOM   1137  CB  ASN A  89      -1.755   7.827 -10.680  1.00 93.16           C
ATOM   1138 1HB  ASN A  89      -2.184   7.012 -11.262  1.00 93.16           H
ATOM   1139 2HB  ASN A  89      -2.120   7.717  -9.659  1.00 93.16           H
ATOM   1140  CG  ASN A  89      -2.219   9.169 -11.251  1.00 93.16           C
ATOM   1141  OD1 ASN A  89      -2.472  10.124 -10.535  1.00 93.16           O
ATOM   1142  ND2 ASN A  89      -2.318   9.187 -12.577  1.00 93.16           N
ATOM   1143 1HD2 ASN A  89      -2.095   8.368 -13.107  1.00 93.16           H
ATOM   1144 2HD2 ASN A  89      -2.614  10.020 -13.045  1.00 93.16           H
ATOM   1145  HN  ASN A  89      -0.458   7.104 -12.671  1.00 93.16           H
ATOM   1146  N   LEU A  90       0.290   5.440 -10.126  1.00 91.12           N
ATOM   1147  CA  LEU A  90       0.670   4.341  -9.255  1.00 91.12           C
ATOM   1148  C   LEU A  90       2.114   4.540  -8.789  1.00 91.12           C
ATOM   1149  O   LEU A  90       2.427   4.330  -7.619  1.00 91.12           O
ATOM   1150  HA  LEU A  90       0.018   4.376  -8.382  1.00 91.12           H
ATOM   1151  CB  LEU A  90       0.427   2.999  -9.947  1.00 91.12           C
ATOM   1152 1HB  LEU A  90      -0.585   2.999 -10.352  1.00 91.12           H
ATOM   1153 2HB  LEU A  90       1.109   2.921 -10.794  1.00 91.12           H
ATOM   1154  CG  LEU A  90       0.596   1.753  -9.075  1.00 91.12           C
ATOM   1155  HG  LEU A  90       1.589   1.784  -8.626  1.00 91.12           H
ATOM   1156  CD1 LEU A  90      -0.418   1.743  -7.930  1.00 91.12           C
ATOM   1157 1HD1 LEU A  90      -0.274   2.628  -7.309  1.00 91.12           H
ATOM   1158 2HD1 LEU A  90      -1.428   1.748  -8.340  1.00 91.12           H
ATOM   1159 3HD1 LEU A  90      -0.276   0.848  -7.326  1.00 91.12           H
ATOM   1160  CD2 LEU A  90       0.521   0.479  -9.918  1.00 91.12           C
ATOM   1161 1HD2 LEU A  90      -0.447   0.428 -10.415  1.00 91.12           H
ATOM   1162 2HD2 LEU A  90       1.313   0.492 -10.667  1.00 91.12           H
ATOM   1163 3HD2 LEU A  90       0.645  -0.391  -9.274  1.00 91.12           H
ATOM   1164  HN  LEU A  90       0.121   5.185 -11.079  1.00 91.12           H
ATOM   1165  N   ALA A  91       2.955   4.944  -9.731  1.00 93.56           N
ATOM   1166  CA  ALA A  91       4.359   5.169  -9.433  1.00 93.56           C
ATOM   1167  C   ALA A  91       4.489   6.354  -8.475  1.00 93.56           C
ATOM   1168  O   ALA A  91       5.337   6.347  -7.584  1.00 93.56           O
ATOM   1169  HA  ALA A  91       4.742   4.273  -8.944  1.00 93.56           H
ATOM   1170  CB  ALA A  91       5.129   5.385 -10.737  1.00 93.56           C
ATOM   1171 1HB  ALA A  91       5.029   4.503 -11.369  1.00 93.56           H
ATOM   1172 2HB  ALA A  91       4.725   6.253 -11.258  1.00 93.56           H
ATOM   1173 3HB  ALA A  91       6.182   5.554 -10.513  1.00 93.56           H
ATOM   1174  HN  ALA A  91       2.691   5.115 -10.680  1.00 93.56           H
ATOM   1175  N   ILE A  92       3.636   7.345  -8.691  1.00 95.06           N
ATOM   1176  CA  ILE A  92       3.647   8.537  -7.860  1.00 95.06           C
ATOM   1177  C   ILE A  92       3.279   8.156  -6.425  1.00 95.06           C
ATOM   1178  O   ILE A  92       3.938   8.580  -5.477  1.00 95.06           O
ATOM   1179  HA  ILE A  92       4.665   8.928  -7.863  1.00 95.06           H
ATOM   1180  CB  ILE A  92       2.746   9.617  -8.460  1.00 95.06           C
ATOM   1181  HB  ILE A  92       1.783   9.165  -8.700  1.00 95.06           H
ATOM   1182  CG1 ILE A  92       3.330  10.155  -9.768  1.00 95.06           C
ATOM   1183 1HG1 ILE A  92       4.218  10.751  -9.556  1.00 95.06           H
ATOM   1184 2HG1 ILE A  92       3.648   9.324 -10.398  1.00 95.06           H
ATOM   1185  CG2 ILE A  92       2.480  10.734  -7.449  1.00 95.06           C
ATOM   1186 1HG2 ILE A  92       1.989  10.319  -6.569  1.00 95.06           H
ATOM   1187 2HG2 ILE A  92       3.426  11.191  -7.156  1.00 95.06           H
ATOM   1188 3HG2 ILE A  92       1.837  11.489  -7.902  1.00 95.06           H
ATOM   1189  CD1 ILE A  92       2.304  11.007 -10.518  1.00 95.06           C
ATOM   1190 1HD1 ILE A  92       1.428  10.400 -10.750  1.00 95.06           H
ATOM   1191 2HD1 ILE A  92       2.007  11.850  -9.895  1.00 95.06           H
ATOM   1192 3HD1 ILE A  92       2.745  11.376 -11.444  1.00 95.06           H
ATOM   1193  HN  ILE A  92       2.949   7.343  -9.417  1.00 95.06           H
ATOM   1194  N   ALA A  93       2.226   7.360  -6.310  1.00 94.75           N
ATOM   1195  CA  ALA A  93       1.735   6.952  -5.004  1.00 94.75           C
ATOM   1196  C   ALA A  93       2.850   6.228  -4.248  1.00 94.75           C
ATOM   1197  O   ALA A  93       3.084   6.499  -3.071  1.00 94.75           O
ATOM   1198  HA  ALA A  93       1.461   7.854  -4.456  1.00 94.75           H
ATOM   1199  CB  ALA A  93       0.488   6.083  -5.177  1.00 94.75           C
ATOM   1200 1HB  ALA A  93      -0.284   6.653  -5.693  1.00 94.75           H
ATOM   1201 2HB  ALA A  93       0.739   5.198  -5.762  1.00 94.75           H
ATOM   1202 3HB  ALA A  93       0.120   5.777  -4.197  1.00 94.75           H
ATOM   1203  HN  ALA A  93       1.713   6.996  -7.087  1.00 94.75           H
ATOM   1204  N   ASP A  94       3.509   5.322  -4.955  1.00 93.66           N
ATOM   1205  CA  ASP A  94       4.567   4.528  -4.353  1.00 93.66           C
ATOM   1206  C   ASP A  94       5.674   5.458  -3.852  1.00 93.66           C
ATOM   1207  O   ASP A  94       6.179   5.288  -2.743  1.00 93.66           O
ATOM   1208  HA  ASP A  94       4.088   3.977  -3.544  1.00 93.66           H
ATOM   1209  CB  ASP A  94       5.183   3.567  -5.372  1.00 93.66           C
ATOM   1210 1HB  ASP A  94       5.302   4.074  -6.329  1.00 93.66           H
ATOM   1211 2HB  ASP A  94       6.178   3.270  -5.042  1.00 93.66           H
ATOM   1212  CG  ASP A  94       4.307   2.325  -5.553  1.00 93.66           C
ATOM   1213  OD1 ASP A  94       3.619   1.969  -4.572  1.00 93.66           O
ATOM   1214  OD2 ASP A  94       4.346   1.761  -6.667  1.00 93.66           O
ATOM   1215  HN  ASP A  94       3.331   5.126  -5.919  1.00 93.66           H
ATOM   1216  N   LEU A  95       6.020   6.421  -4.693  1.00 96.15           N
ATOM   1217  CA  LEU A  95       7.099   7.341  -4.376  1.00 96.15           C
ATOM   1218  C   LEU A  95       6.771   8.075  -3.074  1.00 96.15           C
ATOM   1219  O   LEU A  95       7.628   8.212  -2.202  1.00 96.15           O
ATOM   1220  HA  LEU A  95       8.000   6.747  -4.220  1.00 96.15           H
ATOM   1221  CB  LEU A  95       7.372   8.275  -5.556  1.00 96.15           C
ATOM   1222 1HB  LEU A  95       6.415   8.604  -5.962  1.00 96.15           H
ATOM   1223 2HB  LEU A  95       7.881   9.163  -5.181  1.00 96.15           H
ATOM   1224  CG  LEU A  95       8.204   7.688  -6.698  1.00 96.15           C
ATOM   1225  HG  LEU A  95       7.686   6.810  -7.082  1.00 96.15           H
ATOM   1226  CD1 LEU A  95       8.327   8.682  -7.854  1.00 96.15           C
ATOM   1227 1HD1 LEU A  95       7.334   8.923  -8.234  1.00 96.15           H
ATOM   1228 2HD1 LEU A  95       8.812   9.593  -7.501  1.00 96.15           H
ATOM   1229 3HD1 LEU A  95       8.924   8.240  -8.652  1.00 96.15           H
ATOM   1230  CD2 LEU A  95       9.572   7.222  -6.195  1.00 96.15           C
ATOM   1231 1HD2 LEU A  95      10.111   8.068  -5.769  1.00 96.15           H
ATOM   1232 2HD2 LEU A  95       9.437   6.456  -5.432  1.00 96.15           H
ATOM   1233 3HD2 LEU A  95      10.143   6.809  -7.027  1.00 96.15           H
ATOM   1234  HN  LEU A  95       5.578   6.578  -5.577  1.00 96.15           H
ATOM   1235  N   LEU A  96       5.529   8.527  -2.983  1.00 95.28           N
ATOM   1236  CA  LEU A  96       5.109   9.338  -1.854  1.00 95.28           C
ATOM   1237  C   LEU A  96       5.335   8.557  -0.558  1.00 95.28           C
ATOM   1238  O   LEU A  96       5.757   9.124   0.448  1.00 95.28           O
ATOM   1239  HA  LEU A  96       5.740  10.226  -1.836  1.00 95.28           H
ATOM   1240  CB  LEU A  96       3.666   9.812  -2.042  1.00 95.28           C
ATOM   1241 1HB  LEU A  96       3.058   8.956  -2.333  1.00 95.28           H
ATOM   1242 2HB  LEU A  96       3.289  10.158  -1.079  1.00 95.28           H
ATOM   1243  CG  LEU A  96       3.455  10.926  -3.070  1.00 95.28           C
ATOM   1244  HG  LEU A  96       3.767  10.554  -4.046  1.00 95.28           H
ATOM   1245  CD1 LEU A  96       1.974  11.296  -3.181  1.00 95.28           C
ATOM   1246 1HD1 LEU A  96       1.403  10.421  -3.491  1.00 95.28           H
ATOM   1247 2HD1 LEU A  96       1.613  11.641  -2.212  1.00 95.28           H
ATOM   1248 3HD1 LEU A  96       1.852  12.089  -3.918  1.00 95.28           H
ATOM   1249  CD2 LEU A  96       4.327  12.141  -2.749  1.00 95.28           C
ATOM   1250 1HD2 LEU A  96       4.069  12.523  -1.762  1.00 95.28           H
ATOM   1251 2HD2 LEU A  96       5.377  11.848  -2.762  1.00 95.28           H
ATOM   1252 3HD2 LEU A  96       4.157  12.917  -3.495  1.00 95.28           H
ATOM   1253  HN  LEU A  96       4.818   8.349  -3.664  1.00 95.28           H
ATOM   1254  N   PHE A  97       5.043   7.266  -0.625  1.00 94.82           N
ATOM   1255  CA  PHE A  97       5.202   6.402   0.533  1.00 94.82           C
ATOM   1256  C   PHE A  97       6.682   6.166   0.842  1.00 94.82           C
ATOM   1257  O   PHE A  97       7.106   6.284   1.991  1.00 94.82           O
ATOM   1258  HA  PHE A  97       4.732   6.904   1.378  1.00 94.82           H
ATOM   1259  CB  PHE A  97       4.547   5.064   0.186  1.00 94.82           C
ATOM   1260 1HB  PHE A  97       3.464   5.192   0.182  1.00 94.82           H
ATOM   1261 2HB  PHE A  97       4.838   4.780  -0.825  1.00 94.82           H
ATOM   1262  CG  PHE A  97       4.908   3.927   1.144  1.00 94.82           C
ATOM   1263  CD1 PHE A  97       5.536   2.816   0.674  1.00 94.82           C
ATOM   1264  HD1 PHE A  97       5.783   2.736  -0.384  1.00 94.82           H
ATOM   1265  CD2 PHE A  97       4.601   4.027   2.465  1.00 94.82           C
ATOM   1266  HD2 PHE A  97       4.097   4.918   2.841  1.00 94.82           H
ATOM   1267  CE1 PHE A  97       5.871   1.761   1.564  1.00 94.82           C
ATOM   1268  HE1 PHE A  97       6.375   0.870   1.187  1.00 94.82           H
ATOM   1269  CE2 PHE A  97       4.936   2.972   3.354  1.00 94.82           C
ATOM   1270  HE2 PHE A  97       4.689   3.053   4.413  1.00 94.82           H
ATOM   1271  CZ  PHE A  97       5.564   1.861   2.885  1.00 94.82           C
ATOM   1272  HZ  PHE A  97       5.822   1.051   3.567  1.00 94.82           H
ATOM   1273  HN  PHE A  97       4.705   6.811  -1.448  1.00 94.82           H
ATOM   1274  N   LEU A  98       7.427   5.838  -0.203  1.00 96.16           N
ATOM   1275  CA  LEU A  98       8.808   5.418  -0.035  1.00 96.16           C
ATOM   1276  C   LEU A  98       9.582   6.509   0.708  1.00 96.16           C
ATOM   1277  O   LEU A  98      10.462   6.211   1.513  1.00 96.16           O
ATOM   1278  HA  LEU A  98       8.803   4.518   0.580  1.00 96.16           H
ATOM   1279  CB  LEU A  98       9.421   5.040  -1.385  1.00 96.16           C
ATOM   1280 1HB  LEU A  98       9.235   5.854  -2.086  1.00 96.16           H
ATOM   1281 2HB  LEU A  98      10.501   4.965  -1.263  1.00 96.16           H
ATOM   1282  CG  LEU A  98       8.915   3.739  -2.011  1.00 96.16           C
ATOM   1283  HG  LEU A  98       7.831   3.705  -1.898  1.00 96.16           H
ATOM   1284  CD1 LEU A  98       9.213   3.700  -3.511  1.00 96.16           C
ATOM   1285 1HD1 LEU A  98       8.720   4.539  -4.002  1.00 96.16           H
ATOM   1286 2HD1 LEU A  98      10.290   3.768  -3.669  1.00 96.16           H
ATOM   1287 3HD1 LEU A  98       8.843   2.765  -3.931  1.00 96.16           H
ATOM   1288  CD2 LEU A  98       9.485   2.522  -1.281  1.00 96.16           C
ATOM   1289 1HD2 LEU A  98      10.573   2.538  -1.342  1.00 96.16           H
ATOM   1290 2HD2 LEU A  98       9.178   2.549  -0.235  1.00 96.16           H
ATOM   1291 3HD2 LEU A  98       9.109   1.610  -1.746  1.00 96.16           H
ATOM   1292  HN  LEU A  98       7.103   5.856  -1.149  1.00 96.16           H
ATOM   1293  N   VAL A  99       9.225   7.750   0.411  1.00 96.39           N
ATOM   1294  CA  VAL A  99       9.917   8.887   0.993  1.00 96.39           C
ATOM   1295  C   VAL A  99       9.745   8.859   2.513  1.00 96.39           C
ATOM   1296  O   VAL A  99      10.490   9.517   3.238  1.00 96.39           O
ATOM   1297  HA  VAL A  99      10.976   8.784   0.758  1.00 96.39           H
ATOM   1298  CB  VAL A  99       9.415  10.186   0.359  1.00 96.39           C
ATOM   1299  HB  VAL A  99       8.325  10.175   0.390  1.00 96.39           H
ATOM   1300  CG1 VAL A  99       9.896  11.404   1.150  1.00 96.39           C
ATOM   1301 1HG1 VAL A  99       9.519  11.346   2.171  1.00 96.39           H
ATOM   1302 2HG1 VAL A  99      10.985  11.421   1.164  1.00 96.39           H
ATOM   1303 3HG1 VAL A  99       9.525  12.314   0.677  1.00 96.39           H
ATOM   1304  CG2 VAL A  99       9.842  10.281  -1.108  1.00 96.39           C
ATOM   1305 1HG2 VAL A  99      10.930  10.258  -1.171  1.00 96.39           H
ATOM   1306 2HG2 VAL A  99       9.428   9.438  -1.662  1.00 96.39           H
ATOM   1307 3HG2 VAL A  99       9.472  11.213  -1.534  1.00 96.39           H
ATOM   1308  HN  VAL A  99       8.480   7.983  -0.214  1.00 96.39           H
ATOM   1309  N   THR A 100       8.758   8.091   2.951  1.00 95.61           N
ATOM   1310  CA  THR A 100       8.440   8.016   4.367  1.00 95.61           C
ATOM   1311  C   THR A 100       9.311   6.963   5.054  1.00 95.61           C
ATOM   1312  O   THR A 100       9.462   6.977   6.275  1.00 95.61           O
ATOM   1313  HA  THR A 100       8.678   8.976   4.824  1.00 95.61           H
ATOM   1314  CB  THR A 100       6.940   7.745   4.500  1.00 95.61           C
ATOM   1315  HB  THR A 100       6.593   7.965   5.510  1.00 95.61           H
ATOM   1316  OG1 THR A 100       6.792   6.392   4.080  1.00 95.61           O
ATOM   1317  HG1 THR A 100       6.682   6.352   3.087  1.00 95.61           H
ATOM   1318  CG2 THR A 100       6.109   8.541   3.492  1.00 95.61           C
ATOM   1319 1HG2 THR A 100       6.410   8.272   2.480  1.00 95.61           H
ATOM   1320 2HG2 THR A 100       6.273   9.608   3.648  1.00 95.61           H
ATOM   1321 3HG2 THR A 100       5.052   8.312   3.630  1.00 95.61           H
ATOM   1322  HN  THR A 100       8.183   7.528   2.358  1.00 95.61           H
ATOM   1323  N   LEU A 101       9.862   6.074   4.241  1.00 95.46           N
ATOM   1324  CA  LEU A 101      10.550   4.906   4.764  1.00 95.46           C
ATOM   1325  C   LEU A 101      11.775   5.357   5.562  1.00 95.46           C
ATOM   1326  O   LEU A 101      12.064   4.809   6.625  1.00 95.46           O
ATOM   1327  HA  LEU A 101       9.864   4.399   5.442  1.00 95.46           H
ATOM   1328  CB  LEU A 101      10.878   3.927   3.635  1.00 95.46           C
ATOM   1329 1HB  LEU A 101      11.387   4.475   2.842  1.00 95.46           H
ATOM   1330 2HB  LEU A 101      11.583   3.188   4.015  1.00 95.46           H
ATOM   1331  CG  LEU A 101       9.687   3.187   3.022  1.00 95.46           C
ATOM   1332  HG  LEU A 101       9.049   3.918   2.527  1.00 95.46           H
ATOM   1333  CD1 LEU A 101      10.150   2.194   1.954  1.00 95.46           C
ATOM   1334 1HD1 LEU A 101      10.673   2.729   1.162  1.00 95.46           H
ATOM   1335 2HD1 LEU A 101      10.822   1.463   2.404  1.00 95.46           H
ATOM   1336 3HD1 LEU A 101       9.284   1.681   1.535  1.00 95.46           H
ATOM   1337  CD2 LEU A 101       8.845   2.511   4.106  1.00 95.46           C
ATOM   1338 1HD2 LEU A 101       9.460   1.795   4.651  1.00 95.46           H
ATOM   1339 2HD2 LEU A 101       8.469   3.266   4.797  1.00 95.46           H
ATOM   1340 3HD2 LEU A 101       8.005   1.993   3.644  1.00 95.46           H
ATOM   1341  HN  LEU A 101       9.843   6.142   3.243  1.00 95.46           H
ATOM   1342  N   PRO A 102      12.515   6.359   5.067  1.00 95.50           N
ATOM   1343  CA  PRO A 102      13.705   6.838   5.773  1.00 95.50           C
ATOM   1344  C   PRO A 102      13.412   7.197   7.221  1.00 95.50           C
ATOM   1345  O   PRO A 102      14.198   6.885   8.113  1.00 95.50           O
ATOM   1346  HA  PRO A 102      14.455   6.049   5.822  1.00 95.50           H
ATOM   1347  CB  PRO A 102      14.140   8.061   4.962  1.00 95.50           C
ATOM   1348 1HB  PRO A 102      13.700   8.978   5.353  1.00 95.50           H
ATOM   1349 2HB  PRO A 102      15.222   8.193   4.984  1.00 95.50           H
ATOM   1350  CG  PRO A 102      13.639   7.749   3.557  1.00 95.50           C
ATOM   1351 1HG  PRO A 102      13.553   8.650   2.949  1.00 95.50           H
ATOM   1352 2HG  PRO A 102      14.317   7.082   3.024  1.00 95.50           H
ATOM   1353  CD  PRO A 102      12.287   7.103   3.815  1.00 95.50           C
ATOM   1354 1HD  PRO A 102      11.498   7.847   3.929  1.00 95.50           H
ATOM   1355 2HD  PRO A 102      11.988   6.449   2.996  1.00 95.50           H
ATOM   1356  N   PHE A 103      12.276   7.850   7.417  1.00 94.76           N
ATOM   1357  CA  PHE A 103      11.896   8.312   8.741  1.00 94.76           C
ATOM   1358  C   PHE A 103      11.583   7.132   9.664  1.00 94.76           C
ATOM   1359  O   PHE A 103      11.943   7.147  10.840  1.00 94.76           O
ATOM   1360  HA  PHE A 103      12.741   8.871   9.143  1.00 94.76           H
ATOM   1361  CB  PHE A 103      10.635   9.162   8.574  1.00 94.76           C
ATOM   1362 1HB  PHE A 103       9.877   8.573   8.059  1.00 94.76           H
ATOM   1363 2HB  PHE A 103      10.237   9.401   9.561  1.00 94.76           H
ATOM   1364  CG  PHE A 103      10.860  10.464   7.803  1.00 94.76           C
ATOM   1365  CD1 PHE A 103      11.220  11.595   8.467  1.00 94.76           C
ATOM   1366  HD1 PHE A 103      11.348  11.574   9.549  1.00 94.76           H
ATOM   1367  CD2 PHE A 103      10.700  10.491   6.452  1.00 94.76           C
ATOM   1368  HD2 PHE A 103      10.412   9.584   5.920  1.00 94.76           H
ATOM   1369  CE1 PHE A 103      11.429  12.803   7.751  1.00 94.76           C
ATOM   1370  HE1 PHE A 103      11.717  13.709   8.283  1.00 94.76           H
ATOM   1371  CE2 PHE A 103      10.909  11.699   5.736  1.00 94.76           C
ATOM   1372  HE2 PHE A 103      10.781  11.720   4.654  1.00 94.76           H
ATOM   1373  CZ  PHE A 103      11.269  12.830   6.401  1.00 94.76           C
ATOM   1374  HZ  PHE A 103      11.429  13.757   5.851  1.00 94.76           H
ATOM   1375  HN  PHE A 103      11.622   8.064   6.691  1.00 94.76           H
ATOM   1376  N   TRP A 104      10.916   6.138   9.096  1.00 93.13           N
ATOM   1377  CA  TRP A 104      10.572   4.942   9.846  1.00 93.13           C
ATOM   1378  C   TRP A 104      11.874   4.249  10.252  1.00 93.13           C
ATOM   1379  O   TRP A 104      11.967   3.684  11.341  1.00 93.13           O
ATOM   1380  HA  TRP A 104      10.022   5.253  10.734  1.00 93.13           H
ATOM   1381  CB  TRP A 104       9.640   4.038   9.038  1.00 93.13           C
ATOM   1382 1HB  TRP A 104       9.994   3.995   8.008  1.00 93.13           H
ATOM   1383 2HB  TRP A 104       9.697   3.025   9.437  1.00 93.13           H
ATOM   1384  CG  TRP A 104       8.178   4.489   9.041  1.00 93.13           C
ATOM   1385  CD1 TRP A 104       7.419   4.834   7.992  1.00 93.13           C
ATOM   1386  HD1 TRP A 104       7.765   4.835   6.958  1.00 93.13           H
ATOM   1387  CD2 TRP A 104       7.324   4.632  10.196  1.00 93.13           C
ATOM   1388  NE1 TRP A 104       6.144   5.187   8.384  1.00 93.13           N
ATOM   1389  HE1 TRP A 104       5.399   5.480   7.784  1.00 93.13           H
ATOM   1390  CE2 TRP A 104       6.085   5.060   9.767  1.00 93.13           C
ATOM   1391  CE3 TRP A 104       7.591   4.407  11.558  1.00 93.13           C
ATOM   1392  HE3 TRP A 104       8.561   4.068  11.921  1.00 93.13           H
ATOM   1393  CZ2 TRP A 104       5.014   5.301  10.636  1.00 93.13           C
ATOM   1394  HZ2 TRP A 104       4.043   5.639  10.273  1.00 93.13           H
ATOM   1395  CZ3 TRP A 104       6.511   4.651  12.414  1.00 93.13           C
ATOM   1396  HZ3 TRP A 104       6.664   4.492  13.481  1.00 93.13           H
ATOM   1397  CH2 TRP A 104       5.256   5.083  11.998  1.00 93.13           C
ATOM   1398  HH2 TRP A 104       4.465   5.251  12.729  1.00 93.13           H
ATOM   1399  HN  TRP A 104      10.612   6.142   8.143  1.00 93.13           H
ATOM   1400  N   ALA A 105      12.847   4.314   9.355  1.00 94.57           N
ATOM   1401  CA  ALA A 105      14.118   3.646   9.579  1.00 94.57           C
ATOM   1402  C   ALA A 105      14.800   4.255  10.806  1.00 94.57           C
ATOM   1403  O   ALA A 105      15.287   3.531  11.673  1.00 94.57           O
ATOM   1404  HA  ALA A 105      13.910   2.594   9.774  1.00 94.57           H
ATOM   1405  CB  ALA A 105      14.980   3.753   8.319  1.00 94.57           C
ATOM   1406 1HB  ALA A 105      14.463   3.280   7.484  1.00 94.57           H
ATOM   1407 2HB  ALA A 105      15.158   4.803   8.089  1.00 94.57           H
ATOM   1408 3HB  ALA A 105      15.933   3.251   8.488  1.00 94.57           H
ATOM   1409  HN  ALA A 105      12.778   4.811   8.490  1.00 94.57           H
ATOM   1410  N   ILE A 106      14.813   5.580  10.839  1.00 94.00           N
ATOM   1411  CA  ILE A 106      15.458   6.294  11.928  1.00 94.00           C
ATOM   1412  C   ILE A 106      14.720   5.998  13.235  1.00 94.00           C
ATOM   1413  O   ILE A 106      15.347   5.761  14.266  1.00 94.00           O
ATOM   1414  HA  ILE A 106      16.475   5.912  12.012  1.00 94.00           H
ATOM   1415  CB  ILE A 106      15.559   7.786  11.603  1.00 94.00           C
ATOM   1416  HB  ILE A 106      14.586   8.126  11.249  1.00 94.00           H
ATOM   1417  CG1 ILE A 106      16.562   8.035  10.475  1.00 94.00           C
ATOM   1418 1HG1 ILE A 106      17.578   7.920  10.854  1.00 94.00           H
ATOM   1419 2HG1 ILE A 106      16.428   7.287   9.693  1.00 94.00           H
ATOM   1420  CG2 ILE A 106      15.893   8.598  12.856  1.00 94.00           C
ATOM   1421 1HG2 ILE A 106      15.110   8.455  13.601  1.00 94.00           H
ATOM   1422 2HG2 ILE A 106      16.847   8.263  13.263  1.00 94.00           H
ATOM   1423 3HG2 ILE A 106      15.959   9.655  12.597  1.00 94.00           H
ATOM   1424  CD1 ILE A 106      16.387   9.435   9.885  1.00 94.00           C
ATOM   1425 1HD1 ILE A 106      15.379   9.538   9.484  1.00 94.00           H
ATOM   1426 2HD1 ILE A 106      16.546  10.180  10.664  1.00 94.00           H
ATOM   1427 3HD1 ILE A 106      17.112   9.586   9.085  1.00 94.00           H
ATOM   1428  HN  ILE A 106      14.394   6.161  10.142  1.00 94.00           H
ATOM   1429  N   ALA A 107      13.398   6.022  13.149  1.00 92.88           N
ATOM   1430  CA  ALA A 107      12.568   5.855  14.330  1.00 92.88           C
ATOM   1431  C   ALA A 107      12.789   4.456  14.909  1.00 92.88           C
ATOM   1432  O   ALA A 107      12.745   4.269  16.124  1.00 92.88           O
ATOM   1433  HA  ALA A 107      12.882   6.596  15.064  1.00 92.88           H
ATOM   1434  CB  ALA A 107      11.104   6.110  13.966  1.00 92.88           C
ATOM   1435 1HB  ALA A 107      10.996   7.127  13.587  1.00 92.88           H
ATOM   1436 2HB  ALA A 107      10.791   5.402  13.199  1.00 92.88           H
ATOM   1437 3HB  ALA A 107      10.482   5.985  14.853  1.00 92.88           H
ATOM   1438  HN  ALA A 107      12.895   6.152  12.294  1.00 92.88           H
ATOM   1439  N   ALA A 108      13.021   3.508  14.013  1.00 92.44           N
ATOM   1440  CA  ALA A 108      13.215   2.127  14.417  1.00 92.44           C
ATOM   1441  C   ALA A 108      14.618   1.965  15.007  1.00 92.44           C
ATOM   1442  O   ALA A 108      14.826   1.155  15.910  1.00 92.44           O
ATOM   1443  HA  ALA A 108      12.478   1.899  15.187  1.00 92.44           H
ATOM   1444  CB  ALA A 108      12.977   1.205  13.219  1.00 92.44           C
ATOM   1445 1HB  ALA A 108      11.958   1.338  12.856  1.00 92.44           H
ATOM   1446 2HB  ALA A 108      13.681   1.454  12.424  1.00 92.44           H
ATOM   1447 3HB  ALA A 108      13.123   0.169  13.523  1.00 92.44           H
ATOM   1448  HN  ALA A 108      13.077   3.672  13.028  1.00 92.44           H
ATOM   1449  N   ALA A 109      15.544   2.748  14.473  1.00 91.80           N
ATOM   1450  CA  ALA A 109      16.942   2.612  14.843  1.00 91.80           C
ATOM   1451  C   ALA A 109      17.134   3.093  16.283  1.00 91.80           C
ATOM   1452  O   ALA A 109      17.980   2.572  17.007  1.00 91.80           O
ATOM   1453  HA  ALA A 109      17.200   1.555  14.784  1.00 91.80           H
ATOM   1454  CB  ALA A 109      17.811   3.387  13.849  1.00 91.80           C
ATOM   1455 1HB  ALA A 109      17.660   2.987  12.846  1.00 91.80           H
ATOM   1456 2HB  ALA A 109      17.531   4.440  13.867  1.00 91.80           H
ATOM   1457 3HB  ALA A 109      18.860   3.285  14.127  1.00 91.80           H
ATOM   1458  HN  ALA A 109      15.352   3.463  13.801  1.00 91.80           H
ATOM   1459  N   ASP A 110      16.333   4.081  16.654  1.00 87.76           N
ATOM   1460  CA  ASP A 110      16.487   4.722  17.949  1.00 87.76           C
ATOM   1461  C   ASP A 110      15.112   5.138  18.474  1.00 87.76           C
ATOM   1462  O   ASP A 110      14.436   4.358  19.142  1.00 87.76           O
ATOM   1463  HA  ASP A 110      16.967   3.977  18.583  1.00 87.76           H
ATOM   1464  CB  ASP A 110      17.352   5.979  17.841  1.00 87.76           C
ATOM   1465 1HB  ASP A 110      18.323   5.722  17.418  1.00 87.76           H
ATOM   1466 2HB  ASP A 110      16.886   6.689  17.158  1.00 87.76           H
ATOM   1467  CG  ASP A 110      17.544   6.632  19.212  1.00 87.76           C
ATOM   1468  OD1 ASP A 110      17.172   5.977  20.209  1.00 87.76           O
ATOM   1469  OD2 ASP A 110      18.057   7.772  19.230  1.00 87.76           O
ATOM   1470  HN  ASP A 110      15.591   4.442  16.089  1.00 87.76           H
ATOM   1471  N   GLN A 111      14.738   6.368  18.152  1.00 88.61           N
ATOM   1472  CA  GLN A 111      13.452   6.895  18.576  1.00 88.61           C
ATOM   1473  C   GLN A 111      12.972   7.972  17.601  1.00 88.61           C
ATOM   1474  O   GLN A 111      13.721   8.398  16.724  1.00 88.61           O
ATOM   1475  HA  GLN A 111      12.770   6.045  18.555  1.00 88.61           H
ATOM   1476  CB  GLN A 111      13.527   7.442  20.003  1.00 88.61           C
ATOM   1477 1HB  GLN A 111      12.542   7.788  20.316  1.00 88.61           H
ATOM   1478 2HB  GLN A 111      13.816   6.644  20.687  1.00 88.61           H
ATOM   1479  CG  GLN A 111      14.532   8.592  20.098  1.00 88.61           C
ATOM   1480 1HG  GLN A 111      15.515   8.247  19.778  1.00 88.61           H
ATOM   1481 2HG  GLN A 111      14.239   9.392  19.419  1.00 88.61           H
ATOM   1482  CD  GLN A 111      14.614   9.132  21.527  1.00 88.61           C
ATOM   1483  OE1 GLN A 111      13.616   9.363  22.189  1.00 88.61           O
ATOM   1484  NE2 GLN A 111      15.857   9.319  21.963  1.00 88.61           N
ATOM   1485 1HE2 GLN A 111      16.633   9.109  21.369  1.00 88.61           H
ATOM   1486 2HE2 GLN A 111      16.014   9.670  22.886  1.00 88.61           H
ATOM   1487  HN  GLN A 111      15.296   6.999  17.613  1.00 88.61           H
ATOM   1488  N   TRP A 112      11.725   8.380  17.787  1.00 91.18           N
ATOM   1489  CA  TRP A 112      11.136   9.399  16.935  1.00 91.18           C
ATOM   1490  C   TRP A 112      11.745  10.748  17.322  1.00 91.18           C
ATOM   1491  O   TRP A 112      11.420  11.302  18.371  1.00 91.18           O
ATOM   1492  HA  TRP A 112      11.390   9.157  15.903  1.00 91.18           H
ATOM   1493  CB  TRP A 112       9.609   9.381  17.034  1.00 91.18           C
ATOM   1494 1HB  TRP A 112       9.258   8.360  16.891  1.00 91.18           H
ATOM   1495 2HB  TRP A 112       9.317   9.680  18.041  1.00 91.18           H
ATOM   1496  CG  TRP A 112       8.909  10.293  16.024  1.00 91.18           C
ATOM   1497  CD1 TRP A 112       8.506  11.559  16.197  1.00 91.18           C
ATOM   1498  HD1 TRP A 112       8.632  12.122  17.121  1.00 91.18           H
ATOM   1499  CD2 TRP A 112       8.545   9.955  14.670  1.00 91.18           C
ATOM   1500  NE1 TRP A 112       7.910  12.059  15.057  1.00 91.18           N
ATOM   1501  HE1 TRP A 112       7.531  12.977  14.942  1.00 91.18           H
ATOM   1502  CE2 TRP A 112       7.935  11.053  14.099  1.00 91.18           C
ATOM   1503  CE3 TRP A 112       8.725   8.760  13.950  1.00 91.18           C
ATOM   1504  HE3 TRP A 112       9.204   7.879  14.378  1.00 91.18           H
ATOM   1505  CZ2 TRP A 112       7.455  11.066  12.783  1.00 91.18           C
ATOM   1506  HZ2 TRP A 112       6.977  11.947  12.355  1.00 91.18           H
ATOM   1507  CZ3 TRP A 112       8.240   8.789  12.637  1.00 91.18           C
ATOM   1508  HZ3 TRP A 112       8.355   7.888  12.034  1.00 91.18           H
ATOM   1509  CH2 TRP A 112       7.624   9.887  12.048  1.00 91.18           C
ATOM   1510  HH2 TRP A 112       7.273   9.830  11.017  1.00 91.18           H
ATOM   1511  HN  TRP A 112      11.122   8.028  18.503  1.00 91.18           H
ATOM   1512  N   LYS A 113      12.617  11.239  16.453  1.00 91.69           N
ATOM   1513  CA  LYS A 113      13.361  12.452  16.744  1.00 91.69           C
ATOM   1514  C   LYS A 113      12.667  13.643  16.080  1.00 91.69           C
ATOM   1515  O   LYS A 113      13.144  14.773  16.171  1.00 91.69           O
ATOM   1516  HA  LYS A 113      13.340  12.598  17.824  1.00 91.69           H
ATOM   1517  CB  LYS A 113      14.828  12.291  16.338  1.00 91.69           C
ATOM   1518 1HB  LYS A 113      14.890  12.014  15.286  1.00 91.69           H
ATOM   1519 2HB  LYS A 113      15.346  13.243  16.448  1.00 91.69           H
ATOM   1520  CG  LYS A 113      15.519  11.226  17.193  1.00 91.69           C
ATOM   1521 1HG  LYS A 113      15.498  11.526  18.241  1.00 91.69           H
ATOM   1522 2HG  LYS A 113      14.974  10.285  17.120  1.00 91.69           H
ATOM   1523  CD  LYS A 113      16.968  11.020  16.746  1.00 91.69           C
ATOM   1524 1HD  LYS A 113      16.990  10.734  15.694  1.00 91.69           H
ATOM   1525 2HD  LYS A 113      17.516  11.957  16.833  1.00 91.69           H
ATOM   1526  CE  LYS A 113      17.653   9.941  17.587  1.00 91.69           C
ATOM   1527 1HE  LYS A 113      17.683  10.251  18.632  1.00 91.69           H
ATOM   1528 2HE  LYS A 113      17.076   9.018  17.546  1.00 91.69           H
ATOM   1529  NZ  LYS A 113      19.028   9.696  17.096  1.00 91.69           N
ATOM   1530 1HZ  LYS A 113      19.442   8.933  17.619  1.00 91.69           H
ATOM   1531 2HZ  LYS A 113      18.997   9.455  16.112  1.00 91.69           H
ATOM   1532 3HZ  LYS A 113      19.585  10.534  17.222  1.00 91.69           H
ATOM   1533  HN  LYS A 113      12.817  10.823  15.566  1.00 91.69           H
ATOM   1534  N   PHE A 114      11.552  13.349  15.428  1.00 93.37           N
ATOM   1535  CA  PHE A 114      10.920  14.320  14.552  1.00 93.37           C
ATOM   1536  C   PHE A 114       9.696  14.948  15.222  1.00 93.37           C
ATOM   1537  O   PHE A 114       9.218  14.450  16.240  1.00 93.37           O
ATOM   1538  HA  PHE A 114      11.656  15.097  14.344  1.00 93.37           H
ATOM   1539  CB  PHE A 114      10.470  13.566  13.299  1.00 93.37           C
ATOM   1540 1HB  PHE A 114       9.645  12.903  13.563  1.00 93.37           H
ATOM   1541 2HB  PHE A 114      10.083  14.283  12.575  1.00 93.37           H
ATOM   1542  CG  PHE A 114      11.576  12.742  12.637  1.00 93.37           C
ATOM   1543  CD1 PHE A 114      12.532  13.361  11.893  1.00 93.37           C
ATOM   1544  HD1 PHE A 114      12.509  14.443  11.767  1.00 93.37           H
ATOM   1545  CD2 PHE A 114      11.604  11.392  12.794  1.00 93.37           C
ATOM   1546  HD2 PHE A 114      10.838  10.896  13.391  1.00 93.37           H
ATOM   1547  CE1 PHE A 114      13.558  12.596  11.279  1.00 93.37           C
ATOM   1548  HE1 PHE A 114      14.324  13.092  10.682  1.00 93.37           H
ATOM   1549  CE2 PHE A 114      12.631  10.627  12.180  1.00 93.37           C
ATOM   1550  HE2 PHE A 114      12.654   9.544  12.305  1.00 93.37           H
ATOM   1551  CZ  PHE A 114      13.587  11.245  11.435  1.00 93.37           C
ATOM   1552  HZ  PHE A 114      14.375  10.658  10.964  1.00 93.37           H
ATOM   1553  HN  PHE A 114      11.084  12.468  15.491  1.00 93.37           H
ATOM   1554  N   GLN A 115       9.224  16.032  14.624  1.00 93.99           N
ATOM   1555  CA  GLN A 115       8.084  16.750  15.167  1.00 93.99           C
ATOM   1556  C   GLN A 115       6.799  15.950  14.946  1.00 93.99           C
ATOM   1557  O   GLN A 115       6.768  15.032  14.128  1.00 93.99           O
ATOM   1558  HA  GLN A 115       8.282  16.844  16.234  1.00 93.99           H
ATOM   1559  CB  GLN A 115       7.972  18.147  14.552  1.00 93.99           C
ATOM   1560 1HB  GLN A 115       7.999  18.073  13.465  1.00 93.99           H
ATOM   1561 2HB  GLN A 115       7.012  18.590  14.818  1.00 93.99           H
ATOM   1562  CG  GLN A 115       9.108  19.051  15.035  1.00 93.99           C
ATOM   1563 1HG  GLN A 115      10.067  18.568  14.846  1.00 93.99           H
ATOM   1564 2HG  GLN A 115       9.103  19.982  14.468  1.00 93.99           H
ATOM   1565  CD  GLN A 115       8.970  19.355  16.528  1.00 93.99           C
ATOM   1566  OE1 GLN A 115       7.910  19.225  17.119  1.00 93.99           O
ATOM   1567  NE2 GLN A 115      10.096  19.768  17.103  1.00 93.99           N
ATOM   1568 1HE2 GLN A 115      10.932  19.853  16.561  1.00 93.99           H
ATOM   1569 2HE2 GLN A 115      10.107  19.992  18.077  1.00 93.99           H
ATOM   1570  HN  GLN A 115       9.607  16.419  13.785  1.00 93.99           H
ATOM   1571  N   THR A 116       5.769  16.328  15.689  1.00 94.17           N
ATOM   1572  CA  THR A 116       4.498  15.628  15.618  1.00 94.17           C
ATOM   1573  C   THR A 116       3.925  15.706  14.201  1.00 94.17           C
ATOM   1574  O   THR A 116       3.309  14.755  13.724  1.00 94.17           O
ATOM   1575  HA  THR A 116       4.672  14.574  15.835  1.00 94.17           H
ATOM   1576  CB  THR A 116       3.571  16.221  16.681  1.00 94.17           C
ATOM   1577  HB  THR A 116       3.290  17.243  16.426  1.00 94.17           H
ATOM   1578  OG1 THR A 116       4.296  16.068  17.898  1.00 94.17           O
ATOM   1579  HG1 THR A 116       3.912  16.664  18.603  1.00 94.17           H
ATOM   1580  CG2 THR A 116       2.309  15.383  16.892  1.00 94.17           C
ATOM   1581 1HG2 THR A 116       2.589  14.379  17.213  1.00 94.17           H
ATOM   1582 2HG2 THR A 116       1.752  15.323  15.957  1.00 94.17           H
ATOM   1583 3HG2 THR A 116       1.687  15.848  17.656  1.00 94.17           H
ATOM   1584  HN  THR A 116       5.794  17.095  16.330  1.00 94.17           H
ATOM   1585  N   PHE A 117       4.149  16.849  13.569  1.00 95.35           N
ATOM   1586  CA  PHE A 117       3.672  17.059  12.212  1.00 95.35           C
ATOM   1587  C   PHE A 117       4.140  15.934  11.287  1.00 95.35           C
ATOM   1588  O   PHE A 117       3.353  15.400  10.507  1.00 95.35           O
ATOM   1589  HA  PHE A 117       2.583  17.067  12.250  1.00 95.35           H
ATOM   1590  CB  PHE A 117       4.269  18.382  11.729  1.00 95.35           C
ATOM   1591 1HB  PHE A 117       3.885  19.191  12.351  1.00 95.35           H
ATOM   1592 2HB  PHE A 117       5.349  18.356  11.871  1.00 95.35           H
ATOM   1593  CG  PHE A 117       3.970  18.701  10.263  1.00 95.35           C
ATOM   1594  CD1 PHE A 117       4.942  18.555   9.323  1.00 95.35           C
ATOM   1595  HD1 PHE A 117       5.935  18.211   9.615  1.00 95.35           H
ATOM   1596  CD2 PHE A 117       2.732  19.130   9.899  1.00 95.35           C
ATOM   1597  HD2 PHE A 117       1.952  19.247  10.652  1.00 95.35           H
ATOM   1598  CE1 PHE A 117       4.665  18.851   7.962  1.00 95.35           C
ATOM   1599  HE1 PHE A 117       5.445  18.734   7.209  1.00 95.35           H
ATOM   1600  CE2 PHE A 117       2.454  19.426   8.538  1.00 95.35           C
ATOM   1601  HE2 PHE A 117       1.462  19.770   8.246  1.00 95.35           H
ATOM   1602  CZ  PHE A 117       3.427  19.280   7.598  1.00 95.35           C
ATOM   1603  HZ  PHE A 117       3.214  19.507   6.554  1.00 95.35           H
ATOM   1604  HN  PHE A 117       4.644  17.621  13.967  1.00 95.35           H
ATOM   1605  N   MET A 118       5.419  15.608  11.404  1.00 94.85           N
ATOM   1606  CA  MET A 118       6.010  14.586  10.557  1.00 94.85           C
ATOM   1607  C   MET A 118       5.386  13.216  10.833  1.00 94.85           C
ATOM   1608  O   MET A 118       5.233  12.405   9.921  1.00 94.85           O
ATOM   1609  HA  MET A 118       5.795  14.891   9.534  1.00 94.85           H
ATOM   1610  CB  MET A 118       7.518  14.521  10.813  1.00 94.85           C
ATOM   1611 1HB  MET A 118       7.929  15.530  10.844  1.00 94.85           H
ATOM   1612 2HB  MET A 118       7.706  14.069  11.787  1.00 94.85           H
ATOM   1613  CG  MET A 118       8.224  13.710   9.725  1.00 94.85           C
ATOM   1614 1HG  MET A 118       9.291  13.650   9.939  1.00 94.85           H
ATOM   1615 2HG  MET A 118       7.843  12.688   9.716  1.00 94.85           H
ATOM   1616  SD  MET A 118       7.964  14.470   8.131  1.00 94.85           S
ATOM   1617  CE  MET A 118       8.960  15.939   8.322  1.00 94.85           C
ATOM   1618 1HE  MET A 118       8.585  16.526   9.160  1.00 94.85           H
ATOM   1619 2HE  MET A 118       9.995  15.654   8.513  1.00 94.85           H
ATOM   1620 3HE  MET A 118       8.910  16.534   7.410  1.00 94.85           H
ATOM   1621  HN  MET A 118       6.045  16.027  12.060  1.00 94.85           H
ATOM   1622  N   CYS A 119       5.043  13.001  12.095  1.00 93.49           N
ATOM   1623  CA  CYS A 119       4.435  11.746  12.501  1.00 93.49           C
ATOM   1624  C   CYS A 119       3.101  11.597  11.766  1.00 93.49           C
ATOM   1625  O   CYS A 119       2.804  10.536  11.221  1.00 93.49           O
ATOM   1626  HA  CYS A 119       5.127  10.955  12.211  1.00 93.49           H
ATOM   1627  CB  CYS A 119       4.262  11.666  14.019  1.00 93.49           C
ATOM   1628 1HB  CYS A 119       5.238  11.653  14.505  1.00 93.49           H
ATOM   1629 2HB  CYS A 119       3.738  12.551  14.381  1.00 93.49           H
ATOM   1630  SG  CYS A 119       3.323  10.160  14.464  1.00 93.49           S
ATOM   1631  HN  CYS A 119       5.173  13.665  12.831  1.00 93.49           H
ATOM   1632  N   LYS A 120       2.334  12.677  11.775  1.00 94.66           N
ATOM   1633  CA  LYS A 120       1.041  12.683  11.111  1.00 94.66           C
ATOM   1634  C   LYS A 120       1.230  12.330   9.635  1.00 94.66           C
ATOM   1635  O   LYS A 120       0.588  11.413   9.125  1.00 94.66           O
ATOM   1636  HA  LYS A 120       0.432  11.908  11.576  1.00 94.66           H
ATOM   1637  CB  LYS A 120       0.328  14.017  11.339  1.00 94.66           C
ATOM   1638 1HB  LYS A 120       0.990  14.839  11.067  1.00 94.66           H
ATOM   1639 2HB  LYS A 120      -0.544  14.082  10.688  1.00 94.66           H
ATOM   1640  CG  LYS A 120      -0.106  14.165  12.799  1.00 94.66           C
ATOM   1641 1HG  LYS A 120      -0.786  13.355  13.063  1.00 94.66           H
ATOM   1642 2HG  LYS A 120       0.763  14.077  13.451  1.00 94.66           H
ATOM   1643  CD  LYS A 120      -0.792  15.512  13.033  1.00 94.66           C
ATOM   1644 1HD  LYS A 120      -0.087  16.321  12.844  1.00 94.66           H
ATOM   1645 2HD  LYS A 120      -1.613  15.634  12.326  1.00 94.66           H
ATOM   1646  CE  LYS A 120      -1.324  15.615  14.464  1.00 94.66           C
ATOM   1647 1HE  LYS A 120      -1.338  14.628  14.925  1.00 94.66           H
ATOM   1648 2HE  LYS A 120      -0.657  16.236  15.062  1.00 94.66           H
ATOM   1649  NZ  LYS A 120      -2.687  16.193  14.470  1.00 94.66           N
ATOM   1650 1HZ  LYS A 120      -3.027  16.245  15.424  1.00 94.66           H
ATOM   1651 2HZ  LYS A 120      -2.661  17.123  14.069  1.00 94.66           H
ATOM   1652 3HZ  LYS A 120      -3.305  15.605  13.922  1.00 94.66           H
ATOM   1653  HN  LYS A 120       2.581  13.536  12.225  1.00 94.66           H
ATOM   1654  N   VAL A 121       2.113  13.077   8.989  1.00 94.79           N
ATOM   1655  CA  VAL A 121       2.300  12.944   7.554  1.00 94.79           C
ATOM   1656  C   VAL A 121       2.714  11.508   7.229  1.00 94.79           C
ATOM   1657  O   VAL A 121       2.158  10.888   6.323  1.00 94.79           O
ATOM   1658  HA  VAL A 121       1.341  13.149   7.078  1.00 94.79           H
ATOM   1659  CB  VAL A 121       3.307  13.984   7.059  1.00 94.79           C
ATOM   1660  HB  VAL A 121       4.201  13.905   7.677  1.00 94.79           H
ATOM   1661  CG1 VAL A 121       3.712  13.707   5.609  1.00 94.79           C
ATOM   1662 1HG1 VAL A 121       4.167  12.719   5.541  1.00 94.79           H
ATOM   1663 2HG1 VAL A 121       2.829  13.745   4.972  1.00 94.79           H
ATOM   1664 3HG1 VAL A 121       4.429  14.461   5.282  1.00 94.79           H
ATOM   1665  CG2 VAL A 121       2.753  15.401   7.212  1.00 94.79           C
ATOM   1666 1HG2 VAL A 121       1.836  15.498   6.631  1.00 94.79           H
ATOM   1667 2HG2 VAL A 121       2.538  15.596   8.263  1.00 94.79           H
ATOM   1668 3HG2 VAL A 121       3.489  16.120   6.853  1.00 94.79           H
ATOM   1669  HN  VAL A 121       2.694  13.762   9.429  1.00 94.79           H
ATOM   1670  N   VAL A 122       3.686  11.020   7.986  1.00 93.27           N
ATOM   1671  CA  VAL A 122       4.317   9.751   7.668  1.00 93.27           C
ATOM   1672  C   VAL A 122       3.279   8.632   7.764  1.00 93.27           C
ATOM   1673  O   VAL A 122       3.230   7.750   6.908  1.00 93.27           O
ATOM   1674  HA  VAL A 122       4.675   9.810   6.640  1.00 93.27           H
ATOM   1675  CB  VAL A 122       5.526   9.525   8.578  1.00 93.27           C
ATOM   1676  HB  VAL A 122       5.231   9.779   9.596  1.00 93.27           H
ATOM   1677  CG1 VAL A 122       5.954   8.056   8.565  1.00 93.27           C
ATOM   1678 1HG1 VAL A 122       5.131   7.434   8.917  1.00 93.27           H
ATOM   1679 2HG1 VAL A 122       6.222   7.764   7.550  1.00 93.27           H
ATOM   1680 3HG1 VAL A 122       6.815   7.923   9.221  1.00 93.27           H
ATOM   1681  CG2 VAL A 122       6.688  10.438   8.183  1.00 93.27           C
ATOM   1682 1HG2 VAL A 122       6.981  10.229   7.154  1.00 93.27           H
ATOM   1683 2HG2 VAL A 122       6.377  11.479   8.268  1.00 93.27           H
ATOM   1684 3HG2 VAL A 122       7.534  10.257   8.846  1.00 93.27           H
ATOM   1685  HN  VAL A 122       4.042  11.477   8.801  1.00 93.27           H
ATOM   1686  N   ASN A 123       2.474   8.704   8.814  1.00 91.96           N
ATOM   1687  CA  ASN A 123       1.448   7.700   9.041  1.00 91.96           C
ATOM   1688  C   ASN A 123       0.411   7.774   7.918  1.00 91.96           C
ATOM   1689  O   ASN A 123      -0.028   6.746   7.404  1.00 91.96           O
ATOM   1690  HA  ASN A 123       1.978   6.747   9.056  1.00 91.96           H
ATOM   1691  CB  ASN A 123       0.726   7.940  10.368  1.00 91.96           C
ATOM   1692 1HB  ASN A 123       0.645   9.011  10.554  1.00 91.96           H
ATOM   1693 2HB  ASN A 123      -0.289   7.548  10.310  1.00 91.96           H
ATOM   1694  CG  ASN A 123       1.471   7.271  11.526  1.00 91.96           C
ATOM   1695  OD1 ASN A 123       2.243   6.343  11.348  1.00 91.96           O
ATOM   1696  ND2 ASN A 123       1.197   7.793  12.718  1.00 91.96           N
ATOM   1697 1HD2 ASN A 123       0.553   8.554  12.795  1.00 91.96           H
ATOM   1698 2HD2 ASN A 123       1.635   7.423  13.538  1.00 91.96           H
ATOM   1699  HN  ASN A 123       2.514   9.429   9.501  1.00 91.96           H
ATOM   1700  N   SER A 124       0.048   9.000   7.571  1.00 93.27           N
ATOM   1701  CA  SER A 124      -1.034   9.222   6.627  1.00 93.27           C
ATOM   1702  C   SER A 124      -0.603   8.785   5.226  1.00 93.27           C
ATOM   1703  O   SER A 124      -1.393   8.206   4.482  1.00 93.27           O
ATOM   1704  HA  SER A 124      -1.859   8.604   6.984  1.00 93.27           H
ATOM   1705  CB  SER A 124      -1.465  10.690   6.618  1.00 93.27           C
ATOM   1706 1HB  SER A 124      -0.610  11.316   6.362  1.00 93.27           H
ATOM   1707 2HB  SER A 124      -2.215  10.842   5.842  1.00 93.27           H
ATOM   1708  OG  SER A 124      -1.994  11.100   7.876  1.00 93.27           O
ATOM   1709  HG  SER A 124      -1.254  11.412   8.472  1.00 93.27           H
ATOM   1710  HN  SER A 124       0.479   9.831   7.923  1.00 93.27           H
ATOM   1711  N   MET A 125       0.648   9.081   4.907  1.00 92.92           N
ATOM   1712  CA  MET A 125       1.149   8.865   3.560  1.00 92.92           C
ATOM   1713  C   MET A 125       1.093   7.382   3.186  1.00 92.92           C
ATOM   1714  O   MET A 125       0.790   7.037   2.045  1.00 92.92           O
ATOM   1715  HA  MET A 125       0.489   9.436   2.907  1.00 92.92           H
ATOM   1716  CB  MET A 125       2.593   9.361   3.466  1.00 92.92           C
ATOM   1717 1HB  MET A 125       3.139   9.073   4.364  1.00 92.92           H
ATOM   1718 2HB  MET A 125       3.091   8.884   2.623  1.00 92.92           H
ATOM   1719  CG  MET A 125       2.640  10.881   3.299  1.00 92.92           C
ATOM   1720 1HG  MET A 125       2.111  11.362   4.122  1.00 92.92           H
ATOM   1721 2HG  MET A 125       3.673  11.228   3.338  1.00 92.92           H
ATOM   1722  SD  MET A 125       1.899  11.348   1.744  1.00 92.92           S
ATOM   1723  CE  MET A 125       1.694  13.101   2.011  1.00 92.92           C
ATOM   1724 1HE  MET A 125       1.049  13.263   2.875  1.00 92.92           H
ATOM   1725 2HE  MET A 125       2.667  13.557   2.193  1.00 92.92           H
ATOM   1726 3HE  MET A 125       1.240  13.552   1.129  1.00 92.92           H
ATOM   1727  HN  MET A 125       1.314   9.461   5.549  1.00 92.92           H
ATOM   1728  N   TYR A 126       1.391   6.545   4.170  1.00 86.36           N
ATOM   1729  CA  TYR A 126       1.337   5.107   3.970  1.00 86.36           C
ATOM   1730  C   TYR A 126      -0.078   4.657   3.599  1.00 86.36           C
ATOM   1731  O   TYR A 126      -0.260   3.876   2.666  1.00 86.36           O
ATOM   1732  HA  TYR A 126       2.016   4.855   3.155  1.00 86.36           H
ATOM   1733  CB  TYR A 126       1.723   4.480   5.311  1.00 86.36           C
ATOM   1734 1HB  TYR A 126       2.783   4.661   5.494  1.00 86.36           H
ATOM   1735 2HB  TYR A 126       1.173   4.982   6.107  1.00 86.36           H
ATOM   1736  CG  TYR A 126       1.456   2.976   5.396  1.00 86.36           C
ATOM   1737  CD1 TYR A 126       0.671   2.471   6.413  1.00 86.36           C
ATOM   1738  HD1 TYR A 126       0.243   3.144   7.156  1.00 86.36           H
ATOM   1739  CD2 TYR A 126       1.999   2.125   4.455  1.00 86.36           C
ATOM   1740  HD2 TYR A 126       2.618   2.524   3.652  1.00 86.36           H
ATOM   1741  CE1 TYR A 126       0.419   1.055   6.492  1.00 86.36           C
ATOM   1742  HE1 TYR A 126      -0.198   0.643   7.290  1.00 86.36           H
ATOM   1743  CE2 TYR A 126       1.747   0.709   4.534  1.00 86.36           C
ATOM   1744  HE2 TYR A 126       2.169   0.026   3.798  1.00 86.36           H
ATOM   1745  CZ  TYR A 126       0.969   0.244   5.549  1.00 86.36           C
ATOM   1746  OH  TYR A 126       0.731  -1.092   5.624  1.00 86.36           O
ATOM   1747  HH  TYR A 126       0.255  -1.308   6.477  1.00 86.36           H
ATOM   1748  HN  TYR A 126       1.663   6.834   5.087  1.00 86.36           H
ATOM   1749  N   LYS A 127      -1.043   5.169   4.349  1.00 87.06           N
ATOM   1750  CA  LYS A 127      -2.428   4.775   4.158  1.00 87.06           C
ATOM   1751  C   LYS A 127      -2.916   5.285   2.800  1.00 87.06           C
ATOM   1752  O   LYS A 127      -3.690   4.612   2.121  1.00 87.06           O
ATOM   1753  HA  LYS A 127      -2.460   3.685   4.148  1.00 87.06           H
ATOM   1754  CB  LYS A 127      -3.286   5.242   5.335  1.00 87.06           C
ATOM   1755 1HB  LYS A 127      -3.124   6.306   5.508  1.00 87.06           H
ATOM   1756 2HB  LYS A 127      -4.341   5.117   5.093  1.00 87.06           H
ATOM   1757  CG  LYS A 127      -2.950   4.456   6.604  1.00 87.06           C
ATOM   1758 1HG  LYS A 127      -1.882   4.528   6.809  1.00 87.06           H
ATOM   1759 2HG  LYS A 127      -3.468   4.896   7.456  1.00 87.06           H
ATOM   1760  CD  LYS A 127      -3.351   2.987   6.460  1.00 87.06           C
ATOM   1761 1HD  LYS A 127      -4.426   2.913   6.301  1.00 87.06           H
ATOM   1762 2HD  LYS A 127      -2.868   2.559   5.581  1.00 87.06           H
ATOM   1763  CE  LYS A 127      -2.957   2.187   7.704  1.00 87.06           C
ATOM   1764 1HE  LYS A 127      -1.917   2.390   7.960  1.00 87.06           H
ATOM   1765 2HE  LYS A 127      -3.562   2.504   8.554  1.00 87.06           H
ATOM   1766  NZ  LYS A 127      -3.143   0.738   7.469  1.00 87.06           N
ATOM   1767 1HZ  LYS A 127      -2.906   0.226   8.312  1.00 87.06           H
ATOM   1768 2HZ  LYS A 127      -4.109   0.556   7.223  1.00 87.06           H
ATOM   1769 3HZ  LYS A 127      -2.539   0.439   6.711  1.00 87.06           H
ATOM   1770  HN  LYS A 127      -0.890   5.839   5.075  1.00 87.06           H
ATOM   1771  N   MET A 128      -2.443   6.471   2.445  1.00 91.45           N
ATOM   1772  CA  MET A 128      -2.824   7.081   1.183  1.00 91.45           C
ATOM   1773  C   MET A 128      -2.377   6.220  -0.000  1.00 91.45           C
ATOM   1774  O   MET A 128      -3.158   5.959  -0.913  1.00 91.45           O
ATOM   1775  HA  MET A 128      -3.912   7.144   1.204  1.00 91.45           H
ATOM   1776  CB  MET A 128      -2.189   8.469   1.074  1.00 91.45           C
ATOM   1777 1HB  MET A 128      -2.406   9.044   1.974  1.00 91.45           H
ATOM   1778 2HB  MET A 128      -1.105   8.373   1.011  1.00 91.45           H
ATOM   1779  CG  MET A 128      -2.713   9.217  -0.154  1.00 91.45           C
ATOM   1780 1HG  MET A 128      -2.515   8.637  -1.055  1.00 91.45           H
ATOM   1781 2HG  MET A 128      -3.794   9.337  -0.083  1.00 91.45           H
ATOM   1782  SD  MET A 128      -1.929  10.816  -0.275  1.00 91.45           S
ATOM   1783  CE  MET A 128      -2.781  11.678   1.036  1.00 91.45           C
ATOM   1784 1HE  MET A 128      -3.851  11.692   0.826  1.00 91.45           H
ATOM   1785 2HE  MET A 128      -2.603  11.168   1.982  1.00 91.45           H
ATOM   1786 3HE  MET A 128      -2.410  12.701   1.099  1.00 91.45           H
ATOM   1787  HN  MET A 128      -1.811   7.011   3.002  1.00 91.45           H
ATOM   1788  N   ASN A 129      -1.121   5.803   0.055  1.00 89.63           N
ATOM   1789  CA  ASN A 129      -0.577   4.928  -0.970  1.00 89.63           C
ATOM   1790  C   ASN A 129      -1.421   3.654  -1.046  1.00 89.63           C
ATOM   1791  O   ASN A 129      -1.805   3.223  -2.132  1.00 89.63           O
ATOM   1792  HA  ASN A 129      -0.615   5.508  -1.892  1.00 89.63           H
ATOM   1793  CB  ASN A 129       0.861   4.523  -0.642  1.00 89.63           C
ATOM   1794 1HB  ASN A 129       1.525   5.375  -0.789  1.00 89.63           H
ATOM   1795 2HB  ASN A 129       0.933   4.240   0.408  1.00 89.63           H
ATOM   1796  CG  ASN A 129       1.317   3.357  -1.522  1.00 89.63           C
ATOM   1797  OD1 ASN A 129       1.061   2.198  -1.243  1.00 89.63           O
ATOM   1798  ND2 ASN A 129       2.005   3.729  -2.599  1.00 89.63           N
ATOM   1799 1HD2 ASN A 129       2.180   4.698  -2.770  1.00 89.63           H
ATOM   1800 2HD2 ASN A 129       2.346   3.039  -3.237  1.00 89.63           H
ATOM   1801  HN  ASN A 129      -0.480   6.052   0.781  1.00 89.63           H
ATOM   1802  N   PHE A 130      -1.686   3.086   0.122  1.00 83.83           N
ATOM   1803  CA  PHE A 130      -2.315   1.779   0.194  1.00 83.83           C
ATOM   1804  C   PHE A 130      -3.651   1.772  -0.551  1.00 83.83           C
ATOM   1805  O   PHE A 130      -3.894   0.906  -1.391  1.00 83.83           O
ATOM   1806  HA  PHE A 130      -1.636   1.067  -0.276  1.00 83.83           H
ATOM   1807  CB  PHE A 130      -2.568   1.484   1.673  1.00 83.83           C
ATOM   1808 1HB  PHE A 130      -1.624   1.557   2.214  1.00 83.83           H
ATOM   1809 2HB  PHE A 130      -3.227   2.252   2.079  1.00 83.83           H
ATOM   1810  CG  PHE A 130      -3.186   0.110   1.938  1.00 83.83           C
ATOM   1811  CD1 PHE A 130      -4.407   0.015   2.528  1.00 83.83           C
ATOM   1812  HD1 PHE A 130      -4.946   0.919   2.814  1.00 83.83           H
ATOM   1813  CD2 PHE A 130      -2.513  -1.018   1.582  1.00 83.83           C
ATOM   1814  HD2 PHE A 130      -1.535  -0.942   1.109  1.00 83.83           H
ATOM   1815  CE1 PHE A 130      -4.980  -1.260   2.774  1.00 83.83           C
ATOM   1816  HE1 PHE A 130      -5.959  -1.336   3.247  1.00 83.83           H
ATOM   1817  CE2 PHE A 130      -3.087  -2.293   1.827  1.00 83.83           C
ATOM   1818  HE2 PHE A 130      -2.548  -3.197   1.542  1.00 83.83           H
ATOM   1819  CZ  PHE A 130      -4.308  -2.388   2.418  1.00 83.83           C
ATOM   1820  HZ  PHE A 130      -4.748  -3.367   2.606  1.00 83.83           H
ATOM   1821  HN  PHE A 130      -1.478   3.504   1.006  1.00 83.83           H
ATOM   1822  N   TYR A 131      -4.483   2.747  -0.217  1.00 84.91           N
ATOM   1823  CA  TYR A 131      -5.809   2.834  -0.805  1.00 84.91           C
ATOM   1824  C   TYR A 131      -5.728   3.195  -2.290  1.00 84.91           C
ATOM   1825  O   TYR A 131      -6.436   2.616  -3.113  1.00 84.91           O
ATOM   1826  HA  TYR A 131      -6.288   1.860  -0.702  1.00 84.91           H
ATOM   1827  CB  TYR A 131      -6.530   3.958  -0.057  1.00 84.91           C
ATOM   1828 1HB  TYR A 131      -5.904   4.850  -0.073  1.00 84.91           H
ATOM   1829 2HB  TYR A 131      -7.449   4.203  -0.589  1.00 84.91           H
ATOM   1830  CG  TYR A 131      -6.872   3.619   1.395  1.00 84.91           C
ATOM   1831  CD1 TYR A 131      -7.476   2.416   1.699  1.00 84.91           C
ATOM   1832  HD1 TYR A 131      -7.709   1.707   0.904  1.00 84.91           H
ATOM   1833  CD2 TYR A 131      -6.578   4.517   2.401  1.00 84.91           C
ATOM   1834  HD2 TYR A 131      -6.101   5.467   2.161  1.00 84.91           H
ATOM   1835  CE1 TYR A 131      -7.799   2.097   3.065  1.00 84.91           C
ATOM   1836  HE1 TYR A 131      -8.276   1.150   3.319  1.00 84.91           H
ATOM   1837  CE2 TYR A 131      -6.900   4.198   3.767  1.00 84.91           C
ATOM   1838  HE2 TYR A 131      -6.673   4.897   4.572  1.00 84.91           H
ATOM   1839  CZ  TYR A 131      -7.495   3.003   4.032  1.00 84.91           C
ATOM   1840  OH  TYR A 131      -7.800   2.702   5.323  1.00 84.91           O
ATOM   1841  HH  TYR A 131      -7.627   3.494   5.909  1.00 84.91           H
ATOM   1842  HN  TYR A 131      -4.265   3.468   0.441  1.00 84.91           H
ATOM   1843  N   SER A 132      -4.860   4.151  -2.587  1.00 89.42           N
ATOM   1844  CA  SER A 132      -4.751   4.669  -3.940  1.00 89.42           C
ATOM   1845  C   SER A 132      -4.278   3.564  -4.886  1.00 89.42           C
ATOM   1846  O   SER A 132      -4.807   3.415  -5.986  1.00 89.42           O
ATOM   1847  HA  SER A 132      -5.756   4.996  -4.206  1.00 89.42           H
ATOM   1848  CB  SER A 132      -3.795   5.862  -3.998  1.00 89.42           C
ATOM   1849 1HB  SER A 132      -3.683   6.187  -5.032  1.00 89.42           H
ATOM   1850 2HB  SER A 132      -4.225   6.698  -3.446  1.00 89.42           H
ATOM   1851  OG  SER A 132      -2.514   5.547  -3.459  1.00 89.42           O
ATOM   1852  HG  SER A 132      -2.397   5.994  -2.572  1.00 89.42           H
ATOM   1853  HN  SER A 132      -4.240   4.570  -1.923  1.00 89.42           H
ATOM   1854  N   CYS A 133      -3.286   2.817  -4.424  1.00 83.87           N
ATOM   1855  CA  CYS A 133      -2.721   1.744  -5.224  1.00 83.87           C
ATOM   1856  C   CYS A 133      -3.836   0.750  -5.553  1.00 83.87           C
ATOM   1857  O   CYS A 133      -3.987   0.338  -6.702  1.00 83.87           O
ATOM   1858  HA  CYS A 133      -2.332   2.204  -6.133  1.00 83.87           H
ATOM   1859  CB  CYS A 133      -1.545   1.069  -4.515  1.00 83.87           C
ATOM   1860 1HB  CYS A 133      -1.802   0.870  -3.475  1.00 83.87           H
ATOM   1861 2HB  CYS A 133      -1.333   0.106  -4.981  1.00 83.87           H
ATOM   1862  SG  CYS A 133      -0.065   2.142  -4.597  1.00 83.87           S
ATOM   1863  HG  CYS A 133      -0.474   3.014  -3.681  1.00 83.87           H
ATOM   1864  HN  CYS A 133      -2.871   2.935  -3.521  1.00 83.87           H
ATOM   1865  N   VAL A 134      -4.590   0.394  -4.522  1.00 79.45           N
ATOM   1866  CA  VAL A 134      -5.657  -0.580  -4.677  1.00 79.45           C
ATOM   1867  C   VAL A 134      -6.610  -0.115  -5.780  1.00 79.45           C
ATOM   1868  O   VAL A 134      -6.940  -0.881  -6.684  1.00 79.45           O
ATOM   1869  HA  VAL A 134      -5.201  -1.522  -4.983  1.00 79.45           H
ATOM   1870  CB  VAL A 134      -6.358  -0.806  -3.336  1.00 79.45           C
ATOM   1871  HB  VAL A 134      -6.411   0.153  -2.820  1.00 79.45           H
ATOM   1872  CG1 VAL A 134      -7.789  -1.307  -3.543  1.00 79.45           C
ATOM   1873 1HG1 VAL A 134      -8.353  -0.570  -4.113  1.00 79.45           H
ATOM   1874 2HG1 VAL A 134      -7.767  -2.250  -4.090  1.00 79.45           H
ATOM   1875 3HG1 VAL A 134      -8.264  -1.459  -2.574  1.00 79.45           H
ATOM   1876  CG2 VAL A 134      -5.561  -1.770  -2.456  1.00 79.45           C
ATOM   1877 1HG2 VAL A 134      -5.462  -2.729  -2.965  1.00 79.45           H
ATOM   1878 2HG2 VAL A 134      -4.570  -1.356  -2.267  1.00 79.45           H
ATOM   1879 3HG2 VAL A 134      -6.082  -1.913  -1.509  1.00 79.45           H
ATOM   1880  HN  VAL A 134      -4.481   0.758  -3.597  1.00 79.45           H
ATOM   1881  N   LEU A 135      -7.026   1.138  -5.668  1.00 84.43           N
ATOM   1882  CA  LEU A 135      -8.050   1.668  -6.553  1.00 84.43           C
ATOM   1883  C   LEU A 135      -7.500   1.736  -7.979  1.00 84.43           C
ATOM   1884  O   LEU A 135      -8.227   1.491  -8.940  1.00 84.43           O
ATOM   1885  HA  LEU A 135      -8.887   0.971  -6.538  1.00 84.43           H
ATOM   1886  CB  LEU A 135      -8.569   3.009  -6.029  1.00 84.43           C
ATOM   1887 1HB  LEU A 135      -7.718   3.678  -5.896  1.00 84.43           H
ATOM   1888 2HB  LEU A 135      -9.207   3.453  -6.793  1.00 84.43           H
ATOM   1889  CG  LEU A 135      -9.352   2.958  -4.716  1.00 84.43           C
ATOM   1890  HG  LEU A 135      -8.782   2.366  -4.000  1.00 84.43           H
ATOM   1891  CD1 LEU A 135      -9.513   4.358  -4.119  1.00 84.43           C
ATOM   1892 1HD1 LEU A 135      -8.529   4.784  -3.922  1.00 84.43           H
ATOM   1893 2HD1 LEU A 135     -10.050   4.993  -4.822  1.00 84.43           H
ATOM   1894 3HD1 LEU A 135     -10.073   4.292  -3.186  1.00 84.43           H
ATOM   1895  CD2 LEU A 135     -10.700   2.259  -4.908  1.00 84.43           C
ATOM   1896 1HD2 LEU A 135     -11.289   2.803  -5.646  1.00 84.43           H
ATOM   1897 2HD2 LEU A 135     -10.533   1.239  -5.256  1.00 84.43           H
ATOM   1898 3HD2 LEU A 135     -11.236   2.237  -3.960  1.00 84.43           H
ATOM   1899  HN  LEU A 135      -6.677   1.785  -4.991  1.00 84.43           H
ATOM   1900  N   LEU A 136      -6.221   2.071  -8.071  1.00 86.43           N
ATOM   1901  CA  LEU A 136      -5.577   2.217  -9.365  1.00 86.43           C
ATOM   1902  C   LEU A 136      -5.509   0.852 -10.053  1.00 86.43           C
ATOM   1903  O   LEU A 136      -5.783   0.740 -11.247  1.00 86.43           O
ATOM   1904  HA  LEU A 136      -6.201   2.877  -9.968  1.00 86.43           H
ATOM   1905  CB  LEU A 136      -4.215   2.898  -9.212  1.00 86.43           C
ATOM   1906 1HB  LEU A 136      -3.679   2.413  -8.396  1.00 86.43           H
ATOM   1907 2HB  LEU A 136      -3.639   2.722 -10.121  1.00 86.43           H
ATOM   1908  CG  LEU A 136      -4.244   4.404  -8.943  1.00 86.43           C
ATOM   1909  HG  LEU A 136      -4.965   4.595  -8.148  1.00 86.43           H
ATOM   1910  CD1 LEU A 136      -2.884   4.899  -8.450  1.00 86.43           C
ATOM   1911 1HD1 LEU A 136      -2.623   4.384  -7.525  1.00 86.43           H
ATOM   1912 2HD1 LEU A 136      -2.126   4.693  -9.206  1.00 86.43           H
ATOM   1913 3HD1 LEU A 136      -2.932   5.972  -8.267  1.00 86.43           H
ATOM   1914  CD2 LEU A 136      -4.721   5.172 -10.178  1.00 86.43           C
ATOM   1915 1HD2 LEU A 136      -4.043   4.978 -11.010  1.00 86.43           H
ATOM   1916 2HD2 LEU A 136      -5.726   4.845 -10.444  1.00 86.43           H
ATOM   1917 3HD2 LEU A 136      -4.732   6.239  -9.960  1.00 86.43           H
ATOM   1918  HN  LEU A 136      -5.630   2.241  -7.283  1.00 86.43           H
ATOM   1919  N   ILE A 137      -5.141  -0.152  -9.270  1.00 77.74           N
ATOM   1920  CA  ILE A 137      -4.998  -1.498  -9.797  1.00 77.74           C
ATOM   1921  C   ILE A 137      -6.347  -1.977 -10.336  1.00 77.74           C
ATOM   1922  O   ILE A 137      -6.410  -2.616 -11.385  1.00 77.74           O
ATOM   1923  HA  ILE A 137      -4.292  -1.450 -10.627  1.00 77.74           H
ATOM   1924  CB  ILE A 137      -4.393  -2.425  -8.741  1.00 77.74           C
ATOM   1925  HB  ILE A 137      -4.905  -2.246  -7.796  1.00 77.74           H
ATOM   1926  CG1 ILE A 137      -2.912  -2.111  -8.519  1.00 77.74           C
ATOM   1927 1HG1 ILE A 137      -2.335  -2.426  -9.389  1.00 77.74           H
ATOM   1928 2HG1 ILE A 137      -2.776  -1.034  -8.419  1.00 77.74           H
ATOM   1929  CG2 ILE A 137      -4.618  -3.893  -9.106  1.00 77.74           C
ATOM   1930 1HG2 ILE A 137      -5.688  -4.091  -9.173  1.00 77.74           H
ATOM   1931 2HG2 ILE A 137      -4.149  -4.105 -10.067  1.00 77.74           H
ATOM   1932 3HG2 ILE A 137      -4.178  -4.531  -8.339  1.00 77.74           H
ATOM   1933  CD1 ILE A 137      -2.384  -2.815  -7.267  1.00 77.74           C
ATOM   1934 1HD1 ILE A 137      -2.947  -2.479  -6.397  1.00 77.74           H
ATOM   1935 2HD1 ILE A 137      -2.499  -3.893  -7.381  1.00 77.74           H
ATOM   1936 3HD1 ILE A 137      -1.329  -2.574  -7.133  1.00 77.74           H
ATOM   1937  HN  ILE A 137      -4.944  -0.056  -8.294  1.00 77.74           H
ATOM   1938  N   MET A 138      -7.394  -1.650  -9.592  1.00 76.34           N
ATOM   1939  CA  MET A 138      -8.746  -1.967 -10.023  1.00 76.34           C
ATOM   1940  C   MET A 138      -9.042  -1.356 -11.393  1.00 76.34           C
ATOM   1941  O   MET A 138      -9.534  -2.040 -12.289  1.00 76.34           O
ATOM   1942  HA  MET A 138      -8.786  -3.055 -10.087  1.00 76.34           H
ATOM   1943  CB  MET A 138      -9.747  -1.433  -8.997  1.00 76.34           C
ATOM   1944 1HB  MET A 138      -9.625  -1.964  -8.053  1.00 76.34           H
ATOM   1945 2HB  MET A 138      -9.543  -0.380  -8.799  1.00 76.34           H
ATOM   1946  CG  MET A 138     -11.184  -1.595  -9.498  1.00 76.34           C
ATOM   1947 1HG  MET A 138     -11.323  -1.026 -10.417  1.00 76.34           H
ATOM   1948 2HG  MET A 138     -11.379  -2.640  -9.737  1.00 76.34           H
ATOM   1949  SD  MET A 138     -12.331  -1.030  -8.252  1.00 76.34           S
ATOM   1950  CE  MET A 138     -12.109   0.735  -8.403  1.00 76.34           C
ATOM   1951 1HE  MET A 138     -11.070   0.989  -8.196  1.00 76.34           H
ATOM   1952 2HE  MET A 138     -12.365   1.048  -9.416  1.00 76.34           H
ATOM   1953 3HE  MET A 138     -12.758   1.245  -7.691  1.00 76.34           H
ATOM   1954  HN  MET A 138      -7.331  -1.179  -8.713  1.00 76.34           H
ATOM   1955  N   CYS A 139      -8.730  -0.073 -11.514  1.00 82.38           N
ATOM   1956  CA  CYS A 139      -9.077   0.672 -12.711  1.00 82.38           C
ATOM   1957  C   CYS A 139      -8.286   0.091 -13.885  1.00 82.38           C
ATOM   1958  O   CYS A 139      -8.803  -0.012 -14.996  1.00 82.38           O
ATOM   1959  HA  CYS A 139     -10.149   0.539 -12.863  1.00 82.38           H
ATOM   1960  CB  CYS A 139      -8.824   2.171 -12.538  1.00 82.38           C
ATOM   1961 1HB  CYS A 139      -7.802   2.338 -12.198  1.00 82.38           H
ATOM   1962 2HB  CYS A 139      -8.927   2.679 -13.497  1.00 82.38           H
ATOM   1963  SG  CYS A 139     -10.007   2.871 -11.331  1.00 82.38           S
ATOM   1964  HG  CYS A 139      -9.363   2.450 -10.245  1.00 82.38           H
ATOM   1965  HN  CYS A 139      -8.251   0.454 -10.812  1.00 82.38           H
ATOM   1966  N   ILE A 140      -7.045  -0.274 -13.598  1.00 79.47           N
ATOM   1967  CA  ILE A 140      -6.185  -0.862 -14.610  1.00 79.47           C
ATOM   1968  C   ILE A 140      -6.844  -2.128 -15.160  1.00 79.47           C
ATOM   1969  O   ILE A 140      -6.823  -2.369 -16.366  1.00 79.47           O
ATOM   1970  HA  ILE A 140      -6.093  -0.139 -15.421  1.00 79.47           H
ATOM   1971  CB  ILE A 140      -4.780  -1.093 -14.050  1.00 79.47           C
ATOM   1972  HB  ILE A 140      -4.875  -1.548 -13.064  1.00 79.47           H
ATOM   1973  CG1 ILE A 140      -4.038   0.232 -13.866  1.00 79.47           C
ATOM   1974 1HG1 ILE A 140      -3.753   0.632 -14.839  1.00 79.47           H
ATOM   1975 2HG1 ILE A 140      -4.700   0.963 -13.402  1.00 79.47           H
ATOM   1976  CG2 ILE A 140      -3.995  -2.072 -14.926  1.00 79.47           C
ATOM   1977 1HG2 ILE A 140      -4.519  -3.028 -14.961  1.00 79.47           H
ATOM   1978 2HG2 ILE A 140      -3.907  -1.668 -15.934  1.00 79.47           H
ATOM   1979 3HG2 ILE A 140      -3.000  -2.219 -14.505  1.00 79.47           H
ATOM   1980  CD1 ILE A 140      -2.790   0.046 -13.000  1.00 79.47           C
ATOM   1981 1HD1 ILE A 140      -3.080  -0.331 -12.020  1.00 79.47           H
ATOM   1982 2HD1 ILE A 140      -2.118  -0.667 -13.480  1.00 79.47           H
ATOM   1983 3HD1 ILE A 140      -2.281   1.003 -12.885  1.00 79.47           H
ATOM   1984  HN  ILE A 140      -6.628  -0.173 -12.695  1.00 79.47           H
ATOM   1985  N   SER A 141      -7.413  -2.904 -14.250  1.00 73.73           N
ATOM   1986  CA  SER A 141      -7.955  -4.204 -14.608  1.00 73.73           C
ATOM   1987  C   SER A 141      -9.191  -4.030 -15.492  1.00 73.73           C
ATOM   1988  O   SER A 141      -9.383  -4.777 -16.451  1.00 73.73           O
ATOM   1989  HA  SER A 141      -7.159  -4.707 -15.157  1.00 73.73           H
ATOM   1990  CB  SER A 141      -8.305  -5.017 -13.360  1.00 73.73           C
ATOM   1991 1HB  SER A 141      -9.094  -4.509 -12.805  1.00 73.73           H
ATOM   1992 2HB  SER A 141      -8.700  -5.988 -13.658  1.00 73.73           H
ATOM   1993  OG  SER A 141      -7.176  -5.206 -12.511  1.00 73.73           O
ATOM   1994  HG  SER A 141      -7.098  -4.442 -11.870  1.00 73.73           H
ATOM   1995  HN  SER A 141      -7.507  -2.658 -13.285  1.00 73.73           H
ATOM   1996  N   VAL A 142      -9.998  -3.041 -15.138  1.00 75.28           N
ATOM   1997  CA  VAL A 142     -11.181  -2.724 -15.920  1.00 75.28           C
ATOM   1998  C   VAL A 142     -10.757  -2.263 -17.316  1.00 75.28           C
ATOM   1999  O   VAL A 142     -11.348  -2.670 -18.315  1.00 75.28           O
ATOM   2000  HA  VAL A 142     -11.767  -3.638 -16.016  1.00 75.28           H
ATOM   2001  CB  VAL A 142     -12.034  -1.690 -15.183  1.00 75.28           C
ATOM   2002  HB  VAL A 142     -11.404  -0.827 -14.968  1.00 75.28           H
ATOM   2003  CG1 VAL A 142     -13.197  -1.215 -16.057  1.00 75.28           C
ATOM   2004 1HG1 VAL A 142     -12.806  -0.760 -16.967  1.00 75.28           H
ATOM   2005 2HG1 VAL A 142     -13.827  -2.066 -16.317  1.00 75.28           H
ATOM   2006 3HG1 VAL A 142     -13.787  -0.480 -15.509  1.00 75.28           H
ATOM   2007  CG2 VAL A 142     -12.541  -2.246 -13.851  1.00 75.28           C
ATOM   2008 1HG2 VAL A 142     -13.148  -3.132 -14.035  1.00 75.28           H
ATOM   2009 2HG2 VAL A 142     -11.692  -2.511 -13.221  1.00 75.28           H
ATOM   2010 3HG2 VAL A 142     -13.144  -1.490 -13.348  1.00 75.28           H
ATOM   2011  HN  VAL A 142      -9.855  -2.462 -14.336  1.00 75.28           H
ATOM   2012  N   ASP A 143      -9.734  -1.421 -17.341  1.00 77.09           N
ATOM   2013  CA  ASP A 143      -9.285  -0.826 -18.588  1.00 77.09           C
ATOM   2014  C   ASP A 143      -8.782  -1.928 -19.522  1.00 77.09           C
ATOM   2015  O   ASP A 143      -9.042  -1.894 -20.724  1.00 77.09           O
ATOM   2016  HA  ASP A 143     -10.155  -0.305 -18.987  1.00 77.09           H
ATOM   2017  CB  ASP A 143      -8.133   0.152 -18.348  1.00 77.09           C
ATOM   2018 1HB  ASP A 143      -8.398   0.842 -17.547  1.00 77.09           H
ATOM   2019 2HB  ASP A 143      -7.250  -0.395 -18.017  1.00 77.09           H
ATOM   2020  CG  ASP A 143      -7.807   0.938 -19.619  1.00 77.09           C
ATOM   2021  OD1 ASP A 143      -8.765   1.473 -20.217  1.00 77.09           O
ATOM   2022  OD2 ASP A 143      -6.606   0.987 -19.964  1.00 77.09           O
ATOM   2023  HN  ASP A 143      -9.217  -1.145 -16.530  1.00 77.09           H
ATOM   2024  N   ARG A 144      -8.072  -2.880 -18.934  1.00 72.23           N
ATOM   2025  CA  ARG A 144      -7.534  -3.992 -19.699  1.00 72.23           C
ATOM   2026  C   ARG A 144      -8.669  -4.795 -20.337  1.00 72.23           C
ATOM   2027  O   ARG A 144      -8.590  -5.165 -21.508  1.00 72.23           O
ATOM   2028  HA  ARG A 144      -6.905  -3.530 -20.459  1.00 72.23           H
ATOM   2029  CB  ARG A 144      -6.701  -4.918 -18.811  1.00 72.23           C
ATOM   2030 1HB  ARG A 144      -7.166  -5.003 -17.829  1.00 72.23           H
ATOM   2031 2HB  ARG A 144      -6.681  -5.920 -19.241  1.00 72.23           H
ATOM   2032  CG  ARG A 144      -5.271  -4.393 -18.661  1.00 72.23           C
ATOM   2033 1HG  ARG A 144      -4.819  -4.273 -19.645  1.00 72.23           H
ATOM   2034 2HG  ARG A 144      -5.289  -3.408 -18.195  1.00 72.23           H
ATOM   2035  CD  ARG A 144      -4.423  -5.347 -17.818  1.00 72.23           C
ATOM   2036 1HD  ARG A 144      -4.695  -5.256 -16.766  1.00 72.23           H
ATOM   2037 2HD  ARG A 144      -4.620  -6.378 -18.110  1.00 72.23           H
ATOM   2038  NE  ARG A 144      -2.986  -5.038 -17.996  1.00 72.23           N
ATOM   2039  HE  ARG A 144      -2.743  -4.246 -18.555  1.00 72.23           H
ATOM   2040  CZ  ARG A 144      -1.991  -5.754 -17.454  1.00 72.23           C
ATOM   2041  NH1 ARG A 144      -2.259  -6.825 -16.695  1.00 72.23           N
ATOM   2042 1HH1 ARG A 144      -3.207  -7.096 -16.529  1.00 72.23           H
ATOM   2043 2HH1 ARG A 144      -1.511  -7.354 -16.294  1.00 72.23           H
ATOM   2044  NH2 ARG A 144      -0.724  -5.382 -17.682  1.00 72.23           N
ATOM   2045 1HH2 ARG A 144       0.030  -5.905 -17.285  1.00 72.23           H
ATOM   2046 2HH2 ARG A 144      -0.533  -4.581 -18.249  1.00 72.23           H
ATOM   2047  HN  ARG A 144      -7.863  -2.899 -17.957  1.00 72.23           H
ATOM   2048  N   TYR A 145      -9.699  -5.041 -19.540  1.00 70.24           N
ATOM   2049  CA  TYR A 145     -10.854  -5.782 -20.017  1.00 70.24           C
ATOM   2050  C   TYR A 145     -11.479  -5.100 -21.236  1.00 70.24           C
ATOM   2051  O   TYR A 145     -11.732  -5.746 -22.251  1.00 70.24           O
ATOM   2052  HA  TYR A 145     -10.520  -6.780 -20.300  1.00 70.24           H
ATOM   2053  CB  TYR A 145     -11.865  -5.773 -18.868  1.00 70.24           C
ATOM   2054 1HB  TYR A 145     -11.491  -6.407 -18.064  1.00 70.24           H
ATOM   2055 2HB  TYR A 145     -11.936  -4.761 -18.469  1.00 70.24           H
ATOM   2056  CG  TYR A 145     -13.263  -6.249 -19.266  1.00 70.24           C
ATOM   2057  CD1 TYR A 145     -14.305  -5.346 -19.339  1.00 70.24           C
ATOM   2058  HD1 TYR A 145     -14.131  -4.294 -19.113  1.00 70.24           H
ATOM   2059  CD2 TYR A 145     -13.483  -7.581 -19.552  1.00 70.24           C
ATOM   2060  HD2 TYR A 145     -12.661  -8.294 -19.494  1.00 70.24           H
ATOM   2061  CE1 TYR A 145     -15.621  -5.794 -19.713  1.00 70.24           C
ATOM   2062  HE1 TYR A 145     -16.452  -5.092 -19.774  1.00 70.24           H
ATOM   2063  CE2 TYR A 145     -14.800  -8.029 -19.926  1.00 70.24           C
ATOM   2064  HE2 TYR A 145     -14.987  -9.078 -20.155  1.00 70.24           H
ATOM   2065  CZ  TYR A 145     -15.803  -7.114 -19.988  1.00 70.24           C
ATOM   2066  OH  TYR A 145     -17.047  -7.537 -20.342  1.00 70.24           O
ATOM   2067  HH  TYR A 145     -17.032  -8.518 -20.535  1.00 70.24           H
ATOM   2068  HN  TYR A 145      -9.752  -4.744 -18.587  1.00 70.24           H
ATOM   2069  N   ILE A 146     -11.709  -3.803 -21.095  1.00 73.06           N
ATOM   2070  CA  ILE A 146     -12.362  -3.040 -22.145  1.00 73.06           C
ATOM   2071  C   ILE A 146     -11.506  -3.089 -23.412  1.00 73.06           C
ATOM   2072  O   ILE A 146     -12.031  -3.233 -24.515  1.00 73.06           O
ATOM   2073  HA  ILE A 146     -13.317  -3.523 -22.354  1.00 73.06           H
ATOM   2074  CB  ILE A 146     -12.669  -1.620 -21.664  1.00 73.06           C
ATOM   2075  HB  ILE A 146     -11.756  -1.197 -21.245  1.00 73.06           H
ATOM   2076  CG1 ILE A 146     -13.715  -1.634 -20.547  1.00 73.06           C
ATOM   2077 1HG1 ILE A 146     -14.687  -1.905 -20.958  1.00 73.06           H
ATOM   2078 2HG1 ILE A 146     -13.456  -2.395 -19.811  1.00 73.06           H
ATOM   2079  CG2 ILE A 146     -13.088  -0.725 -22.832  1.00 73.06           C
ATOM   2080 1HG2 ILE A 146     -12.281  -0.679 -23.563  1.00 73.06           H
ATOM   2081 2HG2 ILE A 146     -13.982  -1.135 -23.302  1.00 73.06           H
ATOM   2082 3HG2 ILE A 146     -13.300   0.278 -22.462  1.00 73.06           H
ATOM   2083  CD1 ILE A 146     -13.806  -0.267 -19.866  1.00 73.06           C
ATOM   2084 1HD1 ILE A 146     -12.838  -0.010 -19.435  1.00 73.06           H
ATOM   2085 2HD1 ILE A 146     -14.088   0.487 -20.600  1.00 73.06           H
ATOM   2086 3HD1 ILE A 146     -14.556  -0.304 -19.076  1.00 73.06           H
ATOM   2087  HN  ILE A 146     -11.458  -3.276 -20.283  1.00 73.06           H
ATOM   2088  N   ALA A 147     -10.202  -2.966 -23.212  1.00 74.06           N
ATOM   2089  CA  ALA A 147      -9.278  -2.880 -24.330  1.00 74.06           C
ATOM   2090  C   ALA A 147      -9.334  -4.181 -25.133  1.00 74.06           C
ATOM   2091  O   ALA A 147      -9.089  -4.182 -26.339  1.00 74.06           O
ATOM   2092  HA  ALA A 147      -9.602  -2.056 -24.966  1.00 74.06           H
ATOM   2093  CB  ALA A 147      -7.872  -2.577 -23.808  1.00 74.06           C
ATOM   2094 1HB  ALA A 147      -7.881  -1.629 -23.271  1.00 74.06           H
ATOM   2095 2HB  ALA A 147      -7.554  -3.373 -23.135  1.00 74.06           H
ATOM   2096 3HB  ALA A 147      -7.179  -2.512 -24.648  1.00 74.06           H
ATOM   2097  HN  ALA A 147      -9.776  -2.926 -22.308  1.00 74.06           H
ATOM   2098  N   ILE A 148      -9.657  -5.258 -24.433  1.00 68.73           N
ATOM   2099  CA  ILE A 148      -9.688  -6.572 -25.052  1.00 68.73           C
ATOM   2100  C   ILE A 148     -11.071  -6.811 -25.662  1.00 68.73           C
ATOM   2101  O   ILE A 148     -11.182  -7.193 -26.826  1.00 68.73           O
ATOM   2102  HA  ILE A 148      -8.952  -6.572 -25.856  1.00 68.73           H
ATOM   2103  CB  ILE A 148      -9.265  -7.648 -24.050  1.00 68.73           C
ATOM   2104  HB  ILE A 148      -9.856  -7.521 -23.143  1.00 68.73           H
ATOM   2105  CG1 ILE A 148      -7.795  -7.483 -23.658  1.00 68.73           C
ATOM   2106 1HG1 ILE A 148      -7.159  -7.715 -24.512  1.00 68.73           H
ATOM   2107 2HG1 ILE A 148      -7.601  -6.445 -23.388  1.00 68.73           H
ATOM   2108  CG2 ILE A 148      -9.561  -9.048 -24.590  1.00 68.73           C
ATOM   2109 1HG2 ILE A 148     -10.630  -9.147 -24.778  1.00 68.73           H
ATOM   2110 2HG2 ILE A 148      -9.013  -9.202 -25.520  1.00 68.73           H
ATOM   2111 3HG2 ILE A 148      -9.250  -9.793 -23.858  1.00 68.73           H
ATOM   2112  CD1 ILE A 148      -7.435  -8.397 -22.485  1.00 68.73           C
ATOM   2113 1HD1 ILE A 148      -8.056  -8.147 -21.625  1.00 68.73           H
ATOM   2114 2HD1 ILE A 148      -7.607  -9.436 -22.767  1.00 68.73           H
ATOM   2115 3HD1 ILE A 148      -6.385  -8.260 -22.227  1.00 68.73           H
ATOM   2116  HN  ILE A 148      -9.894  -5.244 -23.461  1.00 68.73           H
ATOM   2117  N   ALA A 149     -12.090  -6.575 -24.849  1.00 68.98           N
ATOM   2118  CA  ALA A 149     -13.439  -6.983 -25.202  1.00 68.98           C
ATOM   2119  C   ALA A 149     -13.968  -6.074 -26.314  1.00 68.98           C
ATOM   2120  O   ALA A 149     -14.693  -6.527 -27.199  1.00 68.98           O
ATOM   2121  HA  ALA A 149     -13.390  -8.007 -25.574  1.00 68.98           H
ATOM   2122  CB  ALA A 149     -14.325  -6.954 -23.955  1.00 68.98           C
ATOM   2123 1HB  ALA A 149     -13.922  -7.637 -23.208  1.00 68.98           H
ATOM   2124 2HB  ALA A 149     -14.346  -5.942 -23.548  1.00 68.98           H
ATOM   2125 3HB  ALA A 149     -15.337  -7.260 -24.220  1.00 68.98           H
ATOM   2126  HN  ALA A 149     -12.005  -6.115 -23.965  1.00 68.98           H
ATOM   2127  N   GLN A 150     -13.584  -4.809 -26.233  1.00 72.18           N
ATOM   2128  CA  GLN A 150     -14.135  -3.801 -27.123  1.00 72.18           C
ATOM   2129  C   GLN A 150     -13.013  -3.109 -27.900  1.00 72.18           C
ATOM   2130  O   GLN A 150     -13.029  -1.891 -28.067  1.00 72.18           O
ATOM   2131  HA  GLN A 150     -14.781  -4.345 -27.811  1.00 72.18           H
ATOM   2132  CB  GLN A 150     -14.973  -2.783 -26.347  1.00 72.18           C
ATOM   2133 1HB  GLN A 150     -14.344  -2.265 -25.623  1.00 72.18           H
ATOM   2134 2HB  GLN A 150     -15.360  -2.028 -27.031  1.00 72.18           H
ATOM   2135  CG  GLN A 150     -16.135  -3.467 -25.623  1.00 72.18           C
ATOM   2136 1HG  GLN A 150     -16.602  -4.196 -26.285  1.00 72.18           H
ATOM   2137 2HG  GLN A 150     -15.758  -4.016 -24.760  1.00 72.18           H
ATOM   2138  CD  GLN A 150     -17.176  -2.443 -25.167  1.00 72.18           C
ATOM   2139  OE1 GLN A 150     -17.070  -1.255 -25.424  1.00 72.18           O
ATOM   2140  NE2 GLN A 150     -18.186  -2.968 -24.479  1.00 72.18           N
ATOM   2141 1HE2 GLN A 150     -18.212  -3.952 -24.302  1.00 72.18           H
ATOM   2142 2HE2 GLN A 150     -18.918  -2.378 -24.137  1.00 72.18           H
ATOM   2143  HN  GLN A 150     -12.911  -4.469 -25.575  1.00 72.18           H
ATOM   2144  N   ALA A 151     -12.066  -3.917 -28.354  1.00 66.68           N
ATOM   2145  CA  ALA A 151     -10.826  -3.386 -28.894  1.00 66.68           C
ATOM   2146  C   ALA A 151     -11.145  -2.272 -29.893  1.00 66.68           C
ATOM   2147  O   ALA A 151     -10.498  -1.225 -29.888  1.00 66.68           O
ATOM   2148  HA  ALA A 151     -10.256  -2.967 -28.065  1.00 66.68           H
ATOM   2149  CB  ALA A 151     -10.017  -4.521 -29.526  1.00 66.68           C
ATOM   2150 1HB  ALA A 151      -9.792  -5.272 -28.768  1.00 66.68           H
ATOM   2151 2HB  ALA A 151     -10.597  -4.977 -30.328  1.00 66.68           H
ATOM   2152 3HB  ALA A 151      -9.087  -4.122 -29.931  1.00 66.68           H
ATOM   2153  HN  ALA A 151     -12.136  -4.914 -28.358  1.00 66.68           H
ATOM   2154  N   MET A 152     -12.142  -2.534 -30.725  1.00 68.47           N
ATOM   2155  CA  MET A 152     -12.502  -1.601 -31.780  1.00 68.47           C
ATOM   2156  C   MET A 152     -13.007  -0.281 -31.195  1.00 68.47           C
ATOM   2157  O   MET A 152     -12.528   0.790 -31.565  1.00 68.47           O
ATOM   2158  HA  MET A 152     -11.586  -1.429 -32.345  1.00 68.47           H
ATOM   2159  CB  MET A 152     -13.590  -2.220 -32.659  1.00 68.47           C
ATOM   2160 1HB  MET A 152     -14.331  -2.717 -32.032  1.00 68.47           H
ATOM   2161 2HB  MET A 152     -14.111  -1.434 -33.206  1.00 68.47           H
ATOM   2162  CG  MET A 152     -12.992  -3.225 -33.646  1.00 68.47           C
ATOM   2163 1HG  MET A 152     -11.990  -3.509 -33.326  1.00 68.47           H
ATOM   2164 2HG  MET A 152     -13.592  -4.135 -33.659  1.00 68.47           H
ATOM   2165  SD  MET A 152     -12.931  -2.512 -35.281  1.00 68.47           S
ATOM   2166  CE  MET A 152     -14.608  -2.813 -35.814  1.00 68.47           C
ATOM   2167 1HE  MET A 152     -14.805  -3.885 -35.805  1.00 68.47           H
ATOM   2168 2HE  MET A 152     -15.299  -2.311 -35.137  1.00 68.47           H
ATOM   2169 3HE  MET A 152     -14.743  -2.427 -36.824  1.00 68.47           H
ATOM   2170  HN  MET A 152     -12.698  -3.365 -30.688  1.00 68.47           H
ATOM   2171  N   ARG A 153     -13.968  -0.401 -30.291  1.00 69.29           N
ATOM   2172  CA  ARG A 153     -14.561   0.771 -29.670  1.00 69.29           C
ATOM   2173  C   ARG A 153     -13.529   1.491 -28.800  1.00 69.29           C
ATOM   2174  O   ARG A 153     -13.541   2.717 -28.701  1.00 69.29           O
ATOM   2175  HA  ARG A 153     -14.878   1.399 -30.503  1.00 69.29           H
ATOM   2176  CB  ARG A 153     -15.766   0.388 -28.807  1.00 69.29           C
ATOM   2177 1HB  ARG A 153     -15.503  -0.449 -28.160  1.00 69.29           H
ATOM   2178 2HB  ARG A 153     -16.033   1.221 -28.158  1.00 69.29           H
ATOM   2179  CG  ARG A 153     -16.965   0.009 -29.678  1.00 69.29           C
ATOM   2180 1HG  ARG A 153     -17.194   0.825 -30.364  1.00 69.29           H
ATOM   2181 2HG  ARG A 153     -16.716  -0.860 -30.288  1.00 69.29           H
ATOM   2182  CD  ARG A 153     -18.192  -0.300 -28.818  1.00 69.29           C
ATOM   2183 1HD  ARG A 153     -18.011  -1.194 -28.220  1.00 69.29           H
ATOM   2184 2HD  ARG A 153     -18.373   0.518 -28.121  1.00 69.29           H
ATOM   2185  NE  ARG A 153     -19.378  -0.501 -29.680  1.00 69.29           N
ATOM   2186  HE  ARG A 153     -19.257  -0.417 -30.669  1.00 69.29           H
ATOM   2187  CZ  ARG A 153     -20.602  -0.789 -29.219  1.00 69.29           C
ATOM   2188  NH1 ARG A 153     -20.821  -0.913 -27.902  1.00 69.29           N
ATOM   2189 1HH1 ARG A 153     -20.067  -0.792 -27.257  1.00 69.29           H
ATOM   2190 2HH1 ARG A 153     -21.738  -1.128 -27.566  1.00 69.29           H
ATOM   2191  NH2 ARG A 153     -21.605  -0.950 -30.093  1.00 69.29           N
ATOM   2192 1HH2 ARG A 153     -22.525  -1.165 -29.765  1.00 69.29           H
ATOM   2193 2HH2 ARG A 153     -21.433  -0.855 -31.073  1.00 69.29           H
ATOM   2194  HN  ARG A 153     -14.341  -1.276 -29.983  1.00 69.29           H
ATOM   2195  N   ALA A 154     -12.659   0.698 -28.191  1.00 70.14           N
ATOM   2196  CA  ALA A 154     -11.668   1.237 -27.275  1.00 70.14           C
ATOM   2197  C   ALA A 154     -10.744   2.191 -28.035  1.00 70.14           C
ATOM   2198  O   ALA A 154     -10.208   3.134 -27.456  1.00 70.14           O
ATOM   2199  HA  ALA A 154     -12.198   1.796 -26.504  1.00 70.14           H
ATOM   2200  CB  ALA A 154     -10.905   0.088 -26.614  1.00 70.14           C
ATOM   2201 1HB  ALA A 154     -11.603  -0.543 -26.063  1.00 70.14           H
ATOM   2202 2HB  ALA A 154     -10.406  -0.505 -27.380  1.00 70.14           H
ATOM   2203 3HB  ALA A 154     -10.162   0.493 -25.927  1.00 70.14           H
ATOM   2204  HN  ALA A 154     -12.625  -0.294 -28.315  1.00 70.14           H
ATOM   2205  N   HIS A 155     -10.585   1.911 -29.320  1.00 71.11           N
ATOM   2206  CA  HIS A 155      -9.687   2.695 -30.151  1.00 71.11           C
ATOM   2207  C   HIS A 155     -10.319   4.058 -30.445  1.00 71.11           C
ATOM   2208  O   HIS A 155      -9.669   5.092 -30.298  1.00 71.11           O
ATOM   2209  HA  HIS A 155      -8.775   2.844 -29.573  1.00 71.11           H
ATOM   2210  CB  HIS A 155      -9.314   1.929 -31.422  1.00 71.11           C
ATOM   2211 1HB  HIS A 155      -9.009   0.919 -31.148  1.00 71.11           H
ATOM   2212 2HB  HIS A 155     -10.199   1.835 -32.050  1.00 71.11           H
ATOM   2213  CG  HIS A 155      -8.209   2.572 -32.225  1.00 71.11           C
ATOM   2214  ND1 HIS A 155      -8.451   3.497 -33.226  1.00 71.11           N
ATOM   2215  HD1 HIS A 155      -9.350   3.825 -33.514  1.00 71.11           H
ATOM   2216  CD2 HIS A 155      -6.855   2.416 -32.164  1.00 71.11           C
ATOM   2217  HD2 HIS A 155      -6.320   1.757 -31.480  1.00 71.11           H
ATOM   2218  CE1 HIS A 155      -7.288   3.872 -33.738  1.00 71.11           C
ATOM   2219  HE1 HIS A 155      -7.146   4.591 -34.545  1.00 71.11           H
ATOM   2220  NE2 HIS A 155      -6.301   3.201 -33.079  1.00 71.11           N
ATOM   2221  HN  HIS A 155     -11.055   1.166 -29.793  1.00 71.11           H
ATOM   2222  N   THR A 156     -11.578   4.015 -30.854  1.00 73.13           N
ATOM   2223  CA  THR A 156     -12.271   5.222 -31.271  1.00 73.13           C
ATOM   2224  C   THR A 156     -12.471   6.161 -30.080  1.00 73.13           C
ATOM   2225  O   THR A 156     -12.452   7.381 -30.237  1.00 73.13           O
ATOM   2226  HA  THR A 156     -11.643   5.747 -31.991  1.00 73.13           H
ATOM   2227  CB  THR A 156     -13.581   4.806 -31.944  1.00 73.13           C
ATOM   2228  HB  THR A 156     -14.337   5.584 -31.836  1.00 73.13           H
ATOM   2229  OG1 THR A 156     -13.898   3.553 -31.343  1.00 73.13           O
ATOM   2230  HG1 THR A 156     -14.855   3.323 -31.516  1.00 73.13           H
ATOM   2231  CG2 THR A 156     -13.399   4.473 -33.426  1.00 73.13           C
ATOM   2232 1HG2 THR A 156     -12.693   3.650 -33.529  1.00 73.13           H
ATOM   2233 2HG2 THR A 156     -13.015   5.349 -33.950  1.00 73.13           H
ATOM   2234 3HG2 THR A 156     -14.359   4.185 -33.854  1.00 73.13           H
ATOM   2235  HN  THR A 156     -12.122   3.177 -30.903  1.00 73.13           H
ATOM   2236  N   TRP A 157     -12.657   5.557 -28.916  1.00 76.51           N
ATOM   2237  CA  TRP A 157     -13.035   6.312 -27.733  1.00 76.51           C
ATOM   2238  C   TRP A 157     -11.764   6.610 -26.936  1.00 76.51           C
ATOM   2239  O   TRP A 157     -11.827   6.884 -25.739  1.00 76.51           O
ATOM   2240  HA  TRP A 157     -13.494   7.243 -28.065  1.00 76.51           H
ATOM   2241  CB  TRP A 157     -14.089   5.561 -26.918  1.00 76.51           C
ATOM   2242 1HB  TRP A 157     -13.773   4.525 -26.800  1.00 76.51           H
ATOM   2243 2HB  TRP A 157     -14.138   5.995 -25.919  1.00 76.51           H
ATOM   2244  CG  TRP A 157     -15.488   5.585 -27.537  1.00 76.51           C
ATOM   2245  CD1 TRP A 157     -15.833   5.330 -28.807  1.00 76.51           C
ATOM   2246  HD1 TRP A 157     -15.126   5.062 -29.592  1.00 76.51           H
ATOM   2247  CD2 TRP A 157     -16.724   5.892 -26.858  1.00 76.51           C
ATOM   2248  NE1 TRP A 157     -17.195   5.450 -28.995  1.00 76.51           N
ATOM   2249  HE1 TRP A 157     -17.689   5.309 -29.853  1.00 76.51           H
ATOM   2250  CE2 TRP A 157     -17.754   5.802 -27.772  1.00 76.51           C
ATOM   2251  CE3 TRP A 157     -16.964   6.234 -25.515  1.00 76.51           C
ATOM   2252  HE3 TRP A 157     -16.168   6.311 -24.774  1.00 76.51           H
ATOM   2253  CZ2 TRP A 157     -19.094   6.040 -27.443  1.00 76.51           C
ATOM   2254  HZ2 TRP A 157     -19.890   5.963 -28.184  1.00 76.51           H
ATOM   2255  CZ3 TRP A 157     -18.308   6.468 -25.203  1.00 76.51           C
ATOM   2256  HZ3 TRP A 157     -18.550   6.737 -24.174  1.00 76.51           H
ATOM   2257  CH2 TRP A 157     -19.356   6.383 -26.111  1.00 76.51           C
ATOM   2258  HH2 TRP A 157     -20.378   6.581 -25.788  1.00 76.51           H
ATOM   2259  HN  TRP A 157     -12.553   4.573 -28.774  1.00 76.51           H
ATOM   2260  N   ARG A 158     -10.638   6.547 -27.633  1.00 76.55           N
ATOM   2261  CA  ARG A 158      -9.345   6.593 -26.971  1.00 76.55           C
ATOM   2262  C   ARG A 158      -9.199   7.894 -26.180  1.00 76.55           C
ATOM   2263  O   ARG A 158      -8.758   7.881 -25.032  1.00 76.55           O
ATOM   2264  HA  ARG A 158      -9.341   5.728 -26.308  1.00 76.55           H
ATOM   2265  CB  ARG A 158      -8.204   6.489 -27.985  1.00 76.55           C
ATOM   2266 1HB  ARG A 158      -8.327   5.587 -28.585  1.00 76.55           H
ATOM   2267 2HB  ARG A 158      -8.243   7.335 -28.670  1.00 76.55           H
ATOM   2268  CG  ARG A 158      -6.846   6.458 -27.281  1.00 76.55           C
ATOM   2269 1HG  ARG A 158      -6.727   7.355 -26.673  1.00 76.55           H
ATOM   2270 2HG  ARG A 158      -6.803   5.606 -26.602  1.00 76.55           H
ATOM   2271  CD  ARG A 158      -5.704   6.367 -28.295  1.00 76.55           C
ATOM   2272 1HD  ARG A 158      -5.864   5.517 -28.959  1.00 76.55           H
ATOM   2273 2HD  ARG A 158      -5.689   7.261 -28.919  1.00 76.55           H
ATOM   2274  NE  ARG A 158      -4.411   6.221 -27.590  1.00 76.55           N
ATOM   2275  HE  ARG A 158      -4.387   6.418 -26.610  1.00 76.55           H
ATOM   2276  CZ  ARG A 158      -3.271   5.841 -28.182  1.00 76.55           C
ATOM   2277  NH1 ARG A 158      -3.245   5.564 -29.493  1.00 76.55           N
ATOM   2278 1HH1 ARG A 158      -4.081   5.640 -30.037  1.00 76.55           H
ATOM   2279 2HH1 ARG A 158      -2.390   5.281 -29.928  1.00 76.55           H
ATOM   2280  NH2 ARG A 158      -2.157   5.742 -27.444  1.00 76.55           N
ATOM   2281 1HH2 ARG A 158      -1.298   5.460 -27.871  1.00 76.55           H
ATOM   2282 2HH2 ARG A 158      -2.185   5.951 -26.467  1.00 76.55           H
ATOM   2283  HN  ARG A 158     -10.601   6.467 -28.629  1.00 76.55           H
ATOM   2284  N   GLU A 159      -9.577   8.987 -26.826  1.00 79.39           N
ATOM   2285  CA  GLU A 159      -9.412  10.303 -26.232  1.00 79.39           C
ATOM   2286  C   GLU A 159     -10.332  10.457 -25.019  1.00 79.39           C
ATOM   2287  O   GLU A 159      -9.894  10.891 -23.955  1.00 79.39           O
ATOM   2288  HA  GLU A 159      -8.370  10.348 -25.914  1.00 79.39           H
ATOM   2289  CB  GLU A 159      -9.671  11.406 -27.260  1.00 79.39           C
ATOM   2290 1HB  GLU A 159     -10.566  11.169 -27.835  1.00 79.39           H
ATOM   2291 2HB  GLU A 159      -9.726  12.371 -26.757  1.00 79.39           H
ATOM   2292  CG  GLU A 159      -8.518  11.505 -28.261  1.00 79.39           C
ATOM   2293 1HG  GLU A 159      -7.567  11.481 -27.728  1.00 79.39           H
ATOM   2294 2HG  GLU A 159      -8.533  10.641 -28.925  1.00 79.39           H
ATOM   2295  CD  GLU A 159      -8.615  12.791 -29.084  1.00 79.39           C
ATOM   2296  OE1 GLU A 159      -7.564  13.201 -29.623  1.00 79.39           O
ATOM   2297  OE2 GLU A 159      -9.738  13.335 -29.155  1.00 79.39           O
ATOM   2298  HN  GLU A 159      -9.989   8.984 -27.738  1.00 79.39           H
ATOM   2299  N   LYS A 160     -11.590  10.092 -25.221  1.00 82.75           N
ATOM   2300  CA  LYS A 160     -12.573  10.178 -24.155  1.00 82.75           C
ATOM   2301  C   LYS A 160     -12.088   9.367 -22.952  1.00 82.75           C
ATOM   2302  O   LYS A 160     -12.229   9.799 -21.809  1.00 82.75           O
ATOM   2303  HA  LYS A 160     -12.644  11.225 -23.859  1.00 82.75           H
ATOM   2304  CB  LYS A 160     -13.953   9.757 -24.664  1.00 82.75           C
ATOM   2305 1HB  LYS A 160     -13.869   8.828 -25.229  1.00 82.75           H
ATOM   2306 2HB  LYS A 160     -14.612   9.557 -23.819  1.00 82.75           H
ATOM   2307  CG  LYS A 160     -14.566  10.844 -25.549  1.00 82.75           C
ATOM   2308 1HG  LYS A 160     -14.561  11.796 -25.018  1.00 82.75           H
ATOM   2309 2HG  LYS A 160     -13.958  10.976 -26.444  1.00 82.75           H
ATOM   2310  CD  LYS A 160     -15.999  10.484 -25.947  1.00 82.75           C
ATOM   2311 1HD  LYS A 160     -15.995   9.578 -26.554  1.00 82.75           H
ATOM   2312 2HD  LYS A 160     -16.585  10.267 -25.054  1.00 82.75           H
ATOM   2313  CE  LYS A 160     -16.654  11.625 -26.729  1.00 82.75           C
ATOM   2314 1HE  LYS A 160     -16.649  12.535 -26.129  1.00 82.75           H
ATOM   2315 2HE  LYS A 160     -16.078  11.834 -27.630  1.00 82.75           H
ATOM   2316  NZ  LYS A 160     -18.045  11.272 -27.093  1.00 82.75           N
ATOM   2317 1HZ  LYS A 160     -18.464  12.038 -27.608  1.00 82.75           H
ATOM   2318 2HZ  LYS A 160     -18.042  10.438 -27.670  1.00 82.75           H
ATOM   2319 3HZ  LYS A 160     -18.581  11.098 -26.250  1.00 82.75           H
ATOM   2320  HN  LYS A 160     -11.938   9.744 -26.091  1.00 82.75           H
ATOM   2321  N   ARG A 161     -11.526   8.205 -23.250  1.00 82.69           N
ATOM   2322  CA  ARG A 161     -11.038   7.319 -22.206  1.00 82.69           C
ATOM   2323  C   ARG A 161      -9.903   7.990 -21.430  1.00 82.69           C
ATOM   2324  O   ARG A 161      -9.779   7.803 -20.220  1.00 82.69           O
ATOM   2325  HA  ARG A 161     -11.901   7.143 -21.565  1.00 82.69           H
ATOM   2326  CB  ARG A 161     -10.535   6.000 -22.794  1.00 82.69           C
ATOM   2327 1HB  ARG A 161      -9.850   6.202 -23.618  1.00 82.69           H
ATOM   2328 2HB  ARG A 161      -9.971   5.452 -22.039  1.00 82.69           H
ATOM   2329  CG  ARG A 161     -11.699   5.141 -23.292  1.00 82.69           C
ATOM   2330 1HG  ARG A 161     -12.285   4.790 -22.443  1.00 82.69           H
ATOM   2331 2HG  ARG A 161     -12.364   5.746 -23.909  1.00 82.69           H
ATOM   2332  CD  ARG A 161     -11.193   3.945 -24.100  1.00 82.69           C
ATOM   2333 1HD  ARG A 161     -12.026   3.460 -24.609  1.00 82.69           H
ATOM   2334 2HD  ARG A 161     -10.500   4.283 -24.871  1.00 82.69           H
ATOM   2335  NE  ARG A 161     -10.518   2.979 -23.204  1.00 82.69           N
ATOM   2336  HE  ARG A 161     -10.726   3.021 -22.227  1.00 82.69           H
ATOM   2337  CZ  ARG A 161      -9.646   2.051 -23.621  1.00 82.69           C
ATOM   2338  NH1 ARG A 161      -9.330   1.948 -24.919  1.00 82.69           N
ATOM   2339 1HH1 ARG A 161      -9.746   2.567 -25.585  1.00 82.69           H
ATOM   2340 2HH1 ARG A 161      -8.678   1.253 -25.221  1.00 82.69           H
ATOM   2341  NH2 ARG A 161      -9.094   1.226 -22.719  1.00 82.69           N
ATOM   2342 1HH2 ARG A 161      -8.442   0.528 -23.014  1.00 82.69           H
ATOM   2343 2HH2 ARG A 161      -9.336   1.309 -21.752  1.00 82.69           H
ATOM   2344  HN  ARG A 161     -11.402   7.867 -24.183  1.00 82.69           H
ATOM   2345  N   LEU A 162      -9.104   8.756 -22.156  1.00 84.07           N
ATOM   2346  CA  LEU A 162      -7.975   9.445 -21.553  1.00 84.07           C
ATOM   2347  C   LEU A 162      -8.493  10.547 -20.625  1.00 84.07           C
ATOM   2348  O   LEU A 162      -7.904  10.807 -19.577  1.00 84.07           O
ATOM   2349  HA  LEU A 162      -7.430   8.716 -20.953  1.00 84.07           H
ATOM   2350  CB  LEU A 162      -7.016   9.951 -22.633  1.00 84.07           C
ATOM   2351 1HB  LEU A 162      -6.886   9.162 -23.373  1.00 84.07           H
ATOM   2352 2HB  LEU A 162      -7.486  10.792 -23.143  1.00 84.07           H
ATOM   2353  CG  LEU A 162      -5.633  10.391 -22.149  1.00 84.07           C
ATOM   2354  HG  LEU A 162      -5.749  10.875 -21.179  1.00 84.07           H
ATOM   2355  CD1 LEU A 162      -4.714   9.185 -21.946  1.00 84.07           C
ATOM   2356 1HD1 LEU A 162      -5.149   8.518 -21.201  1.00 84.07           H
ATOM   2357 2HD1 LEU A 162      -4.601   8.652 -22.889  1.00 84.07           H
ATOM   2358 3HD1 LEU A 162      -3.738   9.526 -21.602  1.00 84.07           H
ATOM   2359  CD2 LEU A 162      -5.023  11.424 -23.099  1.00 84.07           C
ATOM   2360 1HD2 LEU A 162      -4.923  10.988 -24.093  1.00 84.07           H
ATOM   2361 2HD2 LEU A 162      -5.671  12.299 -23.149  1.00 84.07           H
ATOM   2362 3HD2 LEU A 162      -4.041  11.719 -22.731  1.00 84.07           H
ATOM   2363  HN  LEU A 162      -9.216   8.910 -23.138  1.00 84.07           H
ATOM   2364  N   LEU A 163      -9.587  11.164 -21.045  1.00 86.85           N
ATOM   2365  CA  LEU A 163     -10.199  12.220 -20.257  1.00 86.85           C
ATOM   2366  C   LEU A 163     -10.720  11.634 -18.943  1.00 86.85           C
ATOM   2367  O   LEU A 163     -10.409  12.142 -17.867  1.00 86.85           O
ATOM   2368  HA  LEU A 163      -9.421  12.948 -20.027  1.00 86.85           H
ATOM   2369  CB  LEU A 163     -11.270  12.946 -21.074  1.00 86.85           C
ATOM   2370 1HB  LEU A 163     -10.885  13.106 -22.081  1.00 86.85           H
ATOM   2371 2HB  LEU A 163     -12.136  12.290 -21.165  1.00 86.85           H
ATOM   2372  CG  LEU A 163     -11.741  14.291 -20.518  1.00 86.85           C
ATOM   2373  HG  LEU A 163     -11.600  14.282 -19.437  1.00 86.85           H
ATOM   2374  CD1 LEU A 163     -10.897  15.440 -21.075  1.00 86.85           C
ATOM   2375 1HD1 LEU A 163      -9.853  15.292 -20.796  1.00 86.85           H
ATOM   2376 2HD1 LEU A 163     -10.983  15.461 -22.161  1.00 86.85           H
ATOM   2377 3HD1 LEU A 163     -11.252  16.384 -20.663  1.00 86.85           H
ATOM   2378  CD2 LEU A 163     -13.234  14.500 -20.778  1.00 86.85           C
ATOM   2379 1HD2 LEU A 163     -13.423  14.480 -21.851  1.00 86.85           H
ATOM   2380 2HD2 LEU A 163     -13.802  13.704 -20.295  1.00 86.85           H
ATOM   2381 3HD2 LEU A 163     -13.542  15.464 -20.373  1.00 86.85           H
ATOM   2382  HN  LEU A 163     -10.054  10.953 -21.904  1.00 86.85           H
ATOM   2383  N   TYR A 164     -11.503  10.574 -19.074  1.00 87.97           N
ATOM   2384  CA  TYR A 164     -12.095   9.933 -17.912  1.00 87.97           C
ATOM   2385  C   TYR A 164     -11.014   9.404 -16.967  1.00 87.97           C
ATOM   2386  O   TYR A 164     -11.194   9.404 -15.751  1.00 87.97           O
ATOM   2387  HA  TYR A 164     -12.695  10.676 -17.387  1.00 87.97           H
ATOM   2388  CB  TYR A 164     -12.907   8.752 -18.450  1.00 87.97           C
ATOM   2389 1HB  TYR A 164     -12.288   8.185 -19.145  1.00 87.97           H
ATOM   2390 2HB  TYR A 164     -13.150   8.085 -17.623  1.00 87.97           H
ATOM   2391  CG  TYR A 164     -14.202   9.158 -19.157  1.00 87.97           C
ATOM   2392  CD1 TYR A 164     -15.008  10.137 -18.612  1.00 87.97           C
ATOM   2393  HD1 TYR A 164     -14.722  10.620 -17.678  1.00 87.97           H
ATOM   2394  CD2 TYR A 164     -14.563   8.546 -20.340  1.00 87.97           C
ATOM   2395  HD2 TYR A 164     -13.927   7.773 -20.770  1.00 87.97           H
ATOM   2396  CE1 TYR A 164     -16.227  10.518 -19.277  1.00 87.97           C
ATOM   2397  HE1 TYR A 164     -16.872  11.290 -18.857  1.00 87.97           H
ATOM   2398  CE2 TYR A 164     -15.782   8.927 -21.005  1.00 87.97           C
ATOM   2399  HE2 TYR A 164     -16.080   8.452 -21.939  1.00 87.97           H
ATOM   2400  CZ  TYR A 164     -16.553   9.895 -20.441  1.00 87.97           C
ATOM   2401  OH  TYR A 164     -17.704  10.256 -21.069  1.00 87.97           O
ATOM   2402  HH  TYR A 164     -17.832   9.703 -21.892  1.00 87.97           H
ATOM   2403  HN  TYR A 164     -11.734  10.154 -19.952  1.00 87.97           H
ATOM   2404  N   SER A 165      -9.915   8.967 -17.563  1.00 87.90           N
ATOM   2405  CA  SER A 165      -8.816   8.412 -16.792  1.00 87.90           C
ATOM   2406  C   SER A 165      -8.229   9.483 -15.870  1.00 87.90           C
ATOM   2407  O   SER A 165      -7.792   9.181 -14.761  1.00 87.90           O
ATOM   2408  HA  SER A 165      -9.253   7.602 -16.208  1.00 87.90           H
ATOM   2409  CB  SER A 165      -7.728   7.848 -17.709  1.00 87.90           C
ATOM   2410 1HB  SER A 165      -7.126   7.127 -17.156  1.00 87.90           H
ATOM   2411 2HB  SER A 165      -8.194   7.308 -18.533  1.00 87.90           H
ATOM   2412  OG  SER A 165      -6.885   8.872 -18.229  1.00 87.90           O
ATOM   2413  HG  SER A 165      -7.436   9.650 -18.528  1.00 87.90           H
ATOM   2414  HN  SER A 165      -9.769   8.987 -18.553  1.00 87.90           H
ATOM   2415  N   LYS A 166      -8.240  10.713 -16.364  1.00 90.28           N
ATOM   2416  CA  LYS A 166      -7.762  11.838 -15.579  1.00 90.28           C
ATOM   2417  C   LYS A 166      -8.688  12.048 -14.380  1.00 90.28           C
ATOM   2418  O   LYS A 166      -8.224  12.200 -13.251  1.00 90.28           O
ATOM   2419  HA  LYS A 166      -6.770  11.580 -15.208  1.00 90.28           H
ATOM   2420  CB  LYS A 166      -7.606  13.079 -16.461  1.00 90.28           C
ATOM   2421 1HB  LYS A 166      -8.518  13.237 -17.037  1.00 90.28           H
ATOM   2422 2HB  LYS A 166      -7.469  13.960 -15.834  1.00 90.28           H
ATOM   2423  CG  LYS A 166      -6.415  12.931 -17.410  1.00 90.28           C
ATOM   2424 1HG  LYS A 166      -5.498  12.815 -16.833  1.00 90.28           H
ATOM   2425 2HG  LYS A 166      -6.532  12.027 -18.008  1.00 90.28           H
ATOM   2426  CD  LYS A 166      -6.294  14.147 -18.331  1.00 90.28           C
ATOM   2427 1HD  LYS A 166      -7.203  14.249 -18.925  1.00 90.28           H
ATOM   2428 2HD  LYS A 166      -6.200  15.053 -17.733  1.00 90.28           H
ATOM   2429  CE  LYS A 166      -5.085  14.013 -19.259  1.00 90.28           C
ATOM   2430 1HE  LYS A 166      -4.188  13.819 -18.671  1.00 90.28           H
ATOM   2431 2HE  LYS A 166      -5.221  13.160 -19.924  1.00 90.28           H
ATOM   2432  NZ  LYS A 166      -4.905  15.247 -20.056  1.00 90.28           N
ATOM   2433 1HZ  LYS A 166      -4.110  15.136 -20.676  1.00 90.28           H
ATOM   2434 2HZ  LYS A 166      -5.740  15.420 -20.605  1.00 90.28           H
ATOM   2435 3HZ  LYS A 166      -4.741  16.031 -19.434  1.00 90.28           H
ATOM   2436  HN  LYS A 166      -8.566  10.945 -17.280  1.00 90.28           H
ATOM   2437  N   MET A 167      -9.982  12.050 -14.665  1.00 93.14           N
ATOM   2438  CA  MET A 167     -10.976  12.284 -13.632  1.00 93.14           C
ATOM   2439  C   MET A 167     -10.915  11.197 -12.557  1.00 93.14           C
ATOM   2440  O   MET A 167     -10.949  11.496 -11.364  1.00 93.14           O
ATOM   2441  HA  MET A 167     -10.724  13.250 -13.195  1.00 93.14           H
ATOM   2442  CB  MET A 167     -12.371  12.303 -14.260  1.00 93.14           C
ATOM   2443 1HB  MET A 167     -12.529  11.389 -14.832  1.00 93.14           H
ATOM   2444 2HB  MET A 167     -13.127  12.323 -13.475  1.00 93.14           H
ATOM   2445  CG  MET A 167     -12.544  13.519 -15.172  1.00 93.14           C
ATOM   2446 1HG  MET A 167     -12.355  14.435 -14.612  1.00 93.14           H
ATOM   2447 2HG  MET A 167     -11.815  13.484 -15.982  1.00 93.14           H
ATOM   2448  SD  MET A 167     -14.198  13.547 -15.844  1.00 93.14           S
ATOM   2449  CE  MET A 167     -15.123  13.956 -14.373  1.00 93.14           C
ATOM   2450 1HE  MET A 167     -14.965  13.185 -13.619  1.00 93.14           H
ATOM   2451 2HE  MET A 167     -14.786  14.917 -13.987  1.00 93.14           H
ATOM   2452 3HE  MET A 167     -16.184  14.014 -14.616  1.00 93.14           H
ATOM   2453  HN  MET A 167     -10.353  11.897 -15.581  1.00 93.14           H
ATOM   2454  N   VAL A 168     -10.826   9.958 -13.018  1.00 92.35           N
ATOM   2455  CA  VAL A 168     -10.803   8.822 -12.112  1.00 92.35           C
ATOM   2456  C   VAL A 168      -9.601   8.947 -11.174  1.00 92.35           C
ATOM   2457  O   VAL A 168      -9.719   8.714  -9.972  1.00 92.35           O
ATOM   2458  HA  VAL A 168     -11.716   8.857 -11.518  1.00 92.35           H
ATOM   2459  CB  VAL A 168     -10.806   7.516 -12.909  1.00 92.35           C
ATOM   2460  HB  VAL A 168     -10.022   7.583 -13.664  1.00 92.35           H
ATOM   2461  CG1 VAL A 168     -10.490   6.322 -12.007  1.00 92.35           C
ATOM   2462 1HG1 VAL A 168      -9.506   6.456 -11.558  1.00 92.35           H
ATOM   2463 2HG1 VAL A 168     -11.242   6.253 -11.220  1.00 92.35           H
ATOM   2464 3HG1 VAL A 168     -10.499   5.407 -12.599  1.00 92.35           H
ATOM   2465  CG2 VAL A 168     -12.139   7.319 -13.634  1.00 92.35           C
ATOM   2466 1HG2 VAL A 168     -12.948   7.284 -12.903  1.00 92.35           H
ATOM   2467 2HG2 VAL A 168     -12.306   8.149 -14.321  1.00 92.35           H
ATOM   2468 3HG2 VAL A 168     -12.114   6.384 -14.193  1.00 92.35           H
ATOM   2469  HN  VAL A 168     -10.770   9.725 -13.989  1.00 92.35           H
ATOM   2470  N   CYS A 169      -8.470   9.315 -11.760  1.00 91.75           N
ATOM   2471  CA  CYS A 169      -7.246   9.468 -10.993  1.00 91.75           C
ATOM   2472  C   CYS A 169      -7.501  10.484  -9.877  1.00 91.75           C
ATOM   2473  O   CYS A 169      -7.165  10.238  -8.720  1.00 91.75           O
ATOM   2474  HA  CYS A 169      -7.012   8.488 -10.577  1.00 91.75           H
ATOM   2475  CB  CYS A 169      -6.070   9.880 -11.881  1.00 91.75           C
ATOM   2476 1HB  CYS A 169      -6.364  10.705 -12.529  1.00 91.75           H
ATOM   2477 2HB  CYS A 169      -5.245  10.238 -11.264  1.00 91.75           H
ATOM   2478  SG  CYS A 169      -5.521   8.456 -12.892  1.00 91.75           S
ATOM   2479  HG  CYS A 169      -6.484   8.554 -13.803  1.00 91.75           H
ATOM   2480  HN  CYS A 169      -8.383   9.506 -12.737  1.00 91.75           H
ATOM   2481  N   PHE A 170      -8.094  11.604 -10.265  1.00 94.35           N
ATOM   2482  CA  PHE A 170      -8.347  12.681  -9.323  1.00 94.35           C
ATOM   2483  C   PHE A 170      -9.253  12.211  -8.183  1.00 94.35           C
ATOM   2484  O   PHE A 170      -8.971  12.470  -7.014  1.00 94.35           O
ATOM   2485  HA  PHE A 170      -7.384  12.988  -8.916  1.00 94.35           H
ATOM   2486  CB  PHE A 170      -9.058  13.794 -10.097  1.00 94.35           C
ATOM   2487 1HB  PHE A 170      -8.435  14.089 -10.942  1.00 94.35           H
ATOM   2488 2HB  PHE A 170      -9.987  13.400 -10.508  1.00 94.35           H
ATOM   2489  CG  PHE A 170      -9.373  15.033  -9.256  1.00 94.35           C
ATOM   2490  CD1 PHE A 170     -10.623  15.212  -8.752  1.00 94.35           C
ATOM   2491  HD1 PHE A 170     -11.400  14.473  -8.947  1.00 94.35           H
ATOM   2492  CD2 PHE A 170      -8.403  15.954  -9.013  1.00 94.35           C
ATOM   2493  HD2 PHE A 170      -7.401  15.811  -9.418  1.00 94.35           H
ATOM   2494  CE1 PHE A 170     -10.916  16.362  -7.972  1.00 94.35           C
ATOM   2495  HE1 PHE A 170     -11.918  16.506  -7.568  1.00 94.35           H
ATOM   2496  CE2 PHE A 170      -8.696  17.104  -8.233  1.00 94.35           C
ATOM   2497  HE2 PHE A 170      -7.918  17.843  -8.039  1.00 94.35           H
ATOM   2498  CZ  PHE A 170      -9.946  17.284  -7.729  1.00 94.35           C
ATOM   2499  HZ  PHE A 170     -10.170  18.166  -7.130  1.00 94.35           H
ATOM   2500  HN  PHE A 170      -8.397  11.781 -11.201  1.00 94.35           H
ATOM   2501  N   THR A 171     -10.322  11.527  -8.563  1.00 95.21           N
ATOM   2502  CA  THR A 171     -11.281  11.033  -7.589  1.00 95.21           C
ATOM   2503  C   THR A 171     -10.593  10.102  -6.589  1.00 95.21           C
ATOM   2504  O   THR A 171     -10.896  10.131  -5.398  1.00 95.21           O
ATOM   2505  HA  THR A 171     -11.664  11.883  -7.023  1.00 95.21           H
ATOM   2506  CB  THR A 171     -12.428  10.367  -8.350  1.00 95.21           C
ATOM   2507  HB  THR A 171     -12.088   9.463  -8.855  1.00 95.21           H
ATOM   2508  OG1 THR A 171     -12.925  11.397  -9.201  1.00 95.21           O
ATOM   2509  HG1 THR A 171     -12.498  11.331 -10.102  1.00 95.21           H
ATOM   2510  CG2 THR A 171     -13.614  10.029  -7.443  1.00 95.21           C
ATOM   2511 1HG2 THR A 171     -13.997  10.943  -6.991  1.00 95.21           H
ATOM   2512 2HG2 THR A 171     -13.288   9.344  -6.660  1.00 95.21           H
ATOM   2513 3HG2 THR A 171     -14.400   9.558  -8.034  1.00 95.21           H
ATOM   2514  HN  THR A 171     -10.538  11.310  -9.515  1.00 95.21           H
ATOM   2515  N   ILE A 172      -9.679   9.296  -7.111  1.00 93.37           N
ATOM   2516  CA  ILE A 172      -8.981   8.324  -6.289  1.00 93.37           C
ATOM   2517  C   ILE A 172      -8.154   9.057  -5.230  1.00 93.37           C
ATOM   2518  O   ILE A 172      -8.172   8.687  -4.057  1.00 93.37           O
ATOM   2519  HA  ILE A 172      -9.735   7.722  -5.782  1.00 93.37           H
ATOM   2520  CB  ILE A 172      -8.158   7.375  -7.162  1.00 93.37           C
ATOM   2521  HB  ILE A 172      -7.638   7.968  -7.915  1.00 93.37           H
ATOM   2522  CG1 ILE A 172      -9.063   6.392  -7.908  1.00 93.37           C
ATOM   2523 1HG1 ILE A 172      -9.530   5.711  -7.196  1.00 93.37           H
ATOM   2524 2HG1 ILE A 172      -9.867   6.937  -8.403  1.00 93.37           H
ATOM   2525  CG2 ILE A 172      -7.089   6.656  -6.336  1.00 93.37           C
ATOM   2526 1HG2 ILE A 172      -6.419   7.391  -5.891  1.00 93.37           H
ATOM   2527 2HG2 ILE A 172      -7.569   6.077  -5.547  1.00 93.37           H
ATOM   2528 3HG2 ILE A 172      -6.519   5.988  -6.982  1.00 93.37           H
ATOM   2529  CD1 ILE A 172      -8.270   5.592  -8.943  1.00 93.37           C
ATOM   2530 1HD1 ILE A 172      -7.824   6.275  -9.666  1.00 93.37           H
ATOM   2531 2HD1 ILE A 172      -7.482   5.030  -8.441  1.00 93.37           H
ATOM   2532 3HD1 ILE A 172      -8.937   4.901  -9.458  1.00 93.37           H
ATOM   2533  HN  ILE A 172      -9.415   9.301  -8.076  1.00 93.37           H
ATOM   2534  N   TRP A 173      -7.449  10.084  -5.682  1.00 94.19           N
ATOM   2535  CA  TRP A 173      -6.558  10.824  -4.805  1.00 94.19           C
ATOM   2536  C   TRP A 173      -7.399  11.431  -3.680  1.00 94.19           C
ATOM   2537  O   TRP A 173      -7.026  11.353  -2.511  1.00 94.19           O
ATOM   2538  HA  TRP A 173      -5.836  10.120  -4.392  1.00 94.19           H
ATOM   2539  CB  TRP A 173      -5.762  11.870  -5.588  1.00 94.19           C
ATOM   2540 1HB  TRP A 173      -6.413  12.320  -6.338  1.00 94.19           H
ATOM   2541 2HB  TRP A 173      -5.462  12.667  -4.908  1.00 94.19           H
ATOM   2542  CG  TRP A 173      -4.517  11.314  -6.282  1.00 94.19           C
ATOM   2543  CD1 TRP A 173      -4.304  11.159  -7.595  1.00 94.19           C
ATOM   2544  HD1 TRP A 173      -5.025  11.423  -8.369  1.00 94.19           H
ATOM   2545  CD2 TRP A 173      -3.314  10.843  -5.639  1.00 94.19           C
ATOM   2546  NE1 TRP A 173      -3.057  10.625  -7.846  1.00 94.19           N
ATOM   2547  HE1 TRP A 173      -2.671  10.418  -8.745  1.00 94.19           H
ATOM   2548  CE2 TRP A 173      -2.435  10.426  -6.619  1.00 94.19           C
ATOM   2549  CE3 TRP A 173      -2.979  10.771  -4.276  1.00 94.19           C
ATOM   2550  HE3 TRP A 173      -3.654  11.094  -3.484  1.00 94.19           H
ATOM   2551  CZ2 TRP A 173      -1.165   9.909  -6.339  1.00 94.19           C
ATOM   2552  HZ2 TRP A 173      -0.489   9.586  -7.131  1.00 94.19           H
ATOM   2553  CZ3 TRP A 173      -1.705  10.251  -4.013  1.00 94.19           C
ATOM   2554  HZ3 TRP A 173      -1.395  10.173  -2.971  1.00 94.19           H
ATOM   2555  CH2 TRP A 173      -0.809   9.827  -4.987  1.00 94.19           C
ATOM   2556  HH2 TRP A 173       0.166   9.434  -4.701  1.00 94.19           H
ATOM   2557  HN  TRP A 173      -7.480  10.410  -6.627  1.00 94.19           H
ATOM   2558  N   VAL A 174      -8.517  12.023  -4.074  1.00 95.46           N
ATOM   2559  CA  VAL A 174      -9.380  12.702  -3.122  1.00 95.46           C
ATOM   2560  C   VAL A 174      -9.888  11.692  -2.091  1.00 95.46           C
ATOM   2561  O   VAL A 174      -9.878  11.965  -0.892  1.00 95.46           O
ATOM   2562  HA  VAL A 174      -8.778  13.452  -2.610  1.00 95.46           H
ATOM   2563  CB  VAL A 174     -10.509  13.422  -3.860  1.00 95.46           C
ATOM   2564  HB  VAL A 174     -11.003  12.697  -4.508  1.00 95.46           H
ATOM   2565  CG1 VAL A 174     -11.551  13.960  -2.878  1.00 95.46           C
ATOM   2566 1HG1 VAL A 174     -11.977  13.133  -2.310  1.00 95.46           H
ATOM   2567 2HG1 VAL A 174     -11.076  14.664  -2.193  1.00 95.46           H
ATOM   2568 3HG1 VAL A 174     -12.342  14.468  -3.429  1.00 95.46           H
ATOM   2569  CG2 VAL A 174      -9.959  14.544  -4.744  1.00 95.46           C
ATOM   2570 1HG2 VAL A 174      -9.428  15.267  -4.125  1.00 95.46           H
ATOM   2571 2HG2 VAL A 174      -9.273  14.123  -5.479  1.00 95.46           H
ATOM   2572 3HG2 VAL A 174     -10.782  15.039  -5.257  1.00 95.46           H
ATOM   2573  HN  VAL A 174      -8.836  12.043  -5.022  1.00 95.46           H
ATOM   2574  N   LEU A 175     -10.322  10.546  -2.596  1.00 92.82           N
ATOM   2575  CA  LEU A 175     -10.941   9.541  -1.748  1.00 92.82           C
ATOM   2576  C   LEU A 175      -9.898   8.990  -0.773  1.00 92.82           C
ATOM   2577  O   LEU A 175     -10.191   8.784   0.404  1.00 92.82           O
ATOM   2578  HA  LEU A 175     -11.723  10.036  -1.173  1.00 92.82           H
ATOM   2579  CB  LEU A 175     -11.616   8.464  -2.599  1.00 92.82           C
ATOM   2580 1HB  LEU A 175     -12.281   8.955  -3.310  1.00 92.82           H
ATOM   2581 2HB  LEU A 175     -10.848   7.954  -3.181  1.00 92.82           H
ATOM   2582  CG  LEU A 175     -12.421   7.412  -1.834  1.00 92.82           C
ATOM   2583  HG  LEU A 175     -12.529   7.747  -0.803  1.00 92.82           H
ATOM   2584  CD1 LEU A 175     -13.830   7.270  -2.414  1.00 92.82           C
ATOM   2585 1HD1 LEU A 175     -14.349   8.226  -2.344  1.00 92.82           H
ATOM   2586 2HD1 LEU A 175     -13.764   6.968  -3.459  1.00 92.82           H
ATOM   2587 3HD1 LEU A 175     -14.380   6.516  -1.852  1.00 92.82           H
ATOM   2588  CD2 LEU A 175     -11.679   6.074  -1.798  1.00 92.82           C
ATOM   2589 1HD2 LEU A 175     -11.519   5.720  -2.817  1.00 92.82           H
ATOM   2590 2HD2 LEU A 175     -10.716   6.206  -1.304  1.00 92.82           H
ATOM   2591 3HD2 LEU A 175     -12.273   5.344  -1.249  1.00 92.82           H
ATOM   2592  HN  LEU A 175     -10.256  10.301  -3.563  1.00 92.82           H
ATOM   2593  N   ALA A 176      -8.702   8.768  -1.299  1.00 92.62           N
ATOM   2594  CA  ALA A 176      -7.622   8.223  -0.495  1.00 92.62           C
ATOM   2595  C   ALA A 176      -7.278   9.207   0.625  1.00 92.62           C
ATOM   2596  O   ALA A 176      -6.997   8.799   1.750  1.00 92.62           O
ATOM   2597  HA  ALA A 176      -7.974   7.291  -0.053  1.00 92.62           H
ATOM   2598  CB  ALA A 176      -6.421   7.919  -1.393  1.00 92.62           C
ATOM   2599 1HB  ALA A 176      -6.710   7.193  -2.153  1.00 92.62           H
ATOM   2600 2HB  ALA A 176      -6.087   8.837  -1.876  1.00 92.62           H
ATOM   2601 3HB  ALA A 176      -5.610   7.510  -0.790  1.00 92.62           H
ATOM   2602  HN  ALA A 176      -8.468   8.953  -2.253  1.00 92.62           H
ATOM   2603  N   ALA A 177      -7.312  10.485   0.277  1.00 93.59           N
ATOM   2604  CA  ALA A 177      -6.968  11.529   1.228  1.00 93.59           C
ATOM   2605  C   ALA A 177      -7.961  11.501   2.391  1.00 93.59           C
ATOM   2606  O   ALA A 177      -7.563  11.576   3.553  1.00 93.59           O
ATOM   2607  HA  ALA A 177      -5.969  11.315   1.608  1.00 93.59           H
ATOM   2608  CB  ALA A 177      -6.944  12.882   0.514  1.00 93.59           C
ATOM   2609 1HB  ALA A 177      -6.202  12.859  -0.284  1.00 93.59           H
ATOM   2610 2HB  ALA A 177      -7.927  13.087   0.090  1.00 93.59           H
ATOM   2611 3HB  ALA A 177      -6.686  13.664   1.227  1.00 93.59           H
ATOM   2612  HN  ALA A 177      -7.568  10.810  -0.633  1.00 93.59           H
ATOM   2613  N   ALA A 178      -9.233  11.391   2.039  1.00 93.72           N
ATOM   2614  CA  ALA A 178     -10.291  11.433   3.034  1.00 93.72           C
ATOM   2615  C   ALA A 178     -10.140  10.243   3.983  1.00 93.72           C
ATOM   2616  O   ALA A 178     -10.384  10.366   5.183  1.00 93.72           O
ATOM   2617  HA  ALA A 178     -10.178  12.357   3.601  1.00 93.72           H
ATOM   2618  CB  ALA A 178     -11.651  11.449   2.333  1.00 93.72           C
ATOM   2619 1HB  ALA A 178     -11.720  12.329   1.693  1.00 93.72           H
ATOM   2620 2HB  ALA A 178     -11.758  10.550   1.726  1.00 93.72           H
ATOM   2621 3HB  ALA A 178     -12.445  11.481   3.079  1.00 93.72           H
ATOM   2622  HN  ALA A 178      -9.544  11.277   1.095  1.00 93.72           H
ATOM   2623  N   LEU A 179      -9.737   9.118   3.411  1.00 91.38           N
ATOM   2624  CA  LEU A 179      -9.638   7.885   4.173  1.00 91.38           C
ATOM   2625  C   LEU A 179      -8.441   7.971   5.122  1.00 91.38           C
ATOM   2626  O   LEU A 179      -8.274   7.122   5.996  1.00 91.38           O
ATOM   2627  HA  LEU A 179     -10.546   7.796   4.770  1.00 91.38           H
ATOM   2628  CB  LEU A 179      -9.593   6.677   3.235  1.00 91.38           C
ATOM   2629 1HB  LEU A 179      -8.816   6.849   2.490  1.00 91.38           H
ATOM   2630 2HB  LEU A 179      -9.292   5.804   3.813  1.00 91.38           H
ATOM   2631  CG  LEU A 179     -10.896   6.347   2.504  1.00 91.38           C
ATOM   2632  HG  LEU A 179     -11.217   7.235   1.961  1.00 91.38           H
ATOM   2633  CD1 LEU A 179     -10.679   5.239   1.472  1.00 91.38           C
ATOM   2634 1HD1 LEU A 179      -9.941   5.564   0.739  1.00 91.38           H
ATOM   2635 2HD1 LEU A 179     -10.322   4.339   1.973  1.00 91.38           H
ATOM   2636 3HD1 LEU A 179     -11.621   5.023   0.967  1.00 91.38           H
ATOM   2637  CD2 LEU A 179     -12.007   5.997   3.496  1.00 91.38           C
ATOM   2638 1HD2 LEU A 179     -11.708   5.131   4.086  1.00 91.38           H
ATOM   2639 2HD2 LEU A 179     -12.183   6.844   4.158  1.00 91.38           H
ATOM   2640 3HD2 LEU A 179     -12.922   5.766   2.950  1.00 91.38           H
ATOM   2641  HN  LEU A 179      -9.481   9.041   2.448  1.00 91.38           H
ATOM   2642  N   CYS A 180      -7.638   9.006   4.918  1.00 92.18           N
ATOM   2643  CA  CYS A 180      -6.413   9.165   5.683  1.00 92.18           C
ATOM   2644  C   CYS A 180      -6.674  10.175   6.802  1.00 92.18           C
ATOM   2645  O   CYS A 180      -5.760  10.535   7.543  1.00 92.18           O
ATOM   2646  HA  CYS A 180      -6.172   8.185   6.095  1.00 92.18           H
ATOM   2647  CB  CYS A 180      -5.242   9.587   4.794  1.00 92.18           C
ATOM   2648 1HB  CYS A 180      -5.488  10.510   4.268  1.00 92.18           H
ATOM   2649 2HB  CYS A 180      -4.365   9.795   5.408  1.00 92.18           H
ATOM   2650  SG  CYS A 180      -4.861   8.263   3.589  1.00 92.18           S
ATOM   2651  HG  CYS A 180      -6.008   8.350   2.921  1.00 92.18           H
ATOM   2652  HN  CYS A 180      -7.813   9.725   4.246  1.00 92.18           H
ATOM   2653  N   ILE A 181      -7.924  10.604   6.889  1.00 93.47           N
ATOM   2654  CA  ILE A 181      -8.309  11.590   7.884  1.00 93.47           C
ATOM   2655  C   ILE A 181      -7.974  11.059   9.279  1.00 93.47           C
ATOM   2656  O   ILE A 181      -7.368  11.762  10.086  1.00 93.47           O
ATOM   2657  HA  ILE A 181      -7.715  12.486   7.704  1.00 93.47           H
ATOM   2658  CB  ILE A 181      -9.779  11.980   7.711  1.00 93.47           C
ATOM   2659  HB  ILE A 181     -10.357  11.071   7.547  1.00 93.47           H
ATOM   2660  CG1 ILE A 181      -9.970  12.865   6.478  1.00 93.47           C
ATOM   2661 1HG1 ILE A 181      -9.471  13.822   6.632  1.00 93.47           H
ATOM   2662 2HG1 ILE A 181      -9.500  12.397   5.614  1.00 93.47           H
ATOM   2663  CG2 ILE A 181     -10.324  12.639   8.980  1.00 93.47           C
ATOM   2664 1HG2 ILE A 181     -10.243  11.943   9.815  1.00 93.47           H
ATOM   2665 2HG2 ILE A 181      -9.748  13.538   9.199  1.00 93.47           H
ATOM   2666 3HG2 ILE A 181     -11.370  12.906   8.830  1.00 93.47           H
ATOM   2667  CD1 ILE A 181     -11.455  13.098   6.195  1.00 93.47           C
ATOM   2668 1HD1 ILE A 181     -11.945  12.141   6.017  1.00 93.47           H
ATOM   2669 2HD1 ILE A 181     -11.916  13.589   7.052  1.00 93.47           H
ATOM   2670 3HD1 ILE A 181     -11.562  13.730   5.313  1.00 93.47           H
ATOM   2671  HN  ILE A 181      -8.666  10.290   6.297  1.00 93.47           H
ATOM   2672  N   PRO A 182      -8.360   9.813   9.588  1.00 91.40           N
ATOM   2673  CA  PRO A 182      -8.162   9.273  10.935  1.00 91.40           C
ATOM   2674  C   PRO A 182      -6.721   9.403  11.401  1.00 91.40           C
ATOM   2675  O   PRO A 182      -6.465   9.804  12.536  1.00 91.40           O
ATOM   2676  HA  PRO A 182      -8.747   9.842  11.657  1.00 91.40           H
ATOM   2677  CB  PRO A 182      -8.587   7.809  10.805  1.00 91.40           C
ATOM   2678 1HB  PRO A 182      -7.740   7.166  10.564  1.00 91.40           H
ATOM   2679 2HB  PRO A 182      -9.019   7.433  11.732  1.00 91.40           H
ATOM   2680  CG  PRO A 182      -9.611   7.838   9.677  1.00 91.40           C
ATOM   2681 1HG  PRO A 182      -9.747   6.854   9.228  1.00 91.40           H
ATOM   2682 2HG  PRO A 182     -10.593   8.152  10.030  1.00 91.40           H
ATOM   2683  CD  PRO A 182      -9.011   8.834   8.698  1.00 91.40           C
ATOM   2684 1HD  PRO A 182      -8.291   8.361   8.030  1.00 91.40           H
ATOM   2685 2HD  PRO A 182      -9.773   9.292   8.068  1.00 91.40           H
ATOM   2686  N   GLU A 183      -5.809   9.056  10.505  1.00 91.86           N
ATOM   2687  CA  GLU A 183      -4.393   9.074  10.832  1.00 91.86           C
ATOM   2688  C   GLU A 183      -3.946  10.496  11.179  1.00 91.86           C
ATOM   2689  O   GLU A 183      -3.128  10.691  12.077  1.00 91.86           O
ATOM   2690  HA  GLU A 183      -4.290   8.430  11.706  1.00 91.86           H
ATOM   2691  CB  GLU A 183      -3.558   8.501   9.685  1.00 91.86           C
ATOM   2692 1HB  GLU A 183      -3.951   8.855   8.732  1.00 91.86           H
ATOM   2693 2HB  GLU A 183      -2.507   8.749   9.837  1.00 91.86           H
ATOM   2694  CG  GLU A 183      -3.640   6.974   9.656  1.00 91.86           C
ATOM   2695 1HG  GLU A 183      -2.890   6.579   8.971  1.00 91.86           H
ATOM   2696 2HG  GLU A 183      -3.411   6.575  10.644  1.00 91.86           H
ATOM   2697  CD  GLU A 183      -5.032   6.508   9.223  1.00 91.86           C
ATOM   2698  OE1 GLU A 183      -5.340   5.324   9.481  1.00 91.86           O
ATOM   2699  OE2 GLU A 183      -5.755   7.346   8.643  1.00 91.86           O
ATOM   2700  HN  GLU A 183      -6.023   8.767   9.572  1.00 91.86           H
ATOM   2701  N   ILE A 184      -4.503  11.451  10.450  1.00 94.09           N
ATOM   2702  CA  ILE A 184      -4.094  12.838  10.594  1.00 94.09           C
ATOM   2703  C   ILE A 184      -4.475  13.335  11.990  1.00 94.09           C
ATOM   2704  O   ILE A 184      -3.746  14.121  12.594  1.00 94.09           O
ATOM   2705  HA  ILE A 184      -3.008  12.869  10.501  1.00 94.09           H
ATOM   2706  CB  ILE A 184      -4.670  13.688   9.460  1.00 94.09           C
ATOM   2707  HB  ILE A 184      -5.750  13.540   9.438  1.00 94.09           H
ATOM   2708  CG1 ILE A 184      -4.124  13.236   8.104  1.00 94.09           C
ATOM   2709 1HG1 ILE A 184      -3.061  13.466   8.041  1.00 94.09           H
ATOM   2710 2HG1 ILE A 184      -4.222  12.154   8.011  1.00 94.09           H
ATOM   2711  CG2 ILE A 184      -4.423  15.177   9.710  1.00 94.09           C
ATOM   2712 1HG2 ILE A 184      -4.899  15.472  10.645  1.00 94.09           H
ATOM   2713 2HG2 ILE A 184      -3.350  15.361   9.775  1.00 94.09           H
ATOM   2714 3HG2 ILE A 184      -4.842  15.758   8.889  1.00 94.09           H
ATOM   2715  CD1 ILE A 184      -4.869  13.922   6.957  1.00 94.09           C
ATOM   2716 1HD1 ILE A 184      -5.928  13.669   7.009  1.00 94.09           H
ATOM   2717 2HD1 ILE A 184      -4.749  15.002   7.040  1.00 94.09           H
ATOM   2718 3HD1 ILE A 184      -4.461  13.582   6.005  1.00 94.09           H
ATOM   2719  HN  ILE A 184      -5.220  11.291   9.771  1.00 94.09           H
ATOM   2720  N   LEU A 185      -5.616  12.856  12.463  1.00 93.57           N
ATOM   2721  CA  LEU A 185      -6.206  13.390  13.679  1.00 93.57           C
ATOM   2722  C   LEU A 185      -5.466  12.822  14.891  1.00 93.57           C
ATOM   2723  O   LEU A 185      -5.022  13.571  15.760  1.00 93.57           O
ATOM   2724  HA  LEU A 185      -6.064  14.471  13.663  1.00 93.57           H
ATOM   2725  CB  LEU A 185      -7.714  13.132  13.702  1.00 93.57           C
ATOM   2726 1HB  LEU A 185      -7.883  12.069  13.530  1.00 93.57           H
ATOM   2727 2HB  LEU A 185      -8.086  13.357  14.701  1.00 93.57           H
ATOM   2728  CG  LEU A 185      -8.545  13.922  12.689  1.00 93.57           C
ATOM   2729  HG  LEU A 185      -8.203  13.660  11.688  1.00 93.57           H
ATOM   2730  CD1 LEU A 185     -10.024  13.540  12.776  1.00 93.57           C
ATOM   2731 1HD1 LEU A 185     -10.137  12.477  12.568  1.00 93.57           H
ATOM   2732 2HD1 LEU A 185     -10.396  13.756  13.778  1.00 93.57           H
ATOM   2733 3HD1 LEU A 185     -10.592  14.117  12.046  1.00 93.57           H
ATOM   2734  CD2 LEU A 185      -8.330  15.428  12.859  1.00 93.57           C
ATOM   2735 1HD2 LEU A 185      -8.629  15.726  13.864  1.00 93.57           H
ATOM   2736 2HD2 LEU A 185      -7.277  15.664  12.707  1.00 93.57           H
ATOM   2737 3HD2 LEU A 185      -8.933  15.966  12.127  1.00 93.57           H
ATOM   2738  HN  LEU A 185      -6.135  12.119  12.030  1.00 93.57           H
ATOM   2739  N   TYR A 186      -5.356  11.501  14.911  1.00 92.41           N
ATOM   2740  CA  TYR A 186      -5.053  10.795  16.144  1.00 92.41           C
ATOM   2741  C   TYR A 186      -3.557  10.489  16.247  1.00 92.41           C
ATOM   2742  O   TYR A 186      -3.085  10.025  17.284  1.00 92.41           O
ATOM   2743  HA  TYR A 186      -5.344  11.433  16.978  1.00 92.41           H
ATOM   2744  CB  TYR A 186      -5.827   9.477  16.076  1.00 92.41           C
ATOM   2745 1HB  TYR A 186      -5.487   8.912  15.208  1.00 92.41           H
ATOM   2746 2HB  TYR A 186      -5.589   8.881  16.957  1.00 92.41           H
ATOM   2747  CG  TYR A 186      -7.345   9.651  15.990  1.00 92.41           C
ATOM   2748  CD1 TYR A 186      -7.995  10.487  16.875  1.00 92.41           C
ATOM   2749  HD1 TYR A 186      -7.427  11.024  17.634  1.00 92.41           H
ATOM   2750  CD2 TYR A 186      -8.064   8.971  15.028  1.00 92.41           C
ATOM   2751  HD2 TYR A 186      -7.551   8.310  14.330  1.00 92.41           H
ATOM   2752  CE1 TYR A 186      -9.423  10.651  16.794  1.00 92.41           C
ATOM   2753  HE1 TYR A 186      -9.949  11.308  17.486  1.00 92.41           H
ATOM   2754  CE2 TYR A 186      -9.492   9.135  14.947  1.00 92.41           C
ATOM   2755  HE2 TYR A 186     -10.072   8.604  14.193  1.00 92.41           H
ATOM   2756  CZ  TYR A 186     -10.101   9.966  15.834  1.00 92.41           C
ATOM   2757  OH  TYR A 186     -11.450  10.121  15.758  1.00 92.41           O
ATOM   2758  HH  TYR A 186     -11.767  10.728  16.487  1.00 92.41           H
ATOM   2759  HN  TYR A 186      -5.470  10.918  14.107  1.00 92.41           H
ATOM   2760  N   SER A 187      -2.854  10.760  15.158  1.00 92.91           N
ATOM   2761  CA  SER A 187      -1.407  10.621  15.147  1.00 92.91           C
ATOM   2762  C   SER A 187      -0.774  11.670  16.062  1.00 92.91           C
ATOM   2763  O   SER A 187      -0.976  12.869  15.872  1.00 92.91           O
ATOM   2764  HA  SER A 187      -1.211   9.617  15.523  1.00 92.91           H
ATOM   2765  CB  SER A 187      -0.852  10.750  13.727  1.00 92.91           C
ATOM   2766 1HB  SER A 187      -1.147  11.713  13.309  1.00 92.91           H
ATOM   2767 2HB  SER A 187       0.237  10.738  13.761  1.00 92.91           H
ATOM   2768  OG  SER A 187      -1.312   9.703  12.876  1.00 92.91           O
ATOM   2769  HG  SER A 187      -1.802  10.088  12.094  1.00 92.91           H
ATOM   2770  HN  SER A 187      -3.255  11.070  14.296  1.00 92.91           H
ATOM   2771  N   GLN A 188      -0.019  11.182  17.035  1.00 92.49           N
ATOM   2772  CA  GLN A 188       0.742  12.062  17.906  1.00 92.49           C
ATOM   2773  C   GLN A 188       1.996  11.350  18.417  1.00 92.49           C
ATOM   2774  O   GLN A 188       2.165  10.151  18.200  1.00 92.49           O
ATOM   2775  HA  GLN A 188       1.025  12.911  17.284  1.00 92.49           H
ATOM   2776  CB  GLN A 188      -0.119  12.559  19.070  1.00 92.49           C
ATOM   2777 1HB  GLN A 188       0.446  13.278  19.663  1.00 92.49           H
ATOM   2778 2HB  GLN A 188      -0.993  13.082  18.683  1.00 92.49           H
ATOM   2779  CG  GLN A 188      -0.565  11.395  19.957  1.00 92.49           C
ATOM   2780 1HG  GLN A 188      -1.149  10.687  19.369  1.00 92.49           H
ATOM   2781 2HG  GLN A 188       0.309  10.859  20.326  1.00 92.49           H
ATOM   2782  CD  GLN A 188      -1.399  11.895  21.139  1.00 92.49           C
ATOM   2783  OE1 GLN A 188      -1.911  13.003  21.145  1.00 92.49           O
ATOM   2784  NE2 GLN A 188      -1.506  11.020  22.134  1.00 92.49           N
ATOM   2785 1HE2 GLN A 188      -1.061  10.127  22.065  1.00 92.49           H
ATOM   2786 2HE2 GLN A 188      -2.033  11.255  22.952  1.00 92.49           H
ATOM   2787  HN  GLN A 188       0.078  10.206  17.232  1.00 92.49           H
ATOM   2788  N   ILE A 189       2.844  12.119  19.085  1.00 92.27           N
ATOM   2789  CA  ILE A 189       4.037  11.560  19.697  1.00 92.27           C
ATOM   2790  C   ILE A 189       3.733  11.186  21.149  1.00 92.27           C
ATOM   2791  O   ILE A 189       3.211  12.001  21.907  1.00 92.27           O
ATOM   2792  HA  ILE A 189       4.289  10.651  19.151  1.00 92.27           H
ATOM   2793  CB  ILE A 189       5.217  12.522  19.544  1.00 92.27           C
ATOM   2794  HB  ILE A 189       4.948  13.470  20.011  1.00 92.27           H
ATOM   2795  CG1 ILE A 189       5.503  12.810  18.069  1.00 92.27           C
ATOM   2796 1HG1 ILE A 189       5.871  11.906  17.583  1.00 92.27           H
ATOM   2797 2HG1 ILE A 189       4.578  13.089  17.564  1.00 92.27           H
ATOM   2798  CG2 ILE A 189       6.453  11.993  20.275  1.00 92.27           C
ATOM   2799 1HG2 ILE A 189       6.228  11.882  21.335  1.00 92.27           H
ATOM   2800 2HG2 ILE A 189       6.735  11.026  19.859  1.00 92.27           H
ATOM   2801 3HG2 ILE A 189       7.277  12.696  20.150  1.00 92.27           H
ATOM   2802  CD1 ILE A 189       6.532  13.932  17.918  1.00 92.27           C
ATOM   2803 1HD1 ILE A 189       6.149  14.841  18.384  1.00 92.27           H
ATOM   2804 2HD1 ILE A 189       7.463  13.640  18.404  1.00 92.27           H
ATOM   2805 3HD1 ILE A 189       6.716  14.117  16.860  1.00 92.27           H
ATOM   2806  HN  ILE A 189       2.725  13.104  19.210  1.00 92.27           H
ATOM   2807  N   LYS A 190       4.073   9.952  21.491  1.00 88.07           N
ATOM   2808  CA  LYS A 190       3.938   9.492  22.863  1.00 88.07           C
ATOM   2809  C   LYS A 190       5.325   9.201  23.438  1.00 88.07           C
ATOM   2810  O   LYS A 190       6.137   8.532  22.802  1.00 88.07           O
ATOM   2811  HA  LYS A 190       3.489  10.303  23.437  1.00 88.07           H
ATOM   2812  CB  LYS A 190       2.980   8.301  22.937  1.00 88.07           C
ATOM   2813 1HB  LYS A 190       2.082   8.515  22.357  1.00 88.07           H
ATOM   2814 2HB  LYS A 190       3.447   7.425  22.487  1.00 88.07           H
ATOM   2815  CG  LYS A 190       2.597   7.995  24.386  1.00 88.07           C
ATOM   2816 1HG  LYS A 190       3.497   7.920  24.996  1.00 88.07           H
ATOM   2817 2HG  LYS A 190       2.005   8.815  24.791  1.00 88.07           H
ATOM   2818  CD  LYS A 190       1.802   6.691  24.479  1.00 88.07           C
ATOM   2819 1HD  LYS A 190       0.855   6.799  23.949  1.00 88.07           H
ATOM   2820 2HD  LYS A 190       2.352   5.889  23.987  1.00 88.07           H
ATOM   2821  CE  LYS A 190       1.535   6.314  25.938  1.00 88.07           C
ATOM   2822 1HE  LYS A 190       2.436   6.474  26.531  1.00 88.07           H
ATOM   2823 2HE  LYS A 190       0.762   6.961  26.351  1.00 88.07           H
ATOM   2824  NZ  LYS A 190       1.113   4.899  26.038  1.00 88.07           N
ATOM   2825 1HZ  LYS A 190       0.425   4.803  26.777  1.00 88.07           H
ATOM   2826 2HZ  LYS A 190       0.706   4.604  25.158  1.00 88.07           H
ATOM   2827 3HZ  LYS A 190       1.918   4.320  26.250  1.00 88.07           H
ATOM   2828  HN  LYS A 190       4.435   9.273  20.852  1.00 88.07           H
ATOM   2829  N   GLU A 191       5.554   9.719  24.636  1.00 84.96           N
ATOM   2830  CA  GLU A 191       6.794   9.447  25.344  1.00 84.96           C
ATOM   2831  C   GLU A 191       6.595   8.308  26.346  1.00 84.96           C
ATOM   2832  O   GLU A 191       5.683   8.353  27.170  1.00 84.96           O
ATOM   2833  HA  GLU A 191       7.506   9.145  24.576  1.00 84.96           H
ATOM   2834  CB  GLU A 191       7.314  10.706  26.042  1.00 84.96           C
ATOM   2835 1HB  GLU A 191       6.497  11.195  26.573  1.00 84.96           H
ATOM   2836 2HB  GLU A 191       8.154  10.448  26.687  1.00 84.96           H
ATOM   2837  CG  GLU A 191       7.846  11.717  25.024  1.00 84.96           C
ATOM   2838 1HG  GLU A 191       8.603  11.244  24.398  1.00 84.96           H
ATOM   2839 2HG  GLU A 191       7.039  12.033  24.364  1.00 84.96           H
ATOM   2840  CD  GLU A 191       8.447  12.936  25.726  1.00 84.96           C
ATOM   2841  OE1 GLU A 191       8.943  13.823  24.997  1.00 84.96           O
ATOM   2842  OE2 GLU A 191       8.397  12.955  26.974  1.00 84.96           O
ATOM   2843  HN  GLU A 191       4.912  10.312  25.121  1.00 84.96           H
ATOM   2844  N   GLU A 192       7.464   7.313  26.242  1.00 77.28           N
ATOM   2845  CA  GLU A 192       7.340   6.122  27.065  1.00 77.28           C
ATOM   2846  C   GLU A 192       8.717   5.675  27.562  1.00 77.28           C
ATOM   2847  O   GLU A 192       9.577   5.302  26.766  1.00 77.28           O
ATOM   2848  HA  GLU A 192       6.720   6.418  27.911  1.00 77.28           H
ATOM   2849  CB  GLU A 192       6.641   4.997  26.301  1.00 77.28           C
ATOM   2850 1HB  GLU A 192       5.632   5.307  26.031  1.00 77.28           H
ATOM   2851 2HB  GLU A 192       7.246   4.705  25.442  1.00 77.28           H
ATOM   2852  CG  GLU A 192       6.500   3.747  27.172  1.00 77.28           C
ATOM   2853 1HG  GLU A 192       7.014   2.910  26.699  1.00 77.28           H
ATOM   2854 2HG  GLU A 192       6.984   3.914  28.134  1.00 77.28           H
ATOM   2855  CD  GLU A 192       5.028   3.393  27.389  1.00 77.28           C
ATOM   2856  OE1 GLU A 192       4.740   2.781  28.440  1.00 77.28           O
ATOM   2857  OE2 GLU A 192       4.223   3.742  26.498  1.00 77.28           O
ATOM   2858  HN  GLU A 192       8.240   7.311  25.611  1.00 77.28           H
ATOM   2859  N   SER A 193       8.882   5.728  28.876  1.00 73.19           N
ATOM   2860  CA  SER A 193      10.111   5.261  29.495  1.00 73.19           C
ATOM   2861  C   SER A 193      11.316   5.947  28.847  1.00 73.19           C
ATOM   2862  O   SER A 193      12.367   5.331  28.676  1.00 73.19           O
ATOM   2863  HA  SER A 193      10.030   5.542  30.545  1.00 73.19           H
ATOM   2864  CB  SER A 193      10.241   3.741  29.382  1.00 73.19           C
ATOM   2865 1HB  SER A 193      11.278   3.452  29.558  1.00 73.19           H
ATOM   2866 2HB  SER A 193       9.642   3.267  30.160  1.00 73.19           H
ATOM   2867  OG  SER A 193       9.826   3.262  28.106  1.00 73.19           O
ATOM   2868  HG  SER A 193       9.743   2.266  28.125  1.00 73.19           H
ATOM   2869  HN  SER A 193       8.196   6.081  29.512  1.00 73.19           H
ATOM   2870  N   GLY A 194      11.123   7.212  28.504  1.00 76.88           N
ATOM   2871  CA  GLY A 194      12.207   8.014  27.962  1.00 76.88           C
ATOM   2872  C   GLY A 194      12.374   7.767  26.461  1.00 76.88           C
ATOM   2873  O   GLY A 194      13.347   8.217  25.859  1.00 76.88           O
ATOM   2874 1HA  GLY A 194      12.007   9.070  28.140  1.00 76.88           H
ATOM   2875 2HA  GLY A 194      13.136   7.774  28.479  1.00 76.88           H
ATOM   2876  HN  GLY A 194      10.248   7.688  28.592  1.00 76.88           H
ATOM   2877  N   ILE A 195      11.410   7.051  25.901  1.00 84.63           N
ATOM   2878  CA  ILE A 195      11.417   6.772  24.475  1.00 84.63           C
ATOM   2879  C   ILE A 195      10.226   7.471  23.817  1.00 84.63           C
ATOM   2880  O   ILE A 195       9.082   7.266  24.220  1.00 84.63           O
ATOM   2881  HA  ILE A 195      12.335   7.194  24.064  1.00 84.63           H
ATOM   2882  CB  ILE A 195      11.461   5.264  24.224  1.00 84.63           C
ATOM   2883  HB  ILE A 195      10.632   4.804  24.762  1.00 84.63           H
ATOM   2884  CG1 ILE A 195      12.752   4.654  24.775  1.00 84.63           C
ATOM   2885 1HG1 ILE A 195      13.593   4.943  24.145  1.00 84.63           H
ATOM   2886 2HG1 ILE A 195      12.949   5.050  25.772  1.00 84.63           H
ATOM   2887  CG2 ILE A 195      11.267   4.949  22.740  1.00 84.63           C
ATOM   2888 1HG2 ILE A 195      10.300   5.329  22.411  1.00 84.63           H
ATOM   2889 2HG2 ILE A 195      12.060   5.422  22.161  1.00 84.63           H
ATOM   2890 3HG2 ILE A 195      11.303   3.870  22.590  1.00 84.63           H
ATOM   2891  CD1 ILE A 195      12.654   3.128  24.837  1.00 84.63           C
ATOM   2892 1HD1 ILE A 195      11.827   2.843  25.487  1.00 84.63           H
ATOM   2893 2HD1 ILE A 195      12.481   2.734  23.835  1.00 84.63           H
ATOM   2894 3HD1 ILE A 195      13.585   2.720  25.232  1.00 84.63           H
ATOM   2895  HN  ILE A 195      10.636   6.666  26.403  1.00 84.63           H
ATOM   2896  N   ALA A 196      10.535   8.281  22.815  1.00 90.56           N
ATOM   2897  CA  ALA A 196       9.498   8.941  22.039  1.00 90.56           C
ATOM   2898  C   ALA A 196       9.020   8.000  20.931  1.00 90.56           C
ATOM   2899  O   ALA A 196       9.828   7.460  20.178  1.00 90.56           O
ATOM   2900  HA  ALA A 196       8.666   9.152  22.710  1.00 90.56           H
ATOM   2901  CB  ALA A 196      10.036  10.263  21.489  1.00 90.56           C
ATOM   2902 1HB  ALA A 196      10.335  10.906  22.316  1.00 90.56           H
ATOM   2903 2HB  ALA A 196      10.898  10.067  20.851  1.00 90.56           H
ATOM   2904 3HB  ALA A 196       9.259  10.758  20.907  1.00 90.56           H
ATOM   2905  HN  ALA A 196      11.471   8.488  22.532  1.00 90.56           H
ATOM   2906  N   ILE A 197       7.707   7.833  20.868  1.00 89.61           N
ATOM   2907  CA  ILE A 197       7.113   6.945  19.882  1.00 89.61           C
ATOM   2908  C   ILE A 197       6.035   7.703  19.104  1.00 89.61           C
ATOM   2909  O   ILE A 197       5.159   8.328  19.698  1.00 89.61           O
ATOM   2910  HA  ILE A 197       7.900   6.654  19.187  1.00 89.61           H
ATOM   2911  CB  ILE A 197       6.603   5.667  20.551  1.00 89.61           C
ATOM   2912  HB  ILE A 197       5.882   5.947  21.319  1.00 89.61           H
ATOM   2913  CG1 ILE A 197       7.742   4.922  21.250  1.00 89.61           C
ATOM   2914 1HG1 ILE A 197       8.452   4.556  20.508  1.00 89.61           H
ATOM   2915 2HG1 ILE A 197       8.286   5.609  21.899  1.00 89.61           H
ATOM   2916  CG2 ILE A 197       5.869   4.777  19.545  1.00 89.61           C
ATOM   2917 1HG2 ILE A 197       5.018   5.320  19.134  1.00 89.61           H
ATOM   2918 2HG2 ILE A 197       6.549   4.503  18.739  1.00 89.61           H
ATOM   2919 3HG2 ILE A 197       5.518   3.876  20.047  1.00 89.61           H
ATOM   2920  CD1 ILE A 197       7.207   3.749  22.073  1.00 89.61           C
ATOM   2921 1HD1 ILE A 197       6.516   4.122  22.830  1.00 89.61           H
ATOM   2922 2HD1 ILE A 197       6.685   3.053  21.417  1.00 89.61           H
ATOM   2923 3HD1 ILE A 197       8.037   3.237  22.560  1.00 89.61           H
ATOM   2924  HN  ILE A 197       7.055   8.290  21.472  1.00 89.61           H
ATOM   2925  N   CYS A 198       6.137   7.623  17.785  1.00 92.00           N
ATOM   2926  CA  CYS A 198       5.080   8.121  16.921  1.00 92.00           C
ATOM   2927  C   CYS A 198       3.980   7.060  16.847  1.00 92.00           C
ATOM   2928  O   CYS A 198       4.174   6.000  16.255  1.00 92.00           O
ATOM   2929  HA  CYS A 198       4.705   9.036  17.381  1.00 92.00           H
ATOM   2930  CB  CYS A 198       5.610   8.492  15.535  1.00 92.00           C
ATOM   2931 1HB  CYS A 198       6.236   9.381  15.601  1.00 92.00           H
ATOM   2932 2HB  CYS A 198       6.238   7.688  15.150  1.00 92.00           H
ATOM   2933  SG  CYS A 198       4.213   8.795  14.392  1.00 92.00           S
ATOM   2934  HN  CYS A 198       6.921   7.227  17.307  1.00 92.00           H
ATOM   2935  N   THR A 199       2.849   7.383  17.457  1.00 91.45           N
ATOM   2936  CA  THR A 199       1.722   6.466  17.479  1.00 91.45           C
ATOM   2937  C   THR A 199       0.409   7.228  17.292  1.00 91.45           C
ATOM   2938  O   THR A 199       0.389   8.457  17.338  1.00 91.45           O
ATOM   2939  HA  THR A 199       1.818   5.783  16.635  1.00 91.45           H
ATOM   2940  CB  THR A 199       1.783   5.673  18.787  1.00 91.45           C
ATOM   2941  HB  THR A 199       2.790   5.296  18.966  1.00 91.45           H
ATOM   2942  OG1 THR A 199       0.772   4.681  18.639  1.00 91.45           O
ATOM   2943  HG1 THR A 199       0.877   3.977  19.342  1.00 91.45           H
ATOM   2944  CG2 THR A 199       1.325   6.496  19.992  1.00 91.45           C
ATOM   2945 1HG2 THR A 199       0.294   6.817  19.842  1.00 91.45           H
ATOM   2946 2HG2 THR A 199       1.965   7.371  20.100  1.00 91.45           H
ATOM   2947 3HG2 THR A 199       1.388   5.886  20.894  1.00 91.45           H
ATOM   2948  HN  THR A 199       2.696   8.251  17.930  1.00 91.45           H
ATOM   2949  N   MET A 200      -0.656   6.468  17.085  1.00 91.51           N
ATOM   2950  CA  MET A 200      -1.998   6.990  17.280  1.00 91.51           C
ATOM   2951  C   MET A 200      -2.448   6.815  18.732  1.00 91.51           C
ATOM   2952  O   MET A 200      -2.179   5.786  19.349  1.00 91.51           O
ATOM   2953  HA  MET A 200      -1.938   8.050  17.036  1.00 91.51           H
ATOM   2954  CB  MET A 200      -2.970   6.259  16.352  1.00 91.51           C
ATOM   2955 1HB  MET A 200      -2.934   5.188  16.553  1.00 91.51           H
ATOM   2956 2HB  MET A 200      -3.989   6.588  16.556  1.00 91.51           H
ATOM   2957  CG  MET A 200      -2.627   6.520  14.884  1.00 91.51           C
ATOM   2958 1HG  MET A 200      -2.499   7.589  14.716  1.00 91.51           H
ATOM   2959 2HG  MET A 200      -1.681   6.042  14.632  1.00 91.51           H
ATOM   2960  SD  MET A 200      -3.926   5.890  13.833  1.00 91.51           S
ATOM   2961  CE  MET A 200      -3.859   4.159  14.262  1.00 91.51           C
ATOM   2962 1HE  MET A 200      -2.870   3.764  14.029  1.00 91.51           H
ATOM   2963 2HE  MET A 200      -4.056   4.040  15.327  1.00 91.51           H
ATOM   2964 3HE  MET A 200      -4.612   3.614  13.691  1.00 91.51           H
ATOM   2965  HN  MET A 200      -0.612   5.513  16.789  1.00 91.51           H
ATOM   2966  N   VAL A 201      -3.126   7.836  19.235  1.00 92.15           N
ATOM   2967  CA  VAL A 201      -3.820   7.720  20.506  1.00 92.15           C
ATOM   2968  C   VAL A 201      -5.294   8.081  20.311  1.00 92.15           C
ATOM   2969  O   VAL A 201      -5.615   9.047  19.620  1.00 92.15           O
ATOM   2970  HA  VAL A 201      -3.753   6.680  20.824  1.00 92.15           H
ATOM   2971  CB  VAL A 201      -3.128   8.584  21.561  1.00 92.15           C
ATOM   2972  HB  VAL A 201      -2.298   9.102  21.079  1.00 92.15           H
ATOM   2973  CG1 VAL A 201      -4.083   9.643  22.116  1.00 92.15           C
ATOM   2974 1HG1 VAL A 201      -4.423  10.287  21.305  1.00 92.15           H
ATOM   2975 2HG1 VAL A 201      -4.942   9.152  22.575  1.00 92.15           H
ATOM   2976 3HG1 VAL A 201      -3.565  10.243  22.865  1.00 92.15           H
ATOM   2977  CG2 VAL A 201      -2.553   7.721  22.686  1.00 92.15           C
ATOM   2978 1HG2 VAL A 201      -3.359   7.163  23.164  1.00 92.15           H
ATOM   2979 2HG2 VAL A 201      -1.825   7.023  22.272  1.00 92.15           H
ATOM   2980 3HG2 VAL A 201      -2.066   8.360  23.422  1.00 92.15           H
ATOM   2981  HN  VAL A 201      -3.204   8.728  18.790  1.00 92.15           H
ATOM   2982  N   TYR A 202      -6.152   7.285  20.933  1.00 91.08           N
ATOM   2983  CA  TYR A 202      -7.585   7.441  20.750  1.00 91.08           C
ATOM   2984  C   TYR A 202      -8.224   8.109  21.969  1.00 91.08           C
ATOM   2985  O   TYR A 202      -7.860   7.812  23.106  1.00 91.08           O
ATOM   2986  HA  TYR A 202      -7.746   8.071  19.875  1.00 91.08           H
ATOM   2987  CB  TYR A 202      -8.149   6.026  20.604  1.00 91.08           C
ATOM   2988 1HB  TYR A 202      -7.837   5.432  21.463  1.00 91.08           H
ATOM   2989 2HB  TYR A 202      -9.237   6.075  20.628  1.00 91.08           H
ATOM   2990  CG  TYR A 202      -7.713   5.312  19.323  1.00 91.08           C
ATOM   2991  CD1 TYR A 202      -8.410   5.513  18.150  1.00 91.08           C
ATOM   2992  HD1 TYR A 202      -9.272   6.181  18.135  1.00 91.08           H
ATOM   2993  CD2 TYR A 202      -6.622   4.467  19.341  1.00 91.08           C
ATOM   2994  HD2 TYR A 202      -6.071   4.308  20.268  1.00 91.08           H
ATOM   2995  CE1 TYR A 202      -8.000   4.841  16.944  1.00 91.08           C
ATOM   2996  HE1 TYR A 202      -8.543   4.991  16.010  1.00 91.08           H
ATOM   2997  CE2 TYR A 202      -6.212   3.795  18.136  1.00 91.08           C
ATOM   2998  HE2 TYR A 202      -5.352   3.125  18.136  1.00 91.08           H
ATOM   2999  CZ  TYR A 202      -6.921   4.015  16.997  1.00 91.08           C
ATOM   3000  OH  TYR A 202      -6.534   3.380  15.858  1.00 91.08           O
ATOM   3001  HH  TYR A 202      -5.882   2.654  16.076  1.00 91.08           H
ATOM   3002  HN  TYR A 202      -5.883   6.547  21.551  1.00 91.08           H
ATOM   3003  N   PRO A 203      -9.185   9.018  21.758  1.00 83.36           N
ATOM   3004  CA  PRO A 203      -9.733   9.809  22.863  1.00 83.36           C
ATOM   3005  C   PRO A 203     -10.551   8.965  23.826  1.00 83.36           C
ATOM   3006  O   PRO A 203     -11.264   8.054  23.407  1.00 83.36           O
ATOM   3007  HA  PRO A 203      -8.925  10.224  23.465  1.00 83.36           H
ATOM   3008  CB  PRO A 203     -10.591  10.864  22.163  1.00 83.36           C
ATOM   3009 1HB  PRO A 203     -11.457  11.141  22.764  1.00 83.36           H
ATOM   3010 2HB  PRO A 203     -10.029  11.780  21.976  1.00 83.36           H
ATOM   3011  CG  PRO A 203     -11.000  10.197  20.881  1.00 83.36           C
ATOM   3012 1HG  PRO A 203     -11.886   9.578  21.023  1.00 83.36           H
ATOM   3013 2HG  PRO A 203     -11.246  10.933  20.115  1.00 83.36           H
ATOM   3014  CD  PRO A 203      -9.819   9.365  20.473  1.00 83.36           C
ATOM   3015 1HD  PRO A 203     -10.126   8.476  19.923  1.00 83.36           H
ATOM   3016 2HD  PRO A 203      -9.140   9.922  19.827  1.00 83.36           H
ATOM   3017  N   SER A 204     -10.426   9.293  25.104  1.00 70.65           N
ATOM   3018  CA  SER A 204     -10.610   8.304  26.152  1.00 70.65           C
ATOM   3019  C   SER A 204     -11.996   7.667  26.033  1.00 70.65           C
ATOM   3020  O   SER A 204     -12.131   6.447  26.104  1.00 70.65           O
ATOM   3021  HA  SER A 204      -9.831   7.559  25.986  1.00 70.65           H
ATOM   3022  CB  SER A 204     -10.429   8.929  27.537  1.00 70.65           C
ATOM   3023 1HB  SER A 204     -10.580   8.166  28.301  1.00 70.65           H
ATOM   3024 2HB  SER A 204      -9.406   9.288  27.642  1.00 70.65           H
ATOM   3025  OG  SER A 204     -11.335  10.007  27.758  1.00 70.65           O
ATOM   3026  HG  SER A 204     -12.229   9.652  28.031  1.00 70.65           H
ATOM   3027  HN  SER A 204     -10.204  10.213  25.425  1.00 70.65           H
ATOM   3028  N   ASP A 205     -12.992   8.523  25.855  1.00 70.71           N
ATOM   3029  CA  ASP A 205     -14.365   8.144  26.142  1.00 70.71           C
ATOM   3030  C   ASP A 205     -14.722   6.891  25.339  1.00 70.71           C
ATOM   3031  O   ASP A 205     -15.124   5.878  25.910  1.00 70.71           O
ATOM   3032  HA  ASP A 205     -14.396   7.973  27.218  1.00 70.71           H
ATOM   3033  CB  ASP A 205     -15.338   9.255  25.742  1.00 70.71           C
ATOM   3034 1HB  ASP A 205     -15.136   9.569  24.718  1.00 70.71           H
ATOM   3035 2HB  ASP A 205     -16.359   8.874  25.762  1.00 70.71           H
ATOM   3036  CG  ASP A 205     -15.217  10.455  26.683  1.00 70.71           C
ATOM   3037  OD1 ASP A 205     -14.954  10.212  27.881  1.00 70.71           O
ATOM   3038  OD2 ASP A 205     -15.390  11.588  26.184  1.00 70.71           O
ATOM   3039  HN  ASP A 205     -12.872   9.458  25.521  1.00 70.71           H
ATOM   3040  N   GLU A 206     -14.562   7.001  24.029  1.00 83.38           N
ATOM   3041  CA  GLU A 206     -14.946   5.922  23.135  1.00 83.38           C
ATOM   3042  C   GLU A 206     -13.712   5.345  22.439  1.00 83.38           C
ATOM   3043  O   GLU A 206     -13.799   4.869  21.308  1.00 83.38           O
ATOM   3044  HA  GLU A 206     -15.399   5.164  23.774  1.00 83.38           H
ATOM   3045  CB  GLU A 206     -15.980   6.399  22.112  1.00 83.38           C
ATOM   3046 1HB  GLU A 206     -15.659   7.347  21.680  1.00 83.38           H
ATOM   3047 2HB  GLU A 206     -16.146   5.620  21.368  1.00 83.38           H
ATOM   3048  CG  GLU A 206     -17.333   6.654  22.779  1.00 83.38           C
ATOM   3049 1HG  GLU A 206     -17.200   6.746  23.857  1.00 83.38           H
ATOM   3050 2HG  GLU A 206     -17.744   7.600  22.427  1.00 83.38           H
ATOM   3051  CD  GLU A 206     -18.316   5.521  22.476  1.00 83.38           C
ATOM   3052  OE1 GLU A 206     -18.950   5.046  23.443  1.00 83.38           O
ATOM   3053  OE2 GLU A 206     -18.411   5.156  21.284  1.00 83.38           O
ATOM   3054  HN  GLU A 206     -14.180   7.808  23.578  1.00 83.38           H
ATOM   3055  N   SER A 207     -12.592   5.406  23.143  1.00 88.86           N
ATOM   3056  CA  SER A 207     -11.305   5.130  22.528  1.00 88.86           C
ATOM   3057  C   SER A 207     -11.316   3.738  21.893  1.00 88.86           C
ATOM   3058  O   SER A 207     -10.893   3.570  20.750  1.00 88.86           O
ATOM   3059  HA  SER A 207     -11.179   5.898  21.765  1.00 88.86           H
ATOM   3060  CB  SER A 207     -10.171   5.238  23.550  1.00 88.86           C
ATOM   3061 1HB  SER A 207      -9.250   4.853  23.112  1.00 88.86           H
ATOM   3062 2HB  SER A 207      -9.997   6.287  23.789  1.00 88.86           H
ATOM   3063  OG  SER A 207     -10.462   4.521  24.747  1.00 88.86           O
ATOM   3064  HG  SER A 207     -10.735   5.157  25.469  1.00 88.86           H
ATOM   3065  HN  SER A 207     -12.555   5.639  24.115  1.00 88.86           H
ATOM   3066  N   THR A 208     -11.806   2.776  22.661  1.00 89.59           N
ATOM   3067  CA  THR A 208     -11.768   1.387  22.236  1.00 89.59           C
ATOM   3068  C   THR A 208     -12.651   1.183  21.003  1.00 89.59           C
ATOM   3069  O   THR A 208     -12.265   0.483  20.068  1.00 89.59           O
ATOM   3070  HA  THR A 208     -10.747   1.145  21.941  1.00 89.59           H
ATOM   3071  CB  THR A 208     -12.176   0.517  23.426  1.00 89.59           C
ATOM   3072  HB  THR A 208     -12.160  -0.540  23.159  1.00 89.59           H
ATOM   3073  OG1 THR A 208     -13.446   1.034  23.814  1.00 89.59           O
ATOM   3074  HG1 THR A 208     -13.925   0.369  24.388  1.00 89.59           H
ATOM   3075  CG2 THR A 208     -11.290   0.748  24.651  1.00 89.59           C
ATOM   3076 1HG2 THR A 208     -11.359   1.791  24.959  1.00 89.59           H
ATOM   3077 2HG2 THR A 208     -10.255   0.511  24.401  1.00 89.59           H
ATOM   3078 3HG2 THR A 208     -11.622   0.106  25.467  1.00 89.59           H
ATOM   3079  HN  THR A 208     -12.221   2.933  23.557  1.00 89.59           H
ATOM   3080  N   LYS A 209     -13.819   1.807  21.041  1.00 91.07           N
ATOM   3081  CA  LYS A 209     -14.758   1.707  19.936  1.00 91.07           C
ATOM   3082  C   LYS A 209     -14.128   2.314  18.681  1.00 91.07           C
ATOM   3083  O   LYS A 209     -14.217   1.738  17.597  1.00 91.07           O
ATOM   3084  HA  LYS A 209     -14.937   0.647  19.755  1.00 91.07           H
ATOM   3085  CB  LYS A 209     -16.100   2.335  20.315  1.00 91.07           C
ATOM   3086 1HB  LYS A 209     -15.938   3.333  20.721  1.00 91.07           H
ATOM   3087 2HB  LYS A 209     -16.717   2.450  19.424  1.00 91.07           H
ATOM   3088  CG  LYS A 209     -16.838   1.474  21.343  1.00 91.07           C
ATOM   3089 1HG  LYS A 209     -17.091   0.511  20.901  1.00 91.07           H
ATOM   3090 2HG  LYS A 209     -16.183   1.274  22.191  1.00 91.07           H
ATOM   3091  CD  LYS A 209     -18.111   2.170  21.828  1.00 91.07           C
ATOM   3092 1HD  LYS A 209     -17.851   3.096  22.341  1.00 91.07           H
ATOM   3093 2HD  LYS A 209     -18.730   2.441  20.973  1.00 91.07           H
ATOM   3094  CE  LYS A 209     -18.905   1.264  22.772  1.00 91.07           C
ATOM   3095 1HE  LYS A 209     -19.191   0.349  22.252  1.00 91.07           H
ATOM   3096 2HE  LYS A 209     -18.280   0.969  23.615  1.00 91.07           H
ATOM   3097  NZ  LYS A 209     -20.115   1.960  23.263  1.00 91.07           N
ATOM   3098 1HZ  LYS A 209     -20.602   1.366  23.925  1.00 91.07           H
ATOM   3099 2HZ  LYS A 209     -19.845   2.825  23.720  1.00 91.07           H
ATOM   3100 3HZ  LYS A 209     -20.727   2.168  22.482  1.00 91.07           H
ATOM   3101  HN  LYS A 209     -14.127   2.372  21.807  1.00 91.07           H
ATOM   3102  N   LEU A 210     -13.505   3.468  18.869  1.00 91.97           N
ATOM   3103  CA  LEU A 210     -12.936   4.202  17.751  1.00 91.97           C
ATOM   3104  C   LEU A 210     -11.824   3.369  17.112  1.00 91.97           C
ATOM   3105  O   LEU A 210     -11.775   3.224  15.892  1.00 91.97           O
ATOM   3106  HA  LEU A 210     -13.728   4.343  17.016  1.00 91.97           H
ATOM   3107  CB  LEU A 210     -12.483   5.593  18.199  1.00 91.97           C
ATOM   3108 1HB  LEU A 210     -13.329   6.097  18.667  1.00 91.97           H
ATOM   3109 2HB  LEU A 210     -11.719   5.474  18.968  1.00 91.97           H
ATOM   3110  CG  LEU A 210     -11.926   6.503  17.102  1.00 91.97           C
ATOM   3111  HG  LEU A 210     -11.111   5.977  16.604  1.00 91.97           H
ATOM   3112  CD1 LEU A 210     -12.989   6.797  16.042  1.00 91.97           C
ATOM   3113 1HD1 LEU A 210     -13.317   5.862  15.588  1.00 91.97           H
ATOM   3114 2HD1 LEU A 210     -13.840   7.293  16.508  1.00 91.97           H
ATOM   3115 3HD1 LEU A 210     -12.567   7.445  15.274  1.00 91.97           H
ATOM   3116  CD2 LEU A 210     -11.340   7.784  17.698  1.00 91.97           C
ATOM   3117 1HD2 LEU A 210     -12.119   8.324  18.237  1.00 91.97           H
ATOM   3118 2HD2 LEU A 210     -10.533   7.530  18.384  1.00 91.97           H
ATOM   3119 3HD2 LEU A 210     -10.951   8.413  16.896  1.00 91.97           H
ATOM   3120  HN  LEU A 210     -13.387   3.901  19.763  1.00 91.97           H
ATOM   3121  N   LYS A 211     -10.958   2.842  17.966  1.00 92.31           N
ATOM   3122  CA  LYS A 211      -9.864   2.006  17.502  1.00 92.31           C
ATOM   3123  C   LYS A 211     -10.427   0.847  16.678  1.00 92.31           C
ATOM   3124  O   LYS A 211      -9.975   0.597  15.562  1.00 92.31           O
ATOM   3125  HA  LYS A 211      -9.237   2.618  16.853  1.00 92.31           H
ATOM   3126  CB  LYS A 211      -8.995   1.558  18.679  1.00 92.31           C
ATOM   3127 1HB  LYS A 211      -8.557   2.430  19.165  1.00 92.31           H
ATOM   3128 2HB  LYS A 211      -9.615   1.057  19.423  1.00 92.31           H
ATOM   3129  CG  LYS A 211      -7.884   0.615  18.214  1.00 92.31           C
ATOM   3130 1HG  LYS A 211      -8.316  -0.337  17.904  1.00 92.31           H
ATOM   3131 2HG  LYS A 211      -7.386   1.037  17.341  1.00 92.31           H
ATOM   3132  CD  LYS A 211      -6.862   0.380  19.327  1.00 92.31           C
ATOM   3133 1HD  LYS A 211      -6.495   1.337  19.698  1.00 92.31           H
ATOM   3134 2HD  LYS A 211      -7.343  -0.124  20.166  1.00 92.31           H
ATOM   3135  CE  LYS A 211      -5.688  -0.463  18.825  1.00 92.31           C
ATOM   3136 1HE  LYS A 211      -6.037  -1.460  18.557  1.00 92.31           H
ATOM   3137 2HE  LYS A 211      -5.274  -0.017  17.921  1.00 92.31           H
ATOM   3138  NZ  LYS A 211      -4.638  -0.560  19.863  1.00 92.31           N
ATOM   3139 1HZ  LYS A 211      -3.784  -0.917  19.448  1.00 92.31           H
ATOM   3140 2HZ  LYS A 211      -4.465   0.359  20.256  1.00 92.31           H
ATOM   3141 3HZ  LYS A 211      -4.945  -1.188  20.597  1.00 92.31           H
ATOM   3142  HN  LYS A 211     -10.995   2.978  18.956  1.00 92.31           H
ATOM   3143  N   SER A 212     -11.407   0.170  17.260  1.00 91.71           N
ATOM   3144  CA  SER A 212     -11.987  -1.001  16.625  1.00 91.71           C
ATOM   3145  C   SER A 212     -12.556  -0.626  15.255  1.00 91.71           C
ATOM   3146  O   SER A 212     -12.386  -1.364  14.286  1.00 91.71           O
ATOM   3147  HA  SER A 212     -11.165  -1.708  16.518  1.00 91.71           H
ATOM   3148  CB  SER A 212     -13.078  -1.619  17.502  1.00 91.71           C
ATOM   3149 1HB  SER A 212     -13.852  -0.875  17.695  1.00 91.71           H
ATOM   3150 2HB  SER A 212     -13.553  -2.440  16.965  1.00 91.71           H
ATOM   3151  OG  SER A 212     -12.561  -2.098  18.740  1.00 91.71           O
ATOM   3152  HG  SER A 212     -12.550  -1.360  19.415  1.00 91.71           H
ATOM   3153  HN  SER A 212     -11.801   0.409  18.147  1.00 91.71           H
ATOM   3154  N   ALA A 213     -13.218   0.521  15.219  1.00 92.10           N
ATOM   3155  CA  ALA A 213     -13.856   0.978  13.996  1.00 92.10           C
ATOM   3156  C   ALA A 213     -12.783   1.277  12.947  1.00 92.10           C
ATOM   3157  O   ALA A 213     -12.905   0.865  11.795  1.00 92.10           O
ATOM   3158  HA  ALA A 213     -14.493   0.171  13.632  1.00 92.10           H
ATOM   3159  CB  ALA A 213     -14.730   2.196  14.301  1.00 92.10           C
ATOM   3160 1HB  ALA A 213     -15.494   1.923  15.028  1.00 92.10           H
ATOM   3161 2HB  ALA A 213     -14.110   2.995  14.707  1.00 92.10           H
ATOM   3162 3HB  ALA A 213     -15.209   2.539  13.383  1.00 92.10           H
ATOM   3163  HN  ALA A 213     -13.323   1.131  16.004  1.00 92.10           H
ATOM   3164  N   VAL A 214     -11.757   1.993  13.384  1.00 90.05           N
ATOM   3165  CA  VAL A 214     -10.697   2.409  12.482  1.00 90.05           C
ATOM   3166  C   VAL A 214      -9.996   1.171  11.919  1.00 90.05           C
ATOM   3167  O   VAL A 214      -9.673   1.122  10.734  1.00 90.05           O
ATOM   3168  HA  VAL A 214     -11.160   2.954  11.660  1.00 90.05           H
ATOM   3169  CB  VAL A 214      -9.741   3.362  13.203  1.00 90.05           C
ATOM   3170  HB  VAL A 214      -9.456   2.899  14.148  1.00 90.05           H
ATOM   3171  CG1 VAL A 214      -8.467   3.583  12.385  1.00 90.05           C
ATOM   3172 1HG1 VAL A 214      -7.962   2.629  12.233  1.00 90.05           H
ATOM   3173 2HG1 VAL A 214      -8.727   4.014  11.418  1.00 90.05           H
ATOM   3174 3HG1 VAL A 214      -7.805   4.264  12.920  1.00 90.05           H
ATOM   3175  CG2 VAL A 214     -10.427   4.692  13.519  1.00 90.05           C
ATOM   3176 1HG2 VAL A 214     -10.755   5.161  12.592  1.00 90.05           H
ATOM   3177 2HG2 VAL A 214     -11.291   4.512  14.160  1.00 90.05           H
ATOM   3178 3HG2 VAL A 214      -9.725   5.350  14.032  1.00 90.05           H
ATOM   3179  HN  VAL A 214     -11.644   2.286  14.333  1.00 90.05           H
ATOM   3180  N   LEU A 215      -9.782   0.202  12.797  1.00 91.03           N
ATOM   3181  CA  LEU A 215      -9.117  -1.029  12.405  1.00 91.03           C
ATOM   3182  C   LEU A 215      -9.984  -1.771  11.386  1.00 91.03           C
ATOM   3183  O   LEU A 215      -9.483  -2.250  10.370  1.00 91.03           O
ATOM   3184  HA  LEU A 215      -8.178  -0.754  11.923  1.00 91.03           H
ATOM   3185  CB  LEU A 215      -8.765  -1.864  13.637  1.00 91.03           C
ATOM   3186 1HB  LEU A 215      -9.570  -1.759  14.365  1.00 91.03           H
ATOM   3187 2HB  LEU A 215      -8.735  -2.914  13.344  1.00 91.03           H
ATOM   3188  CG  LEU A 215      -7.443  -1.518  14.327  1.00 91.03           C
ATOM   3189  HG  LEU A 215      -7.330  -0.434  14.323  1.00 91.03           H
ATOM   3190  CD1 LEU A 215      -7.455  -1.967  15.790  1.00 91.03           C
ATOM   3191 1HD1 LEU A 215      -8.266  -1.465  16.317  1.00 91.03           H
ATOM   3192 2HD1 LEU A 215      -7.602  -3.046  15.838  1.00 91.03           H
ATOM   3193 3HD1 LEU A 215      -6.504  -1.709  16.256  1.00 91.03           H
ATOM   3194  CD2 LEU A 215      -6.255  -2.100  13.558  1.00 91.03           C
ATOM   3195 1HD2 LEU A 215      -6.350  -3.185  13.509  1.00 91.03           H
ATOM   3196 2HD2 LEU A 215      -6.240  -1.690  12.548  1.00 91.03           H
ATOM   3197 3HD2 LEU A 215      -5.329  -1.840  14.070  1.00 91.03           H
ATOM   3198  HN  LEU A 215     -10.055   0.247  13.758  1.00 91.03           H
ATOM   3199  N   THR A 216     -11.271  -1.844  11.695  1.00 91.84           N
ATOM   3200  CA  THR A 216     -12.208  -2.545  10.833  1.00 91.84           C
ATOM   3201  C   THR A 216     -12.207  -1.930   9.432  1.00 91.84           C
ATOM   3202  O   THR A 216     -12.193  -2.650   8.435  1.00 91.84           O
ATOM   3203  HA  THR A 216     -11.874  -3.577  10.730  1.00 91.84           H
ATOM   3204  CB  THR A 216     -13.581  -2.517  11.508  1.00 91.84           C
ATOM   3205  HB  THR A 216     -13.948  -1.495  11.603  1.00 91.84           H
ATOM   3206  OG1 THR A 216     -13.380  -3.216  12.734  1.00 91.84           O
ATOM   3207  HG1 THR A 216     -13.301  -2.565  13.489  1.00 91.84           H
ATOM   3208  CG2 THR A 216     -14.617  -3.363  10.763  1.00 91.84           C
ATOM   3209 1HG2 THR A 216     -14.281  -4.399  10.727  1.00 91.84           H
ATOM   3210 2HG2 THR A 216     -14.734  -2.983   9.748  1.00 91.84           H
ATOM   3211 3HG2 THR A 216     -15.573  -3.309  11.284  1.00 91.84           H
ATOM   3212  HN  THR A 216     -11.674  -1.435  12.514  1.00 91.84           H
ATOM   3213  N   LEU A 217     -12.223  -0.606   9.402  1.00 88.02           N
ATOM   3214  CA  LEU A 217     -12.244   0.113   8.139  1.00 88.02           C
ATOM   3215  C   LEU A 217     -10.998  -0.250   7.330  1.00 88.02           C
ATOM   3216  O   LEU A 217     -11.077  -0.451   6.119  1.00 88.02           O
ATOM   3217  HA  LEU A 217     -13.123  -0.220   7.588  1.00 88.02           H
ATOM   3218  CB  LEU A 217     -12.403   1.616   8.381  1.00 88.02           C
ATOM   3219 1HB  LEU A 217     -13.272   1.771   9.021  1.00 88.02           H
ATOM   3220 2HB  LEU A 217     -11.533   1.969   8.934  1.00 88.02           H
ATOM   3221  CG  LEU A 217     -12.565   2.483   7.131  1.00 88.02           C
ATOM   3222  HG  LEU A 217     -11.759   2.238   6.439  1.00 88.02           H
ATOM   3223  CD1 LEU A 217     -13.883   2.176   6.417  1.00 88.02           C
ATOM   3224 1HD1 LEU A 217     -13.900   1.127   6.120  1.00 88.02           H
ATOM   3225 2HD1 LEU A 217     -14.716   2.376   7.091  1.00 88.02           H
ATOM   3226 3HD1 LEU A 217     -13.972   2.806   5.533  1.00 88.02           H
ATOM   3227  CD2 LEU A 217     -12.430   3.968   7.473  1.00 88.02           C
ATOM   3228 1HD2 LEU A 217     -13.200   4.246   8.193  1.00 88.02           H
ATOM   3229 2HD2 LEU A 217     -11.446   4.154   7.903  1.00 88.02           H
ATOM   3230 3HD2 LEU A 217     -12.549   4.562   6.566  1.00 88.02           H
ATOM   3231  HN  LEU A 217     -12.222  -0.027  10.218  1.00 88.02           H
ATOM   3232  N   LYS A 218      -9.876  -0.324   8.031  1.00 85.78           N
ATOM   3233  CA  LYS A 218      -8.609  -0.623   7.386  1.00 85.78           C
ATOM   3234  C   LYS A 218      -8.676  -2.019   6.763  1.00 85.78           C
ATOM   3235  O   LYS A 218      -8.195  -2.230   5.651  1.00 85.78           O
ATOM   3236  HA  LYS A 218      -8.468   0.105   6.588  1.00 85.78           H
ATOM   3237  CB  LYS A 218      -7.451  -0.444   8.371  1.00 85.78           C
ATOM   3238 1HB  LYS A 218      -7.706  -0.905   9.326  1.00 85.78           H
ATOM   3239 2HB  LYS A 218      -6.567  -0.959   7.996  1.00 85.78           H
ATOM   3240  CG  LYS A 218      -7.135   1.038   8.582  1.00 85.78           C
ATOM   3241 1HG  LYS A 218      -6.697   1.452   7.674  1.00 85.78           H
ATOM   3242 2HG  LYS A 218      -8.057   1.587   8.770  1.00 85.78           H
ATOM   3243  CD  LYS A 218      -6.171   1.231   9.754  1.00 85.78           C
ATOM   3244 1HD  LYS A 218      -6.600   0.799  10.658  1.00 85.78           H
ATOM   3245 2HD  LYS A 218      -5.241   0.698   9.557  1.00 85.78           H
ATOM   3246  CE  LYS A 218      -5.876   2.715   9.982  1.00 85.78           C
ATOM   3247 1HE  LYS A 218      -5.488   3.160   9.066  1.00 85.78           H
ATOM   3248 2HE  LYS A 218      -6.799   3.242  10.227  1.00 85.78           H
ATOM   3249  NZ  LYS A 218      -4.895   2.886  11.077  1.00 85.78           N
ATOM   3250 1HZ  LYS A 218      -4.731   3.875  11.232  1.00 85.78           H
ATOM   3251 2HZ  LYS A 218      -5.260   2.467  11.926  1.00 85.78           H
ATOM   3252 3HZ  LYS A 218      -4.024   2.434  10.824  1.00 85.78           H
ATOM   3253  HN  LYS A 218      -9.824  -0.183   9.020  1.00 85.78           H
ATOM   3254  N   VAL A 219      -9.275  -2.937   7.508  1.00 87.41           N
ATOM   3255  CA  VAL A 219      -9.340  -4.323   7.078  1.00 87.41           C
ATOM   3256  C   VAL A 219     -10.236  -4.428   5.842  1.00 87.41           C
ATOM   3257  O   VAL A 219      -9.894  -5.113   4.880  1.00 87.41           O
ATOM   3258  HA  VAL A 219      -8.331  -4.631   6.807  1.00 87.41           H
ATOM   3259  CB  VAL A 219      -9.811  -5.208   8.235  1.00 87.41           C
ATOM   3260  HB  VAL A 219     -10.699  -4.748   8.668  1.00 87.41           H
ATOM   3261  CG1 VAL A 219     -10.199  -6.601   7.737  1.00 87.41           C
ATOM   3262 1HG1 VAL A 219     -11.007  -6.515   7.011  1.00 87.41           H
ATOM   3263 2HG1 VAL A 219      -9.336  -7.072   7.266  1.00 87.41           H
ATOM   3264 3HG1 VAL A 219     -10.529  -7.209   8.579  1.00 87.41           H
ATOM   3265  CG2 VAL A 219      -8.745  -5.293   9.329  1.00 87.41           C
ATOM   3266 1HG2 VAL A 219      -7.831  -5.719   8.913  1.00 87.41           H
ATOM   3267 2HG2 VAL A 219      -8.538  -4.295   9.714  1.00 87.41           H
ATOM   3268 3HG2 VAL A 219      -9.105  -5.928  10.138  1.00 87.41           H
ATOM   3269  HN  VAL A 219      -9.711  -2.746   8.388  1.00 87.41           H
ATOM   3270  N   ILE A 220     -11.366  -3.740   5.910  1.00 87.59           N
ATOM   3271  CA  ILE A 220     -12.357  -3.822   4.850  1.00 87.59           C
ATOM   3272  C   ILE A 220     -11.785  -3.202   3.573  1.00 87.59           C
ATOM   3273  O   ILE A 220     -11.738  -3.852   2.530  1.00 87.59           O
ATOM   3274  HA  ILE A 220     -12.549  -4.879   4.664  1.00 87.59           H
ATOM   3275  CB  ILE A 220     -13.677  -3.193   5.301  1.00 87.59           C
ATOM   3276  HB  ILE A 220     -13.459  -2.222   5.744  1.00 87.59           H
ATOM   3277  CG1 ILE A 220     -14.348  -4.043   6.381  1.00 87.59           C
ATOM   3278 1HG1 ILE A 220     -14.655  -5.000   5.958  1.00 87.59           H
ATOM   3279 2HG1 ILE A 220     -13.633  -4.261   7.174  1.00 87.59           H
ATOM   3280  CG2 ILE A 220     -14.603  -2.948   4.107  1.00 87.59           C
ATOM   3281 1HG2 ILE A 220     -14.116  -2.272   3.403  1.00 87.59           H
ATOM   3282 2HG2 ILE A 220     -14.817  -3.895   3.613  1.00 87.59           H
ATOM   3283 3HG2 ILE A 220     -15.534  -2.500   4.456  1.00 87.59           H
ATOM   3284  CD1 ILE A 220     -15.565  -3.324   6.968  1.00 87.59           C
ATOM   3285 1HD1 ILE A 220     -15.250  -2.380   7.411  1.00 87.59           H
ATOM   3286 2HD1 ILE A 220     -16.288  -3.130   6.176  1.00 87.59           H
ATOM   3287 3HD1 ILE A 220     -16.023  -3.950   7.733  1.00 87.59           H
ATOM   3288  HN  ILE A 220     -11.608  -3.135   6.668  1.00 87.59           H
ATOM   3289  N   LEU A 221     -11.364  -1.952   3.698  1.00 81.93           N
ATOM   3290  CA  LEU A 221     -10.985  -1.170   2.533  1.00 81.93           C
ATOM   3291  C   LEU A 221      -9.568  -1.557   2.104  1.00 81.93           C
ATOM   3292  O   LEU A 221      -9.179  -1.330   0.959  1.00 81.93           O
ATOM   3293  HA  LEU A 221     -11.672  -1.429   1.728  1.00 81.93           H
ATOM   3294  CB  LEU A 221     -11.156   0.324   2.812  1.00 81.93           C
ATOM   3295 1HB  LEU A 221     -10.561   0.581   3.688  1.00 81.93           H
ATOM   3296 2HB  LEU A 221     -10.741   0.880   1.971  1.00 81.93           H
ATOM   3297  CG  LEU A 221     -12.590   0.803   3.046  1.00 81.93           C
ATOM   3298  HG  LEU A 221     -12.970   0.316   3.945  1.00 81.93           H
ATOM   3299  CD1 LEU A 221     -12.631   2.311   3.297  1.00 81.93           C
ATOM   3300 1HD1 LEU A 221     -12.035   2.549   4.178  1.00 81.93           H
ATOM   3301 2HD1 LEU A 221     -12.225   2.835   2.431  1.00 81.93           H
ATOM   3302 3HD1 LEU A 221     -13.662   2.625   3.461  1.00 81.93           H
ATOM   3303  CD2 LEU A 221     -13.502   0.389   1.889  1.00 81.93           C
ATOM   3304 1HD2 LEU A 221     -13.134   0.828   0.962  1.00 81.93           H
ATOM   3305 2HD2 LEU A 221     -13.506  -0.697   1.801  1.00 81.93           H
ATOM   3306 3HD2 LEU A 221     -14.515   0.742   2.082  1.00 81.93           H
ATOM   3307  HN  LEU A 221     -11.280  -1.475   4.573  1.00 81.93           H
ATOM   3308  N   GLY A 222      -8.836  -2.136   3.044  1.00 74.98           N
ATOM   3309  CA  GLY A 222      -7.424  -2.405   2.834  1.00 74.98           C
ATOM   3310  C   GLY A 222      -7.218  -3.767   2.170  1.00 74.98           C
ATOM   3311  O   GLY A 222      -6.302  -3.938   1.367  1.00 74.98           O
ATOM   3312 1HA  GLY A 222      -6.990  -1.623   2.210  1.00 74.98           H
ATOM   3313 2HA  GLY A 222      -6.899  -2.378   3.789  1.00 74.98           H
ATOM   3314  HN  GLY A 222      -9.192  -2.419   3.935  1.00 74.98           H
ATOM   3315  N   PHE A 223      -8.085  -4.702   2.530  1.00 75.93           N
ATOM   3316  CA  PHE A 223      -7.911  -6.084   2.114  1.00 75.93           C
ATOM   3317  C   PHE A 223      -9.120  -6.570   1.312  1.00 75.93           C
ATOM   3318  O   PHE A 223      -9.014  -6.821   0.112  1.00 75.93           O
ATOM   3319  HA  PHE A 223      -7.021  -6.123   1.486  1.00 75.93           H
ATOM   3320  CB  PHE A 223      -7.788  -6.923   3.387  1.00 75.93           C
ATOM   3321 1HB  PHE A 223      -6.982  -6.518   4.000  1.00 75.93           H
ATOM   3322 2HB  PHE A 223      -8.707  -6.825   3.964  1.00 75.93           H
ATOM   3323  CG  PHE A 223      -7.518  -8.407   3.131  1.00 75.93           C
ATOM   3324  CD1 PHE A 223      -8.393  -9.345   3.582  1.00 75.93           C
ATOM   3325  HD1 PHE A 223      -9.287  -9.039   4.126  1.00 75.93           H
ATOM   3326  CD2 PHE A 223      -6.403  -8.788   2.452  1.00 75.93           C
ATOM   3327  HD2 PHE A 223      -5.701  -8.036   2.091  1.00 75.93           H
ATOM   3328  CE1 PHE A 223      -8.143 -10.722   3.344  1.00 75.93           C
ATOM   3329  HE1 PHE A 223      -8.844 -11.474   3.706  1.00 75.93           H
ATOM   3330  CE2 PHE A 223      -6.152 -10.165   2.214  1.00 75.93           C
ATOM   3331  HE2 PHE A 223      -5.259 -10.471   1.671  1.00 75.93           H
ATOM   3332  CZ  PHE A 223      -7.028 -11.103   2.666  1.00 75.93           C
ATOM   3333  HZ  PHE A 223      -6.835 -12.161   2.483  1.00 75.93           H
ATOM   3334  HN  PHE A 223      -8.892  -4.529   3.094  1.00 75.93           H
ATOM   3335  N   PHE A 224     -10.242  -6.690   2.007  1.00 83.02           N
ATOM   3336  CA  PHE A 224     -11.368  -7.447   1.486  1.00 83.02           C
ATOM   3337  C   PHE A 224     -11.872  -6.846   0.173  1.00 83.02           C
ATOM   3338  O   PHE A 224     -12.065  -7.563  -0.808  1.00 83.02           O
ATOM   3339  HA  PHE A 224     -11.019  -8.464   1.308  1.00 83.02           H
ATOM   3340  CB  PHE A 224     -12.482  -7.367   2.532  1.00 83.02           C
ATOM   3341 1HB  PHE A 224     -12.472  -6.375   2.984  1.00 83.02           H
ATOM   3342 2HB  PHE A 224     -13.444  -7.479   2.031  1.00 83.02           H
ATOM   3343  CG  PHE A 224     -12.374  -8.417   3.639  1.00 83.02           C
ATOM   3344  CD1 PHE A 224     -12.790  -9.692   3.410  1.00 83.02           C
ATOM   3345  HD1 PHE A 224     -13.200  -9.965   2.438  1.00 83.02           H
ATOM   3346  CD2 PHE A 224     -11.861  -8.077   4.852  1.00 83.02           C
ATOM   3347  HD2 PHE A 224     -11.528  -7.055   5.035  1.00 83.02           H
ATOM   3348  CE1 PHE A 224     -12.689 -10.667   4.437  1.00 83.02           C
ATOM   3349  HE1 PHE A 224     -13.023 -11.688   4.254  1.00 83.02           H
ATOM   3350  CE2 PHE A 224     -11.761  -9.052   5.879  1.00 83.02           C
ATOM   3351  HE2 PHE A 224     -11.350  -8.779   6.851  1.00 83.02           H
ATOM   3352  CZ  PHE A 224     -12.177 -10.326   5.650  1.00 83.02           C
ATOM   3353  HZ  PHE A 224     -12.100 -11.074   6.439  1.00 83.02           H
ATOM   3354  HN  PHE A 224     -10.388  -6.281   2.908  1.00 83.02           H
ATOM   3355  N   LEU A 225     -12.072  -5.536   0.196  1.00 80.41           N
ATOM   3356  CA  LEU A 225     -12.600  -4.839  -0.964  1.00 80.41           C
ATOM   3357  C   LEU A 225     -11.640  -5.020  -2.142  1.00 80.41           C
ATOM   3358  O   LEU A 225     -12.046  -5.463  -3.215  1.00 80.41           O
ATOM   3359  HA  LEU A 225     -13.552  -5.304  -1.220  1.00 80.41           H
ATOM   3360  CB  LEU A 225     -12.887  -3.375  -0.624  1.00 80.41           C
ATOM   3361 1HB  LEU A 225     -13.591  -3.348   0.208  1.00 80.41           H
ATOM   3362 2HB  LEU A 225     -11.963  -2.915  -0.275  1.00 80.41           H
ATOM   3363  CG  LEU A 225     -13.452  -2.521  -1.761  1.00 80.41           C
ATOM   3364  HG  LEU A 225     -12.806  -2.640  -2.631  1.00 80.41           H
ATOM   3365  CD1 LEU A 225     -14.848  -3.000  -2.166  1.00 80.41           C
ATOM   3366 1HD1 LEU A 225     -14.793  -4.036  -2.501  1.00 80.41           H
ATOM   3367 2HD1 LEU A 225     -15.518  -2.930  -1.310  1.00 80.41           H
ATOM   3368 3HD1 LEU A 225     -15.225  -2.376  -2.976  1.00 80.41           H
ATOM   3369  CD2 LEU A 225     -13.441  -1.037  -1.390  1.00 80.41           C
ATOM   3370 1HD2 LEU A 225     -14.050  -0.881  -0.499  1.00 80.41           H
ATOM   3371 2HD2 LEU A 225     -12.417  -0.720  -1.190  1.00 80.41           H
ATOM   3372 3HD2 LEU A 225     -13.847  -0.453  -2.215  1.00 80.41           H
ATOM   3373  HN  LEU A 225     -11.880  -4.956   0.987  1.00 80.41           H
ATOM   3374  N   PRO A 226     -10.356  -4.681  -1.965  1.00 72.76           N
ATOM   3375  CA  PRO A 226      -9.365  -4.902  -3.021  1.00 72.76           C
ATOM   3376  C   PRO A 226      -9.365  -6.338  -3.521  1.00 72.76           C
ATOM   3377  O   PRO A 226      -9.387  -6.579  -4.727  1.00 72.76           O
ATOM   3378  HA  PRO A 226      -9.607  -4.297  -3.895  1.00 72.76           H
ATOM   3379  CB  PRO A 226      -8.038  -4.533  -2.356  1.00 72.76           C
ATOM   3380 1HB  PRO A 226      -7.559  -5.402  -1.907  1.00 72.76           H
ATOM   3381 2HB  PRO A 226      -7.331  -4.116  -3.074  1.00 72.76           H
ATOM   3382  CG  PRO A 226      -8.443  -3.507  -1.305  1.00 72.76           C
ATOM   3383 1HG  PRO A 226      -7.689  -3.408  -0.524  1.00 72.76           H
ATOM   3384 2HG  PRO A 226      -8.570  -2.514  -1.736  1.00 72.76           H
ATOM   3385  CD  PRO A 226      -9.750  -4.068  -0.769  1.00 72.76           C
ATOM   3386 1HD  PRO A 226      -9.583  -4.804   0.017  1.00 72.76           H
ATOM   3387 2HD  PRO A 226     -10.381  -3.288  -0.343  1.00 72.76           H
ATOM   3388  N   PHE A 227      -9.341  -7.261  -2.571  1.00 78.00           N
ATOM   3389  CA  PHE A 227      -9.176  -8.667  -2.899  1.00 78.00           C
ATOM   3390  C   PHE A 227     -10.336  -9.170  -3.760  1.00 78.00           C
ATOM   3391  O   PHE A 227     -10.121  -9.850  -4.762  1.00 78.00           O
ATOM   3392  HA  PHE A 227      -8.244  -8.762  -3.457  1.00 78.00           H
ATOM   3393  CB  PHE A 227      -9.167  -9.437  -1.576  1.00 78.00           C
ATOM   3394 1HB  PHE A 227      -8.337  -9.079  -0.966  1.00 78.00           H
ATOM   3395 2HB  PHE A 227     -10.083  -9.212  -1.031  1.00 78.00           H
ATOM   3396  CG  PHE A 227      -9.045 -10.953  -1.739  1.00 78.00           C
ATOM   3397  CD1 PHE A 227     -10.145 -11.742  -1.603  1.00 78.00           C
ATOM   3398  HD1 PHE A 227     -11.112 -11.293  -1.378  1.00 78.00           H
ATOM   3399  CD2 PHE A 227      -7.838 -11.512  -2.020  1.00 78.00           C
ATOM   3400  HD2 PHE A 227      -6.957 -10.880  -2.129  1.00 78.00           H
ATOM   3401  CE1 PHE A 227     -10.032 -13.149  -1.754  1.00 78.00           C
ATOM   3402  HE1 PHE A 227     -10.913 -13.781  -1.645  1.00 78.00           H
ATOM   3403  CE2 PHE A 227      -7.725 -12.920  -2.171  1.00 78.00           C
ATOM   3404  HE2 PHE A 227      -6.757 -13.368  -2.396  1.00 78.00           H
ATOM   3405  CZ  PHE A 227      -8.825 -13.708  -2.035  1.00 78.00           C
ATOM   3406  HZ  PHE A 227      -8.738 -14.789  -2.151  1.00 78.00           H
ATOM   3407  HN  PHE A 227      -9.432  -7.063  -1.596  1.00 78.00           H
ATOM   3408  N   VAL A 228     -11.541  -8.816  -3.337  1.00 81.95           N
ATOM   3409  CA  VAL A 228     -12.737  -9.235  -4.048  1.00 81.95           C
ATOM   3410  C   VAL A 228     -12.714  -8.654  -5.463  1.00 81.95           C
ATOM   3411  O   VAL A 228     -12.997  -9.358  -6.432  1.00 81.95           O
ATOM   3412  HA  VAL A 228     -12.715 -10.323  -4.115  1.00 81.95           H
ATOM   3413  CB  VAL A 228     -13.984  -8.834  -3.257  1.00 81.95           C
ATOM   3414  HB  VAL A 228     -13.881  -7.785  -2.979  1.00 81.95           H
ATOM   3415  CG1 VAL A 228     -15.244  -8.973  -4.114  1.00 81.95           C
ATOM   3416 1HG1 VAL A 228     -15.162  -8.327  -4.988  1.00 81.95           H
ATOM   3417 2HG1 VAL A 228     -15.353 -10.008  -4.436  1.00 81.95           H
ATOM   3418 3HG1 VAL A 228     -16.115  -8.681  -3.528  1.00 81.95           H
ATOM   3419  CG2 VAL A 228     -14.103  -9.653  -1.970  1.00 81.95           C
ATOM   3420 1HG2 VAL A 228     -14.172 -10.712  -2.218  1.00 81.95           H
ATOM   3421 2HG2 VAL A 228     -13.225  -9.481  -1.348  1.00 81.95           H
ATOM   3422 3HG2 VAL A 228     -14.998  -9.347  -1.427  1.00 81.95           H
ATOM   3423  HN  VAL A 228     -11.707  -8.254  -2.527  1.00 81.95           H
ATOM   3424  N   VAL A 229     -12.374  -7.376  -5.538  1.00 72.99           N
ATOM   3425  CA  VAL A 229     -12.390  -6.670  -6.808  1.00 72.99           C
ATOM   3426  C   VAL A 229     -11.400  -7.334  -7.768  1.00 72.99           C
ATOM   3427  O   VAL A 229     -11.743  -7.635  -8.910  1.00 72.99           O
ATOM   3428  HA  VAL A 229     -13.394  -6.761  -7.223  1.00 72.99           H
ATOM   3429  CB  VAL A 229     -12.102  -5.184  -6.585  1.00 72.99           C
ATOM   3430  HB  VAL A 229     -11.239  -5.106  -5.923  1.00 72.99           H
ATOM   3431  CG1 VAL A 229     -11.748  -4.491  -7.902  1.00 72.99           C
ATOM   3432 1HG1 VAL A 229     -10.862  -4.958  -8.332  1.00 72.99           H
ATOM   3433 2HG1 VAL A 229     -12.582  -4.584  -8.598  1.00 72.99           H
ATOM   3434 3HG1 VAL A 229     -11.548  -3.436  -7.715  1.00 72.99           H
ATOM   3435  CG2 VAL A 229     -13.284  -4.494  -5.902  1.00 72.99           C
ATOM   3436 1HG2 VAL A 229     -14.171  -4.587  -6.527  1.00 72.99           H
ATOM   3437 2HG2 VAL A 229     -13.469  -4.963  -4.935  1.00 72.99           H
ATOM   3438 3HG2 VAL A 229     -13.052  -3.439  -5.755  1.00 72.99           H
ATOM   3439  HN  VAL A 229     -12.092  -6.825  -4.752  1.00 72.99           H
ATOM   3440  N   MET A 230     -10.190  -7.542  -7.268  1.00 73.98           N
ATOM   3441  CA  MET A 230      -9.137  -8.131  -8.079  1.00 73.98           C
ATOM   3442  C   MET A 230      -9.525  -9.535  -8.545  1.00 73.98           C
ATOM   3443  O   MET A 230      -9.346  -9.876  -9.714  1.00 73.98           O
ATOM   3444  HA  MET A 230      -9.027  -7.472  -8.940  1.00 73.98           H
ATOM   3445  CB  MET A 230      -7.845  -8.202  -7.263  1.00 73.98           C
ATOM   3446 1HB  MET A 230      -8.080  -8.416  -6.220  1.00 73.98           H
ATOM   3447 2HB  MET A 230      -7.227  -9.024  -7.625  1.00 73.98           H
ATOM   3448  CG  MET A 230      -7.064  -6.890  -7.356  1.00 73.98           C
ATOM   3449 1HG  MET A 230      -6.808  -6.683  -8.395  1.00 73.98           H
ATOM   3450 2HG  MET A 230      -7.684  -6.063  -7.010  1.00 73.98           H
ATOM   3451  SD  MET A 230      -5.579  -6.991  -6.371  1.00 73.98           S
ATOM   3452  CE  MET A 230      -6.241  -6.571  -4.768  1.00 73.98           C
ATOM   3453 1HE  MET A 230      -6.680  -5.574  -4.806  1.00 73.98           H
ATOM   3454 2HE  MET A 230      -7.008  -7.294  -4.490  1.00 73.98           H
ATOM   3455 3HE  MET A 230      -5.441  -6.587  -4.028  1.00 73.98           H
ATOM   3456  HN  MET A 230      -9.926  -7.316  -6.331  1.00 73.98           H
ATOM   3457  N   ALA A 231     -10.049 -10.312  -7.609  1.00 78.17           N
ATOM   3458  CA  ALA A 231     -10.437 -11.681  -7.903  1.00 78.17           C
ATOM   3459  C   ALA A 231     -11.424 -11.686  -9.072  1.00 78.17           C
ATOM   3460  O   ALA A 231     -11.279 -12.471 -10.008  1.00 78.17           O
ATOM   3461  HA  ALA A 231      -9.539 -12.226  -8.194  1.00 78.17           H
ATOM   3462  CB  ALA A 231     -11.020 -12.328  -6.645  1.00 78.17           C
ATOM   3463 1HB  ALA A 231     -10.270 -12.325  -5.854  1.00 78.17           H
ATOM   3464 2HB  ALA A 231     -11.894 -11.764  -6.318  1.00 78.17           H
ATOM   3465 3HB  ALA A 231     -11.312 -13.354  -6.866  1.00 78.17           H
ATOM   3466  HN  ALA A 231     -10.207 -10.021  -6.665  1.00 78.17           H
ATOM   3467  N   CYS A 232     -12.406 -10.801  -8.980  1.00 77.16           N
ATOM   3468  CA  CYS A 232     -13.421 -10.699 -10.014  1.00 77.16           C
ATOM   3469  C   CYS A 232     -12.739 -10.277 -11.317  1.00 77.16           C
ATOM   3470  O   CYS A 232     -12.973 -10.876 -12.366  1.00 77.16           O
ATOM   3471  HA  CYS A 232     -13.867 -11.689 -10.114  1.00 77.16           H
ATOM   3472  CB  CYS A 232     -14.539  -9.733  -9.617  1.00 77.16           C
ATOM   3473 1HB  CYS A 232     -14.113  -8.786  -9.286  1.00 77.16           H
ATOM   3474 2HB  CYS A 232     -15.168  -9.516 -10.480  1.00 77.16           H
ATOM   3475  SG  CYS A 232     -15.550 -10.464  -8.277  1.00 77.16           S
ATOM   3476  HG  CYS A 232     -14.737 -10.115  -7.284  1.00 77.16           H
ATOM   3477  HN  CYS A 232     -12.514 -10.162  -8.218  1.00 77.16           H
ATOM   3478  N   CYS A 233     -11.910  -9.250 -11.208  1.00 70.90           N
ATOM   3479  CA  CYS A 233     -11.298  -8.653 -12.383  1.00 70.90           C
ATOM   3480  C   CYS A 233     -10.521  -9.742 -13.125  1.00 70.90           C
ATOM   3481  O   CYS A 233     -10.700  -9.928 -14.328  1.00 70.90           O
ATOM   3482  HA  CYS A 233     -12.112  -8.271 -12.999  1.00 70.90           H
ATOM   3483  CB  CYS A 233     -10.407  -7.465 -12.016  1.00 70.90           C
ATOM   3484 1HB  CYS A 233      -9.817  -7.703 -11.131  1.00 70.90           H
ATOM   3485 2HB  CYS A 233      -9.704  -7.264 -12.824  1.00 70.90           H
ATOM   3486  SG  CYS A 233     -11.436  -5.985 -11.701  1.00 70.90           S
ATOM   3487  HG  CYS A 233     -11.882  -6.376 -10.510  1.00 70.90           H
ATOM   3488  HN  CYS A 233     -11.655  -8.827 -10.338  1.00 70.90           H
ATOM   3489  N   TYR A 234      -9.673 -10.433 -12.377  1.00 72.97           N
ATOM   3490  CA  TYR A 234      -8.784 -11.418 -12.969  1.00 72.97           C
ATOM   3491  C   TYR A 234      -9.567 -12.630 -13.476  1.00 72.97           C
ATOM   3492  O   TYR A 234      -9.187 -13.249 -14.469  1.00 72.97           O
ATOM   3493  HA  TYR A 234      -8.273 -10.947 -13.809  1.00 72.97           H
ATOM   3494  CB  TYR A 234      -7.844 -11.865 -11.848  1.00 72.97           C
ATOM   3495 1HB  TYR A 234      -8.401 -11.898 -10.912  1.00 72.97           H
ATOM   3496 2HB  TYR A 234      -7.507 -12.882 -12.053  1.00 72.97           H
ATOM   3497  CG  TYR A 234      -6.620 -10.966 -11.665  1.00 72.97           C
ATOM   3498  CD1 TYR A 234      -5.626 -10.951 -12.622  1.00 72.97           C
ATOM   3499  HD1 TYR A 234      -5.712 -11.580 -13.508  1.00 72.97           H
ATOM   3500  CD2 TYR A 234      -6.511 -10.168 -10.544  1.00 72.97           C
ATOM   3501  HD2 TYR A 234      -7.296 -10.180  -9.788  1.00 72.97           H
ATOM   3502  CE1 TYR A 234      -4.474 -10.104 -12.450  1.00 72.97           C
ATOM   3503  HE1 TYR A 234      -3.681 -10.083 -13.198  1.00 72.97           H
ATOM   3504  CE2 TYR A 234      -5.359  -9.322 -10.372  1.00 72.97           C
ATOM   3505  HE2 TYR A 234      -5.260  -8.687  -9.492  1.00 72.97           H
ATOM   3506  CZ  TYR A 234      -4.397  -9.331 -11.334  1.00 72.97           C
ATOM   3507  OH  TYR A 234      -3.309  -8.531 -11.172  1.00 72.97           O
ATOM   3508  HH  TYR A 234      -3.388  -8.015 -10.319  1.00 72.97           H
ATOM   3509  HN  TYR A 234      -9.589 -10.330 -11.386  1.00 72.97           H
ATOM   3510  N   THR A 235     -10.647 -12.934 -12.771  1.00 81.10           N
ATOM   3511  CA  THR A 235     -11.537 -14.004 -13.188  1.00 81.10           C
ATOM   3512  C   THR A 235     -12.072 -13.735 -14.596  1.00 81.10           C
ATOM   3513  O   THR A 235     -12.070 -14.625 -15.445  1.00 81.10           O
ATOM   3514  HA  THR A 235     -10.962 -14.929 -13.235  1.00 81.10           H
ATOM   3515  CB  THR A 235     -12.639 -14.140 -12.135  1.00 81.10           C
ATOM   3516  HB  THR A 235     -13.238 -13.231 -12.079  1.00 81.10           H
ATOM   3517  OG1 THR A 235     -11.939 -14.491 -10.944  1.00 81.10           O
ATOM   3518  HG1 THR A 235     -11.955 -13.726 -10.300  1.00 81.10           H
ATOM   3519  CG2 THR A 235     -13.554 -15.339 -12.397  1.00 81.10           C
ATOM   3520 1HG2 THR A 235     -12.964 -16.255 -12.386  1.00 81.10           H
ATOM   3521 2HG2 THR A 235     -14.031 -15.225 -13.370  1.00 81.10           H
ATOM   3522 3HG2 THR A 235     -14.317 -15.389 -11.621  1.00 81.10           H
ATOM   3523  HN  THR A 235     -10.917 -12.463 -11.931  1.00 81.10           H
ATOM   3524  N   ILE A 236     -12.517 -12.504 -14.800  1.00 75.65           N
ATOM   3525  CA  ILE A 236     -13.069 -12.112 -16.086  1.00 75.65           C
ATOM   3526  C   ILE A 236     -11.963 -12.143 -17.142  1.00 75.65           C
ATOM   3527  O   ILE A 236     -12.161 -12.664 -18.238  1.00 75.65           O
ATOM   3528  HA  ILE A 236     -13.825 -12.849 -16.356  1.00 75.65           H
ATOM   3529  CB  ILE A 236     -13.776 -10.759 -15.975  1.00 75.65           C
ATOM   3530  HB  ILE A 236     -13.090 -10.053 -15.508  1.00 75.65           H
ATOM   3531  CG1 ILE A 236     -15.008 -10.857 -15.073  1.00 75.65           C
ATOM   3532 1HG1 ILE A 236     -15.801 -11.394 -15.593  1.00 75.65           H
ATOM   3533 2HG1 ILE A 236     -14.765 -11.432 -14.180  1.00 75.65           H
ATOM   3534  CG2 ILE A 236     -14.120 -10.206 -17.359  1.00 75.65           C
ATOM   3535 1HG2 ILE A 236     -13.205 -10.076 -17.937  1.00 75.65           H
ATOM   3536 2HG2 ILE A 236     -14.780 -10.904 -17.875  1.00 75.65           H
ATOM   3537 3HG2 ILE A 236     -14.622  -9.244 -17.251  1.00 75.65           H
ATOM   3538  CD1 ILE A 236     -15.505  -9.467 -14.672  1.00 75.65           C
ATOM   3539 1HD1 ILE A 236     -14.717  -8.941 -14.131  1.00 75.65           H
ATOM   3540 2HD1 ILE A 236     -15.770  -8.903 -15.566  1.00 75.65           H
ATOM   3541 3HD1 ILE A 236     -16.381  -9.565 -14.031  1.00 75.65           H
ATOM   3542  HN  ILE A 236     -12.504 -11.783 -14.108  1.00 75.65           H
ATOM   3543  N   ILE A 237     -10.822 -11.578 -16.775  1.00 73.17           N
ATOM   3544  CA  ILE A 237      -9.708 -11.470 -17.702  1.00 73.17           C
ATOM   3545  C   ILE A 237      -9.323 -12.866 -18.195  1.00 73.17           C
ATOM   3546  O   ILE A 237      -9.170 -13.084 -19.396  1.00 73.17           O
ATOM   3547  HA  ILE A 237     -10.048 -10.884 -18.555  1.00 73.17           H
ATOM   3548  CB  ILE A 237      -8.549 -10.703 -17.060  1.00 73.17           C
ATOM   3549  HB  ILE A 237      -8.412 -11.078 -16.046  1.00 73.17           H
ATOM   3550  CG1 ILE A 237      -8.873  -9.212 -16.951  1.00 73.17           C
ATOM   3551 1HG1 ILE A 237      -8.863  -8.761 -17.943  1.00 73.17           H
ATOM   3552 2HG1 ILE A 237      -9.879  -9.082 -16.552  1.00 73.17           H
ATOM   3553  CG2 ILE A 237      -7.242 -10.953 -17.815  1.00 73.17           C
ATOM   3554 1HG2 ILE A 237      -7.009 -12.018 -17.796  1.00 73.17           H
ATOM   3555 2HG2 ILE A 237      -7.350 -10.623 -18.848  1.00 73.17           H
ATOM   3556 3HG2 ILE A 237      -6.435 -10.396 -17.338  1.00 73.17           H
ATOM   3557  CD1 ILE A 237      -7.864  -8.497 -16.049  1.00 73.17           C
ATOM   3558 1HD1 ILE A 237      -7.895  -8.935 -15.051  1.00 73.17           H
ATOM   3559 2HD1 ILE A 237      -6.863  -8.608 -16.464  1.00 73.17           H
ATOM   3560 3HD1 ILE A 237      -8.117  -7.439 -15.989  1.00 73.17           H
ATOM   3561  HN  ILE A 237     -10.653 -11.199 -15.865  1.00 73.17           H
ATOM   3562  N   ILE A 238      -9.178 -13.776 -17.242  1.00 75.08           N
ATOM   3563  CA  ILE A 238      -8.784 -15.138 -17.562  1.00 75.08           C
ATOM   3564  C   ILE A 238      -9.812 -15.751 -18.514  1.00 75.08           C
ATOM   3565  O   ILE A 238      -9.447 -16.392 -19.499  1.00 75.08           O
ATOM   3566  HA  ILE A 238      -7.824 -15.088 -18.076  1.00 75.08           H
ATOM   3567  CB  ILE A 238      -8.570 -15.948 -16.282  1.00 75.08           C
ATOM   3568  HB  ILE A 238      -9.398 -15.741 -15.604  1.00 75.08           H
ATOM   3569  CG1 ILE A 238      -7.285 -15.520 -15.570  1.00 75.08           C
ATOM   3570 1HG1 ILE A 238      -6.420 -15.891 -16.120  1.00 75.08           H
ATOM   3571 2HG1 ILE A 238      -7.215 -14.433 -15.561  1.00 75.08           H
ATOM   3572  CG2 ILE A 238      -8.591 -17.450 -16.574  1.00 75.08           C
ATOM   3573 1HG2 ILE A 238      -9.554 -17.723 -17.004  1.00 75.08           H
ATOM   3574 2HG2 ILE A 238      -7.796 -17.694 -17.279  1.00 75.08           H
ATOM   3575 3HG2 ILE A 238      -8.437 -18.002 -15.647  1.00 75.08           H
ATOM   3576  CD1 ILE A 238      -7.251 -16.051 -14.136  1.00 75.08           C
ATOM   3577 1HD1 ILE A 238      -8.104 -15.659 -13.582  1.00 75.08           H
ATOM   3578 2HD1 ILE A 238      -7.296 -17.140 -14.150  1.00 75.08           H
ATOM   3579 3HD1 ILE A 238      -6.327 -15.732 -13.652  1.00 75.08           H
ATOM   3580  HN  ILE A 238      -9.324 -13.596 -16.270  1.00 75.08           H
ATOM   3581  N   HIS A 239     -11.078 -15.534 -18.187  1.00 79.31           N
ATOM   3582  CA  HIS A 239     -12.161 -16.104 -18.969  1.00 79.31           C
ATOM   3583  C   HIS A 239     -12.078 -15.595 -20.410  1.00 79.31           C
ATOM   3584  O   HIS A 239     -12.196 -16.373 -21.355  1.00 79.31           O
ATOM   3585  HA  HIS A 239     -12.015 -17.184 -18.966  1.00 79.31           H
ATOM   3586  CB  HIS A 239     -13.514 -15.815 -18.316  1.00 79.31           C
ATOM   3587 1HB  HIS A 239     -13.492 -16.172 -17.286  1.00 79.31           H
ATOM   3588 2HB  HIS A 239     -13.663 -14.736 -18.276  1.00 79.31           H
ATOM   3589  CG  HIS A 239     -14.687 -16.445 -19.027  1.00 79.31           C
ATOM   3590  ND1 HIS A 239     -15.455 -15.764 -19.955  1.00 79.31           N
ATOM   3591  HD1 HIS A 239     -15.320 -14.817 -20.244  1.00 79.31           H
ATOM   3592  CD2 HIS A 239     -15.215 -17.700 -18.937  1.00 79.31           C
ATOM   3593  HD2 HIS A 239     -14.849 -18.500 -18.294  1.00 79.31           H
ATOM   3594  CE1 HIS A 239     -16.400 -16.582 -20.397  1.00 79.31           C
ATOM   3595  HE1 HIS A 239     -17.163 -16.339 -21.136  1.00 79.31           H
ATOM   3596  NE2 HIS A 239     -16.249 -17.781 -19.764  1.00 79.31           N
ATOM   3597  HN  HIS A 239     -11.366 -14.981 -17.405  1.00 79.31           H
ATOM   3598  N   THR A 240     -11.875 -14.292 -20.532  1.00 73.40           N
ATOM   3599  CA  THR A 240     -11.812 -13.663 -21.841  1.00 73.40           C
ATOM   3600  C   THR A 240     -10.590 -14.163 -22.614  1.00 73.40           C
ATOM   3601  O   THR A 240     -10.662 -14.380 -23.822  1.00 73.40           O
ATOM   3602  HA  THR A 240     -12.693 -13.962 -22.408  1.00 73.40           H
ATOM   3603  CB  THR A 240     -11.825 -12.147 -21.638  1.00 73.40           C
ATOM   3604  HB  THR A 240     -10.890 -11.806 -21.192  1.00 73.40           H
ATOM   3605  OG1 THR A 240     -12.998 -11.910 -20.865  1.00 73.40           O
ATOM   3606  HG1 THR A 240     -12.779 -11.949 -19.890  1.00 73.40           H
ATOM   3607  CG2 THR A 240     -12.076 -11.384 -22.941  1.00 73.40           C
ATOM   3608 1HG2 THR A 240     -13.042 -11.676 -23.352  1.00 73.40           H
ATOM   3609 2HG2 THR A 240     -11.289 -11.621 -23.657  1.00 73.40           H
ATOM   3610 3HG2 THR A 240     -12.075 -10.313 -22.741  1.00 73.40           H
ATOM   3611  HN  THR A 240     -11.755 -13.669 -19.758  1.00 73.40           H
ATOM   3612  N   LEU A 241      -9.496 -14.331 -21.885  1.00 72.90           N
ATOM   3613  CA  LEU A 241      -8.249 -14.759 -22.495  1.00 72.90           C
ATOM   3614  C   LEU A 241      -8.409 -16.186 -23.023  1.00 72.90           C
ATOM   3615  O   LEU A 241      -7.867 -16.527 -24.074  1.00 72.90           O
ATOM   3616  HA  LEU A 241      -8.054 -14.098 -23.339  1.00 72.90           H
ATOM   3617  CB  LEU A 241      -7.088 -14.594 -21.513  1.00 72.90           C
ATOM   3618 1HB  LEU A 241      -7.412 -14.946 -20.534  1.00 72.90           H
ATOM   3619 2HB  LEU A 241      -6.273 -15.244 -21.831  1.00 72.90           H
ATOM   3620  CG  LEU A 241      -6.539 -13.174 -21.356  1.00 72.90           C
ATOM   3621  HG  LEU A 241      -7.365 -12.517 -21.084  1.00 72.90           H
ATOM   3622  CD1 LEU A 241      -5.513 -13.104 -20.224  1.00 72.90           C
ATOM   3623 1HD1 LEU A 241      -5.985 -13.402 -19.287  1.00 72.90           H
ATOM   3624 2HD1 LEU A 241      -4.684 -13.777 -20.442  1.00 72.90           H
ATOM   3625 3HD1 LEU A 241      -5.139 -12.084 -20.134  1.00 72.90           H
ATOM   3626  CD2 LEU A 241      -5.969 -12.658 -22.679  1.00 72.90           C
ATOM   3627 1HD2 LEU A 241      -5.159 -13.311 -23.005  1.00 72.90           H
ATOM   3628 2HD2 LEU A 241      -6.754 -12.647 -23.434  1.00 72.90           H
ATOM   3629 3HD2 LEU A 241      -5.585 -11.647 -22.539  1.00 72.90           H
ATOM   3630  HN  LEU A 241      -9.453 -14.179 -20.898  1.00 72.90           H
ATOM   3631  N   ILE A 242      -9.154 -16.982 -22.271  1.00 75.13           N
ATOM   3632  CA  ILE A 242      -9.401 -18.361 -22.655  1.00 75.13           C
ATOM   3633  C   ILE A 242     -10.222 -18.388 -23.946  1.00 75.13           C
ATOM   3634  O   ILE A 242      -9.977 -19.213 -24.824  1.00 75.13           O
ATOM   3635  HA  ILE A 242      -8.433 -18.823 -22.852  1.00 75.13           H
ATOM   3636  CB  ILE A 242     -10.044 -19.133 -21.501  1.00 75.13           C
ATOM   3637  HB  ILE A 242     -10.839 -18.517 -21.080  1.00 75.13           H
ATOM   3638  CG1 ILE A 242      -9.032 -19.392 -20.383  1.00 75.13           C
ATOM   3639 1HG1 ILE A 242      -8.311 -20.142 -20.708  1.00 75.13           H
ATOM   3640 2HG1 ILE A 242      -8.473 -18.480 -20.176  1.00 75.13           H
ATOM   3641  CG2 ILE A 242     -10.691 -20.426 -22.000  1.00 75.13           C
ATOM   3642 1HG2 ILE A 242     -11.462 -20.188 -22.733  1.00 75.13           H
ATOM   3643 2HG2 ILE A 242      -9.932 -21.057 -22.462  1.00 75.13           H
ATOM   3644 3HG2 ILE A 242     -11.141 -20.955 -21.159  1.00 75.13           H
ATOM   3645  CD1 ILE A 242      -9.733 -19.868 -19.109  1.00 75.13           C
ATOM   3646 1HD1 ILE A 242     -10.436 -19.105 -18.774  1.00 75.13           H
ATOM   3647 2HD1 ILE A 242     -10.271 -20.793 -19.315  1.00 75.13           H
ATOM   3648 3HD1 ILE A 242      -8.991 -20.045 -18.331  1.00 75.13           H
ATOM   3649  HN  ILE A 242      -9.586 -16.699 -21.414  1.00 75.13           H
ATOM   3650  N   GLN A 243     -11.178 -17.474 -24.020  1.00 72.46           N
ATOM   3651  CA  GLN A 243     -12.053 -17.398 -25.178  1.00 72.46           C
ATOM   3652  C   GLN A 243     -11.285 -16.863 -26.388  1.00 72.46           C
ATOM   3653  O   GLN A 243     -11.644 -17.147 -27.530  1.00 72.46           O
ATOM   3654  HA  GLN A 243     -12.374 -18.422 -25.366  1.00 72.46           H
ATOM   3655  CB  GLN A 243     -13.281 -16.534 -24.882  1.00 72.46           C
ATOM   3656 1HB  GLN A 243     -12.965 -15.578 -24.465  1.00 72.46           H
ATOM   3657 2HB  GLN A 243     -13.810 -16.318 -25.809  1.00 72.46           H
ATOM   3658  CG  GLN A 243     -14.223 -17.238 -23.902  1.00 72.46           C
ATOM   3659 1HG  GLN A 243     -14.470 -18.230 -24.279  1.00 72.46           H
ATOM   3660 2HG  GLN A 243     -13.720 -17.376 -22.945  1.00 72.46           H
ATOM   3661  CD  GLN A 243     -15.505 -16.429 -23.699  1.00 72.46           C
ATOM   3662  OE1 GLN A 243     -15.581 -15.250 -24.003  1.00 72.46           O
ATOM   3663  NE2 GLN A 243     -16.506 -17.127 -23.169  1.00 72.46           N
ATOM   3664 1HE2 GLN A 243     -16.378 -18.092 -22.942  1.00 72.46           H
ATOM   3665 2HE2 GLN A 243     -17.387 -16.686 -22.997  1.00 72.46           H
ATOM   3666  HN  GLN A 243     -11.360 -16.795 -23.308  1.00 72.46           H
ATOM   3667  N   ALA A 244     -10.243 -16.099 -26.098  1.00 65.93           N
ATOM   3668  CA  ALA A 244      -9.417 -15.529 -27.148  1.00 65.93           C
ATOM   3669  C   ALA A 244      -8.759 -16.658 -27.943  1.00 65.93           C
ATOM   3670  O   ALA A 244      -8.027 -17.472 -27.382  1.00 65.93           O
ATOM   3671  HA  ALA A 244     -10.069 -14.961 -27.812  1.00 65.93           H
ATOM   3672  CB  ALA A 244      -8.391 -14.576 -26.531  1.00 65.93           C
ATOM   3673 1HB  ALA A 244      -8.910 -13.776 -26.003  1.00 65.93           H
ATOM   3674 2HB  ALA A 244      -7.761 -15.125 -25.831  1.00 65.93           H
ATOM   3675 3HB  ALA A 244      -7.771 -14.149 -27.319  1.00 65.93           H
ATOM   3676  HN  ALA A 244      -9.961 -15.868 -25.166  1.00 65.93           H
ATOM   3677  N   LYS A 245      -9.043 -16.672 -29.237  1.00 58.66           N
ATOM   3678  CA  LYS A 245      -8.493 -17.692 -30.114  1.00 58.66           C
ATOM   3679  C   LYS A 245      -7.011 -17.404 -30.357  1.00 58.66           C
ATOM   3680  O   LYS A 245      -6.318 -18.193 -30.998  1.00 58.66           O
ATOM   3681  HA  LYS A 245      -8.579 -18.648 -29.597  1.00 58.66           H
ATOM   3682  CB  LYS A 245      -9.318 -17.796 -31.398  1.00 58.66           C
ATOM   3683 1HB  LYS A 245      -9.515 -16.799 -31.791  1.00 58.66           H
ATOM   3684 2HB  LYS A 245      -8.749 -18.331 -32.158  1.00 58.66           H
ATOM   3685  CG  LYS A 245     -10.642 -18.519 -31.142  1.00 58.66           C
ATOM   3686 1HG  LYS A 245     -10.456 -19.447 -30.601  1.00 58.66           H
ATOM   3687 2HG  LYS A 245     -11.280 -17.903 -30.508  1.00 58.66           H
ATOM   3688  CD  LYS A 245     -11.363 -18.825 -32.456  1.00 58.66           C
ATOM   3689 1HD  LYS A 245     -11.657 -17.894 -32.939  1.00 58.66           H
ATOM   3690 2HD  LYS A 245     -10.683 -19.337 -33.138  1.00 58.66           H
ATOM   3691  CE  LYS A 245     -12.600 -19.694 -32.214  1.00 58.66           C
ATOM   3692 1HE  LYS A 245     -12.320 -20.587 -31.655  1.00 58.66           H
ATOM   3693 2HE  LYS A 245     -13.320 -19.148 -31.605  1.00 58.66           H
ATOM   3694  NZ  LYS A 245     -13.221 -20.080 -33.501  1.00 58.66           N
ATOM   3695 1HZ  LYS A 245     -14.036 -20.656 -33.322  1.00 58.66           H
ATOM   3696 2HZ  LYS A 245     -13.501 -19.246 -34.005  1.00 58.66           H
ATOM   3697 3HZ  LYS A 245     -12.553 -20.602 -34.056  1.00 58.66           H
ATOM   3698  HN  LYS A 245      -9.637 -16.004 -29.686  1.00 58.66           H
ATOM   3699  N   LYS A 246      -6.567 -16.271 -29.832  1.00 57.62           N
ATOM   3700  CA  LYS A 246      -5.239 -15.771 -30.144  1.00 57.62           C
ATOM   3701  C   LYS A 246      -4.200 -16.568 -29.353  1.00 57.62           C
ATOM   3702  O   LYS A 246      -4.365 -16.794 -28.155  1.00 57.62           O
ATOM   3703  HA  LYS A 246      -5.068 -15.940 -31.207  1.00 57.62           H
ATOM   3704  CB  LYS A 246      -5.166 -14.261 -29.909  1.00 57.62           C
ATOM   3705 1HB  LYS A 246      -5.722 -14.002 -29.007  1.00 57.62           H
ATOM   3706 2HB  LYS A 246      -4.130 -13.966 -29.739  1.00 57.62           H
ATOM   3707  CG  LYS A 246      -5.733 -13.492 -31.103  1.00 57.62           C
ATOM   3708 1HG  LYS A 246      -5.264 -13.844 -32.022  1.00 57.62           H
ATOM   3709 2HG  LYS A 246      -6.801 -13.689 -31.194  1.00 57.62           H
ATOM   3710  CD  LYS A 246      -5.498 -11.988 -30.948  1.00 57.62           C
ATOM   3711 1HD  LYS A 246      -6.093 -11.607 -30.118  1.00 57.62           H
ATOM   3712 2HD  LYS A 246      -4.452 -11.803 -30.702  1.00 57.62           H
ATOM   3713  CE  LYS A 246      -5.866 -11.240 -32.231  1.00 57.62           C
ATOM   3714 1HE  LYS A 246      -5.268 -11.616 -33.062  1.00 57.62           H
ATOM   3715 2HE  LYS A 246      -6.910 -11.426 -32.481  1.00 57.62           H
ATOM   3716  NZ  LYS A 246      -5.640  -9.787 -32.068  1.00 57.62           N
ATOM   3717 1HZ  LYS A 246      -5.904  -9.305 -32.920  1.00 57.62           H
ATOM   3718 2HZ  LYS A 246      -6.201  -9.442 -31.297  1.00 57.62           H
ATOM   3719 3HZ  LYS A 246      -4.659  -9.617 -31.874  1.00 57.62           H
ATOM   3720  HN  LYS A 246      -7.097 -15.700 -29.205  1.00 57.62           H
ATOM   3721  N   SER A 247      -3.151 -16.973 -30.055  1.00 57.29           N
ATOM   3722  CA  SER A 247      -2.132 -17.819 -29.458  1.00 57.29           C
ATOM   3723  C   SER A 247      -1.483 -17.100 -28.273  1.00 57.29           C
ATOM   3724  O   SER A 247      -1.142 -17.728 -27.273  1.00 57.29           O
ATOM   3725  HA  SER A 247      -2.659 -18.712 -29.121  1.00 57.29           H
ATOM   3726  CB  SER A 247      -1.070 -18.212 -30.487  1.00 57.29           C
ATOM   3727 1HB  SER A 247      -0.456 -19.018 -30.084  1.00 57.29           H
ATOM   3728 2HB  SER A 247      -1.558 -18.599 -31.381  1.00 57.29           H
ATOM   3729  OG  SER A 247      -0.236 -17.112 -30.840  1.00 57.29           O
ATOM   3730  HG  SER A 247       0.442 -17.400 -31.516  1.00 57.29           H
ATOM   3731  HN  SER A 247      -2.993 -16.732 -31.013  1.00 57.29           H
ATOM   3732  N   SER A 248      -1.333 -15.792 -28.426  1.00 61.49           N
ATOM   3733  CA  SER A 248      -0.621 -15.000 -27.438  1.00 61.49           C
ATOM   3734  C   SER A 248      -1.382 -15.013 -26.110  1.00 61.49           C
ATOM   3735  O   SER A 248      -0.916 -14.455 -25.118  1.00 61.49           O
ATOM   3736  HA  SER A 248       0.350 -15.482 -27.327  1.00 61.49           H
ATOM   3737  CB  SER A 248      -0.423 -13.563 -27.922  1.00 61.49           C
ATOM   3738 1HB  SER A 248       0.186 -13.017 -27.201  1.00 61.49           H
ATOM   3739 2HB  SER A 248       0.128 -13.570 -28.863  1.00 61.49           H
ATOM   3740  OG  SER A 248      -1.663 -12.885 -28.104  1.00 61.49           O
ATOM   3741  HG  SER A 248      -1.499 -11.948 -28.411  1.00 61.49           H
ATOM   3742  HN  SER A 248      -1.686 -15.276 -29.206  1.00 61.49           H
ATOM   3743  N   LYS A 249      -2.540 -15.656 -26.135  1.00 64.49           N
ATOM   3744  CA  LYS A 249      -3.372 -15.746 -24.947  1.00 64.49           C
ATOM   3745  C   LYS A 249      -2.559 -16.363 -23.807  1.00 64.49           C
ATOM   3746  O   LYS A 249      -2.654 -15.922 -22.663  1.00 64.49           O
ATOM   3747  HA  LYS A 249      -3.648 -14.730 -24.664  1.00 64.49           H
ATOM   3748  CB  LYS A 249      -4.668 -16.498 -25.256  1.00 64.49           C
ATOM   3749 1HB  LYS A 249      -5.356 -16.405 -24.416  1.00 64.49           H
ATOM   3750 2HB  LYS A 249      -5.157 -16.047 -26.119  1.00 64.49           H
ATOM   3751  CG  LYS A 249      -4.391 -17.977 -25.534  1.00 64.49           C
ATOM   3752 1HG  LYS A 249      -3.562 -18.069 -26.236  1.00 64.49           H
ATOM   3753 2HG  LYS A 249      -4.085 -18.472 -24.613  1.00 64.49           H
ATOM   3754  CD  LYS A 249      -5.630 -18.669 -26.105  1.00 64.49           C
ATOM   3755 1HD  LYS A 249      -6.496 -18.441 -25.484  1.00 64.49           H
ATOM   3756 2HD  LYS A 249      -5.842 -18.280 -27.101  1.00 64.49           H
ATOM   3757  CE  LYS A 249      -5.429 -20.184 -26.175  1.00 64.49           C
ATOM   3758 1HE  LYS A 249      -4.649 -20.420 -26.899  1.00 64.49           H
ATOM   3759 2HE  LYS A 249      -5.090 -20.556 -25.208  1.00 64.49           H
ATOM   3760  NZ  LYS A 249      -6.690 -20.857 -26.558  1.00 64.49           N
ATOM   3761 1HZ  LYS A 249      -6.530 -21.855 -26.636  1.00 64.49           H
ATOM   3762 2HZ  LYS A 249      -7.395 -20.682 -25.850  1.00 64.49           H
ATOM   3763 3HZ  LYS A 249      -7.009 -20.495 -27.449  1.00 64.49           H
ATOM   3764  HN  LYS A 249      -2.911 -16.109 -26.946  1.00 64.49           H
ATOM   3765  N   HIS A 250      -1.778 -17.374 -24.159  1.00 71.39           N
ATOM   3766  CA  HIS A 250      -1.075 -18.160 -23.160  1.00 71.39           C
ATOM   3767  C   HIS A 250      -0.050 -17.279 -22.442  1.00 71.39           C
ATOM   3768  O   HIS A 250       0.109 -17.370 -21.226  1.00 71.39           O
ATOM   3769  HA  HIS A 250      -1.823 -18.492 -22.440  1.00 71.39           H
ATOM   3770  CB  HIS A 250      -0.449 -19.405 -23.790  1.00 71.39           C
ATOM   3771 1HB  HIS A 250       0.105 -19.110 -24.681  1.00 71.39           H
ATOM   3772 2HB  HIS A 250       0.274 -19.829 -23.092  1.00 71.39           H
ATOM   3773  CG  HIS A 250      -1.449 -20.472 -24.167  1.00 71.39           C
ATOM   3774  ND1 HIS A 250      -1.962 -21.375 -23.252  1.00 71.39           N
ATOM   3775  HD1 HIS A 250      -1.734 -21.416 -22.279  1.00 71.39           H
ATOM   3776  CD2 HIS A 250      -2.025 -20.770 -25.367  1.00 71.39           C
ATOM   3777  HD2 HIS A 250      -1.843 -20.251 -26.308  1.00 71.39           H
ATOM   3778  CE1 HIS A 250      -2.808 -22.176 -23.884  1.00 71.39           C
ATOM   3779  HE1 HIS A 250      -3.374 -22.992 -23.436  1.00 71.39           H
ATOM   3780  NE2 HIS A 250      -2.845 -21.800 -25.195  1.00 71.39           N
ATOM   3781  HN  HIS A 250      -1.623 -17.657 -25.106  1.00 71.39           H
ATOM   3782  N   LYS A 251       0.619 -16.447 -23.226  1.00 71.06           N
ATOM   3783  CA  LYS A 251       1.639 -15.565 -22.684  1.00 71.06           C
ATOM   3784  C   LYS A 251       0.983 -14.545 -21.752  1.00 71.06           C
ATOM   3785  O   LYS A 251       1.475 -14.296 -20.653  1.00 71.06           O
ATOM   3786  HA  LYS A 251       2.323 -16.179 -22.097  1.00 71.06           H
ATOM   3787  CB  LYS A 251       2.455 -14.932 -23.813  1.00 71.06           C
ATOM   3788 1HB  LYS A 251       2.766 -15.701 -24.519  1.00 71.06           H
ATOM   3789 2HB  LYS A 251       1.833 -14.227 -24.364  1.00 71.06           H
ATOM   3790  CG  LYS A 251       3.687 -14.211 -23.262  1.00 71.06           C
ATOM   3791 1HG  LYS A 251       3.374 -13.421 -22.578  1.00 71.06           H
ATOM   3792 2HG  LYS A 251       4.294 -14.909 -22.686  1.00 71.06           H
ATOM   3793  CD  LYS A 251       4.524 -13.611 -24.393  1.00 71.06           C
ATOM   3794 1HD  LYS A 251       4.768 -14.387 -25.119  1.00 71.06           H
ATOM   3795 2HD  LYS A 251       3.942 -12.855 -24.919  1.00 71.06           H
ATOM   3796  CE  LYS A 251       5.811 -12.987 -23.852  1.00 71.06           C
ATOM   3797 1HE  LYS A 251       5.568 -12.184 -23.156  1.00 71.06           H
ATOM   3798 2HE  LYS A 251       6.377 -13.733 -23.293  1.00 71.06           H
ATOM   3799  NZ  LYS A 251       6.637 -12.458 -24.960  1.00 71.06           N
ATOM   3800 1HZ  LYS A 251       7.547 -12.188 -24.605  1.00 71.06           H
ATOM   3801 2HZ  LYS A 251       6.750 -13.174 -25.669  1.00 71.06           H
ATOM   3802 3HZ  LYS A 251       6.179 -11.649 -25.367  1.00 71.06           H
ATOM   3803  HN  LYS A 251       0.475 -16.369 -24.213  1.00 71.06           H
ATOM   3804  N   ALA A 252      -0.120 -13.983 -22.226  1.00 69.07           N
ATOM   3805  CA  ALA A 252      -0.828 -12.967 -21.465  1.00 69.07           C
ATOM   3806  C   ALA A 252      -1.344 -13.580 -20.162  1.00 69.07           C
ATOM   3807  O   ALA A 252      -1.330 -12.929 -19.118  1.00 69.07           O
ATOM   3808  HA  ALA A 252      -0.118 -12.175 -21.228  1.00 69.07           H
ATOM   3809  CB  ALA A 252      -1.953 -12.381 -22.320  1.00 69.07           C
ATOM   3810 1HB  ALA A 252      -1.531 -11.933 -23.219  1.00 69.07           H
ATOM   3811 2HB  ALA A 252      -2.647 -13.174 -22.600  1.00 69.07           H
ATOM   3812 3HB  ALA A 252      -2.484 -11.619 -21.749  1.00 69.07           H
ATOM   3813  HN  ALA A 252      -0.528 -14.210 -23.110  1.00 69.07           H
ATOM   3814  N   LEU A 253      -1.787 -14.824 -20.265  1.00 74.40           N
ATOM   3815  CA  LEU A 253      -2.334 -15.522 -19.113  1.00 74.40           C
ATOM   3816  C   LEU A 253      -1.242 -15.681 -18.053  1.00 74.40           C
ATOM   3817  O   LEU A 253      -1.445 -15.335 -16.891  1.00 74.40           O
ATOM   3818  HA  LEU A 253      -3.127 -14.899 -18.700  1.00 74.40           H
ATOM   3819  CB  LEU A 253      -2.972 -16.844 -19.542  1.00 74.40           C
ATOM   3820 1HB  LEU A 253      -3.572 -16.663 -20.434  1.00 74.40           H
ATOM   3821 2HB  LEU A 253      -2.177 -17.533 -19.826  1.00 74.40           H
ATOM   3822  CG  LEU A 253      -3.855 -17.532 -18.498  1.00 74.40           C
ATOM   3823  HG  LEU A 253      -3.383 -17.417 -17.522  1.00 74.40           H
ATOM   3824  CD1 LEU A 253      -5.229 -16.863 -18.417  1.00 74.40           C
ATOM   3825 1HD1 LEU A 253      -5.108 -15.817 -18.137  1.00 74.40           H
ATOM   3826 2HD1 LEU A 253      -5.722 -16.925 -19.387  1.00 74.40           H
ATOM   3827 3HD1 LEU A 253      -5.837 -17.371 -17.667  1.00 74.40           H
ATOM   3828  CD2 LEU A 253      -3.964 -19.033 -18.775  1.00 74.40           C
ATOM   3829 1HD2 LEU A 253      -4.401 -19.190 -19.761  1.00 74.40           H
ATOM   3830 2HD2 LEU A 253      -2.971 -19.481 -18.742  1.00 74.40           H
ATOM   3831 3HD2 LEU A 253      -4.597 -19.497 -18.018  1.00 74.40           H
ATOM   3832  HN  LEU A 253      -1.777 -15.353 -21.113  1.00 74.40           H
ATOM   3833  N   LYS A 254      -0.107 -16.205 -18.493  1.00 77.10           N
ATOM   3834  CA  LYS A 254       1.001 -16.456 -17.587  1.00 77.10           C
ATOM   3835  C   LYS A 254       1.365 -15.160 -16.861  1.00 77.10           C
ATOM   3836  O   LYS A 254       1.510 -15.148 -15.639  1.00 77.10           O
ATOM   3837  HA  LYS A 254       0.661 -17.182 -16.848  1.00 77.10           H
ATOM   3838  CB  LYS A 254       2.173 -17.091 -18.338  1.00 77.10           C
ATOM   3839 1HB  LYS A 254       1.843 -18.006 -18.830  1.00 77.10           H
ATOM   3840 2HB  LYS A 254       2.516 -16.415 -19.122  1.00 77.10           H
ATOM   3841  CG  LYS A 254       3.329 -17.405 -17.386  1.00 77.10           C
ATOM   3842 1HG  LYS A 254       3.697 -16.482 -16.939  1.00 77.10           H
ATOM   3843 2HG  LYS A 254       2.973 -18.034 -16.571  1.00 77.10           H
ATOM   3844  CD  LYS A 254       4.469 -18.111 -18.122  1.00 77.10           C
ATOM   3845 1HD  LYS A 254       4.098 -19.028 -18.581  1.00 77.10           H
ATOM   3846 2HD  LYS A 254       4.835 -17.476 -18.929  1.00 77.10           H
ATOM   3847  CE  LYS A 254       5.617 -18.442 -17.166  1.00 77.10           C
ATOM   3848 1HE  LYS A 254       6.044 -17.522 -16.768  1.00 77.10           H
ATOM   3849 2HE  LYS A 254       5.238 -19.011 -16.317  1.00 77.10           H
ATOM   3850  NZ  LYS A 254       6.665 -19.220 -17.864  1.00 77.10           N
ATOM   3851 1HZ  LYS A 254       7.421 -19.424 -17.219  1.00 77.10           H
ATOM   3852 2HZ  LYS A 254       6.270 -20.089 -18.206  1.00 77.10           H
ATOM   3853 3HZ  LYS A 254       7.022 -18.681 -18.645  1.00 77.10           H
ATOM   3854  HN  LYS A 254       0.061 -16.455 -19.446  1.00 77.10           H
ATOM   3855  N   VAL A 255       1.503 -14.100 -17.643  1.00 73.68           N
ATOM   3856  CA  VAL A 255       1.843 -12.800 -17.089  1.00 73.68           C
ATOM   3857  C   VAL A 255       0.838 -12.439 -15.994  1.00 73.68           C
ATOM   3858  O   VAL A 255       1.227 -12.027 -14.901  1.00 73.68           O
ATOM   3859  HA  VAL A 255       2.834 -12.882 -16.643  1.00 73.68           H
ATOM   3860  CB  VAL A 255       1.912 -11.757 -18.206  1.00 73.68           C
ATOM   3861  HB  VAL A 255       1.159 -12.014 -18.951  1.00 73.68           H
ATOM   3862  CG1 VAL A 255       1.587 -10.360 -17.672  1.00 73.68           C
ATOM   3863 1HG1 VAL A 255       0.581 -10.357 -17.252  1.00 73.68           H
ATOM   3864 2HG1 VAL A 255       2.305 -10.091 -16.898  1.00 73.68           H
ATOM   3865 3HG1 VAL A 255       1.642  -9.638 -18.487  1.00 73.68           H
ATOM   3866  CG2 VAL A 255       3.279 -11.777 -18.893  1.00 73.68           C
ATOM   3867 1HG2 VAL A 255       4.056 -11.557 -18.161  1.00 73.68           H
ATOM   3868 2HG2 VAL A 255       3.454 -12.763 -19.324  1.00 73.68           H
ATOM   3869 3HG2 VAL A 255       3.300 -11.026 -19.682  1.00 73.68           H
ATOM   3870  HN  VAL A 255       1.387 -14.118 -18.636  1.00 73.68           H
ATOM   3871  N   THR A 256      -0.434 -12.605 -16.324  1.00 74.31           N
ATOM   3872  CA  THR A 256      -1.500 -12.157 -15.445  1.00 74.31           C
ATOM   3873  C   THR A 256      -1.445 -12.908 -14.113  1.00 74.31           C
ATOM   3874  O   THR A 256      -1.576 -12.304 -13.049  1.00 74.31           O
ATOM   3875  HA  THR A 256      -1.342 -11.101 -15.223  1.00 74.31           H
ATOM   3876  CB  THR A 256      -2.828 -12.330 -16.185  1.00 74.31           C
ATOM   3877  HB  THR A 256      -2.995 -13.375 -16.445  1.00 74.31           H
ATOM   3878  OG1 THR A 256      -2.731 -11.430 -17.286  1.00 74.31           O
ATOM   3879  HG1 THR A 256      -2.657 -11.943 -18.141  1.00 74.31           H
ATOM   3880  CG2 THR A 256      -4.019 -11.807 -15.380  1.00 74.31           C
ATOM   3881 1HG2 THR A 256      -3.884 -10.744 -15.179  1.00 74.31           H
ATOM   3882 2HG2 THR A 256      -4.088 -12.350 -14.438  1.00 74.31           H
ATOM   3883 3HG2 THR A 256      -4.936 -11.954 -15.951  1.00 74.31           H
ATOM   3884  HN  THR A 256      -0.739 -13.036 -17.173  1.00 74.31           H
ATOM   3885  N   ILE A 257      -1.250 -14.215 -14.215  1.00 77.85           N
ATOM   3886  CA  ILE A 257      -1.237 -15.063 -13.036  1.00 77.85           C
ATOM   3887  C   ILE A 257      -0.068 -14.659 -12.134  1.00 77.85           C
ATOM   3888  O   ILE A 257      -0.209 -14.611 -10.913  1.00 77.85           O
ATOM   3889  HA  ILE A 257      -2.167 -14.887 -12.495  1.00 77.85           H
ATOM   3890  CB  ILE A 257      -1.220 -16.539 -13.438  1.00 77.85           C
ATOM   3891  HB  ILE A 257      -0.440 -16.681 -14.186  1.00 77.85           H
ATOM   3892  CG1 ILE A 257      -2.546 -16.946 -14.085  1.00 77.85           C
ATOM   3893 1HG1 ILE A 257      -3.331 -16.968 -13.329  1.00 77.85           H
ATOM   3894 2HG1 ILE A 257      -2.837 -16.202 -14.826  1.00 77.85           H
ATOM   3895  CG2 ILE A 257      -0.868 -17.429 -12.244  1.00 77.85           C
ATOM   3896 1HG2 ILE A 257       0.119 -17.159 -11.868  1.00 77.85           H
ATOM   3897 2HG2 ILE A 257      -1.608 -17.290 -11.456  1.00 77.85           H
ATOM   3898 3HG2 ILE A 257      -0.863 -18.473 -12.558  1.00 77.85           H
ATOM   3899  CD1 ILE A 257      -2.433 -18.319 -14.750  1.00 77.85           C
ATOM   3900 1HD1 ILE A 257      -1.663 -18.287 -15.521  1.00 77.85           H
ATOM   3901 2HD1 ILE A 257      -2.166 -19.065 -14.001  1.00 77.85           H
ATOM   3902 3HD1 ILE A 257      -3.389 -18.584 -15.202  1.00 77.85           H
ATOM   3903  HN  ILE A 257      -1.104 -14.692 -15.081  1.00 77.85           H
ATOM   3904  N   THR A 258       1.059 -14.377 -12.772  1.00 79.54           N
ATOM   3905  CA  THR A 258       2.267 -14.037 -12.040  1.00 79.54           C
ATOM   3906  C   THR A 258       2.035 -12.796 -11.175  1.00 79.54           C
ATOM   3907  O   THR A 258       2.375 -12.787  -9.993  1.00 79.54           O
ATOM   3908  HA  THR A 258       2.502 -14.858 -11.363  1.00 79.54           H
ATOM   3909  CB  THR A 258       3.401 -13.868 -13.053  1.00 79.54           C
ATOM   3910  HB  THR A 258       3.183 -13.059 -13.750  1.00 79.54           H
ATOM   3911  OG1 THR A 258       3.543 -15.161 -13.634  1.00 79.54           O
ATOM   3912  HG1 THR A 258       2.921 -15.257 -14.411  1.00 79.54           H
ATOM   3913  CG2 THR A 258       4.752 -13.611 -12.381  1.00 79.54           C
ATOM   3914 1HG2 THR A 258       5.002 -14.452 -11.735  1.00 79.54           H
ATOM   3915 2HG2 THR A 258       4.695 -12.699 -11.786  1.00 79.54           H
ATOM   3916 3HG2 THR A 258       5.522 -13.499 -13.145  1.00 79.54           H
ATOM   3917  HN  THR A 258       1.154 -14.379 -13.767  1.00 79.54           H
ATOM   3918  N   VAL A 259       1.458 -11.779 -11.798  1.00 74.51           N
ATOM   3919  CA  VAL A 259       1.242 -10.512 -11.121  1.00 74.51           C
ATOM   3920  C   VAL A 259       0.325 -10.731  -9.916  1.00 74.51           C
ATOM   3921  O   VAL A 259       0.592 -10.224  -8.828  1.00 74.51           O
ATOM   3922  HA  VAL A 259       2.210 -10.160 -10.765  1.00 74.51           H
ATOM   3923  CB  VAL A 259       0.696  -9.478 -12.108  1.00 74.51           C
ATOM   3924  HB  VAL A 259      -0.196  -9.897 -12.573  1.00 74.51           H
ATOM   3925  CG1 VAL A 259       0.289  -8.192 -11.385  1.00 74.51           C
ATOM   3926 1HG1 VAL A 259      -0.484  -8.417 -10.651  1.00 74.51           H
ATOM   3927 2HG1 VAL A 259       1.158  -7.769 -10.880  1.00 74.51           H
ATOM   3928 3HG1 VAL A 259      -0.095  -7.474 -12.109  1.00 74.51           H
ATOM   3929  CG2 VAL A 259       1.711  -9.187 -13.215  1.00 74.51           C
ATOM   3930 1HG2 VAL A 259       2.629  -8.798 -12.774  1.00 74.51           H
ATOM   3931 2HG2 VAL A 259       1.930 -10.106 -13.758  1.00 74.51           H
ATOM   3932 3HG2 VAL A 259       1.297  -8.449 -13.902  1.00 74.51           H
ATOM   3933  HN  VAL A 259       1.140 -11.811 -12.746  1.00 74.51           H
ATOM   3934  N   LEU A 260      -0.737 -11.488 -10.152  1.00 77.00           N
ATOM   3935  CA  LEU A 260      -1.717 -11.748  -9.110  1.00 77.00           C
ATOM   3936  C   LEU A 260      -1.032 -12.450  -7.936  1.00 77.00           C
ATOM   3937  O   LEU A 260      -1.262 -12.100  -6.779  1.00 77.00           O
ATOM   3938  HA  LEU A 260      -2.091 -10.784  -8.766  1.00 77.00           H
ATOM   3939  CB  LEU A 260      -2.910 -12.520  -9.677  1.00 77.00           C
ATOM   3940 1HB  LEU A 260      -3.388 -11.903 -10.439  1.00 77.00           H
ATOM   3941 2HB  LEU A 260      -2.535 -13.412 -10.179  1.00 77.00           H
ATOM   3942  CG  LEU A 260      -3.974 -12.947  -8.665  1.00 77.00           C
ATOM   3943  HG  LEU A 260      -3.498 -13.579  -7.915  1.00 77.00           H
ATOM   3944  CD1 LEU A 260      -4.554 -11.735  -7.934  1.00 77.00           C
ATOM   3945 1HD1 LEU A 260      -3.756 -11.215  -7.403  1.00 77.00           H
ATOM   3946 2HD1 LEU A 260      -5.011 -11.059  -8.657  1.00 77.00           H
ATOM   3947 3HD1 LEU A 260      -5.308 -12.067  -7.220  1.00 77.00           H
ATOM   3948  CD2 LEU A 260      -5.063 -13.787  -9.336  1.00 77.00           C
ATOM   3949 1HD2 LEU A 260      -5.542 -13.201 -10.121  1.00 77.00           H
ATOM   3950 2HD2 LEU A 260      -4.616 -14.680  -9.772  1.00 77.00           H
ATOM   3951 3HD2 LEU A 260      -5.807 -14.077  -8.594  1.00 77.00           H
ATOM   3952  HN  LEU A 260      -0.933 -11.918 -11.033  1.00 77.00           H
ATOM   3953  N   THR A 261      -0.204 -13.427  -8.274  1.00 83.68           N
ATOM   3954  CA  THR A 261       0.426 -14.258  -7.262  1.00 83.68           C
ATOM   3955  C   THR A 261       1.351 -13.416  -6.380  1.00 83.68           C
ATOM   3956  O   THR A 261       1.355 -13.564  -5.159  1.00 83.68           O
ATOM   3957  HA  THR A 261      -0.353 -14.661  -6.614  1.00 83.68           H
ATOM   3958  CB  THR A 261       1.144 -15.407  -7.972  1.00 83.68           C
ATOM   3959  HB  THR A 261       1.987 -15.037  -8.557  1.00 83.68           H
ATOM   3960  OG1 THR A 261       0.115 -16.052  -8.718  1.00 83.68           O
ATOM   3961  HG1 THR A 261       0.142 -15.750  -9.671  1.00 83.68           H
ATOM   3962  CG2 THR A 261       1.631 -16.484  -7.001  1.00 83.68           C
ATOM   3963 1HG2 THR A 261       0.779 -16.901  -6.464  1.00 83.68           H
ATOM   3964 2HG2 THR A 261       2.328 -16.042  -6.288  1.00 83.68           H
ATOM   3965 3HG2 THR A 261       2.133 -17.275  -7.557  1.00 83.68           H
ATOM   3966  HN  THR A 261       0.038 -13.655  -9.217  1.00 83.68           H
ATOM   3967  N   VAL A 262       2.112 -12.551  -7.034  1.00 81.81           N
ATOM   3968  CA  VAL A 262       3.084 -11.730  -6.332  1.00 81.81           C
ATOM   3969  C   VAL A 262       2.357 -10.826  -5.335  1.00 81.81           C
ATOM   3970  O   VAL A 262       2.800 -10.665  -4.199  1.00 81.81           O
ATOM   3971  HA  VAL A 262       3.744 -12.400  -5.781  1.00 81.81           H
ATOM   3972  CB  VAL A 262       3.934 -10.950  -7.338  1.00 81.81           C
ATOM   3973  HB  VAL A 262       3.257 -10.440  -8.024  1.00 81.81           H
ATOM   3974  CG1 VAL A 262       4.778  -9.886  -6.633  1.00 81.81           C
ATOM   3975 1HG1 VAL A 262       4.123  -9.188  -6.113  1.00 81.81           H
ATOM   3976 2HG1 VAL A 262       5.441 -10.367  -5.914  1.00 81.81           H
ATOM   3977 3HG1 VAL A 262       5.372  -9.347  -7.371  1.00 81.81           H
ATOM   3978  CG2 VAL A 262       4.814 -11.893  -8.160  1.00 81.81           C
ATOM   3979 1HG2 VAL A 262       5.479 -12.443  -7.494  1.00 81.81           H
ATOM   3980 2HG2 VAL A 262       4.184 -12.595  -8.705  1.00 81.81           H
ATOM   3981 3HG2 VAL A 262       5.407 -11.312  -8.866  1.00 81.81           H
ATOM   3982  HN  VAL A 262       2.073 -12.407  -8.023  1.00 81.81           H
ATOM   3983  N   PHE A 263       1.252 -10.259  -5.797  1.00 77.90           N
ATOM   3984  CA  PHE A 263       0.473  -9.354  -4.969  1.00 77.90           C
ATOM   3985  C   PHE A 263      -0.065 -10.071  -3.729  1.00 77.90           C
ATOM   3986  O   PHE A 263       0.118  -9.600  -2.607  1.00 77.90           O
ATOM   3987  HA  PHE A 263       1.136  -8.546  -4.660  1.00 77.90           H
ATOM   3988  CB  PHE A 263      -0.706  -8.874  -5.817  1.00 77.90           C
ATOM   3989 1HB  PHE A 263      -0.322  -8.376  -6.707  1.00 77.90           H
ATOM   3990 2HB  PHE A 263      -1.273  -9.741  -6.157  1.00 77.90           H
ATOM   3991  CG  PHE A 263      -1.652  -7.919  -5.085  1.00 77.90           C
ATOM   3992  CD1 PHE A 263      -2.724  -8.411  -4.408  1.00 77.90           C
ATOM   3993  HD1 PHE A 263      -2.909  -9.485  -4.386  1.00 77.90           H
ATOM   3994  CD2 PHE A 263      -1.420  -6.579  -5.112  1.00 77.90           C
ATOM   3995  HD2 PHE A 263      -0.561  -6.186  -5.655  1.00 77.90           H
ATOM   3996  CE1 PHE A 263      -3.601  -7.525  -3.729  1.00 77.90           C
ATOM   3997  HE1 PHE A 263      -4.461  -7.919  -3.186  1.00 77.90           H
ATOM   3998  CE2 PHE A 263      -2.298  -5.694  -4.433  1.00 77.90           C
ATOM   3999  HE2 PHE A 263      -2.112  -4.620  -4.454  1.00 77.90           H
ATOM   4000  CZ  PHE A 263      -3.370  -6.185  -3.756  1.00 77.90           C
ATOM   4001  HZ  PHE A 263      -4.043  -5.505  -3.234  1.00 77.90           H
ATOM   4002  HN  PHE A 263       0.888 -10.409  -6.716  1.00 77.90           H
ATOM   4003  N   VAL A 264      -0.717 -11.198  -3.972  1.00 83.24           N
ATOM   4004  CA  VAL A 264      -1.378 -11.926  -2.903  1.00 83.24           C
ATOM   4005  C   VAL A 264      -0.344 -12.323  -1.847  1.00 83.24           C
ATOM   4006  O   VAL A 264      -0.570 -12.136  -0.652  1.00 83.24           O
ATOM   4007  HA  VAL A 264      -2.105 -11.254  -2.447  1.00 83.24           H
ATOM   4008  CB  VAL A 264      -2.136 -13.125  -3.477  1.00 83.24           C
ATOM   4009  HB  VAL A 264      -1.442 -13.697  -4.092  1.00 83.24           H
ATOM   4010  CG1 VAL A 264      -2.639 -14.042  -2.360  1.00 83.24           C
ATOM   4011 1HG1 VAL A 264      -1.791 -14.409  -1.782  1.00 83.24           H
ATOM   4012 2HG1 VAL A 264      -3.310 -13.484  -1.707  1.00 83.24           H
ATOM   4013 3HG1 VAL A 264      -3.174 -14.886  -2.796  1.00 83.24           H
ATOM   4014  CG2 VAL A 264      -3.290 -12.667  -4.371  1.00 83.24           C
ATOM   4015 1HG2 VAL A 264      -3.984 -12.062  -3.788  1.00 83.24           H
ATOM   4016 2HG2 VAL A 264      -2.896 -12.075  -5.197  1.00 83.24           H
ATOM   4017 3HG2 VAL A 264      -3.812 -13.539  -4.766  1.00 83.24           H
ATOM   4018  HN  VAL A 264      -0.798 -11.613  -4.879  1.00 83.24           H
ATOM   4019  N   LEU A 265       0.767 -12.862  -2.326  1.00 88.05           N
ATOM   4020  CA  LEU A 265       1.770 -13.423  -1.437  1.00 88.05           C
ATOM   4021  C   LEU A 265       2.384 -12.302  -0.596  1.00 88.05           C
ATOM   4022  O   LEU A 265       2.825 -12.536   0.529  1.00 88.05           O
ATOM   4023  HA  LEU A 265       1.262 -14.118  -0.768  1.00 88.05           H
ATOM   4024  CB  LEU A 265       2.799 -14.230  -2.231  1.00 88.05           C
ATOM   4025 1HB  LEU A 265       3.165 -13.610  -3.049  1.00 88.05           H
ATOM   4026 2HB  LEU A 265       3.650 -14.436  -1.582  1.00 88.05           H
ATOM   4027  CG  LEU A 265       2.306 -15.556  -2.815  1.00 88.05           C
ATOM   4028  HG  LEU A 265       1.463 -15.347  -3.473  1.00 88.05           H
ATOM   4029  CD1 LEU A 265       3.392 -16.217  -3.667  1.00 88.05           C
ATOM   4030 1HD1 LEU A 265       3.664 -15.554  -4.488  1.00 88.05           H
ATOM   4031 2HD1 LEU A 265       4.269 -16.411  -3.050  1.00 88.05           H
ATOM   4032 3HD1 LEU A 265       3.015 -17.157  -4.069  1.00 88.05           H
ATOM   4033  CD2 LEU A 265       1.798 -16.485  -1.711  1.00 88.05           C
ATOM   4034 1HD2 LEU A 265       2.606 -16.692  -1.009  1.00 88.05           H
ATOM   4035 2HD2 LEU A 265       0.972 -16.007  -1.185  1.00 88.05           H
ATOM   4036 3HD2 LEU A 265       1.453 -17.420  -2.154  1.00 88.05           H
ATOM   4037  HN  LEU A 265       0.986 -12.919  -3.300  1.00 88.05           H
ATOM   4038  N   SER A 266       2.393 -11.110  -1.173  1.00 86.76           N
ATOM   4039  CA  SER A 266       3.041  -9.975  -0.536  1.00 86.76           C
ATOM   4040  C   SER A 266       2.089  -9.326   0.470  1.00 86.76           C
ATOM   4041  O   SER A 266       2.506  -8.926   1.556  1.00 86.76           O
ATOM   4042  HA  SER A 266       3.912 -10.388  -0.028  1.00 86.76           H
ATOM   4043  CB  SER A 266       3.496  -8.948  -1.574  1.00 86.76           C
ATOM   4044 1HB  SER A 266       3.943  -8.093  -1.066  1.00 86.76           H
ATOM   4045 2HB  SER A 266       4.272  -9.386  -2.202  1.00 86.76           H
ATOM   4046  OG  SER A 266       2.419  -8.502  -2.393  1.00 86.76           O
ATOM   4047  HG  SER A 266       2.374  -9.051  -3.228  1.00 86.76           H
ATOM   4048  HN  SER A 266       1.969 -10.913  -2.057  1.00 86.76           H
ATOM   4049  N   GLN A 267       0.827  -9.243   0.074  1.00 85.67           N
ATOM   4050  CA  GLN A 267      -0.132  -8.424   0.797  1.00 85.67           C
ATOM   4051  C   GLN A 267      -0.891  -9.273   1.819  1.00 85.67           C
ATOM   4052  O   GLN A 267      -1.208  -8.802   2.910  1.00 85.67           O
ATOM   4053  HA  GLN A 267       0.462  -7.669   1.312  1.00 85.67           H
ATOM   4054  CB  GLN A 267      -1.098  -7.732  -0.166  1.00 85.67           C
ATOM   4055 1HB  GLN A 267      -1.615  -8.479  -0.769  1.00 85.67           H
ATOM   4056 2HB  GLN A 267      -1.860  -7.197   0.400  1.00 85.67           H
ATOM   4057  CG  GLN A 267      -0.355  -6.756  -1.081  1.00 85.67           C
ATOM   4058 1HG  GLN A 267       0.384  -7.297  -1.672  1.00 85.67           H
ATOM   4059 2HG  GLN A 267      -1.056  -6.305  -1.783  1.00 85.67           H
ATOM   4060  CD  GLN A 267       0.337  -5.661  -0.268  1.00 85.67           C
ATOM   4061  OE1 GLN A 267      -0.221  -5.091   0.656  1.00 85.67           O
ATOM   4062  NE2 GLN A 267       1.580  -5.398  -0.661  1.00 85.67           N
ATOM   4063 1HE2 GLN A 267       1.979  -5.902  -1.427  1.00 85.67           H
ATOM   4064 2HE2 GLN A 267       2.115  -4.696  -0.191  1.00 85.67           H
ATOM   4065  HN  GLN A 267       0.458  -9.721  -0.723  1.00 85.67           H
ATOM   4066  N   PHE A 268      -1.160 -10.511   1.429  1.00 88.40           N
ATOM   4067  CA  PHE A 268      -2.057 -11.358   2.196  1.00 88.40           C
ATOM   4068  C   PHE A 268      -1.565 -11.517   3.636  1.00 88.40           C
ATOM   4069  O   PHE A 268      -2.317 -11.290   4.582  1.00 88.40           O
ATOM   4070  HA  PHE A 268      -3.034 -10.875   2.200  1.00 88.40           H
ATOM   4071  CB  PHE A 268      -2.066 -12.730   1.518  1.00 88.40           C
ATOM   4072 1HB  PHE A 268      -2.352 -12.606   0.474  1.00 88.40           H
ATOM   4073 2HB  PHE A 268      -1.053 -13.134   1.525  1.00 88.40           H
ATOM   4074  CG  PHE A 268      -3.008 -13.742   2.173  1.00 88.40           C
ATOM   4075  CD1 PHE A 268      -2.508 -14.698   3.001  1.00 88.40           C
ATOM   4076  HD1 PHE A 268      -1.437 -14.743   3.199  1.00 88.40           H
ATOM   4077  CD2 PHE A 268      -4.344 -13.686   1.927  1.00 88.40           C
ATOM   4078  HD2 PHE A 268      -4.744 -12.919   1.263  1.00 88.40           H
ATOM   4079  CE1 PHE A 268      -3.383 -15.638   3.609  1.00 88.40           C
ATOM   4080  HE1 PHE A 268      -2.983 -16.404   4.273  1.00 88.40           H
ATOM   4081  CE2 PHE A 268      -5.218 -14.625   2.535  1.00 88.40           C
ATOM   4082  HE2 PHE A 268      -6.289 -14.580   2.338  1.00 88.40           H
ATOM   4083  CZ  PHE A 268      -4.719 -15.581   3.363  1.00 88.40           C
ATOM   4084  HZ  PHE A 268      -5.390 -16.302   3.830  1.00 88.40           H
ATOM   4085  HN  PHE A 268      -0.777 -10.934   0.608  1.00 88.40           H
ATOM   4086  N   PRO A 269      -0.297 -11.909   3.828  1.00 93.06           N
ATOM   4087  CA  PRO A 269       0.206 -12.205   5.171  1.00 93.06           C
ATOM   4088  C   PRO A 269      -0.042 -11.063   6.144  1.00 93.06           C
ATOM   4089  O   PRO A 269      -0.469 -11.289   7.275  1.00 93.06           O
ATOM   4090  HA  PRO A 269      -0.327 -13.058   5.591  1.00 93.06           H
ATOM   4091  CB  PRO A 269       1.700 -12.450   4.952  1.00 93.06           C
ATOM   4092 1HB  PRO A 269       2.280 -11.536   5.080  1.00 93.06           H
ATOM   4093 2HB  PRO A 269       2.095 -13.178   5.661  1.00 93.06           H
ATOM   4094  CG  PRO A 269       1.767 -12.965   3.520  1.00 93.06           C
ATOM   4095 1HG  PRO A 269       2.766 -12.854   3.096  1.00 93.06           H
ATOM   4096 2HG  PRO A 269       1.525 -14.026   3.459  1.00 93.06           H
ATOM   4097  CD  PRO A 269       0.742 -12.104   2.801  1.00 93.06           C
ATOM   4098 1HD  PRO A 269       1.168 -11.154   2.477  1.00 93.06           H
ATOM   4099 2HD  PRO A 269       0.354 -12.596   1.909  1.00 93.06           H
ATOM   4100  N   TYR A 270       0.236  -9.856   5.674  1.00 91.52           N
ATOM   4101  CA  TYR A 270       0.128  -8.680   6.520  1.00 91.52           C
ATOM   4102  C   TYR A 270      -1.320  -8.453   6.960  1.00 91.52           C
ATOM   4103  O   TYR A 270      -1.580  -8.164   8.127  1.00 91.52           O
ATOM   4104  HA  TYR A 270       0.747  -8.842   7.402  1.00 91.52           H
ATOM   4105  CB  TYR A 270       0.578  -7.498   5.659  1.00 91.52           C
ATOM   4106 1HB  TYR A 270       1.649  -7.582   5.476  1.00 91.52           H
ATOM   4107 2HB  TYR A 270       0.084  -7.559   4.689  1.00 91.52           H
ATOM   4108  CG  TYR A 270       0.287  -6.130   6.279  1.00 91.52           C
ATOM   4109  CD1 TYR A 270      -0.599  -5.269   5.664  1.00 91.52           C
ATOM   4110  HD1 TYR A 270      -1.091  -5.563   4.738  1.00 91.52           H
ATOM   4111  CD2 TYR A 270       0.910  -5.758   7.452  1.00 91.52           C
ATOM   4112  HD2 TYR A 270       1.610  -6.438   7.937  1.00 91.52           H
ATOM   4113  CE1 TYR A 270      -0.873  -3.981   6.248  1.00 91.52           C
ATOM   4114  HE1 TYR A 270      -1.570  -3.291   5.773  1.00 91.52           H
ATOM   4115  CE2 TYR A 270       0.636  -4.470   8.036  1.00 91.52           C
ATOM   4116  HE2 TYR A 270       1.122  -4.163   8.962  1.00 91.52           H
ATOM   4117  CZ  TYR A 270      -0.242  -3.645   7.405  1.00 91.52           C
ATOM   4118  OH  TYR A 270      -0.501  -2.429   7.956  1.00 91.52           O
ATOM   4119  HH  TYR A 270      -0.225  -2.424   8.917  1.00 91.52           H
ATOM   4120  HN  TYR A 270       0.531  -9.676   4.735  1.00 91.52           H
ATOM   4121  N   ASN A 271      -2.225  -8.592   6.002  1.00 89.80           N
ATOM   4122  CA  ASN A 271      -3.628  -8.307   6.250  1.00 89.80           C
ATOM   4123  C   ASN A 271      -4.204  -9.376   7.180  1.00 89.80           C
ATOM   4124  O   ASN A 271      -5.164  -9.122   7.905  1.00 89.80           O
ATOM   4125  HA  ASN A 271      -3.643  -7.313   6.698  1.00 89.80           H
ATOM   4126  CB  ASN A 271      -4.433  -8.327   4.949  1.00 89.80           C
ATOM   4127 1HB  ASN A 271      -4.179  -9.218   4.374  1.00 89.80           H
ATOM   4128 2HB  ASN A 271      -5.497  -8.388   5.177  1.00 89.80           H
ATOM   4129  CG  ASN A 271      -4.155  -7.077   4.113  1.00 89.80           C
ATOM   4130  OD1 ASN A 271      -4.481  -5.963   4.487  1.00 89.80           O
ATOM   4131  ND2 ASN A 271      -3.536  -7.323   2.961  1.00 89.80           N
ATOM   4132 1HD2 ASN A 271      -3.296  -8.261   2.713  1.00 89.80           H
ATOM   4133 2HD2 ASN A 271      -3.310  -6.569   2.344  1.00 89.80           H
ATOM   4134  HN  ASN A 271      -2.013  -8.893   5.072  1.00 89.80           H
ATOM   4135  N   CYS A 272      -3.593 -10.551   7.128  1.00 92.96           N
ATOM   4136  CA  CYS A 272      -3.953 -11.622   8.042  1.00 92.96           C
ATOM   4137  C   CYS A 272      -3.691 -11.143   9.471  1.00 92.96           C
ATOM   4138  O   CYS A 272      -4.551 -11.275  10.341  1.00 92.96           O
ATOM   4139  HA  CYS A 272      -5.014 -11.821   7.888  1.00 92.96           H
ATOM   4140  CB  CYS A 272      -3.197 -12.914   7.725  1.00 92.96           C
ATOM   4141 1HB  CYS A 272      -2.129 -12.709   7.643  1.00 92.96           H
ATOM   4142 2HB  CYS A 272      -3.323 -13.628   8.539  1.00 92.96           H
ATOM   4143  SG  CYS A 272      -3.816 -13.635   6.161  1.00 92.96           S
ATOM   4144  HG  CYS A 272      -3.195 -12.776   5.357  1.00 92.96           H
ATOM   4145  HN  CYS A 272      -2.867 -10.776   6.479  1.00 92.96           H
ATOM   4146  N   ILE A 273      -2.501 -10.597   9.669  1.00 93.46           N
ATOM   4147  CA  ILE A 273      -2.094 -10.146  10.989  1.00 93.46           C
ATOM   4148  C   ILE A 273      -2.961  -8.956  11.406  1.00 93.46           C
ATOM   4149  O   ILE A 273      -3.354  -8.846  12.566  1.00 93.46           O
ATOM   4150  HA  ILE A 273      -2.276 -10.965  11.685  1.00 93.46           H
ATOM   4151  CB  ILE A 273      -0.593  -9.854  11.017  1.00 93.46           C
ATOM   4152  HB  ILE A 273      -0.374  -9.116  10.245  1.00 93.46           H
ATOM   4153  CG1 ILE A 273       0.216 -11.109  10.685  1.00 93.46           C
ATOM   4154 1HG1 ILE A 273      -0.066 -11.478   9.699  1.00 93.46           H
ATOM   4155 2HG1 ILE A 273       1.277 -10.861  10.640  1.00 93.46           H
ATOM   4156  CG2 ILE A 273      -0.178  -9.242  12.357  1.00 93.46           C
ATOM   4157 1HG2 ILE A 273      -0.719  -8.309  12.513  1.00 93.46           H
ATOM   4158 2HG2 ILE A 273      -0.414  -9.938  13.162  1.00 93.46           H
ATOM   4159 3HG2 ILE A 273       0.894  -9.044  12.349  1.00 93.46           H
ATOM   4160  CD1 ILE A 273      -0.014 -12.202  11.730  1.00 93.46           C
ATOM   4161 1HD1 ILE A 273       0.293 -11.838  12.710  1.00 93.46           H
ATOM   4162 2HD1 ILE A 273      -1.072 -12.465  11.754  1.00 93.46           H
ATOM   4163 3HD1 ILE A 273       0.573 -13.083  11.470  1.00 93.46           H
ATOM   4164  HN  ILE A 273      -1.821 -10.461   8.948  1.00 93.46           H
ATOM   4165  N   LEU A 274      -3.232  -8.094  10.436  1.00 91.65           N
ATOM   4166  CA  LEU A 274      -4.030  -6.907  10.692  1.00 91.65           C
ATOM   4167  C   LEU A 274      -5.421  -7.326  11.171  1.00 91.65           C
ATOM   4168  O   LEU A 274      -6.019  -6.658  12.013  1.00 91.65           O
ATOM   4169  HA  LEU A 274      -3.541  -6.351  11.492  1.00 91.65           H
ATOM   4170  CB  LEU A 274      -4.051  -6.001   9.459  1.00 91.65           C
ATOM   4171 1HB  LEU A 274      -3.032  -5.904   9.086  1.00 91.65           H
ATOM   4172 2HB  LEU A 274      -4.631  -6.495   8.680  1.00 91.65           H
ATOM   4173  CG  LEU A 274      -4.623  -4.597   9.669  1.00 91.65           C
ATOM   4174  HG  LEU A 274      -5.579  -4.691  10.184  1.00 91.65           H
ATOM   4175  CD1 LEU A 274      -3.708  -3.760  10.564  1.00 91.65           C
ATOM   4176 1HD1 LEU A 274      -3.607  -4.245  11.535  1.00 91.65           H
ATOM   4177 2HD1 LEU A 274      -2.726  -3.671  10.099  1.00 91.65           H
ATOM   4178 3HD1 LEU A 274      -4.138  -2.767  10.697  1.00 91.65           H
ATOM   4179  CD2 LEU A 274      -4.898  -3.911   8.329  1.00 91.65           C
ATOM   4180 1HD2 LEU A 274      -3.969  -3.829   7.766  1.00 91.65           H
ATOM   4181 2HD2 LEU A 274      -5.617  -4.500   7.760  1.00 91.65           H
ATOM   4182 3HD2 LEU A 274      -5.304  -2.915   8.507  1.00 91.65           H
ATOM   4183  HN  LEU A 274      -2.917  -8.197   9.493  1.00 91.65           H
ATOM   4184  N   LEU A 275      -5.896  -8.431  10.615  1.00 93.84           N
ATOM   4185  CA  LEU A 275      -7.186  -8.972  11.007  1.00 93.84           C
ATOM   4186  C   LEU A 275      -7.136  -9.380  12.481  1.00 93.84           C
ATOM   4187  O   LEU A 275      -8.045  -9.066  13.247  1.00 93.84           O
ATOM   4188  HA  LEU A 275      -7.922  -8.176  10.895  1.00 93.84           H
ATOM   4189  CB  LEU A 275      -7.599 -10.107  10.068  1.00 93.84           C
ATOM   4190 1HB  LEU A 275      -7.686  -9.703   9.059  1.00 93.84           H
ATOM   4191 2HB  LEU A 275      -6.798 -10.845  10.049  1.00 93.84           H
ATOM   4192  CG  LEU A 275      -8.907 -10.822  10.415  1.00 93.84           C
ATOM   4193  HG  LEU A 275      -8.845 -11.163  11.449  1.00 93.84           H
ATOM   4194  CD1 LEU A 275     -10.096  -9.864  10.325  1.00 93.84           C
ATOM   4195 1HD1 LEU A 275      -9.953  -9.039  11.023  1.00 93.84           H
ATOM   4196 2HD1 LEU A 275     -10.171  -9.472   9.310  1.00 93.84           H
ATOM   4197 3HD1 LEU A 275     -11.013 -10.398  10.576  1.00 93.84           H
ATOM   4198  CD2 LEU A 275      -9.102 -12.062   9.541  1.00 93.84           C
ATOM   4199 1HD2 LEU A 275      -9.133 -11.767   8.492  1.00 93.84           H
ATOM   4200 2HD2 LEU A 275      -8.273 -12.752   9.700  1.00 93.84           H
ATOM   4201 3HD2 LEU A 275     -10.038 -12.552   9.809  1.00 93.84           H
ATOM   4202  HN  LEU A 275      -5.416  -8.953   9.910  1.00 93.84           H
ATOM   4203  N   VAL A 276      -6.064 -10.075  12.833  1.00 94.46           N
ATOM   4204  CA  VAL A 276      -5.891 -10.544  14.198  1.00 94.46           C
ATOM   4205  C   VAL A 276      -5.908  -9.347  15.150  1.00 94.46           C
ATOM   4206  O   VAL A 276      -6.593  -9.372  16.172  1.00 94.46           O
ATOM   4207  HA  VAL A 276      -6.736 -11.191  14.432  1.00 94.46           H
ATOM   4208  CB  VAL A 276      -4.612 -11.377  14.307  1.00 94.46           C
ATOM   4209  HB  VAL A 276      -3.789 -10.780  13.913  1.00 94.46           H
ATOM   4210  CG1 VAL A 276      -4.296 -11.707  15.767  1.00 94.46           C
ATOM   4211 1HG1 VAL A 276      -4.160 -10.782  16.327  1.00 94.46           H
ATOM   4212 2HG1 VAL A 276      -5.121 -12.275  16.198  1.00 94.46           H
ATOM   4213 3HG1 VAL A 276      -3.382 -12.299  15.816  1.00 94.46           H
ATOM   4214  CG2 VAL A 276      -4.714 -12.651  13.466  1.00 94.46           C
ATOM   4215 1HG2 VAL A 276      -5.553 -13.252  13.817  1.00 94.46           H
ATOM   4216 2HG2 VAL A 276      -4.870 -12.385  12.420  1.00 94.46           H
ATOM   4217 3HG2 VAL A 276      -3.792 -13.224  13.562  1.00 94.46           H
ATOM   4218  HN  VAL A 276      -5.323 -10.317  12.206  1.00 94.46           H
ATOM   4219  N   GLN A 277      -5.147  -8.327  14.781  1.00 92.82           N
ATOM   4220  CA  GLN A 277      -5.051  -7.131  15.600  1.00 92.82           C
ATOM   4221  C   GLN A 277      -6.426  -6.478  15.751  1.00 92.82           C
ATOM   4222  O   GLN A 277      -6.734  -5.902  16.793  1.00 92.82           O
ATOM   4223  HA  GLN A 277      -4.695  -7.473  16.572  1.00 92.82           H
ATOM   4224  CB  GLN A 277      -4.037  -6.145  15.014  1.00 92.82           C
ATOM   4225 1HB  GLN A 277      -4.213  -6.031  13.945  1.00 92.82           H
ATOM   4226 2HB  GLN A 277      -4.176  -5.164  15.467  1.00 92.82           H
ATOM   4227  CG  GLN A 277      -2.604  -6.626  15.253  1.00 92.82           C
ATOM   4228 1HG  GLN A 277      -2.435  -6.759  16.321  1.00 92.82           H
ATOM   4229 2HG  GLN A 277      -2.461  -7.599  14.783  1.00 92.82           H
ATOM   4230  CD  GLN A 277      -1.591  -5.627  14.691  1.00 92.82           C
ATOM   4231  OE1 GLN A 277      -1.876  -4.853  13.792  1.00 92.82           O
ATOM   4232  NE2 GLN A 277      -0.395  -5.687  15.269  1.00 92.82           N
ATOM   4233 1HE2 GLN A 277      -0.226  -6.346  16.002  1.00 92.82           H
ATOM   4234 2HE2 GLN A 277       0.336  -5.073  14.970  1.00 92.82           H
ATOM   4235  HN  GLN A 277      -4.604  -8.310  13.942  1.00 92.82           H
ATOM   4236  N   THR A 278      -7.218  -6.590  14.694  1.00 93.39           N
ATOM   4237  CA  THR A 278      -8.547  -6.003  14.689  1.00 93.39           C
ATOM   4238  C   THR A 278      -9.457  -6.733  15.678  1.00 93.39           C
ATOM   4239  O   THR A 278     -10.189  -6.100  16.437  1.00 93.39           O
ATOM   4240  HA  THR A 278      -8.467  -4.970  15.029  1.00 93.39           H
ATOM   4241  CB  THR A 278      -9.069  -6.028  13.251  1.00 93.39           C
ATOM   4242  HB  THR A 278      -9.228  -7.052  12.912  1.00 93.39           H
ATOM   4243  OG1 THR A 278      -8.102  -5.281  12.517  1.00 93.39           O
ATOM   4244  HG1 THR A 278      -7.441  -5.901  12.093  1.00 93.39           H
ATOM   4245  CG2 THR A 278     -10.362  -5.228  13.083  1.00 93.39           C
ATOM   4246 1HG2 THR A 278     -10.185  -4.188  13.358  1.00 93.39           H
ATOM   4247 2HG2 THR A 278     -11.135  -5.647  13.728  1.00 93.39           H
ATOM   4248 3HG2 THR A 278     -10.689  -5.279  12.045  1.00 93.39           H
ATOM   4249  HN  THR A 278      -6.965  -7.071  13.854  1.00 93.39           H
ATOM   4250  N   ILE A 279      -9.380  -8.055  15.638  1.00 94.77           N
ATOM   4251  CA  ILE A 279     -10.200  -8.879  16.510  1.00 94.77           C
ATOM   4252  C   ILE A 279      -9.808  -8.620  17.966  1.00 94.77           C
ATOM   4253  O   ILE A 279     -10.672  -8.511  18.836  1.00 94.77           O
ATOM   4254  HA  ILE A 279     -11.237  -8.570  16.372  1.00 94.77           H
ATOM   4255  CB  ILE A 279     -10.108 -10.350  16.101  1.00 94.77           C
ATOM   4256  HB  ILE A 279      -9.054 -10.624  16.047  1.00 94.77           H
ATOM   4257  CG1 ILE A 279     -10.703 -10.570  14.709  1.00 94.77           C
ATOM   4258 1HG1 ILE A 279     -11.790 -10.508  14.760  1.00 94.77           H
ATOM   4259 2HG1 ILE A 279     -10.370  -9.779  14.038  1.00 94.77           H
ATOM   4260  CG2 ILE A 279     -10.757 -11.254  17.151  1.00 94.77           C
ATOM   4261 1HG2 ILE A 279     -10.248 -11.124  18.106  1.00 94.77           H
ATOM   4262 2HG2 ILE A 279     -11.808 -10.987  17.261  1.00 94.77           H
ATOM   4263 3HG2 ILE A 279     -10.677 -12.294  16.835  1.00 94.77           H
ATOM   4264  CD1 ILE A 279     -10.291 -11.932  14.145  1.00 94.77           C
ATOM   4265 1HD1 ILE A 279      -9.205 -11.981  14.072  1.00 94.77           H
ATOM   4266 2HD1 ILE A 279     -10.647 -12.722  14.807  1.00 94.77           H
ATOM   4267 3HD1 ILE A 279     -10.728 -12.062  13.155  1.00 94.77           H
ATOM   4268  HN  ILE A 279      -8.774  -8.562  15.026  1.00 94.77           H
ATOM   4269  N   ASP A 280      -8.505  -8.529  18.188  1.00 93.89           N
ATOM   4270  CA  ASP A 280      -7.984  -8.363  19.534  1.00 93.89           C
ATOM   4271  C   ASP A 280      -8.356  -6.972  20.052  1.00 93.89           C
ATOM   4272  O   ASP A 280      -8.602  -6.795  21.244  1.00 93.89           O
ATOM   4273  HA  ASP A 280      -8.441  -9.161  20.118  1.00 93.89           H
ATOM   4274  CB  ASP A 280      -6.459  -8.482  19.553  1.00 93.89           C
ATOM   4275 1HB  ASP A 280      -6.155  -9.392  19.035  1.00 93.89           H
ATOM   4276 2HB  ASP A 280      -6.018  -7.645  19.012  1.00 93.89           H
ATOM   4277  CG  ASP A 280      -5.929  -8.505  20.988  1.00 93.89           C
ATOM   4278  OD1 ASP A 280      -6.435  -9.341  21.767  1.00 93.89           O
ATOM   4279  OD2 ASP A 280      -5.029  -7.686  21.274  1.00 93.89           O
ATOM   4280  HN  ASP A 280      -7.812  -8.567  17.468  1.00 93.89           H
ATOM   4281  N   ALA A 281      -8.385  -6.020  19.130  1.00 92.00           N
ATOM   4282  CA  ALA A 281      -8.760  -4.659  19.472  1.00 92.00           C
ATOM   4283  C   ALA A 281     -10.173  -4.656  20.060  1.00 92.00           C
ATOM   4284  O   ALA A 281     -10.497  -3.820  20.902  1.00 92.00           O
ATOM   4285  HA  ALA A 281      -8.061  -4.301  20.227  1.00 92.00           H
ATOM   4286  CB  ALA A 281      -8.644  -3.770  18.232  1.00 92.00           C
ATOM   4287 1HB  ALA A 281      -7.615  -3.784  17.871  1.00 92.00           H
ATOM   4288 2HB  ALA A 281      -9.307  -4.145  17.453  1.00 92.00           H
ATOM   4289 3HB  ALA A 281      -8.925  -2.749  18.489  1.00 92.00           H
ATOM   4290  HN  ALA A 281      -8.158  -6.167  18.167  1.00 92.00           H
ATOM   4291  N   TYR A 282     -10.975  -5.602  19.594  1.00 90.58           N
ATOM   4292  CA  TYR A 282     -12.351  -5.708  20.051  1.00 90.58           C
ATOM   4293  C   TYR A 282     -12.454  -6.623  21.273  1.00 90.58           C
ATOM   4294  O   TYR A 282     -13.082  -6.266  22.268  1.00 90.58           O
ATOM   4295  HA  TYR A 282     -12.693  -4.710  20.323  1.00 90.58           H
ATOM   4296  CB  TYR A 282     -13.132  -6.333  18.893  1.00 90.58           C
ATOM   4297 1HB  TYR A 282     -12.975  -5.733  17.996  1.00 90.58           H
ATOM   4298 2HB  TYR A 282     -12.728  -7.324  18.688  1.00 90.58           H
ATOM   4299  CG  TYR A 282     -14.635  -6.454  19.151  1.00 90.58           C
ATOM   4300  CD1 TYR A 282     -15.180  -7.675  19.492  1.00 90.58           C
ATOM   4301  HD1 TYR A 282     -14.540  -8.553  19.578  1.00 90.58           H
ATOM   4302  CD2 TYR A 282     -15.446  -5.343  19.042  1.00 90.58           C
ATOM   4303  HD2 TYR A 282     -15.015  -4.378  18.772  1.00 90.58           H
ATOM   4304  CE1 TYR A 282     -16.595  -7.790  19.734  1.00 90.58           C
ATOM   4305  HE1 TYR A 282     -17.039  -8.748  20.005  1.00 90.58           H
ATOM   4306  CE2 TYR A 282     -16.861  -5.457  19.284  1.00 90.58           C
ATOM   4307  HE2 TYR A 282     -17.512  -4.587  19.201  1.00 90.58           H
ATOM   4308  CZ  TYR A 282     -17.365  -6.675  19.619  1.00 90.58           C
ATOM   4309  OH  TYR A 282     -18.702  -6.783  19.848  1.00 90.58           O
ATOM   4310  HH  TYR A 282     -19.138  -5.888  19.754  1.00 90.58           H
ATOM   4311  HN  TYR A 282     -10.700  -6.286  18.919  1.00 90.58           H
ATOM   4312  N   ALA A 283     -11.828  -7.785  21.157  1.00 92.40           N
ATOM   4313  CA  ALA A 283     -12.086  -8.870  22.088  1.00 92.40           C
ATOM   4314  C   ALA A 283     -11.038  -8.841  23.201  1.00 92.40           C
ATOM   4315  O   ALA A 283     -11.249  -9.408  24.273  1.00 92.40           O
ATOM   4316  HA  ALA A 283     -13.072  -8.706  22.523  1.00 92.40           H
ATOM   4317  CB  ALA A 283     -12.097 -10.200  21.331  1.00 92.40           C
ATOM   4318 1HB  ALA A 283     -12.878 -10.180  20.571  1.00 92.40           H
ATOM   4319 2HB  ALA A 283     -11.129 -10.354  20.853  1.00 92.40           H
ATOM   4320 3HB  ALA A 283     -12.291 -11.014  22.030  1.00 92.40           H
ATOM   4321  HN  ALA A 283     -11.156  -7.989  20.445  1.00 92.40           H
ATOM   4322  N   MET A 284      -9.930  -8.176  22.910  1.00 90.38           N
ATOM   4323  CA  MET A 284      -8.839  -8.084  23.866  1.00 90.38           C
ATOM   4324  C   MET A 284      -8.505  -9.458  24.451  1.00 90.38           C
ATOM   4325  O   MET A 284      -8.396  -9.609  25.667  1.00 90.38           O
ATOM   4326  HA  MET A 284      -7.986  -7.705  23.303  1.00 90.38           H
ATOM   4327  CB  MET A 284      -9.229  -7.129  24.996  1.00 90.38           C
ATOM   4328 1HB  MET A 284     -10.181  -7.439  25.427  1.00 90.38           H
ATOM   4329 2HB  MET A 284      -8.487  -7.180  25.792  1.00 90.38           H
ATOM   4330  CG  MET A 284      -9.339  -5.691  24.485  1.00 90.38           C
ATOM   4331 1HG  MET A 284      -8.355  -5.324  24.192  1.00 90.38           H
ATOM   4332 2HG  MET A 284      -9.968  -5.659  23.595  1.00 90.38           H
ATOM   4333  SD  MET A 284     -10.027  -4.642  25.755  1.00 90.38           S
ATOM   4334  CE  MET A 284     -11.723  -4.560  25.204  1.00 90.38           C
ATOM   4335 1HE  MET A 284     -11.759  -4.127  24.204  1.00 90.38           H
ATOM   4336 2HE  MET A 284     -12.147  -5.564  25.180  1.00 90.38           H
ATOM   4337 3HE  MET A 284     -12.298  -3.938  25.890  1.00 90.38           H
ATOM   4338  HN  MET A 284      -9.771  -7.706  22.042  1.00 90.38           H
ATOM   4339  N   PHE A 285      -8.353 -10.425  23.558  1.00 91.42           N
ATOM   4340  CA  PHE A 285      -8.205 -11.809  23.972  1.00 91.42           C
ATOM   4341  C   PHE A 285      -6.732 -12.164  24.185  1.00 91.42           C
ATOM   4342  O   PHE A 285      -6.417 -13.173  24.814  1.00 91.42           O
ATOM   4343  HA  PHE A 285      -8.744 -11.925  24.913  1.00 91.42           H
ATOM   4344  CB  PHE A 285      -8.769 -12.676  22.844  1.00 91.42           C
ATOM   4345 1HB  PHE A 285      -8.911 -13.691  23.216  1.00 91.42           H
ATOM   4346 2HB  PHE A 285      -9.752 -12.298  22.566  1.00 91.42           H
ATOM   4347  CG  PHE A 285      -7.885 -12.724  21.596  1.00 91.42           C
ATOM   4348  CD1 PHE A 285      -8.063 -11.814  20.601  1.00 91.42           C
ATOM   4349  HD1 PHE A 285      -8.835 -11.050  20.694  1.00 91.42           H
ATOM   4350  CD2 PHE A 285      -6.922 -13.678  21.481  1.00 91.42           C
ATOM   4351  HD2 PHE A 285      -6.780 -14.407  22.278  1.00 91.42           H
ATOM   4352  CE1 PHE A 285      -7.244 -11.859  19.443  1.00 91.42           C
ATOM   4353  HE1 PHE A 285      -7.386 -11.129  18.646  1.00 91.42           H
ATOM   4354  CE2 PHE A 285      -6.103 -13.722  20.322  1.00 91.42           C
ATOM   4355  HE2 PHE A 285      -5.331 -14.487  20.230  1.00 91.42           H
ATOM   4356  CZ  PHE A 285      -6.281 -12.812  19.328  1.00 91.42           C
ATOM   4357  HZ  PHE A 285      -5.651 -12.846  18.438  1.00 91.42           H
ATOM   4358  HN  PHE A 285      -8.329 -10.274  22.570  1.00 91.42           H
ATOM   4359  N   ILE A 286      -5.868 -11.315  23.647  1.00 91.96           N
ATOM   4360  CA  ILE A 286      -4.436 -11.516  23.786  1.00 91.96           C
ATOM   4361  C   ILE A 286      -3.966 -10.906  25.108  1.00 91.96           C
ATOM   4362  O   ILE A 286      -3.585  -9.738  25.156  1.00 91.96           O
ATOM   4363  HA  ILE A 286      -4.259 -12.591  23.819  1.00 91.96           H
ATOM   4364  CB  ILE A 286      -3.698 -10.974  22.561  1.00 91.96           C
ATOM   4365  HB  ILE A 286      -3.876  -9.900  22.502  1.00 91.96           H
ATOM   4366  CG1 ILE A 286      -4.243 -11.593  21.273  1.00 91.96           C
ATOM   4367 1HG1 ILE A 286      -3.970 -12.647  21.228  1.00 91.96           H
ATOM   4368 2HG1 ILE A 286      -5.332 -11.546  21.275  1.00 91.96           H
ATOM   4369  CG2 ILE A 286      -2.187 -11.174  22.698  1.00 91.96           C
ATOM   4370 1HG2 ILE A 286      -1.830 -10.647  23.583  1.00 91.96           H
ATOM   4371 2HG2 ILE A 286      -1.969 -12.237  22.795  1.00 91.96           H
ATOM   4372 3HG2 ILE A 286      -1.686 -10.779  21.814  1.00 91.96           H
ATOM   4373  CD1 ILE A 286      -3.698 -10.867  20.041  1.00 91.96           C
ATOM   4374 1HD1 ILE A 286      -3.994  -9.818  20.077  1.00 91.96           H
ATOM   4375 2HD1 ILE A 286      -2.611 -10.937  20.030  1.00 91.96           H
ATOM   4376 3HD1 ILE A 286      -4.102 -11.327  19.139  1.00 91.96           H
ATOM   4377  HN  ILE A 286      -6.133 -10.504  23.126  1.00 91.96           H
ATOM   4378  N   SER A 287      -4.008 -11.725  26.149  1.00 89.52           N
ATOM   4379  CA  SER A 287      -3.574 -11.286  27.464  1.00 89.52           C
ATOM   4380  C   SER A 287      -2.127 -11.717  27.709  1.00 89.52           C
ATOM   4381  O   SER A 287      -1.465 -11.200  28.608  1.00 89.52           O
ATOM   4382  HA  SER A 287      -3.652 -10.199  27.446  1.00 89.52           H
ATOM   4383  CB  SER A 287      -4.487 -11.843  28.559  1.00 89.52           C
ATOM   4384 1HB  SER A 287      -4.130 -11.509  29.533  1.00 89.52           H
ATOM   4385 2HB  SER A 287      -5.492 -11.441  28.433  1.00 89.52           H
ATOM   4386  OG  SER A 287      -4.539 -13.267  28.536  1.00 89.52           O
ATOM   4387  HG  SER A 287      -5.168 -13.597  29.241  1.00 89.52           H
ATOM   4388  HN  SER A 287      -4.329 -12.671  26.104  1.00 89.52           H
ATOM   4389  N   ASN A 288      -1.677 -12.660  26.894  1.00 92.55           N
ATOM   4390  CA  ASN A 288      -0.367 -13.256  27.090  1.00 92.55           C
ATOM   4391  C   ASN A 288       0.689 -12.398  26.389  1.00 92.55           C
ATOM   4392  O   ASN A 288       0.608 -12.170  25.183  1.00 92.55           O
ATOM   4393  HA  ASN A 288      -0.226 -13.290  28.170  1.00 92.55           H
ATOM   4394  CB  ASN A 288      -0.306 -14.662  26.490  1.00 92.55           C
ATOM   4395 1HB  ASN A 288      -1.156 -15.248  26.842  1.00 92.55           H
ATOM   4396 2HB  ASN A 288      -0.388 -14.603  25.405  1.00 92.55           H
ATOM   4397  CG  ASN A 288       0.998 -15.365  26.872  1.00 92.55           C
ATOM   4398  OD1 ASN A 288       2.060 -14.769  26.932  1.00 92.55           O
ATOM   4399  ND2 ASN A 288       0.858 -16.663  27.126  1.00 92.55           N
ATOM   4400 1HD2 ASN A 288      -0.043 -17.092  27.058  1.00 92.55           H
ATOM   4401 2HD2 ASN A 288       1.654 -17.211  27.384  1.00 92.55           H
ATOM   4402  HN  ASN A 288      -2.191 -13.015  26.113  1.00 92.55           H
ATOM   4403  N   CYS A 289       1.654 -11.944  27.175  1.00 91.92           N
ATOM   4404  CA  CYS A 289       2.659 -11.024  26.672  1.00 91.92           C
ATOM   4405  C   CYS A 289       3.483 -11.748  25.605  1.00 91.92           C
ATOM   4406  O   CYS A 289       3.901 -11.141  24.620  1.00 91.92           O
ATOM   4407  HA  CYS A 289       2.122 -10.180  26.239  1.00 91.92           H
ATOM   4408  CB  CYS A 289       3.538 -10.475  27.797  1.00 91.92           C
ATOM   4409 1HB  CYS A 289       2.918  -9.988  28.550  1.00 91.92           H
ATOM   4410 2HB  CYS A 289       4.059 -11.294  28.295  1.00 91.92           H
ATOM   4411  SG  CYS A 289       4.751  -9.284  27.120  1.00 91.92           S
ATOM   4412  HN  CYS A 289       1.755 -12.196  28.138  1.00 91.92           H
ATOM   4413  N   ALA A 290       3.692 -13.035  25.838  1.00 93.75           N
ATOM   4414  CA  ALA A 290       4.510 -13.834  24.942  1.00 93.75           C
ATOM   4415  C   ALA A 290       3.855 -13.877  23.560  1.00 93.75           C
ATOM   4416  O   ALA A 290       4.528 -13.712  22.544  1.00 93.75           O
ATOM   4417  HA  ALA A 290       5.483 -13.349  24.859  1.00 93.75           H
ATOM   4418  CB  ALA A 290       4.706 -15.230  25.537  1.00 93.75           C
ATOM   4419 1HB  ALA A 290       5.202 -15.146  26.504  1.00 93.75           H
ATOM   4420 2HB  ALA A 290       3.736 -15.709  25.666  1.00 93.75           H
ATOM   4421 3HB  ALA A 290       5.320 -15.829  24.865  1.00 93.75           H
ATOM   4422  HN  ALA A 290       3.314 -13.531  26.620  1.00 93.75           H
ATOM   4423  N   VAL A 291       2.548 -14.098  23.567  1.00 93.93           N
ATOM   4424  CA  VAL A 291       1.795 -14.171  22.326  1.00 93.93           C
ATOM   4425  C   VAL A 291       1.810 -12.801  21.644  1.00 93.93           C
ATOM   4426  O   VAL A 291       2.015 -12.708  20.435  1.00 93.93           O
ATOM   4427  HA  VAL A 291       2.297 -14.890  21.679  1.00 93.93           H
ATOM   4428  CB  VAL A 291       0.381 -14.686  22.602  1.00 93.93           C
ATOM   4429  HB  VAL A 291      -0.090 -14.008  23.314  1.00 93.93           H
ATOM   4430  CG1 VAL A 291      -0.461 -14.685  21.325  1.00 93.93           C
ATOM   4431 1HG1 VAL A 291      -0.529 -13.669  20.935  1.00 93.93           H
ATOM   4432 2HG1 VAL A 291       0.007 -15.330  20.580  1.00 93.93           H
ATOM   4433 3HG1 VAL A 291      -1.461 -15.056  21.549  1.00 93.93           H
ATOM   4434  CG2 VAL A 291       0.419 -16.079  23.233  1.00 93.93           C
ATOM   4435 1HG2 VAL A 291       0.917 -16.772  22.556  1.00 93.93           H
ATOM   4436 2HG2 VAL A 291       0.965 -16.036  24.176  1.00 93.93           H
ATOM   4437 3HG2 VAL A 291      -0.600 -16.421  23.419  1.00 93.93           H
ATOM   4438  HN  VAL A 291       2.007 -14.226  24.398  1.00 93.93           H
ATOM   4439  N   SER A 292       1.591 -11.772  22.450  1.00 93.04           N
ATOM   4440  CA  SER A 292       1.530 -10.416  21.931  1.00 93.04           C
ATOM   4441  C   SER A 292       2.860 -10.047  21.272  1.00 93.04           C
ATOM   4442  O   SER A 292       2.879  -9.441  20.202  1.00 93.04           O
ATOM   4443  HA  SER A 292       0.727 -10.424  21.195  1.00 93.04           H
ATOM   4444  CB  SER A 292       1.193  -9.417  23.041  1.00 93.04           C
ATOM   4445 1HB  SER A 292       0.325  -9.772  23.596  1.00 93.04           H
ATOM   4446 2HB  SER A 292       2.022  -9.364  23.745  1.00 93.04           H
ATOM   4447  OG  SER A 292       0.926  -8.116  22.524  1.00 93.04           O
ATOM   4448  HG  SER A 292       0.038  -8.107  22.064  1.00 93.04           H
ATOM   4449  HN  SER A 292       1.456 -11.854  23.437  1.00 93.04           H
ATOM   4450  N   THR A 293       3.940 -10.430  21.937  1.00 93.14           N
ATOM   4451  CA  THR A 293       5.271 -10.122  21.443  1.00 93.14           C
ATOM   4452  C   THR A 293       5.480 -10.735  20.057  1.00 93.14           C
ATOM   4453  O   THR A 293       5.971 -10.068  19.147  1.00 93.14           O
ATOM   4454  HA  THR A 293       5.355  -9.041  21.331  1.00 93.14           H
ATOM   4455  CB  THR A 293       6.285 -10.609  22.481  1.00 93.14           C
ATOM   4456  HB  THR A 293       6.159 -11.673  22.679  1.00 93.14           H
ATOM   4457  OG1 THR A 293       6.080  -9.747  23.597  1.00 93.14           O
ATOM   4458  HG1 THR A 293       5.481 -10.189  24.265  1.00 93.14           H
ATOM   4459  CG2 THR A 293       7.731 -10.336  22.061  1.00 93.14           C
ATOM   4460 1HG2 THR A 293       7.874  -9.263  21.928  1.00 93.14           H
ATOM   4461 2HG2 THR A 293       7.939 -10.849  21.122  1.00 93.14           H
ATOM   4462 3HG2 THR A 293       8.408 -10.700  22.832  1.00 93.14           H
ATOM   4463  HN  THR A 293       3.916 -10.939  22.797  1.00 93.14           H
ATOM   4464  N   ASN A 294       5.097 -11.998  19.939  1.00 94.65           N
ATOM   4465  CA  ASN A 294       5.303 -12.730  18.701  1.00 94.65           C
ATOM   4466  C   ASN A 294       4.441 -12.111  17.598  1.00 94.65           C
ATOM   4467  O   ASN A 294       4.871 -12.014  16.450  1.00 94.65           O
ATOM   4468  HA  ASN A 294       6.369 -12.646  18.492  1.00 94.65           H
ATOM   4469  CB  ASN A 294       4.893 -14.196  18.853  1.00 94.65           C
ATOM   4470 1HB  ASN A 294       3.917 -14.257  19.335  1.00 94.65           H
ATOM   4471 2HB  ASN A 294       4.792 -14.653  17.869  1.00 94.65           H
ATOM   4472  CG  ASN A 294       5.924 -14.970  19.678  1.00 94.65           C
ATOM   4473  OD1 ASN A 294       7.049 -14.541  19.873  1.00 94.65           O
ATOM   4474  ND2 ASN A 294       5.478 -16.131  20.149  1.00 94.65           N
ATOM   4475 1HD2 ASN A 294       4.542 -16.425  19.952  1.00 94.65           H
ATOM   4476 2HD2 ASN A 294       6.078 -16.711  20.700  1.00 94.65           H
ATOM   4477  HN  ASN A 294       4.655 -12.518  20.669  1.00 94.65           H
ATOM   4478  N   ILE A 295       3.240 -11.707  17.987  1.00 93.56           N
ATOM   4479  CA  ILE A 295       2.296 -11.143  17.036  1.00 93.56           C
ATOM   4480  C   ILE A 295       2.864  -9.840  16.472  1.00 93.56           C
ATOM   4481  O   ILE A 295       2.747  -9.573  15.277  1.00 93.56           O
ATOM   4482  HA  ILE A 295       2.191 -11.856  16.219  1.00 93.56           H
ATOM   4483  CB  ILE A 295       0.917 -10.986  17.680  1.00 93.56           C
ATOM   4484  HB  ILE A 295       1.053 -10.593  18.687  1.00 93.56           H
ATOM   4485  CG1 ILE A 295       0.217 -12.339  17.814  1.00 93.56           C
ATOM   4486 1HG1 ILE A 295      -0.052 -12.713  16.825  1.00 93.56           H
ATOM   4487 2HG1 ILE A 295       0.901 -13.065  18.254  1.00 93.56           H
ATOM   4488  CG2 ILE A 295       0.066  -9.973  16.911  1.00 93.56           C
ATOM   4489 1HG2 ILE A 295       0.565  -9.004  16.912  1.00 93.56           H
ATOM   4490 2HG2 ILE A 295      -0.064 -10.314  15.884  1.00 93.56           H
ATOM   4491 3HG2 ILE A 295      -0.909  -9.880  17.390  1.00 93.56           H
ATOM   4492  CD1 ILE A 295      -1.039 -12.224  18.680  1.00 93.56           C
ATOM   4493 1HD1 ILE A 295      -0.763 -11.873  19.674  1.00 93.56           H
ATOM   4494 2HD1 ILE A 295      -1.731 -11.515  18.224  1.00 93.56           H
ATOM   4495 3HD1 ILE A 295      -1.518 -13.200  18.758  1.00 93.56           H
ATOM   4496  HN  ILE A 295       2.910 -11.760  18.929  1.00 93.56           H
ATOM   4497  N   ASP A 296       3.468  -9.062  17.359  1.00 93.53           N
ATOM   4498  CA  ASP A 296       4.014  -7.771  16.974  1.00 93.53           C
ATOM   4499  C   ASP A 296       5.183  -7.984  16.011  1.00 93.53           C
ATOM   4500  O   ASP A 296       5.335  -7.245  15.040  1.00 93.53           O
ATOM   4501  HA  ASP A 296       3.185  -7.236  16.510  1.00 93.53           H
ATOM   4502  CB  ASP A 296       4.537  -7.009  18.192  1.00 93.53           C
ATOM   4503 1HB  ASP A 296       5.223  -7.642  18.755  1.00 93.53           H
ATOM   4504 2HB  ASP A 296       5.105  -6.138  17.864  1.00 93.53           H
ATOM   4505  CG  ASP A 296       3.386  -6.563  19.096  1.00 93.53           C
ATOM   4506  OD1 ASP A 296       2.240  -6.566  18.599  1.00 93.53           O
ATOM   4507  OD2 ASP A 296       3.679  -6.230  20.265  1.00 93.53           O
ATOM   4508  HN  ASP A 296       3.585  -9.299  18.323  1.00 93.53           H
ATOM   4509  N   ILE A 297       5.980  -8.999  16.313  1.00 94.44           N
ATOM   4510  CA  ILE A 297       7.100  -9.352  15.457  1.00 94.44           C
ATOM   4511  C   ILE A 297       6.572  -9.779  14.086  1.00 94.44           C
ATOM   4512  O   ILE A 297       7.103  -9.364  13.056  1.00 94.44           O
ATOM   4513  HA  ILE A 297       7.709  -8.458  15.330  1.00 94.44           H
ATOM   4514  CB  ILE A 297       7.979 -10.407  16.133  1.00 94.44           C
ATOM   4515  HB  ILE A 297       7.332 -11.196  16.517  1.00 94.44           H
ATOM   4516  CG1 ILE A 297       8.726  -9.813  17.329  1.00 94.44           C
ATOM   4517 1HG1 ILE A 297       9.473  -9.100  16.978  1.00 94.44           H
ATOM   4518 2HG1 ILE A 297       8.029  -9.260  17.959  1.00 94.44           H
ATOM   4519  CG2 ILE A 297       8.932 -11.054  15.126  1.00 94.44           C
ATOM   4520 1HG2 ILE A 297       8.354 -11.534  14.336  1.00 94.44           H
ATOM   4521 2HG2 ILE A 297       9.575 -10.288  14.691  1.00 94.44           H
ATOM   4522 3HG2 ILE A 297       9.545 -11.799  15.632  1.00 94.44           H
ATOM   4523  CD1 ILE A 297       9.406 -10.910  18.150  1.00 94.44           C
ATOM   4524 1HD1 ILE A 297       8.654 -11.607  18.519  1.00 94.44           H
ATOM   4525 2HD1 ILE A 297      10.119 -11.444  17.523  1.00 94.44           H
ATOM   4526 3HD1 ILE A 297       9.930 -10.460  18.994  1.00 94.44           H
ATOM   4527  HN  ILE A 297       5.871  -9.573  17.125  1.00 94.44           H
ATOM   4528  N   CYS A 298       5.535 -10.603  14.116  1.00 94.61           N
ATOM   4529  CA  CYS A 298       4.930 -11.089  12.888  1.00 94.61           C
ATOM   4530  C   CYS A 298       4.463  -9.882  12.071  1.00 94.61           C
ATOM   4531  O   CYS A 298       4.618  -9.856  10.851  1.00 94.61           O
ATOM   4532  HA  CYS A 298       5.703 -11.641  12.354  1.00 94.61           H
ATOM   4533  CB  CYS A 298       3.785 -12.064  13.169  1.00 94.61           C
ATOM   4534 1HB  CYS A 298       3.138 -11.664  13.949  1.00 94.61           H
ATOM   4535 2HB  CYS A 298       3.171 -12.185  12.276  1.00 94.61           H
ATOM   4536  SG  CYS A 298       4.458 -13.685  13.687  1.00 94.61           S
ATOM   4537  HG  CYS A 298       4.797 -13.309  14.917  1.00 94.61           H
ATOM   4538  HN  CYS A 298       5.110 -10.936  14.957  1.00 94.61           H
ATOM   4539  N   PHE A 299       3.901  -8.911  12.778  1.00 93.31           N
ATOM   4540  CA  PHE A 299       3.409  -7.706  12.134  1.00 93.31           C
ATOM   4541  C   PHE A 299       4.535  -6.982  11.392  1.00 93.31           C
ATOM   4542  O   PHE A 299       4.371  -6.590  10.238  1.00 93.31           O
ATOM   4543  HA  PHE A 299       2.643  -8.009  11.420  1.00 93.31           H
ATOM   4544  CB  PHE A 299       2.875  -6.794  13.240  1.00 93.31           C
ATOM   4545 1HB  PHE A 299       2.100  -7.326  13.792  1.00 93.31           H
ATOM   4546 2HB  PHE A 299       3.680  -6.583  13.943  1.00 93.31           H
ATOM   4547  CG  PHE A 299       2.301  -5.470  12.732  1.00 93.31           C
ATOM   4548  CD1 PHE A 299       3.084  -4.358  12.695  1.00 93.31           C
ATOM   4549  HD1 PHE A 299       4.121  -4.411  13.028  1.00 93.31           H
ATOM   4550  CD2 PHE A 299       1.007  -5.404  12.317  1.00 93.31           C
ATOM   4551  HD2 PHE A 299       0.380  -6.294  12.346  1.00 93.31           H
ATOM   4552  CE1 PHE A 299       2.551  -3.129  12.224  1.00 93.31           C
ATOM   4553  HE1 PHE A 299       3.179  -2.239  12.195  1.00 93.31           H
ATOM   4554  CE2 PHE A 299       0.475  -4.175  11.845  1.00 93.31           C
ATOM   4555  HE2 PHE A 299      -0.562  -4.122  11.513  1.00 93.31           H
ATOM   4556  CZ  PHE A 299       1.258  -3.064  11.809  1.00 93.31           C
ATOM   4557  HZ  PHE A 299       0.849  -2.120  11.447  1.00 93.31           H
ATOM   4558  HN  PHE A 299       3.781  -8.940  13.770  1.00 93.31           H
ATOM   4559  N   GLN A 300       5.653  -6.827  12.085  1.00 93.55           N
ATOM   4560  CA  GLN A 300       6.781  -6.097  11.533  1.00 93.55           C
ATOM   4561  C   GLN A 300       7.288  -6.785  10.264  1.00 93.55           C
ATOM   4562  O   GLN A 300       7.591  -6.123   9.272  1.00 93.55           O
ATOM   4563  HA  GLN A 300       6.395  -5.108  11.288  1.00 93.55           H
ATOM   4564  CB  GLN A 300       7.902  -5.955  12.565  1.00 93.55           C
ATOM   4565 1HB  GLN A 300       8.098  -6.922  13.028  1.00 93.55           H
ATOM   4566 2HB  GLN A 300       8.822  -5.647  12.068  1.00 93.55           H
ATOM   4567  CG  GLN A 300       7.530  -4.934  13.641  1.00 93.55           C
ATOM   4568 1HG  GLN A 300       7.358  -3.961  13.180  1.00 93.55           H
ATOM   4569 2HG  GLN A 300       6.597  -5.228  14.121  1.00 93.55           H
ATOM   4570  CD  GLN A 300       8.636  -4.818  14.693  1.00 93.55           C
ATOM   4571  OE1 GLN A 300       9.610  -5.552  14.689  1.00 93.55           O
ATOM   4572  NE2 GLN A 300       8.430  -3.858  15.590  1.00 93.55           N
ATOM   4573 1HE2 GLN A 300       7.609  -3.290  15.536  1.00 93.55           H
ATOM   4574 2HE2 GLN A 300       9.098  -3.704  16.318  1.00 93.55           H
ATOM   4575  HN  GLN A 300       5.794  -7.188  13.007  1.00 93.55           H
ATOM   4576  N   VAL A 301       7.366  -8.106  10.336  1.00 95.16           N
ATOM   4577  CA  VAL A 301       7.903  -8.885   9.234  1.00 95.16           C
ATOM   4578  C   VAL A 301       6.992  -8.732   8.014  1.00 95.16           C
ATOM   4579  O   VAL A 301       7.451  -8.369   6.933  1.00 95.16           O
ATOM   4580  HA  VAL A 301       8.885  -8.479   8.991  1.00 95.16           H
ATOM   4581  CB  VAL A 301       8.087 -10.342   9.664  1.00 95.16           C
ATOM   4582  HB  VAL A 301       7.134 -10.698  10.057  1.00 95.16           H
ATOM   4583  CG1 VAL A 301       8.461 -11.223   8.470  1.00 95.16           C
ATOM   4584 1HG1 VAL A 301       7.670 -11.176   7.722  1.00 95.16           H
ATOM   4585 2HG1 VAL A 301       9.395 -10.867   8.034  1.00 95.16           H
ATOM   4586 3HG1 VAL A 301       8.585 -12.253   8.804  1.00 95.16           H
ATOM   4587  CG2 VAL A 301       9.128 -10.458  10.779  1.00 95.16           C
ATOM   4588 1HG2 VAL A 301      10.085 -10.075  10.423  1.00 95.16           H
ATOM   4589 2HG2 VAL A 301       8.803  -9.877  11.642  1.00 95.16           H
ATOM   4590 3HG2 VAL A 301       9.239 -11.504  11.065  1.00 95.16           H
ATOM   4591  HN  VAL A 301       7.070  -8.641  11.127  1.00 95.16           H
ATOM   4592  N   THR A 302       5.716  -9.017   8.230  1.00 94.06           N
ATOM   4593  CA  THR A 302       4.764  -9.066   7.133  1.00 94.06           C
ATOM   4594  C   THR A 302       4.577  -7.674   6.527  1.00 94.06           C
ATOM   4595  O   THR A 302       4.388  -7.539   5.319  1.00 94.06           O
ATOM   4596  HA  THR A 302       5.176  -9.703   6.349  1.00 94.06           H
ATOM   4597  CB  THR A 302       3.466  -9.679   7.660  1.00 94.06           C
ATOM   4598  HB  THR A 302       2.714  -9.736   6.872  1.00 94.06           H
ATOM   4599  OG1 THR A 302       3.125  -8.863   8.777  1.00 94.06           O
ATOM   4600  HG1 THR A 302       3.446  -9.289   9.623  1.00 94.06           H
ATOM   4601  CG2 THR A 302       3.677 -11.069   8.265  1.00 94.06           C
ATOM   4602 1HG2 THR A 302       4.378 -11.000   9.097  1.00 94.06           H
ATOM   4603 2HG2 THR A 302       4.080 -11.738   7.504  1.00 94.06           H
ATOM   4604 3HG2 THR A 302       2.724 -11.458   8.623  1.00 94.06           H
ATOM   4605  HN  THR A 302       5.331  -9.212   9.132  1.00 94.06           H
ATOM   4606  N   GLN A 303       4.636  -6.673   7.394  1.00 92.62           N
ATOM   4607  CA  GLN A 303       4.523  -5.294   6.953  1.00 92.62           C
ATOM   4608  C   GLN A 303       5.645  -4.957   5.969  1.00 92.62           C
ATOM   4609  O   GLN A 303       5.413  -4.292   4.961  1.00 92.62           O
ATOM   4610  HA  GLN A 303       3.558  -5.228   6.450  1.00 92.62           H
ATOM   4611  CB  GLN A 303       4.532  -4.335   8.145  1.00 92.62           C
ATOM   4612 1HB  GLN A 303       3.680  -4.545   8.792  1.00 92.62           H
ATOM   4613 2HB  GLN A 303       5.431  -4.496   8.739  1.00 92.62           H
ATOM   4614  CG  GLN A 303       4.478  -2.879   7.678  1.00 92.62           C
ATOM   4615 1HG  GLN A 303       5.437  -2.596   7.244  1.00 92.62           H
ATOM   4616 2HG  GLN A 303       3.729  -2.773   6.892  1.00 92.62           H
ATOM   4617  CD  GLN A 303       4.141  -1.942   8.840  1.00 92.62           C
ATOM   4618  OE1 GLN A 303       5.008  -1.382   9.491  1.00 92.62           O
ATOM   4619  NE2 GLN A 303       2.837  -1.804   9.063  1.00 92.62           N
ATOM   4620 1HE2 GLN A 303       2.178  -2.292   8.492  1.00 92.62           H
ATOM   4621 2HE2 GLN A 303       2.517  -1.212   9.802  1.00 92.62           H
ATOM   4622  HN  GLN A 303       4.758  -6.794   8.379  1.00 92.62           H
ATOM   4623  N   THR A 304       6.838  -5.431   6.298  1.00 93.78           N
ATOM   4624  CA  THR A 304       8.010  -5.133   5.492  1.00 93.78           C
ATOM   4625  C   THR A 304       7.884  -5.777   4.110  1.00 93.78           C
ATOM   4626  O   THR A 304       8.250  -5.173   3.103  1.00 93.78           O
ATOM   4627  HA  THR A 304       8.056  -4.054   5.338  1.00 93.78           H
ATOM   4628  CB  THR A 304       9.246  -5.592   6.267  1.00 93.78           C
ATOM   4629  HB  THR A 304       9.264  -6.677   6.363  1.00 93.78           H
ATOM   4630  OG1 THR A 304       9.178  -4.867   7.491  1.00 93.78           O
ATOM   4631  HG1 THR A 304       8.827  -5.456   8.219  1.00 93.78           H
ATOM   4632  CG2 THR A 304      10.551  -5.115   5.624  1.00 93.78           C
ATOM   4633 1HG2 THR A 304      10.562  -4.026   5.589  1.00 93.78           H
ATOM   4634 2HG2 THR A 304      10.623  -5.512   4.611  1.00 93.78           H
ATOM   4635 3HG2 THR A 304      11.396  -5.469   6.214  1.00 93.78           H
ATOM   4636  HN  THR A 304       7.010  -6.008   7.096  1.00 93.78           H
ATOM   4637  N   ILE A 305       7.367  -6.997   4.106  1.00 93.27           N
ATOM   4638  CA  ILE A 305       7.155  -7.716   2.861  1.00 93.27           C
ATOM   4639  C   ILE A 305       6.201  -6.917   1.971  1.00 93.27           C
ATOM   4640  O   ILE A 305       6.395  -6.839   0.759  1.00 93.27           O
ATOM   4641  HA  ILE A 305       8.119  -7.788   2.357  1.00 93.27           H
ATOM   4642  CB  ILE A 305       6.683  -9.144   3.141  1.00 93.27           C
ATOM   4643  HB  ILE A 305       5.834  -9.096   3.823  1.00 93.27           H
ATOM   4644  CG1 ILE A 305       7.777  -9.956   3.838  1.00 93.27           C
ATOM   4645 1HG1 ILE A 305       8.578 -10.174   3.133  1.00 93.27           H
ATOM   4646 2HG1 ILE A 305       8.213  -9.367   4.645  1.00 93.27           H
ATOM   4647  CG2 ILE A 305       6.195  -9.822   1.859  1.00 93.27           C
ATOM   4648 1HG2 ILE A 305       5.363  -9.255   1.442  1.00 93.27           H
ATOM   4649 2HG2 ILE A 305       7.009  -9.858   1.135  1.00 93.27           H
ATOM   4650 3HG2 ILE A 305       5.866 -10.836   2.087  1.00 93.27           H
ATOM   4651  CD1 ILE A 305       7.215 -11.264   4.400  1.00 93.27           C
ATOM   4652 1HD1 ILE A 305       6.430 -11.041   5.123  1.00 93.27           H
ATOM   4653 2HD1 ILE A 305       6.801 -11.861   3.587  1.00 93.27           H
ATOM   4654 3HD1 ILE A 305       8.013 -11.821   4.890  1.00 93.27           H
ATOM   4655  HN  ILE A 305       7.094  -7.492   4.931  1.00 93.27           H
ATOM   4656  N   ALA A 306       5.190  -6.343   2.608  1.00 89.88           N
ATOM   4657  CA  ALA A 306       4.164  -5.616   1.880  1.00 89.88           C
ATOM   4658  C   ALA A 306       4.792  -4.394   1.205  1.00 89.88           C
ATOM   4659  O   ALA A 306       4.359  -3.984   0.130  1.00 89.88           O
ATOM   4660  HA  ALA A 306       3.767  -6.280   1.113  1.00 89.88           H
ATOM   4661  CB  ALA A 306       3.032  -5.236   2.837  1.00 89.88           C
ATOM   4662 1HB  ALA A 306       2.601  -6.140   3.267  1.00 89.88           H
ATOM   4663 2HB  ALA A 306       3.426  -4.606   3.635  1.00 89.88           H
ATOM   4664 3HB  ALA A 306       2.262  -4.690   2.291  1.00 89.88           H
ATOM   4665  HN  ALA A 306       5.067  -6.369   3.600  1.00 89.88           H
ATOM   4666  N   PHE A 307       5.802  -3.847   1.866  1.00 91.39           N
ATOM   4667  CA  PHE A 307       6.425  -2.621   1.398  1.00 91.39           C
ATOM   4668  C   PHE A 307       7.253  -2.873   0.136  1.00 91.39           C
ATOM   4669  O   PHE A 307       7.370  -1.997  -0.719  1.00 91.39           O
ATOM   4670  HA  PHE A 307       5.624  -1.918   1.170  1.00 91.39           H
ATOM   4671  CB  PHE A 307       7.352  -2.136   2.514  1.00 91.39           C
ATOM   4672 1HB  PHE A 307       7.989  -2.964   2.829  1.00 91.39           H
ATOM   4673 2HB  PHE A 307       8.009  -1.363   2.117  1.00 91.39           H
ATOM   4674  CG  PHE A 307       6.618  -1.583   3.737  1.00 91.39           C
ATOM   4675  CD1 PHE A 307       5.258  -1.570   3.766  1.00 91.39           C
ATOM   4676  HD1 PHE A 307       4.692  -1.954   2.917  1.00 91.39           H
ATOM   4677  CD2 PHE A 307       7.325  -1.104   4.796  1.00 91.39           C
ATOM   4678  HD2 PHE A 307       8.415  -1.114   4.773  1.00 91.39           H
ATOM   4679  CE1 PHE A 307       4.577  -1.057   4.901  1.00 91.39           C
ATOM   4680  HE1 PHE A 307       3.487  -1.047   4.923  1.00 91.39           H
ATOM   4681  CE2 PHE A 307       6.643  -0.591   5.931  1.00 91.39           C
ATOM   4682  HE2 PHE A 307       7.210  -0.207   6.779  1.00 91.39           H
ATOM   4683  CZ  PHE A 307       5.284  -0.578   5.959  1.00 91.39           C
ATOM   4684  HZ  PHE A 307       4.761  -0.184   6.831  1.00 91.39           H
ATOM   4685  HN  PHE A 307       6.193  -4.227   2.704  1.00 91.39           H
ATOM   4686  N   PHE A 308       7.807  -4.075   0.061  1.00 91.36           N
ATOM   4687  CA  PHE A 308       8.603  -4.461  -1.092  1.00 91.36           C
ATOM   4688  C   PHE A 308       7.776  -4.390  -2.377  1.00 91.36           C
ATOM   4689  O   PHE A 308       8.330  -4.268  -3.469  1.00 91.36           O
ATOM   4690  HA  PHE A 308       9.436  -3.761  -1.158  1.00 91.36           H
ATOM   4691  CB  PHE A 308       9.047  -5.907  -0.864  1.00 91.36           C
ATOM   4692 1HB  PHE A 308       8.299  -6.415  -0.256  1.00 91.36           H
ATOM   4693 2HB  PHE A 308       9.079  -6.422  -1.825  1.00 91.36           H
ATOM   4694  CG  PHE A 308      10.411  -6.040  -0.185  1.00 91.36           C
ATOM   4695  CD1 PHE A 308      11.551  -5.911  -0.916  1.00 91.36           C
ATOM   4696  HD1 PHE A 308      11.492  -5.714  -1.987  1.00 91.36           H
ATOM   4697  CD2 PHE A 308      10.485  -6.286   1.151  1.00 91.36           C
ATOM   4698  HD2 PHE A 308       9.572  -6.389   1.737  1.00 91.36           H
ATOM   4699  CE1 PHE A 308      12.817  -6.034  -0.286  1.00 91.36           C
ATOM   4700  HE1 PHE A 308      13.730  -5.931  -0.872  1.00 91.36           H
ATOM   4701  CE2 PHE A 308      11.751  -6.409   1.781  1.00 91.36           C
ATOM   4702  HE2 PHE A 308      11.810  -6.606   2.852  1.00 91.36           H
ATOM   4703  CZ  PHE A 308      12.890  -6.280   1.050  1.00 91.36           C
ATOM   4704  HZ  PHE A 308      13.862  -6.375   1.534  1.00 91.36           H
ATOM   4705  HN  PHE A 308       7.718  -4.777   0.768  1.00 91.36           H
ATOM   4706  N   HIS A 309       6.465  -4.469  -2.205  1.00 86.65           N
ATOM   4707  CA  HIS A 309       5.561  -4.484  -3.343  1.00 86.65           C
ATOM   4708  C   HIS A 309       5.710  -3.183  -4.134  1.00 86.65           C
ATOM   4709  O   HIS A 309       5.609  -3.183  -5.360  1.00 86.65           O
ATOM   4710  HA  HIS A 309       5.865  -5.320  -3.973  1.00 86.65           H
ATOM   4711  CB  HIS A 309       4.122  -4.741  -2.889  1.00 86.65           C
ATOM   4712 1HB  HIS A 309       4.111  -5.600  -2.219  1.00 86.65           H
ATOM   4713 2HB  HIS A 309       3.775  -3.883  -2.314  1.00 86.65           H
ATOM   4714  CG  HIS A 309       3.157  -4.993  -4.023  1.00 86.65           C
ATOM   4715  ND1 HIS A 309       2.466  -3.976  -4.659  1.00 86.65           N
ATOM   4716  HD1 HIS A 309       2.530  -3.002  -4.443  1.00 86.65           H
ATOM   4717  CD2 HIS A 309       2.775  -6.154  -4.628  1.00 86.65           C
ATOM   4718  HD2 HIS A 309       3.130  -7.152  -4.371  1.00 86.65           H
ATOM   4719  CE1 HIS A 309       1.705  -4.513  -5.601  1.00 86.65           C
ATOM   4720  HE1 HIS A 309       1.042  -3.971  -6.276  1.00 86.65           H
ATOM   4721  NE2 HIS A 309       1.898  -5.863  -5.580  1.00 86.65           N
ATOM   4722  HN  HIS A 309       6.021  -4.523  -1.311  1.00 86.65           H
ATOM   4723  N   SER A 310       5.947  -2.106  -3.401  1.00 87.10           N
ATOM   4724  CA  SER A 310       5.990  -0.785  -4.004  1.00 87.10           C
ATOM   4725  C   SER A 310       7.246  -0.644  -4.866  1.00 87.10           C
ATOM   4726  O   SER A 310       7.345   0.273  -5.680  1.00 87.10           O
ATOM   4727  HA  SER A 310       5.094  -0.719  -4.620  1.00 87.10           H
ATOM   4728  CB  SER A 310       5.954   0.310  -2.935  1.00 87.10           C
ATOM   4729 1HB  SER A 310       6.722   0.112  -2.188  1.00 87.10           H
ATOM   4730 2HB  SER A 310       6.194   1.270  -3.392  1.00 87.10           H
ATOM   4731  OG  SER A 310       4.682   0.392  -2.298  1.00 87.10           O
ATOM   4732  HG  SER A 310       4.022   0.830  -2.908  1.00 87.10           H
ATOM   4733  HN  SER A 310       6.108  -2.125  -2.414  1.00 87.10           H
ATOM   4734  N   CYS A 311       8.175  -1.566  -4.658  1.00 90.01           N
ATOM   4735  CA  CYS A 311       9.412  -1.567  -5.420  1.00 90.01           C
ATOM   4736  C   CYS A 311       9.329  -2.679  -6.468  1.00 90.01           C
ATOM   4737  O   CYS A 311      10.168  -2.756  -7.364  1.00 90.01           O
ATOM   4738  HA  CYS A 311       9.487  -0.590  -5.897  1.00 90.01           H
ATOM   4739  CB  CYS A 311      10.634  -1.727  -4.514  1.00 90.01           C
ATOM   4740 1HB  CYS A 311      11.544  -1.516  -5.076  1.00 90.01           H
ATOM   4741 2HB  CYS A 311      10.589  -1.006  -3.698  1.00 90.01           H
ATOM   4742  SG  CYS A 311      10.697  -3.428  -3.842  1.00 90.01           S
ATOM   4743  HG  CYS A 311      11.809  -3.257  -3.134  1.00 90.01           H
ATOM   4744  HN  CYS A 311       8.092  -2.301  -3.985  1.00 90.01           H
ATOM   4745  N   LEU A 312       8.310  -3.513  -6.321  1.00 86.02           N
ATOM   4746  CA  LEU A 312       8.150  -4.662  -7.195  1.00 86.02           C
ATOM   4747  C   LEU A 312       7.410  -4.234  -8.464  1.00 86.02           C
ATOM   4748  O   LEU A 312       7.614  -4.809  -9.531  1.00 86.02           O
ATOM   4749  HA  LEU A 312       9.148  -5.000  -7.476  1.00 86.02           H
ATOM   4750  CB  LEU A 312       7.476  -5.814  -6.449  1.00 86.02           C
ATOM   4751 1HB  LEU A 312       6.612  -5.419  -5.915  1.00 86.02           H
ATOM   4752 2HB  LEU A 312       7.098  -6.526  -7.183  1.00 86.02           H
ATOM   4753  CG  LEU A 312       8.354  -6.572  -5.451  1.00 86.02           C
ATOM   4754  HG  LEU A 312       8.736  -5.858  -4.721  1.00 86.02           H
ATOM   4755  CD1 LEU A 312       7.536  -7.611  -4.680  1.00 86.02           C
ATOM   4756 1HD1 LEU A 312       6.737  -7.112  -4.133  1.00 86.02           H
ATOM   4757 2HD1 LEU A 312       7.106  -8.327  -5.381  1.00 86.02           H
ATOM   4758 3HD1 LEU A 312       8.185  -8.135  -3.978  1.00 86.02           H
ATOM   4759  CD2 LEU A 312       9.563  -7.197  -6.148  1.00 86.02           C
ATOM   4760 1HD2 LEU A 312       9.221  -7.894  -6.913  1.00 86.02           H
ATOM   4761 2HD2 LEU A 312      10.160  -6.412  -6.613  1.00 86.02           H
ATOM   4762 3HD2 LEU A 312      10.170  -7.729  -5.416  1.00 86.02           H
ATOM   4763  HN  LEU A 312       7.602  -3.413  -5.621  1.00 86.02           H
ATOM   4764  N   ASN A 313       6.564  -3.226  -8.305  1.00 78.34           N
ATOM   4765  CA  ASN A 313       5.702  -2.794  -9.392  1.00 78.34           C
ATOM   4766  C   ASN A 313       6.558  -2.478 -10.620  1.00 78.34           C
ATOM   4767  O   ASN A 313       6.348  -3.047 -11.691  1.00 78.34           O
ATOM   4768  HA  ASN A 313       5.018  -3.624  -9.563  1.00 78.34           H
ATOM   4769  CB  ASN A 313       4.933  -1.526  -9.014  1.00 78.34           C
ATOM   4770 1HB  ASN A 313       5.585  -0.853  -8.458  1.00 78.34           H
ATOM   4771 2HB  ASN A 313       4.626  -1.000  -9.918  1.00 78.34           H
ATOM   4772  CG  ASN A 313       3.701  -1.864  -8.172  1.00 78.34           C
ATOM   4773  OD1 ASN A 313       3.198  -2.975  -8.178  1.00 78.34           O
ATOM   4774  ND2 ASN A 313       3.245  -0.845  -7.448  1.00 78.34           N
ATOM   4775 1HD2 ASN A 313       3.704   0.042  -7.489  1.00 78.34           H
ATOM   4776 2HD2 ASN A 313       2.443  -0.966  -6.864  1.00 78.34           H
ATOM   4777  HN  ASN A 313       6.462  -2.711  -7.454  1.00 78.34           H
ATOM   4778  N   PRO A 314       7.535  -1.570 -10.490  1.00 78.22           N
ATOM   4779  CA  PRO A 314       8.378  -1.200 -11.630  1.00 78.22           C
ATOM   4780  C   PRO A 314       9.006  -2.411 -12.300  1.00 78.22           C
ATOM   4781  O   PRO A 314       9.078  -2.479 -13.526  1.00 78.22           O
ATOM   4782  HA  PRO A 314       7.774  -0.727 -12.404  1.00 78.22           H
ATOM   4783  CB  PRO A 314       9.435  -0.280 -11.015  1.00 78.22           C
ATOM   4784 1HB  PRO A 314      10.321  -0.835 -10.709  1.00 78.22           H
ATOM   4785 2HB  PRO A 314       9.765   0.480 -11.723  1.00 78.22           H
ATOM   4786  CG  PRO A 314       8.715   0.336  -9.822  1.00 78.22           C
ATOM   4787 1HG  PRO A 314       9.416   0.732  -9.087  1.00 78.22           H
ATOM   4788 2HG  PRO A 314       8.079   1.170 -10.119  1.00 78.22           H
ATOM   4789  CD  PRO A 314       7.910  -0.830  -9.272  1.00 78.22           C
ATOM   4790 1HD  PRO A 314       8.500  -1.446  -8.595  1.00 78.22           H
ATOM   4791 2HD  PRO A 314       7.038  -0.491  -8.711  1.00 78.22           H
ATOM   4792  N   VAL A 315       9.447  -3.345 -11.470  1.00 80.62           N
ATOM   4793  CA  VAL A 315      10.180  -4.499 -11.963  1.00 80.62           C
ATOM   4794  C   VAL A 315       9.272  -5.321 -12.879  1.00 80.62           C
ATOM   4795  O   VAL A 315       9.708  -5.798 -13.926  1.00 80.62           O
ATOM   4796  HA  VAL A 315      11.024  -4.128 -12.546  1.00 80.62           H
ATOM   4797  CB  VAL A 315      10.734  -5.308 -10.788  1.00 80.62           C
ATOM   4798  HB  VAL A 315       9.893  -5.612 -10.165  1.00 80.62           H
ATOM   4799  CG1 VAL A 315      11.438  -6.574 -11.279  1.00 80.62           C
ATOM   4800 1HG1 VAL A 315      10.730  -7.195 -11.827  1.00 80.62           H
ATOM   4801 2HG1 VAL A 315      12.265  -6.300 -11.934  1.00 80.62           H
ATOM   4802 3HG1 VAL A 315      11.822  -7.130 -10.424  1.00 80.62           H
ATOM   4803  CG2 VAL A 315      11.671  -4.456  -9.930  1.00 80.62           C
ATOM   4804 1HG2 VAL A 315      12.506  -4.108 -10.539  1.00 80.62           H
ATOM   4805 2HG2 VAL A 315      11.126  -3.598  -9.537  1.00 80.62           H
ATOM   4806 3HG2 VAL A 315      12.051  -5.055  -9.102  1.00 80.62           H
ATOM   4807  HN  VAL A 315       9.312  -3.321 -10.480  1.00 80.62           H
ATOM   4808  N   LEU A 316       8.025  -5.461 -12.453  1.00 76.04           N
ATOM   4809  CA  LEU A 316       7.053  -6.221 -13.219  1.00 76.04           C
ATOM   4810  C   LEU A 316       6.938  -5.625 -14.624  1.00 76.04           C
ATOM   4811  O   LEU A 316       6.907  -6.357 -15.612  1.00 76.04           O
ATOM   4812  HA  LEU A 316       7.430  -7.240 -13.307  1.00 76.04           H
ATOM   4813  CB  LEU A 316       5.720  -6.295 -12.472  1.00 76.04           C
ATOM   4814 1HB  LEU A 316       5.407  -5.280 -12.227  1.00 76.04           H
ATOM   4815 2HB  LEU A 316       4.969  -6.705 -13.147  1.00 76.04           H
ATOM   4816  CG  LEU A 316       5.717  -7.124 -11.186  1.00 76.04           C
ATOM   4817  HG  LEU A 316       6.516  -6.758 -10.541  1.00 76.04           H
ATOM   4818  CD1 LEU A 316       4.403  -6.947 -10.423  1.00 76.04           C
ATOM   4819 1HD1 LEU A 316       4.273  -5.897 -10.161  1.00 76.04           H
ATOM   4820 2HD1 LEU A 316       3.572  -7.271 -11.050  1.00 76.04           H
ATOM   4821 3HD1 LEU A 316       4.427  -7.547  -9.513  1.00 76.04           H
ATOM   4822  CD2 LEU A 316       6.014  -8.596 -11.482  1.00 76.04           C
ATOM   4823 1HD2 LEU A 316       5.254  -8.992 -12.155  1.00 76.04           H
ATOM   4824 2HD2 LEU A 316       6.994  -8.681 -11.951  1.00 76.04           H
ATOM   4825 3HD2 LEU A 316       6.006  -9.162 -10.551  1.00 76.04           H
ATOM   4826  HN  LEU A 316       7.677  -5.067 -11.602  1.00 76.04           H
ATOM   4827  N   TYR A 317       6.879  -4.302 -14.667  1.00 72.57           N
ATOM   4828  CA  TYR A 317       6.702  -3.602 -15.928  1.00 72.57           C
ATOM   4829  C   TYR A 317       7.894  -3.839 -16.858  1.00 72.57           C
ATOM   4830  O   TYR A 317       7.724  -3.967 -18.070  1.00 72.57           O
ATOM   4831  HA  TYR A 317       5.799  -3.987 -16.403  1.00 72.57           H
ATOM   4832  CB  TYR A 317       6.630  -2.115 -15.579  1.00 72.57           C
ATOM   4833 1HB  TYR A 317       7.591  -1.801 -15.170  1.00 72.57           H
ATOM   4834 2HB  TYR A 317       6.472  -1.544 -16.493  1.00 72.57           H
ATOM   4835  CG  TYR A 317       5.528  -1.763 -14.578  1.00 72.57           C
ATOM   4836  CD1 TYR A 317       4.372  -2.516 -14.532  1.00 72.57           C
ATOM   4837  HD1 TYR A 317       4.245  -3.361 -15.209  1.00 72.57           H
ATOM   4838  CD2 TYR A 317       5.690  -0.694 -13.721  1.00 72.57           C
ATOM   4839  HD2 TYR A 317       6.603  -0.099 -13.757  1.00 72.57           H
ATOM   4840  CE1 TYR A 317       3.335  -2.185 -13.589  1.00 72.57           C
ATOM   4841  HE1 TYR A 317       2.417  -2.771 -13.543  1.00 72.57           H
ATOM   4842  CE2 TYR A 317       4.652  -0.363 -12.778  1.00 72.57           C
ATOM   4843  HE2 TYR A 317       4.767   0.479 -12.096  1.00 72.57           H
ATOM   4844  CZ  TYR A 317       3.526  -1.125 -12.759  1.00 72.57           C
ATOM   4845  OH  TYR A 317       2.546  -0.813 -11.869  1.00 72.57           O
ATOM   4846  HH  TYR A 317       1.914  -1.581 -11.773  1.00 72.57           H
ATOM   4847  HN  TYR A 317       6.949  -3.713 -13.863  1.00 72.57           H
ATOM   4848  N   VAL A 318       9.073  -3.889 -16.256  1.00 70.80           N
ATOM   4849  CA  VAL A 318      10.294  -4.087 -17.017  1.00 70.80           C
ATOM   4850  C   VAL A 318      10.247  -5.455 -17.701  1.00 70.80           C
ATOM   4851  O   VAL A 318      10.367  -5.547 -18.922  1.00 70.80           O
ATOM   4852  HA  VAL A 318      10.334  -3.313 -17.784  1.00 70.80           H
ATOM   4853  CB  VAL A 318      11.512  -3.915 -16.107  1.00 70.80           C
ATOM   4854  HB  VAL A 318      11.389  -4.581 -15.253  1.00 70.80           H
ATOM   4855  CG1 VAL A 318      12.799  -4.315 -16.832  1.00 70.80           C
ATOM   4856 1HG1 VAL A 318      12.735  -5.359 -17.137  1.00 70.80           H
ATOM   4857 2HG1 VAL A 318      12.930  -3.686 -17.713  1.00 70.80           H
ATOM   4858 3HG1 VAL A 318      13.649  -4.183 -16.162  1.00 70.80           H
ATOM   4859  CG2 VAL A 318      11.603  -2.483 -15.578  1.00 70.80           C
ATOM   4860 1HG2 VAL A 318      11.692  -1.791 -16.415  1.00 70.80           H
ATOM   4861 2HG2 VAL A 318      10.704  -2.249 -15.007  1.00 70.80           H
ATOM   4862 3HG2 VAL A 318      12.477  -2.388 -14.933  1.00 70.80           H
ATOM   4863  HN  VAL A 318       9.201  -3.796 -15.269  1.00 70.80           H
ATOM   4864  N   PHE A 319      10.073  -6.484 -16.885  1.00 70.41           N
ATOM   4865  CA  PHE A 319      10.233  -7.849 -17.356  1.00 70.41           C
ATOM   4866  C   PHE A 319       9.029  -8.284 -18.194  1.00 70.41           C
ATOM   4867  O   PHE A 319       9.173  -9.058 -19.139  1.00 70.41           O
ATOM   4868  HA  PHE A 319      11.131  -7.875 -17.973  1.00 70.41           H
ATOM   4869  CB  PHE A 319      10.326  -8.742 -16.117  1.00 70.41           C
ATOM   4870 1HB  PHE A 319       9.577  -8.420 -15.393  1.00 70.41           H
ATOM   4871 2HB  PHE A 319      10.077  -9.765 -16.399  1.00 70.41           H
ATOM   4872  CG  PHE A 319      11.701  -8.733 -15.446  1.00 70.41           C
ATOM   4873  CD1 PHE A 319      12.775  -9.263 -16.090  1.00 70.41           C
ATOM   4874  HD1 PHE A 319      12.657  -9.694 -17.084  1.00 70.41           H
ATOM   4875  CD2 PHE A 319      11.849  -8.195 -14.205  1.00 70.41           C
ATOM   4876  HD2 PHE A 319      10.988  -7.771 -13.689  1.00 70.41           H
ATOM   4877  CE1 PHE A 319      14.051  -9.255 -15.467  1.00 70.41           C
ATOM   4878  HE1 PHE A 319      14.912  -9.680 -15.983  1.00 70.41           H
ATOM   4879  CE2 PHE A 319      13.125  -8.187 -13.582  1.00 70.41           C
ATOM   4880  HE2 PHE A 319      13.243  -7.757 -12.588  1.00 70.41           H
ATOM   4881  CZ  PHE A 319      14.199  -8.717 -14.226  1.00 70.41           C
ATOM   4882  HZ  PHE A 319      15.179  -8.711 -13.748  1.00 70.41           H
ATOM   4883  HN  PHE A 319       9.828  -6.396 -15.919  1.00 70.41           H
ATOM   4884  N   VAL A 320       7.868  -7.768 -17.817  1.00 67.78           N
ATOM   4885  CA  VAL A 320       6.614  -8.290 -18.332  1.00 67.78           C
ATOM   4886  C   VAL A 320       6.097  -7.365 -19.436  1.00 67.78           C
ATOM   4887  O   VAL A 320       5.493  -7.825 -20.404  1.00 67.78           O
ATOM   4888  HA  VAL A 320       6.818  -9.270 -18.763  1.00 67.78           H
ATOM   4889  CB  VAL A 320       5.614  -8.474 -17.189  1.00 67.78           C
ATOM   4890  HB  VAL A 320       5.410  -7.492 -16.761  1.00 67.78           H
ATOM   4891  CG1 VAL A 320       4.291  -9.045 -17.704  1.00 67.78           C
ATOM   4892 1HG1 VAL A 320       3.862  -8.363 -18.438  1.00 67.78           H
ATOM   4893 2HG1 VAL A 320       4.471 -10.014 -18.170  1.00 67.78           H
ATOM   4894 3HG1 VAL A 320       3.599  -9.165 -16.871  1.00 67.78           H
ATOM   4895  CG2 VAL A 320       6.200  -9.356 -16.085  1.00 67.78           C
ATOM   4896 1HG2 VAL A 320       6.446 -10.335 -16.495  1.00 67.78           H
ATOM   4897 2HG2 VAL A 320       7.102  -8.891 -15.688  1.00 67.78           H
ATOM   4898 3HG2 VAL A 320       5.468  -9.470 -15.285  1.00 67.78           H
ATOM   4899  HN  VAL A 320       7.777  -7.008 -17.173  1.00 67.78           H
ATOM   4900  N   GLY A 321       6.353  -6.078 -19.254  1.00 69.58           N
ATOM   4901  CA  GLY A 321       5.866  -5.078 -20.189  1.00 69.58           C
ATOM   4902  C   GLY A 321       6.754  -5.011 -21.433  1.00 69.58           C
ATOM   4903  O   GLY A 321       7.815  -4.390 -21.409  1.00 69.58           O
ATOM   4904 1HA  GLY A 321       4.843  -5.316 -20.481  1.00 69.58           H
ATOM   4905 2HA  GLY A 321       5.840  -4.103 -19.703  1.00 69.58           H
ATOM   4906  HN  GLY A 321       6.882  -5.716 -18.486  1.00 69.58           H
ATOM   4907  N   GLU A 322       6.288  -5.660 -22.490  1.00 74.67           N
ATOM   4908  CA  GLU A 322       6.941  -5.550 -23.783  1.00 74.67           C
ATOM   4909  C   GLU A 322       6.962  -4.091 -24.244  1.00 74.67           C
ATOM   4910  O   GLU A 322       7.984  -3.602 -24.722  1.00 74.67           O
ATOM   4911  HA  GLU A 322       7.960  -5.903 -23.625  1.00 74.67           H
ATOM   4912  CB  GLU A 322       6.256  -6.443 -24.820  1.00 74.67           C
ATOM   4913 1HB  GLU A 322       5.177  -6.302 -24.771  1.00 74.67           H
ATOM   4914 2HB  GLU A 322       6.672  -6.244 -25.808  1.00 74.67           H
ATOM   4915  CG  GLU A 322       6.522  -7.922 -24.531  1.00 74.67           C
ATOM   4916 1HG  GLU A 322       7.595  -8.092 -24.442  1.00 74.67           H
ATOM   4917 2HG  GLU A 322       6.076  -8.195 -23.575  1.00 74.67           H
ATOM   4918  CD  GLU A 322       5.949  -8.808 -25.639  1.00 74.67           C
ATOM   4919  OE1 GLU A 322       6.195 -10.032 -25.570  1.00 74.67           O
ATOM   4920  OE2 GLU A 322       5.279  -8.242 -26.529  1.00 74.67           O
ATOM   4921  HN  GLU A 322       5.482  -6.252 -22.472  1.00 74.67           H
ATOM   4922  N   ARG A 323       5.821  -3.437 -24.084  1.00 75.53           N
ATOM   4923  CA  ARG A 323       5.697  -2.043 -24.474  1.00 75.53           C
ATOM   4924  C   ARG A 323       6.695  -1.183 -23.696  1.00 75.53           C
ATOM   4925  O   ARG A 323       7.365  -0.328 -24.272  1.00 75.53           O
ATOM   4926  HA  ARG A 323       5.918  -2.031 -25.541  1.00 75.53           H
ATOM   4927  CB  ARG A 323       4.280  -1.523 -24.220  1.00 75.53           C
ATOM   4928 1HB  ARG A 323       3.670  -2.317 -23.789  1.00 75.53           H
ATOM   4929 2HB  ARG A 323       4.311  -0.714 -23.491  1.00 75.53           H
ATOM   4930  CG  ARG A 323       3.638  -1.025 -25.516  1.00 75.53           C
ATOM   4931 1HG  ARG A 323       4.266  -0.255 -25.965  1.00 75.53           H
ATOM   4932 2HG  ARG A 323       3.576  -1.844 -26.234  1.00 75.53           H
ATOM   4933  CD  ARG A 323       2.239  -0.463 -25.255  1.00 75.53           C
ATOM   4934 1HD  ARG A 323       1.665  -1.162 -24.646  1.00 75.53           H
ATOM   4935 2HD  ARG A 323       2.312   0.466 -24.690  1.00 75.53           H
ATOM   4936  NE  ARG A 323       1.543  -0.220 -26.538  1.00 75.53           N
ATOM   4937  HE  ARG A 323       2.047  -0.392 -27.384  1.00 75.53           H
ATOM   4938  CZ  ARG A 323       0.279   0.214 -26.636  1.00 75.53           C
ATOM   4939  NH1 ARG A 323      -0.443   0.460 -25.535  1.00 75.53           N
ATOM   4940 1HH1 ARG A 323      -0.040   0.319 -24.631  1.00 75.53           H
ATOM   4941 2HH1 ARG A 323      -1.385   0.784 -25.617  1.00 75.53           H
ATOM   4942  NH2 ARG A 323      -0.251   0.399 -27.853  1.00 75.53           N
ATOM   4943 1HH2 ARG A 323      -1.193   0.724 -27.944  1.00 75.53           H
ATOM   4944 2HH2 ARG A 323       0.295   0.214 -28.670  1.00 75.53           H
ATOM   4945  HN  ARG A 323       4.993  -3.843 -23.697  1.00 75.53           H
ATOM   4946  N   PHE A 324       6.763  -1.440 -22.398  1.00 76.54           N
ATOM   4947  CA  PHE A 324       7.596  -0.638 -21.518  1.00 76.54           C
ATOM   4948  C   PHE A 324       9.074  -0.772 -21.890  1.00 76.54           C
ATOM   4949  O   PHE A 324       9.806   0.216 -21.903  1.00 76.54           O
ATOM   4950  HA  PHE A 324       7.285   0.400 -21.637  1.00 76.54           H
ATOM   4951  CB  PHE A 324       7.389  -1.170 -20.098  1.00 76.54           C
ATOM   4952 1HB  PHE A 324       6.320  -1.237 -19.898  1.00 76.54           H
ATOM   4953 2HB  PHE A 324       7.788  -2.183 -20.039  1.00 76.54           H
ATOM   4954  CG  PHE A 324       8.044  -0.315 -19.012  1.00 76.54           C
ATOM   4955  CD1 PHE A 324       9.291  -0.621 -18.565  1.00 76.54           C
ATOM   4956  HD1 PHE A 324       9.825  -1.476 -18.981  1.00 76.54           H
ATOM   4957  CD2 PHE A 324       7.378   0.752 -18.493  1.00 76.54           C
ATOM   4958  HD2 PHE A 324       6.378   0.997 -18.851  1.00 76.54           H
ATOM   4959  CE1 PHE A 324       9.899   0.173 -17.557  1.00 76.54           C
ATOM   4960  HE1 PHE A 324      10.899  -0.072 -17.199  1.00 76.54           H
ATOM   4961  CE2 PHE A 324       7.986   1.546 -17.485  1.00 76.54           C
ATOM   4962  HE2 PHE A 324       7.453   2.400 -17.069  1.00 76.54           H
ATOM   4963  CZ  PHE A 324       9.234   1.240 -17.038  1.00 76.54           C
ATOM   4964  HZ  PHE A 324       9.700   1.849 -16.264  1.00 76.54           H
ATOM   4965  HN  PHE A 324       6.262  -2.180 -21.947  1.00 76.54           H
ATOM   4966  N   ARG A 325       9.468  -2.002 -22.184  1.00 80.27           N
ATOM   4967  CA  ARG A 325      10.837  -2.273 -22.589  1.00 80.27           C
ATOM   4968  C   ARG A 325      11.183  -1.481 -23.851  1.00 80.27           C
ATOM   4969  O   ARG A 325      12.274  -0.922 -23.958  1.00 80.27           O
ATOM   4970  HA  ARG A 325      11.446  -1.951 -21.744  1.00 80.27           H
ATOM   4971  CB  ARG A 325      11.047  -3.764 -22.858  1.00 80.27           C
ATOM   4972 1HB  ARG A 325      10.149  -4.187 -23.307  1.00 80.27           H
ATOM   4973 2HB  ARG A 325      11.856  -3.898 -23.576  1.00 80.27           H
ATOM   4974  CG  ARG A 325      11.378  -4.513 -21.565  1.00 80.27           C
ATOM   4975 1HG  ARG A 325      12.263  -4.075 -21.103  1.00 80.27           H
ATOM   4976 2HG  ARG A 325      10.559  -4.400 -20.855  1.00 80.27           H
ATOM   4977  CD  ARG A 325      11.621  -5.999 -21.839  1.00 80.27           C
ATOM   4978 1HD  ARG A 325      12.188  -6.119 -22.762  1.00 80.27           H
ATOM   4979 2HD  ARG A 325      12.220  -6.431 -21.038  1.00 80.27           H
ATOM   4980  NE  ARG A 325      10.328  -6.712 -21.943  1.00 80.27           N
ATOM   4981  HE  ARG A 325       9.489  -6.179 -21.836  1.00 80.27           H
ATOM   4982  CZ  ARG A 325      10.212  -8.027 -22.172  1.00 80.27           C
ATOM   4983  NH1 ARG A 325      11.303  -8.790 -22.324  1.00 80.27           N
ATOM   4984 1HH1 ARG A 325      12.213  -8.379 -22.266  1.00 80.27           H
ATOM   4985 2HH1 ARG A 325      11.208  -9.771 -22.494  1.00 80.27           H
ATOM   4986  NH2 ARG A 325       8.988  -8.568 -22.248  1.00 80.27           N
ATOM   4987 1HH2 ARG A 325       8.884  -9.548 -22.418  1.00 80.27           H
ATOM   4988 2HH2 ARG A 325       8.179  -7.991 -22.133  1.00 80.27           H
ATOM   4989  HN  ARG A 325       8.871  -2.804 -22.149  1.00 80.27           H
ATOM   4990  N   ARG A 326      10.235  -1.456 -24.775  1.00 81.02           N
ATOM   4991  CA  ARG A 326      10.413  -0.714 -26.011  1.00 81.02           C
ATOM   4992  C   ARG A 326      10.562   0.780 -25.716  1.00 81.02           C
ATOM   4993  O   ARG A 326      11.435   1.442 -26.275  1.00 81.02           O
ATOM   4994  HA  ARG A 326      11.323  -1.120 -26.452  1.00 81.02           H
ATOM   4995  CB  ARG A 326       9.227  -0.924 -26.956  1.00 81.02           C
ATOM   4996 1HB  ARG A 326       8.294  -0.809 -26.404  1.00 81.02           H
ATOM   4997 2HB  ARG A 326       9.235  -0.158 -27.731  1.00 81.02           H
ATOM   4998  CG  ARG A 326       9.279  -2.310 -27.600  1.00 81.02           C
ATOM   4999 1HG  ARG A 326      10.204  -2.418 -28.167  1.00 81.02           H
ATOM   5000 2HG  ARG A 326       9.289  -3.076 -26.824  1.00 81.02           H
ATOM   5001  CD  ARG A 326       8.079  -2.530 -28.524  1.00 81.02           C
ATOM   5002 1HD  ARG A 326       7.163  -2.215 -28.026  1.00 81.02           H
ATOM   5003 2HD  ARG A 326       8.183  -1.917 -29.420  1.00 81.02           H
ATOM   5004  NE  ARG A 326       7.984  -3.959 -28.899  1.00 81.02           N
ATOM   5005  HE  ARG A 326       8.092  -4.641 -28.176  1.00 81.02           H
ATOM   5006  CZ  ARG A 326       7.762  -4.395 -30.146  1.00 81.02           C
ATOM   5007  NH1 ARG A 326       7.610  -3.526 -31.154  1.00 81.02           N
ATOM   5008 1HH1 ARG A 326       7.661  -2.543 -30.978  1.00 81.02           H
ATOM   5009 2HH1 ARG A 326       7.444  -3.860 -32.082  1.00 81.02           H
ATOM   5010  NH2 ARG A 326       7.695  -5.715 -30.370  1.00 81.02           N
ATOM   5011 1HH2 ARG A 326       7.530  -6.057 -31.295  1.00 81.02           H
ATOM   5012 2HH2 ARG A 326       7.810  -6.357 -29.613  1.00 81.02           H
ATOM   5013  HN  ARG A 326       9.359  -1.932 -24.690  1.00 81.02           H
ATOM   5014  N   ASP A 327       9.697   1.267 -24.838  1.00 81.53           N
ATOM   5015  CA  ASP A 327       9.682   2.682 -24.509  1.00 81.53           C
ATOM   5016  C   ASP A 327      10.974   3.044 -23.775  1.00 81.53           C
ATOM   5017  O   ASP A 327      11.556   4.100 -24.019  1.00 81.53           O
ATOM   5018  HA  ASP A 327       9.587   3.198 -25.464  1.00 81.53           H
ATOM   5019  CB  ASP A 327       8.506   3.021 -23.591  1.00 81.53           C
ATOM   5020 1HB  ASP A 327       8.562   2.418 -22.684  1.00 81.53           H
ATOM   5021 2HB  ASP A 327       8.568   4.065 -23.284  1.00 81.53           H
ATOM   5022  CG  ASP A 327       7.171   2.769 -24.295  1.00 81.53           C
ATOM   5023  OD1 ASP A 327       7.153   2.891 -25.539  1.00 81.53           O
ATOM   5024  OD2 ASP A 327       6.198   2.461 -23.573  1.00 81.53           O
ATOM   5025  HN  ASP A 327       9.017   0.713 -24.357  1.00 81.53           H
ATOM   5026  N   LEU A 328      11.385   2.148 -22.889  1.00 83.30           N
ATOM   5027  CA  LEU A 328      12.585   2.372 -22.100  1.00 83.30           C
ATOM   5028  C   LEU A 328      13.779   2.561 -23.037  1.00 83.30           C
ATOM   5029  O   LEU A 328      14.525   3.531 -22.910  1.00 83.30           O
ATOM   5030  HA  LEU A 328      12.438   3.294 -21.537  1.00 83.30           H
ATOM   5031  CB  LEU A 328      12.774   1.246 -21.082  1.00 83.30           C
ATOM   5032 1HB  LEU A 328      11.922   1.250 -20.402  1.00 83.30           H
ATOM   5033 2HB  LEU A 328      12.752   0.295 -21.614  1.00 83.30           H
ATOM   5034  CG  LEU A 328      14.056   1.303 -20.248  1.00 83.30           C
ATOM   5035  HG  LEU A 328      14.904   1.354 -20.930  1.00 83.30           H
ATOM   5036  CD1 LEU A 328      14.092   2.566 -19.385  1.00 83.30           C
ATOM   5037 1HD1 LEU A 328      14.053   3.446 -20.027  1.00 83.30           H
ATOM   5038 2HD1 LEU A 328      13.236   2.570 -18.711  1.00 83.30           H
ATOM   5039 3HD1 LEU A 328      15.014   2.582 -18.803  1.00 83.30           H
ATOM   5040  CD2 LEU A 328      14.224   0.033 -19.413  1.00 83.30           C
ATOM   5041 1HD2 LEU A 328      13.373  -0.074 -18.739  1.00 83.30           H
ATOM   5042 2HD2 LEU A 328      14.275  -0.833 -20.073  1.00 83.30           H
ATOM   5043 3HD2 LEU A 328      15.142   0.100 -18.830  1.00 83.30           H
ATOM   5044  HN  LEU A 328      10.915   1.285 -22.708  1.00 83.30           H
ATOM   5045  N   VAL A 329      13.923   1.619 -23.958  1.00 83.05           N
ATOM   5046  CA  VAL A 329      15.055   1.629 -24.869  1.00 83.05           C
ATOM   5047  C   VAL A 329      15.007   2.900 -25.720  1.00 83.05           C
ATOM   5048  O   VAL A 329      16.045   3.481 -26.034  1.00 83.05           O
ATOM   5049  HA  VAL A 329      15.963   1.646 -24.265  1.00 83.05           H
ATOM   5050  CB  VAL A 329      15.065   0.349 -25.706  1.00 83.05           C
ATOM   5051  HB  VAL A 329      14.096   0.263 -26.198  1.00 83.05           H
ATOM   5052  CG1 VAL A 329      16.140   0.413 -26.793  1.00 83.05           C
ATOM   5053 1HG1 VAL A 329      15.942   1.259 -27.451  1.00 83.05           H
ATOM   5054 2HG1 VAL A 329      17.119   0.535 -26.329  1.00 83.05           H
ATOM   5055 3HG1 VAL A 329      16.125  -0.510 -27.373  1.00 83.05           H
ATOM   5056  CG2 VAL A 329      15.254  -0.884 -24.820  1.00 83.05           C
ATOM   5057 1HG2 VAL A 329      16.202  -0.807 -24.288  1.00 83.05           H
ATOM   5058 2HG2 VAL A 329      14.437  -0.943 -24.100  1.00 83.05           H
ATOM   5059 3HG2 VAL A 329      15.257  -1.780 -25.440  1.00 83.05           H
ATOM   5060  HN  VAL A 329      13.285   0.860 -24.086  1.00 83.05           H
ATOM   5061  N   LYS A 330      13.791   3.294 -26.070  1.00 82.08           N
[truncated: 117,320 more chars]
