# Supplementary material for: Noncanonical roles of chemokine regions in CCR9 activation revealed by structural modeling and mutational mapping
Source: Nat Commun. 2025 Aug 18;16:7695. doi: 10.1038/s41467-025-62321-9 (PMC12361432; doi:10.1038/s41467-025-62321-9)
Supplement: Supplementary file 4 — Supplementary Data 2 [file 41467_2025_62321_MOESM4_ESM.zip › CCR9_CCL25_rnk238.pdb]

SSBOND   1 CYS A   38    CYS A  289 
SSBOND   2 CYS A  119    CYS A  198 
SSBOND   3 CYS B    7    CYS B   35 
SSBOND   4 CYS B    8    CYS B   52 
ATOM      1  N   GLU A  20      -1.797  -5.490  61.306  1.00 45.80           N
ATOM      2  CA  GLU A  20      -2.032  -4.948  59.979  1.00 45.80           C
ATOM      3  C   GLU A  20      -0.773  -5.084  59.120  1.00 45.80           C
ATOM      4  O   GLU A  20      -0.856  -5.128  57.893  1.00 45.80           O
ATOM      5  HA  GLU A  20      -2.835  -5.552  59.557  1.00 45.80           H
ATOM      6  CB  GLU A  20      -2.488  -3.489  60.055  1.00 45.80           C
ATOM      7 1HB  GLU A  20      -1.975  -2.986  60.874  1.00 45.80           H
ATOM      8 2HB  GLU A  20      -2.337  -3.006  59.089  1.00 45.80           H
ATOM      9  CG  GLU A  20      -3.986  -3.398  60.352  1.00 45.80           C
ATOM     10 1HG  GLU A  20      -4.513  -4.199  59.832  1.00 45.80           H
ATOM     11 2HG  GLU A  20      -4.159  -3.543  61.418  1.00 45.80           H
ATOM     12  CD  GLU A  20      -4.550  -2.044  59.917  1.00 45.80           C
ATOM     13  OE1 GLU A  20      -5.774  -1.992  59.668  1.00 45.80           O
ATOM     14  OE2 GLU A  20      -3.745  -1.091  59.845  1.00 45.80           O
ATOM     15  HN  GLU A  20      -0.873  -5.838  61.464  1.00 45.80           H
ATOM     16  N   SER A  21       0.363  -5.148  59.798  1.00 49.67           N
ATOM     17  CA  SER A  21       1.644  -5.163  59.112  1.00 49.67           C
ATOM     18  C   SER A  21       1.854  -6.514  58.425  1.00 49.67           C
ATOM     19  O   SER A  21       2.301  -6.570  57.281  1.00 49.67           O
ATOM     20  HA  SER A  21       1.586  -4.363  58.373  1.00 49.67           H
ATOM     21  CB  SER A  21       2.792  -4.877  60.082  1.00 49.67           C
ATOM     22 1HB  SER A  21       3.668  -4.550  59.521  1.00 49.67           H
ATOM     23 2HB  SER A  21       2.513  -4.057  60.743  1.00 49.67           H
ATOM     24  OG  SER A  21       3.129  -6.021  60.862  1.00 49.67           O
ATOM     25  HG  SER A  21       3.872  -5.798  61.493  1.00 49.67           H
ATOM     26  HN  SER A  21       0.418  -5.188  60.796  1.00 49.67           H
ATOM     27  N   THR A  22       1.520  -7.570  59.153  1.00 50.45           N
ATOM     28  CA  THR A  22       1.819  -8.917  58.698  1.00 50.45           C
ATOM     29  C   THR A  22       0.909  -9.299  57.528  1.00 50.45           C
ATOM     30  O   THR A  22       1.386  -9.746  56.486  1.00 50.45           O
ATOM     31  HA  THR A  22       2.843  -8.935  58.325  1.00 50.45           H
ATOM     32  CB  THR A  22       1.695  -9.859  59.897  1.00 50.45           C
ATOM     33  HB  THR A  22       0.729 -10.363  59.898  1.00 50.45           H
ATOM     34  OG1 THR A  22       1.956  -9.025  61.022  1.00 50.45           O
ATOM     35  HG1 THR A  22       1.681  -9.491  61.864  1.00 50.45           H
ATOM     36  CG2 THR A  22       2.814 -10.902  59.939  1.00 50.45           C
ATOM     37 1HG2 THR A  22       3.778 -10.399  60.006  1.00 50.45           H
ATOM     38 2HG2 THR A  22       2.782 -11.507  59.033  1.00 50.45           H
ATOM     39 3HG2 THR A  22       2.679 -11.545  60.809  1.00 50.45           H
ATOM     40  HN  THR A  22       1.055  -7.516  60.036  1.00 50.45           H
ATOM     41  N   SER A  23      -0.385  -9.109  57.740  1.00 51.68           N
ATOM     42  CA  SER A  23      -1.369  -9.472  56.735  1.00 51.68           C
ATOM     43  C   SER A  23      -1.111  -8.692  55.444  1.00 51.68           C
ATOM     44  O   SER A  23      -1.190  -9.250  54.351  1.00 51.68           O
ATOM     45  HA  SER A  23      -1.232 -10.541  56.570  1.00 51.68           H
ATOM     46  CB  SER A  23      -2.791  -9.212  57.237  1.00 51.68           C
ATOM     47 1HB  SER A  23      -3.497  -9.363  56.420  1.00 51.68           H
ATOM     48 2HB  SER A  23      -3.040  -9.938  58.011  1.00 51.68           H
ATOM     49  OG  SER A  23      -2.941  -7.894  57.757  1.00 51.68           O
ATOM     50  HG  SER A  23      -3.885  -7.749  58.053  1.00 51.68           H
ATOM     51  HN  SER A  23      -0.762  -8.716  58.579  1.00 51.68           H
ATOM     52  N   SER A  24      -0.808  -7.413  55.614  1.00 54.21           N
ATOM     53  CA  SER A  24      -0.607  -6.534  54.475  1.00 54.21           C
ATOM     54  C   SER A  24       0.655  -6.944  53.713  1.00 54.21           C
ATOM     55  O   SER A  24       0.810  -6.614  52.539  1.00 54.21           O
ATOM     56  HA  SER A  24      -1.491  -6.665  53.850  1.00 54.21           H
ATOM     57  CB  SER A  24      -0.509  -5.073  54.917  1.00 54.21           C
ATOM     58 1HB  SER A  24      -0.542  -4.425  54.041  1.00 54.21           H
ATOM     59 2HB  SER A  24      -1.373  -4.821  55.532  1.00 54.21           H
ATOM     60  OG  SER A  24       0.686  -4.816  55.651  1.00 54.21           O
ATOM     61  HG  SER A  24       0.564  -5.084  56.607  1.00 54.21           H
ATOM     62  HN  SER A  24      -0.700  -6.978  56.508  1.00 54.21           H
ATOM     63  N   MET A  25       1.524  -7.658  54.413  1.00 53.93           N
ATOM     64  CA  MET A  25       2.716  -8.207  53.790  1.00 53.93           C
ATOM     65  C   MET A  25       2.388  -9.479  53.004  1.00 53.93           C
ATOM     66  O   MET A  25       2.848  -9.653  51.877  1.00 53.93           O
ATOM     67  HA  MET A  25       3.074  -7.434  53.109  1.00 53.93           H
ATOM     68  CB  MET A  25       3.755  -8.526  54.866  1.00 53.93           C
ATOM     69 1HB  MET A  25       3.727  -7.761  55.642  1.00 53.93           H
ATOM     70 2HB  MET A  25       3.510  -9.474  55.345  1.00 53.93           H
ATOM     71  CG  MET A  25       5.161  -8.600  54.267  1.00 53.93           C
ATOM     72 1HG  MET A  25       5.797  -9.233  54.886  1.00 53.93           H
ATOM     73 2HG  MET A  25       5.120  -9.059  53.279  1.00 53.93           H
ATOM     74  SD  MET A  25       5.861  -6.963  54.149  1.00 53.93           S
ATOM     75  CE  MET A  25       7.574  -7.333  54.491  1.00 53.93           C
ATOM     76 1HE  MET A  25       7.658  -7.780  55.481  1.00 53.93           H
ATOM     77 2HE  MET A  25       7.951  -8.031  53.744  1.00 53.93           H
ATOM     78 3HE  MET A  25       8.158  -6.413  54.457  1.00 53.93           H
ATOM     79  HN  MET A  25       1.424  -7.862  55.387  1.00 53.93           H
ATOM     80  N   GLU A  26       1.594 -10.335  53.631  1.00 55.01           N
ATOM     81  CA  GLU A  26       1.244 -11.610  53.029  1.00 55.01           C
ATOM     82  C   GLU A  26       0.415 -11.389  51.762  1.00 55.01           C
ATOM     83  O   GLU A  26       0.673 -12.008  50.731  1.00 55.01           O
ATOM     84  HA  GLU A  26       2.194 -12.079  52.773  1.00 55.01           H
ATOM     85  CB  GLU A  26       0.497 -12.500  54.024  1.00 55.01           C
ATOM     86 1HB  GLU A  26      -0.234 -11.905  54.572  1.00 55.01           H
ATOM     87 2HB  GLU A  26       0.056 -13.348  53.500  1.00 55.01           H
ATOM     88  CG  GLU A  26       1.456 -13.086  55.062  1.00 55.01           C
ATOM     89 1HG  GLU A  26       2.234 -13.661  54.560  1.00 55.01           H
ATOM     90 2HG  GLU A  26       1.952 -12.279  55.601  1.00 55.01           H
ATOM     91  CD  GLU A  26       0.710 -13.984  56.052  1.00 55.01           C
ATOM     92  OE1 GLU A  26       1.386 -14.842  56.660  1.00 55.01           O
ATOM     93  OE2 GLU A  26      -0.518 -13.791  56.179  1.00 55.01           O
ATOM     94  HN  GLU A  26       1.194 -10.169  54.533  1.00 55.01           H
ATOM     95  N   ASP A  27      -0.563 -10.503  51.880  1.00 55.15           N
ATOM     96  CA  ASP A  27      -1.447 -10.211  50.765  1.00 55.15           C
ATOM     97  C   ASP A  27      -0.610  -9.821  49.545  1.00 55.15           C
ATOM     98  O   ASP A  27      -0.969 -10.142  48.413  1.00 55.15           O
ATOM     99  HA  ASP A  27      -2.017 -11.126  50.604  1.00 55.15           H
ATOM    100  CB  ASP A  27      -2.379  -9.043  51.092  1.00 55.15           C
ATOM    101 1HB  ASP A  27      -1.808  -8.234  51.548  1.00 55.15           H
ATOM    102 2HB  ASP A  27      -2.810  -8.648  50.172  1.00 55.15           H
ATOM    103  CG  ASP A  27      -3.498  -9.482  52.039  1.00 55.15           C
ATOM    104  OD1 ASP A  27      -3.720 -10.709  52.123  1.00 55.15           O
ATOM    105  OD2 ASP A  27      -4.105  -8.581  52.656  1.00 55.15           O
ATOM    106  HN  ASP A  27      -0.756  -9.991  52.717  1.00 55.15           H
ATOM    107  N   TYR A  28       0.490  -9.135  49.817  1.00 55.59           N
ATOM    108  CA  TYR A  28       1.343  -8.634  48.752  1.00 55.59           C
ATOM    109  C   TYR A  28       2.157  -9.767  48.124  1.00 55.59           C
ATOM    110  O   TYR A  28       2.481  -9.721  46.938  1.00 55.59           O
ATOM    111  HA  TYR A  28       0.703  -8.191  47.989  1.00 55.59           H
ATOM    112  CB  TYR A  28       2.299  -7.638  49.410  1.00 55.59           C
ATOM    113 1HB  TYR A  28       1.771  -7.114  50.206  1.00 55.59           H
ATOM    114 2HB  TYR A  28       3.115  -8.189  49.879  1.00 55.59           H
ATOM    115  CG  TYR A  28       2.888  -6.609  48.444  1.00 55.59           C
ATOM    116  CD1 TYR A  28       4.059  -6.886  47.769  1.00 55.59           C
ATOM    117  HD1 TYR A  28       4.565  -7.839  47.925  1.00 55.59           H
ATOM    118  CD2 TYR A  28       2.246  -5.402  48.247  1.00 55.59           C
ATOM    119  HD2 TYR A  28       1.321  -5.183  48.780  1.00 55.59           H
ATOM    120  CE1 TYR A  28       4.612  -5.917  46.859  1.00 55.59           C
ATOM    121  HE1 TYR A  28       5.537  -6.123  46.320  1.00 55.59           H
ATOM    122  CE2 TYR A  28       2.800  -4.433  47.337  1.00 55.59           C
ATOM    123  HE2 TYR A  28       2.304  -3.477  47.172  1.00 55.59           H
ATOM    124  CZ  TYR A  28       3.956  -4.738  46.688  1.00 55.59           C
ATOM    125  OH  TYR A  28       4.478  -3.823  45.829  1.00 55.59           O
ATOM    126  HH  TYR A  28       5.467  -3.951  45.752  1.00 55.59           H
ATOM    127  HN  TYR A  28       0.800  -8.920  50.743  1.00 55.59           H
ATOM    128  N   VAL A  29       2.466 -10.758  48.948  1.00 54.87           N
ATOM    129  CA  VAL A  29       3.255 -11.890  48.494  1.00 54.87           C
ATOM    130  C   VAL A  29       2.343 -12.889  47.779  1.00 54.87           C
ATOM    131  O   VAL A  29       2.734 -13.484  46.775  1.00 54.87           O
ATOM    132  HA  VAL A  29       3.990 -11.515  47.782  1.00 54.87           H
ATOM    133  CB  VAL A  29       4.010 -12.508  49.673  1.00 54.87           C
ATOM    134  HB  VAL A  29       3.275 -12.817  50.416  1.00 54.87           H
ATOM    135  CG1 VAL A  29       4.787 -13.751  49.235  1.00 54.87           C
ATOM    136 1HG1 VAL A  29       4.094 -14.492  48.837  1.00 54.87           H
ATOM    137 2HG1 VAL A  29       5.507 -13.477  48.464  1.00 54.87           H
ATOM    138 3HG1 VAL A  29       5.314 -14.170  50.092  1.00 54.87           H
ATOM    139  CG2 VAL A  29       4.938 -11.483  50.327  1.00 54.87           C
ATOM    140 1HG2 VAL A  29       5.664 -11.130  49.595  1.00 54.87           H
ATOM    141 2HG2 VAL A  29       4.350 -10.641  50.692  1.00 54.87           H
ATOM    142 3HG2 VAL A  29       5.462 -11.949  51.162  1.00 54.87           H
ATOM    143  HN  VAL A  29       2.186 -10.795  49.907  1.00 54.87           H
ATOM    144  N   ASN A  30       1.145 -13.042  48.323  1.00 55.01           N
ATOM    145  CA  ASN A  30       0.240 -14.080  47.860  1.00 55.01           C
ATOM    146  C   ASN A  30      -0.514 -13.581  46.626  1.00 55.01           C
ATOM    147  O   ASN A  30      -1.256 -14.336  46.000  1.00 55.01           O
ATOM    148  HA  ASN A  30       0.876 -14.938  47.641  1.00 55.01           H
ATOM    149  CB  ASN A  30      -0.791 -14.431  48.935  1.00 55.01           C
ATOM    150 1HB  ASN A  30      -0.914 -13.589  49.615  1.00 55.01           H
ATOM    151 2HB  ASN A  30      -1.761 -14.609  48.469  1.00 55.01           H
ATOM    152  CG  ASN A  30      -0.363 -15.671  49.722  1.00 55.01           C
ATOM    153  OD1 ASN A  30       0.541 -16.397  49.343  1.00 55.01           O
ATOM    154  ND2 ASN A  30      -1.060 -15.872  50.836  1.00 55.01           N
ATOM    155 1HD2 ASN A  30      -1.790 -15.238  51.091  1.00 55.01           H
ATOM    156 2HD2 ASN A  30      -0.855 -16.658  51.420  1.00 55.01           H
ATOM    157  HN  ASN A  30       0.791 -12.473  49.066  1.00 55.01           H
ATOM    158  N   PHE A  31      -0.298 -12.311  46.314  1.00 54.64           N
ATOM    159  CA  PHE A  31      -0.777 -11.757  45.059  1.00 54.64           C
ATOM    160  C   PHE A  31      -0.130 -12.463  43.866  1.00 54.64           C
ATOM    161  O   PHE A  31       1.042 -12.236  43.566  1.00 54.64           O
ATOM    162  HA  PHE A  31      -1.856 -11.911  45.028  1.00 54.64           H
ATOM    163  CB  PHE A  31      -0.378 -10.280  45.041  1.00 54.64           C
ATOM    164 1HB  PHE A  31      -0.497  -9.870  46.044  1.00 54.64           H
ATOM    165 2HB  PHE A  31       0.679 -10.203  44.788  1.00 54.64           H
ATOM    166  CG  PHE A  31      -1.186  -9.430  44.058  1.00 54.64           C
ATOM    167  CD1 PHE A  31      -0.680  -9.147  42.828  1.00 54.64           C
ATOM    168  HD1 PHE A  31       0.301  -9.526  42.542  1.00 54.64           H
ATOM    169  CD2 PHE A  31      -2.410  -8.957  44.415  1.00 54.64           C
ATOM    170  HD2 PHE A  31      -2.815  -9.183  45.401  1.00 54.64           H
ATOM    171  CE1 PHE A  31      -1.429  -8.357  41.917  1.00 54.64           C
ATOM    172  HE1 PHE A  31      -1.023  -8.130  40.931  1.00 54.64           H
ATOM    173  CE2 PHE A  31      -3.159  -8.167  43.504  1.00 54.64           C
ATOM    174  HE2 PHE A  31      -4.140  -7.788  43.790  1.00 54.64           H
ATOM    175  CZ  PHE A  31      -2.653  -7.884  42.274  1.00 54.64           C
ATOM    176  HZ  PHE A  31      -3.229  -7.278  41.574  1.00 54.64           H
ATOM    177  HN  PHE A  31       0.193 -11.667  46.901  1.00 54.64           H
ATOM    178  N   ASN A  32      -0.920 -13.305  43.217  1.00 56.09           N
ATOM    179  CA  ASN A  32      -0.443 -14.036  42.055  1.00 56.09           C
ATOM    180  C   ASN A  32      -0.260 -13.065  40.887  1.00 56.09           C
ATOM    181  O   ASN A  32      -1.185 -12.847  40.106  1.00 56.09           O
ATOM    182  HA  ASN A  32       0.496 -14.491  42.370  1.00 56.09           H
ATOM    183  CB  ASN A  32      -1.448 -15.107  41.627  1.00 56.09           C
ATOM    184 1HB  ASN A  32      -2.011 -15.450  42.495  1.00 56.09           H
ATOM    185 2HB  ASN A  32      -2.167 -14.678  40.929  1.00 56.09           H
ATOM    186  CG  ASN A  32      -0.738 -16.294  40.971  1.00 56.09           C
ATOM    187  OD1 ASN A  32       0.469 -16.308  40.794  1.00 56.09           O
ATOM    188  ND2 ASN A  32      -1.553 -17.285  40.622  1.00 56.09           N
ATOM    189 1HD2 ASN A  32      -2.535 -17.210  40.795  1.00 56.09           H
ATOM    190 2HD2 ASN A  32      -1.184 -18.105  40.185  1.00 56.09           H
ATOM    191  HN  ASN A  32      -1.869 -13.491  43.472  1.00 56.09           H
ATOM    192  N   PHE A  33       0.939 -12.507  40.805  1.00 59.78           N
ATOM    193  CA  PHE A  33       1.243 -11.534  39.769  1.00 59.78           C
ATOM    194  C   PHE A  33       1.401 -12.214  38.408  1.00 59.78           C
ATOM    195  O   PHE A  33       2.515 -12.348  37.903  1.00 59.78           O
ATOM    196  HA  PHE A  33       0.408 -10.834  39.729  1.00 59.78           H
ATOM    197  CB  PHE A  33       2.567 -10.871  40.153  1.00 59.78           C
ATOM    198 1HB  PHE A  33       3.154 -11.572  40.746  1.00 59.78           H
ATOM    199 2HB  PHE A  33       3.136 -10.667  39.245  1.00 59.78           H
ATOM    200  CG  PHE A  33       2.407  -9.569  40.940  1.00 59.78           C
ATOM    201  CD1 PHE A  33       2.344  -8.380  40.282  1.00 59.78           C
ATOM    202  HD1 PHE A  33       2.407  -8.355  39.195  1.00 59.78           H
ATOM    203  CD2 PHE A  33       2.327  -9.601  42.297  1.00 59.78           C
ATOM    204  HD2 PHE A  33       2.378 -10.553  42.824  1.00 59.78           H
ATOM    205  CE1 PHE A  33       2.195  -7.172  41.013  1.00 59.78           C
ATOM    206  HE1 PHE A  33       2.144  -6.219  40.486  1.00 59.78           H
ATOM    207  CE2 PHE A  33       2.178  -8.392  43.028  1.00 59.78           C
ATOM    208  HE2 PHE A  33       2.115  -8.417  44.116  1.00 59.78           H
ATOM    209  CZ  PHE A  33       2.115  -7.203  42.371  1.00 59.78           C
ATOM    210  HZ  PHE A  33       2.001  -6.276  42.932  1.00 59.78           H
ATOM    211  HN  PHE A  33       1.694 -12.710  41.429  1.00 59.78           H
ATOM    212  N   THR A  34       0.271 -12.625  37.852  1.00 67.79           N
ATOM    213  CA  THR A  34       0.153 -12.764  36.411  1.00 67.79           C
ATOM    214  C   THR A  34       0.535 -11.456  35.716  1.00 67.79           C
ATOM    215  O   THR A  34      -0.157 -10.449  35.856  1.00 67.79           O
ATOM    216  HA  THR A  34       0.863 -13.521  36.079  1.00 67.79           H
ATOM    217  CB  THR A  34      -1.271 -13.226  36.095  1.00 67.79           C
ATOM    218  HB  THR A  34      -1.550 -12.958  35.076  1.00 67.79           H
ATOM    219  OG1 THR A  34      -2.063 -12.637  37.124  1.00 67.79           O
ATOM    220  HG1 THR A  34      -2.035 -11.641  37.049  1.00 67.79           H
ATOM    221  CG2 THR A  34      -1.457 -14.731  36.297  1.00 67.79           C
ATOM    222 1HG2 THR A  34      -1.243 -14.988  37.334  1.00 67.79           H
ATOM    223 2HG2 THR A  34      -0.776 -15.272  35.640  1.00 67.79           H
ATOM    224 3HG2 THR A  34      -2.485 -15.005  36.059  1.00 67.79           H
ATOM    225  HN  THR A  34      -0.553 -12.860  38.368  1.00 67.79           H
ATOM    226  N   ASP A  35       1.637 -11.513  34.982  1.00 79.65           N
ATOM    227  CA  ASP A  35       2.238 -10.307  34.438  1.00 79.65           C
ATOM    228  C   ASP A  35       1.453  -9.864  33.201  1.00 79.65           C
ATOM    229  O   ASP A  35       1.819 -10.203  32.076  1.00 79.65           O
ATOM    230  HA  ASP A  35       2.191  -9.575  35.245  1.00 79.65           H
ATOM    231  CB  ASP A  35       3.687 -10.555  34.015  1.00 79.65           C
ATOM    232 1HB  ASP A  35       4.123 -11.334  34.640  1.00 79.65           H
ATOM    233 2HB  ASP A  35       3.712 -10.919  32.988  1.00 79.65           H
ATOM    234  CG  ASP A  35       4.518  -9.276  34.130  1.00 79.65           C
ATOM    235  OD1 ASP A  35       3.944  -8.265  34.589  1.00 79.65           O
ATOM    236  OD2 ASP A  35       5.709  -9.338  33.755  1.00 79.65           O
ATOM    237  HN  ASP A  35       2.116 -12.361  34.758  1.00 79.65           H
ATOM    238  N   PHE A  36       0.390  -9.115  33.451  1.00 89.23           N
ATOM    239  CA  PHE A  36      -0.441  -8.610  32.370  1.00 89.23           C
ATOM    240  C   PHE A  36       0.201  -7.387  31.711  1.00 89.23           C
ATOM    241  O   PHE A  36      -0.264  -6.924  30.671  1.00 89.23           O
ATOM    242  HA  PHE A  36      -0.535  -9.409  31.635  1.00 89.23           H
ATOM    243  CB  PHE A  36      -1.778  -8.199  32.989  1.00 89.23           C
ATOM    244 1HB  PHE A  36      -1.589  -7.515  33.816  1.00 89.23           H
ATOM    245 2HB  PHE A  36      -2.356  -7.649  32.246  1.00 89.23           H
ATOM    246  CG  PHE A  36      -2.616  -9.374  33.498  1.00 89.23           C
ATOM    247  CD1 PHE A  36      -2.792 -10.472  32.716  1.00 89.23           C
ATOM    248  HD1 PHE A  36      -2.337 -10.516  31.726  1.00 89.23           H
ATOM    249  CD2 PHE A  36      -3.185  -9.319  34.732  1.00 89.23           C
ATOM    250  HD2 PHE A  36      -3.043  -8.439  35.359  1.00 89.23           H
ATOM    251  CE1 PHE A  36      -3.570 -11.563  33.188  1.00 89.23           C
ATOM    252  HE1 PHE A  36      -3.711 -12.443  32.561  1.00 89.23           H
ATOM    253  CE2 PHE A  36      -3.962 -10.409  35.204  1.00 89.23           C
ATOM    254  HE2 PHE A  36      -4.418 -10.366  36.194  1.00 89.23           H
ATOM    255  CZ  PHE A  36      -4.138 -11.508  34.422  1.00 89.23           C
ATOM    256  HZ  PHE A  36      -4.735 -12.345  34.785  1.00 89.23           H
ATOM    257  HN  PHE A  36       0.093  -8.853  34.369  1.00 89.23           H
ATOM    258  N   TYR A  37       1.258  -6.900  32.344  1.00 91.47           N
ATOM    259  CA  TYR A  37       2.081  -5.866  31.740  1.00 91.47           C
ATOM    260  C   TYR A  37       3.190  -6.480  30.883  1.00 91.47           C
ATOM    261  O   TYR A  37       4.031  -7.222  31.389  1.00 91.47           O
ATOM    262  HA  TYR A  37       1.440  -5.253  31.106  1.00 91.47           H
ATOM    263  CB  TYR A  37       2.715  -5.099  32.902  1.00 91.47           C
ATOM    264 1HB  TYR A  37       1.924  -4.727  33.553  1.00 91.47           H
ATOM    265 2HB  TYR A  37       3.317  -5.789  33.494  1.00 91.47           H
ATOM    266  CG  TYR A  37       3.592  -3.924  32.466  1.00 91.47           C
ATOM    267  CD1 TYR A  37       4.954  -4.095  32.325  1.00 91.47           C
ATOM    268  HD1 TYR A  37       5.405  -5.068  32.523  1.00 91.47           H
ATOM    269  CD2 TYR A  37       3.022  -2.693  32.215  1.00 91.47           C
ATOM    270  HD2 TYR A  37       1.946  -2.558  32.327  1.00 91.47           H
ATOM    271  CE1 TYR A  37       5.780  -2.989  31.915  1.00 91.47           C
ATOM    272  HE1 TYR A  37       6.857  -3.110  31.799  1.00 91.47           H
ATOM    273  CE2 TYR A  37       3.848  -1.587  31.806  1.00 91.47           C
ATOM    274  HE2 TYR A  37       3.410  -0.609  31.604  1.00 91.47           H
ATOM    275  CZ  TYR A  37       5.186  -1.789  31.676  1.00 91.47           C
ATOM    276  OH  TYR A  37       5.966  -0.745  31.289  1.00 91.47           O
ATOM    277  HH  TYR A  37       5.396   0.053  31.092  1.00 91.47           H
ATOM    278  HN  TYR A  37       1.553  -7.199  33.251  1.00 91.47           H
ATOM    279  N   CYS A  38       3.157  -6.147  29.601  1.00 91.51           N
ATOM    280  CA  CYS A  38       4.087  -6.734  28.651  1.00 91.51           C
ATOM    281  C   CYS A  38       5.117  -5.670  28.267  1.00 91.51           C
ATOM    282  O   CYS A  38       4.771  -4.657  27.659  1.00 91.51           O
ATOM    283  HA  CYS A  38       4.566  -7.571  29.159  1.00 91.51           H
ATOM    284  CB  CYS A  38       3.363  -7.297  27.426  1.00 91.51           C
ATOM    285 1HB  CYS A  38       2.564  -7.967  27.742  1.00 91.51           H
ATOM    286 2HB  CYS A  38       2.897  -6.487  26.865  1.00 91.51           H
ATOM    287  SG  CYS A  38       4.547  -8.196  26.359  1.00 91.51           S
ATOM    288  HN  CYS A  38       2.512  -5.490  29.211  1.00 91.51           H
ATOM    289  N   GLU A  39       6.361  -5.936  28.636  1.00 90.27           N
ATOM    290  CA  GLU A  39       7.477  -5.164  28.117  1.00 90.27           C
ATOM    291  C   GLU A  39       7.858  -5.656  26.719  1.00 90.27           C
ATOM    292  O   GLU A  39       8.247  -6.811  26.549  1.00 90.27           O
ATOM    293  HA  GLU A  39       7.118  -4.136  28.062  1.00 90.27           H
ATOM    294  CB  GLU A  39       8.675  -5.226  29.066  1.00 90.27           C
ATOM    295 1HB  GLU A  39       8.877  -6.262  29.335  1.00 90.27           H
ATOM    296 2HB  GLU A  39       9.530  -4.724  28.612  1.00 90.27           H
ATOM    297  CG  GLU A  39       8.381  -4.481  30.370  1.00 90.27           C
ATOM    298 1HG  GLU A  39       8.009  -3.481  30.145  1.00 90.27           H
ATOM    299 2HG  GLU A  39       7.595  -4.998  30.919  1.00 90.27           H
ATOM    300  CD  GLU A  39       9.636  -4.380  31.239  1.00 90.27           C
ATOM    301  OE1 GLU A  39       9.524  -3.783  32.331  1.00 90.27           O
ATOM    302  OE2 GLU A  39      10.680  -4.903  30.791  1.00 90.27           O
ATOM    303  HN  GLU A  39       6.611  -6.662  29.277  1.00 90.27           H
ATOM    304  N   LYS A  40       7.734  -4.756  25.755  1.00 90.09           N
ATOM    305  CA  LYS A  40       7.933  -5.119  24.362  1.00 90.09           C
ATOM    306  C   LYS A  40       9.350  -4.731  23.936  1.00 90.09           C
ATOM    307  O   LYS A  40       9.585  -4.406  22.773  1.00 90.09           O
ATOM    308  HA  LYS A  40       7.834  -6.202  24.290  1.00 90.09           H
ATOM    309  CB  LYS A  40       6.838  -4.505  23.487  1.00 90.09           C
ATOM    310 1HB  LYS A  40       6.892  -3.418  23.538  1.00 90.09           H
ATOM    311 2HB  LYS A  40       7.000  -4.784  22.446  1.00 90.09           H
ATOM    312  CG  LYS A  40       5.451  -4.973  23.935  1.00 90.09           C
ATOM    313 1HG  LYS A  40       5.497  -6.020  24.236  1.00 90.09           H
ATOM    314 2HG  LYS A  40       5.137  -4.403  24.810  1.00 90.09           H
ATOM    315  CD  LYS A  40       4.426  -4.803  22.813  1.00 90.09           C
ATOM    316 1HD  LYS A  40       4.345  -3.749  22.546  1.00 90.09           H
ATOM    317 2HD  LYS A  40       4.765  -5.332  21.922  1.00 90.09           H
ATOM    318  CE  LYS A  40       3.055  -5.334  23.237  1.00 90.09           C
ATOM    319 1HE  LYS A  40       3.126  -6.397  23.469  1.00 90.09           H
ATOM    320 2HE  LYS A  40       2.729  -4.830  24.147  1.00 90.09           H
ATOM    321  NZ  LYS A  40       2.061  -5.121  22.162  1.00 90.09           N
ATOM    322 1HZ  LYS A  40       1.181  -5.550  22.425  1.00 90.09           H
ATOM    323 2HZ  LYS A  40       1.923  -4.126  22.022  1.00 90.09           H
ATOM    324 3HZ  LYS A  40       2.398  -5.540  21.302  1.00 90.09           H
ATOM    325  HN  LYS A  40       7.503  -3.796  25.913  1.00 90.09           H
ATOM    326  N   ASN A  41      10.258  -4.779  24.900  1.00 88.75           N
ATOM    327  CA  ASN A  41      11.643  -4.427  24.641  1.00 88.75           C
ATOM    328  C   ASN A  41      12.195  -5.325  23.532  1.00 88.75           C
ATOM    329  O   ASN A  41      12.915  -4.858  22.651  1.00 88.75           O
ATOM    330  HA  ASN A  41      11.623  -3.375  24.354  1.00 88.75           H
ATOM    331  CB  ASN A  41      12.506  -4.631  25.888  1.00 88.75           C
ATOM    332 1HB  ASN A  41      12.238  -5.572  26.369  1.00 88.75           H
ATOM    333 2HB  ASN A  41      13.554  -4.708  25.600  1.00 88.75           H
ATOM    334  CG  ASN A  41      12.325  -3.477  26.875  1.00 88.75           C
ATOM    335  OD1 ASN A  41      12.042  -2.349  26.506  1.00 88.75           O
ATOM    336  ND2 ASN A  41      12.503  -3.820  28.148  1.00 88.75           N
ATOM    337 1HD2 ASN A  41      12.735  -4.764  28.383  1.00 88.75           H
ATOM    338 2HD2 ASN A  41      12.407  -3.134  28.869  1.00 88.75           H
ATOM    339  HN  ASN A  41      10.060  -5.051  25.841  1.00 88.75           H
ATOM    340  N   ASN A  42      11.836  -6.598  23.612  1.00 90.96           N
ATOM    341  CA  ASN A  42      12.318  -7.573  22.649  1.00 90.96           C
ATOM    342  C   ASN A  42      11.840  -7.181  21.249  1.00 90.96           C
ATOM    343  O   ASN A  42      12.586  -7.300  20.279  1.00 90.96           O
ATOM    344  HA  ASN A  42      13.404  -7.553  22.740  1.00 90.96           H
ATOM    345  CB  ASN A  42      11.774  -8.969  22.960  1.00 90.96           C
ATOM    346 1HB  ASN A  42      10.693  -8.922  23.092  1.00 90.96           H
ATOM    347 2HB  ASN A  42      11.963  -9.633  22.116  1.00 90.96           H
ATOM    348  CG  ASN A  42      12.423  -9.542  24.221  1.00 90.96           C
ATOM    349  OD1 ASN A  42      13.401  -9.026  24.737  1.00 90.96           O
ATOM    350  ND2 ASN A  42      11.826 -10.635  24.688  1.00 90.96           N
ATOM    351 1HD2 ASN A  42      11.027 -11.009  24.217  1.00 90.96           H
ATOM    352 2HD2 ASN A  42      12.177 -11.084  25.510  1.00 90.96           H
ATOM    353  HN  ASN A  42      11.229  -6.964  24.317  1.00 90.96           H
ATOM    354  N   VAL A  43      10.599  -6.720  21.190  1.00 91.52           N
ATOM    355  CA  VAL A  43      10.012  -6.315  19.924  1.00 91.52           C
ATOM    356  C   VAL A  43      10.798  -5.132  19.357  1.00 91.52           C
ATOM    357  O   VAL A  43      11.105  -5.099  18.167  1.00 91.52           O
ATOM    358  HA  VAL A  43      10.099  -7.156  19.237  1.00 91.52           H
ATOM    359  CB  VAL A  43       8.524  -6.010  20.112  1.00 91.52           C
ATOM    360  HB  VAL A  43       8.441  -5.126  20.745  1.00 91.52           H
ATOM    361  CG1 VAL A  43       7.856  -5.692  18.773  1.00 91.52           C
ATOM    362 1HG1 VAL A  43       8.338  -4.823  18.324  1.00 91.52           H
ATOM    363 2HG1 VAL A  43       7.955  -6.548  18.105  1.00 91.52           H
ATOM    364 3HG1 VAL A  43       6.800  -5.479  18.935  1.00 91.52           H
ATOM    365  CG2 VAL A  43       7.812  -7.164  20.820  1.00 91.52           C
ATOM    366 1HG2 VAL A  43       7.910  -8.071  20.224  1.00 91.52           H
ATOM    367 2HG2 VAL A  43       8.263  -7.323  21.800  1.00 91.52           H
ATOM    368 3HG2 VAL A  43       6.757  -6.921  20.941  1.00 91.52           H
ATOM    369  HN  VAL A  43      10.000  -6.622  21.985  1.00 91.52           H
ATOM    370  N   ARG A  44      11.101  -4.188  20.236  1.00 90.13           N
ATOM    371  CA  ARG A  44      11.788  -2.975  19.825  1.00 90.13           C
ATOM    372  C   ARG A  44      13.206  -3.302  19.352  1.00 90.13           C
ATOM    373  O   ARG A  44      13.682  -2.734  18.370  1.00 90.13           O
ATOM    374  HA  ARG A  44      11.184  -2.576  19.010  1.00 90.13           H
ATOM    375  CB  ARG A  44      11.861  -1.968  20.974  1.00 90.13           C
ATOM    376 1HB  ARG A  44      12.310  -2.440  21.849  1.00 90.13           H
ATOM    377 2HB  ARG A  44      12.509  -1.137  20.694  1.00 90.13           H
ATOM    378  CG  ARG A  44      10.470  -1.440  21.330  1.00 90.13           C
ATOM    379 1HG  ARG A  44       9.923  -1.202  20.418  1.00 90.13           H
ATOM    380 2HG  ARG A  44       9.905  -2.214  21.848  1.00 90.13           H
ATOM    381  CD  ARG A  44      10.566  -0.194  22.213  1.00 90.13           C
ATOM    382 1HD  ARG A  44      11.368   0.453  21.858  1.00 90.13           H
ATOM    383 2HD  ARG A  44       9.642   0.380  22.148  1.00 90.13           H
ATOM    384  NE  ARG A  44      10.819  -0.587  23.618  1.00 90.13           N
ATOM    385  HE  ARG A  44      11.741  -0.888  23.862  1.00 90.13           H
ATOM    386  CZ  ARG A  44       9.889  -0.565  24.583  1.00 90.13           C
ATOM    387  NH1 ARG A  44       8.637  -0.171  24.312  1.00 90.13           N
ATOM    388 1HH1 ARG A  44       8.391   0.109  23.385  1.00 90.13           H
ATOM    389 2HH1 ARG A  44       7.950  -0.158  25.038  1.00 90.13           H
ATOM    390  NH2 ARG A  44      10.231  -0.944  25.822  1.00 90.13           N
ATOM    391 1HH2 ARG A  44       9.549  -0.933  26.554  1.00 90.13           H
ATOM    392 2HH2 ARG A  44      11.167  -1.236  26.015  1.00 90.13           H
ATOM    393  HN  ARG A  44      10.886  -4.242  21.211  1.00 90.13           H
ATOM    394  N   GLN A  45      13.839  -4.217  20.071  1.00 91.66           N
ATOM    395  CA  GLN A  45      15.214  -4.583  19.774  1.00 91.66           C
ATOM    396  C   GLN A  45      15.304  -5.224  18.388  1.00 91.66           C
ATOM    397  O   GLN A  45      16.217  -4.925  17.619  1.00 91.66           O
ATOM    398  HA  GLN A  45      15.772  -3.646  19.785  1.00 91.66           H
ATOM    399  CB  GLN A  45      15.778  -5.515  20.847  1.00 91.66           C
ATOM    400 1HB  GLN A  45      15.641  -5.067  21.832  1.00 91.66           H
ATOM    401 2HB  GLN A  45      15.224  -6.454  20.846  1.00 91.66           H
ATOM    402  CG  GLN A  45      17.263  -5.792  20.608  1.00 91.66           C
ATOM    403 1HG  GLN A  45      17.401  -6.224  19.617  1.00 91.66           H
ATOM    404 2HG  GLN A  45      17.819  -4.855  20.628  1.00 91.66           H
ATOM    405  CD  GLN A  45      17.821  -6.744  21.668  1.00 91.66           C
ATOM    406  OE1 GLN A  45      17.100  -7.308  22.474  1.00 91.66           O
ATOM    407  NE2 GLN A  45      19.142  -6.891  21.621  1.00 91.66           N
ATOM    408 1HE2 GLN A  45      19.676  -6.399  20.934  1.00 91.66           H
ATOM    409 2HE2 GLN A  45      19.602  -7.493  22.274  1.00 91.66           H
ATOM    410  HN  GLN A  45      13.430  -4.703  20.844  1.00 91.66           H
ATOM    411  N   PHE A  46      14.345  -6.095  18.110  1.00 93.60           N
ATOM    412  CA  PHE A  46      14.275  -6.744  16.812  1.00 93.60           C
ATOM    413  C   PHE A  46      14.091  -5.715  15.694  1.00 93.60           C
ATOM    414  O   PHE A  46      14.807  -5.745  14.694  1.00 93.60           O
ATOM    415  HA  PHE A  46      15.216  -7.273  16.664  1.00 93.60           H
ATOM    416  CB  PHE A  46      13.059  -7.672  16.840  1.00 93.60           C
ATOM    417 1HB  PHE A  46      13.236  -8.463  17.568  1.00 93.60           H
ATOM    418 2HB  PHE A  46      12.193  -7.108  17.186  1.00 93.60           H
ATOM    419  CG  PHE A  46      12.730  -8.307  15.487  1.00 93.60           C
ATOM    420  CD1 PHE A  46      11.724  -7.800  14.725  1.00 93.60           C
ATOM    421  HD1 PHE A  46      11.152  -6.941  15.078  1.00 93.60           H
ATOM    422  CD2 PHE A  46      13.443  -9.378  15.047  1.00 93.60           C
ATOM    423  HD2 PHE A  46      14.249  -9.784  15.658  1.00 93.60           H
ATOM    424  CE1 PHE A  46      11.418  -8.389  13.470  1.00 93.60           C
ATOM    425  HE1 PHE A  46      10.612  -7.983  12.859  1.00 93.60           H
ATOM    426  CE2 PHE A  46      13.137  -9.967  13.792  1.00 93.60           C
ATOM    427  HE2 PHE A  46      13.708 -10.826  13.440  1.00 93.60           H
ATOM    428  CZ  PHE A  46      12.131  -9.461  13.030  1.00 93.60           C
ATOM    429  HZ  PHE A  46      11.896  -9.913  12.066  1.00 93.60           H
ATOM    430  HN  PHE A  46      13.625  -6.358  18.753  1.00 93.60           H
ATOM    431  N   ALA A  47      13.128  -4.829  15.901  1.00 92.38           N
ATOM    432  CA  ALA A  47      12.771  -3.859  14.880  1.00 92.38           C
ATOM    433  C   ALA A  47      13.992  -2.995  14.555  1.00 92.38           C
ATOM    434  O   ALA A  47      14.219  -2.646  13.398  1.00 92.38           O
ATOM    435  HA  ALA A  47      12.478  -4.410  13.987  1.00 92.38           H
ATOM    436  CB  ALA A  47      11.580  -3.028  15.360  1.00 92.38           C
ATOM    437 1HB  ALA A  47      10.731  -3.685  15.548  1.00 92.38           H
ATOM    438 2HB  ALA A  47      11.847  -2.506  16.279  1.00 92.38           H
ATOM    439 3HB  ALA A  47      11.313  -2.300  14.593  1.00 92.38           H
ATOM    440  HN  ALA A  47      12.597  -4.768  16.746  1.00 92.38           H
ATOM    441  N   SER A  48      14.745  -2.675  15.597  1.00 92.51           N
ATOM    442  CA  SER A  48      15.828  -1.715  15.471  1.00 92.51           C
ATOM    443  C   SER A  48      16.920  -2.275  14.558  1.00 92.51           C
ATOM    444  O   SER A  48      17.652  -1.517  13.922  1.00 92.51           O
ATOM    445  HA  SER A  48      15.376  -0.827  15.028  1.00 92.51           H
ATOM    446  CB  SER A  48      16.412  -1.360  16.840  1.00 92.51           C
ATOM    447 1HB  SER A  48      17.067  -0.495  16.742  1.00 92.51           H
ATOM    448 2HB  SER A  48      15.605  -1.073  17.515  1.00 92.51           H
ATOM    449  OG  SER A  48      17.141  -2.445  17.407  1.00 92.51           O
ATOM    450  HG  SER A  48      17.512  -2.180  18.297  1.00 92.51           H
ATOM    451  HN  SER A  48      14.625  -3.060  16.513  1.00 92.51           H
ATOM    452  N   HIS A  49      16.996  -3.597  14.521  1.00 93.91           N
ATOM    453  CA  HIS A  49      18.011  -4.267  13.726  1.00 93.91           C
ATOM    454  C   HIS A  49      17.439  -4.613  12.349  1.00 93.91           C
ATOM    455  O   HIS A  49      18.130  -4.497  11.339  1.00 93.91           O
ATOM    456  HA  HIS A  49      18.829  -3.557  13.601  1.00 93.91           H
ATOM    457  CB  HIS A  49      18.561  -5.489  14.464  1.00 93.91           C
ATOM    458 1HB  HIS A  49      17.729  -6.131  14.752  1.00 93.91           H
ATOM    459 2HB  HIS A  49      19.185  -6.063  13.779  1.00 93.91           H
ATOM    460  CG  HIS A  49      19.368  -5.151  15.695  1.00 93.91           C
ATOM    461  ND1 HIS A  49      18.786  -4.860  16.916  1.00 93.91           N
ATOM    462  HD1 HIS A  49      17.805  -4.844  17.107  1.00 93.91           H
ATOM    463  CD2 HIS A  49      20.717  -5.061  15.880  1.00 93.91           C
ATOM    464  HD2 HIS A  49      21.477  -5.230  15.117  1.00 93.91           H
ATOM    465  CE1 HIS A  49      19.750  -4.608  17.789  1.00 93.91           C
ATOM    466  HE1 HIS A  49      19.612  -4.347  18.839  1.00 93.91           H
ATOM    467  NE2 HIS A  49      20.946  -4.733  17.145  1.00 93.91           N
ATOM    468  HN  HIS A  49      16.381  -4.207  15.021  1.00 93.91           H
ATOM    469  N   PHE A  50      16.182  -5.032  12.355  1.00 95.04           N
ATOM    470  CA  PHE A  50      15.598  -5.663  11.183  1.00 95.04           C
ATOM    471  C   PHE A  50      15.122  -4.615  10.176  1.00 95.04           C
ATOM    472  O   PHE A  50      15.386  -4.733   8.980  1.00 95.04           O
ATOM    473  HA  PHE A  50      16.374  -6.277  10.727  1.00 95.04           H
ATOM    474  CB  PHE A  50      14.394  -6.474  11.666  1.00 95.04           C
ATOM    475 1HB  PHE A  50      14.733  -7.214  12.390  1.00 95.04           H
ATOM    476 2HB  PHE A  50      13.707  -5.808  12.188  1.00 95.04           H
ATOM    477  CG  PHE A  50      13.636  -7.188  10.545  1.00 95.04           C
ATOM    478  CD1 PHE A  50      12.422  -6.725  10.142  1.00 95.04           C
ATOM    479  HD1 PHE A  50      11.990  -5.844  10.617  1.00 95.04           H
ATOM    480  CD2 PHE A  50      14.175  -8.287   9.952  1.00 95.04           C
ATOM    481  HD2 PHE A  50      15.148  -8.658  10.276  1.00 95.04           H
ATOM    482  CE1 PHE A  50      11.719  -7.388   9.102  1.00 95.04           C
ATOM    483  HE1 PHE A  50      10.746  -7.017   8.779  1.00 95.04           H
ATOM    484  CE2 PHE A  50      13.472  -8.950   8.912  1.00 95.04           C
ATOM    485  HE2 PHE A  50      13.904  -9.831   8.437  1.00 95.04           H
ATOM    486  CZ  PHE A  50      12.258  -8.487   8.509  1.00 95.04           C
ATOM    487  HZ  PHE A  50      11.718  -8.996   7.711  1.00 95.04           H
ATOM    488  HN  PHE A  50      15.567  -4.945  13.139  1.00 95.04           H
ATOM    489  N   LEU A  51      14.429  -3.612  10.696  1.00 94.81           N
ATOM    490  CA  LEU A  51      13.612  -2.753   9.856  1.00 94.81           C
ATOM    491  C   LEU A  51      14.521  -1.823   9.049  1.00 94.81           C
ATOM    492  O   LEU A  51      14.404  -1.742   7.827  1.00 94.81           O
ATOM    493  HA  LEU A  51      13.070  -3.394   9.161  1.00 94.81           H
ATOM    494  CB  LEU A  51      12.570  -2.014  10.698  1.00 94.81           C
ATOM    495 1HB  LEU A  51      13.093  -1.412  11.442  1.00 94.81           H
ATOM    496 2HB  LEU A  51      12.032  -1.323  10.050  1.00 94.81           H
ATOM    497  CG  LEU A  51      11.548  -2.893  11.422  1.00 94.81           C
ATOM    498  HG  LEU A  51      12.087  -3.566  12.088  1.00 94.81           H
ATOM    499  CD1 LEU A  51      10.616  -2.047  12.291  1.00 94.81           C
ATOM    500 1HD1 LEU A  51      11.202  -1.508  13.036  1.00 94.81           H
ATOM    501 2HD1 LEU A  51      10.082  -1.333  11.664  1.00 94.81           H
ATOM    502 3HD1 LEU A  51       9.899  -2.696  12.794  1.00 94.81           H
ATOM    503  CD2 LEU A  51      10.773  -3.763  10.430  1.00 94.81           C
ATOM    504 1HD2 LEU A  51      10.246  -3.124   9.721  1.00 94.81           H
ATOM    505 2HD2 LEU A  51      11.469  -4.407   9.892  1.00 94.81           H
ATOM    506 3HD2 LEU A  51      10.053  -4.377  10.971  1.00 94.81           H
ATOM    507  HN  LEU A  51      14.419  -3.385  11.669  1.00 94.81           H
ATOM    508  N   PRO A  52      15.440  -1.109   9.713  1.00 95.58           N
ATOM    509  CA  PRO A  52      16.149  -0.003   9.064  1.00 95.58           C
ATOM    510  C   PRO A  52      16.797  -0.422   7.755  1.00 95.58           C
ATOM    511  O   PRO A  52      16.596   0.220   6.725  1.00 95.58           O
ATOM    512  HA  PRO A  52      15.446   0.786   8.795  1.00 95.58           H
ATOM    513  CB  PRO A  52      17.190   0.419  10.104  1.00 95.58           C
ATOM    514 1HB  PRO A  52      18.136  -0.101   9.957  1.00 95.58           H
ATOM    515 2HB  PRO A  52      17.401   1.487  10.049  1.00 95.58           H
ATOM    516  CG  PRO A  52      16.539   0.041  11.429  1.00 95.58           C
ATOM    517 1HG  PRO A  52      17.273  -0.052  12.229  1.00 95.58           H
ATOM    518 2HG  PRO A  52      15.822   0.793  11.757  1.00 95.58           H
ATOM    519  CD  PRO A  52      15.869  -1.286  11.112  1.00 95.58           C
ATOM    520 1HD  PRO A  52      16.560  -2.123  11.215  1.00 95.58           H
ATOM    521 2HD  PRO A  52      15.030  -1.486  11.778  1.00 95.58           H
ATOM    522  N   PRO A  53      17.587  -1.505   7.762  1.00 96.59           N
ATOM    523  CA  PRO A  53      18.254  -1.960   6.540  1.00 96.59           C
ATOM    524  C   PRO A  53      17.281  -2.148   5.388  1.00 96.59           C
ATOM    525  O   PRO A  53      17.568  -1.754   4.258  1.00 96.59           O
ATOM    526  HA  PRO A  53      18.961  -1.206   6.196  1.00 96.59           H
ATOM    527  CB  PRO A  53      18.905  -3.282   6.954  1.00 96.59           C
ATOM    528 1HB  PRO A  53      18.251  -4.131   6.756  1.00 96.59           H
ATOM    529 2HB  PRO A  53      19.831  -3.461   6.408  1.00 96.59           H
ATOM    530  CG  PRO A  53      19.156  -3.100   8.446  1.00 96.59           C
ATOM    531 1HG  PRO A  53      19.285  -4.055   8.954  1.00 96.59           H
ATOM    532 2HG  PRO A  53      20.063  -2.526   8.637  1.00 96.59           H
ATOM    533  CD  PRO A  53      17.909  -2.368   8.913  1.00 96.59           C
ATOM    534 1HD  PRO A  53      17.095  -3.057   9.137  1.00 96.59           H
ATOM    535 2HD  PRO A  53      18.093  -1.792   9.821  1.00 96.59           H
ATOM    536  N   LEU A  54      16.144  -2.750   5.706  1.00 95.63           N
ATOM    537  CA  LEU A  54      15.185  -3.128   4.683  1.00 95.63           C
ATOM    538  C   LEU A  54      14.521  -1.869   4.122  1.00 95.63           C
ATOM    539  O   LEU A  54      14.348  -1.741   2.911  1.00 95.63           O
ATOM    540  HA  LEU A  54      15.739  -3.613   3.879  1.00 95.63           H
ATOM    541  CB  LEU A  54      14.192  -4.154   5.232  1.00 95.63           C
ATOM    542 1HB  LEU A  54      13.746  -3.749   6.141  1.00 95.63           H
ATOM    543 2HB  LEU A  54      13.386  -4.274   4.508  1.00 95.63           H
ATOM    544  CG  LEU A  54      14.763  -5.537   5.550  1.00 95.63           C
ATOM    545  HG  LEU A  54      15.589  -5.412   6.250  1.00 95.63           H
ATOM    546  CD1 LEU A  54      13.718  -6.418   6.237  1.00 95.63           C
ATOM    547 1HD1 LEU A  54      13.402  -5.948   7.168  1.00 95.63           H
ATOM    548 2HD1 LEU A  54      12.856  -6.538   5.580  1.00 95.63           H
ATOM    549 3HD1 LEU A  54      14.150  -7.395   6.452  1.00 95.63           H
ATOM    550  CD2 LEU A  54      15.333  -6.198   4.293  1.00 95.63           C
ATOM    551 1HD2 LEU A  54      14.542  -6.308   3.551  1.00 95.63           H
ATOM    552 2HD2 LEU A  54      16.129  -5.575   3.885  1.00 95.63           H
ATOM    553 3HD2 LEU A  54      15.732  -7.179   4.547  1.00 95.63           H
ATOM    554  HN  LEU A  54      15.876  -2.978   6.642  1.00 95.63           H
ATOM    555  N   TYR A  55      14.167  -0.971   5.030  1.00 94.70           N
ATOM    556  CA  TYR A  55      13.483   0.252   4.645  1.00 94.70           C
ATOM    557  C   TYR A  55      14.367   1.114   3.741  1.00 94.70           C
ATOM    558  O   TYR A  55      13.875   1.747   2.808  1.00 94.70           O
ATOM    559  HA  TYR A  55      12.580  -0.024   4.102  1.00 94.70           H
ATOM    560  CB  TYR A  55      13.213   1.011   5.946  1.00 94.70           C
ATOM    561 1HB  TYR A  55      14.117   1.001   6.555  1.00 94.70           H
ATOM    562 2HB  TYR A  55      13.000   2.054   5.710  1.00 94.70           H
ATOM    563  CG  TYR A  55      12.055   0.443   6.769  1.00 94.70           C
ATOM    564  CD1 TYR A  55      11.290  -0.588   6.263  1.00 94.70           C
ATOM    565  HD1 TYR A  55      11.511  -0.998   5.277  1.00 94.70           H
ATOM    566  CD2 TYR A  55      11.775   0.962   8.017  1.00 94.70           C
ATOM    567  HD2 TYR A  55      12.380   1.776   8.416  1.00 94.70           H
ATOM    568  CE1 TYR A  55      10.200  -1.123   7.037  1.00 94.70           C
ATOM    569  HE1 TYR A  55       9.587  -1.937   6.649  1.00 94.70           H
ATOM    570  CE2 TYR A  55      10.685   0.427   8.791  1.00 94.70           C
ATOM    571  HE2 TYR A  55      10.454   0.827   9.778  1.00 94.70           H
ATOM    572  CZ  TYR A  55       9.951  -0.589   8.263  1.00 94.70           C
ATOM    573  OH  TYR A  55       8.922  -1.094   8.994  1.00 94.70           O
ATOM    574  HH  TYR A  55       8.468  -1.826   8.486  1.00 94.70           H
ATOM    575  HN  TYR A  55      14.340  -1.068   6.010  1.00 94.70           H
ATOM    576  N   TRP A  56      15.656   1.109   4.048  1.00 96.08           N
ATOM    577  CA  TRP A  56      16.624   1.810   3.222  1.00 96.08           C
ATOM    578  C   TRP A  56      16.680   1.111   1.862  1.00 96.08           C
ATOM    579  O   TRP A  56      16.705   1.769   0.823  1.00 96.08           O
ATOM    580  HA  TRP A  56      16.278   2.836   3.100  1.00 96.08           H
ATOM    581  CB  TRP A  56      17.987   1.879   3.915  1.00 96.08           C
ATOM    582 1HB  TRP A  56      18.118   0.985   4.525  1.00 96.08           H
ATOM    583 2HB  TRP A  56      18.770   1.864   3.156  1.00 96.08           H
ATOM    584  CG  TRP A  56      18.175   3.114   4.797  1.00 96.08           C
ATOM    585  CD1 TRP A  56      18.294   3.166   6.131  1.00 96.08           C
ATOM    586  HD1 TRP A  56      18.269   2.292   6.783  1.00 96.08           H
ATOM    587  CD2 TRP A  56      18.263   4.484   4.351  1.00 96.08           C
ATOM    588  NE1 TRP A  56      18.450   4.463   6.575  1.00 96.08           N
ATOM    589  HE1 TRP A  56      18.558   4.754   7.526  1.00 96.08           H
ATOM    590  CE2 TRP A  56      18.431   5.290   5.458  1.00 96.08           C
ATOM    591  CE3 TRP A  56      18.202   5.024   3.054  1.00 96.08           C
ATOM    592  HE3 TRP A  56      18.071   4.409   2.164  1.00 96.08           H
ATOM    593  CZ2 TRP A  56      18.552   6.683   5.382  1.00 96.08           C
ATOM    594  HZ2 TRP A  56      18.684   7.297   6.272  1.00 96.08           H
ATOM    595  CZ3 TRP A  56      18.325   6.417   2.995  1.00 96.08           C
ATOM    596  HZ3 TRP A  56      18.284   6.888   2.012  1.00 96.08           H
ATOM    597  CH2 TRP A  56      18.494   7.243   4.100  1.00 96.08           C
ATOM    598  HH2 TRP A  56      18.582   8.321   3.970  1.00 96.08           H
ATOM    599  HN  TRP A  56      16.039   0.640   4.843  1.00 96.08           H
ATOM    600  N   LEU A  57      16.696  -0.213   1.913  1.00 96.36           N
ATOM    601  CA  LEU A  57      16.764  -1.008   0.699  1.00 96.36           C
ATOM    602  C   LEU A  57      15.539  -0.711  -0.169  1.00 96.36           C
ATOM    603  O   LEU A  57      15.672  -0.409  -1.354  1.00 96.36           O
ATOM    604  HA  LEU A  57      17.656  -0.697   0.155  1.00 96.36           H
ATOM    605  CB  LEU A  57      16.934  -2.490   1.038  1.00 96.36           C
ATOM    606 1HB  LEU A  57      17.834  -2.604   1.641  1.00 96.36           H
ATOM    607 2HB  LEU A  57      16.093  -2.799   1.658  1.00 96.36           H
ATOM    608  CG  LEU A  57      17.030  -3.444  -0.155  1.00 96.36           C
ATOM    609  HG  LEU A  57      16.233  -3.194  -0.856  1.00 96.36           H
ATOM    610  CD1 LEU A  57      18.356  -3.265  -0.895  1.00 96.36           C
ATOM    611 1HD1 LEU A  57      18.434  -2.240  -1.260  1.00 96.36           H
ATOM    612 2HD1 LEU A  57      19.183  -3.472  -0.215  1.00 96.36           H
ATOM    613 3HD1 LEU A  57      18.398  -3.955  -1.738  1.00 96.36           H
ATOM    614  CD2 LEU A  57      16.808  -4.893   0.283  1.00 96.36           C
ATOM    615 1HD2 LEU A  57      17.567  -5.171   1.015  1.00 96.36           H
ATOM    616 2HD2 LEU A  57      15.819  -4.991   0.730  1.00 96.36           H
ATOM    617 3HD2 LEU A  57      16.882  -5.550  -0.584  1.00 96.36           H
ATOM    618  HN  LEU A  57      16.665  -0.740   2.762  1.00 96.36           H
ATOM    619  N   VAL A  58      14.375  -0.808   0.456  1.00 95.20           N
ATOM    620  CA  VAL A  58      13.124  -0.639  -0.264  1.00 95.20           C
ATOM    621  C   VAL A  58      13.064   0.773  -0.850  1.00 95.20           C
ATOM    622  O   VAL A  58      12.654   0.957  -1.995  1.00 95.20           O
ATOM    623  HA  VAL A  58      13.115  -1.359  -1.083  1.00 95.20           H
ATOM    624  CB  VAL A  58      11.943  -0.955   0.657  1.00 95.20           C
ATOM    625  HB  VAL A  58      12.044  -0.342   1.553  1.00 95.20           H
ATOM    626  CG1 VAL A  58      10.615  -0.595  -0.012  1.00 95.20           C
ATOM    627 1HG1 VAL A  58      10.602   0.470  -0.244  1.00 95.20           H
ATOM    628 2HG1 VAL A  58      10.504  -1.169  -0.931  1.00 95.20           H
ATOM    629 3HG1 VAL A  58       9.793  -0.829   0.665  1.00 95.20           H
ATOM    630  CG2 VAL A  58      11.961  -2.423   1.087  1.00 95.20           C
ATOM    631 1HG2 VAL A  58      11.896  -3.060   0.206  1.00 95.20           H
ATOM    632 2HG2 VAL A  58      12.887  -2.634   1.622  1.00 95.20           H
ATOM    633 3HG2 VAL A  58      11.111  -2.620   1.741  1.00 95.20           H
ATOM    634  HN  VAL A  58      14.278  -0.998   1.433  1.00 95.20           H
ATOM    635  N   PHE A  59      13.479   1.734  -0.038  1.00 96.51           N
ATOM    636  CA  PHE A  59      13.493   3.122  -0.467  1.00 96.51           C
ATOM    637  C   PHE A  59      14.297   3.288  -1.758  1.00 96.51           C
ATOM    638  O   PHE A  59      13.798   3.839  -2.738  1.00 96.51           O
ATOM    639  HA  PHE A  59      12.459   3.417  -0.645  1.00 96.51           H
ATOM    640  CB  PHE A  59      14.167   3.928   0.646  1.00 96.51           C
ATOM    641 1HB  PHE A  59      13.543   3.886   1.539  1.00 96.51           H
ATOM    642 2HB  PHE A  59      15.116   3.456   0.898  1.00 96.51           H
ATOM    643  CG  PHE A  59      14.421   5.393   0.287  1.00 96.51           C
ATOM    644  CD1 PHE A  59      15.693   5.874   0.255  1.00 96.51           C
ATOM    645  HD1 PHE A  59      16.531   5.216   0.485  1.00 96.51           H
ATOM    646  CD2 PHE A  59      13.376   6.214  -0.001  1.00 96.51           C
ATOM    647  HD2 PHE A  59      12.357   5.829   0.025  1.00 96.51           H
ATOM    648  CE1 PHE A  59      15.929   7.234  -0.078  1.00 96.51           C
ATOM    649  HE1 PHE A  59      16.948   7.620  -0.104  1.00 96.51           H
ATOM    650  CE2 PHE A  59      13.612   7.574  -0.334  1.00 96.51           C
ATOM    651  HE2 PHE A  59      12.775   8.233  -0.564  1.00 96.51           H
ATOM    652  CZ  PHE A  59      14.884   8.056  -0.366  1.00 96.51           C
ATOM    653  HZ  PHE A  59      15.065   9.099  -0.622  1.00 96.51           H
ATOM    654  HN  PHE A  59      13.800   1.577   0.896  1.00 96.51           H
ATOM    655  N   ILE A  60      15.529   2.802  -1.717  1.00 96.74           N
ATOM    656  CA  ILE A  60      16.462   3.033  -2.807  1.00 96.74           C
ATOM    657  C   ILE A  60      15.918   2.390  -4.084  1.00 96.74           C
ATOM    658  O   ILE A  60      15.800   3.050  -5.115  1.00 96.74           O
ATOM    659  HA  ILE A  60      16.522   4.111  -2.962  1.00 96.74           H
ATOM    660  CB  ILE A  60      17.863   2.552  -2.425  1.00 96.74           C
ATOM    661  HB  ILE A  60      17.780   1.540  -2.028  1.00 96.74           H
ATOM    662  CG1 ILE A  60      18.459   3.424  -1.318  1.00 96.74           C
ATOM    663 1HG1 ILE A  60      18.721   4.402  -1.722  1.00 96.74           H
ATOM    664 2HG1 ILE A  60      17.714   3.589  -0.539  1.00 96.74           H
ATOM    665  CG2 ILE A  60      18.773   2.483  -3.653  1.00 96.74           C
ATOM    666 1HG2 ILE A  60      18.351   1.788  -4.379  1.00 96.74           H
ATOM    667 2HG2 ILE A  60      18.854   3.473  -4.101  1.00 96.74           H
ATOM    668 3HG2 ILE A  60      19.763   2.138  -3.352  1.00 96.74           H
ATOM    669  CD1 ILE A  60      19.701   2.768  -0.712  1.00 96.74           C
ATOM    670 1HD1 ILE A  60      19.431   1.801  -0.288  1.00 96.74           H
ATOM    671 2HD1 ILE A  60      20.453   2.626  -1.489  1.00 96.74           H
ATOM    672 3HD1 ILE A  60      20.105   3.408   0.072  1.00 96.74           H
ATOM    673  HN  ILE A  60      15.891   2.260  -0.959  1.00 96.74           H
ATOM    674  N   VAL A  61      15.601   1.108  -3.974  1.00 95.00           N
ATOM    675  CA  VAL A  61      15.214   0.330  -5.138  1.00 95.00           C
ATOM    676  C   VAL A  61      13.896   0.872  -5.695  1.00 95.00           C
ATOM    677  O   VAL A  61      13.738   1.005  -6.907  1.00 95.00           O
ATOM    678  HA  VAL A  61      15.992   0.457  -5.891  1.00 95.00           H
ATOM    679  CB  VAL A  61      15.143  -1.155  -4.775  1.00 95.00           C
ATOM    680  HB  VAL A  61      14.430  -1.267  -3.958  1.00 95.00           H
ATOM    681  CG1 VAL A  61      14.638  -1.985  -5.957  1.00 95.00           C
ATOM    682 1HG1 VAL A  61      13.641  -1.646  -6.239  1.00 95.00           H
ATOM    683 2HG1 VAL A  61      15.315  -1.863  -6.802  1.00 95.00           H
ATOM    684 3HG1 VAL A  61      14.597  -3.036  -5.672  1.00 95.00           H
ATOM    685  CG2 VAL A  61      16.501  -1.665  -4.288  1.00 95.00           C
ATOM    686 1HG2 VAL A  61      17.243  -1.533  -5.075  1.00 95.00           H
ATOM    687 2HG2 VAL A  61      16.804  -1.104  -3.404  1.00 95.00           H
ATOM    688 3HG2 VAL A  61      16.422  -2.723  -4.036  1.00 95.00           H
ATOM    689  HN  VAL A  61      15.605   0.603  -3.110  1.00 95.00           H
ATOM    690  N   GLY A  62      12.984   1.172  -4.782  1.00 95.05           N
ATOM    691  CA  GLY A  62      11.666   1.647  -5.168  1.00 95.05           C
ATOM    692  C   GLY A  62      11.755   3.015  -5.848  1.00 95.05           C
ATOM    693  O   GLY A  62      11.080   3.261  -6.846  1.00 95.05           O
ATOM    694 1HA  GLY A  62      11.201   0.930  -5.844  1.00 95.05           H
ATOM    695 2HA  GLY A  62      11.028   1.715  -4.287  1.00 95.05           H
ATOM    696  HN  GLY A  62      13.133   1.094  -3.796  1.00 95.05           H
ATOM    697  N   ALA A  63      12.593   3.870  -5.280  1.00 95.65           N
ATOM    698  CA  ALA A  63      12.719   5.232  -5.770  1.00 95.65           C
ATOM    699  C   ALA A  63      13.258   5.206  -7.201  1.00 95.65           C
ATOM    700  O   ALA A  63      12.743   5.901  -8.075  1.00 95.65           O
ATOM    701  HA  ALA A  63      11.724   5.677  -5.773  1.00 95.65           H
ATOM    702  CB  ALA A  63      13.615   6.034  -4.824  1.00 95.65           C
ATOM    703 1HB  ALA A  63      13.173   6.046  -3.827  1.00 95.65           H
ATOM    704 2HB  ALA A  63      14.601   5.571  -4.778  1.00 95.65           H
ATOM    705 3HB  ALA A  63      13.710   7.055  -5.192  1.00 95.65           H
ATOM    706  HN  ALA A  63      13.177   3.645  -4.500  1.00 95.65           H
ATOM    707  N   LEU A  64      14.289   4.396  -7.397  1.00 93.88           N
ATOM    708  CA  LEU A  64      14.907   4.274  -8.707  1.00 93.88           C
ATOM    709  C   LEU A  64      13.878   3.733  -9.702  1.00 93.88           C
ATOM    710  O   LEU A  64      13.727   4.271 -10.798  1.00 93.88           O
ATOM    711  HA  LEU A  64      15.201   5.275  -9.024  1.00 93.88           H
ATOM    712  CB  LEU A  64      16.182   3.433  -8.621  1.00 93.88           C
ATOM    713 1HB  LEU A  64      15.940   2.492  -8.128  1.00 93.88           H
ATOM    714 2HB  LEU A  64      16.501   3.189  -9.635  1.00 93.88           H
ATOM    715  CG  LEU A  64      17.361   4.075  -7.887  1.00 93.88           C
ATOM    716  HG  LEU A  64      17.020   4.383  -6.898  1.00 93.88           H
ATOM    717  CD1 LEU A  64      18.493   3.067  -7.680  1.00 93.88           C
ATOM    718 1HD1 LEU A  64      18.128   2.227  -7.089  1.00 93.88           H
ATOM    719 2HD1 LEU A  64      18.839   2.706  -8.649  1.00 93.88           H
ATOM    720 3HD1 LEU A  64      19.317   3.549  -7.156  1.00 93.88           H
ATOM    721  CD2 LEU A  64      17.840   5.334  -8.613  1.00 93.88           C
ATOM    722 1HD2 LEU A  64      18.157   5.072  -9.622  1.00 93.88           H
ATOM    723 2HD2 LEU A  64      17.025   6.056  -8.664  1.00 93.88           H
ATOM    724 3HD2 LEU A  64      18.678   5.770  -8.069  1.00 93.88           H
ATOM    725  HN  LEU A  64      14.700   3.832  -6.682  1.00 93.88           H
ATOM    726  N   GLY A  65      13.198   2.676  -9.285  1.00 92.03           N
ATOM    727  CA  GLY A  65      12.280   1.980 -10.170  1.00 92.03           C
ATOM    728  C   GLY A  65      11.162   2.912 -10.643  1.00 92.03           C
ATOM    729  O   GLY A  65      10.947   3.071 -11.843  1.00 92.03           O
ATOM    730 1HA  GLY A  65      12.823   1.592 -11.032  1.00 92.03           H
ATOM    731 2HA  GLY A  65      11.849   1.123  -9.653  1.00 92.03           H
ATOM    732  HN  GLY A  65      13.267   2.295  -8.363  1.00 92.03           H
ATOM    733  N   ASN A  66      10.479   3.503  -9.674  1.00 93.56           N
ATOM    734  CA  ASN A  66       9.291   4.287  -9.966  1.00 93.56           C
ATOM    735  C   ASN A  66       9.696   5.557 -10.717  1.00 93.56           C
ATOM    736  O   ASN A  66       8.972   6.020 -11.597  1.00 93.56           O
ATOM    737  HA  ASN A  66       8.656   3.634 -10.564  1.00 93.56           H
ATOM    738  CB  ASN A  66       8.577   4.706  -8.679  1.00 93.56           C
ATOM    739 1HB  ASN A  66       9.307   5.074  -7.958  1.00 93.56           H
ATOM    740 2HB  ASN A  66       7.894   5.529  -8.890  1.00 93.56           H
ATOM    741  CG  ASN A  66       7.802   3.534  -8.076  1.00 93.56           C
ATOM    742  OD1 ASN A  66       6.820   3.058  -8.622  1.00 93.56           O
ATOM    743  ND2 ASN A  66       8.295   3.095  -6.921  1.00 93.56           N
ATOM    744 1HD2 ASN A  66       9.105   3.530  -6.526  1.00 93.56           H
ATOM    745 2HD2 ASN A  66       7.857   2.331  -6.448  1.00 93.56           H
ATOM    746  HN  ASN A  66      10.725   3.453  -8.705  1.00 93.56           H
ATOM    747  N   SER A  67      10.852   6.085 -10.342  1.00 92.62           N
ATOM    748  CA  SER A  67      11.376   7.276 -10.989  1.00 92.62           C
ATOM    749  C   SER A  67      11.599   7.007 -12.479  1.00 92.62           C
ATOM    750  O   SER A  67      11.368   7.880 -13.313  1.00 92.62           O
ATOM    751  HA  SER A  67      10.611   8.041 -10.849  1.00 92.62           H
ATOM    752  CB  SER A  67      12.679   7.733 -10.331  1.00 92.62           C
ATOM    753 1HB  SER A  67      13.416   6.932 -10.392  1.00 92.62           H
ATOM    754 2HB  SER A  67      13.085   8.582 -10.881  1.00 92.62           H
ATOM    755  OG  SER A  67      12.489   8.098  -8.967  1.00 92.62           O
ATOM    756  HG  SER A  67      12.930   7.430  -8.369  1.00 92.62           H
ATOM    757  HN  SER A  67      11.425   5.714  -9.612  1.00 92.62           H
ATOM    758  N   LEU A  68      12.046   5.793 -12.767  1.00 89.65           N
ATOM    759  CA  LEU A  68      12.290   5.392 -14.142  1.00 89.65           C
ATOM    760  C   LEU A  68      10.963   5.371 -14.905  1.00 89.65           C
ATOM    761  O   LEU A  68      10.907   5.762 -16.070  1.00 89.65           O
ATOM    762  HA  LEU A  68      12.935   6.147 -14.593  1.00 89.65           H
ATOM    763  CB  LEU A  68      13.046   4.063 -14.188  1.00 89.65           C
ATOM    764 1HB  LEU A  68      13.971   4.175 -13.621  1.00 89.65           H
ATOM    765 2HB  LEU A  68      12.448   3.310 -13.676  1.00 89.65           H
ATOM    766  CG  LEU A  68      13.395   3.537 -15.581  1.00 89.65           C
ATOM    767  HG  LEU A  68      12.477   3.486 -16.167  1.00 89.65           H
ATOM    768  CD1 LEU A  68      14.342   4.495 -16.308  1.00 89.65           C
ATOM    769 1HD1 LEU A  68      13.864   5.469 -16.412  1.00 89.65           H
ATOM    770 2HD1 LEU A  68      15.262   4.601 -15.734  1.00 89.65           H
ATOM    771 3HD1 LEU A  68      14.573   4.097 -17.296  1.00 89.65           H
ATOM    772  CD2 LEU A  68      13.962   2.118 -15.506  1.00 89.65           C
ATOM    773 1HD2 LEU A  68      14.866   2.120 -14.896  1.00 89.65           H
ATOM    774 2HD2 LEU A  68      13.223   1.455 -15.057  1.00 89.65           H
ATOM    775 3HD2 LEU A  68      14.202   1.769 -16.510  1.00 89.65           H
ATOM    776  HN  LEU A  68      12.241   5.091 -12.082  1.00 89.65           H
ATOM    777  N   VAL A  69       9.929   4.911 -14.217  1.00 88.88           N
ATOM    778  CA  VAL A  69       8.609   4.823 -14.818  1.00 88.88           C
ATOM    779  C   VAL A  69       8.180   6.209 -15.302  1.00 88.88           C
ATOM    780  O   VAL A  69       7.750   6.366 -16.444  1.00 88.88           O
ATOM    781  HA  VAL A  69       8.684   4.158 -15.679  1.00 88.88           H
ATOM    782  CB  VAL A  69       7.622   4.204 -13.826  1.00 88.88           C
ATOM    783  HB  VAL A  69       7.524   4.886 -12.982  1.00 88.88           H
ATOM    784  CG1 VAL A  69       6.240   4.038 -14.460  1.00 88.88           C
ATOM    785 1HG1 VAL A  69       5.861   5.014 -14.767  1.00 88.88           H
ATOM    786 2HG1 VAL A  69       6.314   3.387 -15.331  1.00 88.88           H
ATOM    787 3HG1 VAL A  69       5.558   3.597 -13.733  1.00 88.88           H
ATOM    788  CG2 VAL A  69       8.145   2.868 -13.294  1.00 88.88           C
ATOM    789 1HG2 VAL A  69       8.286   2.176 -14.124  1.00 88.88           H
ATOM    790 2HG2 VAL A  69       9.097   3.027 -12.787  1.00 88.88           H
ATOM    791 3HG2 VAL A  69       7.424   2.450 -12.591  1.00 88.88           H
ATOM    792  HN  VAL A  69       9.982   4.603 -13.267  1.00 88.88           H
ATOM    793  N   ILE A  70       8.313   7.180 -14.410  1.00 89.95           N
ATOM    794  CA  ILE A  70       7.859   8.529 -14.699  1.00 89.95           C
ATOM    795  C   ILE A  70       8.655   9.089 -15.880  1.00 89.95           C
ATOM    796  O   ILE A  70       8.091   9.729 -16.766  1.00 89.95           O
ATOM    797  HA  ILE A  70       6.810   8.466 -14.989  1.00 89.95           H
ATOM    798  CB  ILE A  70       7.929   9.399 -13.442  1.00 89.95           C
ATOM    799  HB  ILE A  70       8.946   9.355 -13.053  1.00 89.95           H
ATOM    800  CG1 ILE A  70       7.004   8.860 -12.350  1.00 89.95           C
ATOM    801 1HG1 ILE A  70       5.975   8.858 -12.709  1.00 89.95           H
ATOM    802 2HG1 ILE A  70       7.265   7.827 -12.124  1.00 89.95           H
ATOM    803  CG2 ILE A  70       7.635  10.864 -13.772  1.00 89.95           C
ATOM    804 1HG2 ILE A  70       8.368  11.229 -14.492  1.00 89.95           H
ATOM    805 2HG2 ILE A  70       6.635  10.947 -14.199  1.00 89.95           H
ATOM    806 3HG2 ILE A  70       7.692  11.460 -12.861  1.00 89.95           H
ATOM    807  CD1 ILE A  70       7.104   9.707 -11.080  1.00 89.95           C
ATOM    808 1HD1 ILE A  70       8.129   9.688 -10.710  1.00 89.95           H
ATOM    809 2HD1 ILE A  70       6.818  10.735 -11.305  1.00 89.95           H
ATOM    810 3HD1 ILE A  70       6.436   9.303 -10.319  1.00 89.95           H
ATOM    811  HN  ILE A  70       8.720   7.056 -13.505  1.00 89.95           H
ATOM    812  N   LEU A  71       9.953   8.826 -15.854  1.00 88.06           N
ATOM    813  CA  LEU A  71      10.848   9.375 -16.859  1.00 88.06           C
ATOM    814  C   LEU A  71      10.453   8.835 -18.236  1.00 88.06           C
ATOM    815  O   LEU A  71      10.376   9.590 -19.204  1.00 88.06           O
ATOM    816  HA  LEU A  71      10.713  10.456 -16.861  1.00 88.06           H
ATOM    817  CB  LEU A  71      12.306   9.100 -16.486  1.00 88.06           C
ATOM    818 1HB  LEU A  71      12.474   9.460 -15.471  1.00 88.06           H
ATOM    819 2HB  LEU A  71      12.459   8.021 -16.472  1.00 88.06           H
ATOM    820  CG  LEU A  71      13.361   9.725 -17.401  1.00 88.06           C
ATOM    821  HG  LEU A  71      12.974  10.675 -17.770  1.00 88.06           H
ATOM    822  CD1 LEU A  71      14.646  10.030 -16.628  1.00 88.06           C
ATOM    823 1HD1 LEU A  71      14.426  10.728 -15.819  1.00 88.06           H
ATOM    824 2HD1 LEU A  71      15.047   9.106 -16.211  1.00 88.06           H
ATOM    825 3HD1 LEU A  71      15.379  10.473 -17.301  1.00 88.06           H
ATOM    826  CD2 LEU A  71      13.623   8.839 -18.621  1.00 88.06           C
ATOM    827 1HD2 LEU A  71      13.980   7.863 -18.291  1.00 88.06           H
ATOM    828 2HD2 LEU A  71      12.699   8.717 -19.186  1.00 88.06           H
ATOM    829 3HD2 LEU A  71      14.377   9.307 -19.254  1.00 88.06           H
ATOM    830  HN  LEU A  71      10.394   8.252 -15.164  1.00 88.06           H
ATOM    831  N   VAL A  72      10.213   7.533 -18.279  1.00 83.69           N
ATOM    832  CA  VAL A  72       9.881   6.874 -19.530  1.00 83.69           C
ATOM    833  C   VAL A  72       8.560   7.435 -20.062  1.00 83.69           C
ATOM    834  O   VAL A  72       8.419   7.668 -21.262  1.00 83.69           O
ATOM    835  HA  VAL A  72      10.672   7.104 -20.244  1.00 83.69           H
ATOM    836  CB  VAL A  72       9.848   5.357 -19.331  1.00 83.69           C
ATOM    837  HB  VAL A  72       9.161   5.141 -18.513  1.00 83.69           H
ATOM    838  CG1 VAL A  72       9.324   4.651 -20.583  1.00 83.69           C
ATOM    839 1HG1 VAL A  72       8.314   4.997 -20.799  1.00 83.69           H
ATOM    840 2HG1 VAL A  72       9.975   4.879 -21.428  1.00 83.69           H
ATOM    841 3HG1 VAL A  72       9.312   3.574 -20.414  1.00 83.69           H
ATOM    842  CG2 VAL A  72      11.229   4.826 -18.939  1.00 83.69           C
ATOM    843 1HG2 VAL A  72      11.945   5.060 -19.727  1.00 83.69           H
ATOM    844 2HG2 VAL A  72      11.547   5.295 -18.008  1.00 83.69           H
ATOM    845 3HG2 VAL A  72      11.177   3.746 -18.804  1.00 83.69           H
ATOM    846  HN  VAL A  72      10.243   6.932 -17.480  1.00 83.69           H
ATOM    847  N   TYR A  73       7.627   7.637 -19.143  1.00 83.67           N
ATOM    848  CA  TYR A  73       6.321   8.161 -19.506  1.00 83.67           C
ATOM    849  C   TYR A  73       6.447   9.534 -20.170  1.00 83.67           C
ATOM    850  O   TYR A  73       5.739   9.829 -21.132  1.00 83.67           O
ATOM    851  HA  TYR A  73       5.863   7.466 -20.209  1.00 83.67           H
ATOM    852  CB  TYR A  73       5.548   8.312 -18.194  1.00 83.67           C
ATOM    853 1HB  TYR A  73       5.498   7.341 -17.700  1.00 83.67           H
ATOM    854 2HB  TYR A  73       6.103   8.977 -17.532  1.00 83.67           H
ATOM    855  CG  TYR A  73       4.128   8.854 -18.367  1.00 83.67           C
ATOM    856  CD1 TYR A  73       3.908  10.216 -18.386  1.00 83.67           C
ATOM    857  HD1 TYR A  73       4.745  10.906 -18.278  1.00 83.67           H
ATOM    858  CD2 TYR A  73       3.068   7.981 -18.503  1.00 83.67           C
ATOM    859  HD2 TYR A  73       3.242   6.905 -18.488  1.00 83.67           H
ATOM    860  CE1 TYR A  73       2.571  10.727 -18.549  1.00 83.67           C
ATOM    861  HE1 TYR A  73       2.383  11.801 -18.566  1.00 83.67           H
ATOM    862  CE2 TYR A  73       1.732   8.492 -18.666  1.00 83.67           C
ATOM    863  HE2 TYR A  73       0.885   7.814 -18.775  1.00 83.67           H
ATOM    864  CZ  TYR A  73       1.549   9.840 -18.681  1.00 83.67           C
ATOM    865  OH  TYR A  73       0.287  10.322 -18.834  1.00 83.67           O
ATOM    866  HH  TYR A  73      -0.339   9.576 -19.061  1.00 83.67           H
ATOM    867  HN  TYR A  73       7.751   7.449 -18.169  1.00 83.67           H
ATOM    868  N   TRP A  74       7.352  10.337 -19.630  1.00 84.24           N
ATOM    869  CA  TRP A  74       7.472  11.721 -20.054  1.00 84.24           C
ATOM    870  C   TRP A  74       8.082  11.734 -21.457  1.00 84.24           C
ATOM    871  O   TRP A  74       7.572  12.405 -22.353  1.00 84.24           O
ATOM    872  HA  TRP A  74       6.471  12.151 -20.079  1.00 84.24           H
ATOM    873  CB  TRP A  74       8.282  12.536 -19.043  1.00 84.24           C
ATOM    874 1HB  TRP A  74       8.154  12.097 -18.053  1.00 84.24           H
ATOM    875 2HB  TRP A  74       9.340  12.458 -19.292  1.00 84.24           H
ATOM    876  CG  TRP A  74       7.895  14.015 -18.983  1.00 84.24           C
ATOM    877  CD1 TRP A  74       7.988  14.932 -19.956  1.00 84.24           C
ATOM    878  HD1 TRP A  74       8.369  14.728 -20.956  1.00 84.24           H
ATOM    879  CD2 TRP A  74       7.345  14.715 -17.847  1.00 84.24           C
ATOM    880  NE1 TRP A  74       7.541  16.167 -19.531  1.00 84.24           N
ATOM    881  HE1 TRP A  74       7.513  17.005 -20.075  1.00 84.24           H
ATOM    882  CE2 TRP A  74       7.138  16.030 -18.208  1.00 84.24           C
ATOM    883  CE3 TRP A  74       7.034  14.251 -16.556  1.00 84.24           C
ATOM    884  HE3 TRP A  74       7.188  13.218 -16.247  1.00 84.24           H
ATOM    885  CZ2 TRP A  74       6.611  16.991 -17.336  1.00 84.24           C
ATOM    886  HZ2 TRP A  74       6.457  18.024 -17.645  1.00 84.24           H
ATOM    887  CZ3 TRP A  74       6.509  15.224 -15.697  1.00 84.24           C
ATOM    888  HZ3 TRP A  74       6.250  14.917 -14.683  1.00 84.24           H
ATOM    889  CH2 TRP A  74       6.294  16.552 -16.045  1.00 84.24           C
ATOM    890  HH2 TRP A  74       5.880  17.249 -15.316  1.00 84.24           H
ATOM    891  HN  TRP A  74       7.994  10.056 -18.917  1.00 84.24           H
ATOM    892  N   TYR A  75       9.166  10.986 -21.604  1.00 77.91           N
ATOM    893  CA  TYR A  75       9.976  11.070 -22.807  1.00 77.91           C
ATOM    894  C   TYR A  75       9.419  10.165 -23.908  1.00 77.91           C
ATOM    895  O   TYR A  75       9.836  10.256 -25.061  1.00 77.91           O
ATOM    896  HA  TYR A  75       9.958  12.104 -23.153  1.00 77.91           H
ATOM    897  CB  TYR A  75      11.369  10.576 -22.413  1.00 77.91           C
ATOM    898 1HB  TYR A  75      11.265   9.711 -21.758  1.00 77.91           H
ATOM    899 2HB  TYR A  75      11.890  10.237 -23.308  1.00 77.91           H
ATOM    900  CG  TYR A  75      12.227  11.629 -21.709  1.00 77.91           C
ATOM    901  CD1 TYR A  75      12.859  12.609 -22.446  1.00 77.91           C
ATOM    902  HD1 TYR A  75      12.748  12.633 -23.530  1.00 77.91           H
ATOM    903  CD2 TYR A  75      12.368  11.599 -20.336  1.00 77.91           C
ATOM    904  HD2 TYR A  75      11.869  10.825 -19.754  1.00 77.91           H
ATOM    905  CE1 TYR A  75      13.667  13.601 -21.783  1.00 77.91           C
ATOM    906  HE1 TYR A  75      14.172  14.380 -22.354  1.00 77.91           H
ATOM    907  CE2 TYR A  75      13.176  12.590 -19.673  1.00 77.91           C
ATOM    908  HE2 TYR A  75      13.296  12.578 -18.590  1.00 77.91           H
ATOM    909  CZ  TYR A  75      13.785  13.542 -20.430  1.00 77.91           C
ATOM    910  OH  TYR A  75      14.548  14.478 -19.804  1.00 77.91           O
ATOM    911  HH  TYR A  75      14.536  14.324 -18.816  1.00 77.91           H
ATOM    912  HN  TYR A  75       9.491  10.333 -20.920  1.00 77.91           H
ATOM    913  N   CYS A  76       8.486   9.312 -23.512  1.00 71.52           N
ATOM    914  CA  CYS A  76       7.814   8.443 -24.463  1.00 71.52           C
ATOM    915  C   CYS A  76       6.933   9.309 -25.366  1.00 71.52           C
ATOM    916  O   CYS A  76       6.009   9.967 -24.891  1.00 71.52           O
ATOM    917  HA  CYS A  76       8.595   7.950 -25.042  1.00 71.52           H
ATOM    918  CB  CYS A  76       7.008   7.349 -23.760  1.00 71.52           C
ATOM    919 1HB  CYS A  76       7.660   6.770 -23.106  1.00 71.52           H
ATOM    920 2HB  CYS A  76       6.242   7.799 -23.128  1.00 71.52           H
ATOM    921  SG  CYS A  76       6.230   6.250 -24.999  1.00 71.52           S
ATOM    922  HG  CYS A  76       7.368   5.782 -25.504  1.00 71.52           H
ATOM    923  HN  CYS A  76       8.188   9.210 -22.563  1.00 71.52           H
ATOM    924  N   THR A  77       7.251   9.282 -26.652  1.00 63.53           N
ATOM    925  CA  THR A  77       6.593  10.159 -27.605  1.00 63.53           C
ATOM    926  C   THR A  77       5.285   9.532 -28.092  1.00 63.53           C
ATOM    927  O   THR A  77       4.528  10.160 -28.830  1.00 63.53           O
ATOM    928  HA  THR A  77       6.331  11.086 -27.095  1.00 63.53           H
ATOM    929  CB  THR A  77       7.581  10.459 -28.734  1.00 63.53           C
ATOM    930  HB  THR A  77       7.148  11.149 -29.457  1.00 63.53           H
ATOM    931  OG1 THR A  77       7.928   9.173 -29.241  1.00 63.53           O
ATOM    932  HG1 THR A  77       8.351   9.264 -30.143  1.00 63.53           H
ATOM    933  CG2 THR A  77       8.906  11.025 -28.217  1.00 63.53           C
ATOM    934 1HG2 THR A  77       9.372  10.305 -27.545  1.00 63.53           H
ATOM    935 2HG2 THR A  77       8.718  11.955 -27.680  1.00 63.53           H
ATOM    936 3HG2 THR A  77       9.570  11.220 -29.059  1.00 63.53           H
ATOM    937  HN  THR A  77       7.944   8.676 -27.044  1.00 63.53           H
ATOM    938  N   ARG A  78       5.061   8.299 -27.660  1.00 67.65           N
ATOM    939  CA  ARG A  78       3.894   7.554 -28.100  1.00 67.65           C
ATOM    940  C   ARG A  78       2.639   8.063 -27.388  1.00 67.65           C
ATOM    941  O   ARG A  78       2.705   8.494 -26.238  1.00 67.65           O
ATOM    942  HA  ARG A  78       3.836   7.733 -29.174  1.00 67.65           H
ATOM    943  CB  ARG A  78       4.058   6.058 -27.821  1.00 67.65           C
ATOM    944 1HB  ARG A  78       3.474   5.484 -28.540  1.00 67.65           H
ATOM    945 2HB  ARG A  78       5.101   5.772 -27.956  1.00 67.65           H
ATOM    946  CG  ARG A  78       3.609   5.714 -26.399  1.00 67.65           C
ATOM    947 1HG  ARG A  78       4.211   6.269 -25.679  1.00 67.65           H
ATOM    948 2HG  ARG A  78       2.574   6.023 -26.256  1.00 67.65           H
ATOM    949  CD  ARG A  78       3.740   4.213 -26.132  1.00 67.65           C
ATOM    950 1HD  ARG A  78       2.821   3.702 -26.420  1.00 67.65           H
ATOM    951 2HD  ARG A  78       4.542   3.795 -26.741  1.00 67.65           H
ATOM    952  NE  ARG A  78       4.021   3.977 -24.698  1.00 67.65           N
ATOM    953  HE  ARG A  78       4.956   4.116 -24.374  1.00 67.65           H
ATOM    954  CZ  ARG A  78       3.099   3.588 -23.806  1.00 67.65           C
ATOM    955  NH1 ARG A  78       1.829   3.386 -24.184  1.00 67.65           N
ATOM    956 1HH1 ARG A  78       1.564   3.526 -25.138  1.00 67.65           H
ATOM    957 2HH1 ARG A  78       1.148   3.096 -23.512  1.00 67.65           H
ATOM    958  NH2 ARG A  78       3.466   3.404 -22.530  1.00 67.65           N
ATOM    959 1HH2 ARG A  78       2.791   3.114 -21.852  1.00 67.65           H
ATOM    960 2HH2 ARG A  78       4.416   3.557 -22.256  1.00 67.65           H
ATOM    961  HN  ARG A  78       5.658   7.812 -27.023  1.00 67.65           H
ATOM    962  N   VAL A  79       1.525   7.998 -28.102  1.00 72.16           N
ATOM    963  CA  VAL A  79       0.241   8.352 -27.520  1.00 72.16           C
ATOM    964  C   VAL A  79       0.057   7.595 -26.203  1.00 72.16           C
ATOM    965  O   VAL A  79       0.267   6.384 -26.145  1.00 72.16           O
ATOM    966  HA  VAL A  79       0.258   9.421 -27.311  1.00 72.16           H
ATOM    967  CB  VAL A  79      -0.881   8.084 -28.526  1.00 72.16           C
ATOM    968  HB  VAL A  79      -0.990   7.004 -28.626  1.00 72.16           H
ATOM    969  CG1 VAL A  79      -2.212   8.646 -28.024  1.00 72.16           C
ATOM    970 1HG1 VAL A  79      -2.472   8.175 -27.076  1.00 72.16           H
ATOM    971 2HG1 VAL A  79      -2.121   9.723 -27.881  1.00 72.16           H
ATOM    972 3HG1 VAL A  79      -2.992   8.442 -28.757  1.00 72.16           H
ATOM    973  CG2 VAL A  79      -0.530   8.650 -29.903  1.00 72.16           C
ATOM    974 1HG2 VAL A  79      -0.380   9.727 -29.825  1.00 72.16           H
ATOM    975 2HG2 VAL A  79       0.384   8.181 -30.266  1.00 72.16           H
ATOM    976 3HG2 VAL A  79      -1.344   8.446 -30.598  1.00 72.16           H
ATOM    977  HN  VAL A  79       1.490   7.711 -29.060  1.00 72.16           H
ATOM    978  N   LYS A  80      -0.332   8.339 -25.179  1.00 79.79           N
ATOM    979  CA  LYS A  80      -0.578   7.748 -23.875  1.00 79.79           C
ATOM    980  C   LYS A  80      -1.859   6.914 -23.930  1.00 79.79           C
ATOM    981  O   LYS A  80      -2.689   7.103 -24.819  1.00 79.79           O
ATOM    982  HA  LYS A  80       0.258   7.084 -23.655  1.00 79.79           H
ATOM    983  CB  LYS A  80      -0.593   8.829 -22.791  1.00 79.79           C
ATOM    984 1HB  LYS A  80      -1.510   9.414 -22.869  1.00 79.79           H
ATOM    985 2HB  LYS A  80      -0.597   8.362 -21.807  1.00 79.79           H
ATOM    986  CG  LYS A  80       0.620   9.752 -22.920  1.00 79.79           C
ATOM    987 1HG  LYS A  80       0.606  10.242 -23.894  1.00 79.79           H
ATOM    988 2HG  LYS A  80       0.565  10.538 -22.167  1.00 79.79           H
ATOM    989  CD  LYS A  80       1.924   8.970 -22.755  1.00 79.79           C
ATOM    990 1HD  LYS A  80       1.974   8.546 -21.752  1.00 79.79           H
ATOM    991 2HD  LYS A  80       1.942   8.134 -23.455  1.00 79.79           H
ATOM    992  CE  LYS A  80       3.138   9.870 -22.995  1.00 79.79           C
ATOM    993 1HE  LYS A  80       3.029  10.392 -23.946  1.00 79.79           H
ATOM    994 2HE  LYS A  80       3.192  10.633 -22.218  1.00 79.79           H
ATOM    995  NZ  LYS A  80       4.383   9.071 -23.001  1.00 79.79           N
ATOM    996 1HZ  LYS A  80       5.152   9.645 -23.328  1.00 79.79           H
ATOM    997 2HZ  LYS A  80       4.580   8.745 -22.061  1.00 79.79           H
ATOM    998 3HZ  LYS A  80       4.270   8.274 -23.618  1.00 79.79           H
ATOM    999  HN  LYS A  80      -0.480   9.327 -25.230  1.00 79.79           H
ATOM   1000  N   THR A  81      -1.981   6.010 -22.970  1.00 81.70           N
ATOM   1001  CA  THR A  81      -3.218   5.269 -22.792  1.00 81.70           C
ATOM   1002  C   THR A  81      -3.753   5.457 -21.371  1.00 81.70           C
ATOM   1003  O   THR A  81      -3.056   5.985 -20.506  1.00 81.70           O
ATOM   1004  HA  THR A  81      -3.965   5.678 -23.472  1.00 81.70           H
ATOM   1005  CB  THR A  81      -2.948   3.806 -23.150  1.00 81.70           C
ATOM   1006  HB  THR A  81      -3.876   3.236 -23.183  1.00 81.70           H
ATOM   1007  OG1 THR A  81      -1.998   3.380 -22.178  1.00 81.70           O
ATOM   1008  HG1 THR A  81      -1.076   3.646 -22.460  1.00 81.70           H
ATOM   1009  CG2 THR A  81      -2.210   3.656 -24.482  1.00 81.70           C
ATOM   1010 1HG2 THR A  81      -1.251   4.170 -24.426  1.00 81.70           H
ATOM   1011 2HG2 THR A  81      -2.810   4.092 -25.281  1.00 81.70           H
ATOM   1012 3HG2 THR A  81      -2.044   2.599 -24.689  1.00 81.70           H
ATOM   1013  HN  THR A  81      -1.255   5.782 -22.321  1.00 81.70           H
ATOM   1014  N   MET A  82      -4.987   5.016 -21.174  1.00 85.12           N
ATOM   1015  CA  MET A  82      -5.600   5.069 -19.858  1.00 85.12           C
ATOM   1016  C   MET A  82      -4.765   4.297 -18.833  1.00 85.12           C
ATOM   1017  O   MET A  82      -4.570   4.762 -17.711  1.00 85.12           O
ATOM   1018  HA  MET A  82      -5.630   6.125 -19.591  1.00 85.12           H
ATOM   1019  CB  MET A  82      -7.006   4.471 -19.925  1.00 85.12           C
ATOM   1020 1HB  MET A  82      -7.630   5.074 -20.585  1.00 85.12           H
ATOM   1021 2HB  MET A  82      -6.960   3.471 -20.356  1.00 85.12           H
ATOM   1022  CG  MET A  82      -7.641   4.404 -18.534  1.00 85.12           C
ATOM   1023 1HG  MET A  82      -7.212   3.577 -17.969  1.00 85.12           H
ATOM   1024 2HG  MET A  82      -7.419   5.317 -17.980  1.00 85.12           H
ATOM   1025  SD  MET A  82      -9.407   4.193 -18.678  1.00 85.12           S
ATOM   1026  CE  MET A  82      -9.912   4.670 -17.034  1.00 85.12           C
ATOM   1027 1HE  MET A  82      -9.445   4.008 -16.304  1.00 85.12           H
ATOM   1028 2HE  MET A  82      -9.603   5.697 -16.843  1.00 85.12           H
ATOM   1029 3HE  MET A  82     -10.996   4.595 -16.950  1.00 85.12           H
ATOM   1030  HN  MET A  82      -5.563   4.628 -21.893  1.00 85.12           H
ATOM   1031  N   THR A  83      -4.296   3.133 -19.256  1.00 84.04           N
ATOM   1032  CA  THR A  83      -3.405   2.339 -18.426  1.00 84.04           C
ATOM   1033  C   THR A  83      -2.179   3.161 -18.023  1.00 84.04           C
ATOM   1034  O   THR A  83      -1.770   3.143 -16.863  1.00 84.04           O
ATOM   1035  HA  THR A  83      -3.932   2.079 -17.508  1.00 84.04           H
ATOM   1036  CB  THR A  83      -3.056   1.063 -19.194  1.00 84.04           C
ATOM   1037  HB  THR A  83      -2.537   1.298 -20.123  1.00 84.04           H
ATOM   1038  OG1 THR A  83      -4.305   0.392 -19.339  1.00 84.04           O
ATOM   1039  HG1 THR A  83      -4.958   0.984 -19.811  1.00 84.04           H
ATOM   1040  CG2 THR A  83      -2.207   0.095 -18.366  1.00 84.04           C
ATOM   1041 1HG2 THR A  83      -2.755  -0.192 -17.469  1.00 84.04           H
ATOM   1042 2HG2 THR A  83      -1.275   0.582 -18.082  1.00 84.04           H
ATOM   1043 3HG2 THR A  83      -1.988  -0.793 -18.958  1.00 84.04           H
ATOM   1044  HN  THR A  83      -4.514   2.732 -20.146  1.00 84.04           H
ATOM   1045  N   ASP A  84      -1.627   3.861 -19.003  1.00 84.36           N
ATOM   1046  CA  ASP A  84      -0.402   4.612 -18.788  1.00 84.36           C
ATOM   1047  C   ASP A  84      -0.650   5.693 -17.733  1.00 84.36           C
ATOM   1048  O   ASP A  84       0.231   5.995 -16.929  1.00 84.36           O
ATOM   1049  HA  ASP A  84       0.333   3.875 -18.464  1.00 84.36           H
ATOM   1050  CB  ASP A  84       0.053   5.303 -20.074  1.00 84.36           C
ATOM   1051 1HB  ASP A  84      -0.698   6.028 -20.388  1.00 84.36           H
ATOM   1052 2HB  ASP A  84       0.973   5.858 -19.888  1.00 84.36           H
ATOM   1053  CG  ASP A  84       0.285   4.284 -21.192  1.00 84.36           C
ATOM   1054  OD1 ASP A  84       1.092   3.358 -20.957  1.00 84.36           O
ATOM   1055  OD2 ASP A  84      -0.350   4.453 -22.255  1.00 84.36           O
ATOM   1056  HN  ASP A  84      -2.003   3.920 -19.928  1.00 84.36           H
ATOM   1057  N   MET A  85      -1.854   6.246 -17.771  1.00 89.38           N
ATOM   1058  CA  MET A  85      -2.224   7.296 -16.837  1.00 89.38           C
ATOM   1059  C   MET A  85      -2.237   6.772 -15.399  1.00 89.38           C
ATOM   1060  O   MET A  85      -1.743   7.434 -14.489  1.00 89.38           O
ATOM   1061  HA  MET A  85      -1.460   8.066 -16.943  1.00 89.38           H
ATOM   1062  CB  MET A  85      -3.610   7.834 -17.197  1.00 89.38           C
ATOM   1063 1HB  MET A  85      -3.621   8.153 -18.239  1.00 89.38           H
ATOM   1064 2HB  MET A  85      -4.350   7.040 -17.099  1.00 89.38           H
ATOM   1065  CG  MET A  85      -3.993   9.009 -16.295  1.00 89.38           C
ATOM   1066 1HG  MET A  85      -4.985   9.374 -16.561  1.00 89.38           H
ATOM   1067 2HG  MET A  85      -4.042   8.681 -15.257  1.00 89.38           H
ATOM   1068  SD  MET A  85      -2.796  10.323 -16.463  1.00 89.38           S
ATOM   1069  CE  MET A  85      -3.129  10.833 -18.141  1.00 89.38           C
ATOM   1070 1HE  MET A  85      -2.962   9.993 -18.816  1.00 89.38           H
ATOM   1071 2HE  MET A  85      -4.164  11.164 -18.222  1.00 89.38           H
ATOM   1072 3HE  MET A  85      -2.463  11.653 -18.411  1.00 89.38           H
ATOM   1073  HN  MET A  85      -2.567   5.989 -18.422  1.00 89.38           H
ATOM   1074  N   PHE A  86      -2.809   5.587 -15.241  1.00 90.19           N
ATOM   1075  CA  PHE A  86      -2.900   4.969 -13.929  1.00 90.19           C
ATOM   1076  C   PHE A  86      -1.519   4.540 -13.428  1.00 90.19           C
ATOM   1077  O   PHE A  86      -1.220   4.660 -12.241  1.00 90.19           O
ATOM   1078  HA  PHE A  86      -3.315   5.713 -13.249  1.00 90.19           H
ATOM   1079  CB  PHE A  86      -3.783   3.729 -14.079  1.00 90.19           C
ATOM   1080 1HB  PHE A  86      -3.376   3.098 -14.869  1.00 90.19           H
ATOM   1081 2HB  PHE A  86      -3.740   3.151 -13.155  1.00 90.19           H
ATOM   1082  CG  PHE A  86      -5.246   4.042 -14.399  1.00 90.19           C
ATOM   1083  CD1 PHE A  86      -5.850   5.122 -13.834  1.00 90.19           C
ATOM   1084  HD1 PHE A  86      -5.291   5.764 -13.153  1.00 90.19           H
ATOM   1085  CD2 PHE A  86      -5.943   3.241 -15.249  1.00 90.19           C
ATOM   1086  HD2 PHE A  86      -5.459   2.375 -15.701  1.00 90.19           H
ATOM   1087  CE1 PHE A  86      -7.208   5.412 -14.132  1.00 90.19           C
ATOM   1088  HE1 PHE A  86      -7.692   6.278 -13.679  1.00 90.19           H
ATOM   1089  CE2 PHE A  86      -7.300   3.531 -15.546  1.00 90.19           C
ATOM   1090  HE2 PHE A  86      -7.859   2.889 -16.227  1.00 90.19           H
ATOM   1091  CZ  PHE A  86      -7.904   4.611 -14.981  1.00 90.19           C
ATOM   1092  HZ  PHE A  86      -8.946   4.834 -15.210  1.00 90.19           H
ATOM   1093  HN  PHE A  86      -3.204   5.052 -15.988  1.00 90.19           H
ATOM   1094  N   LEU A  87      -0.714   4.047 -14.359  1.00 88.11           N
ATOM   1095  CA  LEU A  87       0.624   3.591 -14.025  1.00 88.11           C
ATOM   1096  C   LEU A  87       1.453   4.777 -13.527  1.00 88.11           C
ATOM   1097  O   LEU A  87       2.282   4.627 -12.631  1.00 88.11           O
ATOM   1098  HA  LEU A  87       0.531   2.870 -13.213  1.00 88.11           H
ATOM   1099  CB  LEU A  87       1.252   2.858 -15.212  1.00 88.11           C
ATOM   1100 1HB  LEU A  87       1.148   3.485 -16.097  1.00 88.11           H
ATOM   1101 2HB  LEU A  87       2.320   2.748 -15.022  1.00 88.11           H
ATOM   1102  CG  LEU A  87       0.674   1.477 -15.529  1.00 88.11           C
ATOM   1103  HG  LEU A  87      -0.385   1.595 -15.759  1.00 88.11           H
ATOM   1104  CD1 LEU A  87       1.341   0.874 -16.767  1.00 88.11           C
ATOM   1105 1HD1 LEU A  87       1.176   1.527 -17.623  1.00 88.11           H
ATOM   1106 2HD1 LEU A  87       2.412   0.772 -16.589  1.00 88.11           H
ATOM   1107 3HD1 LEU A  87       0.912  -0.107 -16.969  1.00 88.11           H
ATOM   1108  CD2 LEU A  87       0.772   0.550 -14.316  1.00 88.11           C
ATOM   1109 1HD2 LEU A  87       1.818   0.434 -14.031  1.00 88.11           H
ATOM   1110 2HD2 LEU A  87       0.214   0.980 -13.484  1.00 88.11           H
ATOM   1111 3HD2 LEU A  87       0.354  -0.424 -14.568  1.00 88.11           H
ATOM   1112  HN  LEU A  87      -0.963   3.958 -15.323  1.00 88.11           H
ATOM   1113  N   LEU A  88       1.201   5.930 -14.130  1.00 90.13           N
ATOM   1114  CA  LEU A  88       1.877   7.150 -13.726  1.00 90.13           C
ATOM   1115  C   LEU A  88       1.534   7.459 -12.267  1.00 90.13           C
ATOM   1116  O   LEU A  88       2.426   7.674 -11.448  1.00 90.13           O
ATOM   1117  HA  LEU A  88       2.950   6.968 -13.797  1.00 90.13           H
ATOM   1118  CB  LEU A  88       1.547   8.291 -14.690  1.00 90.13           C
ATOM   1119 1HB  LEU A  88       1.950   8.039 -15.671  1.00 90.13           H
ATOM   1120 2HB  LEU A  88       0.463   8.348 -14.796  1.00 90.13           H
ATOM   1121  CG  LEU A  88       2.066   9.675 -14.296  1.00 90.13           C
ATOM   1122  HG  LEU A  88       1.751   9.879 -13.272  1.00 90.13           H
ATOM   1123  CD1 LEU A  88       3.596   9.712 -14.313  1.00 90.13           C
ATOM   1124 1HD1 LEU A  88       3.985   8.978 -13.608  1.00 90.13           H
ATOM   1125 2HD1 LEU A  88       3.953   9.477 -15.316  1.00 90.13           H
ATOM   1126 3HD1 LEU A  88       3.938  10.707 -14.029  1.00 90.13           H
ATOM   1127  CD2 LEU A  88       1.456  10.763 -15.182  1.00 90.13           C
ATOM   1128 1HD2 LEU A  88       1.720  10.574 -16.222  1.00 90.13           H
ATOM   1129 2HD2 LEU A  88       0.372  10.753 -15.074  1.00 90.13           H
ATOM   1130 3HD2 LEU A  88       1.843  11.736 -14.880  1.00 90.13           H
ATOM   1131  HN  LEU A  88       0.549   6.037 -14.881  1.00 90.13           H
ATOM   1132  N   ASN A  89       0.239   7.471 -11.987  1.00 93.44           N
ATOM   1133  CA  ASN A  89      -0.239   7.863 -10.672  1.00 93.44           C
ATOM   1134  C   ASN A  89       0.205   6.823  -9.642  1.00 93.44           C
ATOM   1135  O   ASN A  89       0.436   7.154  -8.480  1.00 93.44           O
ATOM   1136  HA  ASN A  89       0.199   8.844 -10.489  1.00 93.44           H
ATOM   1137  CB  ASN A  89      -1.767   7.938 -10.641  1.00 93.44           C
ATOM   1138 1HB  ASN A  89      -2.187   7.112 -11.215  1.00 93.44           H
ATOM   1139 2HB  ASN A  89      -2.119   7.826  -9.616  1.00 93.44           H
ATOM   1140  CG  ASN A  89      -2.262   9.267 -11.214  1.00 93.44           C
ATOM   1141  OD1 ASN A  89      -2.542  10.215 -10.499  1.00 93.44           O
ATOM   1142  ND2 ASN A  89      -2.355   9.284 -12.541  1.00 93.44           N
ATOM   1143 1HD2 ASN A  89      -2.109   8.471 -13.069  1.00 93.44           H
ATOM   1144 2HD2 ASN A  89      -2.670  10.109 -13.010  1.00 93.44           H
ATOM   1145  HN  ASN A  89      -0.476   7.219 -12.639  1.00 93.44           H
ATOM   1146  N   LEU A  90       0.309   5.586 -10.105  1.00 91.42           N
ATOM   1147  CA  LEU A  90       0.737   4.498  -9.241  1.00 91.42           C
ATOM   1148  C   LEU A  90       2.171   4.755  -8.775  1.00 91.42           C
ATOM   1149  O   LEU A  90       2.477   4.616  -7.592  1.00 91.42           O
ATOM   1150  HA  LEU A  90       0.084   4.498  -8.368  1.00 91.42           H
ATOM   1151  CB  LEU A  90       0.551   3.152  -9.945  1.00 91.42           C
ATOM   1152 1HB  LEU A  90      -0.469   3.101 -10.327  1.00 91.42           H
ATOM   1153 2HB  LEU A  90       1.217   3.120 -10.807  1.00 91.42           H
ATOM   1154  CG  LEU A  90       0.808   1.908  -9.091  1.00 91.42           C
ATOM   1155  HG  LEU A  90       1.769   2.029  -8.592  1.00 91.42           H
ATOM   1156  CD1 LEU A  90      -0.254   1.764  -7.999  1.00 91.42           C
ATOM   1157 1HD1 LEU A  90      -0.232   2.642  -7.353  1.00 91.42           H
ATOM   1158 2HD1 LEU A  90      -1.238   1.676  -8.458  1.00 91.42           H
ATOM   1159 3HD1 LEU A  90      -0.047   0.873  -7.407  1.00 91.42           H
ATOM   1160  CD2 LEU A  90       0.906   0.655  -9.963  1.00 91.42           C
ATOM   1161 1HD2 LEU A  90      -0.028   0.518 -10.509  1.00 91.42           H
ATOM   1162 2HD2 LEU A  90       1.727   0.769 -10.671  1.00 91.42           H
ATOM   1163 3HD2 LEU A  90       1.088  -0.214  -9.332  1.00 91.42           H
ATOM   1164  HN  LEU A  90       0.109   5.323 -11.048  1.00 91.42           H
ATOM   1165  N   ALA A  91       3.012   5.126  -9.730  1.00 92.72           N
ATOM   1166  CA  ALA A  91       4.417   5.358  -9.440  1.00 92.72           C
ATOM   1167  C   ALA A  91       4.548   6.554  -8.495  1.00 92.72           C
ATOM   1168  O   ALA A  91       5.410   6.565  -7.618  1.00 92.72           O
ATOM   1169  HA  ALA A  91       4.805   4.469  -8.943  1.00 92.72           H
ATOM   1170  CB  ALA A  91       5.180   5.564 -10.750  1.00 92.72           C
ATOM   1171 1HB  ALA A  91       5.080   4.675 -11.373  1.00 92.72           H
ATOM   1172 2HB  ALA A  91       4.771   6.426 -11.278  1.00 92.72           H
ATOM   1173 3HB  ALA A  91       6.234   5.738 -10.532  1.00 92.72           H
ATOM   1174  HN  ALA A  91       2.748   5.268 -10.684  1.00 92.72           H
ATOM   1175  N   ILE A  92       3.678   7.532  -8.705  1.00 94.36           N
ATOM   1176  CA  ILE A  92       3.685   8.729  -7.882  1.00 94.36           C
ATOM   1177  C   ILE A  92       3.326   8.355  -6.442  1.00 94.36           C
ATOM   1178  O   ILE A  92       3.986   8.792  -5.501  1.00 94.36           O
ATOM   1179  HA  ILE A  92       4.700   9.127  -7.892  1.00 94.36           H
ATOM   1180  CB  ILE A  92       2.774   9.800  -8.485  1.00 94.36           C
ATOM   1181  HB  ILE A  92       1.814   9.339  -8.718  1.00 94.36           H
ATOM   1182  CG1 ILE A  92       3.349  10.333  -9.798  1.00 94.36           C
ATOM   1183 1HG1 ILE A  92       4.232  10.939  -9.593  1.00 94.36           H
ATOM   1184 2HG1 ILE A  92       3.673   9.501 -10.423  1.00 94.36           H
ATOM   1185  CG2 ILE A  92       2.504  10.921  -7.480  1.00 94.36           C
ATOM   1186 1HG2 ILE A  92       2.020  10.507  -6.595  1.00 94.36           H
ATOM   1187 2HG2 ILE A  92       3.447  11.386  -7.193  1.00 94.36           H
ATOM   1188 3HG2 ILE A  92       1.854  11.668  -7.934  1.00 94.36           H
ATOM   1189  CD1 ILE A  92       2.313  11.170 -10.551  1.00 94.36           C
ATOM   1190 1HD1 ILE A  92       1.442  10.554 -10.776  1.00 94.36           H
ATOM   1191 2HD1 ILE A  92       2.010  12.015  -9.933  1.00 94.36           H
ATOM   1192 3HD1 ILE A  92       2.748  11.537 -11.481  1.00 94.36           H
ATOM   1193  HN  ILE A  92       2.980   7.515  -9.420  1.00 94.36           H
ATOM   1194  N   ALA A  93       2.281   7.551  -6.317  1.00 94.66           N
ATOM   1195  CA  ALA A  93       1.787   7.164  -5.006  1.00 94.66           C
ATOM   1196  C   ALA A  93       2.891   6.428  -4.246  1.00 94.66           C
ATOM   1197  O   ALA A  93       3.100   6.670  -3.059  1.00 94.66           O
ATOM   1198  HA  ALA A  93       1.531   8.076  -4.466  1.00 94.66           H
ATOM   1199  CB  ALA A  93       0.524   6.316  -5.167  1.00 94.66           C
ATOM   1200 1HB  ALA A  93      -0.240   6.895  -5.686  1.00 94.66           H
ATOM   1201 2HB  ALA A  93       0.757   5.422  -5.745  1.00 94.66           H
ATOM   1202 3HB  ALA A  93       0.153   6.026  -4.183  1.00 94.66           H
ATOM   1203  HN  ALA A  93       1.776   7.166  -7.090  1.00 94.66           H
ATOM   1204  N   ASP A  94       3.570   5.543  -4.963  1.00 94.08           N
ATOM   1205  CA  ASP A  94       4.624   4.744  -4.361  1.00 94.08           C
ATOM   1206  C   ASP A  94       5.746   5.666  -3.879  1.00 94.08           C
ATOM   1207  O   ASP A  94       6.250   5.507  -2.769  1.00 94.08           O
ATOM   1208  HA  ASP A  94       4.144   4.207  -3.543  1.00 94.08           H
ATOM   1209  CB  ASP A  94       5.219   3.765  -5.375  1.00 94.08           C
ATOM   1210 1HB  ASP A  94       5.353   4.266  -6.334  1.00 94.08           H
ATOM   1211 2HB  ASP A  94       6.206   3.445  -5.042  1.00 94.08           H
ATOM   1212  CG  ASP A  94       4.315   2.543  -5.554  1.00 94.08           C
ATOM   1213  OD1 ASP A  94       3.640   2.188  -4.564  1.00 94.08           O
ATOM   1214  OD2 ASP A  94       4.320   1.993  -6.676  1.00 94.08           O
ATOM   1215  HN  ASP A  94       3.410   5.370  -5.934  1.00 94.08           H
ATOM   1216  N   LEU A  95       6.103   6.609  -4.739  1.00 95.55           N
ATOM   1217  CA  LEU A  95       7.197   7.518  -4.440  1.00 95.55           C
ATOM   1218  C   LEU A  95       6.883   8.278  -3.149  1.00 95.55           C
ATOM   1219  O   LEU A  95       7.748   8.428  -2.287  1.00 95.55           O
ATOM   1220  HA  LEU A  95       8.089   6.913  -4.276  1.00 95.55           H
ATOM   1221  CB  LEU A  95       7.479   8.428  -5.637  1.00 95.55           C
ATOM   1222 1HB  LEU A  95       6.526   8.757  -6.051  1.00 95.55           H
ATOM   1223 2HB  LEU A  95       7.995   9.318  -5.277  1.00 95.55           H
ATOM   1224  CG  LEU A  95       8.309   7.813  -6.765  1.00 95.55           C
ATOM   1225  HG  LEU A  95       7.782   6.934  -7.137  1.00 95.55           H
ATOM   1226  CD1 LEU A  95       8.447   8.787  -7.937  1.00 95.55           C
ATOM   1227 1HD1 LEU A  95       7.458   9.032  -8.324  1.00 95.55           H
ATOM   1228 2HD1 LEU A  95       8.940   9.697  -7.597  1.00 95.55           H
ATOM   1229 3HD1 LEU A  95       9.041   8.325  -8.726  1.00 95.55           H
ATOM   1230  CD2 LEU A  95       9.670   7.340  -6.250  1.00 95.55           C
ATOM   1231 1HD2 LEU A  95      10.217   8.187  -5.836  1.00 95.55           H
ATOM   1232 2HD2 LEU A  95       9.523   6.588  -5.475  1.00 95.55           H
ATOM   1233 3HD2 LEU A  95      10.239   6.907  -7.073  1.00 95.55           H
ATOM   1234  HN  LEU A  95       5.661   6.756  -5.624  1.00 95.55           H
ATOM   1235  N   LEU A  96       5.644   8.738  -3.057  1.00 95.23           N
ATOM   1236  CA  LEU A  96       5.237   9.572  -1.939  1.00 95.23           C
ATOM   1237  C   LEU A  96       5.454   8.806  -0.632  1.00 95.23           C
ATOM   1238  O   LEU A  96       5.875   9.385   0.368  1.00 95.23           O
ATOM   1239  HA  LEU A  96       5.881  10.451  -1.935  1.00 95.23           H
ATOM   1240  CB  LEU A  96       3.801  10.063  -2.133  1.00 95.23           C
ATOM   1241 1HB  LEU A  96       3.179   9.209  -2.400  1.00 95.23           H
ATOM   1242 2HB  LEU A  96       3.434  10.438  -1.177  1.00 95.23           H
ATOM   1243  CG  LEU A  96       3.602  11.154  -3.187  1.00 95.23           C
ATOM   1244  HG  LEU A  96       3.897  10.751  -4.155  1.00 95.23           H
ATOM   1245  CD1 LEU A  96       2.128  11.552  -3.293  1.00 95.23           C
ATOM   1246 1HD1 LEU A  96       1.536  10.681  -3.575  1.00 95.23           H
ATOM   1247 2HD1 LEU A  96       1.783  11.929  -2.330  1.00 95.23           H
ATOM   1248 3HD1 LEU A  96       2.015  12.329  -4.049  1.00 95.23           H
ATOM   1249  CD2 LEU A  96       4.502  12.359  -2.906  1.00 95.23           C
ATOM   1250 1HD2 LEU A  96       4.261  12.772  -1.926  1.00 95.23           H
ATOM   1251 2HD2 LEU A  96       5.545  12.045  -2.921  1.00 95.23           H
ATOM   1252 3HD2 LEU A  96       4.340  13.120  -3.670  1.00 95.23           H
ATOM   1253  HN  LEU A  96       4.927   8.551  -3.728  1.00 95.23           H
ATOM   1254  N   PHE A  97       5.156   7.516  -0.683  1.00 95.83           N
ATOM   1255  CA  PHE A  97       5.301   6.668   0.488  1.00 95.83           C
ATOM   1256  C   PHE A  97       6.777   6.396   0.789  1.00 95.83           C
ATOM   1257  O   PHE A  97       7.214   6.522   1.931  1.00 95.83           O
ATOM   1258  HA  PHE A  97       4.853   7.198   1.328  1.00 95.83           H
ATOM   1259  CB  PHE A  97       4.605   5.343   0.170  1.00 95.83           C
ATOM   1260 1HB  PHE A  97       3.527   5.504   0.158  1.00 95.83           H
ATOM   1261 2HB  PHE A  97       4.891   5.026  -0.833  1.00 95.83           H
ATOM   1262  CG  PHE A  97       4.927   4.219   1.156  1.00 95.83           C
ATOM   1263  CD1 PHE A  97       5.526   3.079   0.716  1.00 95.83           C
ATOM   1264  HD1 PHE A  97       5.776   2.968  -0.339  1.00 95.83           H
ATOM   1265  CD2 PHE A  97       4.615   4.358   2.472  1.00 95.83           C
ATOM   1266  HD2 PHE A  97       4.135   5.271   2.824  1.00 95.83           H
ATOM   1267  CE1 PHE A  97       5.825   2.035   1.631  1.00 95.83           C
ATOM   1268  HE1 PHE A  97       6.304   1.122   1.278  1.00 95.83           H
ATOM   1269  CE2 PHE A  97       4.914   3.314   3.387  1.00 95.83           C
ATOM   1270  HE2 PHE A  97       4.664   3.426   4.442  1.00 95.83           H
ATOM   1271  CZ  PHE A  97       5.513   2.175   2.947  1.00 95.83           C
ATOM   1272  HZ  PHE A  97       5.742   1.374   3.650  1.00 95.83           H
ATOM   1273  HN  PHE A  97       4.822   7.051  -1.503  1.00 95.83           H
ATOM   1274  N   LEU A  98       7.503   6.028  -0.257  1.00 95.64           N
ATOM   1275  CA  LEU A  98       8.872   5.572  -0.094  1.00 95.64           C
ATOM   1276  C   LEU A  98       9.682   6.652   0.627  1.00 95.64           C
ATOM   1277  O   LEU A  98      10.549   6.343   1.443  1.00 95.64           O
ATOM   1278  HA  LEU A  98       8.848   4.682   0.535  1.00 95.64           H
ATOM   1279  CB  LEU A  98       9.464   5.158  -1.442  1.00 95.64           C
ATOM   1280 1HB  LEU A  98       9.295   5.966  -2.155  1.00 95.64           H
ATOM   1281 2HB  LEU A  98      10.542   5.054  -1.327  1.00 95.64           H
ATOM   1282  CG  LEU A  98       8.916   3.862  -2.045  1.00 95.64           C
ATOM   1283  HG  LEU A  98       7.831   3.870  -1.942  1.00 95.64           H
ATOM   1284  CD1 LEU A  98       9.228   3.778  -3.540  1.00 95.64           C
ATOM   1285 1HD1 LEU A  98       8.771   4.623  -4.055  1.00 95.64           H
ATOM   1286 2HD1 LEU A  98      10.308   3.803  -3.688  1.00 95.64           H
ATOM   1287 3HD1 LEU A  98       8.828   2.847  -3.943  1.00 95.64           H
ATOM   1288  CD2 LEU A  98       9.433   2.641  -1.282  1.00 95.64           C
ATOM   1289 1HD2 LEU A  98      10.522   2.616  -1.330  1.00 95.64           H
ATOM   1290 2HD2 LEU A  98       9.118   2.703  -0.240  1.00 95.64           H
ATOM   1291 3HD2 LEU A  98       9.029   1.734  -1.730  1.00 95.64           H
ATOM   1292  HN  LEU A  98       7.170   6.038  -1.200  1.00 95.64           H
ATOM   1293  N   VAL A  99       9.371   7.898   0.299  1.00 95.75           N
ATOM   1294  CA  VAL A  99      10.100   9.024   0.858  1.00 95.75           C
ATOM   1295  C   VAL A  99       9.927   9.033   2.378  1.00 95.75           C
ATOM   1296  O   VAL A  99      10.697   9.675   3.091  1.00 95.75           O
ATOM   1297  HA  VAL A  99      11.155   8.880   0.626  1.00 95.75           H
ATOM   1298  CB  VAL A  99       9.641  10.325   0.197  1.00 95.75           C
ATOM   1299  HB  VAL A  99       8.553  10.361   0.247  1.00 95.75           H
ATOM   1300  CG1 VAL A  99      10.187  11.542   0.945  1.00 95.75           C
ATOM   1301 1HG1 VAL A  99       9.827  11.528   1.974  1.00 95.75           H
ATOM   1302 2HG1 VAL A  99      11.276  11.513   0.941  1.00 95.75           H
ATOM   1303 3HG1 VAL A  99       9.846  12.454   0.454  1.00 95.75           H
ATOM   1304  CG2 VAL A  99      10.045  10.362  -1.279  1.00 95.75           C
ATOM   1305 1HG2 VAL A  99      11.130  10.292  -1.360  1.00 95.75           H
ATOM   1306 2HG2 VAL A  99       9.586   9.523  -1.802  1.00 95.75           H
ATOM   1307 3HG2 VAL A  99       9.707  11.297  -1.724  1.00 95.75           H
ATOM   1308  HN  VAL A  99       8.637   8.142  -0.335  1.00 95.75           H
ATOM   1309  N   THR A 100       8.911   8.312   2.831  1.00 95.07           N
ATOM   1310  CA  THR A 100       8.591   8.276   4.248  1.00 95.07           C
ATOM   1311  C   THR A 100       9.388   7.173   4.947  1.00 95.07           C
ATOM   1312  O   THR A 100       9.501   7.165   6.171  1.00 95.07           O
ATOM   1313  HA  THR A 100       8.897   9.223   4.693  1.00 95.07           H
ATOM   1314  CB  THR A 100       7.076   8.112   4.386  1.00 95.07           C
ATOM   1315  HB  THR A 100       6.750   8.353   5.398  1.00 95.07           H
ATOM   1316  OG1 THR A 100       6.832   6.773   3.964  1.00 95.07           O
ATOM   1317  HG1 THR A 100       6.789   6.732   2.966  1.00 95.07           H
ATOM   1318  CG2 THR A 100       6.300   8.967   3.383  1.00 95.07           C
ATOM   1319 1HG2 THR A 100       6.577   8.679   2.369  1.00 95.07           H
ATOM   1320 2HG2 THR A 100       6.539  10.019   3.539  1.00 95.07           H
ATOM   1321 3HG2 THR A 100       5.230   8.813   3.524  1.00 95.07           H
ATOM   1322  HN  THR A 100       8.313   7.761   2.249  1.00 95.07           H
ATOM   1323  N   LEU A 101       9.921   6.269   4.138  1.00 94.81           N
ATOM   1324  CA  LEU A 101      10.565   5.079   4.667  1.00 94.81           C
ATOM   1325  C   LEU A 101      11.804   5.487   5.466  1.00 94.81           C
ATOM   1326  O   LEU A 101      12.071   4.931   6.531  1.00 94.81           O
ATOM   1327  HA  LEU A 101       9.859   4.599   5.345  1.00 94.81           H
ATOM   1328  CB  LEU A 101      10.859   4.084   3.542  1.00 94.81           C
ATOM   1329 1HB  LEU A 101      11.372   4.614   2.740  1.00 94.81           H
ATOM   1330 2HB  LEU A 101      11.551   3.332   3.921  1.00 94.81           H
ATOM   1331  CG  LEU A 101       9.646   3.367   2.947  1.00 94.81           C
ATOM   1332  HG  LEU A 101       9.027   4.106   2.438  1.00 94.81           H
ATOM   1333  CD1 LEU A 101      10.076   2.339   1.898  1.00 94.81           C
ATOM   1334 1HD1 LEU A 101      10.613   2.844   1.094  1.00 94.81           H
ATOM   1335 2HD1 LEU A 101      10.728   1.598   2.361  1.00 94.81           H
ATOM   1336 3HD1 LEU A 101       9.195   1.844   1.491  1.00 94.81           H
ATOM   1337  CD2 LEU A 101       8.787   2.738   4.046  1.00 94.81           C
ATOM   1338 1HD2 LEU A 101       9.382   2.015   4.603  1.00 94.81           H
ATOM   1339 2HD2 LEU A 101       8.435   3.517   4.722  1.00 94.81           H
ATOM   1340 3HD2 LEU A 101       7.931   2.235   3.595  1.00 94.81           H
ATOM   1341  HN  LEU A 101       9.918   6.340   3.140  1.00 94.81           H
ATOM   1342  N   PRO A 102      12.579   6.461   4.971  1.00 94.62           N
ATOM   1343  CA  PRO A 102      13.786   6.897   5.678  1.00 94.62           C
ATOM   1344  C   PRO A 102      13.505   7.267   7.125  1.00 94.62           C
ATOM   1345  O   PRO A 102      14.292   6.949   8.015  1.00 94.62           O
ATOM   1346  HA  PRO A 102      14.507   6.081   5.728  1.00 94.62           H
ATOM   1347  CB  PRO A 102      14.265   8.103   4.867  1.00 94.62           C
ATOM   1348 1HB  PRO A 102      13.859   9.036   5.257  1.00 94.62           H
ATOM   1349 2HB  PRO A 102      15.351   8.195   4.889  1.00 94.62           H
ATOM   1350  CG  PRO A 102      13.754   7.809   3.462  1.00 94.62           C
ATOM   1351 1HG  PRO A 102      13.701   8.711   2.853  1.00 94.62           H
ATOM   1352 2HG  PRO A 102      14.407   7.117   2.929  1.00 94.62           H
ATOM   1353  CD  PRO A 102      12.380   7.212   3.719  1.00 94.62           C
ATOM   1354 1HD  PRO A 102      11.618   7.984   3.832  1.00 94.62           H
ATOM   1355 2HD  PRO A 102      12.058   6.569   2.900  1.00 94.62           H
ATOM   1356  N   PHE A 103      12.378   7.936   7.324  1.00 94.29           N
ATOM   1357  CA  PHE A 103      12.006   8.398   8.650  1.00 94.29           C
ATOM   1358  C   PHE A 103      11.665   7.220   9.565  1.00 94.29           C
ATOM   1359  O   PHE A 103      12.015   7.222  10.743  1.00 94.29           O
ATOM   1360  HA  PHE A 103      12.861   8.936   9.058  1.00 94.29           H
ATOM   1361  CB  PHE A 103      10.764   9.276   8.485  1.00 94.29           C
ATOM   1362 1HB  PHE A 103       9.990   8.702   7.975  1.00 94.29           H
ATOM   1363 2HB  PHE A 103      10.376   9.528   9.472  1.00 94.29           H
ATOM   1364  CG  PHE A 103      11.015  10.570   7.708  1.00 94.29           C
ATOM   1365  CD1 PHE A 103      11.391  11.698   8.368  1.00 94.29           C
ATOM   1366  HD1 PHE A 103      11.513  11.680   9.451  1.00 94.29           H
ATOM   1367  CD2 PHE A 103      10.863  10.591   6.356  1.00 94.29           C
ATOM   1368  HD2 PHE A 103      10.561   9.687   5.827  1.00 94.29           H
ATOM   1369  CE1 PHE A 103      11.625  12.898   7.646  1.00 94.29           C
ATOM   1370  HE1 PHE A 103      11.926  13.802   8.175  1.00 94.29           H
ATOM   1371  CE2 PHE A 103      11.096  11.792   5.635  1.00 94.29           C
ATOM   1372  HE2 PHE A 103      10.974  11.809   4.552  1.00 94.29           H
ATOM   1373  CZ  PHE A 103      11.472  12.920   6.295  1.00 94.29           C
ATOM   1374  HZ  PHE A 103      11.651  13.841   5.740  1.00 94.29           H
ATOM   1375  HN  PHE A 103      11.728   8.163   6.599  1.00 94.29           H
ATOM   1376  N   TRP A 104      10.984   6.240   8.986  1.00 92.40           N
ATOM   1377  CA  TRP A 104      10.626   5.041   9.724  1.00 92.40           C
ATOM   1378  C   TRP A 104      11.919   4.341  10.147  1.00 92.40           C
ATOM   1379  O   TRP A 104      11.997   3.778  11.238  1.00 92.40           O
ATOM   1380  HA  TRP A 104      10.063   5.348  10.606  1.00 92.40           H
ATOM   1381  CB  TRP A 104       9.703   4.144   8.897  1.00 92.40           C
ATOM   1382 1HB  TRP A 104      10.060   4.124   7.867  1.00 92.40           H
ATOM   1383 2HB  TRP A 104       9.769   3.124   9.277  1.00 92.40           H
ATOM   1384  CG  TRP A 104       8.238   4.582   8.905  1.00 92.40           C
ATOM   1385  CD1 TRP A 104       7.481   4.949   7.862  1.00 92.40           C
ATOM   1386  HD1 TRP A 104       7.832   4.982   6.830  1.00 92.40           H
ATOM   1387  CD2 TRP A 104       7.377   4.684  10.059  1.00 92.40           C
ATOM   1388  NE1 TRP A 104       6.201   5.280   8.257  1.00 92.40           N
ATOM   1389  HE1 TRP A 104       5.457   5.583   7.662  1.00 92.40           H
ATOM   1390  CE2 TRP A 104       6.136   5.114   9.636  1.00 92.40           C
ATOM   1391  CE3 TRP A 104       7.639   4.423  11.415  1.00 92.40           C
ATOM   1392  HE3 TRP A 104       8.611   4.083  11.774  1.00 92.40           H
ATOM   1393  CZ2 TRP A 104       5.058   5.320  10.506  1.00 92.40           C
ATOM   1394  HZ2 TRP A 104       4.087   5.659  10.147  1.00 92.40           H
ATOM   1395  CZ3 TRP A 104       6.552   4.634  12.272  1.00 92.40           C
ATOM   1396  HZ3 TRP A 104       6.701   4.446  13.335  1.00 92.40           H
ATOM   1397  CH2 TRP A 104       5.296   5.066  11.862  1.00 92.40           C
ATOM   1398  HH2 TRP A 104       4.500   5.206  12.593  1.00 92.40           H
ATOM   1399  HN  TRP A 104      10.681   6.257   8.034  1.00 92.40           H
ATOM   1400  N   ALA A 105      12.903   4.400   9.261  1.00 94.08           N
ATOM   1401  CA  ALA A 105      14.164   3.717   9.496  1.00 94.08           C
ATOM   1402  C   ALA A 105      14.839   4.314  10.733  1.00 94.08           C
ATOM   1403  O   ALA A 105      15.297   3.581  11.608  1.00 94.08           O
ATOM   1404  HA  ALA A 105      13.942   2.667   9.685  1.00 94.08           H
ATOM   1405  CB  ALA A 105      15.041   3.819   8.247  1.00 94.08           C
ATOM   1406 1HB  ALA A 105      14.528   3.355   7.404  1.00 94.08           H
ATOM   1407 2HB  ALA A 105      15.232   4.869   8.022  1.00 94.08           H
ATOM   1408 3HB  ALA A 105      15.986   3.307   8.424  1.00 94.08           H
ATOM   1409  HN  ALA A 105      12.848   4.902   8.398  1.00 94.08           H
ATOM   1410  N   ILE A 106      14.878   5.638  10.766  1.00 93.64           N
ATOM   1411  CA  ILE A 106      15.521   6.340  11.863  1.00 93.64           C
ATOM   1412  C   ILE A 106      14.772   6.042  13.163  1.00 93.64           C
ATOM   1413  O   ILE A 106      15.390   5.791  14.196  1.00 93.64           O
ATOM   1414  HA  ILE A 106      16.535   5.950  11.951  1.00 93.64           H
ATOM   1415  CB  ILE A 106      15.637   7.833  11.548  1.00 93.64           C
ATOM   1416  HB  ILE A 106      14.667   8.184  11.196  1.00 93.64           H
ATOM   1417  CG1 ILE A 106      16.643   8.080  10.423  1.00 93.64           C
ATOM   1418 1HG1 ILE A 106      17.657   7.937  10.798  1.00 93.64           H
ATOM   1419 2HG1 ILE A 106      16.492   7.350   9.628  1.00 93.64           H
ATOM   1420  CG2 ILE A 106      15.977   8.634  12.807  1.00 93.64           C
ATOM   1421 1HG2 ILE A 106      15.192   8.493  13.550  1.00 93.64           H
ATOM   1422 2HG2 ILE A 106      16.928   8.287  13.212  1.00 93.64           H
ATOM   1423 3HG2 ILE A 106      16.053   9.692  12.555  1.00 93.64           H
ATOM   1424  CD1 ILE A 106      16.498   9.495   9.858  1.00 93.64           C
ATOM   1425 1HD1 ILE A 106      15.492   9.626   9.462  1.00 93.64           H
ATOM   1426 2HD1 ILE A 106      16.675  10.222  10.651  1.00 93.64           H
ATOM   1427 3HD1 ILE A 106      17.225   9.643   9.060  1.00 93.64           H
ATOM   1428  HN  ILE A 106      14.482   6.226  10.061  1.00 93.64           H
ATOM   1429  N   ALA A 107      13.451   6.078  13.069  1.00 92.27           N
ATOM   1430  CA  ALA A 107      12.612   5.911  14.243  1.00 92.27           C
ATOM   1431  C   ALA A 107      12.810   4.504  14.810  1.00 92.27           C
ATOM   1432  O   ALA A 107      12.765   4.307  16.023  1.00 92.27           O
ATOM   1433  HA  ALA A 107      12.932   6.641  14.986  1.00 92.27           H
ATOM   1434  CB  ALA A 107      11.154   6.190  13.873  1.00 92.27           C
ATOM   1435 1HB  ALA A 107      11.062   7.212  13.504  1.00 92.27           H
ATOM   1436 2HB  ALA A 107      10.836   5.494  13.097  1.00 92.27           H
ATOM   1437 3HB  ALA A 107      10.525   6.065  14.754  1.00 92.27           H
ATOM   1438  HN  ALA A 107      12.955   6.219  12.212  1.00 92.27           H
ATOM   1439  N   ALA A 108      13.026   3.561  13.904  1.00 91.67           N
ATOM   1440  CA  ALA A 108      13.201   2.173  14.297  1.00 91.67           C
ATOM   1441  C   ALA A 108      14.591   1.991  14.909  1.00 91.67           C
ATOM   1442  O   ALA A 108      14.770   1.193  15.827  1.00 91.67           O
ATOM   1443  HA  ALA A 108      12.448   1.944  15.051  1.00 91.67           H
ATOM   1444  CB  ALA A 108      12.975   1.267  13.084  1.00 91.67           C
ATOM   1445 1HB  ALA A 108      11.963   1.413  12.706  1.00 91.67           H
ATOM   1446 2HB  ALA A 108      13.694   1.517  12.305  1.00 91.67           H
ATOM   1447 3HB  ALA A 108      13.106   0.226  13.379  1.00 91.67           H
ATOM   1448  HN  ALA A 108      13.082   3.732  12.921  1.00 91.67           H
ATOM   1449  N   ALA A 109      15.541   2.745  14.374  1.00 91.59           N
ATOM   1450  CA  ALA A 109      16.932   2.583  14.762  1.00 91.59           C
ATOM   1451  C   ALA A 109      17.106   3.025  16.216  1.00 91.59           C
ATOM   1452  O   ALA A 109      17.900   2.443  16.954  1.00 91.59           O
ATOM   1453  HA  ALA A 109      17.178   1.525  14.680  1.00 91.59           H
ATOM   1454  CB  ALA A 109      17.824   3.372  13.802  1.00 91.59           C
ATOM   1455 1HB  ALA A 109      17.685   3.000  12.787  1.00 91.59           H
ATOM   1456 2HB  ALA A 109      17.557   4.428  13.842  1.00 91.59           H
ATOM   1457 3HB  ALA A 109      18.868   3.250  14.093  1.00 91.59           H
ATOM   1458  HN  ALA A 109      15.373   3.455  13.690  1.00 91.59           H
ATOM   1459  N   ASP A 110      16.352   4.050  16.585  1.00 88.07           N
ATOM   1460  CA  ASP A 110      16.512   4.665  17.891  1.00 88.07           C
ATOM   1461  C   ASP A 110      15.141   5.097  18.418  1.00 88.07           C
ATOM   1462  O   ASP A 110      14.426   4.300  19.023  1.00 88.07           O
ATOM   1463  HA  ASP A 110      16.975   3.899  18.514  1.00 88.07           H
ATOM   1464  CB  ASP A 110      17.400   5.908  17.810  1.00 88.07           C
ATOM   1465 1HB  ASP A 110      18.370   5.640  17.391  1.00 88.07           H
ATOM   1466 2HB  ASP A 110      16.951   6.637  17.135  1.00 88.07           H
ATOM   1467  CG  ASP A 110      17.592   6.535  19.192  1.00 88.07           C
ATOM   1468  OD1 ASP A 110      17.266   5.843  20.180  1.00 88.07           O
ATOM   1469  OD2 ASP A 110      18.061   7.694  19.229  1.00 88.07           O
ATOM   1470  HN  ASP A 110      15.644   4.459  16.009  1.00 88.07           H
ATOM   1471  N   GLN A 111      14.818   6.357  18.169  1.00 87.94           N
ATOM   1472  CA  GLN A 111      13.535   6.897  18.586  1.00 87.94           C
ATOM   1473  C   GLN A 111      13.057   7.958  17.593  1.00 87.94           C
ATOM   1474  O   GLN A 111      13.821   8.402  16.738  1.00 87.94           O
ATOM   1475  HA  GLN A 111      12.849   6.050  18.581  1.00 87.94           H
ATOM   1476  CB  GLN A 111      13.615   7.468  20.003  1.00 87.94           C
ATOM   1477 1HB  GLN A 111      12.635   7.834  20.307  1.00 87.94           H
ATOM   1478 2HB  GLN A 111      13.892   6.679  20.702  1.00 87.94           H
ATOM   1479  CG  GLN A 111      14.636   8.605  20.079  1.00 87.94           C
ATOM   1480 1HG  GLN A 111      15.620   8.234  19.793  1.00 87.94           H
ATOM   1481 2HG  GLN A 111      14.370   9.386  19.366  1.00 87.94           H
ATOM   1482  CD  GLN A 111      14.697   9.195  21.489  1.00 87.94           C
ATOM   1483  OE1 GLN A 111      13.689   9.492  22.109  1.00 87.94           O
ATOM   1484  NE2 GLN A 111      15.932   9.346  21.959  1.00 87.94           N
ATOM   1485 1HE2 GLN A 111      16.716   9.082  21.399  1.00 87.94           H
ATOM   1486 2HE2 GLN A 111      16.075   9.725  22.874  1.00 87.94           H
ATOM   1487  HN  GLN A 111      15.413   7.004  17.692  1.00 87.94           H
ATOM   1488  N   TRP A 112      11.795   8.334  17.739  1.00 90.39           N
ATOM   1489  CA  TRP A 112      11.218   9.364  16.892  1.00 90.39           C
ATOM   1490  C   TRP A 112      11.816  10.709  17.309  1.00 90.39           C
ATOM   1491  O   TRP A 112      11.521  11.216  18.390  1.00 90.39           O
ATOM   1492  HA  TRP A 112      11.490   9.138  15.861  1.00 90.39           H
ATOM   1493  CB  TRP A 112       9.690   9.341  16.965  1.00 90.39           C
ATOM   1494 1HB  TRP A 112       9.341   8.329  16.759  1.00 90.39           H
ATOM   1495 2HB  TRP A 112       9.381   9.584  17.982  1.00 90.39           H
ATOM   1496  CG  TRP A 112       9.006  10.308  15.996  1.00 90.39           C
ATOM   1497  CD1 TRP A 112       8.592  11.560  16.234  1.00 90.39           C
ATOM   1498  HD1 TRP A 112       8.697  12.069  17.192  1.00 90.39           H
ATOM   1499  CD2 TRP A 112       8.671  10.048  14.616  1.00 90.39           C
ATOM   1500  NE1 TRP A 112       8.018  12.124  15.113  1.00 90.39           N
ATOM   1501  HE1 TRP A 112       7.636  13.046  15.044  1.00 90.39           H
ATOM   1502  CE2 TRP A 112       8.067  11.175  14.098  1.00 90.39           C
ATOM   1503  CE3 TRP A 112       8.872   8.898  13.832  1.00 90.39           C
ATOM   1504  HE3 TRP A 112       9.346   7.996  14.218  1.00 90.39           H
ATOM   1505  CZ2 TRP A 112       7.614  11.264  12.776  1.00 90.39           C
ATOM   1506  HZ2 TRP A 112       7.140  12.166  12.391  1.00 90.39           H
ATOM   1507  CZ3 TRP A 112       8.414   9.003  12.513  1.00 90.39           C
ATOM   1508  HZ3 TRP A 112       8.545   8.139  11.862  1.00 90.39           H
ATOM   1509  CH2 TRP A 112       7.804  10.130  11.977  1.00 90.39           C
ATOM   1510  HH2 TRP A 112       7.474  10.132  10.938  1.00 90.39           H
ATOM   1511  HN  TRP A 112      11.172   7.949  18.420  1.00 90.39           H
ATOM   1512  N   LYS A 113      12.646  11.249  16.428  1.00 91.27           N
ATOM   1513  CA  LYS A 113      13.389  12.458  16.744  1.00 91.27           C
ATOM   1514  C   LYS A 113      12.700  13.659  16.095  1.00 91.27           C
ATOM   1515  O   LYS A 113      13.153  14.793  16.241  1.00 91.27           O
ATOM   1516  HA  LYS A 113      13.360  12.586  17.826  1.00 91.27           H
ATOM   1517  CB  LYS A 113      14.858  12.302  16.346  1.00 91.27           C
ATOM   1518 1HB  LYS A 113      14.927  12.015  15.297  1.00 91.27           H
ATOM   1519 2HB  LYS A 113      15.369  13.260  16.448  1.00 91.27           H
ATOM   1520  CG  LYS A 113      15.554  11.252  17.214  1.00 91.27           C
ATOM   1521 1HG  LYS A 113      15.535  11.567  18.258  1.00 91.27           H
ATOM   1522 2HG  LYS A 113      15.010  10.309  17.156  1.00 91.27           H
ATOM   1523  CD  LYS A 113      17.001  11.041  16.766  1.00 91.27           C
ATOM   1524 1HD  LYS A 113      17.021  10.746  15.717  1.00 91.27           H
ATOM   1525 2HD  LYS A 113      17.550  11.979  16.844  1.00 91.27           H
ATOM   1526  CE  LYS A 113      17.688   9.969  17.615  1.00 91.27           C
ATOM   1527 1HE  LYS A 113      17.723  10.290  18.657  1.00 91.27           H
ATOM   1528 2HE  LYS A 113      17.108   9.047  17.586  1.00 91.27           H
ATOM   1529  NZ  LYS A 113      19.059   9.716  17.121  1.00 91.27           N
ATOM   1530 1HZ  LYS A 113      19.467   8.943  17.636  1.00 91.27           H
ATOM   1531 2HZ  LYS A 113      19.025   9.484  16.134  1.00 91.27           H
ATOM   1532 3HZ  LYS A 113      19.625  10.546  17.254  1.00 91.27           H
ATOM   1533  HN  LYS A 113      12.814  10.876  15.516  1.00 91.27           H
ATOM   1534  N   PHE A 114      11.615  13.370  15.392  1.00 92.52           N
ATOM   1535  CA  PHE A 114      10.988  14.366  14.539  1.00 92.52           C
ATOM   1536  C   PHE A 114       9.755  14.969  15.216  1.00 92.52           C
ATOM   1537  O   PHE A 114       9.277  14.447  16.222  1.00 92.52           O
ATOM   1538  HA  PHE A 114      11.724  15.150  14.363  1.00 92.52           H
ATOM   1539  CB  PHE A 114      10.552  13.649  13.259  1.00 92.52           C
ATOM   1540 1HB  PHE A 114       9.733  12.970  13.496  1.00 92.52           H
ATOM   1541 2HB  PHE A 114      10.163  14.386  12.557  1.00 92.52           H
ATOM   1542  CG  PHE A 114      11.671  12.858  12.578  1.00 92.52           C
ATOM   1543  CD1 PHE A 114      12.633  13.510  11.873  1.00 92.52           C
ATOM   1544  HD1 PHE A 114      12.608  14.597  11.793  1.00 92.52           H
ATOM   1545  CD2 PHE A 114      11.703  11.502  12.678  1.00 92.52           C
ATOM   1546  HD2 PHE A 114      10.931  10.979  13.243  1.00 92.52           H
ATOM   1547  CE1 PHE A 114      13.671  12.776  11.241  1.00 92.52           C
ATOM   1548  HE1 PHE A 114      14.442  13.299  10.675  1.00 92.52           H
ATOM   1549  CE2 PHE A 114      12.741  10.767  12.046  1.00 92.52           C
ATOM   1550  HE2 PHE A 114      12.766   9.680  12.126  1.00 92.52           H
ATOM   1551  CZ  PHE A 114      13.703  11.420  11.341  1.00 92.52           C
ATOM   1552  HZ  PHE A 114      14.500  10.856  10.855  1.00 92.52           H
ATOM   1553  HN  PHE A 114      11.166  12.476  15.398  1.00 92.52           H
ATOM   1554  N   GLN A 115       9.276  16.060  14.637  1.00 93.21           N
ATOM   1555  CA  GLN A 115       8.137  16.766  15.198  1.00 93.21           C
ATOM   1556  C   GLN A 115       6.850  15.974  14.958  1.00 93.21           C
ATOM   1557  O   GLN A 115       6.824  15.062  14.133  1.00 93.21           O
ATOM   1558  HA  GLN A 115       8.336  16.834  16.268  1.00 93.21           H
ATOM   1559  CB  GLN A 115       8.028  18.178  14.619  1.00 93.21           C
ATOM   1560 1HB  GLN A 115       8.041  18.131  13.530  1.00 93.21           H
ATOM   1561 2HB  GLN A 115       7.074  18.621  14.907  1.00 93.21           H
ATOM   1562  CG  GLN A 115       9.176  19.063  15.111  1.00 93.21           C
ATOM   1563 1HG  GLN A 115      10.130  18.586  14.885  1.00 93.21           H
ATOM   1564 2HG  GLN A 115       9.161  20.013  14.578  1.00 93.21           H
ATOM   1565  CD  GLN A 115       9.069  19.314  16.616  1.00 93.21           C
ATOM   1566  OE1 GLN A 115       8.010  19.213  17.215  1.00 93.21           O
ATOM   1567  NE2 GLN A 115      10.220  19.647  17.192  1.00 93.21           N
ATOM   1568 1HE2 GLN A 115      11.053  19.712  16.643  1.00 93.21           H
ATOM   1569 2HE2 GLN A 115      10.253  19.831  18.175  1.00 93.21           H
ATOM   1570  HN  GLN A 115       9.652  16.461  13.802  1.00 93.21           H
ATOM   1571  N   THR A 116       5.815  16.352  15.694  1.00 93.64           N
ATOM   1572  CA  THR A 116       4.548  15.644  15.621  1.00 93.64           C
ATOM   1573  C   THR A 116       3.981  15.710  14.201  1.00 93.64           C
ATOM   1574  O   THR A 116       3.377  14.750  13.725  1.00 93.64           O
ATOM   1575  HA  THR A 116       4.728  14.593  15.845  1.00 93.64           H
ATOM   1576  CB  THR A 116       3.613  16.238  16.677  1.00 93.64           C
ATOM   1577  HB  THR A 116       3.310  17.249  16.403  1.00 93.64           H
ATOM   1578  OG1 THR A 116       4.347  16.124  17.893  1.00 93.64           O
ATOM   1579  HG1 THR A 116       3.946  16.718  18.591  1.00 93.64           H
ATOM   1580  CG2 THR A 116       2.370  15.378  16.909  1.00 93.64           C
ATOM   1581 1HG2 THR A 116       2.672  14.387  17.248  1.00 93.64           H
ATOM   1582 2HG2 THR A 116       1.811  15.289  15.978  1.00 93.64           H
ATOM   1583 3HG2 THR A 116       1.741  15.845  17.667  1.00 93.64           H
ATOM   1584  HN  THR A 116       5.832  17.124  16.329  1.00 93.64           H
ATOM   1585  N   PHE A 117       4.196  16.852  13.565  1.00 94.33           N
ATOM   1586  CA  PHE A 117       3.718  17.054  12.208  1.00 94.33           C
ATOM   1587  C   PHE A 117       4.194  15.931  11.286  1.00 94.33           C
ATOM   1588  O   PHE A 117       3.412  15.386  10.509  1.00 94.33           O
ATOM   1589  HA  PHE A 117       2.628  17.054  12.245  1.00 94.33           H
ATOM   1590  CB  PHE A 117       4.303  18.381  11.721  1.00 94.33           C
ATOM   1591 1HB  PHE A 117       3.920  19.188  12.346  1.00 94.33           H
ATOM   1592 2HB  PHE A 117       5.385  18.361  11.855  1.00 94.33           H
ATOM   1593  CG  PHE A 117       3.991  18.698  10.257  1.00 94.33           C
ATOM   1594  CD1 PHE A 117       4.956  18.552   9.309  1.00 94.33           C
ATOM   1595  HD1 PHE A 117       5.951  18.209   9.592  1.00 94.33           H
ATOM   1596  CD2 PHE A 117       2.750  19.126   9.903  1.00 94.33           C
ATOM   1597  HD2 PHE A 117       1.977  19.244  10.663  1.00 94.33           H
ATOM   1598  CE1 PHE A 117       4.666  18.847   7.950  1.00 94.33           C
ATOM   1599  HE1 PHE A 117       5.439  18.730   7.191  1.00 94.33           H
ATOM   1600  CE2 PHE A 117       2.460  19.421   8.544  1.00 94.33           C
ATOM   1601  HE2 PHE A 117       1.465  19.764   8.261  1.00 94.33           H
ATOM   1602  CZ  PHE A 117       3.425  19.275   7.597  1.00 94.33           C
ATOM   1603  HZ  PHE A 117       3.202  19.501   6.554  1.00 94.33           H
ATOM   1604  HN  PHE A 117       4.685  17.630  13.961  1.00 94.33           H
ATOM   1605  N   MET A 118       5.476  15.617  11.402  1.00 94.08           N
ATOM   1606  CA  MET A 118       6.075  14.591  10.565  1.00 94.08           C
ATOM   1607  C   MET A 118       5.457  13.221  10.851  1.00 94.08           C
ATOM   1608  O   MET A 118       5.306  12.403   9.944  1.00 94.08           O
ATOM   1609  HA  MET A 118       5.859  14.887   9.538  1.00 94.08           H
ATOM   1610  CB  MET A 118       7.582  14.536  10.823  1.00 94.08           C
ATOM   1611 1HB  MET A 118       7.992  15.546  10.819  1.00 94.08           H
ATOM   1612 2HB  MET A 118       7.770  14.120  11.813  1.00 94.08           H
ATOM   1613  CG  MET A 118       8.289  13.688   9.764  1.00 94.08           C
ATOM   1614 1HG  MET A 118       9.356  13.639   9.979  1.00 94.08           H
ATOM   1615 2HG  MET A 118       7.911  12.666   9.793  1.00 94.08           H
ATOM   1616  SD  MET A 118       8.024  14.389   8.144  1.00 94.08           S
ATOM   1617  CE  MET A 118       9.003  15.875   8.286  1.00 94.08           C
ATOM   1618 1HE  MET A 118       8.617  16.487   9.102  1.00 94.08           H
ATOM   1619 2HE  MET A 118      10.040  15.610   8.490  1.00 94.08           H
ATOM   1620 3HE  MET A 118       8.948  16.437   7.354  1.00 94.08           H
ATOM   1621  HN  MET A 118       6.101  16.049  12.053  1.00 94.08           H
ATOM   1622  N   CYS A 119       5.117  13.012  12.114  1.00 93.17           N
ATOM   1623  CA  CYS A 119       4.509  11.759  12.528  1.00 93.17           C
ATOM   1624  C   CYS A 119       3.169  11.613  11.804  1.00 93.17           C
ATOM   1625  O   CYS A 119       2.854  10.544  11.283  1.00 93.17           O
ATOM   1626  HA  CYS A 119       5.196  10.966  12.235  1.00 93.17           H
ATOM   1627  CB  CYS A 119       4.347  11.684  14.048  1.00 93.17           C
ATOM   1628 1HB  CYS A 119       5.326  11.676  14.526  1.00 93.17           H
ATOM   1629 2HB  CYS A 119       3.823  12.569  14.410  1.00 93.17           H
ATOM   1630  SG  CYS A 119       3.417  10.176  14.505  1.00 93.17           S
ATOM   1631  HN  CYS A 119       5.250  13.680  12.847  1.00 93.17           H
ATOM   1632  N   LYS A 120       2.416  12.703  11.794  1.00 94.33           N
ATOM   1633  CA  LYS A 120       1.115  12.709  11.146  1.00 94.33           C
ATOM   1634  C   LYS A 120       1.285  12.349   9.669  1.00 94.33           C
ATOM   1635  O   LYS A 120       0.593  11.471   9.157  1.00 94.33           O
ATOM   1636  HA  LYS A 120       0.510  11.937  11.622  1.00 94.33           H
ATOM   1637  CB  LYS A 120       0.408  14.046  11.376  1.00 94.33           C
ATOM   1638 1HB  LYS A 120       1.074  14.865  11.108  1.00 94.33           H
ATOM   1639 2HB  LYS A 120      -0.463  14.117  10.724  1.00 94.33           H
ATOM   1640  CG  LYS A 120      -0.028  14.192  12.836  1.00 94.33           C
ATOM   1641 1HG  LYS A 120      -0.677  13.360  13.110  1.00 94.33           H
ATOM   1642 2HG  LYS A 120       0.845  14.142  13.486  1.00 94.33           H
ATOM   1643  CD  LYS A 120      -0.763  15.515  13.059  1.00 94.33           C
ATOM   1644 1HD  LYS A 120      -0.079  16.347  12.891  1.00 94.33           H
ATOM   1645 2HD  LYS A 120      -1.569  15.614  12.333  1.00 94.33           H
ATOM   1646  CE  LYS A 120      -1.332  15.593  14.477  1.00 94.33           C
ATOM   1647 1HE  LYS A 120      -1.381  14.595  14.911  1.00 94.33           H
ATOM   1648 2HE  LYS A 120      -0.670  16.184  15.109  1.00 94.33           H
ATOM   1649  NZ  LYS A 120      -2.683  16.199  14.460  1.00 94.33           N
ATOM   1650 1HZ  LYS A 120      -3.042  16.250  15.407  1.00 94.33           H
ATOM   1651 2HZ  LYS A 120      -2.629  17.133  14.068  1.00 94.33           H
ATOM   1652 3HZ  LYS A 120      -3.302  15.630  13.894  1.00 94.33           H
ATOM   1653  HN  LYS A 120       2.680  13.570  12.218  1.00 94.33           H
ATOM   1654  N   VAL A 121       2.210  13.046   9.025  1.00 94.12           N
ATOM   1655  CA  VAL A 121       2.407  12.886   7.595  1.00 94.12           C
ATOM   1656  C   VAL A 121       2.808  11.440   7.298  1.00 94.12           C
ATOM   1657  O   VAL A 121       2.226  10.797   6.425  1.00 94.12           O
ATOM   1658  HA  VAL A 121       1.455  13.094   7.106  1.00 94.12           H
ATOM   1659  CB  VAL A 121       3.431  13.905   7.091  1.00 94.12           C
ATOM   1660  HB  VAL A 121       4.323  13.819   7.711  1.00 94.12           H
ATOM   1661  CG1 VAL A 121       3.834  13.608   5.645  1.00 94.12           C
ATOM   1662 1HG1 VAL A 121       4.275  12.613   5.588  1.00 94.12           H
ATOM   1663 2HG1 VAL A 121       2.952  13.653   5.005  1.00 94.12           H
ATOM   1664 3HG1 VAL A 121       4.562  14.347   5.312  1.00 94.12           H
ATOM   1665  CG2 VAL A 121       2.898  15.333   7.229  1.00 94.12           C
ATOM   1666 1HG2 VAL A 121       1.984  15.437   6.644  1.00 94.12           H
ATOM   1667 2HG2 VAL A 121       2.684  15.541   8.277  1.00 94.12           H
ATOM   1668 3HG2 VAL A 121       3.645  16.037   6.863  1.00 94.12           H
ATOM   1669  HN  VAL A 121       2.817  13.709   9.464  1.00 94.12           H
ATOM   1670  N   VAL A 122       3.798  10.969   8.041  1.00 92.62           N
ATOM   1671  CA  VAL A 122       4.434   9.701   7.726  1.00 92.62           C
ATOM   1672  C   VAL A 122       3.408   8.574   7.860  1.00 92.62           C
ATOM   1673  O   VAL A 122       3.354   7.676   7.021  1.00 92.62           O
ATOM   1674  HA  VAL A 122       4.768   9.750   6.689  1.00 92.62           H
ATOM   1675  CB  VAL A 122       5.665   9.498   8.611  1.00 92.62           C
ATOM   1676  HB  VAL A 122       5.375   9.706   9.641  1.00 92.62           H
ATOM   1677  CG1 VAL A 122       6.155   8.050   8.545  1.00 92.62           C
ATOM   1678 1HG1 VAL A 122       5.364   7.383   8.888  1.00 92.62           H
ATOM   1679 2HG1 VAL A 122       6.420   7.803   7.517  1.00 92.62           H
ATOM   1680 3HG1 VAL A 122       7.031   7.933   9.184  1.00 92.62           H
ATOM   1681  CG2 VAL A 122       6.781  10.473   8.231  1.00 92.62           C
ATOM   1682 1HG2 VAL A 122       7.067  10.310   7.192  1.00 92.62           H
ATOM   1683 2HG2 VAL A 122       6.427  11.496   8.354  1.00 92.62           H
ATOM   1684 3HG2 VAL A 122       7.644  10.307   8.876  1.00 92.62           H
ATOM   1685  HN  VAL A 122       4.166  11.438   8.845  1.00 92.62           H
ATOM   1686  N   ASN A 123       2.620   8.658   8.922  1.00 91.06           N
ATOM   1687  CA  ASN A 123       1.592   7.662   9.172  1.00 91.06           C
ATOM   1688  C   ASN A 123       0.561   7.706   8.042  1.00 91.06           C
ATOM   1689  O   ASN A 123       0.104   6.664   7.573  1.00 91.06           O
ATOM   1690  HA  ASN A 123       2.120   6.710   9.217  1.00 91.06           H
ATOM   1691  CB  ASN A 123       0.863   7.940  10.488  1.00 91.06           C
ATOM   1692 1HB  ASN A 123       0.807   9.016  10.656  1.00 91.06           H
ATOM   1693 2HB  ASN A 123      -0.162   7.574  10.424  1.00 91.06           H
ATOM   1694  CG  ASN A 123       1.578   7.271  11.663  1.00 91.06           C
ATOM   1695  OD1 ASN A 123       2.340   6.331  11.505  1.00 91.06           O
ATOM   1696  ND2 ASN A 123       1.291   7.805  12.846  1.00 91.06           N
ATOM   1697 1HD2 ASN A 123       0.657   8.576  12.906  1.00 91.06           H
ATOM   1698 2HD2 ASN A 123       1.709   7.436  13.676  1.00 91.06           H
ATOM   1699  HN  ASN A 123       2.676   9.387   9.604  1.00 91.06           H
ATOM   1700  N   SER A 124       0.226   8.922   7.636  1.00 92.79           N
ATOM   1701  CA  SER A 124      -0.869   9.124   6.703  1.00 92.79           C
ATOM   1702  C   SER A 124      -0.445   8.694   5.297  1.00 92.79           C
ATOM   1703  O   SER A 124      -1.245   8.137   4.547  1.00 92.79           O
ATOM   1704  HA  SER A 124      -1.680   8.494   7.068  1.00 92.79           H
ATOM   1705  CB  SER A 124      -1.324  10.585   6.696  1.00 92.79           C
ATOM   1706 1HB  SER A 124      -0.531  11.209   6.282  1.00 92.79           H
ATOM   1707 2HB  SER A 124      -2.188  10.693   6.041  1.00 92.79           H
ATOM   1708  OG  SER A 124      -1.658  11.047   8.002  1.00 92.79           O
ATOM   1709  HG  SER A 124      -1.013  11.755   8.290  1.00 92.79           H
ATOM   1710  HN  SER A 124       0.687   9.758   7.934  1.00 92.79           H
ATOM   1711  N   MET A 125       0.813   8.967   4.983  1.00 92.70           N
ATOM   1712  CA  MET A 125       1.315   8.742   3.639  1.00 92.70           C
ATOM   1713  C   MET A 125       1.215   7.264   3.256  1.00 92.70           C
ATOM   1714  O   MET A 125       0.874   6.934   2.121  1.00 92.70           O
ATOM   1715  HA  MET A 125       0.678   9.337   2.984  1.00 92.70           H
ATOM   1716  CB  MET A 125       2.775   9.193   3.556  1.00 92.70           C
ATOM   1717 1HB  MET A 125       3.321   8.829   4.426  1.00 92.70           H
ATOM   1718 2HB  MET A 125       3.246   8.753   2.677  1.00 92.70           H
ATOM   1719  CG  MET A 125       2.874  10.718   3.485  1.00 92.70           C
ATOM   1720 1HG  MET A 125       2.275  11.167   4.278  1.00 92.70           H
ATOM   1721 2HG  MET A 125       3.905  11.032   3.649  1.00 92.70           H
ATOM   1722  SD  MET A 125       2.307  11.294   1.894  1.00 92.70           S
ATOM   1723  CE  MET A 125       1.243  12.631   2.408  1.00 92.70           C
ATOM   1724 1HE  MET A 125       0.450  12.239   3.046  1.00 92.70           H
ATOM   1725 2HE  MET A 125       1.826  13.366   2.963  1.00 92.70           H
ATOM   1726 3HE  MET A 125       0.803  13.104   1.530  1.00 92.70           H
ATOM   1727  HN  MET A 125       1.483   9.336   5.628  1.00 92.70           H
ATOM   1728  N   TYR A 126       1.517   6.413   4.226  1.00 85.79           N
ATOM   1729  CA  TYR A 126       1.442   4.978   4.013  1.00 85.79           C
ATOM   1730  C   TYR A 126       0.026   4.556   3.617  1.00 85.79           C
ATOM   1731  O   TYR A 126      -0.159   3.823   2.647  1.00 85.79           O
ATOM   1732  HA  TYR A 126       2.129   4.721   3.206  1.00 85.79           H
ATOM   1733  CB  TYR A 126       1.798   4.333   5.354  1.00 85.79           C
ATOM   1734 1HB  TYR A 126       2.856   4.497   5.555  1.00 85.79           H
ATOM   1735 2HB  TYR A 126       1.241   4.834   6.146  1.00 85.79           H
ATOM   1736  CG  TYR A 126       1.508   2.832   5.419  1.00 85.79           C
ATOM   1737  CD1 TYR A 126       0.706   2.327   6.422  1.00 85.79           C
ATOM   1738  HD1 TYR A 126       0.278   2.997   7.167  1.00 85.79           H
ATOM   1739  CD2 TYR A 126       2.049   1.983   4.475  1.00 85.79           C
ATOM   1740  HD2 TYR A 126       2.683   2.382   3.683  1.00 85.79           H
ATOM   1741  CE1 TYR A 126       0.433   0.914   6.483  1.00 85.79           C
ATOM   1742  HE1 TYR A 126      -0.199   0.502   7.269  1.00 85.79           H
ATOM   1743  CE2 TYR A 126       1.777   0.571   4.536  1.00 85.79           C
ATOM   1744  HE2 TYR A 126       2.198  -0.111   3.797  1.00 85.79           H
ATOM   1745  CZ  TYR A 126       0.982   0.106   5.537  1.00 85.79           C
ATOM   1746  OH  TYR A 126       0.724  -1.228   5.595  1.00 85.79           O
ATOM   1747  HH  TYR A 126       1.155  -1.694   4.822  1.00 85.79           H
ATOM   1748  HN  TYR A 126       1.809   6.689   5.142  1.00 85.79           H
ATOM   1749  N   LYS A 127      -0.938   5.037   4.388  1.00 87.28           N
ATOM   1750  CA  LYS A 127      -2.321   4.638   4.194  1.00 87.28           C
ATOM   1751  C   LYS A 127      -2.819   5.176   2.851  1.00 87.28           C
ATOM   1752  O   LYS A 127      -3.599   4.517   2.165  1.00 87.28           O
ATOM   1753  HA  LYS A 127      -2.346   3.548   4.160  1.00 87.28           H
ATOM   1754  CB  LYS A 127      -3.177   5.073   5.385  1.00 87.28           C
ATOM   1755 1HB  LYS A 127      -3.003   6.127   5.598  1.00 87.28           H
ATOM   1756 2HB  LYS A 127      -4.233   4.969   5.136  1.00 87.28           H
ATOM   1757  CG  LYS A 127      -2.855   4.237   6.626  1.00 87.28           C
ATOM   1758 1HG  LYS A 127      -1.792   4.312   6.853  1.00 87.28           H
ATOM   1759 2HG  LYS A 127      -3.393   4.634   7.486  1.00 87.28           H
ATOM   1760  CD  LYS A 127      -3.235   2.770   6.412  1.00 87.28           C
ATOM   1761 1HD  LYS A 127      -4.283   2.701   6.122  1.00 87.28           H
ATOM   1762 2HD  LYS A 127      -2.649   2.354   5.593  1.00 87.28           H
ATOM   1763  CE  LYS A 127      -2.997   1.952   7.683  1.00 87.28           C
ATOM   1764 1HE  LYS A 127      -1.980   2.111   8.040  1.00 87.28           H
ATOM   1765 2HE  LYS A 127      -3.668   2.292   8.472  1.00 87.28           H
ATOM   1766  NZ  LYS A 127      -3.219   0.512   7.422  1.00 87.28           N
ATOM   1767 1HZ  LYS A 127      -3.067  -0.014   8.275  1.00 87.28           H
ATOM   1768 2HZ  LYS A 127      -4.170   0.369   7.101  1.00 87.28           H
ATOM   1769 3HZ  LYS A 127      -2.571   0.195   6.709  1.00 87.28           H
ATOM   1770  HN  LYS A 127      -0.786   5.686   5.134  1.00 87.28           H
ATOM   1771  N   MET A 128      -2.346   6.367   2.515  1.00 91.33           N
ATOM   1772  CA  MET A 128      -2.729   6.999   1.264  1.00 91.33           C
ATOM   1773  C   MET A 128      -2.260   6.171   0.065  1.00 91.33           C
ATOM   1774  O   MET A 128      -3.019   5.954  -0.879  1.00 91.33           O
ATOM   1775  HA  MET A 128      -3.818   7.044   1.279  1.00 91.33           H
ATOM   1776  CB  MET A 128      -2.115   8.398   1.189  1.00 91.33           C
ATOM   1777 1HB  MET A 128      -2.346   8.949   2.100  1.00 91.33           H
ATOM   1778 2HB  MET A 128      -1.029   8.320   1.130  1.00 91.33           H
ATOM   1779  CG  MET A 128      -2.643   9.165  -0.025  1.00 91.33           C
ATOM   1780 1HG  MET A 128      -2.430   8.608  -0.938  1.00 91.33           H
ATOM   1781 2HG  MET A 128      -3.727   9.266   0.041  1.00 91.33           H
ATOM   1782  SD  MET A 128      -1.885  10.778  -0.105  1.00 91.33           S
ATOM   1783  CE  MET A 128      -0.191  10.310  -0.414  1.00 91.33           C
ATOM   1784 1HE  MET A 128       0.171   9.691   0.407  1.00 91.33           H
ATOM   1785 2HE  MET A 128      -0.133   9.747  -1.346  1.00 91.33           H
ATOM   1786 3HE  MET A 128       0.426  11.206  -0.493  1.00 91.33           H
ATOM   1787  HN  MET A 128      -1.714   6.897   3.080  1.00 91.33           H
ATOM   1788  N   ASN A 129      -1.013   5.730   0.143  1.00 90.42           N
ATOM   1789  CA  ASN A 129      -0.454   4.880  -0.895  1.00 90.42           C
ATOM   1790  C   ASN A 129      -1.267   3.587  -0.981  1.00 90.42           C
ATOM   1791  O   ASN A 129      -1.632   3.150  -2.072  1.00 90.42           O
ATOM   1792  HA  ASN A 129      -0.511   5.470  -1.810  1.00 90.42           H
ATOM   1793  CB  ASN A 129       0.996   4.508  -0.580  1.00 90.42           C
ATOM   1794 1HB  ASN A 129       1.632   5.387  -0.684  1.00 90.42           H
ATOM   1795 2HB  ASN A 129       1.074   4.179   0.457  1.00 90.42           H
ATOM   1796  CG  ASN A 129       1.492   3.399  -1.510  1.00 90.42           C
ATOM   1797  OD1 ASN A 129       1.374   2.218  -1.229  1.00 90.42           O
ATOM   1798  ND2 ASN A 129       2.052   3.845  -2.631  1.00 90.42           N
ATOM   1799 1HD2 ASN A 129       2.118   4.828  -2.801  1.00 90.42           H
ATOM   1800 2HD2 ASN A 129       2.408   3.196  -3.305  1.00 90.42           H
ATOM   1801  HN  ASN A 129      -0.390   5.945   0.895  1.00 90.42           H
ATOM   1802  N   PHE A 130      -1.526   3.010   0.183  1.00 84.10           N
ATOM   1803  CA  PHE A 130      -2.164   1.706   0.246  1.00 84.10           C
ATOM   1804  C   PHE A 130      -3.502   1.714  -0.495  1.00 84.10           C
ATOM   1805  O   PHE A 130      -3.749   0.861  -1.347  1.00 84.10           O
ATOM   1806  HA  PHE A 130      -1.491   0.993  -0.230  1.00 84.10           H
ATOM   1807  CB  PHE A 130      -2.416   1.402   1.725  1.00 84.10           C
ATOM   1808 1HB  PHE A 130      -1.467   1.443   2.260  1.00 84.10           H
ATOM   1809 2HB  PHE A 130      -3.051   2.183   2.143  1.00 84.10           H
ATOM   1810  CG  PHE A 130      -3.070   0.043   1.978  1.00 84.10           C
ATOM   1811  CD1 PHE A 130      -4.312  -0.022   2.529  1.00 84.10           C
ATOM   1812  HD1 PHE A 130      -4.841   0.895   2.789  1.00 84.10           H
ATOM   1813  CD2 PHE A 130      -2.410  -1.101   1.653  1.00 84.10           C
ATOM   1814  HD2 PHE A 130      -1.414  -1.049   1.212  1.00 84.10           H
ATOM   1815  CE1 PHE A 130      -4.919  -1.284   2.764  1.00 84.10           C
ATOM   1816  HE1 PHE A 130      -5.915  -1.336   3.205  1.00 84.10           H
ATOM   1817  CE2 PHE A 130      -3.017  -2.363   1.889  1.00 84.10           C
ATOM   1818  HE2 PHE A 130      -2.488  -3.279   1.628  1.00 84.10           H
ATOM   1819  CZ  PHE A 130      -4.259  -2.427   2.439  1.00 84.10           C
ATOM   1820  HZ  PHE A 130      -4.726  -3.396   2.619  1.00 84.10           H
ATOM   1821  HN  PHE A 130      -1.308   3.417   1.070  1.00 84.10           H
ATOM   1822  N   TYR A 131      -4.331   2.687  -0.145  1.00 86.06           N
ATOM   1823  CA  TYR A 131      -5.654   2.791  -0.735  1.00 86.06           C
ATOM   1824  C   TYR A 131      -5.565   3.136  -2.223  1.00 86.06           C
ATOM   1825  O   TYR A 131      -6.272   2.551  -3.042  1.00 86.06           O
ATOM   1826  HA  TYR A 131      -6.150   1.827  -0.622  1.00 86.06           H
ATOM   1827  CB  TYR A 131      -6.355   3.936   0.000  1.00 86.06           C
ATOM   1828 1HB  TYR A 131      -5.711   4.815  -0.021  1.00 86.06           H
ATOM   1829 2HB  TYR A 131      -7.267   4.195  -0.538  1.00 86.06           H
ATOM   1830  CG  TYR A 131      -6.711   3.616   1.454  1.00 86.06           C
ATOM   1831  CD1 TYR A 131      -7.353   2.435   1.763  1.00 86.06           C
ATOM   1832  HD1 TYR A 131      -7.606   1.729   0.972  1.00 86.06           H
ATOM   1833  CD2 TYR A 131      -6.389   4.510   2.455  1.00 86.06           C
ATOM   1834  HD2 TYR A 131      -5.882   5.444   2.210  1.00 86.06           H
ATOM   1835  CE1 TYR A 131      -7.688   2.134   3.131  1.00 86.06           C
ATOM   1836  HE1 TYR A 131      -8.195   1.204   3.389  1.00 86.06           H
ATOM   1837  CE2 TYR A 131      -6.724   4.210   3.823  1.00 86.06           C
ATOM   1838  HE2 TYR A 131      -6.477   4.907   4.623  1.00 86.06           H
ATOM   1839  CZ  TYR A 131      -7.357   3.036   4.093  1.00 86.06           C
ATOM   1840  OH  TYR A 131      -7.673   2.752   5.385  1.00 86.06           O
ATOM   1841  HH  TYR A 131      -7.542   3.563   5.955  1.00 86.06           H
ATOM   1842  HN  TYR A 131      -4.111   3.393   0.528  1.00 86.06           H
ATOM   1843  N   SER A 132      -4.691   4.084  -2.527  1.00 88.75           N
ATOM   1844  CA  SER A 132      -4.589   4.601  -3.881  1.00 88.75           C
ATOM   1845  C   SER A 132      -4.111   3.499  -4.828  1.00 88.75           C
ATOM   1846  O   SER A 132      -4.663   3.326  -5.914  1.00 88.75           O
ATOM   1847  HA  SER A 132      -5.597   4.922  -4.144  1.00 88.75           H
ATOM   1848  CB  SER A 132      -3.641   5.801  -3.942  1.00 88.75           C
ATOM   1849 1HB  SER A 132      -3.535   6.127  -4.977  1.00 88.75           H
ATOM   1850 2HB  SER A 132      -4.074   6.634  -3.388  1.00 88.75           H
ATOM   1851  OG  SER A 132      -2.356   5.493  -3.408  1.00 88.75           O
ATOM   1852  HG  SER A 132      -2.229   5.960  -2.533  1.00 88.75           H
ATOM   1853  HN  SER A 132      -4.061   4.496  -1.868  1.00 88.75           H
ATOM   1854  N   CYS A 133      -3.091   2.781  -4.382  1.00 83.32           N
ATOM   1855  CA  CYS A 133      -2.533   1.699  -5.176  1.00 83.32           C
ATOM   1856  C   CYS A 133      -3.648   0.693  -5.468  1.00 83.32           C
ATOM   1857  O   CYS A 133      -3.833   0.279  -6.611  1.00 83.32           O
ATOM   1858  HA  CYS A 133      -2.165   2.147  -6.100  1.00 83.32           H
ATOM   1859  CB  CYS A 133      -1.340   1.043  -4.480  1.00 83.32           C
ATOM   1860 1HB  CYS A 133      -1.567   0.882  -3.426  1.00 83.32           H
ATOM   1861 2HB  CYS A 133      -1.146   0.063  -4.917  1.00 83.32           H
ATOM   1862  SG  CYS A 133       0.142   2.104  -4.645  1.00 83.32           S
ATOM   1863  HG  CYS A 133      -0.247   3.024  -3.767  1.00 83.32           H
ATOM   1864  HN  CYS A 133      -2.648   2.927  -3.498  1.00 83.32           H
ATOM   1865  N   VAL A 134      -4.363   0.328  -4.413  1.00 80.23           N
ATOM   1866  CA  VAL A 134      -5.436  -0.644  -4.537  1.00 80.23           C
ATOM   1867  C   VAL A 134      -6.395  -0.200  -5.643  1.00 80.23           C
ATOM   1868  O   VAL A 134      -6.730  -0.982  -6.531  1.00 80.23           O
ATOM   1869  HA  VAL A 134      -4.987  -1.595  -4.823  1.00 80.23           H
ATOM   1870  CB  VAL A 134      -6.128  -0.834  -3.185  1.00 80.23           C
ATOM   1871  HB  VAL A 134      -6.011   0.089  -2.617  1.00 80.23           H
ATOM   1872  CG1 VAL A 134      -7.626  -1.087  -3.367  1.00 80.23           C
ATOM   1873 1HG1 VAL A 134      -8.079  -0.236  -3.876  1.00 80.23           H
ATOM   1874 2HG1 VAL A 134      -7.772  -1.987  -3.964  1.00 80.23           H
ATOM   1875 3HG1 VAL A 134      -8.093  -1.218  -2.391  1.00 80.23           H
ATOM   1876  CG2 VAL A 134      -5.473  -1.964  -2.388  1.00 80.23           C
ATOM   1877 1HG2 VAL A 134      -5.545  -2.894  -2.951  1.00 80.23           H
ATOM   1878 2HG2 VAL A 134      -4.424  -1.725  -2.213  1.00 80.23           H
ATOM   1879 3HG2 VAL A 134      -5.985  -2.077  -1.432  1.00 80.23           H
ATOM   1880  HN  VAL A 134      -4.218   0.683  -3.490  1.00 80.23           H
ATOM   1881  N   LEU A 135      -6.812   1.055  -5.552  1.00 84.61           N
ATOM   1882  CA  LEU A 135      -7.856   1.562  -6.427  1.00 84.61           C
ATOM   1883  C   LEU A 135      -7.327   1.625  -7.861  1.00 84.61           C
ATOM   1884  O   LEU A 135      -8.060   1.346  -8.809  1.00 84.61           O
ATOM   1885  HA  LEU A 135      -8.682   0.852  -6.394  1.00 84.61           H
ATOM   1886  CB  LEU A 135      -8.387   2.899  -5.907  1.00 84.61           C
ATOM   1887 1HB  LEU A 135      -7.541   3.572  -5.764  1.00 84.61           H
ATOM   1888 2HB  LEU A 135      -9.018   3.341  -6.678  1.00 84.61           H
ATOM   1889  CG  LEU A 135      -9.185   2.843  -4.604  1.00 84.61           C
ATOM   1890  HG  LEU A 135      -8.601   2.290  -3.869  1.00 84.61           H
ATOM   1891  CD1 LEU A 135      -9.411   4.247  -4.038  1.00 84.61           C
ATOM   1892 1HD1 LEU A 135      -8.448   4.717  -3.838  1.00 84.61           H
ATOM   1893 2HD1 LEU A 135      -9.964   4.846  -4.761  1.00 84.61           H
ATOM   1894 3HD1 LEU A 135      -9.981   4.178  -3.111  1.00 84.61           H
ATOM   1895  CD2 LEU A 135     -10.501   2.086  -4.798  1.00 84.61           C
ATOM   1896 1HD2 LEU A 135     -11.102   2.590  -5.555  1.00 84.61           H
ATOM   1897 2HD2 LEU A 135     -10.288   1.067  -5.122  1.00 84.61           H
ATOM   1898 3HD2 LEU A 135     -11.048   2.061  -3.856  1.00 84.61           H
ATOM   1899  HN  LEU A 135      -6.449   1.719  -4.898  1.00 84.61           H
ATOM   1900  N   LEU A 136      -6.060   1.993  -7.975  1.00 86.94           N
ATOM   1901  CA  LEU A 136      -5.438   2.140  -9.280  1.00 86.94           C
ATOM   1902  C   LEU A 136      -5.354   0.770  -9.957  1.00 86.94           C
ATOM   1903  O   LEU A 136      -5.642   0.643 -11.146  1.00 86.94           O
ATOM   1904  HA  LEU A 136      -6.083   2.782  -9.880  1.00 86.94           H
ATOM   1905  CB  LEU A 136      -4.087   2.848  -9.154  1.00 86.94           C
ATOM   1906 1HB  LEU A 136      -3.530   2.382  -8.340  1.00 86.94           H
ATOM   1907 2HB  LEU A 136      -3.521   2.673 -10.068  1.00 86.94           H
ATOM   1908  CG  LEU A 136      -4.141   4.355  -8.900  1.00 86.94           C
ATOM   1909  HG  LEU A 136      -4.850   4.541  -8.093  1.00 86.94           H
ATOM   1910  CD1 LEU A 136      -2.781   4.882  -8.436  1.00 86.94           C
ATOM   1911 1HD1 LEU A 136      -2.494   4.382  -7.511  1.00 86.94           H
ATOM   1912 2HD1 LEU A 136      -2.034   4.684  -9.204  1.00 86.94           H
ATOM   1913 3HD1 LEU A 136      -2.848   5.956  -8.263  1.00 86.94           H
ATOM   1914  CD2 LEU A 136      -4.655   5.101 -10.133  1.00 86.94           C
ATOM   1915 1HD2 LEU A 136      -3.989   4.912 -10.975  1.00 86.94           H
ATOM   1916 2HD2 LEU A 136      -5.658   4.752 -10.377  1.00 86.94           H
ATOM   1917 3HD2 LEU A 136      -4.683   6.171  -9.925  1.00 86.94           H
ATOM   1918  HN  LEU A 136      -5.462   2.190  -7.198  1.00 86.94           H
ATOM   1919  N   ILE A 137      -4.957  -0.219  -9.170  1.00 79.12           N
ATOM   1920  CA  ILE A 137      -4.791  -1.567  -9.689  1.00 79.12           C
ATOM   1921  C   ILE A 137      -6.139  -2.083 -10.196  1.00 79.12           C
ATOM   1922  O   ILE A 137      -6.208  -2.723 -11.245  1.00 79.12           O
ATOM   1923  HA  ILE A 137      -4.103  -1.509 -10.533  1.00 79.12           H
ATOM   1924  CB  ILE A 137      -4.143  -2.469  -8.637  1.00 79.12           C
ATOM   1925  HB  ILE A 137      -4.657  -2.313  -7.689  1.00 79.12           H
ATOM   1926  CG1 ILE A 137      -2.675  -2.095  -8.422  1.00 79.12           C
ATOM   1927 1HG1 ILE A 137      -2.106  -2.307  -9.327  1.00 79.12           H
ATOM   1928 2HG1 ILE A 137      -2.593  -1.024  -8.238  1.00 79.12           H
ATOM   1929  CG2 ILE A 137      -4.310  -3.945  -9.003  1.00 79.12           C
ATOM   1930 1HG2 ILE A 137      -5.372  -4.187  -9.065  1.00 79.12           H
ATOM   1931 2HG2 ILE A 137      -3.838  -4.136  -9.967  1.00 79.12           H
ATOM   1932 3HG2 ILE A 137      -3.841  -4.565  -8.239  1.00 79.12           H
ATOM   1933  CD1 ILE A 137      -2.079  -2.868  -7.244  1.00 79.12           C
ATOM   1934 1HD1 ILE A 137      -2.636  -2.634  -6.337  1.00 79.12           H
ATOM   1935 2HD1 ILE A 137      -2.141  -3.938  -7.443  1.00 79.12           H
ATOM   1936 3HD1 ILE A 137      -1.035  -2.583  -7.114  1.00 79.12           H
ATOM   1937  HN  ILE A 137      -4.752  -0.113  -8.198  1.00 79.12           H
ATOM   1938  N   MET A 138      -7.177  -1.786  -9.429  1.00 78.45           N
ATOM   1939  CA  MET A 138      -8.530  -2.129  -9.834  1.00 78.45           C
ATOM   1940  C   MET A 138      -8.869  -1.510 -11.192  1.00 78.45           C
ATOM   1941  O   MET A 138      -9.375  -2.194 -12.080  1.00 78.45           O
ATOM   1942  HA  MET A 138      -8.547  -3.216  -9.908  1.00 78.45           H
ATOM   1943  CB  MET A 138      -9.521  -1.627  -8.782  1.00 78.45           C
ATOM   1944 1HB  MET A 138      -9.488  -2.277  -7.907  1.00 78.45           H
ATOM   1945 2HB  MET A 138      -9.231  -0.631  -8.450  1.00 78.45           H
ATOM   1946  CG  MET A 138     -10.944  -1.590  -9.343  1.00 78.45           C
ATOM   1947 1HG  MET A 138     -10.996  -0.892 -10.178  1.00 78.45           H
ATOM   1948 2HG  MET A 138     -11.217  -2.572  -9.730  1.00 78.45           H
ATOM   1949  SD  MET A 138     -12.091  -1.099  -8.066  1.00 78.45           S
ATOM   1950  CE  MET A 138     -11.976   0.677  -8.213  1.00 78.45           C
ATOM   1951 1HE  MET A 138     -10.949   0.991  -8.031  1.00 78.45           H
ATOM   1952 2HE  MET A 138     -12.275   0.978  -9.217  1.00 78.45           H
ATOM   1953 3HE  MET A 138     -12.635   1.145  -7.482  1.00 78.45           H
ATOM   1954  HN  MET A 138      -7.106  -1.320  -8.547  1.00 78.45           H
ATOM   1955  N   CYS A 139      -8.577  -0.223 -11.309  1.00 83.40           N
ATOM   1956  CA  CYS A 139      -8.950   0.523 -12.499  1.00 83.40           C
ATOM   1957  C   CYS A 139      -8.174  -0.048 -13.687  1.00 83.40           C
ATOM   1958  O   CYS A 139      -8.713  -0.167 -14.786  1.00 83.40           O
ATOM   1959  HA  CYS A 139     -10.022   0.383 -12.633  1.00 83.40           H
ATOM   1960  CB  CYS A 139      -8.704   2.024 -12.325  1.00 83.40           C
ATOM   1961 1HB  CYS A 139      -7.687   2.196 -11.973  1.00 83.40           H
ATOM   1962 2HB  CYS A 139      -8.798   2.529 -13.286  1.00 83.40           H
ATOM   1963  SG  CYS A 139      -9.905   2.720 -11.133  1.00 83.40           S
ATOM   1964  HG  CYS A 139      -9.285   2.284 -10.040  1.00 83.40           H
ATOM   1965  HN  CYS A 139      -8.096   0.307 -10.611  1.00 83.40           H
ATOM   1966  N   ILE A 140      -6.920  -0.387 -13.426  1.00 80.70           N
ATOM   1967  CA  ILE A 140      -6.067  -0.951 -14.458  1.00 80.70           C
ATOM   1968  C   ILE A 140      -6.699  -2.240 -14.988  1.00 80.70           C
ATOM   1969  O   ILE A 140      -6.697  -2.486 -16.193  1.00 80.70           O
ATOM   1970  HA  ILE A 140      -6.019  -0.229 -15.274  1.00 80.70           H
ATOM   1971  CB  ILE A 140      -4.641  -1.136 -13.934  1.00 80.70           C
ATOM   1972  HB  ILE A 140      -4.698  -1.592 -12.945  1.00 80.70           H
ATOM   1973  CG1 ILE A 140      -3.938   0.213 -13.769  1.00 80.70           C
ATOM   1974 1HG1 ILE A 140      -3.681   0.615 -14.749  1.00 80.70           H
ATOM   1975 2HG1 ILE A 140      -4.617   0.926 -13.300  1.00 80.70           H
ATOM   1976  CG2 ILE A 140      -3.848  -2.091 -14.827  1.00 80.70           C
ATOM   1977 1HG2 ILE A 140      -4.341  -3.063 -14.849  1.00 80.70           H
ATOM   1978 2HG2 ILE A 140      -3.798  -1.686 -15.838  1.00 80.70           H
ATOM   1979 3HG2 ILE A 140      -2.838  -2.204 -14.432  1.00 80.70           H
ATOM   1980  CD1 ILE A 140      -2.672   0.072 -12.922  1.00 80.70           C
ATOM   1981 1HD1 ILE A 140      -2.937  -0.307 -11.935  1.00 80.70           H
ATOM   1982 2HD1 ILE A 140      -1.987  -0.623 -13.406  1.00 80.70           H
ATOM   1983 3HD1 ILE A 140      -2.192   1.045 -12.821  1.00 80.70           H
ATOM   1984  HN  ILE A 140      -6.487  -0.282 -12.531  1.00 80.70           H
ATOM   1985  N   SER A 141      -7.224  -3.028 -14.062  1.00 75.08           N
ATOM   1986  CA  SER A 141      -7.770  -4.329 -14.408  1.00 75.08           C
ATOM   1987  C   SER A 141      -9.008  -4.159 -15.291  1.00 75.08           C
ATOM   1988  O   SER A 141      -9.191  -4.897 -16.258  1.00 75.08           O
ATOM   1989  HA  SER A 141      -6.977  -4.839 -14.955  1.00 75.08           H
ATOM   1990  CB  SER A 141      -8.120  -5.132 -13.153  1.00 75.08           C
ATOM   1991 1HB  SER A 141      -8.908  -4.618 -12.603  1.00 75.08           H
ATOM   1992 2HB  SER A 141      -8.516  -6.105 -13.444  1.00 75.08           H
ATOM   1993  OG  SER A 141      -6.990  -5.314 -12.304  1.00 75.08           O
ATOM   1994  HG  SER A 141      -6.929  -4.560 -11.650  1.00 75.08           H
ATOM   1995  HN  SER A 141      -7.280  -2.791 -13.092  1.00 75.08           H
ATOM   1996  N   VAL A 142      -9.826  -3.182 -14.927  1.00 76.36           N
ATOM   1997  CA  VAL A 142     -11.025  -2.886 -15.692  1.00 76.36           C
ATOM   1998  C   VAL A 142     -10.629  -2.427 -17.097  1.00 76.36           C
ATOM   1999  O   VAL A 142     -11.225  -2.854 -18.084  1.00 76.36           O
ATOM   2000  HA  VAL A 142     -11.599  -3.809 -15.774  1.00 76.36           H
ATOM   2001  CB  VAL A 142     -11.881  -1.860 -14.947  1.00 76.36           C
ATOM   2002  HB  VAL A 142     -11.260  -0.987 -14.747  1.00 76.36           H
ATOM   2003  CG1 VAL A 142     -13.066  -1.408 -15.803  1.00 76.36           C
ATOM   2004 1HG1 VAL A 142     -12.697  -0.954 -16.723  1.00 76.36           H
ATOM   2005 2HG1 VAL A 142     -13.687  -2.270 -16.047  1.00 76.36           H
ATOM   2006 3HG1 VAL A 142     -13.657  -0.679 -15.249  1.00 76.36           H
ATOM   2007  CG2 VAL A 142     -12.356  -2.415 -13.602  1.00 76.36           C
ATOM   2008 1HG2 VAL A 142     -12.953  -3.312 -13.770  1.00 76.36           H
ATOM   2009 2HG2 VAL A 142     -11.492  -2.664 -12.986  1.00 76.36           H
ATOM   2010 3HG2 VAL A 142     -12.962  -1.666 -13.094  1.00 76.36           H
ATOM   2011  HN  VAL A 142      -9.679  -2.599 -14.128  1.00 76.36           H
ATOM   2012  N   ASP A 143      -9.626  -1.562 -17.141  1.00 79.91           N
ATOM   2013  CA  ASP A 143      -9.207  -0.966 -18.398  1.00 79.91           C
ATOM   2014  C   ASP A 143      -8.696  -2.064 -19.333  1.00 79.91           C
ATOM   2015  O   ASP A 143      -8.962  -2.035 -20.534  1.00 79.91           O
ATOM   2016  HA  ASP A 143     -10.094  -0.466 -18.788  1.00 79.91           H
ATOM   2017  CB  ASP A 143      -8.072   0.036 -18.181  1.00 79.91           C
ATOM   2018 1HB  ASP A 143      -8.334   0.719 -17.373  1.00 79.91           H
ATOM   2019 2HB  ASP A 143      -7.170  -0.492 -17.871  1.00 79.91           H
ATOM   2020  CG  ASP A 143      -7.791   0.832 -19.458  1.00 79.91           C
ATOM   2021  OD1 ASP A 143      -8.776   1.328 -20.045  1.00 79.91           O
ATOM   2022  OD2 ASP A 143      -6.597   0.925 -19.817  1.00 79.91           O
ATOM   2023  HN  ASP A 143      -9.105  -1.269 -16.340  1.00 79.91           H
ATOM   2024  N   ARG A 144      -7.972  -3.006 -18.747  1.00 74.62           N
ATOM   2025  CA  ARG A 144      -7.428  -4.116 -19.512  1.00 74.62           C
ATOM   2026  C   ARG A 144      -8.559  -4.936 -20.135  1.00 74.62           C
ATOM   2027  O   ARG A 144      -8.488  -5.309 -21.305  1.00 74.62           O
ATOM   2028  HA  ARG A 144      -6.812  -3.649 -20.280  1.00 74.62           H
ATOM   2029  CB  ARG A 144      -6.574  -5.027 -18.628  1.00 74.62           C
ATOM   2030 1HB  ARG A 144      -7.050  -5.147 -17.655  1.00 74.62           H
ATOM   2031 2HB  ARG A 144      -6.511  -6.019 -19.076  1.00 74.62           H
ATOM   2032  CG  ARG A 144      -5.167  -4.453 -18.446  1.00 74.62           C
ATOM   2033 1HG  ARG A 144      -4.700  -4.309 -19.421  1.00 74.62           H
ATOM   2034 2HG  ARG A 144      -5.229  -3.472 -17.975  1.00 74.62           H
ATOM   2035  CD  ARG A 144      -4.302  -5.381 -17.592  1.00 74.62           C
ATOM   2036 1HD  ARG A 144      -4.683  -5.410 -16.571  1.00 74.62           H
ATOM   2037 2HD  ARG A 144      -4.354  -6.399 -17.979  1.00 74.62           H
ATOM   2038  NE  ARG A 144      -2.899  -4.911 -17.594  1.00 74.62           N
ATOM   2039  HE  ARG A 144      -2.692  -4.057 -18.072  1.00 74.62           H
ATOM   2040  CZ  ARG A 144      -1.889  -5.557 -16.997  1.00 74.62           C
ATOM   2041  NH1 ARG A 144      -2.108  -6.706 -16.343  1.00 74.62           N
ATOM   2042 1HH1 ARG A 144      -3.032  -7.087 -16.298  1.00 74.62           H
ATOM   2043 2HH1 ARG A 144      -1.349  -7.182 -15.900  1.00 74.62           H
ATOM   2044  NH2 ARG A 144      -0.655  -5.038 -17.064  1.00 74.62           N
ATOM   2045 1HH2 ARG A 144       0.110  -5.508 -16.623  1.00 74.62           H
ATOM   2046 2HH2 ARG A 144      -0.500  -4.180 -17.554  1.00 74.62           H
ATOM   2047  HN  ARG A 144      -7.756  -3.019 -17.771  1.00 74.62           H
ATOM   2048  N   TYR A 145      -9.577  -5.192 -19.326  1.00 73.19           N
ATOM   2049  CA  TYR A 145     -10.730  -5.945 -19.789  1.00 73.19           C
ATOM   2050  C   TYR A 145     -11.367  -5.278 -21.010  1.00 73.19           C
ATOM   2051  O   TYR A 145     -11.601  -5.930 -22.026  1.00 73.19           O
ATOM   2052  HA  TYR A 145     -10.390  -6.943 -20.066  1.00 73.19           H
ATOM   2053  CB  TYR A 145     -11.733  -5.933 -18.634  1.00 73.19           C
ATOM   2054 1HB  TYR A 145     -11.358  -6.569 -17.833  1.00 73.19           H
ATOM   2055 2HB  TYR A 145     -11.798  -4.921 -18.234  1.00 73.19           H
ATOM   2056  CG  TYR A 145     -13.136  -6.402 -19.024  1.00 73.19           C
ATOM   2057  CD1 TYR A 145     -14.196  -5.520 -18.982  1.00 73.19           C
ATOM   2058  HD1 TYR A 145     -14.034  -4.488 -18.671  1.00 73.19           H
ATOM   2059  CD2 TYR A 145     -13.342  -7.709 -19.418  1.00 73.19           C
ATOM   2060  HD2 TYR A 145     -12.505  -8.406 -19.451  1.00 73.19           H
ATOM   2061  CE1 TYR A 145     -15.517  -5.962 -19.348  1.00 73.19           C
ATOM   2062  HE1 TYR A 145     -16.362  -5.275 -19.319  1.00 73.19           H
ATOM   2063  CE2 TYR A 145     -14.662  -8.151 -19.784  1.00 73.19           C
ATOM   2064  HE2 TYR A 145     -14.838  -9.180 -20.097  1.00 73.19           H
ATOM   2065  CZ  TYR A 145     -15.684  -7.256 -19.732  1.00 73.19           C
ATOM   2066  OH  TYR A 145     -16.931  -7.673 -20.078  1.00 73.19           O
ATOM   2067  HH  TYR A 145     -16.911  -8.642 -20.325  1.00 73.19           H
ATOM   2068  HN  TYR A 145      -9.621  -4.895 -18.372  1.00 73.19           H
ATOM   2069  N   ILE A 146     -11.628  -3.987 -20.870  1.00 74.98           N
ATOM   2070  CA  ILE A 146     -12.295  -3.239 -21.922  1.00 74.98           C
ATOM   2071  C   ILE A 146     -11.447  -3.293 -23.195  1.00 74.98           C
ATOM   2072  O   ILE A 146     -11.980  -3.448 -24.293  1.00 74.98           O
ATOM   2073  HA  ILE A 146     -13.247  -3.732 -22.120  1.00 74.98           H
ATOM   2074  CB  ILE A 146     -12.610  -1.818 -21.453  1.00 74.98           C
ATOM   2075  HB  ILE A 146     -11.695  -1.378 -21.056  1.00 74.98           H
ATOM   2076  CG1 ILE A 146     -13.635  -1.830 -20.317  1.00 74.98           C
ATOM   2077 1HG1 ILE A 146     -14.610  -2.125 -20.706  1.00 74.98           H
ATOM   2078 2HG1 ILE A 146     -13.350  -2.573 -19.573  1.00 74.98           H
ATOM   2079  CG2 ILE A 146     -13.061  -0.941 -22.623  1.00 74.98           C
ATOM   2080 1HG2 ILE A 146     -12.268  -0.895 -23.369  1.00 74.98           H
ATOM   2081 2HG2 ILE A 146     -13.958  -1.368 -23.072  1.00 74.98           H
ATOM   2082 3HG2 ILE A 146     -13.278   0.064 -22.261  1.00 74.98           H
ATOM   2083  CD1 ILE A 146     -13.738  -0.453 -19.657  1.00 74.98           C
ATOM   2084 1HD1 ILE A 146     -12.767  -0.172 -19.249  1.00 74.98           H
ATOM   2085 2HD1 ILE A 146     -14.047   0.283 -20.399  1.00 74.98           H
ATOM   2086 3HD1 ILE A 146     -14.474  -0.490 -18.853  1.00 74.98           H
ATOM   2087  HN  ILE A 146     -11.392  -3.454 -20.057  1.00 74.98           H
ATOM   2088  N   ALA A 147     -10.143  -3.162 -23.005  1.00 76.05           N
ATOM   2089  CA  ALA A 147      -9.227  -3.084 -24.131  1.00 76.05           C
ATOM   2090  C   ALA A 147      -9.248  -4.410 -24.893  1.00 76.05           C
ATOM   2091  O   ALA A 147      -9.005  -4.441 -26.099  1.00 76.05           O
ATOM   2092  HA  ALA A 147      -9.578  -2.290 -24.790  1.00 76.05           H
ATOM   2093  CB  ALA A 147      -7.828  -2.723 -23.627  1.00 76.05           C
ATOM   2094 1HB  ALA A 147      -7.862  -1.760 -23.118  1.00 76.05           H
ATOM   2095 2HB  ALA A 147      -7.484  -3.489 -22.931  1.00 76.05           H
ATOM   2096 3HB  ALA A 147      -7.141  -2.665 -24.471  1.00 76.05           H
ATOM   2097  HN  ALA A 147      -9.711  -3.110 -22.105  1.00 76.05           H
ATOM   2098  N   ILE A 148      -9.542  -5.473 -24.160  1.00 70.83           N
ATOM   2099  CA  ILE A 148      -9.529  -6.807 -24.736  1.00 70.83           C
ATOM   2100  C   ILE A 148     -10.911  -7.121 -25.313  1.00 70.83           C
ATOM   2101  O   ILE A 148     -11.027  -7.526 -26.469  1.00 70.83           O
ATOM   2102  HA  ILE A 148      -8.807  -6.804 -25.552  1.00 70.83           H
ATOM   2103  CB  ILE A 148      -9.045  -7.831 -23.707  1.00 70.83           C
ATOM   2104  HB  ILE A 148      -9.618  -7.691 -22.790  1.00 70.83           H
ATOM   2105  CG1 ILE A 148      -7.573  -7.604 -23.359  1.00 70.83           C
ATOM   2106 1HG1 ILE A 148      -6.948  -7.874 -24.210  1.00 70.83           H
ATOM   2107 2HG1 ILE A 148      -7.401  -6.546 -23.160  1.00 70.83           H
ATOM   2108  CG2 ILE A 148      -9.307  -9.259 -24.190  1.00 70.83           C
ATOM   2109 1HG2 ILE A 148     -10.376  -9.400 -24.346  1.00 70.83           H
ATOM   2110 2HG2 ILE A 148      -8.777  -9.428 -25.127  1.00 70.83           H
ATOM   2111 3HG2 ILE A 148      -8.953  -9.966 -23.440  1.00 70.83           H
ATOM   2112  CD1 ILE A 148      -7.165  -8.430 -22.137  1.00 70.83           C
ATOM   2113 1HD1 ILE A 148      -7.775  -8.140 -21.282  1.00 70.83           H
ATOM   2114 2HD1 ILE A 148      -7.315  -9.489 -22.349  1.00 70.83           H
ATOM   2115 3HD1 ILE A 148      -6.114  -8.250 -21.912  1.00 70.83           H
ATOM   2116  HN  ILE A 148      -9.784  -5.434 -23.190  1.00 70.83           H
ATOM   2117  N   ALA A 149     -11.923  -6.923 -24.482  1.00 72.02           N
ATOM   2118  CA  ALA A 149     -13.261  -7.387 -24.808  1.00 72.02           C
ATOM   2119  C   ALA A 149     -13.850  -6.502 -25.908  1.00 72.02           C
ATOM   2120  O   ALA A 149     -14.548  -6.990 -26.796  1.00 72.02           O
ATOM   2121  HA  ALA A 149     -13.176  -8.408 -25.182  1.00 72.02           H
ATOM   2122  CB  ALA A 149     -14.121  -7.395 -23.543  1.00 72.02           C
ATOM   2123 1HB  ALA A 149     -13.676  -8.062 -22.805  1.00 72.02           H
ATOM   2124 2HB  ALA A 149     -14.177  -6.386 -23.135  1.00 72.02           H
ATOM   2125 3HB  ALA A 149     -15.125  -7.744 -23.788  1.00 72.02           H
ATOM   2126  HN  ALA A 149     -11.841  -6.456 -23.602  1.00 72.02           H
ATOM   2127  N   GLN A 150     -13.547  -5.215 -25.813  1.00 76.02           N
ATOM   2128  CA  GLN A 150     -14.158  -4.236 -26.695  1.00 76.02           C
ATOM   2129  C   GLN A 150     -13.083  -3.494 -27.492  1.00 76.02           C
ATOM   2130  O   GLN A 150     -13.157  -2.278 -27.659  1.00 76.02           O
ATOM   2131  HA  GLN A 150     -14.791  -4.810 -27.372  1.00 76.02           H
ATOM   2132  CB  GLN A 150     -15.029  -3.256 -25.906  1.00 76.02           C
ATOM   2133 1HB  GLN A 150     -14.412  -2.710 -25.192  1.00 76.02           H
ATOM   2134 2HB  GLN A 150     -15.459  -2.519 -26.584  1.00 76.02           H
ATOM   2135  CG  GLN A 150     -16.148  -3.990 -25.165  1.00 76.02           C
ATOM   2136 1HG  GLN A 150     -16.638  -4.691 -25.842  1.00 76.02           H
ATOM   2137 2HG  GLN A 150     -15.725  -4.577 -24.350  1.00 76.02           H
ATOM   2138  CD  GLN A 150     -17.178  -3.004 -24.611  1.00 76.02           C
ATOM   2139  OE1 GLN A 150     -17.107  -1.805 -24.828  1.00 76.02           O
ATOM   2140  NE2 GLN A 150     -18.136  -3.573 -23.885  1.00 76.02           N
ATOM   2141 1HE2 GLN A 150     -18.136  -4.564 -23.746  1.00 76.02           H
ATOM   2142 2HE2 GLN A 150     -18.857  -3.011 -23.479  1.00 76.02           H
ATOM   2143  HN  GLN A 150     -12.898  -4.841 -25.151  1.00 76.02           H
ATOM   2144  N   ALA A 151     -12.108  -4.259 -27.963  1.00 73.82           N
ATOM   2145  CA  ALA A 151     -10.906  -3.673 -28.530  1.00 73.82           C
ATOM   2146  C   ALA A 151     -11.298  -2.586 -29.533  1.00 73.82           C
ATOM   2147  O   ALA A 151     -10.725  -1.497 -29.528  1.00 73.82           O
ATOM   2148  HA  ALA A 151     -10.341  -3.219 -27.716  1.00 73.82           H
ATOM   2149  CB  ALA A 151     -10.054  -4.773 -29.167  1.00 73.82           C
ATOM   2150 1HB  ALA A 151      -9.778  -5.504 -28.408  1.00 73.82           H
ATOM   2151 2HB  ALA A 151     -10.625  -5.265 -29.955  1.00 73.82           H
ATOM   2152 3HB  ALA A 151      -9.152  -4.333 -29.593  1.00 73.82           H
ATOM   2153  HN  ALA A 151     -12.131  -5.259 -27.960  1.00 73.82           H
ATOM   2154  N   MET A 152     -12.271  -2.918 -30.368  1.00 72.71           N
ATOM   2155  CA  MET A 152     -12.721  -1.997 -31.397  1.00 72.71           C
ATOM   2156  C   MET A 152     -13.217  -0.687 -30.782  1.00 72.71           C
ATOM   2157  O   MET A 152     -12.696   0.384 -31.090  1.00 72.71           O
ATOM   2158  HA  MET A 152     -11.848  -1.806 -32.022  1.00 72.71           H
ATOM   2159  CB  MET A 152     -13.850  -2.643 -32.203  1.00 72.71           C
ATOM   2160 1HB  MET A 152     -14.527  -3.169 -31.529  1.00 72.71           H
ATOM   2161 2HB  MET A 152     -14.435  -1.870 -32.701  1.00 72.71           H
ATOM   2162  CG  MET A 152     -13.294  -3.619 -33.241  1.00 72.71           C
ATOM   2163 1HG  MET A 152     -12.449  -4.166 -32.823  1.00 72.71           H
ATOM   2164 2HG  MET A 152     -14.053  -4.357 -33.502  1.00 72.71           H
ATOM   2165  SD  MET A 152     -12.781  -2.730 -34.702  1.00 72.71           S
ATOM   2166  CE  MET A 152     -14.369  -2.455 -35.470  1.00 72.71           C
ATOM   2167 1HE  MET A 152     -14.842  -3.415 -35.679  1.00 72.71           H
ATOM   2168 2HE  MET A 152     -15.002  -1.876 -34.799  1.00 72.71           H
ATOM   2169 3HE  MET A 152     -14.231  -1.907 -36.403  1.00 72.71           H
ATOM   2170  HN  MET A 152     -12.748  -3.797 -30.349  1.00 72.71           H
ATOM   2171  N   ARG A 153     -14.218  -0.815 -29.924  1.00 75.47           N
ATOM   2172  CA  ARG A 153     -14.825   0.350 -29.302  1.00 75.47           C
ATOM   2173  C   ARG A 153     -13.790   1.106 -28.467  1.00 75.47           C
ATOM   2174  O   ARG A 153     -13.806   2.335 -28.416  1.00 75.47           O
ATOM   2175  HA  ARG A 153     -15.177   0.958 -30.135  1.00 75.47           H
ATOM   2176  CB  ARG A 153     -15.998  -0.052 -28.406  1.00 75.47           C
ATOM   2177 1HB  ARG A 153     -15.696  -0.869 -27.750  1.00 75.47           H
ATOM   2178 2HB  ARG A 153     -16.275   0.785 -27.766  1.00 75.47           H
ATOM   2179  CG  ARG A 153     -17.204  -0.483 -29.243  1.00 75.47           C
ATOM   2180 1HG  ARG A 153     -17.477   0.315 -29.933  1.00 75.47           H
ATOM   2181 2HG  ARG A 153     -16.941  -1.351 -29.847  1.00 75.47           H
ATOM   2182  CD  ARG A 153     -18.399  -0.821 -28.348  1.00 75.47           C
ATOM   2183 1HD  ARG A 153     -18.170  -1.693 -27.736  1.00 75.47           H
ATOM   2184 2HD  ARG A 153     -18.597   0.005 -27.665  1.00 75.47           H
ATOM   2185  NE  ARG A 153     -19.595  -1.086 -29.179  1.00 75.47           N
ATOM   2186  HE  ARG A 153     -19.501  -1.013 -30.172  1.00 75.47           H
ATOM   2187  CZ  ARG A 153     -20.795  -1.418 -28.685  1.00 75.47           C
ATOM   2188  NH1 ARG A 153     -20.978  -1.531 -27.362  1.00 75.47           N
ATOM   2189 1HH1 ARG A 153     -20.216  -1.366 -26.736  1.00 75.47           H
ATOM   2190 2HH1 ARG A 153     -21.877  -1.779 -27.001  1.00 75.47           H
ATOM   2191  NH2 ARG A 153     -21.809  -1.636 -29.533  1.00 75.47           N
ATOM   2192 1HH2 ARG A 153     -22.711  -1.885 -29.180  1.00 75.47           H
ATOM   2193 2HH2 ARG A 153     -21.664  -1.551 -30.518  1.00 75.47           H
ATOM   2194  HN  ARG A 153     -14.613  -1.693 -29.652  1.00 75.47           H
ATOM   2195  N   ALA A 154     -12.914   0.340 -27.834  1.00 75.72           N
ATOM   2196  CA  ALA A 154     -11.940   0.914 -26.921  1.00 75.72           C
ATOM   2197  C   ALA A 154     -11.002   1.839 -27.700  1.00 75.72           C
ATOM   2198  O   ALA A 154     -10.493   2.816 -27.152  1.00 75.72           O
ATOM   2199  HA  ALA A 154     -12.483   1.501 -26.181  1.00 75.72           H
ATOM   2200  CB  ALA A 154     -11.188  -0.209 -26.204  1.00 75.72           C
ATOM   2201 1HB  ALA A 154     -11.895  -0.819 -25.643  1.00 75.72           H
ATOM   2202 2HB  ALA A 154     -10.675  -0.830 -26.939  1.00 75.72           H
ATOM   2203 3HB  ALA A 154     -10.457   0.222 -25.520  1.00 75.72           H
ATOM   2204  HN  ALA A 154     -12.863  -0.654 -27.935  1.00 75.72           H
ATOM   2205  N   HIS A 155     -10.802   1.498 -28.964  1.00 76.42           N
ATOM   2206  CA  HIS A 155      -9.952   2.298 -29.829  1.00 76.42           C
ATOM   2207  C   HIS A 155     -10.634   3.636 -30.124  1.00 76.42           C
ATOM   2208  O   HIS A 155     -10.026   4.694 -29.968  1.00 76.42           O
ATOM   2209  HA  HIS A 155      -9.030   2.484 -29.278  1.00 76.42           H
ATOM   2210  CB  HIS A 155      -9.588   1.526 -31.099  1.00 76.42           C
ATOM   2211 1HB  HIS A 155      -9.215   0.541 -30.818  1.00 76.42           H
ATOM   2212 2HB  HIS A 155     -10.492   1.369 -31.688  1.00 76.42           H
ATOM   2213  CG  HIS A 155      -8.556   2.213 -31.961  1.00 76.42           C
ATOM   2214  ND1 HIS A 155      -8.890   3.106 -32.963  1.00 76.42           N
ATOM   2215  HD1 HIS A 155      -9.818   3.383 -33.215  1.00 76.42           H
ATOM   2216  CD2 HIS A 155      -7.194   2.128 -31.960  1.00 76.42           C
ATOM   2217  HD2 HIS A 155      -6.595   1.510 -31.291  1.00 76.42           H
ATOM   2218  CE1 HIS A 155      -7.773   3.533 -33.533  1.00 76.42           C
ATOM   2219  HE1 HIS A 155      -7.705   4.245 -34.356  1.00 76.42           H
ATOM   2220  NE2 HIS A 155      -6.723   2.926 -32.910  1.00 76.42           N
ATOM   2221  HN  HIS A 155     -11.208   0.694 -29.398  1.00 76.42           H
ATOM   2222  N   THR A 156     -11.887   3.545 -30.545  1.00 77.52           N
ATOM   2223  CA  THR A 156     -12.622   4.725 -30.966  1.00 77.52           C
ATOM   2224  C   THR A 156     -12.805   5.687 -29.790  1.00 77.52           C
ATOM   2225  O   THR A 156     -12.810   6.903 -29.973  1.00 77.52           O
ATOM   2226  HA  THR A 156     -12.032   5.248 -31.718  1.00 77.52           H
ATOM   2227  CB  THR A 156     -13.943   4.263 -31.584  1.00 77.52           C
ATOM   2228  HB  THR A 156     -14.643   3.941 -30.813  1.00 77.52           H
ATOM   2229  OG1 THR A 156     -13.557   3.262 -32.521  1.00 77.52           O
ATOM   2230  HG1 THR A 156     -13.801   2.356 -32.174  1.00 77.52           H
ATOM   2231  CG2 THR A 156     -14.597   5.346 -32.445  1.00 77.52           C
ATOM   2232 1HG2 THR A 156     -13.924   5.620 -33.257  1.00 77.52           H
ATOM   2233 2HG2 THR A 156     -14.802   6.223 -31.831  1.00 77.52           H
ATOM   2234 3HG2 THR A 156     -15.531   4.966 -32.860  1.00 77.52           H
ATOM   2235  HN  THR A 156     -12.397   2.687 -30.601  1.00 77.52           H
ATOM   2236  N   TRP A 157     -12.952   5.105 -28.608  1.00 82.77           N
ATOM   2237  CA  TRP A 157     -13.300   5.881 -27.430  1.00 82.77           C
ATOM   2238  C   TRP A 157     -12.009   6.203 -26.677  1.00 82.77           C
ATOM   2239  O   TRP A 157     -12.042   6.531 -25.492  1.00 82.77           O
ATOM   2240  HA  TRP A 157     -13.775   6.803 -27.767  1.00 82.77           H
ATOM   2241  CB  TRP A 157     -14.326   5.140 -26.569  1.00 82.77           C
ATOM   2242 1HB  TRP A 157     -13.998   4.109 -26.440  1.00 82.77           H
ATOM   2243 2HB  TRP A 157     -14.349   5.594 -25.579  1.00 82.77           H
ATOM   2244  CG  TRP A 157     -15.742   5.141 -27.149  1.00 82.77           C
ATOM   2245  CD1 TRP A 157     -16.131   4.771 -28.376  1.00 82.77           C
ATOM   2246  HD1 TRP A 157     -15.456   4.407 -29.150  1.00 82.77           H
ATOM   2247  CD2 TRP A 157     -16.948   5.548 -26.470  1.00 82.77           C
ATOM   2248  NE1 TRP A 157     -17.495   4.910 -28.538  1.00 82.77           N
ATOM   2249  HE1 TRP A 157     -18.018   4.698 -29.363  1.00 82.77           H
ATOM   2250  CE2 TRP A 157     -18.007   5.398 -27.341  1.00 82.77           C
ATOM   2251  CE3 TRP A 157     -17.138   6.029 -25.162  1.00 82.77           C
ATOM   2252  HE3 TRP A 157     -16.319   6.156 -24.455  1.00 82.77           H
ATOM   2253  CZ2 TRP A 157     -19.330   5.704 -27.001  1.00 82.77           C
ATOM   2254  HZ2 TRP A 157     -20.150   5.576 -27.708  1.00 82.77           H
ATOM   2255  CZ3 TRP A 157     -18.466   6.331 -24.837  1.00 82.77           C
ATOM   2256  HZ3 TRP A 157     -18.669   6.707 -23.834  1.00 82.77           H
ATOM   2257  CH2 TRP A 157     -19.543   6.184 -25.703  1.00 82.77           C
ATOM   2258  HH2 TRP A 157     -20.550   6.442 -25.373  1.00 82.77           H
ATOM   2259  HN  TRP A 157     -12.836   4.125 -28.449  1.00 82.77           H
ATOM   2260  N   ARG A 158     -10.900   6.099 -27.395  1.00 81.66           N
ATOM   2261  CA  ARG A 158      -9.592   6.189 -26.770  1.00 81.66           C
ATOM   2262  C   ARG A 158      -9.450   7.519 -26.026  1.00 81.66           C
ATOM   2263  O   ARG A 158      -8.975   7.552 -24.892  1.00 81.66           O
ATOM   2264  HA  ARG A 158      -9.554   5.347 -26.079  1.00 81.66           H
ATOM   2265  CB  ARG A 158      -8.475   6.074 -27.810  1.00 81.66           C
ATOM   2266 1HB  ARG A 158      -8.580   5.138 -28.358  1.00 81.66           H
ATOM   2267 2HB  ARG A 158      -8.565   6.881 -28.537  1.00 81.66           H
ATOM   2268  CG  ARG A 158      -7.099   6.130 -27.145  1.00 81.66           C
ATOM   2269 1HG  ARG A 158      -7.006   7.050 -26.568  1.00 81.66           H
ATOM   2270 2HG  ARG A 158      -6.996   5.302 -26.442  1.00 81.66           H
ATOM   2271  CD  ARG A 158      -5.982   6.061 -28.188  1.00 81.66           C
ATOM   2272 1HD  ARG A 158      -6.106   5.172 -28.808  1.00 81.66           H
ATOM   2273 2HD  ARG A 158      -6.040   6.923 -28.853  1.00 81.66           H
ATOM   2274  NE  ARG A 158      -4.663   6.028 -27.517  1.00 81.66           N
ATOM   2275  HE  ARG A 158      -4.629   6.239 -26.540  1.00 81.66           H
ATOM   2276  CZ  ARG A 158      -3.512   5.735 -28.137  1.00 81.66           C
ATOM   2277  NH1 ARG A 158      -3.499   5.445 -29.446  1.00 81.66           N
ATOM   2278 1HH1 ARG A 158      -4.352   5.447 -29.967  1.00 81.66           H
ATOM   2279 2HH1 ARG A 158      -2.635   5.227 -29.901  1.00 81.66           H
ATOM   2280  NH2 ARG A 158      -2.374   5.735 -27.429  1.00 81.66           N
ATOM   2281 1HH2 ARG A 158      -1.507   5.518 -27.877  1.00 81.66           H
ATOM   2282 2HH2 ARG A 158      -2.393   5.952 -26.453  1.00 81.66           H
ATOM   2283  HN  ARG A 158     -10.887   5.954 -28.385  1.00 81.66           H
ATOM   2284  N   GLU A 159      -9.872   8.582 -26.694  1.00 83.20           N
ATOM   2285  CA  GLU A 159      -9.710   9.920 -26.151  1.00 83.20           C
ATOM   2286  C   GLU A 159     -10.600  10.105 -24.920  1.00 83.20           C
ATOM   2287  O   GLU A 159     -10.146  10.600 -23.890  1.00 83.20           O
ATOM   2288  HA  GLU A 159      -8.661   9.990 -25.862  1.00 83.20           H
ATOM   2289  CB  GLU A 159     -10.011  10.982 -27.210  1.00 83.20           C
ATOM   2290 1HB  GLU A 159     -10.961  10.758 -27.695  1.00 83.20           H
ATOM   2291 2HB  GLU A 159      -9.983  11.973 -26.755  1.00 83.20           H
ATOM   2292  CG  GLU A 159      -8.944  10.981 -28.307  1.00 83.20           C
ATOM   2293 1HG  GLU A 159      -7.954  11.032 -27.856  1.00 83.20           H
ATOM   2294 2HG  GLU A 159      -8.993  10.046 -28.865  1.00 83.20           H
ATOM   2295  CD  GLU A 159      -9.138  12.161 -29.261  1.00 83.20           C
ATOM   2296  OE1 GLU A 159      -8.174  12.457 -30.000  1.00 83.20           O
ATOM   2297  OE2 GLU A 159     -10.245  12.741 -29.230  1.00 83.20           O
ATOM   2298  HN  GLU A 159     -10.316   8.541 -27.589  1.00 83.20           H
ATOM   2299  N   LYS A 160     -11.852   9.697 -25.069  1.00 86.47           N
ATOM   2300  CA  LYS A 160     -12.804   9.790 -23.975  1.00 86.47           C
ATOM   2301  C   LYS A 160     -12.262   9.024 -22.766  1.00 86.47           C
ATOM   2302  O   LYS A 160     -12.337   9.506 -21.637  1.00 86.47           O
ATOM   2303  HA  LYS A 160     -12.890  10.843 -23.706  1.00 86.47           H
ATOM   2304  CB  LYS A 160     -14.189   9.323 -24.429  1.00 86.47           C
ATOM   2305 1HB  LYS A 160     -14.106   8.357 -24.926  1.00 86.47           H
ATOM   2306 2HB  LYS A 160     -14.831   9.180 -23.560  1.00 86.47           H
ATOM   2307  CG  LYS A 160     -14.826  10.340 -25.378  1.00 86.47           C
ATOM   2308 1HG  LYS A 160     -14.812  11.329 -24.920  1.00 86.47           H
ATOM   2309 2HG  LYS A 160     -14.239  10.405 -26.294  1.00 86.47           H
ATOM   2310  CD  LYS A 160     -16.266   9.948 -25.715  1.00 86.47           C
ATOM   2311 1HD  LYS A 160     -16.274   8.986 -26.228  1.00 86.47           H
ATOM   2312 2HD  LYS A 160     -16.837   9.823 -24.795  1.00 86.47           H
ATOM   2313  CE  LYS A 160     -16.931  11.008 -26.595  1.00 86.47           C
ATOM   2314 1HE  LYS A 160     -16.891  11.978 -26.100  1.00 86.47           H
ATOM   2315 2HE  LYS A 160     -16.384  11.106 -27.533  1.00 86.47           H
ATOM   2316  NZ  LYS A 160     -18.338  10.643 -26.872  1.00 86.47           N
ATOM   2317 1HZ  LYS A 160     -18.760  11.349 -27.465  1.00 86.47           H
ATOM   2318 2HZ  LYS A 160     -18.369   9.745 -27.341  1.00 86.47           H
ATOM   2319 3HZ  LYS A 160     -18.850  10.585 -25.999  1.00 86.47           H
ATOM   2320  HN  LYS A 160     -12.217   9.309 -25.915  1.00 86.47           H
ATOM   2321  N   ARG A 161     -11.730   7.843 -23.044  1.00 87.31           N
ATOM   2322  CA  ARG A 161     -11.189   6.999 -21.992  1.00 87.31           C
ATOM   2323  C   ARG A 161     -10.064   7.727 -21.254  1.00 87.31           C
ATOM   2324  O   ARG A 161      -9.931   7.600 -20.038  1.00 87.31           O
ATOM   2325  HA  ARG A 161     -12.033   6.806 -21.329  1.00 87.31           H
ATOM   2326  CB  ARG A 161     -10.650   5.686 -22.562  1.00 87.31           C
ATOM   2327 1HB  ARG A 161     -10.022   5.892 -23.428  1.00 87.31           H
ATOM   2328 2HB  ARG A 161     -10.020   5.195 -21.820  1.00 87.31           H
ATOM   2329  CG  ARG A 161     -11.794   4.753 -22.965  1.00 87.31           C
ATOM   2330 1HG  ARG A 161     -12.291   4.374 -22.071  1.00 87.31           H
ATOM   2331 2HG  ARG A 161     -12.540   5.309 -23.533  1.00 87.31           H
ATOM   2332  CD  ARG A 161     -11.277   3.581 -23.802  1.00 87.31           C
ATOM   2333 1HD  ARG A 161     -12.115   2.994 -24.177  1.00 87.31           H
ATOM   2334 2HD  ARG A 161     -10.736   3.956 -24.671  1.00 87.31           H
ATOM   2335  NE  ARG A 161     -10.388   2.727 -22.983  1.00 87.31           N
ATOM   2336  HE  ARG A 161     -10.554   2.687 -21.998  1.00 87.31           H
ATOM   2337  CZ  ARG A 161      -9.375   2.005 -23.480  1.00 87.31           C
ATOM   2338  NH1 ARG A 161      -9.107   2.021 -24.793  1.00 87.31           N
ATOM   2339 1HH1 ARG A 161      -9.665   2.575 -25.410  1.00 87.31           H
ATOM   2340 2HH1 ARG A 161      -8.349   1.479 -25.155  1.00 87.31           H
ATOM   2341  NH2 ARG A 161      -8.633   1.265 -22.644  1.00 87.31           N
ATOM   2342 1HH2 ARG A 161      -7.873   0.720 -22.998  1.00 87.31           H
ATOM   2343 2HH2 ARG A 161      -8.840   1.259 -21.665  1.00 87.31           H
ATOM   2344  HN  ARG A 161     -11.664   7.463 -23.967  1.00 87.31           H
ATOM   2345  N   LEU A 162      -9.282   8.473 -22.020  1.00 88.74           N
ATOM   2346  CA  LEU A 162      -8.161   9.206 -21.457  1.00 88.74           C
ATOM   2347  C   LEU A 162      -8.689  10.312 -20.540  1.00 88.74           C
ATOM   2348  O   LEU A 162      -8.139  10.548 -19.466  1.00 88.74           O
ATOM   2349  HA  LEU A 162      -7.582   8.506 -20.855  1.00 88.74           H
ATOM   2350  CB  LEU A 162      -7.241   9.716 -22.568  1.00 88.74           C
ATOM   2351 1HB  LEU A 162      -7.002   8.880 -23.226  1.00 88.74           H
ATOM   2352 2HB  LEU A 162      -7.793  10.443 -23.164  1.00 88.74           H
ATOM   2353  CG  LEU A 162      -5.931  10.361 -22.111  1.00 88.74           C
ATOM   2354  HG  LEU A 162      -6.166  11.120 -21.365  1.00 88.74           H
ATOM   2355  CD1 LEU A 162      -5.019   9.332 -21.439  1.00 88.74           C
ATOM   2356 1HD1 LEU A 162      -5.524   8.913 -20.569  1.00 88.74           H
ATOM   2357 2HD1 LEU A 162      -4.789   8.535 -22.145  1.00 88.74           H
ATOM   2358 3HD1 LEU A 162      -4.095   9.817 -21.124  1.00 88.74           H
ATOM   2359  CD2 LEU A 162      -5.235  11.071 -23.274  1.00 88.74           C
ATOM   2360 1HD2 LEU A 162      -5.014  10.349 -24.061  1.00 88.74           H
ATOM   2361 2HD2 LEU A 162      -5.889  11.849 -23.669  1.00 88.74           H
ATOM   2362 3HD2 LEU A 162      -4.307  11.520 -22.922  1.00 88.74           H
ATOM   2363  HN  LEU A 162      -9.405   8.581 -23.007  1.00 88.74           H
ATOM   2364  N   LEU A 163      -9.750  10.960 -20.999  1.00 90.69           N
ATOM   2365  CA  LEU A 163     -10.373  12.019 -20.223  1.00 90.69           C
ATOM   2366  C   LEU A 163     -10.852  11.451 -18.885  1.00 90.69           C
ATOM   2367  O   LEU A 163     -10.510  11.975 -17.826  1.00 90.69           O
ATOM   2368  HA  LEU A 163      -9.610  12.772 -20.025  1.00 90.69           H
ATOM   2369  CB  LEU A 163     -11.479  12.698 -21.033  1.00 90.69           C
ATOM   2370 1HB  LEU A 163     -11.083  12.939 -22.020  1.00 90.69           H
ATOM   2371 2HB  LEU A 163     -12.286  11.981 -21.181  1.00 90.69           H
ATOM   2372  CG  LEU A 163     -12.070  13.972 -20.426  1.00 90.69           C
ATOM   2373  HG  LEU A 163     -12.094  13.855 -19.343  1.00 90.69           H
ATOM   2374  CD1 LEU A 163     -11.187  15.185 -20.730  1.00 90.69           C
ATOM   2375 1HD1 LEU A 163     -10.194  15.025 -20.310  1.00 90.69           H
ATOM   2376 2HD1 LEU A 163     -11.108  15.315 -21.809  1.00 90.69           H
ATOM   2377 3HD1 LEU A 163     -11.630  16.076 -20.287  1.00 90.69           H
ATOM   2378  CD2 LEU A 163     -13.512  14.183 -20.890  1.00 90.69           C
ATOM   2379 1HD2 LEU A 163     -13.535  14.270 -21.977  1.00 90.69           H
ATOM   2380 2HD2 LEU A 163     -14.121  13.333 -20.581  1.00 90.69           H
ATOM   2381 3HD2 LEU A 163     -13.908  15.095 -20.444  1.00 90.69           H
ATOM   2382  HN  LEU A 163     -10.182  10.773 -21.881  1.00 90.69           H
ATOM   2383  N   TYR A 164     -11.636  10.387 -18.977  1.00 90.90           N
ATOM   2384  CA  TYR A 164     -12.191   9.762 -17.789  1.00 90.90           C
ATOM   2385  C   TYR A 164     -11.081   9.280 -16.852  1.00 90.90           C
ATOM   2386  O   TYR A 164     -11.236   9.312 -15.633  1.00 90.90           O
ATOM   2387  HA  TYR A 164     -12.797  10.505 -17.270  1.00 90.90           H
ATOM   2388  CB  TYR A 164     -12.988   8.552 -18.282  1.00 90.90           C
ATOM   2389 1HB  TYR A 164     -12.367   7.977 -18.969  1.00 90.90           H
ATOM   2390 2HB  TYR A 164     -13.207   7.904 -17.433  1.00 90.90           H
ATOM   2391  CG  TYR A 164     -14.299   8.914 -18.982  1.00 90.90           C
ATOM   2392  CD1 TYR A 164     -15.155   9.833 -18.412  1.00 90.90           C
ATOM   2393  HD1 TYR A 164     -14.898  10.302 -17.462  1.00 90.90           H
ATOM   2394  CD2 TYR A 164     -14.625   8.320 -20.185  1.00 90.90           C
ATOM   2395  HD2 TYR A 164     -13.949   7.594 -20.636  1.00 90.90           H
ATOM   2396  CE1 TYR A 164     -16.390  10.173 -19.071  1.00 90.90           C
ATOM   2397  HE1 TYR A 164     -17.075  10.898 -18.631  1.00 90.90           H
ATOM   2398  CE2 TYR A 164     -15.859   8.660 -20.844  1.00 90.90           C
ATOM   2399  HE2 TYR A 164     -16.129   8.199 -21.794  1.00 90.90           H
ATOM   2400  CZ  TYR A 164     -16.681   9.570 -20.255  1.00 90.90           C
ATOM   2401  OH  TYR A 164     -17.846   9.892 -20.877  1.00 90.90           O
ATOM   2402  HH  TYR A 164     -18.357  10.552 -20.327  1.00 90.90           H
ATOM   2403  HN  TYR A 164     -11.891   9.954 -19.841  1.00 90.90           H
ATOM   2404  N   SER A 165      -9.987   8.844 -17.459  1.00 91.49           N
ATOM   2405  CA  SER A 165      -8.857   8.342 -16.695  1.00 91.49           C
ATOM   2406  C   SER A 165      -8.313   9.443 -15.782  1.00 91.49           C
ATOM   2407  O   SER A 165      -7.865   9.166 -14.671  1.00 91.49           O
ATOM   2408  HA  SER A 165      -9.253   7.516 -16.105  1.00 91.49           H
ATOM   2409  CB  SER A 165      -7.754   7.825 -17.620  1.00 91.49           C
ATOM   2410 1HB  SER A 165      -7.113   7.137 -17.069  1.00 91.49           H
ATOM   2411 2HB  SER A 165      -8.201   7.259 -18.437  1.00 91.49           H
ATOM   2412  OG  SER A 165      -6.964   8.885 -18.153  1.00 91.49           O
ATOM   2413  HG  SER A 165      -6.136   8.515 -18.575  1.00 91.49           H
ATOM   2414  HN  SER A 165      -9.866   8.831 -18.452  1.00 91.49           H
ATOM   2415  N   LYS A 166      -8.369  10.667 -16.286  1.00 93.53           N
ATOM   2416  CA  LYS A 166      -7.903  11.812 -15.523  1.00 93.53           C
ATOM   2417  C   LYS A 166      -8.816  12.019 -14.313  1.00 93.53           C
ATOM   2418  O   LYS A 166      -8.338  12.211 -13.196  1.00 93.53           O
ATOM   2419  HA  LYS A 166      -6.901  11.579 -15.163  1.00 93.53           H
ATOM   2420  CB  LYS A 166      -7.785  13.044 -16.422  1.00 93.53           C
ATOM   2421 1HB  LYS A 166      -8.719  13.194 -16.964  1.00 93.53           H
ATOM   2422 2HB  LYS A 166      -7.625  13.932 -15.811  1.00 93.53           H
ATOM   2423  CG  LYS A 166      -6.632  12.889 -17.416  1.00 93.53           C
ATOM   2424 1HG  LYS A 166      -5.699  12.731 -16.875  1.00 93.53           H
ATOM   2425 2HG  LYS A 166      -6.796  12.005 -18.033  1.00 93.53           H
ATOM   2426  CD  LYS A 166      -6.508  14.125 -18.309  1.00 93.53           C
ATOM   2427 1HD  LYS A 166      -7.428  14.262 -18.877  1.00 93.53           H
ATOM   2428 2HD  LYS A 166      -6.380  15.013 -17.691  1.00 93.53           H
ATOM   2429  CE  LYS A 166      -5.325  13.991 -19.270  1.00 93.53           C
ATOM   2430 1HE  LYS A 166      -4.416  13.772 -18.708  1.00 93.53           H
ATOM   2431 2HE  LYS A 166      -5.491  13.152 -19.946  1.00 93.53           H
ATOM   2432  NZ  LYS A 166      -5.146  15.236 -20.049  1.00 93.53           N
ATOM   2433 1HZ  LYS A 166      -4.371  15.124 -20.693  1.00 93.53           H
ATOM   2434 2HZ  LYS A 166      -5.993  15.433 -20.571  1.00 93.53           H
ATOM   2435 3HZ  LYS A 166      -4.952  16.005 -19.417  1.00 93.53           H
ATOM   2436  HN  LYS A 166      -8.724  10.882 -17.195  1.00 93.53           H
ATOM   2437  N   MET A 167     -10.114  11.973 -14.576  1.00 94.71           N
ATOM   2438  CA  MET A 167     -11.098  12.190 -13.530  1.00 94.71           C
ATOM   2439  C   MET A 167     -10.996  11.112 -12.449  1.00 94.71           C
ATOM   2440  O   MET A 167     -11.033  11.416 -11.258  1.00 94.71           O
ATOM   2441  HA  MET A 167     -10.862  13.165 -13.103  1.00 94.71           H
ATOM   2442  CB  MET A 167     -12.502  12.174 -14.138  1.00 94.71           C
ATOM   2443 1HB  MET A 167     -12.667  11.228 -14.654  1.00 94.71           H
ATOM   2444 2HB  MET A 167     -13.246  12.238 -13.344  1.00 94.71           H
ATOM   2445  CG  MET A 167     -12.689  13.335 -15.116  1.00 94.71           C
ATOM   2446 1HG  MET A 167     -12.523  14.283 -14.605  1.00 94.71           H
ATOM   2447 2HG  MET A 167     -11.951  13.271 -15.916  1.00 94.71           H
ATOM   2448  SD  MET A 167     -14.336  13.294 -15.803  1.00 94.71           S
ATOM   2449  CE  MET A 167     -15.280  13.809 -14.378  1.00 94.71           C
ATOM   2450 1HE  MET A 167     -15.122  13.102 -13.563  1.00 94.71           H
ATOM   2451 2HE  MET A 167     -14.954  14.801 -14.066  1.00 94.71           H
ATOM   2452 3HE  MET A 167     -16.339  13.838 -14.634  1.00 94.71           H
ATOM   2453  HN  MET A 167     -10.494  11.792 -15.483  1.00 94.71           H
ATOM   2454  N   VAL A 168     -10.871   9.874 -12.904  1.00 94.39           N
ATOM   2455  CA  VAL A 168     -10.806   8.744 -11.993  1.00 94.39           C
ATOM   2456  C   VAL A 168      -9.590   8.901 -11.079  1.00 94.39           C
ATOM   2457  O   VAL A 168      -9.680   8.671  -9.874  1.00 94.39           O
ATOM   2458  HA  VAL A 168     -11.709   8.763 -11.381  1.00 94.39           H
ATOM   2459  CB  VAL A 168     -10.796   7.434 -12.782  1.00 94.39           C
ATOM   2460  HB  VAL A 168     -10.024   7.510 -13.549  1.00 94.39           H
ATOM   2461  CG1 VAL A 168     -10.444   6.251 -11.878  1.00 94.39           C
ATOM   2462 1HG1 VAL A 168      -9.456   6.406 -11.445  1.00 94.39           H
ATOM   2463 2HG1 VAL A 168     -11.182   6.172 -11.079  1.00 94.39           H
ATOM   2464 3HG1 VAL A 168     -10.444   5.333 -12.464  1.00 94.39           H
ATOM   2465  CG2 VAL A 168     -12.136   7.207 -13.485  1.00 94.39           C
ATOM   2466 1HG2 VAL A 168     -12.932   7.161 -12.743  1.00 94.39           H
ATOM   2467 2HG2 VAL A 168     -12.328   8.029 -14.175  1.00 94.39           H
ATOM   2468 3HG2 VAL A 168     -12.101   6.269 -14.039  1.00 94.39           H
ATOM   2469  HN  VAL A 168     -10.814   9.637 -13.874  1.00 94.39           H
ATOM   2470  N   CYS A 169      -8.479   9.292 -11.687  1.00 94.39           N
ATOM   2471  CA  CYS A 169      -7.245   9.481 -10.943  1.00 94.39           C
ATOM   2472  C   CYS A 169      -7.507  10.495  -9.828  1.00 94.39           C
ATOM   2473  O   CYS A 169      -7.145  10.264  -8.676  1.00 94.39           O
ATOM   2474  HA  CYS A 169      -6.978   8.509 -10.528  1.00 94.39           H
ATOM   2475  CB  CYS A 169      -6.097   9.919 -11.854  1.00 94.39           C
ATOM   2476 1HB  CYS A 169      -6.428  10.725 -12.509  1.00 94.39           H
ATOM   2477 2HB  CYS A 169      -5.276  10.312 -11.255  1.00 94.39           H
ATOM   2478  SG  CYS A 169      -5.517   8.501 -12.855  1.00 94.39           S
ATOM   2479  HG  CYS A 169      -6.504   8.546 -13.745  1.00 94.39           H
ATOM   2480  HN  CYS A 169      -8.415   9.479 -12.667  1.00 94.39           H
ATOM   2481  N   PHE A 170      -8.135  11.598 -10.210  1.00 96.04           N
ATOM   2482  CA  PHE A 170      -8.415  12.665  -9.264  1.00 96.04           C
ATOM   2483  C   PHE A 170      -9.298  12.166  -8.119  1.00 96.04           C
ATOM   2484  O   PHE A 170      -9.020  12.437  -6.952  1.00 96.04           O
ATOM   2485  HA  PHE A 170      -7.458  13.001  -8.863  1.00 96.04           H
ATOM   2486  CB  PHE A 170      -9.164  13.757 -10.031  1.00 96.04           C
ATOM   2487 1HB  PHE A 170      -8.565  14.060 -10.890  1.00 96.04           H
ATOM   2488 2HB  PHE A 170     -10.093  13.341 -10.421  1.00 96.04           H
ATOM   2489  CG  PHE A 170      -9.489  14.995  -9.193  1.00 96.04           C
ATOM   2490  CD1 PHE A 170     -10.733  15.151  -8.664  1.00 96.04           C
ATOM   2491  HD1 PHE A 170     -11.497  14.394  -8.838  1.00 96.04           H
ATOM   2492  CD2 PHE A 170      -8.535  15.939  -8.976  1.00 96.04           C
ATOM   2493  HD2 PHE A 170      -7.538  15.814  -9.399  1.00 96.04           H
ATOM   2494  CE1 PHE A 170     -11.034  16.299  -7.886  1.00 96.04           C
ATOM   2495  HE1 PHE A 170     -12.031  16.424  -7.463  1.00 96.04           H
ATOM   2496  CE2 PHE A 170      -8.837  17.088  -8.197  1.00 96.04           C
ATOM   2497  HE2 PHE A 170      -8.072  17.845  -8.024  1.00 96.04           H
ATOM   2498  CZ  PHE A 170     -10.080  17.244  -7.669  1.00 96.04           C
ATOM   2499  HZ  PHE A 170     -10.312  18.126  -7.072  1.00 96.04           H
ATOM   2500  HN  PHE A 170      -8.449  11.768 -11.144  1.00 96.04           H
ATOM   2501  N   THR A 171     -10.344  11.443  -8.493  1.00 96.10           N
ATOM   2502  CA  THR A 171     -11.279  10.917  -7.513  1.00 96.10           C
ATOM   2503  C   THR A 171     -10.555  10.004  -6.522  1.00 96.10           C
ATOM   2504  O   THR A 171     -10.848  10.022  -5.327  1.00 96.10           O
ATOM   2505  HA  THR A 171     -11.684  11.753  -6.941  1.00 96.10           H
ATOM   2506  CB  THR A 171     -12.411  10.218  -8.267  1.00 96.10           C
ATOM   2507  HB  THR A 171     -12.047   9.327  -8.778  1.00 96.10           H
ATOM   2508  OG1 THR A 171     -12.946  11.235  -9.111  1.00 96.10           O
ATOM   2509  HG1 THR A 171     -13.373  10.822  -9.915  1.00 96.10           H
ATOM   2510  CG2 THR A 171     -13.579   9.841  -7.353  1.00 96.10           C
ATOM   2511 1HG2 THR A 171     -13.987  10.742  -6.895  1.00 96.10           H
ATOM   2512 2HG2 THR A 171     -13.227   9.165  -6.575  1.00 96.10           H
ATOM   2513 3HG2 THR A 171     -14.355   9.348  -7.939  1.00 96.10           H
ATOM   2514  HN  THR A 171     -10.557  11.217  -9.444  1.00 96.10           H
ATOM   2515  N   ILE A 172      -9.623   9.227  -7.054  1.00 94.22           N
ATOM   2516  CA  ILE A 172      -8.892   8.270  -6.241  1.00 94.22           C
ATOM   2517  C   ILE A 172      -8.079   9.020  -5.184  1.00 94.22           C
ATOM   2518  O   ILE A 172      -8.075   8.641  -4.014  1.00 94.22           O
ATOM   2519  HA  ILE A 172      -9.627   7.646  -5.732  1.00 94.22           H
ATOM   2520  CB  ILE A 172      -8.049   7.349  -7.125  1.00 94.22           C
ATOM   2521  HB  ILE A 172      -7.558   7.959  -7.883  1.00 94.22           H
ATOM   2522  CG1 ILE A 172      -8.931   6.338  -7.861  1.00 94.22           C
ATOM   2523 1HG1 ILE A 172      -9.368   5.642  -7.145  1.00 94.22           H
ATOM   2524 2HG1 ILE A 172      -9.758   6.856  -8.346  1.00 94.22           H
ATOM   2525  CG2 ILE A 172      -6.949   6.664  -6.312  1.00 94.22           C
ATOM   2526 1HG2 ILE A 172      -6.297   7.421  -5.874  1.00 94.22           H
ATOM   2527 2HG2 ILE A 172      -7.400   6.070  -5.518  1.00 94.22           H
ATOM   2528 3HG2 ILE A 172      -6.365   6.016  -6.965  1.00 94.22           H
ATOM   2529  CD1 ILE A 172      -8.124   5.564  -8.905  1.00 94.22           C
ATOM   2530 1HD1 ILE A 172      -7.709   6.261  -9.633  1.00 94.22           H
ATOM   2531 2HD1 ILE A 172      -7.313   5.027  -8.413  1.00 94.22           H
ATOM   2532 3HD1 ILE A 172      -8.775   4.852  -9.413  1.00 94.22           H
ATOM   2533  HN  ILE A 172      -9.365   9.245  -8.020  1.00 94.22           H
ATOM   2534  N   TRP A 173      -7.411  10.072  -5.634  1.00 95.63           N
ATOM   2535  CA  TRP A 173      -6.540  10.836  -4.758  1.00 95.63           C
ATOM   2536  C   TRP A 173      -7.395  11.414  -3.628  1.00 95.63           C
ATOM   2537  O   TRP A 173      -7.023  11.330  -2.459  1.00 95.63           O
ATOM   2538  HA  TRP A 173      -5.795  10.153  -4.349  1.00 95.63           H
ATOM   2539  CB  TRP A 173      -5.779  11.909  -5.540  1.00 95.63           C
ATOM   2540 1HB  TRP A 173      -6.445  12.341  -6.286  1.00 95.63           H
ATOM   2541 2HB  TRP A 173      -5.499  12.712  -4.858  1.00 95.63           H
ATOM   2542  CG  TRP A 173      -4.520  11.392  -6.241  1.00 95.63           C
ATOM   2543  CD1 TRP A 173      -4.310  11.243  -7.556  1.00 95.63           C
ATOM   2544  HD1 TRP A 173      -5.044  11.482  -8.325  1.00 95.63           H
ATOM   2545  CD2 TRP A 173      -3.298  10.961  -5.605  1.00 95.63           C
ATOM   2546  NE1 TRP A 173      -3.048  10.749  -7.813  1.00 95.63           N
ATOM   2547  HE1 TRP A 173      -2.661  10.554  -8.715  1.00 95.63           H
ATOM   2548  CE2 TRP A 173      -2.413  10.572  -6.590  1.00 95.63           C
ATOM   2549  CE3 TRP A 173      -2.953  10.901  -4.244  1.00 95.63           C
ATOM   2550  HE3 TRP A 173      -3.634  11.203  -3.448  1.00 95.63           H
ATOM   2551  CZ2 TRP A 173      -1.125  10.095  -6.317  1.00 95.63           C
ATOM   2552  HZ2 TRP A 173      -0.444   9.794  -7.113  1.00 95.63           H
ATOM   2553  CZ3 TRP A 173      -1.662  10.423  -3.988  1.00 95.63           C
ATOM   2554  HZ3 TRP A 173      -1.343  10.356  -2.948  1.00 95.63           H
ATOM   2555  CH2 TRP A 173      -0.759  10.027  -4.968  1.00 95.63           C
ATOM   2556  HH2 TRP A 173       0.230   9.665  -4.687  1.00 95.63           H
ATOM   2557  HN  TRP A 173      -7.457  10.402  -6.577  1.00 95.63           H
ATOM   2558  N   VAL A 174      -8.523  11.988  -4.018  1.00 95.89           N
ATOM   2559  CA  VAL A 174      -9.402  12.639  -3.060  1.00 95.89           C
ATOM   2560  C   VAL A 174      -9.890  11.608  -2.041  1.00 95.89           C
ATOM   2561  O   VAL A 174      -9.901  11.874  -0.840  1.00 95.89           O
ATOM   2562  HA  VAL A 174      -8.817  13.397  -2.540  1.00 95.89           H
ATOM   2563  CB  VAL A 174     -10.545  13.343  -3.794  1.00 95.89           C
ATOM   2564  HB  VAL A 174     -11.024  12.614  -4.448  1.00 95.89           H
ATOM   2565  CG1 VAL A 174     -11.598  13.851  -2.807  1.00 95.89           C
ATOM   2566 1HG1 VAL A 174     -12.008  13.010  -2.247  1.00 95.89           H
ATOM   2567 2HG1 VAL A 174     -11.138  14.558  -2.116  1.00 95.89           H
ATOM   2568 3HG1 VAL A 174     -12.400  14.347  -3.354  1.00 95.89           H
ATOM   2569  CG2 VAL A 174     -10.017  14.483  -4.667  1.00 95.89           C
ATOM   2570 1HG2 VAL A 174      -9.502  15.211  -4.041  1.00 95.89           H
ATOM   2571 2HG2 VAL A 174      -9.322  14.082  -5.406  1.00 95.89           H
ATOM   2572 3HG2 VAL A 174     -10.850  14.966  -5.177  1.00 95.89           H
ATOM   2573  HN  VAL A 174      -8.840  12.013  -4.966  1.00 95.89           H
ATOM   2574  N   LEU A 175     -10.284  10.453  -2.557  1.00 93.45           N
ATOM   2575  CA  LEU A 175     -10.871   9.420  -1.720  1.00 93.45           C
ATOM   2576  C   LEU A 175      -9.822   8.919  -0.725  1.00 93.45           C
ATOM   2577  O   LEU A 175     -10.113   8.756   0.459  1.00 93.45           O
ATOM   2578  HA  LEU A 175     -11.687   9.878  -1.161  1.00 93.45           H
ATOM   2579  CB  LEU A 175     -11.479   8.313  -2.583  1.00 93.45           C
ATOM   2580 1HB  LEU A 175     -12.177   8.768  -3.286  1.00 93.45           H
ATOM   2581 2HB  LEU A 175     -10.682   7.860  -3.174  1.00 93.45           H
ATOM   2582  CG  LEU A 175     -12.211   7.200  -1.829  1.00 93.45           C
ATOM   2583  HG  LEU A 175     -11.531   6.788  -1.084  1.00 93.45           H
ATOM   2584  CD1 LEU A 175     -13.423   7.754  -1.078  1.00 93.45           C
ATOM   2585 1HD1 LEU A 175     -13.094   8.505  -0.359  1.00 93.45           H
ATOM   2586 2HD1 LEU A 175     -14.114   8.208  -1.787  1.00 93.45           H
ATOM   2587 3HD1 LEU A 175     -13.925   6.942  -0.550  1.00 93.45           H
ATOM   2588  CD2 LEU A 175     -12.594   6.058  -2.773  1.00 93.45           C
ATOM   2589 1HD2 LEU A 175     -13.248   6.439  -3.557  1.00 93.45           H
ATOM   2590 2HD2 LEU A 175     -11.693   5.641  -3.222  1.00 93.45           H
ATOM   2591 3HD2 LEU A 175     -13.112   5.282  -2.211  1.00 93.45           H
ATOM   2592  HN  LEU A 175     -10.206  10.218  -3.526  1.00 93.45           H
ATOM   2593  N   ALA A 176      -8.625   8.687  -1.243  1.00 93.29           N
ATOM   2594  CA  ALA A 176      -7.550   8.144  -0.429  1.00 93.29           C
ATOM   2595  C   ALA A 176      -7.212   9.133   0.688  1.00 93.29           C
ATOM   2596  O   ALA A 176      -6.922   8.729   1.813  1.00 93.29           O
ATOM   2597  HA  ALA A 176      -7.907   7.215   0.015  1.00 93.29           H
ATOM   2598  CB  ALA A 176      -6.344   7.834  -1.318  1.00 93.29           C
ATOM   2599 1HB  ALA A 176      -6.629   7.105  -2.076  1.00 93.29           H
ATOM   2600 2HB  ALA A 176      -6.005   8.750  -1.803  1.00 93.29           H
ATOM   2601 3HB  ALA A 176      -5.538   7.427  -0.707  1.00 93.29           H
ATOM   2602  HN  ALA A 176      -8.384   8.865  -2.197  1.00 93.29           H
ATOM   2603  N   ALA A 177      -7.262  10.411   0.339  1.00 94.14           N
ATOM   2604  CA  ALA A 177      -6.935  11.459   1.291  1.00 94.14           C
ATOM   2605  C   ALA A 177      -7.932  11.418   2.451  1.00 94.14           C
ATOM   2606  O   ALA A 177      -7.539  11.489   3.614  1.00 94.14           O
ATOM   2607  HA  ALA A 177      -5.935  11.260   1.675  1.00 94.14           H
ATOM   2608  CB  ALA A 177      -6.928  12.813   0.576  1.00 94.14           C
ATOM   2609 1HB  ALA A 177      -6.184  12.799  -0.219  1.00 94.14           H
ATOM   2610 2HB  ALA A 177      -7.913  13.003   0.150  1.00 94.14           H
ATOM   2611 3HB  ALA A 177      -6.683  13.599   1.290  1.00 94.14           H
ATOM   2612  HN  ALA A 177      -7.519  10.732  -0.572  1.00 94.14           H
ATOM   2613  N   ALA A 178      -9.203  11.303   2.094  1.00 93.97           N
ATOM   2614  CA  ALA A 178     -10.264  11.331   3.086  1.00 93.97           C
ATOM   2615  C   ALA A 178     -10.106  10.137   4.029  1.00 93.97           C
ATOM   2616  O   ALA A 178     -10.356  10.251   5.228  1.00 93.97           O
ATOM   2617  HA  ALA A 178     -10.158  12.252   3.659  1.00 93.97           H
ATOM   2618  CB  ALA A 178     -11.622  11.342   2.381  1.00 93.97           C
ATOM   2619 1HB  ALA A 178     -11.695  12.225   1.746  1.00 93.97           H
ATOM   2620 2HB  ALA A 178     -11.720  10.445   1.769  1.00 93.97           H
ATOM   2621 3HB  ALA A 178     -12.418  11.363   3.125  1.00 93.97           H
ATOM   2622  HN  ALA A 178      -9.510  11.193   1.149  1.00 93.97           H
ATOM   2623  N   LEU A 179      -9.693   9.018   3.452  1.00 91.58           N
ATOM   2624  CA  LEU A 179      -9.596   7.779   4.205  1.00 91.58           C
ATOM   2625  C   LEU A 179      -8.398   7.856   5.154  1.00 91.58           C
ATOM   2626  O   LEU A 179      -8.243   7.009   6.033  1.00 91.58           O
ATOM   2627  HA  LEU A 179     -10.504   7.688   4.802  1.00 91.58           H
ATOM   2628  CB  LEU A 179      -9.554   6.579   3.258  1.00 91.58           C
ATOM   2629 1HB  LEU A 179      -8.767   6.748   2.523  1.00 91.58           H
ATOM   2630 2HB  LEU A 179      -9.270   5.697   3.832  1.00 91.58           H
ATOM   2631  CG  LEU A 179     -10.853   6.269   2.510  1.00 91.58           C
ATOM   2632  HG  LEU A 179     -11.154   7.163   1.965  1.00 91.58           H
ATOM   2633  CD1 LEU A 179     -10.639   5.160   1.477  1.00 91.58           C
ATOM   2634 1HD1 LEU A 179      -9.887   5.476   0.755  1.00 91.58           H
ATOM   2635 2HD1 LEU A 179     -10.301   4.254   1.981  1.00 91.58           H
ATOM   2636 3HD1 LEU A 179     -11.578   4.960   0.960  1.00 91.58           H
ATOM   2637  CD2 LEU A 179     -11.981   5.933   3.487  1.00 91.58           C
ATOM   2638 1HD2 LEU A 179     -11.702   5.061   4.078  1.00 91.58           H
ATOM   2639 2HD2 LEU A 179     -12.153   6.781   4.149  1.00 91.58           H
ATOM   2640 3HD2 LEU A 179     -12.892   5.717   2.929  1.00 91.58           H
ATOM   2641  HN  LEU A 179      -9.427   8.950   2.491  1.00 91.58           H
ATOM   2642  N   CYS A 180      -7.582   8.879   4.944  1.00 92.68           N
ATOM   2643  CA  CYS A 180      -6.359   9.030   5.713  1.00 92.68           C
ATOM   2644  C   CYS A 180      -6.614  10.048   6.826  1.00 92.68           C
ATOM   2645  O   CYS A 180      -5.704  10.390   7.580  1.00 92.68           O
ATOM   2646  HA  CYS A 180      -6.128   8.049   6.130  1.00 92.68           H
ATOM   2647  CB  CYS A 180      -5.180   9.436   4.827  1.00 92.68           C
ATOM   2648 1HB  CYS A 180      -5.417  10.356   4.291  1.00 92.68           H
ATOM   2649 2HB  CYS A 180      -4.305   9.643   5.443  1.00 92.68           H
ATOM   2650  SG  CYS A 180      -4.803   8.100   3.635  1.00 92.68           S
ATOM   2651  HG  CYS A 180      -5.918   8.229   2.923  1.00 92.68           H
ATOM   2652  HN  CYS A 180      -7.746   9.594   4.265  1.00 92.68           H
ATOM   2653  N   ILE A 181      -7.856  10.503   6.895  1.00 93.68           N
ATOM   2654  CA  ILE A 181      -8.234  11.501   7.881  1.00 93.68           C
ATOM   2655  C   ILE A 181      -7.903  10.979   9.281  1.00 93.68           C
ATOM   2656  O   ILE A 181      -7.297  11.687  10.084  1.00 93.68           O
ATOM   2657  HA  ILE A 181      -7.632  12.390   7.694  1.00 93.68           H
ATOM   2658  CB  ILE A 181      -9.700  11.901   7.704  1.00 93.68           C
ATOM   2659  HB  ILE A 181     -10.284  10.995   7.542  1.00 93.68           H
ATOM   2660  CG1 ILE A 181      -9.882  12.783   6.468  1.00 93.68           C
ATOM   2661 1HG1 ILE A 181      -9.359  13.729   6.611  1.00 93.68           H
ATOM   2662 2HG1 ILE A 181      -9.432  12.298   5.601  1.00 93.68           H
ATOM   2663  CG2 ILE A 181     -10.243  12.569   8.970  1.00 93.68           C
ATOM   2664 1HG2 ILE A 181     -10.168  11.875   9.807  1.00 93.68           H
ATOM   2665 2HG2 ILE A 181      -9.660  13.464   9.187  1.00 93.68           H
ATOM   2666 3HG2 ILE A 181     -11.286  12.843   8.816  1.00 93.68           H
ATOM   2667  CD1 ILE A 181     -11.364  13.050   6.198  1.00 93.68           C
ATOM   2668 1HD1 ILE A 181     -11.879  12.104   6.031  1.00 93.68           H
ATOM   2669 2HD1 ILE A 181     -11.804  13.557   7.057  1.00 93.68           H
ATOM   2670 3HD1 ILE A 181     -11.465  13.679   5.314  1.00 93.68           H
ATOM   2671  HN  ILE A 181      -8.596  10.203   6.293  1.00 93.68           H
ATOM   2672  N   PRO A 182      -8.294   9.737   9.598  1.00 91.53           N
ATOM   2673  CA  PRO A 182      -8.084   9.201  10.945  1.00 91.53           C
ATOM   2674  C   PRO A 182      -6.638   9.323  11.396  1.00 91.53           C
ATOM   2675  O   PRO A 182      -6.369   9.730  12.525  1.00 91.53           O
ATOM   2676  HA  PRO A 182      -8.659   9.776  11.670  1.00 91.53           H
ATOM   2677  CB  PRO A 182      -8.519   7.739  10.824  1.00 91.53           C
ATOM   2678 1HB  PRO A 182      -7.679   7.089  10.578  1.00 91.53           H
ATOM   2679 2HB  PRO A 182      -8.944   7.368  11.757  1.00 91.53           H
ATOM   2680  CG  PRO A 182      -9.555   7.769   9.706  1.00 91.53           C
ATOM   2681 1HG  PRO A 182      -9.700   6.784   9.263  1.00 91.53           H
ATOM   2682 2HG  PRO A 182     -10.531   8.090  10.068  1.00 91.53           H
ATOM   2683  CD  PRO A 182      -8.958   8.758   8.718  1.00 91.53           C
ATOM   2684 1HD  PRO A 182      -8.248   8.279   8.044  1.00 91.53           H
ATOM   2685 2HD  PRO A 182      -9.724   9.219   8.094  1.00 91.53           H
ATOM   2686  N   GLU A 183      -5.737   8.965  10.493  1.00 92.11           N
ATOM   2687  CA  GLU A 183      -4.318   8.982  10.804  1.00 92.11           C
ATOM   2688  C   GLU A 183      -3.871  10.400  11.165  1.00 92.11           C
ATOM   2689  O   GLU A 183      -3.057  10.587  12.069  1.00 92.11           O
ATOM   2690  HA  GLU A 183      -4.203   8.327  11.668  1.00 92.11           H
ATOM   2691  CB  GLU A 183      -3.495   8.427   9.640  1.00 92.11           C
ATOM   2692 1HB  GLU A 183      -3.900   8.793   8.697  1.00 92.11           H
ATOM   2693 2HB  GLU A 183      -2.443   8.676   9.783  1.00 92.11           H
ATOM   2694  CG  GLU A 183      -3.574   6.900   9.592  1.00 92.11           C
ATOM   2695 1HG  GLU A 183      -2.839   6.517   8.883  1.00 92.11           H
ATOM   2696 2HG  GLU A 183      -3.320   6.488  10.568  1.00 92.11           H
ATOM   2697  CD  GLU A 183      -4.974   6.436   9.185  1.00 92.11           C
ATOM   2698  OE1 GLU A 183      -5.284   5.258   9.463  1.00 92.11           O
ATOM   2699  OE2 GLU A 183      -5.702   7.270   8.605  1.00 92.11           O
ATOM   2700  HN  GLU A 183      -5.963   8.668   9.565  1.00 92.11           H
ATOM   2701  N   ILE A 184      -4.422  11.363  10.441  1.00 93.76           N
ATOM   2702  CA  ILE A 184      -4.002  12.746  10.590  1.00 93.76           C
ATOM   2703  C   ILE A 184      -4.399  13.248  11.980  1.00 93.76           C
ATOM   2704  O   ILE A 184      -3.666  14.017  12.599  1.00 93.76           O
ATOM   2705  HA  ILE A 184      -2.915  12.767  10.513  1.00 93.76           H
ATOM   2706  CB  ILE A 184      -4.554  13.599   9.447  1.00 93.76           C
ATOM   2707  HB  ILE A 184      -5.635  13.466   9.412  1.00 93.76           H
ATOM   2708  CG1 ILE A 184      -3.998  13.136   8.099  1.00 93.76           C
ATOM   2709 1HG1 ILE A 184      -2.927  13.336   8.054  1.00 93.76           H
ATOM   2710 2HG1 ILE A 184      -4.124  12.057   8.001  1.00 93.76           H
ATOM   2711  CG2 ILE A 184      -4.289  15.086   9.695  1.00 93.76           C
ATOM   2712 1HG2 ILE A 184      -4.772  15.391  10.623  1.00 93.76           H
ATOM   2713 2HG2 ILE A 184      -3.215  15.256   9.771  1.00 93.76           H
ATOM   2714 3HG2 ILE A 184      -4.691  15.670   8.867  1.00 93.76           H
ATOM   2715  CD1 ILE A 184      -4.703  13.845   6.941  1.00 93.76           C
ATOM   2716 1HD1 ILE A 184      -5.770  13.622   6.975  1.00 93.76           H
ATOM   2717 2HD1 ILE A 184      -4.554  14.921   7.029  1.00 93.76           H
ATOM   2718 3HD1 ILE A 184      -4.289  13.497   5.995  1.00 93.76           H
ATOM   2719  HN  ILE A 184      -5.142  11.210   9.764  1.00 93.76           H
ATOM   2720  N   LEU A 185      -5.560  12.793  12.429  1.00 93.56           N
ATOM   2721  CA  LEU A 185      -6.164  13.341  13.631  1.00 93.56           C
ATOM   2722  C   LEU A 185      -5.436  12.790  14.859  1.00 93.56           C
ATOM   2723  O   LEU A 185      -5.016  13.550  15.730  1.00 93.56           O
ATOM   2724  HA  LEU A 185      -6.024  14.422  13.604  1.00 93.56           H
ATOM   2725  CB  LEU A 185      -7.671  13.080  13.641  1.00 93.56           C
ATOM   2726 1HB  LEU A 185      -7.837  12.017  13.461  1.00 93.56           H
ATOM   2727 2HB  LEU A 185      -8.051  13.297  14.640  1.00 93.56           H
ATOM   2728  CG  LEU A 185      -8.496  13.875  12.628  1.00 93.56           C
ATOM   2729  HG  LEU A 185      -8.154  13.613  11.627  1.00 93.56           H
ATOM   2730  CD1 LEU A 185      -9.977  13.499  12.711  1.00 93.56           C
ATOM   2731 1HD1 LEU A 185     -10.095  12.436  12.500  1.00 93.56           H
ATOM   2732 2HD1 LEU A 185     -10.351  13.715  13.712  1.00 93.56           H
ATOM   2733 3HD1 LEU A 185     -10.541  14.079  11.980  1.00 93.56           H
ATOM   2734  CD2 LEU A 185      -8.276  15.379  12.801  1.00 93.56           C
ATOM   2735 1HD2 LEU A 185      -8.575  15.677  13.806  1.00 93.56           H
ATOM   2736 2HD2 LEU A 185      -7.222  15.611  12.652  1.00 93.56           H
ATOM   2737 3HD2 LEU A 185      -8.874  15.921  12.069  1.00 93.56           H
ATOM   2738  HN  LEU A 185      -6.084  12.065  11.987  1.00 93.56           H
ATOM   2739  N   TYR A 186      -5.308  11.471  14.889  1.00 92.94           N
ATOM   2740  CA  TYR A 186      -5.015  10.776  16.131  1.00 92.94           C
ATOM   2741  C   TYR A 186      -3.524  10.450  16.237  1.00 92.94           C
ATOM   2742  O   TYR A 186      -3.066   9.950  17.264  1.00 92.94           O
ATOM   2743  HA  TYR A 186      -5.296  11.429  16.957  1.00 92.94           H
ATOM   2744  CB  TYR A 186      -5.808   9.469  16.079  1.00 92.94           C
ATOM   2745 1HB  TYR A 186      -5.474   8.887  15.220  1.00 92.94           H
ATOM   2746 2HB  TYR A 186      -5.580   8.882  16.969  1.00 92.94           H
ATOM   2747  CG  TYR A 186      -7.323   9.663  15.988  1.00 92.94           C
ATOM   2748  CD1 TYR A 186      -7.965  10.503  16.875  1.00 92.94           C
ATOM   2749  HD1 TYR A 186      -7.393  11.028  17.640  1.00 92.94           H
ATOM   2750  CD2 TYR A 186      -8.047   8.998  15.020  1.00 92.94           C
ATOM   2751  HD2 TYR A 186      -7.539   8.334  14.320  1.00 92.94           H
ATOM   2752  CE1 TYR A 186      -9.391  10.686  16.789  1.00 92.94           C
ATOM   2753  HE1 TYR A 186      -9.911  11.347  17.483  1.00 92.94           H
ATOM   2754  CE2 TYR A 186      -9.472   9.181  14.934  1.00 92.94           C
ATOM   2755  HE2 TYR A 186     -10.056   8.661  14.174  1.00 92.94           H
ATOM   2756  CZ  TYR A 186     -10.074  10.016  15.823  1.00 92.94           C
ATOM   2757  OH  TYR A 186     -11.421  10.189  15.742  1.00 92.94           O
ATOM   2758  HH  TYR A 186     -11.732  10.797  16.473  1.00 92.94           H
ATOM   2759  HN  TYR A 186      -5.402  10.882  14.087  1.00 92.94           H
ATOM   2760  N   SER A 187      -2.807  10.747  15.163  1.00 92.97           N
ATOM   2761  CA  SER A 187      -1.361  10.609  15.166  1.00 92.97           C
ATOM   2762  C   SER A 187      -0.737  11.662  16.084  1.00 92.97           C
ATOM   2763  O   SER A 187      -0.904  12.861  15.862  1.00 92.97           O
ATOM   2764  HA  SER A 187      -1.168   9.606  15.548  1.00 92.97           H
ATOM   2765  CB  SER A 187      -0.792  10.733  13.751  1.00 92.97           C
ATOM   2766 1HB  SER A 187      -1.113  11.679  13.314  1.00 92.97           H
ATOM   2767 2HB  SER A 187       0.296  10.757  13.799  1.00 92.97           H
ATOM   2768  OG  SER A 187      -1.207   9.658  12.913  1.00 92.97           O
ATOM   2769  HG  SER A 187      -1.678  10.015  12.106  1.00 92.97           H
ATOM   2770  HN  SER A 187      -3.199  11.076  14.303  1.00 92.97           H
ATOM   2771  N   GLN A 188      -0.031  11.177  17.094  1.00 92.01           N
ATOM   2772  CA  GLN A 188       0.759  12.052  17.944  1.00 92.01           C
ATOM   2773  C   GLN A 188       1.997  11.317  18.459  1.00 92.01           C
ATOM   2774  O   GLN A 188       2.120  10.105  18.288  1.00 92.01           O
ATOM   2775  HA  GLN A 188       1.060  12.882  17.305  1.00 92.01           H
ATOM   2776  CB  GLN A 188      -0.080  12.592  19.104  1.00 92.01           C
ATOM   2777 1HB  GLN A 188       0.496  13.332  19.660  1.00 92.01           H
ATOM   2778 2HB  GLN A 188      -0.961  13.102  18.715  1.00 92.01           H
ATOM   2779  CG  GLN A 188      -0.510  11.463  20.042  1.00 92.01           C
ATOM   2780 1HG  GLN A 188      -1.100  10.731  19.490  1.00 92.01           H
ATOM   2781 2HG  GLN A 188       0.371  10.943  20.420  1.00 92.01           H
ATOM   2782  CD  GLN A 188      -1.330  12.006  21.214  1.00 92.01           C
ATOM   2783  OE1 GLN A 188      -1.713  13.163  21.254  1.00 92.01           O
ATOM   2784  NE2 GLN A 188      -1.577  11.108  22.164  1.00 92.01           N
ATOM   2785 1HE2 GLN A 188      -1.233  10.173  22.070  1.00 92.01           H
ATOM   2786 2HE2 GLN A 188      -2.106  11.367  22.972  1.00 92.01           H
ATOM   2787  HN  GLN A 188       0.007  10.207  17.335  1.00 92.01           H
ATOM   2788  N   ILE A 189       2.885  12.080  19.079  1.00 91.53           N
ATOM   2789  CA  ILE A 189       4.064  11.503  19.702  1.00 91.53           C
ATOM   2790  C   ILE A 189       3.751  11.164  21.161  1.00 91.53           C
ATOM   2791  O   ILE A 189       3.222  11.997  21.895  1.00 91.53           O
ATOM   2792  HA  ILE A 189       4.292  10.577  19.174  1.00 91.53           H
ATOM   2793  CB  ILE A 189       5.269  12.430  19.531  1.00 91.53           C
ATOM   2794  HB  ILE A 189       5.028  13.391  19.986  1.00 91.53           H
ATOM   2795  CG1 ILE A 189       5.555  12.690  18.050  1.00 91.53           C
ATOM   2796 1HG1 ILE A 189       5.911  11.774  17.579  1.00 91.53           H
ATOM   2797 2HG1 ILE A 189       4.633  12.972  17.542  1.00 91.53           H
ATOM   2798  CG2 ILE A 189       6.494  11.878  20.263  1.00 91.53           C
ATOM   2799 1HG2 ILE A 189       6.271  11.787  21.326  1.00 91.53           H
ATOM   2800 2HG2 ILE A 189       6.747  10.898  19.859  1.00 91.53           H
ATOM   2801 3HG2 ILE A 189       7.336  12.556  20.125  1.00 91.53           H
ATOM   2802  CD1 ILE A 189       6.597  13.797  17.879  1.00 91.53           C
ATOM   2803 1HD1 ILE A 189       6.227  14.717  18.331  1.00 91.53           H
ATOM   2804 2HD1 ILE A 189       7.525  13.501  18.368  1.00 91.53           H
ATOM   2805 3HD1 ILE A 189       6.781  13.962  16.818  1.00 91.53           H
ATOM   2806  HN  ILE A 189       2.809  13.074  19.159  1.00 91.53           H
ATOM   2807  N   LYS A 190       4.090   9.940  21.537  1.00 88.58           N
ATOM   2808  CA  LYS A 190       3.975   9.525  22.925  1.00 88.58           C
ATOM   2809  C   LYS A 190       5.365   9.192  23.470  1.00 88.58           C
ATOM   2810  O   LYS A 190       6.124   8.457  22.840  1.00 88.58           O
ATOM   2811  HA  LYS A 190       3.577  10.370  23.487  1.00 88.58           H
ATOM   2812  CB  LYS A 190       2.971   8.378  23.059  1.00 88.58           C
ATOM   2813 1HB  LYS A 190       2.021   8.666  22.609  1.00 88.58           H
ATOM   2814 2HB  LYS A 190       3.332   7.508  22.511  1.00 88.58           H
ATOM   2815  CG  LYS A 190       2.755   8.008  24.528  1.00 88.58           C
ATOM   2816 1HG  LYS A 190       3.636   7.494  24.911  1.00 88.58           H
ATOM   2817 2HG  LYS A 190       2.632   8.915  25.120  1.00 88.58           H
ATOM   2818  CD  LYS A 190       1.524   7.114  24.692  1.00 88.58           C
ATOM   2819 1HD  LYS A 190       0.623   7.727  24.694  1.00 88.58           H
ATOM   2820 2HD  LYS A 190       1.447   6.436  23.842  1.00 88.58           H
ATOM   2821  CE  LYS A 190       1.602   6.308  25.990  1.00 88.58           C
ATOM   2822 1HE  LYS A 190       2.641   6.068  26.214  1.00 88.58           H
ATOM   2823 2HE  LYS A 190       1.226   6.906  26.820  1.00 88.58           H
ATOM   2824  NZ  LYS A 190       0.814   5.061  25.873  1.00 88.58           N
ATOM   2825 1HZ  LYS A 190       0.900   4.524  26.730  1.00 88.58           H
ATOM   2826 2HZ  LYS A 190      -0.161   5.291  25.716  1.00 88.58           H
ATOM   2827 3HZ  LYS A 190       1.162   4.512  25.095  1.00 88.58           H
ATOM   2828  HN  LYS A 190       4.438   9.240  20.914  1.00 88.58           H
ATOM   2829  N   GLU A 191       5.658   9.750  24.636  1.00 85.49           N
ATOM   2830  CA  GLU A 191       6.907   9.452  25.316  1.00 85.49           C
ATOM   2831  C   GLU A 191       6.699   8.336  26.342  1.00 85.49           C
ATOM   2832  O   GLU A 191       5.790   8.408  27.167  1.00 85.49           O
ATOM   2833  HA  GLU A 191       7.588   9.114  24.535  1.00 85.49           H
ATOM   2834  CB  GLU A 191       7.483  10.705  25.977  1.00 85.49           C
ATOM   2835 1HB  GLU A 191       6.697  11.228  26.521  1.00 85.49           H
ATOM   2836 2HB  GLU A 191       8.332  10.432  26.604  1.00 85.49           H
ATOM   2837  CG  GLU A 191       8.019  11.682  24.928  1.00 85.49           C
ATOM   2838 1HG  GLU A 191       8.748  11.177  24.295  1.00 85.49           H
ATOM   2839 2HG  GLU A 191       7.205  12.008  24.281  1.00 85.49           H
ATOM   2840  CD  GLU A 191       8.668  12.898  25.592  1.00 85.49           C
ATOM   2841  OE1 GLU A 191       9.155  13.765  24.835  1.00 85.49           O
ATOM   2842  OE2 GLU A 191       8.661  12.933  26.842  1.00 85.49           O
ATOM   2843  HN  GLU A 191       5.059  10.393  25.114  1.00 85.49           H
ATOM   2844  N   GLU A 192       7.558   7.331  26.257  1.00 76.18           N
ATOM   2845  CA  GLU A 192       7.469   6.193  27.157  1.00 76.18           C
ATOM   2846  C   GLU A 192       8.868   5.745  27.585  1.00 76.18           C
ATOM   2847  O   GLU A 192       9.695   5.394  26.745  1.00 76.18           O
ATOM   2848  HA  GLU A 192       6.914   6.552  28.024  1.00 76.18           H
ATOM   2849  CB  GLU A 192       6.698   5.041  26.510  1.00 76.18           C
ATOM   2850 1HB  GLU A 192       5.690   5.370  26.257  1.00 76.18           H
ATOM   2851 2HB  GLU A 192       7.255   4.662  25.653  1.00 76.18           H
ATOM   2852  CG  GLU A 192       6.549   3.868  27.480  1.00 76.18           C
ATOM   2853 1HG  GLU A 192       7.307   3.115  27.266  1.00 76.18           H
ATOM   2854 2HG  GLU A 192       6.720   4.211  28.501  1.00 76.18           H
ATOM   2855  CD  GLU A 192       5.157   3.241  27.374  1.00 76.18           C
ATOM   2856  OE1 GLU A 192       4.853   2.385  28.232  1.00 76.18           O
ATOM   2857  OE2 GLU A 192       4.428   3.634  26.437  1.00 76.18           O
ATOM   2858  HN  GLU A 192       8.302   7.285  25.591  1.00 76.18           H
ATOM   2859  N   SER A 193       9.089   5.770  28.891  1.00 71.99           N
ATOM   2860  CA  SER A 193      10.323   5.247  29.452  1.00 71.99           C
ATOM   2861  C   SER A 193      11.526   5.926  28.794  1.00 71.99           C
ATOM   2862  O   SER A 193      12.578   5.310  28.631  1.00 71.99           O
ATOM   2863  HA  SER A 193      10.282   5.487  30.514  1.00 71.99           H
ATOM   2864  CB  SER A 193      10.408   3.730  29.276  1.00 71.99           C
ATOM   2865 1HB  SER A 193      10.501   3.492  28.216  1.00 71.99           H
ATOM   2866 2HB  SER A 193      11.307   3.357  29.766  1.00 71.99           H
ATOM   2867  OG  SER A 193       9.267   3.065  29.812  1.00 71.99           O
ATOM   2868  HG  SER A 193       9.291   2.095  29.570  1.00 71.99           H
ATOM   2869  HN  SER A 193       8.444   6.139  29.560  1.00 71.99           H
ATOM   2870  N   GLY A 194      11.330   7.186  28.433  1.00 76.86           N
ATOM   2871  CA  GLY A 194      12.403   7.973  27.850  1.00 76.86           C
ATOM   2872  C   GLY A 194      12.532   7.699  26.350  1.00 76.86           C
ATOM   2873  O   GLY A 194      13.471   8.167  25.708  1.00 76.86           O
ATOM   2874 1HA  GLY A 194      12.212   9.033  28.014  1.00 76.86           H
ATOM   2875 2HA  GLY A 194      13.344   7.737  28.348  1.00 76.86           H
ATOM   2876  HN  GLY A 194      10.459   7.667  28.533  1.00 76.86           H
ATOM   2877  N   ILE A 195      11.574   6.942  25.835  1.00 83.96           N
ATOM   2878  CA  ILE A 195      11.530   6.656  24.411  1.00 83.96           C
ATOM   2879  C   ILE A 195      10.344   7.392  23.784  1.00 83.96           C
ATOM   2880  O   ILE A 195       9.202   7.201  24.197  1.00 83.96           O
ATOM   2881  HA  ILE A 195      12.449   7.044  23.971  1.00 83.96           H
ATOM   2882  CB  ILE A 195      11.515   5.146  24.167  1.00 83.96           C
ATOM   2883  HB  ILE A 195      10.624   4.732  24.640  1.00 83.96           H
ATOM   2884  CG1 ILE A 195      12.726   4.473  24.819  1.00 83.96           C
ATOM   2885 1HG1 ILE A 195      13.642   4.840  24.357  1.00 83.96           H
ATOM   2886 2HG1 ILE A 195      12.771   4.742  25.874  1.00 83.96           H
ATOM   2887  CG2 ILE A 195      11.421   4.832  22.673  1.00 83.96           C
ATOM   2888 1HG2 ILE A 195      10.503   5.260  22.269  1.00 83.96           H
ATOM   2889 2HG2 ILE A 195      12.279   5.261  22.157  1.00 83.96           H
ATOM   2890 3HG2 ILE A 195      11.412   3.752  22.528  1.00 83.96           H
ATOM   2891  CD1 ILE A 195      12.650   2.952  24.676  1.00 83.96           C
ATOM   2892 1HD1 ILE A 195      11.745   2.586  25.161  1.00 83.96           H
ATOM   2893 2HD1 ILE A 195      12.630   2.686  23.619  1.00 83.96           H
ATOM   2894 3HD1 ILE A 195      13.523   2.499  25.148  1.00 83.96           H
ATOM   2895  HN  ILE A 195      10.839   6.527  26.372  1.00 83.96           H
ATOM   2896  N   ALA A 196      10.657   8.217  22.796  1.00 90.45           N
ATOM   2897  CA  ALA A 196       9.623   8.885  22.023  1.00 90.45           C
ATOM   2898  C   ALA A 196       9.125   7.943  20.925  1.00 90.45           C
ATOM   2899  O   ALA A 196       9.919   7.408  20.154  1.00 90.45           O
ATOM   2900  HA  ALA A 196       8.797   9.111  22.699  1.00 90.45           H
ATOM   2901  CB  ALA A 196      10.172  10.197  21.461  1.00 90.45           C
ATOM   2902 1HB  ALA A 196      10.485  10.842  22.282  1.00 90.45           H
ATOM   2903 2HB  ALA A 196      11.027   9.987  20.818  1.00 90.45           H
ATOM   2904 3HB  ALA A 196       9.397  10.698  20.881  1.00 90.45           H
ATOM   2905  HN  ALA A 196      11.594   8.432  22.521  1.00 90.45           H
ATOM   2906  N   ILE A 197       7.811   7.770  20.889  1.00 89.23           N
ATOM   2907  CA  ILE A 197       7.200   6.879  19.918  1.00 89.23           C
ATOM   2908  C   ILE A 197       6.126   7.640  19.139  1.00 89.23           C
ATOM   2909  O   ILE A 197       5.259   8.279  19.732  1.00 89.23           O
ATOM   2910  HA  ILE A 197       7.980   6.571  19.221  1.00 89.23           H
ATOM   2911  CB  ILE A 197       6.682   5.613  20.604  1.00 89.23           C
ATOM   2912  HB  ILE A 197       5.969   5.909  21.373  1.00 89.23           H
ATOM   2913  CG1 ILE A 197       7.817   4.864  21.304  1.00 89.23           C
ATOM   2914 1HG1 ILE A 197       8.534   4.508  20.564  1.00 89.23           H
ATOM   2915 2HG1 ILE A 197       8.354   5.545  21.965  1.00 89.23           H
ATOM   2916  CG2 ILE A 197       5.932   4.721  19.613  1.00 89.23           C
ATOM   2917 1HG2 ILE A 197       5.084   5.267  19.201  1.00 89.23           H
ATOM   2918 2HG2 ILE A 197       6.603   4.430  18.805  1.00 89.23           H
ATOM   2919 3HG2 ILE A 197       5.574   3.828  20.127  1.00 89.23           H
ATOM   2920  CD1 ILE A 197       7.279   3.681  22.110  1.00 89.23           C
ATOM   2921 1HD1 ILE A 197       6.581   4.043  22.865  1.00 89.23           H
ATOM   2922 2HD1 ILE A 197       6.764   2.990  21.442  1.00 89.23           H
ATOM   2923 3HD1 ILE A 197       8.107   3.166  22.597  1.00 89.23           H
ATOM   2924  HN  ILE A 197       7.170   8.224  21.508  1.00 89.23           H
ATOM   2925  N   CYS A 198       6.219   7.547  17.820  1.00 91.85           N
ATOM   2926  CA  CYS A 198       5.163   8.049  16.958  1.00 91.85           C
ATOM   2927  C   CYS A 198       4.062   6.989  16.879  1.00 91.85           C
ATOM   2928  O   CYS A 198       4.266   5.919  16.310  1.00 91.85           O
ATOM   2929  HA  CYS A 198       4.789   8.962  17.421  1.00 91.85           H
ATOM   2930  CB  CYS A 198       5.694   8.425  15.573  1.00 91.85           C
ATOM   2931 1HB  CYS A 198       6.322   9.312  15.644  1.00 91.85           H
ATOM   2932 2HB  CYS A 198       6.320   7.621  15.184  1.00 91.85           H
ATOM   2933  SG  CYS A 198       4.298   8.737  14.431  1.00 91.85           S
ATOM   2934  HN  CYS A 198       6.997   7.138  17.342  1.00 91.85           H
ATOM   2935  N   THR A 199       2.919   7.325  17.460  1.00 91.11           N
ATOM   2936  CA  THR A 199       1.801   6.398  17.503  1.00 91.11           C
ATOM   2937  C   THR A 199       0.481   7.146  17.310  1.00 91.11           C
ATOM   2938  O   THR A 199       0.433   8.369  17.429  1.00 91.11           O
ATOM   2939  HA  THR A 199       1.899   5.703  16.669  1.00 91.11           H
ATOM   2940  CB  THR A 199       1.876   5.628  18.822  1.00 91.11           C
ATOM   2941  HB  THR A 199       2.894   5.289  19.018  1.00 91.11           H
ATOM   2942  OG1 THR A 199       0.902   4.598  18.679  1.00 91.11           O
ATOM   2943  HG1 THR A 199       0.984   3.943  19.431  1.00 91.11           H
ATOM   2944  CG2 THR A 199       1.376   6.451  20.011  1.00 91.11           C
ATOM   2945 1HG2 THR A 199       0.336   6.733  19.845  1.00 91.11           H
ATOM   2946 2HG2 THR A 199       1.984   7.350  20.112  1.00 91.11           H
ATOM   2947 3HG2 THR A 199       1.450   5.858  20.922  1.00 91.11           H
ATOM   2948  HN  THR A 199       2.752   8.210  17.894  1.00 91.11           H
ATOM   2949  N   MET A 200      -0.559   6.380  17.016  1.00 91.68           N
ATOM   2950  CA  MET A 200      -1.916   6.892  17.105  1.00 91.68           C
ATOM   2951  C   MET A 200      -2.458   6.761  18.530  1.00 91.68           C
ATOM   2952  O   MET A 200      -2.320   5.712  19.157  1.00 91.68           O
ATOM   2953  HA  MET A 200      -1.851   7.945  16.830  1.00 91.68           H
ATOM   2954  CB  MET A 200      -2.819   6.119  16.142  1.00 91.68           C
ATOM   2955 1HB  MET A 200      -2.711   5.049  16.316  1.00 91.68           H
ATOM   2956 2HB  MET A 200      -3.862   6.370  16.335  1.00 91.68           H
ATOM   2957  CG  MET A 200      -2.471   6.442  14.687  1.00 91.68           C
ATOM   2958 1HG  MET A 200      -2.512   7.519  14.525  1.00 91.68           H
ATOM   2959 2HG  MET A 200      -1.451   6.125  14.469  1.00 91.68           H
ATOM   2960  SD  MET A 200      -3.612   5.617  13.590  1.00 91.68           S
ATOM   2961  CE  MET A 200      -3.363   3.924  14.099  1.00 91.68           C
ATOM   2962 1HE  MET A 200      -2.321   3.648  13.943  1.00 91.68           H
ATOM   2963 2HE  MET A 200      -3.613   3.822  15.155  1.00 91.68           H
ATOM   2964 3HE  MET A 200      -4.005   3.270  13.509  1.00 91.68           H
ATOM   2965  HN  MET A 200      -0.486   5.427  16.721  1.00 91.68           H
ATOM   2966  N   VAL A 201      -3.065   7.841  19.000  1.00 92.22           N
ATOM   2967  CA  VAL A 201      -3.714   7.829  20.300  1.00 92.22           C
ATOM   2968  C   VAL A 201      -5.195   8.174  20.129  1.00 92.22           C
ATOM   2969  O   VAL A 201      -5.533   9.212  19.562  1.00 92.22           O
ATOM   2970  HA  VAL A 201      -3.633   6.818  20.699  1.00 92.22           H
ATOM   2971  CB  VAL A 201      -2.986   8.775  21.257  1.00 92.22           C
ATOM   2972  HB  VAL A 201      -3.057   9.784  20.849  1.00 92.22           H
ATOM   2973  CG1 VAL A 201      -3.649   8.778  22.636  1.00 92.22           C
ATOM   2974 1HG1 VAL A 201      -4.685   9.106  22.540  1.00 92.22           H
ATOM   2975 2HG1 VAL A 201      -3.624   7.771  23.053  1.00 92.22           H
ATOM   2976 3HG1 VAL A 201      -3.112   9.459  23.296  1.00 92.22           H
ATOM   2977  CG2 VAL A 201      -1.503   8.414  21.362  1.00 92.22           C
ATOM   2978 1HG2 VAL A 201      -1.403   7.395  21.736  1.00 92.22           H
ATOM   2979 2HG2 VAL A 201      -1.040   8.488  20.378  1.00 92.22           H
ATOM   2980 3HG2 VAL A 201      -1.009   9.102  22.049  1.00 92.22           H
ATOM   2981  HN  VAL A 201      -3.117   8.711  18.510  1.00 92.22           H
ATOM   2982  N   TYR A 202      -6.038   7.284  20.631  1.00 91.20           N
ATOM   2983  CA  TYR A 202      -7.475   7.480  20.540  1.00 91.20           C
ATOM   2984  C   TYR A 202      -8.012   8.188  21.785  1.00 91.20           C
ATOM   2985  O   TYR A 202      -7.556   7.927  22.897  1.00 91.20           O
ATOM   2986  HA  TYR A 202      -7.675   8.099  19.665  1.00 91.20           H
ATOM   2987  CB  TYR A 202      -8.088   6.081  20.459  1.00 91.20           C
ATOM   2988 1HB  TYR A 202      -7.777   5.508  21.333  1.00 91.20           H
ATOM   2989 2HB  TYR A 202      -9.173   6.167  20.504  1.00 91.20           H
ATOM   2990  CG  TYR A 202      -7.704   5.306  19.197  1.00 91.20           C
ATOM   2991  CD1 TYR A 202      -8.421   5.486  18.031  1.00 91.20           C
ATOM   2992  HD1 TYR A 202      -9.261   6.181  18.010  1.00 91.20           H
ATOM   2993  CD2 TYR A 202      -6.641   4.426  19.224  1.00 91.20           C
ATOM   2994  HD2 TYR A 202      -6.075   4.284  20.144  1.00 91.20           H
ATOM   2995  CE1 TYR A 202      -8.060   4.757  16.843  1.00 91.20           C
ATOM   2996  HE1 TYR A 202      -8.618   4.890  15.917  1.00 91.20           H
ATOM   2997  CE2 TYR A 202      -6.280   3.697  18.036  1.00 91.20           C
ATOM   2998  HE2 TYR A 202      -5.443   2.999  18.043  1.00 91.20           H
ATOM   2999  CZ  TYR A 202      -7.007   3.898  16.904  1.00 91.20           C
ATOM   3000  OH  TYR A 202      -6.666   3.209  15.782  1.00 91.20           O
ATOM   3001  HH  TYR A 202      -7.385   3.301  15.093  1.00 91.20           H
ATOM   3002  HN  TYR A 202      -5.755   6.443  21.092  1.00 91.20           H
ATOM   3003  N   PRO A 203      -8.987   9.093  21.624  1.00 82.80           N
ATOM   3004  CA  PRO A 203      -9.477   9.885  22.755  1.00 82.80           C
ATOM   3005  C   PRO A 203     -10.237   9.040  23.764  1.00 82.80           C
ATOM   3006  O   PRO A 203     -10.864   8.046  23.400  1.00 82.80           O
ATOM   3007  HA  PRO A 203      -8.639  10.305  23.311  1.00 82.80           H
ATOM   3008  CB  PRO A 203     -10.377  10.934  22.100  1.00 82.80           C
ATOM   3009 1HB  PRO A 203     -11.210  11.209  22.747  1.00 82.80           H
ATOM   3010 2HB  PRO A 203      -9.830  11.851  21.880  1.00 82.80           H
ATOM   3011  CG  PRO A 203     -10.852  10.261  20.844  1.00 82.80           C
ATOM   3012 1HG  PRO A 203     -11.726   9.639  21.037  1.00 82.80           H
ATOM   3013 2HG  PRO A 203     -11.143  10.993  20.091  1.00 82.80           H
ATOM   3014  CD  PRO A 203      -9.692   9.433  20.375  1.00 82.80           C
ATOM   3015 1HD  PRO A 203     -10.024   8.541  19.845  1.00 82.80           H
ATOM   3016 2HD  PRO A 203      -9.051   9.991  19.691  1.00 82.80           H
ATOM   3017  N   SER A 204     -10.161   9.462  25.018  1.00 70.83           N
ATOM   3018  CA  SER A 204     -10.508   8.586  26.124  1.00 70.83           C
ATOM   3019  C   SER A 204     -11.899   7.988  25.903  1.00 70.83           C
ATOM   3020  O   SER A 204     -12.114   6.801  26.143  1.00 70.83           O
ATOM   3021  HA  SER A 204      -9.750   7.802  26.120  1.00 70.83           H
ATOM   3022  CB  SER A 204     -10.458   9.336  27.457  1.00 70.83           C
ATOM   3023 1HB  SER A 204     -10.883   8.709  28.241  1.00 70.83           H
ATOM   3024 2HB  SER A 204      -9.420   9.525  27.728  1.00 70.83           H
ATOM   3025  OG  SER A 204     -11.167  10.571  27.401  1.00 70.83           O
ATOM   3026  HG  SER A 204     -12.140  10.415  27.572  1.00 70.83           H
ATOM   3027  HN  SER A 204      -9.870  10.381  25.282  1.00 70.83           H
ATOM   3028  N   ASP A 205     -12.808   8.839  25.447  1.00 75.00           N
ATOM   3029  CA  ASP A 205     -14.206   8.456  25.346  1.00 75.00           C
ATOM   3030  C   ASP A 205     -14.378   7.471  24.189  1.00 75.00           C
ATOM   3031  O   ASP A 205     -14.047   7.785  23.047  1.00 75.00           O
ATOM   3032  HA  ASP A 205     -14.452   8.014  26.311  1.00 75.00           H
ATOM   3033  CB  ASP A 205     -15.090   9.673  25.067  1.00 75.00           C
ATOM   3034 1HB  ASP A 205     -14.671  10.251  24.244  1.00 75.00           H
ATOM   3035 2HB  ASP A 205     -16.081   9.343  24.753  1.00 75.00           H
ATOM   3036  CG  ASP A 205     -15.213  10.559  26.309  1.00 75.00           C
ATOM   3037  OD1 ASP A 205     -14.973  10.024  27.413  1.00 75.00           O
ATOM   3038  OD2 ASP A 205     -15.543  11.751  26.126  1.00 75.00           O
ATOM   3039  HN  ASP A 205     -12.602   9.771  25.151  1.00 75.00           H
ATOM   3040  N   GLU A 206     -14.897   6.299  24.525  1.00 82.15           N
ATOM   3041  CA  GLU A 206     -15.161   5.282  23.520  1.00 82.15           C
ATOM   3042  C   GLU A 206     -13.898   5.003  22.703  1.00 82.15           C
ATOM   3043  O   GLU A 206     -13.981   4.581  21.551  1.00 82.15           O
ATOM   3044  HA  GLU A 206     -15.445   4.390  24.079  1.00 82.15           H
ATOM   3045  CB  GLU A 206     -16.321   5.696  22.613  1.00 82.15           C
ATOM   3046 1HB  GLU A 206     -16.074   6.627  22.102  1.00 82.15           H
ATOM   3047 2HB  GLU A 206     -16.563   4.881  21.931  1.00 82.15           H
ATOM   3048  CG  GLU A 206     -17.587   5.965  23.429  1.00 82.15           C
ATOM   3049 1HG  GLU A 206     -17.344   5.971  24.492  1.00 82.15           H
ATOM   3050 2HG  GLU A 206     -17.978   6.953  23.186  1.00 82.15           H
ATOM   3051  CD  GLU A 206     -18.655   4.905  23.151  1.00 82.15           C
ATOM   3052  OE1 GLU A 206     -19.108   4.284  24.136  1.00 82.15           O
ATOM   3053  OE2 GLU A 206     -18.993   4.740  21.959  1.00 82.15           O
ATOM   3054  HN  GLU A 206     -15.135   6.040  25.461  1.00 82.15           H
ATOM   3055  N   SER A 207     -12.758   5.249  23.332  1.00 89.10           N
ATOM   3056  CA  SER A 207     -11.481   5.063  22.665  1.00 89.10           C
ATOM   3057  C   SER A 207     -11.443   3.697  21.978  1.00 89.10           C
ATOM   3058  O   SER A 207     -11.039   3.590  20.822  1.00 89.10           O
ATOM   3059  HA  SER A 207     -11.421   5.864  21.928  1.00 89.10           H
ATOM   3060  CB  SER A 207     -10.320   5.193  23.653  1.00 89.10           C
ATOM   3061 1HB  SER A 207      -9.438   4.700  23.244  1.00 89.10           H
ATOM   3062 2HB  SER A 207     -10.067   6.246  23.780  1.00 89.10           H
ATOM   3063  OG  SER A 207     -10.633   4.625  24.922  1.00 89.10           O
ATOM   3064  HG  SER A 207     -10.896   5.346  25.564  1.00 89.10           H
ATOM   3065  HN  SER A 207     -12.699   5.570  24.277  1.00 89.10           H
ATOM   3066  N   THR A 208     -11.870   2.685  22.720  1.00 89.21           N
ATOM   3067  CA  THR A 208     -11.756   1.314  22.253  1.00 89.21           C
ATOM   3068  C   THR A 208     -12.633   1.097  21.018  1.00 89.21           C
ATOM   3069  O   THR A 208     -12.223   0.426  20.072  1.00 89.21           O
ATOM   3070  HA  THR A 208     -10.724   1.140  21.947  1.00 89.21           H
ATOM   3071  CB  THR A 208     -12.107   0.387  23.418  1.00 89.21           C
ATOM   3072  HB  THR A 208     -12.020  -0.659  23.123  1.00 89.21           H
ATOM   3073  OG1 THR A 208     -13.409   0.807  23.816  1.00 89.21           O
ATOM   3074  HG1 THR A 208     -13.839   0.102  24.380  1.00 89.21           H
ATOM   3075  CG2 THR A 208     -11.239   0.642  24.652  1.00 89.21           C
ATOM   3076 1HG2 THR A 208     -11.378   1.670  24.988  1.00 89.21           H
ATOM   3077 2HG2 THR A 208     -10.191   0.481  24.399  1.00 89.21           H
ATOM   3078 3HG2 THR A 208     -11.530  -0.042  25.449  1.00 89.21           H
ATOM   3079  HN  THR A 208     -12.286   2.791  23.624  1.00 89.21           H
ATOM   3080  N   LYS A 209     -13.823   1.677  21.067  1.00 91.08           N
ATOM   3081  CA  LYS A 209     -14.761   1.555  19.965  1.00 91.08           C
ATOM   3082  C   LYS A 209     -14.156   2.191  18.712  1.00 91.08           C
ATOM   3083  O   LYS A 209     -14.250   1.633  17.620  1.00 91.08           O
ATOM   3084  HA  LYS A 209     -14.906   0.491  19.776  1.00 91.08           H
ATOM   3085  CB  LYS A 209     -16.123   2.135  20.353  1.00 91.08           C
ATOM   3086 1HB  LYS A 209     -15.989   3.122  20.797  1.00 91.08           H
ATOM   3087 2HB  LYS A 209     -16.733   2.268  19.460  1.00 91.08           H
ATOM   3088  CG  LYS A 209     -16.847   1.219  21.342  1.00 91.08           C
ATOM   3089 1HG  LYS A 209     -17.136   0.295  20.842  1.00 91.08           H
ATOM   3090 2HG  LYS A 209     -16.172   0.946  22.152  1.00 91.08           H
ATOM   3091  CD  LYS A 209     -18.089   1.905  21.915  1.00 91.08           C
ATOM   3092 1HD  LYS A 209     -17.788   2.711  22.583  1.00 91.08           H
ATOM   3093 2HD  LYS A 209     -18.664   2.358  21.108  1.00 91.08           H
ATOM   3094  CE  LYS A 209     -18.965   0.906  22.674  1.00 91.08           C
ATOM   3095 1HE  LYS A 209     -19.267   0.098  22.008  1.00 91.08           H
ATOM   3096 2HE  LYS A 209     -18.394   0.454  23.484  1.00 91.08           H
ATOM   3097  NZ  LYS A 209     -20.164   1.580  23.221  1.00 91.08           N
ATOM   3098 1HZ  LYS A 209     -20.809   0.884  23.580  1.00 91.08           H
ATOM   3099 2HZ  LYS A 209     -19.888   2.204  23.971  1.00 91.08           H
ATOM   3100 3HZ  LYS A 209     -20.617   2.113  22.487  1.00 91.08           H
ATOM   3101  HN  LYS A 209     -14.148   2.222  21.840  1.00 91.08           H
ATOM   3102  N   LEU A 210     -13.548   3.352  18.912  1.00 92.47           N
ATOM   3103  CA  LEU A 210     -12.992   4.106  17.801  1.00 92.47           C
ATOM   3104  C   LEU A 210     -11.880   3.288  17.142  1.00 92.47           C
ATOM   3105  O   LEU A 210     -11.841   3.159  15.919  1.00 92.47           O
ATOM   3106  HA  LEU A 210     -13.790   4.253  17.074  1.00 92.47           H
ATOM   3107  CB  LEU A 210     -12.542   5.492  18.267  1.00 92.47           C
ATOM   3108 1HB  LEU A 210     -13.385   5.981  18.755  1.00 92.47           H
ATOM   3109 2HB  LEU A 210     -11.766   5.366  19.022  1.00 92.47           H
ATOM   3110  CG  LEU A 210     -12.009   6.425  17.178  1.00 92.47           C
ATOM   3111  HG  LEU A 210     -11.180   5.925  16.676  1.00 92.47           H
ATOM   3112  CD1 LEU A 210     -13.079   6.701  16.120  1.00 92.47           C
ATOM   3113 1HD1 LEU A 210     -13.383   5.762  15.657  1.00 92.47           H
ATOM   3114 2HD1 LEU A 210     -13.943   7.170  16.590  1.00 92.47           H
ATOM   3115 3HD1 LEU A 210     -12.673   7.366  15.358  1.00 92.47           H
ATOM   3116  CD2 LEU A 210     -11.456   7.717  17.784  1.00 92.47           C
ATOM   3117 1HD2 LEU A 210     -12.249   8.231  18.328  1.00 92.47           H
ATOM   3118 2HD2 LEU A 210     -10.643   7.477  18.469  1.00 92.47           H
ATOM   3119 3HD2 LEU A 210     -11.084   8.362  16.989  1.00 92.47           H
ATOM   3120  HN  LEU A 210     -13.434   3.776  19.810  1.00 92.47           H
ATOM   3121  N   LYS A 211     -11.002   2.757  17.981  1.00 92.44           N
ATOM   3122  CA  LYS A 211      -9.907   1.934  17.497  1.00 92.44           C
ATOM   3123  C   LYS A 211     -10.469   0.793  16.646  1.00 92.44           C
ATOM   3124  O   LYS A 211     -10.037   0.588  15.513  1.00 92.44           O
ATOM   3125  HA  LYS A 211      -9.282   2.562  16.862  1.00 92.44           H
ATOM   3126  CB  LYS A 211      -9.036   1.461  18.662  1.00 92.44           C
ATOM   3127 1HB  LYS A 211      -8.615   2.323  19.180  1.00 92.44           H
ATOM   3128 2HB  LYS A 211      -9.650   0.924  19.385  1.00 92.44           H
ATOM   3129  CG  LYS A 211      -7.907   0.553  18.170  1.00 92.44           C
ATOM   3130 1HG  LYS A 211      -8.324  -0.385  17.803  1.00 92.44           H
ATOM   3131 2HG  LYS A 211      -7.396   1.025  17.331  1.00 92.44           H
ATOM   3132  CD  LYS A 211      -6.905   0.268  19.291  1.00 92.44           C
ATOM   3133 1HD  LYS A 211      -6.543   1.208  19.708  1.00 92.44           H
ATOM   3134 2HD  LYS A 211      -7.401  -0.269  20.099  1.00 92.44           H
ATOM   3135  CE  LYS A 211      -5.724  -0.555  18.773  1.00 92.44           C
ATOM   3136 1HE  LYS A 211      -6.062  -1.554  18.496  1.00 92.44           H
ATOM   3137 2HE  LYS A 211      -5.319  -0.095  17.872  1.00 92.44           H
ATOM   3138  NZ  LYS A 211      -4.668  -0.652  19.806  1.00 92.44           N
ATOM   3139 1HZ  LYS A 211      -3.816  -1.006  19.385  1.00 92.44           H
ATOM   3140 2HZ  LYS A 211      -4.495   0.266  20.199  1.00 92.44           H
ATOM   3141 3HZ  LYS A 211      -4.970  -1.283  20.540  1.00 92.44           H
ATOM   3142  HN  LYS A 211     -11.032   2.880  18.973  1.00 92.44           H
ATOM   3143  N   SER A 212     -11.423   0.080  17.226  1.00 91.28           N
ATOM   3144  CA  SER A 212     -11.991  -1.085  16.569  1.00 91.28           C
ATOM   3145  C   SER A 212     -12.555  -0.692  15.202  1.00 91.28           C
ATOM   3146  O   SER A 212     -12.329  -1.385  14.211  1.00 91.28           O
ATOM   3147  HA  SER A 212     -11.163  -1.784  16.455  1.00 91.28           H
ATOM   3148  CB  SER A 212     -13.083  -1.724  17.429  1.00 91.28           C
ATOM   3149 1HB  SER A 212     -12.658  -2.037  18.382  1.00 91.28           H
ATOM   3150 2HB  SER A 212     -13.851  -0.983  17.650  1.00 91.28           H
ATOM   3151  OG  SER A 212     -13.680  -2.848  16.785  1.00 91.28           O
ATOM   3152  HG  SER A 212     -12.977  -3.515  16.540  1.00 91.28           H
ATOM   3153  HN  SER A 212     -11.807   0.286  18.126  1.00 91.28           H
ATOM   3154  N   ALA A 213     -13.276   0.420  15.192  1.00 92.01           N
ATOM   3155  CA  ALA A 213     -13.921   0.883  13.975  1.00 92.01           C
ATOM   3156  C   ALA A 213     -12.852   1.220  12.933  1.00 92.01           C
ATOM   3157  O   ALA A 213     -12.966   0.830  11.772  1.00 92.01           O
ATOM   3158  HA  ALA A 213     -14.540   0.069  13.597  1.00 92.01           H
ATOM   3159  CB  ALA A 213     -14.819   2.079  14.296  1.00 92.01           C
ATOM   3160 1HB  ALA A 213     -15.579   1.779  15.017  1.00 92.01           H
ATOM   3161 2HB  ALA A 213     -14.217   2.884  14.716  1.00 92.01           H
ATOM   3162 3HB  ALA A 213     -15.303   2.426  13.382  1.00 92.01           H
ATOM   3163  HN  ALA A 213     -13.423   0.998  15.994  1.00 92.01           H
ATOM   3164  N   VAL A 214     -11.837   1.942  13.386  1.00 90.78           N
ATOM   3165  CA  VAL A 214     -10.784   2.395  12.493  1.00 90.78           C
ATOM   3166  C   VAL A 214     -10.078   1.181  11.886  1.00 90.78           C
ATOM   3167  O   VAL A 214      -9.782   1.163  10.692  1.00 90.78           O
ATOM   3168  HA  VAL A 214     -11.255   2.964  11.691  1.00 90.78           H
ATOM   3169  CB  VAL A 214      -9.830   3.329  13.240  1.00 90.78           C
ATOM   3170  HB  VAL A 214      -9.533   2.835  14.165  1.00 90.78           H
ATOM   3171  CG1 VAL A 214      -8.565   3.592  12.420  1.00 90.78           C
ATOM   3172 1HG1 VAL A 214      -8.053   2.649  12.230  1.00 90.78           H
ATOM   3173 2HG1 VAL A 214      -8.837   4.056  11.472  1.00 90.78           H
ATOM   3174 3HG1 VAL A 214      -7.905   4.259  12.975  1.00 90.78           H
ATOM   3175  CG2 VAL A 214     -10.526   4.640  13.611  1.00 90.78           C
ATOM   3176 1HG2 VAL A 214     -10.865   5.141  12.704  1.00 90.78           H
ATOM   3177 2HG2 VAL A 214     -11.382   4.429  14.252  1.00 90.78           H
ATOM   3178 3HG2 VAL A 214      -9.825   5.286  14.141  1.00 90.78           H
ATOM   3179  HN  VAL A 214     -11.728   2.216  14.341  1.00 90.78           H
ATOM   3180  N   LEU A 215      -9.828   0.196  12.736  1.00 90.84           N
ATOM   3181  CA  LEU A 215      -9.142  -1.010  12.303  1.00 90.84           C
ATOM   3182  C   LEU A 215     -10.020  -1.759  11.299  1.00 90.84           C
ATOM   3183  O   LEU A 215      -9.530  -2.236  10.276  1.00 90.84           O
ATOM   3184  HA  LEU A 215      -8.226  -0.701  11.799  1.00 90.84           H
ATOM   3185  CB  LEU A 215      -8.731  -1.855  13.511  1.00 90.84           C
ATOM   3186 1HB  LEU A 215      -9.437  -1.665  14.319  1.00 90.84           H
ATOM   3187 2HB  LEU A 215      -8.828  -2.907  13.243  1.00 90.84           H
ATOM   3188  CG  LEU A 215      -7.315  -1.622  14.042  1.00 90.84           C
ATOM   3189  HG  LEU A 215      -6.656  -1.447  13.192  1.00 90.84           H
ATOM   3190  CD1 LEU A 215      -7.259  -0.372  14.923  1.00 90.84           C
ATOM   3191 1HD1 LEU A 215      -7.561   0.497  14.340  1.00 90.84           H
ATOM   3192 2HD1 LEU A 215      -7.935  -0.494  15.770  1.00 90.84           H
ATOM   3193 3HD1 LEU A 215      -6.242  -0.230  15.288  1.00 90.84           H
ATOM   3194  CD2 LEU A 215      -6.792  -2.861  14.772  1.00 90.84           C
ATOM   3195 1HD2 LEU A 215      -7.448  -3.092  15.612  1.00 90.84           H
ATOM   3196 2HD2 LEU A 215      -6.773  -3.706  14.084  1.00 90.84           H
ATOM   3197 3HD2 LEU A 215      -5.785  -2.668  15.139  1.00 90.84           H
ATOM   3198  HN  LEU A 215     -10.085   0.212  13.702  1.00 90.84           H
ATOM   3199  N   THR A 216     -11.301  -1.839  11.625  1.00 91.52           N
ATOM   3200  CA  THR A 216     -12.247  -2.546  10.778  1.00 91.52           C
ATOM   3201  C   THR A 216     -12.264  -1.937   9.375  1.00 91.52           C
ATOM   3202  O   THR A 216     -12.259  -2.661   8.380  1.00 91.52           O
ATOM   3203  HA  THR A 216     -11.911  -3.577  10.675  1.00 91.52           H
ATOM   3204  CB  THR A 216     -13.612  -2.520  11.469  1.00 91.52           C
ATOM   3205  HB  THR A 216     -13.973  -1.497  11.578  1.00 91.52           H
ATOM   3206  OG1 THR A 216     -13.398  -3.229  12.686  1.00 91.52           O
ATOM   3207  HG1 THR A 216     -13.233  -2.585  13.433  1.00 91.52           H
ATOM   3208  CG2 THR A 216     -14.658  -3.355  10.729  1.00 91.52           C
ATOM   3209 1HG2 THR A 216     -14.327  -4.392  10.680  1.00 91.52           H
ATOM   3210 2HG2 THR A 216     -14.786  -2.966   9.719  1.00 91.52           H
ATOM   3211 3HG2 THR A 216     -15.608  -3.302  11.262  1.00 91.52           H
ATOM   3212  HN  THR A 216     -11.695  -1.432  12.450  1.00 91.52           H
ATOM   3213  N   LEU A 217     -12.285  -0.613   9.339  1.00 88.29           N
ATOM   3214  CA  LEU A 217     -12.328   0.101   8.074  1.00 88.29           C
ATOM   3215  C   LEU A 217     -11.091  -0.259   7.248  1.00 88.29           C
ATOM   3216  O   LEU A 217     -11.185  -0.452   6.037  1.00 88.29           O
ATOM   3217  HA  LEU A 217     -13.213  -0.239   7.537  1.00 88.29           H
ATOM   3218  CB  LEU A 217     -12.492   1.604   8.312  1.00 88.29           C
ATOM   3219 1HB  LEU A 217     -13.356   1.756   8.959  1.00 88.29           H
ATOM   3220 2HB  LEU A 217     -11.619   1.963   8.857  1.00 88.29           H
ATOM   3221  CG  LEU A 217     -12.669   2.466   7.060  1.00 88.29           C
ATOM   3222  HG  LEU A 217     -11.874   2.215   6.358  1.00 88.29           H
ATOM   3223  CD1 LEU A 217     -13.998   2.159   6.367  1.00 88.29           C
ATOM   3224 1HD1 LEU A 217     -14.021   1.110   6.074  1.00 88.29           H
ATOM   3225 2HD1 LEU A 217     -14.821   2.364   7.051  1.00 88.29           H
ATOM   3226 3HD1 LEU A 217     -14.097   2.786   5.480  1.00 88.29           H
ATOM   3227  CD2 LEU A 217     -12.525   3.952   7.394  1.00 88.29           C
ATOM   3228 1HD2 LEU A 217     -13.284   4.236   8.123  1.00 88.29           H
ATOM   3229 2HD2 LEU A 217     -11.535   4.137   7.809  1.00 88.29           H
ATOM   3230 3HD2 LEU A 217     -12.655   4.542   6.486  1.00 88.29           H
ATOM   3231  HN  LEU A 217     -12.272  -0.031  10.152  1.00 88.29           H
ATOM   3232  N   LYS A 218      -9.962  -0.337   7.936  1.00 86.43           N
ATOM   3233  CA  LYS A 218      -8.700  -0.620   7.273  1.00 86.43           C
ATOM   3234  C   LYS A 218      -8.756  -2.018   6.654  1.00 86.43           C
ATOM   3235  O   LYS A 218      -8.281  -2.226   5.538  1.00 86.43           O
ATOM   3236  HA  LYS A 218      -8.582   0.108   6.471  1.00 86.43           H
ATOM   3237  CB  LYS A 218      -7.531  -0.422   8.240  1.00 86.43           C
ATOM   3238 1HB  LYS A 218      -7.752  -0.910   9.189  1.00 86.43           H
ATOM   3239 2HB  LYS A 218      -6.637  -0.900   7.838  1.00 86.43           H
ATOM   3240  CG  LYS A 218      -7.259   1.065   8.474  1.00 86.43           C
ATOM   3241 1HG  LYS A 218      -6.818   1.503   7.579  1.00 86.43           H
ATOM   3242 2HG  LYS A 218      -8.199   1.586   8.654  1.00 86.43           H
ATOM   3243  CD  LYS A 218      -6.320   1.269   9.665  1.00 86.43           C
ATOM   3244 1HD  LYS A 218      -6.758   0.824  10.559  1.00 86.43           H
ATOM   3245 2HD  LYS A 218      -5.377   0.755   9.482  1.00 86.43           H
ATOM   3246  CE  LYS A 218      -6.058   2.757   9.907  1.00 86.43           C
ATOM   3247 1HE  LYS A 218      -5.622   3.206   9.014  1.00 86.43           H
ATOM   3248 2HE  LYS A 218      -6.999   3.273  10.096  1.00 86.43           H
ATOM   3249  NZ  LYS A 218      -5.145   2.942  11.057  1.00 86.43           N
ATOM   3250 1HZ  LYS A 218      -4.828   3.905  11.086  1.00 86.43           H
ATOM   3251 2HZ  LYS A 218      -5.636   2.722  11.917  1.00 86.43           H
ATOM   3252 3HZ  LYS A 218      -4.346   2.326  10.957  1.00 86.43           H
ATOM   3253  HN  LYS A 218      -9.900  -0.212   8.926  1.00 86.43           H
ATOM   3254  N   VAL A 219      -9.341  -2.940   7.404  1.00 87.48           N
ATOM   3255  CA  VAL A 219      -9.403  -4.327   6.974  1.00 87.48           C
ATOM   3256  C   VAL A 219     -10.297  -4.433   5.738  1.00 87.48           C
ATOM   3257  O   VAL A 219      -9.944  -5.102   4.767  1.00 87.48           O
ATOM   3258  HA  VAL A 219      -8.392  -4.633   6.704  1.00 87.48           H
ATOM   3259  CB  VAL A 219      -9.873  -5.212   8.130  1.00 87.48           C
ATOM   3260  HB  VAL A 219     -10.780  -4.771   8.543  1.00 87.48           H
ATOM   3261  CG1 VAL A 219     -10.216  -6.620   7.637  1.00 87.48           C
ATOM   3262 1HG1 VAL A 219     -11.013  -6.560   6.896  1.00 87.48           H
ATOM   3263 2HG1 VAL A 219      -9.333  -7.072   7.187  1.00 87.48           H
ATOM   3264 3HG1 VAL A 219     -10.548  -7.228   8.479  1.00 87.48           H
ATOM   3265  CG2 VAL A 219      -8.825  -5.262   9.244  1.00 87.48           C
ATOM   3266 1HG2 VAL A 219      -7.894  -5.668   8.849  1.00 87.48           H
ATOM   3267 2HG2 VAL A 219      -8.651  -4.255   9.624  1.00 87.48           H
ATOM   3268 3HG2 VAL A 219      -9.185  -5.898  10.053  1.00 87.48           H
ATOM   3269  HN  VAL A 219      -9.766  -2.753   8.290  1.00 87.48           H
ATOM   3270  N   ILE A 220     -11.438  -3.763   5.812  1.00 86.81           N
ATOM   3271  CA  ILE A 220     -12.433  -3.860   4.758  1.00 86.81           C
ATOM   3272  C   ILE A 220     -11.870  -3.245   3.474  1.00 86.81           C
ATOM   3273  O   ILE A 220     -11.822  -3.903   2.436  1.00 86.81           O
ATOM   3274  HA  ILE A 220     -12.620  -4.919   4.580  1.00 86.81           H
ATOM   3275  CB  ILE A 220     -13.755  -3.236   5.209  1.00 86.81           C
ATOM   3276  HB  ILE A 220     -13.543  -2.254   5.632  1.00 86.81           H
ATOM   3277  CG1 ILE A 220     -14.406  -4.072   6.314  1.00 86.81           C
ATOM   3278 1HG1 ILE A 220     -14.709  -5.039   5.912  1.00 86.81           H
ATOM   3279 2HG1 ILE A 220     -13.680  -4.268   7.102  1.00 86.81           H
ATOM   3280  CG2 ILE A 220     -14.696  -3.024   4.021  1.00 86.81           C
ATOM   3281 1HG2 ILE A 220     -14.224  -2.358   3.299  1.00 86.81           H
ATOM   3282 2HG2 ILE A 220     -14.905  -3.983   3.548  1.00 86.81           H
ATOM   3283 3HG2 ILE A 220     -15.628  -2.580   4.371  1.00 86.81           H
ATOM   3284  CD1 ILE A 220     -15.622  -3.353   6.900  1.00 86.81           C
ATOM   3285 1HD1 ILE A 220     -15.311  -2.398   7.323  1.00 86.81           H
ATOM   3286 2HD1 ILE A 220     -16.357  -3.181   6.114  1.00 86.81           H
ATOM   3287 3HD1 ILE A 220     -16.066  -3.969   7.683  1.00 86.81           H
ATOM   3288  HN  ILE A 220     -11.687  -3.165   6.574  1.00 86.81           H
ATOM   3289  N   LEU A 221     -11.458  -1.991   3.588  1.00 80.86           N
ATOM   3290  CA  LEU A 221     -11.100  -1.212   2.415  1.00 80.86           C
ATOM   3291  C   LEU A 221      -9.682  -1.584   1.975  1.00 80.86           C
ATOM   3292  O   LEU A 221      -9.313  -1.379   0.819  1.00 80.86           O
ATOM   3293  HA  LEU A 221     -11.791  -1.484   1.618  1.00 80.86           H
ATOM   3294  CB  LEU A 221     -11.286   0.282   2.687  1.00 80.86           C
ATOM   3295 1HB  LEU A 221     -10.684   0.552   3.554  1.00 80.86           H
ATOM   3296 2HB  LEU A 221     -10.889   0.838   1.837  1.00 80.86           H
ATOM   3297  CG  LEU A 221     -12.724   0.744   2.935  1.00 80.86           C
ATOM   3298  HG  LEU A 221     -13.089   0.252   3.836  1.00 80.86           H
ATOM   3299  CD1 LEU A 221     -12.779   2.252   3.190  1.00 80.86           C
ATOM   3300 1HD1 LEU A 221     -12.177   2.495   4.066  1.00 80.86           H
ATOM   3301 2HD1 LEU A 221     -12.387   2.782   2.322  1.00 80.86           H
ATOM   3302 3HD1 LEU A 221     -13.812   2.554   3.364  1.00 80.86           H
ATOM   3303  CD2 LEU A 221     -13.642   0.323   1.786  1.00 80.86           C
ATOM   3304 1HD2 LEU A 221     -13.287   0.768   0.856  1.00 80.86           H
ATOM   3305 2HD2 LEU A 221     -13.634  -0.763   1.695  1.00 80.86           H
ATOM   3306 3HD2 LEU A 221     -14.657   0.664   1.988  1.00 80.86           H
ATOM   3307  HN  LEU A 221     -11.369  -1.508   4.459  1.00 80.86           H
ATOM   3308  N   GLY A 222      -8.927  -2.125   2.919  1.00 74.24           N
ATOM   3309  CA  GLY A 222      -7.520  -2.405   2.683  1.00 74.24           C
ATOM   3310  C   GLY A 222      -7.343  -3.721   1.924  1.00 74.24           C
ATOM   3311  O   GLY A 222      -6.451  -3.843   1.086  1.00 74.24           O
ATOM   3312 1HA  GLY A 222      -7.074  -1.590   2.114  1.00 74.24           H
ATOM   3313 2HA  GLY A 222      -6.992  -2.456   3.635  1.00 74.24           H
ATOM   3314  HN  GLY A 222      -9.260  -2.371   3.829  1.00 74.24           H
ATOM   3315  N   PHE A 223      -8.207  -4.674   2.245  1.00 76.11           N
ATOM   3316  CA  PHE A 223      -7.984  -6.052   1.842  1.00 76.11           C
ATOM   3317  C   PHE A 223      -9.201  -6.610   1.100  1.00 76.11           C
ATOM   3318  O   PHE A 223      -9.105  -6.973  -0.071  1.00 76.11           O
ATOM   3319  HA  PHE A 223      -7.120  -6.060   1.177  1.00 76.11           H
ATOM   3320  CB  PHE A 223      -7.767  -6.862   3.122  1.00 76.11           C
ATOM   3321 1HB  PHE A 223      -6.935  -6.429   3.677  1.00 76.11           H
ATOM   3322 2HB  PHE A 223      -8.652  -6.772   3.752  1.00 76.11           H
ATOM   3323  CG  PHE A 223      -7.481  -8.345   2.879  1.00 76.11           C
ATOM   3324  CD1 PHE A 223      -8.355  -9.288   3.322  1.00 76.11           C
ATOM   3325  HD1 PHE A 223      -9.260  -8.987   3.850  1.00 76.11           H
ATOM   3326  CD2 PHE A 223      -6.353  -8.721   2.219  1.00 76.11           C
ATOM   3327  HD2 PHE A 223      -5.652  -7.966   1.864  1.00 76.11           H
ATOM   3328  CE1 PHE A 223      -8.090 -10.664   3.096  1.00 76.11           C
ATOM   3329  HE1 PHE A 223      -8.791 -11.420   3.451  1.00 76.11           H
ATOM   3330  CE2 PHE A 223      -6.087 -10.098   1.993  1.00 76.11           C
ATOM   3331  HE2 PHE A 223      -5.183 -10.399   1.465  1.00 76.11           H
ATOM   3332  CZ  PHE A 223      -6.962 -11.040   2.436  1.00 76.11           C
ATOM   3333  HZ  PHE A 223      -6.758 -12.097   2.263  1.00 76.11           H
ATOM   3334  HN  PHE A 223      -9.044  -4.516   2.768  1.00 76.11           H
ATOM   3335  N   PHE A 224     -10.317  -6.660   1.813  1.00 82.27           N
ATOM   3336  CA  PHE A 224     -11.470  -7.409   1.345  1.00 82.27           C
ATOM   3337  C   PHE A 224     -11.999  -6.836   0.029  1.00 82.27           C
ATOM   3338  O   PHE A 224     -12.177  -7.568  -0.944  1.00 82.27           O
ATOM   3339  HA  PHE A 224     -11.145  -8.438   1.187  1.00 82.27           H
ATOM   3340  CB  PHE A 224     -12.554  -7.278   2.417  1.00 82.27           C
ATOM   3341 1HB  PHE A 224     -12.486  -6.288   2.869  1.00 82.27           H
ATOM   3342 2HB  PHE A 224     -13.532  -7.344   1.941  1.00 82.27           H
ATOM   3343  CG  PHE A 224     -12.468  -8.333   3.522  1.00 82.27           C
ATOM   3344  CD1 PHE A 224     -12.993  -9.571   3.321  1.00 82.27           C
ATOM   3345  HD1 PHE A 224     -13.474  -9.812   2.373  1.00 82.27           H
ATOM   3346  CD2 PHE A 224     -11.867  -8.032   4.704  1.00 82.27           C
ATOM   3347  HD2 PHE A 224     -11.447  -7.040   4.865  1.00 82.27           H
ATOM   3348  CE1 PHE A 224     -12.913 -10.551   4.346  1.00 82.27           C
ATOM   3349  HE1 PHE A 224     -13.334 -11.543   4.185  1.00 82.27           H
ATOM   3350  CE2 PHE A 224     -11.788  -9.012   5.729  1.00 82.27           C
ATOM   3351  HE2 PHE A 224     -11.306  -8.771   6.677  1.00 82.27           H
ATOM   3352  CZ  PHE A 224     -12.312 -10.250   5.529  1.00 82.27           C
ATOM   3353  HZ  PHE A 224     -12.251 -11.002   6.316  1.00 82.27           H
ATOM   3354  HN  PHE A 224     -10.439  -6.201   2.693  1.00 82.27           H
ATOM   3355  N   LEU A 225     -12.236  -5.533   0.041  1.00 78.48           N
ATOM   3356  CA  LEU A 225     -12.800  -4.864  -1.120  1.00 78.48           C
ATOM   3357  C   LEU A 225     -11.847  -5.021  -2.307  1.00 78.48           C
ATOM   3358  O   LEU A 225     -12.255  -5.461  -3.381  1.00 78.48           O
ATOM   3359  HA  LEU A 225     -13.738  -5.364  -1.361  1.00 78.48           H
ATOM   3360  CB  LEU A 225     -13.135  -3.408  -0.789  1.00 78.48           C
ATOM   3361 1HB  LEU A 225     -13.881  -3.400   0.006  1.00 78.48           H
ATOM   3362 2HB  LEU A 225     -12.239  -2.932  -0.391  1.00 78.48           H
ATOM   3363  CG  LEU A 225     -13.658  -2.560  -1.950  1.00 78.48           C
ATOM   3364  HG  LEU A 225     -12.990  -2.697  -2.800  1.00 78.48           H
ATOM   3365  CD1 LEU A 225     -15.048  -3.026  -2.387  1.00 78.48           C
ATOM   3366 1HD1 LEU A 225     -14.998  -4.066  -2.709  1.00 78.48           H
ATOM   3367 2HD1 LEU A 225     -15.741  -2.938  -1.550  1.00 78.48           H
ATOM   3368 3HD1 LEU A 225     -15.396  -2.406  -3.213  1.00 78.48           H
ATOM   3369  CD2 LEU A 225     -13.638  -1.072  -1.594  1.00 78.48           C
ATOM   3370 1HD2 LEU A 225     -14.268  -0.898  -0.722  1.00 78.48           H
ATOM   3371 2HD2 LEU A 225     -12.616  -0.766  -1.370  1.00 78.48           H
ATOM   3372 3HD2 LEU A 225     -14.014  -0.492  -2.437  1.00 78.48           H
ATOM   3373  HN  LEU A 225     -12.049  -4.937   0.822  1.00 78.48           H
ATOM   3374  N   PRO A 226     -10.566  -4.667  -2.136  1.00 72.65           N
ATOM   3375  CA  PRO A 226      -9.583  -4.854  -3.206  1.00 72.65           C
ATOM   3376  C   PRO A 226      -9.567  -6.281  -3.732  1.00 72.65           C
ATOM   3377  O   PRO A 226      -9.590  -6.500  -4.942  1.00 72.65           O
ATOM   3378  HA  PRO A 226      -9.843  -4.237  -4.066  1.00 72.65           H
ATOM   3379  CB  PRO A 226      -8.255  -4.477  -2.548  1.00 72.65           C
ATOM   3380 1HB  PRO A 226      -7.758  -5.347  -2.119  1.00 72.65           H
ATOM   3381 2HB  PRO A 226      -7.562  -4.037  -3.265  1.00 72.65           H
ATOM   3382  CG  PRO A 226      -8.664  -3.475  -1.474  1.00 72.65           C
ATOM   3383 1HG  PRO A 226      -7.904  -3.379  -0.699  1.00 72.65           H
ATOM   3384 2HG  PRO A 226      -8.810  -2.477  -1.887  1.00 72.65           H
ATOM   3385  CD  PRO A 226      -9.958  -4.066  -0.936  1.00 72.65           C
ATOM   3386 1HD  PRO A 226      -9.771  -4.813  -0.165  1.00 72.65           H
ATOM   3387 2HD  PRO A 226     -10.595  -3.303  -0.489  1.00 72.65           H
ATOM   3388  N   PHE A 227      -9.527  -7.221  -2.799  1.00 78.74           N
ATOM   3389  CA  PHE A 227      -9.431  -8.626  -3.156  1.00 78.74           C
ATOM   3390  C   PHE A 227     -10.623  -9.056  -4.013  1.00 78.74           C
ATOM   3391  O   PHE A 227     -10.450  -9.716  -5.036  1.00 78.74           O
ATOM   3392  HA  PHE A 227      -8.511  -8.753  -3.726  1.00 78.74           H
ATOM   3393  CB  PHE A 227      -9.444  -9.421  -1.849  1.00 78.74           C
ATOM   3394 1HB  PHE A 227      -8.608  -9.097  -1.229  1.00 78.74           H
ATOM   3395 2HB  PHE A 227     -10.357  -9.185  -1.301  1.00 78.74           H
ATOM   3396  CG  PHE A 227      -9.360 -10.937  -2.042  1.00 78.74           C
ATOM   3397  CD1 PHE A 227     -10.476 -11.702  -1.911  1.00 78.74           C
ATOM   3398  HD1 PHE A 227     -11.431 -11.236  -1.669  1.00 78.74           H
ATOM   3399  CD2 PHE A 227      -8.168 -11.518  -2.344  1.00 78.74           C
ATOM   3400  HD2 PHE A 227      -7.273 -10.905  -2.448  1.00 78.74           H
ATOM   3401  CE1 PHE A 227     -10.398 -13.109  -2.090  1.00 78.74           C
ATOM   3402  HE1 PHE A 227     -11.292 -13.722  -1.986  1.00 78.74           H
ATOM   3403  CE2 PHE A 227      -8.089 -12.925  -2.523  1.00 78.74           C
ATOM   3404  HE2 PHE A 227      -7.134 -13.391  -2.765  1.00 78.74           H
ATOM   3405  CZ  PHE A 227      -9.206 -13.690  -2.392  1.00 78.74           C
ATOM   3406  HZ  PHE A 227      -9.146 -14.770  -2.530  1.00 78.74           H
ATOM   3407  HN  PHE A 227      -9.558  -7.035  -1.816  1.00 78.74           H
ATOM   3408  N   VAL A 228     -11.806  -8.665  -3.563  1.00 81.63           N
ATOM   3409  CA  VAL A 228     -13.030  -9.038  -4.252  1.00 81.63           C
ATOM   3410  C   VAL A 228     -12.979  -8.518  -5.690  1.00 81.63           C
ATOM   3411  O   VAL A 228     -13.280  -9.252  -6.631  1.00 81.63           O
ATOM   3412  HA  VAL A 228     -13.075 -10.127  -4.274  1.00 81.63           H
ATOM   3413  CB  VAL A 228     -14.245  -8.529  -3.475  1.00 81.63           C
ATOM   3414  HB  VAL A 228     -14.081  -7.475  -3.250  1.00 81.63           H
ATOM   3415  CG1 VAL A 228     -15.518  -8.637  -4.316  1.00 81.63           C
ATOM   3416 1HG1 VAL A 228     -15.408  -8.040  -5.221  1.00 81.63           H
ATOM   3417 2HG1 VAL A 228     -15.688  -9.679  -4.586  1.00 81.63           H
ATOM   3418 3HG1 VAL A 228     -16.367  -8.268  -3.739  1.00 81.63           H
ATOM   3419  CG2 VAL A 228     -14.399  -9.274  -2.148  1.00 81.63           C
ATOM   3420 1HG2 VAL A 228     -14.530 -10.339  -2.342  1.00 81.63           H
ATOM   3421 2HG2 VAL A 228     -13.507  -9.123  -1.540  1.00 81.63           H
ATOM   3422 3HG2 VAL A 228     -15.270  -8.893  -1.616  1.00 81.63           H
ATOM   3423  HN  VAL A 228     -11.936  -8.103  -2.746  1.00 81.63           H
ATOM   3424  N   VAL A 229     -12.597  -7.256  -5.816  1.00 73.05           N
ATOM   3425  CA  VAL A 229     -12.654  -6.582  -7.102  1.00 73.05           C
ATOM   3426  C   VAL A 229     -11.653  -7.232  -8.059  1.00 73.05           C
ATOM   3427  O   VAL A 229     -11.968  -7.473  -9.224  1.00 73.05           O
ATOM   3428  HA  VAL A 229     -13.659  -6.717  -7.501  1.00 73.05           H
ATOM   3429  CB  VAL A 229     -12.415  -5.082  -6.917  1.00 73.05           C
ATOM   3430  HB  VAL A 229     -11.429  -4.951  -6.472  1.00 73.05           H
ATOM   3431  CG1 VAL A 229     -12.423  -4.355  -8.264  1.00 73.05           C
ATOM   3432 1HG1 VAL A 229     -11.635  -4.758  -8.899  1.00 73.05           H
ATOM   3433 2HG1 VAL A 229     -13.389  -4.499  -8.748  1.00 73.05           H
ATOM   3434 3HG1 VAL A 229     -12.252  -3.291  -8.103  1.00 73.05           H
ATOM   3435  CG2 VAL A 229     -13.446  -4.477  -5.962  1.00 73.05           C
ATOM   3436 1HG2 VAL A 229     -14.447  -4.624  -6.366  1.00 73.05           H
ATOM   3437 2HG2 VAL A 229     -13.371  -4.965  -4.990  1.00 73.05           H
ATOM   3438 3HG2 VAL A 229     -13.254  -3.410  -5.848  1.00 73.05           H
ATOM   3439  HN  VAL A 229     -12.253  -6.698  -5.061  1.00 73.05           H
ATOM   3440  N   MET A 230     -10.466  -7.499  -7.533  1.00 74.80           N
ATOM   3441  CA  MET A 230      -9.417  -8.116  -8.326  1.00 74.80           C
ATOM   3442  C   MET A 230      -9.843  -9.501  -8.816  1.00 74.80           C
ATOM   3443  O   MET A 230      -9.701  -9.817  -9.996  1.00 74.80           O
ATOM   3444  HA  MET A 230      -9.265  -7.453  -9.178  1.00 74.80           H
ATOM   3445  CB  MET A 230      -8.146  -8.241  -7.484  1.00 74.80           C
ATOM   3446 1HB  MET A 230      -8.396  -8.638  -6.500  1.00 74.80           H
ATOM   3447 2HB  MET A 230      -7.464  -8.951  -7.951  1.00 74.80           H
ATOM   3448  CG  MET A 230      -7.454  -6.885  -7.332  1.00 74.80           C
ATOM   3449 1HG  MET A 230      -7.274  -6.447  -8.314  1.00 74.80           H
ATOM   3450 2HG  MET A 230      -8.100  -6.195  -6.789  1.00 74.80           H
ATOM   3451  SD  MET A 230      -5.908  -7.083  -6.462  1.00 74.80           S
ATOM   3452  CE  MET A 230      -6.518  -7.450  -4.825  1.00 74.80           C
ATOM   3453 1HE  MET A 230      -7.124  -6.617  -4.468  1.00 74.80           H
ATOM   3454 2HE  MET A 230      -7.127  -8.353  -4.858  1.00 74.80           H
ATOM   3455 3HE  MET A 230      -5.677  -7.603  -4.149  1.00 74.80           H
ATOM   3456  HN  MET A 230     -10.218  -7.300  -6.585  1.00 74.80           H
ATOM   3457  N   ALA A 231     -10.358 -10.291  -7.885  1.00 79.66           N
ATOM   3458  CA  ALA A 231     -10.761 -11.651  -8.196  1.00 79.66           C
ATOM   3459  C   ALA A 231     -11.780 -11.629  -9.337  1.00 79.66           C
ATOM   3460  O   ALA A 231     -11.690 -12.424 -10.271  1.00 79.66           O
ATOM   3461  HA  ALA A 231      -9.874 -12.194  -8.523  1.00 79.66           H
ATOM   3462  CB  ALA A 231     -11.312 -12.322  -6.936  1.00 79.66           C
ATOM   3463 1HB  ALA A 231     -10.540 -12.339  -6.167  1.00 79.66           H
ATOM   3464 2HB  ALA A 231     -12.174 -11.762  -6.574  1.00 79.66           H
ATOM   3465 3HB  ALA A 231     -11.614 -13.343  -7.170  1.00 79.66           H
ATOM   3466  HN  ALA A 231     -10.500 -10.015  -6.934  1.00 79.66           H
ATOM   3467  N   CYS A 232     -12.726 -10.708  -9.225  1.00 76.99           N
ATOM   3468  CA  CYS A 232     -13.759 -10.569 -10.237  1.00 76.99           C
ATOM   3469  C   CYS A 232     -13.090 -10.184 -11.558  1.00 76.99           C
ATOM   3470  O   CYS A 232     -13.344 -10.802 -12.590  1.00 76.99           O
ATOM   3471  HA  CYS A 232     -14.248 -11.539 -10.320  1.00 76.99           H
ATOM   3472  CB  CYS A 232     -14.826  -9.554  -9.820  1.00 76.99           C
ATOM   3473 1HB  CYS A 232     -14.351  -8.631  -9.488  1.00 76.99           H
ATOM   3474 2HB  CYS A 232     -15.452  -9.301 -10.676  1.00 76.99           H
ATOM   3475  SG  CYS A 232     -15.857 -10.246  -8.476  1.00 76.99           S
ATOM   3476  HG  CYS A 232     -15.017  -9.947  -7.489  1.00 76.99           H
ATOM   3477  HN  CYS A 232     -12.793 -10.065  -8.462  1.00 76.99           H
ATOM   3478  N   CYS A 233     -12.247  -9.164 -11.482  1.00 70.50           N
ATOM   3479  CA  CYS A 233     -11.674  -8.576 -12.680  1.00 70.50           C
ATOM   3480  C   CYS A 233     -10.913  -9.668 -13.435  1.00 70.50           C
ATOM   3481  O   CYS A 233     -11.104  -9.846 -14.636  1.00 70.50           O
ATOM   3482  HA  CYS A 233     -12.508  -8.204 -13.276  1.00 70.50           H
ATOM   3483  CB  CYS A 233     -10.779  -7.379 -12.351  1.00 70.50           C
ATOM   3484 1HB  CYS A 233     -10.056  -7.656 -11.584  1.00 70.50           H
ATOM   3485 2HB  CYS A 233     -10.211  -7.086 -13.234  1.00 70.50           H
ATOM   3486  SG  CYS A 233     -11.799  -5.975 -11.771  1.00 70.50           S
ATOM   3487  HG  CYS A 233     -12.062  -6.481 -10.569  1.00 70.50           H
ATOM   3488  HN  CYS A 233     -11.956  -8.741 -10.623  1.00 70.50           H
ATOM   3489  N   TYR A 234     -10.065 -10.370 -12.697  1.00 74.72           N
ATOM   3490  CA  TYR A 234      -9.181 -11.351 -13.304  1.00 74.72           C
ATOM   3491  C   TYR A 234      -9.969 -12.563 -13.806  1.00 74.72           C
ATOM   3492  O   TYR A 234      -9.613 -13.163 -14.818  1.00 74.72           O
ATOM   3493  HA  TYR A 234      -8.681 -10.877 -14.148  1.00 74.72           H
ATOM   3494  CB  TYR A 234      -8.227 -11.801 -12.195  1.00 74.72           C
ATOM   3495 1HB  TYR A 234      -8.785 -11.890 -11.263  1.00 74.72           H
ATOM   3496 2HB  TYR A 234      -7.850 -12.795 -12.436  1.00 74.72           H
ATOM   3497  CG  TYR A 234      -7.041 -10.861 -11.975  1.00 74.72           C
ATOM   3498  CD1 TYR A 234      -6.105 -10.684 -12.974  1.00 74.72           C
ATOM   3499  HD1 TYR A 234      -6.212 -11.215 -13.920  1.00 74.72           H
ATOM   3500  CD2 TYR A 234      -6.906 -10.189 -10.777  1.00 74.72           C
ATOM   3501  HD2 TYR A 234      -7.645 -10.328  -9.988  1.00 74.72           H
ATOM   3502  CE1 TYR A 234      -4.989  -9.799 -12.767  1.00 74.72           C
ATOM   3503  HE1 TYR A 234      -4.243  -9.650 -13.547  1.00 74.72           H
ATOM   3504  CE2 TYR A 234      -5.790  -9.303 -10.570  1.00 74.72           C
ATOM   3505  HE2 TYR A 234      -5.672  -8.766  -9.628  1.00 74.72           H
ATOM   3506  CZ  TYR A 234      -4.886  -9.152 -11.575  1.00 74.72           C
ATOM   3507  OH  TYR A 234      -3.832  -8.316 -11.379  1.00 74.72           O
ATOM   3508  HH  TYR A 234      -3.931  -7.838 -10.506  1.00 74.72           H
ATOM   3509  HN  TYR A 234      -9.976 -10.277 -11.706  1.00 74.72           H
ATOM   3510  N   THR A 235     -11.025 -12.886 -13.074  1.00 80.38           N
ATOM   3511  CA  THR A 235     -11.922 -13.953 -13.485  1.00 80.38           C
ATOM   3512  C   THR A 235     -12.471 -13.678 -14.886  1.00 80.38           C
ATOM   3513  O   THR A 235     -12.493 -14.569 -15.734  1.00 80.38           O
ATOM   3514  HA  THR A 235     -11.351 -14.880 -13.541  1.00 80.38           H
ATOM   3515  CB  THR A 235     -13.013 -14.089 -12.421  1.00 80.38           C
ATOM   3516  HB  THR A 235     -13.616 -13.183 -12.363  1.00 80.38           H
ATOM   3517  OG1 THR A 235     -12.300 -14.431 -11.235  1.00 80.38           O
ATOM   3518  HG1 THR A 235     -12.322 -13.666 -10.591  1.00 80.38           H
ATOM   3519  CG2 THR A 235     -13.924 -15.294 -12.667  1.00 80.38           C
ATOM   3520 1HG2 THR A 235     -13.329 -16.207 -12.658  1.00 80.38           H
ATOM   3521 2HG2 THR A 235     -14.411 -15.188 -13.636  1.00 80.38           H
ATOM   3522 3HG2 THR A 235     -14.680 -15.344 -11.884  1.00 80.38           H
ATOM   3523  HN  THR A 235     -11.271 -12.434 -12.216  1.00 80.38           H
ATOM   3524  N   ILE A 236     -12.901 -12.441 -15.086  1.00 75.50           N
ATOM   3525  CA  ILE A 236     -13.486 -12.049 -16.357  1.00 75.50           C
ATOM   3526  C   ILE A 236     -12.403 -12.055 -17.437  1.00 75.50           C
ATOM   3527  O   ILE A 236     -12.637 -12.514 -18.553  1.00 75.50           O
ATOM   3528  HA  ILE A 236     -14.236 -12.797 -16.616  1.00 75.50           H
ATOM   3529  CB  ILE A 236     -14.212 -10.709 -16.221  1.00 75.50           C
ATOM   3530  HB  ILE A 236     -13.510  -9.979 -15.818  1.00 75.50           H
ATOM   3531  CG1 ILE A 236     -15.374 -10.812 -15.231  1.00 75.50           C
ATOM   3532 1HG1 ILE A 236     -16.187 -11.384 -15.678  1.00 75.50           H
ATOM   3533 2HG1 ILE A 236     -15.053 -11.356 -14.343  1.00 75.50           H
ATOM   3534  CG2 ILE A 236     -14.667 -10.191 -17.587  1.00 75.50           C
ATOM   3535 1HG2 ILE A 236     -13.799 -10.054 -18.232  1.00 75.50           H
ATOM   3536 2HG2 ILE A 236     -15.347 -10.912 -18.041  1.00 75.50           H
ATOM   3537 3HG2 ILE A 236     -15.180  -9.237 -17.462  1.00 75.50           H
ATOM   3538  CD1 ILE A 236     -15.879  -9.424 -14.832  1.00 75.50           C
ATOM   3539 1HD1 ILE A 236     -15.069  -8.864 -14.363  1.00 75.50           H
ATOM   3540 2HD1 ILE A 236     -16.222  -8.893 -15.719  1.00 75.50           H
ATOM   3541 3HD1 ILE A 236     -16.705  -9.527 -14.127  1.00 75.50           H
ATOM   3542  HN  ILE A 236     -12.854 -11.715 -14.400  1.00 75.50           H
ATOM   3543  N   ILE A 237     -11.240 -11.539 -17.066  1.00 73.14           N
ATOM   3544  CA  ILE A 237     -10.134 -11.436 -18.003  1.00 73.14           C
ATOM   3545  C   ILE A 237      -9.769 -12.832 -18.510  1.00 73.14           C
ATOM   3546  O   ILE A 237      -9.648 -13.047 -19.715  1.00 73.14           O
ATOM   3547  HA  ILE A 237     -10.477 -10.840 -18.849  1.00 73.14           H
ATOM   3548  CB  ILE A 237      -8.962 -10.686 -17.368  1.00 73.14           C
ATOM   3549  HB  ILE A 237      -8.817 -11.071 -16.358  1.00 73.14           H
ATOM   3550  CG1 ILE A 237      -9.269  -9.192 -17.242  1.00 73.14           C
ATOM   3551 1HG1 ILE A 237      -9.273  -8.734 -18.231  1.00 73.14           H
ATOM   3552 2HG1 ILE A 237     -10.267  -9.057 -16.824  1.00 73.14           H
ATOM   3553  CG2 ILE A 237      -7.665 -10.941 -18.139  1.00 73.14           C
ATOM   3554 1HG2 ILE A 237      -7.442 -12.008 -18.132  1.00 73.14           H
ATOM   3555 2HG2 ILE A 237      -7.781 -10.601 -19.168  1.00 73.14           H
ATOM   3556 3HG2 ILE A 237      -6.848 -10.396 -17.666  1.00 73.14           H
ATOM   3557  CD1 ILE A 237      -8.238  -8.493 -16.354  1.00 73.14           C
ATOM   3558 1HD1 ILE A 237      -8.255  -8.938 -15.359  1.00 73.14           H
ATOM   3559 2HD1 ILE A 237      -7.246  -8.610 -16.788  1.00 73.14           H
ATOM   3560 3HD1 ILE A 237      -8.481  -7.433 -16.281  1.00 73.14           H
ATOM   3561  HN  ILE A 237     -11.048 -11.196 -16.146  1.00 73.14           H
ATOM   3562  N   ILE A 238      -9.602 -13.745 -17.564  1.00 74.44           N
ATOM   3563  CA  ILE A 238      -9.195 -15.100 -17.896  1.00 74.44           C
ATOM   3564  C   ILE A 238     -10.218 -15.716 -18.852  1.00 74.44           C
ATOM   3565  O   ILE A 238      -9.847 -16.330 -19.852  1.00 74.44           O
ATOM   3566  HA  ILE A 238      -8.236 -15.036 -18.410  1.00 74.44           H
ATOM   3567  CB  ILE A 238      -8.972 -15.919 -16.623  1.00 74.44           C
ATOM   3568  HB  ILE A 238      -9.823 -15.760 -15.961  1.00 74.44           H
ATOM   3569  CG1 ILE A 238      -7.724 -15.444 -15.876  1.00 74.44           C
ATOM   3570 1HG1 ILE A 238      -6.831 -15.758 -16.417  1.00 74.44           H
ATOM   3571 2HG1 ILE A 238      -7.709 -14.354 -15.842  1.00 74.44           H
ATOM   3572  CG2 ILE A 238      -8.917 -17.416 -16.936  1.00 74.44           C
ATOM   3573 1HG2 ILE A 238      -9.857 -17.726 -17.391  1.00 74.44           H
ATOM   3574 2HG2 ILE A 238      -8.097 -17.612 -17.626  1.00 74.44           H
ATOM   3575 3HG2 ILE A 238      -8.758 -17.974 -16.014  1.00 74.44           H
ATOM   3576  CD1 ILE A 238      -7.689 -16.004 -14.453  1.00 74.44           C
ATOM   3577 1HD1 ILE A 238      -8.572 -15.668 -13.908  1.00 74.44           H
ATOM   3578 2HD1 ILE A 238      -7.680 -17.094 -14.492  1.00 74.44           H
ATOM   3579 3HD1 ILE A 238      -6.792 -15.651 -13.945  1.00 74.44           H
ATOM   3580  HN  ILE A 238      -9.741 -13.572 -16.589  1.00 74.44           H
ATOM   3581  N   HIS A 239     -11.485 -15.531 -18.512  1.00 78.58           N
ATOM   3582  CA  HIS A 239     -12.563 -16.099 -19.304  1.00 78.58           C
ATOM   3583  C   HIS A 239     -12.483 -15.568 -20.736  1.00 78.58           C
ATOM   3584  O   HIS A 239     -12.614 -16.330 -21.693  1.00 78.58           O
ATOM   3585  HA  HIS A 239     -12.407 -17.178 -19.316  1.00 78.58           H
ATOM   3586  CB  HIS A 239     -13.918 -15.832 -18.647  1.00 78.58           C
ATOM   3587 1HB  HIS A 239     -13.871 -16.136 -17.601  1.00 78.58           H
ATOM   3588 2HB  HIS A 239     -14.110 -14.759 -18.658  1.00 78.58           H
ATOM   3589  CG  HIS A 239     -15.074 -16.542 -19.311  1.00 78.58           C
ATOM   3590  ND1 HIS A 239     -15.881 -15.936 -20.258  1.00 78.58           N
ATOM   3591  HD1 HIS A 239     -15.789 -14.998 -20.591  1.00 78.58           H
ATOM   3592  CD2 HIS A 239     -15.547 -17.812 -19.157  1.00 78.58           C
ATOM   3593  HD2 HIS A 239     -15.140 -18.566 -18.483  1.00 78.58           H
ATOM   3594  CE1 HIS A 239     -16.797 -16.811 -20.648  1.00 78.58           C
ATOM   3595  HE1 HIS A 239     -17.579 -16.634 -21.386  1.00 78.58           H
ATOM   3596  NE2 HIS A 239     -16.588 -17.973 -19.964  1.00 78.58           N
ATOM   3597  HN  HIS A 239     -11.778 -15.005 -17.714  1.00 78.58           H
ATOM   3598  N   THR A 240     -12.267 -14.265 -20.839  1.00 72.29           N
ATOM   3599  CA  THR A 240     -12.224 -13.613 -22.137  1.00 72.29           C
ATOM   3600  C   THR A 240     -11.017 -14.102 -22.940  1.00 72.29           C
ATOM   3601  O   THR A 240     -11.119 -14.331 -24.144  1.00 72.29           O
ATOM   3602  HA  THR A 240     -13.116 -13.900 -22.695  1.00 72.29           H
ATOM   3603  CB  THR A 240     -12.229 -12.101 -21.907  1.00 72.29           C
ATOM   3604  HB  THR A 240     -11.272 -11.765 -21.510  1.00 72.29           H
ATOM   3605  OG1 THR A 240     -13.357 -11.881 -21.064  1.00 72.29           O
ATOM   3606  HG1 THR A 240     -13.060 -11.793 -20.113  1.00 72.29           H
ATOM   3607  CG2 THR A 240     -12.557 -11.316 -23.179  1.00 72.29           C
ATOM   3608 1HG2 THR A 240     -13.545 -11.604 -23.539  1.00 72.29           H
ATOM   3609 2HG2 THR A 240     -11.813 -11.537 -23.944  1.00 72.29           H
ATOM   3610 3HG2 THR A 240     -12.547 -10.249 -22.960  1.00 72.29           H
ATOM   3611  HN  THR A 240     -12.123 -13.659 -20.057  1.00 72.29           H
ATOM   3612  N   LEU A 241      -9.902 -14.249 -22.240  1.00 73.29           N
ATOM   3613  CA  LEU A 241      -8.658 -14.631 -22.887  1.00 73.29           C
ATOM   3614  C   LEU A 241      -8.785 -16.057 -23.426  1.00 73.29           C
ATOM   3615  O   LEU A 241      -8.245 -16.375 -24.484  1.00 73.29           O
ATOM   3616  HA  LEU A 241      -8.506 -13.956 -23.729  1.00 73.29           H
ATOM   3617  CB  LEU A 241      -7.477 -14.437 -21.933  1.00 73.29           C
ATOM   3618 1HB  LEU A 241      -7.765 -14.807 -20.949  1.00 73.29           H
ATOM   3619 2HB  LEU A 241      -6.651 -15.059 -22.278  1.00 73.29           H
ATOM   3620  CG  LEU A 241      -6.968 -13.002 -21.778  1.00 73.29           C
ATOM   3621  HG  LEU A 241      -7.805 -12.375 -21.471  1.00 73.29           H
ATOM   3622  CD1 LEU A 241      -5.907 -12.912 -20.680  1.00 73.29           C
ATOM   3623 1HD1 LEU A 241      -6.338 -13.234 -19.732  1.00 73.29           H
ATOM   3624 2HD1 LEU A 241      -5.065 -13.556 -20.934  1.00 73.29           H
ATOM   3625 3HD1 LEU A 241      -5.563 -11.882 -20.591  1.00 73.29           H
ATOM   3626  CD2 LEU A 241      -6.459 -12.454 -23.113  1.00 73.29           C
ATOM   3627 1HD2 LEU A 241      -5.642 -13.078 -23.474  1.00 73.29           H
ATOM   3628 2HD2 LEU A 241      -7.270 -12.461 -23.841  1.00 73.29           H
ATOM   3629 3HD2 LEU A 241      -6.104 -11.433 -22.975  1.00 73.29           H
ATOM   3630  HN  LEU A 241      -9.839 -14.111 -21.252  1.00 73.29           H
ATOM   3631  N   ILE A 242      -9.502 -16.878 -22.673  1.00 74.57           N
ATOM   3632  CA  ILE A 242      -9.713 -18.261 -23.065  1.00 74.57           C
ATOM   3633  C   ILE A 242     -10.524 -18.301 -24.361  1.00 74.57           C
ATOM   3634  O   ILE A 242     -10.246 -19.107 -25.248  1.00 74.57           O
ATOM   3635  HA  ILE A 242      -8.733 -18.699 -23.257  1.00 74.57           H
ATOM   3636  CB  ILE A 242     -10.345 -19.053 -21.919  1.00 74.57           C
ATOM   3637  HB  ILE A 242     -11.157 -18.458 -21.500  1.00 74.57           H
ATOM   3638  CG1 ILE A 242      -9.335 -19.294 -20.796  1.00 74.57           C
ATOM   3639 1HG1 ILE A 242      -8.583 -20.010 -21.126  1.00 74.57           H
ATOM   3640 2HG1 ILE A 242      -8.812 -18.365 -20.567  1.00 74.57           H
ATOM   3641  CG2 ILE A 242     -10.959 -20.359 -22.428  1.00 74.57           C
ATOM   3642 1HG2 ILE A 242     -11.730 -20.135 -23.165  1.00 74.57           H
ATOM   3643 2HG2 ILE A 242     -10.183 -20.970 -22.888  1.00 74.57           H
ATOM   3644 3HG2 ILE A 242     -11.402 -20.902 -21.592  1.00 74.57           H
ATOM   3645  CD1 ILE A 242     -10.029 -19.818 -19.537  1.00 74.57           C
ATOM   3646 1HD1 ILE A 242     -10.763 -19.089 -19.196  1.00 74.57           H
ATOM   3647 2HD1 ILE A 242     -10.530 -20.759 -19.764  1.00 74.57           H
ATOM   3648 3HD1 ILE A 242      -9.288 -19.981 -18.754  1.00 74.57           H
ATOM   3649  HN  ILE A 242      -9.934 -16.613 -21.811  1.00 74.57           H
ATOM   3650  N   GLN A 243     -11.512 -17.421 -24.431  1.00 71.67           N
ATOM   3651  CA  GLN A 243     -12.384 -17.364 -25.592  1.00 71.67           C
ATOM   3652  C   GLN A 243     -11.630 -16.792 -26.794  1.00 71.67           C
ATOM   3653  O   GLN A 243     -11.984 -17.064 -27.940  1.00 71.67           O
ATOM   3654  HA  GLN A 243     -12.669 -18.397 -25.791  1.00 71.67           H
ATOM   3655  CB  GLN A 243     -13.642 -16.546 -25.294  1.00 71.67           C
ATOM   3656 1HB  GLN A 243     -13.361 -15.580 -24.875  1.00 71.67           H
ATOM   3657 2HB  GLN A 243     -14.178 -16.346 -26.222  1.00 71.67           H
ATOM   3658  CG  GLN A 243     -14.558 -17.285 -24.317  1.00 71.67           C
ATOM   3659 1HG  GLN A 243     -14.769 -18.285 -24.696  1.00 71.67           H
ATOM   3660 2HG  GLN A 243     -14.052 -17.407 -23.360  1.00 71.67           H
ATOM   3661  CD  GLN A 243     -15.870 -16.524 -24.113  1.00 71.67           C
ATOM   3662  OE1 GLN A 243     -16.007 -15.365 -24.469  1.00 71.67           O
ATOM   3663  NE2 GLN A 243     -16.823 -17.238 -23.521  1.00 71.67           N
ATOM   3664 1HE2 GLN A 243     -16.645 -18.185 -23.254  1.00 71.67           H
ATOM   3665 2HE2 GLN A 243     -17.718 -16.828 -23.344  1.00 71.67           H
ATOM   3666  HN  GLN A 243     -11.721 -16.756 -23.713  1.00 71.67           H
ATOM   3667  N   ALA A 244     -10.603 -16.011 -26.491  1.00 65.30           N
ATOM   3668  CA  ALA A 244      -9.782 -15.417 -27.533  1.00 65.30           C
ATOM   3669  C   ALA A 244      -9.092 -16.527 -28.327  1.00 65.30           C
ATOM   3670  O   ALA A 244      -8.358 -17.336 -27.762  1.00 65.30           O
ATOM   3671  HA  ALA A 244     -10.442 -14.861 -28.199  1.00 65.30           H
ATOM   3672  CB  ALA A 244      -8.783 -14.444 -26.903  1.00 65.30           C
ATOM   3673 1HB  ALA A 244      -9.325 -13.659 -26.375  1.00 65.30           H
ATOM   3674 2HB  ALA A 244      -8.147 -14.981 -26.200  1.00 65.30           H
ATOM   3675 3HB  ALA A 244      -8.168 -13.999 -27.684  1.00 65.30           H
ATOM   3676  HN  ALA A 244     -10.331 -15.782 -25.557  1.00 65.30           H
ATOM   3677  N   LYS A 245      -9.352 -16.531 -29.627  1.00 58.22           N
ATOM   3678  CA  LYS A 245      -8.762 -17.526 -30.505  1.00 58.22           C
ATOM   3679  C   LYS A 245      -7.294 -17.176 -30.753  1.00 58.22           C
ATOM   3680  O   LYS A 245      -6.558 -17.957 -31.354  1.00 58.22           O
ATOM   3681  HA  LYS A 245      -8.806 -18.485 -29.988  1.00 58.22           H
ATOM   3682  CB  LYS A 245      -9.586 -17.665 -31.787  1.00 58.22           C
ATOM   3683 1HB  LYS A 245      -9.794 -16.678 -32.199  1.00 58.22           H
ATOM   3684 2HB  LYS A 245      -9.011 -18.209 -32.536  1.00 58.22           H
ATOM   3685  CG  LYS A 245     -10.902 -18.398 -31.516  1.00 58.22           C
ATOM   3686 1HG  LYS A 245     -10.705 -19.311 -30.954  1.00 58.22           H
ATOM   3687 2HG  LYS A 245     -11.548 -17.775 -30.896  1.00 58.22           H
ATOM   3688  CD  LYS A 245     -11.618 -18.741 -32.824  1.00 58.22           C
ATOM   3689 1HD  LYS A 245     -11.894 -17.824 -33.343  1.00 58.22           H
ATOM   3690 2HD  LYS A 245     -10.940 -19.288 -33.480  1.00 58.22           H
ATOM   3691  CE  LYS A 245     -12.869 -19.581 -32.560  1.00 58.22           C
ATOM   3692 1HE  LYS A 245     -12.608 -20.457 -31.965  1.00 58.22           H
ATOM   3693 2HE  LYS A 245     -13.586 -19.003 -31.978  1.00 58.22           H
ATOM   3694  NZ  LYS A 245     -13.486 -20.007 -33.836  1.00 58.22           N
ATOM   3695 1HZ  LYS A 245     -14.312 -20.563 -33.643  1.00 58.22           H
ATOM   3696 2HZ  LYS A 245     -13.747 -19.189 -34.375  1.00 58.22           H
ATOM   3697 3HZ  LYS A 245     -12.821 -20.562 -34.364  1.00 58.22           H
ATOM   3698  HN  LYS A 245      -9.952 -15.870 -30.078  1.00 58.22           H
ATOM   3699  N   LYS A 246      -6.911 -15.999 -30.278  1.00 57.57           N
ATOM   3700  CA  LYS A 246      -5.597 -15.460 -30.585  1.00 57.57           C
ATOM   3701  C   LYS A 246      -4.553 -16.133 -29.692  1.00 57.57           C
ATOM   3702  O   LYS A 246      -4.718 -16.193 -28.475  1.00 57.57           O
ATOM   3703  HA  LYS A 246      -5.376 -15.709 -31.623  1.00 57.57           H
ATOM   3704  CB  LYS A 246      -5.606 -13.934 -30.478  1.00 57.57           C
ATOM   3705 1HB  LYS A 246      -6.154 -13.631 -29.586  1.00 57.57           H
ATOM   3706 2HB  LYS A 246      -4.586 -13.568 -30.365  1.00 57.57           H
ATOM   3707  CG  LYS A 246      -6.247 -13.301 -31.715  1.00 57.57           C
ATOM   3708 1HG  LYS A 246      -5.821 -13.743 -32.616  1.00 57.57           H
ATOM   3709 2HG  LYS A 246      -7.315 -13.519 -31.728  1.00 57.57           H
ATOM   3710  CD  LYS A 246      -6.029 -11.787 -31.732  1.00 57.57           C
ATOM   3711 1HD  LYS A 246      -6.552 -11.332 -30.891  1.00 57.57           H
ATOM   3712 2HD  LYS A 246      -4.969 -11.567 -31.604  1.00 57.57           H
ATOM   3713  CE  LYS A 246      -6.529 -11.175 -33.042  1.00 57.57           C
ATOM   3714 1HE  LYS A 246      -6.045 -11.665 -33.887  1.00 57.57           H
ATOM   3715 2HE  LYS A 246      -7.600 -11.347 -33.145  1.00 57.57           H
ATOM   3716  NZ  LYS A 246      -6.248  -9.723 -33.076  1.00 57.57           N
ATOM   3717 1HZ  LYS A 246      -6.602  -9.330 -33.941  1.00 57.57           H
ATOM   3718 2HZ  LYS A 246      -6.701  -9.272 -32.289  1.00 57.57           H
ATOM   3719 3HZ  LYS A 246      -5.247  -9.571 -33.022  1.00 57.57           H
ATOM   3720  HN  LYS A 246      -7.480 -15.420 -29.695  1.00 57.57           H
ATOM   3721  N   SER A 247      -3.501 -16.622 -30.331  1.00 57.55           N
ATOM   3722  CA  SER A 247      -2.485 -17.385 -29.627  1.00 57.55           C
ATOM   3723  C   SER A 247      -1.862 -16.532 -28.520  1.00 57.55           C
ATOM   3724  O   SER A 247      -1.542 -17.039 -27.446  1.00 57.55           O
ATOM   3725  HA  SER A 247      -3.010 -18.240 -29.201  1.00 57.55           H
ATOM   3726  CB  SER A 247      -1.402 -17.880 -30.588  1.00 57.55           C
ATOM   3727 1HB  SER A 247      -0.728 -18.554 -30.059  1.00 57.55           H
ATOM   3728 2HB  SER A 247      -1.864 -18.457 -31.389  1.00 57.55           H
ATOM   3729  OG  SER A 247      -0.654 -16.805 -31.149  1.00 57.55           O
ATOM   3730  HG  SER A 247       0.031 -17.160 -31.785  1.00 57.55           H
ATOM   3731  HN  SER A 247      -3.337 -16.504 -31.311  1.00 57.55           H
ATOM   3732  N   SER A 248      -1.710 -15.250 -28.820  1.00 60.50           N
ATOM   3733  CA  SER A 248      -0.992 -14.354 -27.930  1.00 60.50           C
ATOM   3734  C   SER A 248      -1.683 -14.306 -26.566  1.00 60.50           C
ATOM   3735  O   SER A 248      -1.185 -13.675 -25.635  1.00 60.50           O
ATOM   3736  HA  SER A 248       0.008 -14.778 -27.838  1.00 60.50           H
ATOM   3737  CB  SER A 248      -0.896 -12.948 -28.526  1.00 60.50           C
ATOM   3738 1HB  SER A 248      -0.213 -12.346 -27.926  1.00 60.50           H
ATOM   3739 2HB  SER A 248      -0.472 -13.006 -29.528  1.00 60.50           H
ATOM   3740  OG  SER A 248      -2.166 -12.305 -28.585  1.00 60.50           O
ATOM   3741  HG  SER A 248      -2.067 -11.386 -28.968  1.00 60.50           H
ATOM   3742  HN  SER A 248      -2.066 -14.825 -29.652  1.00 60.50           H
ATOM   3743  N   LYS A 249      -2.820 -14.982 -26.490  1.00 63.95           N
ATOM   3744  CA  LYS A 249      -3.579 -15.034 -25.252  1.00 63.95           C
ATOM   3745  C   LYS A 249      -2.689 -15.586 -24.137  1.00 63.95           C
ATOM   3746  O   LYS A 249      -2.756 -15.124 -22.999  1.00 63.95           O
ATOM   3747  HA  LYS A 249      -3.859 -14.012 -24.997  1.00 63.95           H
ATOM   3748  CB  LYS A 249      -4.875 -15.822 -25.451  1.00 63.95           C
ATOM   3749 1HB  LYS A 249      -5.495 -15.741 -24.558  1.00 63.95           H
ATOM   3750 2HB  LYS A 249      -5.445 -15.391 -26.274  1.00 63.95           H
ATOM   3751  CG  LYS A 249      -4.582 -17.296 -25.743  1.00 63.95           C
ATOM   3752 1HG  LYS A 249      -3.827 -17.372 -26.525  1.00 63.95           H
ATOM   3753 2HG  LYS A 249      -4.168 -17.771 -24.853  1.00 63.95           H
ATOM   3754  CD  LYS A 249      -5.851 -18.031 -26.178  1.00 63.95           C
ATOM   3755 1HD  LYS A 249      -6.614 -17.935 -25.405  1.00 63.95           H
ATOM   3756 2HD  LYS A 249      -6.251 -17.571 -27.081  1.00 63.95           H
ATOM   3757  CE  LYS A 249      -5.565 -19.512 -26.437  1.00 63.95           C
ATOM   3758 1HE  LYS A 249      -4.864 -19.613 -27.266  1.00 63.95           H
ATOM   3759 2HE  LYS A 249      -5.090 -19.955 -25.562  1.00 63.95           H
ATOM   3760  NZ  LYS A 249      -6.818 -20.235 -26.749  1.00 63.95           N
ATOM   3761 1HZ  LYS A 249      -6.605 -21.204 -26.962  1.00 63.95           H
ATOM   3762 2HZ  LYS A 249      -7.440 -20.194 -25.949  1.00 63.95           H
ATOM   3763 3HZ  LYS A 249      -7.267 -19.804 -27.549  1.00 63.95           H
ATOM   3764  HN  LYS A 249      -3.223 -15.487 -27.254  1.00 63.95           H
ATOM   3765  N   HIS A 250      -1.875 -16.566 -24.502  1.00 68.89           N
ATOM   3766  CA  HIS A 250      -1.143 -17.339 -23.513  1.00 68.89           C
ATOM   3767  C   HIS A 250      -0.174 -16.424 -22.762  1.00 68.89           C
ATOM   3768  O   HIS A 250      -0.032 -16.530 -21.544  1.00 68.89           O
ATOM   3769  HA  HIS A 250      -1.881 -17.727 -22.811  1.00 68.89           H
ATOM   3770  CB  HIS A 250      -0.445 -18.533 -24.166  1.00 68.89           C
ATOM   3771 1HB  HIS A 250       0.128 -18.182 -25.024  1.00 68.89           H
ATOM   3772 2HB  HIS A 250       0.268 -18.956 -23.458  1.00 68.89           H
ATOM   3773  CG  HIS A 250      -1.387 -19.622 -24.620  1.00 68.89           C
ATOM   3774  ND1 HIS A 250      -2.006 -20.493 -23.740  1.00 68.89           N
ATOM   3775  HD1 HIS A 250      -1.899 -20.494 -22.746  1.00 68.89           H
ATOM   3776  CD2 HIS A 250      -1.810 -19.972 -25.869  1.00 68.89           C
ATOM   3777  HD2 HIS A 250      -1.515 -19.488 -26.800  1.00 68.89           H
ATOM   3778  CE1 HIS A 250      -2.764 -21.325 -24.439  1.00 68.89           C
ATOM   3779  HE1 HIS A 250      -3.379 -22.128 -24.031  1.00 68.89           H
ATOM   3780  NE2 HIS A 250      -2.641 -21.001 -25.758  1.00 68.89           N
ATOM   3781  HN  HIS A 250      -1.713 -16.833 -25.452  1.00 68.89           H
ATOM   3782  N   LYS A 251       0.468 -15.545 -23.518  1.00 69.20           N
ATOM   3783  CA  LYS A 251       1.440 -14.631 -22.943  1.00 69.20           C
ATOM   3784  C   LYS A 251       0.724 -13.656 -22.006  1.00 69.20           C
ATOM   3785  O   LYS A 251       1.146 -13.460 -20.867  1.00 69.20           O
ATOM   3786  HA  LYS A 251       2.139 -15.225 -22.354  1.00 69.20           H
ATOM   3787  CB  LYS A 251       2.246 -13.943 -24.046  1.00 69.20           C
ATOM   3788 1HB  LYS A 251       2.605 -14.687 -24.757  1.00 69.20           H
ATOM   3789 2HB  LYS A 251       1.603 -13.258 -24.598  1.00 69.20           H
ATOM   3790  CG  LYS A 251       3.433 -13.176 -23.459  1.00 69.20           C
ATOM   3791 1HG  LYS A 251       3.072 -12.321 -22.888  1.00 69.20           H
ATOM   3792 2HG  LYS A 251       3.978 -13.816 -22.765  1.00 69.20           H
ATOM   3793  CD  LYS A 251       4.376 -12.696 -24.565  1.00 69.20           C
ATOM   3794 1HD  LYS A 251       4.676 -13.541 -25.184  1.00 69.20           H
ATOM   3795 2HD  LYS A 251       3.853 -11.994 -25.215  1.00 69.20           H
ATOM   3796  CE  LYS A 251       5.617 -12.024 -23.974  1.00 69.20           C
ATOM   3797 1HE  LYS A 251       5.343 -11.067 -23.530  1.00 69.20           H
ATOM   3798 2HE  LYS A 251       6.025 -12.641 -23.173  1.00 69.20           H
ATOM   3799  NZ  LYS A 251       6.642 -11.817 -25.021  1.00 69.20           N
ATOM   3800 1HZ  LYS A 251       7.453 -11.362 -24.615  1.00 69.20           H
ATOM   3801 2HZ  LYS A 251       6.916 -12.714 -25.408  1.00 69.20           H
ATOM   3802 3HZ  LYS A 251       6.261 -11.234 -25.757  1.00 69.20           H
ATOM   3803  HN  LYS A 251       0.333 -15.453 -24.505  1.00 69.20           H
ATOM   3804  N   ALA A 252      -0.348 -13.071 -22.519  1.00 68.47           N
ATOM   3805  CA  ALA A 252      -1.101 -12.088 -21.758  1.00 68.47           C
ATOM   3806  C   ALA A 252      -1.614 -12.732 -20.469  1.00 68.47           C
ATOM   3807  O   ALA A 252      -1.630 -12.095 -19.417  1.00 68.47           O
ATOM   3808  HA  ALA A 252      -0.422 -11.275 -21.503  1.00 68.47           H
ATOM   3809  CB  ALA A 252      -2.234 -11.532 -22.623  1.00 68.47           C
ATOM   3810 1HB  ALA A 252      -1.815 -11.060 -23.512  1.00 68.47           H
ATOM   3811 2HB  ALA A 252      -2.896 -12.345 -22.921  1.00 68.47           H
ATOM   3812 3HB  ALA A 252      -2.799 -10.795 -22.052  1.00 68.47           H
ATOM   3813  HN  ALA A 252      -0.703 -13.258 -23.435  1.00 68.47           H
ATOM   3814  N   LEU A 253      -2.021 -13.987 -20.592  1.00 72.63           N
ATOM   3815  CA  LEU A 253      -2.550 -14.718 -19.453  1.00 72.63           C
ATOM   3816  C   LEU A 253      -1.464 -14.842 -18.383  1.00 72.63           C
ATOM   3817  O   LEU A 253      -1.716 -14.590 -17.206  1.00 72.63           O
ATOM   3818  HA  LEU A 253      -3.373 -14.133 -19.044  1.00 72.63           H
ATOM   3819  CB  LEU A 253      -3.129 -16.062 -19.901  1.00 72.63           C
ATOM   3820 1HB  LEU A 253      -3.728 -15.896 -20.796  1.00 72.63           H
ATOM   3821 2HB  LEU A 253      -2.303 -16.713 -20.187  1.00 72.63           H
ATOM   3822  CG  LEU A 253      -3.990 -16.797 -18.872  1.00 72.63           C
ATOM   3823  HG  LEU A 253      -3.499 -16.725 -17.902  1.00 72.63           H
ATOM   3824  CD1 LEU A 253      -5.363 -16.137 -18.734  1.00 72.63           C
ATOM   3825 1HD1 LEU A 253      -5.239 -15.104 -18.411  1.00 72.63           H
ATOM   3826 2HD1 LEU A 253      -5.874 -16.158 -19.697  1.00 72.63           H
ATOM   3827 3HD1 LEU A 253      -5.954 -16.680 -17.997  1.00 72.63           H
ATOM   3828  CD2 LEU A 253      -4.100 -18.285 -19.213  1.00 72.63           C
ATOM   3829 1HD2 LEU A 253      -4.556 -18.399 -20.196  1.00 72.63           H
ATOM   3830 2HD2 LEU A 253      -3.106 -18.731 -19.219  1.00 72.63           H
ATOM   3831 3HD2 LEU A 253      -4.717 -18.784 -18.466  1.00 72.63           H
ATOM   3832  HN  LEU A 253      -1.993 -14.502 -21.449  1.00 72.63           H
ATOM   3833  N   LYS A 254      -0.278 -15.230 -18.830  1.00 75.00           N
ATOM   3834  CA  LYS A 254       0.834 -15.439 -17.919  1.00 75.00           C
ATOM   3835  C   LYS A 254       1.079 -14.158 -17.119  1.00 75.00           C
ATOM   3836  O   LYS A 254       1.186 -14.197 -15.894  1.00 75.00           O
ATOM   3837  HA  LYS A 254       0.544 -16.228 -17.226  1.00 75.00           H
ATOM   3838  CB  LYS A 254       2.065 -15.934 -18.681  1.00 75.00           C
ATOM   3839 1HB  LYS A 254       1.807 -16.820 -19.261  1.00 75.00           H
ATOM   3840 2HB  LYS A 254       2.388 -15.172 -19.390  1.00 75.00           H
ATOM   3841  CG  LYS A 254       3.209 -16.262 -17.719  1.00 75.00           C
ATOM   3842 1HG  LYS A 254       3.535 -15.353 -17.213  1.00 75.00           H
ATOM   3843 2HG  LYS A 254       2.856 -16.947 -16.949  1.00 75.00           H
ATOM   3844  CD  LYS A 254       4.389 -16.888 -18.465  1.00 75.00           C
ATOM   3845 1HD  LYS A 254       4.064 -17.798 -18.969  1.00 75.00           H
ATOM   3846 2HD  LYS A 254       4.740 -16.204 -19.237  1.00 75.00           H
ATOM   3847  CE  LYS A 254       5.535 -17.213 -17.504  1.00 75.00           C
ATOM   3848 1HE  LYS A 254       5.938 -16.291 -17.085  1.00 75.00           H
ATOM   3849 2HE  LYS A 254       5.160 -17.805 -16.669  1.00 75.00           H
ATOM   3850  NZ  LYS A 254       6.605 -17.956 -18.206  1.00 75.00           N
ATOM   3851 1HZ  LYS A 254       7.363 -18.148 -17.560  1.00 75.00           H
ATOM   3852 2HZ  LYS A 254       6.233 -18.830 -18.560  1.00 75.00           H
ATOM   3853 3HZ  LYS A 254       6.952 -17.399 -18.979  1.00 75.00           H
ATOM   3854  HN  LYS A 254      -0.073 -15.400 -19.794  1.00 75.00           H
ATOM   3855  N   VAL A 255       1.162 -13.052 -17.844  1.00 73.98           N
ATOM   3856  CA  VAL A 255       1.431 -11.767 -17.221  1.00 73.98           C
ATOM   3857  C   VAL A 255       0.364 -11.486 -16.161  1.00 73.98           C
ATOM   3858  O   VAL A 255       0.681 -11.047 -15.057  1.00 73.98           O
ATOM   3859  HA  VAL A 255       2.402 -11.835 -16.732  1.00 73.98           H
ATOM   3860  CB  VAL A 255       1.514 -10.675 -18.290  1.00 73.98           C
ATOM   3861  HB  VAL A 255       0.575 -10.674 -18.843  1.00 73.98           H
ATOM   3862  CG1 VAL A 255       1.684  -9.295 -17.651  1.00 73.98           C
ATOM   3863 1HG1 VAL A 255       0.832  -9.087 -17.004  1.00 73.98           H
ATOM   3864 2HG1 VAL A 255       2.600  -9.278 -17.061  1.00 73.98           H
ATOM   3865 3HG1 VAL A 255       1.741  -8.537 -18.432  1.00 73.98           H
ATOM   3866  CG2 VAL A 255       2.644 -10.963 -19.281  1.00 73.98           C
ATOM   3867 1HG2 VAL A 255       3.593 -11.003 -18.748  1.00 73.98           H
ATOM   3868 2HG2 VAL A 255       2.461 -11.919 -19.772  1.00 73.98           H
ATOM   3869 3HG2 VAL A 255       2.681 -10.171 -20.029  1.00 73.98           H
ATOM   3870  HN  VAL A 255       1.049 -13.025 -18.837  1.00 73.98           H
ATOM   3871  N   THR A 256      -0.880 -11.750 -16.535  1.00 72.72           N
ATOM   3872  CA  THR A 256      -2.004 -11.429 -15.672  1.00 72.72           C
ATOM   3873  C   THR A 256      -1.911 -12.212 -14.361  1.00 72.72           C
ATOM   3874  O   THR A 256      -2.093 -11.648 -13.283  1.00 72.72           O
ATOM   3875  HA  THR A 256      -1.951 -10.371 -15.417  1.00 72.72           H
ATOM   3876  CB  THR A 256      -3.292 -11.701 -16.453  1.00 72.72           C
ATOM   3877  HB  THR A 256      -3.358 -12.751 -16.740  1.00 72.72           H
ATOM   3878  OG1 THR A 256      -3.248 -10.771 -17.531  1.00 72.72           O
ATOM   3879  HG1 THR A 256      -3.042 -11.247 -18.386  1.00 72.72           H
ATOM   3880  CG2 THR A 256      -4.546 -11.307 -15.670  1.00 72.72           C
ATOM   3881 1HG2 THR A 256      -4.511 -10.241 -15.442  1.00 72.72           H
ATOM   3882 2HG2 THR A 256      -4.589 -11.876 -14.742  1.00 72.72           H
ATOM   3883 3HG2 THR A 256      -5.431 -11.521 -16.270  1.00 72.72           H
ATOM   3884  HN  THR A 256      -1.124 -12.174 -17.407  1.00 72.72           H
ATOM   3885  N   ILE A 257      -1.629 -13.499 -14.497  1.00 76.21           N
ATOM   3886  CA  ILE A 257      -1.550 -14.374 -13.339  1.00 76.21           C
ATOM   3887  C   ILE A 257      -0.415 -13.904 -12.426  1.00 76.21           C
ATOM   3888  O   ILE A 257      -0.582 -13.831 -11.210  1.00 76.21           O
ATOM   3889  HA  ILE A 257      -2.490 -14.283 -12.796  1.00 76.21           H
ATOM   3890  CB  ILE A 257      -1.421 -15.834 -13.779  1.00 76.21           C
ATOM   3891  HB  ILE A 257      -0.630 -15.897 -14.526  1.00 76.21           H
ATOM   3892  CG1 ILE A 257      -2.710 -16.322 -14.443  1.00 76.21           C
ATOM   3893 1HG1 ILE A 257      -3.502 -16.396 -13.697  1.00 76.21           H
ATOM   3894 2HG1 ILE A 257      -3.038 -15.596 -15.186  1.00 76.21           H
ATOM   3895  CG2 ILE A 257      -1.007 -16.725 -12.606  1.00 76.21           C
ATOM   3896 1HG2 ILE A 257      -0.045 -16.391 -12.217  1.00 76.21           H
ATOM   3897 2HG2 ILE A 257      -1.758 -16.662 -11.819  1.00 76.21           H
ATOM   3898 3HG2 ILE A 257      -0.923 -17.757 -12.946  1.00 76.21           H
ATOM   3899  CD1 ILE A 257      -2.501 -17.684 -15.109  1.00 76.21           C
ATOM   3900 1HD1 ILE A 257      -1.726 -17.600 -15.871  1.00 76.21           H
ATOM   3901 2HD1 ILE A 257      -2.197 -18.413 -14.359  1.00 76.21           H
ATOM   3902 3HD1 ILE A 257      -3.433 -18.007 -15.574  1.00 76.21           H
ATOM   3903  HN  ILE A 257      -1.455 -13.944 -15.375  1.00 76.21           H
ATOM   3904  N   THR A 258       0.714 -13.598 -13.049  1.00 80.16           N
ATOM   3905  CA  THR A 258       1.902 -13.222 -12.301  1.00 80.16           C
ATOM   3906  C   THR A 258       1.608 -12.020 -11.402  1.00 80.16           C
ATOM   3907  O   THR A 258       1.984 -12.010 -10.231  1.00 80.16           O
ATOM   3908  HA  THR A 258       2.174 -14.051 -11.648  1.00 80.16           H
ATOM   3909  CB  THR A 258       3.030 -12.970 -13.303  1.00 80.16           C
ATOM   3910  HB  THR A 258       2.787 -12.136 -13.962  1.00 80.16           H
ATOM   3911  OG1 THR A 258       3.212 -14.229 -13.946  1.00 80.16           O
ATOM   3912  HG1 THR A 258       2.601 -14.302 -14.734  1.00 80.16           H
ATOM   3913  CG2 THR A 258       4.372 -12.703 -12.619  1.00 80.16           C
ATOM   3914 1HG2 THR A 258       4.649 -13.566 -12.013  1.00 80.16           H
ATOM   3915 2HG2 THR A 258       4.287 -11.824 -11.981  1.00 80.16           H
ATOM   3916 3HG2 THR A 258       5.138 -12.531 -13.375  1.00 80.16           H
ATOM   3917  HN  THR A 258       0.824 -13.603 -14.043  1.00 80.16           H
ATOM   3918  N   VAL A 259       0.939 -11.036 -11.983  1.00 75.78           N
ATOM   3919  CA  VAL A 259       0.644  -9.806 -11.267  1.00 75.78           C
ATOM   3920  C   VAL A 259      -0.231 -10.125 -10.053  1.00 75.78           C
ATOM   3921  O   VAL A 259       0.031  -9.645  -8.952  1.00 75.78           O
ATOM   3922  HA  VAL A 259       1.590  -9.393 -10.919  1.00 75.78           H
ATOM   3923  CB  VAL A 259       0.004  -8.789 -12.215  1.00 75.78           C
ATOM   3924  HB  VAL A 259      -0.872  -9.257 -12.666  1.00 75.78           H
ATOM   3925  CG1 VAL A 259      -0.467  -7.550 -11.452  1.00 75.78           C
ATOM   3926 1HG1 VAL A 259      -1.203  -7.841 -10.703  1.00 75.78           H
ATOM   3927 2HG1 VAL A 259       0.385  -7.080 -10.960  1.00 75.78           H
ATOM   3928 3HG1 VAL A 259      -0.918  -6.843 -12.149  1.00 75.78           H
ATOM   3929  CG2 VAL A 259       0.966  -8.408 -13.341  1.00 75.78           C
ATOM   3930 1HG2 VAL A 259       1.868  -7.969 -12.915  1.00 75.78           H
ATOM   3931 2HG2 VAL A 259       1.230  -9.299 -13.911  1.00 75.78           H
ATOM   3932 3HG2 VAL A 259       0.486  -7.684 -14.000  1.00 75.78           H
ATOM   3933  HN  VAL A 259       0.601 -11.068 -12.924  1.00 75.78           H
ATOM   3934  N   LEU A 260      -1.252 -10.934 -10.296  1.00 76.97           N
ATOM   3935  CA  LEU A 260      -2.200 -11.278  -9.249  1.00 76.97           C
ATOM   3936  C   LEU A 260      -1.463 -11.991  -8.114  1.00 76.97           C
ATOM   3937  O   LEU A 260      -1.644 -11.656  -6.944  1.00 76.97           O
ATOM   3938  HA  LEU A 260      -2.611 -10.345  -8.862  1.00 76.97           H
ATOM   3939  CB  LEU A 260      -3.366 -12.082  -9.826  1.00 76.97           C
ATOM   3940 1HB  LEU A 260      -3.891 -11.457 -10.548  1.00 76.97           H
ATOM   3941 2HB  LEU A 260      -2.960 -12.931 -10.375  1.00 76.97           H
ATOM   3942  CG  LEU A 260      -4.385 -12.607  -8.812  1.00 76.97           C
ATOM   3943  HG  LEU A 260      -3.863 -13.255  -8.108  1.00 76.97           H
ATOM   3944  CD1 LEU A 260      -4.996 -11.460  -8.004  1.00 76.97           C
ATOM   3945 1HD1 LEU A 260      -4.207 -10.934  -7.466  1.00 76.97           H
ATOM   3946 2HD1 LEU A 260      -5.499 -10.768  -8.679  1.00 76.97           H
ATOM   3947 3HD1 LEU A 260      -5.716 -11.861  -7.291  1.00 76.97           H
ATOM   3948  CD2 LEU A 260      -5.455 -13.457  -9.500  1.00 76.97           C
ATOM   3949 1HD2 LEU A 260      -5.979 -12.852 -10.240  1.00 76.97           H
ATOM   3950 2HD2 LEU A 260      -4.983 -14.306  -9.993  1.00 76.97           H
ATOM   3951 3HD2 LEU A 260      -6.167 -13.817  -8.757  1.00 76.97           H
ATOM   3952  HN  LEU A 260      -1.436 -11.351 -11.186  1.00 76.97           H
ATOM   3953  N   THR A 261      -0.646 -12.961  -8.499  1.00 83.17           N
ATOM   3954  CA  THR A 261       0.019 -13.809  -7.525  1.00 83.17           C
ATOM   3955  C   THR A 261       0.928 -12.973  -6.622  1.00 83.17           C
ATOM   3956  O   THR A 261       0.958 -13.174  -5.408  1.00 83.17           O
ATOM   3957  HA  THR A 261      -0.740 -14.260  -6.886  1.00 83.17           H
ATOM   3958  CB  THR A 261       0.764 -14.908  -8.286  1.00 83.17           C
ATOM   3959  HB  THR A 261       1.544 -14.484  -8.918  1.00 83.17           H
ATOM   3960  OG1 THR A 261      -0.266 -15.615  -8.971  1.00 83.17           O
ATOM   3961  HG1 THR A 261      -0.443 -15.187  -9.858  1.00 83.17           H
ATOM   3962  CG2 THR A 261       1.376 -15.955  -7.353  1.00 83.17           C
ATOM   3963 1HG2 THR A 261       0.587 -16.427  -6.768  1.00 83.17           H
ATOM   3964 2HG2 THR A 261       2.086 -15.472  -6.681  1.00 83.17           H
ATOM   3965 3HG2 THR A 261       1.893 -16.711  -7.944  1.00 83.17           H
ATOM   3966  HN  THR A 261      -0.437 -13.170  -9.454  1.00 83.17           H
ATOM   3967  N   VAL A 262       1.647 -12.053  -7.248  1.00 84.03           N
ATOM   3968  CA  VAL A 262       2.630 -11.256  -6.533  1.00 84.03           C
ATOM   3969  C   VAL A 262       1.916 -10.378  -5.504  1.00 84.03           C
ATOM   3970  O   VAL A 262       2.389 -10.225  -4.378  1.00 84.03           O
ATOM   3971  HA  VAL A 262       3.292 -11.945  -6.008  1.00 84.03           H
ATOM   3972  CB  VAL A 262       3.472 -10.452  -7.524  1.00 84.03           C
ATOM   3973  HB  VAL A 262       2.793  -9.871  -8.148  1.00 84.03           H
ATOM   3974  CG1 VAL A 262       4.392  -9.472  -6.793  1.00 84.03           C
ATOM   3975 1HG1 VAL A 262       3.791  -8.780  -6.204  1.00 84.03           H
ATOM   3976 2HG1 VAL A 262       5.061 -10.024  -6.134  1.00 84.03           H
ATOM   3977 3HG1 VAL A 262       4.980  -8.913  -7.522  1.00 84.03           H
ATOM   3978  CG2 VAL A 262       4.275 -11.378  -8.440  1.00 84.03           C
ATOM   3979 1HG2 VAL A 262       4.940 -11.997  -7.838  1.00 84.03           H
ATOM   3980 2HG2 VAL A 262       3.592 -12.017  -9.000  1.00 84.03           H
ATOM   3981 3HG2 VAL A 262       4.865 -10.780  -9.135  1.00 84.03           H
ATOM   3982  HN  VAL A 262       1.566 -11.849  -8.223  1.00 84.03           H
ATOM   3983  N   PHE A 263       0.789  -9.823  -5.926  1.00 78.76           N
ATOM   3984  CA  PHE A 263       0.003  -8.968  -5.053  1.00 78.76           C
ATOM   3985  C   PHE A 263      -0.501  -9.743  -3.834  1.00 78.76           C
ATOM   3986  O   PHE A 263      -0.311  -9.313  -2.698  1.00 78.76           O
ATOM   3987  HA  PHE A 263       0.654  -8.158  -4.722  1.00 78.76           H
ATOM   3988  CB  PHE A 263      -1.198  -8.482  -5.866  1.00 78.76           C
ATOM   3989 1HB  PHE A 263      -0.837  -7.993  -6.771  1.00 78.76           H
ATOM   3990 2HB  PHE A 263      -1.783  -9.345  -6.182  1.00 78.76           H
ATOM   3991  CG  PHE A 263      -2.111  -7.514  -5.110  1.00 78.76           C
ATOM   3992  CD1 PHE A 263      -3.087  -7.997  -4.296  1.00 78.76           C
ATOM   3993  HD1 PHE A 263      -3.219  -9.073  -4.181  1.00 78.76           H
ATOM   3994  CD2 PHE A 263      -1.946  -6.172  -5.253  1.00 78.76           C
ATOM   3995  HD2 PHE A 263      -1.164  -5.785  -5.906  1.00 78.76           H
ATOM   3996  CE1 PHE A 263      -3.934  -7.099  -3.594  1.00 78.76           C
ATOM   3997  HE1 PHE A 263      -4.717  -7.485  -2.941  1.00 78.76           H
ATOM   3998  CE2 PHE A 263      -2.793  -5.274  -4.551  1.00 78.76           C
ATOM   3999  HE2 PHE A 263      -2.661  -4.198  -4.666  1.00 78.76           H
ATOM   4000  CZ  PHE A 263      -3.770  -5.756  -3.737  1.00 78.76           C
ATOM   4001  HZ  PHE A 263      -4.420  -5.067  -3.198  1.00 78.76           H
ATOM   4002  HN  PHE A 263       0.413  -9.950  -6.844  1.00 78.76           H
ATOM   4003  N   VAL A 264      -1.135 -10.873  -4.113  1.00 83.29           N
ATOM   4004  CA  VAL A 264      -1.782 -11.646  -3.066  1.00 83.29           C
ATOM   4005  C   VAL A 264      -0.738 -12.069  -2.031  1.00 83.29           C
ATOM   4006  O   VAL A 264      -0.959 -11.932  -0.829  1.00 83.29           O
ATOM   4007  HA  VAL A 264      -2.513 -10.997  -2.582  1.00 83.29           H
ATOM   4008  CB  VAL A 264      -2.532 -12.831  -3.678  1.00 83.29           C
ATOM   4009  HB  VAL A 264      -1.837 -13.371  -4.322  1.00 83.29           H
ATOM   4010  CG1 VAL A 264      -3.012 -13.796  -2.592  1.00 83.29           C
ATOM   4011 1HG1 VAL A 264      -2.153 -14.174  -2.037  1.00 83.29           H
ATOM   4012 2HG1 VAL A 264      -3.682 -13.272  -1.911  1.00 83.29           H
ATOM   4013 3HG1 VAL A 264      -3.541 -14.629  -3.054  1.00 83.29           H
ATOM   4014  CG2 VAL A 264      -3.700 -12.353  -4.542  1.00 83.29           C
ATOM   4015 1HG2 VAL A 264      -4.395 -11.779  -3.929  1.00 83.29           H
ATOM   4016 2HG2 VAL A 264      -3.322 -11.725  -5.349  1.00 83.29           H
ATOM   4017 3HG2 VAL A 264      -4.216 -13.216  -4.965  1.00 83.29           H
ATOM   4018  HN  VAL A 264      -1.210 -11.260  -5.032  1.00 83.29           H
ATOM   4019  N   LEU A 265       0.378 -12.574  -2.535  1.00 87.28           N
ATOM   4020  CA  LEU A 265       1.390 -13.163  -1.674  1.00 87.28           C
ATOM   4021  C   LEU A 265       2.002 -12.072  -0.794  1.00 87.28           C
ATOM   4022  O   LEU A 265       2.444 -12.344   0.321  1.00 87.28           O
ATOM   4023  HA  LEU A 265       0.889 -13.886  -1.030  1.00 87.28           H
ATOM   4024  CB  LEU A 265       2.418 -13.933  -2.505  1.00 87.28           C
ATOM   4025 1HB  LEU A 265       2.775 -13.280  -3.301  1.00 87.28           H
ATOM   4026 2HB  LEU A 265       3.275 -14.157  -1.869  1.00 87.28           H
ATOM   4027  CG  LEU A 265       1.930 -15.239  -3.135  1.00 87.28           C
ATOM   4028  HG  LEU A 265       1.085 -15.010  -3.784  1.00 87.28           H
ATOM   4029  CD1 LEU A 265       3.017 -15.865  -4.011  1.00 87.28           C
ATOM   4030 1HD1 LEU A 265       3.286 -15.172  -4.808  1.00 87.28           H
ATOM   4031 2HD1 LEU A 265       3.897 -16.077  -3.403  1.00 87.28           H
ATOM   4032 3HD1 LEU A 265       2.644 -16.792  -4.446  1.00 87.28           H
ATOM   4033  CD2 LEU A 265       1.427 -16.210  -2.064  1.00 87.28           C
ATOM   4034 1HD2 LEU A 265       2.237 -16.437  -1.371  1.00 87.28           H
ATOM   4035 2HD2 LEU A 265       0.600 -15.754  -1.520  1.00 87.28           H
ATOM   4036 3HD2 LEU A 265       1.087 -17.130  -2.539  1.00 87.28           H
ATOM   4037  HN  LEU A 265       0.596 -12.585  -3.511  1.00 87.28           H
ATOM   4038  N   SER A 266       2.009 -10.860  -1.328  1.00 87.33           N
ATOM   4039  CA  SER A 266       2.661  -9.749  -0.656  1.00 87.33           C
ATOM   4040  C   SER A 266       1.719  -9.142   0.386  1.00 87.33           C
ATOM   4041  O   SER A 266       2.145  -8.801   1.489  1.00 87.33           O
ATOM   4042  HA  SER A 266       3.539 -10.179  -0.173  1.00 87.33           H
ATOM   4043  CB  SER A 266       3.103  -8.681  -1.658  1.00 87.33           C
ATOM   4044 1HB  SER A 266       3.551  -7.844  -1.122  1.00 87.33           H
ATOM   4045 2HB  SER A 266       3.874  -9.092  -2.310  1.00 87.33           H
ATOM   4046  OG  SER A 266       2.015  -8.209  -2.449  1.00 87.33           O
ATOM   4047  HG  SER A 266       1.969  -8.720  -3.306  1.00 87.33           H
ATOM   4048  HN  SER A 266       1.580 -10.631  -2.202  1.00 87.33           H
ATOM   4049  N   GLN A 267       0.457  -9.027   0.000  1.00 86.00           N
ATOM   4050  CA  GLN A 267      -0.492  -8.242   0.771  1.00 86.00           C
ATOM   4051  C   GLN A 267      -1.210  -9.129   1.791  1.00 86.00           C
ATOM   4052  O   GLN A 267      -1.530  -8.682   2.891  1.00 86.00           O
ATOM   4053  HA  GLN A 267       0.105  -7.491   1.289  1.00 86.00           H
ATOM   4054  CB  GLN A 267      -1.495  -7.539  -0.146  1.00 86.00           C
ATOM   4055 1HB  GLN A 267      -2.004  -8.277  -0.767  1.00 86.00           H
ATOM   4056 2HB  GLN A 267      -2.260  -7.047   0.455  1.00 86.00           H
ATOM   4057  CG  GLN A 267      -0.797  -6.510  -1.036  1.00 86.00           C
ATOM   4058 1HG  GLN A 267      -0.047  -7.006  -1.653  1.00 86.00           H
ATOM   4059 2HG  GLN A 267      -1.521  -6.060  -1.715  1.00 86.00           H
ATOM   4060  CD  GLN A 267      -0.131  -5.419  -0.195  1.00 86.00           C
ATOM   4061  OE1 GLN A 267      -0.648  -4.978   0.818  1.00 86.00           O
ATOM   4062  NE2 GLN A 267       1.042  -5.010  -0.670  1.00 86.00           N
ATOM   4063 1HE2 GLN A 267       1.411  -5.413  -1.507  1.00 86.00           H
ATOM   4064 2HE2 GLN A 267       1.555  -4.299  -0.189  1.00 86.00           H
ATOM   4065  HN  GLN A 267       0.082  -9.457  -0.821  1.00 86.00           H
ATOM   4066  N   PHE A 268      -1.441 -10.370   1.389  1.00 88.34           N
ATOM   4067  CA  PHE A 268      -2.287 -11.262   2.164  1.00 88.34           C
ATOM   4068  C   PHE A 268      -1.762 -11.412   3.593  1.00 88.34           C
ATOM   4069  O   PHE A 268      -2.504 -11.215   4.554  1.00 88.34           O
ATOM   4070  HA  PHE A 268      -3.284 -10.821   2.189  1.00 88.34           H
ATOM   4071  CB  PHE A 268      -2.249 -12.627   1.473  1.00 88.34           C
ATOM   4072 1HB  PHE A 268      -2.547 -12.504   0.432  1.00 88.34           H
ATOM   4073 2HB  PHE A 268      -1.222 -12.992   1.470  1.00 88.34           H
ATOM   4074  CG  PHE A 268      -3.148 -13.679   2.125  1.00 88.34           C
ATOM   4075  CD1 PHE A 268      -2.610 -14.612   2.956  1.00 88.34           C
ATOM   4076  HD1 PHE A 268      -1.539 -14.610   3.157  1.00 88.34           H
ATOM   4077  CD2 PHE A 268      -4.484 -13.682   1.873  1.00 88.34           C
ATOM   4078  HD2 PHE A 268      -4.915 -12.935   1.207  1.00 88.34           H
ATOM   4079  CE1 PHE A 268      -3.444 -15.589   3.561  1.00 88.34           C
ATOM   4080  HE1 PHE A 268      -3.013 -16.337   4.227  1.00 88.34           H
ATOM   4081  CE2 PHE A 268      -5.318 -14.659   2.478  1.00 88.34           C
ATOM   4082  HE2 PHE A 268      -6.390 -14.662   2.277  1.00 88.34           H
ATOM   4083  CZ  PHE A 268      -4.781 -15.592   3.309  1.00 88.34           C
ATOM   4084  HZ  PHE A 268      -5.421 -16.342   3.774  1.00 88.34           H
ATOM   4085  HN  PHE A 268      -1.063 -10.767   0.553  1.00 88.34           H
ATOM   4086  N   PRO A 269      -0.479 -11.762   3.758  1.00 92.35           N
ATOM   4087  CA  PRO A 269       0.059 -12.047   5.091  1.00 92.35           C
ATOM   4088  C   PRO A 269      -0.208 -10.920   6.074  1.00 92.35           C
ATOM   4089  O   PRO A 269      -0.616 -11.164   7.209  1.00 92.35           O
ATOM   4090  HA  PRO A 269      -0.437 -12.920   5.516  1.00 92.35           H
ATOM   4091  CB  PRO A 269       1.556 -12.242   4.842  1.00 92.35           C
ATOM   4092 1HB  PRO A 269       2.108 -11.310   4.964  1.00 92.35           H
ATOM   4093 2HB  PRO A 269       1.988 -12.960   5.540  1.00 92.35           H
ATOM   4094  CG  PRO A 269       1.613 -12.748   3.406  1.00 92.35           C
ATOM   4095 1HG  PRO A 269       2.599 -12.601   2.964  1.00 92.35           H
ATOM   4096 2HG  PRO A 269       1.405 -13.816   3.344  1.00 92.35           H
ATOM   4097  CD  PRO A 269       0.546 -11.917   2.711  1.00 92.35           C
ATOM   4098 1HD  PRO A 269       0.934 -10.952   2.385  1.00 92.35           H
ATOM   4099 2HD  PRO A 269       0.157 -12.417   1.824  1.00 92.35           H
ATOM   4100  N   TYR A 270       0.032  -9.702   5.609  1.00 91.45           N
ATOM   4101  CA  TYR A 270      -0.094  -8.536   6.466  1.00 91.45           C
ATOM   4102  C   TYR A 270      -1.538  -8.356   6.938  1.00 91.45           C
ATOM   4103  O   TYR A 270      -1.783  -8.094   8.115  1.00 91.45           O
ATOM   4104  HA  TYR A 270       0.548  -8.684   7.334  1.00 91.45           H
ATOM   4105  CB  TYR A 270       0.301  -7.335   5.604  1.00 91.45           C
ATOM   4106 1HB  TYR A 270       1.365  -7.398   5.378  1.00 91.45           H
ATOM   4107 2HB  TYR A 270      -0.230  -7.392   4.654  1.00 91.45           H
ATOM   4108  CG  TYR A 270       0.011  -5.980   6.253  1.00 91.45           C
ATOM   4109  CD1 TYR A 270      -0.949  -5.148   5.715  1.00 91.45           C
ATOM   4110  HD1 TYR A 270      -1.501  -5.456   4.827  1.00 91.45           H
ATOM   4111  CD2 TYR A 270       0.710  -5.591   7.378  1.00 91.45           C
ATOM   4112  HD2 TYR A 270       1.469  -6.248   7.803  1.00 91.45           H
ATOM   4113  CE1 TYR A 270      -1.222  -3.873   6.326  1.00 91.45           C
ATOM   4114  HE1 TYR A 270      -1.978  -3.207   5.911  1.00 91.45           H
ATOM   4115  CE2 TYR A 270       0.438  -4.316   7.989  1.00 91.45           C
ATOM   4116  HE2 TYR A 270       0.983  -3.996   8.877  1.00 91.45           H
ATOM   4117  CZ  TYR A 270      -0.515  -3.520   7.433  1.00 91.45           C
ATOM   4118  OH  TYR A 270      -0.773  -2.316   8.011  1.00 91.45           O
ATOM   4119  HH  TYR A 270      -0.211  -2.202   8.830  1.00 91.45           H
ATOM   4120  HN  TYR A 270       0.308  -9.508   4.668  1.00 91.45           H
ATOM   4121  N   ASN A 271      -2.458  -8.504   5.995  1.00 89.02           N
ATOM   4122  CA  ASN A 271      -3.860  -8.235   6.269  1.00 89.02           C
ATOM   4123  C   ASN A 271      -4.414  -9.325   7.188  1.00 89.02           C
ATOM   4124  O   ASN A 271      -5.370  -9.092   7.926  1.00 89.02           O
ATOM   4125  HA  ASN A 271      -3.877  -7.249   6.733  1.00 89.02           H
ATOM   4126  CB  ASN A 271      -4.683  -8.240   4.979  1.00 89.02           C
ATOM   4127 1HB  ASN A 271      -4.429  -9.118   4.385  1.00 89.02           H
ATOM   4128 2HB  ASN A 271      -5.743  -8.315   5.221  1.00 89.02           H
ATOM   4129  CG  ASN A 271      -4.429  -6.973   4.161  1.00 89.02           C
ATOM   4130  OD1 ASN A 271      -4.786  -5.872   4.546  1.00 89.02           O
ATOM   4131  ND2 ASN A 271      -3.794  -7.189   3.012  1.00 89.02           N
ATOM   4132 1HD2 ASN A 271      -3.529  -8.118   2.755  1.00 89.02           H
ATOM   4133 2HD2 ASN A 271      -3.582  -6.422   2.406  1.00 89.02           H
ATOM   4134  HN  ASN A 271      -2.259  -8.801   5.061  1.00 89.02           H
ATOM   4135  N   CYS A 272      -3.790 -10.491   7.114  1.00 92.06           N
ATOM   4136  CA  CYS A 272      -4.114 -11.573   8.028  1.00 92.06           C
ATOM   4137  C   CYS A 272      -3.835 -11.096   9.455  1.00 92.06           C
ATOM   4138  O   CYS A 272      -4.673 -11.255  10.341  1.00 92.06           O
ATOM   4139  HA  CYS A 272      -5.173 -11.790   7.893  1.00 92.06           H
ATOM   4140  CB  CYS A 272      -3.340 -12.849   7.691  1.00 92.06           C
ATOM   4141 1HB  CYS A 272      -2.281 -12.620   7.569  1.00 92.06           H
ATOM   4142 2HB  CYS A 272      -3.419 -13.560   8.514  1.00 92.06           H
ATOM   4143  SG  CYS A 272      -3.999 -13.595   6.156  1.00 92.06           S
ATOM   4144  HG  CYS A 272      -3.428 -12.728   5.324  1.00 92.06           H
ATOM   4145  HN  CYS A 272      -3.076 -10.702   6.445  1.00 92.06           H
ATOM   4146  N   ILE A 273      -2.655 -10.520   9.632  1.00 93.08           N
ATOM   4147  CA  ILE A 273      -2.233 -10.066  10.946  1.00 93.08           C
ATOM   4148  C   ILE A 273      -3.109  -8.888  11.379  1.00 93.08           C
ATOM   4149  O   ILE A 273      -3.496  -8.792  12.543  1.00 93.08           O
ATOM   4150  HA  ILE A 273      -2.393 -10.889  11.643  1.00 93.08           H
ATOM   4151  CB  ILE A 273      -0.736  -9.752  10.950  1.00 93.08           C
ATOM   4152  HB  ILE A 273      -0.539  -9.014  10.173  1.00 93.08           H
ATOM   4153  CG1 ILE A 273       0.086 -10.997  10.610  1.00 93.08           C
ATOM   4154 1HG1 ILE A 273      -0.206 -11.374   9.630  1.00 93.08           H
ATOM   4155 2HG1 ILE A 273       1.142 -10.735  10.549  1.00 93.08           H
ATOM   4156  CG2 ILE A 273      -0.310  -9.130  12.282  1.00 93.08           C
ATOM   4157 1HG2 ILE A 273      -0.861  -8.204  12.443  1.00 93.08           H
ATOM   4158 2HG2 ILE A 273      -0.523  -9.826  13.093  1.00 93.08           H
ATOM   4159 3HG2 ILE A 273       0.759  -8.917  12.257  1.00 93.08           H
ATOM   4160  CD1 ILE A 273      -0.113 -12.090  11.663  1.00 93.08           C
ATOM   4161 1HD1 ILE A 273       0.203 -11.718  12.637  1.00 93.08           H
ATOM   4162 2HD1 ILE A 273      -1.167 -12.367  11.704  1.00 93.08           H
ATOM   4163 3HD1 ILE A 273       0.482 -12.963  11.397  1.00 93.08           H
ATOM   4164  HN  ILE A 273      -1.993 -10.364   8.899  1.00 93.08           H
ATOM   4165  N   LEU A 274      -3.397  -8.022  10.419  1.00 91.38           N
ATOM   4166  CA  LEU A 274      -4.199  -6.841  10.691  1.00 91.38           C
ATOM   4167  C   LEU A 274      -5.580  -7.272  11.190  1.00 91.38           C
ATOM   4168  O   LEU A 274      -6.167  -6.614  12.048  1.00 91.38           O
ATOM   4169  HA  LEU A 274      -3.702  -6.286  11.487  1.00 91.38           H
ATOM   4170  CB  LEU A 274      -4.245  -5.929   9.464  1.00 91.38           C
ATOM   4171 1HB  LEU A 274      -3.233  -5.829   9.072  1.00 91.38           H
ATOM   4172 2HB  LEU A 274      -4.837  -6.421   8.692  1.00 91.38           H
ATOM   4173  CG  LEU A 274      -4.816  -4.528   9.690  1.00 91.38           C
ATOM   4174  HG  LEU A 274      -5.758  -4.626  10.229  1.00 91.38           H
ATOM   4175  CD1 LEU A 274      -3.881  -3.689  10.563  1.00 91.38           C
ATOM   4176 1HD1 LEU A 274      -3.754  -4.175  11.530  1.00 91.38           H
ATOM   4177 2HD1 LEU A 274      -2.912  -3.597  10.073  1.00 91.38           H
ATOM   4178 3HD1 LEU A 274      -4.311  -2.698  10.708  1.00 91.38           H
ATOM   4179  CD2 LEU A 274      -5.127  -3.841   8.359  1.00 91.38           C
ATOM   4180 1HD2 LEU A 274      -4.212  -3.755   7.772  1.00 91.38           H
ATOM   4181 2HD2 LEU A 274      -5.858  -4.432   7.807  1.00 91.38           H
ATOM   4182 3HD2 LEU A 274      -5.532  -2.847   8.548  1.00 91.38           H
ATOM   4183  HN  LEU A 274      -3.093  -8.116   9.471  1.00 91.38           H
ATOM   4184  N   LEU A 275      -6.058  -8.374  10.631  1.00 92.97           N
ATOM   4185  CA  LEU A 275      -7.340  -8.923  11.038  1.00 92.97           C
ATOM   4186  C   LEU A 275      -7.269  -9.338  12.509  1.00 92.97           C
ATOM   4187  O   LEU A 275      -8.159  -9.013  13.293  1.00 92.97           O
ATOM   4188  HA  LEU A 275      -8.082  -8.131  10.938  1.00 92.97           H
ATOM   4189  CB  LEU A 275      -7.760 -10.056  10.099  1.00 92.97           C
ATOM   4190 1HB  LEU A 275      -7.842  -9.654   9.090  1.00 92.97           H
ATOM   4191 2HB  LEU A 275      -6.963 -10.800  10.082  1.00 92.97           H
ATOM   4192  CG  LEU A 275      -9.072 -10.763  10.445  1.00 92.97           C
ATOM   4193  HG  LEU A 275      -9.005 -11.125  11.471  1.00 92.97           H
ATOM   4194  CD1 LEU A 275     -10.251  -9.789  10.385  1.00 92.97           C
ATOM   4195 1HD1 LEU A 275     -10.091  -8.981  11.098  1.00 92.97           H
ATOM   4196 2HD1 LEU A 275     -10.331  -9.376   9.380  1.00 92.97           H
ATOM   4197 3HD1 LEU A 275     -11.171 -10.317  10.636  1.00 92.97           H
ATOM   4198  CD2 LEU A 275      -9.291 -11.983   9.549  1.00 92.97           C
ATOM   4199 1HD2 LEU A 275      -9.328 -11.667   8.507  1.00 92.97           H
ATOM   4200 2HD2 LEU A 275      -8.469 -12.686   9.686  1.00 92.97           H
ATOM   4201 3HD2 LEU A 275     -10.230 -12.467   9.816  1.00 92.97           H
ATOM   4202  HN  LEU A 275      -5.587  -8.887   9.914  1.00 92.97           H
ATOM   4203  N   VAL A 276      -6.200 -10.048  12.839  1.00 94.35           N
ATOM   4204  CA  VAL A 276      -6.006 -10.519  14.200  1.00 94.35           C
ATOM   4205  C   VAL A 276      -6.006  -9.322  15.154  1.00 94.35           C
ATOM   4206  O   VAL A 276      -6.662  -9.354  16.194  1.00 94.35           O
ATOM   4207  HA  VAL A 276      -6.848 -11.165  14.448  1.00 94.35           H
ATOM   4208  CB  VAL A 276      -4.726 -11.353  14.288  1.00 94.35           C
ATOM   4209  HB  VAL A 276      -3.911 -10.760  13.872  1.00 94.35           H
ATOM   4210  CG1 VAL A 276      -4.380 -11.674  15.743  1.00 94.35           C
ATOM   4211 1HG1 VAL A 276      -4.230 -10.746  16.294  1.00 94.35           H
ATOM   4212 2HG1 VAL A 276      -5.196 -12.238  16.194  1.00 94.35           H
ATOM   4213 3HG1 VAL A 276      -3.466 -12.267  15.776  1.00 94.35           H
ATOM   4214  CG2 VAL A 276      -4.847 -12.632  13.457  1.00 94.35           C
ATOM   4215 1HG2 VAL A 276      -5.680 -13.229  13.830  1.00 94.35           H
ATOM   4216 2HG2 VAL A 276      -5.025 -12.373  12.414  1.00 94.35           H
ATOM   4217 3HG2 VAL A 276      -3.924 -13.206  13.537  1.00 94.35           H
ATOM   4218  HN  VAL A 276      -5.477 -10.302  12.197  1.00 94.35           H
ATOM   4219  N   GLN A 277      -5.264  -8.296  14.765  1.00 92.96           N
ATOM   4220  CA  GLN A 277      -5.156  -7.099  15.581  1.00 92.96           C
ATOM   4221  C   GLN A 277      -6.529  -6.445  15.749  1.00 92.96           C
ATOM   4222  O   GLN A 277      -6.820  -5.864  16.794  1.00 92.96           O
ATOM   4223  HA  GLN A 277      -4.787  -7.440  16.549  1.00 92.96           H
ATOM   4224  CB  GLN A 277      -4.150  -6.115  14.981  1.00 92.96           C
ATOM   4225 1HB  GLN A 277      -4.342  -5.999  13.914  1.00 92.96           H
ATOM   4226 2HB  GLN A 277      -4.280  -5.133  15.436  1.00 92.96           H
ATOM   4227  CG  GLN A 277      -2.714  -6.598  15.197  1.00 92.96           C
ATOM   4228 1HG  GLN A 277      -2.538  -6.760  16.260  1.00 92.96           H
ATOM   4229 2HG  GLN A 277      -2.571  -7.557  14.700  1.00 92.96           H
ATOM   4230  CD  GLN A 277      -1.707  -5.581  14.657  1.00 92.96           C
ATOM   4231  OE1 GLN A 277      -2.004  -4.772  13.794  1.00 92.96           O
ATOM   4232  NE2 GLN A 277      -0.501  -5.668  15.211  1.00 92.96           N
ATOM   4233 1HE2 GLN A 277      -0.322  -6.356  15.914  1.00 92.96           H
ATOM   4234 2HE2 GLN A 277       0.227  -5.046  14.924  1.00 92.96           H
ATOM   4235  HN  GLN A 277      -4.744  -8.274  13.911  1.00 92.96           H
ATOM   4236  N   THR A 278      -7.336  -6.562  14.705  1.00 92.63           N
ATOM   4237  CA  THR A 278      -8.665  -5.974  14.718  1.00 92.63           C
ATOM   4238  C   THR A 278      -9.557  -6.693  15.731  1.00 92.63           C
ATOM   4239  O   THR A 278     -10.262  -6.051  16.508  1.00 92.63           O
ATOM   4240  HA  THR A 278      -8.579  -4.938  15.045  1.00 92.63           H
ATOM   4241  CB  THR A 278      -9.213  -6.015  13.290  1.00 92.63           C
ATOM   4242  HB  THR A 278      -9.396  -7.041  12.972  1.00 92.63           H
ATOM   4243  OG1 THR A 278      -8.247  -5.297  12.526  1.00 92.63           O
ATOM   4244  HG1 THR A 278      -7.325  -5.595  12.775  1.00 92.63           H
ATOM   4245  CG2 THR A 278     -10.495  -5.195  13.131  1.00 92.63           C
ATOM   4246 1HG2 THR A 278     -10.295  -4.154  13.384  1.00 92.63           H
ATOM   4247 2HG2 THR A 278     -11.263  -5.590  13.796  1.00 92.63           H
ATOM   4248 3HG2 THR A 278     -10.842  -5.258  12.099  1.00 92.63           H
ATOM   4249  HN  THR A 278      -7.097  -7.047  13.864  1.00 92.63           H
ATOM   4250  N   ILE A 279      -9.498  -8.016  15.691  1.00 94.26           N
ATOM   4251  CA  ILE A 279     -10.312  -8.829  16.578  1.00 94.26           C
ATOM   4252  C   ILE A 279      -9.898  -8.565  18.027  1.00 94.26           C
ATOM   4253  O   ILE A 279     -10.749  -8.430  18.905  1.00 94.26           O
ATOM   4254  HA  ILE A 279     -11.347  -8.514  16.452  1.00 94.26           H
ATOM   4255  CB  ILE A 279     -10.234 -10.303  16.175  1.00 94.26           C
ATOM   4256  HB  ILE A 279      -9.184 -10.591  16.132  1.00 94.26           H
ATOM   4257  CG1 ILE A 279     -10.821 -10.522  14.779  1.00 94.26           C
ATOM   4258 1HG1 ILE A 279     -11.907 -10.442  14.821  1.00 94.26           H
ATOM   4259 2HG1 ILE A 279     -10.469  -9.739  14.107  1.00 94.26           H
ATOM   4260  CG2 ILE A 279     -10.903 -11.194  17.224  1.00 94.26           C
ATOM   4261 1HG2 ILE A 279     -10.401 -11.067  18.183  1.00 94.26           H
ATOM   4262 2HG2 ILE A 279     -11.952 -10.914  17.323  1.00 94.26           H
ATOM   4263 3HG2 ILE A 279     -10.834 -12.237  16.913  1.00 94.26           H
ATOM   4264  CD1 ILE A 279     -10.425 -11.892  14.227  1.00 94.26           C
ATOM   4265 1HD1 ILE A 279      -9.339 -11.959  14.164  1.00 94.26           H
ATOM   4266 2HD1 ILE A 279     -10.799 -12.673  14.889  1.00 94.26           H
ATOM   4267 3HD1 ILE A 279     -10.855 -12.022  13.233  1.00 94.26           H
ATOM   4268  HN  ILE A 279      -8.909  -8.530  15.067  1.00 94.26           H
ATOM   4269  N   ASP A 280      -8.591  -8.500  18.233  1.00 94.18           N
ATOM   4270  CA  ASP A 280      -8.052  -8.324  19.571  1.00 94.18           C
ATOM   4271  C   ASP A 280      -8.394  -6.920  20.074  1.00 94.18           C
ATOM   4272  O   ASP A 280      -8.615  -6.721  21.268  1.00 94.18           O
ATOM   4273  HA  ASP A 280      -8.515  -9.106  20.172  1.00 94.18           H
ATOM   4274  CB  ASP A 280      -6.529  -8.469  19.575  1.00 94.18           C
ATOM   4275 1HB  ASP A 280      -6.246  -9.388  19.062  1.00 94.18           H
ATOM   4276 2HB  ASP A 280      -6.080  -7.644  19.022  1.00 94.18           H
ATOM   4277  CG  ASP A 280      -5.983  -8.488  21.004  1.00 94.18           C
ATOM   4278  OD1 ASP A 280      -6.513  -9.291  21.803  1.00 94.18           O
ATOM   4279  OD2 ASP A 280      -5.049  -7.700  21.266  1.00 94.18           O
ATOM   4280  HN  ASP A 280      -7.906  -8.564  17.507  1.00 94.18           H
ATOM   4281  N   ALA A 281      -8.429  -5.983  19.138  1.00 91.95           N
ATOM   4282  CA  ALA A 281      -8.779  -4.611  19.465  1.00 91.95           C
ATOM   4283  C   ALA A 281     -10.195  -4.575  20.044  1.00 91.95           C
ATOM   4284  O   ALA A 281     -10.516  -3.708  20.854  1.00 91.95           O
ATOM   4285  HA  ALA A 281      -8.077  -4.261  20.222  1.00 91.95           H
ATOM   4286  CB  ALA A 281      -8.636  -3.737  18.217  1.00 91.95           C
ATOM   4287 1HB  ALA A 281      -7.606  -3.774  17.863  1.00 91.95           H
ATOM   4288 2HB  ALA A 281      -9.302  -4.105  17.437  1.00 91.95           H
ATOM   4289 3HB  ALA A 281      -8.899  -2.708  18.463  1.00 91.95           H
ATOM   4290  HN  ALA A 281      -8.223  -6.148  18.173  1.00 91.95           H
ATOM   4291  N   TYR A 282     -11.004  -5.528  19.604  1.00 90.57           N
ATOM   4292  CA  TYR A 282     -12.381  -5.610  20.061  1.00 90.57           C
ATOM   4293  C   TYR A 282     -12.497  -6.509  21.293  1.00 90.57           C
ATOM   4294  O   TYR A 282     -13.109  -6.126  22.290  1.00 90.57           O
ATOM   4295  HA  TYR A 282     -12.709  -4.604  20.322  1.00 90.57           H
ATOM   4296  CB  TYR A 282     -13.170  -6.238  18.910  1.00 90.57           C
ATOM   4297 1HB  TYR A 282     -12.999  -5.655  18.005  1.00 90.57           H
ATOM   4298 2HB  TYR A 282     -12.783  -7.239  18.722  1.00 90.57           H
ATOM   4299  CG  TYR A 282     -14.676  -6.328  19.165  1.00 90.57           C
ATOM   4300  CD1 TYR A 282     -15.257  -7.548  19.445  1.00 90.57           C
ATOM   4301  HD1 TYR A 282     -14.642  -8.448  19.484  1.00 90.57           H
ATOM   4302  CD2 TYR A 282     -15.454  -5.189  19.115  1.00 90.57           C
ATOM   4303  HD2 TYR A 282     -14.995  -4.225  18.894  1.00 90.57           H
ATOM   4304  CE1 TYR A 282     -16.674  -7.633  19.684  1.00 90.57           C
ATOM   4305  HE1 TYR A 282     -17.145  -8.591  19.906  1.00 90.57           H
ATOM   4306  CE2 TYR A 282     -16.871  -5.274  19.355  1.00 90.57           C
ATOM   4307  HE2 TYR A 282     -17.497  -4.382  19.318  1.00 90.57           H
ATOM   4308  CZ  TYR A 282     -17.411  -6.492  19.628  1.00 90.57           C
ATOM   4309  OH  TYR A 282     -18.750  -6.572  19.854  1.00 90.57           O
ATOM   4310  HH  TYR A 282     -19.161  -5.662  19.800  1.00 90.57           H
ATOM   4311  HN  TYR A 282     -10.733  -6.233  18.949  1.00 90.57           H
ATOM   4312  N   ALA A 283     -11.900  -7.687  21.186  1.00 92.38           N
ATOM   4313  CA  ALA A 283     -12.178  -8.756  22.130  1.00 92.38           C
ATOM   4314  C   ALA A 283     -11.122  -8.740  23.237  1.00 92.38           C
ATOM   4315  O   ALA A 283     -11.344  -9.282  24.318  1.00 92.38           O
ATOM   4316  HA  ALA A 283     -13.157  -8.563  22.570  1.00 92.38           H
ATOM   4317  CB  ALA A 283     -12.226 -10.093  21.388  1.00 92.38           C
ATOM   4318 1HB  ALA A 283     -13.012 -10.061  20.633  1.00 92.38           H
ATOM   4319 2HB  ALA A 283     -11.266 -10.275  20.905  1.00 92.38           H
ATOM   4320 3HB  ALA A 283     -12.435 -10.894  22.096  1.00 92.38           H
ATOM   4321  HN  ALA A 283     -11.239  -7.915  20.471  1.00 92.38           H
ATOM   4322  N   MET A 284      -9.996  -8.114  22.927  1.00 91.07           N
ATOM   4323  CA  MET A 284      -8.887  -8.063  23.865  1.00 91.07           C
ATOM   4324  C   MET A 284      -8.587  -9.450  24.436  1.00 91.07           C
ATOM   4325  O   MET A 284      -8.483  -9.616  25.650  1.00 91.07           O
ATOM   4326  HA  MET A 284      -8.032  -7.707  23.289  1.00 91.07           H
ATOM   4327  CB  MET A 284      -9.227  -7.103  25.006  1.00 91.07           C
ATOM   4328 1HB  MET A 284     -10.152  -7.418  25.488  1.00 91.07           H
ATOM   4329 2HB  MET A 284      -8.444  -7.141  25.764  1.00 91.07           H
ATOM   4330  CG  MET A 284      -9.376  -5.670  24.491  1.00 91.07           C
ATOM   4331 1HG  MET A 284      -8.413  -5.299  24.138  1.00 91.07           H
ATOM   4332 2HG  MET A 284     -10.057  -5.649  23.640  1.00 91.07           H
ATOM   4333  SD  MET A 284      -9.995  -4.615  25.792  1.00 91.07           S
ATOM   4334  CE  MET A 284     -11.744  -4.939  25.647  1.00 91.07           C
ATOM   4335 1HE  MET A 284     -12.085  -4.659  24.650  1.00 91.07           H
ATOM   4336 2HE  MET A 284     -11.932  -6.000  25.811  1.00 91.07           H
ATOM   4337 3HE  MET A 284     -12.285  -4.356  26.393  1.00 91.07           H
ATOM   4338  HN  MET A 284      -9.836  -7.649  22.057  1.00 91.07           H
ATOM   4339  N   PHE A 285      -8.457 -10.411  23.534  1.00 91.46           N
ATOM   4340  CA  PHE A 285      -8.348 -11.804  23.934  1.00 91.46           C
ATOM   4341  C   PHE A 285      -6.887 -12.200  24.150  1.00 91.46           C
ATOM   4342  O   PHE A 285      -6.603 -13.238  24.745  1.00 91.46           O
ATOM   4343  HA  PHE A 285      -8.895 -11.915  24.870  1.00 91.46           H
ATOM   4344  CB  PHE A 285      -8.929 -12.643  22.794  1.00 91.46           C
ATOM   4345 1HB  PHE A 285      -9.092 -13.660  23.151  1.00 91.46           H
ATOM   4346 2HB  PHE A 285      -9.904 -12.241  22.520  1.00 91.46           H
ATOM   4347  CG  PHE A 285      -8.045 -12.693  21.546  1.00 91.46           C
ATOM   4348  CD1 PHE A 285      -8.209 -11.771  20.559  1.00 91.46           C
ATOM   4349  HD1 PHE A 285      -8.970 -10.997  20.658  1.00 91.46           H
ATOM   4350  CD2 PHE A 285      -7.096 -13.659  21.422  1.00 91.46           C
ATOM   4351  HD2 PHE A 285      -6.965 -14.398  22.212  1.00 91.46           H
ATOM   4352  CE1 PHE A 285      -7.390 -11.817  19.401  1.00 91.46           C
ATOM   4353  HE1 PHE A 285      -7.521 -11.078  18.610  1.00 91.46           H
ATOM   4354  CE2 PHE A 285      -6.277 -13.706  20.264  1.00 91.46           C
ATOM   4355  HE2 PHE A 285      -5.516 -14.480  20.165  1.00 91.46           H
ATOM   4356  CZ  PHE A 285      -6.441 -12.784  19.277  1.00 91.46           C
ATOM   4357  HZ  PHE A 285      -5.811 -12.819  18.388  1.00 91.46           H
ATOM   4358  HN  PHE A 285      -8.425 -10.251  22.547  1.00 91.46           H
ATOM   4359  N   ILE A 286      -5.997 -11.352  23.654  1.00 91.72           N
ATOM   4360  CA  ILE A 286      -4.572 -11.580  23.820  1.00 91.72           C
ATOM   4361  C   ILE A 286      -4.121 -11.006  25.165  1.00 91.72           C
ATOM   4362  O   ILE A 286      -3.817  -9.819  25.266  1.00 91.72           O
ATOM   4363  HA  ILE A 286      -4.413 -12.659  23.834  1.00 91.72           H
ATOM   4364  CB  ILE A 286      -3.798 -11.025  22.623  1.00 91.72           C
ATOM   4365  HB  ILE A 286      -3.974  -9.950  22.571  1.00 91.72           H
ATOM   4366  CG1 ILE A 286      -4.305 -11.629  21.313  1.00 91.72           C
ATOM   4367 1HG1 ILE A 286      -4.034 -12.684  21.266  1.00 91.72           H
ATOM   4368 2HG1 ILE A 286      -5.394 -11.579  21.282  1.00 91.72           H
ATOM   4369  CG2 ILE A 286      -2.292 -11.228  22.802  1.00 91.72           C
ATOM   4370 1HG2 ILE A 286      -1.960 -10.711  23.703  1.00 91.72           H
ATOM   4371 2HG2 ILE A 286      -2.077 -12.292  22.894  1.00 91.72           H
ATOM   4372 3HG2 ILE A 286      -1.765 -10.824  21.938  1.00 91.72           H
ATOM   4373  CD1 ILE A 286      -3.721 -10.892  20.106  1.00 91.72           C
ATOM   4374 1HD1 ILE A 286      -4.015  -9.843  20.144  1.00 91.72           H
ATOM   4375 2HD1 ILE A 286      -2.634 -10.966  20.127  1.00 91.72           H
ATOM   4376 3HD1 ILE A 286      -4.098 -11.342  19.188  1.00 91.72           H
ATOM   4377  HN  ILE A 286      -6.237 -10.523  23.148  1.00 91.72           H
ATOM   4378  N   SER A 287      -4.092 -11.876  26.163  1.00 89.72           N
ATOM   4379  CA  SER A 287      -3.645 -11.480  27.488  1.00 89.72           C
ATOM   4380  C   SER A 287      -2.189 -11.901  27.697  1.00 89.72           C
ATOM   4381  O   SER A 287      -1.522 -11.411  28.607  1.00 89.72           O
ATOM   4382  HA  SER A 287      -3.737 -10.394  27.511  1.00 89.72           H
ATOM   4383  CB  SER A 287      -4.535 -12.089  28.574  1.00 89.72           C
ATOM   4384 1HB  SER A 287      -4.179 -11.772  29.554  1.00 89.72           H
ATOM   4385 2HB  SER A 287      -5.551 -11.708  28.466  1.00 89.72           H
ATOM   4386  OG  SER A 287      -4.553 -13.512  28.514  1.00 89.72           O
ATOM   4387  HG  SER A 287      -5.161 -13.877  29.219  1.00 89.72           H
ATOM   4388  HN  SER A 287      -4.366 -12.834  26.079  1.00 89.72           H
ATOM   4389  N   ASN A 288      -1.739 -12.805  26.839  1.00 92.73           N
ATOM   4390  CA  ASN A 288      -0.420 -13.393  26.996  1.00 92.73           C
ATOM   4391  C   ASN A 288       0.614 -12.511  26.294  1.00 92.73           C
ATOM   4392  O   ASN A 288       0.492 -12.235  25.101  1.00 92.73           O
ATOM   4393  HA  ASN A 288      -0.257 -13.449  28.073  1.00 92.73           H
ATOM   4394  CB  ASN A 288      -0.360 -14.786  26.366  1.00 92.73           C
ATOM   4395 1HB  ASN A 288      -1.198 -15.386  26.720  1.00 92.73           H
ATOM   4396 2HB  ASN A 288      -0.461 -14.704  25.284  1.00 92.73           H
ATOM   4397  CG  ASN A 288       0.956 -15.487  26.709  1.00 92.73           C
ATOM   4398  OD1 ASN A 288       2.033 -14.920  26.621  1.00 92.73           O
ATOM   4399  ND2 ASN A 288       0.810 -16.748  27.104  1.00 92.73           N
ATOM   4400 1HD2 ASN A 288      -0.102 -17.154  27.155  1.00 92.73           H
ATOM   4401 2HD2 ASN A 288       1.613 -17.291  27.351  1.00 92.73           H
ATOM   4402  HN  ASN A 288      -2.258 -13.134  26.050  1.00 92.73           H
ATOM   4403  N   CYS A 289       1.610 -12.095  27.063  1.00 91.59           N
ATOM   4404  CA  CYS A 289       2.595 -11.151  26.564  1.00 91.59           C
ATOM   4405  C   CYS A 289       3.414 -11.843  25.473  1.00 91.59           C
ATOM   4406  O   CYS A 289       3.807 -11.212  24.492  1.00 91.59           O
ATOM   4407  HA  CYS A 289       2.041 -10.306  26.155  1.00 91.59           H
ATOM   4408  CB  CYS A 289       3.483 -10.613  27.689  1.00 91.59           C
ATOM   4409 1HB  CYS A 289       2.867 -10.143  28.456  1.00 91.59           H
ATOM   4410 2HB  CYS A 289       4.016 -11.434  28.167  1.00 91.59           H
ATOM   4411  SG  CYS A 289       4.678  -9.400  27.017  1.00 91.59           S
ATOM   4412  HN  CYS A 289       1.748 -12.390  28.008  1.00 91.59           H
ATOM   4413  N   ALA A 290       3.648 -13.130  25.679  1.00 93.75           N
ATOM   4414  CA  ALA A 290       4.448 -13.905  24.746  1.00 93.75           C
ATOM   4415  C   ALA A 290       3.757 -13.922  23.381  1.00 93.75           C
ATOM   4416  O   ALA A 290       4.409 -13.769  22.349  1.00 93.75           O
ATOM   4417  HA  ALA A 290       5.415 -13.412  24.648  1.00 93.75           H
ATOM   4418  CB  ALA A 290       4.667 -15.312  25.306  1.00 93.75           C
ATOM   4419 1HB  ALA A 290       5.187 -15.245  26.262  1.00 93.75           H
ATOM   4420 2HB  ALA A 290       3.703 -15.800  25.451  1.00 93.75           H
ATOM   4421 3HB  ALA A 290       5.267 -15.893  24.606  1.00 93.75           H
ATOM   4422  HN  ALA A 290       3.302 -13.642  26.466  1.00 93.75           H
ATOM   4423  N   VAL A 291       2.446 -14.110  23.420  1.00 93.91           N
ATOM   4424  CA  VAL A 291       1.659 -14.150  22.198  1.00 93.91           C
ATOM   4425  C   VAL A 291       1.664 -12.765  21.548  1.00 93.91           C
ATOM   4426  O   VAL A 291       1.797 -12.647  20.331  1.00 93.91           O
ATOM   4427  HA  VAL A 291       2.139 -14.857  21.521  1.00 93.91           H
ATOM   4428  CB  VAL A 291       0.250 -14.665  22.500  1.00 93.91           C
ATOM   4429  HB  VAL A 291      -0.201 -13.996  23.233  1.00 93.91           H
ATOM   4430  CG1 VAL A 291      -0.622 -14.642  21.243  1.00 93.91           C
ATOM   4431 1HG1 VAL A 291      -0.696 -13.620  20.871  1.00 93.91           H
ATOM   4432 2HG1 VAL A 291      -0.175 -15.276  20.478  1.00 93.91           H
ATOM   4433 3HG1 VAL A 291      -1.618 -15.012  21.486  1.00 93.91           H
ATOM   4434  CG2 VAL A 291       0.298 -16.067  23.109  1.00 93.91           C
ATOM   4435 1HG2 VAL A 291       0.777 -16.752  22.409  1.00 93.91           H
ATOM   4436 2HG2 VAL A 291       0.867 -16.041  24.039  1.00 93.91           H
ATOM   4437 3HG2 VAL A 291      -0.717 -16.409  23.314  1.00 93.91           H
ATOM   4438  HN  VAL A 291       1.923 -14.233  24.263  1.00 93.91           H
ATOM   4439  N   SER A 292       1.516 -11.752  22.389  1.00 93.84           N
ATOM   4440  CA  SER A 292       1.480 -10.381  21.909  1.00 93.84           C
ATOM   4441  C   SER A 292       2.794 -10.038  21.204  1.00 93.84           C
ATOM   4442  O   SER A 292       2.787  -9.459  20.119  1.00 93.84           O
ATOM   4443  HA  SER A 292       0.647 -10.342  21.207  1.00 93.84           H
ATOM   4444  CB  SER A 292       1.223  -9.402  23.057  1.00 93.84           C
ATOM   4445 1HB  SER A 292       0.377  -9.751  23.649  1.00 93.84           H
ATOM   4446 2HB  SER A 292       2.089  -9.385  23.719  1.00 93.84           H
ATOM   4447  OG  SER A 292       0.961  -8.083  22.586  1.00 93.84           O
ATOM   4448  HG  SER A 292       0.073  -8.054  22.127  1.00 93.84           H
ATOM   4449  HN  SER A 292       1.423 -11.856  23.379  1.00 93.84           H
ATOM   4450  N   THR A 293       3.889 -10.411  21.849  1.00 93.51           N
ATOM   4451  CA  THR A 293       5.209 -10.104  21.322  1.00 93.51           C
ATOM   4452  C   THR A 293       5.374 -10.694  19.920  1.00 93.51           C
ATOM   4453  O   THR A 293       5.832 -10.011  19.006  1.00 93.51           O
ATOM   4454  HA  THR A 293       5.297  -9.022  21.226  1.00 93.51           H
ATOM   4455  CB  THR A 293       6.247 -10.615  22.323  1.00 93.51           C
ATOM   4456  HB  THR A 293       6.140 -11.688  22.482  1.00 93.51           H
ATOM   4457  OG1 THR A 293       6.050  -9.800  23.475  1.00 93.51           O
ATOM   4458  HG1 THR A 293       5.401 -10.237  24.096  1.00 93.51           H
ATOM   4459  CG2 THR A 293       7.681 -10.305  21.888  1.00 93.51           C
ATOM   4460 1HG2 THR A 293       7.807  -9.226  21.794  1.00 93.51           H
ATOM   4461 2HG2 THR A 293       7.880 -10.779  20.926  1.00 93.51           H
ATOM   4462 3HG2 THR A 293       8.378 -10.689  22.633  1.00 93.51           H
ATOM   4463  HN  THR A 293       3.886 -10.913  22.714  1.00 93.51           H
ATOM   4464  N   ASN A 294       4.991 -11.956  19.795  1.00 94.74           N
ATOM   4465  CA  ASN A 294       5.179 -12.675  18.546  1.00 94.74           C
ATOM   4466  C   ASN A 294       4.305 -12.042  17.462  1.00 94.74           C
ATOM   4467  O   ASN A 294       4.730 -11.912  16.315  1.00 94.74           O
ATOM   4468  HA  ASN A 294       6.243 -12.592  18.326  1.00 94.74           H
ATOM   4469  CB  ASN A 294       4.768 -14.142  18.688  1.00 94.74           C
ATOM   4470 1HB  ASN A 294       3.798 -14.206  19.181  1.00 94.74           H
ATOM   4471 2HB  ASN A 294       4.654 -14.588  17.700  1.00 94.74           H
ATOM   4472  CG  ASN A 294       5.807 -14.927  19.491  1.00 94.74           C
ATOM   4473  OD1 ASN A 294       6.931 -14.495  19.692  1.00 94.74           O
ATOM   4474  ND2 ASN A 294       5.371 -16.102  19.937  1.00 94.74           N
ATOM   4475 1HD2 ASN A 294       4.437 -16.397  19.736  1.00 94.74           H
ATOM   4476 2HD2 ASN A 294       5.977 -16.690  20.473  1.00 94.74           H
ATOM   4477  HN  ASN A 294       4.561 -12.485  20.526  1.00 94.74           H
ATOM   4478  N   ILE A 295       3.101 -11.663  17.863  1.00 93.78           N
ATOM   4479  CA  ILE A 295       2.146 -11.092  16.929  1.00 93.78           C
ATOM   4480  C   ILE A 295       2.694  -9.770  16.390  1.00 93.78           C
ATOM   4481  O   ILE A 295       2.560  -9.476  15.203  1.00 93.78           O
ATOM   4482  HA  ILE A 295       2.045 -11.789  16.097  1.00 93.78           H
ATOM   4483  CB  ILE A 295       0.768 -10.966  17.582  1.00 93.78           C
ATOM   4484  HB  ILE A 295       0.905 -10.609  18.603  1.00 93.78           H
ATOM   4485  CG1 ILE A 295       0.074 -12.327  17.668  1.00 93.78           C
ATOM   4486 1HG1 ILE A 295      -0.200 -12.663  16.668  1.00 93.78           H
ATOM   4487 2HG1 ILE A 295       0.765 -13.066  18.074  1.00 93.78           H
ATOM   4488  CG2 ILE A 295      -0.091  -9.930  16.853  1.00 93.78           C
ATOM   4489 1HG2 ILE A 295       0.403  -8.959  16.889  1.00 93.78           H
ATOM   4490 2HG2 ILE A 295      -0.223 -10.233  15.815  1.00 93.78           H
ATOM   4491 3HG2 ILE A 295      -1.065  -9.860  17.338  1.00 93.78           H
ATOM   4492  CD1 ILE A 295      -1.175 -12.251  18.548  1.00 93.78           C
ATOM   4493 1HD1 ILE A 295      -0.893 -11.939  19.553  1.00 93.78           H
ATOM   4494 2HD1 ILE A 295      -1.874 -11.529  18.125  1.00 93.78           H
ATOM   4495 3HD1 ILE A 295      -1.648 -13.232  18.592  1.00 93.78           H
ATOM   4496  HN  ILE A 295       2.775 -11.742  18.806  1.00 93.78           H
ATOM   4497  N   ASP A 296       3.301  -9.008  17.288  1.00 93.68           N
ATOM   4498  CA  ASP A 296       3.838  -7.707  16.925  1.00 93.68           C
ATOM   4499  C   ASP A 296       5.011  -7.895  15.961  1.00 93.68           C
ATOM   4500  O   ASP A 296       5.158  -7.139  15.002  1.00 93.68           O
ATOM   4501  HA  ASP A 296       3.006  -7.170  16.470  1.00 93.68           H
ATOM   4502  CB  ASP A 296       4.354  -6.961  18.157  1.00 93.68           C
ATOM   4503 1HB  ASP A 296       4.981  -7.625  18.753  1.00 93.68           H
ATOM   4504 2HB  ASP A 296       4.982  -6.126  17.845  1.00 93.68           H
ATOM   4505  CG  ASP A 296       3.195  -6.444  19.011  1.00 93.68           C
ATOM   4506  OD1 ASP A 296       2.062  -6.436  18.484  1.00 93.68           O
ATOM   4507  OD2 ASP A 296       3.468  -6.068  20.172  1.00 93.68           O
ATOM   4508  HN  ASP A 296       3.428  -9.265  18.246  1.00 93.68           H
ATOM   4509  N   ILE A 297       5.815  -8.908  16.248  1.00 94.30           N
ATOM   4510  CA  ILE A 297       6.936  -9.241  15.386  1.00 94.30           C
ATOM   4511  C   ILE A 297       6.411  -9.652  14.009  1.00 94.30           C
ATOM   4512  O   ILE A 297       6.938  -9.219  12.985  1.00 94.30           O
ATOM   4513  HA  ILE A 297       7.539  -8.340  15.271  1.00 94.30           H
ATOM   4514  CB  ILE A 297       7.824 -10.298  16.046  1.00 94.30           C
ATOM   4515  HB  ILE A 297       7.183 -11.090  16.432  1.00 94.30           H
ATOM   4516  CG1 ILE A 297       8.584  -9.710  17.237  1.00 94.30           C
ATOM   4517 1HG1 ILE A 297       9.309  -8.977  16.884  1.00 94.30           H
ATOM   4518 2HG1 ILE A 297       7.889  -9.183  17.891  1.00 94.30           H
ATOM   4519  CG2 ILE A 297       8.767 -10.938  15.024  1.00 94.30           C
ATOM   4520 1HG2 ILE A 297       8.181 -11.415  14.238  1.00 94.30           H
ATOM   4521 2HG2 ILE A 297       9.404 -10.169  14.587  1.00 94.30           H
ATOM   4522 3HG2 ILE A 297       9.386 -11.685  15.520  1.00 94.30           H
ATOM   4523  CD1 ILE A 297       9.302 -10.808  18.025  1.00 94.30           C
ATOM   4524 1HD1 ILE A 297       8.571 -11.526  18.396  1.00 94.30           H
ATOM   4525 2HD1 ILE A 297      10.013 -11.317  17.374  1.00 94.30           H
ATOM   4526 3HD1 ILE A 297       9.833 -10.363  18.866  1.00 94.30           H
ATOM   4527  HN  ILE A 297       5.711  -9.495  17.051  1.00 94.30           H
ATOM   4528  N   CYS A 298       5.379 -10.483  14.028  1.00 94.50           N
ATOM   4529  CA  CYS A 298       4.776 -10.955  12.794  1.00 94.50           C
ATOM   4530  C   CYS A 298       4.296  -9.739  11.997  1.00 94.50           C
ATOM   4531  O   CYS A 298       4.438  -9.697  10.776  1.00 94.50           O
ATOM   4532  HA  CYS A 298       5.553 -11.492  12.250  1.00 94.50           H
ATOM   4533  CB  CYS A 298       3.640 -11.945  13.062  1.00 94.50           C
ATOM   4534 1HB  CYS A 298       2.981 -11.554  13.837  1.00 94.50           H
ATOM   4535 2HB  CYS A 298       3.036 -12.071  12.163  1.00 94.50           H
ATOM   4536  SG  CYS A 298       4.328 -13.559  13.582  1.00 94.50           S
ATOM   4537  HG  CYS A 298       4.636 -13.186  14.821  1.00 94.50           H
ATOM   4538  HN  CYS A 298       4.958 -10.832  14.865  1.00 94.50           H
ATOM   4539  N   PHE A 299       3.739  -8.780  12.722  1.00 93.55           N
ATOM   4540  CA  PHE A 299       3.239  -7.566  12.098  1.00 93.55           C
ATOM   4541  C   PHE A 299       4.357  -6.831  11.356  1.00 93.55           C
ATOM   4542  O   PHE A 299       4.181  -6.422  10.209  1.00 93.55           O
ATOM   4543  HA  PHE A 299       2.467  -7.862  11.388  1.00 93.55           H
ATOM   4544  CB  PHE A 299       2.714  -6.670  13.222  1.00 93.55           C
ATOM   4545 1HB  PHE A 299       1.947  -7.211  13.776  1.00 93.55           H
ATOM   4546 2HB  PHE A 299       3.526  -6.465  13.919  1.00 93.55           H
ATOM   4547  CG  PHE A 299       2.130  -5.342  12.737  1.00 93.55           C
ATOM   4548  CD1 PHE A 299       2.901  -4.221  12.733  1.00 93.55           C
ATOM   4549  HD1 PHE A 299       3.934  -4.269  13.076  1.00 93.55           H
ATOM   4550  CD2 PHE A 299       0.841  -5.282  12.309  1.00 93.55           C
ATOM   4551  HD2 PHE A 299       0.223  -6.180  12.312  1.00 93.55           H
ATOM   4552  CE1 PHE A 299       2.359  -2.988  12.283  1.00 93.55           C
ATOM   4553  HE1 PHE A 299       2.976  -2.090  12.280  1.00 93.55           H
ATOM   4554  CE2 PHE A 299       0.299  -4.049  11.858  1.00 93.55           C
ATOM   4555  HE2 PHE A 299      -0.735  -4.001  11.516  1.00 93.55           H
ATOM   4556  CZ  PHE A 299       1.069  -2.928  11.855  1.00 93.55           C
ATOM   4557  HZ  PHE A 299       0.653  -1.982  11.509  1.00 93.55           H
ATOM   4558  HN  PHE A 299       3.626  -8.823  13.714  1.00 93.55           H
ATOM   4559  N   GLN A 300       5.482  -6.686  12.040  1.00 93.15           N
ATOM   4560  CA  GLN A 300       6.608  -5.956  11.483  1.00 93.15           C
ATOM   4561  C   GLN A 300       7.098  -6.634  10.201  1.00 93.15           C
ATOM   4562  O   GLN A 300       7.380  -5.964   9.209  1.00 93.15           O
ATOM   4563  HA  GLN A 300       6.224  -4.963  11.252  1.00 93.15           H
ATOM   4564  CB  GLN A 300       7.741  -5.832  12.504  1.00 93.15           C
ATOM   4565 1HB  GLN A 300       7.987  -6.816  12.902  1.00 93.15           H
ATOM   4566 2HB  GLN A 300       8.638  -5.453  12.014  1.00 93.15           H
ATOM   4567  CG  GLN A 300       7.346  -4.897  13.649  1.00 93.15           C
ATOM   4568 1HG  GLN A 300       6.468  -5.293  14.160  1.00 93.15           H
ATOM   4569 2HG  GLN A 300       8.150  -4.857  14.384  1.00 93.15           H
ATOM   4570  CD  GLN A 300       7.050  -3.489  13.131  1.00 93.15           C
ATOM   4571  OE1 GLN A 300       7.465  -3.096  12.053  1.00 93.15           O
ATOM   4572  NE2 GLN A 300       6.309  -2.753  13.955  1.00 93.15           N
ATOM   4573 1HE2 GLN A 300       6.000  -3.136  14.826  1.00 93.15           H
ATOM   4574 2HE2 GLN A 300       6.062  -1.817  13.705  1.00 93.15           H
ATOM   4575  HN  GLN A 300       5.631  -7.056  12.958  1.00 93.15           H
ATOM   4576  N   VAL A 301       7.183  -7.955  10.264  1.00 94.24           N
ATOM   4577  CA  VAL A 301       7.720  -8.723   9.154  1.00 94.24           C
ATOM   4578  C   VAL A 301       6.797  -8.574   7.942  1.00 94.24           C
ATOM   4579  O   VAL A 301       7.250  -8.230   6.852  1.00 94.24           O
ATOM   4580  HA  VAL A 301       8.695  -8.305   8.905  1.00 94.24           H
ATOM   4581  CB  VAL A 301       7.923 -10.180   9.575  1.00 94.24           C
ATOM   4582  HB  VAL A 301       6.975 -10.551   9.964  1.00 94.24           H
ATOM   4583  CG1 VAL A 301       8.312 -11.048   8.377  1.00 94.24           C
ATOM   4584 1HG1 VAL A 301       7.522 -11.008   7.627  1.00 94.24           H
ATOM   4585 2HG1 VAL A 301       9.242 -10.677   7.946  1.00 94.24           H
ATOM   4586 3HG1 VAL A 301       8.450 -12.079   8.705  1.00 94.24           H
ATOM   4587  CG2 VAL A 301       8.964 -10.288  10.692  1.00 94.24           C
ATOM   4588 1HG2 VAL A 301       9.916  -9.890  10.341  1.00 94.24           H
ATOM   4589 2HG2 VAL A 301       8.628  -9.717  11.557  1.00 94.24           H
ATOM   4590 3HG2 VAL A 301       9.088 -11.334  10.972  1.00 94.24           H
ATOM   4591  HN  VAL A 301       6.894  -8.497  11.052  1.00 94.24           H
ATOM   4592  N   THR A 302       5.521  -8.841   8.175  1.00 93.07           N
ATOM   4593  CA  THR A 302       4.552  -8.866   7.092  1.00 93.07           C
ATOM   4594  C   THR A 302       4.369  -7.464   6.508  1.00 93.07           C
ATOM   4595  O   THR A 302       4.143  -7.311   5.309  1.00 93.07           O
ATOM   4596  HA  THR A 302       4.945  -9.496   6.294  1.00 93.07           H
ATOM   4597  CB  THR A 302       3.255  -9.474   7.631  1.00 93.07           C
ATOM   4598  HB  THR A 302       2.493  -9.517   6.854  1.00 93.07           H
ATOM   4599  OG1 THR A 302       2.937  -8.666   8.761  1.00 93.07           O
ATOM   4600  HG1 THR A 302       3.298  -9.085   9.594  1.00 93.07           H
ATOM   4601  CG2 THR A 302       3.464 -10.871   8.220  1.00 93.07           C
ATOM   4602 1HG2 THR A 302       4.177 -10.816   9.042  1.00 93.07           H
ATOM   4603 2HG2 THR A 302       3.851 -11.536   7.448  1.00 93.07           H
ATOM   4604 3HG2 THR A 302       2.513 -11.256   8.588  1.00 93.07           H
ATOM   4605  HN  THR A 302       5.146  -9.038   9.081  1.00 93.07           H
ATOM   4606  N   GLN A 303       4.472  -6.475   7.384  1.00 91.94           N
ATOM   4607  CA  GLN A 303       4.390  -5.088   6.960  1.00 91.94           C
ATOM   4608  C   GLN A 303       5.511  -4.768   5.968  1.00 91.94           C
ATOM   4609  O   GLN A 303       5.287  -4.083   4.972  1.00 91.94           O
ATOM   4610  HA  GLN A 303       3.422  -4.992   6.467  1.00 91.94           H
ATOM   4611  CB  GLN A 303       4.436  -4.142   8.162  1.00 91.94           C
ATOM   4612 1HB  GLN A 303       3.552  -4.294   8.782  1.00 91.94           H
ATOM   4613 2HB  GLN A 303       5.302  -4.376   8.780  1.00 91.94           H
ATOM   4614  CG  GLN A 303       4.504  -2.683   7.709  1.00 91.94           C
ATOM   4615 1HG  GLN A 303       5.537  -2.417   7.480  1.00 91.94           H
ATOM   4616 2HG  GLN A 303       3.931  -2.555   6.792  1.00 91.94           H
ATOM   4617  CD  GLN A 303       3.961  -1.747   8.791  1.00 91.94           C
ATOM   4618  OE1 GLN A 303       4.605  -1.469   9.789  1.00 91.94           O
ATOM   4619  NE2 GLN A 303       2.742  -1.279   8.539  1.00 91.94           N
ATOM   4620 1HE2 GLN A 303       2.267  -1.546   7.700  1.00 91.94           H
ATOM   4621 2HE2 GLN A 303       2.300  -0.659   9.187  1.00 91.94           H
ATOM   4622  HN  GLN A 303       4.609  -6.609   8.366  1.00 91.94           H
ATOM   4623  N   THR A 304       6.694  -5.281   6.277  1.00 91.90           N
ATOM   4624  CA  THR A 304       7.862  -5.012   5.456  1.00 91.90           C
ATOM   4625  C   THR A 304       7.697  -5.640   4.071  1.00 91.90           C
ATOM   4626  O   THR A 304       8.078  -5.043   3.065  1.00 91.90           O
ATOM   4627  HA  THR A 304       7.940  -3.934   5.312  1.00 91.90           H
ATOM   4628  CB  THR A 304       9.095  -5.517   6.209  1.00 91.90           C
ATOM   4629  HB  THR A 304       9.085  -6.604   6.287  1.00 91.90           H
ATOM   4630  OG1 THR A 304       9.058  -4.812   7.447  1.00 91.90           O
ATOM   4631  HG1 THR A 304       8.604  -5.367   8.144  1.00 91.90           H
ATOM   4632  CG2 THR A 304      10.404  -5.063   5.561  1.00 91.90           C
ATOM   4633 1HG2 THR A 304      10.443  -3.974   5.545  1.00 91.90           H
ATOM   4634 2HG2 THR A 304      10.455  -5.443   4.540  1.00 91.90           H
ATOM   4635 3HG2 THR A 304      11.247  -5.448   6.135  1.00 91.90           H
ATOM   4636  HN  THR A 304       6.859  -5.868   7.069  1.00 91.90           H
ATOM   4637  N   ILE A 305       7.129  -6.837   4.063  1.00 92.05           N
ATOM   4638  CA  ILE A 305       6.876  -7.537   2.815  1.00 92.05           C
ATOM   4639  C   ILE A 305       5.912  -6.712   1.959  1.00 92.05           C
ATOM   4640  O   ILE A 305       6.086  -6.610   0.746  1.00 92.05           O
ATOM   4641  HA  ILE A 305       7.826  -7.616   2.286  1.00 92.05           H
ATOM   4642  CB  ILE A 305       6.390  -8.962   3.089  1.00 92.05           C
ATOM   4643  HB  ILE A 305       5.561  -8.910   3.795  1.00 92.05           H
ATOM   4644  CG1 ILE A 305       7.490  -9.799   3.743  1.00 92.05           C
ATOM   4645 1HG1 ILE A 305       8.274 -10.010   3.015  1.00 92.05           H
ATOM   4646 2HG1 ILE A 305       7.951  -9.233   4.553  1.00 92.05           H
ATOM   4647  CG2 ILE A 305       5.856  -9.614   1.812  1.00 92.05           C
ATOM   4648 1HG2 ILE A 305       5.022  -9.028   1.426  1.00 92.05           H
ATOM   4649 2HG2 ILE A 305       6.649  -9.652   1.065  1.00 92.05           H
ATOM   4650 3HG2 ILE A 305       5.518 -10.626   2.035  1.00 92.05           H
ATOM   4651  CD1 ILE A 305       6.928 -11.113   4.289  1.00 92.05           C
ATOM   4652 1HD1 ILE A 305       6.161 -10.899   5.034  1.00 92.05           H
ATOM   4653 2HD1 ILE A 305       6.490 -11.688   3.473  1.00 92.05           H
ATOM   4654 3HD1 ILE A 305       7.730 -11.689   4.749  1.00 92.05           H
ATOM   4655  HN  ILE A 305       6.844  -7.326   4.887  1.00 92.05           H
ATOM   4656  N   ALA A 306       4.917  -6.145   2.625  1.00 89.53           N
ATOM   4657  CA  ALA A 306       3.891  -5.384   1.933  1.00 89.53           C
ATOM   4658  C   ALA A 306       4.531  -4.167   1.262  1.00 89.53           C
ATOM   4659  O   ALA A 306       4.121  -3.767   0.173  1.00 89.53           O
ATOM   4660  HA  ALA A 306       3.461  -6.028   1.165  1.00 89.53           H
ATOM   4661  CB  ALA A 306       2.790  -4.994   2.921  1.00 89.53           C
ATOM   4662 1HB  ALA A 306       2.348  -5.894   3.348  1.00 89.53           H
ATOM   4663 2HB  ALA A 306       3.217  -4.386   3.719  1.00 89.53           H
ATOM   4664 3HB  ALA A 306       2.021  -4.423   2.402  1.00 89.53           H
ATOM   4665  HN  ALA A 306       4.805  -6.200   3.617  1.00 89.53           H
ATOM   4666  N   PHE A 307       5.524  -3.612   1.940  1.00 89.68           N
ATOM   4667  CA  PHE A 307       6.188  -2.416   1.450  1.00 89.68           C
ATOM   4668  C   PHE A 307       6.999  -2.718   0.188  1.00 89.68           C
ATOM   4669  O   PHE A 307       7.112  -1.873  -0.699  1.00 89.68           O
ATOM   4670  HA  PHE A 307       5.412  -1.688   1.215  1.00 89.68           H
ATOM   4671  CB  PHE A 307       7.139  -1.948   2.553  1.00 89.68           C
ATOM   4672 1HB  PHE A 307       7.754  -2.791   2.870  1.00 89.68           H
ATOM   4673 2HB  PHE A 307       7.815  -1.198   2.142  1.00 89.68           H
ATOM   4674  CG  PHE A 307       6.432  -1.362   3.777  1.00 89.68           C
ATOM   4675  CD1 PHE A 307       5.074  -1.367   3.845  1.00 89.68           C
ATOM   4676  HD1 PHE A 307       4.489  -1.790   3.028  1.00 89.68           H
ATOM   4677  CD2 PHE A 307       7.162  -0.835   4.796  1.00 89.68           C
ATOM   4678  HD2 PHE A 307       8.251  -0.830   4.741  1.00 89.68           H
ATOM   4679  CE1 PHE A 307       4.418  -0.823   4.980  1.00 89.68           C
ATOM   4680  HE1 PHE A 307       3.329  -0.828   5.035  1.00 89.68           H
ATOM   4681  CE2 PHE A 307       6.506  -0.291   5.932  1.00 89.68           C
ATOM   4682  HE2 PHE A 307       7.091   0.132   6.749  1.00 89.68           H
ATOM   4683  CZ  PHE A 307       5.148  -0.296   6.000  1.00 89.68           C
ATOM   4684  HZ  PHE A 307       4.644   0.121   6.872  1.00 89.68           H
ATOM   4685  HN  PHE A 307       5.875  -3.964   2.807  1.00 89.68           H
ATOM   4686  N   PHE A 308       7.544  -3.925   0.147  1.00 90.38           N
ATOM   4687  CA  PHE A 308       8.359  -4.341  -0.981  1.00 90.38           C
ATOM   4688  C   PHE A 308       7.532  -4.387  -2.268  1.00 90.38           C
ATOM   4689  O   PHE A 308       8.086  -4.407  -3.366  1.00 90.38           O
ATOM   4690  HA  PHE A 308       9.158  -3.608  -1.091  1.00 90.38           H
ATOM   4691  CB  PHE A 308       8.872  -5.748  -0.668  1.00 90.38           C
ATOM   4692 1HB  PHE A 308       9.030  -5.835   0.407  1.00 90.38           H
ATOM   4693 2HB  PHE A 308       8.102  -6.472  -0.936  1.00 90.38           H
ATOM   4694  CG  PHE A 308      10.169  -6.113  -1.392  1.00 90.38           C
ATOM   4695  CD1 PHE A 308      10.122  -6.747  -2.594  1.00 90.38           C
ATOM   4696  HD1 PHE A 308       9.160  -6.995  -3.042  1.00 90.38           H
ATOM   4697  CD2 PHE A 308      11.370  -5.804  -0.833  1.00 90.38           C
ATOM   4698  HD2 PHE A 308      11.408  -5.296   0.130  1.00 90.38           H
ATOM   4699  CE1 PHE A 308      11.326  -7.086  -3.266  1.00 90.38           C
ATOM   4700  HE1 PHE A 308      11.288  -7.594  -4.230  1.00 90.38           H
ATOM   4701  CE2 PHE A 308      12.574  -6.143  -1.505  1.00 90.38           C
ATOM   4702  HE2 PHE A 308      13.536  -5.895  -1.057  1.00 90.38           H
ATOM   4703  CZ  PHE A 308      12.527  -6.776  -2.708  1.00 90.38           C
ATOM   4704  HZ  PHE A 308      13.451  -7.036  -3.223  1.00 90.38           H
ATOM   4705  HN  PHE A 308       7.435  -4.612   0.866  1.00 90.38           H
ATOM   4706  N   HIS A 309       6.219  -4.402  -2.090  1.00 86.94           N
ATOM   4707  CA  HIS A 309       5.310  -4.425  -3.223  1.00 86.94           C
ATOM   4708  C   HIS A 309       5.482  -3.146  -4.045  1.00 86.94           C
ATOM   4709  O   HIS A 309       5.361  -3.170  -5.269  1.00 86.94           O
ATOM   4710  HA  HIS A 309       5.595  -5.281  -3.835  1.00 86.94           H
ATOM   4711  CB  HIS A 309       3.869  -4.643  -2.759  1.00 86.94           C
ATOM   4712 1HB  HIS A 309       3.829  -5.536  -2.136  1.00 86.94           H
ATOM   4713 2HB  HIS A 309       3.569  -3.803  -2.132  1.00 86.94           H
ATOM   4714  CG  HIS A 309       2.876  -4.790  -3.887  1.00 86.94           C
ATOM   4715  ND1 HIS A 309       2.151  -3.724  -4.391  1.00 86.94           N
ATOM   4716  HD1 HIS A 309       2.205  -2.777  -4.073  1.00 86.94           H
ATOM   4717  CD2 HIS A 309       2.497  -5.887  -4.604  1.00 86.94           C
ATOM   4718  HD2 HIS A 309       2.875  -6.900  -4.466  1.00 86.94           H
ATOM   4719  CE1 HIS A 309       1.373  -4.171  -5.366  1.00 86.94           C
ATOM   4720  HE1 HIS A 309       0.682  -3.573  -5.960  1.00 86.94           H
ATOM   4721  NE2 HIS A 309       1.588  -5.512  -5.496  1.00 86.94           N
ATOM   4722  HN  HIS A 309       5.777  -4.399  -1.193  1.00 86.94           H
ATOM   4723  N   SER A 310       5.761  -2.060  -3.339  1.00 85.86           N
ATOM   4724  CA  SER A 310       5.814  -0.752  -3.968  1.00 85.86           C
ATOM   4725  C   SER A 310       7.027  -0.666  -4.896  1.00 85.86           C
ATOM   4726  O   SER A 310       7.069   0.174  -5.794  1.00 85.86           O
ATOM   4727  HA  SER A 310       4.889  -0.668  -4.539  1.00 85.86           H
ATOM   4728  CB  SER A 310       5.868   0.362  -2.920  1.00 85.86           C
ATOM   4729 1HB  SER A 310       6.666   0.151  -2.208  1.00 85.86           H
ATOM   4730 2HB  SER A 310       6.115   1.305  -3.406  1.00 85.86           H
ATOM   4731  OG  SER A 310       4.633   0.498  -2.222  1.00 85.86           O
ATOM   4732  HG  SER A 310       3.971   0.986  -2.790  1.00 85.86           H
ATOM   4733  HN  SER A 310       5.948  -2.065  -2.357  1.00 85.86           H
ATOM   4734  N   CYS A 311       7.985  -1.547  -4.648  1.00 87.79           N
ATOM   4735  CA  CYS A 311       9.182  -1.602  -5.470  1.00 87.79           C
ATOM   4736  C   CYS A 311       8.970  -2.656  -6.559  1.00 87.79           C
ATOM   4737  O   CYS A 311       9.670  -2.659  -7.570  1.00 87.79           O
ATOM   4738  HA  CYS A 311       9.307  -0.612  -5.909  1.00 87.79           H
ATOM   4739  CB  CYS A 311      10.430  -1.890  -4.633  1.00 87.79           C
ATOM   4740 1HB  CYS A 311      11.311  -1.914  -5.275  1.00 87.79           H
ATOM   4741 2HB  CYS A 311      10.585  -1.090  -3.909  1.00 87.79           H
ATOM   4742  SG  CYS A 311      10.246  -3.491  -3.765  1.00 87.79           S
ATOM   4743  HG  CYS A 311      11.407  -3.433  -3.118  1.00 87.79           H
ATOM   4744  HN  CYS A 311       7.953  -2.213  -3.903  1.00 87.79           H
ATOM   4745  N   LEU A 312       7.999  -3.525  -6.315  1.00 86.98           N
ATOM   4746  CA  LEU A 312       7.677  -4.573  -7.268  1.00 86.98           C
ATOM   4747  C   LEU A 312       6.730  -4.016  -8.332  1.00 86.98           C
ATOM   4748  O   LEU A 312       6.737  -4.472  -9.475  1.00 86.98           O
ATOM   4749  HA  LEU A 312       8.607  -4.870  -7.754  1.00 86.98           H
ATOM   4750  CB  LEU A 312       7.131  -5.806  -6.544  1.00 86.98           C
ATOM   4751 1HB  LEU A 312       6.332  -5.486  -5.875  1.00 86.98           H
ATOM   4752 2HB  LEU A 312       6.681  -6.468  -7.284  1.00 86.98           H
ATOM   4753  CG  LEU A 312       8.147  -6.611  -5.731  1.00 86.98           C
ATOM   4754  HG  LEU A 312       8.550  -5.964  -4.951  1.00 86.98           H
ATOM   4755  CD1 LEU A 312       7.475  -7.795  -5.033  1.00 86.98           C
ATOM   4756 1HD1 LEU A 312       6.700  -7.428  -4.360  1.00 86.98           H
ATOM   4757 2HD1 LEU A 312       7.027  -8.450  -5.780  1.00 86.98           H
ATOM   4758 3HD1 LEU A 312       8.219  -8.350  -4.462  1.00 86.98           H
ATOM   4759  CD2 LEU A 312       9.323  -7.052  -6.605  1.00 86.98           C
ATOM   4760 1HD2 LEU A 312       8.955  -7.675  -7.420  1.00 86.98           H
ATOM   4761 2HD2 LEU A 312       9.821  -6.173  -7.014  1.00 86.98           H
ATOM   4762 3HD2 LEU A 312      10.029  -7.622  -6.002  1.00 86.98           H
ATOM   4763  HN  LEU A 312       7.440  -3.520  -5.486  1.00 86.98           H
ATOM   4764  N   ASN A 313       5.939  -3.036  -7.920  1.00 79.41           N
ATOM   4765  CA  ASN A 313       4.914  -2.485  -8.791  1.00 79.41           C
ATOM   4766  C   ASN A 313       5.531  -2.154 -10.151  1.00 79.41           C
ATOM   4767  O   ASN A 313       4.997  -2.541 -11.189  1.00 79.41           O
ATOM   4768  HA  ASN A 313       4.149  -3.258  -8.857  1.00 79.41           H
ATOM   4769  CB  ASN A 313       4.333  -1.195  -8.209  1.00 79.41           C
ATOM   4770 1HB  ASN A 313       5.086  -0.694  -7.602  1.00 79.41           H
ATOM   4771 2HB  ASN A 313       4.070  -0.513  -9.018  1.00 79.41           H
ATOM   4772  CG  ASN A 313       3.095  -1.487  -7.358  1.00 79.41           C
ATOM   4773  OD1 ASN A 313       2.481  -2.537  -7.449  1.00 79.41           O
ATOM   4774  ND2 ASN A 313       2.765  -0.501  -6.528  1.00 79.41           N
ATOM   4775 1HD2 ASN A 313       3.311   0.336  -6.503  1.00 79.41           H
ATOM   4776 2HD2 ASN A 313       1.969  -0.597  -5.930  1.00 79.41           H
ATOM   4777  HN  ASN A 313       5.988  -2.622  -7.011  1.00 79.41           H
ATOM   4778  N   PRO A 314       6.663  -1.436 -10.171  1.00 80.50           N
ATOM   4779  CA  PRO A 314       7.363  -1.167 -11.429  1.00 80.50           C
ATOM   4780  C   PRO A 314       7.648  -2.437 -12.214  1.00 80.50           C
ATOM   4781  O   PRO A 314       7.158  -2.604 -13.329  1.00 80.50           O
ATOM   4782  HA  PRO A 314       6.737  -0.561 -12.084  1.00 80.50           H
ATOM   4783  CB  PRO A 314       8.652  -0.473 -10.984  1.00 80.50           C
ATOM   4784 1HB  PRO A 314       9.463  -1.187 -10.838  1.00 80.50           H
ATOM   4785 2HB  PRO A 314       8.995   0.250 -11.724  1.00 80.50           H
ATOM   4786  CG  PRO A 314       8.256   0.204  -9.677  1.00 80.50           C
ATOM   4787 1HG  PRO A 314       9.126   0.439  -9.063  1.00 80.50           H
ATOM   4788 2HG  PRO A 314       7.740   1.148  -9.851  1.00 80.50           H
ATOM   4789  CD  PRO A 314       7.355  -0.828  -9.020  1.00 80.50           C
ATOM   4790 1HD  PRO A 314       7.927  -1.568  -8.461  1.00 80.50           H
ATOM   4791 2HD  PRO A 314       6.660  -0.369  -8.317  1.00 80.50           H
ATOM   4792  N   VAL A 315       8.441  -3.306 -11.604  1.00 78.50           N
ATOM   4793  CA  VAL A 315       8.920  -4.492 -12.293  1.00 78.50           C
ATOM   4794  C   VAL A 315       7.746  -5.180 -12.992  1.00 78.50           C
ATOM   4795  O   VAL A 315       7.859  -5.589 -14.146  1.00 78.50           O
ATOM   4796  HA  VAL A 315       9.637  -4.168 -13.047  1.00 78.50           H
ATOM   4797  CB  VAL A 315       9.650  -5.409 -11.309  1.00 78.50           C
ATOM   4798  HB  VAL A 315       8.918  -5.784 -10.594  1.00 78.50           H
ATOM   4799  CG1 VAL A 315      10.261  -6.612 -12.031  1.00 78.50           C
ATOM   4800 1HG1 VAL A 315       9.471  -7.182 -12.519  1.00 78.50           H
ATOM   4801 2HG1 VAL A 315      10.974  -6.264 -12.778  1.00 78.50           H
ATOM   4802 3HG1 VAL A 315      10.773  -7.247 -11.308  1.00 78.50           H
ATOM   4803  CG2 VAL A 315      10.717  -4.638 -10.529  1.00 78.50           C
ATOM   4804 1HG2 VAL A 315      11.445  -4.221 -11.224  1.00 78.50           H
ATOM   4805 2HG2 VAL A 315      10.245  -3.830  -9.969  1.00 78.50           H
ATOM   4806 3HG2 VAL A 315      11.220  -5.313  -9.837  1.00 78.50           H
ATOM   4807  HN  VAL A 315       8.756  -3.209 -10.660  1.00 78.50           H
ATOM   4808  N   LEU A 316       6.644  -5.286 -12.263  1.00 75.38           N
ATOM   4809  CA  LEU A 316       5.518  -6.081 -12.721  1.00 75.38           C
ATOM   4810  C   LEU A 316       4.945  -5.460 -13.996  1.00 75.38           C
ATOM   4811  O   LEU A 316       4.901  -6.109 -15.041  1.00 75.38           O
ATOM   4812  HA  LEU A 316       5.896  -7.075 -12.960  1.00 75.38           H
ATOM   4813  CB  LEU A 316       4.488  -6.246 -11.601  1.00 75.38           C
ATOM   4814 1HB  LEU A 316       4.240  -5.257 -11.214  1.00 75.38           H
ATOM   4815 2HB  LEU A 316       3.575  -6.657 -12.032  1.00 75.38           H
ATOM   4816  CG  LEU A 316       4.910  -7.131 -10.427  1.00 75.38           C
ATOM   4817  HG  LEU A 316       5.818  -6.714  -9.993  1.00 75.38           H
ATOM   4818  CD1 LEU A 316       3.844  -7.130  -9.329  1.00 75.38           C
ATOM   4819 1HD1 LEU A 316       3.698  -6.113  -8.965  1.00 75.38           H
ATOM   4820 2HD1 LEU A 316       2.905  -7.510  -9.734  1.00 75.38           H
ATOM   4821 3HD1 LEU A 316       4.169  -7.768  -8.507  1.00 75.38           H
ATOM   4822  CD2 LEU A 316       5.244  -8.547 -10.900  1.00 75.38           C
ATOM   4823 1HD2 LEU A 316       4.366  -8.989 -11.374  1.00 75.38           H
ATOM   4824 2HD2 LEU A 316       6.062  -8.507 -11.619  1.00 75.38           H
ATOM   4825 3HD2 LEU A 316       5.540  -9.156 -10.046  1.00 75.38           H
ATOM   4826  HN  LEU A 316       6.515  -4.841 -11.377  1.00 75.38           H
ATOM   4827  N   TYR A 317       4.522  -4.211 -13.870  1.00 66.71           N
ATOM   4828  CA  TYR A 317       3.717  -3.585 -14.905  1.00 66.71           C
ATOM   4829  C   TYR A 317       4.592  -3.101 -16.063  1.00 66.71           C
ATOM   4830  O   TYR A 317       4.129  -3.009 -17.199  1.00 66.71           O
ATOM   4831  HA  TYR A 317       3.012  -4.328 -15.278  1.00 66.71           H
ATOM   4832  CB  TYR A 317       3.049  -2.377 -14.247  1.00 66.71           C
ATOM   4833 1HB  TYR A 317       3.814  -1.770 -13.763  1.00 66.71           H
ATOM   4834 2HB  TYR A 317       2.595  -1.758 -15.021  1.00 66.71           H
ATOM   4835  CG  TYR A 317       1.980  -2.742 -13.214  1.00 66.71           C
ATOM   4836  CD1 TYR A 317       0.820  -3.373 -13.615  1.00 66.71           C
ATOM   4837  HD1 TYR A 317       0.666  -3.611 -14.668  1.00 66.71           H
ATOM   4838  CD2 TYR A 317       2.177  -2.440 -11.882  1.00 66.71           C
ATOM   4839  HD2 TYR A 317       3.093  -1.942 -11.565  1.00 66.71           H
ATOM   4840  CE1 TYR A 317      -0.185  -3.716 -12.644  1.00 66.71           C
ATOM   4841  HE1 TYR A 317      -1.106  -4.215 -12.947  1.00 66.71           H
ATOM   4842  CE2 TYR A 317       1.171  -2.784 -10.910  1.00 66.71           C
ATOM   4843  HE2 TYR A 317       1.313  -2.551  -9.855  1.00 66.71           H
ATOM   4844  CZ  TYR A 317       0.040  -3.405 -11.339  1.00 66.71           C
ATOM   4845  OH  TYR A 317      -0.910  -3.730 -10.421  1.00 66.71           O
ATOM   4846  HH  TYR A 317      -0.502  -3.780  -9.510  1.00 66.71           H
ATOM   4847  HN  TYR A 317       4.720  -3.631 -13.080  1.00 66.71           H
ATOM   4848  N   VAL A 318       5.841  -2.805 -15.735  1.00 64.10           N
ATOM   4849  CA  VAL A 318       6.673  -1.997 -16.610  1.00 64.10           C
ATOM   4850  C   VAL A 318       7.544  -2.915 -17.470  1.00 64.10           C
ATOM   4851  O   VAL A 318       7.529  -2.822 -18.696  1.00 64.10           O
ATOM   4852  HA  VAL A 318       6.010  -1.430 -17.264  1.00 64.10           H
ATOM   4853  CB  VAL A 318       7.489  -1.001 -15.784  1.00 64.10           C
ATOM   4854  HB  VAL A 318       8.074  -1.567 -15.059  1.00 64.10           H
ATOM   4855  CG1 VAL A 318       8.464  -0.223 -16.670  1.00 64.10           C
ATOM   4856 1HG1 VAL A 318       9.149  -0.918 -17.155  1.00 64.10           H
ATOM   4857 2HG1 VAL A 318       7.906   0.327 -17.428  1.00 64.10           H
ATOM   4858 3HG1 VAL A 318       9.031   0.478 -16.057  1.00 64.10           H
ATOM   4859  CG2 VAL A 318       6.573  -0.051 -15.010  1.00 64.10           C
ATOM   4860 1HG2 VAL A 318       5.950   0.505 -15.710  1.00 64.10           H
ATOM   4861 2HG2 VAL A 318       5.938  -0.627 -14.336  1.00 64.10           H
ATOM   4862 3HG2 VAL A 318       7.179   0.646 -14.431  1.00 64.10           H
ATOM   4863  HN  VAL A 318       6.284  -3.106 -14.891  1.00 64.10           H
ATOM   4864  N   PHE A 319       8.282  -3.782 -16.792  1.00 64.99           N
ATOM   4865  CA  PHE A 319       9.274  -4.605 -17.463  1.00 64.99           C
ATOM   4866  C   PHE A 319       8.640  -5.878 -18.027  1.00 64.99           C
ATOM   4867  O   PHE A 319       9.197  -6.508 -18.925  1.00 64.99           O
ATOM   4868  HA  PHE A 319       9.686  -4.014 -18.281  1.00 64.99           H
ATOM   4869  CB  PHE A 319      10.319  -4.991 -16.414  1.00 64.99           C
ATOM   4870 1HB  PHE A 319       9.810  -5.419 -15.549  1.00 64.99           H
ATOM   4871 2HB  PHE A 319      10.960  -5.771 -16.824  1.00 64.99           H
ATOM   4872  CG  PHE A 319      11.193  -3.825 -15.947  1.00 64.99           C
ATOM   4873  CD1 PHE A 319      12.375  -3.571 -16.570  1.00 64.99           C
ATOM   4874  HD1 PHE A 319      12.700  -4.197 -17.400  1.00 64.99           H
ATOM   4875  CD2 PHE A 319      10.788  -3.044 -14.911  1.00 64.99           C
ATOM   4876  HD2 PHE A 319       9.840  -3.248 -14.412  1.00 64.99           H
ATOM   4877  CE1 PHE A 319      13.187  -2.489 -16.137  1.00 64.99           C
ATOM   4878  HE1 PHE A 319      14.134  -2.285 -16.635  1.00 64.99           H
ATOM   4879  CE2 PHE A 319      11.599  -1.961 -14.478  1.00 64.99           C
ATOM   4880  HE2 PHE A 319      11.275  -1.335 -13.648  1.00 64.99           H
ATOM   4881  CZ  PHE A 319      12.782  -1.707 -15.101  1.00 64.99           C
ATOM   4882  HZ  PHE A 319      13.404  -0.876 -14.768  1.00 64.99           H
ATOM   4883  HN  PHE A 319       8.211  -3.926 -15.805  1.00 64.99           H
ATOM   4884  N   VAL A 320       7.485  -6.220 -17.476  1.00 68.01           N
ATOM   4885  CA  VAL A 320       6.694  -7.314 -18.013  1.00 68.01           C
ATOM   4886  C   VAL A 320       5.932  -6.829 -19.247  1.00 68.01           C
ATOM   4887  O   VAL A 320       5.544  -7.630 -20.097  1.00 68.01           O
ATOM   4888  HA  VAL A 320       7.384  -8.102 -18.314  1.00 68.01           H
ATOM   4889  CB  VAL A 320       5.776  -7.878 -16.927  1.00 68.01           C
ATOM   4890  HB  VAL A 320       4.946  -7.184 -16.796  1.00 68.01           H
ATOM   4891  CG1 VAL A 320       5.196  -9.230 -17.347  1.00 68.01           C
ATOM   4892 1HG1 VAL A 320       4.619  -9.109 -18.264  1.00 68.01           H
ATOM   4893 2HG1 VAL A 320       6.008  -9.936 -17.520  1.00 68.01           H
ATOM   4894 3HG1 VAL A 320       4.547  -9.609 -16.557  1.00 68.01           H
ATOM   4895  CG2 VAL A 320       6.512  -7.989 -15.590  1.00 68.01           C
ATOM   4896 1HG2 VAL A 320       7.370  -8.652 -15.701  1.00 68.01           H
ATOM   4897 2HG2 VAL A 320       6.854  -7.002 -15.280  1.00 68.01           H
ATOM   4898 3HG2 VAL A 320       5.836  -8.393 -14.836  1.00 68.01           H
ATOM   4899  HN  VAL A 320       7.089  -5.764 -16.679  1.00 68.01           H
ATOM   4900  N   GLY A 321       5.739  -5.519 -19.308  1.00 66.82           N
ATOM   4901  CA  GLY A 321       5.074  -4.913 -20.448  1.00 66.82           C
ATOM   4902  C   GLY A 321       6.026  -4.795 -21.640  1.00 66.82           C
ATOM   4903  O   GLY A 321       7.027  -4.084 -21.571  1.00 66.82           O
ATOM   4904 1HA  GLY A 321       4.207  -5.511 -20.729  1.00 66.82           H
ATOM   4905 2HA  GLY A 321       4.704  -3.924 -20.175  1.00 66.82           H
ATOM   4906  HN  GLY A 321       6.028  -4.878 -18.597  1.00 66.82           H
ATOM   4907  N   GLU A 322       5.680  -5.504 -22.705  1.00 68.90           N
ATOM   4908  CA  GLU A 322       6.463  -5.448 -23.928  1.00 68.90           C
ATOM   4909  C   GLU A 322       6.575  -4.004 -24.421  1.00 68.90           C
ATOM   4910  O   GLU A 322       7.650  -3.563 -24.823  1.00 68.90           O
ATOM   4911  HA  GLU A 322       7.450  -5.824 -23.657  1.00 68.90           H
ATOM   4912  CB  GLU A 322       5.861  -6.351 -25.006  1.00 68.90           C
ATOM   4913 1HB  GLU A 322       4.780  -6.213 -25.039  1.00 68.90           H
ATOM   4914 2HB  GLU A 322       6.349  -6.158 -25.961  1.00 68.90           H
ATOM   4915  CG  GLU A 322       6.108  -7.827 -24.687  1.00 68.90           C
ATOM   4916 1HG  GLU A 322       7.167  -7.986 -24.483  1.00 68.90           H
ATOM   4917 2HG  GLU A 322       5.565  -8.103 -23.783  1.00 68.90           H
ATOM   4918  CD  GLU A 322       5.667  -8.720 -25.847  1.00 68.90           C
ATOM   4919  OE1 GLU A 322       6.131  -9.880 -25.879  1.00 68.90           O
ATOM   4920  OE2 GLU A 322       4.875  -8.223 -26.677  1.00 68.90           O
ATOM   4921  HN  GLU A 322       4.883  -6.107 -22.741  1.00 68.90           H
ATOM   4922  N   ARG A 323       5.449  -3.307 -24.373  1.00 69.06           N
ATOM   4923  CA  ARG A 323       5.382  -1.956 -24.902  1.00 69.06           C
ATOM   4924  C   ARG A 323       6.416  -1.064 -24.211  1.00 69.06           C
ATOM   4925  O   ARG A 323       7.121  -0.301 -24.869  1.00 69.06           O
ATOM   4926  HA  ARG A 323       5.602  -2.061 -25.964  1.00 69.06           H
ATOM   4927  CB  ARG A 323       3.988  -1.355 -24.705  1.00 69.06           C
ATOM   4928 1HB  ARG A 323       3.623  -1.594 -23.706  1.00 69.06           H
ATOM   4929 2HB  ARG A 323       4.043  -0.269 -24.773  1.00 69.06           H
ATOM   4930  CG  ARG A 323       3.009  -1.889 -25.753  1.00 69.06           C
ATOM   4931 1HG  ARG A 323       3.428  -1.754 -26.750  1.00 69.06           H
ATOM   4932 2HG  ARG A 323       2.865  -2.960 -25.609  1.00 69.06           H
ATOM   4933  CD  ARG A 323       1.661  -1.171 -25.658  1.00 69.06           C
ATOM   4934 1HD  ARG A 323       1.231  -1.316 -24.667  1.00 69.06           H
ATOM   4935 2HD  ARG A 323       1.801  -0.098 -25.792  1.00 69.06           H
ATOM   4936  NE  ARG A 323       0.737  -1.692 -26.690  1.00 69.06           N
ATOM   4937  HE  ARG A 323       1.079  -2.394 -27.315  1.00 69.06           H
ATOM   4938  CZ  ARG A 323      -0.530  -1.283 -26.840  1.00 69.06           C
ATOM   4939  NH1 ARG A 323      -1.042  -0.344 -26.032  1.00 69.06           N
ATOM   4940 1HH1 ARG A 323      -0.477   0.055 -25.310  1.00 69.06           H
ATOM   4941 2HH1 ARG A 323      -1.988  -0.044 -26.150  1.00 69.06           H
ATOM   4942  NH2 ARG A 323      -1.278  -1.825 -27.811  1.00 69.06           N
ATOM   4943 1HH2 ARG A 323      -2.225  -1.530 -27.936  1.00 69.06           H
ATOM   4944 2HH2 ARG A 323      -0.889  -2.525 -28.410  1.00 69.06           H
ATOM   4945  HN  ARG A 323       4.594  -3.651 -23.983  1.00 69.06           H
ATOM   4946  N   PHE A 324       6.473  -1.190 -22.893  1.00 72.07           N
ATOM   4947  CA  PHE A 324       7.307  -0.310 -22.093  1.00 72.07           C
ATOM   4948  C   PHE A 324       8.791  -0.567 -22.361  1.00 72.07           C
ATOM   4949  O   PHE A 324       9.587   0.368 -22.413  1.00 72.07           O
ATOM   4950  HA  PHE A 324       7.061   0.714 -22.375  1.00 72.07           H
ATOM   4951  CB  PHE A 324       7.004  -0.619 -20.625  1.00 72.07           C
ATOM   4952 1HB  PHE A 324       5.924  -0.609 -20.478  1.00 72.07           H
ATOM   4953 2HB  PHE A 324       7.347  -1.628 -20.399  1.00 72.07           H
ATOM   4954  CG  PHE A 324       7.648   0.356 -19.638  1.00 72.07           C
ATOM   4955  CD1 PHE A 324       8.976   0.263 -19.359  1.00 72.07           C
ATOM   4956  HD1 PHE A 324       9.581  -0.507 -19.838  1.00 72.07           H
ATOM   4957  CD2 PHE A 324       6.894   1.316 -19.040  1.00 72.07           C
ATOM   4958  HD2 PHE A 324       5.829   1.391 -19.264  1.00 72.07           H
ATOM   4959  CE1 PHE A 324       9.574   1.168 -18.442  1.00 72.07           C
ATOM   4960  HE1 PHE A 324      10.638   1.093 -18.218  1.00 72.07           H
ATOM   4961  CE2 PHE A 324       7.492   2.222 -18.124  1.00 72.07           C
ATOM   4962  HE2 PHE A 324       6.887   2.991 -17.644  1.00 72.07           H
ATOM   4963  CZ  PHE A 324       8.819   2.128 -17.844  1.00 72.07           C
ATOM   4964  HZ  PHE A 324       9.278   2.823 -17.141  1.00 72.07           H
ATOM   4965  HN  PHE A 324       5.963  -1.876 -22.375  1.00 72.07           H
ATOM   4966  N   ARG A 325       9.118  -1.841 -22.523  1.00 73.11           N
ATOM   4967  CA  ARG A 325      10.470  -2.226 -22.887  1.00 73.11           C
ATOM   4968  C   ARG A 325      10.911  -1.484 -24.150  1.00 73.11           C
ATOM   4969  O   ARG A 325      12.044  -1.011 -24.233  1.00 73.11           O
ATOM   4970  HA  ARG A 325      11.082  -1.941 -22.031  1.00 73.11           H
ATOM   4971  CB  ARG A 325      10.567  -3.734 -23.130  1.00 73.11           C
ATOM   4972 1HB  ARG A 325       9.757  -4.053 -23.786  1.00 73.11           H
ATOM   4973 2HB  ARG A 325      11.501  -3.964 -23.643  1.00 73.11           H
ATOM   4974  CG  ARG A 325      10.498  -4.507 -21.812  1.00 73.11           C
ATOM   4975 1HG  ARG A 325      11.191  -4.071 -21.093  1.00 73.11           H
ATOM   4976 2HG  ARG A 325       9.499  -4.418 -21.386  1.00 73.11           H
ATOM   4977  CD  ARG A 325      10.838  -5.984 -22.024  1.00 73.11           C
ATOM   4978 1HD  ARG A 325      10.226  -6.394 -22.828  1.00 73.11           H
ATOM   4979 2HD  ARG A 325      11.878  -6.086 -22.332  1.00 73.11           H
ATOM   4980  NE  ARG A 325      10.604  -6.742 -20.775  1.00 73.11           N
ATOM   4981  HE  ARG A 325      10.201  -6.255 -20.000  1.00 73.11           H
ATOM   4982  CZ  ARG A 325      10.898  -8.040 -20.617  1.00 73.11           C
ATOM   4983  NH1 ARG A 325      11.439  -8.741 -21.622  1.00 73.11           N
ATOM   4984 1HH1 ARG A 325      11.626  -8.297 -22.498  1.00 73.11           H
ATOM   4985 2HH1 ARG A 325      11.656  -9.709 -21.496  1.00 73.11           H
ATOM   4986  NH2 ARG A 325      10.643  -8.625 -19.439  1.00 73.11           N
ATOM   4987 1HH2 ARG A 325      10.857  -9.593 -19.305  1.00 73.11           H
ATOM   4988 2HH2 ARG A 325      10.239  -8.094 -18.694  1.00 73.11           H
ATOM   4989  HN  ARG A 325       8.478  -2.601 -22.409  1.00 73.11           H
ATOM   4990  N   ARG A 326       9.994  -1.404 -25.102  1.00 75.30           N
ATOM   4991  CA  ARG A 326      10.253  -0.676 -26.333  1.00 75.30           C
ATOM   4992  C   ARG A 326      10.429   0.815 -26.040  1.00 75.30           C
ATOM   4993  O   ARG A 326      11.321   1.458 -26.591  1.00 75.30           O
ATOM   4994  HA  ARG A 326      11.173  -1.110 -26.725  1.00 75.30           H
ATOM   4995  CB  ARG A 326       9.110  -0.861 -27.333  1.00 75.30           C
ATOM   4996 1HB  ARG A 326       8.158  -0.650 -26.847  1.00 75.30           H
ATOM   4997 2HB  ARG A 326       9.217  -0.146 -28.149  1.00 75.30           H
ATOM   4998  CG  ARG A 326       9.098  -2.284 -27.895  1.00 75.30           C
ATOM   4999 1HG  ARG A 326      10.039  -2.486 -28.405  1.00 75.30           H
ATOM   5000 2HG  ARG A 326       9.018  -3.001 -27.077  1.00 75.30           H
ATOM   5001  CD  ARG A 326       7.932  -2.480 -28.867  1.00 75.30           C
ATOM   5002 1HD  ARG A 326       6.995  -2.204 -28.384  1.00 75.30           H
ATOM   5003 2HD  ARG A 326       8.053  -1.824 -29.729  1.00 75.30           H
ATOM   5004  NE  ARG A 326       7.875  -3.891 -29.310  1.00 75.30           N
ATOM   5005  HE  ARG A 326       8.044  -4.604 -28.630  1.00 75.30           H
ATOM   5006  CZ  ARG A 326       7.611  -4.273 -30.567  1.00 75.30           C
ATOM   5007  NH1 ARG A 326       7.377  -3.361 -31.521  1.00 75.30           N
ATOM   5008 1HH1 ARG A 326       7.399  -2.386 -31.296  1.00 75.30           H
ATOM   5009 2HH1 ARG A 326       7.181  -3.654 -32.456  1.00 75.30           H
ATOM   5010  NH2 ARG A 326       7.585  -5.581 -30.857  1.00 75.30           N
ATOM   5011 1HH2 ARG A 326       7.389  -5.883 -31.790  1.00 75.30           H
ATOM   5012 2HH2 ARG A 326       7.760  -6.256 -30.140  1.00 75.30           H
ATOM   5013  HN  ARG A 326       9.089  -1.826 -25.043  1.00 75.30           H
ATOM   5014  N   ASP A 327       9.564   1.321 -25.173  1.00 75.67           N
ATOM   5015  CA  ASP A 327       9.567   2.739 -24.855  1.00 75.67           C
ATOM   5016  C   ASP A 327      10.856   3.087 -24.108  1.00 75.67           C
ATOM   5017  O   ASP A 327      11.474   4.117 -24.375  1.00 75.67           O
ATOM   5018  HA  ASP A 327       9.491   3.249 -25.815  1.00 75.67           H
ATOM   5019  CB  ASP A 327       8.385   3.104 -23.954  1.00 75.67           C
ATOM   5020 1HB  ASP A 327       8.444   2.537 -23.024  1.00 75.67           H
ATOM   5021 2HB  ASP A 327       8.439   4.159 -23.688  1.00 75.67           H
ATOM   5022  CG  ASP A 327       7.055   2.814 -24.651  1.00 75.67           C
ATOM   5023  OD1 ASP A 327       6.995   3.045 -25.878  1.00 75.67           O
ATOM   5024  OD2 ASP A 327       6.127   2.368 -23.941  1.00 75.67           O
ATOM   5025  HN  ASP A 327       8.872   0.782 -24.693  1.00 75.67           H
ATOM   5026  N   LEU A 328      11.224   2.209 -23.187  1.00 74.90           N
ATOM   5027  CA  LEU A 328      12.425   2.414 -22.394  1.00 74.90           C
ATOM   5028  C   LEU A 328      13.627   2.564 -23.328  1.00 74.90           C
ATOM   5029  O   LEU A 328      14.429   3.484 -23.171  1.00 74.90           O
ATOM   5030  HA  LEU A 328      12.297   3.346 -21.843  1.00 74.90           H
ATOM   5031  CB  LEU A 328      12.583   1.296 -21.362  1.00 74.90           C
ATOM   5032 1HB  LEU A 328      11.726   1.326 -20.689  1.00 74.90           H
ATOM   5033 2HB  LEU A 328      12.546   0.339 -21.883  1.00 74.90           H
ATOM   5034  CG  LEU A 328      13.859   1.337 -20.519  1.00 74.90           C
ATOM   5035  HG  LEU A 328      14.714   1.376 -21.195  1.00 74.90           H
ATOM   5036  CD1 LEU A 328      13.907   2.599 -19.657  1.00 74.90           C
ATOM   5037 1HD1 LEU A 328      13.884   3.479 -20.300  1.00 74.90           H
ATOM   5038 2HD1 LEU A 328      13.046   2.615 -18.988  1.00 74.90           H
ATOM   5039 3HD1 LEU A 328      14.824   2.603 -19.068  1.00 74.90           H
ATOM   5040  CD2 LEU A 328      14.004   0.064 -19.682  1.00 74.90           C
ATOM   5041 1HD2 LEU A 328      13.148  -0.031 -19.014  1.00 74.90           H
ATOM   5042 2HD2 LEU A 328      14.048  -0.802 -20.342  1.00 74.90           H
ATOM   5043 3HD2 LEU A 328      14.920   0.120 -19.093  1.00 74.90           H
ATOM   5044  HN  LEU A 328      10.719   1.371 -22.979  1.00 74.90           H
ATOM   5045  N   VAL A 329      13.716   1.645 -24.279  1.00 76.12           N
ATOM   5046  CA  VAL A 329      14.838   1.629 -25.201  1.00 76.12           C
ATOM   5047  C   VAL A 329      14.787   2.879 -26.082  1.00 76.12           C
ATOM   5048  O   VAL A 329      15.825   3.436 -26.436  1.00 76.12           O
ATOM   5049  HA  VAL A 329      15.752   1.655 -24.608  1.00 76.12           H
ATOM   5050  CB  VAL A 329      14.834   0.329 -26.008  1.00 76.12           C
ATOM   5051  HB  VAL A 329      13.864   0.241 -26.497  1.00 76.12           H
ATOM   5052  CG1 VAL A 329      15.908   0.356 -27.097  1.00 76.12           C
ATOM   5053 1HG1 VAL A 329      15.718   1.189 -27.775  1.00 76.12           H
ATOM   5054 2HG1 VAL A 329      16.889   0.479 -26.637  1.00 76.12           H
ATOM   5055 3HG1 VAL A 329      15.883  -0.580 -27.656  1.00 76.12           H
ATOM   5056  CG2 VAL A 329      15.011  -0.885 -25.093  1.00 76.12           C
ATOM   5057 1HG2 VAL A 329      15.960  -0.805 -24.564  1.00 76.12           H
ATOM   5058 2HG2 VAL A 329      14.194  -0.918 -24.372  1.00 76.12           H
ATOM   5059 3HG2 VAL A 329      15.004  -1.795 -25.693  1.00 76.12           H
ATOM   5060  HN  VAL A 329      13.040   0.923 -24.423  1.00 76.12           H
ATOM   5061  N   LYS A 330      13.569   3.284 -26.410  1.00 75.83           N
[truncated: 117,320 more chars]
