# Supplementary material for: Noncanonical roles of chemokine regions in CCR9 activation revealed by structural modeling and mutational mapping
Source: Nat Commun. 2025 Aug 18;16:7695. doi: 10.1038/s41467-025-62321-9 (PMC12361432; doi:10.1038/s41467-025-62321-9)
Supplement: Supplementary file 4 — Supplementary Data 2 [file 41467_2025_62321_MOESM4_ESM.zip › CCR9_CCL25_rnk239.pdb]

SSBOND   1 CYS A   38    CYS A  289 
SSBOND   2 CYS A  119    CYS A  198 
SSBOND   3 CYS B    7    CYS B   35 
SSBOND   4 CYS B    8    CYS B   52 
ATOM      1  N   GLU A  20      -2.181  -3.263  61.597  1.00 48.99           N
ATOM      2  CA  GLU A  20      -2.355  -2.941  60.191  1.00 48.99           C
ATOM      3  C   GLU A  20      -1.077  -3.256  59.411  1.00 48.99           C
ATOM      4  O   GLU A  20      -1.120  -3.473  58.201  1.00 48.99           O
ATOM      5  HA  GLU A  20      -3.166  -3.582  59.845  1.00 48.99           H
ATOM      6  CB  GLU A  20      -2.761  -1.477  60.009  1.00 48.99           C
ATOM      7 1HB  GLU A  20      -2.334  -0.875  60.812  1.00 48.99           H
ATOM      8 2HB  GLU A  20      -2.472  -1.136  59.015  1.00 48.99           H
ATOM      9  CG  GLU A  20      -4.279  -1.314  60.096  1.00 48.99           C
ATOM     10 1HG  GLU A  20      -4.768  -2.181  59.651  1.00 48.99           H
ATOM     11 2HG  GLU A  20      -4.586  -1.277  61.141  1.00 48.99           H
ATOM     12  CD  GLU A  20      -4.736  -0.041  59.380  1.00 48.99           C
ATOM     13  OE1 GLU A  20      -5.945   0.034  59.072  1.00 48.99           O
ATOM     14  OE2 GLU A  20      -3.866   0.828  59.158  1.00 48.99           O
ATOM     15  HN  GLU A  20      -1.273  -3.604  61.843  1.00 48.99           H
ATOM     16  N   SER A  21       0.032  -3.272  60.137  1.00 55.29           N
ATOM     17  CA  SER A  21       1.329  -3.484  59.517  1.00 55.29           C
ATOM     18  C   SER A  21       1.433  -4.919  58.997  1.00 55.29           C
ATOM     19  O   SER A  21       1.898  -5.146  57.881  1.00 55.29           O
ATOM     20  HA  SER A  21       1.374  -2.773  58.692  1.00 55.29           H
ATOM     21  CB  SER A  21       2.464  -3.193  60.502  1.00 55.29           C
ATOM     22 1HB  SER A  21       3.396  -3.062  59.952  1.00 55.29           H
ATOM     23 2HB  SER A  21       2.264  -2.254  61.019  1.00 55.29           H
ATOM     24  OG  SER A  21       2.620  -4.237  61.459  1.00 55.29           O
ATOM     25  HG  SER A  21       3.375  -4.023  62.079  1.00 55.29           H
ATOM     26  HN  SER A  21       0.053  -3.145  61.129  1.00 55.29           H
ATOM     27  N   THR A  22       0.991  -5.850  59.829  1.00 56.26           N
ATOM     28  CA  THR A  22       1.187  -7.261  59.545  1.00 56.26           C
ATOM     29  C   THR A  22       0.290  -7.702  58.387  1.00 56.26           C
ATOM     30  O   THR A  22       0.767  -8.291  57.418  1.00 56.26           O
ATOM     31  HA  THR A  22       2.219  -7.407  59.225  1.00 56.26           H
ATOM     32  CB  THR A  22       0.938  -8.042  60.837  1.00 56.26           C
ATOM     33  HB  THR A  22      -0.109  -8.335  60.920  1.00 56.26           H
ATOM     34  OG1 THR A  22       1.418  -7.178  61.864  1.00 56.26           O
ATOM     35  HG1 THR A  22       1.112  -7.505  62.758  1.00 56.26           H
ATOM     36  CG2 THR A  22       1.825  -9.284  60.951  1.00 56.26           C
ATOM     37 1HG2 THR A  22       2.873  -8.985  60.936  1.00 56.26           H
ATOM     38 2HG2 THR A  22       1.626  -9.951  60.112  1.00 56.26           H
ATOM     39 3HG2 THR A  22       1.608  -9.801  61.886  1.00 56.26           H
ATOM     40  HN  THR A  22       0.508  -5.653  60.682  1.00 56.26           H
ATOM     41  N   SER A  23      -0.992  -7.400  58.525  1.00 59.21           N
ATOM     42  CA  SER A  23      -1.966  -7.790  57.519  1.00 59.21           C
ATOM     43  C   SER A  23      -1.633  -7.123  56.183  1.00 59.21           C
ATOM     44  O   SER A  23      -1.769  -7.738  55.127  1.00 59.21           O
ATOM     45  HA  SER A  23      -1.879  -8.873  57.438  1.00 59.21           H
ATOM     46  CB  SER A  23      -3.386  -7.424  57.956  1.00 59.21           C
ATOM     47 1HB  SER A  23      -4.091  -7.720  57.179  1.00 59.21           H
ATOM     48 2HB  SER A  23      -3.645  -7.986  58.853  1.00 59.21           H
ATOM     49  OG  SER A  23      -3.522  -6.030  58.214  1.00 59.21           O
ATOM     50  HG  SER A  23      -4.464  -5.822  58.480  1.00 59.21           H
ATOM     51  HN  SER A  23      -1.368  -6.900  59.305  1.00 59.21           H
ATOM     52  N   SER A  24      -1.203  -5.872  56.273  1.00 63.95           N
ATOM     53  CA  SER A  24      -0.859  -5.112  55.084  1.00 63.95           C
ATOM     54  C   SER A  24       0.344  -5.748  54.386  1.00 63.95           C
ATOM     55  O   SER A  24       0.510  -5.607  53.175  1.00 63.95           O
ATOM     56  HA  SER A  24      -1.741  -5.160  54.445  1.00 63.95           H
ATOM     57  CB  SER A  24      -0.561  -3.652  55.431  1.00 63.95           C
ATOM     58 1HB  SER A  24      -0.671  -3.037  54.537  1.00 63.95           H
ATOM     59 2HB  SER A  24      -1.293  -3.294  56.155  1.00 63.95           H
ATOM     60  OG  SER A  24       0.751  -3.486  55.962  1.00 63.95           O
ATOM     61  HG  SER A  24       0.876  -4.083  56.754  1.00 63.95           H
ATOM     62  HN  SER A  24      -1.089  -5.381  57.136  1.00 63.95           H
ATOM     63  N   MET A  25       1.154  -6.434  55.179  1.00 65.84           N
ATOM     64  CA  MET A  25       2.323  -7.114  54.648  1.00 65.84           C
ATOM     65  C   MET A  25       1.932  -8.426  53.965  1.00 65.84           C
ATOM     66  O   MET A  25       2.451  -8.753  52.899  1.00 65.84           O
ATOM     67  HA  MET A  25       2.753  -6.429  53.917  1.00 65.84           H
ATOM     68  CB  MET A  25       3.305  -7.403  55.785  1.00 65.84           C
ATOM     69 1HB  MET A  25       3.323  -6.562  56.478  1.00 65.84           H
ATOM     70 2HB  MET A  25       2.969  -8.273  56.349  1.00 65.84           H
ATOM     71  CG  MET A  25       4.714  -7.654  55.242  1.00 65.84           C
ATOM     72 1HG  MET A  25       5.326  -8.136  56.005  1.00 65.84           H
ATOM     73 2HG  MET A  25       4.669  -8.334  54.392  1.00 65.84           H
ATOM     74  SD  MET A  25       5.461  -6.110  54.748  1.00 65.84           S
ATOM     75  CE  MET A  25       7.157  -6.633  54.560  1.00 65.84           C
ATOM     76 1HE  MET A  25       7.526  -7.020  55.510  1.00 65.84           H
ATOM     77 2HE  MET A  25       7.215  -7.415  53.803  1.00 65.84           H
ATOM     78 3HE  MET A  25       7.768  -5.784  54.252  1.00 65.84           H
ATOM     79  HN  MET A  25       1.021  -6.530  56.166  1.00 65.84           H
ATOM     80  N   GLU A  26       1.020  -9.141  54.607  1.00 67.11           N
ATOM     81  CA  GLU A  26       0.536 -10.398  54.062  1.00 67.11           C
ATOM     82  C   GLU A  26      -0.213 -10.155  52.750  1.00 67.11           C
ATOM     83  O   GLU A  26      -0.017 -10.879  51.776  1.00 67.11           O
ATOM     84  HA  GLU A  26       1.428 -10.995  53.873  1.00 67.11           H
ATOM     85  CB  GLU A  26      -0.351 -11.128  55.072  1.00 67.11           C
ATOM     86 1HB  GLU A  26      -1.066 -10.429  55.506  1.00 67.11           H
ATOM     87 2HB  GLU A  26      -0.823 -11.986  54.594  1.00 67.11           H
ATOM     88  CG  GLU A  26       0.480 -11.684  56.231  1.00 67.11           C
ATOM     89 1HG  GLU A  26       1.236 -12.368  55.846  1.00 67.11           H
ATOM     90 2HG  GLU A  26       1.009 -10.870  56.727  1.00 67.11           H
ATOM     91  CD  GLU A  26      -0.408 -12.413  57.242  1.00 67.11           C
ATOM     92  OE1 GLU A  26       0.149 -13.246  57.988  1.00 67.11           O
ATOM     93  OE2 GLU A  26      -1.623 -12.120  57.245  1.00 67.11           O
ATOM     94  HN  GLU A  26       0.615  -8.876  55.482  1.00 67.11           H
ATOM     95  N   ASP A  27      -1.055  -9.132  52.768  1.00 67.11           N
ATOM     96  CA  ASP A  27      -1.858  -8.804  51.602  1.00 67.11           C
ATOM     97  C   ASP A  27      -0.937  -8.582  50.400  1.00 67.11           C
ATOM     98  O   ASP A  27      -1.252  -9.000  49.287  1.00 67.11           O
ATOM     99  HA  ASP A  27      -2.525  -9.655  51.464  1.00 67.11           H
ATOM    100  CB  ASP A  27      -2.658  -7.520  51.828  1.00 67.11           C
ATOM    101 1HB  ASP A  27      -2.021  -6.767  52.292  1.00 67.11           H
ATOM    102 2HB  ASP A  27      -2.983  -7.116  50.869  1.00 67.11           H
ATOM    103  CG  ASP A  27      -3.876  -7.782  52.716  1.00 67.11           C
ATOM    104  OD1 ASP A  27      -4.213  -8.975  52.880  1.00 67.11           O
ATOM    105  OD2 ASP A  27      -4.443  -6.784  53.211  1.00 67.11           O
ATOM    106  HN  ASP A  27      -1.193  -8.535  53.557  1.00 67.11           H
ATOM    107  N   TYR A  28       0.182  -7.924  50.666  1.00 69.98           N
ATOM    108  CA  TYR A  28       1.138  -7.619  49.615  1.00 69.98           C
ATOM    109  C   TYR A  28       1.846  -8.887  49.133  1.00 69.98           C
ATOM    110  O   TYR A  28       2.164  -9.013  47.951  1.00 69.98           O
ATOM    111  HA  TYR A  28       0.593  -7.176  48.782  1.00 69.98           H
ATOM    112  CB  TYR A  28       2.171  -6.681  50.245  1.00 69.98           C
ATOM    113 1HB  TYR A  28       1.657  -5.809  50.648  1.00 69.98           H
ATOM    114 2HB  TYR A  28       2.644  -7.190  51.085  1.00 69.98           H
ATOM    115  CG  TYR A  28       3.257  -6.212  49.275  1.00 69.98           C
ATOM    116  CD1 TYR A  28       4.455  -6.893  49.198  1.00 69.98           C
ATOM    117  HD1 TYR A  28       4.627  -7.766  49.828  1.00 69.98           H
ATOM    118  CD2 TYR A  28       3.039  -5.106  48.477  1.00 69.98           C
ATOM    119  HD2 TYR A  28       2.093  -4.568  48.538  1.00 69.98           H
ATOM    120  CE1 TYR A  28       5.477  -6.451  48.285  1.00 69.98           C
ATOM    121  HE1 TYR A  28       6.428  -6.980  48.214  1.00 69.98           H
ATOM    122  CE2 TYR A  28       4.061  -4.664  47.565  1.00 69.98           C
ATOM    123  HE2 TYR A  28       3.902  -3.793  46.929  1.00 69.98           H
ATOM    124  CZ  TYR A  28       5.230  -5.358  47.514  1.00 69.98           C
ATOM    125  OH  TYR A  28       6.195  -4.941  46.652  1.00 69.98           O
ATOM    126  HH  TYR A  28       5.933  -4.067  46.241  1.00 69.98           H
ATOM    127  HN  TYR A  28       0.438  -7.602  51.577  1.00 69.98           H
ATOM    128  N   VAL A  29       2.071  -9.794  50.071  1.00 67.29           N
ATOM    129  CA  VAL A  29       2.814 -11.008  49.776  1.00 67.29           C
ATOM    130  C   VAL A  29       1.919 -11.971  48.994  1.00 67.29           C
ATOM    131  O   VAL A  29       2.391 -12.683  48.109  1.00 67.29           O
ATOM    132  HA  VAL A  29       3.662 -10.730  49.150  1.00 67.29           H
ATOM    133  CB  VAL A  29       3.358 -11.616  51.070  1.00 67.29           C
ATOM    134  HB  VAL A  29       2.526 -11.728  51.765  1.00 67.29           H
ATOM    135  CG1 VAL A  29       3.949 -13.004  50.818  1.00 67.29           C
ATOM    136 1HG1 VAL A  29       3.176 -13.662  50.421  1.00 67.29           H
ATOM    137 2HG1 VAL A  29       4.764 -12.926  50.098  1.00 67.29           H
ATOM    138 3HG1 VAL A  29       4.329 -13.413  51.754  1.00 67.29           H
ATOM    139  CG2 VAL A  29       4.390 -10.690  51.719  1.00 67.29           C
ATOM    140 1HG2 VAL A  29       5.220 -10.532  51.030  1.00 67.29           H
ATOM    141 2HG2 VAL A  29       3.924  -9.733  51.952  1.00 67.29           H
ATOM    142 3HG2 VAL A  29       4.761 -11.146  52.637  1.00 67.29           H
ATOM    143  HN  VAL A  29       1.756  -9.711  51.017  1.00 67.29           H
ATOM    144  N   ASN A  30       0.642 -11.962  49.348  1.00 70.45           N
ATOM    145  CA  ASN A  30      -0.297 -12.917  48.786  1.00 70.45           C
ATOM    146  C   ASN A  30      -0.809 -12.393  47.442  1.00 70.45           C
ATOM    147  O   ASN A  30      -1.468 -13.118  46.699  1.00 70.45           O
ATOM    148  HA  ASN A  30       0.264 -13.846  48.684  1.00 70.45           H
ATOM    149  CB  ASN A  30      -1.503 -13.112  49.707  1.00 70.45           C
ATOM    150 1HB  ASN A  30      -1.830 -12.146  50.093  1.00 70.45           H
ATOM    151 2HB  ASN A  30      -2.336 -13.527  49.140  1.00 70.45           H
ATOM    152  CG  ASN A  30      -1.158 -14.043  50.872  1.00 70.45           C
ATOM    153  OD1 ASN A  30      -0.236 -14.839  50.812  1.00 70.45           O
ATOM    154  ND2 ASN A  30      -1.949 -13.899  51.932  1.00 70.45           N
ATOM    155 1HD2 ASN A  30      -2.689 -13.226  51.916  1.00 70.45           H
ATOM    156 2HD2 ASN A  30      -1.804 -14.463  52.744  1.00 70.45           H
ATOM    157  HN  ASN A  30       0.248 -11.319  50.005  1.00 70.45           H
ATOM    158  N   PHE A  31      -0.486 -11.137  47.172  1.00 76.32           N
ATOM    159  CA  PHE A  31      -0.883 -10.515  45.920  1.00 76.32           C
ATOM    160  C   PHE A  31      -0.204 -11.196  44.730  1.00 76.32           C
ATOM    161  O   PHE A  31       1.023 -11.238  44.652  1.00 76.32           O
ATOM    162  HA  PHE A  31      -1.964 -10.627  45.832  1.00 76.32           H
ATOM    163  CB  PHE A  31      -0.431  -9.054  45.983  1.00 76.32           C
ATOM    164 1HB  PHE A  31      -0.833  -8.599  46.889  1.00 76.32           H
ATOM    165 2HB  PHE A  31       0.655  -9.024  46.066  1.00 76.32           H
ATOM    166  CG  PHE A  31      -0.860  -8.218  44.776  1.00 76.32           C
ATOM    167  CD1 PHE A  31       0.010  -8.005  43.753  1.00 76.32           C
ATOM    168  HD1 PHE A  31       1.013  -8.430  43.793  1.00 76.32           H
ATOM    169  CD2 PHE A  31      -2.111  -7.687  44.726  1.00 76.32           C
ATOM    170  HD2 PHE A  31      -2.809  -7.858  45.546  1.00 76.32           H
ATOM    171  CE1 PHE A  31      -0.387  -7.228  42.632  1.00 76.32           C
ATOM    172  HE1 PHE A  31       0.310  -7.058  41.813  1.00 76.32           H
ATOM    173  CE2 PHE A  31      -2.509  -6.911  43.605  1.00 76.32           C
ATOM    174  HE2 PHE A  31      -3.512  -6.485  43.565  1.00 76.32           H
ATOM    175  CZ  PHE A  31      -1.638  -6.698  42.582  1.00 76.32           C
ATOM    176  HZ  PHE A  31      -1.944  -6.102  41.722  1.00 76.32           H
ATOM    177  HN  PHE A  31       0.035 -10.548  47.790  1.00 76.32           H
ATOM    178  N   ASN A  32      -1.031 -11.711  43.833  1.00 74.26           N
ATOM    179  CA  ASN A  32      -0.525 -12.365  42.638  1.00 74.26           C
ATOM    180  C   ASN A  32      -0.110 -11.304  41.618  1.00 74.26           C
ATOM    181  O   ASN A  32      -0.950 -10.768  40.896  1.00 74.26           O
ATOM    182  HA  ASN A  32       0.316 -12.970  42.976  1.00 74.26           H
ATOM    183  CB  ASN A  32      -1.600 -13.244  41.995  1.00 74.26           C
ATOM    184 1HB  ASN A  32      -2.123 -13.809  42.766  1.00 74.26           H
ATOM    185 2HB  ASN A  32      -2.342 -12.615  41.503  1.00 74.26           H
ATOM    186  CG  ASN A  32      -0.984 -14.207  40.977  1.00 74.26           C
ATOM    187  OD1 ASN A  32       0.212 -14.218  40.739  1.00 74.26           O
ATOM    188  ND2 ASN A  32      -1.866 -15.012  40.393  1.00 74.26           N
ATOM    189 1HD2 ASN A  32      -2.835 -14.952  40.633  1.00 74.26           H
ATOM    190 2HD2 ASN A  32      -1.561 -15.678  39.712  1.00 74.26           H
ATOM    191  HN  ASN A  32      -2.027 -11.687  43.912  1.00 74.26           H
ATOM    192  N   PHE A  33       1.187 -11.031  41.590  1.00 75.92           N
ATOM    193  CA  PHE A  33       1.739 -10.120  40.602  1.00 75.92           C
ATOM    194  C   PHE A  33       1.906 -10.815  39.249  1.00 75.92           C
ATOM    195  O   PHE A  33       3.011 -10.877  38.712  1.00 75.92           O
ATOM    196  HA  PHE A  33       1.038  -9.291  40.499  1.00 75.92           H
ATOM    197  CB  PHE A  33       3.114  -9.686  41.113  1.00 75.92           C
ATOM    198 1HB  PHE A  33       3.714 -10.574  41.310  1.00 75.92           H
ATOM    199 2HB  PHE A  33       3.622  -9.126  40.327  1.00 75.92           H
ATOM    200  CG  PHE A  33       3.066  -8.829  42.380  1.00 75.92           C
ATOM    201  CD1 PHE A  33       2.898  -7.483  42.284  1.00 75.92           C
ATOM    202  HD1 PHE A  33       2.798  -7.015  41.305  1.00 75.92           H
ATOM    203  CD2 PHE A  33       3.191  -9.414  43.601  1.00 75.92           C
ATOM    204  HD2 PHE A  33       3.326 -10.493  43.678  1.00 75.92           H
ATOM    205  CE1 PHE A  33       2.853  -6.688  43.460  1.00 75.92           C
ATOM    206  HE1 PHE A  33       2.719  -5.609  43.383  1.00 75.92           H
ATOM    207  CE2 PHE A  33       3.146  -8.619  44.777  1.00 75.92           C
ATOM    208  HE2 PHE A  33       3.246  -9.088  45.756  1.00 75.92           H
ATOM    209  CZ  PHE A  33       2.978  -7.273  44.681  1.00 75.92           C
ATOM    210  HZ  PHE A  33       2.944  -6.662  45.584  1.00 75.92           H
ATOM    211  HN  PHE A  33       1.854 -11.419  42.226  1.00 75.92           H
ATOM    212  N   THR A  34       0.793 -11.320  38.738  1.00 76.36           N
ATOM    213  CA  THR A  34       0.738 -11.760  37.354  1.00 76.36           C
ATOM    214  C   THR A  34       1.246 -10.658  36.423  1.00 76.36           C
ATOM    215  O   THR A  34       0.866  -9.496  36.565  1.00 76.36           O
ATOM    216  HA  THR A  34       1.409 -12.611  37.237  1.00 76.36           H
ATOM    217  CB  THR A  34      -0.697 -12.196  37.054  1.00 76.36           C
ATOM    218  HB  THR A  34      -1.125 -11.599  36.249  1.00 76.36           H
ATOM    219  OG1 THR A  34      -1.360 -12.099  38.311  1.00 76.36           O
ATOM    220  HG1 THR A  34      -1.782 -11.197  38.406  1.00 76.36           H
ATOM    221  CG2 THR A  34      -0.795 -13.681  36.695  1.00 76.36           C
ATOM    222 1HG2 THR A  34      -0.429 -14.281  37.528  1.00 76.36           H
ATOM    223 2HG2 THR A  34      -0.191 -13.881  35.810  1.00 76.36           H
ATOM    224 3HG2 THR A  34      -1.835 -13.937  36.491  1.00 76.36           H
ATOM    225  HN  THR A  34      -0.058 -11.430  39.250  1.00 76.36           H
ATOM    226  N   ASP A  35       2.096 -11.060  35.490  1.00 82.32           N
ATOM    227  CA  ASP A  35       2.825 -10.101  34.678  1.00 82.32           C
ATOM    228  C   ASP A  35       1.940  -9.646  33.515  1.00 82.32           C
ATOM    229  O   ASP A  35       2.160 -10.042  32.372  1.00 82.32           O
ATOM    230  HA  ASP A  35       3.076  -9.284  35.355  1.00 82.32           H
ATOM    231  CB  ASP A  35       4.092 -10.726  34.091  1.00 82.32           C
ATOM    232 1HB  ASP A  35       4.458 -11.509  34.756  1.00 82.32           H
ATOM    233 2HB  ASP A  35       3.860 -11.201  33.137  1.00 82.32           H
ATOM    234  CG  ASP A  35       5.182  -9.671  33.889  1.00 82.32           C
ATOM    235  OD1 ASP A  35       4.993  -8.553  34.416  1.00 82.32           O
ATOM    236  OD2 ASP A  35       6.178 -10.006  33.212  1.00 82.32           O
ATOM    237  HN  ASP A  35       2.290 -12.020  35.286  1.00 82.32           H
ATOM    238  N   PHE A  36       0.958  -8.822  33.849  1.00 90.27           N
ATOM    239  CA  PHE A  36       0.062  -8.279  32.841  1.00 90.27           C
ATOM    240  C   PHE A  36       0.695  -7.079  32.135  1.00 90.27           C
ATOM    241  O   PHE A  36       0.211  -6.641  31.092  1.00 90.27           O
ATOM    242  HA  PHE A  36      -0.124  -9.069  32.114  1.00 90.27           H
ATOM    243  CB  PHE A  36      -1.203  -7.819  33.569  1.00 90.27           C
ATOM    244 1HB  PHE A  36      -0.918  -7.163  34.392  1.00 90.27           H
ATOM    245 2HB  PHE A  36      -1.808  -7.226  32.883  1.00 90.27           H
ATOM    246  CG  PHE A  36      -2.056  -8.964  34.119  1.00 90.27           C
ATOM    247  CD1 PHE A  36      -2.223 -10.099  33.389  1.00 90.27           C
ATOM    248  HD1 PHE A  36      -1.749 -10.193  32.411  1.00 90.27           H
ATOM    249  CD2 PHE A  36      -2.646  -8.846  35.338  1.00 90.27           C
ATOM    250  HD2 PHE A  36      -2.512  -7.936  35.923  1.00 90.27           H
ATOM    251  CE1 PHE A  36      -3.014 -11.161  33.899  1.00 90.27           C
ATOM    252  HE1 PHE A  36      -3.149 -12.071  33.314  1.00 90.27           H
ATOM    253  CE2 PHE A  36      -3.438  -9.909  35.849  1.00 90.27           C
ATOM    254  HE2 PHE A  36      -3.911  -9.815  36.826  1.00 90.27           H
ATOM    255  CZ  PHE A  36      -3.605 -11.044  35.119  1.00 90.27           C
ATOM    256  HZ  PHE A  36      -4.213 -11.859  35.511  1.00 90.27           H
ATOM    257  HN  PHE A  36       0.769  -8.526  34.785  1.00 90.27           H
ATOM    258  N   TYR A  37       1.769  -6.580  32.731  1.00 91.77           N
ATOM    259  CA  TYR A  37       2.571  -5.552  32.090  1.00 91.77           C
ATOM    260  C   TYR A  37       3.648  -6.174  31.198  1.00 91.77           C
ATOM    261  O   TYR A  37       4.547  -6.856  31.688  1.00 91.77           O
ATOM    262  HA  TYR A  37       1.909  -4.943  31.476  1.00 91.77           H
ATOM    263  CB  TYR A  37       3.248  -4.778  33.223  1.00 91.77           C
ATOM    264 1HB  TYR A  37       2.481  -4.386  33.890  1.00 91.77           H
ATOM    265 2HB  TYR A  37       3.856  -5.468  33.808  1.00 91.77           H
ATOM    266  CG  TYR A  37       4.130  -3.622  32.747  1.00 91.77           C
ATOM    267  CD1 TYR A  37       5.470  -3.835  32.495  1.00 91.77           C
ATOM    268  HD1 TYR A  37       5.900  -4.826  32.635  1.00 91.77           H
ATOM    269  CD2 TYR A  37       3.585  -2.367  32.569  1.00 91.77           C
ATOM    270  HD2 TYR A  37       2.526  -2.199  32.768  1.00 91.77           H
ATOM    271  CE1 TYR A  37       6.300  -2.747  32.046  1.00 91.77           C
ATOM    272  HE1 TYR A  37       7.359  -2.901  31.844  1.00 91.77           H
ATOM    273  CE2 TYR A  37       4.414  -1.279  32.121  1.00 91.77           C
ATOM    274  HE2 TYR A  37       3.997  -0.282  31.976  1.00 91.77           H
ATOM    275  CZ  TYR A  37       5.731  -1.522  31.881  1.00 91.77           C
ATOM    276  OH  TYR A  37       6.514  -0.494  31.458  1.00 91.77           O
ATOM    277  HH  TYR A  37       5.948   0.302  31.246  1.00 91.77           H
ATOM    278  HN  TYR A  37       2.091  -6.867  33.633  1.00 91.77           H
ATOM    279  N   CYS A  38       3.522  -5.916  29.905  1.00 91.23           N
ATOM    280  CA  CYS A  38       4.421  -6.512  28.932  1.00 91.23           C
ATOM    281  C   CYS A  38       5.455  -5.460  28.525  1.00 91.23           C
ATOM    282  O   CYS A  38       5.105  -4.433  27.945  1.00 91.23           O
ATOM    283  HA  CYS A  38       4.902  -7.356  29.426  1.00 91.23           H
ATOM    284  CB  CYS A  38       3.661  -7.063  27.723  1.00 91.23           C
ATOM    285 1HB  CYS A  38       2.861  -7.724  28.057  1.00 91.23           H
ATOM    286 2HB  CYS A  38       3.192  -6.246  27.175  1.00 91.23           H
ATOM    287  SG  CYS A  38       4.807  -7.976  26.626  1.00 91.23           S
ATOM    288  HN  CYS A  38       2.823  -5.313  29.521  1.00 91.23           H
ATOM    289  N   GLU A  39       6.707  -5.753  28.844  1.00 89.55           N
ATOM    290  CA  GLU A  39       7.817  -4.995  28.291  1.00 89.55           C
ATOM    291  C   GLU A  39       8.158  -5.500  26.888  1.00 89.55           C
ATOM    292  O   GLU A  39       8.545  -6.655  26.717  1.00 89.55           O
ATOM    293  HA  GLU A  39       7.466  -3.964  28.238  1.00 89.55           H
ATOM    294  CB  GLU A  39       9.038  -5.062  29.210  1.00 89.55           C
ATOM    295 1HB  GLU A  39       9.222  -6.096  29.501  1.00 89.55           H
ATOM    296 2HB  GLU A  39       9.892  -4.594  28.720  1.00 89.55           H
ATOM    297  CG  GLU A  39       8.797  -4.277  30.500  1.00 89.55           C
ATOM    298 1HG  GLU A  39       8.452  -3.271  30.260  1.00 89.55           H
ATOM    299 2HG  GLU A  39       8.007  -4.755  31.079  1.00 89.55           H
ATOM    300  CD  GLU A  39      10.074  -4.197  31.340  1.00 89.55           C
ATOM    301  OE1 GLU A  39       9.990  -3.624  32.448  1.00 89.55           O
ATOM    302  OE2 GLU A  39      11.105  -4.710  30.854  1.00 89.55           O
ATOM    303  HN  GLU A  39       6.968  -6.490  29.466  1.00 89.55           H
ATOM    304  N   LYS A  40       8.000  -4.611  25.918  1.00 89.29           N
ATOM    305  CA  LYS A  40       8.172  -4.984  24.525  1.00 89.29           C
ATOM    306  C   LYS A  40       9.592  -4.632  24.078  1.00 89.29           C
ATOM    307  O   LYS A  40       9.823  -4.339  22.906  1.00 89.29           O
ATOM    308  HA  LYS A  40       8.047  -6.065  24.458  1.00 89.29           H
ATOM    309  CB  LYS A  40       7.080  -4.348  23.661  1.00 89.29           C
ATOM    310 1HB  LYS A  40       7.166  -3.262  23.701  1.00 89.29           H
ATOM    311 2HB  LYS A  40       7.219  -4.640  22.621  1.00 89.29           H
ATOM    312  CG  LYS A  40       5.689  -4.772  24.136  1.00 89.29           C
ATOM    313 1HG  LYS A  40       5.695  -5.833  24.387  1.00 89.29           H
ATOM    314 2HG  LYS A  40       5.430  -4.231  25.045  1.00 89.29           H
ATOM    315  CD  LYS A  40       4.637  -4.504  23.058  1.00 89.29           C
ATOM    316 1HD  LYS A  40       4.656  -3.450  22.781  1.00 89.29           H
ATOM    317 2HD  LYS A  40       4.877  -5.073  22.160  1.00 89.29           H
ATOM    318  CE  LYS A  40       3.239  -4.882  23.551  1.00 89.29           C
ATOM    319 1HE  LYS A  40       3.213  -5.940  23.813  1.00 89.29           H
ATOM    320 2HE  LYS A  40       3.002  -4.324  24.457  1.00 89.29           H
ATOM    321  NZ  LYS A  40       2.227  -4.598  22.508  1.00 89.29           N
ATOM    322 1HZ  LYS A  40       1.314  -4.897  22.833  1.00 89.29           H
ATOM    323 2HZ  LYS A  40       2.209  -3.603  22.317  1.00 89.29           H
ATOM    324 3HZ  LYS A  40       2.466  -5.101  21.660  1.00 89.29           H
ATOM    325  HN  LYS A  40       7.761  -3.652  26.073  1.00 89.29           H
ATOM    326  N   ASN A  41      10.507  -4.674  25.036  1.00 87.62           N
ATOM    327  CA  ASN A  41      11.894  -4.340  24.761  1.00 87.62           C
ATOM    328  C   ASN A  41      12.418  -5.241  23.641  1.00 87.62           C
ATOM    329  O   ASN A  41      13.130  -4.779  22.750  1.00 87.62           O
ATOM    330  HA  ASN A  41      11.885  -3.287  24.479  1.00 87.62           H
ATOM    331  CB  ASN A  41      12.769  -4.563  25.995  1.00 87.62           C
ATOM    332 1HB  ASN A  41      12.509  -5.512  26.463  1.00 87.62           H
ATOM    333 2HB  ASN A  41      13.815  -4.631  25.697  1.00 87.62           H
ATOM    334  CG  ASN A  41      12.594  -3.426  27.004  1.00 87.62           C
ATOM    335  OD1 ASN A  41      12.221  -2.315  26.667  1.00 87.62           O
ATOM    336  ND2 ASN A  41      12.885  -3.765  28.257  1.00 87.62           N
ATOM    337 1HD2 ASN A  41      13.186  -4.695  28.466  1.00 87.62           H
ATOM    338 2HD2 ASN A  41      12.801  -3.090  28.990  1.00 87.62           H
ATOM    339  HN  ASN A  41      10.313  -4.928  25.983  1.00 87.62           H
ATOM    340  N   ASN A  42      12.046  -6.510  23.722  1.00 90.13           N
ATOM    341  CA  ASN A  42      12.508  -7.489  22.753  1.00 90.13           C
ATOM    342  C   ASN A  42      12.009  -7.097  21.361  1.00 90.13           C
ATOM    343  O   ASN A  42      12.733  -7.234  20.376  1.00 90.13           O
ATOM    344  HA  ASN A  42      13.596  -7.473  22.826  1.00 90.13           H
ATOM    345  CB  ASN A  42      11.964  -8.882  23.075  1.00 90.13           C
ATOM    346 1HB  ASN A  42      10.882  -8.835  23.199  1.00 90.13           H
ATOM    347 2HB  ASN A  42      12.160  -9.555  22.241  1.00 90.13           H
ATOM    348  CG  ASN A  42      12.604  -9.440  24.348  1.00 90.13           C
ATOM    349  OD1 ASN A  42      13.585  -8.923  24.859  1.00 90.13           O
ATOM    350  ND2 ASN A  42      11.997 -10.520  24.831  1.00 90.13           N
ATOM    351 1HD2 ASN A  42      11.196 -10.894  24.363  1.00 90.13           H
ATOM    352 2HD2 ASN A  42      12.341 -10.959  25.661  1.00 90.13           H
ATOM    353  HN  ASN A  42      11.442  -6.871  24.433  1.00 90.13           H
ATOM    354  N   VAL A  43      10.774  -6.617  21.324  1.00 90.50           N
ATOM    355  CA  VAL A  43      10.168  -6.208  20.068  1.00 90.50           C
ATOM    356  C   VAL A  43      10.956  -5.033  19.485  1.00 90.50           C
ATOM    357  O   VAL A  43      11.241  -5.005  18.289  1.00 90.50           O
ATOM    358  HA  VAL A  43      10.235  -7.051  19.380  1.00 90.50           H
ATOM    359  CB  VAL A  43       8.688  -5.888  20.282  1.00 90.50           C
ATOM    360  HB  VAL A  43       8.624  -4.994  20.902  1.00 90.50           H
ATOM    361  CG1 VAL A  43       7.995  -5.586  18.951  1.00 90.50           C
ATOM    362 1HG1 VAL A  43       8.473  -4.728  18.479  1.00 90.50           H
ATOM    363 2HG1 VAL A  43       8.073  -6.453  18.296  1.00 90.50           H
ATOM    364 3HG1 VAL A  43       6.943  -5.361  19.132  1.00 90.50           H
ATOM    365  CG2 VAL A  43       7.982  -7.025  21.022  1.00 90.50           C
ATOM    366 1HG2 VAL A  43       8.060  -7.942  20.438  1.00 90.50           H
ATOM    367 2HG2 VAL A  43       8.451  -7.172  21.995  1.00 90.50           H
ATOM    368 3HG2 VAL A  43       6.931  -6.771  21.161  1.00 90.50           H
ATOM    369  HN  VAL A  43      10.193  -6.506  22.129  1.00 90.50           H
ATOM    370  N   ARG A  44      11.286  -4.092  20.357  1.00 89.18           N
ATOM    371  CA  ARG A  44      11.976  -2.886  19.932  1.00 89.18           C
ATOM    372  C   ARG A  44      13.378  -3.228  19.424  1.00 89.18           C
ATOM    373  O   ARG A  44      13.833  -2.671  18.426  1.00 89.18           O
ATOM    374  HA  ARG A  44      11.358  -2.478  19.133  1.00 89.18           H
ATOM    375  CB  ARG A  44      12.089  -1.882  21.081  1.00 89.18           C
ATOM    376 1HB  ARG A  44      12.541  -2.365  21.948  1.00 89.18           H
ATOM    377 2HB  ARG A  44      12.749  -1.065  20.791  1.00 89.18           H
ATOM    378  CG  ARG A  44      10.715  -1.326  21.460  1.00 89.18           C
ATOM    379 1HG  ARG A  44      10.186  -1.010  20.560  1.00 89.18           H
ATOM    380 2HG  ARG A  44      10.116  -2.110  21.923  1.00 89.18           H
ATOM    381  CD  ARG A  44      10.848  -0.143  22.421  1.00 89.18           C
ATOM    382 1HD  ARG A  44      11.706   0.469  22.142  1.00 89.18           H
ATOM    383 2HD  ARG A  44       9.966   0.494  22.352  1.00 89.18           H
ATOM    384  NE  ARG A  44      11.008  -0.634  23.808  1.00 89.18           N
ATOM    385  HE  ARG A  44      11.489  -1.499  23.947  1.00 89.18           H
ATOM    386  CZ  ARG A  44      10.549   0.010  24.890  1.00 89.18           C
ATOM    387  NH1 ARG A  44       9.897   1.173  24.764  1.00 89.18           N
ATOM    388 1HH1 ARG A  44       9.750   1.568  23.857  1.00 89.18           H
ATOM    389 2HH1 ARG A  44       9.557   1.647  25.577  1.00 89.18           H
ATOM    390  NH2 ARG A  44      10.751  -0.529  26.101  1.00 89.18           N
ATOM    391 1HH2 ARG A  44      10.415  -0.062  26.918  1.00 89.18           H
ATOM    392 2HH2 ARG A  44      11.239  -1.398  26.186  1.00 89.18           H
ATOM    393  HN  ARG A  44      11.089  -4.144  21.337  1.00 89.18           H
ATOM    394  N   GLN A  45      14.023  -4.143  20.133  1.00 91.13           N
ATOM    395  CA  GLN A  45      15.387  -4.521  19.803  1.00 91.13           C
ATOM    396  C   GLN A  45      15.436  -5.172  18.419  1.00 91.13           C
ATOM    397  O   GLN A  45      16.332  -4.887  17.627  1.00 91.13           O
ATOM    398  HA  GLN A  45      15.952  -3.589  19.794  1.00 91.13           H
ATOM    399  CB  GLN A  45      15.971  -5.452  20.868  1.00 91.13           C
ATOM    400 1HB  GLN A  45      15.851  -5.002  21.854  1.00 91.13           H
ATOM    401 2HB  GLN A  45      15.418  -6.392  20.877  1.00 91.13           H
ATOM    402  CG  GLN A  45      17.452  -5.727  20.602  1.00 91.13           C
ATOM    403 1HG  GLN A  45      17.571  -6.179  19.618  1.00 91.13           H
ATOM    404 2HG  GLN A  45      18.004  -4.787  20.591  1.00 91.13           H
ATOM    405  CD  GLN A  45      18.037  -6.655  21.669  1.00 91.13           C
ATOM    406  OE1 GLN A  45      17.334  -7.218  22.492  1.00 91.13           O
ATOM    407  NE2 GLN A  45      19.359  -6.783  21.609  1.00 91.13           N
ATOM    408 1HE2 GLN A  45      19.877  -6.293  20.908  1.00 91.13           H
ATOM    409 2HE2 GLN A  45      19.835  -7.369  22.265  1.00 91.13           H
ATOM    410  HN  GLN A  45      13.631  -4.620  20.919  1.00 91.13           H
ATOM    411  N   PHE A  46      14.462  -6.035  18.171  1.00 93.08           N
ATOM    412  CA  PHE A  46      14.357  -6.695  16.881  1.00 93.08           C
ATOM    413  C   PHE A  46      14.157  -5.676  15.757  1.00 93.08           C
ATOM    414  O   PHE A  46      14.850  -5.721  14.742  1.00 93.08           O
ATOM    415  HA  PHE A  46      15.290  -7.235  16.717  1.00 93.08           H
ATOM    416  CB  PHE A  46      13.134  -7.612  16.945  1.00 93.08           C
ATOM    417 1HB  PHE A  46      13.321  -8.399  17.676  1.00 93.08           H
ATOM    418 2HB  PHE A  46      12.281  -7.038  17.306  1.00 93.08           H
ATOM    419  CG  PHE A  46      12.768  -8.255  15.606  1.00 93.08           C
ATOM    420  CD1 PHE A  46      11.737  -7.758  14.872  1.00 93.08           C
ATOM    421  HD1 PHE A  46      11.171  -6.901  15.238  1.00 93.08           H
ATOM    422  CD2 PHE A  46      13.473  -9.325  15.150  1.00 93.08           C
ATOM    423  HD2 PHE A  46      14.300  -9.724  15.738  1.00 93.08           H
ATOM    424  CE1 PHE A  46      11.396  -8.355  13.630  1.00 93.08           C
ATOM    425  HE1 PHE A  46      10.570  -7.956  13.041  1.00 93.08           H
ATOM    426  CE2 PHE A  46      13.133  -9.922  13.907  1.00 93.08           C
ATOM    427  HE2 PHE A  46      13.698 -10.779  13.541  1.00 93.08           H
ATOM    428  CZ  PHE A  46      12.102  -9.424  13.173  1.00 93.08           C
ATOM    429  HZ  PHE A  46      11.841  -9.883  12.219  1.00 93.08           H
ATOM    430  HN  PHE A  46      13.753  -6.284  18.831  1.00 93.08           H
ATOM    431  N   ALA A  47      13.207  -4.780  15.977  1.00 91.39           N
ATOM    432  CA  ALA A  47      12.830  -3.821  14.953  1.00 91.39           C
ATOM    433  C   ALA A  47      14.042  -2.956  14.600  1.00 91.39           C
ATOM    434  O   ALA A  47      14.256  -2.627  13.434  1.00 91.39           O
ATOM    435  HA  ALA A  47      12.525  -4.382  14.069  1.00 91.39           H
ATOM    436  CB  ALA A  47      11.643  -2.989  15.443  1.00 91.39           C
ATOM    437 1HB  ALA A  47      10.800  -3.647  15.651  1.00 91.39           H
ATOM    438 2HB  ALA A  47      11.923  -2.457  16.352  1.00 91.39           H
ATOM    439 3HB  ALA A  47      11.362  -2.270  14.673  1.00 91.39           H
ATOM    440  HN  ALA A  47      12.698  -4.703  16.835  1.00 91.39           H
ATOM    441  N   SER A  48      14.804  -2.613  15.628  1.00 91.66           N
ATOM    442  CA  SER A  48      15.883  -1.653  15.473  1.00 91.66           C
ATOM    443  C   SER A  48      16.964  -2.225  14.554  1.00 91.66           C
ATOM    444  O   SER A  48      17.689  -1.475  13.900  1.00 91.66           O
ATOM    445  HA  SER A  48      15.424  -0.773  15.022  1.00 91.66           H
ATOM    446  CB  SER A  48      16.484  -1.275  16.828  1.00 91.66           C
ATOM    447 1HB  SER A  48      17.160  -0.429  16.702  1.00 91.66           H
ATOM    448 2HB  SER A  48      15.689  -0.951  17.500  1.00 91.66           H
ATOM    449  OG  SER A  48      17.191  -2.362  17.420  1.00 91.66           O
ATOM    450  HG  SER A  48      17.576  -2.081  18.299  1.00 91.66           H
ATOM    451  HN  SER A  48      14.694  -2.979  16.552  1.00 91.66           H
ATOM    452  N   HIS A  49      17.039  -3.547  14.532  1.00 93.40           N
ATOM    453  CA  HIS A  49      18.043  -4.227  13.732  1.00 93.40           C
ATOM    454  C   HIS A  49      17.454  -4.586  12.366  1.00 93.40           C
ATOM    455  O   HIS A  49      18.138  -4.496  11.348  1.00 93.40           O
ATOM    456  HA  HIS A  49      18.862  -3.522  13.591  1.00 93.40           H
ATOM    457  CB  HIS A  49      18.598  -5.444  14.476  1.00 93.40           C
ATOM    458 1HB  HIS A  49      17.768  -6.079  14.783  1.00 93.40           H
ATOM    459 2HB  HIS A  49      19.210  -6.028  13.789  1.00 93.40           H
ATOM    460  CG  HIS A  49      19.424  -5.096  15.691  1.00 93.40           C
ATOM    461  ND1 HIS A  49      18.861  -4.790  16.918  1.00 93.40           N
ATOM    462  HD1 HIS A  49      17.882  -4.768  17.123  1.00 93.40           H
ATOM    463  CD2 HIS A  49      20.775  -5.009  15.856  1.00 93.40           C
ATOM    464  HD2 HIS A  49      21.524  -5.188  15.084  1.00 93.40           H
ATOM    465  CE1 HIS A  49      19.838  -4.532  17.774  1.00 93.40           C
ATOM    466  HE1 HIS A  49      19.716  -4.260  18.823  1.00 93.40           H
ATOM    467  NE2 HIS A  49      21.024  -4.668  17.114  1.00 93.40           N
ATOM    468  HN  HIS A  49      16.430  -4.150  15.048  1.00 93.40           H
ATOM    469  N   PHE A  50      16.190  -4.984  12.388  1.00 94.59           N
ATOM    470  CA  PHE A  50      15.587  -5.624  11.231  1.00 94.59           C
ATOM    471  C   PHE A  50      15.111  -4.583  10.216  1.00 94.59           C
ATOM    472  O   PHE A  50      15.363  -4.717   9.019  1.00 94.59           O
ATOM    473  HA  PHE A  50      16.351  -6.252  10.774  1.00 94.59           H
ATOM    474  CB  PHE A  50      14.380  -6.416  11.737  1.00 94.59           C
ATOM    475 1HB  PHE A  50      14.717  -7.136  12.482  1.00 94.59           H
ATOM    476 2HB  PHE A  50      13.695  -5.733  12.241  1.00 94.59           H
ATOM    477  CG  PHE A  50      13.618  -7.159  10.638  1.00 94.59           C
ATOM    478  CD1 PHE A  50      12.398  -6.713  10.235  1.00 94.59           C
ATOM    479  HD1 PHE A  50      11.963  -5.826  10.695  1.00 94.59           H
ATOM    480  CD2 PHE A  50      14.161  -8.265  10.063  1.00 94.59           C
ATOM    481  HD2 PHE A  50      15.139  -8.623  10.386  1.00 94.59           H
ATOM    482  CE1 PHE A  50      11.691  -7.403   9.215  1.00 94.59           C
ATOM    483  HE1 PHE A  50      10.713  -7.045   8.892  1.00 94.59           H
ATOM    484  CE2 PHE A  50      13.454  -8.955   9.043  1.00 94.59           C
ATOM    485  HE2 PHE A  50      13.890  -9.842   8.582  1.00 94.59           H
ATOM    486  CZ  PHE A  50      12.234  -8.509   8.640  1.00 94.59           C
ATOM    487  HZ  PHE A  50      11.692  -9.039   7.857  1.00 94.59           H
ATOM    488  HN  PHE A  50      15.584  -4.877  13.176  1.00 94.59           H
ATOM    489  N   LEU A  51      14.430  -3.569  10.730  1.00 94.14           N
ATOM    490  CA  LEU A  51      13.620  -2.707   9.887  1.00 94.14           C
ATOM    491  C   LEU A  51      14.535  -1.793   9.071  1.00 94.14           C
ATOM    492  O   LEU A  51      14.422  -1.728   7.847  1.00 94.14           O
ATOM    493  HA  LEU A  51      13.069  -3.348   9.199  1.00 94.14           H
ATOM    494  CB  LEU A  51      12.588  -1.953  10.728  1.00 94.14           C
ATOM    495 1HB  LEU A  51      13.119  -1.335  11.451  1.00 94.14           H
ATOM    496 2HB  LEU A  51      12.039  -1.276  10.072  1.00 94.14           H
ATOM    497  CG  LEU A  51      11.576  -2.817  11.483  1.00 94.14           C
ATOM    498  HG  LEU A  51      12.125  -3.474  12.158  1.00 94.14           H
ATOM    499  CD1 LEU A  51      10.652  -1.954  12.344  1.00 94.14           C
ATOM    500 1HD1 LEU A  51      11.246  -1.397  13.069  1.00 94.14           H
ATOM    501 2HD1 LEU A  51      10.109  -1.256  11.707  1.00 94.14           H
ATOM    502 3HD1 LEU A  51       9.943  -2.594  12.870  1.00 94.14           H
ATOM    503  CD2 LEU A  51      10.792  -3.712  10.520  1.00 94.14           C
ATOM    504 1HD2 LEU A  51      10.255  -3.091   9.803  1.00 94.14           H
ATOM    505 2HD2 LEU A  51      11.483  -4.366   9.988  1.00 94.14           H
ATOM    506 3HD2 LEU A  51      10.081  -4.316  11.083  1.00 94.14           H
ATOM    507  HN  LEU A  51      14.427  -3.334  11.702  1.00 94.14           H
ATOM    508  N   PRO A  52      15.454  -1.072   9.728  1.00 95.13           N
ATOM    509  CA  PRO A  52      16.167   0.024   9.068  1.00 95.13           C
ATOM    510  C   PRO A  52      16.817  -0.413   7.765  1.00 95.13           C
ATOM    511  O   PRO A  52      16.623   0.219   6.728  1.00 95.13           O
ATOM    512  HA  PRO A  52      15.468   0.811   8.788  1.00 95.13           H
ATOM    513  CB  PRO A  52      17.207   0.455  10.105  1.00 95.13           C
ATOM    514 1HB  PRO A  52      18.153  -0.068   9.966  1.00 95.13           H
ATOM    515 2HB  PRO A  52      17.421   1.522  10.038  1.00 95.13           H
ATOM    516  CG  PRO A  52      16.552   0.095  11.433  1.00 95.13           C
ATOM    517 1HG  PRO A  52      17.285   0.010  12.235  1.00 95.13           H
ATOM    518 2HG  PRO A  52      15.836   0.853  11.750  1.00 95.13           H
ATOM    519  CD  PRO A  52      15.880  -1.234  11.130  1.00 95.13           C
ATOM    520 1HD  PRO A  52      16.569  -2.072  11.245  1.00 95.13           H
ATOM    521 2HD  PRO A  52      15.039  -1.424  11.797  1.00 95.13           H
ATOM    522  N   PRO A  53      17.601  -1.499   7.787  1.00 96.24           N
ATOM    523  CA  PRO A  53      18.272  -1.970   6.572  1.00 96.24           C
ATOM    524  C   PRO A  53      17.304  -2.162   5.416  1.00 96.24           C
ATOM    525  O   PRO A  53      17.598  -1.778   4.285  1.00 96.24           O
ATOM    526  HA  PRO A  53      18.985  -1.222   6.225  1.00 96.24           H
ATOM    527  CB  PRO A  53      18.914  -3.290   7.001  1.00 96.24           C
ATOM    528 1HB  PRO A  53      18.257  -4.138   6.808  1.00 96.24           H
ATOM    529 2HB  PRO A  53      19.843  -3.479   6.462  1.00 96.24           H
ATOM    530  CG  PRO A  53      19.159  -3.096   8.493  1.00 96.24           C
ATOM    531 1HG  PRO A  53      19.280  -4.048   9.011  1.00 96.24           H
ATOM    532 2HG  PRO A  53      20.068  -2.526   8.683  1.00 96.24           H
ATOM    533  CD  PRO A  53      17.913  -2.354   8.947  1.00 96.24           C
ATOM    534 1HD  PRO A  53      17.094  -3.037   9.173  1.00 96.24           H
ATOM    535 2HD  PRO A  53      18.095  -1.771   9.850  1.00 96.24           H
ATOM    536  N   LEU A  54      16.164  -2.758   5.734  1.00 95.52           N
ATOM    537  CA  LEU A  54      15.206  -3.136   4.709  1.00 95.52           C
ATOM    538  C   LEU A  54      14.569  -1.874   4.123  1.00 95.52           C
ATOM    539  O   LEU A  54      14.430  -1.752   2.907  1.00 95.52           O
ATOM    540  HA  LEU A  54      15.757  -3.643   3.917  1.00 95.52           H
ATOM    541  CB  LEU A  54      14.191  -4.135   5.266  1.00 95.52           C
ATOM    542 1HB  LEU A  54      13.747  -3.708   6.166  1.00 95.52           H
ATOM    543 2HB  LEU A  54      13.387  -4.250   4.539  1.00 95.52           H
ATOM    544  CG  LEU A  54      14.734  -5.523   5.609  1.00 95.52           C
ATOM    545  HG  LEU A  54      15.550  -5.404   6.323  1.00 95.52           H
ATOM    546  CD1 LEU A  54      13.663  -6.380   6.286  1.00 95.52           C
ATOM    547 1HD1 LEU A  54      13.338  -5.895   7.207  1.00 95.52           H
ATOM    548 2HD1 LEU A  54      12.811  -6.494   5.615  1.00 95.52           H
ATOM    549 3HD1 LEU A  54      14.076  -7.361   6.519  1.00 95.52           H
ATOM    550  CD2 LEU A  54      15.315  -6.206   4.369  1.00 95.52           C
ATOM    551 1HD2 LEU A  54      14.536  -6.312   3.614  1.00 95.52           H
ATOM    552 2HD2 LEU A  54      16.129  -5.601   3.969  1.00 95.52           H
ATOM    553 3HD2 LEU A  54      15.695  -7.191   4.641  1.00 95.52           H
ATOM    554  HN  LEU A  54      15.892  -2.983   6.670  1.00 95.52           H
ATOM    555  N   TYR A  55      14.199  -0.967   5.015  1.00 94.82           N
ATOM    556  CA  TYR A  55      13.502   0.241   4.609  1.00 94.82           C
ATOM    557  C   TYR A  55      14.391   1.116   3.723  1.00 94.82           C
ATOM    558  O   TYR A  55      13.908   1.746   2.783  1.00 94.82           O
ATOM    559  HA  TYR A  55      12.617  -0.054   4.045  1.00 94.82           H
ATOM    560  CB  TYR A  55      13.186   1.000   5.900  1.00 94.82           C
ATOM    561 1HB  TYR A  55      14.075   1.008   6.531  1.00 94.82           H
ATOM    562 2HB  TYR A  55      12.961   2.037   5.654  1.00 94.82           H
ATOM    563  CG  TYR A  55      12.018   0.414   6.696  1.00 94.82           C
ATOM    564  CD1 TYR A  55      11.350  -0.697   6.224  1.00 94.82           C
ATOM    565  HD1 TYR A  55      11.655  -1.158   5.284  1.00 94.82           H
ATOM    566  CD2 TYR A  55      11.633   0.997   7.886  1.00 94.82           C
ATOM    567  HD2 TYR A  55      12.161   1.875   8.259  1.00 94.82           H
ATOM    568  CE1 TYR A  55      10.251  -1.249   6.973  1.00 94.82           C
ATOM    569  HE1 TYR A  55       9.715  -2.126   6.612  1.00 94.82           H
ATOM    570  CE2 TYR A  55      10.534   0.446   8.635  1.00 94.82           C
ATOM    571  HE2 TYR A  55      10.219   0.896   9.577  1.00 94.82           H
ATOM    572  CZ  TYR A  55       9.897  -0.650   8.142  1.00 94.82           C
ATOM    573  OH  TYR A  55       8.859  -1.171   8.850  1.00 94.82           O
ATOM    574  HH  TYR A  55       8.676  -0.606   9.654  1.00 94.82           H
ATOM    575  HN  TYR A  55      14.368  -1.048   5.997  1.00 94.82           H
ATOM    576  N   TRP A  56      15.674   1.126   4.053  1.00 96.06           N
ATOM    577  CA  TRP A  56      16.648   1.843   3.247  1.00 96.06           C
ATOM    578  C   TRP A  56      16.725   1.162   1.880  1.00 96.06           C
ATOM    579  O   TRP A  56      16.762   1.832   0.849  1.00 96.06           O
ATOM    580  HA  TRP A  56      16.296   2.869   3.134  1.00 96.06           H
ATOM    581  CB  TRP A  56      18.001   1.913   3.957  1.00 96.06           C
ATOM    582 1HB  TRP A  56      18.129   1.016   4.564  1.00 96.06           H
ATOM    583 2HB  TRP A  56      18.794   1.907   3.209  1.00 96.06           H
ATOM    584  CG  TRP A  56      18.173   3.144   4.851  1.00 96.06           C
ATOM    585  CD1 TRP A  56      18.271   3.186   6.186  1.00 96.06           C
ATOM    586  HD1 TRP A  56      18.238   2.309   6.832  1.00 96.06           H
ATOM    587  CD2 TRP A  56      18.264   4.516   4.415  1.00 96.06           C
ATOM    588  NE1 TRP A  56      18.417   4.481   6.642  1.00 96.06           N
ATOM    589  HE1 TRP A  56      18.509   4.766   7.596  1.00 96.06           H
ATOM    590  CE2 TRP A  56      18.413   5.315   5.530  1.00 96.06           C
ATOM    591  CE3 TRP A  56      18.222   5.065   3.121  1.00 96.06           C
ATOM    592  HE3 TRP A  56      18.105   4.455   2.225  1.00 96.06           H
ATOM    593  CZ2 TRP A  56      18.532   6.709   5.465  1.00 96.06           C
ATOM    594  HZ2 TRP A  56      18.649   7.318   6.361  1.00 96.06           H
ATOM    595  CZ3 TRP A  56      18.342   6.459   3.073  1.00 96.06           C
ATOM    596  HZ3 TRP A  56      18.315   6.936   2.093  1.00 96.06           H
ATOM    597  CH2 TRP A  56      18.492   7.277   4.186  1.00 96.06           C
ATOM    598  HH2 TRP A  56      18.579   8.357   4.064  1.00 96.06           H
ATOM    599  HN  TRP A  56      16.049   0.658   4.852  1.00 96.06           H
ATOM    600  N   LEU A  57      16.745  -0.163   1.915  1.00 96.26           N
ATOM    601  CA  LEU A  57      16.849  -0.942   0.693  1.00 96.26           C
ATOM    602  C   LEU A  57      15.623  -0.675  -0.182  1.00 96.26           C
ATOM    603  O   LEU A  57      15.755  -0.390  -1.372  1.00 96.26           O
ATOM    604  HA  LEU A  57      17.735  -0.598   0.160  1.00 96.26           H
ATOM    605  CB  LEU A  57      17.062  -2.422   1.018  1.00 96.26           C
ATOM    606 1HB  LEU A  57      17.930  -2.509   1.671  1.00 96.26           H
ATOM    607 2HB  LEU A  57      16.201  -2.777   1.583  1.00 96.26           H
ATOM    608  CG  LEU A  57      17.267  -3.349  -0.182  1.00 96.26           C
ATOM    609  HG  LEU A  57      17.725  -2.772  -0.985  1.00 96.26           H
ATOM    610  CD1 LEU A  57      18.230  -4.487   0.163  1.00 96.26           C
ATOM    611 1HD1 LEU A  57      19.195  -4.072   0.453  1.00 96.26           H
ATOM    612 2HD1 LEU A  57      17.822  -5.070   0.990  1.00 96.26           H
ATOM    613 3HD1 LEU A  57      18.358  -5.131  -0.707  1.00 96.26           H
ATOM    614  CD2 LEU A  57      15.928  -3.870  -0.707  1.00 96.26           C
ATOM    615 1HD2 LEU A  57      15.420  -4.426   0.081  1.00 96.26           H
ATOM    616 2HD2 LEU A  57      15.307  -3.030  -1.017  1.00 96.26           H
ATOM    617 3HD2 LEU A  57      16.103  -4.527  -1.559  1.00 96.26           H
ATOM    618  HN  LEU A  57      16.693  -0.701   2.756  1.00 96.26           H
ATOM    619  N   VAL A  58      14.457  -0.777   0.440  1.00 95.56           N
ATOM    620  CA  VAL A  58      13.207  -0.612  -0.281  1.00 95.56           C
ATOM    621  C   VAL A  58      13.145   0.798  -0.871  1.00 95.56           C
ATOM    622  O   VAL A  58      12.737   0.978  -2.018  1.00 95.56           O
ATOM    623  HA  VAL A  58      13.201  -1.335  -1.098  1.00 95.56           H
ATOM    624  CB  VAL A  58      12.026  -0.927   0.639  1.00 95.56           C
ATOM    625  HB  VAL A  58      12.128  -0.316   1.536  1.00 95.56           H
ATOM    626  CG1 VAL A  58      10.698  -0.565  -0.029  1.00 95.56           C
ATOM    627 1HG1 VAL A  58      10.687   0.500  -0.260  1.00 95.56           H
ATOM    628 2HG1 VAL A  58      10.586  -1.139  -0.949  1.00 95.56           H
ATOM    629 3HG1 VAL A  58       9.876  -0.799   0.647  1.00 95.56           H
ATOM    630  CG2 VAL A  58      12.042  -2.396   1.068  1.00 95.56           C
ATOM    631 1HG2 VAL A  58      11.977  -3.033   0.186  1.00 95.56           H
ATOM    632 2HG2 VAL A  58      12.968  -2.609   1.602  1.00 95.56           H
ATOM    633 3HG2 VAL A  58      11.192  -2.593   1.722  1.00 95.56           H
ATOM    634  HN  VAL A  58      14.360  -0.968   1.417  1.00 95.56           H
ATOM    635  N   PHE A  59      13.557   1.762  -0.061  1.00 96.93           N
ATOM    636  CA  PHE A  59      13.559   3.150  -0.491  1.00 96.93           C
ATOM    637  C   PHE A  59      14.374   3.326  -1.774  1.00 96.93           C
ATOM    638  O   PHE A  59      13.880   3.877  -2.757  1.00 96.93           O
ATOM    639  HA  PHE A  59      12.523   3.432  -0.679  1.00 96.93           H
ATOM    640  CB  PHE A  59      14.211   3.964   0.629  1.00 96.93           C
ATOM    641 1HB  PHE A  59      13.575   3.920   1.513  1.00 96.93           H
ATOM    642 2HB  PHE A  59      15.161   3.500   0.896  1.00 96.93           H
ATOM    643  CG  PHE A  59      14.460   5.430   0.269  1.00 96.93           C
ATOM    644  CD1 PHE A  59      15.730   5.914   0.228  1.00 96.93           C
ATOM    645  HD1 PHE A  59      16.571   5.257   0.451  1.00 96.93           H
ATOM    646  CD2 PHE A  59      13.411   6.249  -0.010  1.00 96.93           C
ATOM    647  HD2 PHE A  59      12.393   5.862   0.024  1.00 96.93           H
ATOM    648  CE1 PHE A  59      15.961   7.275  -0.106  1.00 96.93           C
ATOM    649  HE1 PHE A  59      16.979   7.663  -0.139  1.00 96.93           H
ATOM    650  CE2 PHE A  59      13.642   7.610  -0.344  1.00 96.93           C
ATOM    651  HE2 PHE A  59      12.801   8.267  -0.567  1.00 96.93           H
ATOM    652  CZ  PHE A  59      14.912   8.094  -0.385  1.00 96.93           C
ATOM    653  HZ  PHE A  59      15.089   9.139  -0.642  1.00 96.93           H
ATOM    654  HN  PHE A  59      13.884   1.608   0.871  1.00 96.93           H
ATOM    655  N   ILE A  60      15.609   2.848  -1.723  1.00 96.95           N
ATOM    656  CA  ILE A  60      16.548   3.085  -2.805  1.00 96.95           C
ATOM    657  C   ILE A  60      16.015   2.443  -4.088  1.00 96.95           C
ATOM    658  O   ILE A  60      15.926   3.099  -5.124  1.00 96.95           O
ATOM    659  HA  ILE A  60      16.606   4.163  -2.957  1.00 96.95           H
ATOM    660  CB  ILE A  60      17.948   2.608  -2.414  1.00 96.95           C
ATOM    661  HB  ILE A  60      17.866   1.594  -2.023  1.00 96.95           H
ATOM    662  CG1 ILE A  60      18.532   3.477  -1.299  1.00 96.95           C
ATOM    663 1HG1 ILE A  60      18.797   4.456  -1.697  1.00 96.95           H
ATOM    664 2HG1 ILE A  60      17.780   3.640  -0.528  1.00 96.95           H
ATOM    665  CG2 ILE A  60      18.868   2.547  -3.635  1.00 96.95           C
ATOM    666 1HG2 ILE A  60      18.454   1.854  -4.368  1.00 96.95           H
ATOM    667 2HG2 ILE A  60      18.949   3.539  -4.079  1.00 96.95           H
ATOM    668 3HG2 ILE A  60      19.856   2.205  -3.329  1.00 96.95           H
ATOM    669  CD1 ILE A  60      19.769   2.819  -0.682  1.00 96.95           C
ATOM    670 1HD1 ILE A  60      19.494   1.851  -0.263  1.00 96.95           H
ATOM    671 2HD1 ILE A  60      20.528   2.681  -1.451  1.00 96.95           H
ATOM    672 3HD1 ILE A  60      20.164   3.458   0.108  1.00 96.95           H
ATOM    673  HN  ILE A  60      15.968   2.308  -0.962  1.00 96.95           H
ATOM    674  N   VAL A  61      15.675   1.168  -3.975  1.00 95.20           N
ATOM    675  CA  VAL A  61      15.283   0.392  -5.140  1.00 95.20           C
ATOM    676  C   VAL A  61      13.983   0.962  -5.713  1.00 95.20           C
ATOM    677  O   VAL A  61      13.843   1.098  -6.927  1.00 95.20           O
ATOM    678  HA  VAL A  61      16.070   0.498  -5.886  1.00 95.20           H
ATOM    679  CB  VAL A  61      15.175  -1.089  -4.771  1.00 95.20           C
ATOM    680  HB  VAL A  61      14.459  -1.179  -3.954  1.00 95.20           H
ATOM    681  CG1 VAL A  61      14.649  -1.910  -5.949  1.00 95.20           C
ATOM    682 1HG1 VAL A  61      13.661  -1.548  -6.233  1.00 95.20           H
ATOM    683 2HG1 VAL A  61      15.329  -1.810  -6.795  1.00 95.20           H
ATOM    684 3HG1 VAL A  61      14.582  -2.959  -5.660  1.00 95.20           H
ATOM    685  CG2 VAL A  61      16.519  -1.631  -4.281  1.00 95.20           C
ATOM    686 1HG2 VAL A  61      17.264  -1.520  -5.069  1.00 95.20           H
ATOM    687 2HG2 VAL A  61      16.837  -1.073  -3.400  1.00 95.20           H
ATOM    688 3HG2 VAL A  61      16.414  -2.685  -4.025  1.00 95.20           H
ATOM    689  HN  VAL A  61      15.664   0.666  -3.111  1.00 95.20           H
ATOM    690  N   GLY A  62      13.066   1.279  -4.811  1.00 95.65           N
ATOM    691  CA  GLY A  62      11.754   1.758  -5.214  1.00 95.65           C
ATOM    692  C   GLY A  62      11.854   3.130  -5.885  1.00 95.65           C
ATOM    693  O   GLY A  62      11.189   3.384  -6.888  1.00 95.65           O
ATOM    694 1HA  GLY A  62      11.298   1.046  -5.901  1.00 95.65           H
ATOM    695 2HA  GLY A  62      11.103   1.823  -4.342  1.00 95.65           H
ATOM    696  HN  GLY A  62      13.206   1.213  -3.823  1.00 95.65           H
ATOM    697  N   ALA A  63      12.691   3.977  -5.305  1.00 96.10           N
ATOM    698  CA  ALA A  63      12.837   5.338  -5.795  1.00 96.10           C
ATOM    699  C   ALA A  63      13.372   5.305  -7.228  1.00 96.10           C
ATOM    700  O   ALA A  63      12.869   6.012  -8.099  1.00 96.10           O
ATOM    701  HA  ALA A  63      11.849   5.798  -5.795  1.00 96.10           H
ATOM    702  CB  ALA A  63      13.748   6.125  -4.850  1.00 96.10           C
ATOM    703 1HB  ALA A  63      13.308   6.144  -3.853  1.00 96.10           H
ATOM    704 2HB  ALA A  63      14.727   5.648  -4.807  1.00 96.10           H
ATOM    705 3HB  ALA A  63      13.857   7.146  -5.218  1.00 96.10           H
ATOM    706  HN  ALA A  63      13.262   3.749  -4.516  1.00 96.10           H
ATOM    707  N   LEU A  64      14.386   4.475  -7.428  1.00 94.50           N
ATOM    708  CA  LEU A  64      15.005   4.353  -8.737  1.00 94.50           C
ATOM    709  C   LEU A  64      13.981   3.802  -9.731  1.00 94.50           C
ATOM    710  O   LEU A  64      13.837   4.328 -10.834  1.00 94.50           O
ATOM    711  HA  LEU A  64      15.294   5.354  -9.057  1.00 94.50           H
ATOM    712  CB  LEU A  64      16.285   3.520  -8.648  1.00 94.50           C
ATOM    713 1HB  LEU A  64      16.048   2.576  -8.156  1.00 94.50           H
ATOM    714 2HB  LEU A  64      16.610   3.279  -9.660  1.00 94.50           H
ATOM    715  CG  LEU A  64      17.457   4.167  -7.907  1.00 94.50           C
ATOM    716  HG  LEU A  64      17.110   4.472  -6.919  1.00 94.50           H
ATOM    717  CD1 LEU A  64      18.594   3.165  -7.698  1.00 94.50           C
ATOM    718 1HD1 LEU A  64      18.232   2.322  -7.109  1.00 94.50           H
ATOM    719 2HD1 LEU A  64      18.947   2.809  -8.665  1.00 94.50           H
ATOM    720 3HD1 LEU A  64      19.414   3.652  -7.169  1.00 94.50           H
ATOM    721  CD2 LEU A  64      17.931   5.430  -8.629  1.00 94.50           C
ATOM    722 1HD2 LEU A  64      18.255   5.172  -9.637  1.00 94.50           H
ATOM    723 2HD2 LEU A  64      17.112   6.147  -8.682  1.00 94.50           H
ATOM    724 3HD2 LEU A  64      18.765   5.870  -8.081  1.00 94.50           H
ATOM    725  HN  LEU A  64      14.783   3.895  -6.717  1.00 94.50           H
ATOM    726  N   GLY A  65      13.297   2.751  -9.306  1.00 92.78           N
ATOM    727  CA  GLY A  65      12.399   2.033 -10.195  1.00 92.78           C
ATOM    728  C   GLY A  65      11.262   2.938 -10.673  1.00 92.78           C
ATOM    729  O   GLY A  65      11.016   3.051 -11.873  1.00 92.78           O
ATOM    730 1HA  GLY A  65      12.955   1.657 -11.054  1.00 92.78           H
ATOM    731 2HA  GLY A  65      11.986   1.166  -9.678  1.00 92.78           H
ATOM    732  HN  GLY A  65      13.349   2.389  -8.375  1.00 92.78           H
ATOM    733  N   ASN A  66      10.598   3.559  -9.709  1.00 94.08           N
ATOM    734  CA  ASN A  66       9.396   4.323 -10.000  1.00 94.08           C
ATOM    735  C   ASN A  66       9.778   5.597 -10.756  1.00 94.08           C
ATOM    736  O   ASN A  66       9.030   6.061 -11.615  1.00 94.08           O
ATOM    737  HA  ASN A  66       8.771   3.657 -10.595  1.00 94.08           H
ATOM    738  CB  ASN A  66       8.679   4.734  -8.712  1.00 94.08           C
ATOM    739 1HB  ASN A  66       9.404   5.121  -7.996  1.00 94.08           H
ATOM    740 2HB  ASN A  66       7.978   5.540  -8.924  1.00 94.08           H
ATOM    741  CG  ASN A  66       7.932   3.548  -8.099  1.00 94.08           C
ATOM    742  OD1 ASN A  66       6.999   3.007  -8.669  1.00 94.08           O
ATOM    743  ND2 ASN A  66       8.392   3.176  -6.908  1.00 94.08           N
ATOM    744 1HD2 ASN A  66       9.161   3.663  -6.495  1.00 94.08           H
ATOM    745 2HD2 ASN A  66       7.968   2.410  -6.425  1.00 94.08           H
ATOM    746  HN  ASN A  66      10.867   3.546  -8.746  1.00 94.08           H
ATOM    747  N   SER A  67      10.942   6.127 -10.409  1.00 92.85           N
ATOM    748  CA  SER A  67      11.458   7.307 -11.082  1.00 92.85           C
ATOM    749  C   SER A  67      11.679   7.008 -12.566  1.00 92.85           C
ATOM    750  O   SER A  67      11.430   7.859 -13.418  1.00 92.85           O
ATOM    751  HA  SER A  67      10.690   8.070 -10.955  1.00 92.85           H
ATOM    752  CB  SER A  67      12.761   7.783 -10.436  1.00 92.85           C
ATOM    753 1HB  SER A  67      13.503   6.986 -10.486  1.00 92.85           H
ATOM    754 2HB  SER A  67      13.159   8.625 -11.003  1.00 92.85           H
ATOM    755  OG  SER A  67      12.573   8.172  -9.078  1.00 92.85           O
ATOM    756  HG  SER A  67      13.041   7.530  -8.471  1.00 92.85           H
ATOM    757  HN  SER A  67      11.527   5.764  -9.683  1.00 92.85           H
ATOM    758  N   LEU A  68      12.144   5.795 -12.830  1.00 89.96           N
ATOM    759  CA  LEU A  68      12.385   5.368 -14.197  1.00 89.96           C
ATOM    760  C   LEU A  68      11.056   5.320 -14.954  1.00 89.96           C
ATOM    761  O   LEU A  68      10.989   5.700 -16.122  1.00 89.96           O
ATOM    762  HA  LEU A  68      13.023   6.117 -14.666  1.00 89.96           H
ATOM    763  CB  LEU A  68      13.152   4.044 -14.217  1.00 89.96           C
ATOM    764 1HB  LEU A  68      14.089   4.181 -13.677  1.00 89.96           H
ATOM    765 2HB  LEU A  68      12.573   3.303 -13.667  1.00 89.96           H
ATOM    766  CG  LEU A  68      13.473   3.475 -15.601  1.00 89.96           C
ATOM    767  HG  LEU A  68      12.543   3.406 -16.165  1.00 89.96           H
ATOM    768  CD1 LEU A  68      14.403   4.410 -16.376  1.00 89.96           C
ATOM    769 1HD1 LEU A  68      13.923   5.380 -16.500  1.00 89.96           H
ATOM    770 2HD1 LEU A  68      15.335   4.534 -15.825  1.00 89.96           H
ATOM    771 3HD1 LEU A  68      14.615   3.982 -17.356  1.00 89.96           H
ATOM    772  CD2 LEU A  68      14.042   2.059 -15.493  1.00 89.96           C
ATOM    773 1HD2 LEU A  68      14.958   2.080 -14.903  1.00 89.96           H
ATOM    774 2HD2 LEU A  68      13.313   1.410 -15.009  1.00 89.96           H
ATOM    775 3HD2 LEU A  68      14.261   1.679 -16.491  1.00 89.96           H
ATOM    776  HN  LEU A  68      12.355   5.113 -12.130  1.00 89.96           H
ATOM    777  N   VAL A  69      10.032   4.849 -14.258  1.00 89.22           N
ATOM    778  CA  VAL A  69       8.718   4.710 -14.861  1.00 89.22           C
ATOM    779  C   VAL A  69       8.238   6.079 -15.349  1.00 89.22           C
ATOM    780  O   VAL A  69       7.762   6.209 -16.475  1.00 89.22           O
ATOM    781  HA  VAL A  69       8.819   4.048 -15.720  1.00 89.22           H
ATOM    782  CB  VAL A  69       7.753   4.057 -13.869  1.00 89.22           C
ATOM    783  HB  VAL A  69       7.793   4.625 -12.940  1.00 89.22           H
ATOM    784  CG1 VAL A  69       6.315   4.107 -14.389  1.00 89.22           C
ATOM    785 1HG1 VAL A  69       6.017   5.146 -14.534  1.00 89.22           H
ATOM    786 2HG1 VAL A  69       6.253   3.576 -15.339  1.00 89.22           H
ATOM    787 3HG1 VAL A  69       5.650   3.636 -13.665  1.00 89.22           H
ATOM    788  CG2 VAL A  69       8.175   2.619 -13.561  1.00 89.22           C
ATOM    789 1HG2 VAL A  69       8.177   2.036 -14.482  1.00 89.22           H
ATOM    790 2HG2 VAL A  69       9.175   2.619 -13.127  1.00 89.22           H
ATOM    791 3HG2 VAL A  69       7.472   2.178 -12.854  1.00 89.22           H
ATOM    792  HN  VAL A  69      10.090   4.566 -13.300  1.00 89.22           H
ATOM    793  N   ILE A  70       8.379   7.066 -14.476  1.00 90.17           N
ATOM    794  CA  ILE A  70       7.903   8.405 -14.776  1.00 90.17           C
ATOM    795  C   ILE A  70       8.683   8.963 -15.969  1.00 90.17           C
ATOM    796  O   ILE A  70       8.102   9.578 -16.862  1.00 90.17           O
ATOM    797  HA  ILE A  70       6.853   8.323 -15.058  1.00 90.17           H
ATOM    798  CB  ILE A  70       7.970   9.290 -13.530  1.00 90.17           C
ATOM    799  HB  ILE A  70       8.982   9.238 -13.128  1.00 90.17           H
ATOM    800  CG1 ILE A  70       7.025   8.776 -12.442  1.00 90.17           C
ATOM    801 1HG1 ILE A  70       5.996   8.820 -12.798  1.00 90.17           H
ATOM    802 2HG1 ILE A  70       7.244   7.730 -12.229  1.00 90.17           H
ATOM    803  CG2 ILE A  70       7.698  10.754 -13.882  1.00 90.17           C
ATOM    804 1HG2 ILE A  70       8.444  11.101 -14.597  1.00 90.17           H
ATOM    805 2HG2 ILE A  70       6.704  10.843 -14.321  1.00 90.17           H
ATOM    806 3HG2 ILE A  70       7.751  11.361 -12.978  1.00 90.17           H
ATOM    807  CD1 ILE A  70       7.163   9.603 -11.161  1.00 90.17           C
ATOM    808 1HD1 ILE A  70       8.187   9.536 -10.795  1.00 90.17           H
ATOM    809 2HD1 ILE A  70       6.920  10.644 -11.373  1.00 90.17           H
ATOM    810 3HD1 ILE A  70       6.480   9.216 -10.404  1.00 90.17           H
ATOM    811  HN  ILE A  70       8.809   6.961 -13.579  1.00 90.17           H
ATOM    812  N   LEU A  71       9.986   8.728 -15.946  1.00 88.02           N
ATOM    813  CA  LEU A  71      10.866   9.290 -16.956  1.00 88.02           C
ATOM    814  C   LEU A  71      10.490   8.723 -18.326  1.00 88.02           C
ATOM    815  O   LEU A  71      10.411   9.462 -19.307  1.00 88.02           O
ATOM    816  HA  LEU A  71      10.701  10.367 -16.970  1.00 88.02           H
ATOM    817  CB  LEU A  71      12.331   9.062 -16.577  1.00 88.02           C
ATOM    818 1HB  LEU A  71      12.492   9.454 -15.573  1.00 88.02           H
ATOM    819 2HB  LEU A  71      12.511   7.988 -16.532  1.00 88.02           H
ATOM    820  CG  LEU A  71      13.370   9.686 -17.511  1.00 88.02           C
ATOM    821  HG  LEU A  71      12.973  10.630 -17.881  1.00 88.02           H
ATOM    822  CD1 LEU A  71      14.664  10.003 -16.757  1.00 88.02           C
ATOM    823 1HD1 LEU A  71      14.451  10.706 -15.952  1.00 88.02           H
ATOM    824 2HD1 LEU A  71      15.076   9.085 -16.340  1.00 88.02           H
ATOM    825 3HD1 LEU A  71      15.385  10.446 -17.445  1.00 88.02           H
ATOM    826  CD2 LEU A  71      13.621   8.792 -18.727  1.00 88.02           C
ATOM    827 1HD2 LEU A  71      13.987   7.821 -18.396  1.00 88.02           H
ATOM    828 2HD2 LEU A  71      12.690   8.661 -19.279  1.00 88.02           H
ATOM    829 3HD2 LEU A  71      14.363   9.259 -19.374  1.00 88.02           H
ATOM    830  HN  LEU A  71      10.441   8.166 -15.254  1.00 88.02           H
ATOM    831  N   VAL A  72      10.269   7.417 -18.351  1.00 83.79           N
ATOM    832  CA  VAL A  72       9.914   6.741 -19.587  1.00 83.79           C
ATOM    833  C   VAL A  72       8.594   7.309 -20.113  1.00 83.79           C
ATOM    834  O   VAL A  72       8.422   7.473 -21.320  1.00 83.79           O
ATOM    835  HA  VAL A  72      10.700   6.950 -20.313  1.00 83.79           H
ATOM    836  CB  VAL A  72       9.867   5.228 -19.361  1.00 83.79           C
ATOM    837  HB  VAL A  72       9.213   5.037 -18.511  1.00 83.79           H
ATOM    838  CG1 VAL A  72       9.278   4.511 -20.578  1.00 83.79           C
ATOM    839 1HG1 VAL A  72       8.264   4.870 -20.755  1.00 83.79           H
ATOM    840 2HG1 VAL A  72       9.894   4.715 -21.453  1.00 83.79           H
ATOM    841 3HG1 VAL A  72       9.256   3.437 -20.391  1.00 83.79           H
ATOM    842  CG2 VAL A  72      11.254   4.681 -19.021  1.00 83.79           C
ATOM    843 1HG2 VAL A  72      11.939   4.891 -19.842  1.00 83.79           H
ATOM    844 2HG2 VAL A  72      11.621   5.159 -18.112  1.00 83.79           H
ATOM    845 3HG2 VAL A  72      11.192   3.604 -18.865  1.00 83.79           H
ATOM    846  HN  VAL A  72      10.328   6.825 -17.547  1.00 83.79           H
ATOM    847  N   TYR A  73       7.696   7.593 -19.181  1.00 83.58           N
ATOM    848  CA  TYR A  73       6.373   8.075 -19.540  1.00 83.58           C
ATOM    849  C   TYR A  73       6.457   9.424 -20.257  1.00 83.58           C
ATOM    850  O   TYR A  73       5.727   9.668 -21.216  1.00 83.58           O
ATOM    851  HA  TYR A  73       5.918   7.344 -20.209  1.00 83.58           H
ATOM    852  CB  TYR A  73       5.619   8.258 -18.221  1.00 83.58           C
ATOM    853 1HB  TYR A  73       5.582   7.301 -17.700  1.00 83.58           H
ATOM    854 2HB  TYR A  73       6.179   8.945 -17.586  1.00 83.58           H
ATOM    855  CG  TYR A  73       4.193   8.787 -18.387  1.00 83.58           C
ATOM    856  CD1 TYR A  73       3.957  10.146 -18.384  1.00 83.58           C
ATOM    857  HD1 TYR A  73       4.786  10.843 -18.262  1.00 83.58           H
ATOM    858  CD2 TYR A  73       3.143   7.904 -18.541  1.00 83.58           C
ATOM    859  HD2 TYR A  73       3.330   6.830 -18.544  1.00 83.58           H
ATOM    860  CE1 TYR A  73       2.615  10.645 -18.540  1.00 83.58           C
ATOM    861  HE1 TYR A  73       2.415  11.716 -18.539  1.00 83.58           H
ATOM    862  CE2 TYR A  73       1.801   8.402 -18.698  1.00 83.58           C
ATOM    863  HE2 TYR A  73       0.963   7.717 -18.820  1.00 83.58           H
ATOM    864  CZ  TYR A  73       1.604   9.748 -18.690  1.00 83.58           C
ATOM    865  OH  TYR A  73       0.336  10.218 -18.838  1.00 83.58           O
ATOM    866  HH  TYR A  73      -0.288   9.463 -19.035  1.00 83.58           H
ATOM    867  HN  TYR A  73       7.860   7.499 -18.199  1.00 83.58           H
ATOM    868  N   TRP A  74       7.353  10.266 -19.763  1.00 83.93           N
ATOM    869  CA  TRP A  74       7.470  11.620 -20.276  1.00 83.93           C
ATOM    870  C   TRP A  74       8.127  11.548 -21.657  1.00 83.93           C
ATOM    871  O   TRP A  74       7.628  12.133 -22.616  1.00 83.93           O
ATOM    872  HA  TRP A  74       6.465  12.032 -20.363  1.00 83.93           H
ATOM    873  CB  TRP A  74       8.235  12.513 -19.297  1.00 83.93           C
ATOM    874 1HB  TRP A  74       8.987  11.913 -18.785  1.00 83.93           H
ATOM    875 2HB  TRP A  74       8.768  13.279 -19.860  1.00 83.93           H
ATOM    876  CG  TRP A  74       7.348  13.194 -18.253  1.00 83.93           C
ATOM    877  CD1 TRP A  74       6.029  13.046 -18.068  1.00 83.93           C
ATOM    878  HD1 TRP A  74       5.395  12.392 -18.667  1.00 83.93           H
ATOM    879  CD2 TRP A  74       7.772  14.141 -17.250  1.00 83.93           C
ATOM    880  NE1 TRP A  74       5.574  13.826 -17.024  1.00 83.93           N
ATOM    881  HE1 TRP A  74       4.631  13.885 -16.697  1.00 83.93           H
ATOM    882  CE2 TRP A  74       6.668  14.513 -16.511  1.00 83.93           C
ATOM    883  CE3 TRP A  74       9.047  14.666 -16.977  1.00 83.93           C
ATOM    884  HE3 TRP A  74       9.935  14.389 -17.545  1.00 83.93           H
ATOM    885  CZ2 TRP A  74       6.726  15.425 -15.451  1.00 83.93           C
ATOM    886  HZ2 TRP A  74       5.839  15.702 -14.882  1.00 83.93           H
ATOM    887  CZ3 TRP A  74       9.089  15.577 -15.914  1.00 83.93           C
ATOM    888  HZ3 TRP A  74      10.054  16.015 -15.660  1.00 83.93           H
ATOM    889  CH2 TRP A  74       7.986  15.961 -15.160  1.00 83.93           C
ATOM    890  HH2 TRP A  74       8.102  16.678 -14.347  1.00 83.93           H
ATOM    891  HN  TRP A  74       7.991  10.036 -19.028  1.00 83.93           H
ATOM    892  N   TYR A  75       9.235  10.824 -21.712  1.00 77.76           N
ATOM    893  CA  TYR A  75      10.086  10.848 -22.890  1.00 77.76           C
ATOM    894  C   TYR A  75       9.549   9.911 -23.973  1.00 77.76           C
ATOM    895  O   TYR A  75       9.975   9.979 -25.125  1.00 77.76           O
ATOM    896  HA  TYR A  75      10.098  11.868 -23.275  1.00 77.76           H
ATOM    897  CB  TYR A  75      11.456  10.345 -22.431  1.00 77.76           C
ATOM    898 1HB  TYR A  75      11.315   9.501 -21.756  1.00 77.76           H
ATOM    899 2HB  TYR A  75      12.004   9.974 -23.296  1.00 77.76           H
ATOM    900  CG  TYR A  75      12.304  11.406 -21.725  1.00 77.76           C
ATOM    901  CD1 TYR A  75      12.951  12.375 -22.464  1.00 77.76           C
ATOM    902  HD1 TYR A  75      12.858  12.386 -23.550  1.00 77.76           H
ATOM    903  CD2 TYR A  75      12.421  11.393 -20.350  1.00 77.76           C
ATOM    904  HD2 TYR A  75      11.910  10.627 -19.767  1.00 77.76           H
ATOM    905  CE1 TYR A  75      13.749  13.374 -21.800  1.00 77.76           C
ATOM    906  HE1 TYR A  75      14.265  14.145 -22.371  1.00 77.76           H
ATOM    907  CE2 TYR A  75      13.219  12.391 -19.686  1.00 77.76           C
ATOM    908  HE2 TYR A  75      13.320  12.392 -18.601  1.00 77.76           H
ATOM    909  CZ  TYR A  75      13.843  13.332 -20.444  1.00 77.76           C
ATOM    910  OH  TYR A  75      14.597  14.275 -19.817  1.00 77.76           O
ATOM    911  HH  TYR A  75      14.997  14.896 -20.490  1.00 77.76           H
ATOM    912  HN  TYR A  75       9.554  10.231 -20.973  1.00 77.76           H
ATOM    913  N   CYS A  76       8.621   9.058 -23.566  1.00 69.64           N
ATOM    914  CA  CYS A  76       7.936   8.190 -24.509  1.00 69.64           C
ATOM    915  C   CYS A  76       7.021   9.053 -25.379  1.00 69.64           C
ATOM    916  O   CYS A  76       6.016   9.576 -24.900  1.00 69.64           O
ATOM    917  HA  CYS A  76       8.708   7.714 -25.113  1.00 69.64           H
ATOM    918  CB  CYS A  76       7.164   7.078 -23.797  1.00 69.64           C
ATOM    919 1HB  CYS A  76       7.841   6.500 -23.167  1.00 69.64           H
ATOM    920 2HB  CYS A  76       6.409   7.511 -23.140  1.00 69.64           H
ATOM    921  SG  CYS A  76       6.368   5.982 -25.027  1.00 69.64           S
ATOM    922  HG  CYS A  76       7.497   5.556 -25.586  1.00 69.64           H
ATOM    923  HN  CYS A  76       8.336   8.954 -22.613  1.00 69.64           H
ATOM    924  N   THR A  77       7.401   9.176 -26.642  1.00 62.04           N
ATOM    925  CA  THR A  77       6.662  10.017 -27.568  1.00 62.04           C
ATOM    926  C   THR A  77       5.363   9.329 -27.994  1.00 62.04           C
ATOM    927  O   THR A  77       4.595   9.878 -28.781  1.00 62.04           O
ATOM    928  HA  THR A  77       6.383  10.935 -27.051  1.00 62.04           H
ATOM    929  CB  THR A  77       7.584  10.353 -28.742  1.00 62.04           C
ATOM    930  HB  THR A  77       7.087  11.015 -29.450  1.00 62.04           H
ATOM    931  OG1 THR A  77       7.970   9.081 -29.255  1.00 62.04           O
ATOM    932  HG1 THR A  77       8.354   9.184 -30.173  1.00 62.04           H
ATOM    933  CG2 THR A  77       8.901  10.987 -28.289  1.00 62.04           C
ATOM    934 1HG2 THR A  77       9.430  10.296 -27.633  1.00 62.04           H
ATOM    935 2HG2 THR A  77       8.693  11.912 -27.750  1.00 62.04           H
ATOM    936 3HG2 THR A  77       9.518  11.205 -29.160  1.00 62.04           H
ATOM    937  HN  THR A  77       8.197   8.714 -27.034  1.00 62.04           H
ATOM    938  N   ARG A  78       5.159   8.136 -27.454  1.00 66.25           N
ATOM    939  CA  ARG A  78       3.990   7.347 -27.804  1.00 66.25           C
ATOM    940  C   ARG A  78       2.722   8.003 -27.254  1.00 66.25           C
ATOM    941  O   ARG A  78       2.733   8.563 -26.159  1.00 66.25           O
ATOM    942  HA  ARG A  78       3.982   7.329 -28.894  1.00 66.25           H
ATOM    943  CB  ARG A  78       4.101   5.924 -27.251  1.00 66.25           C
ATOM    944 1HB  ARG A  78       5.094   5.526 -27.458  1.00 66.25           H
ATOM    945 2HB  ARG A  78       3.984   5.941 -26.167  1.00 66.25           H
ATOM    946  CG  ARG A  78       3.040   5.012 -27.870  1.00 66.25           C
ATOM    947 1HG  ARG A  78       2.048   5.427 -27.690  1.00 66.25           H
ATOM    948 2HG  ARG A  78       3.177   4.969 -28.950  1.00 66.25           H
ATOM    949  CD  ARG A  78       3.121   3.601 -27.284  1.00 66.25           C
ATOM    950 1HD  ARG A  78       3.232   2.871 -28.086  1.00 66.25           H
ATOM    951 2HD  ARG A  78       4.002   3.512 -26.648  1.00 66.25           H
ATOM    952  NE  ARG A  78       1.901   3.307 -26.499  1.00 66.25           N
ATOM    953  HE  ARG A  78       1.363   4.080 -26.163  1.00 66.25           H
ATOM    954  CZ  ARG A  78       1.472   2.071 -26.212  1.00 66.25           C
ATOM    955  NH1 ARG A  78       2.154   0.998 -26.637  1.00 66.25           N
ATOM    956 1HH1 ARG A  78       2.990   1.117 -27.174  1.00 66.25           H
ATOM    957 2HH1 ARG A  78       1.827   0.079 -26.418  1.00 66.25           H
ATOM    958  NH2 ARG A  78       0.351   1.922 -25.493  1.00 66.25           N
ATOM    959 1HH2 ARG A  78       0.018   1.007 -25.270  1.00 66.25           H
ATOM    960 2HH2 ARG A  78      -0.152   2.728 -25.179  1.00 66.25           H
ATOM    961  HN  ARG A  78       5.773   7.710 -26.790  1.00 66.25           H
ATOM    962  N   VAL A  79       1.659   7.913 -28.040  1.00 70.27           N
ATOM    963  CA  VAL A  79       0.345   8.319 -27.571  1.00 70.27           C
ATOM    964  C   VAL A  79       0.014   7.567 -26.281  1.00 70.27           C
ATOM    965  O   VAL A  79       0.109   6.341 -26.230  1.00 70.27           O
ATOM    966  HA  VAL A  79       0.389   9.386 -27.354  1.00 70.27           H
ATOM    967  CB  VAL A  79      -0.694   8.102 -28.673  1.00 70.27           C
ATOM    968  HB  VAL A  79      -0.886   7.031 -28.746  1.00 70.27           H
ATOM    969  CG1 VAL A  79      -2.014   8.793 -28.326  1.00 70.27           C
ATOM    970 1HG1 VAL A  79      -2.403   8.386 -27.393  1.00 70.27           H
ATOM    971 2HG1 VAL A  79      -1.844   9.864 -28.212  1.00 70.27           H
ATOM    972 3HG1 VAL A  79      -2.734   8.623 -29.126  1.00 70.27           H
ATOM    973  CG2 VAL A  79      -0.164   8.578 -30.027  1.00 70.27           C
ATOM    974 1HG2 VAL A  79       0.070   9.641 -29.973  1.00 70.27           H
ATOM    975 2HG2 VAL A  79       0.737   8.020 -30.282  1.00 70.27           H
ATOM    976 3HG2 VAL A  79      -0.923   8.412 -30.793  1.00 70.27           H
ATOM    977  HN  VAL A  79       1.686   7.570 -28.979  1.00 70.27           H
ATOM    978  N   LYS A  80      -0.367   8.332 -25.269  1.00 77.74           N
ATOM    979  CA  LYS A  80      -0.636   7.763 -23.959  1.00 77.74           C
ATOM    980  C   LYS A  80      -1.945   6.973 -24.010  1.00 77.74           C
ATOM    981  O   LYS A  80      -2.789   7.218 -24.871  1.00 77.74           O
ATOM    982  HA  LYS A  80       0.176   7.071 -23.731  1.00 77.74           H
ATOM    983  CB  LYS A  80      -0.616   8.853 -22.886  1.00 77.74           C
ATOM    984 1HB  LYS A  80      -1.483   9.503 -23.007  1.00 77.74           H
ATOM    985 2HB  LYS A  80      -0.694   8.398 -21.899  1.00 77.74           H
ATOM    986  CG  LYS A  80       0.666   9.683 -22.971  1.00 77.74           C
ATOM    987 1HG  LYS A  80       0.684  10.237 -23.910  1.00 77.74           H
ATOM    988 2HG  LYS A  80       0.682  10.419 -22.167  1.00 77.74           H
ATOM    989  CD  LYS A  80       1.905   8.790 -22.877  1.00 77.74           C
ATOM    990 1HD  LYS A  80       1.819   8.133 -22.011  1.00 77.74           H
ATOM    991 2HD  LYS A  80       1.965   8.150 -23.757  1.00 77.74           H
ATOM    992  CE  LYS A  80       3.179   9.630 -22.762  1.00 77.74           C
ATOM    993 1HE  LYS A  80       3.135  10.466 -23.460  1.00 77.74           H
ATOM    994 2HE  LYS A  80       3.253  10.054 -21.760  1.00 77.74           H
ATOM    995  NZ  LYS A  80       4.373   8.802 -23.045  1.00 77.74           N
ATOM    996 1HZ  LYS A  80       5.209   9.320 -22.801  1.00 77.74           H
ATOM    997 2HZ  LYS A  80       4.330   7.949 -22.498  1.00 77.74           H
ATOM    998 3HZ  LYS A  80       4.396   8.569 -24.032  1.00 77.74           H
ATOM    999  HN  LYS A  80      -0.493   9.322 -25.333  1.00 77.74           H
ATOM   1000  N   THR A  81      -2.074   6.042 -23.076  1.00 80.59           N
ATOM   1001  CA  THR A  81      -3.328   5.330 -22.897  1.00 80.59           C
ATOM   1002  C   THR A  81      -3.846   5.512 -21.469  1.00 80.59           C
ATOM   1003  O   THR A  81      -3.130   6.013 -20.604  1.00 80.59           O
ATOM   1004  HA  THR A  81      -4.070   5.768 -23.565  1.00 80.59           H
ATOM   1005  CB  THR A  81      -3.099   3.866 -23.278  1.00 80.59           C
ATOM   1006  HB  THR A  81      -4.043   3.325 -23.328  1.00 80.59           H
ATOM   1007  OG1 THR A  81      -2.171   3.395 -22.305  1.00 80.59           O
ATOM   1008  HG1 THR A  81      -1.240   3.653 -22.567  1.00 80.59           H
ATOM   1009  CG2 THR A  81      -2.354   3.717 -24.607  1.00 80.59           C
ATOM   1010 1HG2 THR A  81      -1.380   4.201 -24.534  1.00 80.59           H
ATOM   1011 2HG2 THR A  81      -2.934   4.184 -25.403  1.00 80.59           H
ATOM   1012 3HG2 THR A  81      -2.218   2.658 -24.830  1.00 80.59           H
ATOM   1013  HN  THR A  81      -1.343   5.773 -22.449  1.00 80.59           H
ATOM   1014  N   MET A  82      -5.087   5.095 -21.266  1.00 85.19           N
ATOM   1015  CA  MET A  82      -5.699   5.179 -19.951  1.00 85.19           C
ATOM   1016  C   MET A  82      -4.901   4.374 -18.923  1.00 85.19           C
ATOM   1017  O   MET A  82      -4.689   4.832 -17.801  1.00 85.19           O
ATOM   1018  HA  MET A  82      -5.684   6.236 -19.687  1.00 85.19           H
ATOM   1019  CB  MET A  82      -7.131   4.643 -20.019  1.00 85.19           C
ATOM   1020 1HB  MET A  82      -7.738   5.295 -20.647  1.00 85.19           H
ATOM   1021 2HB  MET A  82      -7.133   3.658 -20.487  1.00 85.19           H
ATOM   1022  CG  MET A  82      -7.749   4.551 -18.622  1.00 85.19           C
ATOM   1023 1HG  MET A  82      -7.335   3.696 -18.088  1.00 85.19           H
ATOM   1024 2HG  MET A  82      -7.497   5.441 -18.045  1.00 85.19           H
ATOM   1025  SD  MET A  82      -9.522   4.390 -18.749  1.00 85.19           S
ATOM   1026  CE  MET A  82      -9.997   4.889 -17.102  1.00 85.19           C
ATOM   1027 1HE  MET A  82      -9.542   4.217 -16.374  1.00 85.19           H
ATOM   1028 2HE  MET A  82      -9.657   5.908 -16.919  1.00 85.19           H
ATOM   1029 3HE  MET A  82     -11.082   4.845 -17.008  1.00 85.19           H
ATOM   1030  HN  MET A  82      -5.670   4.707 -21.980  1.00 85.19           H
ATOM   1031  N   THR A  83      -4.481   3.190 -19.342  1.00 84.07           N
ATOM   1032  CA  THR A  83      -3.616   2.367 -18.515  1.00 84.07           C
ATOM   1033  C   THR A  83      -2.369   3.151 -18.103  1.00 84.07           C
ATOM   1034  O   THR A  83      -1.968   3.121 -16.940  1.00 84.07           O
ATOM   1035  HA  THR A  83      -4.152   2.115 -17.600  1.00 84.07           H
ATOM   1036  CB  THR A  83      -3.299   1.086 -19.290  1.00 84.07           C
ATOM   1037  HB  THR A  83      -2.790   1.313 -20.226  1.00 84.07           H
ATOM   1038  OG1 THR A  83      -4.561   0.437 -19.418  1.00 84.07           O
ATOM   1039  HG1 THR A  83      -5.186   1.005 -19.953  1.00 84.07           H
ATOM   1040  CG2 THR A  83      -2.455   0.103 -18.476  1.00 84.07           C
ATOM   1041 1HG2 THR A  83      -2.995  -0.177 -17.571  1.00 84.07           H
ATOM   1042 2HG2 THR A  83      -1.510   0.573 -18.205  1.00 84.07           H
ATOM   1043 3HG2 THR A  83      -2.260  -0.789 -19.073  1.00 84.07           H
ATOM   1044  HN  THR A  83      -4.723   2.792 -20.228  1.00 84.07           H
ATOM   1045  N   ASP A  84      -1.789   3.835 -19.079  1.00 84.09           N
ATOM   1046  CA  ASP A  84      -0.531   4.528 -18.862  1.00 84.09           C
ATOM   1047  C   ASP A  84      -0.730   5.621 -17.811  1.00 84.09           C
ATOM   1048  O   ASP A  84       0.172   5.901 -17.023  1.00 84.09           O
ATOM   1049  HA  ASP A  84       0.168   3.758 -18.536  1.00 84.09           H
ATOM   1050  CB  ASP A  84      -0.040   5.194 -20.150  1.00 84.09           C
ATOM   1051 1HB  ASP A  84      -0.736   5.978 -20.446  1.00 84.09           H
ATOM   1052 2HB  ASP A  84       0.923   5.673 -19.971  1.00 84.09           H
ATOM   1053  CG  ASP A  84       0.095   4.170 -21.279  1.00 84.09           C
ATOM   1054  OD1 ASP A  84       0.585   3.059 -20.982  1.00 84.09           O
ATOM   1055  OD2 ASP A  84      -0.294   4.522 -22.413  1.00 84.09           O
ATOM   1056  HN  ASP A  84      -2.165   3.919 -20.002  1.00 84.09           H
ATOM   1057  N   MET A  85      -1.917   6.210 -17.833  1.00 89.12           N
ATOM   1058  CA  MET A  85      -2.247   7.264 -16.889  1.00 89.12           C
ATOM   1059  C   MET A  85      -2.256   6.733 -15.455  1.00 89.12           C
ATOM   1060  O   MET A  85      -1.732   7.377 -14.547  1.00 89.12           O
ATOM   1061  HA  MET A  85      -1.463   8.014 -17.001  1.00 89.12           H
ATOM   1062  CB  MET A  85      -3.622   7.842 -17.229  1.00 89.12           C
ATOM   1063 1HB  MET A  85      -3.645   8.145 -18.276  1.00 89.12           H
ATOM   1064 2HB  MET A  85      -4.385   7.073 -17.104  1.00 89.12           H
ATOM   1065  CG  MET A  85      -3.949   9.042 -16.338  1.00 89.12           C
ATOM   1066 1HG  MET A  85      -4.945   9.417 -16.570  1.00 89.12           H
ATOM   1067 2HG  MET A  85      -3.959   8.736 -15.292  1.00 89.12           H
ATOM   1068  SD  MET A  85      -2.739  10.332 -16.584  1.00 89.12           S
ATOM   1069  CE  MET A  85      -3.117  10.794 -18.266  1.00 89.12           C
ATOM   1070 1HE  MET A  85      -2.983   9.931 -18.919  1.00 89.12           H
ATOM   1071 2HE  MET A  85      -4.149  11.138 -18.325  1.00 89.12           H
ATOM   1072 3HE  MET A  85      -2.448  11.595 -18.581  1.00 89.12           H
ATOM   1073  HN  MET A  85      -2.644   5.978 -18.479  1.00 89.12           H
ATOM   1074  N   PHE A  86      -2.858   5.564 -15.295  1.00 90.35           N
ATOM   1075  CA  PHE A  86      -2.959   4.947 -13.983  1.00 90.35           C
ATOM   1076  C   PHE A  86      -1.590   4.472 -13.493  1.00 90.35           C
ATOM   1077  O   PHE A  86      -1.281   4.574 -12.307  1.00 90.35           O
ATOM   1078  HA  PHE A  86      -3.345   5.703 -13.299  1.00 90.35           H
ATOM   1079  CB  PHE A  86      -3.884   3.736 -14.127  1.00 90.35           C
ATOM   1080 1HB  PHE A  86      -3.495   3.087 -14.911  1.00 90.35           H
ATOM   1081 2HB  PHE A  86      -3.864   3.164 -13.200  1.00 90.35           H
ATOM   1082  CG  PHE A  86      -5.334   4.097 -14.456  1.00 90.35           C
ATOM   1083  CD1 PHE A  86      -5.913   5.182 -13.876  1.00 90.35           C
ATOM   1084  HD1 PHE A  86      -5.345   5.795 -13.177  1.00 90.35           H
ATOM   1085  CD2 PHE A  86      -6.043   3.332 -15.329  1.00 90.35           C
ATOM   1086  HD2 PHE A  86      -5.579   2.462 -15.794  1.00 90.35           H
ATOM   1087  CE1 PHE A  86      -7.259   5.516 -14.182  1.00 90.35           C
ATOM   1088  HE1 PHE A  86      -7.724   6.385 -13.717  1.00 90.35           H
ATOM   1089  CE2 PHE A  86      -7.389   3.666 -15.634  1.00 90.35           C
ATOM   1090  HE2 PHE A  86      -7.958   3.053 -16.334  1.00 90.35           H
ATOM   1091  CZ  PHE A  86      -7.969   4.751 -15.054  1.00 90.35           C
ATOM   1092  HZ  PHE A  86      -9.002   5.008 -15.289  1.00 90.35           H
ATOM   1093  HN  PHE A  86      -3.271   5.041 -16.040  1.00 90.35           H
ATOM   1094  N   LEU A  87      -0.804   3.964 -14.432  1.00 87.95           N
ATOM   1095  CA  LEU A  87       0.529   3.484 -14.113  1.00 87.95           C
ATOM   1096  C   LEU A  87       1.370   4.645 -13.578  1.00 87.95           C
ATOM   1097  O   LEU A  87       2.167   4.467 -12.658  1.00 87.95           O
ATOM   1098  HA  LEU A  87       0.428   2.739 -13.324  1.00 87.95           H
ATOM   1099  CB  LEU A  87       1.149   2.782 -15.323  1.00 87.95           C
ATOM   1100 1HB  LEU A  87       1.072   3.446 -16.183  1.00 87.95           H
ATOM   1101 2HB  LEU A  87       2.211   2.635 -15.128  1.00 87.95           H
ATOM   1102  CG  LEU A  87       0.537   1.431 -15.700  1.00 87.95           C
ATOM   1103  HG  LEU A  87      -0.529   1.576 -15.876  1.00 87.95           H
ATOM   1104  CD1 LEU A  87       1.142   0.900 -17.002  1.00 87.95           C
ATOM   1105 1HD1 LEU A  87       0.949   1.608 -17.807  1.00 87.95           H
ATOM   1106 2HD1 LEU A  87       2.217   0.774 -16.878  1.00 87.95           H
ATOM   1107 3HD1 LEU A  87       0.689  -0.061 -17.247  1.00 87.95           H
ATOM   1108  CD2 LEU A  87       0.674   0.427 -14.553  1.00 87.95           C
ATOM   1109 1HD2 LEU A  87       1.729   0.281 -14.322  1.00 87.95           H
ATOM   1110 2HD2 LEU A  87       0.159   0.810 -13.672  1.00 87.95           H
ATOM   1111 3HD2 LEU A  87       0.231  -0.524 -14.848  1.00 87.95           H
ATOM   1112  HN  LEU A  87      -1.066   3.879 -15.393  1.00 87.95           H
ATOM   1113  N   LEU A  88       1.165   5.808 -14.178  1.00 89.91           N
ATOM   1114  CA  LEU A  88       1.878   7.003 -13.759  1.00 89.91           C
ATOM   1115  C   LEU A  88       1.526   7.317 -12.303  1.00 89.91           C
ATOM   1116  O   LEU A  88       2.414   7.492 -11.470  1.00 89.91           O
ATOM   1117  HA  LEU A  88       2.944   6.784 -13.817  1.00 89.91           H
ATOM   1118  CB  LEU A  88       1.599   8.159 -14.721  1.00 89.91           C
ATOM   1119 1HB  LEU A  88       2.010   7.900 -15.697  1.00 89.91           H
ATOM   1120 2HB  LEU A  88       0.520   8.251 -14.844  1.00 89.91           H
ATOM   1121  CG  LEU A  88       2.156   9.523 -14.310  1.00 89.91           C
ATOM   1122  HG  LEU A  88       1.860   9.717 -13.280  1.00 89.91           H
ATOM   1123  CD1 LEU A  88       3.686   9.525 -14.349  1.00 89.91           C
ATOM   1124 1HD1 LEU A  88       4.067   8.770 -13.661  1.00 89.91           H
ATOM   1125 2HD1 LEU A  88       4.024   9.299 -15.360  1.00 89.91           H
ATOM   1126 3HD1 LEU A  88       4.056  10.506 -14.052  1.00 89.91           H
ATOM   1127  CD2 LEU A  88       1.560  10.640 -15.169  1.00 89.91           C
ATOM   1128 1HD2 LEU A  88       1.806  10.464 -16.217  1.00 89.91           H
ATOM   1129 2HD2 LEU A  88       0.477  10.654 -15.047  1.00 89.91           H
ATOM   1130 3HD2 LEU A  88       1.973  11.599 -14.856  1.00 89.91           H
ATOM   1131  HN  LEU A  88       0.526   5.942 -14.936  1.00 89.91           H
ATOM   1132  N   ASN A  89       0.229   7.378 -12.041  1.00 93.67           N
ATOM   1133  CA  ASN A  89      -0.252   7.790 -10.733  1.00 93.67           C
ATOM   1134  C   ASN A  89       0.189   6.764  -9.687  1.00 93.67           C
ATOM   1135  O   ASN A  89       0.417   7.112  -8.529  1.00 93.67           O
ATOM   1136  HA  ASN A  89       0.187   8.773 -10.563  1.00 93.67           H
ATOM   1137  CB  ASN A  89      -1.780   7.866 -10.706  1.00 93.67           C
ATOM   1138 1HB  ASN A  89      -2.198   7.044 -11.288  1.00 93.67           H
ATOM   1139 2HB  ASN A  89      -2.135   7.746  -9.683  1.00 93.67           H
ATOM   1140  CG  ASN A  89      -2.272   9.200 -11.270  1.00 93.67           C
ATOM   1141  OD1 ASN A  89      -2.549  10.144 -10.549  1.00 93.67           O
ATOM   1142  ND2 ASN A  89      -2.366   9.225 -12.597  1.00 93.67           N
ATOM   1143 1HD2 ASN A  89      -2.123   8.415 -13.130  1.00 93.67           H
ATOM   1144 2HD2 ASN A  89      -2.679  10.054 -13.060  1.00 93.67           H
ATOM   1145  HN  ASN A  89      -0.487   7.153 -12.702  1.00 93.67           H
ATOM   1146  N   LEU A  90       0.296   5.521 -10.132  1.00 91.84           N
ATOM   1147  CA  LEU A  90       0.724   4.446  -9.253  1.00 91.84           C
ATOM   1148  C   LEU A  90       2.165   4.701  -8.806  1.00 91.84           C
ATOM   1149  O   LEU A  90       2.480   4.588  -7.622  1.00 91.84           O
ATOM   1150  HA  LEU A  90       0.081   4.467  -8.373  1.00 91.84           H
ATOM   1151  CB  LEU A  90       0.522   3.088  -9.929  1.00 91.84           C
ATOM   1152 1HB  LEU A  90      -0.434   3.104 -10.453  1.00 91.84           H
ATOM   1153 2HB  LEU A  90       1.297   2.962 -10.685  1.00 91.84           H
ATOM   1154  CG  LEU A  90       0.546   1.869  -9.006  1.00 91.84           C
ATOM   1155  HG  LEU A  90       1.334   2.015  -8.267  1.00 91.84           H
ATOM   1156  CD1 LEU A  90      -0.773   1.735  -8.240  1.00 91.84           C
ATOM   1157 1HD1 LEU A  90      -0.934   2.628  -7.636  1.00 91.84           H
ATOM   1158 2HD1 LEU A  90      -1.594   1.621  -8.948  1.00 91.84           H
ATOM   1159 3HD1 LEU A  90      -0.729   0.860  -7.592  1.00 91.84           H
ATOM   1160  CD2 LEU A  90       0.887   0.597  -9.785  1.00 91.84           C
ATOM   1161 1HD2 LEU A  90       0.139   0.434 -10.561  1.00 91.84           H
ATOM   1162 2HD2 LEU A  90       1.869   0.706 -10.245  1.00 91.84           H
ATOM   1163 3HD2 LEU A  90       0.897  -0.254  -9.105  1.00 91.84           H
ATOM   1164  HN  LEU A  90       0.096   5.244 -11.072  1.00 91.84           H
ATOM   1165  N   ALA A  91       3.000   5.042  -9.776  1.00 92.89           N
ATOM   1166  CA  ALA A  91       4.409   5.272  -9.504  1.00 92.89           C
ATOM   1167  C   ALA A  91       4.554   6.474  -8.569  1.00 92.89           C
ATOM   1168  O   ALA A  91       5.439   6.497  -7.715  1.00 92.89           O
ATOM   1169  HA  ALA A  91       4.800   4.385  -9.005  1.00 92.89           H
ATOM   1170  CB  ALA A  91       5.159   5.465 -10.824  1.00 92.89           C
ATOM   1171 1HB  ALA A  91       5.048   4.572 -11.439  1.00 92.89           H
ATOM   1172 2HB  ALA A  91       4.746   6.324 -11.353  1.00 92.89           H
ATOM   1173 3HB  ALA A  91       6.215   5.638 -10.619  1.00 92.89           H
ATOM   1174  HN  ALA A  91       2.729   5.161 -10.731  1.00 92.89           H
ATOM   1175  N   ILE A  92       3.672   7.443  -8.762  1.00 94.72           N
ATOM   1176  CA  ILE A  92       3.686   8.642  -7.941  1.00 94.72           C
ATOM   1177  C   ILE A  92       3.323   8.274  -6.501  1.00 94.72           C
ATOM   1178  O   ILE A  92       3.976   8.719  -5.559  1.00 94.72           O
ATOM   1179  HA  ILE A  92       4.703   9.033  -7.951  1.00 94.72           H
ATOM   1180  CB  ILE A  92       2.782   9.717  -8.548  1.00 94.72           C
ATOM   1181  HB  ILE A  92       1.816   9.265  -8.772  1.00 94.72           H
ATOM   1182  CG1 ILE A  92       3.356  10.235  -9.868  1.00 94.72           C
ATOM   1183 1HG1 ILE A  92       4.255  10.820  -9.674  1.00 94.72           H
ATOM   1184 2HG1 ILE A  92       3.653   9.394 -10.495  1.00 94.72           H
ATOM   1185  CG2 ILE A  92       2.530  10.849  -7.549  1.00 94.72           C
ATOM   1186 1HG2 ILE A  92       2.046  10.447  -6.659  1.00 94.72           H
ATOM   1187 2HG2 ILE A  92       3.479  11.306  -7.272  1.00 94.72           H
ATOM   1188 3HG2 ILE A  92       1.885  11.599  -8.006  1.00 94.72           H
ATOM   1189  CD1 ILE A  92       2.332  11.095 -10.611  1.00 94.72           C
ATOM   1190 1HD1 ILE A  92       1.444  10.499 -10.826  1.00 94.72           H
ATOM   1191 2HD1 ILE A  92       2.056  11.948  -9.992  1.00 94.72           H
ATOM   1192 3HD1 ILE A  92       2.765  11.450 -11.546  1.00 94.72           H
ATOM   1193  HN  ILE A  92       2.958   7.418  -9.462  1.00 94.72           H
ATOM   1194  N   ALA A  93       2.281   7.464  -6.376  1.00 95.46           N
ATOM   1195  CA  ALA A  93       1.787   7.079  -5.065  1.00 95.46           C
ATOM   1196  C   ALA A  93       2.889   6.337  -4.307  1.00 95.46           C
ATOM   1197  O   ALA A  93       3.082   6.558  -3.113  1.00 95.46           O
ATOM   1198  HA  ALA A  93       1.536   7.991  -4.524  1.00 95.46           H
ATOM   1199  CB  ALA A  93       0.520   6.236  -5.225  1.00 95.46           C
ATOM   1200 1HB  ALA A  93      -0.241   6.819  -5.744  1.00 95.46           H
ATOM   1201 2HB  ALA A  93       0.749   5.341  -5.804  1.00 95.46           H
ATOM   1202 3HB  ALA A  93       0.149   5.947  -4.242  1.00 95.46           H
ATOM   1203  HN  ALA A  93       1.780   7.075  -7.148  1.00 95.46           H
ATOM   1204  N   ASP A  94       3.582   5.471  -5.032  1.00 94.85           N
ATOM   1205  CA  ASP A  94       4.644   4.678  -4.437  1.00 94.85           C
ATOM   1206  C   ASP A  94       5.756   5.607  -3.947  1.00 94.85           C
ATOM   1207  O   ASP A  94       6.257   5.449  -2.834  1.00 94.85           O
ATOM   1208  HA  ASP A  94       4.170   4.129  -3.623  1.00 94.85           H
ATOM   1209  CB  ASP A  94       5.250   3.713  -5.458  1.00 94.85           C
ATOM   1210 1HB  ASP A  94       5.447   4.242  -6.391  1.00 94.85           H
ATOM   1211 2HB  ASP A  94       6.208   3.345  -5.092  1.00 94.85           H
ATOM   1212  CG  ASP A  94       4.311   2.534  -5.723  1.00 94.85           C
ATOM   1213  OD1 ASP A  94       3.480   2.259  -4.831  1.00 94.85           O
ATOM   1214  OD2 ASP A  94       4.446   1.935  -6.812  1.00 94.85           O
ATOM   1215  HN  ASP A  94       3.429   5.309  -6.007  1.00 94.85           H
ATOM   1216  N   LEU A  95       6.110   6.556  -4.801  1.00 95.96           N
ATOM   1217  CA  LEU A  95       7.200   7.468  -4.497  1.00 95.96           C
ATOM   1218  C   LEU A  95       6.877   8.230  -3.211  1.00 95.96           C
ATOM   1219  O   LEU A  95       7.736   8.384  -2.344  1.00 95.96           O
ATOM   1220  HA  LEU A  95       8.092   6.865  -4.327  1.00 95.96           H
ATOM   1221  CB  LEU A  95       7.488   8.375  -5.695  1.00 95.96           C
ATOM   1222 1HB  LEU A  95       6.537   8.696  -6.120  1.00 95.96           H
ATOM   1223 2HB  LEU A  95       7.993   9.271  -5.333  1.00 95.96           H
ATOM   1224  CG  LEU A  95       8.334   7.763  -6.812  1.00 95.96           C
ATOM   1225  HG  LEU A  95       7.819   6.878  -7.185  1.00 95.96           H
ATOM   1226  CD1 LEU A  95       8.475   8.732  -7.988  1.00 95.96           C
ATOM   1227 1HD1 LEU A  95       7.488   8.967  -8.385  1.00 95.96           H
ATOM   1228 2HD1 LEU A  95       8.957   9.649  -7.647  1.00 95.96           H
ATOM   1229 3HD1 LEU A  95       9.081   8.272  -8.768  1.00 95.96           H
ATOM   1230  CD2 LEU A  95       9.694   7.303  -6.282  1.00 95.96           C
ATOM   1231 1HD2 LEU A  95      10.229   8.157  -5.866  1.00 95.96           H
ATOM   1232 2HD2 LEU A  95       9.546   6.554  -5.504  1.00 95.96           H
ATOM   1233 3HD2 LEU A  95      10.275   6.872  -7.097  1.00 95.96           H
ATOM   1234  HN  LEU A  95       5.667   6.706  -5.685  1.00 95.96           H
ATOM   1235  N   LEU A  96       5.637   8.688  -3.127  1.00 95.84           N
ATOM   1236  CA  LEU A  96       5.222   9.527  -2.015  1.00 95.84           C
ATOM   1237  C   LEU A  96       5.456   8.777  -0.702  1.00 95.84           C
ATOM   1238  O   LEU A  96       5.904   9.365   0.281  1.00 95.84           O
ATOM   1239  HA  LEU A  96       5.853  10.415  -2.023  1.00 95.84           H
ATOM   1240  CB  LEU A  96       3.778   9.995  -2.207  1.00 95.84           C
ATOM   1241 1HB  LEU A  96       3.168   9.130  -2.471  1.00 95.84           H
ATOM   1242 2HB  LEU A  96       3.407  10.366  -1.252  1.00 95.84           H
ATOM   1243  CG  LEU A  96       3.559  11.079  -3.264  1.00 95.84           C
ATOM   1244  HG  LEU A  96       3.843  10.672  -4.235  1.00 95.84           H
ATOM   1245  CD1 LEU A  96       2.083  11.470  -3.352  1.00 95.84           C
ATOM   1246 1HD1 LEU A  96       1.491  10.595  -3.621  1.00 95.84           H
ATOM   1247 2HD1 LEU A  96       1.749  11.851  -2.386  1.00 95.84           H
ATOM   1248 3HD1 LEU A  96       1.955  12.242  -4.110  1.00 95.84           H
ATOM   1249  CD2 LEU A  96       4.458  12.290  -3.002  1.00 95.84           C
ATOM   1250 1HD2 LEU A  96       4.228  12.706  -2.021  1.00 95.84           H
ATOM   1251 2HD2 LEU A  96       5.502  11.980  -3.030  1.00 95.84           H
ATOM   1252 3HD2 LEU A  96       4.282  13.045  -3.767  1.00 95.84           H
ATOM   1253  HN  LEU A  96       4.923   8.496  -3.801  1.00 95.84           H
ATOM   1254  N   PHE A  97       5.141   7.490  -0.728  1.00 96.50           N
ATOM   1255  CA  PHE A  97       5.286   6.660   0.456  1.00 96.50           C
ATOM   1256  C   PHE A  97       6.761   6.382   0.753  1.00 96.50           C
ATOM   1257  O   PHE A  97       7.202   6.507   1.894  1.00 96.50           O
ATOM   1258  HA  PHE A  97       4.846   7.207   1.290  1.00 96.50           H
ATOM   1259  CB  PHE A  97       4.578   5.336   0.163  1.00 96.50           C
ATOM   1260 1HB  PHE A  97       3.503   5.512   0.121  1.00 96.50           H
ATOM   1261 2HB  PHE A  97       4.882   4.983  -0.822  1.00 96.50           H
ATOM   1262  CG  PHE A  97       4.860   4.239   1.192  1.00 96.50           C
ATOM   1263  CD1 PHE A  97       5.459   3.081   0.804  1.00 96.50           C
ATOM   1264  HD1 PHE A  97       5.737   2.935  -0.240  1.00 96.50           H
ATOM   1265  CD2 PHE A  97       4.513   4.422   2.494  1.00 96.50           C
ATOM   1266  HD2 PHE A  97       4.033   5.350   2.805  1.00 96.50           H
ATOM   1267  CE1 PHE A  97       5.721   2.063   1.758  1.00 96.50           C
ATOM   1268  HE1 PHE A  97       6.200   1.135   1.447  1.00 96.50           H
ATOM   1269  CE2 PHE A  97       4.775   3.404   3.448  1.00 96.50           C
ATOM   1270  HE2 PHE A  97       4.496   3.550   4.492  1.00 96.50           H
ATOM   1271  CZ  PHE A  97       5.373   2.246   3.060  1.00 96.50           C
ATOM   1272  HZ  PHE A  97       5.574   1.464   3.793  1.00 96.50           H
ATOM   1273  HN  PHE A  97       4.793   7.016  -1.537  1.00 96.50           H
ATOM   1274  N   LEU A  98       7.482   6.009  -0.294  1.00 96.17           N
ATOM   1275  CA  LEU A  98       8.858   5.568  -0.137  1.00 96.17           C
ATOM   1276  C   LEU A  98       9.654   6.650   0.596  1.00 96.17           C
ATOM   1277  O   LEU A  98      10.524   6.342   1.408  1.00 96.17           O
ATOM   1278  HA  LEU A  98       8.845   4.671   0.481  1.00 96.17           H
ATOM   1279  CB  LEU A  98       9.453   5.177  -1.491  1.00 96.17           C
ATOM   1280 1HB  LEU A  98       9.250   5.979  -2.200  1.00 96.17           H
ATOM   1281 2HB  LEU A  98      10.536   5.113  -1.384  1.00 96.17           H
ATOM   1282  CG  LEU A  98       8.949   3.863  -2.091  1.00 96.17           C
ATOM   1283  HG  LEU A  98       7.866   3.829  -1.976  1.00 96.17           H
ATOM   1284  CD1 LEU A  98       9.247   3.795  -3.590  1.00 96.17           C
ATOM   1285 1HD1 LEU A  98       8.752   4.623  -4.097  1.00 96.17           H
ATOM   1286 2HD1 LEU A  98      10.323   3.862  -3.750  1.00 96.17           H
ATOM   1287 3HD1 LEU A  98       8.878   2.851  -3.991  1.00 96.17           H
ATOM   1288  CD2 LEU A  98       9.522   2.661  -1.338  1.00 96.17           C
ATOM   1289 1HD2 LEU A  98      10.610   2.678  -1.399  1.00 96.17           H
ATOM   1290 2HD2 LEU A  98       9.216   2.708  -0.292  1.00 96.17           H
ATOM   1291 3HD2 LEU A  98       9.147   1.740  -1.785  1.00 96.17           H
ATOM   1292  HN  LEU A  98       7.142   6.004  -1.235  1.00 96.17           H
ATOM   1293  N   VAL A  99       9.328   7.895   0.282  1.00 96.29           N
ATOM   1294  CA  VAL A  99      10.044   9.023   0.853  1.00 96.29           C
ATOM   1295  C   VAL A  99       9.867   9.017   2.373  1.00 96.29           C
ATOM   1296  O   VAL A  99      10.635   9.652   3.093  1.00 96.29           O
ATOM   1297  HA  VAL A  99      11.101   8.893   0.622  1.00 96.29           H
ATOM   1298  CB  VAL A  99       9.573  10.325   0.202  1.00 96.29           C
ATOM   1299  HB  VAL A  99       8.484  10.349   0.249  1.00 96.29           H
ATOM   1300  CG1 VAL A  99      10.102  11.542   0.965  1.00 96.29           C
ATOM   1301 1HG1 VAL A  99       9.739  11.513   1.992  1.00 96.29           H
ATOM   1302 2HG1 VAL A  99      11.192  11.525   0.964  1.00 96.29           H
ATOM   1303 3HG1 VAL A  99       9.753  12.454   0.481  1.00 96.29           H
ATOM   1304  CG2 VAL A  99       9.982  10.381  -1.271  1.00 96.29           C
ATOM   1305 1HG2 VAL A  99      11.067  10.324  -1.349  1.00 96.29           H
ATOM   1306 2HG2 VAL A  99       9.534   9.542  -1.804  1.00 96.29           H
ATOM   1307 3HG2 VAL A  99       9.635  11.317  -1.709  1.00 96.29           H
ATOM   1308  HN  VAL A  99       8.591   8.138  -0.349  1.00 96.29           H
ATOM   1309  N   THR A 100       8.851   8.291   2.816  1.00 95.46           N
ATOM   1310  CA  THR A 100       8.525   8.244   4.231  1.00 95.46           C
ATOM   1311  C   THR A 100       9.338   7.153   4.930  1.00 95.46           C
ATOM   1312  O   THR A 100       9.459   7.152   6.154  1.00 95.46           O
ATOM   1313  HA  THR A 100       8.812   9.195   4.681  1.00 95.46           H
ATOM   1314  CB  THR A 100       7.012   8.053   4.362  1.00 95.46           C
ATOM   1315  HB  THR A 100       6.678   8.277   5.375  1.00 95.46           H
ATOM   1316  OG1 THR A 100       6.792   6.716   3.923  1.00 95.46           O
ATOM   1317  HG1 THR A 100       6.756   6.685   2.924  1.00 95.46           H
ATOM   1318  CG2 THR A 100       6.226   8.907   3.365  1.00 95.46           C
ATOM   1319 1HG2 THR A 100       6.512   8.635   2.349  1.00 95.46           H
ATOM   1320 2HG2 THR A 100       6.447   9.961   3.535  1.00 95.46           H
ATOM   1321 3HG2 THR A 100       5.158   8.733   3.500  1.00 95.46           H
ATOM   1322  HN  THR A 100       8.257   7.743   2.227  1.00 95.46           H
ATOM   1323  N   LEU A 101       9.874   6.250   4.122  1.00 95.12           N
ATOM   1324  CA  LEU A 101      10.525   5.064   4.652  1.00 95.12           C
ATOM   1325  C   LEU A 101      11.766   5.481   5.444  1.00 95.12           C
ATOM   1326  O   LEU A 101      12.035   4.938   6.514  1.00 95.12           O
ATOM   1327  HA  LEU A 101       9.825   4.584   5.335  1.00 95.12           H
ATOM   1328  CB  LEU A 101      10.818   4.067   3.529  1.00 95.12           C
ATOM   1329 1HB  LEU A 101      11.332   4.594   2.726  1.00 95.12           H
ATOM   1330 2HB  LEU A 101      11.510   3.315   3.910  1.00 95.12           H
ATOM   1331  CG  LEU A 101       9.604   3.349   2.936  1.00 95.12           C
ATOM   1332  HG  LEU A 101       8.983   4.089   2.431  1.00 95.12           H
ATOM   1333  CD1 LEU A 101      10.033   2.324   1.884  1.00 95.12           C
ATOM   1334 1HD1 LEU A 101      10.567   2.831   1.080  1.00 95.12           H
ATOM   1335 2HD1 LEU A 101      10.687   1.583   2.344  1.00 95.12           H
ATOM   1336 3HD1 LEU A 101       9.151   1.829   1.479  1.00 95.12           H
ATOM   1337  CD2 LEU A 101       8.749   2.717   4.036  1.00 95.12           C
ATOM   1338 1HD2 LEU A 101       9.346   1.993   4.590  1.00 95.12           H
ATOM   1339 2HD2 LEU A 101       8.398   3.495   4.715  1.00 95.12           H
ATOM   1340 3HD2 LEU A 101       7.893   2.214   3.587  1.00 95.12           H
ATOM   1341  HN  LEU A 101       9.867   6.318   3.124  1.00 95.12           H
ATOM   1342  N   PRO A 102      12.542   6.447   4.935  1.00 94.63           N
ATOM   1343  CA  PRO A 102      13.753   6.889   5.632  1.00 94.63           C
ATOM   1344  C   PRO A 102      13.478   7.275   7.076  1.00 94.63           C
ATOM   1345  O   PRO A 102      14.274   6.977   7.965  1.00 94.63           O
ATOM   1346  HA  PRO A 102      14.472   6.071   5.688  1.00 94.63           H
ATOM   1347  CB  PRO A 102      14.232   8.084   4.805  1.00 94.63           C
ATOM   1348 1HB  PRO A 102      13.829   9.022   5.186  1.00 94.63           H
ATOM   1349 2HB  PRO A 102      15.318   8.174   4.822  1.00 94.63           H
ATOM   1350  CG  PRO A 102      13.714   7.775   3.406  1.00 94.63           C
ATOM   1351 1HG  PRO A 102      13.661   8.671   2.787  1.00 94.63           H
ATOM   1352 2HG  PRO A 102      14.363   7.077   2.878  1.00 94.63           H
ATOM   1353  CD  PRO A 102      12.339   7.185   3.675  1.00 94.63           C
ATOM   1354 1HD  PRO A 102      11.580   7.960   3.782  1.00 94.63           H
ATOM   1355 2HD  PRO A 102      12.012   6.534   2.864  1.00 94.63           H
ATOM   1356  N   PHE A 103      12.347   7.937   7.273  1.00 94.21           N
ATOM   1357  CA  PHE A 103      11.980   8.415   8.595  1.00 94.21           C
ATOM   1358  C   PHE A 103      11.642   7.249   9.526  1.00 94.21           C
ATOM   1359  O   PHE A 103      12.000   7.266  10.703  1.00 94.21           O
ATOM   1360  HA  PHE A 103      12.839   8.958   8.992  1.00 94.21           H
ATOM   1361  CB  PHE A 103      10.739   9.293   8.425  1.00 94.21           C
ATOM   1362 1HB  PHE A 103       9.963   8.714   7.924  1.00 94.21           H
ATOM   1363 2HB  PHE A 103      10.355   9.556   9.411  1.00 94.21           H
ATOM   1364  CG  PHE A 103      10.989  10.577   7.632  1.00 94.21           C
ATOM   1365  CD1 PHE A 103      11.383  11.708   8.276  1.00 94.21           C
ATOM   1366  HD1 PHE A 103      11.521  11.700   9.357  1.00 94.21           H
ATOM   1367  CD2 PHE A 103      10.817  10.588   6.283  1.00 94.21           C
ATOM   1368  HD2 PHE A 103      10.500   9.681   5.767  1.00 94.21           H
ATOM   1369  CE1 PHE A 103      11.615  12.900   7.540  1.00 94.21           C
ATOM   1370  HE1 PHE A 103      11.931  13.807   8.056  1.00 94.21           H
ATOM   1371  CE2 PHE A 103      11.049  11.780   5.547  1.00 94.21           C
ATOM   1372  HE2 PHE A 103      10.910  11.788   4.465  1.00 94.21           H
ATOM   1373  CZ  PHE A 103      11.443  12.911   6.191  1.00 94.21           C
ATOM   1374  HZ  PHE A 103      11.621  13.825   5.625  1.00 94.21           H
ATOM   1375  HN  PHE A 103      11.688   8.146   6.551  1.00 94.21           H
ATOM   1376  N   TRP A 104      10.957   6.264   8.964  1.00 92.08           N
ATOM   1377  CA  TRP A 104      10.607   5.072   9.717  1.00 92.08           C
ATOM   1378  C   TRP A 104      11.905   4.387  10.150  1.00 92.08           C
ATOM   1379  O   TRP A 104      11.998   3.872  11.263  1.00 92.08           O
ATOM   1380  HA  TRP A 104      10.040   5.386  10.594  1.00 92.08           H
ATOM   1381  CB  TRP A 104       9.692   4.157   8.900  1.00 92.08           C
ATOM   1382 1HB  TRP A 104      10.053   4.123   7.872  1.00 92.08           H
ATOM   1383 2HB  TRP A 104       9.762   3.144   9.295  1.00 92.08           H
ATOM   1384  CG  TRP A 104       8.224   4.588   8.896  1.00 92.08           C
ATOM   1385  CD1 TRP A 104       7.463   4.915   7.842  1.00 92.08           C
ATOM   1386  HD1 TRP A 104       7.812   4.915   6.810  1.00 92.08           H
ATOM   1387  CD2 TRP A 104       7.365   4.725  10.047  1.00 92.08           C
ATOM   1388  NE1 TRP A 104       6.182   5.252   8.229  1.00 92.08           N
ATOM   1389  HE1 TRP A 104       5.435   5.531   7.625  1.00 92.08           H
ATOM   1390  CE2 TRP A 104       6.120   5.133   9.613  1.00 92.08           C
ATOM   1391  CE3 TRP A 104       7.631   4.511  11.411  1.00 92.08           C
ATOM   1392  HE3 TRP A 104       8.605   4.189  11.780  1.00 92.08           H
ATOM   1393  CZ2 TRP A 104       5.044   5.363  10.478  1.00 92.08           C
ATOM   1394  HZ2 TRP A 104       4.070   5.685  10.109  1.00 92.08           H
ATOM   1395  CZ3 TRP A 104       6.545   4.745  12.263  1.00 92.08           C
ATOM   1396  HZ3 TRP A 104       6.697   4.595  13.332  1.00 92.08           H
ATOM   1397  CH2 TRP A 104       5.286   5.156  11.841  1.00 92.08           C
ATOM   1398  HH2 TRP A 104       4.490   5.318  12.569  1.00 92.08           H
ATOM   1399  HN  TRP A 104      10.644   6.272   8.014  1.00 92.08           H
ATOM   1400  N   ALA A 105      12.874   4.403   9.247  1.00 93.83           N
ATOM   1401  CA  ALA A 105      14.134   3.721   9.490  1.00 93.83           C
ATOM   1402  C   ALA A 105      14.815   4.337  10.713  1.00 93.83           C
ATOM   1403  O   ALA A 105      15.288   3.618  11.592  1.00 93.83           O
ATOM   1404  HA  ALA A 105      13.910   2.674   9.697  1.00 93.83           H
ATOM   1405  CB  ALA A 105      15.007   3.799   8.235  1.00 93.83           C
ATOM   1406 1HB  ALA A 105      14.490   3.322   7.403  1.00 93.83           H
ATOM   1407 2HB  ALA A 105      15.201   4.843   7.992  1.00 93.83           H
ATOM   1408 3HB  ALA A 105      15.952   3.287   8.418  1.00 93.83           H
ATOM   1409  HN  ALA A 105      12.810   4.870   8.365  1.00 93.83           H
ATOM   1410  N   ILE A 106      14.844   5.661  10.731  1.00 93.40           N
ATOM   1411  CA  ILE A 106      15.506   6.381  11.805  1.00 93.40           C
ATOM   1412  C   ILE A 106      14.773   6.112  13.121  1.00 93.40           C
ATOM   1413  O   ILE A 106      15.404   5.885  14.152  1.00 93.40           O
ATOM   1414  HA  ILE A 106      16.519   5.987  11.887  1.00 93.40           H
ATOM   1415  CB  ILE A 106      15.624   7.867  11.461  1.00 93.40           C
ATOM   1416  HB  ILE A 106      14.652   8.216  11.113  1.00 93.40           H
ATOM   1417  CG1 ILE A 106      16.619   8.088  10.319  1.00 93.40           C
ATOM   1418 1HG1 ILE A 106      17.635   7.931  10.682  1.00 93.40           H
ATOM   1419 2HG1 ILE A 106      16.444   7.353   9.533  1.00 93.40           H
ATOM   1420  CG2 ILE A 106      15.982   8.690  12.700  1.00 93.40           C
ATOM   1421 1HG2 ILE A 106      15.205   8.568  13.455  1.00 93.40           H
ATOM   1422 2HG2 ILE A 106      16.936   8.347  13.101  1.00 93.40           H
ATOM   1423 3HG2 ILE A 106      16.060   9.743  12.427  1.00 93.40           H
ATOM   1424  CD1 ILE A 106      16.489   9.500   9.744  1.00 93.40           C
ATOM   1425 1HD1 ILE A 106      15.479   9.644   9.360  1.00 93.40           H
ATOM   1426 2HD1 ILE A 106      16.688  10.231  10.527  1.00 93.40           H
ATOM   1427 3HD1 ILE A 106      17.207   9.630   8.934  1.00 93.40           H
ATOM   1428  HN  ILE A 106      14.426   6.239  10.029  1.00 93.40           H
ATOM   1429  N   ALA A 107      13.451   6.145  13.043  1.00 91.78           N
ATOM   1430  CA  ALA A 107      12.627   6.004  14.231  1.00 91.78           C
ATOM   1431  C   ALA A 107      12.827   4.608  14.823  1.00 91.78           C
ATOM   1432  O   ALA A 107      12.782   4.433  16.040  1.00 91.78           O
ATOM   1433  HA  ALA A 107      12.959   6.748  14.955  1.00 91.78           H
ATOM   1434  CB  ALA A 107      11.165   6.282  13.875  1.00 91.78           C
ATOM   1435 1HB  ALA A 107      11.072   7.296  13.487  1.00 91.78           H
ATOM   1436 2HB  ALA A 107      10.834   5.572  13.117  1.00 91.78           H
ATOM   1437 3HB  ALA A 107      10.547   6.177  14.767  1.00 91.78           H
ATOM   1438  HN  ALA A 107      12.944   6.265  12.189  1.00 91.78           H
ATOM   1439  N   ALA A 108      13.044   3.649  13.935  1.00 90.83           N
ATOM   1440  CA  ALA A 108      13.222   2.268  14.352  1.00 90.83           C
ATOM   1441  C   ALA A 108      14.620   2.096  14.948  1.00 90.83           C
ATOM   1442  O   ALA A 108      14.816   1.294  15.860  1.00 90.83           O
ATOM   1443  HA  ALA A 108      12.479   2.056  15.122  1.00 90.83           H
ATOM   1444  CB  ALA A 108      12.977   1.339  13.161  1.00 90.83           C
ATOM   1445 1HB  ALA A 108      11.960   1.480  12.794  1.00 90.83           H
ATOM   1446 2HB  ALA A 108      13.685   1.573  12.367  1.00 90.83           H
ATOM   1447 3HB  ALA A 108      13.110   0.304  13.475  1.00 90.83           H
ATOM   1448  HN  ALA A 108      13.100   3.803  12.948  1.00 90.83           H
ATOM   1449  N   ALA A 109      15.557   2.861  14.408  1.00 90.82           N
ATOM   1450  CA  ALA A 109      16.953   2.712  14.783  1.00 90.82           C
ATOM   1451  C   ALA A 109      17.145   3.198  16.221  1.00 90.82           C
ATOM   1452  O   ALA A 109      17.944   2.635  16.968  1.00 90.82           O
ATOM   1453  HA  ALA A 109      17.200   1.652  14.730  1.00 90.82           H
ATOM   1454  CB  ALA A 109      17.833   3.473  13.788  1.00 90.82           C
ATOM   1455 1HB  ALA A 109      17.681   3.070  12.787  1.00 90.82           H
ATOM   1456 2HB  ALA A 109      17.565   4.529  13.800  1.00 90.82           H
ATOM   1457 3HB  ALA A 109      18.880   3.361  14.070  1.00 90.82           H
ATOM   1458  HN  ALA A 109      15.376   3.571  13.727  1.00 90.82           H
ATOM   1459  N   ASP A 110      16.399   4.237  16.565  1.00 87.44           N
ATOM   1460  CA  ASP A 110      16.569   4.886  17.854  1.00 87.44           C
ATOM   1461  C   ASP A 110      15.202   5.322  18.385  1.00 87.44           C
ATOM   1462  O   ASP A 110      14.465   4.516  18.949  1.00 87.44           O
ATOM   1463  HA  ASP A 110      17.044   4.139  18.490  1.00 87.44           H
ATOM   1464  CB  ASP A 110      17.449   6.132  17.732  1.00 87.44           C
ATOM   1465 1HB  ASP A 110      18.408   5.862  17.291  1.00 87.44           H
ATOM   1466 2HB  ASP A 110      16.978   6.849  17.059  1.00 87.44           H
ATOM   1467  CG  ASP A 110      17.675   6.779  19.100  1.00 87.44           C
ATOM   1468  OD1 ASP A 110      17.347   6.112  20.105  1.00 87.44           O
ATOM   1469  OD2 ASP A 110      18.170   7.927  19.109  1.00 87.44           O
ATOM   1470  HN  ASP A 110      15.690   4.634  15.982  1.00 87.44           H
ATOM   1471  N   GLN A 111      14.905   6.598  18.184  1.00 87.13           N
ATOM   1472  CA  GLN A 111      13.630   7.146  18.615  1.00 87.13           C
ATOM   1473  C   GLN A 111      13.128   8.180  17.605  1.00 87.13           C
ATOM   1474  O   GLN A 111      13.876   8.611  16.729  1.00 87.13           O
ATOM   1475  HA  GLN A 111      12.946   6.298  18.647  1.00 87.13           H
ATOM   1476  CB  GLN A 111      13.740   7.755  20.014  1.00 87.13           C
ATOM   1477 1HB  GLN A 111      12.767   8.137  20.326  1.00 87.13           H
ATOM   1478 2HB  GLN A 111      14.023   6.984  20.730  1.00 87.13           H
ATOM   1479  CG  GLN A 111      14.770   8.886  20.041  1.00 87.13           C
ATOM   1480 1HG  GLN A 111      15.747   8.499  19.751  1.00 87.13           H
ATOM   1481 2HG  GLN A 111      14.499   9.647  19.309  1.00 87.13           H
ATOM   1482  CD  GLN A 111      14.857   9.517  21.432  1.00 87.13           C
ATOM   1483  OE1 GLN A 111      13.860   9.806  22.074  1.00 87.13           O
ATOM   1484  NE2 GLN A 111      16.100   9.713  21.860  1.00 87.13           N
ATOM   1485 1HE2 GLN A 111      16.875   9.453  21.284  1.00 87.13           H
ATOM   1486 2HE2 GLN A 111      16.261  10.120  22.759  1.00 87.13           H
ATOM   1487  HN  GLN A 111      15.516   7.251  17.738  1.00 87.13           H
ATOM   1488  N   TRP A 112      11.865   8.547  17.760  1.00 89.57           N
ATOM   1489  CA  TRP A 112      11.266   9.552  16.898  1.00 89.57           C
ATOM   1490  C   TRP A 112      11.850  10.913  17.283  1.00 89.57           C
ATOM   1491  O   TRP A 112      11.562  11.435  18.359  1.00 89.57           O
ATOM   1492  HA  TRP A 112      11.532   9.310  15.869  1.00 89.57           H
ATOM   1493  CB  TRP A 112       9.739   9.511  16.986  1.00 89.57           C
ATOM   1494 1HB  TRP A 112       9.402   8.491  16.799  1.00 89.57           H
ATOM   1495 2HB  TRP A 112       9.437   9.766  18.002  1.00 89.57           H
ATOM   1496  CG  TRP A 112       9.034  10.453  16.008  1.00 89.57           C
ATOM   1497  CD1 TRP A 112       8.623  11.710  16.224  1.00 89.57           C
ATOM   1498  HD1 TRP A 112       8.746  12.242  17.168  1.00 89.57           H
ATOM   1499  CD2 TRP A 112       8.672  10.160  14.642  1.00 89.57           C
ATOM   1500  NE1 TRP A 112       8.024  12.246  15.102  1.00 89.57           N
ATOM   1501  HE1 TRP A 112       7.639  13.165  15.019  1.00 89.57           H
ATOM   1502  CE2 TRP A 112       8.055  11.273  14.110  1.00 89.57           C
ATOM   1503  CE3 TRP A 112       8.859   8.992  13.882  1.00 89.57           C
ATOM   1504  HE3 TRP A 112       9.343   8.100  14.279  1.00 89.57           H
ATOM   1505  CZ2 TRP A 112       7.575  11.330  12.796  1.00 89.57           C
ATOM   1506  HZ2 TRP A 112       7.092  12.222  12.398  1.00 89.57           H
ATOM   1507  CZ3 TRP A 112       8.374   9.064  12.570  1.00 89.57           C
ATOM   1508  HZ3 TRP A 112       8.494   8.185  11.937  1.00 89.57           H
ATOM   1509  CH2 TRP A 112       7.751  10.178  12.019  1.00 89.57           C
ATOM   1510  HH2 TRP A 112       7.400  10.155  10.987  1.00 89.57           H
ATOM   1511  HN  TRP A 112      11.255   8.171  18.458  1.00 89.57           H
ATOM   1512  N   LYS A 113      12.661  11.449  16.382  1.00 90.75           N
ATOM   1513  CA  LYS A 113      13.389  12.674  16.666  1.00 90.75           C
ATOM   1514  C   LYS A 113      12.684  13.850  15.987  1.00 90.75           C
ATOM   1515  O   LYS A 113      13.120  14.994  16.108  1.00 90.75           O
ATOM   1516  HA  LYS A 113      13.359  12.830  17.744  1.00 90.75           H
ATOM   1517  CB  LYS A 113      14.860  12.527  16.271  1.00 90.75           C
ATOM   1518 1HB  LYS A 113      14.932  12.233  15.223  1.00 90.75           H
ATOM   1519 2HB  LYS A 113      15.364  13.489  16.366  1.00 90.75           H
ATOM   1520  CG  LYS A 113      15.562  11.488  17.147  1.00 90.75           C
ATOM   1521 1HG  LYS A 113      15.528  11.804  18.190  1.00 90.75           H
ATOM   1522 2HG  LYS A 113      15.032  10.537  17.085  1.00 90.75           H
ATOM   1523  CD  LYS A 113      17.016  11.297  16.713  1.00 90.75           C
ATOM   1524 1HD  LYS A 113      17.052  11.014  15.661  1.00 90.75           H
ATOM   1525 2HD  LYS A 113      17.555  12.240  16.807  1.00 90.75           H
ATOM   1526  CE  LYS A 113      17.705  10.224  17.559  1.00 90.75           C
ATOM   1527 1HE  LYS A 113      17.718  10.530  18.605  1.00 90.75           H
ATOM   1528 2HE  LYS A 113      17.140   9.293  17.506  1.00 90.75           H
ATOM   1529  NZ  LYS A 113      19.088   9.998  17.084  1.00 90.75           N
ATOM   1530 1HZ  LYS A 113      19.497   9.221  17.591  1.00 90.75           H
ATOM   1531 2HZ  LYS A 113      19.075   9.786  16.092  1.00 90.75           H
ATOM   1532 3HZ  LYS A 113      19.641  10.834  17.243  1.00 90.75           H
ATOM   1533  HN  LYS A 113      12.823  11.062  15.475  1.00 90.75           H
ATOM   1534  N   PHE A 114      11.607  13.528  15.286  1.00 92.05           N
ATOM   1535  CA  PHE A 114      10.975  14.491  14.401  1.00 92.05           C
ATOM   1536  C   PHE A 114       9.743  15.117  15.059  1.00 92.05           C
ATOM   1537  O   PHE A 114       9.275  14.636  16.090  1.00 92.05           O
ATOM   1538  HA  PHE A 114      11.709  15.270  14.193  1.00 92.05           H
ATOM   1539  CB  PHE A 114      10.537  13.727  13.149  1.00 92.05           C
ATOM   1540 1HB  PHE A 114       9.723  13.052  13.415  1.00 92.05           H
ATOM   1541 2HB  PHE A 114      10.138  14.437  12.424  1.00 92.05           H
ATOM   1542  CG  PHE A 114      11.656  12.920  12.489  1.00 92.05           C
ATOM   1543  CD1 PHE A 114      12.619  13.555  11.769  1.00 92.05           C
ATOM   1544  HD1 PHE A 114      12.594  14.640  11.663  1.00 92.05           H
ATOM   1545  CD2 PHE A 114      11.688  11.567  12.622  1.00 92.05           C
ATOM   1546  HD2 PHE A 114      10.916  11.058  13.199  1.00 92.05           H
ATOM   1547  CE1 PHE A 114      13.658  12.806  11.157  1.00 92.05           C
ATOM   1548  HE1 PHE A 114      14.430  13.315  10.580  1.00 92.05           H
ATOM   1549  CE2 PHE A 114      12.727  10.817  12.010  1.00 92.05           C
ATOM   1550  HE2 PHE A 114      12.752   9.733  12.116  1.00 92.05           H
ATOM   1551  CZ  PHE A 114      13.690  11.453  11.290  1.00 92.05           C
ATOM   1552  HZ  PHE A 114      14.488  10.878  10.820  1.00 92.05           H
ATOM   1553  HN  PHE A 114      11.167  12.631  15.317  1.00 92.05           H
ATOM   1554  N   GLN A 115       9.255  16.179  14.437  1.00 92.69           N
ATOM   1555  CA  GLN A 115       8.110  16.898  14.970  1.00 92.69           C
ATOM   1556  C   GLN A 115       6.832  16.079  14.779  1.00 92.69           C
ATOM   1557  O   GLN A 115       6.808  15.134  13.991  1.00 92.69           O
ATOM   1558  HA  GLN A 115       8.315  17.021  16.034  1.00 92.69           H
ATOM   1559  CB  GLN A 115       7.978  18.278  14.322  1.00 92.69           C
ATOM   1560 1HB  GLN A 115       7.974  18.175  13.237  1.00 92.69           H
ATOM   1561 2HB  GLN A 115       7.026  18.727  14.603  1.00 92.69           H
ATOM   1562  CG  GLN A 115       9.126  19.196  14.748  1.00 92.69           C
ATOM   1563 1HG  GLN A 115      10.080  18.713  14.536  1.00 92.69           H
ATOM   1564 2HG  GLN A 115       9.098  20.115  14.163  1.00 92.69           H
ATOM   1565  CD  GLN A 115       9.037  19.530  16.238  1.00 92.69           C
ATOM   1566  OE1 GLN A 115       7.988  19.453  16.856  1.00 92.69           O
ATOM   1567  NE2 GLN A 115      10.193  19.905  16.778  1.00 92.69           N
ATOM   1568 1HE2 GLN A 115      11.018  19.948  16.215  1.00 92.69           H
ATOM   1569 2HE2 GLN A 115      10.237  20.145  17.748  1.00 92.69           H
ATOM   1570  HN  GLN A 115       9.626  16.549  13.585  1.00 92.69           H
ATOM   1571  N   THR A 116       5.801  16.469  15.514  1.00 93.18           N
ATOM   1572  CA  THR A 116       4.545  15.740  15.488  1.00 93.18           C
ATOM   1573  C   THR A 116       3.954  15.747  14.077  1.00 93.18           C
ATOM   1574  O   THR A 116       3.354  14.763  13.646  1.00 93.18           O
ATOM   1575  HA  THR A 116       4.745  14.700  15.746  1.00 93.18           H
ATOM   1576  CB  THR A 116       3.618  16.357  16.538  1.00 93.18           C
ATOM   1577  HB  THR A 116       3.246  17.327  16.207  1.00 93.18           H
ATOM   1578  OG1 THR A 116       4.403  16.373  17.727  1.00 93.18           O
ATOM   1579  HG1 THR A 116       3.995  16.992  18.398  1.00 93.18           H
ATOM   1580  CG2 THR A 116       2.437  15.448  16.883  1.00 93.18           C
ATOM   1581 1HG2 THR A 116       2.810  14.503  17.278  1.00 93.18           H
ATOM   1582 2HG2 THR A 116       1.849  15.260  15.986  1.00 93.18           H
ATOM   1583 3HG2 THR A 116       1.812  15.933  17.633  1.00 93.18           H
ATOM   1584  HN  THR A 116       5.815  17.266  16.118  1.00 93.18           H
ATOM   1585  N   PHE A 117       4.144  16.868  13.396  1.00 94.04           N
ATOM   1586  CA  PHE A 117       3.636  17.016  12.043  1.00 94.04           C
ATOM   1587  C   PHE A 117       4.105  15.864  11.151  1.00 94.04           C
ATOM   1588  O   PHE A 117       3.311  15.284  10.412  1.00 94.04           O
ATOM   1589  HA  PHE A 117       2.547  17.006  12.103  1.00 94.04           H
ATOM   1590  CB  PHE A 117       4.197  18.330  11.495  1.00 94.04           C
ATOM   1591 1HB  PHE A 117       3.816  19.155  12.098  1.00 94.04           H
ATOM   1592 2HB  PHE A 117       5.281  18.326  11.610  1.00 94.04           H
ATOM   1593  CG  PHE A 117       3.855  18.589  10.027  1.00 94.04           C
ATOM   1594  CD1 PHE A 117       4.804  18.417   9.067  1.00 94.04           C
ATOM   1595  HD1 PHE A 117       5.807  18.095   9.345  1.00 94.04           H
ATOM   1596  CD2 PHE A 117       2.603  18.992   9.681  1.00 94.04           C
ATOM   1597  HD2 PHE A 117       1.843  19.129  10.450  1.00 94.04           H
ATOM   1598  CE1 PHE A 117       4.487  18.658   7.704  1.00 94.04           C
ATOM   1599  HE1 PHE A 117       5.247  18.520   6.935  1.00 94.04           H
ATOM   1600  CE2 PHE A 117       2.286  19.232   8.318  1.00 94.04           C
ATOM   1601  HE2 PHE A 117       1.282  19.555   8.040  1.00 94.04           H
ATOM   1602  CZ  PHE A 117       3.234  19.060   7.358  1.00 94.04           C
ATOM   1603  HZ  PHE A 117       2.991  19.245   6.312  1.00 94.04           H
ATOM   1604  HN  PHE A 117       4.633  17.663  13.753  1.00 94.04           H
ATOM   1605  N   MET A 118       5.392  15.568  11.250  1.00 94.00           N
ATOM   1606  CA  MET A 118       5.985  14.522  10.434  1.00 94.00           C
ATOM   1607  C   MET A 118       5.387  13.156  10.775  1.00 94.00           C
ATOM   1608  O   MET A 118       5.231  12.306   9.900  1.00 94.00           O
ATOM   1609  HA  MET A 118       5.746  14.784   9.403  1.00 94.00           H
ATOM   1610  CB  MET A 118       7.497  14.490  10.665  1.00 94.00           C
ATOM   1611 1HB  MET A 118       7.897  15.503  10.622  1.00 94.00           H
ATOM   1612 2HB  MET A 118       7.708  14.105  11.662  1.00 94.00           H
ATOM   1613  CG  MET A 118       8.192  13.617   9.618  1.00 94.00           C
ATOM   1614 1HG  MET A 118       9.261  13.567   9.825  1.00 94.00           H
ATOM   1615 2HG  MET A 118       7.810  12.597   9.670  1.00 94.00           H
ATOM   1616  SD  MET A 118       7.919  14.286   7.986  1.00 94.00           S
ATOM   1617  CE  MET A 118       8.941  15.747   8.075  1.00 94.00           C
ATOM   1618 1HE  MET A 118       8.588  16.389   8.882  1.00 94.00           H
ATOM   1619 2HE  MET A 118       9.974  15.457   8.268  1.00 94.00           H
ATOM   1620 3HE  MET A 118       8.886  16.287   7.130  1.00 94.00           H
ATOM   1621  HN  MET A 118       6.026  16.028  11.873  1.00 94.00           H
ATOM   1622  N   CYS A 119       5.068  12.987  12.050  1.00 93.13           N
ATOM   1623  CA  CYS A 119       4.495  11.736  12.519  1.00 93.13           C
ATOM   1624  C   CYS A 119       3.151  11.530  11.817  1.00 93.13           C
ATOM   1625  O   CYS A 119       2.852  10.431  11.353  1.00 93.13           O
ATOM   1626  HA  CYS A 119       5.199  10.949  12.247  1.00 93.13           H
ATOM   1627  CB  CYS A 119       4.353  11.715  14.042  1.00 93.13           C
ATOM   1628 1HB  CYS A 119       5.339  11.714  14.508  1.00 93.13           H
ATOM   1629 2HB  CYS A 119       3.842  12.616  14.381  1.00 93.13           H
ATOM   1630  SG  CYS A 119       3.415  10.232  14.563  1.00 93.13           S
ATOM   1631  HN  CYS A 119       5.194  13.684  12.756  1.00 93.13           H
ATOM   1632  N   LYS A 120       2.378  12.605  11.762  1.00 94.21           N
ATOM   1633  CA  LYS A 120       1.060  12.547  11.153  1.00 94.21           C
ATOM   1634  C   LYS A 120       1.197  12.120   9.691  1.00 94.21           C
ATOM   1635  O   LYS A 120       0.500  11.214   9.237  1.00 94.21           O
ATOM   1636  HA  LYS A 120       0.488  11.786  11.683  1.00 94.21           H
ATOM   1637  CB  LYS A 120       0.326  13.877  11.340  1.00 94.21           C
ATOM   1638 1HB  LYS A 120       0.958  14.697  11.000  1.00 94.21           H
ATOM   1639 2HB  LYS A 120      -0.572  13.890  10.722  1.00 94.21           H
ATOM   1640  CG  LYS A 120      -0.055  14.092  12.806  1.00 94.21           C
ATOM   1641 1HG  LYS A 120      -0.700  13.280  13.141  1.00 94.21           H
ATOM   1642 2HG  LYS A 120       0.841  14.064  13.426  1.00 94.21           H
ATOM   1643  CD  LYS A 120      -0.771  15.430  12.996  1.00 94.21           C
ATOM   1644 1HD  LYS A 120      -0.087  16.248  12.769  1.00 94.21           H
ATOM   1645 2HD  LYS A 120      -1.602  15.505  12.294  1.00 94.21           H
ATOM   1646  CE  LYS A 120      -1.291  15.576  14.428  1.00 94.21           C
ATOM   1647 1HE  LYS A 120      -1.151  14.640  14.968  1.00 94.21           H
ATOM   1648 2HE  LYS A 120      -0.715  16.337  14.954  1.00 94.21           H
ATOM   1649  NZ  LYS A 120      -2.724  15.944  14.423  1.00 94.21           N
ATOM   1650 1HZ  LYS A 120      -3.059  16.009  15.378  1.00 94.21           H
ATOM   1651 2HZ  LYS A 120      -2.842  16.839  13.962  1.00 94.21           H
ATOM   1652 3HZ  LYS A 120      -3.254  15.236  13.927  1.00 94.21           H
ATOM   1653  HN  LYS A 120       2.638  13.500  12.124  1.00 94.21           H
ATOM   1654  N   VAL A 121       2.100  12.794   8.993  1.00 93.91           N
ATOM   1655  CA  VAL A 121       2.269  12.563   7.568  1.00 93.91           C
ATOM   1656  C   VAL A 121       2.719  11.118   7.340  1.00 93.91           C
ATOM   1657  O   VAL A 121       2.130  10.401   6.533  1.00 93.91           O
ATOM   1658  HA  VAL A 121       1.299  12.707   7.094  1.00 93.91           H
ATOM   1659  CB  VAL A 121       3.240  13.591   6.983  1.00 93.91           C
ATOM   1660  HB  VAL A 121       4.161  13.552   7.566  1.00 93.91           H
ATOM   1661  CG1 VAL A 121       3.588  13.253   5.532  1.00 93.91           C
ATOM   1662 1HG1 VAL A 121       4.054  12.268   5.490  1.00 93.91           H
ATOM   1663 2HG1 VAL A 121       2.678  13.250   4.932  1.00 93.91           H
ATOM   1664 3HG1 VAL A 121       4.280  13.999   5.141  1.00 93.91           H
ATOM   1665  CG2 VAL A 121       2.673  15.007   7.096  1.00 93.91           C
ATOM   1666 1HG2 VAL A 121       1.731  15.065   6.549  1.00 93.91           H
ATOM   1667 2HG2 VAL A 121       2.499  15.247   8.145  1.00 93.91           H
ATOM   1668 3HG2 VAL A 121       3.383  15.718   6.672  1.00 93.91           H
ATOM   1669  HN  VAL A 121       2.707  13.486   9.384  1.00 93.91           H
ATOM   1670  N   VAL A 122       3.758  10.734   8.067  1.00 92.59           N
ATOM   1671  CA  VAL A 122       4.451   9.489   7.783  1.00 92.59           C
ATOM   1672  C   VAL A 122       3.503   8.315   8.034  1.00 92.59           C
ATOM   1673  O   VAL A 122       3.561   7.305   7.334  1.00 92.59           O
ATOM   1674  HA  VAL A 122       4.726   9.499   6.728  1.00 92.59           H
ATOM   1675  CB  VAL A 122       5.737   9.405   8.607  1.00 92.59           C
ATOM   1676  HB  VAL A 122       5.484   9.618   9.646  1.00 92.59           H
ATOM   1677  CG1 VAL A 122       6.336   7.999   8.548  1.00 92.59           C
ATOM   1678 1HG1 VAL A 122       5.618   7.281   8.946  1.00 92.59           H
ATOM   1679 2HG1 VAL A 122       6.567   7.745   7.513  1.00 92.59           H
ATOM   1680 3HG1 VAL A 122       7.249   7.967   9.142  1.00 92.59           H
ATOM   1681  CG2 VAL A 122       6.752  10.453   8.147  1.00 92.59           C
ATOM   1682 1HG2 VAL A 122       6.998  10.285   7.098  1.00 92.59           H
ATOM   1683 2HG2 VAL A 122       6.325  11.449   8.265  1.00 92.59           H
ATOM   1684 3HG2 VAL A 122       7.657  10.372   8.749  1.00 92.59           H
ATOM   1685  HN  VAL A 122       4.127  11.257   8.836  1.00 92.59           H
ATOM   1686  N   ASN A 123       2.651   8.486   9.034  1.00 90.99           N
ATOM   1687  CA  ASN A 123       1.683   7.458   9.378  1.00 90.99           C
ATOM   1688  C   ASN A 123       0.629   7.367   8.274  1.00 90.99           C
ATOM   1689  O   ASN A 123       0.219   6.273   7.890  1.00 90.99           O
ATOM   1690  HA  ASN A 123       2.263   6.540   9.477  1.00 90.99           H
ATOM   1691  CB  ASN A 123       0.968   7.791  10.689  1.00 90.99           C
ATOM   1692 1HB  ASN A 123       0.933   8.872  10.824  1.00 90.99           H
ATOM   1693 2HB  ASN A 123      -0.063   7.443  10.643  1.00 90.99           H
ATOM   1694  CG  ASN A 123       1.678   7.146  11.880  1.00 90.99           C
ATOM   1695  OD1 ASN A 123       2.448   6.209  11.744  1.00 90.99           O
ATOM   1696  ND2 ASN A 123       1.378   7.697  13.053  1.00 90.99           N
ATOM   1697 1HD2 ASN A 123       0.738   8.464  13.095  1.00 90.99           H
ATOM   1698 2HD2 ASN A 123       1.792   7.345  13.892  1.00 90.99           H
ATOM   1699  HN  ASN A 123       2.616   9.307   9.604  1.00 90.99           H
ATOM   1700  N   SER A 124       0.219   8.533   7.794  1.00 93.01           N
ATOM   1701  CA  SER A 124      -0.908   8.611   6.880  1.00 93.01           C
ATOM   1702  C   SER A 124      -0.475   8.178   5.477  1.00 93.01           C
ATOM   1703  O   SER A 124      -1.276   7.637   4.716  1.00 93.01           O
ATOM   1704  HA  SER A 124      -1.653   7.923   7.280  1.00 93.01           H
ATOM   1705  CB  SER A 124      -1.490  10.025   6.842  1.00 93.01           C
ATOM   1706 1HB  SER A 124      -2.368  10.039   6.197  1.00 93.01           H
ATOM   1707 2HB  SER A 124      -1.824  10.306   7.841  1.00 93.01           H
ATOM   1708  OG  SER A 124      -0.542  10.980   6.373  1.00 93.01           O
ATOM   1709  HG  SER A 124      -0.078  11.410   7.148  1.00 93.01           H
ATOM   1710  HN  SER A 124       0.641   9.410   8.019  1.00 93.01           H
ATOM   1711  N   MET A 125       0.790   8.431   5.179  1.00 93.59           N
ATOM   1712  CA  MET A 125       1.277   8.306   3.815  1.00 93.59           C
ATOM   1713  C   MET A 125       1.099   6.877   3.299  1.00 93.59           C
ATOM   1714  O   MET A 125       0.743   6.672   2.140  1.00 93.59           O
ATOM   1715  HA  MET A 125       0.671   8.991   3.223  1.00 93.59           H
ATOM   1716  CB  MET A 125       2.758   8.687   3.765  1.00 93.59           C
ATOM   1717 1HB  MET A 125       3.272   8.277   4.634  1.00 93.59           H
ATOM   1718 2HB  MET A 125       3.221   8.244   2.883  1.00 93.59           H
ATOM   1719  CG  MET A 125       2.933  10.206   3.730  1.00 93.59           C
ATOM   1720 1HG  MET A 125       2.320  10.669   4.504  1.00 93.59           H
ATOM   1721 2HG  MET A 125       3.969  10.466   3.946  1.00 93.59           H
ATOM   1722  SD  MET A 125       2.467  10.838   2.127  1.00 93.59           S
ATOM   1723  CE  MET A 125       1.933  12.479   2.584  1.00 93.59           C
ATOM   1724 1HE  MET A 125       1.105  12.408   3.289  1.00 93.59           H
ATOM   1725 2HE  MET A 125       2.761  13.015   3.048  1.00 93.59           H
ATOM   1726 3HE  MET A 125       1.607  13.016   1.693  1.00 93.59           H
ATOM   1727  HN  MET A 125       1.476   8.718   5.848  1.00 93.59           H
ATOM   1728  N   TYR A 126       1.355   5.925   4.185  1.00 88.54           N
ATOM   1729  CA  TYR A 126       1.251   4.521   3.826  1.00 88.54           C
ATOM   1730  C   TYR A 126      -0.181   4.163   3.424  1.00 88.54           C
ATOM   1731  O   TYR A 126      -0.399   3.525   2.395  1.00 88.54           O
ATOM   1732  HA  TYR A 126       1.915   4.340   2.981  1.00 88.54           H
ATOM   1733  CB  TYR A 126       1.626   3.736   5.085  1.00 88.54           C
ATOM   1734 1HB  TYR A 126       2.682   3.897   5.300  1.00 88.54           H
ATOM   1735 2HB  TYR A 126       1.064   4.133   5.930  1.00 88.54           H
ATOM   1736  CG  TYR A 126       1.366   2.232   4.980  1.00 88.54           C
ATOM   1737  CD1 TYR A 126       0.506   1.617   5.867  1.00 88.54           C
ATOM   1738  HD1 TYR A 126       0.012   2.203   6.643  1.00 88.54           H
ATOM   1739  CD2 TYR A 126       1.991   1.490   3.998  1.00 88.54           C
ATOM   1740  HD2 TYR A 126       2.670   1.975   3.297  1.00 88.54           H
ATOM   1741  CE1 TYR A 126       0.261   0.201   5.769  1.00 88.54           C
ATOM   1742  HE1 TYR A 126      -0.416  -0.297   6.463  1.00 88.54           H
ATOM   1743  CE2 TYR A 126       1.746   0.074   3.900  1.00 88.54           C
ATOM   1744  HE2 TYR A 126       2.233  -0.523   3.129  1.00 88.54           H
ATOM   1745  CZ  TYR A 126       0.893  -0.500   4.790  1.00 88.54           C
ATOM   1746  OH  TYR A 126       0.661  -1.837   4.697  1.00 88.54           O
ATOM   1747  HH  TYR A 126       0.866  -2.156   3.771  1.00 88.54           H
ATOM   1748  HN  TYR A 126       1.629   6.101   5.131  1.00 88.54           H
ATOM   1749  N   LYS A 127      -1.120   4.589   4.256  1.00 89.16           N
ATOM   1750  CA  LYS A 127      -2.516   4.241   4.051  1.00 89.16           C
ATOM   1751  C   LYS A 127      -3.002   4.855   2.737  1.00 89.16           C
ATOM   1752  O   LYS A 127      -3.805   4.253   2.026  1.00 89.16           O
ATOM   1753  HA  LYS A 127      -2.573   3.155   3.966  1.00 89.16           H
ATOM   1754  CB  LYS A 127      -3.353   4.644   5.266  1.00 89.16           C
ATOM   1755 1HB  LYS A 127      -3.113   5.668   5.554  1.00 89.16           H
ATOM   1756 2HB  LYS A 127      -4.411   4.627   5.005  1.00 89.16           H
ATOM   1757  CG  LYS A 127      -3.097   3.704   6.445  1.00 89.16           C
ATOM   1758 1HG  LYS A 127      -2.026   3.643   6.641  1.00 89.16           H
ATOM   1759 2HG  LYS A 127      -3.562   4.107   7.344  1.00 89.16           H
ATOM   1760  CD  LYS A 127      -3.649   2.305   6.161  1.00 89.16           C
ATOM   1761 1HD  LYS A 127      -4.695   2.378   5.862  1.00 89.16           H
ATOM   1762 2HD  LYS A 127      -3.109   1.860   5.326  1.00 89.16           H
ATOM   1763  CE  LYS A 127      -3.527   1.407   7.393  1.00 89.16           C
ATOM   1764 1HE  LYS A 127      -2.496   1.405   7.748  1.00 89.16           H
ATOM   1765 2HE  LYS A 127      -4.141   1.802   8.202  1.00 89.16           H
ATOM   1766  NZ  LYS A 127      -3.949   0.025   7.071  1.00 89.16           N
ATOM   1767 1HZ  LYS A 127      -3.881  -0.552   7.902  1.00 89.16           H
ATOM   1768 2HZ  LYS A 127      -4.908   0.033   6.743  1.00 89.16           H
ATOM   1769 3HZ  LYS A 127      -3.347  -0.352   6.347  1.00 89.16           H
ATOM   1770  HN  LYS A 127      -0.940   5.160   5.056  1.00 89.16           H
ATOM   1771  N   MET A 128      -2.496   6.047   2.455  1.00 93.02           N
ATOM   1772  CA  MET A 128      -2.845   6.736   1.224  1.00 93.02           C
ATOM   1773  C   MET A 128      -2.358   5.956   0.002  1.00 93.02           C
ATOM   1774  O   MET A 128      -3.092   5.802  -0.974  1.00 93.02           O
ATOM   1775  HA  MET A 128      -3.934   6.792   1.218  1.00 93.02           H
ATOM   1776  CB  MET A 128      -2.216   8.131   1.224  1.00 93.02           C
ATOM   1777 1HB  MET A 128      -2.485   8.655   2.141  1.00 93.02           H
ATOM   1778 2HB  MET A 128      -1.130   8.044   1.213  1.00 93.02           H
ATOM   1779  CG  MET A 128      -2.681   8.941   0.012  1.00 93.02           C
ATOM   1780 1HG  MET A 128      -2.489   8.383  -0.904  1.00 93.02           H
ATOM   1781 2HG  MET A 128      -3.757   9.106   0.066  1.00 93.02           H
ATOM   1782  SD  MET A 128      -1.826  10.507  -0.039  1.00 93.02           S
ATOM   1783  CE  MET A 128      -0.163   9.943  -0.358  1.00 93.02           C
ATOM   1784 1HE  MET A 128       0.160   9.288   0.452  1.00 93.02           H
ATOM   1785 2HE  MET A 128      -0.140   9.395  -1.299  1.00 93.02           H
ATOM   1786 3HE  MET A 128       0.506  10.801  -0.420  1.00 93.02           H
ATOM   1787  HN  MET A 128      -1.860   6.539   3.049  1.00 93.02           H
ATOM   1788  N   ASN A 129      -1.123   5.484   0.094  1.00 92.91           N
ATOM   1789  CA  ASN A 129      -0.542   4.693  -0.977  1.00 92.91           C
ATOM   1790  C   ASN A 129      -1.380   3.429  -1.185  1.00 92.91           C
ATOM   1791  O   ASN A 129      -1.761   3.111  -2.310  1.00 92.91           O
ATOM   1792  HA  ASN A 129      -0.549   5.345  -1.851  1.00 92.91           H
ATOM   1793  CB  ASN A 129       0.885   4.263  -0.633  1.00 92.91           C
ATOM   1794 1HB  ASN A 129       1.545   5.130  -0.653  1.00 92.91           H
ATOM   1795 2HB  ASN A 129       0.914   3.864   0.381  1.00 92.91           H
ATOM   1796  CG  ASN A 129       1.392   3.206  -1.616  1.00 92.91           C
ATOM   1797  OD1 ASN A 129       1.225   2.013  -1.426  1.00 92.91           O
ATOM   1798  ND2 ASN A 129       2.018   3.709  -2.676  1.00 92.91           N
ATOM   1799 1HD2 ASN A 129       2.122   4.699  -2.772  1.00 92.91           H
ATOM   1800 2HD2 ASN A 129       2.386   3.098  -3.376  1.00 92.91           H
ATOM   1801  HN  ASN A 129      -0.525   5.634   0.881  1.00 92.91           H
ATOM   1802  N   PHE A 130      -1.641   2.744  -0.081  1.00 88.79           N
ATOM   1803  CA  PHE A 130      -2.318   1.459  -0.141  1.00 88.79           C
ATOM   1804  C   PHE A 130      -3.649   1.576  -0.888  1.00 88.79           C
ATOM   1805  O   PHE A 130      -3.893   0.844  -1.846  1.00 88.79           O
ATOM   1806  HA  PHE A 130      -1.663   0.772  -0.676  1.00 88.79           H
ATOM   1807  CB  PHE A 130      -2.593   1.031   1.301  1.00 88.79           C
ATOM   1808 1HB  PHE A 130      -1.643   0.935   1.828  1.00 88.79           H
ATOM   1809 2HB  PHE A 130      -3.157   1.817   1.802  1.00 88.79           H
ATOM   1810  CG  PHE A 130      -3.362  -0.286   1.424  1.00 88.79           C
ATOM   1811  CD1 PHE A 130      -4.720  -0.275   1.505  1.00 88.79           C
ATOM   1812  HD1 PHE A 130      -5.260   0.672   1.482  1.00 88.79           H
ATOM   1813  CD2 PHE A 130      -2.689  -1.467   1.452  1.00 88.79           C
ATOM   1814  HD2 PHE A 130      -1.601  -1.476   1.387  1.00 88.79           H
ATOM   1815  CE1 PHE A 130      -5.434  -1.497   1.618  1.00 88.79           C
ATOM   1816  HE1 PHE A 130      -6.522  -1.488   1.683  1.00 88.79           H
ATOM   1817  CE2 PHE A 130      -3.403  -2.689   1.565  1.00 88.79           C
ATOM   1818  HE2 PHE A 130      -2.863  -3.636   1.588  1.00 88.79           H
ATOM   1819  CZ  PHE A 130      -4.761  -2.678   1.646  1.00 88.79           C
ATOM   1820  HZ  PHE A 130      -5.309  -3.616   1.733  1.00 88.79           H
ATOM   1821  HN  PHE A 130      -1.399   3.051   0.839  1.00 88.79           H
ATOM   1822  N   TYR A 131      -4.474   2.501  -0.421  1.00 89.89           N
ATOM   1823  CA  TYR A 131      -5.818   2.643  -0.954  1.00 89.89           C
ATOM   1824  C   TYR A 131      -5.783   3.061  -2.426  1.00 89.89           C
ATOM   1825  O   TYR A 131      -6.546   2.543  -3.240  1.00 89.89           O
ATOM   1826  HA  TYR A 131      -6.317   1.678  -0.870  1.00 89.89           H
ATOM   1827  CB  TYR A 131      -6.481   3.754  -0.137  1.00 89.89           C
ATOM   1828 1HB  TYR A 131      -5.844   4.638  -0.160  1.00 89.89           H
ATOM   1829 2HB  TYR A 131      -7.424   4.027  -0.611  1.00 89.89           H
ATOM   1830  CG  TYR A 131      -6.752   3.376   1.321  1.00 89.89           C
ATOM   1831  CD1 TYR A 131      -7.222   2.117   1.632  1.00 89.89           C
ATOM   1832  HD1 TYR A 131      -7.401   1.391   0.839  1.00 89.89           H
ATOM   1833  CD2 TYR A 131      -6.526   4.296   2.325  1.00 89.89           C
ATOM   1834  HD2 TYR A 131      -6.154   5.291   2.080  1.00 89.89           H
ATOM   1835  CE1 TYR A 131      -7.477   1.761   3.004  1.00 89.89           C
ATOM   1836  HE1 TYR A 131      -7.848   0.770   3.263  1.00 89.89           H
ATOM   1837  CE2 TYR A 131      -6.780   3.940   3.697  1.00 89.89           C
ATOM   1838  HE2 TYR A 131      -6.606   4.657   4.500  1.00 89.89           H
ATOM   1839  CZ  TYR A 131      -7.243   2.691   3.969  1.00 89.89           C
ATOM   1840  OH  TYR A 131      -7.484   2.355   5.265  1.00 89.89           O
ATOM   1841  HH  TYR A 131      -7.422   3.167   5.845  1.00 89.89           H
ATOM   1842  HN  TYR A 131      -4.238   3.145   0.307  1.00 89.89           H
ATOM   1843  N   SER A 132      -4.890   3.994  -2.722  1.00 91.05           N
ATOM   1844  CA  SER A 132      -4.764   4.506  -4.075  1.00 91.05           C
ATOM   1845  C   SER A 132      -4.316   3.388  -5.019  1.00 91.05           C
ATOM   1846  O   SER A 132      -4.812   3.280  -6.139  1.00 91.05           O
ATOM   1847  HA  SER A 132      -5.760   4.858  -4.345  1.00 91.05           H
ATOM   1848  CB  SER A 132      -3.778   5.675  -4.132  1.00 91.05           C
ATOM   1849 1HB  SER A 132      -3.647   5.989  -5.168  1.00 91.05           H
ATOM   1850 2HB  SER A 132      -4.192   6.525  -3.591  1.00 91.05           H
ATOM   1851  OG  SER A 132      -2.511   5.332  -3.578  1.00 91.05           O
ATOM   1852  HG  SER A 132      -2.411   5.743  -2.672  1.00 91.05           H
ATOM   1853  HN  SER A 132      -4.262   4.397  -2.057  1.00 91.05           H
ATOM   1854  N   CYS A 133      -3.384   2.583  -4.530  1.00 87.39           N
ATOM   1855  CA  CYS A 133      -2.848   1.490  -5.324  1.00 87.39           C
ATOM   1856  C   CYS A 133      -3.993   0.531  -5.656  1.00 87.39           C
ATOM   1857  O   CYS A 133      -4.157   0.130  -6.807  1.00 87.39           O
ATOM   1858  HA  CYS A 133      -2.439   1.934  -6.231  1.00 87.39           H
ATOM   1859  CB  CYS A 133      -1.699   0.780  -4.605  1.00 87.39           C
ATOM   1860 1HB  CYS A 133      -1.952   0.630  -3.556  1.00 87.39           H
ATOM   1861 2HB  CYS A 133      -1.543  -0.208  -5.039  1.00 87.39           H
ATOM   1862  SG  CYS A 133      -0.167   1.771  -4.742  1.00 87.39           S
ATOM   1863  HG  CYS A 133      -0.517   2.693  -3.850  1.00 87.39           H
ATOM   1864  HN  CYS A 133      -2.997   2.668  -3.612  1.00 87.39           H
ATOM   1865  N   VAL A 134      -4.755   0.191  -4.627  1.00 86.21           N
ATOM   1866  CA  VAL A 134      -5.846  -0.756  -4.784  1.00 86.21           C
ATOM   1867  C   VAL A 134      -6.779  -0.272  -5.896  1.00 86.21           C
ATOM   1868  O   VAL A 134      -7.128  -1.036  -6.795  1.00 86.21           O
ATOM   1869  HA  VAL A 134      -5.413  -1.711  -5.081  1.00 86.21           H
ATOM   1870  CB  VAL A 134      -6.563  -0.955  -3.447  1.00 86.21           C
ATOM   1871  HB  VAL A 134      -6.832   0.028  -3.061  1.00 86.21           H
ATOM   1872  CG1 VAL A 134      -7.853  -1.757  -3.631  1.00 86.21           C
ATOM   1873 1HG1 VAL A 134      -8.519  -1.224  -4.309  1.00 86.21           H
ATOM   1874 2HG1 VAL A 134      -7.615  -2.735  -4.050  1.00 86.21           H
ATOM   1875 3HG1 VAL A 134      -8.342  -1.884  -2.665  1.00 86.21           H
ATOM   1876  CG2 VAL A 134      -5.641  -1.624  -2.426  1.00 86.21           C
ATOM   1877 1HG2 VAL A 134      -5.328  -2.598  -2.802  1.00 86.21           H
ATOM   1878 2HG2 VAL A 134      -4.764  -0.998  -2.262  1.00 86.21           H
ATOM   1879 3HG2 VAL A 134      -6.176  -1.754  -1.484  1.00 86.21           H
ATOM   1880  HN  VAL A 134      -4.636   0.549  -3.701  1.00 86.21           H
ATOM   1881  N   LEU A 135      -7.155   0.995  -5.799  1.00 88.93           N
ATOM   1882  CA  LEU A 135      -8.165   1.546  -6.688  1.00 88.93           C
ATOM   1883  C   LEU A 135      -7.599   1.627  -8.107  1.00 88.93           C
ATOM   1884  O   LEU A 135      -8.312   1.380  -9.078  1.00 88.93           O
ATOM   1885  HA  LEU A 135      -9.008   0.855  -6.691  1.00 88.93           H
ATOM   1886  CB  LEU A 135      -8.677   2.884  -6.152  1.00 88.93           C
ATOM   1887 1HB  LEU A 135      -7.828   3.559  -6.043  1.00 88.93           H
ATOM   1888 2HB  LEU A 135      -9.338   3.323  -6.899  1.00 88.93           H
ATOM   1889  CG  LEU A 135      -9.425   2.831  -4.818  1.00 88.93           C
ATOM   1890  HG  LEU A 135      -8.817   2.271  -4.108  1.00 88.93           H
ATOM   1891  CD1 LEU A 135      -9.616   4.235  -4.241  1.00 88.93           C
ATOM   1892 1HD1 LEU A 135      -8.643   4.697  -4.077  1.00 88.93           H
ATOM   1893 2HD1 LEU A 135     -10.193   4.840  -4.941  1.00 88.93           H
ATOM   1894 3HD1 LEU A 135     -10.150   4.168  -3.293  1.00 88.93           H
ATOM   1895  CD2 LEU A 135     -10.753   2.085  -4.963  1.00 88.93           C
ATOM   1896 1HD2 LEU A 135     -11.379   2.596  -5.695  1.00 88.93           H
ATOM   1897 2HD2 LEU A 135     -10.561   1.065  -5.298  1.00 88.93           H
ATOM   1898 3HD2 LEU A 135     -11.263   2.062  -4.001  1.00 88.93           H
ATOM   1899  HN  LEU A 135      -6.784   1.639  -5.131  1.00 88.93           H
ATOM   1900  N   LEU A 136      -6.323   1.975  -8.182  1.00 89.84           N
ATOM   1901  CA  LEU A 136      -5.665   2.133  -9.468  1.00 89.84           C
ATOM   1902  C   LEU A 136      -5.607   0.779 -10.177  1.00 89.84           C
ATOM   1903  O   LEU A 136      -5.871   0.689 -11.375  1.00 89.84           O
ATOM   1904  HA  LEU A 136      -6.275   2.810 -10.066  1.00 89.84           H
ATOM   1905  CB  LEU A 136      -4.296   2.794  -9.291  1.00 89.84           C
ATOM   1906 1HB  LEU A 136      -3.780   2.300  -8.469  1.00 89.84           H
ATOM   1907 2HB  LEU A 136      -3.709   2.613 -10.191  1.00 89.84           H
ATOM   1908  CG  LEU A 136      -4.309   4.300  -9.018  1.00 89.84           C
ATOM   1909  HG  LEU A 136      -5.023   4.496  -8.218  1.00 89.84           H
ATOM   1910  CD1 LEU A 136      -2.940   4.779  -8.529  1.00 89.84           C
ATOM   1911 1HD1 LEU A 136      -2.681   4.259  -7.608  1.00 89.84           H
ATOM   1912 2HD1 LEU A 136      -2.189   4.568  -9.290  1.00 89.84           H
ATOM   1913 3HD1 LEU A 136      -2.977   5.853  -8.343  1.00 89.84           H
ATOM   1914  CD2 LEU A 136      -4.783   5.076 -10.248  1.00 89.84           C
ATOM   1915 1HD2 LEU A 136      -4.112   4.878 -11.084  1.00 89.84           H
ATOM   1916 2HD2 LEU A 136      -5.793   4.760 -10.510  1.00 89.84           H
ATOM   1917 3HD2 LEU A 136      -4.782   6.144 -10.026  1.00 89.84           H
ATOM   1918  HN  LEU A 136      -5.742   2.147  -7.386  1.00 89.84           H
ATOM   1919  N   ILE A 137      -5.260  -0.242  -9.406  1.00 84.86           N
ATOM   1920  CA  ILE A 137      -5.149  -1.585  -9.949  1.00 84.86           C
ATOM   1921  C   ILE A 137      -6.503  -2.014 -10.517  1.00 84.86           C
ATOM   1922  O   ILE A 137      -6.570  -2.596 -11.599  1.00 84.86           O
ATOM   1923  HA  ILE A 137      -4.427  -1.549 -10.766  1.00 84.86           H
ATOM   1924  CB  ILE A 137      -4.592  -2.545  -8.895  1.00 84.86           C
ATOM   1925  HB  ILE A 137      -5.113  -2.359  -7.956  1.00 84.86           H
ATOM   1926  CG1 ILE A 137      -3.105  -2.283  -8.647  1.00 84.86           C
ATOM   1927 1HG1 ILE A 137      -2.529  -2.576  -9.525  1.00 84.86           H
ATOM   1928 2HG1 ILE A 137      -2.939  -1.216  -8.498  1.00 84.86           H
ATOM   1929  CG2 ILE A 137      -4.862  -4.000  -9.282  1.00 84.86           C
ATOM   1930 1HG2 ILE A 137      -5.936  -4.160  -9.367  1.00 84.86           H
ATOM   1931 2HG2 ILE A 137      -4.385  -4.216 -10.238  1.00 84.86           H
ATOM   1932 3HG2 ILE A 137      -4.456  -4.661  -8.516  1.00 84.86           H
ATOM   1933  CD1 ILE A 137      -2.609  -3.058  -7.424  1.00 84.86           C
ATOM   1934 1HD1 ILE A 137      -3.171  -2.745  -6.544  1.00 84.86           H
ATOM   1935 2HD1 ILE A 137      -2.754  -4.126  -7.587  1.00 84.86           H
ATOM   1936 3HD1 ILE A 137      -1.549  -2.854  -7.270  1.00 84.86           H
ATOM   1937  HN  ILE A 137      -5.056  -0.162  -8.431  1.00 84.86           H
ATOM   1938  N   MET A 138      -7.549  -1.711  -9.763  1.00 85.67           N
ATOM   1939  CA  MET A 138      -8.900  -2.023 -10.195  1.00 85.67           C
ATOM   1940  C   MET A 138      -9.206  -1.377 -11.548  1.00 85.67           C
ATOM   1941  O   MET A 138      -9.721  -2.033 -12.452  1.00 85.67           O
ATOM   1942  HA  MET A 138      -8.935  -3.108 -10.288  1.00 85.67           H
ATOM   1943  CB  MET A 138      -9.900  -1.520  -9.152  1.00 85.67           C
ATOM   1944 1HB  MET A 138      -9.624  -1.898  -8.167  1.00 85.67           H
ATOM   1945 2HB  MET A 138      -9.859  -0.432  -9.099  1.00 85.67           H
ATOM   1946  CG  MET A 138     -11.322  -1.967  -9.495  1.00 85.67           C
ATOM   1947 1HG  MET A 138     -11.588  -1.624 -10.495  1.00 85.67           H
ATOM   1948 2HG  MET A 138     -11.378  -3.056  -9.506  1.00 85.67           H
ATOM   1949  SD  MET A 138     -12.474  -1.310  -8.300  1.00 85.67           S
ATOM   1950  CE  MET A 138     -12.252   0.438  -8.585  1.00 85.67           C
ATOM   1951 1HE  MET A 138     -11.213   0.708  -8.394  1.00 85.67           H
ATOM   1952 2HE  MET A 138     -12.505   0.673  -9.618  1.00 85.67           H
ATOM   1953 3HE  MET A 138     -12.903   1.001  -7.915  1.00 85.67           H
ATOM   1954  HN  MET A 138      -7.484  -1.261  -8.872  1.00 85.67           H
ATOM   1955  N   CYS A 139      -8.875  -0.097 -11.645  1.00 88.10           N
ATOM   1956  CA  CYS A 139      -9.220   0.678 -12.824  1.00 88.10           C
ATOM   1957  C   CYS A 139      -8.450   0.108 -14.016  1.00 88.10           C
ATOM   1958  O   CYS A 139      -8.966   0.067 -15.132  1.00 88.10           O
ATOM   1959  HA  CYS A 139     -10.295   0.566 -12.969  1.00 88.10           H
ATOM   1960  CB  CYS A 139      -8.940   2.169 -12.623  1.00 88.10           C
ATOM   1961 1HB  CYS A 139      -7.911   2.313 -12.293  1.00 88.10           H
ATOM   1962 2HB  CYS A 139      -9.048   2.698 -13.570  1.00 88.10           H
ATOM   1963  SG  CYS A 139     -10.096   2.862 -11.385  1.00 88.10           S
ATOM   1964  HG  CYS A 139      -9.449   2.402 -10.318  1.00 88.10           H
ATOM   1965  HN  CYS A 139      -8.381   0.408 -10.937  1.00 88.10           H
ATOM   1966  N   ILE A 140      -7.226  -0.317 -13.740  1.00 84.44           N
ATOM   1967  CA  ILE A 140      -6.383  -0.894 -14.774  1.00 84.44           C
ATOM   1968  C   ILE A 140      -7.065  -2.138 -15.347  1.00 84.44           C
ATOM   1969  O   ILE A 140      -7.089  -2.333 -16.561  1.00 84.44           O
ATOM   1970  HA  ILE A 140      -6.288  -0.155 -15.569  1.00 84.44           H
ATOM   1971  CB  ILE A 140      -4.976  -1.159 -14.232  1.00 84.44           C
ATOM   1972  HB  ILE A 140      -5.070  -1.640 -13.259  1.00 84.44           H
ATOM   1973  CG1 ILE A 140      -4.216   0.152 -14.018  1.00 84.44           C
ATOM   1974 1HG1 ILE A 140      -3.956   0.588 -14.982  1.00 84.44           H
ATOM   1975 2HG1 ILE A 140      -4.858   0.869 -13.506  1.00 84.44           H
ATOM   1976  CG2 ILE A 140      -4.211  -2.123 -15.141  1.00 84.44           C
ATOM   1977 1HG2 ILE A 140      -4.747  -3.070 -15.199  1.00 84.44           H
ATOM   1978 2HG2 ILE A 140      -4.127  -1.692 -16.139  1.00 84.44           H
ATOM   1979 3HG2 ILE A 140      -3.215  -2.293 -14.733  1.00 84.44           H
ATOM   1980  CD1 ILE A 140      -2.946  -0.080 -13.197  1.00 84.44           C
ATOM   1981 1HD1 ILE A 140      -3.211  -0.493 -12.224  1.00 84.44           H
ATOM   1982 2HD1 ILE A 140      -2.296  -0.779 -13.724  1.00 84.44           H
ATOM   1983 3HD1 ILE A 140      -2.424   0.868 -13.059  1.00 84.44           H
ATOM   1984  HN  ILE A 140      -6.810  -0.273 -12.832  1.00 84.44           H
ATOM   1985  N   SER A 141      -7.602  -2.947 -14.446  1.00 80.45           N
ATOM   1986  CA  SER A 141      -8.215  -4.205 -14.840  1.00 80.45           C
ATOM   1987  C   SER A 141      -9.443  -3.938 -15.712  1.00 80.45           C
ATOM   1988  O   SER A 141      -9.662  -4.625 -16.709  1.00 80.45           O
ATOM   1989  HA  SER A 141      -7.449  -4.733 -15.409  1.00 80.45           H
ATOM   1990  CB  SER A 141      -8.603  -5.036 -13.616  1.00 80.45           C
ATOM   1991 1HB  SER A 141      -9.219  -4.432 -12.948  1.00 80.45           H
ATOM   1992 2HB  SER A 141      -9.211  -5.883 -13.931  1.00 80.45           H
ATOM   1993  OG  SER A 141      -7.461  -5.509 -12.907  1.00 80.45           O
ATOM   1994  HG  SER A 141      -7.128  -4.802 -12.283  1.00 80.45           H
ATOM   1995  HN  SER A 141      -7.624  -2.756 -13.465  1.00 80.45           H
ATOM   1996  N   VAL A 142     -10.212  -2.939 -15.305  1.00 82.54           N
ATOM   1997  CA  VAL A 142     -11.409  -2.569 -16.041  1.00 82.54           C
ATOM   1998  C   VAL A 142     -11.014  -2.075 -17.434  1.00 82.54           C
ATOM   1999  O   VAL A 142     -11.649  -2.430 -18.426  1.00 82.54           O
ATOM   2000  HA  VAL A 142     -12.021  -3.465 -16.147  1.00 82.54           H
ATOM   2001  CB  VAL A 142     -12.214  -1.537 -15.247  1.00 82.54           C
ATOM   2002  HB  VAL A 142     -11.553  -0.701 -15.018  1.00 82.54           H
ATOM   2003  CG1 VAL A 142     -13.384  -1.000 -16.074  1.00 82.54           C
ATOM   2004 1HG1 VAL A 142     -13.002  -0.525 -16.977  1.00 82.54           H
ATOM   2005 2HG1 VAL A 142     -14.044  -1.823 -16.347  1.00 82.54           H
ATOM   2006 3HG1 VAL A 142     -13.938  -0.269 -15.485  1.00 82.54           H
ATOM   2007  CG2 VAL A 142     -12.703  -2.126 -13.922  1.00 82.54           C
ATOM   2008 1HG2 VAL A 142     -13.339  -2.988 -14.120  1.00 82.54           H
ATOM   2009 2HG2 VAL A 142     -11.846  -2.437 -13.324  1.00 82.54           H
ATOM   2010 3HG2 VAL A 142     -13.271  -1.372 -13.378  1.00 82.54           H
ATOM   2011  HN  VAL A 142     -10.029  -2.388 -14.491  1.00 82.54           H
ATOM   2012  N   ASP A 143      -9.967  -1.263 -17.464  1.00 83.02           N
ATOM   2013  CA  ASP A 143      -9.533  -0.648 -18.707  1.00 83.02           C
ATOM   2014  C   ASP A 143      -9.083  -1.739 -19.681  1.00 83.02           C
ATOM   2015  O   ASP A 143      -9.366  -1.665 -20.876  1.00 83.02           O
ATOM   2016  HA  ASP A 143     -10.399  -0.096 -19.072  1.00 83.02           H
ATOM   2017  CB  ASP A 143      -8.350   0.294 -18.472  1.00 83.02           C
ATOM   2018 1HB  ASP A 143      -8.584   0.981 -17.659  1.00 83.02           H
ATOM   2019 2HB  ASP A 143      -7.479  -0.282 -18.161  1.00 83.02           H
ATOM   2020  CG  ASP A 143      -8.019   1.086 -19.738  1.00 83.02           C
ATOM   2021  OD1 ASP A 143      -8.972   1.646 -20.322  1.00 83.02           O
ATOM   2022  OD2 ASP A 143      -6.821   1.113 -20.094  1.00 83.02           O
ATOM   2023  HN  ASP A 143      -9.421  -1.025 -16.661  1.00 83.02           H
ATOM   2024  N   ARG A 144      -8.389  -2.726 -19.134  1.00 77.64           N
ATOM   2025  CA  ARG A 144      -7.858  -3.808 -19.946  1.00 77.64           C
ATOM   2026  C   ARG A 144      -9.000  -4.636 -20.538  1.00 77.64           C
ATOM   2027  O   ARG A 144      -8.909  -5.103 -21.673  1.00 77.64           O
ATOM   2028  HA  ARG A 144      -7.286  -3.312 -20.730  1.00 77.64           H
ATOM   2029  CB  ARG A 144      -6.949  -4.721 -19.121  1.00 77.64           C
ATOM   2030 1HB  ARG A 144      -7.415  -4.932 -18.159  1.00 77.64           H
ATOM   2031 2HB  ARG A 144      -6.826  -5.676 -19.633  1.00 77.64           H
ATOM   2032  CG  ARG A 144      -5.579  -4.075 -18.899  1.00 77.64           C
ATOM   2033 1HG  ARG A 144      -5.160  -3.766 -19.857  1.00 77.64           H
ATOM   2034 2HG  ARG A 144      -5.691  -3.175 -18.295  1.00 77.64           H
ATOM   2035  CD  ARG A 144      -4.622  -5.046 -18.206  1.00 77.64           C
ATOM   2036 1HD  ARG A 144      -5.032  -5.349 -17.243  1.00 77.64           H
ATOM   2037 2HD  ARG A 144      -4.511  -5.951 -18.804  1.00 77.64           H
ATOM   2038  NE  ARG A 144      -3.302  -4.404 -18.013  1.00 77.64           N
ATOM   2039  HE  ARG A 144      -3.224  -3.426 -18.205  1.00 77.64           H
ATOM   2040  CZ  ARG A 144      -2.205  -5.052 -17.596  1.00 77.64           C
ATOM   2041  NH1 ARG A 144      -2.252  -6.363 -17.323  1.00 77.64           N
ATOM   2042 1HH1 ARG A 144      -3.110  -6.865 -17.430  1.00 77.64           H
ATOM   2043 2HH1 ARG A 144      -1.429  -6.838 -17.013  1.00 77.64           H
ATOM   2044  NH2 ARG A 144      -1.061  -4.368 -17.456  1.00 77.64           N
ATOM   2045 1HH2 ARG A 144      -0.234  -4.836 -17.146  1.00 77.64           H
ATOM   2046 2HH2 ARG A 144      -1.035  -3.390 -17.662  1.00 77.64           H
ATOM   2047  HN  ARG A 144      -8.189  -2.794 -18.156  1.00 77.64           H
ATOM   2048  N   TYR A 145     -10.048  -4.794 -19.743  1.00 78.85           N
ATOM   2049  CA  TYR A 145     -11.238  -5.489 -20.203  1.00 78.85           C
ATOM   2050  C   TYR A 145     -11.826  -4.809 -21.441  1.00 78.85           C
ATOM   2051  O   TYR A 145     -12.073  -5.461 -22.454  1.00 78.85           O
ATOM   2052  HA  TYR A 145     -10.954  -6.510 -20.460  1.00 78.85           H
ATOM   2053  CB  TYR A 145     -12.248  -5.399 -19.058  1.00 78.85           C
ATOM   2054 1HB  TYR A 145     -11.914  -6.040 -18.242  1.00 78.85           H
ATOM   2055 2HB  TYR A 145     -12.261  -4.378 -18.677  1.00 78.85           H
ATOM   2056  CG  TYR A 145     -13.672  -5.799 -19.451  1.00 78.85           C
ATOM   2057  CD1 TYR A 145     -14.656  -4.837 -19.550  1.00 78.85           C
ATOM   2058  HD1 TYR A 145     -14.419  -3.792 -19.349  1.00 78.85           H
ATOM   2059  CD2 TYR A 145     -13.972  -7.122 -19.706  1.00 78.85           C
ATOM   2060  HD2 TYR A 145     -13.194  -7.882 -19.627  1.00 78.85           H
ATOM   2061  CE1 TYR A 145     -15.996  -5.213 -19.920  1.00 78.85           C
ATOM   2062  HE1 TYR A 145     -16.783  -4.463 -20.002  1.00 78.85           H
ATOM   2063  CE2 TYR A 145     -15.312  -7.498 -20.076  1.00 78.85           C
ATOM   2064  HE2 TYR A 145     -15.562  -8.539 -20.280  1.00 78.85           H
ATOM   2065  CZ  TYR A 145     -16.258  -6.525 -20.165  1.00 78.85           C
ATOM   2066  OH  TYR A 145     -17.523  -6.880 -20.514  1.00 78.85           O
ATOM   2067  HH  TYR A 145     -17.565  -7.864 -20.691  1.00 78.85           H
ATOM   2068  HN  TYR A 145     -10.092  -4.458 -18.803  1.00 78.85           H
ATOM   2069  N   ILE A 146     -12.035  -3.506 -21.318  1.00 79.76           N
ATOM   2070  CA  ILE A 146     -12.659  -2.744 -22.386  1.00 79.76           C
ATOM   2071  C   ILE A 146     -11.806  -2.853 -23.651  1.00 79.76           C
ATOM   2072  O   ILE A 146     -12.336  -3.003 -24.751  1.00 79.76           O
ATOM   2073  HA  ILE A 146     -13.631  -3.196 -22.585  1.00 79.76           H
ATOM   2074  CB  ILE A 146     -12.914  -1.303 -21.938  1.00 79.76           C
ATOM   2075  HB  ILE A 146     -11.975  -0.889 -21.571  1.00 79.76           H
ATOM   2076  CG1 ILE A 146     -13.911  -1.258 -20.778  1.00 79.76           C
ATOM   2077 1HG1 ILE A 146     -14.907  -1.514 -21.140  1.00 79.76           H
ATOM   2078 2HG1 ILE A 146     -13.641  -2.006 -20.032  1.00 79.76           H
ATOM   2079  CG2 ILE A 146     -13.363  -0.434 -23.114  1.00 79.76           C
ATOM   2080 1HG2 ILE A 146     -12.587  -0.430 -23.880  1.00 79.76           H
ATOM   2081 2HG2 ILE A 146     -14.285  -0.838 -23.533  1.00 79.76           H
ATOM   2082 3HG2 ILE A 146     -13.537   0.584 -22.768  1.00 79.76           H
ATOM   2083  CD1 ILE A 146     -13.937   0.129 -20.132  1.00 79.76           C
ATOM   2084 1HD1 ILE A 146     -12.946   0.370 -19.750  1.00 79.76           H
ATOM   2085 2HD1 ILE A 146     -14.231   0.870 -20.875  1.00 79.76           H
ATOM   2086 3HD1 ILE A 146     -14.654   0.133 -19.311  1.00 79.76           H
ATOM   2087  HN  ILE A 146     -11.785  -2.974 -20.509  1.00 79.76           H
ATOM   2088  N   ALA A 147     -10.498  -2.773 -23.453  1.00 78.89           N
ATOM   2089  CA  ALA A 147      -9.571  -2.756 -24.572  1.00 78.89           C
ATOM   2090  C   ALA A 147      -9.681  -4.074 -25.340  1.00 78.89           C
ATOM   2091  O   ALA A 147      -9.467  -4.111 -26.551  1.00 78.89           O
ATOM   2092  HA  ALA A 147      -9.860  -1.936 -25.230  1.00 78.89           H
ATOM   2093  CB  ALA A 147      -8.154  -2.498 -24.057  1.00 78.89           C
ATOM   2094 1HB  ALA A 147      -8.123  -1.536 -23.544  1.00 78.89           H
ATOM   2095 2HB  ALA A 147      -7.870  -3.289 -23.362  1.00 78.89           H
ATOM   2096 3HB  ALA A 147      -7.459  -2.485 -24.896  1.00 78.89           H
ATOM   2097  HN  ALA A 147     -10.071  -2.721 -22.550  1.00 78.89           H
ATOM   2098  N   ILE A 148     -10.016  -5.125 -24.605  1.00 74.17           N
ATOM   2099  CA  ILE A 148      -9.988  -6.467 -25.161  1.00 74.17           C
ATOM   2100  C   ILE A 148     -11.379  -6.826 -25.686  1.00 74.17           C
ATOM   2101  O   ILE A 148     -11.510  -7.380 -26.777  1.00 74.17           O
ATOM   2102  HA  ILE A 148      -9.293  -6.458 -26.000  1.00 74.17           H
ATOM   2103  CB  ILE A 148      -9.443  -7.461 -24.133  1.00 74.17           C
ATOM   2104  HB  ILE A 148     -10.026  -7.360 -23.217  1.00 74.17           H
ATOM   2105  CG1 ILE A 148      -7.989  -7.142 -23.779  1.00 74.17           C
ATOM   2106 1HG1 ILE A 148      -7.348  -7.353 -24.636  1.00 74.17           H
ATOM   2107 2HG1 ILE A 148      -7.888  -6.079 -23.561  1.00 74.17           H
ATOM   2108  CG2 ILE A 148      -9.612  -8.901 -24.620  1.00 74.17           C
ATOM   2109 1HG2 ILE A 148     -10.670  -9.109 -24.780  1.00 74.17           H
ATOM   2110 2HG2 ILE A 148      -9.070  -9.034 -25.556  1.00 74.17           H
ATOM   2111 3HG2 ILE A 148      -9.217  -9.587 -23.870  1.00 74.17           H
ATOM   2112  CD1 ILE A 148      -7.525  -7.962 -22.574  1.00 74.17           C
ATOM   2113 1HD1 ILE A 148      -8.153  -7.730 -21.714  1.00 74.17           H
ATOM   2114 2HD1 ILE A 148      -7.604  -9.025 -22.805  1.00 74.17           H
ATOM   2115 3HD1 ILE A 148      -6.488  -7.717 -22.344  1.00 74.17           H
ATOM   2116  HN  ILE A 148     -10.303  -5.069 -23.648  1.00 74.17           H
ATOM   2117  N   ALA A 149     -12.382  -6.497 -24.887  1.00 75.79           N
ATOM   2118  CA  ALA A 149     -13.742  -6.915 -25.181  1.00 75.79           C
ATOM   2119  C   ALA A 149     -14.341  -5.983 -26.236  1.00 75.79           C
ATOM   2120  O   ALA A 149     -15.013  -6.437 -27.161  1.00 75.79           O
ATOM   2121  HA  ALA A 149     -13.698  -7.926 -25.585  1.00 75.79           H
ATOM   2122  CB  ALA A 149     -14.561  -6.935 -23.889  1.00 75.79           C
ATOM   2123 1HB  ALA A 149     -14.111  -7.634 -23.184  1.00 75.79           H
ATOM   2124 2HB  ALA A 149     -14.575  -5.937 -23.452  1.00 75.79           H
ATOM   2125 3HB  ALA A 149     -15.581  -7.249 -24.110  1.00 75.79           H
ATOM   2126  HN  ALA A 149     -12.278  -5.955 -24.053  1.00 75.79           H
ATOM   2127  N   GLN A 150     -14.075  -4.696 -26.062  1.00 77.67           N
ATOM   2128  CA  GLN A 150     -14.657  -3.688 -26.931  1.00 77.67           C
ATOM   2129  C   GLN A 150     -13.568  -3.021 -27.773  1.00 77.67           C
ATOM   2130  O   GLN A 150     -13.584  -1.806 -27.965  1.00 77.67           O
ATOM   2131  HA  GLN A 150     -15.348  -4.228 -27.580  1.00 77.67           H
ATOM   2132  CB  GLN A 150     -15.437  -2.650 -26.122  1.00 77.67           C
ATOM   2133 1HB  GLN A 150     -14.762  -2.131 -25.442  1.00 77.67           H
ATOM   2134 2HB  GLN A 150     -15.854  -1.898 -26.792  1.00 77.67           H
ATOM   2135  CG  GLN A 150     -16.564  -3.310 -25.325  1.00 77.67           C
ATOM   2136 1HG  GLN A 150     -17.114  -3.998 -25.967  1.00 77.67           H
ATOM   2137 2HG  GLN A 150     -16.142  -3.902 -24.512  1.00 77.67           H
ATOM   2138  CD  GLN A 150     -17.521  -2.261 -24.756  1.00 77.67           C
ATOM   2139  OE1 GLN A 150     -17.395  -1.072 -24.998  1.00 77.67           O
ATOM   2140  NE2 GLN A 150     -18.482  -2.765 -23.987  1.00 77.67           N
ATOM   2141 1HE2 GLN A 150     -18.529  -3.752 -23.828  1.00 77.67           H
ATOM   2142 2HE2 GLN A 150     -19.157  -2.159 -23.568  1.00 77.67           H
ATOM   2143  HN  GLN A 150     -13.476  -4.341 -25.345  1.00 77.67           H
ATOM   2144  N   ALA A 151     -12.648  -3.844 -28.254  1.00 73.60           N
ATOM   2145  CA  ALA A 151     -11.422  -3.335 -28.844  1.00 73.60           C
ATOM   2146  C   ALA A 151     -11.766  -2.252 -29.869  1.00 73.60           C
ATOM   2147  O   ALA A 151     -11.108  -1.215 -29.926  1.00 73.60           O
ATOM   2148  HA  ALA A 151     -10.828  -2.891 -28.045  1.00 73.60           H
ATOM   2149  CB  ALA A 151     -10.633  -4.491 -29.460  1.00 73.60           C
ATOM   2150 1HB  ALA A 151     -10.388  -5.218 -28.686  1.00 73.60           H
ATOM   2151 2HB  ALA A 151     -11.235  -4.972 -30.232  1.00 73.60           H
ATOM   2152 3HB  ALA A 151      -9.713  -4.109 -29.903  1.00 73.60           H
ATOM   2153  HN  ALA A 151     -12.730  -4.841 -28.244  1.00 73.60           H
ATOM   2154  N   MET A 152     -12.797  -2.531 -30.653  1.00 69.40           N
ATOM   2155  CA  MET A 152     -13.207  -1.616 -31.705  1.00 69.40           C
ATOM   2156  C   MET A 152     -13.639  -0.269 -31.122  1.00 69.40           C
ATOM   2157  O   MET A 152     -13.113   0.775 -31.506  1.00 69.40           O
ATOM   2158  HA  MET A 152     -12.328  -1.482 -32.335  1.00 69.40           H
ATOM   2159  CB  MET A 152     -14.368  -2.228 -32.491  1.00 69.40           C
ATOM   2160 1HB  MET A 152     -15.140  -2.567 -31.801  1.00 69.40           H
ATOM   2161 2HB  MET A 152     -14.821  -1.468 -33.128  1.00 69.40           H
ATOM   2162  CG  MET A 152     -13.891  -3.402 -33.348  1.00 69.40           C
ATOM   2163 1HG  MET A 152     -12.818  -3.545 -33.219  1.00 69.40           H
ATOM   2164 2HG  MET A 152     -14.376  -4.322 -33.021  1.00 69.40           H
ATOM   2165  SD  MET A 152     -14.263  -3.095 -35.066  1.00 69.40           S
ATOM   2166  CE  MET A 152     -16.033  -3.327 -35.047  1.00 69.40           C
ATOM   2167 1HE  MET A 152     -16.263  -4.340 -34.718  1.00 69.40           H
ATOM   2168 2HE  MET A 152     -16.485  -2.611 -34.361  1.00 69.40           H
ATOM   2169 3HE  MET A 152     -16.431  -3.171 -36.049  1.00 69.40           H
ATOM   2170  HN  MET A 152     -13.348  -3.363 -30.578  1.00 69.40           H
ATOM   2171  N   ARG A 153     -14.592  -0.335 -30.205  1.00 74.60           N
ATOM   2172  CA  ARG A 153     -15.132   0.869 -29.597  1.00 74.60           C
ATOM   2173  C   ARG A 153     -14.058   1.571 -28.764  1.00 74.60           C
ATOM   2174  O   ARG A 153     -14.044   2.797 -28.669  1.00 74.60           O
ATOM   2175  HA  ARG A 153     -15.444   1.490 -30.438  1.00 74.60           H
ATOM   2176  CB  ARG A 153     -16.331   0.546 -28.703  1.00 74.60           C
ATOM   2177 1HB  ARG A 153     -16.084  -0.288 -28.046  1.00 74.60           H
ATOM   2178 2HB  ARG A 153     -16.553   1.401 -28.064  1.00 74.60           H
ATOM   2179  CG  ARG A 153     -17.561   0.195 -29.542  1.00 74.60           C
ATOM   2180 1HG  ARG A 153     -17.767   1.000 -30.247  1.00 74.60           H
ATOM   2181 2HG  ARG A 153     -17.361  -0.701 -30.130  1.00 74.60           H
ATOM   2182  CD  ARG A 153     -18.784  -0.036 -28.652  1.00 74.60           C
ATOM   2183 1HD  ARG A 153     -18.627  -0.912 -28.023  1.00 74.60           H
ATOM   2184 2HD  ARG A 153     -18.923   0.814 -27.983  1.00 74.60           H
ATOM   2185  NE  ARG A 153     -19.991  -0.223 -29.488  1.00 74.60           N
ATOM   2186  HE  ARG A 153     -19.882  -0.190 -30.481  1.00 74.60           H
ATOM   2187  CZ  ARG A 153     -21.219  -0.434 -28.996  1.00 74.60           C
ATOM   2188  NH1 ARG A 153     -21.423  -0.488 -27.673  1.00 74.60           N
ATOM   2189 1HH1 ARG A 153     -20.655  -0.370 -27.044  1.00 74.60           H
ATOM   2190 2HH1 ARG A 153     -22.343  -0.646 -27.315  1.00 74.60           H
ATOM   2191  NH2 ARG A 153     -22.242  -0.591 -29.849  1.00 74.60           N
ATOM   2192 1HH2 ARG A 153     -23.165  -0.750 -29.498  1.00 74.60           H
ATOM   2193 2HH2 ARG A 153     -22.081  -0.550 -30.835  1.00 74.60           H
ATOM   2194  HN  ARG A 153     -14.994  -1.190 -29.877  1.00 74.60           H
ATOM   2195  N   ALA A 154     -13.183   0.763 -28.182  1.00 73.11           N
ATOM   2196  CA  ALA A 154     -12.190   1.278 -27.256  1.00 73.11           C
ATOM   2197  C   ALA A 154     -11.253   2.233 -27.998  1.00 73.11           C
ATOM   2198  O   ALA A 154     -10.712   3.164 -27.404  1.00 73.11           O
ATOM   2199  HA  ALA A 154     -12.716   1.830 -26.478  1.00 73.11           H
ATOM   2200  CB  ALA A 154     -11.439   0.110 -26.611  1.00 73.11           C
ATOM   2201 1HB  ALA A 154     -12.145  -0.522 -26.072  1.00 73.11           H
ATOM   2202 2HB  ALA A 154     -10.945  -0.476 -27.386  1.00 73.11           H
ATOM   2203 3HB  ALA A 154     -10.694   0.497 -25.916  1.00 73.11           H
ATOM   2204  HN  ALA A 154     -13.147  -0.225 -28.335  1.00 73.11           H
ATOM   2205  N   HIS A 155     -11.091   1.970 -29.287  1.00 74.31           N
ATOM   2206  CA  HIS A 155     -10.234   2.799 -30.118  1.00 74.31           C
ATOM   2207  C   HIS A 155     -10.890   4.165 -30.328  1.00 74.31           C
ATOM   2208  O   HIS A 155     -10.253   5.200 -30.137  1.00 74.31           O
ATOM   2209  HA  HIS A 155      -9.302   2.934 -29.569  1.00 74.31           H
ATOM   2210  CB  HIS A 155      -9.904   2.091 -31.433  1.00 74.31           C
ATOM   2211 1HB  HIS A 155      -9.618   1.061 -31.218  1.00 74.31           H
ATOM   2212 2HB  HIS A 155     -10.803   2.050 -32.048  1.00 74.31           H
ATOM   2213  CG  HIS A 155      -8.800   2.750 -32.225  1.00 74.31           C
ATOM   2214  ND1 HIS A 155      -9.033   3.769 -33.131  1.00 74.31           N
ATOM   2215  HD1 HIS A 155      -9.925   4.164 -33.351  1.00 74.31           H
ATOM   2216  CD2 HIS A 155      -7.454   2.526 -32.236  1.00 74.31           C
ATOM   2217  HD2 HIS A 155      -6.927   1.784 -31.635  1.00 74.31           H
ATOM   2218  CE1 HIS A 155      -7.873   4.134 -33.659  1.00 74.31           C
ATOM   2219  HE1 HIS A 155      -7.726   4.913 -34.406  1.00 74.31           H
ATOM   2220  NE2 HIS A 155      -6.896   3.361 -33.103  1.00 74.31           N
ATOM   2221  HN  HIS A 155     -11.532   1.209 -29.762  1.00 74.31           H
ATOM   2222  N   THR A 156     -12.155   4.125 -30.719  1.00 74.96           N
ATOM   2223  CA  THR A 156     -12.871   5.341 -31.064  1.00 74.96           C
ATOM   2224  C   THR A 156     -13.017   6.241 -29.835  1.00 74.96           C
ATOM   2225  O   THR A 156     -13.011   7.466 -29.954  1.00 74.96           O
ATOM   2226  HA  THR A 156     -12.280   5.892 -31.796  1.00 74.96           H
ATOM   2227  CB  THR A 156     -14.211   4.942 -31.687  1.00 74.96           C
ATOM   2228  HB  THR A 156     -14.930   4.663 -30.916  1.00 74.96           H
ATOM   2229  OG1 THR A 156     -13.870   3.913 -32.612  1.00 74.96           O
ATOM   2230  HG1 THR A 156     -14.675   3.355 -32.815  1.00 74.96           H
ATOM   2231  CG2 THR A 156     -14.803   6.048 -32.562  1.00 74.96           C
ATOM   2232 1HG2 THR A 156     -14.112   6.280 -33.372  1.00 74.96           H
ATOM   2233 2HG2 THR A 156     -14.967   6.941 -31.957  1.00 74.96           H
ATOM   2234 3HG2 THR A 156     -15.753   5.712 -32.978  1.00 74.96           H
ATOM   2235  HN  THR A 156     -12.689   3.283 -30.802  1.00 74.96           H
ATOM   2236  N   TRP A 157     -13.143   5.599 -28.683  1.00 81.79           N
ATOM   2237  CA  TRP A 157     -13.472   6.313 -27.461  1.00 81.79           C
ATOM   2238  C   TRP A 157     -12.167   6.596 -26.713  1.00 81.79           C
ATOM   2239  O   TRP A 157     -12.182   6.866 -25.513  1.00 81.79           O
ATOM   2240  HA  TRP A 157     -13.951   7.251 -27.742  1.00 81.79           H
ATOM   2241  CB  TRP A 157     -14.483   5.529 -26.623  1.00 81.79           C
ATOM   2242 1HB  TRP A 157     -14.179   4.483 -26.590  1.00 81.79           H
ATOM   2243 2HB  TRP A 157     -14.458   5.901 -25.599  1.00 81.79           H
ATOM   2244  CG  TRP A 157     -15.920   5.610 -27.144  1.00 81.79           C
ATOM   2245  CD1 TRP A 157     -16.337   5.603 -28.418  1.00 81.79           C
ATOM   2246  HD1 TRP A 157     -15.674   5.535 -29.280  1.00 81.79           H
ATOM   2247  CD2 TRP A 157     -17.119   5.712 -26.348  1.00 81.79           C
ATOM   2248  NE1 TRP A 157     -17.711   5.693 -28.500  1.00 81.79           N
ATOM   2249  HE1 TRP A 157     -18.255   5.706 -29.339  1.00 81.79           H
ATOM   2250  CE2 TRP A 157     -18.202   5.761 -27.201  1.00 81.79           C
ATOM   2251  CE3 TRP A 157     -17.282   5.761 -24.952  1.00 81.79           C
ATOM   2252  HE3 TRP A 157     -16.443   5.724 -24.258  1.00 81.79           H
ATOM   2253  CZ2 TRP A 157     -19.525   5.862 -26.755  1.00 81.79           C
ATOM   2254  HZ2 TRP A 157     -20.364   5.899 -27.450  1.00 81.79           H
ATOM   2255  CZ3 TRP A 157     -18.611   5.862 -24.523  1.00 81.79           C
ATOM   2256  HZ3 TRP A 157     -18.795   5.903 -23.449  1.00 81.79           H
ATOM   2257  CH2 TRP A 157     -19.713   5.912 -25.369  1.00 81.79           C
ATOM   2258  HH2 TRP A 157     -20.718   5.991 -24.955  1.00 81.79           H
ATOM   2259  HN  TRP A 157     -13.025   4.612 -28.577  1.00 81.79           H
ATOM   2260  N   ARG A 158     -11.071   6.524 -27.453  1.00 80.91           N
ATOM   2261  CA  ARG A 158      -9.752   6.611 -26.848  1.00 80.91           C
ATOM   2262  C   ARG A 158      -9.606   7.927 -26.082  1.00 80.91           C
ATOM   2263  O   ARG A 158      -9.129   7.940 -24.948  1.00 80.91           O
ATOM   2264  HA  ARG A 158      -9.698   5.757 -26.173  1.00 80.91           H
ATOM   2265  CB  ARG A 158      -8.653   6.521 -27.908  1.00 80.91           C
ATOM   2266 1HB  ARG A 158      -8.780   5.610 -28.493  1.00 80.91           H
ATOM   2267 2HB  ARG A 158      -8.740   7.359 -28.599  1.00 80.91           H
ATOM   2268  CG  ARG A 158      -7.266   6.528 -27.261  1.00 80.91           C
ATOM   2269 1HG  ARG A 158      -7.164   7.404 -26.621  1.00 80.91           H
ATOM   2270 2HG  ARG A 158      -7.154   5.652 -26.622  1.00 80.91           H
ATOM   2271  CD  ARG A 158      -6.166   6.535 -28.324  1.00 80.91           C
ATOM   2272 1HD  ARG A 158      -6.308   5.702 -29.012  1.00 80.91           H
ATOM   2273 2HD  ARG A 158      -6.224   7.450 -28.914  1.00 80.91           H
ATOM   2274  NE  ARG A 158      -4.838   6.435 -27.678  1.00 80.91           N
ATOM   2275  HE  ARG A 158      -4.779   6.616 -26.696  1.00 80.91           H
ATOM   2276  CZ  ARG A 158      -3.709   6.118 -28.327  1.00 80.91           C
ATOM   2277  NH1 ARG A 158      -3.728   5.867 -29.643  1.00 80.91           N
ATOM   2278 1HH1 ARG A 158      -4.590   5.915 -30.148  1.00 80.91           H
ATOM   2279 2HH1 ARG A 158      -2.881   5.631 -30.119  1.00 80.91           H
ATOM   2280  NH2 ARG A 158      -2.560   6.057 -27.639  1.00 80.91           N
ATOM   2281 1HH2 ARG A 158      -1.709   5.822 -28.108  1.00 80.91           H
ATOM   2282 2HH2 ARG A 158      -2.554   6.246 -26.657  1.00 80.91           H
ATOM   2283  HN  ARG A 158     -11.073   6.408 -28.446  1.00 80.91           H
ATOM   2284  N   GLU A 159     -10.026   9.003 -26.732  1.00 81.92           N
ATOM   2285  CA  GLU A 159      -9.853  10.332 -26.170  1.00 81.92           C
ATOM   2286  C   GLU A 159     -10.722  10.498 -24.922  1.00 81.92           C
ATOM   2287  O   GLU A 159     -10.246  10.962 -23.887  1.00 81.92           O
ATOM   2288  HA  GLU A 159      -8.799  10.396 -25.898  1.00 81.92           H
ATOM   2289  CB  GLU A 159     -10.170  11.411 -27.207  1.00 81.92           C
ATOM   2290 1HB  GLU A 159     -11.131  11.200 -27.675  1.00 81.92           H
ATOM   2291 2HB  GLU A 159     -10.125  12.395 -26.739  1.00 81.92           H
ATOM   2292  CG  GLU A 159      -9.127  11.419 -28.327  1.00 81.92           C
ATOM   2293 1HG  GLU A 159      -8.126  11.454 -27.896  1.00 81.92           H
ATOM   2294 2HG  GLU A 159      -9.195  10.494 -28.899  1.00 81.92           H
ATOM   2295  CD  GLU A 159      -9.329  12.617 -29.256  1.00 81.92           C
ATOM   2296  OE1 GLU A 159      -8.376  12.923 -30.004  1.00 81.92           O
ATOM   2297  OE2 GLU A 159     -10.433  13.201 -29.198  1.00 81.92           O
ATOM   2298  HN  GLU A 159     -10.476   8.977 -27.624  1.00 81.92           H
ATOM   2299  N   LYS A 160     -11.981  10.111 -25.061  1.00 85.64           N
ATOM   2300  CA  LYS A 160     -12.917  10.196 -23.953  1.00 85.64           C
ATOM   2301  C   LYS A 160     -12.370   9.400 -22.767  1.00 85.64           C
ATOM   2302  O   LYS A 160     -12.447   9.849 -21.624  1.00 85.64           O
ATOM   2303  HA  LYS A 160     -12.986  11.244 -23.663  1.00 85.64           H
ATOM   2304  CB  LYS A 160     -14.314   9.756 -24.397  1.00 85.64           C
ATOM   2305 1HB  LYS A 160     -14.252   8.794 -24.906  1.00 85.64           H
ATOM   2306 2HB  LYS A 160     -14.949   9.613 -23.522  1.00 85.64           H
ATOM   2307  CG  LYS A 160     -14.945  10.793 -25.328  1.00 85.64           C
ATOM   2308 1HG  LYS A 160     -14.905  11.778 -24.862  1.00 85.64           H
ATOM   2309 2HG  LYS A 160     -14.371  10.854 -26.252  1.00 85.64           H
ATOM   2310  CD  LYS A 160     -16.398  10.432 -25.645  1.00 85.64           C
ATOM   2311 1HD  LYS A 160     -16.434   9.473 -26.161  1.00 85.64           H
ATOM   2312 2HD  LYS A 160     -16.959  10.316 -24.718  1.00 85.64           H
ATOM   2313  CE  LYS A 160     -17.053  11.509 -26.513  1.00 85.64           C
ATOM   2314 1HE  LYS A 160     -16.984  12.477 -26.016  1.00 85.64           H
ATOM   2315 2HE  LYS A 160     -16.518  11.598 -27.458  1.00 85.64           H
ATOM   2316  NZ  LYS A 160     -18.472  11.176 -26.768  1.00 85.64           N
ATOM   2317 1HZ  LYS A 160     -18.890  11.898 -27.345  1.00 85.64           H
ATOM   2318 2HZ  LYS A 160     -18.529  10.285 -27.249  1.00 85.64           H
ATOM   2319 3HZ  LYS A 160     -18.970  11.117 -25.887  1.00 85.64           H
ATOM   2320  HN  LYS A 160     -12.363   9.745 -25.910  1.00 85.64           H
ATOM   2321  N   ARG A 161     -11.828   8.231 -23.078  1.00 86.62           N
ATOM   2322  CA  ARG A 161     -11.291   7.357 -22.049  1.00 86.62           C
ATOM   2323  C   ARG A 161     -10.145   8.050 -21.309  1.00 86.62           C
ATOM   2324  O   ARG A 161      -9.989   7.879 -20.101  1.00 86.62           O
ATOM   2325  HA  ARG A 161     -12.131   7.165 -21.381  1.00 86.62           H
ATOM   2326  CB  ARG A 161     -10.782   6.046 -22.651  1.00 86.62           C
ATOM   2327 1HB  ARG A 161     -10.189   6.257 -23.542  1.00 86.62           H
ATOM   2328 2HB  ARG A 161     -10.122   5.547 -21.941  1.00 86.62           H
ATOM   2329  CG  ARG A 161     -11.945   5.120 -23.013  1.00 86.62           C
ATOM   2330 1HG  ARG A 161     -12.398   4.727 -22.103  1.00 86.62           H
ATOM   2331 2HG  ARG A 161     -12.716   5.687 -23.534  1.00 86.62           H
ATOM   2332  CD  ARG A 161     -11.470   3.963 -23.895  1.00 86.62           C
ATOM   2333 1HD  ARG A 161     -12.326   3.378 -24.233  1.00 86.62           H
ATOM   2334 2HD  ARG A 161     -10.978   4.352 -24.786  1.00 86.62           H
ATOM   2335  NE  ARG A 161     -10.536   3.100 -23.138  1.00 86.62           N
ATOM   2336  HE  ARG A 161     -10.632   3.064 -22.144  1.00 86.62           H
ATOM   2337  CZ  ARG A 161      -9.569   2.365 -23.703  1.00 86.62           C
ATOM   2338  NH1 ARG A 161      -9.394   2.375 -25.031  1.00 86.62           N
ATOM   2339 1HH1 ARG A 161      -9.987   2.934 -25.609  1.00 86.62           H
ATOM   2340 2HH1 ARG A 161      -8.669   1.823 -25.445  1.00 86.62           H
ATOM   2341  NH2 ARG A 161      -8.779   1.618 -22.919  1.00 86.62           N
ATOM   2342 1HH2 ARG A 161      -8.052   1.064 -23.324  1.00 86.62           H
ATOM   2343 2HH2 ARG A 161      -8.916   1.616 -21.928  1.00 86.62           H
ATOM   2344  HN  ARG A 161     -11.754   7.881 -24.012  1.00 86.62           H
ATOM   2345  N   LEU A 162      -9.374   8.817 -22.065  1.00 87.67           N
ATOM   2346  CA  LEU A 162      -8.226   9.508 -21.503  1.00 87.67           C
ATOM   2347  C   LEU A 162      -8.711  10.629 -20.581  1.00 87.67           C
ATOM   2348  O   LEU A 162      -8.087  10.911 -19.560  1.00 87.67           O
ATOM   2349  HA  LEU A 162      -7.670   8.786 -20.906  1.00 87.67           H
ATOM   2350  CB  LEU A 162      -7.292   9.989 -22.616  1.00 87.67           C
ATOM   2351 1HB  LEU A 162      -7.116   9.158 -23.299  1.00 87.67           H
ATOM   2352 2HB  LEU A 162      -7.805  10.765 -23.184  1.00 87.67           H
ATOM   2353  CG  LEU A 162      -5.937  10.538 -22.165  1.00 87.67           C
ATOM   2354  HG  LEU A 162      -6.109  11.246 -21.354  1.00 87.67           H
ATOM   2355  CD1 LEU A 162      -5.050   9.422 -21.610  1.00 87.67           C
ATOM   2356 1HD1 LEU A 162      -5.542   8.958 -20.754  1.00 87.67           H
ATOM   2357 2HD1 LEU A 162      -4.884   8.672 -22.383  1.00 87.67           H
ATOM   2358 3HD1 LEU A 162      -4.094   9.840 -21.296  1.00 87.67           H
ATOM   2359  CD2 LEU A 162      -5.252  11.305 -23.297  1.00 87.67           C
ATOM   2360 1HD2 LEU A 162      -5.094  10.638 -24.144  1.00 87.67           H
ATOM   2361 2HD2 LEU A 162      -5.882  12.139 -23.605  1.00 87.67           H
ATOM   2362 3HD2 LEU A 162      -4.291  11.685 -22.949  1.00 87.67           H
ATOM   2363  HN  LEU A 162      -9.522   8.970 -23.042  1.00 87.67           H
ATOM   2364  N   LEU A 163      -9.820  11.237 -20.976  1.00 90.15           N
ATOM   2365  CA  LEU A 163     -10.418  12.294 -20.178  1.00 90.15           C
ATOM   2366  C   LEU A 163     -10.902  11.712 -18.848  1.00 90.15           C
ATOM   2367  O   LEU A 163     -10.566  12.226 -17.782  1.00 90.15           O
ATOM   2368  HA  LEU A 163      -9.638  13.027 -19.970  1.00 90.15           H
ATOM   2369  CB  LEU A 163     -11.513  13.010 -20.970  1.00 90.15           C
ATOM   2370 1HB  LEU A 163     -11.097  13.318 -21.930  1.00 90.15           H
ATOM   2371 2HB  LEU A 163     -12.307  12.294 -21.182  1.00 90.15           H
ATOM   2372  CG  LEU A 163     -12.135  14.236 -20.299  1.00 90.15           C
ATOM   2373  HG  LEU A 163     -12.466  13.948 -19.301  1.00 90.15           H
ATOM   2374  CD1 LEU A 163     -11.101  15.351 -20.127  1.00 90.15           C
ATOM   2375 1HD1 LEU A 163     -10.279  14.992 -19.508  1.00 90.15           H
ATOM   2376 2HD1 LEU A 163     -10.718  15.645 -21.105  1.00 90.15           H
ATOM   2377 3HD1 LEU A 163     -11.570  16.210 -19.648  1.00 90.15           H
ATOM   2378  CD2 LEU A 163     -13.371  14.713 -21.065  1.00 90.15           C
ATOM   2379 1HD2 LEU A 163     -13.087  14.979 -22.083  1.00 90.15           H
ATOM   2380 2HD2 LEU A 163     -14.112  13.915 -21.091  1.00 90.15           H
ATOM   2381 3HD2 LEU A 163     -13.793  15.585 -20.566  1.00 90.15           H
ATOM   2382  HN  LEU A 163     -10.307  11.019 -21.821  1.00 90.15           H
ATOM   2383  N   TYR A 164     -11.683  10.647 -18.954  1.00 90.44           N
ATOM   2384  CA  TYR A 164     -12.230  10.000 -17.774  1.00 90.44           C
ATOM   2385  C   TYR A 164     -11.114   9.488 -16.862  1.00 90.44           C
ATOM   2386  O   TYR A 164     -11.252   9.497 -15.640  1.00 90.44           O
ATOM   2387  HA  TYR A 164     -12.824  10.735 -17.232  1.00 90.44           H
ATOM   2388  CB  TYR A 164     -13.042   8.807 -18.286  1.00 90.44           C
ATOM   2389 1HB  TYR A 164     -12.441   8.256 -19.010  1.00 90.44           H
ATOM   2390 2HB  TYR A 164     -13.238   8.131 -17.454  1.00 90.44           H
ATOM   2391  CG  TYR A 164     -14.372   9.193 -18.936  1.00 90.44           C
ATOM   2392  CD1 TYR A 164     -15.205  10.102 -18.317  1.00 90.44           C
ATOM   2393  HD1 TYR A 164     -14.915  10.546 -17.364  1.00 90.44           H
ATOM   2394  CD2 TYR A 164     -14.739   8.631 -20.142  1.00 90.44           C
ATOM   2395  HD2 TYR A 164     -14.081   7.912 -20.631  1.00 90.44           H
ATOM   2396  CE1 TYR A 164     -16.457  10.465 -18.929  1.00 90.44           C
ATOM   2397  HE1 TYR A 164     -17.124  11.182 -18.450  1.00 90.44           H
ATOM   2398  CE2 TYR A 164     -15.991   8.994 -20.754  1.00 90.44           C
ATOM   2399  HE2 TYR A 164     -16.293   8.557 -21.706  1.00 90.44           H
ATOM   2400  CZ  TYR A 164     -16.788   9.893 -20.117  1.00 90.44           C
ATOM   2401  OH  TYR A 164     -17.970  10.236 -20.695  1.00 90.44           O
ATOM   2402  HH  TYR A 164     -18.095   9.726 -21.547  1.00 90.44           H
ATOM   2403  HN  TYR A 164     -11.942  10.228 -19.825  1.00 90.44           H
ATOM   2404  N   SER A 165     -10.032   9.053 -17.491  1.00 91.29           N
ATOM   2405  CA  SER A 165      -8.899   8.522 -16.752  1.00 91.29           C
ATOM   2406  C   SER A 165      -8.325   9.598 -15.829  1.00 91.29           C
ATOM   2407  O   SER A 165      -7.867   9.296 -14.728  1.00 91.29           O
ATOM   2408  HA  SER A 165      -9.299   7.691 -16.170  1.00 91.29           H
ATOM   2409  CB  SER A 165      -7.816   8.004 -17.701  1.00 91.29           C
ATOM   2410 1HB  SER A 165      -7.119   7.376 -17.147  1.00 91.29           H
ATOM   2411 2HB  SER A 165      -8.274   7.375 -18.465  1.00 91.29           H
ATOM   2412  OG  SER A 165      -7.103   9.066 -18.328  1.00 91.29           O
ATOM   2413  HG  SER A 165      -7.713   9.843 -18.483  1.00 91.29           H
ATOM   2414  HN  SER A 165      -9.922   9.060 -18.485  1.00 91.29           H
ATOM   2415  N   LYS A 166      -8.368  10.831 -16.312  1.00 93.51           N
ATOM   2416  CA  LYS A 166      -7.866  11.955 -15.540  1.00 93.51           C
ATOM   2417  C   LYS A 166      -8.762  12.170 -14.318  1.00 93.51           C
ATOM   2418  O   LYS A 166      -8.269  12.315 -13.201  1.00 93.51           O
ATOM   2419  HA  LYS A 166      -6.866  11.692 -15.193  1.00 93.51           H
ATOM   2420  CB  LYS A 166      -7.727  13.194 -16.426  1.00 93.51           C
ATOM   2421 1HB  LYS A 166      -8.647  13.348 -16.990  1.00 93.51           H
ATOM   2422 2HB  LYS A 166      -7.584  14.077 -15.803  1.00 93.51           H
ATOM   2423  CG  LYS A 166      -6.549  13.049 -17.391  1.00 93.51           C
ATOM   2424 1HG  LYS A 166      -5.626  12.911 -16.827  1.00 93.51           H
ATOM   2425 2HG  LYS A 166      -6.684  12.157 -18.003  1.00 93.51           H
ATOM   2426  CD  LYS A 166      -6.423  14.278 -18.293  1.00 93.51           C
ATOM   2427 1HD  LYS A 166      -7.336  14.401 -18.875  1.00 93.51           H
ATOM   2428 2HD  LYS A 166      -6.313  15.173 -17.680  1.00 93.51           H
ATOM   2429  CE  LYS A 166      -5.225  14.148 -19.235  1.00 93.51           C
ATOM   2430 1HE  LYS A 166      -4.325  13.930 -18.660  1.00 93.51           H
ATOM   2431 2HE  LYS A 166      -5.379  13.310 -19.915  1.00 93.51           H
ATOM   2432  NZ  LYS A 166      -5.036  15.395 -20.009  1.00 93.51           N
ATOM   2433 1HZ  LYS A 166      -4.252  15.284 -20.643  1.00 93.51           H
ATOM   2434 2HZ  LYS A 166      -5.876  15.592 -20.542  1.00 93.51           H
ATOM   2435 3HZ  LYS A 166      -4.851  16.163 -19.374  1.00 93.51           H
ATOM   2436  HN  LYS A 166      -8.737  11.067 -17.211  1.00 93.51           H
ATOM   2437  N   MET A 167     -10.062  12.183 -14.573  1.00 94.86           N
ATOM   2438  CA  MET A 167     -11.030  12.406 -13.512  1.00 94.86           C
ATOM   2439  C   MET A 167     -10.944  11.306 -12.451  1.00 94.86           C
ATOM   2440  O   MET A 167     -10.958  11.591 -11.255  1.00 94.86           O
ATOM   2441  HA  MET A 167     -10.766  13.367 -13.071  1.00 94.86           H
ATOM   2442  CB  MET A 167     -12.440  12.435 -14.105  1.00 94.86           C
ATOM   2443 1HB  MET A 167     -12.631  11.506 -14.644  1.00 94.86           H
ATOM   2444 2HB  MET A 167     -13.175  12.494 -13.303  1.00 94.86           H
ATOM   2445  CG  MET A 167     -12.612  13.624 -15.052  1.00 94.86           C
ATOM   2446 1HG  MET A 167     -12.405  14.554 -14.522  1.00 94.86           H
ATOM   2447 2HG  MET A 167     -11.895  13.556 -15.869  1.00 94.86           H
ATOM   2448  SD  MET A 167     -14.275  13.651 -15.702  1.00 94.86           S
ATOM   2449  CE  MET A 167     -15.169  14.163 -14.244  1.00 94.86           C
ATOM   2450 1HE  MET A 167     -15.016  13.433 -13.449  1.00 94.86           H
ATOM   2451 2HE  MET A 167     -14.805  15.137 -13.917  1.00 94.86           H
ATOM   2452 3HE  MET A 167     -16.232  14.231 -14.475  1.00 94.86           H
ATOM   2453  HN  MET A 167     -10.455  12.045 -15.482  1.00 94.86           H
ATOM   2454  N   VAL A 168     -10.858  10.073 -12.929  1.00 94.81           N
ATOM   2455  CA  VAL A 168     -10.818   8.927 -12.037  1.00 94.81           C
ATOM   2456  C   VAL A 168      -9.596   9.038 -11.124  1.00 94.81           C
ATOM   2457  O   VAL A 168      -9.682   8.763  -9.928  1.00 94.81           O
ATOM   2458  HA  VAL A 168     -11.718   8.957 -11.423  1.00 94.81           H
ATOM   2459  CB  VAL A 168     -10.842   7.631 -12.850  1.00 94.81           C
ATOM   2460  HB  VAL A 168     -10.078   7.706 -13.624  1.00 94.81           H
ATOM   2461  CG1 VAL A 168     -10.503   6.426 -11.970  1.00 94.81           C
ATOM   2462 1HG1 VAL A 168      -9.507   6.554 -11.546  1.00 94.81           H
ATOM   2463 2HG1 VAL A 168     -11.234   6.347 -11.165  1.00 94.81           H
ATOM   2464 3HG1 VAL A 168     -10.527   5.518 -12.573  1.00 94.81           H
ATOM   2465  CG2 VAL A 168     -12.194   7.442 -13.542  1.00 94.81           C
ATOM   2466 1HG2 VAL A 168     -12.983   7.398 -12.791  1.00 94.81           H
ATOM   2467 2HG2 VAL A 168     -12.378   8.280 -14.214  1.00 94.81           H
ATOM   2468 3HG2 VAL A 168     -12.183   6.513 -14.113  1.00 94.81           H
ATOM   2469  HN  VAL A 168     -10.815   9.853 -13.903  1.00 94.81           H
ATOM   2470  N   CYS A 169      -8.484   9.440 -11.723  1.00 94.95           N
ATOM   2471  CA  CYS A 169      -7.242   9.577 -10.982  1.00 94.95           C
ATOM   2472  C   CYS A 169      -7.465  10.583  -9.851  1.00 94.95           C
ATOM   2473  O   CYS A 169      -7.100  10.325  -8.705  1.00 94.95           O
ATOM   2474  HA  CYS A 169      -7.006   8.591 -10.582  1.00 94.95           H
ATOM   2475  CB  CYS A 169      -6.083   9.989 -11.892  1.00 94.95           C
ATOM   2476 1HB  CYS A 169      -6.365  10.861 -12.482  1.00 94.95           H
ATOM   2477 2HB  CYS A 169      -5.222  10.277 -11.289  1.00 94.95           H
ATOM   2478  SG  CYS A 169      -5.634   8.603 -13.000  1.00 94.95           S
ATOM   2479  HG  CYS A 169      -6.507   8.902 -13.957  1.00 94.95           H
ATOM   2480  HN  CYS A 169      -8.425   9.671 -12.695  1.00 94.95           H
ATOM   2481  N   PHE A 170      -8.065  11.708 -10.213  1.00 96.24           N
ATOM   2482  CA  PHE A 170      -8.314  12.766  -9.249  1.00 96.24           C
ATOM   2483  C   PHE A 170      -9.198  12.267  -8.103  1.00 96.24           C
ATOM   2484  O   PHE A 170      -8.900  12.509  -6.935  1.00 96.24           O
ATOM   2485  HA  PHE A 170      -7.348  13.076  -8.852  1.00 96.24           H
ATOM   2486  CB  PHE A 170      -9.048  13.884  -9.992  1.00 96.24           C
ATOM   2487 1HB  PHE A 170      -8.453  14.185 -10.855  1.00 96.24           H
ATOM   2488 2HB  PHE A 170      -9.991  13.495 -10.376  1.00 96.24           H
ATOM   2489  CG  PHE A 170      -9.334  15.118  -9.134  1.00 96.24           C
ATOM   2490  CD1 PHE A 170     -10.564  15.290  -8.579  1.00 96.24           C
ATOM   2491  HD1 PHE A 170     -11.345  14.549  -8.745  1.00 96.24           H
ATOM   2492  CD2 PHE A 170      -8.359  16.044  -8.927  1.00 96.24           C
ATOM   2493  HD2 PHE A 170      -7.374  15.906  -9.372  1.00 96.24           H
ATOM   2494  CE1 PHE A 170     -10.829  16.435  -7.783  1.00 96.24           C
ATOM   2495  HE1 PHE A 170     -11.815  16.573  -7.338  1.00 96.24           H
ATOM   2496  CE2 PHE A 170      -8.625  17.189  -8.130  1.00 96.24           C
ATOM   2497  HE2 PHE A 170      -7.843  17.930  -7.964  1.00 96.24           H
ATOM   2498  CZ  PHE A 170      -9.854  17.360  -7.575  1.00 96.24           C
ATOM   2499  HZ  PHE A 170     -10.058  18.240  -6.964  1.00 96.24           H
ATOM   2500  HN  PHE A 170      -8.377  11.901 -11.143  1.00 96.24           H
ATOM   2501  N   THR A 171     -10.266  11.580  -8.479  1.00 96.34           N
ATOM   2502  CA  THR A 171     -11.210  11.069  -7.499  1.00 96.34           C
ATOM   2503  C   THR A 171     -10.506  10.124  -6.523  1.00 96.34           C
ATOM   2504  O   THR A 171     -10.787  10.140  -5.326  1.00 96.34           O
ATOM   2505  HA  THR A 171     -11.587  11.908  -6.915  1.00 96.34           H
ATOM   2506  CB  THR A 171     -12.366  10.411  -8.254  1.00 96.34           C
ATOM   2507  HB  THR A 171     -12.029   9.519  -8.782  1.00 96.34           H
ATOM   2508  OG1 THR A 171     -12.882  11.454  -9.077  1.00 96.34           O
ATOM   2509  HG1 THR A 171     -13.335  11.065  -9.879  1.00 96.34           H
ATOM   2510  CG2 THR A 171     -13.535  10.048  -7.336  1.00 96.34           C
ATOM   2511 1HG2 THR A 171     -13.916  10.952  -6.859  1.00 96.34           H
ATOM   2512 2HG2 THR A 171     -13.193   9.351  -6.571  1.00 96.34           H
ATOM   2513 3HG2 THR A 171     -14.328   9.585  -7.922  1.00 96.34           H
ATOM   2514  HN  THR A 171     -10.492  11.372  -9.431  1.00 96.34           H
ATOM   2515  N   ILE A 172      -9.604   9.323  -7.071  1.00 95.23           N
ATOM   2516  CA  ILE A 172      -8.897   8.335  -6.274  1.00 95.23           C
ATOM   2517  C   ILE A 172      -8.062   9.048  -5.209  1.00 95.23           C
ATOM   2518  O   ILE A 172      -8.063   8.651  -4.045  1.00 95.23           O
ATOM   2519  HA  ILE A 172      -9.647   7.724  -5.772  1.00 95.23           H
ATOM   2520  CB  ILE A 172      -8.082   7.404  -7.174  1.00 95.23           C
ATOM   2521  HB  ILE A 172      -7.585   8.010  -7.931  1.00 95.23           H
ATOM   2522  CG1 ILE A 172      -8.992   6.418  -7.909  1.00 95.23           C
ATOM   2523 1HG1 ILE A 172      -9.438   5.727  -7.194  1.00 95.23           H
ATOM   2524 2HG1 ILE A 172      -9.810   6.958  -8.385  1.00 95.23           H
ATOM   2525  CG2 ILE A 172      -6.988   6.690  -6.377  1.00 95.23           C
ATOM   2526 1HG2 ILE A 172      -6.317   7.429  -5.939  1.00 95.23           H
ATOM   2527 2HG2 ILE A 172      -7.445   6.099  -5.583  1.00 95.23           H
ATOM   2528 3HG2 ILE A 172      -6.424   6.035  -7.040  1.00 95.23           H
ATOM   2529  CD1 ILE A 172      -8.209   5.634  -8.965  1.00 95.23           C
ATOM   2530 1HD1 ILE A 172      -7.785   6.326  -9.692  1.00 95.23           H
ATOM   2531 2HD1 ILE A 172      -7.407   5.076  -8.483  1.00 95.23           H
ATOM   2532 3HD1 ILE A 172      -8.880   4.940  -9.473  1.00 95.23           H
ATOM   2533  HN  ILE A 172      -9.354   9.342  -8.039  1.00 95.23           H
ATOM   2534  N   TRP A 173      -7.368  10.089  -5.646  1.00 95.98           N
ATOM   2535  CA  TRP A 173      -6.472  10.816  -4.762  1.00 95.98           C
ATOM   2536  C   TRP A 173      -7.306  11.400  -3.620  1.00 95.98           C
ATOM   2537  O   TRP A 173      -6.939  11.276  -2.452  1.00 95.98           O
ATOM   2538  HA  TRP A 173      -5.746  10.106  -4.368  1.00 95.98           H
ATOM   2539  CB  TRP A 173      -5.685  11.878  -5.532  1.00 95.98           C
ATOM   2540 1HB  TRP A 173      -6.341  12.336  -6.272  1.00 95.98           H
ATOM   2541 2HB  TRP A 173      -5.386  12.666  -4.841  1.00 95.98           H
ATOM   2542  CG  TRP A 173      -4.440  11.339  -6.239  1.00 95.98           C
ATOM   2543  CD1 TRP A 173      -4.233  11.200  -7.555  1.00 95.98           C
ATOM   2544  HD1 TRP A 173      -4.961  11.467  -8.322  1.00 95.98           H
ATOM   2545  CD2 TRP A 173      -3.229  10.870  -5.609  1.00 95.98           C
ATOM   2546  NE1 TRP A 173      -2.984  10.678  -7.819  1.00 95.98           N
ATOM   2547  HE1 TRP A 173      -2.602  10.484  -8.723  1.00 95.98           H
ATOM   2548  CE2 TRP A 173      -2.353  10.470  -6.598  1.00 95.98           C
ATOM   2549  CE3 TRP A 173      -2.885  10.785  -4.248  1.00 95.98           C
ATOM   2550  HE3 TRP A 173      -3.558  11.094  -3.448  1.00 95.98           H
ATOM   2551  CZ2 TRP A 173      -1.078   9.959  -6.332  1.00 95.98           C
ATOM   2552  HZ2 TRP A 173      -0.404   9.650  -7.131  1.00 95.98           H
ATOM   2553  CZ3 TRP A 173      -1.607  10.272  -3.999  1.00 95.98           C
ATOM   2554  HZ3 TRP A 173      -1.289  10.185  -2.959  1.00 95.98           H
ATOM   2555  CH2 TRP A 173      -0.713   9.866  -4.983  1.00 95.98           C
ATOM   2556  HH2 TRP A 173       0.266   9.476  -4.706  1.00 95.98           H
ATOM   2557  HN  TRP A 173      -7.411  10.437  -6.582  1.00 95.98           H
ATOM   2558  N   VAL A 174      -8.412  12.025  -3.997  1.00 96.18           N
ATOM   2559  CA  VAL A 174      -9.262  12.693  -3.026  1.00 96.18           C
ATOM   2560  C   VAL A 174      -9.777  11.667  -2.014  1.00 96.18           C
ATOM   2561  O   VAL A 174      -9.773  11.920  -0.811  1.00 96.18           O
ATOM   2562  HA  VAL A 174      -8.649  13.426  -2.501  1.00 96.18           H
ATOM   2563  CB  VAL A 174     -10.387  13.441  -3.743  1.00 96.18           C
ATOM   2564  HB  VAL A 174     -10.893  12.735  -4.401  1.00 96.18           H
ATOM   2565  CG1 VAL A 174     -11.416  13.972  -2.743  1.00 96.18           C
ATOM   2566 1HG1 VAL A 174     -11.849  13.139  -2.189  1.00 96.18           H
ATOM   2567 2HG1 VAL A 174     -10.929  14.656  -2.048  1.00 96.18           H
ATOM   2568 3HG1 VAL A 174     -12.205  14.500  -3.279  1.00 96.18           H
ATOM   2569  CG2 VAL A 174      -9.829  14.573  -4.608  1.00 96.18           C
ATOM   2570 1HG2 VAL A 174      -9.286  15.278  -3.978  1.00 96.18           H
ATOM   2571 2HG2 VAL A 174      -9.152  14.159  -5.356  1.00 96.18           H
ATOM   2572 3HG2 VAL A 174     -10.650  15.089  -5.106  1.00 96.18           H
ATOM   2573  HN  VAL A 174      -8.729  12.079  -4.944  1.00 96.18           H
ATOM   2574  N   LEU A 175     -10.207  10.529  -2.540  1.00 94.47           N
ATOM   2575  CA  LEU A 175     -10.845   9.517  -1.715  1.00 94.47           C
ATOM   2576  C   LEU A 175      -9.813   8.925  -0.753  1.00 94.47           C
ATOM   2577  O   LEU A 175     -10.109   8.699   0.419  1.00 94.47           O
ATOM   2578  HA  LEU A 175     -11.618  10.014  -1.128  1.00 94.47           H
ATOM   2579  CB  LEU A 175     -11.541   8.473  -2.590  1.00 94.47           C
ATOM   2580 1HB  LEU A 175     -12.183   8.994  -3.301  1.00 94.47           H
ATOM   2581 2HB  LEU A 175     -10.782   7.950  -3.170  1.00 94.47           H
ATOM   2582  CG  LEU A 175     -12.385   7.433  -1.850  1.00 94.47           C
ATOM   2583  HG  LEU A 175     -12.653   7.841  -0.875  1.00 94.47           H
ATOM   2584  CD1 LEU A 175     -13.691   7.154  -2.597  1.00 94.47           C
ATOM   2585 1HD1 LEU A 175     -14.266   8.076  -2.680  1.00 94.47           H
ATOM   2586 2HD1 LEU A 175     -13.465   6.776  -3.594  1.00 94.47           H
ATOM   2587 3HD1 LEU A 175     -14.271   6.411  -2.050  1.00 94.47           H
ATOM   2588  CD2 LEU A 175     -11.583   6.154  -1.599  1.00 94.47           C
ATOM   2589 1HD2 LEU A 175     -11.265   5.732  -2.553  1.00 94.47           H
ATOM   2590 2HD2 LEU A 175     -10.707   6.388  -0.995  1.00 94.47           H
ATOM   2591 3HD2 LEU A 175     -12.207   5.432  -1.072  1.00 94.47           H
ATOM   2592  HN  LEU A 175     -10.126  10.295  -3.509  1.00 94.47           H
ATOM   2593  N   ALA A 176      -8.623   8.689  -1.285  1.00 94.04           N
ATOM   2594  CA  ALA A 176      -7.555   8.095  -0.498  1.00 94.04           C
ATOM   2595  C   ALA A 176      -7.190   9.038   0.650  1.00 94.04           C
ATOM   2596  O   ALA A 176      -6.923   8.590   1.765  1.00 94.04           O
ATOM   2597  HA  ALA A 176      -7.930   7.159  -0.083  1.00 94.04           H
ATOM   2598  CB  ALA A 176      -6.361   7.790  -1.404  1.00 94.04           C
ATOM   2599 1HB  ALA A 176      -6.666   7.094  -2.186  1.00 94.04           H
ATOM   2600 2HB  ALA A 176      -6.005   8.714  -1.860  1.00 94.04           H
ATOM   2601 3HB  ALA A 176      -5.561   7.345  -0.813  1.00 94.04           H
ATOM   2602  HN  ALA A 176      -8.383   8.895  -2.234  1.00 94.04           H
ATOM   2603  N   ALA A 177      -7.190  10.325   0.339  1.00 94.27           N
ATOM   2604  CA  ALA A 177      -6.826  11.333   1.322  1.00 94.27           C
ATOM   2605  C   ALA A 177      -7.838  11.308   2.469  1.00 94.27           C
ATOM   2606  O   ALA A 177      -7.457  11.337   3.638  1.00 94.27           O
ATOM   2607  HA  ALA A 177      -5.841  11.076   1.712  1.00 94.27           H
ATOM   2608  CB  ALA A 177      -6.746  12.702   0.644  1.00 94.27           C
ATOM   2609 1HB  ALA A 177      -5.993  12.674  -0.144  1.00 94.27           H
ATOM   2610 2HB  ALA A 177      -7.715  12.950   0.211  1.00 94.27           H
ATOM   2611 3HB  ALA A 177      -6.474  13.457   1.381  1.00 94.27           H
ATOM   2612  HN  ALA A 177      -7.431  10.683  -0.563  1.00 94.27           H
ATOM   2613  N   ALA A 178      -9.108  11.255   2.095  1.00 94.34           N
ATOM   2614  CA  ALA A 178     -10.180  11.312   3.074  1.00 94.34           C
ATOM   2615  C   ALA A 178     -10.077  10.105   4.008  1.00 94.34           C
ATOM   2616  O   ALA A 178     -10.341  10.216   5.204  1.00 94.34           O
ATOM   2617  HA  ALA A 178     -10.048  12.224   3.657  1.00 94.34           H
ATOM   2618  CB  ALA A 178     -11.527  11.379   2.353  1.00 94.34           C
ATOM   2619 1HB  ALA A 178     -11.560  12.270   1.726  1.00 94.34           H
ATOM   2620 2HB  ALA A 178     -11.651  10.492   1.731  1.00 94.34           H
ATOM   2621 3HB  ALA A 178     -12.331  11.422   3.088  1.00 94.34           H
ATOM   2622  HN  ALA A 178      -9.408  11.174   1.144  1.00 94.34           H
ATOM   2623  N   LEU A 179      -9.693   8.978   3.425  1.00 92.29           N
ATOM   2624  CA  LEU A 179      -9.644   7.730   4.169  1.00 92.29           C
ATOM   2625  C   LEU A 179      -8.484   7.781   5.165  1.00 92.29           C
ATOM   2626  O   LEU A 179      -8.418   6.971   6.089  1.00 92.29           O
ATOM   2627  HA  LEU A 179     -10.576   7.646   4.728  1.00 92.29           H
ATOM   2628  CB  LEU A 179      -9.581   6.538   3.212  1.00 92.29           C
ATOM   2629 1HB  LEU A 179      -8.773   6.711   2.501  1.00 92.29           H
ATOM   2630 2HB  LEU A 179      -9.317   5.650   3.786  1.00 92.29           H
ATOM   2631  CG  LEU A 179     -10.859   6.241   2.425  1.00 92.29           C
ATOM   2632  HG  LEU A 179     -11.100   7.116   1.821  1.00 92.29           H
ATOM   2633  CD1 LEU A 179     -10.651   5.071   1.462  1.00 92.29           C
ATOM   2634 1HD1 LEU A 179      -9.856   5.317   0.758  1.00 92.29           H
ATOM   2635 2HD1 LEU A 179     -10.373   4.181   2.027  1.00 92.29           H
ATOM   2636 3HD1 LEU A 179     -11.575   4.881   0.916  1.00 92.29           H
ATOM   2637  CD2 LEU A 179     -12.041   6.005   3.368  1.00 92.29           C
ATOM   2638 1HD2 LEU A 179     -11.824   5.156   4.016  1.00 92.29           H
ATOM   2639 2HD2 LEU A 179     -12.203   6.894   3.977  1.00 92.29           H
ATOM   2640 3HD2 LEU A 179     -12.936   5.796   2.783  1.00 92.29           H
ATOM   2641  HN  LEU A 179      -9.420   8.909   2.466  1.00 92.29           H
ATOM   2642  N   CYS A 180      -7.597   8.741   4.944  1.00 93.09           N
ATOM   2643  CA  CYS A 180      -6.381   8.832   5.733  1.00 93.09           C
ATOM   2644  C   CYS A 180      -6.604   9.862   6.843  1.00 93.09           C
ATOM   2645  O   CYS A 180      -5.683  10.180   7.594  1.00 93.09           O
ATOM   2646  HA  CYS A 180      -6.206   7.842   6.154  1.00 93.09           H
ATOM   2647  CB  CYS A 180      -5.169   9.180   4.867  1.00 93.09           C
ATOM   2648 1HB  CYS A 180      -5.348  10.116   4.337  1.00 93.09           H
ATOM   2649 2HB  CYS A 180      -4.293   9.333   5.497  1.00 93.09           H
ATOM   2650  SG  CYS A 180      -4.849   7.835   3.668  1.00 93.09           S
ATOM   2651  HG  CYS A 180      -5.927   8.056   2.920  1.00 93.09           H
ATOM   2652  HN  CYS A 180      -7.700   9.446   4.242  1.00 93.09           H
ATOM   2653  N   ILE A 181      -7.832  10.354   6.911  1.00 93.73           N
ATOM   2654  CA  ILE A 181      -8.178  11.371   7.890  1.00 93.73           C
ATOM   2655  C   ILE A 181      -7.880  10.842   9.294  1.00 93.73           C
ATOM   2656  O   ILE A 181      -7.242  11.524  10.096  1.00 93.73           O
ATOM   2657  HA  ILE A 181      -7.539  12.234   7.703  1.00 93.73           H
ATOM   2658  CB  ILE A 181      -9.625  11.828   7.699  1.00 93.73           C
ATOM   2659  HB  ILE A 181     -10.243  10.946   7.531  1.00 93.73           H
ATOM   2660  CG1 ILE A 181      -9.761  12.717   6.461  1.00 93.73           C
ATOM   2661 1HG1 ILE A 181      -9.200  13.640   6.608  1.00 93.73           H
ATOM   2662 2HG1 ILE A 181      -9.325  12.213   5.598  1.00 93.73           H
ATOM   2663  CG2 ILE A 181     -10.153  12.517   8.959  1.00 93.73           C
ATOM   2664 1HG2 ILE A 181     -10.114  11.820   9.797  1.00 93.73           H
ATOM   2665 2HG2 ILE A 181      -9.538  13.388   9.182  1.00 93.73           H
ATOM   2666 3HG2 ILE A 181     -11.184  12.832   8.796  1.00 93.73           H
ATOM   2667  CD1 ILE A 181     -11.229  13.045   6.180  1.00 93.73           C
ATOM   2668 1HD1 ILE A 181     -11.781  12.121   6.009  1.00 93.73           H
ATOM   2669 2HD1 ILE A 181     -11.654  13.570   7.035  1.00 93.73           H
ATOM   2670 3HD1 ILE A 181     -11.296  13.678   5.295  1.00 93.73           H
ATOM   2671  HN  ILE A 181      -8.582  10.070   6.313  1.00 93.73           H
ATOM   2672  N   PRO A 182      -8.333   9.623   9.617  1.00 91.97           N
ATOM   2673  CA  PRO A 182      -8.172   9.094  10.974  1.00 91.97           C
ATOM   2674  C   PRO A 182      -6.730   9.155  11.450  1.00 91.97           C
ATOM   2675  O   PRO A 182      -6.460   9.583  12.571  1.00 91.97           O
ATOM   2676  HA  PRO A 182      -8.732   9.703  11.682  1.00 91.97           H
ATOM   2677  CB  PRO A 182      -8.672   7.652  10.861  1.00 91.97           C
ATOM   2678 1HB  PRO A 182      -7.859   6.962  10.637  1.00 91.97           H
ATOM   2679 2HB  PRO A 182      -9.130   7.313  11.790  1.00 91.97           H
ATOM   2680  CG  PRO A 182      -9.686   7.718   9.724  1.00 91.97           C
ATOM   2681 1HG  PRO A 182      -9.869   6.735   9.289  1.00 91.97           H
ATOM   2682 2HG  PRO A 182     -10.653   8.088  10.065  1.00 91.97           H
ATOM   2683  CD  PRO A 182      -9.027   8.666   8.737  1.00 91.97           C
ATOM   2684 1HD  PRO A 182      -8.328   8.147   8.081  1.00 91.97           H
ATOM   2685 2HD  PRO A 182      -9.759   9.154   8.094  1.00 91.97           H
ATOM   2686  N   GLU A 183      -5.833   8.720  10.577  1.00 92.16           N
ATOM   2687  CA  GLU A 183      -4.421   8.674  10.915  1.00 92.16           C
ATOM   2688  C   GLU A 183      -3.917  10.072  11.279  1.00 92.16           C
ATOM   2689  O   GLU A 183      -3.115  10.227  12.199  1.00 92.16           O
ATOM   2690  HA  GLU A 183      -4.352   8.018  11.782  1.00 92.16           H
ATOM   2691  CB  GLU A 183      -3.602   8.078   9.768  1.00 92.16           C
ATOM   2692 1HB  GLU A 183      -3.979   8.449   8.815  1.00 92.16           H
ATOM   2693 2HB  GLU A 183      -2.544   8.288   9.924  1.00 92.16           H
ATOM   2694  CG  GLU A 183      -3.737   6.554   9.733  1.00 92.16           C
ATOM   2695 1HG  GLU A 183      -2.952   6.130   9.107  1.00 92.16           H
ATOM   2696 2HG  GLU A 183      -3.598   6.150  10.736  1.00 92.16           H
ATOM   2697  CD  GLU A 183      -5.107   6.138   9.194  1.00 92.16           C
ATOM   2698  OE1 GLU A 183      -5.418   4.932   9.305  1.00 92.16           O
ATOM   2699  OE2 GLU A 183      -5.813   7.035   8.684  1.00 92.16           O
ATOM   2700  HN  GLU A 183      -6.058   8.404   9.655  1.00 92.16           H
ATOM   2701  N   ILE A 184      -4.407  11.055  10.538  1.00 93.54           N
ATOM   2702  CA  ILE A 184      -3.905  12.413  10.668  1.00 93.54           C
ATOM   2703  C   ILE A 184      -4.332  12.982  12.023  1.00 93.54           C
ATOM   2704  O   ILE A 184      -3.592  13.745  12.640  1.00 93.54           O
ATOM   2705  HA  ILE A 184      -2.817  12.363  10.642  1.00 93.54           H
ATOM   2706  CB  ILE A 184      -4.348  13.264   9.476  1.00 93.54           C
ATOM   2707  HB  ILE A 184      -5.431  13.183   9.382  1.00 93.54           H
ATOM   2708  CG1 ILE A 184      -3.740  12.741   8.173  1.00 93.54           C
ATOM   2709 1HG1 ILE A 184      -2.664  12.919   8.173  1.00 93.54           H
ATOM   2710 2HG1 ILE A 184      -3.885  11.663   8.107  1.00 93.54           H
ATOM   2711  CG2 ILE A 184      -4.024  14.741   9.708  1.00 93.54           C
ATOM   2712 1HG2 ILE A 184      -4.544  15.092  10.600  1.00 93.54           H
ATOM   2713 2HG2 ILE A 184      -2.950  14.861   9.843  1.00 93.54           H
ATOM   2714 3HG2 ILE A 184      -4.349  15.324   8.846  1.00 93.54           H
ATOM   2715  CD1 ILE A 184      -4.375  13.423   6.960  1.00 93.54           C
ATOM   2716 1HD1 ILE A 184      -5.447  13.222   6.950  1.00 93.54           H
ATOM   2717 2HD1 ILE A 184      -4.207  14.498   7.017  1.00 93.54           H
ATOM   2718 3HD1 ILE A 184      -3.925  13.033   6.047  1.00 93.54           H
ATOM   2719  HN  ILE A 184      -5.132  10.936   9.860  1.00 93.54           H
ATOM   2720  N   LEU A 185      -5.525  12.588  12.445  1.00 93.27           N
ATOM   2721  CA  LEU A 185      -6.135  13.180  13.623  1.00 93.27           C
ATOM   2722  C   LEU A 185      -5.427  12.658  14.875  1.00 93.27           C
ATOM   2723  O   LEU A 185      -5.001  13.441  15.723  1.00 93.27           O
ATOM   2724  HA  LEU A 185      -5.982  14.258  13.564  1.00 93.27           H
ATOM   2725  CB  LEU A 185      -7.645  12.937  13.624  1.00 93.27           C
ATOM   2726 1HB  LEU A 185      -7.823  11.876  13.444  1.00 93.27           H
ATOM   2727 2HB  LEU A 185      -8.028  13.159  14.620  1.00 93.27           H
ATOM   2728  CG  LEU A 185      -8.455  13.741  12.606  1.00 93.27           C
ATOM   2729  HG  LEU A 185      -8.105  13.479  11.607  1.00 93.27           H
ATOM   2730  CD1 LEU A 185      -9.940  13.377  12.674  1.00 93.27           C
ATOM   2731 1HD1 LEU A 185     -10.064  12.315  12.459  1.00 93.27           H
ATOM   2732 2HD1 LEU A 185     -10.321  13.592  13.672  1.00 93.27           H
ATOM   2733 3HD1 LEU A 185     -10.492  13.963  11.940  1.00 93.27           H
ATOM   2734  CD2 LEU A 185      -8.225  15.243  12.785  1.00 93.27           C
ATOM   2735 1HD2 LEU A 185      -8.531  15.540  13.788  1.00 93.27           H
ATOM   2736 2HD2 LEU A 185      -7.167  15.468  12.647  1.00 93.27           H
ATOM   2737 3HD2 LEU A 185      -8.812  15.791  12.049  1.00 93.27           H
ATOM   2738  HN  LEU A 185      -6.071  11.880  11.997  1.00 93.27           H
ATOM   2739  N   TYR A 186      -5.323  11.340  14.951  1.00 92.79           N
ATOM   2740  CA  TYR A 186      -5.013  10.685  16.211  1.00 92.79           C
ATOM   2741  C   TYR A 186      -3.513  10.411  16.331  1.00 92.79           C
ATOM   2742  O   TYR A 186      -3.037   9.994  17.386  1.00 92.79           O
ATOM   2743  HA  TYR A 186      -5.320  11.349  17.019  1.00 92.79           H
ATOM   2744  CB  TYR A 186      -5.763   9.352  16.189  1.00 92.79           C
ATOM   2745 1HB  TYR A 186      -5.428   8.772  15.329  1.00 92.79           H
ATOM   2746 2HB  TYR A 186      -5.498   8.782  17.080  1.00 92.79           H
ATOM   2747  CG  TYR A 186      -7.285   9.495  16.126  1.00 92.79           C
ATOM   2748  CD1 TYR A 186      -7.945  10.261  17.065  1.00 92.79           C
ATOM   2749  HD1 TYR A 186      -7.382  10.764  17.851  1.00 92.79           H
ATOM   2750  CD2 TYR A 186      -7.998   8.857  15.131  1.00 92.79           C
ATOM   2751  HD2 TYR A 186      -7.477   8.252  14.390  1.00 92.79           H
ATOM   2752  CE1 TYR A 186      -9.378  10.396  17.007  1.00 92.79           C
ATOM   2753  HE1 TYR A 186      -9.911  10.998  17.742  1.00 92.79           H
ATOM   2754  CE2 TYR A 186      -9.431   8.992  15.073  1.00 92.79           C
ATOM   2755  HE2 TYR A 186     -10.006   8.494  14.292  1.00 92.79           H
ATOM   2756  CZ  TYR A 186     -10.050   9.755  16.013  1.00 92.79           C
ATOM   2757  OH  TYR A 186     -11.403   9.882  15.958  1.00 92.79           O
ATOM   2758  HH  TYR A 186     -11.743   9.540  15.082  1.00 92.79           H
ATOM   2759  HN  TYR A 186      -5.447  10.723  14.174  1.00 92.79           H
ATOM   2760  N   SER A 187      -2.809  10.656  15.236  1.00 92.94           N
ATOM   2761  CA  SER A 187      -1.361  10.537  15.235  1.00 92.94           C
ATOM   2762  C   SER A 187      -0.745  11.636  16.103  1.00 92.94           C
ATOM   2763  O   SER A 187      -0.931  12.822  15.833  1.00 92.94           O
ATOM   2764  HA  SER A 187      -1.151   9.554  15.657  1.00 92.94           H
ATOM   2765  CB  SER A 187      -0.803  10.609  13.812  1.00 92.94           C
ATOM   2766 1HB  SER A 187      -1.168  11.514  13.325  1.00 92.94           H
ATOM   2767 2HB  SER A 187       0.283  10.685  13.851  1.00 92.94           H
ATOM   2768  OG  SER A 187      -1.171   9.472  13.036  1.00 92.94           O
ATOM   2769  HG  SER A 187      -2.167   9.385  13.007  1.00 92.94           H
ATOM   2770  HN  SER A 187      -3.211  10.930  14.363  1.00 92.94           H
ATOM   2771  N   GLN A 188      -0.024  11.204  17.127  1.00 91.36           N
ATOM   2772  CA  GLN A 188       0.767  12.123  17.926  1.00 91.36           C
ATOM   2773  C   GLN A 188       2.018  11.422  18.459  1.00 91.36           C
ATOM   2774  O   GLN A 188       2.138  10.201  18.364  1.00 91.36           O
ATOM   2775  HA  GLN A 188       1.054  12.925  17.246  1.00 91.36           H
ATOM   2776  CB  GLN A 188      -0.062  12.709  19.070  1.00 91.36           C
ATOM   2777 1HB  GLN A 188       0.510  13.485  19.579  1.00 91.36           H
ATOM   2778 2HB  GLN A 188      -0.957  13.184  18.669  1.00 91.36           H
ATOM   2779  CG  GLN A 188      -0.460  11.622  20.071  1.00 91.36           C
ATOM   2780 1HG  GLN A 188      -1.036  10.848  19.563  1.00 91.36           H
ATOM   2781 2HG  GLN A 188       0.435  11.144  20.469  1.00 91.36           H
ATOM   2782  CD  GLN A 188      -1.284  12.209  21.219  1.00 91.36           C
ATOM   2783  OE1 GLN A 188      -1.748  13.336  21.171  1.00 91.36           O
ATOM   2784  NE2 GLN A 188      -1.440  11.383  22.250  1.00 91.36           N
ATOM   2785 1HE2 GLN A 188      -1.034  10.470  22.225  1.00 91.36           H
ATOM   2786 2HE2 GLN A 188      -1.964  11.676  23.050  1.00 91.36           H
ATOM   2787  HN  GLN A 188       0.025  10.246  17.411  1.00 91.36           H
ATOM   2788  N   ILE A 189       2.919  12.223  19.008  1.00 90.95           N
ATOM   2789  CA  ILE A 189       4.107  11.686  19.649  1.00 90.95           C
ATOM   2790  C   ILE A 189       3.803  11.400  21.121  1.00 90.95           C
ATOM   2791  O   ILE A 189       3.272  12.256  21.826  1.00 90.95           O
ATOM   2792  HA  ILE A 189       4.347  10.744  19.156  1.00 90.95           H
ATOM   2793  CB  ILE A 189       5.299  12.623  19.438  1.00 90.95           C
ATOM   2794  HB  ILE A 189       5.046  13.597  19.856  1.00 90.95           H
ATOM   2795  CG1 ILE A 189       5.578  12.829  17.948  1.00 90.95           C
ATOM   2796 1HG1 ILE A 189       5.949  11.901  17.512  1.00 90.95           H
ATOM   2797 2HG1 ILE A 189       4.650  13.075  17.432  1.00 90.95           H
ATOM   2798  CG2 ILE A 189       6.533  12.117  20.188  1.00 90.95           C
ATOM   2799 1HG2 ILE A 189       6.314  12.064  21.254  1.00 90.95           H
ATOM   2800 2HG2 ILE A 189       6.799  11.125  19.822  1.00 90.95           H
ATOM   2801 3HG2 ILE A 189       7.365  12.801  20.021  1.00 90.95           H
ATOM   2802  CD1 ILE A 189       6.602  13.945  17.731  1.00 90.95           C
ATOM   2803 1HD1 ILE A 189       6.217  14.876  18.147  1.00 90.95           H
ATOM   2804 2HD1 ILE A 189       7.535  13.684  18.229  1.00 90.95           H
ATOM   2805 3HD1 ILE A 189       6.781  14.070  16.663  1.00 90.95           H
ATOM   2806  HN  ILE A 189       2.847  13.221  19.020  1.00 90.95           H
ATOM   2807  N   LYS A 190       4.152  10.193  21.540  1.00 87.93           N
ATOM   2808  CA  LYS A 190       4.060   9.833  22.945  1.00 87.93           C
ATOM   2809  C   LYS A 190       5.461   9.537  23.484  1.00 87.93           C
ATOM   2810  O   LYS A 190       6.221   8.789  22.870  1.00 87.93           O
ATOM   2811  HA  LYS A 190       3.660  10.695  23.478  1.00 87.93           H
ATOM   2812  CB  LYS A 190       3.071   8.682  23.139  1.00 87.93           C
ATOM   2813 1HB  LYS A 190       2.109   8.946  22.700  1.00 87.93           H
ATOM   2814 2HB  LYS A 190       3.429   7.797  22.613  1.00 87.93           H
ATOM   2815  CG  LYS A 190       2.888   8.360  24.624  1.00 87.93           C
ATOM   2816 1HG  LYS A 190       3.783   7.869  25.006  1.00 87.93           H
ATOM   2817 2HG  LYS A 190       2.767   9.285  25.187  1.00 87.93           H
ATOM   2818  CD  LYS A 190       1.672   7.459  24.844  1.00 87.93           C
ATOM   2819 1HD  LYS A 190       0.760   8.055  24.799  1.00 87.93           H
ATOM   2820 2HD  LYS A 190       1.611   6.722  24.043  1.00 87.93           H
ATOM   2821  CE  LYS A 190       1.756   6.745  26.195  1.00 87.93           C
ATOM   2822 1HE  LYS A 190       2.798   6.653  26.500  1.00 87.93           H
ATOM   2823 2HE  LYS A 190       1.251   7.338  26.958  1.00 87.93           H
ATOM   2824  NZ  LYS A 190       1.137   5.403  26.112  1.00 87.93           N
ATOM   2825 1HZ  LYS A 190       1.234   4.931  27.004  1.00 87.93           H
ATOM   2826 2HZ  LYS A 190       0.154   5.498  25.884  1.00 87.93           H
ATOM   2827 3HZ  LYS A 190       1.600   4.862  25.390  1.00 87.93           H
ATOM   2828  HN  LYS A 190       4.492   9.469  20.940  1.00 87.93           H
ATOM   2829  N   GLU A 191       5.760  10.139  24.626  1.00 84.78           N
ATOM   2830  CA  GLU A 191       7.025   9.888  25.295  1.00 84.78           C
ATOM   2831  C   GLU A 191       6.854   8.804  26.362  1.00 84.78           C
ATOM   2832  O   GLU A 191       5.958   8.888  27.200  1.00 84.78           O
ATOM   2833  HA  GLU A 191       7.700   9.536  24.516  1.00 84.78           H
ATOM   2834  CB  GLU A 191       7.587  11.173  25.905  1.00 84.78           C
ATOM   2835 1HB  GLU A 191       6.801  11.698  26.447  1.00 84.78           H
ATOM   2836 2HB  GLU A 191       8.454  10.938  26.523  1.00 84.78           H
ATOM   2837  CG  GLU A 191       8.082  12.126  24.815  1.00 84.78           C
ATOM   2838 1HG  GLU A 191       8.808  11.615  24.182  1.00 84.78           H
ATOM   2839 2HG  GLU A 191       7.249  12.415  24.174  1.00 84.78           H
ATOM   2840  CD  GLU A 191       8.720  13.375  25.426  1.00 84.78           C
ATOM   2841  OE1 GLU A 191       9.174  14.227  24.632  1.00 84.78           O
ATOM   2842  OE2 GLU A 191       8.738  13.450  26.674  1.00 84.78           O
ATOM   2843  HN  GLU A 191       5.157  10.787  25.091  1.00 84.78           H
ATOM   2844  N   GLU A 192       7.729   7.811  26.296  1.00 76.02           N
ATOM   2845  CA  GLU A 192       7.642   6.675  27.198  1.00 76.02           C
ATOM   2846  C   GLU A 192       9.037   6.267  27.674  1.00 76.02           C
ATOM   2847  O   GLU A 192       9.873   5.852  26.873  1.00 76.02           O
ATOM   2848  HA  GLU A 192       7.049   7.023  28.044  1.00 76.02           H
ATOM   2849  CB  GLU A 192       6.924   5.500  26.532  1.00 76.02           C
ATOM   2850 1HB  GLU A 192       5.900   5.785  26.288  1.00 76.02           H
ATOM   2851 2HB  GLU A 192       7.495   5.163  25.666  1.00 76.02           H
ATOM   2852  CG  GLU A 192       6.834   4.303  27.481  1.00 76.02           C
ATOM   2853 1HG  GLU A 192       7.604   3.575  27.227  1.00 76.02           H
ATOM   2854 2HG  GLU A 192       7.028   4.629  28.502  1.00 76.02           H
ATOM   2855  CD  GLU A 192       5.455   3.644  27.403  1.00 76.02           C
ATOM   2856  OE1 GLU A 192       5.199   2.761  28.250  1.00 76.02           O
ATOM   2857  OE2 GLU A 192       4.688   4.039  26.498  1.00 76.02           O
ATOM   2858  HN  GLU A 192       8.485   7.774  25.643  1.00 76.02           H
ATOM   2859  N   SER A 193       9.245   6.398  28.976  1.00 71.83           N
ATOM   2860  CA  SER A 193      10.476   5.928  29.588  1.00 71.83           C
ATOM   2861  C   SER A 193      11.682   6.561  28.892  1.00 71.83           C
ATOM   2862  O   SER A 193      12.730   5.930  28.760  1.00 71.83           O
ATOM   2863  HA  SER A 193      10.422   6.249  30.628  1.00 71.83           H
ATOM   2864  CB  SER A 193      10.571   4.402  29.532  1.00 71.83           C
ATOM   2865 1HB  SER A 193      10.682   4.084  28.495  1.00 71.83           H
ATOM   2866 2HB  SER A 193      11.465   4.074  30.063  1.00 71.83           H
ATOM   2867  OG  SER A 193       9.425   3.774  30.100  1.00 71.83           O
ATOM   2868  HG  SER A 193       9.474   2.784  29.963  1.00 71.83           H
ATOM   2869  HN  SER A 193       8.592   6.816  29.607  1.00 71.83           H
ATOM   2870  N   GLY A 194      11.495   7.801  28.465  1.00 75.88           N
ATOM   2871  CA  GLY A 194      12.572   8.547  27.836  1.00 75.88           C
ATOM   2872  C   GLY A 194      12.683   8.202  26.350  1.00 75.88           C
ATOM   2873  O   GLY A 194      13.617   8.635  25.677  1.00 75.88           O
ATOM   2874 1HA  GLY A 194      12.394   9.617  27.953  1.00 75.88           H
ATOM   2875 2HA  GLY A 194      13.514   8.324  28.337  1.00 75.88           H
ATOM   2876  HN  GLY A 194      10.628   8.294  28.542  1.00 75.88           H
ATOM   2877  N   ILE A 195      11.717   7.426  25.881  1.00 82.92           N
ATOM   2878  CA  ILE A 195      11.655   7.077  24.472  1.00 82.92           C
ATOM   2879  C   ILE A 195      10.453   7.774  23.831  1.00 82.92           C
ATOM   2880  O   ILE A 195       9.316   7.578  24.259  1.00 82.92           O
ATOM   2881  HA  ILE A 195      12.563   7.454  24.002  1.00 82.92           H
ATOM   2882  CB  ILE A 195      11.650   5.558  24.296  1.00 82.92           C
ATOM   2883  HB  ILE A 195      10.776   5.157  24.809  1.00 82.92           H
ATOM   2884  CG1 ILE A 195      12.883   4.927  24.946  1.00 82.92           C
ATOM   2885 1HG1 ILE A 195      13.781   5.247  24.417  1.00 82.92           H
ATOM   2886 2HG1 ILE A 195      12.977   5.278  25.974  1.00 82.92           H
ATOM   2887  CG2 ILE A 195      11.522   5.177  22.820  1.00 82.92           C
ATOM   2888 1HG2 ILE A 195      10.590   5.577  22.421  1.00 82.92           H
ATOM   2889 2HG2 ILE A 195      12.363   5.591  22.264  1.00 82.92           H
ATOM   2890 3HG2 ILE A 195      11.521   4.091  22.723  1.00 82.92           H
ATOM   2891  CD1 ILE A 195      12.792   3.400  24.929  1.00 82.92           C
ATOM   2892 1HD1 ILE A 195      11.906   3.083  25.479  1.00 82.92           H
ATOM   2893 2HD1 ILE A 195      12.723   3.051  23.898  1.00 82.92           H
ATOM   2894 3HD1 ILE A 195      13.681   2.977  25.397  1.00 82.92           H
ATOM   2895  HN  ILE A 195      10.987   7.039  26.445  1.00 82.92           H
ATOM   2896  N   ALA A 196      10.745   8.574  22.816  1.00 89.61           N
ATOM   2897  CA  ALA A 196       9.695   9.202  22.032  1.00 89.61           C
ATOM   2898  C   ALA A 196       9.204   8.220  20.965  1.00 89.61           C
ATOM   2899  O   ALA A 196      10.003   7.666  20.212  1.00 89.61           O
ATOM   2900  HA  ALA A 196       8.871   9.434  22.706  1.00 89.61           H
ATOM   2901  CB  ALA A 196      10.220  10.505  21.427  1.00 89.61           C
ATOM   2902 1HB  ALA A 196      10.528  11.179  22.226  1.00 89.61           H
ATOM   2903 2HB  ALA A 196      11.073  10.290  20.784  1.00 89.61           H
ATOM   2904 3HB  ALA A 196       9.432  10.976  20.839  1.00 89.61           H
ATOM   2905  HN  ALA A 196      11.677   8.793  22.527  1.00 89.61           H
ATOM   2906  N   ILE A 197       7.892   8.035  20.936  1.00 88.57           N
ATOM   2907  CA  ILE A 197       7.288   7.105  19.997  1.00 88.57           C
ATOM   2908  C   ILE A 197       6.181   7.819  19.219  1.00 88.57           C
ATOM   2909  O   ILE A 197       5.312   8.455  19.813  1.00 88.57           O
ATOM   2910  HA  ILE A 197       8.064   6.802  19.294  1.00 88.57           H
ATOM   2911  CB  ILE A 197       6.815   5.843  20.722  1.00 88.57           C
ATOM   2912  HB  ILE A 197       6.097   6.138  21.487  1.00 88.57           H
ATOM   2913  CG1 ILE A 197       7.979   5.153  21.436  1.00 88.57           C
ATOM   2914 1HG1 ILE A 197       8.723   4.837  20.705  1.00 88.57           H
ATOM   2915 2HG1 ILE A 197       8.470   5.859  22.106  1.00 88.57           H
ATOM   2916  CG2 ILE A 197       6.090   4.899  19.761  1.00 88.57           C
ATOM   2917 1HG2 ILE A 197       5.222   5.405  19.340  1.00 88.57           H
ATOM   2918 2HG2 ILE A 197       6.767   4.607  18.958  1.00 88.57           H
ATOM   2919 3HG2 ILE A 197       5.765   4.010  20.302  1.00 88.57           H
ATOM   2920  CD1 ILE A 197       7.492   3.940  22.232  1.00 88.57           C
ATOM   2921 1HD1 ILE A 197       6.766   4.264  22.978  1.00 88.57           H
ATOM   2922 2HD1 ILE A 197       7.023   3.226  21.555  1.00 88.57           H
ATOM   2923 3HD1 ILE A 197       8.338   3.468  22.730  1.00 88.57           H
ATOM   2924  HN  ILE A 197       7.247   8.506  21.538  1.00 88.57           H
ATOM   2925  N   CYS A 198       6.249   7.690  17.903  1.00 91.32           N
ATOM   2926  CA  CYS A 198       5.165   8.145  17.049  1.00 91.32           C
ATOM   2927  C   CYS A 198       4.079   7.068  17.037  1.00 91.32           C
ATOM   2928  O   CYS A 198       4.284   5.980  16.501  1.00 91.32           O
ATOM   2929  HA  CYS A 198       4.788   9.069  17.487  1.00 91.32           H
ATOM   2930  CB  CYS A 198       5.656   8.476  15.638  1.00 91.32           C
ATOM   2931 1HB  CYS A 198       6.306   9.351  15.667  1.00 91.32           H
ATOM   2932 2HB  CYS A 198       6.250   7.650  15.248  1.00 91.32           H
ATOM   2933  SG  CYS A 198       4.230   8.794  14.537  1.00 91.32           S
ATOM   2934  HN  CYS A 198       7.025   7.284  17.420  1.00 91.32           H
ATOM   2935  N   THR A 199       2.946   7.408  17.634  1.00 90.63           N
ATOM   2936  CA  THR A 199       1.846   6.465  17.745  1.00 90.63           C
ATOM   2937  C   THR A 199       0.508   7.180  17.544  1.00 90.63           C
ATOM   2938  O   THR A 199       0.441   8.407  17.601  1.00 90.63           O
ATOM   2939  HA  THR A 199       1.939   5.732  16.944  1.00 90.63           H
ATOM   2940  CB  THR A 199       1.961   5.761  19.098  1.00 90.63           C
ATOM   2941  HB  THR A 199       2.989   5.454  19.290  1.00 90.63           H
ATOM   2942  OG1 THR A 199       1.007   4.706  19.023  1.00 90.63           O
ATOM   2943  HG1 THR A 199       1.101   4.103  19.815  1.00 90.63           H
ATOM   2944  CG2 THR A 199       1.465   6.631  20.255  1.00 90.63           C
ATOM   2945 1HG2 THR A 199       0.416   6.883  20.096  1.00 90.63           H
ATOM   2946 2HG2 THR A 199       2.055   7.546  20.301  1.00 90.63           H
ATOM   2947 3HG2 THR A 199       1.569   6.084  21.192  1.00 90.63           H
ATOM   2948  HN  THR A 199       2.774   8.307  18.036  1.00 90.63           H
ATOM   2949  N   MET A 200      -0.524   6.382  17.313  1.00 91.54           N
ATOM   2950  CA  MET A 200      -1.888   6.877  17.405  1.00 91.54           C
ATOM   2951  C   MET A 200      -2.415   6.767  18.838  1.00 91.54           C
ATOM   2952  O   MET A 200      -2.346   5.702  19.448  1.00 91.54           O
ATOM   2953  HA  MET A 200      -1.841   7.924  17.107  1.00 91.54           H
ATOM   2954  CB  MET A 200      -2.788   6.071  16.467  1.00 91.54           C
ATOM   2955 1HB  MET A 200      -2.661   5.006  16.661  1.00 91.54           H
ATOM   2956 2HB  MET A 200      -3.833   6.309  16.666  1.00 91.54           H
ATOM   2957  CG  MET A 200      -2.461   6.370  15.002  1.00 91.54           C
ATOM   2958 1HG  MET A 200      -2.583   7.435  14.804  1.00 91.54           H
ATOM   2959 2HG  MET A 200      -1.419   6.125  14.797  1.00 91.54           H
ATOM   2960  SD  MET A 200      -3.531   5.424  13.932  1.00 91.54           S
ATOM   2961  CE  MET A 200      -3.063   3.769  14.410  1.00 91.54           C
ATOM   2962 1HE  MET A 200      -2.000   3.622  14.216  1.00 91.54           H
ATOM   2963 2HE  MET A 200      -3.261   3.628  15.472  1.00 91.54           H
ATOM   2964 3HE  MET A 200      -3.641   3.047  13.833  1.00 91.54           H
ATOM   2965  HN  MET A 200      -0.441   5.417  17.067  1.00 91.54           H
ATOM   2966  N   VAL A 201      -2.929   7.884  19.332  1.00 92.00           N
ATOM   2967  CA  VAL A 201      -3.586   7.896  20.628  1.00 92.00           C
ATOM   2968  C   VAL A 201      -5.053   8.292  20.447  1.00 92.00           C
ATOM   2969  O   VAL A 201      -5.354   9.279  19.778  1.00 92.00           O
ATOM   2970  HA  VAL A 201      -3.543   6.882  21.027  1.00 92.00           H
ATOM   2971  CB  VAL A 201      -2.831   8.816  21.589  1.00 92.00           C
ATOM   2972  HB  VAL A 201      -2.865   9.826  21.181  1.00 92.00           H
ATOM   2973  CG1 VAL A 201      -3.503   8.842  22.964  1.00 92.00           C
ATOM   2974 1HG1 VAL A 201      -4.525   9.205  22.862  1.00 92.00           H
ATOM   2975 2HG1 VAL A 201      -3.514   7.835  23.381  1.00 92.00           H
ATOM   2976 3HG1 VAL A 201      -2.946   9.504  23.627  1.00 92.00           H
ATOM   2977  CG2 VAL A 201      -1.362   8.404  21.703  1.00 92.00           C
ATOM   2978 1HG2 VAL A 201      -1.300   7.382  22.077  1.00 92.00           H
ATOM   2979 2HG2 VAL A 201      -0.891   8.461  20.722  1.00 92.00           H
ATOM   2980 3HG2 VAL A 201      -0.850   9.075  22.393  1.00 92.00           H
ATOM   2981  HN  VAL A 201      -2.901   8.767  18.864  1.00 92.00           H
ATOM   2982  N   TYR A 202      -5.925   7.503  21.056  1.00 91.09           N
ATOM   2983  CA  TYR A 202      -7.354   7.749  20.956  1.00 91.09           C
ATOM   2984  C   TYR A 202      -7.882   8.430  22.221  1.00 91.09           C
ATOM   2985  O   TYR A 202      -8.086   7.776  23.242  1.00 91.09           O
ATOM   2986  HA  TYR A 202      -7.523   8.405  20.102  1.00 91.09           H
ATOM   2987  CB  TYR A 202      -8.010   6.374  20.819  1.00 91.09           C
ATOM   2988 1HB  TYR A 202      -7.767   5.777  21.698  1.00 91.09           H
ATOM   2989 2HB  TYR A 202      -9.093   6.499  20.809  1.00 91.09           H
ATOM   2990  CG  TYR A 202      -7.588   5.605  19.565  1.00 91.09           C
ATOM   2991  CD1 TYR A 202      -8.225   5.842  18.364  1.00 91.09           C
ATOM   2992  HD1 TYR A 202      -9.028   6.576  18.308  1.00 91.09           H
ATOM   2993  CD2 TYR A 202      -6.571   4.675  19.636  1.00 91.09           C
ATOM   2994  HD2 TYR A 202      -6.068   4.489  20.585  1.00 91.09           H
ATOM   2995  CE1 TYR A 202      -7.828   5.118  17.184  1.00 91.09           C
ATOM   2996  HE1 TYR A 202      -8.322   5.295  16.229  1.00 91.09           H
ATOM   2997  CE2 TYR A 202      -6.174   3.952  18.456  1.00 91.09           C
ATOM   2998  HE2 TYR A 202      -5.372   3.215  18.498  1.00 91.09           H
ATOM   2999  CZ  TYR A 202      -6.822   4.209  17.288  1.00 91.09           C
ATOM   3000  OH  TYR A 202      -6.446   3.526  16.174  1.00 91.09           O
ATOM   3001  HH  TYR A 202      -5.865   2.752  16.427  1.00 91.09           H
ATOM   3002  HN  TYR A 202      -5.671   6.709  21.608  1.00 91.09           H
ATOM   3003  N   PRO A 203      -8.112   9.749  22.176  1.00 80.82           N
ATOM   3004  CA  PRO A 203      -8.737  10.445  23.304  1.00 80.82           C
ATOM   3005  C   PRO A 203     -10.195  10.056  23.486  1.00 80.82           C
ATOM   3006  O   PRO A 203     -10.799   9.464  22.593  1.00 80.82           O
ATOM   3007  HA  PRO A 203      -8.249  10.162  24.237  1.00 80.82           H
ATOM   3008  CB  PRO A 203      -8.584  11.924  22.946  1.00 80.82           C
ATOM   3009 1HB  PRO A 203      -9.418  12.516  23.322  1.00 80.82           H
ATOM   3010 2HB  PRO A 203      -7.675  12.349  23.374  1.00 80.82           H
ATOM   3011  CG  PRO A 203      -8.540  11.925  21.445  1.00 80.82           C
ATOM   3012 1HG  PRO A 203      -9.544  11.931  21.021  1.00 80.82           H
ATOM   3013 2HG  PRO A 203      -8.029  12.810  21.066  1.00 80.82           H
ATOM   3014  CD  PRO A 203      -7.802  10.673  21.070  1.00 80.82           C
ATOM   3015 1HD  PRO A 203      -8.140  10.279  20.111  1.00 80.82           H
ATOM   3016 2HD  PRO A 203      -6.730  10.849  20.983  1.00 80.82           H
ATOM   3017  N   SER A 204     -10.726  10.402  24.649  1.00 73.03           N
ATOM   3018  CA  SER A 204     -12.133  10.170  24.928  1.00 73.03           C
ATOM   3019  C   SER A 204     -12.289   8.984  25.881  1.00 73.03           C
ATOM   3020  O   SER A 204     -11.441   8.093  25.913  1.00 73.03           O
ATOM   3021  HA  SER A 204     -12.489  11.088  25.397  1.00 73.03           H
ATOM   3022  CB  SER A 204     -12.916   9.921  23.638  1.00 73.03           C
ATOM   3023 1HB  SER A 204     -13.969  10.149  23.803  1.00 73.03           H
ATOM   3024 2HB  SER A 204     -12.562  10.600  22.861  1.00 73.03           H
ATOM   3025  OG  SER A 204     -12.788   8.576  23.186  1.00 73.03           O
ATOM   3026  HG  SER A 204     -13.271   8.458  22.319  1.00 73.03           H
ATOM   3027  HN  SER A 204     -10.213  10.833  25.392  1.00 73.03           H
ATOM   3028  N   ASP A 205     -13.379   9.010  26.634  1.00 74.73           N
ATOM   3029  CA  ASP A 205     -13.692   7.914  27.536  1.00 74.73           C
ATOM   3030  C   ASP A 205     -13.998   6.658  26.718  1.00 74.73           C
ATOM   3031  O   ASP A 205     -13.917   5.544  27.232  1.00 74.73           O
ATOM   3032  HA  ASP A 205     -12.808   7.798  28.163  1.00 74.73           H
ATOM   3033  CB  ASP A 205     -14.922   8.236  28.387  1.00 74.73           C
ATOM   3034 1HB  ASP A 205     -15.746   8.541  27.742  1.00 74.73           H
ATOM   3035 2HB  ASP A 205     -15.246   7.340  28.917  1.00 74.73           H
ATOM   3036  CG  ASP A 205     -14.617   9.348  29.393  1.00 74.73           C
ATOM   3037  OD1 ASP A 205     -13.526   9.280  30.000  1.00 74.73           O
ATOM   3038  OD2 ASP A 205     -15.482  10.239  29.533  1.00 74.73           O
ATOM   3039  HN  ASP A 205     -14.040   9.760  26.635  1.00 74.73           H
ATOM   3040  N   GLU A 206     -14.343   6.880  25.458  1.00 84.72           N
ATOM   3041  CA  GLU A 206     -14.723   5.785  24.582  1.00 84.72           C
ATOM   3042  C   GLU A 206     -13.569   5.433  23.642  1.00 84.72           C
ATOM   3043  O   GLU A 206     -13.792   4.937  22.538  1.00 84.72           O
ATOM   3044  HA  GLU A 206     -14.931   4.944  25.244  1.00 84.72           H
ATOM   3045  CB  GLU A 206     -15.989   6.128  23.794  1.00 84.72           C
ATOM   3046 1HB  GLU A 206     -15.843   7.063  23.254  1.00 84.72           H
ATOM   3047 2HB  GLU A 206     -16.255   5.293  23.145  1.00 84.72           H
ATOM   3048  CG  GLU A 206     -17.179   6.341  24.732  1.00 84.72           C
ATOM   3049 1HG  GLU A 206     -16.831   6.377  25.764  1.00 84.72           H
ATOM   3050 2HG  GLU A 206     -17.647   7.302  24.519  1.00 84.72           H
ATOM   3051  CD  GLU A 206     -18.208   5.220  24.575  1.00 84.72           C
ATOM   3052  OE1 GLU A 206     -18.686   4.737  25.624  1.00 84.72           O
ATOM   3053  OE2 GLU A 206     -18.494   4.871  23.409  1.00 84.72           O
ATOM   3054  HN  GLU A 206     -14.366   7.786  25.036  1.00 84.72           H
ATOM   3055  N   SER A 207     -12.361   5.704  24.112  1.00 89.32           N
ATOM   3056  CA  SER A 207     -11.180   5.539  23.282  1.00 89.32           C
ATOM   3057  C   SER A 207     -11.108   4.105  22.753  1.00 89.32           C
ATOM   3058  O   SER A 207     -10.632   3.872  21.643  1.00 89.32           O
ATOM   3059  HA  SER A 207     -11.304   6.244  22.460  1.00 89.32           H
ATOM   3060  CB  SER A 207      -9.907   5.882  24.059  1.00 89.32           C
ATOM   3061 1HB  SER A 207      -9.036   5.580  23.478  1.00 89.32           H
ATOM   3062 2HB  SER A 207      -9.844   6.962  24.192  1.00 89.32           H
ATOM   3063  OG  SER A 207      -9.872   5.244  25.333  1.00 89.32           O
ATOM   3064  HG  SER A 207      -9.127   5.622  25.884  1.00 89.32           H
ATOM   3065  HN  SER A 207     -12.182   6.029  25.041  1.00 89.32           H
ATOM   3066  N   THR A 208     -11.589   3.181  23.573  1.00 89.71           N
ATOM   3067  CA  THR A 208     -11.565   1.774  23.211  1.00 89.71           C
ATOM   3068  C   THR A 208     -12.458   1.521  21.994  1.00 89.71           C
ATOM   3069  O   THR A 208     -12.046   0.855  21.046  1.00 89.71           O
ATOM   3070  HA  THR A 208     -10.548   1.511  22.921  1.00 89.71           H
ATOM   3071  CB  THR A 208     -11.971   0.962  24.442  1.00 89.71           C
ATOM   3072  HB  THR A 208     -11.947  -0.107  24.229  1.00 89.71           H
ATOM   3073  OG1 THR A 208     -13.246   1.488  24.800  1.00 89.71           O
ATOM   3074  HG1 THR A 208     -13.721   0.852  25.407  1.00 89.71           H
ATOM   3075  CG2 THR A 208     -11.091   1.261  25.657  1.00 89.71           C
ATOM   3076 1HG2 THR A 208     -11.169   2.318  25.911  1.00 89.71           H
ATOM   3077 2HG2 THR A 208     -10.054   1.019  25.423  1.00 89.71           H
ATOM   3078 3HG2 THR A 208     -11.422   0.658  26.503  1.00 89.71           H
ATOM   3079  HN  THR A 208     -11.988   3.380  24.467  1.00 89.71           H
ATOM   3080  N   LYS A 209     -13.663   2.066  22.061  1.00 91.25           N
ATOM   3081  CA  LYS A 209     -14.617   1.910  20.976  1.00 91.25           C
ATOM   3082  C   LYS A 209     -14.072   2.595  19.721  1.00 91.25           C
ATOM   3083  O   LYS A 209     -14.237   2.090  18.612  1.00 91.25           O
ATOM   3084  HA  LYS A 209     -14.710   0.843  20.774  1.00 91.25           H
ATOM   3085  CB  LYS A 209     -15.998   2.413  21.400  1.00 91.25           C
ATOM   3086 1HB  LYS A 209     -15.933   3.459  21.699  1.00 91.25           H
ATOM   3087 2HB  LYS A 209     -16.682   2.366  20.552  1.00 91.25           H
ATOM   3088  CG  LYS A 209     -16.554   1.580  22.557  1.00 91.25           C
ATOM   3089 1HG  LYS A 209     -16.309   0.529  22.403  1.00 91.25           H
ATOM   3090 2HG  LYS A 209     -16.079   1.885  23.490  1.00 91.25           H
ATOM   3091  CD  LYS A 209     -18.071   1.744  22.672  1.00 91.25           C
ATOM   3092 1HD  LYS A 209     -18.357   2.746  22.353  1.00 91.25           H
ATOM   3093 2HD  LYS A 209     -18.568   1.042  22.002  1.00 91.25           H
ATOM   3094  CE  LYS A 209     -18.540   1.507  24.109  1.00 91.25           C
ATOM   3095 1HE  LYS A 209     -18.784   0.454  24.249  1.00 91.25           H
ATOM   3096 2HE  LYS A 209     -17.735   1.742  24.804  1.00 91.25           H
ATOM   3097  NZ  LYS A 209     -19.725   2.341  24.411  1.00 91.25           N
ATOM   3098 1HZ  LYS A 209     -19.890   2.343  25.412  1.00 91.25           H
ATOM   3099 2HZ  LYS A 209     -19.560   3.290  24.093  1.00 91.25           H
ATOM   3100 3HZ  LYS A 209     -20.536   1.961  23.936  1.00 91.25           H
ATOM   3101  HN  LYS A 209     -13.991   2.605  22.837  1.00 91.25           H
ATOM   3102  N   LEU A 210     -13.432   3.735  19.939  1.00 92.28           N
ATOM   3103  CA  LEU A 210     -12.897   4.515  18.836  1.00 92.28           C
ATOM   3104  C   LEU A 210     -11.824   3.698  18.112  1.00 92.28           C
ATOM   3105  O   LEU A 210     -11.839   3.594  16.887  1.00 92.28           O
ATOM   3106  HA  LEU A 210     -13.716   4.702  18.141  1.00 92.28           H
ATOM   3107  CB  LEU A 210     -12.404   5.876  19.332  1.00 92.28           C
ATOM   3108 1HB  LEU A 210     -13.211   6.351  19.889  1.00 92.28           H
ATOM   3109 2HB  LEU A 210     -11.586   5.710  20.033  1.00 92.28           H
ATOM   3110  CG  LEU A 210     -11.924   6.849  18.253  1.00 92.28           C
ATOM   3111  HG  LEU A 210     -11.123   6.368  17.692  1.00 92.28           H
ATOM   3112  CD1 LEU A 210     -13.045   7.164  17.261  1.00 92.28           C
ATOM   3113 1HD1 LEU A 210     -13.374   6.243  16.779  1.00 92.28           H
ATOM   3114 2HD1 LEU A 210     -13.883   7.616  17.791  1.00 92.28           H
ATOM   3115 3HD1 LEU A 210     -12.677   7.858  16.505  1.00 92.28           H
ATOM   3116  CD2 LEU A 210     -11.340   8.117  18.879  1.00 92.28           C
ATOM   3117 1HD2 LEU A 210     -12.103   8.610  19.480  1.00 92.28           H
ATOM   3118 2HD2 LEU A 210     -10.493   7.852  19.513  1.00 92.28           H
ATOM   3119 3HD2 LEU A 210     -11.006   8.791  18.090  1.00 92.28           H
ATOM   3120  HN  LEU A 210     -13.278   4.125  20.846  1.00 92.28           H
ATOM   3121  N   LYS A 211     -10.919   3.140  18.902  1.00 92.30           N
ATOM   3122  CA  LYS A 211      -9.856   2.314  18.354  1.00 92.30           C
ATOM   3123  C   LYS A 211     -10.470   1.180  17.531  1.00 92.30           C
ATOM   3124  O   LYS A 211     -10.071   0.949  16.391  1.00 92.30           O
ATOM   3125  HA  LYS A 211      -9.264   2.942  17.689  1.00 92.30           H
ATOM   3126  CB  LYS A 211      -8.925   1.830  19.468  1.00 92.30           C
ATOM   3127 1HB  LYS A 211      -8.458   2.686  19.954  1.00 92.30           H
ATOM   3128 2HB  LYS A 211      -9.504   1.309  20.230  1.00 92.30           H
ATOM   3129  CG  LYS A 211      -7.845   0.899  18.915  1.00 92.30           C
ATOM   3130 1HG  LYS A 211      -8.304  -0.020  18.550  1.00 92.30           H
ATOM   3131 2HG  LYS A 211      -7.355   1.370  18.062  1.00 92.30           H
ATOM   3132  CD  LYS A 211      -6.806   0.565  19.987  1.00 92.30           C
ATOM   3133 1HD  LYS A 211      -6.372   1.486  20.376  1.00 92.30           H
ATOM   3134 2HD  LYS A 211      -7.290   0.063  20.824  1.00 92.30           H
ATOM   3135  CE  LYS A 211      -5.700  -0.326  19.420  1.00 92.30           C
ATOM   3136 1HE  LYS A 211      -6.103  -1.311  19.185  1.00 92.30           H
ATOM   3137 2HE  LYS A 211      -5.326   0.096  18.487  1.00 92.30           H
ATOM   3138  NZ  LYS A 211      -4.591  -0.457  20.391  1.00 92.30           N
ATOM   3139 1HZ  LYS A 211      -3.777  -0.844  19.926  1.00 92.30           H
ATOM   3140 2HZ  LYS A 211      -4.362   0.456  20.768  1.00 92.30           H
ATOM   3141 3HZ  LYS A 211      -4.873  -1.073  21.146  1.00 92.30           H
ATOM   3142  HN  LYS A 211     -10.903   3.244  19.896  1.00 92.30           H
ATOM   3143  N   SER A 212     -11.432   0.502  18.141  1.00 91.13           N
ATOM   3144  CA  SER A 212     -12.057  -0.645  17.505  1.00 91.13           C
ATOM   3145  C   SER A 212     -12.642  -0.239  16.151  1.00 91.13           C
ATOM   3146  O   SER A 212     -12.392  -0.895  15.141  1.00 91.13           O
ATOM   3147  HA  SER A 212     -11.258  -1.374  17.374  1.00 91.13           H
ATOM   3148  CB  SER A 212     -13.149  -1.241  18.397  1.00 91.13           C
ATOM   3149 1HB  SER A 212     -12.719  -1.519  19.359  1.00 91.13           H
ATOM   3150 2HB  SER A 212     -13.909  -0.486  18.593  1.00 91.13           H
ATOM   3151  OG  SER A 212     -13.758  -2.384  17.803  1.00 91.13           O
ATOM   3152  HG  SER A 212     -13.060  -3.062  17.571  1.00 91.13           H
ATOM   3153  HN  SER A 212     -11.782   0.725  19.050  1.00 91.13           H
ATOM   3154  N   ALA A 213     -13.409   0.841  16.173  1.00 92.49           N
ATOM   3155  CA  ALA A 213     -14.095   1.296  14.976  1.00 92.49           C
ATOM   3156  C   ALA A 213     -13.062   1.627  13.897  1.00 92.49           C
ATOM   3157  O   ALA A 213     -13.213   1.224  12.744  1.00 92.49           O
ATOM   3158  HA  ALA A 213     -14.726   0.480  14.625  1.00 92.49           H
ATOM   3159  CB  ALA A 213     -14.983   2.494  15.320  1.00 92.49           C
ATOM   3160 1HB  ALA A 213     -15.717   2.198  16.069  1.00 92.49           H
ATOM   3161 2HB  ALA A 213     -14.366   3.301  15.715  1.00 92.49           H
ATOM   3162 3HB  ALA A 213     -15.497   2.835  14.422  1.00 92.49           H
ATOM   3163  HN  ALA A 213     -13.565   1.400  16.988  1.00 92.49           H
ATOM   3164  N   VAL A 214     -12.037   2.358  14.308  1.00 91.83           N
ATOM   3165  CA  VAL A 214     -11.003   2.786  13.381  1.00 91.83           C
ATOM   3166  C   VAL A 214     -10.326   1.555  12.775  1.00 91.83           C
ATOM   3167  O   VAL A 214     -10.011   1.537  11.587  1.00 91.83           O
ATOM   3168  HA  VAL A 214     -11.488   3.347  12.583  1.00 91.83           H
ATOM   3169  CB  VAL A 214     -10.020   3.721  14.088  1.00 91.83           C
ATOM   3170  HB  VAL A 214      -9.755   3.268  15.044  1.00 91.83           H
ATOM   3171  CG1 VAL A 214      -8.735   3.883  13.274  1.00 91.83           C
ATOM   3172 1HG1 VAL A 214      -8.261   2.910  13.145  1.00 91.83           H
ATOM   3173 2HG1 VAL A 214      -8.975   4.303  12.297  1.00 91.83           H
ATOM   3174 3HG1 VAL A 214      -8.054   4.553  13.799  1.00 91.83           H
ATOM   3175  CG2 VAL A 214     -10.664   5.079  14.374  1.00 91.83           C
ATOM   3176 1HG2 VAL A 214     -10.971   5.540  13.435  1.00 91.83           H
ATOM   3177 2HG2 VAL A 214     -11.536   4.941  15.012  1.00 91.83           H
ATOM   3178 3HG2 VAL A 214      -9.944   5.724  14.877  1.00 91.83           H
ATOM   3179  HN  VAL A 214     -11.906   2.657  15.253  1.00 91.83           H
ATOM   3180  N   LEU A 215     -10.123   0.555  13.620  1.00 91.27           N
ATOM   3181  CA  LEU A 215      -9.380  -0.627  13.217  1.00 91.27           C
ATOM   3182  C   LEU A 215     -10.253  -1.483  12.297  1.00 91.27           C
ATOM   3183  O   LEU A 215      -9.759  -2.070  11.335  1.00 91.27           O
ATOM   3184  HA  LEU A 215      -8.511  -0.290  12.652  1.00 91.27           H
ATOM   3185  CB  LEU A 215      -8.860  -1.378  14.444  1.00 91.27           C
ATOM   3186 1HB  LEU A 215      -8.569  -0.646  15.197  1.00 91.27           H
ATOM   3187 2HB  LEU A 215      -9.680  -1.959  14.865  1.00 91.27           H
ATOM   3188  CG  LEU A 215      -7.677  -2.319  14.203  1.00 91.27           C
ATOM   3189  HG  LEU A 215      -8.006  -3.119  13.541  1.00 91.27           H
ATOM   3190  CD1 LEU A 215      -6.532  -1.590  13.497  1.00 91.27           C
ATOM   3191 1HD1 LEU A 215      -6.880  -1.212  12.536  1.00 91.27           H
ATOM   3192 2HD1 LEU A 215      -6.196  -0.757  14.115  1.00 91.27           H
ATOM   3193 3HD1 LEU A 215      -5.704  -2.281  13.339  1.00 91.27           H
ATOM   3194  CD2 LEU A 215      -7.222  -2.972  15.509  1.00 91.27           C
ATOM   3195 1HD2 LEU A 215      -6.916  -2.200  16.215  1.00 91.27           H
ATOM   3196 2HD2 LEU A 215      -8.045  -3.547  15.934  1.00 91.27           H
ATOM   3197 3HD2 LEU A 215      -6.380  -3.636  15.310  1.00 91.27           H
ATOM   3198  HN  LEU A 215     -10.455   0.543  14.564  1.00 91.27           H
ATOM   3199  N   THR A 216     -11.536  -1.528  12.624  1.00 92.05           N
ATOM   3200  CA  THR A 216     -12.500  -2.217  11.784  1.00 92.05           C
ATOM   3201  C   THR A 216     -12.506  -1.617  10.376  1.00 92.05           C
ATOM   3202  O   THR A 216     -12.488  -2.347   9.386  1.00 92.05           O
ATOM   3203  HA  THR A 216     -12.189  -3.257  11.686  1.00 92.05           H
ATOM   3204  CB  THR A 216     -13.863  -2.154  12.477  1.00 92.05           C
ATOM   3205  HB  THR A 216     -14.183  -1.121  12.612  1.00 92.05           H
ATOM   3206  OG1 THR A 216     -13.678  -2.903  13.675  1.00 92.05           O
ATOM   3207  HG1 THR A 216     -13.331  -2.307  14.400  1.00 92.05           H
ATOM   3208  CG2 THR A 216     -14.942  -2.928  11.717  1.00 92.05           C
ATOM   3209 1HG2 THR A 216     -14.652  -3.976  11.641  1.00 92.05           H
ATOM   3210 2HG2 THR A 216     -15.054  -2.509  10.717  1.00 92.05           H
ATOM   3211 3HG2 THR A 216     -15.889  -2.851  12.252  1.00 92.05           H
ATOM   3212  HN  THR A 216     -11.919  -1.104  13.446  1.00 92.05           H
ATOM   3213  N   LEU A 217     -12.531  -0.293  10.332  1.00 90.80           N
ATOM   3214  CA  LEU A 217     -12.538   0.413   9.063  1.00 90.80           C
ATOM   3215  C   LEU A 217     -11.297   0.021   8.259  1.00 90.80           C
ATOM   3216  O   LEU A 217     -11.377  -0.188   7.049  1.00 90.80           O
ATOM   3217  HA  LEU A 217     -13.422   0.089   8.513  1.00 90.80           H
ATOM   3218  CB  LEU A 217     -12.674   1.921   9.289  1.00 90.80           C
ATOM   3219 1HB  LEU A 217     -13.592   2.103   9.847  1.00 90.80           H
ATOM   3220 2HB  LEU A 217     -11.848   2.249   9.920  1.00 90.80           H
ATOM   3221  CG  LEU A 217     -12.694   2.789   8.029  1.00 90.80           C
ATOM   3222  HG  LEU A 217     -11.807   2.555   7.440  1.00 90.80           H
ATOM   3223  CD1 LEU A 217     -13.912   2.468   7.161  1.00 90.80           C
ATOM   3224 1HD1 LEU A 217     -13.879   1.420   6.863  1.00 90.80           H
ATOM   3225 2HD1 LEU A 217     -14.823   2.655   7.729  1.00 90.80           H
ATOM   3226 3HD1 LEU A 217     -13.901   3.099   6.272  1.00 90.80           H
ATOM   3227  CD2 LEU A 217     -12.620   4.275   8.386  1.00 90.80           C
ATOM   3228 1HD2 LEU A 217     -13.475   4.542   9.008  1.00 90.80           H
ATOM   3229 2HD2 LEU A 217     -11.698   4.472   8.932  1.00 90.80           H
ATOM   3230 3HD2 LEU A 217     -12.636   4.869   7.473  1.00 90.80           H
ATOM   3231  HN  LEU A 217     -12.547   0.293  11.142  1.00 90.80           H
ATOM   3232  N   LYS A 218     -10.178  -0.066   8.963  1.00 88.64           N
ATOM   3233  CA  LYS A 218      -8.917  -0.404   8.325  1.00 88.64           C
ATOM   3234  C   LYS A 218      -9.009  -1.814   7.739  1.00 88.64           C
ATOM   3235  O   LYS A 218      -8.466  -2.082   6.668  1.00 88.64           O
ATOM   3236  HA  LYS A 218      -8.765   0.300   7.508  1.00 88.64           H
ATOM   3237  CB  LYS A 218      -7.756  -0.220   9.304  1.00 88.64           C
ATOM   3238 1HB  LYS A 218      -7.998  -0.693  10.255  1.00 88.64           H
ATOM   3239 2HB  LYS A 218      -6.867  -0.718   8.917  1.00 88.64           H
ATOM   3240  CG  LYS A 218      -7.458   1.264   9.528  1.00 88.64           C
ATOM   3241 1HG  LYS A 218      -7.193   1.733   8.580  1.00 88.64           H
ATOM   3242 2HG  LYS A 218      -8.353   1.767   9.893  1.00 88.64           H
ATOM   3243  CD  LYS A 218      -6.317   1.449  10.531  1.00 88.64           C
ATOM   3244 1HD  LYS A 218      -6.398   0.703  11.321  1.00 88.64           H
ATOM   3245 2HD  LYS A 218      -5.361   1.285  10.034  1.00 88.64           H
ATOM   3246  CE  LYS A 218      -6.347   2.852  11.142  1.00 88.64           C
ATOM   3247 1HE  LYS A 218      -6.815   3.548  10.446  1.00 88.64           H
ATOM   3248 2HE  LYS A 218      -6.954   2.848  12.046  1.00 88.64           H
ATOM   3249  NZ  LYS A 218      -4.975   3.307  11.460  1.00 88.64           N
ATOM   3250 1HZ  LYS A 218      -5.003   3.930  12.260  1.00 88.64           H
ATOM   3251 2HZ  LYS A 218      -4.394   2.504  11.677  1.00 88.64           H
ATOM   3252 3HZ  LYS A 218      -4.588   3.799  10.662  1.00 88.64           H
ATOM   3253  HN  LYS A 218     -10.125   0.089   9.949  1.00 88.64           H
ATOM   3254  N   VAL A 219      -9.700  -2.680   8.466  1.00 88.63           N
ATOM   3255  CA  VAL A 219      -9.856  -4.060   8.040  1.00 88.63           C
ATOM   3256  C   VAL A 219     -10.748  -4.109   6.798  1.00 88.63           C
ATOM   3257  O   VAL A 219     -10.443  -4.813   5.837  1.00 88.63           O
ATOM   3258  HA  VAL A 219      -8.867  -4.436   7.777  1.00 88.63           H
ATOM   3259  CB  VAL A 219     -10.392  -4.907   9.196  1.00 88.63           C
ATOM   3260  HB  VAL A 219     -11.247  -4.385   9.625  1.00 88.63           H
ATOM   3261  CG1 VAL A 219     -10.877  -6.270   8.697  1.00 88.63           C
ATOM   3262 1HG1 VAL A 219     -11.675  -6.128   7.968  1.00 88.63           H
ATOM   3263 2HG1 VAL A 219     -10.048  -6.802   8.230  1.00 88.63           H
ATOM   3264 3HG1 VAL A 219     -11.253  -6.852   9.539  1.00 88.63           H
ATOM   3265  CG2 VAL A 219      -9.339  -5.068  10.293  1.00 88.63           C
ATOM   3266 1HG2 VAL A 219      -8.457  -5.557   9.882  1.00 88.63           H
ATOM   3267 2HG2 VAL A 219      -9.063  -4.086  10.679  1.00 88.63           H
ATOM   3268 3HG2 VAL A 219      -9.747  -5.674  11.102  1.00 88.63           H
ATOM   3269  HN  VAL A 219     -10.149  -2.451   9.330  1.00 88.63           H
ATOM   3270  N   ILE A 220     -11.833  -3.351   6.859  1.00 89.12           N
ATOM   3271  CA  ILE A 220     -12.791  -3.328   5.767  1.00 89.12           C
ATOM   3272  C   ILE A 220     -12.094  -2.847   4.492  1.00 89.12           C
ATOM   3273  O   ILE A 220     -12.216  -3.473   3.440  1.00 89.12           O
ATOM   3274  HA  ILE A 220     -13.132  -4.351   5.609  1.00 89.12           H
ATOM   3275  CB  ILE A 220     -14.018  -2.496   6.148  1.00 89.12           C
ATOM   3276  HB  ILE A 220     -13.673  -1.552   6.570  1.00 89.12           H
ATOM   3277  CG1 ILE A 220     -14.843  -3.199   7.227  1.00 89.12           C
ATOM   3278 1HG1 ILE A 220     -15.320  -4.084   6.807  1.00 89.12           H
ATOM   3279 2HG1 ILE A 220     -14.186  -3.540   8.027  1.00 89.12           H
ATOM   3280  CG2 ILE A 220     -14.857  -2.159   4.913  1.00 89.12           C
ATOM   3281 1HG2 ILE A 220     -14.253  -1.588   4.208  1.00 89.12           H
ATOM   3282 2HG2 ILE A 220     -15.193  -3.081   4.440  1.00 89.12           H
ATOM   3283 3HG2 ILE A 220     -15.722  -1.568   5.213  1.00 89.12           H
ATOM   3284  CD1 ILE A 220     -15.909  -2.262   7.800  1.00 89.12           C
ATOM   3285 1HD1 ILE A 220     -15.426  -1.390   8.241  1.00 89.12           H
ATOM   3286 2HD1 ILE A 220     -16.578  -1.942   7.001  1.00 89.12           H
ATOM   3287 3HD1 ILE A 220     -16.481  -2.787   8.565  1.00 89.12           H
ATOM   3288  HN  ILE A 220     -12.061  -2.761   7.634  1.00 89.12           H
ATOM   3289  N   LEU A 221     -11.379  -1.740   4.628  1.00 86.35           N
ATOM   3290  CA  LEU A 221     -10.757  -1.105   3.479  1.00 86.35           C
ATOM   3291  C   LEU A 221      -9.462  -1.843   3.133  1.00 86.35           C
ATOM   3292  O   LEU A 221      -8.990  -1.777   1.999  1.00 86.35           O
ATOM   3293  HA  LEU A 221     -11.445  -1.203   2.640  1.00 86.35           H
ATOM   3294  CB  LEU A 221     -10.562   0.391   3.734  1.00 86.35           C
ATOM   3295 1HB  LEU A 221      -9.867   0.511   4.565  1.00 86.35           H
ATOM   3296 2HB  LEU A 221     -10.088   0.830   2.856  1.00 86.35           H
ATOM   3297  CG  LEU A 221     -11.830   1.188   4.046  1.00 86.35           C
ATOM   3298  HG  LEU A 221     -12.362   0.682   4.852  1.00 86.35           H
ATOM   3299  CD1 LEU A 221     -11.485   2.593   4.546  1.00 86.35           C
ATOM   3300 1HD1 LEU A 221     -10.886   2.519   5.453  1.00 86.35           H
ATOM   3301 2HD1 LEU A 221     -10.920   3.122   3.779  1.00 86.35           H
ATOM   3302 3HD1 LEU A 221     -12.405   3.138   4.761  1.00 86.35           H
ATOM   3303  CD2 LEU A 221     -12.768   1.224   2.838  1.00 86.35           C
ATOM   3304 1HD2 LEU A 221     -12.258   1.693   1.996  1.00 86.35           H
ATOM   3305 2HD2 LEU A 221     -13.052   0.206   2.569  1.00 86.35           H
ATOM   3306 3HD2 LEU A 221     -13.661   1.797   3.087  1.00 86.35           H
ATOM   3307  HN  LEU A 221     -11.222  -1.280   5.502  1.00 86.35           H
ATOM   3308  N   GLY A 222      -8.925  -2.530   4.131  1.00 80.54           N
ATOM   3309  CA  GLY A 222      -7.623  -3.159   3.990  1.00 80.54           C
ATOM   3310  C   GLY A 222      -7.748  -4.539   3.342  1.00 80.54           C
ATOM   3311  O   GLY A 222      -6.889  -4.941   2.559  1.00 80.54           O
ATOM   3312 1HA  GLY A 222      -6.972  -2.527   3.386  1.00 80.54           H
ATOM   3313 2HA  GLY A 222      -7.153  -3.254   4.970  1.00 80.54           H
ATOM   3314  HN  GLY A 222      -9.363  -2.659   5.021  1.00 80.54           H
ATOM   3315  N   PHE A 223      -8.824  -5.227   3.693  1.00 80.74           N
ATOM   3316  CA  PHE A 223      -8.964  -6.630   3.341  1.00 80.74           C
ATOM   3317  C   PHE A 223     -10.107  -6.835   2.345  1.00 80.74           C
ATOM   3318  O   PHE A 223      -9.885  -7.293   1.226  1.00 80.74           O
ATOM   3319  HA  PHE A 223      -8.025  -6.943   2.884  1.00 80.74           H
ATOM   3320  CB  PHE A 223      -9.287  -7.385   4.632  1.00 80.74           C
ATOM   3321 1HB  PHE A 223      -8.592  -7.068   5.410  1.00 80.74           H
ATOM   3322 2HB  PHE A 223     -10.286  -7.105   4.965  1.00 80.74           H
ATOM   3323  CG  PHE A 223      -9.218  -8.908   4.496  1.00 80.74           C
ATOM   3324  CD1 PHE A 223     -10.363  -9.641   4.479  1.00 80.74           C
ATOM   3325  HD1 PHE A 223     -11.330  -9.144   4.561  1.00 80.74           H
ATOM   3326  CD2 PHE A 223      -8.012  -9.528   4.393  1.00 80.74           C
ATOM   3327  HD2 PHE A 223      -7.094  -8.940   4.408  1.00 80.74           H
ATOM   3328  CE1 PHE A 223     -10.300 -11.054   4.353  1.00 80.74           C
ATOM   3329  HE1 PHE A 223     -11.218 -11.641   4.339  1.00 80.74           H
ATOM   3330  CE2 PHE A 223      -7.949 -10.941   4.267  1.00 80.74           C
ATOM   3331  HE2 PHE A 223      -6.982 -11.437   4.185  1.00 80.74           H
ATOM   3332  CZ  PHE A 223      -9.094 -11.674   4.250  1.00 80.74           C
ATOM   3333  HZ  PHE A 223      -9.045 -12.758   4.153  1.00 80.74           H
ATOM   3334  HN  PHE A 223      -9.591  -4.842   4.207  1.00 80.74           H
ATOM   3335  N   PHE A 224     -11.305  -6.485   2.789  1.00 85.65           N
ATOM   3336  CA  PHE A 224     -12.508  -6.840   2.055  1.00 85.65           C
ATOM   3337  C   PHE A 224     -12.568  -6.108   0.713  1.00 85.65           C
ATOM   3338  O   PHE A 224     -12.943  -6.694  -0.301  1.00 85.65           O
ATOM   3339  HA  PHE A 224     -12.474  -7.915   1.880  1.00 85.65           H
ATOM   3340  CB  PHE A 224     -13.699  -6.407   2.912  1.00 85.65           C
ATOM   3341 1HB  PHE A 224     -13.499  -5.417   3.322  1.00 85.65           H
ATOM   3342 2HB  PHE A 224     -14.579  -6.316   2.275  1.00 85.65           H
ATOM   3343  CG  PHE A 224     -14.019  -7.364   4.063  1.00 85.65           C
ATOM   3344  CD1 PHE A 224     -14.778  -8.470   3.837  1.00 85.65           C
ATOM   3345  HD1 PHE A 224     -15.158  -8.674   2.836  1.00 85.65           H
ATOM   3346  CD2 PHE A 224     -13.544  -7.109   5.311  1.00 85.65           C
ATOM   3347  HD2 PHE A 224     -12.936  -6.222   5.492  1.00 85.65           H
ATOM   3348  CE1 PHE A 224     -15.074  -9.358   4.905  1.00 85.65           C
ATOM   3349  HE1 PHE A 224     -15.682 -10.244   4.724  1.00 85.65           H
ATOM   3350  CE2 PHE A 224     -13.840  -7.997   6.379  1.00 85.65           C
ATOM   3351  HE2 PHE A 224     -13.460  -7.792   7.380  1.00 85.65           H
ATOM   3352  CZ  PHE A 224     -14.599  -9.102   6.153  1.00 85.65           C
ATOM   3353  HZ  PHE A 224     -14.826  -9.784   6.973  1.00 85.65           H
ATOM   3354  HN  PHE A 224     -11.461  -5.969   3.631  1.00 85.65           H
ATOM   3355  N   LEU A 225     -12.193  -4.838   0.750  1.00 81.84           N
ATOM   3356  CA  LEU A 225     -12.218  -4.015  -0.447  1.00 81.84           C
ATOM   3357  C   LEU A 225     -11.282  -4.619  -1.495  1.00 81.84           C
ATOM   3358  O   LEU A 225     -11.704  -4.914  -2.613  1.00 81.84           O
ATOM   3359  HA  LEU A 225     -13.235  -4.037  -0.838  1.00 81.84           H
ATOM   3360  CB  LEU A 225     -11.897  -2.559  -0.102  1.00 81.84           C
ATOM   3361 1HB  LEU A 225     -12.691  -2.174   0.537  1.00 81.84           H
ATOM   3362 2HB  LEU A 225     -10.978  -2.539   0.484  1.00 81.84           H
ATOM   3363  CG  LEU A 225     -11.731  -1.610  -1.291  1.00 81.84           C
ATOM   3364  HG  LEU A 225     -11.045  -2.069  -2.002  1.00 81.84           H
ATOM   3365  CD1 LEU A 225     -13.062  -1.403  -2.017  1.00 81.84           C
ATOM   3366 1HD1 LEU A 225     -13.429  -2.362  -2.384  1.00 81.84           H
ATOM   3367 2HD1 LEU A 225     -13.790  -0.976  -1.327  1.00 81.84           H
ATOM   3368 3HD1 LEU A 225     -12.916  -0.724  -2.857  1.00 81.84           H
ATOM   3369  CD2 LEU A 225     -11.106  -0.284  -0.851  1.00 81.84           C
ATOM   3370 1HD2 LEU A 225     -11.749   0.192  -0.110  1.00 81.84           H
ATOM   3371 2HD2 LEU A 225     -10.125  -0.472  -0.414  1.00 81.84           H
ATOM   3372 3HD2 LEU A 225     -11.000   0.372  -1.715  1.00 81.84           H
ATOM   3373  HN  LEU A 225     -11.877  -4.373   1.577  1.00 81.84           H
ATOM   3374  N   PRO A 226     -10.000  -4.814  -1.157  1.00 78.84           N
ATOM   3375  CA  PRO A 226      -9.070  -5.477  -2.075  1.00 78.84           C
ATOM   3376  C   PRO A 226      -9.594  -6.820  -2.557  1.00 78.84           C
ATOM   3377  O   PRO A 226      -9.457  -7.158  -3.732  1.00 78.84           O
ATOM   3378  HA  PRO A 226      -8.944  -4.879  -2.978  1.00 78.84           H
ATOM   3379  CB  PRO A 226      -7.792  -5.630  -1.247  1.00 78.84           C
ATOM   3380 1HB  PRO A 226      -7.761  -6.590  -0.732  1.00 78.84           H
ATOM   3381 2HB  PRO A 226      -6.900  -5.576  -1.872  1.00 78.84           H
ATOM   3382  CG  PRO A 226      -7.864  -4.466  -0.267  1.00 78.84           C
ATOM   3383 1HG  PRO A 226      -7.230  -4.630   0.604  1.00 78.84           H
ATOM   3384 2HG  PRO A 226      -7.528  -3.533  -0.720  1.00 78.84           H
ATOM   3385  CD  PRO A 226      -9.339  -4.423   0.101  1.00 78.84           C
ATOM   3386 1HD  PRO A 226      -9.575  -5.115   0.909  1.00 78.84           H
ATOM   3387 2HD  PRO A 226      -9.644  -3.431   0.435  1.00 78.84           H
ATOM   3388  N   PHE A 227     -10.186  -7.556  -1.628  1.00 83.91           N
ATOM   3389  CA  PHE A 227     -10.690  -8.884  -1.935  1.00 83.91           C
ATOM   3390  C   PHE A 227     -11.785  -8.822  -3.002  1.00 83.91           C
ATOM   3391  O   PHE A 227     -11.765  -9.589  -3.963  1.00 83.91           O
ATOM   3392  HA  PHE A 227      -9.852  -9.469  -2.311  1.00 83.91           H
ATOM   3393  CB  PHE A 227     -11.286  -9.445  -0.642  1.00 83.91           C
ATOM   3394 1HB  PHE A 227     -10.510  -9.467   0.124  1.00 83.91           H
ATOM   3395 2HB  PHE A 227     -12.064  -8.769  -0.288  1.00 83.91           H
ATOM   3396  CG  PHE A 227     -11.878 -10.848  -0.788  1.00 83.91           C
ATOM   3397  CD1 PHE A 227     -13.223 -11.009  -0.912  1.00 83.91           C
ATOM   3398  HD1 PHE A 227     -13.879 -10.138  -0.908  1.00 83.91           H
ATOM   3399  CD2 PHE A 227     -11.060 -11.935  -0.794  1.00 83.91           C
ATOM   3400  HD2 PHE A 227      -9.982 -11.806  -0.694  1.00 83.91           H
ATOM   3401  CE1 PHE A 227     -13.773 -12.311  -1.048  1.00 83.91           C
ATOM   3402  HE1 PHE A 227     -14.851 -12.440  -1.147  1.00 83.91           H
ATOM   3403  CE2 PHE A 227     -11.610 -13.237  -0.929  1.00 83.91           C
ATOM   3404  HE2 PHE A 227     -10.954 -14.108  -0.933  1.00 83.91           H
ATOM   3405  CZ  PHE A 227     -12.955 -13.398  -1.053  1.00 83.91           C
ATOM   3406  HZ  PHE A 227     -13.377 -14.397  -1.157  1.00 83.91           H
ATOM   3407  HN  PHE A 227     -10.323  -7.260  -0.683  1.00 83.91           H
ATOM   3408  N   VAL A 228     -12.716  -7.901  -2.796  1.00 86.26           N
ATOM   3409  CA  VAL A 228     -13.789  -7.694  -3.754  1.00 86.26           C
ATOM   3410  C   VAL A 228     -13.191  -7.293  -5.104  1.00 86.26           C
ATOM   3411  O   VAL A 228     -13.623  -7.780  -6.148  1.00 86.26           O
ATOM   3412  HA  VAL A 228     -14.313  -8.643  -3.871  1.00 86.26           H
ATOM   3413  CB  VAL A 228     -14.784  -6.667  -3.211  1.00 86.26           C
ATOM   3414  HB  VAL A 228     -14.222  -5.783  -2.909  1.00 86.26           H
ATOM   3415  CG1 VAL A 228     -15.780  -6.244  -4.293  1.00 86.26           C
ATOM   3416 1HG1 VAL A 228     -15.240  -5.800  -5.130  1.00 86.26           H
ATOM   3417 2HG1 VAL A 228     -16.333  -7.117  -4.640  1.00 86.26           H
ATOM   3418 3HG1 VAL A 228     -16.475  -5.513  -3.881  1.00 86.26           H
ATOM   3419  CG2 VAL A 228     -15.511  -7.206  -1.978  1.00 86.26           C
ATOM   3420 1HG2 VAL A 228     -16.055  -8.112  -2.244  1.00 86.26           H
ATOM   3421 2HG2 VAL A 228     -14.784  -7.434  -1.198  1.00 86.26           H
ATOM   3422 3HG2 VAL A 228     -16.212  -6.456  -1.613  1.00 86.26           H
ATOM   3423  HN  VAL A 228     -12.744  -7.303  -1.995  1.00 86.26           H
ATOM   3424  N   VAL A 229     -12.207  -6.408  -5.040  1.00 79.38           N
ATOM   3425  CA  VAL A 229     -11.548  -5.933  -6.245  1.00 79.38           C
ATOM   3426  C   VAL A 229     -10.912  -7.119  -6.974  1.00 79.38           C
ATOM   3427  O   VAL A 229     -11.036  -7.242  -8.192  1.00 79.38           O
ATOM   3428  HA  VAL A 229     -12.312  -5.495  -6.887  1.00 79.38           H
ATOM   3429  CB  VAL A 229     -10.539  -4.838  -5.892  1.00 79.38           C
ATOM   3430  HB  VAL A 229      -9.939  -5.192  -5.054  1.00 79.38           H
ATOM   3431  CG1 VAL A 229      -9.595  -4.565  -7.065  1.00 79.38           C
ATOM   3432 1HG1 VAL A 229      -9.050  -5.475  -7.312  1.00 79.38           H
ATOM   3433 2HG1 VAL A 229     -10.174  -4.241  -7.930  1.00 79.38           H
ATOM   3434 3HG1 VAL A 229      -8.889  -3.782  -6.787  1.00 79.38           H
ATOM   3435  CG2 VAL A 229     -11.252  -3.558  -5.452  1.00 79.38           C
ATOM   3436 1HG2 VAL A 229     -11.888  -3.199  -6.261  1.00 79.38           H
ATOM   3437 2HG2 VAL A 229     -11.863  -3.766  -4.574  1.00 79.38           H
ATOM   3438 3HG2 VAL A 229     -10.512  -2.796  -5.207  1.00 79.38           H
ATOM   3439  HN  VAL A 229     -11.860  -6.018  -4.187  1.00 79.38           H
ATOM   3440  N   MET A 230     -10.246  -7.961  -6.199  1.00 81.17           N
ATOM   3441  CA  MET A 230      -9.575  -9.122  -6.758  1.00 81.17           C
ATOM   3442  C   MET A 230     -10.560 -10.009  -7.522  1.00 81.17           C
ATOM   3443  O   MET A 230     -10.318 -10.363  -8.675  1.00 81.17           O
ATOM   3444  HA  MET A 230      -8.826  -8.726  -7.443  1.00 81.17           H
ATOM   3445  CB  MET A 230      -8.928  -9.930  -5.632  1.00 81.17           C
ATOM   3446 1HB  MET A 230      -9.653 -10.096  -4.835  1.00 81.17           H
ATOM   3447 2HB  MET A 230      -8.635 -10.912  -6.005  1.00 81.17           H
ATOM   3448  CG  MET A 230      -7.702  -9.206  -5.071  1.00 81.17           C
ATOM   3449 1HG  MET A 230      -6.915  -9.171  -5.824  1.00 81.17           H
ATOM   3450 2HG  MET A 230      -7.959  -8.174  -4.830  1.00 81.17           H
ATOM   3451  SD  MET A 230      -7.112 -10.045  -3.610  1.00 81.17           S
ATOM   3452  CE  MET A 230      -6.968  -8.659  -2.494  1.00 81.17           C
ATOM   3453 1HE  MET A 230      -6.264  -7.934  -2.904  1.00 81.17           H
ATOM   3454 2HE  MET A 230      -7.943  -8.189  -2.371  1.00 81.17           H
ATOM   3455 3HE  MET A 230      -6.608  -9.008  -1.526  1.00 81.17           H
ATOM   3456  HN  MET A 230     -10.160  -7.861  -5.207  1.00 81.17           H
ATOM   3457  N   ALA A 231     -11.651 -10.344  -6.848  1.00 85.30           N
ATOM   3458  CA  ALA A 231     -12.631 -11.255  -7.415  1.00 85.30           C
ATOM   3459  C   ALA A 231     -13.143 -10.686  -8.740  1.00 85.30           C
ATOM   3460  O   ALA A 231     -13.207 -11.397  -9.742  1.00 85.30           O
ATOM   3461  HA  ALA A 231     -12.130 -12.204  -7.606  1.00 85.30           H
ATOM   3462  CB  ALA A 231     -13.757 -11.486  -6.406  1.00 85.30           C
ATOM   3463 1HB  ALA A 231     -13.345 -11.917  -5.494  1.00 85.30           H
ATOM   3464 2HB  ALA A 231     -14.237 -10.535  -6.173  1.00 85.30           H
ATOM   3465 3HB  ALA A 231     -14.492 -12.169  -6.832  1.00 85.30           H
ATOM   3466  HN  ALA A 231     -11.869 -10.004  -5.933  1.00 85.30           H
ATOM   3467  N   CYS A 232     -13.494  -9.409  -8.703  1.00 83.01           N
ATOM   3468  CA  CYS A 232     -13.991  -8.735  -9.890  1.00 83.01           C
ATOM   3469  C   CYS A 232     -12.919  -8.824 -10.978  1.00 83.01           C
ATOM   3470  O   CYS A 232     -13.225  -9.104 -12.136  1.00 83.01           O
ATOM   3471  HA  CYS A 232     -14.895  -9.262 -10.195  1.00 83.01           H
ATOM   3472  CB  CYS A 232     -14.386  -7.286  -9.595  1.00 83.01           C
ATOM   3473 1HB  CYS A 232     -13.555  -6.764  -9.122  1.00 83.01           H
ATOM   3474 2HB  CYS A 232     -14.602  -6.763 -10.526  1.00 83.01           H
ATOM   3475  SG  CYS A 232     -15.852  -7.248  -8.501  1.00 83.01           S
ATOM   3476  HG  CYS A 232     -15.181  -7.409  -7.364  1.00 83.01           H
ATOM   3477  HN  CYS A 232     -13.444  -8.839  -7.883  1.00 83.01           H
ATOM   3478  N   CYS A 233     -11.683  -8.580 -10.567  1.00 78.98           N
ATOM   3479  CA  CYS A 233     -10.576  -8.539 -11.507  1.00 78.98           C
ATOM   3480  C   CYS A 233     -10.486  -9.899 -12.203  1.00 78.98           C
ATOM   3481  O   CYS A 233     -10.400  -9.968 -13.428  1.00 78.98           O
ATOM   3482  HA  CYS A 233     -10.803  -7.751 -12.224  1.00 78.98           H
ATOM   3483  CB  CYS A 233      -9.262  -8.164 -10.818  1.00 78.98           C
ATOM   3484 1HB  CYS A 233      -9.110  -8.792  -9.940  1.00 78.98           H
ATOM   3485 2HB  CYS A 233      -8.424  -8.347 -11.490  1.00 78.98           H
ATOM   3486  SG  CYS A 233      -9.295  -6.401 -10.327  1.00 78.98           S
ATOM   3487  HG  CYS A 233     -10.275  -6.523  -9.436  1.00 78.98           H
ATOM   3488  HN  CYS A 233     -11.433  -8.413  -9.613  1.00 78.98           H
ATOM   3489  N   TYR A 234     -10.510 -10.946 -11.392  1.00 81.99           N
ATOM   3490  CA  TYR A 234     -10.368 -12.296 -11.910  1.00 81.99           C
ATOM   3491  C   TYR A 234     -11.584 -12.693 -12.750  1.00 81.99           C
ATOM   3492  O   TYR A 234     -11.440 -13.314 -13.802  1.00 81.99           O
ATOM   3493  HA  TYR A 234      -9.477 -12.324 -12.537  1.00 81.99           H
ATOM   3494  CB  TYR A 234     -10.289 -13.211 -10.686  1.00 81.99           C
ATOM   3495 1HB  TYR A 234     -10.988 -12.851  -9.930  1.00 81.99           H
ATOM   3496 2HB  TYR A 234     -10.616 -14.211 -10.970  1.00 81.99           H
ATOM   3497  CG  TYR A 234      -8.893 -13.303 -10.066  1.00 81.99           C
ATOM   3498  CD1 TYR A 234      -7.839 -13.791 -10.811  1.00 81.99           C
ATOM   3499  HD1 TYR A 234      -8.001 -14.111 -11.840  1.00 81.99           H
ATOM   3500  CD2 TYR A 234      -8.689 -12.898  -8.763  1.00 81.99           C
ATOM   3501  HD2 TYR A 234      -9.521 -12.512  -8.175  1.00 81.99           H
ATOM   3502  CE1 TYR A 234      -6.525 -13.878 -10.229  1.00 81.99           C
ATOM   3503  HE1 TYR A 234      -5.684 -14.261 -10.806  1.00 81.99           H
ATOM   3504  CE2 TYR A 234      -7.375 -12.984  -8.181  1.00 81.99           C
ATOM   3505  HE2 TYR A 234      -7.199 -12.668  -7.152  1.00 81.99           H
ATOM   3506  CZ  TYR A 234      -6.358 -13.470  -8.942  1.00 81.99           C
ATOM   3507  OH  TYR A 234      -5.117 -13.552  -8.392  1.00 81.99           O
ATOM   3508  HH  TYR A 234      -4.443 -13.767  -9.098  1.00 81.99           H
ATOM   3509  HN  TYR A 234     -10.624 -10.883 -10.401  1.00 81.99           H
ATOM   3510  N   THR A 235     -12.754 -12.317 -12.254  1.00 85.07           N
ATOM   3511  CA  THR A 235     -13.990 -12.579 -12.972  1.00 85.07           C
ATOM   3512  C   THR A 235     -13.926 -11.981 -14.379  1.00 85.07           C
ATOM   3513  O   THR A 235     -14.308 -12.631 -15.351  1.00 85.07           O
ATOM   3514  HA  THR A 235     -14.098 -13.657 -13.087  1.00 85.07           H
ATOM   3515  CB  THR A 235     -15.148 -12.035 -12.133  1.00 85.07           C
ATOM   3516  HB  THR A 235     -15.097 -10.949 -12.056  1.00 85.07           H
ATOM   3517  OG1 THR A 235     -15.047 -12.744 -10.901  1.00 85.07           O
ATOM   3518  HG1 THR A 235     -14.514 -12.213 -10.243  1.00 85.07           H
ATOM   3519  CG2 THR A 235     -16.514 -12.444 -12.687  1.00 85.07           C
ATOM   3520 1HG2 THR A 235     -16.591 -13.531 -12.700  1.00 85.07           H
ATOM   3521 2HG2 THR A 235     -16.625 -12.059 -13.701  1.00 85.07           H
ATOM   3522 3HG2 THR A 235     -17.301 -12.032 -12.054  1.00 85.07           H
ATOM   3523  HN  THR A 235     -12.865 -11.843 -11.381  1.00 85.07           H
ATOM   3524  N   ILE A 236     -13.440 -10.750 -14.443  1.00 81.08           N
ATOM   3525  CA  ILE A 236     -13.330 -10.055 -15.714  1.00 81.08           C
ATOM   3526  C   ILE A 236     -12.313 -10.778 -16.600  1.00 81.08           C
ATOM   3527  O   ILE A 236     -12.546 -10.966 -17.792  1.00 81.08           O
ATOM   3528  HA  ILE A 236     -14.305 -10.102 -16.199  1.00 81.08           H
ATOM   3529  CB  ILE A 236     -13.008  -8.576 -15.489  1.00 81.08           C
ATOM   3530  HB  ILE A 236     -12.234  -8.507 -14.725  1.00 81.08           H
ATOM   3531  CG1 ILE A 236     -14.231  -7.822 -14.964  1.00 81.08           C
ATOM   3532 1HG1 ILE A 236     -14.985  -7.755 -15.748  1.00 81.08           H
ATOM   3533 2HG1 ILE A 236     -14.677  -8.377 -14.139  1.00 81.08           H
ATOM   3534  CG2 ILE A 236     -12.444  -7.938 -16.761  1.00 81.08           C
ATOM   3535 1HG2 ILE A 236     -11.529  -8.455 -17.051  1.00 81.08           H
ATOM   3536 2HG2 ILE A 236     -13.177  -8.018 -17.563  1.00 81.08           H
ATOM   3537 3HG2 ILE A 236     -12.223  -6.888 -16.573  1.00 81.08           H
ATOM   3538  CD1 ILE A 236     -13.849  -6.417 -14.494  1.00 81.08           C
ATOM   3539 1HD1 ILE A 236     -13.112  -6.489 -13.694  1.00 81.08           H
ATOM   3540 2HD1 ILE A 236     -13.425  -5.858 -15.328  1.00 81.08           H
ATOM   3541 3HD1 ILE A 236     -14.736  -5.903 -14.126  1.00 81.08           H
ATOM   3542  HN  ILE A 236     -13.126 -10.231 -13.648  1.00 81.08           H
ATOM   3543  N   ILE A 237     -11.206 -11.164 -15.981  1.00 76.77           N
ATOM   3544  CA  ILE A 237     -10.134 -11.821 -16.708  1.00 76.77           C
ATOM   3545  C   ILE A 237     -10.671 -13.098 -17.358  1.00 76.77           C
ATOM   3546  O   ILE A 237     -10.465 -13.326 -18.549  1.00 76.77           O
ATOM   3547  HA  ILE A 237      -9.809 -11.142 -17.497  1.00 76.77           H
ATOM   3548  CB  ILE A 237      -8.932 -12.057 -15.791  1.00 76.77           C
ATOM   3549  HB  ILE A 237      -9.303 -12.357 -14.811  1.00 76.77           H
ATOM   3550  CG1 ILE A 237      -8.130 -10.769 -15.595  1.00 76.77           C
ATOM   3551 1HG1 ILE A 237      -7.584 -10.533 -16.509  1.00 76.77           H
ATOM   3552 2HG1 ILE A 237      -8.810  -9.938 -15.407  1.00 76.77           H
ATOM   3553  CG2 ILE A 237      -8.060 -13.201 -16.314  1.00 76.77           C
ATOM   3554 1HG2 ILE A 237      -8.650 -14.116 -16.359  1.00 76.77           H
ATOM   3555 2HG2 ILE A 237      -7.695 -12.954 -17.311  1.00 76.77           H
ATOM   3556 3HG2 ILE A 237      -7.213 -13.347 -15.643  1.00 76.77           H
ATOM   3557  CD1 ILE A 237      -7.149 -10.905 -14.429  1.00 76.77           C
ATOM   3558 1HD1 ILE A 237      -7.700 -11.116 -13.513  1.00 76.77           H
ATOM   3559 2HD1 ILE A 237      -6.455 -11.721 -14.632  1.00 76.77           H
ATOM   3560 3HD1 ILE A 237      -6.592  -9.975 -14.312  1.00 76.77           H
ATOM   3561  HN  ILE A 237     -11.038 -11.034 -15.004  1.00 76.77           H
ATOM   3562  N   ILE A 238     -11.349 -13.896 -16.547  1.00 81.35           N
ATOM   3563  CA  ILE A 238     -11.870 -15.170 -17.014  1.00 81.35           C
ATOM   3564  C   ILE A 238     -12.804 -14.929 -18.202  1.00 81.35           C
ATOM   3565  O   ILE A 238     -12.699 -15.603 -19.226  1.00 81.35           O
ATOM   3566  HA  ILE A 238     -11.023 -15.764 -17.356  1.00 81.35           H
ATOM   3567  CB  ILE A 238     -12.526 -15.935 -15.863  1.00 81.35           C
ATOM   3568  HB  ILE A 238     -13.191 -15.253 -15.334  1.00 81.35           H
ATOM   3569  CG1 ILE A 238     -11.477 -16.416 -14.857  1.00 81.35           C
ATOM   3570 1HG1 ILE A 238     -10.920 -17.252 -15.279  1.00 81.35           H
ATOM   3571 2HG1 ILE A 238     -10.759 -15.618 -14.667  1.00 81.35           H
ATOM   3572  CG2 ILE A 238     -13.385 -17.086 -16.389  1.00 81.35           C
ATOM   3573 1HG2 ILE A 238     -14.168 -16.689 -17.035  1.00 81.35           H
ATOM   3574 2HG2 ILE A 238     -12.761 -17.776 -16.957  1.00 81.35           H
ATOM   3575 3HG2 ILE A 238     -13.839 -17.614 -15.550  1.00 81.35           H
ATOM   3576  CD1 ILE A 238     -12.134 -16.843 -13.543  1.00 81.35           C
ATOM   3577 1HD1 ILE A 238     -12.669 -15.997 -13.112  1.00 81.35           H
ATOM   3578 2HD1 ILE A 238     -12.833 -17.657 -13.734  1.00 81.35           H
ATOM   3579 3HD1 ILE A 238     -11.366 -17.180 -12.846  1.00 81.35           H
ATOM   3580  HN  ILE A 238     -11.544 -13.686 -15.589  1.00 81.35           H
ATOM   3581  N   HIS A 239     -13.696 -13.965 -18.027  1.00 81.97           N
ATOM   3582  CA  HIS A 239     -14.691 -13.673 -19.045  1.00 81.97           C
ATOM   3583  C   HIS A 239     -13.993 -13.256 -20.341  1.00 81.97           C
ATOM   3584  O   HIS A 239     -14.435 -13.617 -21.431  1.00 81.97           O
ATOM   3585  HA  HIS A 239     -15.241 -14.598 -19.219  1.00 81.97           H
ATOM   3586  CB  HIS A 239     -15.688 -12.625 -18.545  1.00 81.97           C
ATOM   3587 1HB  HIS A 239     -16.033 -12.911 -17.552  1.00 81.97           H
ATOM   3588 2HB  HIS A 239     -15.173 -11.670 -18.440  1.00 81.97           H
ATOM   3589  CG  HIS A 239     -16.886 -12.438 -19.445  1.00 81.97           C
ATOM   3590  ND1 HIS A 239     -16.946 -11.457 -20.419  1.00 81.97           N
ATOM   3591  HD1 HIS A 239     -16.229 -10.791 -20.623  1.00 81.97           H
ATOM   3592  CD2 HIS A 239     -18.067 -13.117 -19.509  1.00 81.97           C
ATOM   3593  HD2 HIS A 239     -18.354 -13.958 -18.877  1.00 81.97           H
ATOM   3594  CE1 HIS A 239     -18.116 -11.550 -21.034  1.00 81.97           C
ATOM   3595  HE1 HIS A 239     -18.463 -10.915 -21.850  1.00 81.97           H
ATOM   3596  NE2 HIS A 239     -18.809 -12.579 -20.468  1.00 81.97           N
ATOM   3597  HN  HIS A 239     -13.746 -13.390 -17.210  1.00 81.97           H
ATOM   3598  N   THR A 240     -12.915 -12.503 -20.179  1.00 76.25           N
ATOM   3599  CA  THR A 240     -12.159 -12.024 -21.324  1.00 76.25           C
ATOM   3600  C   THR A 240     -11.506 -13.196 -22.060  1.00 76.25           C
ATOM   3601  O   THR A 240     -11.528 -13.252 -23.288  1.00 76.25           O
ATOM   3602  HA  THR A 240     -12.852 -11.554 -22.022  1.00 76.25           H
ATOM   3603  CB  THR A 240     -11.153 -10.985 -20.824  1.00 76.25           C
ATOM   3604  HB  THR A 240     -10.392 -11.450 -20.197  1.00 76.25           H
ATOM   3605  OG1 THR A 240     -11.960 -10.001 -20.184  1.00 76.25           O
ATOM   3606  HG1 THR A 240     -11.915 -10.114 -19.191  1.00 76.25           H
ATOM   3607  CG2 THR A 240     -10.478 -10.226 -21.969  1.00 76.25           C
ATOM   3608 1HG2 THR A 240     -11.235  -9.706 -22.556  1.00 76.25           H
ATOM   3609 2HG2 THR A 240      -9.944 -10.931 -22.606  1.00 76.25           H
ATOM   3610 3HG2 THR A 240      -9.775  -9.501 -21.559  1.00 76.25           H
ATOM   3611  HN  THR A 240     -12.558 -12.221 -19.289  1.00 76.25           H
ATOM   3612  N   LEU A 241     -10.941 -14.104 -21.278  1.00 76.47           N
ATOM   3613  CA  LEU A 241     -10.252 -15.253 -21.841  1.00 76.47           C
ATOM   3614  C   LEU A 241     -11.228 -16.055 -22.704  1.00 76.47           C
ATOM   3615  O   LEU A 241     -10.861 -16.542 -23.773  1.00 76.47           O
ATOM   3616  HA  LEU A 241      -9.455 -14.874 -22.481  1.00 76.47           H
ATOM   3617  CB  LEU A 241      -9.590 -16.076 -20.734  1.00 76.47           C
ATOM   3618 1HB  LEU A 241     -10.311 -16.211 -19.928  1.00 76.47           H
ATOM   3619 2HB  LEU A 241      -9.365 -17.066 -21.130  1.00 76.47           H
ATOM   3620  CG  LEU A 241      -8.307 -15.492 -20.140  1.00 76.47           C
ATOM   3621  HG  LEU A 241      -8.488 -14.445 -19.899  1.00 76.47           H
ATOM   3622  CD1 LEU A 241      -7.936 -16.199 -18.835  1.00 76.47           C
ATOM   3623 1HD1 LEU A 241      -8.743 -16.076 -18.113  1.00 76.47           H
ATOM   3624 2HD1 LEU A 241      -7.780 -17.260 -19.028  1.00 76.47           H
ATOM   3625 3HD1 LEU A 241      -7.020 -15.764 -18.434  1.00 76.47           H
ATOM   3626  CD2 LEU A 241      -7.164 -15.530 -21.157  1.00 76.47           C
ATOM   3627 1HD2 LEU A 241      -6.975 -16.562 -21.452  1.00 76.47           H
ATOM   3628 2HD2 LEU A 241      -7.440 -14.946 -22.035  1.00 76.47           H
ATOM   3629 3HD2 LEU A 241      -6.265 -15.109 -20.709  1.00 76.47           H
ATOM   3630  HN  LEU A 241     -10.949 -14.064 -20.278  1.00 76.47           H
ATOM   3631  N   ILE A 242     -12.451 -16.167 -22.209  1.00 78.13           N
ATOM   3632  CA  ILE A 242     -13.462 -16.964 -22.884  1.00 78.13           C
ATOM   3633  C   ILE A 242     -13.798 -16.319 -24.230  1.00 78.13           C
ATOM   3634  O   ILE A 242     -13.985 -17.015 -25.227  1.00 78.13           O
ATOM   3635  HA  ILE A 242     -13.031 -17.948 -23.071  1.00 78.13           H
ATOM   3636  CB  ILE A 242     -14.678 -17.166 -21.978  1.00 78.13           C
ATOM   3637  HB  ILE A 242     -14.988 -16.192 -21.600  1.00 78.13           H
ATOM   3638  CG1 ILE A 242     -14.321 -18.030 -20.767  1.00 78.13           C
ATOM   3639 1HG1 ILE A 242     -14.182 -19.064 -21.081  1.00 78.13           H
ATOM   3640 2HG1 ILE A 242     -13.375 -17.695 -20.343  1.00 78.13           H
ATOM   3641  CG2 ILE A 242     -15.858 -17.742 -22.765  1.00 78.13           C
ATOM   3642 1HG2 ILE A 242     -16.130 -17.055 -23.566  1.00 78.13           H
ATOM   3643 2HG2 ILE A 242     -15.575 -18.704 -23.191  1.00 78.13           H
ATOM   3644 3HG2 ILE A 242     -16.709 -17.876 -22.097  1.00 78.13           H
ATOM   3645  CD1 ILE A 242     -15.417 -17.958 -19.701  1.00 78.13           C
ATOM   3646 1HD1 ILE A 242     -15.537 -16.926 -19.372  1.00 78.13           H
ATOM   3647 2HD1 ILE A 242     -16.357 -18.317 -20.121  1.00 78.13           H
ATOM   3648 3HD1 ILE A 242     -15.138 -18.581 -18.851  1.00 78.13           H
ATOM   3649  HN  ILE A 242     -12.755 -15.727 -21.364  1.00 78.13           H
ATOM   3650  N   GLN A 243     -13.865 -14.995 -24.216  1.00 73.16           N
ATOM   3651  CA  GLN A 243     -14.257 -14.253 -25.401  1.00 73.16           C
ATOM   3652  C   GLN A 243     -13.076 -14.132 -26.367  1.00 73.16           C
ATOM   3653  O   GLN A 243     -13.264 -13.859 -27.551  1.00 73.16           O
ATOM   3654  HA  GLN A 243     -15.052 -14.840 -25.861  1.00 73.16           H
ATOM   3655  CB  GLN A 243     -14.803 -12.873 -25.029  1.00 73.16           C
ATOM   3656 1HB  GLN A 243     -14.081 -12.349 -24.402  1.00 73.16           H
ATOM   3657 2HB  GLN A 243     -14.936 -12.275 -25.930  1.00 73.16           H
ATOM   3658  CG  GLN A 243     -16.137 -12.993 -24.288  1.00 73.16           C
ATOM   3659 1HG  GLN A 243     -16.810 -13.643 -24.847  1.00 73.16           H
ATOM   3660 2HG  GLN A 243     -15.977 -13.460 -23.317  1.00 73.16           H
ATOM   3661  CD  GLN A 243     -16.785 -11.620 -24.099  1.00 73.16           C
ATOM   3662  OE1 GLN A 243     -16.133 -10.589 -24.125  1.00 73.16           O
ATOM   3663  NE2 GLN A 243     -18.100 -11.664 -23.909  1.00 73.16           N
ATOM   3664 1HE2 GLN A 243     -18.575 -12.544 -23.899  1.00 73.16           H
ATOM   3665 2HE2 GLN A 243     -18.615 -10.817 -23.776  1.00 73.16           H
ATOM   3666  HN  GLN A 243     -13.657 -14.434 -23.415  1.00 73.16           H
ATOM   3667  N   ALA A 244     -11.886 -14.343 -25.825  1.00 66.50           N
ATOM   3668  CA  ALA A 244     -10.667 -14.100 -26.577  1.00 66.50           C
ATOM   3669  C   ALA A 244     -10.455 -15.238 -27.578  1.00 66.50           C
ATOM   3670  O   ALA A 244      -9.755 -16.206 -27.283  1.00 66.50           O
ATOM   3671  HA  ALA A 244     -10.796 -13.166 -27.125  1.00 66.50           H
ATOM   3672  CB  ALA A 244      -9.491 -13.947 -25.610  1.00 66.50           C
ATOM   3673 1HB  ALA A 244      -9.678 -13.107 -24.941  1.00 66.50           H
ATOM   3674 2HB  ALA A 244      -9.381 -14.860 -25.025  1.00 66.50           H
ATOM   3675 3HB  ALA A 244      -8.577 -13.764 -26.175  1.00 66.50           H
ATOM   3676  HN  ALA A 244     -11.747 -14.673 -24.891  1.00 66.50           H
ATOM   3677  N   LYS A 245     -11.072 -15.084 -28.740  1.00 61.40           N
ATOM   3678  CA  LYS A 245     -10.927 -16.067 -29.800  1.00 61.40           C
ATOM   3679  C   LYS A 245      -9.453 -16.166 -30.199  1.00 61.40           C
ATOM   3680  O   LYS A 245      -9.034 -17.155 -30.799  1.00 61.40           O
ATOM   3681  HA  LYS A 245     -11.241 -17.030 -29.398  1.00 61.40           H
ATOM   3682  CB  LYS A 245     -11.859 -15.738 -30.968  1.00 61.40           C
ATOM   3683 1HB  LYS A 245     -11.737 -14.692 -31.252  1.00 61.40           H
ATOM   3684 2HB  LYS A 245     -11.585 -16.337 -31.836  1.00 61.40           H
ATOM   3685  CG  LYS A 245     -13.319 -16.004 -30.596  1.00 61.40           C
ATOM   3686 1HG  LYS A 245     -13.404 -16.981 -30.119  1.00 61.40           H
ATOM   3687 2HG  LYS A 245     -13.654 -15.264 -29.869  1.00 61.40           H
ATOM   3688  CD  LYS A 245     -14.217 -15.955 -31.833  1.00 61.40           C
ATOM   3689 1HD  LYS A 245     -14.204 -14.951 -32.258  1.00 61.40           H
ATOM   3690 2HD  LYS A 245     -13.828 -16.629 -32.597  1.00 61.40           H
ATOM   3691  CE  LYS A 245     -15.654 -16.348 -31.483  1.00 61.40           C
ATOM   3692 1HE  LYS A 245     -15.657 -17.290 -30.935  1.00 61.40           H
ATOM   3693 2HE  LYS A 245     -16.093 -15.596 -30.827  1.00 61.40           H
ATOM   3694  NZ  LYS A 245     -16.469 -16.479 -32.712  1.00 61.40           N
ATOM   3695 1HZ  LYS A 245     -17.423 -16.714 -32.461  1.00 61.40           H
ATOM   3696 2HZ  LYS A 245     -16.460 -15.601 -33.219  1.00 61.40           H
ATOM   3697 3HZ  LYS A 245     -16.083 -17.212 -33.297  1.00 61.40           H
ATOM   3698  HN  LYS A 245     -11.662 -14.308 -28.962  1.00 61.40           H
ATOM   3699  N   LYS A 246      -8.707 -15.129 -29.849  1.00 59.70           N
ATOM   3700  CA  LYS A 246      -7.345 -14.989 -30.334  1.00 59.70           C
ATOM   3701  C   LYS A 246      -6.369 -15.242 -29.183  1.00 59.70           C
ATOM   3702  O   LYS A 246      -6.468 -14.613 -28.131  1.00 59.70           O
ATOM   3703  HA  LYS A 246      -7.188 -15.754 -31.094  1.00 59.70           H
ATOM   3704  CB  LYS A 246      -7.154 -13.631 -31.013  1.00 59.70           C
ATOM   3705 1HB  LYS A 246      -7.620 -12.850 -30.412  1.00 59.70           H
ATOM   3706 2HB  LYS A 246      -6.092 -13.396 -31.073  1.00 59.70           H
ATOM   3707  CG  LYS A 246      -7.762 -13.631 -32.418  1.00 59.70           C
ATOM   3708 1HG  LYS A 246      -7.504 -14.558 -32.929  1.00 59.70           H
ATOM   3709 2HG  LYS A 246      -8.849 -13.597 -32.347  1.00 59.70           H
ATOM   3710  CD  LYS A 246      -7.260 -12.436 -33.232  1.00 59.70           C
ATOM   3711 1HD  LYS A 246      -7.591 -11.509 -32.765  1.00 59.70           H
ATOM   3712 2HD  LYS A 246      -6.170 -12.423 -33.230  1.00 59.70           H
ATOM   3713  CE  LYS A 246      -7.772 -12.501 -34.672  1.00 59.70           C
ATOM   3714 1HE  LYS A 246      -7.589 -13.492 -35.086  1.00 59.70           H
ATOM   3715 2HE  LYS A 246      -8.851 -12.343 -34.688  1.00 59.70           H
ATOM   3716  NZ  LYS A 246      -7.103 -11.477 -35.506  1.00 59.70           N
ATOM   3717 1HZ  LYS A 246      -7.477 -11.512 -36.448  1.00 59.70           H
ATOM   3718 2HZ  LYS A 246      -7.268 -10.558 -35.111  1.00 59.70           H
ATOM   3719 3HZ  LYS A 246      -6.106 -11.661 -35.531  1.00 59.70           H
ATOM   3720  HN  LYS A 246      -9.019 -14.394 -29.247  1.00 59.70           H
ATOM   3721  N   SER A 247      -5.449 -16.166 -29.421  1.00 58.63           N
ATOM   3722  CA  SER A 247      -4.556 -16.621 -28.370  1.00 58.63           C
ATOM   3723  C   SER A 247      -3.710 -15.453 -27.859  1.00 58.63           C
ATOM   3724  O   SER A 247      -3.387 -15.388 -26.674  1.00 58.63           O
ATOM   3725  HA  SER A 247      -5.208 -16.996 -27.580  1.00 58.63           H
ATOM   3726  CB  SER A 247      -3.654 -17.753 -28.865  1.00 58.63           C
ATOM   3727 1HB  SER A 247      -3.273 -18.313 -28.011  1.00 58.63           H
ATOM   3728 2HB  SER A 247      -4.241 -18.448 -29.466  1.00 58.63           H
ATOM   3729  OG  SER A 247      -2.561 -17.266 -29.638  1.00 58.63           O
ATOM   3730  HG  SER A 247      -2.004 -18.030 -29.963  1.00 58.63           H
ATOM   3731  HN  SER A 247      -5.310 -16.599 -30.312  1.00 58.63           H
ATOM   3732  N   SER A 248      -3.375 -14.561 -28.779  1.00 59.21           N
ATOM   3733  CA  SER A 248      -2.412 -13.512 -28.488  1.00 59.21           C
ATOM   3734  C   SER A 248      -2.864 -12.712 -27.264  1.00 59.21           C
ATOM   3735  O   SER A 248      -2.067 -11.999 -26.656  1.00 59.21           O
ATOM   3736  HA  SER A 248      -1.475 -14.029 -28.283  1.00 59.21           H
ATOM   3737  CB  SER A 248      -2.229 -12.583 -29.691  1.00 59.21           C
ATOM   3738 1HB  SER A 248      -1.444 -11.859 -29.473  1.00 59.21           H
ATOM   3739 2HB  SER A 248      -1.896 -13.165 -30.550  1.00 59.21           H
ATOM   3740  OG  SER A 248      -3.432 -11.894 -30.021  1.00 59.21           O
ATOM   3741  HG  SER A 248      -3.277 -11.295 -30.807  1.00 59.21           H
ATOM   3742  HN  SER A 248      -3.748 -14.546 -29.707  1.00 59.21           H
ATOM   3743  N   LYS A 249      -4.140 -12.858 -26.940  1.00 63.49           N
ATOM   3744  CA  LYS A 249      -4.716 -12.128 -25.823  1.00 63.49           C
ATOM   3745  C   LYS A 249      -4.142 -12.673 -24.513  1.00 63.49           C
ATOM   3746  O   LYS A 249      -4.126 -11.975 -23.501  1.00 63.49           O
ATOM   3747  HA  LYS A 249      -4.417 -11.085 -25.924  1.00 63.49           H
ATOM   3748  CB  LYS A 249      -6.244 -12.169 -25.888  1.00 63.49           C
ATOM   3749 1HB  LYS A 249      -6.582 -13.201 -25.978  1.00 63.49           H
ATOM   3750 2HB  LYS A 249      -6.662 -11.778 -24.960  1.00 63.49           H
ATOM   3751  CG  LYS A 249      -6.765 -11.351 -27.072  1.00 63.49           C
ATOM   3752 1HG  LYS A 249      -6.484 -10.305 -26.948  1.00 63.49           H
ATOM   3753 2HG  LYS A 249      -6.296 -11.700 -27.993  1.00 63.49           H
ATOM   3754  CD  LYS A 249      -8.285 -11.467 -27.192  1.00 63.49           C
ATOM   3755 1HD  LYS A 249      -8.551 -12.460 -27.554  1.00 63.49           H
ATOM   3756 2HD  LYS A 249      -8.741 -11.353 -26.209  1.00 63.49           H
ATOM   3757  CE  LYS A 249      -8.842 -10.406 -28.144  1.00 63.49           C
ATOM   3758 1HE  LYS A 249      -8.363  -9.446 -27.949  1.00 63.49           H
ATOM   3759 2HE  LYS A 249      -8.610 -10.675 -29.174  1.00 63.49           H
ATOM   3760  NZ  LYS A 249     -10.307 -10.277 -27.977  1.00 63.49           N
ATOM   3761 1HZ  LYS A 249     -10.619  -9.404 -28.386  1.00 63.49           H
ATOM   3762 2HZ  LYS A 249     -10.769 -11.052 -28.440  1.00 63.49           H
ATOM   3763 3HZ  LYS A 249     -10.537 -10.289 -26.989  1.00 63.49           H
ATOM   3764  HN  LYS A 249      -4.775 -13.459 -27.424  1.00 63.49           H
ATOM   3765  N   HIS A 250      -3.685 -13.915 -24.576  1.00 68.06           N
ATOM   3766  CA  HIS A 250      -3.187 -14.589 -23.389  1.00 68.06           C
ATOM   3767  C   HIS A 250      -2.012 -13.802 -22.807  1.00 68.06           C
ATOM   3768  O   HIS A 250      -1.880 -13.686 -21.589  1.00 68.06           O
ATOM   3769  HA  HIS A 250      -4.003 -14.595 -22.667  1.00 68.06           H
ATOM   3770  CB  HIS A 250      -2.829 -16.044 -23.701  1.00 68.06           C
ATOM   3771 1HB  HIS A 250      -2.170 -16.067 -24.569  1.00 68.06           H
ATOM   3772 2HB  HIS A 250      -2.268 -16.457 -22.863  1.00 68.06           H
ATOM   3773  CG  HIS A 250      -4.025 -16.926 -23.971  1.00 68.06           C
ATOM   3774  ND1 HIS A 250      -4.956 -17.245 -22.998  1.00 68.06           N
ATOM   3775  HD1 HIS A 250      -4.937 -16.937 -22.047  1.00 68.06           H
ATOM   3776  CD2 HIS A 250      -4.432 -17.551 -25.113  1.00 68.06           C
ATOM   3777  HD2 HIS A 250      -3.924 -17.511 -26.077  1.00 68.06           H
ATOM   3778  CE1 HIS A 250      -5.876 -18.028 -23.541  1.00 68.06           C
ATOM   3779  HE1 HIS A 250      -6.743 -18.448 -23.031  1.00 68.06           H
ATOM   3780  NE2 HIS A 250      -5.549 -18.217 -24.852  1.00 68.06           N
ATOM   3781  HN  HIS A 250      -3.652 -14.457 -25.416  1.00 68.06           H
ATOM   3782  N   LYS A 251      -1.187 -13.281 -23.703  1.00 66.53           N
ATOM   3783  CA  LYS A 251       0.048 -12.632 -23.297  1.00 66.53           C
ATOM   3784  C   LYS A 251      -0.284 -11.354 -22.522  1.00 66.53           C
ATOM   3785  O   LYS A 251       0.348 -11.056 -21.510  1.00 66.53           O
ATOM   3786  HA  LYS A 251       0.571 -13.315 -22.627  1.00 66.53           H
ATOM   3787  CB  LYS A 251       0.955 -12.400 -24.507  1.00 66.53           C
ATOM   3788 1HB  LYS A 251       0.899 -13.256 -25.178  1.00 66.53           H
ATOM   3789 2HB  LYS A 251       0.605 -11.533 -25.067  1.00 66.53           H
ATOM   3790  CG  LYS A 251       2.405 -12.180 -24.071  1.00 66.53           C
ATOM   3791 1HG  LYS A 251       2.478 -11.262 -23.488  1.00 66.53           H
ATOM   3792 2HG  LYS A 251       2.720 -12.996 -23.420  1.00 66.53           H
ATOM   3793  CD  LYS A 251       3.335 -12.098 -25.282  1.00 66.53           C
ATOM   3794 1HD  LYS A 251       3.073 -12.875 -26.000  1.00 66.53           H
ATOM   3795 2HD  LYS A 251       3.199 -11.140 -25.785  1.00 66.53           H
ATOM   3796  CE  LYS A 251       4.798 -12.256 -24.863  1.00 66.53           C
ATOM   3797 1HE  LYS A 251       5.091 -11.424 -24.223  1.00 66.53           H
ATOM   3798 2HE  LYS A 251       4.917 -13.167 -24.275  1.00 66.53           H
ATOM   3799  NZ  LYS A 251       5.676 -12.308 -26.053  1.00 66.53           N
ATOM   3800 1HZ  LYS A 251       6.612 -12.579 -25.771  1.00 66.53           H
ATOM   3801 2HZ  LYS A 251       5.312 -12.987 -26.712  1.00 66.53           H
ATOM   3802 3HZ  LYS A 251       5.706 -11.394 -26.491  1.00 66.53           H
ATOM   3803  HN  LYS A 251      -1.351 -13.297 -24.690  1.00 66.53           H
ATOM   3804  N   ALA A 252      -1.274 -10.634 -23.028  1.00 66.52           N
ATOM   3805  CA  ALA A 252      -1.657  -9.365 -22.432  1.00 66.52           C
ATOM   3806  C   ALA A 252      -2.227  -9.615 -21.035  1.00 66.52           C
ATOM   3807  O   ALA A 252      -2.014  -8.818 -20.122  1.00 66.52           O
ATOM   3808  HA  ALA A 252      -0.759  -8.755 -22.345  1.00 66.52           H
ATOM   3809  CB  ALA A 252      -2.652  -8.650 -23.349  1.00 66.52           C
ATOM   3810 1HB  ALA A 252      -2.189  -8.470 -24.319  1.00 66.52           H
ATOM   3811 2HB  ALA A 252      -3.538  -9.272 -23.479  1.00 66.52           H
ATOM   3812 3HB  ALA A 252      -2.939  -7.699 -22.901  1.00 66.52           H
ATOM   3813  HN  ALA A 252      -1.810 -10.903 -23.829  1.00 66.52           H
ATOM   3814  N   LEU A 253      -2.941 -10.724 -20.911  1.00 75.69           N
ATOM   3815  CA  LEU A 253      -3.611 -11.048 -19.663  1.00 75.69           C
ATOM   3816  C   LEU A 253      -2.569 -11.468 -18.624  1.00 75.69           C
ATOM   3817  O   LEU A 253      -2.751 -11.239 -17.429  1.00 75.69           O
ATOM   3818  HA  LEU A 253      -4.102 -10.141 -19.311  1.00 75.69           H
ATOM   3819  CB  LEU A 253      -4.703 -12.094 -19.896  1.00 75.69           C
ATOM   3820 1HB  LEU A 253      -4.311 -12.855 -20.571  1.00 75.69           H
ATOM   3821 2HB  LEU A 253      -4.915 -12.587 -18.948  1.00 75.69           H
ATOM   3822  CG  LEU A 253      -6.020 -11.570 -20.472  1.00 75.69           C
ATOM   3823  HG  LEU A 253      -5.797 -10.724 -21.122  1.00 75.69           H
ATOM   3824  CD1 LEU A 253      -6.703 -12.634 -21.334  1.00 75.69           C
ATOM   3825 1HD1 LEU A 253      -6.046 -12.911 -22.159  1.00 75.69           H
ATOM   3826 2HD1 LEU A 253      -6.913 -13.515 -20.726  1.00 75.69           H
ATOM   3827 3HD1 LEU A 253      -7.637 -12.236 -21.731  1.00 75.69           H
ATOM   3828  CD2 LEU A 253      -6.939 -11.056 -19.362  1.00 75.69           C
ATOM   3829 1HD2 LEU A 253      -7.158 -11.867 -18.667  1.00 75.69           H
ATOM   3830 2HD2 LEU A 253      -6.444 -10.245 -18.828  1.00 75.69           H
ATOM   3831 3HD2 LEU A 253      -7.868 -10.690 -19.799  1.00 75.69           H
ATOM   3832  HN  LEU A 253      -3.065 -11.394 -21.643  1.00 75.69           H
ATOM   3833  N   LYS A 254      -1.500 -12.076 -19.117  1.00 75.16           N
ATOM   3834  CA  LYS A 254      -0.438 -12.548 -18.245  1.00 75.16           C
ATOM   3835  C   LYS A 254       0.015 -11.404 -17.336  1.00 75.16           C
ATOM   3836  O   LYS A 254       0.219 -11.601 -16.139  1.00 75.16           O
ATOM   3837  HA  LYS A 254      -0.854 -13.340 -17.622  1.00 75.16           H
ATOM   3838  CB  LYS A 254       0.695 -13.167 -19.066  1.00 75.16           C
ATOM   3839 1HB  LYS A 254       0.293 -13.937 -19.726  1.00 75.16           H
ATOM   3840 2HB  LYS A 254       1.145 -12.406 -19.704  1.00 75.16           H
ATOM   3841  CG  LYS A 254       1.763 -13.775 -18.156  1.00 75.16           C
ATOM   3842 1HG  LYS A 254       2.233 -12.988 -17.566  1.00 75.16           H
ATOM   3843 2HG  LYS A 254       1.297 -14.466 -17.453  1.00 75.16           H
ATOM   3844  CD  LYS A 254       2.826 -14.511 -18.974  1.00 75.16           C
ATOM   3845 1HD  LYS A 254       2.359 -15.310 -19.549  1.00 75.16           H
ATOM   3846 2HD  LYS A 254       3.279 -13.825 -19.690  1.00 75.16           H
ATOM   3847  CE  LYS A 254       3.909 -15.096 -18.065  1.00 75.16           C
ATOM   3848 1HE  LYS A 254       4.454 -14.290 -17.572  1.00 75.16           H
ATOM   3849 2HE  LYS A 254       3.449 -15.696 -17.280  1.00 75.16           H
ATOM   3850  NZ  LYS A 254       4.848 -15.930 -18.848  1.00 75.16           N
ATOM   3851 1HZ  LYS A 254       5.558 -16.311 -18.231  1.00 75.16           H
ATOM   3852 2HZ  LYS A 254       4.340 -16.689 -19.288  1.00 75.16           H
ATOM   3853 3HZ  LYS A 254       5.291 -15.362 -19.562  1.00 75.16           H
ATOM   3854  HN  LYS A 254      -1.354 -12.248 -20.092  1.00 75.16           H
ATOM   3855  N   VAL A 255       0.160 -10.233 -17.940  1.00 75.52           N
ATOM   3856  CA  VAL A 255       0.638  -9.070 -17.212  1.00 75.52           C
ATOM   3857  C   VAL A 255      -0.282  -8.809 -16.017  1.00 75.52           C
ATOM   3858  O   VAL A 255       0.191  -8.560 -14.908  1.00 75.52           O
ATOM   3859  HA  VAL A 255       1.637  -9.301 -16.842  1.00 75.52           H
ATOM   3860  CB  VAL A 255       0.747  -7.871 -18.155  1.00 75.52           C
ATOM   3861  HB  VAL A 255      -0.252  -7.646 -18.528  1.00 75.52           H
ATOM   3862  CG1 VAL A 255       1.261  -6.635 -17.414  1.00 75.52           C
ATOM   3863 1HG1 VAL A 255       0.573  -6.383 -16.607  1.00 75.52           H
ATOM   3864 2HG1 VAL A 255       2.247  -6.844 -16.999  1.00 75.52           H
ATOM   3865 3HG1 VAL A 255       1.329  -5.797 -18.108  1.00 75.52           H
ATOM   3866  CG2 VAL A 255       1.635  -8.198 -19.357  1.00 75.52           C
ATOM   3867 1HG2 VAL A 255       2.634  -8.461 -19.010  1.00 75.52           H
ATOM   3868 2HG2 VAL A 255       1.208  -9.037 -19.907  1.00 75.52           H
ATOM   3869 3HG2 VAL A 255       1.695  -7.328 -20.012  1.00 75.52           H
ATOM   3870  HN  VAL A 255      -0.042 -10.073 -18.906  1.00 75.52           H
ATOM   3871  N   THR A 256      -1.578  -8.875 -16.282  1.00 75.36           N
ATOM   3872  CA  THR A 256      -2.566  -8.503 -15.284  1.00 75.36           C
ATOM   3873  C   THR A 256      -2.523  -9.473 -14.102  1.00 75.36           C
ATOM   3874  O   THR A 256      -2.546  -9.052 -12.947  1.00 75.36           O
ATOM   3875  HA  THR A 256      -2.310  -7.516 -14.898  1.00 75.36           H
ATOM   3876  CB  THR A 256      -3.932  -8.443 -15.971  1.00 75.36           C
ATOM   3877  HB  THR A 256      -4.425  -9.415 -15.943  1.00 75.36           H
ATOM   3878  OG1 THR A 256      -3.645  -7.936 -17.272  1.00 75.36           O
ATOM   3879  HG1 THR A 256      -4.387  -8.167 -17.901  1.00 75.36           H
ATOM   3880  CG2 THR A 256      -4.852  -7.387 -15.355  1.00 75.36           C
ATOM   3881 1HG2 THR A 256      -4.388  -6.405 -15.444  1.00 75.36           H
ATOM   3882 2HG2 THR A 256      -5.015  -7.618 -14.302  1.00 75.36           H
ATOM   3883 3HG2 THR A 256      -5.807  -7.386 -15.879  1.00 75.36           H
ATOM   3884  HN  THR A 256      -1.955  -9.176 -17.158  1.00 75.36           H
ATOM   3885  N   ILE A 257      -2.460 -10.755 -14.432  1.00 78.75           N
ATOM   3886  CA  ILE A 257      -2.533 -11.793 -13.418  1.00 78.75           C
ATOM   3887  C   ILE A 257      -1.336 -11.663 -12.474  1.00 78.75           C
ATOM   3888  O   ILE A 257      -1.490 -11.748 -11.256  1.00 78.75           O
ATOM   3889  HA  ILE A 257      -3.445 -11.626 -12.845  1.00 78.75           H
ATOM   3890  CB  ILE A 257      -2.654 -13.172 -14.071  1.00 78.75           C
ATOM   3891  HB  ILE A 257      -1.833 -13.288 -14.778  1.00 78.75           H
ATOM   3892  CG1 ILE A 257      -3.956 -13.290 -14.866  1.00 78.75           C
ATOM   3893 1HG1 ILE A 257      -4.800 -13.357 -14.180  1.00 78.75           H
ATOM   3894 2HG1 ILE A 257      -4.102 -12.391 -15.466  1.00 78.75           H
ATOM   3895  CG2 ILE A 257      -2.515 -14.285 -13.030  1.00 78.75           C
ATOM   3896 1HG2 ILE A 257      -1.541 -14.211 -12.547  1.00 78.75           H
ATOM   3897 2HG2 ILE A 257      -3.301 -14.182 -12.282  1.00 78.75           H
ATOM   3898 3HG2 ILE A 257      -2.605 -15.254 -13.521  1.00 78.75           H
ATOM   3899  CD1 ILE A 257      -3.932 -14.519 -15.777  1.00 78.75           C
ATOM   3900 1HD1 ILE A 257      -3.101 -14.436 -16.477  1.00 78.75           H
ATOM   3901 2HD1 ILE A 257      -3.810 -15.417 -15.172  1.00 78.75           H
ATOM   3902 3HD1 ILE A 257      -4.869 -14.578 -16.331  1.00 78.75           H
ATOM   3903  HN  ILE A 257      -2.361 -11.087 -15.370  1.00 78.75           H
ATOM   3904  N   THR A 258      -0.171 -11.458 -13.071  1.00 82.31           N
ATOM   3905  CA  THR A 258       1.059 -11.378 -12.302  1.00 82.31           C
ATOM   3906  C   THR A 258       0.981 -10.237 -11.287  1.00 82.31           C
ATOM   3907  O   THR A 258       1.276 -10.428 -10.108  1.00 82.31           O
ATOM   3908  HA  THR A 258       1.171 -12.303 -11.736  1.00 82.31           H
ATOM   3909  CB  THR A 258       2.223 -11.238 -13.286  1.00 82.31           C
ATOM   3910  HB  THR A 258       2.181 -10.279 -13.804  1.00 82.31           H
ATOM   3911  OG1 THR A 258       2.116 -12.390 -14.117  1.00 82.31           O
ATOM   3912  HG1 THR A 258       1.523 -12.195 -14.899  1.00 82.31           H
ATOM   3913  CG2 THR A 258       3.585 -11.393 -12.608  1.00 82.31           C
ATOM   3914 1HG2 THR A 258       3.652 -12.378 -12.148  1.00 82.31           H
ATOM   3915 2HG2 THR A 258       3.699 -10.626 -11.842  1.00 82.31           H
ATOM   3916 3HG2 THR A 258       4.375 -11.284 -13.351  1.00 82.31           H
ATOM   3917  HN  THR A 258      -0.061 -11.348 -14.058  1.00 82.31           H
ATOM   3918  N   VAL A 259       0.582  -9.074 -11.781  1.00 80.40           N
ATOM   3919  CA  VAL A 259       0.533  -7.884 -10.949  1.00 80.40           C
ATOM   3920  C   VAL A 259      -0.433  -8.119  -9.787  1.00 80.40           C
ATOM   3921  O   VAL A 259      -0.123  -7.796  -8.641  1.00 80.40           O
ATOM   3922  HA  VAL A 259       1.533  -7.723 -10.546  1.00 80.40           H
ATOM   3923  CB  VAL A 259       0.162  -6.666 -11.798  1.00 80.40           C
ATOM   3924  HB  VAL A 259      -0.746  -6.907 -12.350  1.00 80.40           H
ATOM   3925  CG1 VAL A 259      -0.131  -5.452 -10.915  1.00 80.40           C
ATOM   3926 1HG1 VAL A 259      -0.963  -5.679 -10.249  1.00 80.40           H
ATOM   3927 2HG1 VAL A 259       0.752  -5.210 -10.324  1.00 80.40           H
ATOM   3928 3HG1 VAL A 259      -0.392  -4.600 -11.544  1.00 80.40           H
ATOM   3929  CG2 VAL A 259       1.261  -6.352 -12.815  1.00 80.40           C
ATOM   3930 1HG2 VAL A 259       2.193  -6.141 -12.290  1.00 80.40           H
ATOM   3931 2HG2 VAL A 259       1.401  -7.208 -13.475  1.00 80.40           H
ATOM   3932 3HG2 VAL A 259       0.972  -5.482 -13.405  1.00 80.40           H
ATOM   3933  HN  VAL A 259       0.297  -8.938 -12.730  1.00 80.40           H
ATOM   3934  N   LEU A 260      -1.586  -8.680 -10.122  1.00 81.59           N
ATOM   3935  CA  LEU A 260      -2.618  -8.921  -9.128  1.00 81.59           C
ATOM   3936  C   LEU A 260      -2.083  -9.884  -8.067  1.00 81.59           C
ATOM   3937  O   LEU A 260      -2.146  -9.596  -6.873  1.00 81.59           O
ATOM   3938  HA  LEU A 260      -2.839  -7.967  -8.649  1.00 81.59           H
ATOM   3939  CB  LEU A 260      -3.907  -9.400  -9.799  1.00 81.59           C
ATOM   3940 1HB  LEU A 260      -4.148  -8.713 -10.610  1.00 81.59           H
ATOM   3941 2HB  LEU A 260      -3.717 -10.373 -10.252  1.00 81.59           H
ATOM   3942  CG  LEU A 260      -5.132  -9.521  -8.890  1.00 81.59           C
ATOM   3943  HG  LEU A 260      -4.879 -10.186  -8.064  1.00 81.59           H
ATOM   3944  CD1 LEU A 260      -5.499  -8.166  -8.282  1.00 81.59           C
ATOM   3945 1HD1 LEU A 260      -4.662  -7.792  -7.693  1.00 81.59           H
ATOM   3946 2HD1 LEU A 260      -5.725  -7.459  -9.081  1.00 81.59           H
ATOM   3947 3HD1 LEU A 260      -6.373  -8.280  -7.641  1.00 81.59           H
ATOM   3948  CD2 LEU A 260      -6.308 -10.153  -9.636  1.00 81.59           C
ATOM   3949 1HD2 LEU A 260      -6.570  -9.533 -10.494  1.00 81.59           H
ATOM   3950 2HD2 LEU A 260      -6.028 -11.149  -9.979  1.00 81.59           H
ATOM   3951 3HD2 LEU A 260      -7.165 -10.227  -8.967  1.00 81.59           H
ATOM   3952  HN  LEU A 260      -1.819  -8.967 -11.051  1.00 81.59           H
ATOM   3953  N   THR A 261      -1.567 -11.009  -8.540  1.00 84.04           N
ATOM   3954  CA  THR A 261      -1.137 -12.070  -7.646  1.00 84.04           C
ATOM   3955  C   THR A 261      -0.082 -11.548  -6.668  1.00 84.04           C
ATOM   3956  O   THR A 261      -0.119 -11.867  -5.481  1.00 84.04           O
ATOM   3957  HA  THR A 261      -1.994 -12.388  -7.052  1.00 84.04           H
ATOM   3958  CB  THR A 261      -0.646 -13.240  -8.501  1.00 84.04           C
ATOM   3959  HB  THR A 261       0.185 -12.936  -9.137  1.00 84.04           H
ATOM   3960  OG1 THR A 261      -1.815 -13.683  -9.186  1.00 84.04           O
ATOM   3961  HG1 THR A 261      -1.911 -13.190 -10.052  1.00 84.04           H
ATOM   3962  CG2 THR A 261      -0.229 -14.447  -7.659  1.00 84.04           C
ATOM   3963 1HG2 THR A 261      -1.081 -14.793  -7.073  1.00 84.04           H
ATOM   3964 2HG2 THR A 261       0.580 -14.159  -6.988  1.00 84.04           H
ATOM   3965 3HG2 THR A 261       0.110 -15.248  -8.315  1.00 84.04           H
ATOM   3966  HN  THR A 261      -1.442 -11.201  -9.514  1.00 84.04           H
ATOM   3967  N   VAL A 262       0.834 -10.755  -7.204  1.00 86.94           N
ATOM   3968  CA  VAL A 262       1.933 -10.236  -6.408  1.00 86.94           C
ATOM   3969  C   VAL A 262       1.378  -9.320  -5.315  1.00 86.94           C
ATOM   3970  O   VAL A 262       1.825  -9.372  -4.170  1.00 86.94           O
ATOM   3971  HA  VAL A 262       2.427 -11.085  -5.936  1.00 86.94           H
ATOM   3972  CB  VAL A 262       2.951  -9.538  -7.312  1.00 86.94           C
ATOM   3973  HB  VAL A 262       2.415  -8.805  -7.916  1.00 86.94           H
ATOM   3974  CG1 VAL A 262       3.997  -8.789  -6.484  1.00 86.94           C
ATOM   3975 1HG1 VAL A 262       3.504  -8.038  -5.868  1.00 86.94           H
ATOM   3976 2HG1 VAL A 262       4.526  -9.495  -5.843  1.00 86.94           H
ATOM   3977 3HG1 VAL A 262       4.708  -8.302  -7.151  1.00 86.94           H
ATOM   3978  CG2 VAL A 262       3.615 -10.535  -8.263  1.00 86.94           C
ATOM   3979 1HG2 VAL A 262       4.130 -11.302  -7.683  1.00 86.94           H
ATOM   3980 2HG2 VAL A 262       2.854 -11.003  -8.888  1.00 86.94           H
ATOM   3981 3HG2 VAL A 262       4.334 -10.013  -8.894  1.00 86.94           H
ATOM   3982  HN  VAL A 262       0.834 -10.467  -8.162  1.00 86.94           H
ATOM   3983  N   PHE A 263       0.411  -8.504  -5.706  1.00 84.53           N
ATOM   3984  CA  PHE A 263      -0.217  -7.584  -4.772  1.00 84.53           C
ATOM   3985  C   PHE A 263      -0.904  -8.342  -3.635  1.00 84.53           C
ATOM   3986  O   PHE A 263      -0.734  -8.001  -2.465  1.00 84.53           O
ATOM   3987  HA  PHE A 263       0.571  -6.953  -4.362  1.00 84.53           H
ATOM   3988  CB  PHE A 263      -1.271  -6.800  -5.556  1.00 84.53           C
ATOM   3989 1HB  PHE A 263      -0.789  -6.307  -6.401  1.00 84.53           H
ATOM   3990 2HB  PHE A 263      -1.998  -7.500  -5.968  1.00 84.53           H
ATOM   3991  CG  PHE A 263      -2.010  -5.749  -4.726  1.00 84.53           C
ATOM   3992  CD1 PHE A 263      -3.251  -6.018  -4.238  1.00 84.53           C
ATOM   3993  HD1 PHE A 263      -3.719  -6.982  -4.439  1.00 84.53           H
ATOM   3994  CD2 PHE A 263      -1.427  -4.547  -4.475  1.00 84.53           C
ATOM   3995  HD2 PHE A 263      -0.433  -4.331  -4.866  1.00 84.53           H
ATOM   3996  CE1 PHE A 263      -3.937  -5.043  -3.467  1.00 84.53           C
ATOM   3997  HE1 PHE A 263      -4.932  -5.259  -3.076  1.00 84.53           H
ATOM   3998  CE2 PHE A 263      -2.113  -3.572  -3.704  1.00 84.53           C
ATOM   3999  HE2 PHE A 263      -1.646  -2.608  -3.503  1.00 84.53           H
ATOM   4000  CZ  PHE A 263      -3.354  -3.841  -3.216  1.00 84.53           C
ATOM   4001  HZ  PHE A 263      -3.881  -3.092  -2.624  1.00 84.53           H
ATOM   4002  HN  PHE A 263       0.057  -8.464  -6.641  1.00 84.53           H
ATOM   4003  N   VAL A 264      -1.665  -9.357  -4.018  1.00 84.27           N
ATOM   4004  CA  VAL A 264      -2.452 -10.107  -3.054  1.00 84.27           C
ATOM   4005  C   VAL A 264      -1.516 -10.759  -2.034  1.00 84.27           C
ATOM   4006  O   VAL A 264      -1.726 -10.639  -0.828  1.00 84.27           O
ATOM   4007  HA  VAL A 264      -3.099  -9.400  -2.535  1.00 84.27           H
ATOM   4008  CB  VAL A 264      -3.343 -11.118  -3.779  1.00 84.27           C
ATOM   4009  HB  VAL A 264      -2.695 -11.799  -4.333  1.00 84.27           H
ATOM   4010  CG1 VAL A 264      -4.154 -11.948  -2.783  1.00 84.27           C
ATOM   4011 1HG1 VAL A 264      -3.476 -12.490  -2.123  1.00 84.27           H
ATOM   4012 2HG1 VAL A 264      -4.787 -11.288  -2.190  1.00 84.27           H
ATOM   4013 3HG1 VAL A 264      -4.778 -12.659  -3.325  1.00 84.27           H
ATOM   4014  CG2 VAL A 264      -4.259 -10.419  -4.785  1.00 84.27           C
ATOM   4015 1HG2 VAL A 264      -4.895  -9.706  -4.262  1.00 84.27           H
ATOM   4016 2HG2 VAL A 264      -3.654  -9.893  -5.524  1.00 84.27           H
ATOM   4017 3HG2 VAL A 264      -4.881 -11.161  -5.287  1.00 84.27           H
ATOM   4018  HN  VAL A 264      -1.749  -9.667  -4.965  1.00 84.27           H
ATOM   4019  N   LEU A 265      -0.502 -11.433  -2.556  1.00 87.96           N
ATOM   4020  CA  LEU A 265       0.347 -12.269  -1.725  1.00 87.96           C
ATOM   4021  C   LEU A 265       1.125 -11.386  -0.747  1.00 87.96           C
ATOM   4022  O   LEU A 265       1.471 -11.823   0.350  1.00 87.96           O
ATOM   4023  HA  LEU A 265      -0.304 -12.929  -1.151  1.00 87.96           H
ATOM   4024  CB  LEU A 265       1.240 -13.158  -2.594  1.00 87.96           C
ATOM   4025 1HB  LEU A 265       1.753 -12.525  -3.318  1.00 87.96           H
ATOM   4026 2HB  LEU A 265       2.006 -13.601  -1.958  1.00 87.96           H
ATOM   4027  CG  LEU A 265       0.532 -14.282  -3.352  1.00 87.96           C
ATOM   4028  HG  LEU A 265      -0.237 -13.837  -3.983  1.00 87.96           H
ATOM   4029  CD1 LEU A 265       1.505 -15.018  -4.275  1.00 87.96           C
ATOM   4030 1HD1 LEU A 265       1.920 -14.316  -4.999  1.00 87.96           H
ATOM   4031 2HD1 LEU A 265       2.312 -15.450  -3.683  1.00 87.96           H
ATOM   4032 3HD1 LEU A 265       0.976 -15.812  -4.802  1.00 87.96           H
ATOM   4033  CD2 LEU A 265      -0.173 -15.236  -2.385  1.00 87.96           C
ATOM   4034 1HD2 LEU A 265       0.561 -15.677  -1.710  1.00 87.96           H
ATOM   4035 2HD2 LEU A 265      -0.914 -14.685  -1.806  1.00 87.96           H
ATOM   4036 3HD2 LEU A 265      -0.668 -16.026  -2.950  1.00 87.96           H
ATOM   4037  HN  LEU A 265      -0.258 -11.415  -3.526  1.00 87.96           H
ATOM   4038  N   SER A 266       1.377 -10.159  -1.179  1.00 89.87           N
ATOM   4039  CA  SER A 266       2.174  -9.237  -0.389  1.00 89.87           C
ATOM   4040  C   SER A 266       1.309  -8.595   0.698  1.00 89.87           C
ATOM   4041  O   SER A 266       1.762  -8.407   1.826  1.00 89.87           O
ATOM   4042  HA  SER A 266       2.961  -9.844   0.058  1.00 89.87           H
ATOM   4043  CB  SER A 266       2.804  -8.157  -1.272  1.00 89.87           C
ATOM   4044 1HB  SER A 266       3.366  -7.462  -0.649  1.00 89.87           H
ATOM   4045 2HB  SER A 266       3.515  -8.619  -1.957  1.00 89.87           H
ATOM   4046  OG  SER A 266       1.825  -7.440  -2.018  1.00 89.87           O
ATOM   4047  HG  SER A 266       1.645  -7.906  -2.885  1.00 89.87           H
ATOM   4048  HN  SER A 266       1.047  -9.794  -2.049  1.00 89.87           H
ATOM   4049  N   GLN A 267       0.080  -8.276   0.319  1.00 89.15           N
ATOM   4050  CA  GLN A 267      -0.777  -7.465   1.167  1.00 89.15           C
ATOM   4051  C   GLN A 267      -1.551  -8.352   2.144  1.00 89.15           C
ATOM   4052  O   GLN A 267      -1.867  -7.928   3.255  1.00 89.15           O
ATOM   4053  HA  GLN A 267      -0.103  -6.808   1.717  1.00 89.15           H
ATOM   4054  CB  GLN A 267      -1.731  -6.613   0.327  1.00 89.15           C
ATOM   4055 1HB  GLN A 267      -2.338  -7.259  -0.308  1.00 89.15           H
ATOM   4056 2HB  GLN A 267      -2.416  -6.075   0.981  1.00 89.15           H
ATOM   4057  CG  GLN A 267      -0.958  -5.618  -0.541  1.00 89.15           C
ATOM   4058 1HG  GLN A 267      -0.302  -6.158  -1.224  1.00 89.15           H
ATOM   4059 2HG  GLN A 267      -1.655  -5.046  -1.154  1.00 89.15           H
ATOM   4060  CD  GLN A 267      -0.130  -4.665   0.323  1.00 89.15           C
ATOM   4061  OE1 GLN A 267      -0.547  -4.226   1.383  1.00 89.15           O
ATOM   4062  NE2 GLN A 267       1.062  -4.370  -0.186  1.00 89.15           N
ATOM   4063 1HE2 GLN A 267       1.344  -4.765  -1.061  1.00 89.15           H
ATOM   4064 2HE2 GLN A 267       1.678  -3.754   0.306  1.00 89.15           H
ATOM   4065  HN  GLN A 267      -0.331  -8.563  -0.546  1.00 89.15           H
ATOM   4066  N   PHE A 268      -1.833  -9.566   1.696  1.00 89.53           N
ATOM   4067  CA  PHE A 268      -2.733 -10.443   2.425  1.00 89.53           C
ATOM   4068  C   PHE A 268      -2.224 -10.693   3.846  1.00 89.53           C
ATOM   4069  O   PHE A 268      -2.956 -10.500   4.815  1.00 89.53           O
ATOM   4070  HA  PHE A 268      -3.702  -9.946   2.471  1.00 89.53           H
ATOM   4071  CB  PHE A 268      -2.773 -11.772   1.669  1.00 89.53           C
ATOM   4072 1HB  PHE A 268      -3.132 -11.591   0.655  1.00 89.53           H
ATOM   4073 2HB  PHE A 268      -1.758 -12.160   1.583  1.00 89.53           H
ATOM   4074  CG  PHE A 268      -3.657 -12.835   2.325  1.00 89.53           C
ATOM   4075  CD1 PHE A 268      -3.095 -13.809   3.090  1.00 89.53           C
ATOM   4076  HD1 PHE A 268      -2.015 -13.832   3.236  1.00 89.53           H
ATOM   4077  CD2 PHE A 268      -5.004 -12.806   2.143  1.00 89.53           C
ATOM   4078  HD2 PHE A 268      -5.455 -12.026   1.529  1.00 89.53           H
ATOM   4079  CE1 PHE A 268      -3.915 -14.795   3.699  1.00 89.53           C
ATOM   4080  HE1 PHE A 268      -3.464 -15.576   4.312  1.00 89.53           H
ATOM   4081  CE2 PHE A 268      -5.824 -13.793   2.752  1.00 89.53           C
ATOM   4082  HE2 PHE A 268      -6.904 -13.770   2.606  1.00 89.53           H
ATOM   4083  CZ  PHE A 268      -5.262 -14.766   3.517  1.00 89.53           C
ATOM   4084  HZ  PHE A 268      -5.892 -15.524   3.984  1.00 89.53           H
ATOM   4085  HN  PHE A 268      -1.459  -9.952   0.852  1.00 89.53           H
ATOM   4086  N   PRO A 269      -0.964 -11.126   3.995  1.00 92.94           N
ATOM   4087  CA  PRO A 269      -0.440 -11.481   5.316  1.00 92.94           C
ATOM   4088  C   PRO A 269      -0.634 -10.367   6.332  1.00 92.94           C
ATOM   4089  O   PRO A 269      -1.032 -10.621   7.468  1.00 92.94           O
ATOM   4090  HA  PRO A 269      -0.988 -12.333   5.720  1.00 92.94           H
ATOM   4091  CB  PRO A 269       1.041 -11.760   5.056  1.00 92.94           C
ATOM   4092 1HB  PRO A 269       1.649 -10.867   5.200  1.00 92.94           H
ATOM   4093 2HB  PRO A 269       1.431 -12.522   5.731  1.00 92.94           H
ATOM   4094  CG  PRO A 269       1.062 -12.228   3.605  1.00 92.94           C
ATOM   4095 1HG  PRO A 269       2.054 -12.130   3.163  1.00 92.94           H
ATOM   4096 2HG  PRO A 269       0.789 -13.279   3.515  1.00 92.94           H
ATOM   4097  CD  PRO A 269       0.047 -11.314   2.939  1.00 92.94           C
ATOM   4098 1HD  PRO A 269       0.492 -10.366   2.638  1.00 92.94           H
ATOM   4099 2HD  PRO A 269      -0.375 -11.764   2.041  1.00 92.94           H
ATOM   4100  N   TYR A 270      -0.345  -9.151   5.892  1.00 92.03           N
ATOM   4101  CA  TYR A 270      -0.397  -8.002   6.780  1.00 92.03           C
ATOM   4102  C   TYR A 270      -1.821  -7.766   7.288  1.00 92.03           C
ATOM   4103  O   TYR A 270      -2.026  -7.509   8.473  1.00 92.03           O
ATOM   4104  HA  TYR A 270       0.255  -8.204   7.630  1.00 92.03           H
ATOM   4105  CB  TYR A 270       0.038  -6.800   5.939  1.00 92.03           C
ATOM   4106 1HB  TYR A 270       1.083  -6.925   5.659  1.00 92.03           H
ATOM   4107 2HB  TYR A 270      -0.541  -6.787   5.015  1.00 92.03           H
ATOM   4108  CG  TYR A 270      -0.129  -5.453   6.646  1.00 92.03           C
ATOM   4109  CD1 TYR A 270      -1.028  -4.526   6.161  1.00 92.03           C
ATOM   4110  HD1 TYR A 270      -1.620  -4.752   5.275  1.00 92.03           H
ATOM   4111  CD2 TYR A 270       0.621  -5.167   7.769  1.00 92.03           C
ATOM   4112  HD2 TYR A 270       1.331  -5.899   8.152  1.00 92.03           H
ATOM   4113  CE1 TYR A 270      -1.184  -3.258   6.827  1.00 92.03           C
ATOM   4114  HE1 TYR A 270      -1.891  -2.517   6.454  1.00 92.03           H
ATOM   4115  CE2 TYR A 270       0.464  -3.899   8.435  1.00 92.03           C
ATOM   4116  HE2 TYR A 270       1.050  -3.660   9.322  1.00 92.03           H
ATOM   4117  CZ  TYR A 270      -0.430  -3.008   7.931  1.00 92.03           C
ATOM   4118  OH  TYR A 270      -0.578  -1.811   8.559  1.00 92.03           O
ATOM   4119  HH  TYR A 270       0.110  -1.715   9.279  1.00 92.03           H
ATOM   4120  HN  TYR A 270      -0.080  -8.946   4.950  1.00 92.03           H
ATOM   4121  N   ASN A 271      -2.768  -7.861   6.366  1.00 89.84           N
ATOM   4122  CA  ASN A 271      -4.158  -7.587   6.690  1.00 89.84           C
ATOM   4123  C   ASN A 271      -4.681  -8.674   7.631  1.00 89.84           C
ATOM   4124  O   ASN A 271      -5.574  -8.423   8.439  1.00 89.84           O
ATOM   4125  HA  ASN A 271      -4.155  -6.601   7.153  1.00 89.84           H
ATOM   4126  CB  ASN A 271      -5.028  -7.593   5.431  1.00 89.84           C
ATOM   4127 1HB  ASN A 271      -4.759  -8.442   4.802  1.00 89.84           H
ATOM   4128 2HB  ASN A 271      -6.074  -7.721   5.708  1.00 89.84           H
ATOM   4129  CG  ASN A 271      -4.859  -6.293   4.642  1.00 89.84           C
ATOM   4130  OD1 ASN A 271      -5.334  -5.237   5.026  1.00 89.84           O
ATOM   4131  ND2 ASN A 271      -4.157  -6.428   3.520  1.00 89.84           N
ATOM   4132 1HD2 ASN A 271      -3.794  -7.324   3.262  1.00 89.84           H
ATOM   4133 2HD2 ASN A 271      -3.992  -5.635   2.935  1.00 89.84           H
ATOM   4134  HN  ASN A 271      -2.598  -8.118   5.415  1.00 89.84           H
ATOM   4135  N   CYS A 272      -4.103  -9.858   7.495  1.00 92.00           N
ATOM   4136  CA  CYS A 272      -4.452 -10.966   8.367  1.00 92.00           C
ATOM   4137  C   CYS A 272      -4.128 -10.565   9.808  1.00 92.00           C
ATOM   4138  O   CYS A 272      -4.942 -10.763  10.709  1.00 92.00           O
ATOM   4139  HA  CYS A 272      -5.522 -11.136   8.244  1.00 92.00           H
ATOM   4140  CB  CYS A 272      -3.736 -12.255   7.960  1.00 92.00           C
ATOM   4141 1HB  CYS A 272      -2.671 -12.063   7.826  1.00 92.00           H
ATOM   4142 2HB  CYS A 272      -3.829 -12.999   8.751  1.00 92.00           H
ATOM   4143  SG  CYS A 272      -4.453 -12.905   6.406  1.00 92.00           S
ATOM   4144  HG  CYS A 272      -3.849 -12.035   5.601  1.00 92.00           H
ATOM   4145  HN  CYS A 272      -3.408 -10.066   6.806  1.00 92.00           H
ATOM   4146  N   ILE A 273      -2.938 -10.008   9.980  1.00 92.73           N
ATOM   4147  CA  ILE A 273      -2.483  -9.608  11.300  1.00 92.73           C
ATOM   4148  C   ILE A 273      -3.337  -8.440  11.797  1.00 92.73           C
ATOM   4149  O   ILE A 273      -3.674  -8.371  12.978  1.00 92.73           O
ATOM   4150  HA  ILE A 273      -2.635 -10.455  11.969  1.00 92.73           H
ATOM   4151  CB  ILE A 273      -0.982  -9.309  11.282  1.00 92.73           C
ATOM   4152  HB  ILE A 273      -0.796  -8.543  10.529  1.00 92.73           H
ATOM   4153  CG1 ILE A 273      -0.182 -10.547  10.874  1.00 92.73           C
ATOM   4154 1HG1 ILE A 273      -0.498 -10.880   9.886  1.00 92.73           H
ATOM   4155 2HG1 ILE A 273       0.876 -10.293  10.801  1.00 92.73           H
ATOM   4156  CG2 ILE A 273      -0.519  -8.743  12.626  1.00 92.73           C
ATOM   4157 1HG2 ILE A 273      -1.057  -7.819  12.836  1.00 92.73           H
ATOM   4158 2HG2 ILE A 273      -0.722  -9.468  13.414  1.00 92.73           H
ATOM   4159 3HG2 ILE A 273       0.551  -8.540  12.585  1.00 92.73           H
ATOM   4160  CD1 ILE A 273      -0.371 -11.680  11.885  1.00 92.73           C
ATOM   4161 1HD1 ILE A 273      -0.031 -11.351  12.867  1.00 92.73           H
ATOM   4162 2HD1 ILE A 273      -1.427 -11.948  11.937  1.00 92.73           H
ATOM   4163 3HD1 ILE A 273       0.209 -12.548  11.571  1.00 92.73           H
ATOM   4164  HN  ILE A 273      -2.292  -9.829   9.238  1.00 92.73           H
ATOM   4165  N   LEU A 274      -3.662  -7.550  10.871  1.00 91.40           N
ATOM   4166  CA  LEU A 274      -4.497  -6.406  11.193  1.00 91.40           C
ATOM   4167  C   LEU A 274      -5.830  -6.897  11.762  1.00 91.40           C
ATOM   4168  O   LEU A 274      -6.364  -6.308  12.700  1.00 91.40           O
ATOM   4169  HA  LEU A 274      -3.983  -5.833  11.965  1.00 91.40           H
ATOM   4170  CB  LEU A 274      -4.648  -5.492   9.975  1.00 91.40           C
ATOM   4171 1HB  LEU A 274      -4.181  -5.980   9.120  1.00 91.40           H
ATOM   4172 2HB  LEU A 274      -5.709  -5.396   9.747  1.00 91.40           H
ATOM   4173  CG  LEU A 274      -4.055  -4.088  10.113  1.00 91.40           C
ATOM   4174  HG  LEU A 274      -3.462  -4.056  11.026  1.00 91.40           H
ATOM   4175  CD1 LEU A 274      -3.112  -3.775   8.950  1.00 91.40           C
ATOM   4176 1HD1 LEU A 274      -2.297  -4.499   8.938  1.00 91.40           H
ATOM   4177 2HD1 LEU A 274      -3.662  -3.832   8.010  1.00 91.40           H
ATOM   4178 3HD1 LEU A 274      -2.705  -2.771   9.072  1.00 91.40           H
ATOM   4179  CD2 LEU A 274      -5.159  -3.038  10.254  1.00 91.40           C
ATOM   4180 1HD2 LEU A 274      -5.799  -3.063   9.372  1.00 91.40           H
ATOM   4181 2HD2 LEU A 274      -5.755  -3.255  11.141  1.00 91.40           H
ATOM   4182 3HD2 LEU A 274      -4.711  -2.050  10.350  1.00 91.40           H
ATOM   4183  HN  LEU A 274      -3.365  -7.601   9.918  1.00 91.40           H
ATOM   4184  N   LEU A 275      -6.330  -7.972  11.169  1.00 93.06           N
ATOM   4185  CA  LEU A 275      -7.589  -8.550  11.606  1.00 93.06           C
ATOM   4186  C   LEU A 275      -7.463  -8.995  13.064  1.00 93.06           C
ATOM   4187  O   LEU A 275      -8.333  -8.703  13.883  1.00 93.06           O
ATOM   4188  HA  LEU A 275      -8.345  -7.768  11.548  1.00 93.06           H
ATOM   4189  CB  LEU A 275      -8.022  -9.670  10.657  1.00 93.06           C
ATOM   4190 1HB  LEU A 275      -8.139  -9.248   9.659  1.00 93.06           H
ATOM   4191 2HB  LEU A 275      -7.217 -10.403  10.601  1.00 93.06           H
ATOM   4192  CG  LEU A 275      -9.314 -10.400  11.027  1.00 93.06           C
ATOM   4193  HG  LEU A 275      -9.215 -10.775  12.046  1.00 93.06           H
ATOM   4194  CD1 LEU A 275     -10.508  -9.444  11.012  1.00 93.06           C
ATOM   4195 1HD1 LEU A 275     -10.341  -8.643  11.732  1.00 93.06           H
ATOM   4196 2HD1 LEU A 275     -10.621  -9.019  10.015  1.00 93.06           H
ATOM   4197 3HD1 LEU A 275     -11.414  -9.989  11.279  1.00 93.06           H
ATOM   4198  CD2 LEU A 275      -9.538 -11.612  10.120  1.00 93.06           C
ATOM   4199 1HD2 LEU A 275      -9.608 -11.281   9.084  1.00 93.06           H
ATOM   4200 2HD2 LEU A 275      -8.703 -12.304  10.225  1.00 93.06           H
ATOM   4201 3HD2 LEU A 275     -10.464 -12.113  10.405  1.00 93.06           H
ATOM   4202  HN  LEU A 275      -5.890  -8.445  10.405  1.00 93.06           H
ATOM   4203  N   VAL A 276      -6.372  -9.693  13.345  1.00 94.07           N
ATOM   4204  CA  VAL A 276      -6.128 -10.193  14.687  1.00 94.07           C
ATOM   4205  C   VAL A 276      -6.117  -9.021  15.670  1.00 94.07           C
ATOM   4206  O   VAL A 276      -6.752  -9.082  16.721  1.00 94.07           O
ATOM   4207  HA  VAL A 276      -6.952 -10.859  14.944  1.00 94.07           H
ATOM   4208  CB  VAL A 276      -4.833 -11.008  14.714  1.00 94.07           C
ATOM   4209  HB  VAL A 276      -4.033 -10.378  14.326  1.00 94.07           H
ATOM   4210  CG1 VAL A 276      -4.467 -11.407  16.145  1.00 94.07           C
ATOM   4211 1HG1 VAL A 276      -4.327 -10.509  16.748  1.00 94.07           H
ATOM   4212 2HG1 VAL A 276      -5.268 -12.010  16.571  1.00 94.07           H
ATOM   4213 3HG1 VAL A 276      -3.543 -11.985  16.135  1.00 94.07           H
ATOM   4214  CG2 VAL A 276      -4.942 -12.239  13.812  1.00 94.07           C
ATOM   4215 1HG2 VAL A 276      -5.760 -12.872  14.157  1.00 94.07           H
ATOM   4216 2HG2 VAL A 276      -5.134 -11.923  12.787  1.00 94.07           H
ATOM   4217 3HG2 VAL A 276      -4.008 -12.801  13.850  1.00 94.07           H
ATOM   4218  HN  VAL A 276      -5.664  -9.916  12.675  1.00 94.07           H
ATOM   4219  N   GLN A 277      -5.389  -7.980  15.292  1.00 92.45           N
ATOM   4220  CA  GLN A 277      -5.277  -6.801  16.133  1.00 92.45           C
ATOM   4221  C   GLN A 277      -6.655  -6.176  16.358  1.00 92.45           C
ATOM   4222  O   GLN A 277      -6.917  -5.606  17.416  1.00 92.45           O
ATOM   4223  HA  GLN A 277      -4.873  -7.158  17.080  1.00 92.45           H
ATOM   4224  CB  GLN A 277      -4.307  -5.785  15.526  1.00 92.45           C
ATOM   4225 1HB  GLN A 277      -4.543  -5.637  14.472  1.00 92.45           H
ATOM   4226 2HB  GLN A 277      -4.430  -4.820  16.019  1.00 92.45           H
ATOM   4227  CG  GLN A 277      -2.859  -6.256  15.669  1.00 92.45           C
ATOM   4228 1HG  GLN A 277      -2.632  -6.432  16.721  1.00 92.45           H
ATOM   4229 2HG  GLN A 277      -2.729  -7.206  15.152  1.00 92.45           H
ATOM   4230  CD  GLN A 277      -1.886  -5.221  15.099  1.00 92.45           C
ATOM   4231  OE1 GLN A 277      -2.237  -4.386  14.283  1.00 92.45           O
ATOM   4232  NE2 GLN A 277      -0.648  -5.324  15.573  1.00 92.45           N
ATOM   4233 1HE2 GLN A 277      -0.426  -6.033  16.242  1.00 92.45           H
ATOM   4234 2HE2 GLN A 277       0.061  -4.691  15.261  1.00 92.45           H
ATOM   4235  HN  GLN A 277      -4.883  -7.935  14.431  1.00 92.45           H
ATOM   4236  N   THR A 278      -7.501  -6.305  15.346  1.00 92.51           N
ATOM   4237  CA  THR A 278      -8.844  -5.757  15.420  1.00 92.51           C
ATOM   4238  C   THR A 278      -9.658  -6.483  16.493  1.00 92.51           C
ATOM   4239  O   THR A 278     -10.308  -5.846  17.321  1.00 92.51           O
ATOM   4240  HA  THR A 278      -8.774  -4.713  15.723  1.00 92.51           H
ATOM   4241  CB  THR A 278      -9.466  -5.843  14.024  1.00 92.51           C
ATOM   4242  HB  THR A 278      -9.721  -6.873  13.774  1.00 92.51           H
ATOM   4243  OG1 THR A 278      -8.503  -5.224  13.176  1.00 92.51           O
ATOM   4244  HG1 THR A 278      -7.797  -5.884  12.921  1.00 92.51           H
ATOM   4245  CG2 THR A 278     -10.709  -4.961  13.882  1.00 92.51           C
ATOM   4246 1HG2 THR A 278     -10.440  -3.921  14.066  1.00 92.51           H
ATOM   4247 2HG2 THR A 278     -11.462  -5.276  14.605  1.00 92.51           H
ATOM   4248 3HG2 THR A 278     -11.111  -5.060  12.873  1.00 92.51           H
ATOM   4249  HN  THR A 278      -7.281  -6.772  14.490  1.00 92.51           H
ATOM   4250  N   ILE A 279      -9.596  -7.805  16.444  1.00 94.21           N
ATOM   4251  CA  ILE A 279     -10.377  -8.625  17.355  1.00 94.21           C
ATOM   4252  C   ILE A 279      -9.909  -8.373  18.790  1.00 94.21           C
ATOM   4253  O   ILE A 279     -10.725  -8.276  19.705  1.00 94.21           O
ATOM   4254  HA  ILE A 279     -11.416  -8.309  17.270  1.00 94.21           H
ATOM   4255  CB  ILE A 279     -10.316 -10.096  16.938  1.00 94.21           C
ATOM   4256  HB  ILE A 279      -9.269 -10.392  16.880  1.00 94.21           H
ATOM   4257  CG1 ILE A 279     -10.920 -10.297  15.546  1.00 94.21           C
ATOM   4258 1HG1 ILE A 279     -12.006 -10.224  15.604  1.00 94.21           H
ATOM   4259 2HG1 ILE A 279     -10.583  -9.501  14.881  1.00 94.21           H
ATOM   4260  CG2 ILE A 279     -10.981 -10.991  17.986  1.00 94.21           C
ATOM   4261 1HG2 ILE A 279     -10.466 -10.877  18.940  1.00 94.21           H
ATOM   4262 2HG2 ILE A 279     -12.026 -10.703  18.099  1.00 94.21           H
ATOM   4263 3HG2 ILE A 279     -10.924 -12.031  17.664  1.00 94.21           H
ATOM   4264  CD1 ILE A 279     -10.524 -11.656  14.967  1.00 94.21           C
ATOM   4265 1HD1 ILE A 279      -9.438 -11.715  14.889  1.00 94.21           H
ATOM   4266 2HD1 ILE A 279     -10.884 -12.449  15.622  1.00 94.21           H
ATOM   4267 3HD1 ILE A 279     -10.966 -11.773  13.978  1.00 94.21           H
ATOM   4268  HN  ILE A 279      -9.027  -8.315  15.799  1.00 94.21           H
ATOM   4269  N   ASP A 280      -8.596  -8.275  18.941  1.00 93.65           N
ATOM   4270  CA  ASP A 280      -8.006  -8.106  20.258  1.00 93.65           C
ATOM   4271  C   ASP A 280      -8.336  -6.708  20.785  1.00 93.65           C
ATOM   4272  O   ASP A 280      -8.527  -6.522  21.986  1.00 93.65           O
ATOM   4273  HA  ASP A 280      -8.441  -8.896  20.871  1.00 93.65           H
ATOM   4274  CB  ASP A 280      -6.483  -8.242  20.201  1.00 93.65           C
ATOM   4275 1HB  ASP A 280      -6.216  -9.159  19.675  1.00 93.65           H
ATOM   4276 2HB  ASP A 280      -6.061  -7.414  19.631  1.00 93.65           H
ATOM   4277  CG  ASP A 280      -5.880  -8.260  21.607  1.00 93.65           C
ATOM   4278  OD1 ASP A 280      -6.398  -9.038  22.436  1.00 93.65           O
ATOM   4279  OD2 ASP A 280      -4.915  -7.495  21.820  1.00 93.65           O
ATOM   4280  HN  ASP A 280      -7.942  -8.309  18.186  1.00 93.65           H
ATOM   4281  N   ALA A 281      -8.392  -5.760  19.861  1.00 91.19           N
ATOM   4282  CA  ALA A 281      -8.722  -4.390  20.213  1.00 91.19           C
ATOM   4283  C   ALA A 281     -10.119  -4.351  20.836  1.00 91.19           C
ATOM   4284  O   ALA A 281     -10.404  -3.500  21.677  1.00 91.19           O
ATOM   4285  HA  ALA A 281      -7.995  -4.052  20.951  1.00 91.19           H
ATOM   4286  CB  ALA A 281      -8.613  -3.503  18.972  1.00 91.19           C
ATOM   4287 1HB  ALA A 281      -7.595  -3.542  18.585  1.00 91.19           H
ATOM   4288 2HB  ALA A 281      -9.305  -3.859  18.209  1.00 91.19           H
ATOM   4289 3HB  ALA A 281      -8.862  -2.475  19.236  1.00 91.19           H
ATOM   4290  HN  ALA A 281      -8.216  -5.916  18.889  1.00 91.19           H
ATOM   4291  N   TYR A 282     -10.953  -5.284  20.400  1.00 90.29           N
ATOM   4292  CA  TYR A 282     -12.318  -5.358  20.894  1.00 90.29           C
ATOM   4293  C   TYR A 282     -12.407  -6.266  22.122  1.00 90.29           C
ATOM   4294  O   TYR A 282     -12.984  -5.885  23.140  1.00 90.29           O
ATOM   4295  HA  TYR A 282     -12.630  -4.352  21.172  1.00 90.29           H
ATOM   4296  CB  TYR A 282     -13.144  -5.970  19.761  1.00 90.29           C
ATOM   4297 1HB  TYR A 282     -12.979  -5.392  18.852  1.00 90.29           H
ATOM   4298 2HB  TYR A 282     -12.782  -6.980  19.566  1.00 90.29           H
ATOM   4299  CG  TYR A 282     -14.646  -6.028  20.047  1.00 90.29           C
ATOM   4300  CD1 TYR A 282     -15.231  -7.220  20.425  1.00 90.29           C
ATOM   4301  HD1 TYR A 282     -14.623  -8.119  20.520  1.00 90.29           H
ATOM   4302  CD2 TYR A 282     -15.415  -4.889  19.927  1.00 90.29           C
ATOM   4303  HD2 TYR A 282     -14.953  -3.948  19.628  1.00 90.29           H
ATOM   4304  CE1 TYR A 282     -16.644  -7.274  20.694  1.00 90.29           C
ATOM   4305  HE1 TYR A 282     -17.119  -8.208  20.993  1.00 90.29           H
ATOM   4306  CE2 TYR A 282     -16.829  -4.943  20.196  1.00 90.29           C
ATOM   4307  HE2 TYR A 282     -17.448  -4.051  20.105  1.00 90.29           H
ATOM   4308  CZ  TYR A 282     -17.373  -6.133  20.566  1.00 90.29           C
ATOM   4309  OH  TYR A 282     -18.708  -6.185  20.821  1.00 90.29           O
ATOM   4310  HH  TYR A 282     -18.966  -7.106  21.111  1.00 90.29           H
ATOM   4311  HN  TYR A 282     -10.711  -5.978  19.723  1.00 90.29           H
ATOM   4312  N   ALA A 283     -11.828  -7.450  21.987  1.00 91.72           N
ATOM   4313  CA  ALA A 283     -12.084  -8.521  22.934  1.00 91.72           C
ATOM   4314  C   ALA A 283     -11.004  -8.507  24.018  1.00 91.72           C
ATOM   4315  O   ALA A 283     -11.198  -9.058  25.100  1.00 91.72           O
ATOM   4316  HA  ALA A 283     -13.053  -8.331  23.397  1.00 91.72           H
ATOM   4317  CB  ALA A 283     -12.146  -9.857  22.191  1.00 91.72           C
ATOM   4318 1HB  ALA A 283     -12.948  -9.825  21.453  1.00 91.72           H
ATOM   4319 2HB  ALA A 283     -11.196 -10.037  21.687  1.00 91.72           H
ATOM   4320 3HB  ALA A 283     -12.338 -10.660  22.902  1.00 91.72           H
ATOM   4321  HN  ALA A 283     -11.195  -7.682  21.248  1.00 91.72           H
ATOM   4322  N   MET A 284      -9.889  -7.871  23.689  1.00 89.85           N
ATOM   4323  CA  MET A 284      -8.759  -7.821  24.600  1.00 89.85           C
ATOM   4324  C   MET A 284      -8.442  -9.211  25.158  1.00 89.85           C
ATOM   4325  O   MET A 284      -8.289  -9.378  26.367  1.00 89.85           O
ATOM   4326  HA  MET A 284      -7.919  -7.461  24.007  1.00 89.85           H
ATOM   4327  CB  MET A 284      -9.075  -6.868  25.754  1.00 89.85           C
ATOM   4328 1HB  MET A 284     -10.006  -7.169  26.235  1.00 89.85           H
ATOM   4329 2HB  MET A 284      -8.291  -6.932  26.509  1.00 89.85           H
ATOM   4330  CG  MET A 284      -9.194  -5.426  25.257  1.00 89.85           C
ATOM   4331 1HG  MET A 284      -8.231  -5.080  24.883  1.00 89.85           H
ATOM   4332 2HG  MET A 284      -9.895  -5.377  24.423  1.00 89.85           H
ATOM   4333  SD  MET A 284      -9.749  -4.367  26.582  1.00 89.85           S
ATOM   4334  CE  MET A 284     -11.516  -4.563  26.417  1.00 89.85           C
ATOM   4335 1HE  MET A 284     -11.827  -4.232  25.426  1.00 89.85           H
ATOM   4336 2HE  MET A 284     -11.779  -5.612  26.549  1.00 89.85           H
ATOM   4337 3HE  MET A 284     -12.020  -3.964  27.175  1.00 89.85           H
ATOM   4338  HN  MET A 284      -9.752  -7.397  22.819  1.00 89.85           H
ATOM   4339  N   PHE A 285      -8.354 -10.172  24.250  1.00 90.33           N
ATOM   4340  CA  PHE A 285      -8.225 -11.564  24.644  1.00 90.33           C
ATOM   4341  C   PHE A 285      -6.755 -11.950  24.820  1.00 90.33           C
ATOM   4342  O   PHE A 285      -6.448 -12.981  25.417  1.00 90.33           O
ATOM   4343  HA  PHE A 285      -8.746 -11.681  25.595  1.00 90.33           H
ATOM   4344  CB  PHE A 285      -8.830 -12.406  23.519  1.00 90.33           C
ATOM   4345 1HB  PHE A 285      -8.979 -13.423  23.879  1.00 90.33           H
ATOM   4346 2HB  PHE A 285      -9.814 -12.008  23.270  1.00 90.33           H
ATOM   4347  CG  PHE A 285      -7.978 -12.450  22.248  1.00 90.33           C
ATOM   4348  CD1 PHE A 285      -8.181 -11.536  21.261  1.00 90.33           C
ATOM   4349  HD1 PHE A 285      -8.950 -10.772  21.376  1.00 90.33           H
ATOM   4350  CD2 PHE A 285      -7.019 -13.403  22.106  1.00 90.33           C
ATOM   4351  HD2 PHE A 285      -6.856 -14.135  22.896  1.00 90.33           H
ATOM   4352  CE1 PHE A 285      -7.391 -11.577  20.082  1.00 90.33           C
ATOM   4353  HE1 PHE A 285      -7.553 -10.845  19.292  1.00 90.33           H
ATOM   4354  CE2 PHE A 285      -6.228 -13.444  20.927  1.00 90.33           C
ATOM   4355  HE2 PHE A 285      -5.459 -14.208  20.812  1.00 90.33           H
ATOM   4356  CZ  PHE A 285      -6.431 -12.530  19.940  1.00 90.33           C
ATOM   4357  HZ  PHE A 285      -5.824 -12.562  19.035  1.00 90.33           H
ATOM   4358  HN  PHE A 285      -8.370 -10.012  23.263  1.00 90.33           H
ATOM   4359  N   ILE A 286      -5.886 -11.102  24.290  1.00 90.49           N
ATOM   4360  CA  ILE A 286      -4.455 -11.317  24.422  1.00 90.49           C
ATOM   4361  C   ILE A 286      -3.977 -10.728  25.752  1.00 90.49           C
ATOM   4362  O   ILE A 286      -3.696  -9.534  25.841  1.00 90.49           O
ATOM   4363  HA  ILE A 286      -4.286 -12.393  24.441  1.00 90.49           H
ATOM   4364  CB  ILE A 286      -3.715 -10.763  23.203  1.00 90.49           C
ATOM   4365  HB  ILE A 286      -3.905  -9.691  23.146  1.00 90.49           H
ATOM   4366  CG1 ILE A 286      -4.245 -11.385  21.910  1.00 90.49           C
ATOM   4367 1HG1 ILE A 286      -3.987 -12.444  21.879  1.00 90.49           H
ATOM   4368 2HG1 ILE A 286      -5.333 -11.322  21.892  1.00 90.49           H
ATOM   4369  CG2 ILE A 286      -2.203 -10.946  23.350  1.00 90.49           C
ATOM   4370 1HG2 ILE A 286      -1.857 -10.418  24.238  1.00 90.49           H
ATOM   4371 2HG2 ILE A 286      -1.973 -12.007  23.446  1.00 90.49           H
ATOM   4372 3HG2 ILE A 286      -1.701 -10.544  22.470  1.00 90.49           H
ATOM   4373  CD1 ILE A 286      -3.667 -10.677  20.683  1.00 90.49           C
ATOM   4374 1HD1 ILE A 286      -3.948  -9.624  20.705  1.00 90.49           H
ATOM   4375 2HD1 ILE A 286      -2.581 -10.763  20.693  1.00 90.49           H
ATOM   4376 3HD1 ILE A 286      -4.061 -11.139  19.778  1.00 90.49           H
ATOM   4377  HN  ILE A 286      -6.145 -10.283  23.778  1.00 90.49           H
ATOM   4378  N   SER A 287      -3.900 -11.594  26.752  1.00 88.34           N
ATOM   4379  CA  SER A 287      -3.414 -11.187  28.059  1.00 88.34           C
ATOM   4380  C   SER A 287      -1.953 -11.608  28.229  1.00 88.34           C
ATOM   4381  O   SER A 287      -1.261 -11.117  29.119  1.00 88.34           O
ATOM   4382  HA  SER A 287      -3.503 -10.100  28.074  1.00 88.34           H
ATOM   4383  CB  SER A 287      -4.272 -11.783  29.176  1.00 88.34           C
ATOM   4384 1HB  SER A 287      -3.878 -11.469  30.143  1.00 88.34           H
ATOM   4385 2HB  SER A 287      -5.287 -11.392  29.103  1.00 88.34           H
ATOM   4386  OG  SER A 287      -4.308 -13.207  29.119  1.00 88.34           O
ATOM   4387  HG  SER A 287      -4.899 -13.563  29.843  1.00 88.34           H
ATOM   4388  HN  SER A 287      -4.162 -12.557  26.680  1.00 88.34           H
ATOM   4389  N   ASN A 288      -1.527 -12.514  27.361  1.00 92.27           N
ATOM   4390  CA  ASN A 288      -0.206 -13.106  27.484  1.00 92.27           C
ATOM   4391  C   ASN A 288       0.809 -12.239  26.737  1.00 92.27           C
ATOM   4392  O   ASN A 288       0.657 -11.988  25.543  1.00 92.27           O
ATOM   4393  HA  ASN A 288      -0.010 -13.148  28.556  1.00 92.27           H
ATOM   4394  CB  ASN A 288      -0.171 -14.508  26.872  1.00 92.27           C
ATOM   4395 1HB  ASN A 288      -1.011 -15.093  27.247  1.00 92.27           H
ATOM   4396 2HB  ASN A 288      -0.288 -14.440  25.791  1.00 92.27           H
ATOM   4397  CG  ASN A 288       1.142 -15.219  27.205  1.00 92.27           C
ATOM   4398  OD1 ASN A 288       2.213 -14.635  27.197  1.00 92.27           O
ATOM   4399  ND2 ASN A 288       1.001 -16.509  27.496  1.00 92.27           N
ATOM   4400 1HD2 ASN A 288       0.092 -16.927  27.484  1.00 92.27           H
ATOM   4401 2HD2 ASN A 288       1.802 -17.060  27.727  1.00 92.27           H
ATOM   4402  HN  ASN A 288      -2.067 -12.843  26.585  1.00 92.27           H
ATOM   4403  N   CYS A 289       1.822 -11.804  27.472  1.00 90.88           N
ATOM   4404  CA  CYS A 289       2.803 -10.883  26.924  1.00 90.88           C
ATOM   4405  C   CYS A 289       3.566 -11.601  25.809  1.00 90.88           C
ATOM   4406  O   CYS A 289       3.933 -10.987  24.808  1.00 90.88           O
ATOM   4407  HA  CYS A 289       2.247 -10.033  26.527  1.00 90.88           H
ATOM   4408  CB  CYS A 289       3.743 -10.347  28.006  1.00 90.88           C
ATOM   4409 1HB  CYS A 289       3.166  -9.860  28.792  1.00 90.88           H
ATOM   4410 2HB  CYS A 289       4.282 -11.173  28.471  1.00 90.88           H
ATOM   4411  SG  CYS A 289       4.929  -9.161  27.274  1.00 90.88           S
ATOM   4412  HN  CYS A 289       1.978 -12.070  28.423  1.00 90.88           H
ATOM   4413  N   ALA A 290       3.783 -12.891  26.019  1.00 93.38           N
ATOM   4414  CA  ALA A 290       4.537 -13.688  25.067  1.00 93.38           C
ATOM   4415  C   ALA A 290       3.802 -13.703  23.725  1.00 93.38           C
ATOM   4416  O   ALA A 290       4.424 -13.584  22.671  1.00 93.38           O
ATOM   4417  HA  ALA A 290       5.509 -13.214  24.934  1.00 93.38           H
ATOM   4418  CB  ALA A 290       4.747 -15.094  25.632  1.00 93.38           C
ATOM   4419 1HB  ALA A 290       5.299 -15.030  26.570  1.00 93.38           H
ATOM   4420 2HB  ALA A 290       3.779 -15.562  25.812  1.00 93.38           H
ATOM   4421 3HB  ALA A 290       5.313 -15.692  24.918  1.00 93.38           H
ATOM   4422  HN  ALA A 290       3.453 -13.389  26.821  1.00 93.38           H
ATOM   4423  N   VAL A 291       2.488 -13.850  23.809  1.00 93.36           N
ATOM   4424  CA  VAL A 291       1.663 -13.896  22.613  1.00 93.36           C
ATOM   4425  C   VAL A 291       1.667 -12.521  21.943  1.00 93.36           C
ATOM   4426  O   VAL A 291       1.786 -12.422  20.722  1.00 93.36           O
ATOM   4427  HA  VAL A 291       2.110 -14.620  21.932  1.00 93.36           H
ATOM   4428  CB  VAL A 291       0.256 -14.384  22.967  1.00 93.36           C
ATOM   4429  HB  VAL A 291      -0.163 -13.696  23.701  1.00 93.36           H
ATOM   4430  CG1 VAL A 291      -0.654 -14.370  21.737  1.00 93.36           C
ATOM   4431 1HG1 VAL A 291      -0.724 -13.354  21.348  1.00 93.36           H
ATOM   4432 2HG1 VAL A 291      -0.239 -15.025  20.971  1.00 93.36           H
ATOM   4433 3HG1 VAL A 291      -1.647 -14.721  22.016  1.00 93.36           H
ATOM   4434  CG2 VAL A 291       0.302 -15.776  23.599  1.00 93.36           C
ATOM   4435 1HG2 VAL A 291       0.750 -16.480  22.898  1.00 93.36           H
ATOM   4436 2HG2 VAL A 291       0.899 -15.742  24.511  1.00 93.36           H
ATOM   4437 3HG2 VAL A 291      -0.711 -16.099  23.841  1.00 93.36           H
ATOM   4438  HN  VAL A 291       1.988 -13.937  24.671  1.00 93.36           H
ATOM   4439  N   SER A 292       1.536 -11.494  22.770  1.00 92.99           N
ATOM   4440  CA  SER A 292       1.528 -10.129  22.272  1.00 92.99           C
ATOM   4441  C   SER A 292       2.832  -9.835  21.528  1.00 92.99           C
ATOM   4442  O   SER A 292       2.814  -9.269  20.436  1.00 92.99           O
ATOM   4443  HA  SER A 292       0.679 -10.075  21.591  1.00 92.99           H
ATOM   4444  CB  SER A 292       1.330  -9.128  23.412  1.00 92.99           C
ATOM   4445 1HB  SER A 292       0.385  -9.333  23.914  1.00 92.99           H
ATOM   4446 2HB  SER A 292       2.119  -9.261  24.153  1.00 92.99           H
ATOM   4447  OG  SER A 292       1.339  -7.781  22.948  1.00 92.99           O
ATOM   4448  HG  SER A 292       0.572  -7.629  22.324  1.00 92.99           H
ATOM   4449  HN  SER A 292       1.438 -11.583  23.761  1.00 92.99           H
ATOM   4450  N   THR A 293       3.933 -10.232  22.149  1.00 92.64           N
ATOM   4451  CA  THR A 293       5.247  -9.946  21.599  1.00 92.64           C
ATOM   4452  C   THR A 293       5.379 -10.540  20.196  1.00 92.64           C
ATOM   4453  O   THR A 293       5.843  -9.869  19.275  1.00 92.64           O
ATOM   4454  HA  THR A 293       5.351  -8.866  21.500  1.00 92.64           H
ATOM   4455  CB  THR A 293       6.296 -10.471  22.582  1.00 92.64           C
ATOM   4456  HB  THR A 293       6.169 -11.541  22.751  1.00 92.64           H
ATOM   4457  OG1 THR A 293       6.139  -9.645  23.732  1.00 92.64           O
ATOM   4458  HG1 THR A 293       5.516 -10.079  24.383  1.00 92.64           H
ATOM   4459  CG2 THR A 293       7.726 -10.194  22.116  1.00 92.64           C
ATOM   4460 1HG2 THR A 293       7.872  -9.119  22.013  1.00 92.64           H
ATOM   4461 2HG2 THR A 293       7.895 -10.678  21.155  1.00 92.64           H
ATOM   4462 3HG2 THR A 293       8.430 -10.587  22.850  1.00 92.64           H
ATOM   4463  HN  THR A 293       3.937 -10.740  23.011  1.00 92.64           H
ATOM   4464  N   ASN A 294       4.963 -11.792  20.076  1.00 94.01           N
ATOM   4465  CA  ASN A 294       5.115 -12.515  18.825  1.00 94.01           C
ATOM   4466  C   ASN A 294       4.232 -11.867  17.756  1.00 94.01           C
ATOM   4467  O   ASN A 294       4.635 -11.749  16.600  1.00 94.01           O
ATOM   4468  HA  ASN A 294       6.176 -12.451  18.583  1.00 94.01           H
ATOM   4469  CB  ASN A 294       4.681 -13.974  18.975  1.00 94.01           C
ATOM   4470 1HB  ASN A 294       3.717 -14.020  19.483  1.00 94.01           H
ATOM   4471 2HB  ASN A 294       4.544 -14.420  17.990  1.00 94.01           H
ATOM   4472  CG  ASN A 294       5.718 -14.776  19.764  1.00 94.01           C
ATOM   4473  OD1 ASN A 294       6.856 -14.371  19.934  1.00 94.01           O
ATOM   4474  ND2 ASN A 294       5.262 -15.933  20.236  1.00 94.01           N
ATOM   4475 1HD2 ASN A 294       4.317 -16.207  20.060  1.00 94.01           H
ATOM   4476 2HD2 ASN A 294       5.866 -16.530  20.765  1.00 94.01           H
ATOM   4477  HN  ASN A 294       4.530 -12.310  20.813  1.00 94.01           H
ATOM   4478  N   ILE A 295       3.043 -11.464  18.181  1.00 92.95           N
ATOM   4479  CA  ILE A 295       2.082 -10.872  17.266  1.00 92.95           C
ATOM   4480  C   ILE A 295       2.646  -9.558  16.721  1.00 92.95           C
ATOM   4481  O   ILE A 295       2.494  -9.256  15.539  1.00 92.95           O
ATOM   4482  HA  ILE A 295       1.955 -11.564  16.433  1.00 92.95           H
ATOM   4483  CB  ILE A 295       0.719 -10.723  17.943  1.00 92.95           C
ATOM   4484  HB  ILE A 295       0.880 -10.362  18.959  1.00 92.95           H
ATOM   4485  CG1 ILE A 295       0.009 -12.074  18.051  1.00 92.95           C
ATOM   4486 1HG1 ILE A 295      -0.310 -12.401  17.062  1.00 92.95           H
ATOM   4487 2HG1 ILE A 295       0.705 -12.825  18.426  1.00 92.95           H
ATOM   4488  CG2 ILE A 295      -0.140  -9.680  17.224  1.00 92.95           C
ATOM   4489 1HG2 ILE A 295       0.367  -8.716  17.243  1.00 92.95           H
ATOM   4490 2HG2 ILE A 295      -0.295  -9.988  16.190  1.00 92.95           H
ATOM   4491 3HG2 ILE A 295      -1.104  -9.594  17.726  1.00 92.95           H
ATOM   4492  CD1 ILE A 295      -1.203 -11.984  18.981  1.00 92.95           C
ATOM   4493 1HD1 ILE A 295      -0.876 -11.681  19.975  1.00 92.95           H
ATOM   4494 2HD1 ILE A 295      -1.907 -11.250  18.590  1.00 92.95           H
ATOM   4495 3HD1 ILE A 295      -1.688 -12.958  19.039  1.00 92.95           H
ATOM   4496  HN  ILE A 295       2.734 -11.535  19.130  1.00 92.95           H
ATOM   4497  N   ASP A 296       3.285  -8.811  17.610  1.00 92.83           N
ATOM   4498  CA  ASP A 296       3.839  -7.519  17.243  1.00 92.83           C
ATOM   4499  C   ASP A 296       4.993  -7.726  16.260  1.00 92.83           C
ATOM   4500  O   ASP A 296       5.165  -6.944  15.326  1.00 92.83           O
ATOM   4501  HA  ASP A 296       3.010  -6.967  16.801  1.00 92.83           H
ATOM   4502  CB  ASP A 296       4.387  -6.786  18.469  1.00 92.83           C
ATOM   4503 1HB  ASP A 296       5.044  -7.450  19.031  1.00 92.83           H
ATOM   4504 2HB  ASP A 296       4.990  -5.937  18.149  1.00 92.83           H
ATOM   4505  CG  ASP A 296       3.250  -6.301  19.371  1.00 92.83           C
ATOM   4506  OD1 ASP A 296       2.127  -6.160  18.842  1.00 92.83           O
ATOM   4507  OD2 ASP A 296       3.531  -6.082  20.569  1.00 92.83           O
ATOM   4508  HN  ASP A 296       3.425  -9.075  18.564  1.00 92.83           H
ATOM   4509  N   ILE A 297       5.755  -8.782  16.504  1.00 93.77           N
ATOM   4510  CA  ILE A 297       6.843  -9.143  15.612  1.00 93.77           C
ATOM   4511  C   ILE A 297       6.272  -9.525  14.246  1.00 93.77           C
ATOM   4512  O   ILE A 297       6.782  -9.094  13.213  1.00 93.77           O
ATOM   4513  HA  ILE A 297       7.471  -8.260  15.489  1.00 93.77           H
ATOM   4514  CB  ILE A 297       7.714 -10.232  16.242  1.00 93.77           C
ATOM   4515  HB  ILE A 297       7.058 -11.012  16.628  1.00 93.77           H
ATOM   4516  CG1 ILE A 297       8.509  -9.682  17.428  1.00 93.77           C
ATOM   4517 1HG1 ILE A 297       9.260  -8.978  17.071  1.00 93.77           H
ATOM   4518 2HG1 ILE A 297       7.843  -9.129  18.091  1.00 93.77           H
ATOM   4519  CG2 ILE A 297       8.622 -10.882  15.195  1.00 93.77           C
ATOM   4520 1HG2 ILE A 297       8.010 -11.331  14.413  1.00 93.77           H
ATOM   4521 2HG2 ILE A 297       9.272 -10.124  14.758  1.00 93.77           H
ATOM   4522 3HG2 ILE A 297       9.229 -11.652  15.669  1.00 93.77           H
ATOM   4523  CD1 ILE A 297       9.188 -10.812  18.204  1.00 93.77           C
ATOM   4524 1HD1 ILE A 297       8.432 -11.501  18.580  1.00 93.77           H
ATOM   4525 2HD1 ILE A 297       9.871 -11.347  17.543  1.00 93.77           H
ATOM   4526 3HD1 ILE A 297       9.746 -10.393  19.041  1.00 93.77           H
ATOM   4527  HN  ILE A 297       5.637  -9.386  17.293  1.00 93.77           H
ATOM   4528  N   CYS A 298       5.221 -10.331  14.284  1.00 93.98           N
ATOM   4529  CA  CYS A 298       4.578 -10.781  13.061  1.00 93.98           C
ATOM   4530  C   CYS A 298       4.116  -9.549  12.280  1.00 93.98           C
ATOM   4531  O   CYS A 298       4.228  -9.508  11.056  1.00 93.98           O
ATOM   4532  HA  CYS A 298       5.329 -11.337  12.499  1.00 93.98           H
ATOM   4533  CB  CYS A 298       3.422 -11.741  13.350  1.00 93.98           C
ATOM   4534 1HB  CYS A 298       2.791 -11.336  14.141  1.00 93.98           H
ATOM   4535 2HB  CYS A 298       2.795 -11.844  12.465  1.00 93.98           H
ATOM   4536  SG  CYS A 298       4.075 -13.376  13.847  1.00 93.98           S
ATOM   4537  HG  CYS A 298       4.423 -13.018  15.080  1.00 93.98           H
ATOM   4538  HN  CYS A 298       4.810 -10.675  15.128  1.00 93.98           H
ATOM   4539  N   PHE A 299       3.606  -8.576  13.020  1.00 93.08           N
ATOM   4540  CA  PHE A 299       3.130  -7.345  12.413  1.00 93.08           C
ATOM   4541  C   PHE A 299       4.254  -6.638  11.653  1.00 93.08           C
ATOM   4542  O   PHE A 299       4.065  -6.208  10.516  1.00 93.08           O
ATOM   4543  HA  PHE A 299       2.336  -7.614  11.716  1.00 93.08           H
ATOM   4544  CB  PHE A 299       2.652  -6.440  13.550  1.00 93.08           C
ATOM   4545 1HB  PHE A 299       1.890  -6.968  14.124  1.00 93.08           H
ATOM   4546 2HB  PHE A 299       3.486  -6.252  14.226  1.00 93.08           H
ATOM   4547  CG  PHE A 299       2.081  -5.100  13.082  1.00 93.08           C
ATOM   4548  CD1 PHE A 299       2.879  -4.001  13.033  1.00 93.08           C
ATOM   4549  HD1 PHE A 299       3.926  -4.074  13.328  1.00 93.08           H
ATOM   4550  CD2 PHE A 299       0.774  -5.009  12.714  1.00 93.08           C
ATOM   4551  HD2 PHE A 299       0.134  -5.890  12.753  1.00 93.08           H
ATOM   4552  CE1 PHE A 299       2.349  -2.757  12.598  1.00 93.08           C
ATOM   4553  HE1 PHE A 299       2.989  -1.876  12.559  1.00 93.08           H
ATOM   4554  CE2 PHE A 299       0.245  -3.765  12.279  1.00 93.08           C
ATOM   4555  HE2 PHE A 299      -0.802  -3.692  11.985  1.00 93.08           H
ATOM   4556  CZ  PHE A 299       1.043  -2.666  12.231  1.00 93.08           C
ATOM   4557  HZ  PHE A 299       0.636  -1.711  11.897  1.00 93.08           H
ATOM   4558  HN  PHE A 299       3.516  -8.618  14.015  1.00 93.08           H
ATOM   4559  N   GLN A 300       5.399  -6.539  12.312  1.00 92.50           N
ATOM   4560  CA  GLN A 300       6.536  -5.840  11.737  1.00 92.50           C
ATOM   4561  C   GLN A 300       6.981  -6.524  10.444  1.00 92.50           C
ATOM   4562  O   GLN A 300       7.285  -5.857   9.456  1.00 92.50           O
ATOM   4563  HA  GLN A 300       6.177  -4.834  11.519  1.00 92.50           H
ATOM   4564  CB  GLN A 300       7.690  -5.754  12.738  1.00 92.50           C
ATOM   4565 1HB  GLN A 300       7.915  -6.747  13.125  1.00 92.50           H
ATOM   4566 2HB  GLN A 300       8.588  -5.397  12.233  1.00 92.50           H
ATOM   4567  CG  GLN A 300       7.343  -4.816  13.896  1.00 92.50           C
ATOM   4568 1HG  GLN A 300       6.395  -5.118  14.341  1.00 92.50           H
ATOM   4569 2HG  GLN A 300       8.102  -4.898  14.674  1.00 92.50           H
ATOM   4570  CD  GLN A 300       7.250  -3.366  13.418  1.00 92.50           C
ATOM   4571  OE1 GLN A 300       7.430  -3.056  12.252  1.00 92.50           O
ATOM   4572  NE2 GLN A 300       6.958  -2.496  14.381  1.00 92.50           N
ATOM   4573 1HE2 GLN A 300       6.822  -2.816  15.319  1.00 92.50           H
ATOM   4574 2HE2 GLN A 300       6.875  -1.523  14.168  1.00 92.50           H
ATOM   4575  HN  GLN A 300       5.557  -6.925  13.221  1.00 92.50           H
ATOM   4576  N   VAL A 301       7.006  -7.848  10.491  1.00 94.22           N
ATOM   4577  CA  VAL A 301       7.487  -8.628   9.363  1.00 94.22           C
ATOM   4578  C   VAL A 301       6.541  -8.437   8.176  1.00 94.22           C
ATOM   4579  O   VAL A 301       6.979  -8.106   7.075  1.00 94.22           O
ATOM   4580  HA  VAL A 301       8.470  -8.245   9.093  1.00 94.22           H
ATOM   4581  CB  VAL A 301       7.645 -10.095   9.770  1.00 94.22           C
ATOM   4582  HB  VAL A 301       6.692 -10.435  10.176  1.00 94.22           H
ATOM   4583  CG1 VAL A 301       7.978 -10.967   8.559  1.00 94.22           C
ATOM   4584 1HG1 VAL A 301       7.175 -10.893   7.825  1.00 94.22           H
ATOM   4585 2HG1 VAL A 301       8.912 -10.626   8.111  1.00 94.22           H
ATOM   4586 3HG1 VAL A 301       8.086 -12.004   8.877  1.00 94.22           H
ATOM   4587  CG2 VAL A 301       8.703 -10.248  10.865  1.00 94.22           C
ATOM   4588 1HG2 VAL A 301       9.662  -9.882  10.497  1.00 94.22           H
ATOM   4589 2HG2 VAL A 301       8.406  -9.672  11.741  1.00 94.22           H
ATOM   4590 3HG2 VAL A 301       8.795 -11.300  11.136  1.00 94.22           H
ATOM   4591  HN  VAL A 301       6.706  -8.386  11.279  1.00 94.22           H
ATOM   4592  N   THR A 302       5.260  -8.652   8.440  1.00 93.50           N
ATOM   4593  CA  THR A 302       4.262  -8.618   7.384  1.00 93.50           C
ATOM   4594  C   THR A 302       4.139  -7.204   6.812  1.00 93.50           C
ATOM   4595  O   THR A 302       3.904  -7.032   5.617  1.00 93.50           O
ATOM   4596  HA  THR A 302       4.599  -9.262   6.572  1.00 93.50           H
ATOM   4597  CB  THR A 302       2.950  -9.159   7.955  1.00 93.50           C
ATOM   4598  HB  THR A 302       2.162  -9.144   7.202  1.00 93.50           H
ATOM   4599  OG1 THR A 302       2.716  -8.355   9.108  1.00 93.50           O
ATOM   4600  HG1 THR A 302       3.107  -8.793   9.917  1.00 93.50           H
ATOM   4601  CG2 THR A 302       3.095 -10.576   8.514  1.00 93.50           C
ATOM   4602 1HG2 THR A 302       3.836 -10.578   9.313  1.00 93.50           H
ATOM   4603 2HG2 THR A 302       3.418 -11.249   7.719  1.00 93.50           H
ATOM   4604 3HG2 THR A 302       2.136 -10.912   8.906  1.00 93.50           H
ATOM   4605  HN  THR A 302       4.902  -8.847   9.353  1.00 93.50           H
ATOM   4606  N   GLN A 303       4.302  -6.228   7.693  1.00 92.20           N
ATOM   4607  CA  GLN A 303       4.273  -4.835   7.281  1.00 92.20           C
ATOM   4608  C   GLN A 303       5.400  -4.553   6.285  1.00 92.20           C
ATOM   4609  O   GLN A 303       5.199  -3.847   5.298  1.00 92.20           O
ATOM   4610  HA  GLN A 303       3.307  -4.697   6.795  1.00 92.20           H
ATOM   4611  CB  GLN A 303       4.364  -3.903   8.490  1.00 92.20           C
ATOM   4612 1HB  GLN A 303       3.522  -4.084   9.158  1.00 92.20           H
ATOM   4613 2HB  GLN A 303       5.271  -4.121   9.055  1.00 92.20           H
ATOM   4614  CG  GLN A 303       4.369  -2.436   8.054  1.00 92.20           C
ATOM   4615 1HG  GLN A 303       5.373  -2.149   7.742  1.00 92.20           H
ATOM   4616 2HG  GLN A 303       3.718  -2.309   7.189  1.00 92.20           H
ATOM   4617  CD  GLN A 303       3.902  -1.524   9.190  1.00 92.20           C
ATOM   4618  OE1 GLN A 303       4.430  -1.539  10.289  1.00 92.20           O
ATOM   4619  NE2 GLN A 303       2.885  -0.731   8.863  1.00 92.20           N
ATOM   4620 1HE2 GLN A 303       2.498  -0.768   7.942  1.00 92.20           H
ATOM   4621 2HE2 GLN A 303       2.508  -0.098   9.539  1.00 92.20           H
ATOM   4622  HN  GLN A 303       4.452  -6.376   8.671  1.00 92.20           H
ATOM   4623  N   THR A 304       6.562  -5.118   6.579  1.00 92.42           N
ATOM   4624  CA  THR A 304       7.733  -4.896   5.749  1.00 92.42           C
ATOM   4625  C   THR A 304       7.525  -5.502   4.360  1.00 92.42           C
ATOM   4626  O   THR A 304       7.925  -4.913   3.356  1.00 92.42           O
ATOM   4627  HA  THR A 304       7.860  -3.822   5.614  1.00 92.42           H
ATOM   4628  CB  THR A 304       8.948  -5.465   6.484  1.00 92.42           C
ATOM   4629  HB  THR A 304       8.877  -6.549   6.573  1.00 92.42           H
ATOM   4630  OG1 THR A 304       8.977  -4.748   7.715  1.00 92.42           O
ATOM   4631  HG1 THR A 304       8.575  -5.303   8.444  1.00 92.42           H
ATOM   4632  CG2 THR A 304      10.269  -5.095   5.807  1.00 92.42           C
ATOM   4633 1HG2 THR A 304      10.372  -4.010   5.779  1.00 92.42           H
ATOM   4634 2HG2 THR A 304      10.278  -5.487   4.790  1.00 92.42           H
ATOM   4635 3HG2 THR A 304      11.099  -5.524   6.369  1.00 92.42           H
ATOM   4636  HN  THR A 304       6.709  -5.717   7.366  1.00 92.42           H
ATOM   4637  N   ILE A 305       6.900  -6.670   4.346  1.00 92.89           N
ATOM   4638  CA  ILE A 305       6.590  -7.338   3.093  1.00 92.89           C
ATOM   4639  C   ILE A 305       5.643  -6.460   2.273  1.00 92.89           C
ATOM   4640  O   ILE A 305       5.799  -6.338   1.059  1.00 92.89           O
ATOM   4641  HA  ILE A 305       7.524  -7.448   2.541  1.00 92.89           H
ATOM   4642  CB  ILE A 305       6.051  -8.746   3.356  1.00 92.89           C
ATOM   4643  HB  ILE A 305       5.236  -8.671   4.076  1.00 92.89           H
ATOM   4644  CG1 ILE A 305       7.127  -9.636   3.982  1.00 92.89           C
ATOM   4645 1HG1 ILE A 305       7.884  -9.877   3.236  1.00 92.89           H
ATOM   4646 2HG1 ILE A 305       7.630  -9.096   4.784  1.00 92.89           H
ATOM   4647  CG2 ILE A 305       5.472  -9.358   2.079  1.00 92.89           C
ATOM   4648 1HG2 ILE A 305       4.656  -8.734   1.715  1.00 92.89           H
ATOM   4649 2HG2 ILE A 305       6.251  -9.418   1.319  1.00 92.89           H
ATOM   4650 3HG2 ILE A 305       5.096 -10.358   2.294  1.00 92.89           H
ATOM   4651  CD1 ILE A 305       6.517 -10.927   4.533  1.00 92.89           C
ATOM   4652 1HD1 ILE A 305       5.778 -10.683   5.295  1.00 92.89           H
ATOM   4653 2HD1 ILE A 305       6.036 -11.476   3.723  1.00 92.89           H
ATOM   4654 3HD1 ILE A 305       7.303 -11.541   4.972  1.00 92.89           H
ATOM   4655  HN  ILE A 305       6.608  -7.158   5.168  1.00 92.89           H
ATOM   4656  N   ALA A 306       4.682  -5.871   2.969  1.00 91.05           N
ATOM   4657  CA  ALA A 306       3.675  -5.055   2.312  1.00 91.05           C
ATOM   4658  C   ALA A 306       4.353  -3.859   1.640  1.00 91.05           C
ATOM   4659  O   ALA A 306       3.952  -3.443   0.554  1.00 91.05           O
ATOM   4660  HA  ALA A 306       3.198  -5.668   1.548  1.00 91.05           H
ATOM   4661  CB  ALA A 306       2.618  -4.628   3.333  1.00 91.05           C
ATOM   4662 1HB  ALA A 306       2.146  -5.513   3.759  1.00 91.05           H
ATOM   4663 2HB  ALA A 306       3.092  -4.051   4.127  1.00 91.05           H
ATOM   4664 3HB  ALA A 306       1.863  -4.016   2.840  1.00 91.05           H
ATOM   4665  HN  ALA A 306       4.585  -5.944   3.962  1.00 91.05           H
ATOM   4666  N   PHE A 307       5.369  -3.340   2.314  1.00 90.45           N
ATOM   4667  CA  PHE A 307       6.060  -2.157   1.831  1.00 90.45           C
ATOM   4668  C   PHE A 307       6.906  -2.481   0.597  1.00 90.45           C
ATOM   4669  O   PHE A 307       7.017  -1.664  -0.315  1.00 90.45           O
ATOM   4670  HA  PHE A 307       5.299  -1.423   1.565  1.00 90.45           H
ATOM   4671  CB  PHE A 307       6.983  -1.687   2.957  1.00 90.45           C
ATOM   4672 1HB  PHE A 307       7.542  -2.542   3.336  1.00 90.45           H
ATOM   4673 2HB  PHE A 307       7.711  -0.986   2.549  1.00 90.45           H
ATOM   4674  CG  PHE A 307       6.251  -1.017   4.123  1.00 90.45           C
ATOM   4675  CD1 PHE A 307       4.892  -0.995   4.149  1.00 90.45           C
ATOM   4676  HD1 PHE A 307       4.323  -1.455   3.340  1.00 90.45           H
ATOM   4677  CD2 PHE A 307       6.960  -0.445   5.132  1.00 90.45           C
ATOM   4678  HD2 PHE A 307       8.050  -0.462   5.110  1.00 90.45           H
ATOM   4679  CE1 PHE A 307       4.213  -0.374   5.230  1.00 90.45           C
ATOM   4680  HE1 PHE A 307       3.123  -0.356   5.252  1.00 90.45           H
ATOM   4681  CE2 PHE A 307       6.281   0.177   6.213  1.00 90.45           C
ATOM   4682  HE2 PHE A 307       6.850   0.636   7.022  1.00 90.45           H
ATOM   4683  CZ  PHE A 307       4.922   0.199   6.240  1.00 90.45           C
ATOM   4684  HZ  PHE A 307       4.401   0.675   7.070  1.00 90.45           H
ATOM   4685  HN  PHE A 307       5.719  -3.713   3.173  1.00 90.45           H
ATOM   4686  N   PHE A 308       7.479  -3.675   0.610  1.00 91.29           N
ATOM   4687  CA  PHE A 308       8.364  -4.092  -0.465  1.00 91.29           C
ATOM   4688  C   PHE A 308       7.631  -4.094  -1.808  1.00 91.29           C
ATOM   4689  O   PHE A 308       8.260  -4.011  -2.862  1.00 91.29           O
ATOM   4690  HA  PHE A 308       9.186  -3.377  -0.503  1.00 91.29           H
ATOM   4691  CB  PHE A 308       8.819  -5.516  -0.143  1.00 91.29           C
ATOM   4692 1HB  PHE A 308       9.130  -5.560   0.901  1.00 91.29           H
ATOM   4693 2HB  PHE A 308       7.970  -6.191  -0.251  1.00 91.29           H
ATOM   4694  CG  PHE A 308       9.966  -6.017  -1.023  1.00 91.29           C
ATOM   4695  CD1 PHE A 308       9.703  -6.817  -2.092  1.00 91.29           C
ATOM   4696  HD1 PHE A 308       8.676  -7.100  -2.321  1.00 91.29           H
ATOM   4697  CD2 PHE A 308      11.247  -5.663  -0.737  1.00 91.29           C
ATOM   4698  HD2 PHE A 308      11.458  -5.023   0.119  1.00 91.29           H
ATOM   4699  CE1 PHE A 308      10.768  -7.282  -2.909  1.00 91.29           C
ATOM   4700  HE1 PHE A 308      10.557  -7.922  -3.765  1.00 91.29           H
ATOM   4701  CE2 PHE A 308      12.312  -6.128  -1.555  1.00 91.29           C
ATOM   4702  HE2 PHE A 308      13.339  -5.845  -1.325  1.00 91.29           H
ATOM   4703  CZ  PHE A 308      12.049  -6.928  -2.623  1.00 91.29           C
ATOM   4704  HZ  PHE A 308      12.866  -7.284  -3.250  1.00 91.29           H
ATOM   4705  HN  PHE A 308       7.349  -4.351   1.335  1.00 91.29           H
ATOM   4706  N   HIS A 309       6.313  -4.190  -1.726  1.00 89.53           N
ATOM   4707  CA  HIS A 309       5.488  -4.211  -2.923  1.00 89.53           C
ATOM   4708  C   HIS A 309       5.751  -2.950  -3.749  1.00 89.53           C
ATOM   4709  O   HIS A 309       5.739  -2.996  -4.978  1.00 89.53           O
ATOM   4710  HA  HIS A 309       5.795  -5.083  -3.499  1.00 89.53           H
ATOM   4711  CB  HIS A 309       4.012  -4.386  -2.562  1.00 89.53           C
ATOM   4712 1HB  HIS A 309       3.898  -5.295  -1.971  1.00 89.53           H
ATOM   4713 2HB  HIS A 309       3.701  -3.554  -1.930  1.00 89.53           H
ATOM   4714  CG  HIS A 309       3.092  -4.461  -3.757  1.00 89.53           C
ATOM   4715  ND1 HIS A 309       2.519  -3.341  -4.334  1.00 89.53           N
ATOM   4716  HD1 HIS A 309       2.648  -2.397  -4.032  1.00 89.53           H
ATOM   4717  CD2 HIS A 309       2.653  -5.533  -4.479  1.00 89.53           C
ATOM   4718  HD2 HIS A 309       2.914  -6.575  -4.294  1.00 89.53           H
ATOM   4719  CE1 HIS A 309       1.771  -3.733  -5.355  1.00 89.53           C
ATOM   4720  HE1 HIS A 309       1.190  -3.084  -6.010  1.00 89.53           H
ATOM   4721  NE2 HIS A 309       1.855  -5.092  -5.442  1.00 89.53           N
ATOM   4722  HN  HIS A 309       5.809  -4.253  -0.865  1.00 89.53           H
ATOM   4723  N   SER A 310       5.982  -1.855  -3.040  1.00 87.53           N
ATOM   4724  CA  SER A 310       6.008  -0.546  -3.672  1.00 87.53           C
ATOM   4725  C   SER A 310       7.216  -0.439  -4.605  1.00 87.53           C
ATOM   4726  O   SER A 310       7.249   0.418  -5.487  1.00 87.53           O
ATOM   4727  HA  SER A 310       5.079  -0.482  -4.240  1.00 87.53           H
ATOM   4728  CB  SER A 310       6.043   0.570  -2.626  1.00 87.53           C
ATOM   4729 1HB  SER A 310       7.077   0.771  -2.346  1.00 87.53           H
ATOM   4730 2HB  SER A 310       5.647   1.487  -3.061  1.00 87.53           H
ATOM   4731  OG  SER A 310       5.293   0.235  -1.462  1.00 87.53           O
ATOM   4732  HG  SER A 310       4.314   0.266  -1.665  1.00 87.53           H
ATOM   4733  HN  SER A 310       6.150  -1.851  -2.055  1.00 87.53           H
ATOM   4734  N   CYS A 311       8.179  -1.320  -4.378  1.00 90.36           N
ATOM   4735  CA  CYS A 311       9.385  -1.336  -5.188  1.00 90.36           C
ATOM   4736  C   CYS A 311       9.237  -2.429  -6.248  1.00 90.36           C
ATOM   4737  O   CYS A 311      10.050  -2.521  -7.167  1.00 90.36           O
ATOM   4738  HA  CYS A 311       9.462  -0.353  -5.653  1.00 90.36           H
ATOM   4739  CB  CYS A 311      10.638  -1.536  -4.333  1.00 90.36           C
ATOM   4740 1HB  CYS A 311      11.530  -1.399  -4.943  1.00 90.36           H
ATOM   4741 2HB  CYS A 311      10.673  -0.785  -3.543  1.00 90.36           H
ATOM   4742  SG  CYS A 311      10.634  -3.213  -3.600  1.00 90.36           S
ATOM   4743  HG  CYS A 311      11.815  -3.104  -2.997  1.00 90.36           H
ATOM   4744  HN  CYS A 311       8.144  -2.013  -3.658  1.00 90.36           H
ATOM   4745  N   LEU A 312       8.194  -3.229  -6.086  1.00 88.25           N
ATOM   4746  CA  LEU A 312       7.994  -4.382  -6.947  1.00 88.25           C
ATOM   4747  C   LEU A 312       7.269  -3.943  -8.221  1.00 88.25           C
ATOM   4748  O   LEU A 312       7.498  -4.500  -9.294  1.00 88.25           O
ATOM   4749  HA  LEU A 312       8.980  -4.758  -7.223  1.00 88.25           H
ATOM   4750  CB  LEU A 312       7.279  -5.501  -6.188  1.00 88.25           C
ATOM   4751 1HB  LEU A 312       6.450  -5.063  -5.631  1.00 88.25           H
ATOM   4752 2HB  LEU A 312       6.847  -6.189  -6.915  1.00 88.25           H
ATOM   4753  CG  LEU A 312       8.141  -6.308  -5.214  1.00 88.25           C
ATOM   4754  HG  LEU A 312       8.476  -5.640  -4.421  1.00 88.25           H
ATOM   4755  CD1 LEU A 312       7.325  -7.421  -4.553  1.00 88.25           C
ATOM   4756 1HD1 LEU A 312       6.492  -6.984  -4.003  1.00 88.25           H
ATOM   4757 2HD1 LEU A 312       6.940  -8.094  -5.320  1.00 88.25           H
ATOM   4758 3HD1 LEU A 312       7.962  -7.979  -3.866  1.00 88.25           H
ATOM   4759  CD2 LEU A 312       9.392  -6.849  -5.909  1.00 88.25           C
ATOM   4760 1HD2 LEU A 312       9.098  -7.497  -6.734  1.00 88.25           H
ATOM   4761 2HD2 LEU A 312       9.983  -6.018  -6.292  1.00 88.25           H
ATOM   4762 3HD2 LEU A 312       9.986  -7.419  -5.194  1.00 88.25           H
ATOM   4763  HN  LEU A 312       7.494  -3.100  -5.384  1.00 88.25           H
ATOM   4764  N   ASN A 313       6.409  -2.948  -8.061  1.00 80.24           N
ATOM   4765  CA  ASN A 313       5.527  -2.540  -9.141  1.00 80.24           C
ATOM   4766  C   ASN A 313       6.359  -2.256 -10.393  1.00 80.24           C
ATOM   4767  O   ASN A 313       6.095  -2.814 -11.457  1.00 80.24           O
ATOM   4768  HA  ASN A 313       4.838  -3.373  -9.278  1.00 80.24           H
ATOM   4769  CB  ASN A 313       4.767  -1.263  -8.778  1.00 80.24           C
ATOM   4770 1HB  ASN A 313       5.426  -0.584  -8.237  1.00 80.24           H
ATOM   4771 2HB  ASN A 313       4.458  -0.748  -9.689  1.00 80.24           H
ATOM   4772  CG  ASN A 313       3.538  -1.579  -7.923  1.00 80.24           C
ATOM   4773  OD1 ASN A 313       2.992  -2.670  -7.955  1.00 80.24           O
ATOM   4774  ND2 ASN A 313       3.136  -0.568  -7.159  1.00 80.24           N
ATOM   4775 1HD2 ASN A 313       3.629   0.302  -7.180  1.00 80.24           H
ATOM   4776 2HD2 ASN A 313       2.340  -0.677  -6.564  1.00 80.24           H
ATOM   4777  HN  ASN A 313       6.310  -2.425  -7.214  1.00 80.24           H
ATOM   4778  N   PRO A 314       7.374  -1.387 -10.291  1.00 78.78           N
ATOM   4779  CA  PRO A 314       8.196  -1.047 -11.454  1.00 78.78           C
ATOM   4780  C   PRO A 314       8.755  -2.280 -12.146  1.00 78.78           C
ATOM   4781  O   PRO A 314       8.747  -2.365 -13.373  1.00 78.78           O
ATOM   4782  HA  PRO A 314       7.588  -0.548 -12.209  1.00 78.78           H
ATOM   4783  CB  PRO A 314       9.306  -0.171 -10.870  1.00 78.78           C
ATOM   4784 1HB  PRO A 314      10.179  -0.762 -10.591  1.00 78.78           H
ATOM   4785 2HB  PRO A 314       9.645   0.578 -11.586  1.00 78.78           H
ATOM   4786  CG  PRO A 314       8.648   0.469  -9.654  1.00 78.78           C
ATOM   4787 1HG  PRO A 314       9.386   0.835  -8.940  1.00 78.78           H
ATOM   4788 2HG  PRO A 314       8.036   1.328  -9.930  1.00 78.78           H
ATOM   4789  CD  PRO A 314       7.814  -0.666  -9.083  1.00 78.78           C
ATOM   4790 1HD  PRO A 314       8.400  -1.308  -8.425  1.00 78.78           H
ATOM   4791 2HD  PRO A 314       6.974  -0.295  -8.495  1.00 78.78           H
ATOM   4792  N   VAL A 315       9.230  -3.211 -11.332  1.00 78.26           N
ATOM   4793  CA  VAL A 315       9.878  -4.402 -11.855  1.00 78.26           C
ATOM   4794  C   VAL A 315       8.886  -5.176 -12.726  1.00 78.26           C
ATOM   4795  O   VAL A 315       9.239  -5.650 -13.804  1.00 78.26           O
ATOM   4796  HA  VAL A 315      10.711  -4.077 -12.478  1.00 78.26           H
ATOM   4797  CB  VAL A 315      10.444  -5.238 -10.706  1.00 78.26           C
ATOM   4798  HB  VAL A 315       9.616  -5.508 -10.049  1.00 78.26           H
ATOM   4799  CG1 VAL A 315      11.073  -6.532 -11.226  1.00 78.26           C
ATOM   4800 1HG1 VAL A 315      10.316  -7.120 -11.747  1.00 78.26           H
ATOM   4801 2HG1 VAL A 315      11.883  -6.291 -11.914  1.00 78.26           H
ATOM   4802 3HG1 VAL A 315      11.467  -7.107 -10.388  1.00 78.26           H
ATOM   4803  CG2 VAL A 315      11.451  -4.430  -9.884  1.00 78.26           C
ATOM   4804 1HG2 VAL A 315      12.274  -4.116 -10.526  1.00 78.26           H
ATOM   4805 2HG2 VAL A 315      10.959  -3.551  -9.468  1.00 78.26           H
ATOM   4806 3HG2 VAL A 315      11.837  -5.048  -9.074  1.00 78.26           H
ATOM   4807  HN  VAL A 315       9.179  -3.162 -10.335  1.00 78.26           H
ATOM   4808  N   LEU A 316       7.664  -5.281 -12.224  1.00 77.41           N
ATOM   4809  CA  LEU A 316       6.644  -6.067 -12.896  1.00 77.41           C
ATOM   4810  C   LEU A 316       6.422  -5.510 -14.304  1.00 77.41           C
ATOM   4811  O   LEU A 316       6.244  -6.270 -15.255  1.00 77.41           O
ATOM   4812  HA  LEU A 316       7.022  -7.086 -12.984  1.00 77.41           H
ATOM   4813  CB  LEU A 316       5.370  -6.128 -12.051  1.00 77.41           C
ATOM   4814 1HB  LEU A 316       5.023  -5.109 -11.878  1.00 77.41           H
ATOM   4815 2HB  LEU A 316       4.597  -6.634 -12.629  1.00 77.41           H
ATOM   4816  CG  LEU A 316       5.497  -6.830 -10.697  1.00 77.41           C
ATOM   4817  HG  LEU A 316       6.279  -6.330 -10.125  1.00 77.41           H
ATOM   4818  CD1 LEU A 316       4.201  -6.707  -9.893  1.00 77.41           C
ATOM   4819 1HD1 LEU A 316       3.978  -5.654  -9.721  1.00 77.41           H
ATOM   4820 2HD1 LEU A 316       3.383  -7.165 -10.449  1.00 77.41           H
ATOM   4821 3HD1 LEU A 316       4.318  -7.214  -8.935  1.00 77.41           H
ATOM   4822  CD2 LEU A 316       5.926  -8.287 -10.873  1.00 77.41           C
ATOM   4823 1HD2 LEU A 316       5.184  -8.815 -11.472  1.00 77.41           H
ATOM   4824 2HD2 LEU A 316       6.892  -8.323 -11.377  1.00 77.41           H
ATOM   4825 3HD2 LEU A 316       6.008  -8.763  -9.895  1.00 77.41           H
ATOM   4826  HN  LEU A 316       7.368  -4.841 -11.376  1.00 77.41           H
ATOM   4827  N   TYR A 317       6.439  -4.189 -14.392  1.00 71.44           N
ATOM   4828  CA  TYR A 317       6.186  -3.520 -15.657  1.00 71.44           C
ATOM   4829  C   TYR A 317       7.370  -3.687 -16.612  1.00 71.44           C
ATOM   4830  O   TYR A 317       7.182  -3.881 -17.811  1.00 71.44           O
ATOM   4831  HA  TYR A 317       5.301  -3.971 -16.105  1.00 71.44           H
ATOM   4832  CB  TYR A 317       6.020  -2.036 -15.324  1.00 71.44           C
ATOM   4833 1HB  TYR A 317       6.948  -1.666 -14.888  1.00 71.44           H
ATOM   4834 2HB  TYR A 317       5.860  -1.482 -16.249  1.00 71.44           H
ATOM   4835  CG  TYR A 317       4.868  -1.739 -14.362  1.00 71.44           C
ATOM   4836  CD1 TYR A 317       3.733  -2.524 -14.382  1.00 71.44           C
ATOM   4837  HD1 TYR A 317       3.657  -3.355 -15.083  1.00 71.44           H
ATOM   4838  CD2 TYR A 317       4.964  -0.687 -13.474  1.00 71.44           C
ATOM   4839  HD2 TYR A 317       5.861  -0.067 -13.458  1.00 71.44           H
ATOM   4840  CE1 TYR A 317       2.649  -2.244 -13.477  1.00 71.44           C
ATOM   4841  HE1 TYR A 317       1.747  -2.856 -13.482  1.00 71.44           H
ATOM   4842  CE2 TYR A 317       3.880  -0.407 -12.569  1.00 71.44           C
ATOM   4843  HE2 TYR A 317       3.942   0.421 -11.863  1.00 71.44           H
ATOM   4844  CZ  TYR A 317       2.775  -1.200 -12.615  1.00 71.44           C
ATOM   4845  OH  TYR A 317       1.751  -0.936 -11.759  1.00 71.44           O
ATOM   4846  HH  TYR A 317       1.005  -1.585 -11.910  1.00 71.44           H
ATOM   4847  HN  TYR A 317       6.621  -3.579 -13.621  1.00 71.44           H
ATOM   4848  N   VAL A 318       8.564  -3.604 -16.043  1.00 67.62           N
ATOM   4849  CA  VAL A 318       9.779  -3.715 -16.832  1.00 67.62           C
ATOM   4850  C   VAL A 318       9.828  -5.094 -17.493  1.00 67.62           C
ATOM   4851  O   VAL A 318      10.026  -5.201 -18.702  1.00 67.62           O
ATOM   4852  HA  VAL A 318       9.735  -2.954 -17.612  1.00 67.62           H
ATOM   4853  CB  VAL A 318      11.000  -3.427 -15.957  1.00 67.62           C
ATOM   4854  HB  VAL A 318      10.969  -4.105 -15.104  1.00 67.62           H
ATOM   4855  CG1 VAL A 318      12.298  -3.693 -16.722  1.00 67.62           C
ATOM   4856 1HG1 VAL A 318      12.329  -4.738 -17.033  1.00 67.62           H
ATOM   4857 2HG1 VAL A 318      12.339  -3.051 -17.602  1.00 67.62           H
ATOM   4858 3HG1 VAL A 318      13.150  -3.481 -16.077  1.00 67.62           H
ATOM   4859  CG2 VAL A 318      10.964  -1.995 -15.420  1.00 67.62           C
ATOM   4860 1HG2 VAL A 318      10.959  -1.294 -16.255  1.00 67.62           H
ATOM   4861 2HG2 VAL A 318      10.064  -1.853 -14.822  1.00 67.62           H
ATOM   4862 3HG2 VAL A 318      11.843  -1.817 -14.801  1.00 67.62           H
ATOM   4863  HN  VAL A 318       8.708  -3.465 -15.063  1.00 67.62           H
ATOM   4864  N   PHE A 319       9.646  -6.116 -16.670  1.00 66.01           N
ATOM   4865  CA  PHE A 319       9.949  -7.475 -17.085  1.00 66.01           C
ATOM   4866  C   PHE A 319       8.769  -8.096 -17.834  1.00 66.01           C
ATOM   4867  O   PHE A 319       8.962  -8.892 -18.753  1.00 66.01           O
ATOM   4868  HA  PHE A 319      10.813  -7.425 -17.748  1.00 66.01           H
ATOM   4869  CB  PHE A 319      10.212  -8.284 -15.813  1.00 66.01           C
ATOM   4870 1HB  PHE A 319       9.471  -8.011 -15.062  1.00 66.01           H
ATOM   4871 2HB  PHE A 319      10.071  -9.342 -16.031  1.00 66.01           H
ATOM   4872  CG  PHE A 319      11.610  -8.081 -15.225  1.00 66.01           C
ATOM   4873  CD1 PHE A 319      12.679  -8.712 -15.780  1.00 66.01           C
ATOM   4874  HD1 PHE A 319      12.541  -9.361 -16.645  1.00 66.01           H
ATOM   4875  CD2 PHE A 319      11.784  -7.271 -14.146  1.00 66.01           C
ATOM   4876  HD2 PHE A 319      10.927  -6.766 -13.701  1.00 66.01           H
ATOM   4877  CE1 PHE A 319      13.977  -8.524 -15.234  1.00 66.01           C
ATOM   4878  HE1 PHE A 319      14.834  -9.030 -15.680  1.00 66.01           H
ATOM   4879  CE2 PHE A 319      13.081  -7.083 -13.600  1.00 66.01           C
ATOM   4880  HE2 PHE A 319      13.220  -6.434 -12.736  1.00 66.01           H
ATOM   4881  CZ  PHE A 319      14.150  -7.714 -14.156  1.00 66.01           C
ATOM   4882  HZ  PHE A 319      15.146  -7.570 -13.737  1.00 66.01           H
ATOM   4883  HN  PHE A 319       9.298  -6.027 -15.736  1.00 66.01           H
ATOM   4884  N   VAL A 320       7.573  -7.709 -17.415  1.00 67.69           N
ATOM   4885  CA  VAL A 320       6.363  -8.326 -17.932  1.00 67.69           C
ATOM   4886  C   VAL A 320       5.785  -7.450 -19.045  1.00 67.69           C
ATOM   4887  O   VAL A 320       5.110  -7.948 -19.944  1.00 67.69           O
ATOM   4888  HA  VAL A 320       6.641  -9.292 -18.354  1.00 67.69           H
ATOM   4889  CB  VAL A 320       5.374  -8.573 -16.791  1.00 67.69           C
ATOM   4890  HB  VAL A 320       4.790  -7.664 -16.650  1.00 67.69           H
ATOM   4891  CG1 VAL A 320       4.405  -9.704 -17.142  1.00 67.69           C
ATOM   4892 1HG1 VAL A 320       3.845  -9.438 -18.038  1.00 67.69           H
ATOM   4893 2HG1 VAL A 320       4.966 -10.621 -17.323  1.00 67.69           H
ATOM   4894 3HG1 VAL A 320       3.713  -9.859 -16.314  1.00 67.69           H
ATOM   4895  CG2 VAL A 320       6.109  -8.867 -15.482  1.00 67.69           C
ATOM   4896 1HG2 VAL A 320       6.730  -9.755 -15.605  1.00 67.69           H
ATOM   4897 2HG2 VAL A 320       6.739  -8.017 -15.220  1.00 67.69           H
ATOM   4898 3HG2 VAL A 320       5.382  -9.039 -14.688  1.00 67.69           H
ATOM   4899  HN  VAL A 320       7.424  -6.990 -16.736  1.00 67.69           H
ATOM   4900  N   GLY A 321       6.071  -6.160 -18.948  1.00 70.25           N
ATOM   4901  CA  GLY A 321       5.522  -5.199 -19.890  1.00 70.25           C
ATOM   4902  C   GLY A 321       6.352  -5.154 -21.174  1.00 70.25           C
ATOM   4903  O   GLY A 321       7.408  -4.524 -21.214  1.00 70.25           O
ATOM   4904 1HA  GLY A 321       4.492  -5.464 -20.127  1.00 70.25           H
ATOM   4905 2HA  GLY A 321       5.499  -4.209 -19.433  1.00 70.25           H
ATOM   4906  HN  GLY A 321       6.665  -5.770 -18.245  1.00 70.25           H
ATOM   4907  N   GLU A 322       5.843  -5.830 -22.194  1.00 71.28           N
ATOM   4908  CA  GLU A 322       6.474  -5.798 -23.502  1.00 71.28           C
ATOM   4909  C   GLU A 322       6.565  -4.359 -24.014  1.00 71.28           C
ATOM   4910  O   GLU A 322       7.604  -3.941 -24.520  1.00 71.28           O
ATOM   4911  HA  GLU A 322       7.476  -6.201 -23.350  1.00 71.28           H
ATOM   4912  CB  GLU A 322       5.722  -6.687 -24.495  1.00 71.28           C
ATOM   4913 1HB  GLU A 322       4.658  -6.452 -24.465  1.00 71.28           H
ATOM   4914 2HB  GLU A 322       6.159  -6.580 -25.488  1.00 71.28           H
ATOM   4915  CG  GLU A 322       5.858  -8.164 -24.121  1.00 71.28           C
ATOM   4916 1HG  GLU A 322       6.898  -8.389 -23.884  1.00 71.28           H
ATOM   4917 2HG  GLU A 322       5.274  -8.371 -23.224  1.00 71.28           H
ATOM   4918  CD  GLU A 322       5.383  -9.065 -25.263  1.00 71.28           C
ATOM   4919  OE1 GLU A 322       6.154  -9.983 -25.619  1.00 71.28           O
ATOM   4920  OE2 GLU A 322       4.261  -8.815 -25.754  1.00 71.28           O
ATOM   4921  HN  GLU A 322       5.017  -6.390 -22.136  1.00 71.28           H
ATOM   4922  N   ARG A 323       5.461  -3.641 -23.863  1.00 72.03           N
ATOM   4923  CA  ARG A 323       5.391  -2.270 -24.337  1.00 72.03           C
ATOM   4924  C   ARG A 323       6.435  -1.407 -23.625  1.00 72.03           C
ATOM   4925  O   ARG A 323       7.094  -0.580 -24.252  1.00 72.03           O
ATOM   4926  HA  ARG A 323       5.597  -2.333 -25.406  1.00 72.03           H
ATOM   4927  CB  ARG A 323       4.001  -1.676 -24.100  1.00 72.03           C
ATOM   4928 1HB  ARG A 323       3.652  -1.944 -23.102  1.00 72.03           H
ATOM   4929 2HB  ARG A 323       4.055  -0.588 -24.136  1.00 72.03           H
ATOM   4930  CG  ARG A 323       3.004  -2.177 -25.147  1.00 72.03           C
ATOM   4931 1HG  ARG A 323       3.310  -1.839 -26.137  1.00 72.03           H
ATOM   4932 2HG  ARG A 323       3.009  -3.267 -25.166  1.00 72.03           H
ATOM   4933  CD  ARG A 323       1.591  -1.673 -24.844  1.00 72.03           C
ATOM   4934 1HD  ARG A 323       1.224  -2.127 -23.924  1.00 72.03           H
ATOM   4935 2HD  ARG A 323       1.607  -0.595 -24.683  1.00 72.03           H
ATOM   4936  NE  ARG A 323       0.685  -2.003 -25.967  1.00 72.03           N
ATOM   4937  HE  ARG A 323       1.041  -2.578 -26.703  1.00 72.03           H
ATOM   4938  CZ  ARG A 323      -0.583  -1.580 -26.058  1.00 72.03           C
ATOM   4939  NH1 ARG A 323      -1.113  -0.807 -25.100  1.00 72.03           N
ATOM   4940 1HH1 ARG A 323      -0.561  -0.542 -24.309  1.00 72.03           H
ATOM   4941 2HH1 ARG A 323      -2.060  -0.495 -25.176  1.00 72.03           H
ATOM   4942  NH2 ARG A 323      -1.313  -1.941 -27.122  1.00 72.03           N
ATOM   4943 1HH2 ARG A 323      -2.261  -1.633 -27.205  1.00 72.03           H
ATOM   4944 2HH2 ARG A 323      -0.911  -2.517 -27.832  1.00 72.03           H
ATOM   4945  HN  ARG A 323       4.628  -3.981 -23.428  1.00 72.03           H
ATOM   4946  N   PHE A 324       6.553  -1.631 -22.324  1.00 72.70           N
ATOM   4947  CA  PHE A 324       7.450  -0.833 -21.506  1.00 72.70           C
ATOM   4948  C   PHE A 324       8.904  -1.022 -21.943  1.00 72.70           C
ATOM   4949  O   PHE A 324       9.664  -0.057 -22.016  1.00 72.70           O
ATOM   4950  HA  PHE A 324       7.165   0.211 -21.637  1.00 72.70           H
ATOM   4951  CB  PHE A 324       7.295  -1.323 -20.065  1.00 72.70           C
ATOM   4952 1HB  PHE A 324       6.234  -1.420 -19.837  1.00 72.70           H
ATOM   4953 2HB  PHE A 324       7.732  -2.318 -19.981  1.00 72.70           H
ATOM   4954  CG  PHE A 324       7.944  -0.408 -19.024  1.00 72.70           C
ATOM   4955  CD1 PHE A 324       9.260  -0.556 -18.714  1.00 72.70           C
ATOM   4956  HD1 PHE A 324       9.852  -1.326 -19.208  1.00 72.70           H
ATOM   4957  CD2 PHE A 324       7.204   0.553 -18.408  1.00 72.70           C
ATOM   4958  HD2 PHE A 324       6.149   0.671 -18.655  1.00 72.70           H
ATOM   4959  CE1 PHE A 324       9.862   0.293 -17.748  1.00 72.70           C
ATOM   4960  HE1 PHE A 324      10.917   0.174 -17.500  1.00 72.70           H
ATOM   4961  CE2 PHE A 324       7.806   1.402 -17.441  1.00 72.70           C
ATOM   4962  HE2 PHE A 324       7.214   2.172 -16.948  1.00 72.70           H
ATOM   4963  CZ  PHE A 324       9.122   1.254 -17.132  1.00 72.70           C
ATOM   4964  HZ  PHE A 324       9.585   1.905 -16.391  1.00 72.70           H
ATOM   4965  HN  PHE A 324       6.049  -2.341 -21.831  1.00 72.70           H
ATOM   4966  N   ARG A 325       9.247  -2.271 -22.221  1.00 73.01           N
ATOM   4967  CA  ARG A 325      10.584  -2.592 -22.693  1.00 73.01           C
ATOM   4968  C   ARG A 325      10.905  -1.797 -23.960  1.00 73.01           C
ATOM   4969  O   ARG A 325      11.990  -1.231 -24.084  1.00 73.01           O
ATOM   4970  HA  ARG A 325      11.244  -2.308 -21.874  1.00 73.01           H
ATOM   4971  CB  ARG A 325      10.719  -4.087 -22.989  1.00 73.01           C
ATOM   4972 1HB  ARG A 325       9.895  -4.411 -23.626  1.00 73.01           H
ATOM   4973 2HB  ARG A 325      11.640  -4.270 -23.543  1.00 73.01           H
ATOM   4974  CG  ARG A 325      10.723  -4.904 -21.696  1.00 73.01           C
ATOM   4975 1HG  ARG A 325      11.514  -4.545 -21.037  1.00 73.01           H
ATOM   4976 2HG  ARG A 325       9.780  -4.763 -21.169  1.00 73.01           H
ATOM   4977  CD  ARG A 325      10.932  -6.391 -21.988  1.00 73.01           C
ATOM   4978 1HD  ARG A 325      10.117  -6.767 -22.607  1.00 73.01           H
ATOM   4979 2HD  ARG A 325      11.853  -6.533 -22.554  1.00 73.01           H
ATOM   4980  NE  ARG A 325      10.996  -7.152 -20.720  1.00 73.01           N
ATOM   4981  HE  ARG A 325      10.824  -6.658 -19.868  1.00 73.01           H
ATOM   4982  CZ  ARG A 325      11.269  -8.462 -20.643  1.00 73.01           C
ATOM   4983  NH1 ARG A 325      11.508  -9.173 -21.753  1.00 73.01           N
ATOM   4984 1HH1 ARG A 325      11.483  -8.728 -22.647  1.00 73.01           H
ATOM   4985 2HH1 ARG A 325      11.711 -10.150 -21.686  1.00 73.01           H
ATOM   4986  NH2 ARG A 325      11.301  -9.049 -19.438  1.00 73.01           N
ATOM   4987 1HH2 ARG A 325      11.503 -10.025 -19.363  1.00 73.01           H
ATOM   4988 2HH2 ARG A 325      11.121  -8.510 -18.615  1.00 73.01           H
ATOM   4989  HN  ARG A 325       8.632  -3.054 -22.129  1.00 73.01           H
ATOM   4990  N   ARG A 326       9.941  -1.779 -24.869  1.00 75.58           N
ATOM   4991  CA  ARG A 326      10.109  -1.067 -26.124  1.00 75.58           C
ATOM   4992  C   ARG A 326      10.279   0.431 -25.866  1.00 75.58           C
ATOM   4993  O   ARG A 326      11.165   1.067 -26.436  1.00 75.58           O
ATOM   4994  HA  ARG A 326      11.010  -1.493 -26.568  1.00 75.58           H
ATOM   4995  CB  ARG A 326       8.909  -1.286 -27.047  1.00 75.58           C
ATOM   4996 1HB  ARG A 326       7.986  -1.094 -26.501  1.00 75.58           H
ATOM   4997 2HB  ARG A 326       8.945  -0.575 -27.872  1.00 75.58           H
ATOM   4998  CG  ARG A 326       8.894  -2.714 -27.598  1.00 75.58           C
ATOM   4999 1HG  ARG A 326       9.795  -2.890 -28.186  1.00 75.58           H
ATOM   5000 2HG  ARG A 326       8.908  -3.426 -26.773  1.00 75.58           H
ATOM   5001  CD  ARG A 326       7.657  -2.954 -28.465  1.00 75.58           C
ATOM   5002 1HD  ARG A 326       6.759  -2.655 -27.923  1.00 75.58           H
ATOM   5003 2HD  ARG A 326       7.707  -2.338 -29.363  1.00 75.58           H
ATOM   5004  NE  ARG A 326       7.569  -4.384 -28.838  1.00 75.58           N
ATOM   5005  HE  ARG A 326       7.819  -5.064 -28.148  1.00 75.58           H
ATOM   5006  CZ  ARG A 326       7.177  -4.824 -30.041  1.00 75.58           C
ATOM   5007  NH1 ARG A 326       6.830  -3.957 -31.002  1.00 75.58           N
ATOM   5008 1HH1 ARG A 326       6.864  -2.974 -30.825  1.00 75.58           H
ATOM   5009 2HH1 ARG A 326       6.538  -4.294 -31.897  1.00 75.58           H
ATOM   5010  NH2 ARG A 326       7.135  -6.144 -30.268  1.00 75.58           N
ATOM   5011 1HH2 ARG A 326       6.844  -6.489 -31.160  1.00 75.58           H
ATOM   5012 2HH2 ARG A 326       7.396  -6.784 -29.545  1.00 75.58           H
ATOM   5013  HN  ARG A 326       9.060  -2.239 -24.759  1.00 75.58           H
ATOM   5014  N   ASP A 327       9.415   0.953 -25.007  1.00 75.91           N
ATOM   5015  CA  ASP A 327       9.368   2.385 -24.770  1.00 75.91           C
ATOM   5016  C   ASP A 327      10.612   2.809 -23.986  1.00 75.91           C
ATOM   5017  O   ASP A 327      11.119   3.914 -24.171  1.00 75.91           O
ATOM   5018  HA  ASP A 327       9.324   2.839 -25.760  1.00 75.91           H
ATOM   5019  CB  ASP A 327       8.137   2.767 -23.945  1.00 75.91           C
ATOM   5020 1HB  ASP A 327       8.094   2.153 -23.045  1.00 75.91           H
ATOM   5021 2HB  ASP A 327       8.220   3.804 -23.619  1.00 75.91           H
ATOM   5022  CG  ASP A 327       6.854   2.583 -24.757  1.00 75.91           C
ATOM   5023  OD1 ASP A 327       6.981   2.428 -25.991  1.00 75.91           O
ATOM   5024  OD2 ASP A 327       5.775   2.601 -24.126  1.00 75.91           O
ATOM   5025  HN  ASP A 327       8.757   0.415 -24.480  1.00 75.91           H
ATOM   5026  N   LEU A 328      11.068   1.908 -23.129  1.00 74.67           N
ATOM   5027  CA  LEU A 328      12.300   2.132 -22.392  1.00 74.67           C
ATOM   5028  C   LEU A 328      13.461   2.274 -23.379  1.00 74.67           C
ATOM   5029  O   LEU A 328      14.236   3.225 -23.298  1.00 74.67           O
ATOM   5030  HA  LEU A 328      12.191   3.071 -21.850  1.00 74.67           H
ATOM   5031  CB  LEU A 328      12.510   1.030 -21.351  1.00 74.67           C
ATOM   5032 1HB  LEU A 328      11.681   1.064 -20.644  1.00 74.67           H
ATOM   5033 2HB  LEU A 328      12.459   0.066 -21.857  1.00 74.67           H
ATOM   5034  CG  LEU A 328      13.820   1.093 -20.563  1.00 74.67           C
ATOM   5035  HG  LEU A 328      14.645   1.138 -21.274  1.00 74.67           H
ATOM   5036  CD1 LEU A 328      13.887   2.362 -19.711  1.00 74.67           C
ATOM   5037 1HD1 LEU A 328      13.826   3.237 -20.358  1.00 74.67           H
ATOM   5038 2HD1 LEU A 328      13.055   2.372 -19.007  1.00 74.67           H
ATOM   5039 3HD1 LEU A 328      14.828   2.381 -19.161  1.00 74.67           H
ATOM   5040  CD2 LEU A 328      14.016  -0.172 -19.724  1.00 74.67           C
ATOM   5041 1HD2 LEU A 328      13.189  -0.273 -19.021  1.00 74.67           H
ATOM   5042 2HD2 LEU A 328      14.044  -1.042 -20.380  1.00 74.67           H
ATOM   5043 3HD2 LEU A 328      14.954  -0.101 -19.174  1.00 74.67           H
ATOM   5044  HN  LEU A 328      10.611   1.040 -22.935  1.00 74.67           H
ATOM   5045  N   VAL A 329      13.543   1.314 -24.289  1.00 76.09           N
ATOM   5046  CA  VAL A 329      14.632   1.286 -25.251  1.00 76.09           C
ATOM   5047  C   VAL A 329      14.559   2.532 -26.135  1.00 76.09           C
ATOM   5048  O   VAL A 329      15.587   3.095 -26.506  1.00 76.09           O
ATOM   5049  HA  VAL A 329      15.566   1.308 -24.690  1.00 76.09           H
ATOM   5050  CB  VAL A 329      14.590  -0.018 -26.050  1.00 76.09           C
ATOM   5051  HB  VAL A 329      13.581  -0.135 -26.447  1.00 76.09           H
ATOM   5052  CG1 VAL A 329      15.558   0.034 -27.234  1.00 76.09           C
ATOM   5053 1HG1 VAL A 329      15.282   0.857 -27.893  1.00 76.09           H
ATOM   5054 2HG1 VAL A 329      16.573   0.186 -26.867  1.00 76.09           H
ATOM   5055 3HG1 VAL A 329      15.508  -0.905 -27.785  1.00 76.09           H
ATOM   5056  CG2 VAL A 329      14.884  -1.222 -25.153  1.00 76.09           C
ATOM   5057 1HG2 VAL A 329      15.876  -1.113 -24.714  1.00 76.09           H
ATOM   5058 2HG2 VAL A 329      14.139  -1.274 -24.359  1.00 76.09           H
ATOM   5059 3HG2 VAL A 329      14.848  -2.135 -25.747  1.00 76.09           H
ATOM   5060  HN  VAL A 329      12.883   0.567 -24.375  1.00 76.09           H
ATOM   5061  N   LYS A 330      13.333   2.927 -26.446  1.00 75.56           N
[truncated: 117,320 more chars]
