# Supplementary material for: Noncanonical roles of chemokine regions in CCR9 activation revealed by structural modeling and mutational mapping
Source: Nat Commun. 2025 Aug 18;16:7695. doi: 10.1038/s41467-025-62321-9 (PMC12361432; doi:10.1038/s41467-025-62321-9)
Supplement: Supplementary file 4 — Supplementary Data 2 [file 41467_2025_62321_MOESM4_ESM.zip › CCR9_CCL25_rnk23.pdb]

SSBOND   1 CYS A   38    CYS A  289 
SSBOND   2 CYS A  119    CYS A  198 
SSBOND   3 CYS B    7    CYS B   35 
SSBOND   4 CYS B    8    CYS B   52 
ATOM      1  N   GLU A  20       4.797  -5.872  62.269  1.00 38.01           N
ATOM      2  CA  GLU A  20       3.727  -5.998  61.294  1.00 38.01           C
ATOM      3  C   GLU A  20       4.280  -5.847  59.875  1.00 38.01           C
ATOM      4  O   GLU A  20       3.570  -6.084  58.900  1.00 38.01           O
ATOM      5  HA  GLU A  20       3.327  -7.002  61.430  1.00 38.01           H
ATOM      6  CB  GLU A  20       2.619  -4.976  61.561  1.00 38.01           C
ATOM      7 1HB  GLU A  20       3.061  -4.018  61.833  1.00 38.01           H
ATOM      8 2HB  GLU A  20       1.958  -4.917  60.696  1.00 38.01           H
ATOM      9  CG  GLU A  20       1.746  -5.410  62.741  1.00 38.01           C
ATOM     10 1HG  GLU A  20       1.496  -6.467  62.644  1.00 38.01           H
ATOM     11 2HG  GLU A  20       2.304  -5.299  63.670  1.00 38.01           H
ATOM     12  CD  GLU A  20       0.463  -4.580  62.807  1.00 38.01           C
ATOM     13  OE1 GLU A  20      -0.506  -5.082  63.418  1.00 38.01           O
ATOM     14  OE2 GLU A  20       0.479  -3.464  62.245  1.00 38.01           O
ATOM     15  HN  GLU A  20       5.707  -5.725  61.881  1.00 38.01           H
ATOM     16  N   SER A  21       5.544  -5.455  59.806  1.00 40.65           N
ATOM     17  CA  SER A  21       6.185  -5.219  58.524  1.00 40.65           C
ATOM     18  C   SER A  21       6.469  -6.552  57.828  1.00 40.65           C
ATOM     19  O   SER A  21       6.553  -6.610  56.602  1.00 40.65           O
ATOM     20  HA  SER A  21       5.471  -4.631  57.948  1.00 40.65           H
ATOM     21  CB  SER A  21       7.480  -4.422  58.694  1.00 40.65           C
ATOM     22 1HB  SER A  21       7.736  -3.941  57.750  1.00 40.65           H
ATOM     23 2HB  SER A  21       7.324  -3.628  59.424  1.00 40.65           H
ATOM     24  OG  SER A  21       8.563  -5.247  59.114  1.00 40.65           O
ATOM     25  HG  SER A  21       9.390  -4.696  59.226  1.00 40.65           H
ATOM     26  HN  SER A  21       6.126  -5.299  60.605  1.00 40.65           H
ATOM     27  N   THR A  22       6.610  -7.589  58.640  1.00 42.41           N
ATOM     28  CA  THR A  22       7.138  -8.853  58.155  1.00 42.41           C
ATOM     29  C   THR A  22       6.071  -9.605  57.356  1.00 42.41           C
ATOM     30  O   THR A  22       6.264  -9.897  56.177  1.00 42.41           O
ATOM     31  HA  THR A  22       7.960  -8.643  57.471  1.00 42.41           H
ATOM     32  CB  THR A  22       7.663  -9.639  59.358  1.00 42.41           C
ATOM     33  HB  THR A  22       6.917 -10.350  59.714  1.00 42.41           H
ATOM     34  OG1 THR A  22       8.046  -8.632  60.291  1.00 42.41           O
ATOM     35  HG1 THR A  22       8.744  -8.040  59.887  1.00 42.41           H
ATOM     36  CG2 THR A  22       8.966 -10.379  59.051  1.00 42.41           C
ATOM     37 1HG2 THR A  22       9.732  -9.660  58.760  1.00 42.41           H
ATOM     38 2HG2 THR A  22       8.801 -11.083  58.236  1.00 42.41           H
ATOM     39 3HG2 THR A  22       9.295 -10.920  59.939  1.00 42.41           H
ATOM     40  HN  THR A  22       6.372  -7.575  59.611  1.00 42.41           H
ATOM     41  N   SER A  23       4.969  -9.897  58.031  1.00 43.11           N
ATOM     42  CA  SER A  23       3.920 -10.707  57.436  1.00 43.11           C
ATOM     43  C   SER A  23       3.323  -9.984  56.227  1.00 43.11           C
ATOM     44  O   SER A  23       3.069 -10.600  55.193  1.00 43.11           O
ATOM     45  HA  SER A  23       4.409 -11.630  57.126  1.00 43.11           H
ATOM     46  CB  SER A  23       2.826 -11.028  58.456  1.00 43.11           C
ATOM     47 1HB  SER A  23       2.027 -11.586  57.967  1.00 43.11           H
ATOM     48 2HB  SER A  23       3.234 -11.672  59.235  1.00 43.11           H
ATOM     49  OG  SER A  23       2.287  -9.849  59.049  1.00 43.11           O
ATOM     50  HG  SER A  23       1.585 -10.094  59.719  1.00 43.11           H
ATOM     51  HN  SER A  23       4.787  -9.591  58.965  1.00 43.11           H
ATOM     52  N   SER A  24       3.115  -8.686  56.396  1.00 44.94           N
ATOM     53  CA  SER A  24       2.542  -7.875  55.336  1.00 44.94           C
ATOM     54  C   SER A  24       3.539  -7.740  54.183  1.00 44.94           C
ATOM     55  O   SER A  24       3.251  -7.088  53.181  1.00 44.94           O
ATOM     56  HA  SER A  24       1.652  -8.412  55.011  1.00 44.94           H
ATOM     57  CB  SER A  24       2.142  -6.492  55.855  1.00 44.94           C
ATOM     58 1HB  SER A  24       1.509  -5.998  55.119  1.00 44.94           H
ATOM     59 2HB  SER A  24       1.548  -6.604  56.762  1.00 44.94           H
ATOM     60  OG  SER A  24       3.277  -5.676  56.130  1.00 44.94           O
ATOM     61  HG  SER A  24       3.573  -5.808  57.076  1.00 44.94           H
ATOM     62  HN  SER A  24       3.331  -8.191  57.238  1.00 44.94           H
ATOM     63  N   MET A  25       4.692  -8.368  54.364  1.00 45.48           N
ATOM     64  CA  MET A  25       5.659  -8.483  53.285  1.00 45.48           C
ATOM     65  C   MET A  25       5.508  -9.818  52.553  1.00 45.48           C
ATOM     66  O   MET A  25       5.604  -9.872  51.328  1.00 45.48           O
ATOM     67  HA  MET A  25       5.438  -7.661  52.604  1.00 45.48           H
ATOM     68  CB  MET A  25       7.075  -8.369  53.854  1.00 45.48           C
ATOM     69 1HB  MET A  25       7.041  -7.882  54.828  1.00 45.48           H
ATOM     70 2HB  MET A  25       7.489  -9.365  54.010  1.00 45.48           H
ATOM     71  CG  MET A  25       7.982  -7.576  52.912  1.00 45.48           C
ATOM     72 1HG  MET A  25       8.952  -8.066  52.828  1.00 45.48           H
ATOM     73 2HG  MET A  25       7.550  -7.552  51.911  1.00 45.48           H
ATOM     74  SD  MET A  25       8.192  -5.912  53.524  1.00 45.48           S
ATOM     75  CE  MET A  25       8.310  -5.026  51.979  1.00 45.48           C
ATOM     76 1HE  MET A  25       9.161  -5.399  51.410  1.00 45.48           H
ATOM     77 2HE  MET A  25       7.395  -5.174  51.404  1.00 45.48           H
ATOM     78 3HE  MET A  25       8.444  -3.963  52.179  1.00 45.48           H
ATOM     79  HN  MET A  25       4.969  -8.793  55.226  1.00 45.48           H
ATOM     80  N   GLU A  26       5.275 -10.862  53.335  1.00 47.30           N
ATOM     81  CA  GLU A  26       5.193 -12.205  52.786  1.00 47.30           C
ATOM     82  C   GLU A  26       3.986 -12.324  51.853  1.00 47.30           C
ATOM     83  O   GLU A  26       4.080 -12.924  50.784  1.00 47.30           O
ATOM     84  HA  GLU A  26       6.113 -12.342  52.219  1.00 47.30           H
ATOM     85  CB  GLU A  26       5.130 -13.250  53.901  1.00 47.30           C
ATOM     86 1HB  GLU A  26       4.435 -12.921  54.674  1.00 47.30           H
ATOM     87 2HB  GLU A  26       4.875 -14.222  53.479  1.00 47.30           H
ATOM     88  CG  GLU A  26       6.493 -13.416  54.575  1.00 47.30           C
ATOM     89 1HG  GLU A  26       7.253 -13.622  53.820  1.00 47.30           H
ATOM     90 2HG  GLU A  26       6.776 -12.486  55.066  1.00 47.30           H
ATOM     91  CD  GLU A  26       6.464 -14.552  55.599  1.00 47.30           C
ATOM     92  OE1 GLU A  26       7.543 -15.140  55.826  1.00 47.30           O
ATOM     93  OE2 GLU A  26       5.362 -14.807  56.133  1.00 47.30           O
ATOM     94  HN  GLU A  26       5.143 -10.801  54.324  1.00 47.30           H
ATOM     95  N   ASP A  27       2.879 -11.742  52.292  1.00 46.26           N
ATOM     96  CA  ASP A  27       1.648 -11.799  51.523  1.00 46.26           C
ATOM     97  C   ASP A  27       1.909 -11.270  50.111  1.00 46.26           C
ATOM     98  O   ASP A  27       1.253 -11.686  49.157  1.00 46.26           O
ATOM     99  HA  ASP A  27       1.355 -12.849  51.527  1.00 46.26           H
ATOM    100  CB  ASP A  27       0.561 -10.931  52.159  1.00 46.26           C
ATOM    101 1HB  ASP A  27       1.012 -10.043  52.603  1.00 46.26           H
ATOM    102 2HB  ASP A  27      -0.131 -10.586  51.390  1.00 46.26           H
ATOM    103  CG  ASP A  27      -0.206 -11.709  53.230  1.00 46.26           C
ATOM    104  OD1 ASP A  27      -0.069 -12.952  53.235  1.00 46.26           O
ATOM    105  OD2 ASP A  27      -0.912 -11.044  54.019  1.00 46.26           O
ATOM    106  HN  ASP A  27       2.816 -11.241  53.155  1.00 46.26           H
ATOM    107  N   TYR A  28       2.869 -10.361  50.022  1.00 48.10           N
ATOM    108  CA  TYR A  28       3.151  -9.690  48.765  1.00 48.10           C
ATOM    109  C   TYR A  28       3.929 -10.606  47.817  1.00 48.10           C
ATOM    110  O   TYR A  28       3.802 -10.496  46.599  1.00 48.10           O
ATOM    111  HA  TYR A  28       2.199  -9.427  48.303  1.00 48.10           H
ATOM    112  CB  TYR A  28       4.021  -8.482  49.116  1.00 48.10           C
ATOM    113 1HB  TYR A  28       4.813  -8.803  49.793  1.00 48.10           H
ATOM    114 2HB  TYR A  28       4.505  -8.119  48.210  1.00 48.10           H
ATOM    115  CG  TYR A  28       3.252  -7.329  49.764  1.00 48.10           C
ATOM    116  CD1 TYR A  28       3.474  -6.032  49.348  1.00 48.10           C
ATOM    117  HD1 TYR A  28       4.197  -5.829  48.558  1.00 48.10           H
ATOM    118  CD2 TYR A  28       2.337  -7.586  50.764  1.00 48.10           C
ATOM    119  HD2 TYR A  28       2.161  -8.610  51.093  1.00 48.10           H
ATOM    120  CE1 TYR A  28       2.751  -4.946  49.958  1.00 48.10           C
ATOM    121  HE1 TYR A  28       2.916  -3.917  49.638  1.00 48.10           H
ATOM    122  CE2 TYR A  28       1.613  -6.500  51.374  1.00 48.10           C
ATOM    123  HE2 TYR A  28       0.887  -6.689  52.165  1.00 48.10           H
ATOM    124  CZ  TYR A  28       1.856  -5.234  50.940  1.00 48.10           C
ATOM    125  OH  TYR A  28       1.172  -4.209  51.516  1.00 48.10           O
ATOM    126  HH  TYR A  28       1.444  -3.341  51.101  1.00 48.10           H
ATOM    127  HN  TYR A  28       3.448 -10.082  50.789  1.00 48.10           H
ATOM    128  N   VAL A  29       4.717 -11.489  48.413  1.00 47.86           N
ATOM    129  CA  VAL A  29       5.505 -12.431  47.638  1.00 47.86           C
ATOM    130  C   VAL A  29       4.583 -13.504  47.055  1.00 47.86           C
ATOM    131  O   VAL A  29       4.753 -13.918  45.910  1.00 47.86           O
ATOM    132  HA  VAL A  29       5.964 -11.880  46.817  1.00 47.86           H
ATOM    133  CB  VAL A  29       6.626 -13.012  48.503  1.00 47.86           C
ATOM    134  HB  VAL A  29       6.171 -13.679  49.236  1.00 47.86           H
ATOM    135  CG1 VAL A  29       7.599 -13.836  47.658  1.00 47.86           C
ATOM    136 1HG1 VAL A  29       7.063 -14.658  47.183  1.00 47.86           H
ATOM    137 2HG1 VAL A  29       8.043 -13.201  46.892  1.00 47.86           H
ATOM    138 3HG1 VAL A  29       8.385 -14.238  48.298  1.00 47.86           H
ATOM    139  CG2 VAL A  29       7.360 -11.907  49.264  1.00 47.86           C
ATOM    140 1HG2 VAL A  29       7.796 -11.204  48.554  1.00 47.86           H
ATOM    141 2HG2 VAL A  29       6.656 -11.381  49.910  1.00 47.86           H
ATOM    142 3HG2 VAL A  29       8.151 -12.347  49.871  1.00 47.86           H
ATOM    143  HN  VAL A  29       4.820 -11.566  49.405  1.00 47.86           H
ATOM    144  N   ASN A  30       3.626 -13.922  47.870  1.00 47.51           N
ATOM    145  CA  ASN A  30       2.816 -15.083  47.540  1.00 47.51           C
ATOM    146  C   ASN A  30       1.726 -14.673  46.547  1.00 47.51           C
ATOM    147  O   ASN A  30       0.996 -15.521  46.037  1.00 47.51           O
ATOM    148  HA  ASN A  30       3.513 -15.808  47.119  1.00 47.51           H
ATOM    149  CB  ASN A  30       2.132 -15.649  48.786  1.00 47.51           C
ATOM    150 1HB  ASN A  30       2.015 -14.862  49.531  1.00 47.51           H
ATOM    151 2HB  ASN A  30       1.131 -15.997  48.529  1.00 47.51           H
ATOM    152  CG  ASN A  30       2.942 -16.804  49.379  1.00 47.51           C
ATOM    153  OD1 ASN A  30       3.969 -17.207  48.859  1.00 47.51           O
ATOM    154  ND2 ASN A  30       2.424 -17.311  50.494  1.00 47.51           N
ATOM    155 1HD2 ASN A  30       1.577 -16.933  50.869  1.00 47.51           H
ATOM    156 2HD2 ASN A  30       2.881 -18.070  50.958  1.00 47.51           H
ATOM    157  HN  ASN A  30       3.401 -13.484  48.740  1.00 47.51           H
ATOM    158  N   PHE A  31       1.651 -13.373  46.303  1.00 48.46           N
ATOM    159  CA  PHE A  31       1.092 -12.877  45.057  1.00 48.46           C
ATOM    160  C   PHE A  31       1.941 -13.313  43.862  1.00 48.46           C
ATOM    161  O   PHE A  31       2.923 -12.655  43.520  1.00 48.46           O
ATOM    162  HA  PHE A  31       0.091 -13.298  44.962  1.00 48.46           H
ATOM    163  CB  PHE A  31       1.098 -11.349  45.141  1.00 48.46           C
ATOM    164 1HB  PHE A  31       1.921 -11.034  45.783  1.00 48.46           H
ATOM    165 2HB  PHE A  31       1.293 -10.942  44.149  1.00 48.46           H
ATOM    166  CG  PHE A  31      -0.205 -10.750  45.676  1.00 48.46           C
ATOM    167  CD1 PHE A  31      -1.240 -10.507  44.828  1.00 48.46           C
ATOM    168  HD1 PHE A  31      -1.142 -10.740  43.767  1.00 48.46           H
ATOM    169  CD2 PHE A  31      -0.327 -10.460  46.999  1.00 48.46           C
ATOM    170  HD2 PHE A  31       0.503 -10.655  47.678  1.00 48.46           H
ATOM    171  CE1 PHE A  31      -2.449  -9.951  45.324  1.00 48.46           C
ATOM    172  HE1 PHE A  31      -3.278  -9.757  44.644  1.00 48.46           H
ATOM    173  CE2 PHE A  31      -1.536  -9.904  47.495  1.00 48.46           C
ATOM    174  HE2 PHE A  31      -1.634  -9.672  48.555  1.00 48.46           H
ATOM    175  CZ  PHE A  31      -2.571  -9.662  46.647  1.00 48.46           C
ATOM    176  HZ  PHE A  31      -3.499  -9.235  47.028  1.00 48.46           H
ATOM    177  HN  PHE A  31       1.964 -12.666  46.937  1.00 48.46           H
ATOM    178  N   ASN A  32       1.533 -14.421  43.259  1.00 49.96           N
ATOM    179  CA  ASN A  32       1.863 -14.681  41.868  1.00 49.96           C
ATOM    180  C   ASN A  32       1.333 -13.537  41.001  1.00 49.96           C
ATOM    181  O   ASN A  32       0.268 -13.654  40.396  1.00 49.96           O
ATOM    182  HA  ASN A  32       2.950 -14.756  41.841  1.00 49.96           H
ATOM    183  CB  ASN A  32       1.218 -15.980  41.383  1.00 49.96           C
ATOM    184 1HB  ASN A  32       0.345 -16.208  41.995  1.00 49.96           H
ATOM    185 2HB  ASN A  32       0.866 -15.856  40.359  1.00 49.96           H
ATOM    186  CG  ASN A  32       2.210 -17.143  41.449  1.00 49.96           C
ATOM    187  OD1 ASN A  32       3.416 -16.962  41.499  1.00 49.96           O
ATOM    188  ND2 ASN A  32       1.638 -18.344  41.447  1.00 49.96           N
ATOM    189 1HD2 ASN A  32       0.642 -18.423  41.404  1.00 49.96           H
ATOM    190 2HD2 ASN A  32       2.203 -19.167  41.487  1.00 49.96           H
ATOM    191  HN  ASN A  32       0.988 -15.131  43.704  1.00 49.96           H
ATOM    192  N   PHE A  33       2.101 -12.458  40.967  1.00 54.16           N
ATOM    193  CA  PHE A  33       1.949 -11.464  39.918  1.00 54.16           C
ATOM    194  C   PHE A  33       2.272 -12.060  38.547  1.00 54.16           C
ATOM    195  O   PHE A  33       3.396 -11.937  38.062  1.00 54.16           O
ATOM    196  HA  PHE A  33       0.910 -11.134  39.933  1.00 54.16           H
ATOM    197  CB  PHE A  33       2.942 -10.340  40.220  1.00 54.16           C
ATOM    198 1HB  PHE A  33       3.915 -10.779  40.441  1.00 54.16           H
ATOM    199 2HB  PHE A  33       3.064  -9.728  39.326  1.00 54.16           H
ATOM    200  CG  PHE A  33       2.528  -9.439  41.385  1.00 54.16           C
ATOM    201  CD1 PHE A  33       1.663  -8.411  41.175  1.00 54.16           C
ATOM    202  HD1 PHE A  33       1.264  -8.229  40.177  1.00 54.16           H
ATOM    203  CD2 PHE A  33       3.025  -9.667  42.630  1.00 54.16           C
ATOM    204  HD2 PHE A  33       3.719 -10.491  42.798  1.00 54.16           H
ATOM    205  CE1 PHE A  33       1.278  -7.575  42.257  1.00 54.16           C
ATOM    206  HE1 PHE A  33       0.585  -6.751  42.089  1.00 54.16           H
ATOM    207  CE2 PHE A  33       2.641  -8.831  43.712  1.00 54.16           C
ATOM    208  HE2 PHE A  33       3.039  -9.013  44.710  1.00 54.16           H
ATOM    209  CZ  PHE A  33       1.775  -7.802  43.502  1.00 54.16           C
ATOM    210  HZ  PHE A  33       1.480  -7.161  44.333  1.00 54.16           H
ATOM    211  HN  PHE A  33       2.814 -12.258  41.639  1.00 54.16           H
ATOM    212  N   THR A  34       1.267 -12.694  37.960  1.00 62.31           N
ATOM    213  CA  THR A  34       1.261 -12.922  36.525  1.00 62.31           C
ATOM    214  C   THR A  34       1.668 -11.648  35.782  1.00 62.31           C
ATOM    215  O   THR A  34       0.976 -10.634  35.855  1.00 62.31           O
ATOM    216  HA  THR A  34       2.010 -13.680  36.295  1.00 62.31           H
ATOM    217  CB  THR A  34      -0.125 -13.437  36.134  1.00 62.31           C
ATOM    218  HB  THR A  34      -0.778 -12.615  35.844  1.00 62.31           H
ATOM    219  OG1 THR A  34      -0.549 -14.189  37.268  1.00 62.31           O
ATOM    220  HG1 THR A  34      -1.539 -14.328  37.236  1.00 62.31           H
ATOM    221  CG2 THR A  34      -0.069 -14.467  35.004  1.00 62.31           C
ATOM    222 1HG2 THR A  34       0.530 -15.322  35.321  1.00 62.31           H
ATOM    223 2HG2 THR A  34       0.382 -14.014  34.121  1.00 62.31           H
ATOM    224 3HG2 THR A  34      -1.079 -14.800  34.766  1.00 62.31           H
ATOM    225  HN  THR A  34       0.469 -13.048  38.448  1.00 62.31           H
ATOM    226  N   ASP A  35       2.789 -11.742  35.082  1.00 76.27           N
ATOM    227  CA  ASP A  35       3.453 -10.556  34.567  1.00 76.27           C
ATOM    228  C   ASP A  35       2.647  -9.996  33.393  1.00 76.27           C
ATOM    229  O   ASP A  35       2.993 -10.222  32.235  1.00 76.27           O
ATOM    230  HA  ASP A  35       3.498  -9.866  35.409  1.00 76.27           H
ATOM    231  CB  ASP A  35       4.858 -10.887  34.062  1.00 76.27           C
ATOM    232 1HB  ASP A  35       5.202 -11.818  34.513  1.00 76.27           H
ATOM    233 2HB  ASP A  35       4.833 -11.046  32.983  1.00 76.27           H
ATOM    234  CG  ASP A  35       5.839  -9.761  34.394  1.00 76.27           C
ATOM    235  OD1 ASP A  35       5.360  -8.721  34.895  1.00 76.27           O
ATOM    236  OD2 ASP A  35       7.046  -9.965  34.138  1.00 76.27           O
ATOM    237  HN  ASP A  35       3.243 -12.607  34.866  1.00 76.27           H
ATOM    238  N   PHE A  36       1.589  -9.275  33.733  1.00 88.00           N
ATOM    239  CA  PHE A  36       0.700  -8.727  32.723  1.00 88.00           C
ATOM    240  C   PHE A  36       1.306  -7.479  32.078  1.00 88.00           C
ATOM    241  O   PHE A  36       0.805  -6.994  31.065  1.00 88.00           O
ATOM    242  HA  PHE A  36       0.562  -9.496  31.962  1.00 88.00           H
ATOM    243  CB  PHE A  36      -0.599  -8.341  33.432  1.00 88.00           C
ATOM    244 1HB  PHE A  36      -0.362  -7.696  34.278  1.00 88.00           H
ATOM    245 2HB  PHE A  36      -1.214  -7.756  32.748  1.00 88.00           H
ATOM    246  CG  PHE A  36      -1.414  -9.535  33.932  1.00 88.00           C
ATOM    247  CD1 PHE A  36      -1.595 -10.619  33.130  1.00 88.00           C
ATOM    248  HD1 PHE A  36      -1.160 -10.636  32.131  1.00 88.00           H
ATOM    249  CD2 PHE A  36      -1.958  -9.514  35.178  1.00 88.00           C
ATOM    250  HD2 PHE A  36      -1.813  -8.646  35.821  1.00 88.00           H
ATOM    251  CE1 PHE A  36      -2.352 -11.727  33.594  1.00 88.00           C
ATOM    252  HE1 PHE A  36      -2.497 -12.595  32.951  1.00 88.00           H
ATOM    253  CE2 PHE A  36      -2.714 -10.623  35.642  1.00 88.00           C
ATOM    254  HE2 PHE A  36      -3.149 -10.605  36.642  1.00 88.00           H
ATOM    255  CZ  PHE A  36      -2.895 -11.706  34.840  1.00 88.00           C
ATOM    256  HZ  PHE A  36      -3.475 -12.557  35.197  1.00 88.00           H
ATOM    257  HN  PHE A  36       1.336  -9.064  34.678  1.00 88.00           H
ATOM    258  N   TYR A  37       2.376  -6.995  32.693  1.00 91.09           N
ATOM    259  CA  TYR A  37       3.210  -5.987  32.060  1.00 91.09           C
ATOM    260  C   TYR A  37       4.254  -6.633  31.148  1.00 91.09           C
ATOM    261  O   TYR A  37       5.101  -7.395  31.611  1.00 91.09           O
ATOM    262  HA  TYR A  37       2.564  -5.343  31.462  1.00 91.09           H
ATOM    263  CB  TYR A  37       3.926  -5.257  33.199  1.00 91.09           C
ATOM    264 1HB  TYR A  37       3.182  -4.885  33.903  1.00 91.09           H
ATOM    265 2HB  TYR A  37       4.548  -5.970  33.739  1.00 91.09           H
ATOM    266  CG  TYR A  37       4.799  -4.089  32.737  1.00 91.09           C
ATOM    267  CD1 TYR A  37       6.129  -4.299  32.434  1.00 91.09           C
ATOM    268  HD1 TYR A  37       6.557  -5.297  32.524  1.00 91.09           H
ATOM    269  CD2 TYR A  37       4.257  -2.825  32.623  1.00 91.09           C
ATOM    270  HD2 TYR A  37       3.206  -2.659  32.862  1.00 91.09           H
ATOM    271  CE1 TYR A  37       6.951  -3.199  32.000  1.00 91.09           C
ATOM    272  HE1 TYR A  37       8.003  -3.351  31.757  1.00 91.09           H
ATOM    273  CE2 TYR A  37       5.079  -1.725  32.188  1.00 91.09           C
ATOM    274  HE2 TYR A  37       4.663  -0.722  32.094  1.00 91.09           H
ATOM    275  CZ  TYR A  37       6.385  -1.967  31.898  1.00 91.09           C
ATOM    276  OH  TYR A  37       7.161  -0.928  31.487  1.00 91.09           O
ATOM    277  HH  TYR A  37       7.759  -1.222  30.741  1.00 91.09           H
ATOM    278  HN  TYR A  37       2.674  -7.279  33.604  1.00 91.09           H
ATOM    279  N   CYS A  38       4.159  -6.304  29.868  1.00 90.97           N
ATOM    280  CA  CYS A  38       5.014  -6.925  28.871  1.00 90.97           C
ATOM    281  C   CYS A  38       6.049  -5.894  28.415  1.00 90.97           C
ATOM    282  O   CYS A  38       5.695  -4.871  27.830  1.00 90.97           O
ATOM    283  HA  CYS A  38       5.500  -7.771  29.357  1.00 90.97           H
ATOM    284  CB  CYS A  38       4.205  -7.478  27.696  1.00 90.97           C
ATOM    285 1HB  CYS A  38       3.391  -8.103  28.066  1.00 90.97           H
ATOM    286 2HB  CYS A  38       3.749  -6.659  27.140  1.00 90.97           H
ATOM    287  SG  CYS A  38       5.289  -8.455  26.593  1.00 90.97           S
ATOM    288  HN  CYS A  38       3.514  -5.629  29.510  1.00 90.97           H
ATOM    289  N   GLU A  39       7.306  -6.198  28.701  1.00 89.77           N
ATOM    290  CA  GLU A  39       8.406  -5.410  28.171  1.00 89.77           C
ATOM    291  C   GLU A  39       8.711  -5.825  26.730  1.00 89.77           C
ATOM    292  O   GLU A  39       9.070  -6.973  26.474  1.00 89.77           O
ATOM    293  HA  GLU A  39       8.058  -4.377  28.193  1.00 89.77           H
ATOM    294  CB  GLU A  39       9.649  -5.540  29.054  1.00 89.77           C
ATOM    295 1HB  GLU A  39       9.835  -6.591  29.273  1.00 89.77           H
ATOM    296 2HB  GLU A  39      10.493  -5.043  28.575  1.00 89.77           H
ATOM    297  CG  GLU A  39       9.442  -4.839  30.398  1.00 89.77           C
ATOM    298 1HG  GLU A  39       9.090  -3.821  30.231  1.00 89.77           H
ATOM    299 2HG  GLU A  39       8.669  -5.355  30.966  1.00 89.77           H
ATOM    300  CD  GLU A  39      10.741  -4.808  31.206  1.00 89.77           C
ATOM    301  OE1 GLU A  39      10.709  -4.224  32.310  1.00 89.77           O
ATOM    302  OE2 GLU A  39      11.737  -5.370  30.700  1.00 89.77           O
ATOM    303  HN  GLU A  39       7.578  -6.966  29.281  1.00 89.77           H
ATOM    304  N   LYS A  40       8.557  -4.868  25.827  1.00 89.79           N
ATOM    305  CA  LYS A  40       8.658  -5.156  24.407  1.00 89.79           C
ATOM    306  C   LYS A  40      10.091  -4.897  23.939  1.00 89.79           C
ATOM    307  O   LYS A  40      10.316  -4.540  22.784  1.00 89.79           O
ATOM    308  HA  LYS A  40       8.436  -6.214  24.271  1.00 89.79           H
ATOM    309  CB  LYS A  40       7.604  -4.369  23.625  1.00 89.79           C
ATOM    310 1HB  LYS A  40       7.759  -3.300  23.773  1.00 89.79           H
ATOM    311 2HB  LYS A  40       7.719  -4.562  22.558  1.00 89.79           H
ATOM    312  CG  LYS A  40       6.191  -4.752  24.069  1.00 89.79           C
ATOM    313 1HG  LYS A  40       6.102  -4.635  25.149  1.00 89.79           H
ATOM    314 2HG  LYS A  40       5.467  -4.076  23.614  1.00 89.79           H
ATOM    315  CD  LYS A  40       5.866  -6.195  23.679  1.00 89.79           C
ATOM    316 1HD  LYS A  40       6.121  -6.358  22.631  1.00 89.79           H
ATOM    317 2HD  LYS A  40       6.478  -6.881  24.265  1.00 89.79           H
ATOM    318  CE  LYS A  40       4.385  -6.504  23.904  1.00 89.79           C
ATOM    319 1HE  LYS A  40       4.210  -6.733  24.955  1.00 89.79           H
ATOM    320 2HE  LYS A  40       3.784  -5.626  23.665  1.00 89.79           H
ATOM    321  NZ  LYS A  40       3.960  -7.646  23.064  1.00 89.79           N
ATOM    322 1HZ  LYS A  40       2.978  -7.840  23.228  1.00 89.79           H
ATOM    323 2HZ  LYS A  40       4.100  -7.417  22.086  1.00 89.79           H
ATOM    324 3HZ  LYS A  40       4.510  -8.464  23.302  1.00 89.79           H
ATOM    325  HN  LYS A  40       8.367  -3.912  26.052  1.00 89.79           H
ATOM    326  N   ASN A  41      11.024  -5.088  24.861  1.00 88.06           N
ATOM    327  CA  ASN A  41      12.421  -4.802  24.582  1.00 88.06           C
ATOM    328  C   ASN A  41      12.893  -5.674  23.416  1.00 88.06           C
ATOM    329  O   ASN A  41      13.591  -5.197  22.523  1.00 88.06           O
ATOM    330  HA  ASN A  41      12.455  -3.738  24.347  1.00 88.06           H
ATOM    331  CB  ASN A  41      13.300  -5.117  25.794  1.00 88.06           C
ATOM    332 1HB  ASN A  41      12.978  -6.054  26.248  1.00 88.06           H
ATOM    333 2HB  ASN A  41      14.332  -5.257  25.472  1.00 88.06           H
ATOM    334  CG  ASN A  41      13.231  -3.992  26.829  1.00 88.06           C
ATOM    335  OD1 ASN A  41      12.942  -2.848  26.521  1.00 88.06           O
ATOM    336  ND2 ASN A  41      13.512  -4.381  28.069  1.00 88.06           N
ATOM    337 1HD2 ASN A  41      13.741  -5.336  28.254  1.00 88.06           H
ATOM    338 2HD2 ASN A  41      13.493  -3.718  28.817  1.00 88.06           H
ATOM    339  HN  ASN A  41      10.838  -5.430  25.782  1.00 88.06           H
ATOM    340  N   ASN A  42      12.493  -6.936  23.463  1.00 89.24           N
ATOM    341  CA  ASN A  42      12.907  -7.890  22.449  1.00 89.24           C
ATOM    342  C   ASN A  42      12.386  -7.435  21.084  1.00 89.24           C
ATOM    343  O   ASN A  42      13.089  -7.545  20.080  1.00 89.24           O
ATOM    344  HA  ASN A  42      13.995  -7.905  22.497  1.00 89.24           H
ATOM    345  CB  ASN A  42      12.334  -9.280  22.734  1.00 89.24           C
ATOM    346 1HB  ASN A  42      11.258  -9.208  22.892  1.00 89.24           H
ATOM    347 2HB  ASN A  42      12.487  -9.925  21.869  1.00 89.24           H
ATOM    348  CG  ASN A  42      12.995  -9.904  23.965  1.00 89.24           C
ATOM    349  OD1 ASN A  42      13.973  -9.404  24.496  1.00 89.24           O
ATOM    350  ND2 ASN A  42      12.408 -11.021  24.386  1.00 89.24           N
ATOM    351 1HD2 ASN A  42      11.608 -11.378  23.904  1.00 89.24           H
ATOM    352 2HD2 ASN A  42      12.767 -11.503  25.185  1.00 89.24           H
ATOM    353  HN  ASN A  42      11.898  -7.308  24.176  1.00 89.24           H
ATOM    354  N   VAL A  43      11.160  -6.935  21.091  1.00 90.53           N
ATOM    355  CA  VAL A  43      10.523  -6.498  19.860  1.00 90.53           C
ATOM    356  C   VAL A  43      11.297  -5.310  19.285  1.00 90.53           C
ATOM    357  O   VAL A  43      11.524  -5.238  18.078  1.00 90.53           O
ATOM    358  HA  VAL A  43      10.573  -7.325  19.152  1.00 90.53           H
ATOM    359  CB  VAL A  43       9.048  -6.182  20.117  1.00 90.53           C
ATOM    360  HB  VAL A  43       9.001  -5.339  20.806  1.00 90.53           H
ATOM    361  CG1 VAL A  43       8.342  -5.772  18.823  1.00 90.53           C
ATOM    362 1HG1 VAL A  43       8.823  -4.884  18.413  1.00 90.53           H
ATOM    363 2HG1 VAL A  43       8.405  -6.586  18.101  1.00 90.53           H
ATOM    364 3HG1 VAL A  43       7.295  -5.553  19.035  1.00 90.53           H
ATOM    365  CG2 VAL A  43       8.341  -7.369  20.775  1.00 90.53           C
ATOM    366 1HG2 VAL A  43       8.403  -8.238  20.121  1.00 90.53           H
ATOM    367 2HG2 VAL A  43       8.821  -7.595  21.727  1.00 90.53           H
ATOM    368 3HG2 VAL A  43       7.294  -7.118  20.947  1.00 90.53           H
ATOM    369  HN  VAL A  43      10.605  -6.826  21.915  1.00 90.53           H
ATOM    370  N   ARG A  44      11.680  -4.407  20.175  1.00 89.99           N
ATOM    371  CA  ARG A  44      12.352  -3.186  19.762  1.00 89.99           C
ATOM    372  C   ARG A  44      13.760  -3.502  19.252  1.00 89.99           C
ATOM    373  O   ARG A  44      14.230  -2.887  18.297  1.00 89.99           O
ATOM    374  HA  ARG A  44      11.729  -2.780  18.966  1.00 89.99           H
ATOM    375  CB  ARG A  44      12.449  -2.192  20.921  1.00 89.99           C
ATOM    376 1HB  ARG A  44      12.881  -2.683  21.792  1.00 89.99           H
ATOM    377 2HB  ARG A  44      13.119  -1.376  20.650  1.00 89.99           H
ATOM    378  CG  ARG A  44      11.071  -1.629  21.276  1.00 89.99           C
ATOM    379 1HG  ARG A  44      10.570  -1.286  20.371  1.00 89.99           H
ATOM    380 2HG  ARG A  44      10.452  -2.417  21.704  1.00 89.99           H
ATOM    381  CD  ARG A  44      11.191  -0.472  22.270  1.00 89.99           C
ATOM    382 1HD  ARG A  44      11.978   0.212  21.951  1.00 89.99           H
ATOM    383 2HD  ARG A  44      10.263   0.099  22.290  1.00 89.99           H
ATOM    384  NE  ARG A  44      11.492  -0.994  23.622  1.00 89.99           N
ATOM    385  HE  ARG A  44      12.443  -1.214  23.838  1.00 89.99           H
ATOM    386  CZ  ARG A  44      10.569  -1.191  24.573  1.00 89.99           C
ATOM    387  NH1 ARG A  44       9.280  -0.914  24.338  1.00 89.99           N
ATOM    388 1HH1 ARG A  44       8.999  -0.557  23.447  1.00 89.99           H
ATOM    389 2HH1 ARG A  44       8.597  -1.064  25.054  1.00 89.99           H
ATOM    390  NH2 ARG A  44      10.956  -1.670  25.764  1.00 89.99           N
ATOM    391 1HH2 ARG A  44      10.280  -1.823  26.485  1.00 89.99           H
ATOM    392 2HH2 ARG A  44      11.921  -1.874  25.931  1.00 89.99           H
ATOM    393  HN  ARG A  44      11.538  -4.498  21.161  1.00 89.99           H
ATOM    394  N   GLN A  45      14.392  -4.462  19.912  1.00 91.01           N
ATOM    395  CA  GLN A  45      15.749  -4.843  19.560  1.00 91.01           C
ATOM    396  C   GLN A  45      15.785  -5.436  18.150  1.00 91.01           C
ATOM    397  O   GLN A  45      16.669  -5.112  17.358  1.00 91.01           O
ATOM    398  HA  GLN A  45      16.326  -3.919  19.587  1.00 91.01           H
ATOM    399  CB  GLN A  45      16.326  -5.825  20.582  1.00 91.01           C
ATOM    400 1HB  GLN A  45      16.214  -5.417  21.586  1.00 91.01           H
ATOM    401 2HB  GLN A  45      15.764  -6.758  20.552  1.00 91.01           H
ATOM    402  CG  GLN A  45      17.804  -6.104  20.300  1.00 91.01           C
ATOM    403 1HG  GLN A  45      17.915  -6.522  19.300  1.00 91.01           H
ATOM    404 2HG  GLN A  45      18.364  -5.169  20.320  1.00 91.01           H
ATOM    405  CD  GLN A  45      18.384  -7.075  21.331  1.00 91.01           C
ATOM    406  OE1 GLN A  45      17.682  -7.641  22.153  1.00 91.01           O
ATOM    407  NE2 GLN A  45      19.702  -7.235  21.242  1.00 91.01           N
ATOM    408 1HE2 GLN A  45      20.219  -6.740  20.543  1.00 91.01           H
ATOM    409 2HE2 GLN A  45      20.174  -7.850  21.872  1.00 91.01           H
ATOM    410  HN  GLN A  45      13.994  -4.973  20.673  1.00 91.01           H
ATOM    411  N   PHE A  46      14.812  -6.293  17.878  1.00 92.16           N
ATOM    412  CA  PHE A  46      14.692  -6.897  16.562  1.00 92.16           C
ATOM    413  C   PHE A  46      14.478  -5.831  15.486  1.00 92.16           C
ATOM    414  O   PHE A  46      15.139  -5.847  14.449  1.00 92.16           O
ATOM    415  HA  PHE A  46      15.624  -7.428  16.364  1.00 92.16           H
ATOM    416  CB  PHE A  46      13.471  -7.818  16.601  1.00 92.16           C
ATOM    417 1HB  PHE A  46      13.653  -8.616  17.321  1.00 92.16           H
ATOM    418 2HB  PHE A  46      12.613  -7.251  16.964  1.00 92.16           H
ATOM    419  CG  PHE A  46      13.118  -8.442  15.250  1.00 92.16           C
ATOM    420  CD1 PHE A  46      12.065  -7.963  14.534  1.00 92.16           C
ATOM    421  HD1 PHE A  46      11.473  -7.135  14.924  1.00 92.16           H
ATOM    422  CD2 PHE A  46      13.857  -9.475  14.764  1.00 92.16           C
ATOM    423  HD2 PHE A  46      14.700  -9.859  15.337  1.00 92.16           H
ATOM    424  CE1 PHE A  46      11.737  -8.542  13.280  1.00 92.16           C
ATOM    425  HE1 PHE A  46      10.893  -8.158  12.706  1.00 92.16           H
ATOM    426  CE2 PHE A  46      13.529 -10.054  13.509  1.00 92.16           C
ATOM    427  HE2 PHE A  46      14.121 -10.882  13.119  1.00 92.16           H
ATOM    428  CZ  PHE A  46      12.476  -9.575  12.793  1.00 92.16           C
ATOM    429  HZ  PHE A  46      12.225 -10.019  11.830  1.00 92.16           H
ATOM    430  HN  PHE A  46      14.115  -6.575  18.537  1.00 92.16           H
ATOM    431  N   ALA A  47      13.550  -4.928  15.770  1.00 92.14           N
ATOM    432  CA  ALA A  47      13.187  -3.900  14.809  1.00 92.14           C
ATOM    433  C   ALA A  47      14.429  -3.082  14.450  1.00 92.14           C
ATOM    434  O   ALA A  47      14.663  -2.783  13.280  1.00 92.14           O
ATOM    435  HA  ALA A  47      12.820  -4.399  13.913  1.00 92.14           H
ATOM    436  CB  ALA A  47      12.065  -3.035  15.387  1.00 92.14           C
ATOM    437 1HB  ALA A  47      11.197  -3.658  15.597  1.00 92.14           H
ATOM    438 2HB  ALA A  47      12.407  -2.565  16.309  1.00 92.14           H
ATOM    439 3HB  ALA A  47      11.793  -2.264  14.665  1.00 92.14           H
ATOM    440  HN  ALA A  47      13.052  -4.891  16.636  1.00 92.14           H
ATOM    441  N   SER A  48      15.193  -2.742  15.479  1.00 92.15           N
ATOM    442  CA  SER A  48      16.257  -1.765  15.330  1.00 92.15           C
ATOM    443  C   SER A  48      17.349  -2.316  14.410  1.00 92.15           C
ATOM    444  O   SER A  48      18.074  -1.553  13.775  1.00 92.15           O
ATOM    445  HA  SER A  48      15.786  -0.890  14.882  1.00 92.15           H
ATOM    446  CB  SER A  48      16.850  -1.385  16.689  1.00 92.15           C
ATOM    447 1HB  SER A  48      17.539  -0.550  16.563  1.00 92.15           H
ATOM    448 2HB  SER A  48      16.053  -1.043  17.349  1.00 92.15           H
ATOM    449  OG  SER A  48      17.534  -2.477  17.297  1.00 92.15           O
ATOM    450  HG  SER A  48      17.902  -2.198  18.184  1.00 92.15           H
ATOM    451  HN  SER A  48      15.093  -3.122  16.399  1.00 92.15           H
ATOM    452  N   HIS A  49      17.431  -3.638  14.369  1.00 92.44           N
ATOM    453  CA  HIS A  49      18.459  -4.299  13.583  1.00 92.44           C
ATOM    454  C   HIS A  49      17.910  -4.629  12.193  1.00 92.44           C
ATOM    455  O   HIS A  49      18.610  -4.476  11.193  1.00 92.44           O
ATOM    456  HA  HIS A  49      19.280  -3.590  13.481  1.00 92.44           H
ATOM    457  CB  HIS A  49      18.995  -5.530  14.316  1.00 92.44           C
ATOM    458 1HB  HIS A  49      18.157  -6.172  14.588  1.00 92.44           H
ATOM    459 2HB  HIS A  49      19.626  -6.101  13.634  1.00 92.44           H
ATOM    460  CG  HIS A  49      19.788  -5.207  15.560  1.00 92.44           C
ATOM    461  ND1 HIS A  49      19.192  -4.851  16.758  1.00 92.44           N
ATOM    462  HD1 HIS A  49      18.208  -4.773  16.921  1.00 92.44           H
ATOM    463  CD2 HIS A  49      21.134  -5.191  15.781  1.00 92.44           C
ATOM    464  HD2 HIS A  49      21.903  -5.424  15.044  1.00 92.44           H
ATOM    465  CE1 HIS A  49      20.145  -4.632  17.651  1.00 92.44           C
ATOM    466  HE1 HIS A  49      19.995  -4.336  18.689  1.00 92.44           H
ATOM    467  NE2 HIS A  49      21.348  -4.843  17.043  1.00 92.44           N
ATOM    468  HN  HIS A  49      16.812  -4.253  14.858  1.00 92.44           H
ATOM    469  N   PHE A  50      16.663  -5.076  12.176  1.00 93.64           N
ATOM    470  CA  PHE A  50      16.117  -5.725  10.996  1.00 93.64           C
ATOM    471  C   PHE A  50      15.574  -4.693  10.005  1.00 93.64           C
ATOM    472  O   PHE A  50      15.823  -4.790   8.804  1.00 93.64           O
ATOM    473  HA  PHE A  50      16.929  -6.282  10.529  1.00 93.64           H
ATOM    474  CB  PHE A  50      14.967  -6.616  11.467  1.00 93.64           C
ATOM    475 1HB  PHE A  50      15.339  -7.300  12.230  1.00 93.64           H
ATOM    476 2HB  PHE A  50      14.208  -5.993  11.941  1.00 93.64           H
ATOM    477  CG  PHE A  50      14.312  -7.431  10.350  1.00 93.64           C
ATOM    478  CD1 PHE A  50      13.048  -7.135   9.944  1.00 93.64           C
ATOM    479  HD1 PHE A  50      12.501  -6.318  10.415  1.00 93.64           H
ATOM    480  CD2 PHE A  50      14.994  -8.450   9.762  1.00 93.64           C
ATOM    481  HD2 PHE A  50      16.007  -8.687  10.087  1.00 93.64           H
ATOM    482  CE1 PHE A  50      12.440  -7.891   8.906  1.00 93.64           C
ATOM    483  HE1 PHE A  50      11.427  -7.654   8.581  1.00 93.64           H
ATOM    484  CE2 PHE A  50      14.386  -9.206   8.725  1.00 93.64           C
ATOM    485  HE2 PHE A  50      14.933 -10.023   8.254  1.00 93.64           H
ATOM    486  CZ  PHE A  50      13.122  -8.910   8.319  1.00 93.64           C
ATOM    487  HZ  PHE A  50      12.656  -9.490   7.522  1.00 93.64           H
ATOM    488  HN  PHE A  50      16.031  -5.000  12.947  1.00 93.64           H
ATOM    489  N   LEU A  51      14.841  -3.730  10.544  1.00 94.96           N
ATOM    490  CA  LEU A  51      13.974  -2.901   9.724  1.00 94.96           C
ATOM    491  C   LEU A  51      14.826  -1.909   8.930  1.00 94.96           C
ATOM    492  O   LEU A  51      14.679  -1.793   7.714  1.00 94.96           O
ATOM    493  HA  LEU A  51      13.463  -3.558   9.021  1.00 94.96           H
ATOM    494  CB  LEU A  51      12.899  -2.236  10.585  1.00 94.96           C
ATOM    495 1HB  LEU A  51      13.390  -1.582  11.305  1.00 94.96           H
ATOM    496 2HB  LEU A  51      12.288  -1.601   9.943  1.00 94.96           H
ATOM    497  CG  LEU A  51      11.970  -3.182  11.349  1.00 94.96           C
ATOM    498  HG  LEU A  51      12.577  -3.779  12.030  1.00 94.96           H
ATOM    499  CD1 LEU A  51      10.970  -2.400  12.202  1.00 94.96           C
ATOM    500 1HD1 LEU A  51      11.510  -1.783  12.921  1.00 94.96           H
ATOM    501 2HD1 LEU A  51      10.365  -1.761  11.558  1.00 94.96           H
ATOM    502 3HD1 LEU A  51      10.323  -3.097  12.734  1.00 94.96           H
ATOM    503  CD2 LEU A  51      11.273  -4.155  10.395  1.00 94.96           C
ATOM    504 1HD2 LEU A  51      10.682  -3.593   9.672  1.00 94.96           H
ATOM    505 2HD2 LEU A  51      12.022  -4.747   9.870  1.00 94.96           H
ATOM    506 3HD2 LEU A  51      10.620  -4.816  10.964  1.00 94.96           H
ATOM    507  HN  LEU A  51      14.834  -3.513  11.520  1.00 94.96           H
ATOM    508  N   PRO A  52      15.729  -1.179   9.598  1.00 95.84           N
ATOM    509  CA  PRO A  52      16.393  -0.036   8.966  1.00 95.84           C
ATOM    510  C   PRO A  52      17.038  -0.405   7.640  1.00 95.84           C
ATOM    511  O   PRO A  52      16.782   0.235   6.621  1.00 95.84           O
ATOM    512  HA  PRO A  52      15.662   0.734   8.722  1.00 95.84           H
ATOM    513  CB  PRO A  52      17.433   0.398  10.001  1.00 95.84           C
ATOM    514 1HB  PRO A  52      18.394  -0.087   9.832  1.00 95.84           H
ATOM    515 2HB  PRO A  52      17.609   1.473   9.968  1.00 95.84           H
ATOM    516  CG  PRO A  52      16.812  -0.030  11.326  1.00 95.84           C
ATOM    517 1HG  PRO A  52      17.560  -0.116  12.114  1.00 95.84           H
ATOM    518 2HG  PRO A  52      16.075   0.691  11.679  1.00 95.84           H
ATOM    519  CD  PRO A  52      16.183  -1.372  10.988  1.00 95.84           C
ATOM    520 1HD  PRO A  52      16.902  -2.187  11.064  1.00 95.84           H
ATOM    521 2HD  PRO A  52      15.359  -1.614  11.660  1.00 95.84           H
ATOM    522  N   PRO A  53      17.886  -1.442   7.620  1.00 96.30           N
ATOM    523  CA  PRO A  53      18.562  -1.840   6.383  1.00 96.30           C
ATOM    524  C   PRO A  53      17.587  -2.063   5.238  1.00 96.30           C
ATOM    525  O   PRO A  53      17.845  -1.649   4.109  1.00 96.30           O
ATOM    526  HA  PRO A  53      19.223  -1.042   6.043  1.00 96.30           H
ATOM    527  CB  PRO A  53      19.291  -3.130   6.767  1.00 96.30           C
ATOM    528 1HB  PRO A  53      18.682  -4.011   6.562  1.00 96.30           H
ATOM    529 2HB  PRO A  53      20.219  -3.248   6.207  1.00 96.30           H
ATOM    530  CG  PRO A  53      19.550  -2.958   8.259  1.00 96.30           C
ATOM    531 1HG  PRO A  53      19.738  -3.913   8.749  1.00 96.30           H
ATOM    532 2HG  PRO A  53      20.426  -2.338   8.449  1.00 96.30           H
ATOM    533  CD  PRO A  53      18.270  -2.304   8.753  1.00 96.30           C
ATOM    534 1HD  PRO A  53      17.498  -3.042   8.974  1.00 96.30           H
ATOM    535 2HD  PRO A  53      18.433  -1.734   9.667  1.00 96.30           H
ATOM    536  N   LEU A  54      16.482  -2.717   5.564  1.00 96.05           N
ATOM    537  CA  LEU A  54      15.521  -3.114   4.549  1.00 96.05           C
ATOM    538  C   LEU A  54      14.847  -1.866   3.975  1.00 96.05           C
ATOM    539  O   LEU A  54      14.720  -1.729   2.759  1.00 96.05           O
ATOM    540  HA  LEU A  54      16.075  -3.606   3.749  1.00 96.05           H
ATOM    541  CB  LEU A  54      14.536  -4.139   5.115  1.00 96.05           C
ATOM    542 1HB  LEU A  54      14.115  -3.738   6.037  1.00 96.05           H
ATOM    543 2HB  LEU A  54      13.712  -4.250   4.410  1.00 96.05           H
ATOM    544  CG  LEU A  54      15.109  -5.527   5.410  1.00 96.05           C
ATOM    545  HG  LEU A  54      15.932  -5.414   6.115  1.00 96.05           H
ATOM    546  CD1 LEU A  54      14.062  -6.421   6.078  1.00 96.05           C
ATOM    547 1HD1 LEU A  54      13.743  -5.968   7.017  1.00 96.05           H
ATOM    548 2HD1 LEU A  54      13.203  -6.531   5.417  1.00 96.05           H
ATOM    549 3HD1 LEU A  54      14.495  -7.401   6.277  1.00 96.05           H
ATOM    550  CD2 LEU A  54      15.682  -6.164   4.143  1.00 96.05           C
ATOM    551 1HD2 LEU A  54      14.894  -6.263   3.397  1.00 96.05           H
ATOM    552 2HD2 LEU A  54      16.479  -5.534   3.748  1.00 96.05           H
ATOM    553 3HD2 LEU A  54      16.083  -7.150   4.381  1.00 96.05           H
ATOM    554  HN  LEU A  54      16.239  -2.975   6.499  1.00 96.05           H
ATOM    555  N   TYR A  55      14.433  -0.988   4.877  1.00 96.52           N
ATOM    556  CA  TYR A  55      13.695   0.199   4.481  1.00 96.52           C
ATOM    557  C   TYR A  55      14.560   1.120   3.618  1.00 96.52           C
ATOM    558  O   TYR A  55      14.057   1.778   2.709  1.00 96.52           O
ATOM    559  HA  TYR A  55      12.828  -0.120   3.903  1.00 96.52           H
ATOM    560  CB  TYR A  55      13.337   0.925   5.780  1.00 96.52           C
ATOM    561 1HB  TYR A  55      14.228   0.992   6.404  1.00 96.52           H
ATOM    562 2HB  TYR A  55      13.037   1.946   5.543  1.00 96.52           H
ATOM    563  CG  TYR A  55      12.219   0.254   6.580  1.00 96.52           C
ATOM    564  CD1 TYR A  55      11.544  -0.826   6.049  1.00 96.52           C
ATOM    565  HD1 TYR A  55      11.806  -1.201   5.060  1.00 96.52           H
ATOM    566  CD2 TYR A  55      11.887   0.728   7.833  1.00 96.52           C
ATOM    567  HD2 TYR A  55      12.420   1.581   8.252  1.00 96.52           H
ATOM    568  CE1 TYR A  55      10.491  -1.458   6.803  1.00 96.52           C
ATOM    569  HE1 TYR A  55       9.950  -2.312   6.395  1.00 96.52           H
ATOM    570  CE2 TYR A  55      10.835   0.096   8.586  1.00 96.52           C
ATOM    571  HE2 TYR A  55      10.562   0.461   9.576  1.00 96.52           H
ATOM    572  CZ  TYR A  55      10.189  -0.966   8.034  1.00 96.52           C
ATOM    573  OH  TYR A  55       9.195  -1.563   8.745  1.00 96.52           O
ATOM    574  HH  TYR A  55       8.782  -2.297   8.206  1.00 96.52           H
ATOM    575  HN  TYR A  55      14.593  -1.078   5.860  1.00 96.52           H
ATOM    576  N   TRP A  56      15.847   1.137   3.934  1.00 96.77           N
ATOM    577  CA  TRP A  56      16.803   1.889   3.138  1.00 96.77           C
ATOM    578  C   TRP A  56      16.895   1.229   1.761  1.00 96.77           C
ATOM    579  O   TRP A  56      16.899   1.914   0.739  1.00 96.77           O
ATOM    580  HA  TRP A  56      16.426   2.907   3.039  1.00 96.77           H
ATOM    581  CB  TRP A  56      18.155   1.982   3.848  1.00 96.77           C
ATOM    582 1HB  TRP A  56      18.317   1.068   4.420  1.00 96.77           H
ATOM    583 2HB  TRP A  56      18.944   2.033   3.099  1.00 96.77           H
ATOM    584  CG  TRP A  56      18.283   3.183   4.787  1.00 96.77           C
ATOM    585  CD1 TRP A  56      18.405   3.177   6.122  1.00 96.77           C
ATOM    586  HD1 TRP A  56      18.428   2.275   6.732  1.00 96.77           H
ATOM    587  CD2 TRP A  56      18.299   4.574   4.406  1.00 96.77           C
ATOM    588  NE1 TRP A  56      18.497   4.459   6.626  1.00 96.77           N
ATOM    589  HE1 TRP A  56      18.593   4.710   7.589  1.00 96.77           H
ATOM    590  CE2 TRP A  56      18.431   5.335   5.550  1.00 96.77           C
ATOM    591  CE3 TRP A  56      18.206   5.171   3.136  1.00 96.77           C
ATOM    592  HE3 TRP A  56      18.101   4.592   2.218  1.00 96.77           H
ATOM    593  CZ2 TRP A  56      18.480   6.734   5.538  1.00 96.77           C
ATOM    594  HZ2 TRP A  56      18.585   7.313   6.456  1.00 96.77           H
ATOM    595  CZ3 TRP A  56      18.257   6.570   3.142  1.00 96.77           C
ATOM    596  HZ3 TRP A  56      18.188   7.083   2.183  1.00 96.77           H
ATOM    597  CH2 TRP A  56      18.389   7.350   4.285  1.00 96.77           C
ATOM    598  HH2 TRP A  56      18.421   8.437   4.205  1.00 96.77           H
ATOM    599  HN  TRP A  56      16.238   0.650   4.715  1.00 96.77           H
ATOM    600  N   LEU A  57      16.966  -0.094   1.778  1.00 96.71           N
ATOM    601  CA  LEU A  57      17.069  -0.854   0.544  1.00 96.71           C
ATOM    602  C   LEU A  57      15.824  -0.603  -0.310  1.00 96.71           C
ATOM    603  O   LEU A  57      15.932  -0.292  -1.495  1.00 96.71           O
ATOM    604  HA  LEU A  57      17.939  -0.482   0.003  1.00 96.71           H
ATOM    605  CB  LEU A  57      17.321  -2.333   0.844  1.00 96.71           C
ATOM    606 1HB  LEU A  57      18.232  -2.412   1.438  1.00 96.71           H
ATOM    607 2HB  LEU A  57      16.503  -2.702   1.463  1.00 96.71           H
ATOM    608  CG  LEU A  57      17.457  -3.250  -0.373  1.00 96.71           C
ATOM    609  HG  LEU A  57      16.646  -3.023  -1.064  1.00 96.71           H
ATOM    610  CD1 LEU A  57      18.770  -2.988  -1.114  1.00 96.71           C
ATOM    611 1HD1 LEU A  57      18.794  -1.952  -1.453  1.00 96.71           H
ATOM    612 2HD1 LEU A  57      19.609  -3.170  -0.442  1.00 96.71           H
ATOM    613 3HD1 LEU A  57      18.841  -3.653  -1.974  1.00 96.71           H
ATOM    614  CD2 LEU A  57      17.310  -4.719   0.030  1.00 96.71           C
ATOM    615 1HD2 LEU A  57      18.086  -4.978   0.751  1.00 96.71           H
ATOM    616 2HD2 LEU A  57      16.329  -4.877   0.478  1.00 96.71           H
ATOM    617 3HD2 LEU A  57      17.411  -5.350  -0.854  1.00 96.71           H
ATOM    618  HN  LEU A  57      16.955  -0.644   2.613  1.00 96.71           H
ATOM    619  N   VAL A  58      14.671  -0.747   0.326  1.00 96.92           N
ATOM    620  CA  VAL A  58      13.407  -0.589  -0.372  1.00 96.92           C
ATOM    621  C   VAL A  58      13.322   0.824  -0.952  1.00 96.92           C
ATOM    622  O   VAL A  58      12.904   1.007  -2.094  1.00 96.92           O
ATOM    623  HA  VAL A  58      13.392  -1.306  -1.193  1.00 96.92           H
ATOM    624  CB  VAL A  58      12.245  -0.920   0.568  1.00 96.92           C
ATOM    625  HB  VAL A  58      12.312  -0.256   1.430  1.00 96.92           H
ATOM    626  CG1 VAL A  58      10.899  -0.670  -0.115  1.00 96.92           C
ATOM    627 1HG1 VAL A  58      10.827   0.379  -0.404  1.00 96.92           H
ATOM    628 2HG1 VAL A  58      10.820  -1.297  -1.003  1.00 96.92           H
ATOM    629 3HG1 VAL A  58      10.091  -0.913   0.574  1.00 96.92           H
ATOM    630  CG2 VAL A  58      12.344  -2.360   1.075  1.00 96.92           C
ATOM    631 1HG2 VAL A  58      12.315  -3.046   0.228  1.00 96.92           H
ATOM    632 2HG2 VAL A  58      13.280  -2.491   1.617  1.00 96.92           H
ATOM    633 3HG2 VAL A  58      11.506  -2.569   1.740  1.00 96.92           H
ATOM    634  HN  VAL A  58      14.592  -0.967   1.298  1.00 96.92           H
ATOM    635  N   PHE A  59      13.727   1.789  -0.138  1.00 97.90           N
ATOM    636  CA  PHE A  59      13.695   3.181  -0.553  1.00 97.90           C
ATOM    637  C   PHE A  59      14.499   3.388  -1.839  1.00 97.90           C
ATOM    638  O   PHE A  59      13.993   3.953  -2.807  1.00 97.90           O
ATOM    639  HA  PHE A  59      12.652   3.441  -0.733  1.00 97.90           H
ATOM    640  CB  PHE A  59      14.335   3.997   0.571  1.00 97.90           C
ATOM    641 1HB  PHE A  59      13.702   3.938   1.456  1.00 97.90           H
ATOM    642 2HB  PHE A  59      15.293   3.547   0.834  1.00 97.90           H
ATOM    643  CG  PHE A  59      14.560   5.470   0.221  1.00 97.90           C
ATOM    644  CD1 PHE A  59      15.824   5.966   0.150  1.00 97.90           C
ATOM    645  HD1 PHE A  59      16.677   5.316   0.342  1.00 97.90           H
ATOM    646  CD2 PHE A  59      13.496   6.282  -0.019  1.00 97.90           C
ATOM    647  HD2 PHE A  59      12.483   5.883   0.038  1.00 97.90           H
ATOM    648  CE1 PHE A  59      16.033   7.333  -0.176  1.00 97.90           C
ATOM    649  HE1 PHE A  59      17.046   7.731  -0.232  1.00 97.90           H
ATOM    650  CE2 PHE A  59      13.704   7.648  -0.345  1.00 97.90           C
ATOM    651  HE2 PHE A  59      12.851   8.299  -0.537  1.00 97.90           H
ATOM    652  CZ  PHE A  59      14.968   8.145  -0.416  1.00 97.90           C
ATOM    653  HZ  PHE A  59      15.128   9.194  -0.666  1.00 97.90           H
ATOM    654  HN  PHE A  59      14.071   1.631   0.788  1.00 97.90           H
ATOM    655  N   ILE A  60      15.737   2.918  -1.807  1.00 97.51           N
ATOM    656  CA  ILE A  60      16.665   3.180  -2.894  1.00 97.51           C
ATOM    657  C   ILE A  60      16.133   2.542  -4.178  1.00 97.51           C
ATOM    658  O   ILE A  60      16.025   3.207  -5.207  1.00 97.51           O
ATOM    659  HA  ILE A  60      16.706   4.260  -3.036  1.00 97.51           H
ATOM    660  CB  ILE A  60      18.075   2.720  -2.517  1.00 97.51           C
ATOM    661  HB  ILE A  60      18.011   1.701  -2.134  1.00 97.51           H
ATOM    662  CG1 ILE A  60      18.655   3.588  -1.398  1.00 97.51           C
ATOM    663 1HG1 ILE A  60      18.898   4.576  -1.789  1.00 97.51           H
ATOM    664 2HG1 ILE A  60      17.906   3.729  -0.618  1.00 97.51           H
ATOM    665  CG2 ILE A  60      18.987   2.685  -3.746  1.00 97.51           C
ATOM    666 1HG2 ILE A  60      18.578   1.992  -4.481  1.00 97.51           H
ATOM    667 2HG2 ILE A  60      19.049   3.682  -4.181  1.00 97.51           H
ATOM    668 3HG2 ILE A  60      19.982   2.354  -3.450  1.00 97.51           H
ATOM    669  CD1 ILE A  60      19.908   2.946  -0.800  1.00 97.51           C
ATOM    670 1HD1 ILE A  60      19.655   1.969  -0.389  1.00 97.51           H
ATOM    671 2HD1 ILE A  60      20.663   2.829  -1.578  1.00 97.51           H
ATOM    672 3HD1 ILE A  60      20.299   3.583  -0.007  1.00 97.51           H
ATOM    673  HN  ILE A  60      16.108   2.369  -1.058  1.00 97.51           H
ATOM    674  N   VAL A  61      15.813   1.260  -4.076  1.00 96.47           N
ATOM    675  CA  VAL A  61      15.414   0.493  -5.243  1.00 96.47           C
ATOM    676  C   VAL A  61      14.101   1.054  -5.792  1.00 96.47           C
ATOM    677  O   VAL A  61      13.939   1.193  -7.004  1.00 96.47           O
ATOM    678  HA  VAL A  61      16.190   0.615  -5.999  1.00 96.47           H
ATOM    679  CB  VAL A  61      15.327  -0.993  -4.889  1.00 96.47           C
ATOM    680  HB  VAL A  61      14.629  -1.099  -4.058  1.00 96.47           H
ATOM    681  CG1 VAL A  61      14.784  -1.807  -6.065  1.00 96.47           C
ATOM    682 1HG1 VAL A  61      13.787  -1.450  -6.325  1.00 96.47           H
ATOM    683 2HG1 VAL A  61      15.446  -1.690  -6.923  1.00 96.47           H
ATOM    684 3HG1 VAL A  61      14.733  -2.859  -5.786  1.00 96.47           H
ATOM    685  CG2 VAL A  61      16.685  -1.528  -4.432  1.00 96.47           C
ATOM    686 1HG2 VAL A  61      17.413  -1.402  -5.233  1.00 96.47           H
ATOM    687 2HG2 VAL A  61      17.015  -0.977  -3.551  1.00 96.47           H
ATOM    688 3HG2 VAL A  61      16.595  -2.586  -4.186  1.00 96.47           H
ATOM    689  HN  VAL A  61      15.825   0.748  -3.217  1.00 96.47           H
ATOM    690  N   GLY A  62      13.196   1.363  -4.874  1.00 97.26           N
ATOM    691  CA  GLY A  62      11.876   1.837  -5.254  1.00 97.26           C
ATOM    692  C   GLY A  62      11.956   3.222  -5.899  1.00 97.26           C
ATOM    693  O   GLY A  62      11.272   3.491  -6.885  1.00 97.26           O
ATOM    694 1HA  GLY A  62      11.420   1.133  -5.950  1.00 97.26           H
ATOM    695 2HA  GLY A  62      11.234   1.878  -4.374  1.00 97.26           H
ATOM    696  HN  GLY A  62      13.353   1.294  -3.889  1.00 97.26           H
ATOM    697  N   ALA A  63      12.796   4.064  -5.315  1.00 97.36           N
ATOM    698  CA  ALA A  63      12.929   5.433  -5.784  1.00 97.36           C
ATOM    699  C   ALA A  63      13.447   5.426  -7.224  1.00 97.36           C
ATOM    700  O   ALA A  63      12.916   6.131  -8.081  1.00 97.36           O
ATOM    701  HA  ALA A  63      11.939   5.889  -5.765  1.00 97.36           H
ATOM    702  CB  ALA A  63      13.848   6.209  -4.838  1.00 97.36           C
ATOM    703 1HB  ALA A  63      13.421   6.209  -3.835  1.00 97.36           H
ATOM    704 2HB  ALA A  63      14.830   5.736  -4.815  1.00 97.36           H
ATOM    705 3HB  ALA A  63      13.948   7.236  -5.190  1.00 97.36           H
ATOM    706  HN  ALA A  63      13.377   3.825  -4.537  1.00 97.36           H
ATOM    707  N   LEU A  64      14.477   4.623  -7.445  1.00 95.90           N
ATOM    708  CA  LEU A  64      15.086   4.533  -8.761  1.00 95.90           C
ATOM    709  C   LEU A  64      14.068   3.968  -9.753  1.00 95.90           C
ATOM    710  O   LEU A  64      13.910   4.494 -10.853  1.00 95.90           O
ATOM    711  HA  LEU A  64      15.346   5.545  -9.071  1.00 95.90           H
ATOM    712  CB  LEU A  64      16.389   3.732  -8.694  1.00 95.90           C
ATOM    713 1HB  LEU A  64      16.178   2.772  -8.224  1.00 95.90           H
ATOM    714 2HB  LEU A  64      16.716   3.523  -9.713  1.00 95.90           H
ATOM    715  CG  LEU A  64      17.545   4.394  -7.942  1.00 95.90           C
ATOM    716  HG  LEU A  64      17.199   4.652  -6.941  1.00 95.90           H
ATOM    717  CD1 LEU A  64      18.719   3.427  -7.779  1.00 95.90           C
ATOM    718 1HD1 LEU A  64      18.393   2.551  -7.218  1.00 95.90           H
ATOM    719 2HD1 LEU A  64      19.073   3.117  -8.763  1.00 95.90           H
ATOM    720 3HD1 LEU A  64      19.527   3.922  -7.242  1.00 95.90           H
ATOM    721  CD2 LEU A  64      17.967   5.698  -8.623  1.00 95.90           C
ATOM    722 1HD2 LEU A  64      18.289   5.487  -9.643  1.00 95.90           H
ATOM    723 2HD2 LEU A  64      17.123   6.387  -8.643  1.00 95.90           H
ATOM    724 3HD2 LEU A  64      18.791   6.148  -8.068  1.00 95.90           H
ATOM    725  HN  LEU A  64      14.893   4.041  -6.746  1.00 95.90           H
ATOM    726  N   GLY A  65      13.403   2.904  -9.328  1.00 94.69           N
ATOM    727  CA  GLY A  65      12.507   2.178 -10.213  1.00 94.69           C
ATOM    728  C   GLY A  65      11.355   3.070 -10.678  1.00 94.69           C
ATOM    729  O   GLY A  65      11.114   3.204 -11.877  1.00 94.69           O
ATOM    730 1HA  GLY A  65      13.062   1.813 -11.077  1.00 94.69           H
ATOM    731 2HA  GLY A  65      12.110   1.304  -9.697  1.00 94.69           H
ATOM    732  HN  GLY A  65      13.468   2.538  -8.399  1.00 94.69           H
ATOM    733  N   ASN A  66      10.673   3.657  -9.706  1.00 96.45           N
ATOM    734  CA  ASN A  66       9.453   4.395  -9.987  1.00 96.45           C
ATOM    735  C   ASN A  66       9.806   5.698 -10.708  1.00 96.45           C
ATOM    736  O   ASN A  66       9.035   6.182 -11.535  1.00 96.45           O
ATOM    737  HA  ASN A  66       8.850   3.728 -10.602  1.00 96.45           H
ATOM    738  CB  ASN A  66       8.717   4.755  -8.695  1.00 96.45           C
ATOM    739 1HB  ASN A  66       9.421   5.170  -7.974  1.00 96.45           H
ATOM    740 2HB  ASN A  66       7.975   5.527  -8.898  1.00 96.45           H
ATOM    741  CG  ASN A  66       8.030   3.526  -8.095  1.00 96.45           C
ATOM    742  OD1 ASN A  66       7.130   2.941  -8.675  1.00 96.45           O
ATOM    743  ND2 ASN A  66       8.503   3.169  -6.905  1.00 96.45           N
ATOM    744 1HD2 ASN A  66       9.244   3.693  -6.483  1.00 96.45           H
ATOM    745 2HD2 ASN A  66       8.119   2.377  -6.431  1.00 96.45           H
ATOM    746  HN  ASN A  66      10.940   3.634  -8.742  1.00 96.45           H
ATOM    747  N   SER A  67      10.971   6.228 -10.368  1.00 95.17           N
ATOM    748  CA  SER A  67      11.478   7.414 -11.038  1.00 95.17           C
ATOM    749  C   SER A  67      11.685   7.126 -12.526  1.00 95.17           C
ATOM    750  O   SER A  67      11.425   7.983 -13.370  1.00 95.17           O
ATOM    751  HA  SER A  67      10.709   8.175 -10.899  1.00 95.17           H
ATOM    752  CB  SER A  67      12.785   7.890 -10.401  1.00 95.17           C
ATOM    753 1HB  SER A  67      13.526   7.092 -10.455  1.00 95.17           H
ATOM    754 2HB  SER A  67      13.181   8.731 -10.972  1.00 95.17           H
ATOM    755  OG  SER A  67      12.607   8.281  -9.043  1.00 95.17           O
ATOM    756  HG  SER A  67      13.079   7.640  -8.438  1.00 95.17           H
ATOM    757  HN  SER A  67      11.565   5.862  -9.651  1.00 95.17           H
ATOM    758  N   LEU A  68      12.152   5.918 -12.803  1.00 92.52           N
ATOM    759  CA  LEU A  68      12.379   5.499 -14.175  1.00 92.52           C
ATOM    760  C   LEU A  68      11.040   5.435 -14.912  1.00 92.52           C
ATOM    761  O   LEU A  68      10.948   5.823 -16.076  1.00 92.52           O
ATOM    762  HA  LEU A  68      12.998   6.260 -14.651  1.00 92.52           H
ATOM    763  CB  LEU A  68      13.166   4.187 -14.213  1.00 92.52           C
ATOM    764 1HB  LEU A  68      14.094   4.327 -13.658  1.00 92.52           H
ATOM    765 2HB  LEU A  68      12.590   3.427 -13.685  1.00 92.52           H
ATOM    766  CG  LEU A  68      13.511   3.652 -15.604  1.00 92.52           C
ATOM    767  HG  LEU A  68      12.589   3.576 -16.179  1.00 92.52           H
ATOM    768  CD1 LEU A  68      14.432   4.619 -16.351  1.00 92.52           C
ATOM    769 1HD1 LEU A  68      13.933   5.583 -16.461  1.00 92.52           H
ATOM    770 2HD1 LEU A  68      15.355   4.750 -15.787  1.00 92.52           H
ATOM    771 3HD1 LEU A  68      14.661   4.214 -17.336  1.00 92.52           H
ATOM    772  CD2 LEU A  68      14.107   2.245 -15.517  1.00 92.52           C
ATOM    773 1HD2 LEU A  68      15.017   2.272 -14.917  1.00 92.52           H
ATOM    774 2HD2 LEU A  68      13.386   1.573 -15.053  1.00 92.52           H
ATOM    775 3HD2 LEU A  68      14.344   1.889 -16.519  1.00 92.52           H
ATOM    776  HN  LEU A  68      12.374   5.232 -12.110  1.00 92.52           H
ATOM    777  N   VAL A  69      10.035   4.941 -14.204  1.00 92.89           N
ATOM    778  CA  VAL A  69       8.713   4.785 -14.788  1.00 92.89           C
ATOM    779  C   VAL A  69       8.201   6.151 -15.250  1.00 92.89           C
ATOM    780  O   VAL A  69       7.691   6.284 -16.362  1.00 92.89           O
ATOM    781  HA  VAL A  69       8.812   4.136 -15.658  1.00 92.89           H
ATOM    782  CB  VAL A  69       7.777   4.102 -13.790  1.00 92.89           C
ATOM    783  HB  VAL A  69       7.790   4.681 -12.867  1.00 92.89           H
ATOM    784  CG1 VAL A  69       6.339   4.083 -14.312  1.00 92.89           C
ATOM    785 1HG1 VAL A  69       5.996   5.106 -14.469  1.00 92.89           H
ATOM    786 2HG1 VAL A  69       6.302   3.538 -15.255  1.00 92.89           H
ATOM    787 3HG1 VAL A  69       5.694   3.592 -13.583  1.00 92.89           H
ATOM    788  CG2 VAL A  69       8.261   2.688 -13.464  1.00 92.89           C
ATOM    789 1HG2 VAL A  69       8.290   2.094 -14.378  1.00 92.89           H
ATOM    790 2HG2 VAL A  69       9.259   2.736 -13.030  1.00 92.89           H
ATOM    791 3HG2 VAL A  69       7.577   2.225 -12.752  1.00 92.89           H
ATOM    792  HN  VAL A  69      10.112   4.650 -13.251  1.00 92.89           H
ATOM    793  N   ILE A  70       8.354   7.132 -14.373  1.00 93.47           N
ATOM    794  CA  ILE A  70       7.875   8.474 -14.660  1.00 93.47           C
ATOM    795  C   ILE A  70       8.634   9.036 -15.863  1.00 93.47           C
ATOM    796  O   ILE A  70       8.039   9.654 -16.744  1.00 93.47           O
ATOM    797  HA  ILE A  70       6.820   8.395 -14.923  1.00 93.47           H
ATOM    798  CB  ILE A  70       7.965   9.353 -13.411  1.00 93.47           C
ATOM    799  HB  ILE A  70       8.979   9.285 -13.017  1.00 93.47           H
ATOM    800  CG1 ILE A  70       7.021   8.850 -12.317  1.00 93.47           C
ATOM    801 1HG1 ILE A  70       5.989   8.923 -12.661  1.00 93.47           H
ATOM    802 2HG1 ILE A  70       7.217   7.797 -12.118  1.00 93.47           H
ATOM    803  CG2 ILE A  70       7.712  10.822 -13.755  1.00 93.47           C
ATOM    804 1HG2 ILE A  70       8.458  11.160 -14.475  1.00 93.47           H
ATOM    805 2HG2 ILE A  70       6.717  10.928 -14.187  1.00 93.47           H
ATOM    806 3HG2 ILE A  70       7.782  11.425 -12.850  1.00 93.47           H
ATOM    807  CD1 ILE A  70       7.193   9.659 -11.030  1.00 93.47           C
ATOM    808 1HD1 ILE A  70       8.219   9.565 -10.676  1.00 93.47           H
ATOM    809 2HD1 ILE A  70       6.972  10.708 -11.227  1.00 93.47           H
ATOM    810 3HD1 ILE A  70       6.510   9.281 -10.269  1.00 93.47           H
ATOM    811  HN  ILE A  70       8.795   7.023 -13.482  1.00 93.47           H
ATOM    812  N   LEU A  71       9.938   8.800 -15.862  1.00 90.55           N
ATOM    813  CA  LEU A  71      10.800   9.356 -16.892  1.00 90.55           C
ATOM    814  C   LEU A  71      10.429   8.748 -18.245  1.00 90.55           C
ATOM    815  O   LEU A  71      10.373   9.452 -19.252  1.00 90.55           O
ATOM    816  HA  LEU A  71      10.611  10.429 -16.931  1.00 90.55           H
ATOM    817  CB  LEU A  71      12.272   9.170 -16.517  1.00 90.55           C
ATOM    818 1HB  LEU A  71      12.423   9.564 -15.512  1.00 90.55           H
ATOM    819 2HB  LEU A  71      12.483   8.101 -16.475  1.00 90.55           H
ATOM    820  CG  LEU A  71      13.290   9.827 -17.450  1.00 90.55           C
ATOM    821  HG  LEU A  71      12.894  10.793 -17.761  1.00 90.55           H
ATOM    822  CD1 LEU A  71      14.610  10.091 -16.723  1.00 90.55           C
ATOM    823 1HD1 LEU A  71      14.432  10.755 -15.877  1.00 90.55           H
ATOM    824 2HD1 LEU A  71      15.022   9.148 -16.364  1.00 90.55           H
ATOM    825 3HD1 LEU A  71      15.316  10.558 -17.410  1.00 90.55           H
ATOM    826  CD2 LEU A  71      13.491   8.992 -18.717  1.00 90.55           C
ATOM    827 1HD2 LEU A  71      13.854   8.001 -18.445  1.00 90.55           H
ATOM    828 2HD2 LEU A  71      12.542   8.899 -19.245  1.00 90.55           H
ATOM    829 3HD2 LEU A  71      14.220   9.482 -19.363  1.00 90.55           H
ATOM    830  HN  LEU A  71      10.405   8.241 -15.177  1.00 90.55           H
ATOM    831  N   VAL A  72      10.183   7.446 -18.226  1.00 88.75           N
ATOM    832  CA  VAL A  72       9.806   6.737 -19.437  1.00 88.75           C
ATOM    833  C   VAL A  72       8.500   7.321 -19.979  1.00 88.75           C
ATOM    834  O   VAL A  72       8.374   7.560 -21.179  1.00 88.75           O
ATOM    835  HA  VAL A  72      10.595   6.899 -20.172  1.00 88.75           H
ATOM    836  CB  VAL A  72       9.719   5.235 -19.159  1.00 88.75           C
ATOM    837  HB  VAL A  72       9.061   5.090 -18.302  1.00 88.75           H
ATOM    838  CG1 VAL A  72       9.112   4.491 -20.350  1.00 88.75           C
ATOM    839 1HG1 VAL A  72       8.108   4.870 -20.541  1.00 88.75           H
ATOM    840 2HG1 VAL A  72       9.733   4.648 -21.231  1.00 88.75           H
ATOM    841 3HG1 VAL A  72       9.061   3.426 -20.125  1.00 88.75           H
ATOM    842  CG2 VAL A  72      11.092   4.664 -18.798  1.00 88.75           C
ATOM    843 1HG2 VAL A  72      11.782   4.826 -19.626  1.00 88.75           H
ATOM    844 2HG2 VAL A  72      11.470   5.163 -17.906  1.00 88.75           H
ATOM    845 3HG2 VAL A  72      11.001   3.595 -18.605  1.00 88.75           H
ATOM    846  HN  VAL A  72      10.238   6.879 -17.404  1.00 88.75           H
ATOM    847  N   TYR A  73       7.562   7.535 -19.068  1.00 88.24           N
ATOM    848  CA  TYR A  73       6.268   8.082 -19.441  1.00 88.24           C
ATOM    849  C   TYR A  73       6.423   9.455 -20.099  1.00 88.24           C
ATOM    850  O   TYR A  73       5.720   9.770 -21.058  1.00 88.24           O
ATOM    851  HA  TYR A  73       5.805   7.397 -20.150  1.00 88.24           H
ATOM    852  CB  TYR A  73       5.486   8.241 -18.136  1.00 88.24           C
ATOM    853 1HB  TYR A  73       5.421   7.272 -17.642  1.00 88.24           H
ATOM    854 2HB  TYR A  73       6.041   8.901 -17.469  1.00 88.24           H
ATOM    855  CG  TYR A  73       4.073   8.799 -18.321  1.00 88.24           C
ATOM    856  CD1 TYR A  73       3.868  10.163 -18.351  1.00 88.24           C
ATOM    857  HD1 TYR A  73       4.713  10.844 -18.242  1.00 88.24           H
ATOM    858  CD2 TYR A  73       3.004   7.937 -18.458  1.00 88.24           C
ATOM    859  HD2 TYR A  73       3.166   6.859 -18.434  1.00 88.24           H
ATOM    860  CE1 TYR A  73       2.539  10.688 -18.525  1.00 88.24           C
ATOM    861  HE1 TYR A  73       2.363  11.763 -18.550  1.00 88.24           H
ATOM    862  CE2 TYR A  73       1.675   8.461 -18.632  1.00 88.24           C
ATOM    863  HE2 TYR A  73       0.821   7.792 -18.742  1.00 88.24           H
ATOM    864  CZ  TYR A  73       1.507   9.811 -18.657  1.00 88.24           C
ATOM    865  OH  TYR A  73       0.252  10.306 -18.822  1.00 88.24           O
ATOM    866  HH  TYR A  73      -0.399   9.556 -18.940  1.00 88.24           H
ATOM    867  HN  TYR A  73       7.674   7.342 -18.094  1.00 88.24           H
ATOM    868  N   TRP A  74       7.347  10.235 -19.558  1.00 87.09           N
ATOM    869  CA  TRP A  74       7.500  11.617 -19.980  1.00 87.09           C
ATOM    870  C   TRP A  74       7.995  11.618 -21.427  1.00 87.09           C
ATOM    871  O   TRP A  74       7.386  12.240 -22.295  1.00 87.09           O
ATOM    872  HA  TRP A  74       6.522  12.094 -19.920  1.00 87.09           H
ATOM    873  CB  TRP A  74       8.426  12.380 -19.031  1.00 87.09           C
ATOM    874 1HB  TRP A  74       8.173  12.118 -18.003  1.00 87.09           H
ATOM    875 2HB  TRP A  74       9.452  12.053 -19.199  1.00 87.09           H
ATOM    876  CG  TRP A  74       8.359  13.901 -19.185  1.00 87.09           C
ATOM    877  CD1 TRP A  74       9.113  14.685 -19.968  1.00 87.09           C
ATOM    878  HD1 TRP A  74       9.903  14.319 -20.623  1.00 87.09           H
ATOM    879  CD2 TRP A  74       7.455  14.795 -18.503  1.00 87.09           C
ATOM    880  NE1 TRP A  74       8.761  16.013 -19.842  1.00 87.09           N
ATOM    881  HE1 TRP A  74       9.179  16.784 -20.323  1.00 87.09           H
ATOM    882  CE2 TRP A  74       7.721  16.083 -18.922  1.00 87.09           C
ATOM    883  CE3 TRP A  74       6.445  14.525 -17.563  1.00 87.09           C
ATOM    884  HE3 TRP A  74       6.215  13.518 -17.216  1.00 87.09           H
ATOM    885  CZ2 TRP A  74       7.021  17.201 -18.455  1.00 87.09           C
ATOM    886  HZ2 TRP A  74       7.251  18.209 -18.802  1.00 87.09           H
ATOM    887  CZ3 TRP A  74       5.754  15.654 -17.106  1.00 87.09           C
ATOM    888  HZ3 TRP A  74       4.960  15.501 -16.375  1.00 87.09           H
ATOM    889  CH2 TRP A  74       6.011  16.956 -17.518  1.00 87.09           C
ATOM    890  HH2 TRP A  74       5.427  17.784 -17.113  1.00 87.09           H
ATOM    891  HN  TRP A  74       7.983   9.937 -18.846  1.00 87.09           H
ATOM    892  N   TYR A  75       9.096  10.913 -21.643  1.00 82.76           N
ATOM    893  CA  TYR A  75       9.827  11.030 -22.893  1.00 82.76           C
ATOM    894  C   TYR A  75       9.260  10.080 -23.950  1.00 82.76           C
ATOM    895  O   TYR A  75       9.679  10.111 -25.107  1.00 82.76           O
ATOM    896  HA  TYR A  75       9.727  12.056 -23.247  1.00 82.76           H
ATOM    897  CB  TYR A  75      11.268  10.623 -22.580  1.00 82.76           C
ATOM    898 1HB  TYR A  75      11.255   9.732 -21.952  1.00 82.76           H
ATOM    899 2HB  TYR A  75      11.769  10.350 -23.509  1.00 82.76           H
ATOM    900  CG  TYR A  75      12.083  11.711 -21.878  1.00 82.76           C
ATOM    901  CD1 TYR A  75      12.608  12.758 -22.608  1.00 82.76           C
ATOM    902  HD1 TYR A  75      12.442  12.809 -23.684  1.00 82.76           H
ATOM    903  CD2 TYR A  75      12.293  11.646 -20.516  1.00 82.76           C
ATOM    904  HD2 TYR A  75      11.879  10.819 -19.939  1.00 82.76           H
ATOM    905  CE1 TYR A  75      13.376  13.782 -21.948  1.00 82.76           C
ATOM    906  HE1 TYR A  75      13.796  14.615 -22.512  1.00 82.76           H
ATOM    907  CE2 TYR A  75      13.061  12.670 -19.856  1.00 82.76           C
ATOM    908  HE2 TYR A  75      13.234  12.631 -18.780  1.00 82.76           H
ATOM    909  CZ  TYR A  75      13.564  13.688 -20.604  1.00 82.76           C
ATOM    910  OH  TYR A  75      14.288  14.655 -19.981  1.00 82.76           O
ATOM    911  HH  TYR A  75      14.590  15.339 -20.646  1.00 82.76           H
ATOM    912  HN  TYR A  75       9.489  10.272 -20.982  1.00 82.76           H
ATOM    913  N   CYS A  76       8.317   9.257 -23.516  1.00 76.89           N
ATOM    914  CA  CYS A  76       7.665   8.323 -24.418  1.00 76.89           C
ATOM    915  C   CYS A  76       6.894   9.127 -25.467  1.00 76.89           C
ATOM    916  O   CYS A  76       5.945   9.835 -25.138  1.00 76.89           O
ATOM    917  HA  CYS A  76       8.455   7.735 -24.884  1.00 76.89           H
ATOM    918  CB  CYS A  76       6.756   7.350 -23.664  1.00 76.89           C
ATOM    919 1HB  CYS A  76       7.332   6.808 -22.914  1.00 76.89           H
ATOM    920 2HB  CYS A  76       5.980   7.901 -23.133  1.00 76.89           H
ATOM    921  SG  CYS A  76       5.992   6.171 -24.837  1.00 76.89           S
ATOM    922  HG  CYS A  76       7.132   5.610 -25.232  1.00 76.89           H
ATOM    923  HN  CYS A  76       7.997   9.223 -22.569  1.00 76.89           H
ATOM    924  N   THR A  77       7.332   8.989 -26.710  1.00 69.85           N
ATOM    925  CA  THR A  77       6.818   9.825 -27.782  1.00 69.85           C
ATOM    926  C   THR A  77       5.453   9.315 -28.248  1.00 69.85           C
ATOM    927  O   THR A  77       4.754   9.996 -28.997  1.00 69.85           O
ATOM    928  HA  THR A  77       6.666  10.831 -27.390  1.00 69.85           H
ATOM    929  CB  THR A  77       7.866   9.863 -28.896  1.00 69.85           C
ATOM    930  HB  THR A  77       7.544  10.512 -29.710  1.00 69.85           H
ATOM    931  OG1 THR A  77       8.058   8.494 -29.239  1.00 69.85           O
ATOM    932  HG1 THR A  77       8.495   8.424 -30.136  1.00 69.85           H
ATOM    933  CG2 THR A  77       9.238  10.317 -28.394  1.00 69.85           C
ATOM    934 1HG2 THR A  77       9.590   9.628 -27.625  1.00 69.85           H
ATOM    935 2HG2 THR A  77       9.158  11.320 -27.973  1.00 69.85           H
ATOM    936 3HG2 THR A  77       9.944  10.326 -29.224  1.00 69.85           H
ATOM    937  HN  THR A  77       8.023   8.322 -26.989  1.00 69.85           H
ATOM    938  N   ARG A  78       5.114   8.120 -27.787  1.00 73.54           N
ATOM    939  CA  ARG A  78       3.878   7.480 -28.203  1.00 73.54           C
ATOM    940  C   ARG A  78       2.694   8.055 -27.423  1.00 73.54           C
ATOM    941  O   ARG A  78       2.835   8.428 -26.259  1.00 73.54           O
ATOM    942  HA  ARG A  78       3.793   7.703 -29.266  1.00 73.54           H
ATOM    943  CB  ARG A  78       3.939   5.967 -27.981  1.00 73.54           C
ATOM    944 1HB  ARG A  78       3.233   5.470 -28.646  1.00 73.54           H
ATOM    945 2HB  ARG A  78       4.932   5.598 -28.238  1.00 73.54           H
ATOM    946  CG  ARG A  78       3.617   5.612 -26.528  1.00 73.54           C
ATOM    947 1HG  ARG A  78       4.198   6.245 -25.858  1.00 73.54           H
ATOM    948 2HG  ARG A  78       2.565   5.815 -26.325  1.00 73.54           H
ATOM    949  CD  ARG A  78       3.922   4.141 -26.242  1.00 73.54           C
ATOM    950 1HD  ARG A  78       3.135   3.510 -26.656  1.00 73.54           H
ATOM    951 2HD  ARG A  78       4.852   3.852 -26.732  1.00 73.54           H
ATOM    952  NE  ARG A  78       4.031   3.921 -24.783  1.00 73.54           N
ATOM    953  HE  ARG A  78       4.933   3.708 -24.407  1.00 73.54           H
ATOM    954  CZ  ARG A  78       2.996   3.989 -23.934  1.00 73.54           C
ATOM    955  NH1 ARG A  78       1.766   4.270 -24.383  1.00 73.54           N
ATOM    956 1HH1 ARG A  78       1.614   4.431 -25.358  1.00 73.54           H
ATOM    957 2HH1 ARG A  78       0.999   4.319 -23.743  1.00 73.54           H
ATOM    958  NH2 ARG A  78       3.211   3.771 -22.629  1.00 73.54           N
ATOM    959 1HH2 ARG A  78       2.450   3.818 -21.983  1.00 73.54           H
ATOM    960 2HH2 ARG A  78       4.133   3.561 -22.303  1.00 73.54           H
ATOM    961  HN  ARG A  78       5.667   7.592 -27.142  1.00 73.54           H
ATOM    962  N   VAL A  79       1.554   8.109 -28.095  1.00 77.04           N
ATOM    963  CA  VAL A  79       0.329   8.561 -27.457  1.00 77.04           C
ATOM    964  C   VAL A  79       0.128   7.793 -26.149  1.00 77.04           C
ATOM    965  O   VAL A  79       0.275   6.572 -26.113  1.00 77.04           O
ATOM    966  HA  VAL A  79       0.449   9.620 -27.227  1.00 77.04           H
ATOM    967  CB  VAL A  79      -0.849   8.416 -28.423  1.00 77.04           C
ATOM    968  HB  VAL A  79      -1.022   7.352 -28.583  1.00 77.04           H
ATOM    969  CG1 VAL A  79      -2.124   9.015 -27.826  1.00 77.04           C
ATOM    970 1HG1 VAL A  79      -2.368   8.498 -26.897  1.00 77.04           H
ATOM    971 2HG1 VAL A  79      -1.967  10.074 -27.622  1.00 77.04           H
ATOM    972 3HG1 VAL A  79      -2.945   8.898 -28.532  1.00 77.04           H
ATOM    973  CG2 VAL A  79      -0.528   9.050 -29.778  1.00 77.04           C
ATOM    974 1HG2 VAL A  79      -0.316  10.111 -29.642  1.00 77.04           H
ATOM    975 2HG2 VAL A  79       0.343   8.558 -30.212  1.00 77.04           H
ATOM    976 3HG2 VAL A  79      -1.382   8.933 -30.445  1.00 77.04           H
ATOM    977  HN  VAL A  79       1.459   7.852 -29.057  1.00 77.04           H
ATOM    978  N   LYS A  80      -0.206   8.540 -25.107  1.00 82.49           N
ATOM    979  CA  LYS A  80      -0.495   7.938 -23.816  1.00 82.49           C
ATOM    980  C   LYS A  80      -1.783   7.118 -23.919  1.00 82.49           C
ATOM    981  O   LYS A  80      -2.576   7.313 -24.839  1.00 82.49           O
ATOM    982  HA  LYS A  80       0.326   7.262 -23.579  1.00 82.49           H
ATOM    983  CB  LYS A  80      -0.532   9.007 -22.722  1.00 82.49           C
ATOM    984 1HB  LYS A  80      -1.425   9.622 -22.839  1.00 82.49           H
ATOM    985 2HB  LYS A  80      -0.600   8.530 -21.745  1.00 82.49           H
ATOM    986  CG  LYS A  80       0.714   9.892 -22.778  1.00 82.49           C
ATOM    987 1HG  LYS A  80       0.712  10.471 -23.702  1.00 82.49           H
ATOM    988 2HG  LYS A  80       0.695  10.606 -21.955  1.00 82.49           H
ATOM    989  CD  LYS A  80       1.989   9.050 -22.700  1.00 82.49           C
ATOM    990 1HD  LYS A  80       1.912   8.342 -21.875  1.00 82.49           H
ATOM    991 2HD  LYS A  80       2.098   8.464 -23.613  1.00 82.49           H
ATOM    992  CE  LYS A  80       3.221   9.936 -22.506  1.00 82.49           C
ATOM    993 1HE  LYS A  80       3.072  10.891 -23.010  1.00 82.49           H
ATOM    994 2HE  LYS A  80       3.356  10.153 -21.447  1.00 82.49           H
ATOM    995  NZ  LYS A  80       4.429   9.269 -23.040  1.00 82.49           N
ATOM    996 1HZ  LYS A  80       5.255   9.780 -22.748  1.00 82.49           H
ATOM    997 2HZ  LYS A  80       4.475   8.320 -22.686  1.00 82.49           H
ATOM    998 3HZ  LYS A  80       4.385   9.250 -24.053  1.00 82.49           H
ATOM    999  HN  LYS A  80      -0.279   9.537 -25.134  1.00 82.49           H
ATOM   1000  N   THR A  81      -1.951   6.217 -22.961  1.00 83.79           N
ATOM   1001  CA  THR A  81      -3.207   5.502 -22.819  1.00 83.79           C
ATOM   1002  C   THR A  81      -3.727   5.616 -21.385  1.00 83.79           C
ATOM   1003  O   THR A  81      -2.985   5.996 -20.480  1.00 83.79           O
ATOM   1004  HA  THR A  81      -3.947   5.974 -23.466  1.00 83.79           H
ATOM   1005  CB  THR A  81      -2.982   4.057 -23.271  1.00 83.79           C
ATOM   1006  HB  THR A  81      -3.922   3.506 -23.296  1.00 83.79           H
ATOM   1007  OG1 THR A  81      -2.002   3.559 -22.364  1.00 83.79           O
ATOM   1008  HG1 THR A  81      -1.115   3.979 -22.554  1.00 83.79           H
ATOM   1009  CG2 THR A  81      -2.303   3.970 -24.639  1.00 83.79           C
ATOM   1010 1HG2 THR A  81      -1.331   4.463 -24.594  1.00 83.79           H
ATOM   1011 2HG2 THR A  81      -2.926   4.462 -25.386  1.00 83.79           H
ATOM   1012 3HG2 THR A  81      -2.167   2.924 -24.911  1.00 83.79           H
ATOM   1013  HN  THR A  81      -1.249   5.975 -22.292  1.00 83.79           H
ATOM   1014  N   MET A  82      -4.998   5.281 -21.222  1.00 87.41           N
ATOM   1015  CA  MET A  82      -5.625   5.336 -19.912  1.00 87.41           C
ATOM   1016  C   MET A  82      -4.858   4.481 -18.901  1.00 87.41           C
ATOM   1017  O   MET A  82      -4.718   4.862 -17.740  1.00 87.41           O
ATOM   1018  HA  MET A  82      -5.588   6.384 -19.613  1.00 87.41           H
ATOM   1019  CB  MET A  82      -7.067   4.836 -20.014  1.00 87.41           C
ATOM   1020 1HB  MET A  82      -7.655   5.531 -20.613  1.00 87.41           H
ATOM   1021 2HB  MET A  82      -7.087   3.875 -20.528  1.00 87.41           H
ATOM   1022  CG  MET A  82      -7.696   4.691 -18.627  1.00 87.41           C
ATOM   1023 1HG  MET A  82      -7.290   3.813 -18.124  1.00 87.41           H
ATOM   1024 2HG  MET A  82      -7.445   5.555 -18.012  1.00 87.41           H
ATOM   1025  SD  MET A  82      -9.469   4.543 -18.773  1.00 87.41           S
ATOM   1026  CE  MET A  82      -9.944   4.812 -17.074  1.00 87.41           C
ATOM   1027 1HE  MET A  82      -9.487   4.049 -16.443  1.00 87.41           H
ATOM   1028 2HE  MET A  82      -9.607   5.797 -16.753  1.00 87.41           H
ATOM   1029 3HE  MET A  82     -11.029   4.753 -16.986  1.00 87.41           H
ATOM   1030  HN  MET A  82      -5.596   4.976 -21.963  1.00 87.41           H
ATOM   1031  N   THR A  83      -4.381   3.341 -19.379  1.00 85.87           N
ATOM   1032  CA  THR A  83      -3.533   2.485 -18.567  1.00 85.87           C
ATOM   1033  C   THR A  83      -2.281   3.243 -18.121  1.00 85.87           C
ATOM   1034  O   THR A  83      -1.882   3.160 -16.960  1.00 85.87           O
ATOM   1035  HA  THR A  83      -4.082   2.214 -17.665  1.00 85.87           H
ATOM   1036  CB  THR A  83      -3.224   1.223 -19.375  1.00 85.87           C
ATOM   1037  HB  THR A  83      -2.687   1.468 -20.291  1.00 85.87           H
ATOM   1038  OG1 THR A  83      -4.496   0.605 -19.555  1.00 85.87           O
ATOM   1039  HG1 THR A  83      -5.224   1.246 -19.313  1.00 85.87           H
ATOM   1040  CG2 THR A  83      -2.422   0.196 -18.573  1.00 85.87           C
ATOM   1041 1HG2 THR A  83      -2.990  -0.101 -17.691  1.00 85.87           H
ATOM   1042 2HG2 THR A  83      -1.474   0.637 -18.263  1.00 85.87           H
ATOM   1043 3HG2 THR A  83      -2.230  -0.680 -19.192  1.00 85.87           H
ATOM   1044  HN  THR A  83      -4.565   3.001 -20.302  1.00 85.87           H
ATOM   1045  N   ASP A  84      -1.696   3.963 -19.066  1.00 87.31           N
ATOM   1046  CA  ASP A  84      -0.438   4.645 -18.817  1.00 87.31           C
ATOM   1047  C   ASP A  84      -0.646   5.712 -17.740  1.00 87.31           C
ATOM   1048  O   ASP A  84       0.249   5.971 -16.937  1.00 87.31           O
ATOM   1049  HA  ASP A  84       0.254   3.864 -18.501  1.00 87.31           H
ATOM   1050  CB  ASP A  84       0.072   5.341 -20.080  1.00 87.31           C
ATOM   1051 1HB  ASP A  84      -0.606   6.150 -20.352  1.00 87.31           H
ATOM   1052 2HB  ASP A  84       1.044   5.793 -19.884  1.00 87.31           H
ATOM   1053  CG  ASP A  84       0.187   4.353 -21.242  1.00 87.31           C
ATOM   1054  OD1 ASP A  84       0.906   3.346 -21.061  1.00 87.31           O
ATOM   1055  OD2 ASP A  84      -0.446   4.626 -22.285  1.00 87.31           O
ATOM   1056  HN  ASP A  84      -2.067   4.085 -19.987  1.00 87.31           H
ATOM   1057  N   MET A  85      -1.832   6.302 -17.758  1.00 91.13           N
ATOM   1058  CA  MET A  85      -2.172   7.328 -16.786  1.00 91.13           C
ATOM   1059  C   MET A  85      -2.195   6.754 -15.368  1.00 91.13           C
ATOM   1060  O   MET A  85      -1.677   7.369 -14.438  1.00 91.13           O
ATOM   1061  HA  MET A  85      -1.389   8.081 -16.868  1.00 91.13           H
ATOM   1062  CB  MET A  85      -3.545   7.914 -17.122  1.00 91.13           C
ATOM   1063 1HB  MET A  85      -3.558   8.247 -18.160  1.00 91.13           H
ATOM   1064 2HB  MET A  85      -4.308   7.141 -17.026  1.00 91.13           H
ATOM   1065  CG  MET A  85      -3.881   9.087 -16.200  1.00 91.13           C
ATOM   1066 1HG  MET A  85      -4.886   9.452 -16.412  1.00 91.13           H
ATOM   1067 2HG  MET A  85      -3.875   8.757 -15.161  1.00 91.13           H
ATOM   1068  SD  MET A  85      -2.695  10.402 -16.428  1.00 91.13           S
ATOM   1069  CE  MET A  85      -3.221  11.021 -18.017  1.00 91.13           C
ATOM   1070 1HE  MET A  85      -3.149  10.226 -18.759  1.00 91.13           H
ATOM   1071 2HE  MET A  85      -4.254  11.363 -17.950  1.00 91.13           H
ATOM   1072 3HE  MET A  85      -2.582  11.853 -18.313  1.00 91.13           H
ATOM   1073  HN  MET A  85      -2.552   6.091 -18.419  1.00 91.13           H
ATOM   1074  N   PHE A  86      -2.801   5.581 -15.249  1.00 93.47           N
ATOM   1075  CA  PHE A  86      -2.914   4.926 -13.957  1.00 93.47           C
ATOM   1076  C   PHE A  86      -1.550   4.426 -13.474  1.00 93.47           C
ATOM   1077  O   PHE A  86      -1.233   4.522 -12.290  1.00 93.47           O
ATOM   1078  HA  PHE A  86      -3.298   5.663 -13.252  1.00 93.47           H
ATOM   1079  CB  PHE A  86      -3.846   3.727 -14.143  1.00 93.47           C
ATOM   1080 1HB  PHE A  86      -3.443   3.084 -14.925  1.00 93.47           H
ATOM   1081 2HB  PHE A  86      -3.857   3.142 -13.224  1.00 93.47           H
ATOM   1082  CG  PHE A  86      -5.283   4.107 -14.506  1.00 93.47           C
ATOM   1083  CD1 PHE A  86      -5.859   5.204 -13.946  1.00 93.47           C
ATOM   1084  HD1 PHE A  86      -5.296   5.813 -13.238  1.00 93.47           H
ATOM   1085  CD2 PHE A  86      -5.985   3.348 -15.390  1.00 93.47           C
ATOM   1086  HD2 PHE A  86      -5.523   2.468 -15.839  1.00 93.47           H
ATOM   1087  CE1 PHE A  86      -7.192   5.557 -14.282  1.00 93.47           C
ATOM   1088  HE1 PHE A  86      -7.654   6.436 -13.833  1.00 93.47           H
ATOM   1089  CE2 PHE A  86      -7.318   3.700 -15.727  1.00 93.47           C
ATOM   1090  HE2 PHE A  86      -7.881   3.091 -16.435  1.00 93.47           H
ATOM   1091  CZ  PHE A  86      -7.894   4.797 -15.166  1.00 93.47           C
ATOM   1092  HZ  PHE A  86      -8.918   5.068 -15.425  1.00 93.47           H
ATOM   1093  HN  PHE A  86      -3.209   5.082 -16.013  1.00 93.47           H
ATOM   1094  N   LEU A  87      -0.780   3.903 -14.417  1.00 90.61           N
ATOM   1095  CA  LEU A  87       0.543   3.390 -14.104  1.00 90.61           C
ATOM   1096  C   LEU A  87       1.419   4.534 -13.588  1.00 90.61           C
ATOM   1097  O   LEU A  87       2.254   4.332 -12.707  1.00 90.61           O
ATOM   1098  HA  LEU A  87       0.428   2.656 -13.306  1.00 90.61           H
ATOM   1099  CB  LEU A  87       1.134   2.659 -15.311  1.00 90.61           C
ATOM   1100 1HB  LEU A  87       1.091   3.326 -16.172  1.00 90.61           H
ATOM   1101 2HB  LEU A  87       2.187   2.463 -15.112  1.00 90.61           H
ATOM   1102  CG  LEU A  87       0.461   1.338 -15.690  1.00 90.61           C
ATOM   1103  HG  LEU A  87      -0.592   1.537 -15.891  1.00 90.61           H
ATOM   1104  CD1 LEU A  87       1.066   0.764 -16.973  1.00 90.61           C
ATOM   1105 1HD1 LEU A  87       0.929   1.473 -17.789  1.00 90.61           H
ATOM   1106 2HD1 LEU A  87       2.131   0.584 -16.824  1.00 90.61           H
ATOM   1107 3HD1 LEU A  87       0.570  -0.175 -17.220  1.00 90.61           H
ATOM   1108  CD2 LEU A  87       0.520   0.341 -14.532  1.00 90.61           C
ATOM   1109 1HD2 LEU A  87       1.560   0.142 -14.276  1.00 90.61           H
ATOM   1110 2HD2 LEU A  87       0.006   0.758 -13.666  1.00 90.61           H
ATOM   1111 3HD2 LEU A  87       0.035  -0.589 -14.829  1.00 90.61           H
ATOM   1112  HN  LEU A  87      -1.046   3.827 -15.378  1.00 90.61           H
ATOM   1113  N   LEU A  88       1.199   5.709 -14.158  1.00 92.97           N
ATOM   1114  CA  LEU A  88       1.927   6.894 -13.736  1.00 92.97           C
ATOM   1115  C   LEU A  88       1.587   7.203 -12.277  1.00 92.97           C
ATOM   1116  O   LEU A  88       2.481   7.365 -11.448  1.00 92.97           O
ATOM   1117  HA  LEU A  88       2.990   6.664 -13.802  1.00 92.97           H
ATOM   1118  CB  LEU A  88       1.655   8.058 -14.690  1.00 92.97           C
ATOM   1119 1HB  LEU A  88       2.050   7.797 -15.672  1.00 92.97           H
ATOM   1120 2HB  LEU A  88       0.576   8.168 -14.800  1.00 92.97           H
ATOM   1121  CG  LEU A  88       2.239   9.412 -14.281  1.00 92.97           C
ATOM   1122  HG  LEU A  88       1.969   9.599 -13.241  1.00 92.97           H
ATOM   1123  CD1 LEU A  88       3.767   9.395 -14.356  1.00 92.97           C
ATOM   1124 1HD1 LEU A  88       4.155   8.629 -13.684  1.00 92.97           H
ATOM   1125 2HD1 LEU A  88       4.078   9.175 -15.377  1.00 92.97           H
ATOM   1126 3HD1 LEU A  88       4.156  10.369 -14.059  1.00 92.97           H
ATOM   1127  CD2 LEU A  88       1.636  10.544 -15.115  1.00 92.97           C
ATOM   1128 1HD2 LEU A  88       1.854  10.374 -16.169  1.00 92.97           H
ATOM   1129 2HD2 LEU A  88       0.557  10.570 -14.967  1.00 92.97           H
ATOM   1130 3HD2 LEU A  88       2.069  11.495 -14.803  1.00 92.97           H
ATOM   1131  HN  LEU A  88       0.539   5.859 -14.894  1.00 92.97           H
ATOM   1132  N   ASN A  89       0.292   7.275 -12.006  1.00 96.09           N
ATOM   1133  CA  ASN A  89      -0.177   7.670 -10.689  1.00 96.09           C
ATOM   1134  C   ASN A  89       0.233   6.608  -9.667  1.00 96.09           C
ATOM   1135  O   ASN A  89       0.442   6.918  -8.495  1.00 96.09           O
ATOM   1136  HA  ASN A  89       0.289   8.636 -10.497  1.00 96.09           H
ATOM   1137  CB  ASN A  89      -1.702   7.790 -10.660  1.00 96.09           C
ATOM   1138 1HB  ASN A  89      -2.145   6.985 -11.248  1.00 96.09           H
ATOM   1139 2HB  ASN A  89      -2.061   7.672  -9.638  1.00 96.09           H
ATOM   1140  CG  ASN A  89      -2.157   9.142 -11.214  1.00 96.09           C
ATOM   1141  OD1 ASN A  89      -2.404  10.088 -10.485  1.00 96.09           O
ATOM   1142  ND2 ASN A  89      -2.252   9.179 -12.540  1.00 96.09           N
ATOM   1143 1HD2 ASN A  89      -2.034   8.366 -13.080  1.00 96.09           H
ATOM   1144 2HD2 ASN A  89      -2.542  10.020 -12.997  1.00 96.09           H
ATOM   1145  HN  ASN A  89      -0.430   7.069 -12.668  1.00 96.09           H
ATOM   1146  N   LEU A  90       0.335   5.378 -10.148  1.00 94.08           N
ATOM   1147  CA  LEU A  90       0.739   4.272  -9.295  1.00 94.08           C
ATOM   1148  C   LEU A  90       2.184   4.487  -8.840  1.00 94.08           C
ATOM   1149  O   LEU A  90       2.504   4.295  -7.668  1.00 94.08           O
ATOM   1150  HA  LEU A  90       0.095   4.285  -8.416  1.00 94.08           H
ATOM   1151  CB  LEU A  90       0.510   2.937 -10.006  1.00 94.08           C
ATOM   1152 1HB  LEU A  90      -0.463   2.971 -10.496  1.00 94.08           H
ATOM   1153 2HB  LEU A  90       1.259   2.832 -10.791  1.00 94.08           H
ATOM   1154  CG  LEU A  90       0.560   1.689  -9.121  1.00 94.08           C
ATOM   1155  HG  LEU A  90       1.481   1.721  -8.538  1.00 94.08           H
ATOM   1156  CD1 LEU A  90      -0.603   1.674  -8.127  1.00 94.08           C
ATOM   1157 1HD1 LEU A  90      -0.548   2.557  -7.490  1.00 94.08           H
ATOM   1158 2HD1 LEU A  90      -1.547   1.678  -8.673  1.00 94.08           H
ATOM   1159 3HD1 LEU A  90      -0.543   0.777  -7.511  1.00 94.08           H
ATOM   1160  CD2 LEU A  90       0.606   0.417  -9.969  1.00 94.08           C
ATOM   1161 1HD2 LEU A  90      -0.285   0.365 -10.595  1.00 94.08           H
ATOM   1162 2HD2 LEU A  90       1.494   0.433 -10.602  1.00 94.08           H
ATOM   1163 3HD2 LEU A  90       0.642  -0.455  -9.316  1.00 94.08           H
ATOM   1164  HN  LEU A  90       0.148   5.131 -11.099  1.00 94.08           H
ATOM   1165  N   ALA A  91       3.018   4.881  -9.791  1.00 96.05           N
ATOM   1166  CA  ALA A  91       4.426   5.100  -9.508  1.00 96.05           C
ATOM   1167  C   ALA A  91       4.572   6.292  -8.560  1.00 96.05           C
ATOM   1168  O   ALA A  91       5.448   6.300  -7.697  1.00 96.05           O
ATOM   1169  HA  ALA A  91       4.809   4.206  -9.015  1.00 96.05           H
ATOM   1170  CB  ALA A  91       5.186   5.303 -10.821  1.00 96.05           C
ATOM   1171 1HB  ALA A  91       5.074   4.416 -11.445  1.00 96.05           H
ATOM   1172 2HB  ALA A  91       4.782   6.169 -11.344  1.00 96.05           H
ATOM   1173 3HB  ALA A  91       6.242   5.467 -10.608  1.00 96.05           H
ATOM   1174  HN  ALA A  91       2.746   5.050 -10.739  1.00 96.05           H
ATOM   1175  N   ILE A  92       3.700   7.271  -8.753  1.00 96.93           N
ATOM   1176  CA  ILE A  92       3.718   8.464  -7.923  1.00 96.93           C
ATOM   1177  C   ILE A  92       3.340   8.088  -6.489  1.00 96.93           C
ATOM   1178  O   ILE A  92       3.973   8.542  -5.537  1.00 96.93           O
ATOM   1179  HA  ILE A  92       4.739   8.846  -7.922  1.00 96.93           H
ATOM   1180  CB  ILE A  92       2.828   9.551  -8.529  1.00 96.93           C
ATOM   1181  HB  ILE A  92       1.862   9.107  -8.769  1.00 96.93           H
ATOM   1182  CG1 ILE A  92       3.421  10.079  -9.837  1.00 96.93           C
ATOM   1183 1HG1 ILE A  92       4.318  10.660  -9.625  1.00 96.93           H
ATOM   1184 2HG1 ILE A  92       3.724   9.242 -10.466  1.00 96.93           H
ATOM   1185  CG2 ILE A  92       2.572  10.674  -7.521  1.00 96.93           C
ATOM   1186 1HG2 ILE A  92       2.075  10.266  -6.641  1.00 96.93           H
ATOM   1187 2HG2 ILE A  92       3.521  11.122  -7.228  1.00 96.93           H
ATOM   1188 3HG2 ILE A  92       1.937  11.433  -7.978  1.00 96.93           H
ATOM   1189  CD1 ILE A  92       2.408  10.947 -10.586  1.00 96.93           C
ATOM   1190 1HD1 ILE A  92       1.523  10.355 -10.817  1.00 96.93           H
ATOM   1191 2HD1 ILE A  92       2.126  11.796  -9.963  1.00 96.93           H
ATOM   1192 3HD1 ILE A  92       2.855  11.309 -11.512  1.00 96.93           H
ATOM   1193  HN  ILE A  92       2.992   7.258  -9.459  1.00 96.93           H
ATOM   1194  N   ALA A  93       2.310   7.261  -6.380  1.00 97.17           N
ATOM   1195  CA  ALA A  93       1.817   6.848  -5.077  1.00 97.17           C
ATOM   1196  C   ALA A  93       2.932   6.122  -4.322  1.00 97.17           C
ATOM   1197  O   ALA A  93       3.120   6.339  -3.126  1.00 97.17           O
ATOM   1198  HA  ALA A  93       1.542   7.747  -4.525  1.00 97.17           H
ATOM   1199  CB  ALA A  93       0.571   5.978  -5.255  1.00 97.17           C
ATOM   1200 1HB  ALA A  93      -0.201   6.550  -5.770  1.00 97.17           H
ATOM   1201 2HB  ALA A  93       0.824   5.097  -5.844  1.00 97.17           H
ATOM   1202 3HB  ALA A  93       0.202   5.669  -4.277  1.00 97.17           H
ATOM   1203  HN  ALA A  93       1.816   6.877  -7.160  1.00 97.17           H
ATOM   1204  N   ASP A  94       3.643   5.274  -5.051  1.00 96.94           N
ATOM   1205  CA  ASP A  94       4.720   4.498  -4.460  1.00 96.94           C
ATOM   1206  C   ASP A  94       5.812   5.447  -3.963  1.00 96.94           C
ATOM   1207  O   ASP A  94       6.302   5.303  -2.844  1.00 96.94           O
ATOM   1208  HA  ASP A  94       4.256   3.935  -3.650  1.00 96.94           H
ATOM   1209  CB  ASP A  94       5.346   3.553  -5.488  1.00 96.94           C
ATOM   1210 1HB  ASP A  94       5.491   4.080  -6.431  1.00 96.94           H
ATOM   1211 2HB  ASP A  94       6.331   3.238  -5.144  1.00 96.94           H
ATOM   1212  CG  ASP A  94       4.461   2.326  -5.714  1.00 96.94           C
ATOM   1213  OD1 ASP A  94       3.723   1.976  -4.768  1.00 96.94           O
ATOM   1214  OD2 ASP A  94       4.543   1.765  -6.828  1.00 96.94           O
ATOM   1215  HN  ASP A  94       3.493   5.114  -6.027  1.00 96.94           H
ATOM   1216  N   LEU A  95       6.162   6.396  -4.819  1.00 97.55           N
ATOM   1217  CA  LEU A  95       7.238   7.322  -4.511  1.00 97.55           C
ATOM   1218  C   LEU A  95       6.901   8.079  -3.225  1.00 97.55           C
ATOM   1219  O   LEU A  95       7.756   8.250  -2.358  1.00 97.55           O
ATOM   1220  HA  LEU A  95       8.138   6.732  -4.338  1.00 97.55           H
ATOM   1221  CB  LEU A  95       7.518   8.235  -5.706  1.00 97.55           C
ATOM   1222 1HB  LEU A  95       6.565   8.525  -6.148  1.00 97.55           H
ATOM   1223 2HB  LEU A  95       7.990   9.147  -5.339  1.00 97.55           H
ATOM   1224  CG  LEU A  95       8.402   7.646  -6.808  1.00 97.55           C
ATOM   1225  HG  LEU A  95       7.914   6.751  -7.194  1.00 97.55           H
ATOM   1226  CD1 LEU A  95       8.545   8.622  -7.977  1.00 97.55           C
ATOM   1227 1HD1 LEU A  95       7.561   8.836  -8.394  1.00 97.55           H
ATOM   1228 2HD1 LEU A  95       8.999   9.548  -7.623  1.00 97.55           H
ATOM   1229 3HD1 LEU A  95       9.178   8.178  -8.745  1.00 97.55           H
ATOM   1230  CD2 LEU A  95       9.760   7.216  -6.250  1.00 97.55           C
ATOM   1231 1HD2 LEU A  95      10.267   8.080  -5.821  1.00 97.55           H
ATOM   1232 2HD2 LEU A  95       9.613   6.460  -5.478  1.00 97.55           H
ATOM   1233 3HD2 LEU A  95      10.368   6.800  -7.054  1.00 97.55           H
ATOM   1234  HN  LEU A  95       5.726   6.536  -5.708  1.00 97.55           H
ATOM   1235  N   LEU A  96       5.651   8.512  -3.141  1.00 97.25           N
ATOM   1236  CA  LEU A  96       5.225   9.363  -2.043  1.00 97.25           C
ATOM   1237  C   LEU A  96       5.474   8.640  -0.718  1.00 97.25           C
ATOM   1238  O   LEU A  96       5.929   9.249   0.250  1.00 97.25           O
ATOM   1239  HA  LEU A  96       5.842  10.261  -2.067  1.00 97.25           H
ATOM   1240  CB  LEU A  96       3.774   9.805  -2.239  1.00 97.25           C
ATOM   1241 1HB  LEU A  96       3.181   8.929  -2.505  1.00 97.25           H
ATOM   1242 2HB  LEU A  96       3.393  10.168  -1.284  1.00 97.25           H
ATOM   1243  CG  LEU A  96       3.539  10.886  -3.296  1.00 97.25           C
ATOM   1244  HG  LEU A  96       3.849  10.491  -4.263  1.00 97.25           H
ATOM   1245  CD1 LEU A  96       2.052  11.232  -3.405  1.00 97.25           C
ATOM   1246 1HD1 LEU A  96       1.491  10.340  -3.686  1.00 97.25           H
ATOM   1247 2HD1 LEU A  96       1.693  11.599  -2.443  1.00 97.25           H
ATOM   1248 3HD1 LEU A  96       1.913  12.003  -4.163  1.00 97.25           H
ATOM   1249  CD2 LEU A  96       4.396  12.122  -3.015  1.00 97.25           C
ATOM   1250 1HD2 LEU A  96       4.139  12.528  -2.037  1.00 97.25           H
ATOM   1251 2HD2 LEU A  96       5.449  11.844  -3.028  1.00 97.25           H
ATOM   1252 3HD2 LEU A  96       4.209  12.875  -3.781  1.00 97.25           H
ATOM   1253  HN  LEU A  96       4.937   8.291  -3.806  1.00 97.25           H
ATOM   1254  N   PHE A  97       5.166   7.351  -0.716  1.00 97.66           N
ATOM   1255  CA  PHE A  97       5.343   6.541   0.477  1.00 97.66           C
ATOM   1256  C   PHE A  97       6.826   6.276   0.744  1.00 97.66           C
ATOM   1257  O   PHE A  97       7.290   6.410   1.875  1.00 97.66           O
ATOM   1258  HA  PHE A  97       4.919   7.098   1.312  1.00 97.66           H
ATOM   1259  CB  PHE A  97       4.637   5.208   0.221  1.00 97.66           C
ATOM   1260 1HB  PHE A  97       3.562   5.383   0.165  1.00 97.66           H
ATOM   1261 2HB  PHE A  97       4.948   4.824  -0.750  1.00 97.66           H
ATOM   1262  CG  PHE A  97       4.910   4.144   1.287  1.00 97.66           C
ATOM   1263  CD1 PHE A  97       5.515   2.976   0.942  1.00 97.66           C
ATOM   1264  HD1 PHE A  97       5.805   2.798  -0.094  1.00 97.66           H
ATOM   1265  CD2 PHE A  97       4.548   4.367   2.579  1.00 97.66           C
ATOM   1266  HD2 PHE A  97       4.063   5.303   2.855  1.00 97.66           H
ATOM   1267  CE1 PHE A  97       5.769   1.989   1.930  1.00 97.66           C
ATOM   1268  HE1 PHE A  97       6.254   1.053   1.654  1.00 97.66           H
ATOM   1269  CE2 PHE A  97       4.802   3.380   3.567  1.00 97.66           C
ATOM   1270  HE2 PHE A  97       4.512   3.558   4.603  1.00 97.66           H
ATOM   1271  CZ  PHE A  97       5.407   2.212   3.222  1.00 97.66           C
ATOM   1272  HZ  PHE A  97       5.602   1.454   3.981  1.00 97.66           H
ATOM   1273  HN  PHE A  97       4.801   6.863  -1.508  1.00 97.66           H
ATOM   1274  N   LEU A  98       7.528   5.904  -0.316  1.00 97.63           N
ATOM   1275  CA  LEU A  98       8.914   5.488  -0.188  1.00 97.63           C
ATOM   1276  C   LEU A  98       9.705   6.580   0.534  1.00 97.63           C
ATOM   1277  O   LEU A  98      10.588   6.284   1.338  1.00 97.63           O
ATOM   1278  HA  LEU A  98       8.929   4.587   0.427  1.00 97.63           H
ATOM   1279  CB  LEU A  98       9.490   5.112  -1.555  1.00 97.63           C
ATOM   1280 1HB  LEU A  98       9.252   5.910  -2.258  1.00 97.63           H
ATOM   1281 2HB  LEU A  98      10.576   5.074  -1.471  1.00 97.63           H
ATOM   1282  CG  LEU A  98       9.005   3.787  -2.146  1.00 97.63           C
ATOM   1283  HG  LEU A  98       7.927   3.722  -2.000  1.00 97.63           H
ATOM   1284  CD1 LEU A  98       9.261   3.733  -3.653  1.00 97.63           C
ATOM   1285 1HD1 LEU A  98       8.729   4.549  -4.142  1.00 97.63           H
ATOM   1286 2HD1 LEU A  98      10.330   3.830  -3.844  1.00 97.63           H
ATOM   1287 3HD1 LEU A  98       8.907   2.780  -4.048  1.00 97.63           H
ATOM   1288  CD2 LEU A  98       9.633   2.598  -1.415  1.00 97.63           C
ATOM   1289 1HD2 LEU A  98      10.718   2.646  -1.507  1.00 97.63           H
ATOM   1290 2HD2 LEU A  98       9.356   2.633  -0.361  1.00 97.63           H
ATOM   1291 3HD2 LEU A  98       9.271   1.669  -1.855  1.00 97.63           H
ATOM   1292  HN  LEU A  98       7.166   5.884  -1.248  1.00 97.63           H
ATOM   1293  N   VAL A  99       9.361   7.821   0.221  1.00 97.16           N
ATOM   1294  CA  VAL A  99      10.073   8.959   0.777  1.00 97.16           C
ATOM   1295  C   VAL A  99       9.919   8.957   2.299  1.00 97.16           C
ATOM   1296  O   VAL A  99      10.687   9.610   3.005  1.00 97.16           O
ATOM   1297  HA  VAL A  99      11.128   8.838   0.531  1.00 97.16           H
ATOM   1298  CB  VAL A  99       9.580  10.253   0.127  1.00 97.16           C
ATOM   1299  HB  VAL A  99       8.491  10.261   0.180  1.00 97.16           H
ATOM   1300  CG1 VAL A  99      10.096  11.478   0.885  1.00 97.16           C
ATOM   1301 1HG1 VAL A  99       9.739  11.445   1.914  1.00 97.16           H
ATOM   1302 2HG1 VAL A  99      11.186  11.477   0.878  1.00 97.16           H
ATOM   1303 3HG1 VAL A  99       9.730  12.384   0.402  1.00 97.16           H
ATOM   1304  CG2 VAL A  99       9.980  10.313  -1.349  1.00 97.16           C
ATOM   1305 1HG2 VAL A  99      11.066  10.271  -1.433  1.00 97.16           H
ATOM   1306 2HG2 VAL A  99       9.542   9.467  -1.878  1.00 97.16           H
ATOM   1307 3HG2 VAL A  99       9.617  11.243  -1.786  1.00 97.16           H
ATOM   1308  HN  VAL A  99       8.611   8.053  -0.399  1.00 97.16           H
ATOM   1309  N   THR A 100       8.922   8.217   2.760  1.00 96.55           N
ATOM   1310  CA  THR A 100       8.639   8.145   4.184  1.00 96.55           C
ATOM   1311  C   THR A 100       9.514   7.080   4.848  1.00 96.55           C
ATOM   1312  O   THR A 100       9.749   7.129   6.055  1.00 96.55           O
ATOM   1313  HA  THR A 100       8.902   9.102   4.635  1.00 96.55           H
ATOM   1314  CB  THR A 100       7.140   7.894   4.356  1.00 96.55           C
ATOM   1315  HB  THR A 100       6.828   8.090   5.382  1.00 96.55           H
ATOM   1316  OG1 THR A 100       6.958   6.555   3.903  1.00 96.55           O
ATOM   1317  HG1 THR A 100       6.905   6.535   2.905  1.00 96.55           H
ATOM   1318  CG2 THR A 100       6.292   8.730   3.395  1.00 96.55           C
ATOM   1319 1HG2 THR A 100       6.557   8.483   2.367  1.00 96.55           H
ATOM   1320 2HG2 THR A 100       6.477   9.789   3.575  1.00 96.55           H
ATOM   1321 3HG2 THR A 100       5.236   8.513   3.560  1.00 96.55           H
ATOM   1322  HN  THR A 100       8.314   7.673   2.181  1.00 96.55           H
ATOM   1323  N   LEU A 101       9.973   6.143   4.032  1.00 96.38           N
ATOM   1324  CA  LEU A 101      10.632   4.956   4.550  1.00 96.38           C
ATOM   1325  C   LEU A 101      11.866   5.373   5.353  1.00 96.38           C
ATOM   1326  O   LEU A 101      12.176   4.769   6.378  1.00 96.38           O
ATOM   1327  HA  LEU A 101       9.932   4.462   5.224  1.00 96.38           H
ATOM   1328  CB  LEU A 101      10.938   3.975   3.417  1.00 96.38           C
ATOM   1329 1HB  LEU A 101      11.432   4.521   2.614  1.00 96.38           H
ATOM   1330 2HB  LEU A 101      11.649   3.236   3.785  1.00 96.38           H
ATOM   1331  CG  LEU A 101       9.735   3.235   2.827  1.00 96.38           C
ATOM   1332  HG  LEU A 101       9.111   3.960   2.304  1.00 96.38           H
ATOM   1333  CD1 LEU A 101      10.182   2.196   1.797  1.00 96.38           C
ATOM   1334 1HD1 LEU A 101      10.718   2.693   0.988  1.00 96.38           H
ATOM   1335 2HD1 LEU A 101      10.840   1.470   2.275  1.00 96.38           H
ATOM   1336 3HD1 LEU A 101       9.308   1.685   1.394  1.00 96.38           H
ATOM   1337  CD2 LEU A 101       8.878   2.615   3.932  1.00 96.38           C
ATOM   1338 1HD2 LEU A 101       9.478   1.907   4.504  1.00 96.38           H
ATOM   1339 2HD2 LEU A 101       8.514   3.401   4.594  1.00 96.38           H
ATOM   1340 3HD2 LEU A 101       8.030   2.095   3.485  1.00 96.38           H
ATOM   1341  HN  LEU A 101       9.900   6.185   3.035  1.00 96.38           H
ATOM   1342  N   PRO A 102      12.588   6.408   4.904  1.00 95.92           N
ATOM   1343  CA  PRO A 102      13.763   6.883   5.639  1.00 95.92           C
ATOM   1344  C   PRO A 102      13.451   7.179   7.097  1.00 95.92           C
ATOM   1345  O   PRO A 102      14.262   6.900   7.978  1.00 95.92           O
ATOM   1346  HA  PRO A 102      14.529   6.108   5.663  1.00 95.92           H
ATOM   1347  CB  PRO A 102      14.179   8.145   4.880  1.00 95.92           C
ATOM   1348 1HB  PRO A 102      13.718   9.038   5.302  1.00 95.92           H
ATOM   1349 2HB  PRO A 102      15.258   8.298   4.916  1.00 95.92           H
ATOM   1350  CG  PRO A 102      13.696   7.878   3.460  1.00 95.92           C
ATOM   1351 1HG  PRO A 102      13.596   8.800   2.886  1.00 95.92           H
ATOM   1352 2HG  PRO A 102      14.391   7.247   2.907  1.00 95.92           H
ATOM   1353  CD  PRO A 102      12.356   7.196   3.680  1.00 95.92           C
ATOM   1354 1HD  PRO A 102      11.551   7.918   3.816  1.00 95.92           H
ATOM   1355 2HD  PRO A 102      12.077   6.568   2.833  1.00 95.92           H
ATOM   1356  N   PHE A 103      12.271   7.742   7.313  1.00 95.24           N
ATOM   1357  CA  PHE A 103      11.857   8.120   8.654  1.00 95.24           C
ATOM   1358  C   PHE A 103      11.514   6.886   9.491  1.00 95.24           C
ATOM   1359  O   PHE A 103      11.795   6.845  10.687  1.00 95.24           O
ATOM   1360  HA  PHE A 103      12.693   8.647   9.114  1.00 95.24           H
ATOM   1361  CB  PHE A 103      10.605   8.987   8.508  1.00 95.24           C
ATOM   1362 1HB  PHE A 103       9.846   8.423   7.966  1.00 95.24           H
ATOM   1363 2HB  PHE A 103      10.201   9.194   9.499  1.00 95.24           H
ATOM   1364  CG  PHE A 103      10.847  10.313   7.784  1.00 95.24           C
ATOM   1365  CD1 PHE A 103      11.184  11.423   8.495  1.00 95.24           C
ATOM   1366  HD1 PHE A 103      11.281  11.368   9.579  1.00 95.24           H
ATOM   1367  CD2 PHE A 103      10.726  10.382   6.432  1.00 95.24           C
ATOM   1368  HD2 PHE A 103      10.457   9.492   5.863  1.00 95.24           H
ATOM   1369  CE1 PHE A 103      11.408  12.654   7.823  1.00 95.24           C
ATOM   1370  HE1 PHE A 103      11.678  13.544   8.392  1.00 95.24           H
ATOM   1371  CE2 PHE A 103      10.951  11.613   5.760  1.00 95.24           C
ATOM   1372  HE2 PHE A 103      10.854  11.668   4.676  1.00 95.24           H
ATOM   1373  CZ  PHE A 103      11.288  12.723   6.470  1.00 95.24           C
ATOM   1374  HZ  PHE A 103      11.460  13.668   5.955  1.00 95.24           H
ATOM   1375  HN  PHE A 103      11.605   7.939   6.594  1.00 95.24           H
ATOM   1376  N   TRP A 104      10.911   5.910   8.827  1.00 92.91           N
ATOM   1377  CA  TRP A 104      10.596   4.648   9.476  1.00 92.91           C
ATOM   1378  C   TRP A 104      11.904   4.035   9.979  1.00 92.91           C
ATOM   1379  O   TRP A 104      11.956   3.493  11.082  1.00 92.91           O
ATOM   1380  HA  TRP A 104       9.936   4.862  10.317  1.00 92.91           H
ATOM   1381  CB  TRP A 104       9.826   3.724   8.531  1.00 92.91           C
ATOM   1382 1HB  TRP A 104      10.373   3.644   7.592  1.00 92.91           H
ATOM   1383 2HB  TRP A 104       9.791   2.725   8.965  1.00 92.91           H
ATOM   1384  CG  TRP A 104       8.398   4.185   8.234  1.00 92.91           C
ATOM   1385  CD1 TRP A 104       7.982   5.008   7.262  1.00 92.91           C
ATOM   1386  HD1 TRP A 104       8.640   5.472   6.527  1.00 92.91           H
ATOM   1387  CD2 TRP A 104       7.206   3.815   8.960  1.00 92.91           C
ATOM   1388  NE1 TRP A 104       6.615   5.194   7.307  1.00 92.91           N
ATOM   1389  HE1 TRP A 104       6.074   5.763   6.688  1.00 92.91           H
ATOM   1390  CE2 TRP A 104       6.129   4.446   8.373  1.00 92.91           C
ATOM   1391  CE3 TRP A 104       7.045   2.975  10.075  1.00 92.91           C
ATOM   1392  HE3 TRP A 104       7.880   2.465  10.557  1.00 92.91           H
ATOM   1393  CZ2 TRP A 104       4.814   4.303   8.831  1.00 92.91           C
ATOM   1394  HZ2 TRP A 104       3.979   4.812   8.350  1.00 92.91           H
ATOM   1395  CZ3 TRP A 104       5.724   2.842  10.522  1.00 92.91           C
ATOM   1396  HZ3 TRP A 104       5.543   2.202  11.385  1.00 92.91           H
ATOM   1397  CH2 TRP A 104       4.629   3.471   9.942  1.00 92.91           C
ATOM   1398  HH2 TRP A 104       3.630   3.316  10.349  1.00 92.91           H
ATOM   1399  HN  TRP A 104      10.641   5.970   7.867  1.00 92.91           H
ATOM   1400  N   ALA A 105      12.928   4.140   9.145  1.00 94.35           N
ATOM   1401  CA  ALA A 105      14.200   3.500   9.438  1.00 94.35           C
ATOM   1402  C   ALA A 105      14.820   4.150  10.676  1.00 94.35           C
ATOM   1403  O   ALA A 105      15.247   3.456  11.598  1.00 94.35           O
ATOM   1404  HA  ALA A 105      14.001   2.449   9.650  1.00 94.35           H
ATOM   1405  CB  ALA A 105      15.111   3.592   8.213  1.00 94.35           C
ATOM   1406 1HB  ALA A 105      14.638   3.090   7.369  1.00 94.35           H
ATOM   1407 2HB  ALA A 105      15.281   4.639   7.964  1.00 94.35           H
ATOM   1408 3HB  ALA A 105      16.065   3.112   8.432  1.00 94.35           H
ATOM   1409  HN  ALA A 105      12.900   4.650   8.286  1.00 94.35           H
ATOM   1410  N   ILE A 106      14.850   5.474  10.658  1.00 93.76           N
ATOM   1411  CA  ILE A 106      15.471   6.223  11.738  1.00 93.76           C
ATOM   1412  C   ILE A 106      14.741   5.921  13.048  1.00 93.76           C
ATOM   1413  O   ILE A 106      15.374   5.726  14.084  1.00 93.76           O
ATOM   1414  HA  ILE A 106      16.500   5.875  11.827  1.00 93.76           H
ATOM   1415  CB  ILE A 106      15.525   7.713  11.393  1.00 93.76           C
ATOM   1416  HB  ILE A 106      14.546   8.013  11.019  1.00 93.76           H
ATOM   1417  CG1 ILE A 106      16.537   7.982  10.278  1.00 93.76           C
ATOM   1418 1HG1 ILE A 106      17.549   7.878  10.668  1.00 93.76           H
ATOM   1419 2HG1 ILE A 106      16.420   7.238   9.490  1.00 93.76           H
ATOM   1420  CG2 ILE A 106      15.809   8.554  12.640  1.00 93.76           C
ATOM   1421 1HG2 ILE A 106      15.020   8.393  13.374  1.00 93.76           H
ATOM   1422 2HG2 ILE A 106      16.768   8.258  13.066  1.00 93.76           H
ATOM   1423 3HG2 ILE A 106      15.842   9.609  12.367  1.00 93.76           H
ATOM   1424  CD1 ILE A 106      16.350   9.384   9.694  1.00 93.76           C
ATOM   1425 1HD1 ILE A 106      15.345   9.476   9.284  1.00 93.76           H
ATOM   1426 2HD1 ILE A 106      16.491  10.126  10.480  1.00 93.76           H
ATOM   1427 3HD1 ILE A 106      17.082   9.549   8.904  1.00 93.76           H
ATOM   1428  HN  ILE A 106      14.461   6.032   9.926  1.00 93.76           H
ATOM   1429  N   ALA A 107      13.419   5.892  12.959  1.00 92.22           N
ATOM   1430  CA  ALA A 107      12.594   5.691  14.138  1.00 92.22           C
ATOM   1431  C   ALA A 107      12.856   4.296  14.708  1.00 92.22           C
ATOM   1432  O   ALA A 107      12.814   4.099  15.921  1.00 92.22           O
ATOM   1433  HA  ALA A 107      12.885   6.437  14.877  1.00 92.22           H
ATOM   1434  CB  ALA A 107      11.123   5.905  13.774  1.00 92.22           C
ATOM   1435 1HB  ALA A 107      10.985   6.921  13.402  1.00 92.22           H
ATOM   1436 2HB  ALA A 107      10.832   5.193  13.002  1.00 92.22           H
ATOM   1437 3HB  ALA A 107      10.505   5.755  14.659  1.00 92.22           H
ATOM   1438  HN  ALA A 107      12.914   6.002  12.103  1.00 92.22           H
ATOM   1439  N   ALA A 108      13.123   3.363  13.805  1.00 91.67           N
ATOM   1440  CA  ALA A 108      13.366   1.986  14.201  1.00 91.67           C
ATOM   1441  C   ALA A 108      14.776   1.869  14.783  1.00 91.67           C
ATOM   1442  O   ALA A 108      15.008   1.084  15.701  1.00 91.67           O
ATOM   1443  HA  ALA A 108      12.640   1.730  14.973  1.00 91.67           H
ATOM   1444  CB  ALA A 108      13.153   1.064  12.998  1.00 91.67           C
ATOM   1445 1HB  ALA A 108      12.128   1.164  12.641  1.00 91.67           H
ATOM   1446 2HB  ALA A 108      13.844   1.341  12.202  1.00 91.67           H
ATOM   1447 3HB  ALA A 108      13.335   0.032  13.295  1.00 91.67           H
ATOM   1448  HN  ALA A 108      13.173   3.536  12.821  1.00 91.67           H
ATOM   1449  N   ALA A 109      15.680   2.661  14.225  1.00 90.99           N
ATOM   1450  CA  ALA A 109      17.086   2.553  14.574  1.00 90.99           C
ATOM   1451  C   ALA A 109      17.284   3.004  16.023  1.00 90.99           C
ATOM   1452  O   ALA A 109      18.116   2.451  16.741  1.00 90.99           O
ATOM   1453  HA  ALA A 109      17.370   1.505  14.487  1.00 90.99           H
ATOM   1454  CB  ALA A 109      17.921   3.374  13.589  1.00 90.99           C
ATOM   1455 1HB  ALA A 109      17.767   2.995  12.579  1.00 90.99           H
ATOM   1456 2HB  ALA A 109      17.614   4.419  13.636  1.00 90.99           H
ATOM   1457 3HB  ALA A 109      18.976   3.293  13.852  1.00 90.99           H
ATOM   1458  HN  ALA A 109      15.465   3.365  13.548  1.00 90.99           H
ATOM   1459  N   ASP A 110      16.504   4.003  16.410  1.00 86.91           N
ATOM   1460  CA  ASP A 110      16.673   4.623  17.713  1.00 86.91           C
ATOM   1461  C   ASP A 110      15.304   5.030  18.261  1.00 86.91           C
ATOM   1462  O   ASP A 110      14.571   4.197  18.792  1.00 86.91           O
ATOM   1463  HA  ASP A 110      17.161   3.867  18.329  1.00 86.91           H
ATOM   1464  CB  ASP A 110      17.537   5.882  17.616  1.00 86.91           C
ATOM   1465 1HB  ASP A 110      18.500   5.634  17.171  1.00 86.91           H
ATOM   1466 2HB  ASP A 110      17.058   6.606  16.957  1.00 86.91           H
ATOM   1467  CG  ASP A 110      17.753   6.506  18.997  1.00 86.91           C
ATOM   1468  OD1 ASP A 110      17.444   5.811  19.988  1.00 86.91           O
ATOM   1469  OD2 ASP A 110      18.223   7.664  19.029  1.00 86.91           O
ATOM   1470  HN  ASP A 110      15.770   4.389  15.851  1.00 86.91           H
ATOM   1471  N   GLN A 111      15.000   6.311  18.114  1.00 86.68           N
ATOM   1472  CA  GLN A 111      13.713   6.829  18.546  1.00 86.68           C
ATOM   1473  C   GLN A 111      13.203   7.878  17.555  1.00 86.68           C
ATOM   1474  O   GLN A 111      13.942   8.315  16.674  1.00 86.68           O
ATOM   1475  HA  GLN A 111      13.042   5.970  18.553  1.00 86.68           H
ATOM   1476  CB  GLN A 111      13.802   7.408  19.959  1.00 86.68           C
ATOM   1477 1HB  GLN A 111      12.818   7.752  20.278  1.00 86.68           H
ATOM   1478 2HB  GLN A 111      14.108   6.628  20.657  1.00 86.68           H
ATOM   1479  CG  GLN A 111      14.796   8.569  20.015  1.00 86.68           C
ATOM   1480 1HG  GLN A 111      15.793   8.212  19.756  1.00 86.68           H
ATOM   1481 2HG  GLN A 111      14.525   9.321  19.274  1.00 86.68           H
ATOM   1482  CD  GLN A 111      14.821   9.203  21.407  1.00 86.68           C
ATOM   1483  OE1 GLN A 111      13.801   9.559  21.974  1.00 86.68           O
ATOM   1484  NE2 GLN A 111      16.040   9.325  21.925  1.00 86.68           N
ATOM   1485 1HE2 GLN A 111      16.837   9.012  21.407  1.00 86.68           H
ATOM   1486 2HE2 GLN A 111      16.161   9.728  22.832  1.00 86.68           H
ATOM   1487  HN  GLN A 111      15.614   6.988  17.708  1.00 86.68           H
ATOM   1488  N   TRP A 112      11.945   8.251  17.733  1.00 91.54           N
ATOM   1489  CA  TRP A 112      11.333   9.252  16.876  1.00 91.54           C
ATOM   1490  C   TRP A 112      11.911  10.617  17.255  1.00 91.54           C
ATOM   1491  O   TRP A 112      11.628  11.137  18.334  1.00 91.54           O
ATOM   1492  HA  TRP A 112      11.592   9.011  15.845  1.00 91.54           H
ATOM   1493  CB  TRP A 112       9.807   9.201  16.975  1.00 91.54           C
ATOM   1494 1HB  TRP A 112       9.475   8.180  16.784  1.00 91.54           H
ATOM   1495 2HB  TRP A 112       9.511   9.446  17.995  1.00 91.54           H
ATOM   1496  CG  TRP A 112       9.088  10.145  16.010  1.00 91.54           C
ATOM   1497  CD1 TRP A 112       8.657  11.392  16.243  1.00 91.54           C
ATOM   1498  HD1 TRP A 112       8.772  11.913  17.194  1.00 91.54           H
ATOM   1499  CD2 TRP A 112       8.731   9.865  14.640  1.00 91.54           C
ATOM   1500  NE1 TRP A 112       8.051  11.935  15.128  1.00 91.54           N
ATOM   1501  HE1 TRP A 112       7.653  12.849  15.057  1.00 91.54           H
ATOM   1502  CE2 TRP A 112       8.097  10.977  14.122  1.00 91.54           C
ATOM   1503  CE3 TRP A 112       8.936   8.711  13.864  1.00 91.54           C
ATOM   1504  HE3 TRP A 112       9.433   7.821  14.249  1.00 91.54           H
ATOM   1505  CZ2 TRP A 112       7.618  11.043  12.809  1.00 91.54           C
ATOM   1506  HZ2 TRP A 112       7.120  11.934  12.424  1.00 91.54           H
ATOM   1507  CZ3 TRP A 112       8.451   8.794  12.553  1.00 91.54           C
ATOM   1508  HZ3 TRP A 112       8.584   7.926  11.908  1.00 91.54           H
ATOM   1509  CH2 TRP A 112       7.811   9.905  12.017  1.00 91.54           C
ATOM   1510  HH2 TRP A 112       7.461   9.891  10.985  1.00 91.54           H
ATOM   1511  HN  TRP A 112      11.347   7.882  18.445  1.00 91.54           H
ATOM   1512  N   LYS A 113      12.711  11.158  16.348  1.00 90.94           N
ATOM   1513  CA  LYS A 113      13.440  12.383  16.629  1.00 90.94           C
ATOM   1514  C   LYS A 113      12.721  13.562  15.971  1.00 90.94           C
ATOM   1515  O   LYS A 113      13.174  14.702  16.065  1.00 90.94           O
ATOM   1516  HA  LYS A 113      13.427  12.531  17.709  1.00 90.94           H
ATOM   1517  CB  LYS A 113      14.904  12.243  16.209  1.00 90.94           C
ATOM   1518 1HB  LYS A 113      14.961  12.017  15.144  1.00 90.94           H
ATOM   1519 2HB  LYS A 113      15.422  13.191  16.360  1.00 90.94           H
ATOM   1520  CG  LYS A 113      15.602  11.141  17.008  1.00 90.94           C
ATOM   1521 1HG  LYS A 113      15.543  11.366  18.073  1.00 90.94           H
ATOM   1522 2HG  LYS A 113      15.086  10.193  16.854  1.00 90.94           H
ATOM   1523  CD  LYS A 113      17.067  11.004  16.590  1.00 90.94           C
ATOM   1524 1HD  LYS A 113      17.128  10.824  15.517  1.00 90.94           H
ATOM   1525 2HD  LYS A 113      17.594  11.938  16.787  1.00 90.94           H
ATOM   1526  CE  LYS A 113      17.748   9.860  17.344  1.00 90.94           C
ATOM   1527 1HE  LYS A 113      17.679  10.032  18.418  1.00 90.94           H
ATOM   1528 2HE  LYS A 113      17.231   8.922  17.138  1.00 90.94           H
ATOM   1529  NZ  LYS A 113      19.168   9.748  16.944  1.00 90.94           N
ATOM   1530 1HZ  LYS A 113      19.596   8.967  17.430  1.00 90.94           H
ATOM   1531 2HZ  LYS A 113      19.226   9.596  15.943  1.00 90.94           H
ATOM   1532 3HZ  LYS A 113      19.655  10.604  17.184  1.00 90.94           H
ATOM   1533  HN  LYS A 113      12.864  10.775  15.438  1.00 90.94           H
ATOM   1534  N   PHE A 114      11.611  13.247  15.318  1.00 93.38           N
ATOM   1535  CA  PHE A 114      10.953  14.212  14.453  1.00 93.38           C
ATOM   1536  C   PHE A 114       9.709  14.794  15.128  1.00 93.38           C
ATOM   1537  O   PHE A 114       9.270  14.296  16.163  1.00 93.38           O
ATOM   1538  HA  PHE A 114      11.667  15.012  14.259  1.00 93.38           H
ATOM   1539  CB  PHE A 114      10.529  13.462  13.189  1.00 93.38           C
ATOM   1540 1HB  PHE A 114       9.742  12.752  13.446  1.00 93.38           H
ATOM   1541 2HB  PHE A 114      10.098  14.173  12.484  1.00 93.38           H
ATOM   1542  CG  PHE A 114      11.669  12.709  12.500  1.00 93.38           C
ATOM   1543  CD1 PHE A 114      12.572  13.388  11.743  1.00 93.38           C
ATOM   1544  HD1 PHE A 114      12.484  14.469  11.628  1.00 93.38           H
ATOM   1545  CD2 PHE A 114      11.779  11.361  12.644  1.00 93.38           C
ATOM   1546  HD2 PHE A 114      11.055  10.817  13.250  1.00 93.38           H
ATOM   1547  CE1 PHE A 114      13.630  12.690  11.104  1.00 93.38           C
ATOM   1548  HE1 PHE A 114      14.354  13.234  10.497  1.00 93.38           H
ATOM   1549  CE2 PHE A 114      12.837  10.663  12.005  1.00 93.38           C
ATOM   1550  HE2 PHE A 114      12.925   9.583  12.120  1.00 93.38           H
ATOM   1551  CZ  PHE A 114      13.741  11.342  11.248  1.00 93.38           C
ATOM   1552  HZ  PHE A 114      14.553  10.806  10.757  1.00 93.38           H
ATOM   1553  HN  PHE A 114      11.164  12.355  15.374  1.00 93.38           H
ATOM   1554  N   GLN A 115       9.177  15.840  14.514  1.00 93.06           N
ATOM   1555  CA  GLN A 115       8.023  16.527  15.069  1.00 93.06           C
ATOM   1556  C   GLN A 115       6.754  15.703  14.841  1.00 93.06           C
ATOM   1557  O   GLN A 115       6.748  14.777  14.032  1.00 93.06           O
ATOM   1558  HA  GLN A 115       8.223  16.612  16.137  1.00 93.06           H
ATOM   1559  CB  GLN A 115       7.880  17.929  14.473  1.00 93.06           C
ATOM   1560 1HB  GLN A 115       7.847  17.864  13.385  1.00 93.06           H
ATOM   1561 2HB  GLN A 115       6.937  18.371  14.795  1.00 93.06           H
ATOM   1562  CG  GLN A 115       9.043  18.828  14.900  1.00 93.06           C
ATOM   1563 1HG  GLN A 115       9.988  18.370  14.608  1.00 93.06           H
ATOM   1564 2HG  GLN A 115       8.978  19.784  14.381  1.00 93.06           H
ATOM   1565  CD  GLN A 115       9.029  19.060  16.412  1.00 93.06           C
ATOM   1566  OE1 GLN A 115       8.005  18.972  17.070  1.00 93.06           O
ATOM   1567  NE2 GLN A 115      10.219  19.362  16.924  1.00 93.06           N
ATOM   1568 1HE2 GLN A 115      11.020  19.418  16.328  1.00 93.06           H
ATOM   1569 2HE2 GLN A 115      10.312  19.532  17.905  1.00 93.06           H
ATOM   1570  HN  GLN A 115       9.520  16.218  13.654  1.00 93.06           H
ATOM   1571  N   THR A 116       5.710  16.070  15.570  1.00 93.98           N
ATOM   1572  CA  THR A 116       4.460  15.332  15.510  1.00 93.98           C
ATOM   1573  C   THR A 116       3.890  15.362  14.090  1.00 93.98           C
ATOM   1574  O   THR A 116       3.288  14.390  13.638  1.00 93.98           O
ATOM   1575  HA  THR A 116       4.664  14.289  15.750  1.00 93.98           H
ATOM   1576  CB  THR A 116       3.513  15.921  16.557  1.00 93.98           C
ATOM   1577  HB  THR A 116       3.231  16.942  16.297  1.00 93.98           H
ATOM   1578  OG1 THR A 116       4.218  15.772  17.786  1.00 93.98           O
ATOM   1579  HG1 THR A 116       3.820  16.368  18.484  1.00 93.98           H
ATOM   1580  CG2 THR A 116       2.251  15.077  16.747  1.00 93.98           C
ATOM   1581 1HG2 THR A 116       2.530  14.075  17.072  1.00 93.98           H
ATOM   1582 2HG2 THR A 116       1.710  15.015  15.802  1.00 93.98           H
ATOM   1583 3HG2 THR A 116       1.614  15.540  17.500  1.00 93.98           H
ATOM   1584  HN  THR A 116       5.709  16.853  16.191  1.00 93.98           H
ATOM   1585  N   PHE A 117       4.101  16.489  13.426  1.00 94.93           N
ATOM   1586  CA  PHE A 117       3.625  16.656  12.064  1.00 94.93           C
ATOM   1587  C   PHE A 117       4.109  15.512  11.170  1.00 94.93           C
ATOM   1588  O   PHE A 117       3.325  14.931  10.421  1.00 94.93           O
ATOM   1589  HA  PHE A 117       2.535  16.651  12.099  1.00 94.93           H
ATOM   1590  CB  PHE A 117       4.205  17.973  11.545  1.00 94.93           C
ATOM   1591 1HB  PHE A 117       3.821  18.792  12.153  1.00 94.93           H
ATOM   1592 2HB  PHE A 117       5.287  17.959  11.676  1.00 94.93           H
ATOM   1593  CG  PHE A 117       3.888  18.256  10.075  1.00 94.93           C
ATOM   1594  CD1 PHE A 117       4.848  18.085   9.127  1.00 94.93           C
ATOM   1595  HD1 PHE A 117       5.843  17.746   9.414  1.00 94.93           H
ATOM   1596  CD2 PHE A 117       2.646  18.679   9.716  1.00 94.93           C
ATOM   1597  HD2 PHE A 117       1.877  18.817  10.476  1.00 94.93           H
ATOM   1598  CE1 PHE A 117       4.553  18.348   7.763  1.00 94.93           C
ATOM   1599  HE1 PHE A 117       5.322  18.211   7.003  1.00 94.93           H
ATOM   1600  CE2 PHE A 117       2.351  18.942   8.352  1.00 94.93           C
ATOM   1601  HE2 PHE A 117       1.356  19.282   8.065  1.00 94.93           H
ATOM   1602  CZ  PHE A 117       3.311  18.771   7.404  1.00 94.93           C
ATOM   1603  HZ  PHE A 117       3.085  18.973   6.357  1.00 94.93           H
ATOM   1604  HN  PHE A 117       4.587  17.278  13.803  1.00 94.93           H
ATOM   1605  N   MET A 118       5.397  15.223  11.279  1.00 94.68           N
ATOM   1606  CA  MET A 118       6.001  14.178  10.470  1.00 94.68           C
ATOM   1607  C   MET A 118       5.418  12.807  10.822  1.00 94.68           C
ATOM   1608  O   MET A 118       5.277  11.948   9.953  1.00 94.68           O
ATOM   1609  HA  MET A 118       5.759  14.429   9.438  1.00 94.68           H
ATOM   1610  CB  MET A 118       7.513  14.164  10.700  1.00 94.68           C
ATOM   1611 1HB  MET A 118       7.904  15.179  10.633  1.00 94.68           H
ATOM   1612 2HB  MET A 118       7.729  13.804  11.706  1.00 94.68           H
ATOM   1613  CG  MET A 118       8.215  13.272   9.673  1.00 94.68           C
ATOM   1614 1HG  MET A 118       9.286  13.244   9.875  1.00 94.68           H
ATOM   1615 2HG  MET A 118       7.848  12.249   9.755  1.00 94.68           H
ATOM   1616  SD  MET A 118       7.924  13.893   8.025  1.00 94.68           S
ATOM   1617  CE  MET A 118       8.905  15.383   8.076  1.00 94.68           C
ATOM   1618 1HE  MET A 118       8.535  16.035   8.867  1.00 94.68           H
ATOM   1619 2HE  MET A 118       9.946  15.125   8.275  1.00 94.68           H
ATOM   1620 3HE  MET A 118       8.835  15.898   7.118  1.00 94.68           H
ATOM   1621  HN  MET A 118       6.024  15.688  11.904  1.00 94.68           H
ATOM   1622  N   CYS A 119       5.096  12.646  12.096  1.00 94.23           N
ATOM   1623  CA  CYS A 119       4.530  11.396  12.573  1.00 94.23           C
ATOM   1624  C   CYS A 119       3.201  11.163  11.851  1.00 94.23           C
ATOM   1625  O   CYS A 119       2.929  10.058  11.385  1.00 94.23           O
ATOM   1626  HA  CYS A 119       5.247  10.613  12.325  1.00 94.23           H
ATOM   1627  CB  CYS A 119       4.361  11.394  14.094  1.00 94.23           C
ATOM   1628 1HB  CYS A 119       5.338  11.435  14.576  1.00 94.23           H
ATOM   1629 2HB  CYS A 119       3.813  12.282  14.408  1.00 94.23           H
ATOM   1630  SG  CYS A 119       3.467   9.888  14.623  1.00 94.23           S
ATOM   1631  HN  CYS A 119       5.214  13.350  12.797  1.00 94.23           H
ATOM   1632  N   LYS A 120       2.409  12.223  11.781  1.00 94.97           N
ATOM   1633  CA  LYS A 120       1.110  12.145  11.136  1.00 94.97           C
ATOM   1634  C   LYS A 120       1.296  11.742   9.672  1.00 94.97           C
ATOM   1635  O   LYS A 120       0.673  10.790   9.202  1.00 94.97           O
ATOM   1636  HA  LYS A 120       0.541  11.364  11.640  1.00 94.97           H
ATOM   1637  CB  LYS A 120       0.340  13.455  11.320  1.00 94.97           C
ATOM   1638 1HB  LYS A 120       0.961  14.293  11.004  1.00 94.97           H
ATOM   1639 2HB  LYS A 120      -0.543  13.455  10.681  1.00 94.97           H
ATOM   1640  CG  LYS A 120      -0.079  13.644  12.779  1.00 94.97           C
ATOM   1641 1HG  LYS A 120      -0.685  12.797  13.100  1.00 94.97           H
ATOM   1642 2HG  LYS A 120       0.806  13.662  13.416  1.00 94.97           H
ATOM   1643  CD  LYS A 120      -0.869  14.942  12.959  1.00 94.97           C
ATOM   1644 1HD  LYS A 120      -0.229  15.796  12.738  1.00 94.97           H
ATOM   1645 2HD  LYS A 120      -1.695  14.970  12.248  1.00 94.97           H
ATOM   1646  CE  LYS A 120      -1.412  15.060  14.384  1.00 94.97           C
ATOM   1647 1HE  LYS A 120      -1.750  14.084  14.733  1.00 94.97           H
ATOM   1648 2HE  LYS A 120      -0.617  15.381  15.057  1.00 94.97           H
ATOM   1649  NZ  LYS A 120      -2.532  16.026  14.434  1.00 94.97           N
ATOM   1650 1HZ  LYS A 120      -2.863  16.112  15.388  1.00 94.97           H
ATOM   1651 2HZ  LYS A 120      -2.214  16.930  14.104  1.00 94.97           H
ATOM   1652 3HZ  LYS A 120      -3.288  15.698  13.843  1.00 94.97           H
ATOM   1653  HN  LYS A 120       2.642  13.121  12.155  1.00 94.97           H
ATOM   1654  N   VAL A 121       2.155  12.486   8.991  1.00 94.60           N
ATOM   1655  CA  VAL A 121       2.335  12.302   7.561  1.00 94.60           C
ATOM   1656  C   VAL A 121       2.793  10.868   7.289  1.00 94.60           C
ATOM   1657  O   VAL A 121       2.248  10.193   6.417  1.00 94.60           O
ATOM   1658  HA  VAL A 121       1.366  12.457   7.085  1.00 94.60           H
ATOM   1659  CB  VAL A 121       3.304  13.353   7.016  1.00 94.60           C
ATOM   1660  HB  VAL A 121       4.206  13.326   7.627  1.00 94.60           H
ATOM   1661  CG1 VAL A 121       3.703  13.035   5.573  1.00 94.60           C
ATOM   1662 1HG1 VAL A 121       4.189  12.059   5.538  1.00 94.60           H
ATOM   1663 2HG1 VAL A 121       2.813  13.021   4.945  1.00 94.60           H
ATOM   1664 3HG1 VAL A 121       4.392  13.797   5.211  1.00 94.60           H
ATOM   1665  CG2 VAL A 121       2.706  14.757   7.122  1.00 94.60           C
ATOM   1666 1HG2 VAL A 121       1.782  14.803   6.547  1.00 94.60           H
ATOM   1667 2HG2 VAL A 121       2.496  14.984   8.167  1.00 94.60           H
ATOM   1668 3HG2 VAL A 121       3.416  15.485   6.728  1.00 94.60           H
ATOM   1669  HN  VAL A 121       2.721  13.202   9.399  1.00 94.60           H
ATOM   1670  N   VAL A 122       3.791  10.445   8.051  1.00 93.75           N
ATOM   1671  CA  VAL A 122       4.456   9.181   7.781  1.00 93.75           C
ATOM   1672  C   VAL A 122       3.448   8.039   7.921  1.00 93.75           C
ATOM   1673  O   VAL A 122       3.454   7.100   7.127  1.00 93.75           O
ATOM   1674  HA  VAL A 122       4.812   9.211   6.751  1.00 93.75           H
ATOM   1675  CB  VAL A 122       5.670   9.023   8.698  1.00 93.75           C
ATOM   1676  HB  VAL A 122       5.349   9.231   9.718  1.00 93.75           H
ATOM   1677  CG1 VAL A 122       6.205   7.590   8.656  1.00 93.75           C
ATOM   1678 1HG1 VAL A 122       5.426   6.902   8.985  1.00 93.75           H
ATOM   1679 2HG1 VAL A 122       6.502   7.342   7.637  1.00 93.75           H
ATOM   1680 3HG1 VAL A 122       7.068   7.505   9.316  1.00 93.75           H
ATOM   1681  CG2 VAL A 122       6.766  10.028   8.335  1.00 93.75           C
ATOM   1682 1HG2 VAL A 122       7.082   9.865   7.305  1.00 93.75           H
ATOM   1683 2HG2 VAL A 122       6.378  11.041   8.441  1.00 93.75           H
ATOM   1684 3HG2 VAL A 122       7.617   9.893   9.002  1.00 93.75           H
ATOM   1685  HN  VAL A 122       4.144  10.948   8.840  1.00 93.75           H
ATOM   1686  N   ASN A 123       2.605   8.157   8.937  1.00 92.41           N
ATOM   1687  CA  ASN A 123       1.628   7.120   9.223  1.00 92.41           C
ATOM   1688  C   ASN A 123       0.544   7.136   8.144  1.00 92.41           C
ATOM   1689  O   ASN A 123       0.086   6.082   7.703  1.00 92.41           O
ATOM   1690  HA  ASN A 123       2.194   6.189   9.232  1.00 92.41           H
ATOM   1691  CB  ASN A 123       0.953   7.358  10.575  1.00 92.41           C
ATOM   1692 1HB  ASN A 123       0.730   8.418  10.693  1.00 92.41           H
ATOM   1693 2HB  ASN A 123       0.002   6.827  10.609  1.00 92.41           H
ATOM   1694  CG  ASN A 123       1.847   6.888  11.724  1.00 92.41           C
ATOM   1695  OD1 ASN A 123       2.805   6.155  11.540  1.00 92.41           O
ATOM   1696  ND2 ASN A 123       1.481   7.349  12.917  1.00 92.41           N
ATOM   1697 1HD2 ASN A 123       0.684   7.947  12.999  1.00 92.41           H
ATOM   1698 2HD2 ASN A 123       2.003   7.097  13.732  1.00 92.41           H
ATOM   1699  HN  ASN A 123       2.583   8.941   9.557  1.00 92.41           H
ATOM   1700  N   SER A 124       0.164   8.342   7.749  1.00 94.74           N
ATOM   1701  CA  SER A 124      -0.934   8.512   6.812  1.00 94.74           C
ATOM   1702  C   SER A 124      -0.506   8.054   5.416  1.00 94.74           C
ATOM   1703  O   SER A 124      -1.329   7.579   4.635  1.00 94.74           O
ATOM   1704  HA  SER A 124      -1.738   7.881   7.192  1.00 94.74           H
ATOM   1705  CB  SER A 124      -1.404   9.967   6.772  1.00 94.74           C
ATOM   1706 1HB  SER A 124      -2.253  10.055   6.094  1.00 94.74           H
ATOM   1707 2HB  SER A 124      -1.755  10.262   7.761  1.00 94.74           H
ATOM   1708  OG  SER A 124      -0.369  10.851   6.352  1.00 94.74           O
ATOM   1709  HG  SER A 124      -0.707  11.792   6.339  1.00 94.74           H
ATOM   1710  HN  SER A 124       0.591   9.192   8.057  1.00 94.74           H
ATOM   1711  N   MET A 125       0.781   8.213   5.145  1.00 96.11           N
ATOM   1712  CA  MET A 125       1.277   8.113   3.782  1.00 96.11           C
ATOM   1713  C   MET A 125       1.103   6.694   3.238  1.00 96.11           C
ATOM   1714  O   MET A 125       0.735   6.510   2.079  1.00 96.11           O
ATOM   1715  HA  MET A 125       0.674   8.810   3.199  1.00 96.11           H
ATOM   1716  CB  MET A 125       2.758   8.496   3.748  1.00 96.11           C
ATOM   1717 1HB  MET A 125       2.911   9.422   4.302  1.00 96.11           H
ATOM   1718 2HB  MET A 125       3.347   7.726   4.246  1.00 96.11           H
ATOM   1719  CG  MET A 125       3.246   8.669   2.309  1.00 96.11           C
ATOM   1720 1HG  MET A 125       4.318   8.870   2.301  1.00 96.11           H
ATOM   1721 2HG  MET A 125       3.091   7.746   1.750  1.00 96.11           H
ATOM   1722  SD  MET A 125       2.369  10.011   1.524  1.00 96.11           S
ATOM   1723  CE  MET A 125       3.120  11.400   2.355  1.00 96.11           C
ATOM   1724 1HE  MET A 125       2.941  11.322   3.428  1.00 96.11           H
ATOM   1725 2HE  MET A 125       4.193  11.401   2.165  1.00 96.11           H
ATOM   1726 3HE  MET A 125       2.684  12.326   1.981  1.00 96.11           H
ATOM   1727  HN  MET A 125       1.478   8.406   5.835  1.00 96.11           H
ATOM   1728  N   TYR A 126       1.376   5.726   4.101  1.00 93.17           N
ATOM   1729  CA  TYR A 126       1.273   4.329   3.716  1.00 93.17           C
ATOM   1730  C   TYR A 126      -0.164   3.972   3.328  1.00 93.17           C
ATOM   1731  O   TYR A 126      -0.390   3.307   2.318  1.00 93.17           O
ATOM   1732  HA  TYR A 126       1.924   4.168   2.857  1.00 93.17           H
ATOM   1733  CB  TYR A 126       1.670   3.520   4.952  1.00 93.17           C
ATOM   1734 1HB  TYR A 126       2.727   3.689   5.160  1.00 93.17           H
ATOM   1735 2HB  TYR A 126       1.113   3.892   5.812  1.00 93.17           H
ATOM   1736  CG  TYR A 126       1.427   2.016   4.816  1.00 93.17           C
ATOM   1737  CD1 TYR A 126       0.581   1.371   5.695  1.00 93.17           C
ATOM   1738  HD1 TYR A 126       0.086   1.934   6.486  1.00 93.17           H
ATOM   1739  CD2 TYR A 126       2.054   1.303   3.814  1.00 93.17           C
ATOM   1740  HD2 TYR A 126       2.723   1.812   3.120  1.00 93.17           H
ATOM   1741  CE1 TYR A 126       0.352  -0.045   5.567  1.00 93.17           C
ATOM   1742  HE1 TYR A 126      -0.314  -0.566   6.255  1.00 93.17           H
ATOM   1743  CE2 TYR A 126       1.825  -0.113   3.686  1.00 93.17           C
ATOM   1744  HE2 TYR A 126       2.314  -0.688   2.900  1.00 93.17           H
ATOM   1745  CZ  TYR A 126       0.985  -0.717   4.569  1.00 93.17           C
ATOM   1746  OH  TYR A 126       0.769  -2.054   4.448  1.00 93.17           O
ATOM   1747  HH  TYR A 126       0.850  -2.328   3.490  1.00 93.17           H
ATOM   1748  HN  TYR A 126       1.662   5.884   5.046  1.00 93.17           H
ATOM   1749  N   LYS A 127      -1.096   4.429   4.150  1.00 92.01           N
ATOM   1750  CA  LYS A 127      -2.498   4.105   3.946  1.00 92.01           C
ATOM   1751  C   LYS A 127      -2.973   4.724   2.630  1.00 92.01           C
ATOM   1752  O   LYS A 127      -3.769   4.123   1.909  1.00 92.01           O
ATOM   1753  HA  LYS A 127      -2.575   3.021   3.866  1.00 92.01           H
ATOM   1754  CB  LYS A 127      -3.328   4.530   5.159  1.00 92.01           C
ATOM   1755 1HB  LYS A 127      -3.073   5.552   5.440  1.00 92.01           H
ATOM   1756 2HB  LYS A 127      -4.386   4.526   4.900  1.00 92.01           H
ATOM   1757  CG  LYS A 127      -3.085   3.593   6.345  1.00 92.01           C
ATOM   1758 1HG  LYS A 127      -2.024   3.586   6.595  1.00 92.01           H
ATOM   1759 2HG  LYS A 127      -3.616   3.965   7.221  1.00 92.01           H
ATOM   1760  CD  LYS A 127      -3.549   2.171   6.024  1.00 92.01           C
ATOM   1761 1HD  LYS A 127      -4.538   2.202   5.565  1.00 92.01           H
ATOM   1762 2HD  LYS A 127      -2.875   1.720   5.297  1.00 92.01           H
ATOM   1763  CE  LYS A 127      -3.595   1.311   7.289  1.00 92.01           C
ATOM   1764 1HE  LYS A 127      -2.594   1.223   7.712  1.00 92.01           H
ATOM   1765 2HE  LYS A 127      -4.218   1.794   8.042  1.00 92.01           H
ATOM   1766  NZ  LYS A 127      -4.131  -0.034   6.982  1.00 92.01           N
ATOM   1767 1HZ  LYS A 127      -4.167  -0.585   7.832  1.00 92.01           H
ATOM   1768 2HZ  LYS A 127      -5.065   0.055   6.596  1.00 92.01           H
ATOM   1769 3HZ  LYS A 127      -3.529  -0.492   6.307  1.00 92.01           H
ATOM   1770  HN  LYS A 127      -0.907   5.008   4.943  1.00 92.01           H
ATOM   1771  N   MET A 128      -2.464   5.916   2.355  1.00 94.97           N
ATOM   1772  CA  MET A 128      -2.811   6.613   1.129  1.00 94.97           C
ATOM   1773  C   MET A 128      -2.303   5.853  -0.097  1.00 94.97           C
ATOM   1774  O   MET A 128      -3.011   5.733  -1.096  1.00 94.97           O
ATOM   1775  HA  MET A 128      -3.901   6.655   1.113  1.00 94.97           H
ATOM   1776  CB  MET A 128      -2.201   8.016   1.149  1.00 94.97           C
ATOM   1777 1HB  MET A 128      -2.457   8.514   2.084  1.00 94.97           H
ATOM   1778 2HB  MET A 128      -1.114   7.945   1.112  1.00 94.97           H
ATOM   1779  CG  MET A 128      -2.703   8.849  -0.032  1.00 94.97           C
ATOM   1780 1HG  MET A 128      -2.351   8.417  -0.969  1.00 94.97           H
ATOM   1781 2HG  MET A 128      -3.793   8.833  -0.063  1.00 94.97           H
ATOM   1782  SD  MET A 128      -2.124  10.531   0.117  1.00 94.97           S
ATOM   1783  CE  MET A 128      -0.425  10.320  -0.386  1.00 94.97           C
ATOM   1784 1HE  MET A 128       0.069   9.620   0.288  1.00 94.97           H
ATOM   1785 2HE  MET A 128      -0.393   9.929  -1.403  1.00 94.97           H
ATOM   1786 3HE  MET A 128       0.087  11.281  -0.350  1.00 94.97           H
ATOM   1787  HN  MET A 128      -1.827   6.403   2.952  1.00 94.97           H
ATOM   1788  N   ASN A 129      -1.079   5.358   0.018  1.00 95.20           N
ATOM   1789  CA  ASN A 129      -0.497   4.547  -1.037  1.00 95.20           C
ATOM   1790  C   ASN A 129      -1.366   3.308  -1.260  1.00 95.20           C
ATOM   1791  O   ASN A 129      -1.763   3.018  -2.387  1.00 95.20           O
ATOM   1792  HA  ASN A 129      -0.464   5.196  -1.913  1.00 95.20           H
ATOM   1793  CB  ASN A 129       0.909   4.077  -0.659  1.00 95.20           C
ATOM   1794 1HB  ASN A 129       1.595   4.924  -0.669  1.00 95.20           H
ATOM   1795 2HB  ASN A 129       0.904   3.684   0.358  1.00 95.20           H
ATOM   1796  CG  ASN A 129       1.406   3.000  -1.626  1.00 95.20           C
ATOM   1797  OD1 ASN A 129       1.240   1.811  -1.409  1.00 95.20           O
ATOM   1798  ND2 ASN A 129       2.023   3.482  -2.701  1.00 95.20           N
ATOM   1799 1HD2 ASN A 129       2.126   4.470  -2.818  1.00 95.20           H
ATOM   1800 2HD2 ASN A 129       2.384   2.856  -3.392  1.00 95.20           H
ATOM   1801  HN  ASN A 129      -0.490   5.504   0.813  1.00 95.20           H
ATOM   1802  N   PHE A 130      -1.635   2.609  -0.167  1.00 93.65           N
ATOM   1803  CA  PHE A 130      -2.320   1.330  -0.246  1.00 93.65           C
ATOM   1804  C   PHE A 130      -3.648   1.464  -0.994  1.00 93.65           C
ATOM   1805  O   PHE A 130      -3.891   0.753  -1.967  1.00 93.65           O
ATOM   1806  HA  PHE A 130      -1.667   0.647  -0.789  1.00 93.65           H
ATOM   1807  CB  PHE A 130      -2.600   0.883   1.190  1.00 93.65           C
ATOM   1808 1HB  PHE A 130      -1.655   0.806   1.727  1.00 93.65           H
ATOM   1809 2HB  PHE A 130      -3.190   1.651   1.691  1.00 93.65           H
ATOM   1810  CG  PHE A 130      -3.338  -0.453   1.293  1.00 93.65           C
ATOM   1811  CD1 PHE A 130      -4.693  -0.475   1.408  1.00 93.65           C
ATOM   1812  HD1 PHE A 130      -5.253   0.460   1.426  1.00 93.65           H
ATOM   1813  CD2 PHE A 130      -2.639  -1.620   1.270  1.00 93.65           C
ATOM   1814  HD2 PHE A 130      -1.553  -1.603   1.178  1.00 93.65           H
ATOM   1815  CE1 PHE A 130      -5.378  -1.715   1.504  1.00 93.65           C
ATOM   1816  HE1 PHE A 130      -6.464  -1.732   1.596  1.00 93.65           H
ATOM   1817  CE2 PHE A 130      -3.324  -2.860   1.366  1.00 93.65           C
ATOM   1818  HE2 PHE A 130      -2.764  -3.795   1.347  1.00 93.65           H
ATOM   1819  CZ  PHE A 130      -4.679  -2.881   1.480  1.00 93.65           C
ATOM   1820  HZ  PHE A 130      -5.205  -3.834   1.554  1.00 93.65           H
ATOM   1821  HN  PHE A 130      -1.395   2.903   0.758  1.00 93.65           H
ATOM   1822  N   TYR A 131      -4.473   2.382  -0.510  1.00 93.45           N
ATOM   1823  CA  TYR A 131      -5.821   2.525  -1.032  1.00 93.45           C
ATOM   1824  C   TYR A 131      -5.799   2.977  -2.493  1.00 93.45           C
ATOM   1825  O   TYR A 131      -6.598   2.510  -3.303  1.00 93.45           O
ATOM   1826  HA  TYR A 131      -6.312   1.553  -0.967  1.00 93.45           H
ATOM   1827  CB  TYR A 131      -6.488   3.610  -0.184  1.00 93.45           C
ATOM   1828 1HB  TYR A 131      -5.886   4.517  -0.234  1.00 93.45           H
ATOM   1829 2HB  TYR A 131      -7.460   3.848  -0.616  1.00 93.45           H
ATOM   1830  CG  TYR A 131      -6.680   3.223   1.284  1.00 93.45           C
ATOM   1831  CD1 TYR A 131      -7.047   1.935   1.616  1.00 93.45           C
ATOM   1832  HD1 TYR A 131      -7.201   1.193   0.832  1.00 93.45           H
ATOM   1833  CD2 TYR A 131      -6.485   4.163   2.276  1.00 93.45           C
ATOM   1834  HD2 TYR A 131      -6.195   5.180   2.014  1.00 93.45           H
ATOM   1835  CE1 TYR A 131      -7.227   1.571   2.997  1.00 93.45           C
ATOM   1836  HE1 TYR A 131      -7.517   0.557   3.273  1.00 93.45           H
ATOM   1837  CE2 TYR A 131      -6.665   3.799   3.657  1.00 93.45           C
ATOM   1838  HE2 TYR A 131      -6.515   4.531   4.451  1.00 93.45           H
ATOM   1839  CZ  TYR A 131      -7.027   2.521   3.950  1.00 93.45           C
ATOM   1840  OH  TYR A 131      -7.198   2.177   5.255  1.00 93.45           O
ATOM   1841  HH  TYR A 131      -7.190   2.996   5.828  1.00 93.45           H
ATOM   1842  HN  TYR A 131      -4.233   3.018   0.222  1.00 93.45           H
ATOM   1843  N   SER A 132      -4.876   3.882  -2.785  1.00 94.39           N
ATOM   1844  CA  SER A 132      -4.759   4.424  -4.128  1.00 94.39           C
ATOM   1845  C   SER A 132      -4.326   3.325  -5.101  1.00 94.39           C
ATOM   1846  O   SER A 132      -4.821   3.256  -6.225  1.00 94.39           O
ATOM   1847  HA  SER A 132      -5.755   4.788  -4.380  1.00 94.39           H
ATOM   1848  CB  SER A 132      -3.767   5.588  -4.167  1.00 94.39           C
ATOM   1849 1HB  SER A 132      -3.685   5.961  -5.188  1.00 94.39           H
ATOM   1850 2HB  SER A 132      -4.146   6.409  -3.558  1.00 94.39           H
ATOM   1851  OG  SER A 132      -2.477   5.206  -3.697  1.00 94.39           O
ATOM   1852  HG  SER A 132      -2.326   5.570  -2.778  1.00 94.39           H
ATOM   1853  HN  SER A 132      -4.218   4.242  -2.125  1.00 94.39           H
ATOM   1854  N   CYS A 133      -3.407   2.493  -4.632  1.00 92.93           N
ATOM   1855  CA  CYS A 133      -2.906   1.398  -5.445  1.00 92.93           C
ATOM   1856  C   CYS A 133      -4.079   0.477  -5.786  1.00 92.93           C
ATOM   1857  O   CYS A 133      -4.271   0.114  -6.946  1.00 92.93           O
ATOM   1858  HA  CYS A 133      -2.488   1.843  -6.348  1.00 92.93           H
ATOM   1859  CB  CYS A 133      -1.775   0.644  -4.742  1.00 92.93           C
ATOM   1860 1HB  CYS A 133      -2.073   0.390  -3.725  1.00 92.93           H
ATOM   1861 2HB  CYS A 133      -1.576  -0.295  -5.260  1.00 92.93           H
ATOM   1862  SG  CYS A 133      -0.262   1.673  -4.712  1.00 92.93           S
ATOM   1863  HG  CYS A 133      -0.677   2.504  -3.761  1.00 92.93           H
ATOM   1864  HN  CYS A 133      -3.008   2.559  -3.718  1.00 92.93           H
ATOM   1865  N   VAL A 134      -4.834   0.125  -4.755  1.00 91.19           N
ATOM   1866  CA  VAL A 134      -5.936  -0.808  -4.918  1.00 91.19           C
ATOM   1867  C   VAL A 134      -6.870  -0.300  -6.018  1.00 91.19           C
ATOM   1868  O   VAL A 134      -7.237  -1.050  -6.921  1.00 91.19           O
ATOM   1869  HA  VAL A 134      -5.514  -1.763  -5.230  1.00 91.19           H
ATOM   1870  CB  VAL A 134      -6.646  -1.017  -3.579  1.00 91.19           C
ATOM   1871  HB  VAL A 134      -6.912  -0.036  -3.184  1.00 91.19           H
ATOM   1872  CG1 VAL A 134      -7.939  -1.815  -3.764  1.00 91.19           C
ATOM   1873 1HG1 VAL A 134      -8.607  -1.274  -4.434  1.00 91.19           H
ATOM   1874 2HG1 VAL A 134      -7.706  -2.790  -4.192  1.00 91.19           H
ATOM   1875 3HG1 VAL A 134      -8.424  -1.949  -2.797  1.00 91.19           H
ATOM   1876  CG2 VAL A 134      -5.721  -1.697  -2.568  1.00 91.19           C
ATOM   1877 1HG2 VAL A 134      -5.412  -2.668  -2.955  1.00 91.19           H
ATOM   1878 2HG2 VAL A 134      -4.842  -1.074  -2.404  1.00 91.19           H
ATOM   1879 3HG2 VAL A 134      -6.252  -1.834  -1.626  1.00 91.19           H
ATOM   1880  HN  VAL A 134      -4.702   0.466  -3.824  1.00 91.19           H
ATOM   1881  N   LEU A 135      -7.228   0.971  -5.906  1.00 92.68           N
ATOM   1882  CA  LEU A 135      -8.225   1.548  -6.792  1.00 92.68           C
ATOM   1883  C   LEU A 135      -7.651   1.641  -8.207  1.00 92.68           C
ATOM   1884  O   LEU A 135      -8.362   1.418  -9.185  1.00 92.68           O
ATOM   1885  HA  LEU A 135      -9.078   0.871  -6.809  1.00 92.68           H
ATOM   1886  CB  LEU A 135      -8.720   2.887  -6.241  1.00 92.68           C
ATOM   1887 1HB  LEU A 135      -7.859   3.539  -6.097  1.00 92.68           H
ATOM   1888 2HB  LEU A 135      -9.353   3.356  -6.995  1.00 92.68           H
ATOM   1889  CG  LEU A 135      -9.502   2.823  -4.927  1.00 92.68           C
ATOM   1890  HG  LEU A 135      -8.900   2.281  -4.198  1.00 92.68           H
ATOM   1891  CD1 LEU A 135      -9.742   4.225  -4.363  1.00 92.68           C
ATOM   1892 1HD1 LEU A 135      -8.784   4.710  -4.177  1.00 92.68           H
ATOM   1893 2HD1 LEU A 135     -10.313   4.813  -5.082  1.00 92.68           H
ATOM   1894 3HD1 LEU A 135     -10.300   4.150  -3.429  1.00 92.68           H
ATOM   1895  CD2 LEU A 135     -10.808   2.045  -5.103  1.00 92.68           C
ATOM   1896 1HD2 LEU A 135     -11.426   2.537  -5.854  1.00 92.68           H
ATOM   1897 2HD2 LEU A 135     -10.584   1.028  -5.427  1.00 92.68           H
ATOM   1898 3HD2 LEU A 135     -11.344   2.015  -4.154  1.00 92.68           H
ATOM   1899  HN  LEU A 135      -6.851   1.600  -5.227  1.00 92.68           H
ATOM   1900  N   LEU A 136      -6.369   1.970  -8.271  1.00 93.28           N
ATOM   1901  CA  LEU A 136      -5.702   2.138  -9.551  1.00 93.28           C
ATOM   1902  C   LEU A 136      -5.666   0.795 -10.283  1.00 93.28           C
ATOM   1903  O   LEU A 136      -5.924   0.731 -11.483  1.00 93.28           O
ATOM   1904  HA  LEU A 136      -6.297   2.836 -10.140  1.00 93.28           H
ATOM   1905  CB  LEU A 136      -4.322   2.771  -9.357  1.00 93.28           C
ATOM   1906 1HB  LEU A 136      -3.824   2.263  -8.531  1.00 93.28           H
ATOM   1907 2HB  LEU A 136      -3.729   2.581 -10.252  1.00 93.28           H
ATOM   1908  CG  LEU A 136      -4.307   4.275  -9.078  1.00 93.28           C
ATOM   1909  HG  LEU A 136      -5.028   4.483  -8.287  1.00 93.28           H
ATOM   1910  CD1 LEU A 136      -2.936   4.724  -8.570  1.00 93.28           C
ATOM   1911 1HD1 LEU A 136      -2.699   4.195  -7.647  1.00 93.28           H
ATOM   1912 2HD1 LEU A 136      -2.179   4.501  -9.321  1.00 93.28           H
ATOM   1913 3HD1 LEU A 136      -2.953   5.798  -8.379  1.00 93.28           H
ATOM   1914  CD2 LEU A 136      -4.749   5.066 -10.311  1.00 93.28           C
ATOM   1915 1HD2 LEU A 136      -4.071   4.857 -11.139  1.00 93.28           H
ATOM   1916 2HD2 LEU A 136      -5.761   4.772 -10.588  1.00 93.28           H
ATOM   1917 3HD2 LEU A 136      -4.729   6.132 -10.085  1.00 93.28           H
ATOM   1918  HN  LEU A 136      -5.789   2.120  -7.470  1.00 93.28           H
ATOM   1919  N   ILE A 137      -5.343  -0.245  -9.528  1.00 88.98           N
ATOM   1920  CA  ILE A 137      -5.231  -1.577 -10.098  1.00 88.98           C
ATOM   1921  C   ILE A 137      -6.586  -1.997 -10.671  1.00 88.98           C
ATOM   1922  O   ILE A 137      -6.651  -2.612 -11.734  1.00 88.98           O
ATOM   1923  HA  ILE A 137      -4.513  -1.524 -10.915  1.00 88.98           H
ATOM   1924  CB  ILE A 137      -4.670  -2.556  -9.065  1.00 88.98           C
ATOM   1925  HB  ILE A 137      -5.198  -2.400  -8.124  1.00 88.98           H
ATOM   1926  CG1 ILE A 137      -3.187  -2.286  -8.802  1.00 88.98           C
ATOM   1927 1HG1 ILE A 137      -2.603  -2.557  -9.681  1.00 88.98           H
ATOM   1928 2HG1 ILE A 137      -3.033  -1.220  -8.633  1.00 88.98           H
ATOM   1929  CG2 ILE A 137      -4.922  -4.005  -9.489  1.00 88.98           C
ATOM   1930 1HG2 ILE A 137      -5.995  -4.174  -9.584  1.00 88.98           H
ATOM   1931 2HG2 ILE A 137      -4.438  -4.192 -10.448  1.00 88.98           H
ATOM   1932 3HG2 ILE A 137      -4.513  -4.680  -8.737  1.00 88.98           H
ATOM   1933  CD1 ILE A 137      -2.692  -3.078  -7.590  1.00 88.98           C
ATOM   1934 1HD1 ILE A 137      -3.263  -2.786  -6.708  1.00 88.98           H
ATOM   1935 2HD1 ILE A 137      -2.826  -4.144  -7.773  1.00 88.98           H
ATOM   1936 3HD1 ILE A 137      -1.636  -2.867  -7.425  1.00 88.98           H
ATOM   1937  HN  ILE A 137      -5.159  -0.189  -8.547  1.00 88.98           H
ATOM   1938  N   MET A 138      -7.636  -1.647  -9.941  1.00 90.23           N
ATOM   1939  CA  MET A 138      -8.988  -1.912 -10.400  1.00 90.23           C
ATOM   1940  C   MET A 138      -9.253  -1.233 -11.745  1.00 90.23           C
ATOM   1941  O   MET A 138      -9.761  -1.862 -12.673  1.00 90.23           O
ATOM   1942  HA  MET A 138      -9.054  -2.994 -10.512  1.00 90.23           H
ATOM   1943  CB  MET A 138      -9.989  -1.398  -9.363  1.00 90.23           C
ATOM   1944 1HB  MET A 138      -9.688  -1.725  -8.368  1.00 90.23           H
ATOM   1945 2HB  MET A 138      -9.984  -0.308  -9.356  1.00 90.23           H
ATOM   1946  CG  MET A 138     -11.401  -1.904  -9.666  1.00 90.23           C
ATOM   1947 1HG  MET A 138     -11.714  -1.563 -10.653  1.00 90.23           H
ATOM   1948 2HG  MET A 138     -11.409  -2.994  -9.688  1.00 90.23           H
ATOM   1949  SD  MET A 138     -12.541  -1.311  -8.427  1.00 90.23           S
ATOM   1950  CE  MET A 138     -12.333   0.450  -8.631  1.00 90.23           C
ATOM   1951 1HE  MET A 138     -11.294   0.717  -8.441  1.00 90.23           H
ATOM   1952 2HE  MET A 138     -12.600   0.731  -9.649  1.00 90.23           H
ATOM   1953 3HE  MET A 138     -12.978   0.976  -7.927  1.00 90.23           H
ATOM   1954  HN  MET A 138      -7.572  -1.193  -9.052  1.00 90.23           H
ATOM   1955  N   CYS A 139      -8.897   0.041 -11.809  1.00 91.75           N
ATOM   1956  CA  CYS A 139      -9.206   0.847 -12.979  1.00 91.75           C
ATOM   1957  C   CYS A 139      -8.417   0.291 -14.166  1.00 91.75           C
ATOM   1958  O   CYS A 139      -8.893   0.320 -15.300  1.00 91.75           O
ATOM   1959  HA  CYS A 139     -10.278   0.754 -13.149  1.00 91.75           H
ATOM   1960  CB  CYS A 139      -8.908   2.328 -12.739  1.00 91.75           C
ATOM   1961 1HB  CYS A 139      -7.879   2.452 -12.403  1.00 91.75           H
ATOM   1962 2HB  CYS A 139      -9.008   2.883 -13.673  1.00 91.75           H
ATOM   1963  SG  CYS A 139     -10.059   3.003 -11.487  1.00 91.75           S
ATOM   1964  HG  CYS A 139      -9.409   2.527 -10.429  1.00 91.75           H
ATOM   1965  HN  CYS A 139      -8.408   0.523 -11.082  1.00 91.75           H
ATOM   1966  N   ILE A 140      -7.224  -0.202 -13.865  1.00 88.14           N
ATOM   1967  CA  ILE A 140      -6.386  -0.808 -14.885  1.00 88.14           C
ATOM   1968  C   ILE A 140      -7.113  -2.011 -15.489  1.00 88.14           C
ATOM   1969  O   ILE A 140      -7.176  -2.155 -16.709  1.00 88.14           O
ATOM   1970  HA  ILE A 140      -6.237  -0.065 -15.669  1.00 88.14           H
ATOM   1971  CB  ILE A 140      -5.007  -1.145 -14.314  1.00 88.14           C
ATOM   1972  HB  ILE A 140      -5.147  -1.632 -13.349  1.00 88.14           H
ATOM   1973  CG1 ILE A 140      -4.191   0.125 -14.065  1.00 88.14           C
ATOM   1974 1HG1 ILE A 140      -3.871   0.548 -15.018  1.00 88.14           H
ATOM   1975 2HG1 ILE A 140      -4.815   0.873 -13.578  1.00 88.14           H
ATOM   1976  CG2 ILE A 140      -4.267  -2.135 -15.217  1.00 88.14           C
ATOM   1977 1HG2 ILE A 140      -4.846  -3.055 -15.299  1.00 88.14           H
ATOM   1978 2HG2 ILE A 140      -4.138  -1.697 -16.207  1.00 88.14           H
ATOM   1979 3HG2 ILE A 140      -3.290  -2.357 -14.788  1.00 88.14           H
ATOM   1980  CD1 ILE A 140      -2.967  -0.172 -13.196  1.00 88.14           C
ATOM   1981 1HD1 ILE A 140      -3.292  -0.572 -12.236  1.00 88.14           H
ATOM   1982 2HD1 ILE A 140      -2.333  -0.902 -13.698  1.00 88.14           H
ATOM   1983 3HD1 ILE A 140      -2.405   0.748 -13.035  1.00 88.14           H
ATOM   1984  HN  ILE A 140      -6.831  -0.192 -12.946  1.00 88.14           H
ATOM   1985  N   SER A 141      -7.644  -2.845 -14.606  1.00 86.20           N
ATOM   1986  CA  SER A 141      -8.271  -4.084 -15.031  1.00 86.20           C
ATOM   1987  C   SER A 141      -9.489  -3.781 -15.907  1.00 86.20           C
ATOM   1988  O   SER A 141      -9.719  -4.453 -16.911  1.00 86.20           O
ATOM   1989  HA  SER A 141      -7.509  -4.611 -15.606  1.00 86.20           H
ATOM   1990  CB  SER A 141      -8.681  -4.935 -13.828  1.00 86.20           C
ATOM   1991 1HB  SER A 141      -9.379  -4.373 -13.207  1.00 86.20           H
ATOM   1992 2HB  SER A 141      -9.208  -5.824 -14.175  1.00 86.20           H
ATOM   1993  OG  SER A 141      -7.558  -5.326 -13.043  1.00 86.20           O
ATOM   1994  HG  SER A 141      -7.346  -4.616 -12.372  1.00 86.20           H
ATOM   1995  HN  SER A 141      -7.650  -2.685 -13.619  1.00 86.20           H
ATOM   1996  N   VAL A 142     -10.237  -2.769 -15.494  1.00 86.37           N
ATOM   1997  CA  VAL A 142     -11.405  -2.345 -16.248  1.00 86.37           C
ATOM   1998  C   VAL A 142     -10.964  -1.854 -17.628  1.00 86.37           C
ATOM   1999  O   VAL A 142     -11.587  -2.184 -18.636  1.00 86.37           O
ATOM   2000  HA  VAL A 142     -12.049  -3.215 -16.374  1.00 86.37           H
ATOM   2001  CB  VAL A 142     -12.183  -1.291 -15.458  1.00 86.37           C
ATOM   2002  HB  VAL A 142     -11.495  -0.483 -15.208  1.00 86.37           H
ATOM   2003  CG1 VAL A 142     -13.315  -0.699 -16.301  1.00 86.37           C
ATOM   2004 1HG1 VAL A 142     -12.898  -0.231 -17.192  1.00 86.37           H
ATOM   2005 2HG1 VAL A 142     -14.002  -1.493 -16.595  1.00 86.37           H
ATOM   2006 3HG1 VAL A 142     -13.852   0.047 -15.716  1.00 86.37           H
ATOM   2007  CG2 VAL A 142     -12.720  -1.872 -14.149  1.00 86.37           C
ATOM   2008 1HG2 VAL A 142     -13.386  -2.706 -14.368  1.00 86.37           H
ATOM   2009 2HG2 VAL A 142     -11.888  -2.222 -13.538  1.00 86.37           H
ATOM   2010 3HG2 VAL A 142     -13.269  -1.101 -13.608  1.00 86.37           H
ATOM   2011  HN  VAL A 142     -10.058  -2.244 -14.662  1.00 86.37           H
ATOM   2012  N   ASP A 143      -9.894  -1.073 -17.629  1.00 85.37           N
ATOM   2013  CA  ASP A 143      -9.417  -0.459 -18.856  1.00 85.37           C
ATOM   2014  C   ASP A 143      -8.991  -1.553 -19.837  1.00 85.37           C
ATOM   2015  O   ASP A 143      -9.237  -1.446 -21.037  1.00 85.37           O
ATOM   2016  HA  ASP A 143     -10.256   0.130 -19.227  1.00 85.37           H
ATOM   2017  CB  ASP A 143      -8.204   0.435 -18.590  1.00 85.37           C
ATOM   2018 1HB  ASP A 143      -8.446   1.160 -17.813  1.00 85.37           H
ATOM   2019 2HB  ASP A 143      -7.377  -0.169 -18.215  1.00 85.37           H
ATOM   2020  CG  ASP A 143      -7.772   1.167 -19.862  1.00 85.37           C
ATOM   2021  OD1 ASP A 143      -6.698   0.805 -20.388  1.00 85.37           O
ATOM   2022  OD2 ASP A 143      -8.526   2.073 -20.279  1.00 85.37           O
ATOM   2023  HN  ASP A 143      -9.357  -0.858 -16.813  1.00 85.37           H
ATOM   2024  N   ARG A 144      -8.359  -2.581 -19.289  1.00 81.68           N
ATOM   2025  CA  ARG A 144      -7.897  -3.694 -20.101  1.00 81.68           C
ATOM   2026  C   ARG A 144      -9.085  -4.405 -20.752  1.00 81.68           C
ATOM   2027  O   ARG A 144      -9.044  -4.731 -21.938  1.00 81.68           O
ATOM   2028  HA  ARG A 144      -7.251  -3.241 -20.853  1.00 81.68           H
ATOM   2029  CB  ARG A 144      -7.108  -4.699 -19.260  1.00 81.68           C
ATOM   2030 1HB  ARG A 144      -7.664  -4.935 -18.352  1.00 81.68           H
ATOM   2031 2HB  ARG A 144      -6.992  -5.631 -19.814  1.00 81.68           H
ATOM   2032  CG  ARG A 144      -5.731  -4.144 -18.890  1.00 81.68           C
ATOM   2033 1HG  ARG A 144      -5.848  -3.239 -18.293  1.00 81.68           H
ATOM   2034 2HG  ARG A 144      -5.197  -4.866 -18.273  1.00 81.68           H
ATOM   2035  CD  ARG A 144      -4.912  -3.832 -20.144  1.00 81.68           C
ATOM   2036 1HD  ARG A 144      -3.850  -3.971 -19.939  1.00 81.68           H
ATOM   2037 2HD  ARG A 144      -5.176  -4.524 -20.943  1.00 81.68           H
ATOM   2038  NE  ARG A 144      -5.163  -2.440 -20.580  1.00 81.68           N
ATOM   2039  HE  ARG A 144      -5.660  -1.836 -19.956  1.00 81.68           H
ATOM   2040  CZ  ARG A 144      -4.767  -1.938 -21.757  1.00 81.68           C
ATOM   2041  NH1 ARG A 144      -4.098  -2.701 -22.632  1.00 81.68           N
ATOM   2042 1HH1 ARG A 144      -3.891  -3.653 -22.408  1.00 81.68           H
ATOM   2043 2HH1 ARG A 144      -3.806  -2.319 -23.508  1.00 81.68           H
ATOM   2044  NH2 ARG A 144      -5.050  -0.660 -22.047  1.00 81.68           N
ATOM   2045 1HH2 ARG A 144      -4.762  -0.270 -22.922  1.00 81.68           H
ATOM   2046 2HH2 ARG A 144      -5.550  -0.097 -21.389  1.00 81.68           H
ATOM   2047  HN  ARG A 144      -8.163  -2.660 -18.312  1.00 81.68           H
ATOM   2048  N   TYR A 145     -10.115  -4.625 -19.948  1.00 83.61           N
ATOM   2049  CA  TYR A 145     -11.315  -5.285 -20.433  1.00 83.61           C
ATOM   2050  C   TYR A 145     -11.935  -4.510 -21.598  1.00 83.61           C
ATOM   2051  O   TYR A 145     -12.227  -5.085 -22.645  1.00 83.61           O
ATOM   2052  HA  TYR A 145     -11.036  -6.281 -20.777  1.00 83.61           H
ATOM   2053  CB  TYR A 145     -12.297  -5.290 -19.260  1.00 83.61           C
ATOM   2054 1HB  TYR A 145     -11.904  -5.934 -18.473  1.00 83.61           H
ATOM   2055 2HB  TYR A 145     -12.359  -4.283 -18.847  1.00 83.61           H
ATOM   2056  CG  TYR A 145     -13.705  -5.762 -19.629  1.00 83.61           C
ATOM   2057  CD1 TYR A 145     -14.728  -4.846 -19.760  1.00 83.61           C
ATOM   2058  HD1 TYR A 145     -14.533  -3.785 -19.601  1.00 83.61           H
ATOM   2059  CD2 TYR A 145     -13.952  -7.105 -19.830  1.00 83.61           C
ATOM   2060  HD2 TYR A 145     -13.144  -7.830 -19.726  1.00 83.61           H
ATOM   2061  CE1 TYR A 145     -16.053  -5.290 -20.107  1.00 83.61           C
ATOM   2062  HE1 TYR A 145     -16.870  -4.576 -20.214  1.00 83.61           H
ATOM   2063  CE2 TYR A 145     -15.277  -7.550 -20.177  1.00 83.61           C
ATOM   2064  HE2 TYR A 145     -15.485  -8.607 -20.338  1.00 83.61           H
ATOM   2065  CZ  TYR A 145     -16.262  -6.620 -20.298  1.00 83.61           C
ATOM   2066  OH  TYR A 145     -17.513  -7.040 -20.626  1.00 83.61           O
ATOM   2067  HH  TYR A 145     -18.140  -6.261 -20.650  1.00 83.61           H
ATOM   2068  HN  TYR A 145     -10.138  -4.362 -18.984  1.00 83.61           H
ATOM   2069  N   ILE A 146     -12.116  -3.216 -21.376  1.00 81.47           N
ATOM   2070  CA  ILE A 146     -12.729  -2.363 -22.380  1.00 81.47           C
ATOM   2071  C   ILE A 146     -11.882  -2.392 -23.653  1.00 81.47           C
ATOM   2072  O   ILE A 146     -12.419  -2.426 -24.760  1.00 81.47           O
ATOM   2073  HA  ILE A 146     -13.710  -2.781 -22.608  1.00 81.47           H
ATOM   2074  CB  ILE A 146     -12.954  -0.956 -21.822  1.00 81.47           C
ATOM   2075  HB  ILE A 146     -12.015  -0.603 -21.398  1.00 81.47           H
ATOM   2076  CG1 ILE A 146     -13.983  -0.973 -20.690  1.00 81.47           C
ATOM   2077 1HG1 ILE A 146     -14.970  -1.202 -21.094  1.00 81.47           H
ATOM   2078 2HG1 ILE A 146     -13.737  -1.765 -19.982  1.00 81.47           H
ATOM   2079  CG2 ILE A 146     -13.343   0.019 -22.936  1.00 81.47           C
ATOM   2080 1HG2 ILE A 146     -12.545   0.060 -23.677  1.00 81.47           H
ATOM   2081 2HG2 ILE A 146     -14.263  -0.321 -23.411  1.00 81.47           H
ATOM   2082 3HG2 ILE A 146     -13.497   1.011 -22.512  1.00 81.47           H
ATOM   2083  CD1 ILE A 146     -14.023   0.373 -19.965  1.00 81.47           C
ATOM   2084 1HD1 ILE A 146     -13.041   0.587 -19.542  1.00 81.47           H
ATOM   2085 2HD1 ILE A 146     -14.293   1.159 -20.671  1.00 81.47           H
ATOM   2086 3HD1 ILE A 146     -14.762   0.334 -19.165  1.00 81.47           H
ATOM   2087  HN  ILE A 146     -11.853  -2.752 -20.530  1.00 81.47           H
ATOM   2088  N   ALA A 147     -10.572  -2.378 -23.455  1.00 80.16           N
ATOM   2089  CA  ALA A 147      -9.647  -2.297 -24.572  1.00 80.16           C
ATOM   2090  C   ALA A 147      -9.802  -3.542 -25.448  1.00 80.16           C
ATOM   2091  O   ALA A 147      -9.608  -3.480 -26.661  1.00 80.16           O
ATOM   2092  HA  ALA A 147      -9.909  -1.416 -25.158  1.00 80.16           H
ATOM   2093  CB  ALA A 147      -8.221  -2.131 -24.044  1.00 80.16           C
ATOM   2094 1HB  ALA A 147      -8.157  -1.217 -23.453  1.00 80.16           H
ATOM   2095 2HB  ALA A 147      -7.963  -2.986 -23.419  1.00 80.16           H
ATOM   2096 3HB  ALA A 147      -7.527  -2.071 -24.882  1.00 80.16           H
ATOM   2097  HN  ALA A 147     -10.143  -2.419 -22.553  1.00 80.16           H
ATOM   2098  N   ILE A 148     -10.150  -4.643 -24.799  1.00 76.53           N
ATOM   2099  CA  ILE A 148     -10.150  -5.936 -25.464  1.00 76.53           C
ATOM   2100  C   ILE A 148     -11.568  -6.261 -25.937  1.00 76.53           C
ATOM   2101  O   ILE A 148     -11.759  -6.739 -27.054  1.00 76.53           O
ATOM   2102  HA  ILE A 148      -9.505  -5.853 -26.338  1.00 76.53           H
ATOM   2103  CB  ILE A 148      -9.545  -7.006 -24.554  1.00 76.53           C
ATOM   2104  HB  ILE A 148     -10.028  -6.938 -23.579  1.00 76.53           H
ATOM   2105  CG1 ILE A 148      -8.051  -6.761 -24.336  1.00 76.53           C
ATOM   2106 1HG1 ILE A 148      -7.506  -6.979 -25.255  1.00 76.53           H
ATOM   2107 2HG1 ILE A 148      -7.881  -5.708 -24.107  1.00 76.53           H
ATOM   2108  CG2 ILE A 148      -9.822  -8.409 -25.098  1.00 76.53           C
ATOM   2109 1HG2 ILE A 148     -10.899  -8.569 -25.158  1.00 76.53           H
ATOM   2110 2HG2 ILE A 148      -9.384  -8.506 -26.091  1.00 76.53           H
ATOM   2111 3HG2 ILE A 148      -9.381  -9.151 -24.432  1.00 76.53           H
ATOM   2112  CD1 ILE A 148      -7.512  -7.629 -23.198  1.00 76.53           C
ATOM   2113 1HD1 ILE A 148      -8.043  -7.391 -22.276  1.00 76.53           H
ATOM   2114 2HD1 ILE A 148      -7.662  -8.681 -23.442  1.00 76.53           H
ATOM   2115 3HD1 ILE A 148      -6.448  -7.435 -23.065  1.00 76.53           H
ATOM   2116  HN  ILE A 148     -10.428  -4.662 -23.839  1.00 76.53           H
ATOM   2117  N   ALA A 149     -12.527  -5.988 -25.064  1.00 77.58           N
ATOM   2118  CA  ALA A 149     -13.908  -6.353 -25.330  1.00 77.58           C
ATOM   2119  C   ALA A 149     -14.474  -5.431 -26.413  1.00 77.58           C
ATOM   2120  O   ALA A 149     -15.140  -5.891 -27.339  1.00 77.58           O
ATOM   2121  HA  ALA A 149     -13.915  -7.379 -25.698  1.00 77.58           H
ATOM   2122  CB  ALA A 149     -14.713  -6.289 -24.031  1.00 77.58           C
ATOM   2123 1HB  ALA A 149     -14.287  -6.983 -23.306  1.00 77.58           H
ATOM   2124 2HB  ALA A 149     -14.675  -5.276 -23.629  1.00 77.58           H
ATOM   2125 3HB  ALA A 149     -15.749  -6.562 -24.231  1.00 77.58           H
ATOM   2126  HN  ALA A 149     -12.372  -5.528 -24.189  1.00 77.58           H
ATOM   2127  N   GLN A 150     -14.189  -4.146 -26.260  1.00 78.33           N
ATOM   2128  CA  GLN A 150     -14.727  -3.147 -27.167  1.00 78.33           C
ATOM   2129  C   GLN A 150     -13.615  -2.583 -28.054  1.00 78.33           C
ATOM   2130  O   GLN A 150     -13.616  -1.396 -28.377  1.00 78.33           O
ATOM   2131  HA  GLN A 150     -15.457  -3.675 -27.780  1.00 78.33           H
ATOM   2132  CB  GLN A 150     -15.433  -2.030 -26.396  1.00 78.33           C
ATOM   2133 1HB  GLN A 150     -14.722  -1.532 -25.737  1.00 78.33           H
ATOM   2134 2HB  GLN A 150     -15.802  -1.279 -27.094  1.00 78.33           H
ATOM   2135  CG  GLN A 150     -16.598  -2.584 -25.572  1.00 78.33           C
ATOM   2136 1HG  GLN A 150     -17.188  -3.266 -26.184  1.00 78.33           H
ATOM   2137 2HG  GLN A 150     -16.211  -3.162 -24.733  1.00 78.33           H
ATOM   2138  CD  GLN A 150     -17.489  -1.454 -25.053  1.00 78.33           C
ATOM   2139  OE1 GLN A 150     -17.240  -0.281 -25.276  1.00 78.33           O
ATOM   2140  NE2 GLN A 150     -18.538  -1.872 -24.350  1.00 78.33           N
ATOM   2141 1HE2 GLN A 150     -18.684  -2.850 -24.204  1.00 78.33           H
ATOM   2142 2HE2 GLN A 150     -19.180  -1.207 -23.968  1.00 78.33           H
ATOM   2143  HN  GLN A 150     -13.603  -3.786 -25.534  1.00 78.33           H
ATOM   2144  N   ALA A 151     -12.694  -3.460 -28.424  1.00 74.75           N
ATOM   2145  CA  ALA A 151     -11.496  -3.035 -29.128  1.00 74.75           C
ATOM   2146  C   ALA A 151     -11.892  -2.166 -30.323  1.00 74.75           C
ATOM   2147  O   ALA A 151     -11.194  -1.212 -30.660  1.00 74.75           O
ATOM   2148  HA  ALA A 151     -10.899  -2.439 -28.437  1.00 74.75           H
ATOM   2149  CB  ALA A 151     -10.685  -4.265 -29.544  1.00 74.75           C
ATOM   2150 1HB  ALA A 151     -10.404  -4.832 -28.657  1.00 74.75           H
ATOM   2151 2HB  ALA A 151     -11.288  -4.892 -30.200  1.00 74.75           H
ATOM   2152 3HB  ALA A 151      -9.787  -3.946 -30.072  1.00 74.75           H
ATOM   2153  HN  ALA A 151     -12.756  -4.443 -28.251  1.00 74.75           H
ATOM   2154  N   MET A 152     -13.013  -2.528 -30.931  1.00 71.76           N
ATOM   2155  CA  MET A 152     -13.485  -1.823 -32.110  1.00 71.76           C
ATOM   2156  C   MET A 152     -13.805  -0.363 -31.784  1.00 71.76           C
ATOM   2157  O   MET A 152     -13.461   0.537 -32.549  1.00 71.76           O
ATOM   2158  HA  MET A 152     -12.667  -1.871 -32.828  1.00 71.76           H
ATOM   2159  CB  MET A 152     -14.740  -2.513 -32.649  1.00 71.76           C
ATOM   2160 1HB  MET A 152     -15.442  -2.687 -31.834  1.00 71.76           H
ATOM   2161 2HB  MET A 152     -15.239  -1.860 -33.366  1.00 71.76           H
ATOM   2162  CG  MET A 152     -14.390  -3.842 -33.320  1.00 71.76           C
ATOM   2163 1HG  MET A 152     -13.498  -4.268 -32.859  1.00 71.76           H
ATOM   2164 2HG  MET A 152     -15.198  -4.559 -33.171  1.00 71.76           H
ATOM   2165  SD  MET A 152     -14.113  -3.591 -35.065  1.00 71.76           S
ATOM   2166  CE  MET A 152     -15.798  -3.605 -35.652  1.00 71.76           C
ATOM   2167 1HE  MET A 152     -16.260  -4.562 -35.410  1.00 71.76           H
ATOM   2168 2HE  MET A 152     -16.356  -2.801 -35.172  1.00 71.76           H
ATOM   2169 3HE  MET A 152     -15.809  -3.459 -36.732  1.00 71.76           H
ATOM   2170  HN  MET A 152     -13.592  -3.286 -30.631  1.00 71.76           H
ATOM   2171  N   ARG A 153     -14.460  -0.173 -30.648  1.00 72.16           N
ATOM   2172  CA  ARG A 153     -14.897   1.154 -30.249  1.00 72.16           C
ATOM   2173  C   ARG A 153     -13.808   1.847 -29.427  1.00 72.16           C
ATOM   2174  O   ARG A 153     -13.829   3.066 -29.264  1.00 72.16           O
ATOM   2175  HA  ARG A 153     -15.077   1.682 -31.186  1.00 72.16           H
ATOM   2176  CB  ARG A 153     -16.183   1.085 -29.424  1.00 72.16           C
ATOM   2177 1HB  ARG A 153     -16.045   0.405 -28.584  1.00 72.16           H
ATOM   2178 2HB  ARG A 153     -16.404   2.067 -29.005  1.00 72.16           H
ATOM   2179  CG  ARG A 153     -17.360   0.614 -30.281  1.00 72.16           C
ATOM   2180 1HG  ARG A 153     -17.468   1.267 -31.147  1.00 72.16           H
ATOM   2181 2HG  ARG A 153     -17.160  -0.388 -30.660  1.00 72.16           H
ATOM   2182  CD  ARG A 153     -18.659   0.610 -29.473  1.00 72.16           C
ATOM   2183 1HD  ARG A 153     -18.586  -0.106 -28.655  1.00 72.16           H
ATOM   2184 2HD  ARG A 153     -18.823   1.590 -29.026  1.00 72.16           H
ATOM   2185  NE  ARG A 153     -19.799   0.259 -30.350  1.00 72.16           N
ATOM   2186  HE  ARG A 153     -19.606   0.051 -31.309  1.00 72.16           H
ATOM   2187  CZ  ARG A 153     -21.073   0.203 -29.939  1.00 72.16           C
ATOM   2188  NH1 ARG A 153     -21.390   0.471 -28.665  1.00 72.16           N
ATOM   2189 1HH1 ARG A 153     -20.672   0.716 -28.013  1.00 72.16           H
ATOM   2190 2HH1 ARG A 153     -22.343   0.427 -28.366  1.00 72.16           H
ATOM   2191  NH2 ARG A 153     -22.026  -0.127 -30.822  1.00 72.16           N
ATOM   2192 1HH2 ARG A 153     -22.982  -0.173 -30.531  1.00 72.16           H
ATOM   2193 2HH2 ARG A 153     -21.782  -0.326 -31.771  1.00 72.16           H
ATOM   2194  HN  ARG A 153     -14.691  -0.904 -30.007  1.00 72.16           H
ATOM   2195  N   ALA A 154     -12.882   1.039 -28.931  1.00 71.47           N
ATOM   2196  CA  ALA A 154     -11.932   1.511 -27.938  1.00 71.47           C
ATOM   2197  C   ALA A 154     -11.052   2.599 -28.557  1.00 71.47           C
ATOM   2198  O   ALA A 154     -10.547   3.470 -27.851  1.00 71.47           O
ATOM   2199  HA  ALA A 154     -12.500   1.941 -27.113  1.00 71.47           H
ATOM   2200  CB  ALA A 154     -11.115   0.330 -27.412  1.00 71.47           C
ATOM   2201 1HB  ALA A 154     -11.783  -0.400 -26.956  1.00 71.47           H
ATOM   2202 2HB  ALA A 154     -10.576  -0.136 -28.237  1.00 71.47           H
ATOM   2203 3HB  ALA A 154     -10.402   0.684 -26.667  1.00 71.47           H
ATOM   2204  HN  ALA A 154     -12.776   0.081 -29.195  1.00 71.47           H
ATOM   2205  N   HIS A 155     -10.897   2.514 -29.870  1.00 70.85           N
ATOM   2206  CA  HIS A 155     -10.002   3.413 -30.578  1.00 70.85           C
ATOM   2207  C   HIS A 155     -10.622   4.810 -30.640  1.00 70.85           C
ATOM   2208  O   HIS A 155      -9.973   5.797 -30.297  1.00 70.85           O
ATOM   2209  HA  HIS A 155      -9.081   3.459 -29.996  1.00 70.85           H
ATOM   2210  CB  HIS A 155      -9.653   2.857 -31.960  1.00 70.85           C
ATOM   2211 1HB  HIS A 155      -9.329   1.821 -31.852  1.00 70.85           H
ATOM   2212 2HB  HIS A 155     -10.554   2.846 -32.574  1.00 70.85           H
ATOM   2213  CG  HIS A 155      -8.578   3.633 -32.681  1.00 70.85           C
ATOM   2214  ND1 HIS A 155      -8.857   4.698 -33.521  1.00 70.85           N
ATOM   2215  HD1 HIS A 155      -9.768   5.053 -33.732  1.00 70.85           H
ATOM   2216  CD2 HIS A 155      -7.221   3.490 -32.680  1.00 70.85           C
ATOM   2217  HD2 HIS A 155      -6.661   2.742 -32.120  1.00 70.85           H
ATOM   2218  CE1 HIS A 155      -7.713   5.165 -33.998  1.00 70.85           C
ATOM   2219  HE1 HIS A 155      -7.601   6.003 -34.687  1.00 70.85           H
ATOM   2220  NE2 HIS A 155      -6.700   4.415 -33.476  1.00 70.85           N
ATOM   2221  HN  HIS A 155     -11.369   1.847 -30.447  1.00 70.85           H
ATOM   2222  N   THR A 156     -11.871   4.849 -31.081  1.00 74.58           N
ATOM   2223  CA  THR A 156     -12.554   6.116 -31.283  1.00 74.58           C
ATOM   2224  C   THR A 156     -12.781   6.819 -29.943  1.00 74.58           C
ATOM   2225  O   THR A 156     -12.948   8.037 -29.897  1.00 74.58           O
ATOM   2226  HA  THR A 156     -11.910   6.763 -31.878  1.00 74.58           H
ATOM   2227  CB  THR A 156     -13.848   5.838 -32.050  1.00 74.58           C
ATOM   2228  HB  THR A 156     -14.619   6.562 -31.787  1.00 74.58           H
ATOM   2229  OG1 THR A 156     -14.149   4.479 -31.743  1.00 74.58           O
ATOM   2230  HG1 THR A 156     -14.333   4.382 -30.765  1.00 74.58           H
ATOM   2231  CG2 THR A 156     -13.642   5.840 -33.566  1.00 74.58           C
ATOM   2232 1HG2 THR A 156     -12.920   5.070 -33.836  1.00 74.58           H
ATOM   2233 2HG2 THR A 156     -13.268   6.815 -33.880  1.00 74.58           H
ATOM   2234 3HG2 THR A 156     -14.591   5.638 -34.062  1.00 74.58           H
ATOM   2235  HN  THR A 156     -12.413   4.037 -31.298  1.00 74.58           H
ATOM   2236  N   TRP A 157     -12.779   6.021 -28.885  1.00 80.27           N
ATOM   2237  CA  TRP A 157     -13.138   6.523 -27.569  1.00 80.27           C
ATOM   2238  C   TRP A 157     -11.844   6.827 -26.811  1.00 80.27           C
ATOM   2239  O   TRP A 157     -11.869   7.063 -25.604  1.00 80.27           O
ATOM   2240  HA  TRP A 157     -13.713   7.439 -27.707  1.00 80.27           H
ATOM   2241  CB  TRP A 157     -14.044   5.534 -26.833  1.00 80.27           C
ATOM   2242 1HB  TRP A 157     -13.615   4.535 -26.913  1.00 80.27           H
ATOM   2243 2HB  TRP A 157     -14.060   5.790 -25.774  1.00 80.27           H
ATOM   2244  CG  TRP A 157     -15.482   5.500 -27.356  1.00 80.27           C
ATOM   2245  CD1 TRP A 157     -15.912   5.738 -28.602  1.00 80.27           C
ATOM   2246  HD1 TRP A 157     -15.261   5.998 -29.437  1.00 80.27           H
ATOM   2247  CD2 TRP A 157     -16.668   5.198 -26.591  1.00 80.27           C
ATOM   2248  NE1 TRP A 157     -17.283   5.613 -28.696  1.00 80.27           N
ATOM   2249  HE1 TRP A 157     -17.835   5.743 -29.521  1.00 80.27           H
ATOM   2250  CE2 TRP A 157     -17.757   5.275 -27.434  1.00 80.27           C
ATOM   2251  CE3 TRP A 157     -16.815   4.872 -25.231  1.00 80.27           C
ATOM   2252  HE3 TRP A 157     -15.970   4.806 -24.545  1.00 80.27           H
ATOM   2253  CZ2 TRP A 157     -19.071   5.038 -27.012  1.00 80.27           C
ATOM   2254  HZ2 TRP A 157     -19.915   5.104 -27.698  1.00 80.27           H
ATOM   2255  CZ3 TRP A 157     -18.134   4.639 -24.825  1.00 80.27           C
ATOM   2256  HZ3 TRP A 157     -18.305   4.382 -23.780  1.00 80.27           H
ATOM   2257  CH2 TRP A 157     -19.242   4.711 -25.662  1.00 80.27           C
ATOM   2258  HH2 TRP A 157     -20.239   4.515 -25.268  1.00 80.27           H
ATOM   2259  HN  TRP A 157     -12.540   5.051 -28.916  1.00 80.27           H
ATOM   2260  N   ARG A 158     -10.745   6.811 -27.550  1.00 78.75           N
ATOM   2261  CA  ARG A 158      -9.429   6.863 -26.935  1.00 78.75           C
ATOM   2262  C   ARG A 158      -9.262   8.164 -26.148  1.00 78.75           C
ATOM   2263  O   ARG A 158      -8.801   8.148 -25.007  1.00 78.75           O
ATOM   2264  HA  ARG A 158      -9.396   5.997 -26.274  1.00 78.75           H
ATOM   2265  CB  ARG A 158      -8.325   6.767 -27.990  1.00 78.75           C
ATOM   2266 1HB  ARG A 158      -8.468   5.869 -28.591  1.00 78.75           H
ATOM   2267 2HB  ARG A 158      -8.389   7.618 -28.667  1.00 78.75           H
ATOM   2268  CG  ARG A 158      -6.942   6.733 -27.334  1.00 78.75           C
ATOM   2269 1HG  ARG A 158      -6.794   7.636 -26.742  1.00 78.75           H
ATOM   2270 2HG  ARG A 158      -6.882   5.888 -26.648  1.00 78.75           H
ATOM   2271  CD  ARG A 158      -5.839   6.621 -28.388  1.00 78.75           C
ATOM   2272 1HD  ARG A 158      -6.024   5.760 -29.030  1.00 78.75           H
ATOM   2273 2HD  ARG A 158      -5.844   7.503 -29.028  1.00 78.75           H
ATOM   2274  NE  ARG A 158      -4.521   6.484 -27.728  1.00 78.75           N
ATOM   2275  HE  ARG A 158      -4.462   6.692 -26.752  1.00 78.75           H
ATOM   2276  CZ  ARG A 158      -3.402   6.097 -28.356  1.00 78.75           C
ATOM   2277  NH1 ARG A 158      -3.423   5.805 -29.664  1.00 78.75           N
ATOM   2278 1HH1 ARG A 158      -4.278   5.875 -30.178  1.00 78.75           H
ATOM   2279 2HH1 ARG A 158      -2.584   5.518 -30.126  1.00 78.75           H
ATOM   2280  NH2 ARG A 158      -2.262   6.008 -27.658  1.00 78.75           N
ATOM   2281 1HH2 ARG A 158      -1.419   5.721 -28.112  1.00 78.75           H
ATOM   2282 2HH2 ARG A 158      -2.255   6.228 -26.682  1.00 78.75           H
ATOM   2283  HN  ARG A 158     -10.743   6.764 -28.549  1.00 78.75           H
ATOM   2284  N   GLU A 159      -9.645   9.259 -26.788  1.00 81.41           N
ATOM   2285  CA  GLU A 159      -9.450  10.574 -26.202  1.00 81.41           C
ATOM   2286  C   GLU A 159     -10.340  10.744 -24.969  1.00 81.41           C
ATOM   2287  O   GLU A 159      -9.876  11.189 -23.921  1.00 81.41           O
ATOM   2288  HA  GLU A 159      -8.401  10.608 -25.909  1.00 81.41           H
ATOM   2289  CB  GLU A 159      -9.720  11.676 -27.229  1.00 81.41           C
ATOM   2290 1HB  GLU A 159     -10.676  11.494 -27.721  1.00 81.41           H
ATOM   2291 2HB  GLU A 159      -9.664  12.651 -26.744  1.00 81.41           H
ATOM   2292  CG  GLU A 159      -8.653  11.678 -28.325  1.00 81.41           C
ATOM   2293 1HG  GLU A 159      -7.663  11.745 -27.874  1.00 81.41           H
ATOM   2294 2HG  GLU A 159      -8.690  10.737 -28.874  1.00 81.41           H
ATOM   2295  CD  GLU A 159      -8.861  12.846 -29.291  1.00 81.41           C
ATOM   2296  OE1 GLU A 159      -7.924  13.106 -30.077  1.00 81.41           O
ATOM   2297  OE2 GLU A 159      -9.951  13.454 -29.221  1.00 81.41           O
ATOM   2298  HN  GLU A 159     -10.080   9.257 -27.688  1.00 81.41           H
ATOM   2299  N   LYS A 160     -11.603  10.379 -25.136  1.00 84.74           N
ATOM   2300  CA  LYS A 160     -12.556  10.461 -24.042  1.00 84.74           C
ATOM   2301  C   LYS A 160     -12.033   9.652 -22.853  1.00 84.74           C
ATOM   2302  O   LYS A 160     -12.102  10.105 -21.712  1.00 84.74           O
ATOM   2303  HA  LYS A 160     -12.623  11.507 -23.745  1.00 84.74           H
ATOM   2304  CB  LYS A 160     -13.948  10.033 -24.511  1.00 84.74           C
ATOM   2305 1HB  LYS A 160     -13.892   9.052 -24.982  1.00 84.74           H
ATOM   2306 2HB  LYS A 160     -14.612   9.936 -23.652  1.00 84.74           H
ATOM   2307  CG  LYS A 160     -14.529  11.046 -25.499  1.00 84.74           C
ATOM   2308 1HG  LYS A 160     -14.484  12.047 -25.068  1.00 84.74           H
ATOM   2309 2HG  LYS A 160     -13.925  11.063 -26.406  1.00 84.74           H
ATOM   2310  CD  LYS A 160     -15.978  10.701 -25.851  1.00 84.74           C
ATOM   2311 1HD  LYS A 160     -16.017   9.719 -26.323  1.00 84.74           H
ATOM   2312 2HD  LYS A 160     -16.572  10.640 -24.939  1.00 84.74           H
ATOM   2313  CE  LYS A 160     -16.579  11.749 -26.789  1.00 84.74           C
ATOM   2314 1HE  LYS A 160     -16.498  12.738 -26.339  1.00 84.74           H
ATOM   2315 2HE  LYS A 160     -16.015  11.777 -27.722  1.00 84.74           H
ATOM   2316  NZ  LYS A 160     -17.999  11.439 -27.070  1.00 84.74           N
ATOM   2317 1HZ  LYS A 160     -18.383  12.146 -27.688  1.00 84.74           H
ATOM   2318 2HZ  LYS A 160     -18.065  10.530 -27.514  1.00 84.74           H
ATOM   2319 3HZ  LYS A 160     -18.521  11.431 -26.201  1.00 84.74           H
ATOM   2320  HN  LYS A 160     -11.976  10.033 -25.997  1.00 84.74           H
ATOM   2321  N   ARG A 161     -11.520   8.470 -23.162  1.00 86.28           N
ATOM   2322  CA  ARG A 161     -11.011   7.583 -22.130  1.00 86.28           C
ATOM   2323  C   ARG A 161      -9.872   8.259 -21.364  1.00 86.28           C
ATOM   2324  O   ARG A 161      -9.740   8.077 -20.154  1.00 86.28           O
ATOM   2325  HA  ARG A 161     -11.864   7.394 -21.479  1.00 86.28           H
ATOM   2326  CB  ARG A 161     -10.502   6.272 -22.733  1.00 86.28           C
ATOM   2327 1HB  ARG A 161      -9.866   6.485 -23.592  1.00 86.28           H
ATOM   2328 2HB  ARG A 161      -9.887   5.746 -22.003  1.00 86.28           H
ATOM   2329  CG  ARG A 161     -11.667   5.379 -23.165  1.00 86.28           C
ATOM   2330 1HG  ARG A 161     -12.191   5.007 -22.284  1.00 86.28           H
ATOM   2331 2HG  ARG A 161     -12.386   5.964 -23.739  1.00 86.28           H
ATOM   2332  CD  ARG A 161     -11.173   4.201 -24.007  1.00 86.28           C
ATOM   2333 1HD  ARG A 161     -12.020   3.689 -24.464  1.00 86.28           H
ATOM   2334 2HD  ARG A 161     -10.543   4.563 -24.819  1.00 86.28           H
ATOM   2335  NE  ARG A 161     -10.411   3.257 -23.158  1.00 86.28           N
ATOM   2336  HE  ARG A 161     -10.389   3.426 -22.173  1.00 86.28           H
ATOM   2337  CZ  ARG A 161      -9.747   2.192 -23.628  1.00 86.28           C
ATOM   2338  NH1 ARG A 161      -9.742   1.919 -24.940  1.00 86.28           N
ATOM   2339 1HH1 ARG A 161     -10.235   2.511 -25.576  1.00 86.28           H
ATOM   2340 2HH1 ARG A 161      -9.244   1.122 -25.282  1.00 86.28           H
ATOM   2341  NH2 ARG A 161      -9.090   1.404 -22.766  1.00 86.28           N
ATOM   2342 1HH2 ARG A 161      -8.590   0.606 -23.101  1.00 86.28           H
ATOM   2343 2HH2 ARG A 161      -9.099   1.616 -21.789  1.00 86.28           H
ATOM   2344  HN  ARG A 161     -11.450   8.118 -24.095  1.00 86.28           H
ATOM   2345  N   LEU A 162      -9.079   9.024 -22.099  1.00 87.33           N
ATOM   2346  CA  LEU A 162      -7.940   9.706 -21.508  1.00 87.33           C
ATOM   2347  C   LEU A 162      -8.440  10.782 -20.542  1.00 87.33           C
ATOM   2348  O   LEU A 162      -7.885  10.955 -19.459  1.00 87.33           O
ATOM   2349  HA  LEU A 162      -7.375   8.967 -20.940  1.00 87.33           H
ATOM   2350  CB  LEU A 162      -7.012  10.243 -22.600  1.00 87.33           C
ATOM   2351 1HB  LEU A 162      -6.811   9.438 -23.307  1.00 87.33           H
ATOM   2352 2HB  LEU A 162      -7.541  11.023 -23.147  1.00 87.33           H
ATOM   2353  CG  LEU A 162      -5.674  10.812 -22.123  1.00 87.33           C
ATOM   2354  HG  LEU A 162      -5.873  11.536 -21.334  1.00 87.33           H
ATOM   2355  CD1 LEU A 162      -4.796   9.714 -21.519  1.00 87.33           C
ATOM   2356 1HD1 LEU A 162      -5.309   9.266 -20.667  1.00 87.33           H
ATOM   2357 2HD1 LEU A 162      -4.603   8.948 -22.270  1.00 87.33           H
ATOM   2358 3HD1 LEU A 162      -3.851  10.145 -21.188  1.00 87.33           H
ATOM   2359  CD2 LEU A 162      -4.962  11.558 -23.253  1.00 87.33           C
ATOM   2360 1HD2 LEU A 162      -4.775  10.873 -24.080  1.00 87.33           H
ATOM   2361 2HD2 LEU A 162      -5.588  12.381 -23.596  1.00 87.33           H
ATOM   2362 3HD2 LEU A 162      -4.013  11.952 -22.887  1.00 87.33           H
ATOM   2363  HN  LEU A 162      -9.204   9.181 -23.079  1.00 87.33           H
ATOM   2364  N   LEU A 163      -9.484  11.477 -20.970  1.00 89.70           N
ATOM   2365  CA  LEU A 163     -10.064  12.532 -20.157  1.00 89.70           C
ATOM   2366  C   LEU A 163     -10.607  11.930 -18.859  1.00 89.70           C
ATOM   2367  O   LEU A 163     -10.304  12.417 -17.771  1.00 89.70           O
ATOM   2368  HA  LEU A 163      -9.265  13.229 -19.907  1.00 89.70           H
ATOM   2369  CB  LEU A 163     -11.110  13.311 -20.957  1.00 89.70           C
ATOM   2370 1HB  LEU A 163     -10.654  13.639 -21.891  1.00 89.70           H
ATOM   2371 2HB  LEU A 163     -11.919  12.630 -21.220  1.00 89.70           H
ATOM   2372  CG  LEU A 163     -11.715  14.532 -20.261  1.00 89.70           C
ATOM   2373  HG  LEU A 163     -12.097  14.217 -19.290  1.00 89.70           H
ATOM   2374  CD1 LEU A 163     -10.649  15.599 -20.002  1.00 89.70           C
ATOM   2375 1HD1 LEU A 163      -9.868  15.185 -19.365  1.00 89.70           H
ATOM   2376 2HD1 LEU A 163     -10.216  15.917 -20.950  1.00 89.70           H
ATOM   2377 3HD1 LEU A 163     -11.106  16.456 -19.507  1.00 89.70           H
ATOM   2378  CD2 LEU A 163     -12.900  15.086 -21.055  1.00 89.70           C
ATOM   2379 1HD2 LEU A 163     -12.564  15.381 -22.050  1.00 89.70           H
ATOM   2380 2HD2 LEU A 163     -13.668  14.318 -21.144  1.00 89.70           H
ATOM   2381 3HD2 LEU A 163     -13.310  15.953 -20.538  1.00 89.70           H
ATOM   2382  HN  LEU A 163      -9.931  11.329 -21.853  1.00 89.70           H
ATOM   2383  N   TYR A 164     -11.398  10.880 -19.017  1.00 90.96           N
ATOM   2384  CA  TYR A 164     -11.973  10.197 -17.870  1.00 90.96           C
ATOM   2385  C   TYR A 164     -10.878   9.681 -16.934  1.00 90.96           C
ATOM   2386  O   TYR A 164     -11.031   9.717 -15.714  1.00 90.96           O
ATOM   2387  HA  TYR A 164     -12.595  10.910 -17.331  1.00 90.96           H
ATOM   2388  CB  TYR A 164     -12.748   9.004 -18.435  1.00 90.96           C
ATOM   2389 1HB  TYR A 164     -12.146   8.526 -19.207  1.00 90.96           H
ATOM   2390 2HB  TYR A 164     -12.892   8.270 -17.642  1.00 90.96           H
ATOM   2391  CG  TYR A 164     -14.111   9.371 -19.024  1.00 90.96           C
ATOM   2392  CD1 TYR A 164     -15.070   9.963 -18.228  1.00 90.96           C
ATOM   2393  HD1 TYR A 164     -14.857  10.170 -17.179  1.00 90.96           H
ATOM   2394  CD2 TYR A 164     -14.381   9.110 -20.352  1.00 90.96           C
ATOM   2395  HD2 TYR A 164     -13.624   8.642 -20.981  1.00 90.96           H
ATOM   2396  CE1 TYR A 164     -16.353  10.309 -18.783  1.00 90.96           C
ATOM   2397  HE1 TYR A 164     -17.120  10.777 -18.166  1.00 90.96           H
ATOM   2398  CE2 TYR A 164     -15.665   9.455 -20.907  1.00 90.96           C
ATOM   2399  HE2 TYR A 164     -15.891   9.254 -21.954  1.00 90.96           H
ATOM   2400  CZ  TYR A 164     -16.587  10.038 -20.095  1.00 90.96           C
ATOM   2401  OH  TYR A 164     -17.799  10.364 -20.619  1.00 90.96           O
ATOM   2402  HH  TYR A 164     -17.825  10.131 -21.592  1.00 90.96           H
ATOM   2403  HN  TYR A 164     -11.648  10.496 -19.906  1.00 90.96           H
ATOM   2404  N   SER A 165      -9.797   9.213 -17.541  1.00 92.69           N
ATOM   2405  CA  SER A 165      -8.694   8.652 -16.779  1.00 92.69           C
ATOM   2406  C   SER A 165      -8.132   9.704 -15.821  1.00 92.69           C
ATOM   2407  O   SER A 165      -7.706   9.377 -14.715  1.00 92.69           O
ATOM   2408  HA  SER A 165      -9.123   7.818 -16.222  1.00 92.69           H
ATOM   2409  CB  SER A 165      -7.592   8.134 -17.705  1.00 92.69           C
ATOM   2410 1HB  SER A 165      -6.938   7.462 -17.149  1.00 92.69           H
ATOM   2411 2HB  SER A 165      -8.039   7.549 -18.509  1.00 92.69           H
ATOM   2412  OG  SER A 165      -6.820   9.194 -18.262  1.00 92.69           O
ATOM   2413  HG  SER A 165      -7.403   9.785 -18.819  1.00 92.69           H
ATOM   2414  HN  SER A 165      -9.668   9.212 -18.533  1.00 92.69           H
ATOM   2415  N   LYS A 166      -8.148  10.947 -16.282  1.00 93.87           N
ATOM   2416  CA  LYS A 166      -7.640  12.048 -15.482  1.00 93.87           C
ATOM   2417  C   LYS A 166      -8.550  12.256 -14.271  1.00 93.87           C
ATOM   2418  O   LYS A 166      -8.073  12.371 -13.143  1.00 93.87           O
ATOM   2419  HA  LYS A 166      -6.650  11.763 -15.125  1.00 93.87           H
ATOM   2420  CB  LYS A 166      -7.467  13.301 -16.344  1.00 93.87           C
ATOM   2421 1HB  LYS A 166      -8.385  13.495 -16.898  1.00 93.87           H
ATOM   2422 2HB  LYS A 166      -7.292  14.165 -15.704  1.00 93.87           H
ATOM   2423  CG  LYS A 166      -6.300  13.138 -17.320  1.00 93.87           C
ATOM   2424 1HG  LYS A 166      -5.383  12.938 -16.766  1.00 93.87           H
ATOM   2425 2HG  LYS A 166      -6.478  12.277 -17.964  1.00 93.87           H
ATOM   2426  CD  LYS A 166      -6.122  14.394 -18.176  1.00 93.87           C
ATOM   2427 1HD  LYS A 166      -7.024  14.569 -18.763  1.00 93.87           H
ATOM   2428 2HD  LYS A 166      -5.988  15.262 -17.531  1.00 93.87           H
ATOM   2429  CE  LYS A 166      -4.918  14.254 -19.110  1.00 93.87           C
ATOM   2430 1HE  LYS A 166      -4.031  13.992 -18.533  1.00 93.87           H
ATOM   2431 2HE  LYS A 166      -5.090  13.442 -19.816  1.00 93.87           H
ATOM   2432  NZ  LYS A 166      -4.683  15.517 -19.845  1.00 93.87           N
ATOM   2433 1HZ  LYS A 166      -3.896  15.402 -20.473  1.00 93.87           H
ATOM   2434 2HZ  LYS A 166      -5.511  15.755 -20.381  1.00 93.87           H
ATOM   2435 3HZ  LYS A 166      -4.483  16.260 -19.185  1.00 93.87           H
ATOM   2436  HN  LYS A 166      -8.500  11.205 -17.182  1.00 93.87           H
ATOM   2437  N   MET A 167      -9.846  12.299 -14.545  1.00 95.29           N
ATOM   2438  CA  MET A 167     -10.823  12.558 -13.501  1.00 95.29           C
ATOM   2439  C   MET A 167     -10.830  11.434 -12.464  1.00 95.29           C
ATOM   2440  O   MET A 167     -10.966  11.689 -11.268  1.00 95.29           O
ATOM   2441  HA  MET A 167     -10.512  13.492 -13.033  1.00 95.29           H
ATOM   2442  CB  MET A 167     -12.215  12.685 -14.125  1.00 95.29           C
ATOM   2443 1HB  MET A 167     -12.439  11.792 -14.707  1.00 95.29           H
ATOM   2444 2HB  MET A 167     -12.966  12.750 -13.338  1.00 95.29           H
ATOM   2445  CG  MET A 167     -12.302  13.921 -15.023  1.00 95.29           C
ATOM   2446 1HG  MET A 167     -11.954  14.800 -14.481  1.00 95.29           H
ATOM   2447 2HG  MET A 167     -11.648  13.800 -15.887  1.00 95.29           H
ATOM   2448  SD  MET A 167     -13.986  14.165 -15.563  1.00 95.29           S
ATOM   2449  CE  MET A 167     -14.182  12.741 -16.621  1.00 95.29           C
ATOM   2450 1HE  MET A 167     -13.448  12.782 -17.426  1.00 95.29           H
ATOM   2451 2HE  MET A 167     -14.031  11.832 -16.038  1.00 95.29           H
ATOM   2452 3HE  MET A 167     -15.186  12.738 -17.045  1.00 95.29           H
ATOM   2453  HN  MET A 167     -10.229  12.160 -15.458  1.00 95.29           H
ATOM   2454  N   VAL A 168     -10.680  10.214 -12.959  1.00 95.75           N
ATOM   2455  CA  VAL A 168     -10.662   9.051 -12.089  1.00 95.75           C
ATOM   2456  C   VAL A 168      -9.454   9.136 -11.154  1.00 95.75           C
ATOM   2457  O   VAL A 168      -9.574   8.892  -9.955  1.00 95.75           O
ATOM   2458  HA  VAL A 168     -11.572   9.074 -11.489  1.00 95.75           H
ATOM   2459  CB  VAL A 168     -10.680   7.771 -12.927  1.00 95.75           C
ATOM   2460  HB  VAL A 168      -9.895   7.851 -13.679  1.00 95.75           H
ATOM   2461  CG1 VAL A 168     -10.378   6.545 -12.062  1.00 95.75           C
ATOM   2462 1HG1 VAL A 168      -9.392   6.653 -11.610  1.00 95.75           H
ATOM   2463 2HG1 VAL A 168     -11.130   6.460 -11.277  1.00 95.75           H
ATOM   2464 3HG1 VAL A 168     -10.397   5.649 -12.682  1.00 95.75           H
ATOM   2465  CG2 VAL A 168     -12.015   7.611 -13.656  1.00 95.75           C
ATOM   2466 1HG2 VAL A 168     -12.824   7.563 -12.927  1.00 95.75           H
ATOM   2467 2HG2 VAL A 168     -12.172   8.464 -14.317  1.00 95.75           H
ATOM   2468 3HG2 VAL A 168     -12.001   6.694 -14.244  1.00 95.75           H
ATOM   2469  HN  VAL A 168     -10.572  10.015 -13.933  1.00 95.75           H
ATOM   2470  N   CYS A 169      -8.317   9.485 -11.739  1.00 96.17           N
ATOM   2471  CA  CYS A 169      -7.083   9.583 -10.977  1.00 96.17           C
ATOM   2472  C   CYS A 169      -7.298  10.584  -9.841  1.00 96.17           C
ATOM   2473  O   CYS A 169      -6.959  10.307  -8.692  1.00 96.17           O
ATOM   2474  HA  CYS A 169      -6.879   8.588 -10.583  1.00 96.17           H
ATOM   2475  CB  CYS A 169      -5.900   9.973 -11.866  1.00 96.17           C
ATOM   2476 1HB  CYS A 169      -6.171  10.821 -12.494  1.00 96.17           H
ATOM   2477 2HB  CYS A 169      -5.060  10.290 -11.248  1.00 96.17           H
ATOM   2478  SG  CYS A 169      -5.407   8.554 -12.910  1.00 96.17           S
ATOM   2479  HG  CYS A 169      -6.373   8.703 -13.813  1.00 96.17           H
ATOM   2480  HN  CYS A 169      -8.231   9.698 -12.712  1.00 96.17           H
ATOM   2481  N   PHE A 170      -7.861  11.728 -10.202  1.00 96.67           N
ATOM   2482  CA  PHE A 170      -8.107  12.781  -9.230  1.00 96.67           C
ATOM   2483  C   PHE A 170      -9.014  12.285  -8.102  1.00 96.67           C
ATOM   2484  O   PHE A 170      -8.741  12.528  -6.928  1.00 96.67           O
ATOM   2485  HA  PHE A 170      -7.141  13.070  -8.816  1.00 96.67           H
ATOM   2486  CB  PHE A 170      -8.811  13.919  -9.972  1.00 96.67           C
ATOM   2487 1HB  PHE A 170      -8.192  14.227 -10.815  1.00 96.67           H
ATOM   2488 2HB  PHE A 170      -9.748  13.545 -10.384  1.00 96.67           H
ATOM   2489  CG  PHE A 170      -9.105  15.141  -9.100  1.00 96.67           C
ATOM   2490  CD1 PHE A 170     -10.348  15.323  -8.581  1.00 96.67           C
ATOM   2491  HD1 PHE A 170     -11.136  14.597  -8.785  1.00 96.67           H
ATOM   2492  CD2 PHE A 170      -8.123  16.047  -8.845  1.00 96.67           C
ATOM   2493  HD2 PHE A 170      -7.126  15.901  -9.262  1.00 96.67           H
ATOM   2494  CE1 PHE A 170     -10.621  16.458  -7.772  1.00 96.67           C
ATOM   2495  HE1 PHE A 170     -11.618  16.603  -7.355  1.00 96.67           H
ATOM   2496  CE2 PHE A 170      -8.395  17.182  -8.036  1.00 96.67           C
ATOM   2497  HE2 PHE A 170      -7.608  17.907  -7.832  1.00 96.67           H
ATOM   2498  CZ  PHE A 170      -9.639  17.363  -7.517  1.00 96.67           C
ATOM   2499  HZ  PHE A 170      -9.848  18.234  -6.896  1.00 96.67           H
ATOM   2500  HN  PHE A 170      -8.147  11.941 -11.136  1.00 96.67           H
ATOM   2501  N   THR A 171     -10.076  11.598  -8.499  1.00 96.81           N
ATOM   2502  CA  THR A 171     -11.050  11.106  -7.539  1.00 96.81           C
ATOM   2503  C   THR A 171     -10.389  10.133  -6.560  1.00 96.81           C
ATOM   2504  O   THR A 171     -10.702  10.136  -5.371  1.00 96.81           O
ATOM   2505  HA  THR A 171     -11.414  11.951  -6.954  1.00 96.81           H
ATOM   2506  CB  THR A 171     -12.211  10.487  -8.320  1.00 96.81           C
ATOM   2507  HB  THR A 171     -11.901   9.567  -8.815  1.00 96.81           H
ATOM   2508  OG1 THR A 171     -12.647  11.534  -9.183  1.00 96.81           O
ATOM   2509  HG1 THR A 171     -12.231  11.428 -10.086  1.00 96.81           H
ATOM   2510  CG2 THR A 171     -13.427  10.204  -7.434  1.00 96.81           C
ATOM   2511 1HG2 THR A 171     -13.778  11.136  -6.992  1.00 96.81           H
ATOM   2512 2HG2 THR A 171     -13.146   9.509  -6.643  1.00 96.81           H
ATOM   2513 3HG2 THR A 171     -14.221   9.765  -8.038  1.00 96.81           H
ATOM   2514  HN  THR A 171     -10.275  11.378  -9.454  1.00 96.81           H
ATOM   2515  N   ILE A 172      -9.487   9.325  -7.097  1.00 96.73           N
ATOM   2516  CA  ILE A 172      -8.815   8.316  -6.295  1.00 96.73           C
ATOM   2517  C   ILE A 172      -7.984   9.003  -5.210  1.00 96.73           C
ATOM   2518  O   ILE A 172      -8.001   8.586  -4.053  1.00 96.73           O
ATOM   2519  HA  ILE A 172      -9.586   7.716  -5.812  1.00 96.73           H
ATOM   2520  CB  ILE A 172      -8.004   7.375  -7.188  1.00 96.73           C
ATOM   2521  HB  ILE A 172      -7.459   7.979  -7.914  1.00 96.73           H
ATOM   2522  CG1 ILE A 172      -8.922   6.440  -7.977  1.00 96.73           C
ATOM   2523 1HG1 ILE A 172      -9.415   5.747  -7.294  1.00 96.73           H
ATOM   2524 2HG1 ILE A 172      -9.707   7.020  -8.464  1.00 96.73           H
ATOM   2525  CG2 ILE A 172      -6.965   6.604  -6.372  1.00 96.73           C
ATOM   2526 1HG2 ILE A 172      -6.283   7.308  -5.894  1.00 96.73           H
ATOM   2527 2HG2 ILE A 172      -7.470   6.012  -5.608  1.00 96.73           H
ATOM   2528 3HG2 ILE A 172      -6.402   5.943  -7.031  1.00 96.73           H
ATOM   2529  CD1 ILE A 172      -8.134   5.655  -9.028  1.00 96.73           C
ATOM   2530 1HD1 ILE A 172      -7.663   6.350  -9.723  1.00 96.73           H
ATOM   2531 2HD1 ILE A 172      -7.367   5.058  -8.535  1.00 96.73           H
ATOM   2532 3HD1 ILE A 172      -8.811   4.998  -9.574  1.00 96.73           H
ATOM   2533  HN  ILE A 172      -9.214   9.351  -8.058  1.00 96.73           H
ATOM   2534  N   TRP A 173      -7.276  10.045  -5.622  1.00 96.91           N
ATOM   2535  CA  TRP A 173      -6.386  10.750  -4.716  1.00 96.91           C
ATOM   2536  C   TRP A 173      -7.230  11.322  -3.575  1.00 96.91           C
ATOM   2537  O   TRP A 173      -6.871  11.188  -2.406  1.00 96.91           O
ATOM   2538  HA  TRP A 173      -5.669  10.029  -4.324  1.00 96.91           H
ATOM   2539  CB  TRP A 173      -5.582  11.819  -5.459  1.00 96.91           C
ATOM   2540 1HB  TRP A 173      -6.234  12.314  -6.179  1.00 96.91           H
ATOM   2541 2HB  TRP A 173      -5.261  12.579  -4.746  1.00 96.91           H
ATOM   2542  CG  TRP A 173      -4.354  11.277  -6.192  1.00 96.91           C
ATOM   2543  CD1 TRP A 173      -4.144  11.214  -7.514  1.00 96.91           C
ATOM   2544  HD1 TRP A 173      -4.855  11.557  -8.265  1.00 96.91           H
ATOM   2545  CD2 TRP A 173      -3.168  10.721  -5.587  1.00 96.91           C
ATOM   2546  NE1 TRP A 173      -2.914  10.659  -7.804  1.00 96.91           N
ATOM   2547  HE1 TRP A 173      -2.533  10.508  -8.716  1.00 96.91           H
ATOM   2548  CE2 TRP A 173      -2.301  10.350  -6.595  1.00 96.91           C
ATOM   2549  CE3 TRP A 173      -2.837  10.537  -4.233  1.00 96.91           C
ATOM   2550  HE3 TRP A 173      -3.504  10.821  -3.419  1.00 96.91           H
ATOM   2551  CZ2 TRP A 173      -1.049   9.773  -6.356  1.00 96.91           C
ATOM   2552  HZ2 TRP A 173      -0.382   9.489  -7.170  1.00 96.91           H
ATOM   2553  CZ3 TRP A 173      -1.582   9.959  -4.010  1.00 96.91           C
ATOM   2554  HZ3 TRP A 173      -1.276   9.794  -2.977  1.00 96.91           H
ATOM   2555  CH2 TRP A 173      -0.698   9.580  -5.014  1.00 96.91           C
ATOM   2556  HH2 TRP A 173       0.263   9.135  -4.758  1.00 96.91           H
ATOM   2557  HN  TRP A 173      -7.304  10.406  -6.554  1.00 96.91           H
ATOM   2558  N   VAL A 174      -8.335  11.947  -3.954  1.00 96.72           N
ATOM   2559  CA  VAL A 174      -9.196  12.600  -2.982  1.00 96.72           C
ATOM   2560  C   VAL A 174      -9.728  11.557  -1.997  1.00 96.72           C
ATOM   2561  O   VAL A 174      -9.712  11.777  -0.787  1.00 96.72           O
ATOM   2562  HA  VAL A 174      -8.588  13.321  -2.436  1.00 96.72           H
ATOM   2563  CB  VAL A 174     -10.309  13.366  -3.701  1.00 96.72           C
ATOM   2564  HB  VAL A 174     -10.814  12.671  -4.372  1.00 96.72           H
ATOM   2565  CG1 VAL A 174     -11.344  13.892  -2.704  1.00 96.72           C
ATOM   2566 1HG1 VAL A 174     -11.787  13.055  -2.165  1.00 96.72           H
ATOM   2567 2HG1 VAL A 174     -10.858  14.564  -1.997  1.00 96.72           H
ATOM   2568 3HG1 VAL A 174     -12.123  14.432  -3.242  1.00 96.72           H
ATOM   2569  CG2 VAL A 174      -9.734  14.503  -4.547  1.00 96.72           C
ATOM   2570 1HG2 VAL A 174      -9.192  15.196  -3.903  1.00 96.72           H
ATOM   2571 2HG2 VAL A 174      -9.053  14.093  -5.293  1.00 96.72           H
ATOM   2572 3HG2 VAL A 174     -10.546  15.031  -5.046  1.00 96.72           H
ATOM   2573  HN  VAL A 174      -8.643  12.012  -4.903  1.00 96.72           H
ATOM   2574  N   LEU A 175     -10.185  10.445  -2.552  1.00 95.45           N
ATOM   2575  CA  LEU A 175     -10.811   9.409  -1.746  1.00 95.45           C
ATOM   2576  C   LEU A 175      -9.780   8.834  -0.774  1.00 95.45           C
ATOM   2577  O   LEU A 175     -10.070   8.651   0.408  1.00 95.45           O
ATOM   2578  HA  LEU A 175     -11.605   9.880  -1.168  1.00 95.45           H
ATOM   2579  CB  LEU A 175     -11.466   8.356  -2.642  1.00 95.45           C
ATOM   2580 1HB  LEU A 175     -12.171   8.859  -3.304  1.00 95.45           H
ATOM   2581 2HB  LEU A 175     -10.695   7.915  -3.274  1.00 95.45           H
ATOM   2582  CG  LEU A 175     -12.203   7.226  -1.921  1.00 95.45           C
ATOM   2583  HG  LEU A 175     -11.520   6.780  -1.197  1.00 95.45           H
ATOM   2584  CD1 LEU A 175     -13.402   7.766  -1.138  1.00 95.45           C
ATOM   2585 1HD1 LEU A 175     -13.057   8.488  -0.397  1.00 95.45           H
ATOM   2586 2HD1 LEU A 175     -14.094   8.253  -1.824  1.00 95.45           H
ATOM   2587 3HD1 LEU A 175     -13.908   6.942  -0.634  1.00 95.45           H
ATOM   2588  CD2 LEU A 175     -12.608   6.123  -2.900  1.00 95.45           C
ATOM   2589 1HD2 LEU A 175     -13.266   6.538  -3.663  1.00 95.45           H
ATOM   2590 2HD2 LEU A 175     -11.716   5.712  -3.373  1.00 95.45           H
ATOM   2591 3HD2 LEU A 175     -13.130   5.332  -2.361  1.00 95.45           H
ATOM   2592  HN  LEU A 175     -10.135  10.246  -3.530  1.00 95.45           H
ATOM   2593  N   ALA A 176      -8.597   8.563  -1.306  1.00 95.55           N
ATOM   2594  CA  ALA A 176      -7.546   7.942  -0.519  1.00 95.55           C
ATOM   2595  C   ALA A 176      -7.170   8.866   0.642  1.00 95.55           C
ATOM   2596  O   ALA A 176      -6.920   8.402   1.753  1.00 95.55           O
ATOM   2597  HA  ALA A 176      -7.940   7.009  -0.116  1.00 95.55           H
ATOM   2598  CB  ALA A 176      -6.352   7.624  -1.421  1.00 95.55           C
ATOM   2599 1HB  ALA A 176      -6.665   6.942  -2.211  1.00 95.55           H
ATOM   2600 2HB  ALA A 176      -5.976   8.546  -1.865  1.00 95.55           H
ATOM   2601 3HB  ALA A 176      -5.563   7.158  -0.830  1.00 95.55           H
ATOM   2602  HN  ALA A 176      -8.353   8.761  -2.256  1.00 95.55           H
ATOM   2603  N   ALA A 177      -7.143  10.156   0.344  1.00 95.14           N
ATOM   2604  CA  ALA A 177      -6.776  11.147   1.341  1.00 95.14           C
ATOM   2605  C   ALA A 177      -7.783  11.102   2.493  1.00 95.14           C
ATOM   2606  O   ALA A 177      -7.397  11.124   3.661  1.00 95.14           O
ATOM   2607  HA  ALA A 177      -5.789  10.885   1.723  1.00 95.14           H
ATOM   2608  CB  ALA A 177      -6.701  12.528   0.687  1.00 95.14           C
ATOM   2609 1HB  ALA A 177      -5.951  12.514  -0.105  1.00 95.14           H
ATOM   2610 2HB  ALA A 177      -7.672  12.782   0.262  1.00 95.14           H
ATOM   2611 3HB  ALA A 177      -6.426  13.271   1.435  1.00 95.14           H
ATOM   2612  HN  ALA A 177      -7.365  10.527  -0.558  1.00 95.14           H
ATOM   2613  N   ALA A 178      -9.054  11.041   2.123  1.00 95.20           N
ATOM   2614  CA  ALA A 178     -10.122  11.078   3.107  1.00 95.20           C
ATOM   2615  C   ALA A 178     -10.026   9.843   4.005  1.00 95.20           C
ATOM   2616  O   ALA A 178     -10.287   9.921   5.205  1.00 95.20           O
ATOM   2617  HA  ALA A 178      -9.981  11.971   3.716  1.00 95.20           H
ATOM   2618  CB  ALA A 178     -11.471  11.177   2.393  1.00 95.20           C
ATOM   2619 1HB  ALA A 178     -11.499  12.086   1.792  1.00 95.20           H
ATOM   2620 2HB  ALA A 178     -11.604  10.310   1.746  1.00 95.20           H
ATOM   2621 3HB  ALA A 178     -12.272  11.205   3.132  1.00 95.20           H
ATOM   2622  HN  ALA A 178      -9.357  10.966   1.173  1.00 95.20           H
ATOM   2623  N   LEU A 179      -9.652   8.731   3.390  1.00 93.53           N
ATOM   2624  CA  LEU A 179      -9.624   7.460   4.092  1.00 93.53           C
ATOM   2625  C   LEU A 179      -8.437   7.442   5.058  1.00 93.53           C
ATOM   2626  O   LEU A 179      -8.335   6.556   5.905  1.00 93.53           O
ATOM   2627  HA  LEU A 179     -10.543   7.387   4.674  1.00 93.53           H
ATOM   2628  CB  LEU A 179      -9.625   6.297   3.098  1.00 93.53           C
ATOM   2629 1HB  LEU A 179      -8.785   6.429   2.415  1.00 93.53           H
ATOM   2630 2HB  LEU A 179      -9.446   5.374   3.648  1.00 93.53           H
ATOM   2631  CG  LEU A 179     -10.899   6.126   2.268  1.00 93.53           C
ATOM   2632  HG  LEU A 179     -11.073   7.049   1.714  1.00 93.53           H
ATOM   2633  CD1 LEU A 179     -10.736   5.005   1.238  1.00 93.53           C
ATOM   2634 1HD1 LEU A 179      -9.911   5.246   0.567  1.00 93.53           H
ATOM   2635 2HD1 LEU A 179     -10.524   4.068   1.752  1.00 93.53           H
ATOM   2636 3HD1 LEU A 179     -11.656   4.905   0.662  1.00 93.53           H
ATOM   2637  CD2 LEU A 179     -12.115   5.903   3.169  1.00 93.53           C
ATOM   2638 1HD2 LEU A 179     -11.964   5.005   3.768  1.00 93.53           H
ATOM   2639 2HD2 LEU A 179     -12.240   6.762   3.829  1.00 93.53           H
ATOM   2640 3HD2 LEU A 179     -13.006   5.784   2.554  1.00 93.53           H
ATOM   2641  HN  LEU A 179      -9.372   8.690   2.431  1.00 93.53           H
ATOM   2642  N   CYS A 180      -7.571   8.431   4.899  1.00 94.55           N
ATOM   2643  CA  CYS A 180      -6.351   8.492   5.686  1.00 94.55           C
ATOM   2644  C   CYS A 180      -6.566   9.487   6.828  1.00 94.55           C
ATOM   2645  O   CYS A 180      -5.638   9.787   7.578  1.00 94.55           O
ATOM   2646  HA  CYS A 180      -6.179   7.488   6.075  1.00 94.55           H
ATOM   2647  CB  CYS A 180      -5.140   8.861   4.827  1.00 94.55           C
ATOM   2648 1HB  CYS A 180      -5.313   9.817   4.332  1.00 94.55           H
ATOM   2649 2HB  CYS A 180      -4.260   8.983   5.458  1.00 94.55           H
ATOM   2650  SG  CYS A 180      -4.838   7.558   3.579  1.00 94.55           S
ATOM   2651  HG  CYS A 180      -5.928   7.801   2.856  1.00 94.55           H
ATOM   2652  HN  CYS A 180      -7.690   9.180   4.247  1.00 94.55           H
ATOM   2653  N   ILE A 181      -7.795   9.972   6.924  1.00 94.93           N
ATOM   2654  CA  ILE A 181      -8.132  10.962   7.934  1.00 94.93           C
ATOM   2655  C   ILE A 181      -7.821  10.396   9.321  1.00 94.93           C
ATOM   2656  O   ILE A 181      -7.178  11.057  10.135  1.00 94.93           O
ATOM   2657  HA  ILE A 181      -7.496  11.831   7.765  1.00 94.93           H
ATOM   2658  CB  ILE A 181      -9.581  11.423   7.769  1.00 94.93           C
ATOM   2659  HB  ILE A 181     -10.199  10.547   7.572  1.00 94.93           H
ATOM   2660  CG1 ILE A 181      -9.726  12.357   6.565  1.00 94.93           C
ATOM   2661 1HG1 ILE A 181      -9.172  13.278   6.747  1.00 94.93           H
ATOM   2662 2HG1 ILE A 181      -9.287  11.890   5.683  1.00 94.93           H
ATOM   2663  CG2 ILE A 181     -10.103  12.063   9.057  1.00 94.93           C
ATOM   2664 1HG2 ILE A 181     -10.058  11.337   9.868  1.00 94.93           H
ATOM   2665 2HG2 ILE A 181      -9.488  12.927   9.308  1.00 94.93           H
ATOM   2666 3HG2 ILE A 181     -11.135  12.382   8.911  1.00 94.93           H
ATOM   2667  CD1 ILE A 181     -11.197  12.683   6.298  1.00 94.93           C
ATOM   2668 1HD1 ILE A 181     -11.742  11.762   6.093  1.00 94.93           H
ATOM   2669 2HD1 ILE A 181     -11.625  13.172   7.173  1.00 94.93           H
ATOM   2670 3HD1 ILE A 181     -11.271  13.348   5.437  1.00 94.93           H
ATOM   2671  HN  ILE A 181      -8.551   9.701   6.330  1.00 94.93           H
ATOM   2672  N   PRO A 182      -8.269   9.167   9.614  1.00 93.62           N
ATOM   2673  CA  PRO A 182      -8.100   8.603  10.955  1.00 93.62           C
ATOM   2674  C   PRO A 182      -6.655   8.655  11.425  1.00 93.62           C
ATOM   2675  O   PRO A 182      -6.382   9.042  12.560  1.00 93.62           O
ATOM   2676  HA  PRO A 182      -8.658   9.192  11.682  1.00 93.62           H
ATOM   2677  CB  PRO A 182      -8.597   7.163  10.807  1.00 93.62           C
ATOM   2678 1HB  PRO A 182      -7.783   6.481  10.560  1.00 93.62           H
ATOM   2679 2HB  PRO A 182      -9.049   6.798  11.729  1.00 93.62           H
ATOM   2680  CG  PRO A 182      -9.616   7.255   9.678  1.00 93.62           C
ATOM   2681 1HG  PRO A 182      -9.799   6.285   9.217  1.00 93.62           H
ATOM   2682 2HG  PRO A 182     -10.582   7.614  10.033  1.00 93.62           H
ATOM   2683  CD  PRO A 182      -8.965   8.232   8.712  1.00 93.62           C
ATOM   2684 1HD  PRO A 182      -8.268   7.732   8.039  1.00 93.62           H
ATOM   2685 2HD  PRO A 182      -9.702   8.734   8.086  1.00 93.62           H
ATOM   2686  N   GLU A 183      -5.761   8.262  10.530  1.00 93.69           N
ATOM   2687  CA  GLU A 183      -4.345   8.226  10.854  1.00 93.69           C
ATOM   2688  C   GLU A 183      -3.854   9.622  11.244  1.00 93.69           C
ATOM   2689  O   GLU A 183      -3.046   9.767  12.159  1.00 93.69           O
ATOM   2690  HA  GLU A 183      -4.259   7.553  11.707  1.00 93.69           H
ATOM   2691  CB  GLU A 183      -3.529   7.665   9.687  1.00 93.69           C
ATOM   2692 1HB  GLU A 183      -3.928   8.042   8.745  1.00 93.69           H
ATOM   2693 2HB  GLU A 183      -2.474   7.896   9.831  1.00 93.69           H
ATOM   2694  CG  GLU A 183      -3.632   6.139   9.631  1.00 93.69           C
ATOM   2695 1HG  GLU A 183      -2.875   5.745   8.952  1.00 93.69           H
ATOM   2696 2HG  GLU A 183      -3.427   5.721  10.616  1.00 93.69           H
ATOM   2697  CD  GLU A 183      -5.021   5.700   9.164  1.00 93.69           C
ATOM   2698  OE1 GLU A 183      -5.344   4.512   9.380  1.00 93.69           O
ATOM   2699  OE2 GLU A 183      -5.730   6.563   8.601  1.00 93.69           O
ATOM   2700  HN  GLU A 183      -5.989   7.971   9.601  1.00 93.69           H
ATOM   2701  N   ILE A 184      -4.364  10.615  10.529  1.00 94.90           N
ATOM   2702  CA  ILE A 184      -3.886  11.977  10.692  1.00 94.90           C
ATOM   2703  C   ILE A 184      -4.308  12.500  12.066  1.00 94.90           C
ATOM   2704  O   ILE A 184      -3.570  13.252  12.701  1.00 94.90           O
ATOM   2705  HA  ILE A 184      -2.797  11.948  10.652  1.00 94.90           H
ATOM   2706  CB  ILE A 184      -4.358  12.853   9.529  1.00 94.90           C
ATOM   2707  HB  ILE A 184      -5.441  12.762   9.451  1.00 94.90           H
ATOM   2708  CG1 ILE A 184      -3.766  12.370   8.203  1.00 94.90           C
ATOM   2709 1HG1 ILE A 184      -2.687  12.522   8.206  1.00 94.90           H
ATOM   2710 2HG1 ILE A 184      -3.937  11.299   8.094  1.00 94.90           H
ATOM   2711  CG2 ILE A 184      -4.046  14.328   9.793  1.00 94.90           C
ATOM   2712 1HG2 ILE A 184      -4.555  14.650  10.701  1.00 94.90           H
ATOM   2713 2HG2 ILE A 184      -2.971  14.456   9.913  1.00 94.90           H
ATOM   2714 3HG2 ILE A 184      -4.392  14.928   8.951  1.00 94.90           H
ATOM   2715  CD1 ILE A 184      -4.389  13.115   7.021  1.00 94.90           C
ATOM   2716 1HD1 ILE A 184      -5.465  12.941   7.008  1.00 94.90           H
ATOM   2717 2HD1 ILE A 184      -4.195  14.183   7.122  1.00 94.90           H
ATOM   2718 3HD1 ILE A 184      -3.951  12.753   6.092  1.00 94.90           H
ATOM   2719  HN  ILE A 184      -5.089  10.500   9.850  1.00 94.90           H
ATOM   2720  N   LEU A 185      -5.493  12.081  12.485  1.00 93.82           N
ATOM   2721  CA  LEU A 185      -6.112  12.651  13.670  1.00 93.82           C
ATOM   2722  C   LEU A 185      -5.387  12.139  14.916  1.00 93.82           C
ATOM   2723  O   LEU A 185      -5.010  12.923  15.785  1.00 93.82           O
ATOM   2724  HA  LEU A 185      -5.985  13.733  13.616  1.00 93.82           H
ATOM   2725  CB  LEU A 185      -7.617  12.372  13.675  1.00 93.82           C
ATOM   2726 1HB  LEU A 185      -7.769  11.307  13.497  1.00 93.82           H
ATOM   2727 2HB  LEU A 185      -8.002  12.587  14.671  1.00 93.82           H
ATOM   2728  CG  LEU A 185      -8.448  13.154  12.657  1.00 93.82           C
ATOM   2729  HG  LEU A 185      -8.096  12.897  11.658  1.00 93.82           H
ATOM   2730  CD1 LEU A 185      -9.924  12.757  12.732  1.00 93.82           C
ATOM   2731 1HD1 LEU A 185     -10.025  11.693  12.522  1.00 93.82           H
ATOM   2732 2HD1 LEU A 185     -10.306  12.968  13.731  1.00 93.82           H
ATOM   2733 3HD1 LEU A 185     -10.492  13.329  11.998  1.00 93.82           H
ATOM   2734  CD2 LEU A 185      -8.250  14.662  12.830  1.00 93.82           C
ATOM   2735 1HD2 LEU A 185      -8.559  14.956  13.833  1.00 93.82           H
ATOM   2736 2HD2 LEU A 185      -7.198  14.909  12.687  1.00 93.82           H
ATOM   2737 3HD2 LEU A 185      -8.852  15.194  12.094  1.00 93.82           H
ATOM   2738  HN  LEU A 185      -6.026  11.368  12.031  1.00 93.82           H
ATOM   2739  N   TYR A 186      -5.214  10.826  14.963  1.00 93.86           N
ATOM   2740  CA  TYR A 186      -4.856  10.163  16.205  1.00 93.86           C
ATOM   2741  C   TYR A 186      -3.345   9.937  16.291  1.00 93.86           C
ATOM   2742  O   TYR A 186      -2.831   9.544  17.336  1.00 93.86           O
ATOM   2743  HA  TYR A 186      -5.167  10.804  17.031  1.00 93.86           H
ATOM   2744  CB  TYR A 186      -5.562   8.806  16.177  1.00 93.86           C
ATOM   2745 1HB  TYR A 186      -5.233   8.255  15.296  1.00 93.86           H
ATOM   2746 2HB  TYR A 186      -5.251   8.228  17.048  1.00 93.86           H
ATOM   2747  CG  TYR A 186      -7.089   8.899  16.163  1.00 93.86           C
ATOM   2748  CD1 TYR A 186      -7.748   9.587  17.161  1.00 93.86           C
ATOM   2749  HD1 TYR A 186      -7.180  10.064  17.960  1.00 93.86           H
ATOM   2750  CD2 TYR A 186      -7.807   8.294  15.151  1.00 93.86           C
ATOM   2751  HD2 TYR A 186      -7.287   7.751  14.363  1.00 93.86           H
ATOM   2752  CE1 TYR A 186      -9.185   9.674  17.148  1.00 93.86           C
ATOM   2753  HE1 TYR A 186      -9.718  10.214  17.930  1.00 93.86           H
ATOM   2754  CE2 TYR A 186      -9.245   8.382  15.138  1.00 93.86           C
ATOM   2755  HE2 TYR A 186      -9.824   7.909  14.345  1.00 93.86           H
ATOM   2756  CZ  TYR A 186      -9.863   9.067  16.137  1.00 93.86           C
ATOM   2757  OH  TYR A 186     -11.220   9.150  16.124  1.00 93.86           O
ATOM   2758  HH  TYR A 186     -11.530   9.796  16.822  1.00 93.86           H
ATOM   2759  HN  TYR A 186      -5.315  10.220  14.174  1.00 93.86           H
ATOM   2760  N   SER A 187      -2.677  10.196  15.176  1.00 94.22           N
ATOM   2761  CA  SER A 187      -1.230  10.072  15.126  1.00 94.22           C
ATOM   2762  C   SER A 187      -0.583  11.132  16.020  1.00 94.22           C
ATOM   2763  O   SER A 187      -0.762  12.329  15.799  1.00 94.22           O
ATOM   2764  HA  SER A 187      -1.012   9.072  15.499  1.00 94.22           H
ATOM   2765  CB  SER A 187      -0.716  10.203  13.691  1.00 94.22           C
ATOM   2766 1HB  SER A 187      -1.081  11.135  13.258  1.00 94.22           H
ATOM   2767 2HB  SER A 187       0.373  10.261  13.699  1.00 94.22           H
ATOM   2768  OG  SER A 187      -1.126   9.109  12.875  1.00 94.22           O
ATOM   2769  HG  SER A 187      -2.123   9.031  12.883  1.00 94.22           H
ATOM   2770  HN  SER A 187      -3.106  10.484  14.320  1.00 94.22           H
ATOM   2771  N   GLN A 188       0.156  10.654  17.010  1.00 92.06           N
ATOM   2772  CA  GLN A 188       0.821  11.545  17.946  1.00 92.06           C
ATOM   2773  C   GLN A 188       2.154  10.943  18.395  1.00 92.06           C
ATOM   2774  O   GLN A 188       2.419   9.765  18.160  1.00 92.06           O
ATOM   2775  HA  GLN A 188       0.999  12.466  17.391  1.00 92.06           H
ATOM   2776  CB  GLN A 188      -0.076  11.847  19.147  1.00 92.06           C
ATOM   2777 1HB  GLN A 188      -0.333  10.919  19.657  1.00 92.06           H
ATOM   2778 2HB  GLN A 188       0.465  12.465  19.864  1.00 92.06           H
ATOM   2779  CG  GLN A 188      -1.355  12.566  18.710  1.00 92.06           C
ATOM   2780 1HG  GLN A 188      -1.101  13.399  18.054  1.00 92.06           H
ATOM   2781 2HG  GLN A 188      -1.980  11.884  18.132  1.00 92.06           H
ATOM   2782  CD  GLN A 188      -2.136  13.081  19.920  1.00 92.06           C
ATOM   2783  OE1 GLN A 188      -1.636  13.147  21.031  1.00 92.06           O
ATOM   2784  NE2 GLN A 188      -3.386  13.441  19.644  1.00 92.06           N
ATOM   2785 1HE2 GLN A 188      -3.734  13.361  18.710  1.00 92.06           H
ATOM   2786 2HE2 GLN A 188      -3.977  13.791  20.370  1.00 92.06           H
ATOM   2787  HN  GLN A 188       0.303   9.679  17.178  1.00 92.06           H
ATOM   2788  N   ILE A 189       2.959  11.780  19.033  1.00 92.40           N
ATOM   2789  CA  ILE A 189       4.177  11.308  19.669  1.00 92.40           C
ATOM   2790  C   ILE A 189       3.886  10.973  21.133  1.00 92.40           C
ATOM   2791  O   ILE A 189       3.338  11.795  21.865  1.00 92.40           O
ATOM   2792  HA  ILE A 189       4.479  10.393  19.159  1.00 92.40           H
ATOM   2793  CB  ILE A 189       5.307  12.324  19.484  1.00 92.40           C
ATOM   2794  HB  ILE A 189       4.979  13.278  19.897  1.00 92.40           H
ATOM   2795  CG1 ILE A 189       5.602  12.551  18.000  1.00 92.40           C
ATOM   2796 1HG1 ILE A 189       6.030  11.646  17.569  1.00 92.40           H
ATOM   2797 2HG1 ILE A 189       4.673  12.750  17.467  1.00 92.40           H
ATOM   2798  CG2 ILE A 189       6.556  11.901  20.260  1.00 92.40           C
ATOM   2799 1HG2 ILE A 189       6.319  11.832  21.321  1.00 92.40           H
ATOM   2800 2HG2 ILE A 189       6.896  10.931  19.900  1.00 92.40           H
ATOM   2801 3HG2 ILE A 189       7.343  12.641  20.111  1.00 92.40           H
ATOM   2802  CD1 ILE A 189       6.569  13.721  17.807  1.00 92.40           C
ATOM   2803 1HD1 ILE A 189       6.127  14.629  18.218  1.00 92.40           H
ATOM   2804 2HD1 ILE A 189       7.506  13.507  18.321  1.00 92.40           H
ATOM   2805 3HD1 ILE A 189       6.762  13.860  16.743  1.00 92.40           H
ATOM   2806  HN  ILE A 189       2.791  12.762  19.119  1.00 92.40           H
ATOM   2807  N   LYS A 190       4.265   9.763  21.517  1.00 88.16           N
ATOM   2808  CA  LYS A 190       4.160   9.350  22.906  1.00 88.16           C
ATOM   2809  C   LYS A 190       5.564   9.154  23.483  1.00 88.16           C
ATOM   2810  O   LYS A 190       6.400   8.488  22.876  1.00 88.16           O
ATOM   2811  HA  LYS A 190       3.673  10.159  23.451  1.00 88.16           H
ATOM   2812  CB  LYS A 190       3.265   8.116  23.033  1.00 88.16           C
ATOM   2813 1HB  LYS A 190       2.319   8.294  22.521  1.00 88.16           H
ATOM   2814 2HB  LYS A 190       3.738   7.267  22.540  1.00 88.16           H
ATOM   2815  CG  LYS A 190       3.001   7.779  24.502  1.00 88.16           C
ATOM   2816 1HG  LYS A 190       3.937   7.506  24.989  1.00 88.16           H
ATOM   2817 2HG  LYS A 190       2.617   8.659  25.017  1.00 88.16           H
ATOM   2818  CD  LYS A 190       1.999   6.629  24.628  1.00 88.16           C
ATOM   2819 1HD  LYS A 190       1.016   6.960  24.296  1.00 88.16           H
ATOM   2820 2HD  LYS A 190       2.297   5.809  23.975  1.00 88.16           H
ATOM   2821  CE  LYS A 190       1.915   6.132  26.073  1.00 88.16           C
ATOM   2822 1HE  LYS A 190       2.916   6.061  26.498  1.00 88.16           H
ATOM   2823 2HE  LYS A 190       1.362   6.849  26.679  1.00 88.16           H
ATOM   2824  NZ  LYS A 190       1.251   4.810  26.129  1.00 88.16           N
ATOM   2825 1HZ  LYS A 190       1.283   4.456  27.078  1.00 88.16           H
ATOM   2826 2HZ  LYS A 190       0.285   4.905  25.835  1.00 88.16           H
ATOM   2827 3HZ  LYS A 190       1.731   4.165  25.511  1.00 88.16           H
ATOM   2828  HN  LYS A 190       4.638   9.071  20.898  1.00 88.16           H
ATOM   2829  N   GLU A 191       5.778   9.746  24.649  1.00 86.27           N
ATOM   2830  CA  GLU A 191       7.035   9.572  25.357  1.00 86.27           C
ATOM   2831  C   GLU A 191       6.908   8.457  26.397  1.00 86.27           C
ATOM   2832  O   GLU A 191       5.965   8.445  27.187  1.00 86.27           O
ATOM   2833  HA  GLU A 191       7.759   9.286  24.594  1.00 86.27           H
ATOM   2834  CB  GLU A 191       7.483  10.882  26.008  1.00 86.27           C
ATOM   2835 1HB  GLU A 191       6.647  11.330  26.545  1.00 86.27           H
ATOM   2836 2HB  GLU A 191       8.352  10.699  26.640  1.00 86.27           H
ATOM   2837  CG  GLU A 191       7.924  11.897  24.952  1.00 86.27           C
ATOM   2838 1HG  GLU A 191       8.676  11.448  24.303  1.00 86.27           H
ATOM   2839 2HG  GLU A 191       7.075  12.162  24.321  1.00 86.27           H
ATOM   2840  CD  GLU A 191       8.494  13.157  25.606  1.00 86.27           C
ATOM   2841  OE1 GLU A 191       8.914  14.053  24.842  1.00 86.27           O
ATOM   2842  OE2 GLU A 191       8.496  13.196  26.856  1.00 86.27           O
ATOM   2843  HN  GLU A 191       5.112  10.334  25.108  1.00 86.27           H
ATOM   2844  N   GLU A 192       7.871   7.548  26.365  1.00 79.14           N
ATOM   2845  CA  GLU A 192       7.877   6.430  27.292  1.00 79.14           C
ATOM   2846  C   GLU A 192       9.297   6.170  27.801  1.00 79.14           C
ATOM   2847  O   GLU A 192      10.172   5.773  27.033  1.00 79.14           O
ATOM   2848  HA  GLU A 192       7.238   6.738  28.120  1.00 79.14           H
ATOM   2849  CB  GLU A 192       7.289   5.176  26.643  1.00 79.14           C
ATOM   2850 1HB  GLU A 192       6.243   5.350  26.390  1.00 79.14           H
ATOM   2851 2HB  GLU A 192       7.897   4.886  25.787  1.00 79.14           H
ATOM   2852  CG  GLU A 192       7.316   3.993  27.613  1.00 79.14           C
ATOM   2853 1HG  GLU A 192       8.231   3.418  27.465  1.00 79.14           H
ATOM   2854 2HG  GLU A 192       7.332   4.359  28.639  1.00 79.14           H
ATOM   2855  CD  GLU A 192       6.100   3.087  27.407  1.00 79.14           C
ATOM   2856  OE1 GLU A 192       5.995   2.097  28.163  1.00 79.14           O
ATOM   2857  OE2 GLU A 192       5.302   3.406  26.499  1.00 79.14           O
ATOM   2858  HN  GLU A 192       8.637   7.567  25.721  1.00 79.14           H
ATOM   2859  N   SER A 193       9.481   6.403  29.092  1.00 75.10           N
ATOM   2860  CA  SER A 193      10.739   6.075  29.740  1.00 75.10           C
ATOM   2861  C   SER A 193      11.899   6.749  29.003  1.00 75.10           C
ATOM   2862  O   SER A 193      12.986   6.183  28.901  1.00 75.10           O
ATOM   2863  HA  SER A 193      10.652   6.465  30.754  1.00 75.10           H
ATOM   2864  CB  SER A 193      10.953   4.561  29.793  1.00 75.10           C
ATOM   2865 1HB  SER A 193      11.105   4.181  28.783  1.00 75.10           H
ATOM   2866 2HB  SER A 193      11.860   4.342  30.356  1.00 75.10           H
ATOM   2867  OG  SER A 193       9.849   3.887  30.392  1.00 75.10           O
ATOM   2868  HG  SER A 193       9.180   3.638  29.692  1.00 75.10           H
ATOM   2869  HN  SER A 193       8.790   6.808  29.691  1.00 75.10           H
ATOM   2870  N   GLY A 194      11.627   7.948  28.510  1.00 76.71           N
ATOM   2871  CA  GLY A 194      12.652   8.733  27.844  1.00 76.71           C
ATOM   2872  C   GLY A 194      12.770   8.342  26.369  1.00 76.71           C
ATOM   2873  O   GLY A 194      13.633   8.851  25.656  1.00 76.71           O
ATOM   2874 1HA  GLY A 194      12.413   9.793  27.924  1.00 76.71           H
ATOM   2875 2HA  GLY A 194      13.610   8.584  28.341  1.00 76.71           H
ATOM   2876  HN  GLY A 194      10.728   8.383  28.560  1.00 76.71           H
ATOM   2877  N   ILE A 195      11.890   7.441  25.957  1.00 81.86           N
ATOM   2878  CA  ILE A 195      11.825   7.043  24.561  1.00 81.86           C
ATOM   2879  C   ILE A 195      10.604   7.692  23.906  1.00 81.86           C
ATOM   2880  O   ILE A 195       9.477   7.502  24.361  1.00 81.86           O
ATOM   2881  HA  ILE A 195      12.722   7.423  24.071  1.00 81.86           H
ATOM   2882  CB  ILE A 195      11.852   5.518  24.437  1.00 81.86           C
ATOM   2883  HB  ILE A 195      10.993   5.117  24.973  1.00 81.86           H
ATOM   2884  CG1 ILE A 195      13.107   4.937  25.092  1.00 81.86           C
ATOM   2885 1HG1 ILE A 195      13.994   5.311  24.582  1.00 81.86           H
ATOM   2886 2HG1 ILE A 195      13.169   5.272  26.128  1.00 81.86           H
ATOM   2887  CG2 ILE A 195      11.715   5.085  22.976  1.00 81.86           C
ATOM   2888 1HG2 ILE A 195      10.770   5.451  22.575  1.00 81.86           H
ATOM   2889 2HG2 ILE A 195      12.541   5.497  22.395  1.00 81.86           H
ATOM   2890 3HG2 ILE A 195      11.738   3.997  22.916  1.00 81.86           H
ATOM   2891  CD1 ILE A 195      13.091   3.408  25.045  1.00 81.86           C
ATOM   2892 1HD1 ILE A 195      12.215   3.037  25.577  1.00 81.86           H
ATOM   2893 2HD1 ILE A 195      13.054   3.077  24.007  1.00 81.86           H
ATOM   2894 3HD1 ILE A 195      13.994   3.021  25.518  1.00 81.86           H
ATOM   2895  HN  ILE A 195      11.231   6.988  26.557  1.00 81.86           H
ATOM   2896  N   ALA A 196      10.869   8.444  22.848  1.00 89.79           N
ATOM   2897  CA  ALA A 196       9.799   9.026  22.056  1.00 89.79           C
ATOM   2898  C   ALA A 196       9.323   8.003  21.022  1.00 89.79           C
ATOM   2899  O   ALA A 196      10.124   7.469  20.257  1.00 89.79           O
ATOM   2900  HA  ALA A 196       8.975   9.258  22.731  1.00 89.79           H
ATOM   2901  CB  ALA A 196      10.289  10.323  21.410  1.00 89.79           C
ATOM   2902 1HB  ALA A 196      10.588  11.026  22.187  1.00 89.79           H
ATOM   2903 2HB  ALA A 196      11.142  10.109  20.766  1.00 89.79           H
ATOM   2904 3HB  ALA A 196       9.486  10.759  20.815  1.00 89.79           H
ATOM   2905  HN  ALA A 196      11.794   8.658  22.532  1.00 89.79           H
ATOM   2906  N   ILE A 197       8.020   7.762  21.033  1.00 89.17           N
ATOM   2907  CA  ILE A 197       7.427   6.813  20.106  1.00 89.17           C
ATOM   2908  C   ILE A 197       6.322   7.508  19.309  1.00 89.17           C
ATOM   2909  O   ILE A 197       5.404   8.087  19.887  1.00 89.17           O
ATOM   2910  HA  ILE A 197       8.208   6.501  19.413  1.00 89.17           H
ATOM   2911  CB  ILE A 197       6.955   5.561  20.849  1.00 89.17           C
ATOM   2912  HB  ILE A 197       6.254   5.869  21.626  1.00 89.17           H
ATOM   2913  CG1 ILE A 197       8.124   4.864  21.546  1.00 89.17           C
ATOM   2914 1HG1 ILE A 197       8.827   4.491  20.801  1.00 89.17           H
ATOM   2915 2HG1 ILE A 197       8.665   5.582  22.163  1.00 89.17           H
ATOM   2916  CG2 ILE A 197       6.202   4.617  19.910  1.00 89.17           C
ATOM   2917 1HG2 ILE A 197       5.331   5.130  19.500  1.00 89.17           H
ATOM   2918 2HG2 ILE A 197       6.860   4.313  19.096  1.00 89.17           H
ATOM   2919 3HG2 ILE A 197       5.877   3.736  20.464  1.00 89.17           H
ATOM   2920  CD1 ILE A 197       7.632   3.705  22.416  1.00 89.17           C
ATOM   2921 1HD1 ILE A 197       6.949   4.085  23.175  1.00 89.17           H
ATOM   2922 2HD1 ILE A 197       7.113   2.978  21.792  1.00 89.17           H
ATOM   2923 3HD1 ILE A 197       8.484   3.227  22.900  1.00 89.17           H
ATOM   2924  HN  ILE A 197       7.375   8.201  21.659  1.00 89.17           H
ATOM   2925  N   CYS A 198       6.446   7.428  17.992  1.00 91.96           N
ATOM   2926  CA  CYS A 198       5.371   7.852  17.111  1.00 91.96           C
ATOM   2927  C   CYS A 198       4.317   6.744  17.072  1.00 91.96           C
ATOM   2928  O   CYS A 198       4.575   5.654  16.563  1.00 91.96           O
ATOM   2929  HA  CYS A 198       4.958   8.765  17.539  1.00 91.96           H
ATOM   2930  CB  CYS A 198       5.888   8.197  15.713  1.00 91.96           C
ATOM   2931 1HB  CYS A 198       6.516   9.087  15.758  1.00 91.96           H
ATOM   2932 2HB  CYS A 198       6.510   7.386  15.336  1.00 91.96           H
ATOM   2933  SG  CYS A 198       4.481   8.484  14.579  1.00 91.96           S
ATOM   2934  HN  CYS A 198       7.261   7.081  17.527  1.00 91.96           H
ATOM   2935  N   THR A 199       3.151   7.061  17.617  1.00 91.17           N
ATOM   2936  CA  THR A 199       2.071   6.092  17.689  1.00 91.17           C
ATOM   2937  C   THR A 199       0.728   6.768  17.402  1.00 91.17           C
ATOM   2938  O   THR A 199       0.666   7.984  17.227  1.00 91.17           O
ATOM   2939  HA  THR A 199       2.226   5.346  16.910  1.00 91.17           H
ATOM   2940  CB  THR A 199       2.131   5.418  19.061  1.00 91.17           C
ATOM   2941  HB  THR A 199       3.154   5.142  19.314  1.00 91.17           H
ATOM   2942  OG1 THR A 199       1.209   4.337  18.958  1.00 91.17           O
ATOM   2943  HG1 THR A 199       1.380   3.670  19.684  1.00 91.17           H
ATOM   2944  CG2 THR A 199       1.551   6.297  20.171  1.00 91.17           C
ATOM   2945 1HG2 THR A 199       0.506   6.518  19.951  1.00 91.17           H
ATOM   2946 2HG2 THR A 199       2.115   7.228  20.229  1.00 91.17           H
ATOM   2947 3HG2 THR A 199       1.618   5.772  21.124  1.00 91.17           H
ATOM   2948  HN  THR A 199       2.940   7.959  18.003  1.00 91.17           H
ATOM   2949  N   MET A 200      -0.313   5.950  17.363  1.00 92.58           N
ATOM   2950  CA  MET A 200      -1.669   6.457  17.491  1.00 92.58           C
ATOM   2951  C   MET A 200      -2.140   6.399  18.946  1.00 92.58           C
ATOM   2952  O   MET A 200      -2.070   5.350  19.584  1.00 92.58           O
ATOM   2953  HA  MET A 200      -1.627   7.494  17.157  1.00 92.58           H
ATOM   2954  CB  MET A 200      -2.610   5.627  16.616  1.00 92.58           C
ATOM   2955 1HB  MET A 200      -2.511   4.572  16.869  1.00 92.58           H
ATOM   2956 2HB  MET A 200      -3.643   5.908  16.819  1.00 92.58           H
ATOM   2957  CG  MET A 200      -2.302   5.832  15.132  1.00 92.58           C
ATOM   2958 1HG  MET A 200      -2.330   6.895  14.889  1.00 92.58           H
ATOM   2959 2HG  MET A 200      -1.294   5.482  14.909  1.00 92.58           H
ATOM   2960  SD  MET A 200      -3.488   4.948  14.134  1.00 92.58           S
ATOM   2961  CE  MET A 200      -3.053   3.268  14.551  1.00 92.58           C
ATOM   2962 1HE  MET A 200      -2.015   3.082  14.274  1.00 92.58           H
ATOM   2963 2HE  MET A 200      -3.176   3.116  15.623  1.00 92.58           H
ATOM   2964 3HE  MET A 200      -3.702   2.579  14.010  1.00 92.58           H
ATOM   2965  HN  MET A 200      -0.242   4.959  17.246  1.00 92.58           H
ATOM   2966  N   VAL A 201      -2.611   7.541  19.428  1.00 92.82           N
ATOM   2967  CA  VAL A 201      -3.246   7.596  20.733  1.00 92.82           C
ATOM   2968  C   VAL A 201      -4.729   7.933  20.560  1.00 92.82           C
ATOM   2969  O   VAL A 201      -5.079   8.838  19.804  1.00 92.82           O
ATOM   2970  HA  VAL A 201      -3.162   6.607  21.183  1.00 92.82           H
ATOM   2971  CB  VAL A 201      -2.508   8.590  21.632  1.00 92.82           C
ATOM   2972  HB  VAL A 201      -2.632   9.585  21.204  1.00 92.82           H
ATOM   2973  CG1 VAL A 201      -3.108   8.606  23.040  1.00 92.82           C
ATOM   2974 1HG1 VAL A 201      -4.157   8.897  22.984  1.00 92.82           H
ATOM   2975 2HG1 VAL A 201      -3.030   7.612  23.479  1.00 92.82           H
ATOM   2976 3HG1 VAL A 201      -2.565   9.321  23.658  1.00 92.82           H
ATOM   2977  CG2 VAL A 201      -1.011   8.281  21.678  1.00 92.82           C
ATOM   2978 1HG2 VAL A 201      -0.859   7.275  22.071  1.00 92.82           H
ATOM   2979 2HG2 VAL A 201      -0.596   8.344  20.672  1.00 92.82           H
ATOM   2980 3HG2 VAL A 201      -0.510   9.002  22.324  1.00 92.82           H
ATOM   2981  HN  VAL A 201      -2.564   8.414  18.943  1.00 92.82           H
ATOM   2982  N   TYR A 202      -5.559   7.187  21.273  1.00 91.93           N
ATOM   2983  CA  TYR A 202      -6.998   7.364  21.173  1.00 91.93           C
ATOM   2984  C   TYR A 202      -7.552   8.060  22.418  1.00 91.93           C
ATOM   2985  O   TYR A 202      -7.859   7.406  23.414  1.00 91.93           O
ATOM   2986  HA  TYR A 202      -7.201   7.984  20.300  1.00 91.93           H
ATOM   2987  CB  TYR A 202      -7.591   5.957  21.083  1.00 91.93           C
ATOM   2988 1HB  TYR A 202      -7.286   5.388  21.962  1.00 91.93           H
ATOM   2989 2HB  TYR A 202      -8.679   6.029  21.113  1.00 91.93           H
ATOM   2990  CG  TYR A 202      -7.180   5.187  19.827  1.00 91.93           C
ATOM   2991  CD1 TYR A 202      -7.845   5.402  18.637  1.00 91.93           C
ATOM   2992  HD1 TYR A 202      -8.665   6.120  18.593  1.00 91.93           H
ATOM   2993  CD2 TYR A 202      -6.142   4.279  19.883  1.00 91.93           C
ATOM   2994  HD2 TYR A 202      -5.617   4.109  20.823  1.00 91.93           H
ATOM   2995  CE1 TYR A 202      -7.458   4.678  17.454  1.00 91.93           C
ATOM   2996  HE1 TYR A 202      -7.975   4.838  16.508  1.00 91.93           H
ATOM   2997  CE2 TYR A 202      -5.755   3.554  18.700  1.00 91.93           C
ATOM   2998  HE2 TYR A 202      -4.938   2.834  18.731  1.00 91.93           H
ATOM   2999  CZ  TYR A 202      -6.432   3.790  17.544  1.00 91.93           C
ATOM   3000  OH  TYR A 202      -6.066   3.106  16.427  1.00 91.93           O
ATOM   3001  HH  TYR A 202      -5.393   2.404  16.661  1.00 91.93           H
ATOM   3002  HN  TYR A 202      -5.265   6.473  21.909  1.00 91.93           H
ATOM   3003  N   PRO A 203      -7.691   9.392  22.386  1.00 81.43           N
ATOM   3004  CA  PRO A 203      -8.308  10.114  23.501  1.00 81.43           C
ATOM   3005  C   PRO A 203      -9.795   9.824  23.623  1.00 81.43           C
ATOM   3006  O   PRO A 203     -10.559  10.076  22.693  1.00 81.43           O
ATOM   3007  HA  PRO A 203      -7.876   9.787  24.446  1.00 81.43           H
ATOM   3008  CB  PRO A 203      -8.043  11.585  23.172  1.00 81.43           C
ATOM   3009 1HB  PRO A 203      -8.849  12.227  23.526  1.00 81.43           H
ATOM   3010 2HB  PRO A 203      -7.124  11.941  23.638  1.00 81.43           H
ATOM   3011  CG  PRO A 203      -7.942  11.602  21.673  1.00 81.43           C
ATOM   3012 1HG  PRO A 203      -8.927  11.682  21.213  1.00 81.43           H
ATOM   3013 2HG  PRO A 203      -7.359  12.455  21.327  1.00 81.43           H
ATOM   3014  CD  PRO A 203      -7.278  10.307  21.306  1.00 81.43           C
ATOM   3015 1HD  PRO A 203      -7.606   9.950  20.330  1.00 81.43           H
ATOM   3016 2HD  PRO A 203      -6.194  10.411  21.261  1.00 81.43           H
ATOM   3017  N   SER A 204     -10.169   9.296  24.779  1.00 72.90           N
ATOM   3018  CA  SER A 204     -11.551   9.366  25.222  1.00 72.90           C
ATOM   3019  C   SER A 204     -11.786   8.376  26.365  1.00 72.90           C
ATOM   3020  O   SER A 204     -10.986   7.465  26.576  1.00 72.90           O
ATOM   3021  HA  SER A 204     -11.692  10.390  25.568  1.00 72.90           H
ATOM   3022  CB  SER A 204     -12.514   9.081  24.067  1.00 72.90           C
ATOM   3023 1HB  SER A 204     -13.524   8.958  24.460  1.00 72.90           H
ATOM   3024 2HB  SER A 204     -12.537   9.938  23.394  1.00 72.90           H
ATOM   3025  OG  SER A 204     -12.143   7.915  23.338  1.00 72.90           O
ATOM   3026  HG  SER A 204     -12.806   7.742  22.609  1.00 72.90           H
ATOM   3027  HN  SER A 204      -9.548   8.828  25.407  1.00 72.90           H
ATOM   3028  N   ASP A 205     -12.886   8.587  27.072  1.00 77.08           N
ATOM   3029  CA  ASP A 205     -13.346   7.615  28.049  1.00 77.08           C
ATOM   3030  C   ASP A 205     -13.683   6.303  27.337  1.00 77.08           C
ATOM   3031  O   ASP A 205     -13.685   5.240  27.956  1.00 77.08           O
ATOM   3032  HA  ASP A 205     -12.523   7.507  28.755  1.00 77.08           H
ATOM   3033  CB  ASP A 205     -14.609   8.105  28.760  1.00 77.08           C
ATOM   3034 1HB  ASP A 205     -15.396   8.286  28.028  1.00 77.08           H
ATOM   3035 2HB  ASP A 205     -14.974   7.330  29.435  1.00 77.08           H
ATOM   3036  CG  ASP A 205     -14.333   9.387  29.548  1.00 77.08           C
ATOM   3037  OD1 ASP A 205     -13.239   9.459  30.149  1.00 77.08           O
ATOM   3038  OD2 ASP A 205     -15.221  10.266  29.531  1.00 77.08           O
ATOM   3039  HN  ASP A 205     -13.458   9.403  26.986  1.00 77.08           H
ATOM   3040  N   GLU A 206     -13.960   6.421  26.047  1.00 87.89           N
ATOM   3041  CA  GLU A 206     -14.281   5.255  25.241  1.00 87.89           C
ATOM   3042  C   GLU A 206     -13.138   4.950  24.271  1.00 87.89           C
ATOM   3043  O   GLU A 206     -13.373   4.500  23.151  1.00 87.89           O
ATOM   3044  HA  GLU A 206     -14.394   4.435  25.950  1.00 87.89           H
ATOM   3045  CB  GLU A 206     -15.599   5.454  24.490  1.00 87.89           C
ATOM   3046 1HB  GLU A 206     -15.521   6.321  23.834  1.00 87.89           H
ATOM   3047 2HB  GLU A 206     -15.863   4.537  23.963  1.00 87.89           H
ATOM   3048  CG  GLU A 206     -16.746   5.739  25.462  1.00 87.89           C
ATOM   3049 1HG  GLU A 206     -16.539   5.268  26.423  1.00 87.89           H
ATOM   3050 2HG  GLU A 206     -16.817   6.812  25.641  1.00 87.89           H
ATOM   3051  CD  GLU A 206     -18.075   5.219  24.909  1.00 87.89           C
ATOM   3052  OE1 GLU A 206     -18.867   4.704  25.727  1.00 87.89           O
ATOM   3053  OE2 GLU A 206     -18.268   5.349  23.681  1.00 87.89           O
ATOM   3054  HN  GLU A 206     -13.967   7.291  25.554  1.00 87.89           H
ATOM   3055  N   SER A 207     -11.924   5.206  24.737  1.00 90.98           N
ATOM   3056  CA  SER A 207     -10.753   5.077  23.886  1.00 90.98           C
ATOM   3057  C   SER A 207     -10.707   3.678  23.269  1.00 90.98           C
ATOM   3058  O   SER A 207     -10.265   3.510  22.133  1.00 90.98           O
ATOM   3059  HA  SER A 207     -10.875   5.833  23.110  1.00 90.98           H
ATOM   3060  CB  SER A 207      -9.469   5.354  24.670  1.00 90.98           C
ATOM   3061 1HB  SER A 207      -8.606   5.107  24.052  1.00 90.98           H
ATOM   3062 2HB  SER A 207      -9.405   6.418  24.897  1.00 90.98           H
ATOM   3063  OG  SER A 207      -9.413   4.607  25.883  1.00 90.98           O
ATOM   3064  HG  SER A 207      -8.655   4.931  26.449  1.00 90.98           H
ATOM   3065  HN  SER A 207     -11.735   5.498  25.674  1.00 90.98           H
ATOM   3066  N   THR A 208     -11.170   2.708  24.045  1.00 91.42           N
ATOM   3067  CA  THR A 208     -11.180   1.328  23.591  1.00 91.42           C
ATOM   3068  C   THR A 208     -12.103   1.171  22.381  1.00 91.42           C
ATOM   3069  O   THR A 208     -11.721   0.570  21.378  1.00 91.42           O
ATOM   3070  HA  THR A 208     -10.175   1.066  23.262  1.00 91.42           H
ATOM   3071  CB  THR A 208     -11.577   0.444  24.775  1.00 91.42           C
ATOM   3072  HB  THR A 208     -11.575  -0.609  24.493  1.00 91.42           H
ATOM   3073  OG1 THR A 208     -12.835   0.967  25.193  1.00 91.42           O
ATOM   3074  HG1 THR A 208     -13.305   0.303  25.775  1.00 91.42           H
ATOM   3075  CG2 THR A 208     -10.667   0.648  25.989  1.00 91.42           C
ATOM   3076 1HG2 THR A 208     -10.721   1.687  26.313  1.00 91.42           H
ATOM   3077 2HG2 THR A 208      -9.640   0.405  25.717  1.00 91.42           H
ATOM   3078 3HG2 THR A 208     -10.993  -0.003  26.800  1.00 91.42           H
ATOM   3079  HN  THR A 208     -11.532   2.853  24.965  1.00 91.42           H
ATOM   3080  N   LYS A 209     -13.300   1.723  22.514  1.00 92.27           N
ATOM   3081  CA  LYS A 209     -14.279   1.654  21.443  1.00 92.27           C
ATOM   3082  C   LYS A 209     -13.703   2.312  20.187  1.00 92.27           C
ATOM   3083  O   LYS A 209     -13.869   1.800  19.081  1.00 92.27           O
ATOM   3084  HA  LYS A 209     -14.457   0.600  21.229  1.00 92.27           H
ATOM   3085  CB  LYS A 209     -15.612   2.255  21.895  1.00 92.27           C
ATOM   3086 1HB  LYS A 209     -15.450   3.263  22.276  1.00 92.27           H
ATOM   3087 2HB  LYS A 209     -16.284   2.341  21.042  1.00 92.27           H
ATOM   3088  CG  LYS A 209     -16.262   1.392  22.979  1.00 92.27           C
ATOM   3089 1HG  LYS A 209     -16.358   0.367  22.623  1.00 92.27           H
ATOM   3090 2HG  LYS A 209     -15.621   1.366  23.860  1.00 92.27           H
ATOM   3091  CD  LYS A 209     -17.640   1.937  23.359  1.00 92.27           C
ATOM   3092 1HD  LYS A 209     -17.563   2.998  23.596  1.00 92.27           H
ATOM   3093 2HD  LYS A 209     -18.317   1.849  22.510  1.00 92.27           H
ATOM   3094  CE  LYS A 209     -18.216   1.182  24.559  1.00 92.27           C
ATOM   3095 1HE  LYS A 209     -18.441   0.154  24.275  1.00 92.27           H
ATOM   3096 2HE  LYS A 209     -17.476   1.137  25.357  1.00 92.27           H
ATOM   3097  NZ  LYS A 209     -19.444   1.847  25.050  1.00 92.27           N
ATOM   3098 1HZ  LYS A 209     -19.902   1.251  25.730  1.00 92.27           H
ATOM   3099 2HZ  LYS A 209     -19.199   2.730  25.484  1.00 92.27           H
ATOM   3100 3HZ  LYS A 209     -20.071   2.017  24.271  1.00 92.27           H
ATOM   3101  HN  LYS A 209     -13.604   2.209  23.333  1.00 92.27           H
ATOM   3102  N   LEU A 210     -13.037   3.438  20.401  1.00 93.25           N
ATOM   3103  CA  LEU A 210     -12.513   4.219  19.293  1.00 93.25           C
ATOM   3104  C   LEU A 210     -11.466   3.393  18.542  1.00 93.25           C
ATOM   3105  O   LEU A 210     -11.502   3.306  17.316  1.00 93.25           O
ATOM   3106  HA  LEU A 210     -13.342   4.423  18.616  1.00 93.25           H
ATOM   3107  CB  LEU A 210     -11.991   5.569  19.789  1.00 93.25           C
ATOM   3108 1HB  LEU A 210     -12.761   6.028  20.409  1.00 93.25           H
ATOM   3109 2HB  LEU A 210     -11.129   5.389  20.432  1.00 93.25           H
ATOM   3110  CG  LEU A 210     -11.584   6.569  18.706  1.00 93.25           C
ATOM   3111  HG  LEU A 210     -10.816   6.108  18.085  1.00 93.25           H
ATOM   3112  CD1 LEU A 210     -12.766   6.899  17.792  1.00 93.25           C
ATOM   3113 1HD1 LEU A 210     -13.119   5.987  17.310  1.00 93.25           H
ATOM   3114 2HD1 LEU A 210     -13.573   7.333  18.383  1.00 93.25           H
ATOM   3115 3HD1 LEU A 210     -12.449   7.612  17.031  1.00 93.25           H
ATOM   3116  CD2 LEU A 210     -10.969   7.827  19.324  1.00 93.25           C
ATOM   3117 1HD2 LEU A 210     -11.697   8.301  19.982  1.00 93.25           H
ATOM   3118 2HD2 LEU A 210     -10.084   7.554  19.898  1.00 93.25           H
ATOM   3119 3HD2 LEU A 210     -10.689   8.521  18.532  1.00 93.25           H
ATOM   3120  HN  LEU A 210     -12.854   3.816  21.308  1.00 93.25           H
ATOM   3121  N   LYS A 211     -10.559   2.807  19.310  1.00 93.54           N
ATOM   3122  CA  LYS A 211      -9.511   1.983  18.733  1.00 93.54           C
ATOM   3123  C   LYS A 211     -10.144   0.886  17.875  1.00 93.54           C
ATOM   3124  O   LYS A 211      -9.769   0.703  16.719  1.00 93.54           O
ATOM   3125  HA  LYS A 211      -8.910   2.622  18.087  1.00 93.54           H
ATOM   3126  CB  LYS A 211      -8.585   1.449  19.829  1.00 93.54           C
ATOM   3127 1HB  LYS A 211      -8.074   2.280  20.315  1.00 93.54           H
ATOM   3128 2HB  LYS A 211      -9.175   0.946  20.595  1.00 93.54           H
ATOM   3129  CG  LYS A 211      -7.555   0.477  19.251  1.00 93.54           C
ATOM   3130 1HG  LYS A 211      -8.052  -0.443  18.942  1.00 93.54           H
ATOM   3131 2HG  LYS A 211      -7.102   0.909  18.359  1.00 93.54           H
ATOM   3132  CD  LYS A 211      -6.467   0.156  20.278  1.00 93.54           C
ATOM   3133 1HD  LYS A 211      -6.012   1.081  20.631  1.00 93.54           H
ATOM   3134 2HD  LYS A 211      -6.913  -0.331  21.145  1.00 93.54           H
ATOM   3135  CE  LYS A 211      -5.393  -0.750  19.674  1.00 93.54           C
ATOM   3136 1HE  LYS A 211      -5.810  -1.738  19.478  1.00 93.54           H
ATOM   3137 2HE  LYS A 211      -5.065  -0.347  18.715  1.00 93.54           H
ATOM   3138  NZ  LYS A 211      -4.237  -0.866  20.591  1.00 93.54           N
ATOM   3139 1HZ  LYS A 211      -3.438  -1.230  20.083  1.00 93.54           H
ATOM   3140 2HZ  LYS A 211      -4.011   0.048  20.967  1.00 93.54           H
ATOM   3141 3HZ  LYS A 211      -4.470  -1.496  21.350  1.00 93.54           H
ATOM   3142  HN  LYS A 211     -10.532   2.889  20.306  1.00 93.54           H
ATOM   3143  N   SER A 212     -11.095   0.184  18.476  1.00 93.26           N
ATOM   3144  CA  SER A 212     -11.668  -0.992  17.845  1.00 93.26           C
ATOM   3145  C   SER A 212     -12.430  -0.589  16.580  1.00 93.26           C
ATOM   3146  O   SER A 212     -12.426  -1.318  15.590  1.00 93.26           O
ATOM   3147  HA  SER A 212     -10.819  -1.628  17.593  1.00 93.26           H
ATOM   3148  CB  SER A 212     -12.595  -1.737  18.808  1.00 93.26           C
ATOM   3149 1HB  SER A 212     -13.464  -1.117  19.027  1.00 93.26           H
ATOM   3150 2HB  SER A 212     -12.963  -2.644  18.328  1.00 93.26           H
ATOM   3151  OG  SER A 212     -11.937  -2.078  20.025  1.00 93.26           O
ATOM   3152  HG  SER A 212     -12.078  -1.357  20.703  1.00 93.26           H
ATOM   3153  HN  SER A 212     -11.471   0.408  19.375  1.00 93.26           H
ATOM   3154  N   ALA A 213     -13.065   0.572  16.656  1.00 93.65           N
ATOM   3155  CA  ALA A 213     -13.789   1.104  15.514  1.00 93.65           C
ATOM   3156  C   ALA A 213     -12.799   1.420  14.390  1.00 93.65           C
ATOM   3157  O   ALA A 213     -13.027   1.057  13.237  1.00 93.65           O
ATOM   3158  HA  ALA A 213     -14.480   0.334  15.171  1.00 93.65           H
ATOM   3159  CB  ALA A 213     -14.593   2.332  15.946  1.00 93.65           C
ATOM   3160 1HB  ALA A 213     -15.301   2.047  16.724  1.00 93.65           H
ATOM   3161 2HB  ALA A 213     -13.915   3.092  16.332  1.00 93.65           H
ATOM   3162 3HB  ALA A 213     -15.136   2.731  15.089  1.00 93.65           H
ATOM   3163  HN  ALA A 213     -13.090   1.143  17.476  1.00 93.65           H
ATOM   3164  N   VAL A 214     -11.722   2.094  14.767  1.00 93.25           N
ATOM   3165  CA  VAL A 214     -10.727   2.517  13.796  1.00 93.25           C
ATOM   3166  C   VAL A 214     -10.068   1.282  13.177  1.00 93.25           C
ATOM   3167  O   VAL A 214      -9.813   1.248  11.974  1.00 93.25           O
ATOM   3168  HA  VAL A 214     -11.246   3.068  13.011  1.00 93.25           H
ATOM   3169  CB  VAL A 214      -9.722   3.464  14.455  1.00 93.25           C
ATOM   3170  HB  VAL A 214      -9.392   3.006  15.387  1.00 93.25           H
ATOM   3171  CG1 VAL A 214      -8.492   3.662  13.567  1.00 93.25           C
ATOM   3172 1HG1 VAL A 214      -8.007   2.701  13.398  1.00 93.25           H
ATOM   3173 2HG1 VAL A 214      -8.799   4.088  12.612  1.00 93.25           H
ATOM   3174 3HG1 VAL A 214      -7.794   4.340  14.059  1.00 93.25           H
ATOM   3175  CG2 VAL A 214     -10.375   4.805  14.796  1.00 93.25           C
ATOM   3176 1HG2 VAL A 214     -10.747   5.270  13.883  1.00 93.25           H
ATOM   3177 2HG2 VAL A 214     -11.204   4.641  15.484  1.00 93.25           H
ATOM   3178 3HG2 VAL A 214      -9.639   5.459  15.264  1.00 93.25           H
ATOM   3179  HN  VAL A 214     -11.525   2.350  15.713  1.00 93.25           H
ATOM   3180  N   LEU A 215      -9.811   0.299  14.027  1.00 93.30           N
ATOM   3181  CA  LEU A 215      -9.176  -0.929  13.581  1.00 93.30           C
ATOM   3182  C   LEU A 215     -10.102  -1.650  12.600  1.00 93.30           C
ATOM   3183  O   LEU A 215      -9.650  -2.172  11.582  1.00 93.30           O
ATOM   3184  HA  LEU A 215      -8.263  -0.652  13.054  1.00 93.30           H
ATOM   3185  CB  LEU A 215      -8.764  -1.785  14.780  1.00 93.30           C
ATOM   3186 1HB  LEU A 215      -9.560  -1.742  15.523  1.00 93.30           H
ATOM   3187 2HB  LEU A 215      -8.690  -2.822  14.452  1.00 93.30           H
ATOM   3188  CG  LEU A 215      -7.448  -1.400  15.460  1.00 93.30           C
ATOM   3189  HG  LEU A 215      -7.494  -0.341  15.715  1.00 93.30           H
ATOM   3190  CD1 LEU A 215      -7.259  -2.172  16.767  1.00 93.30           C
ATOM   3191 1HD1 LEU A 215      -8.082  -1.946  17.445  1.00 93.30           H
ATOM   3192 2HD1 LEU A 215      -7.244  -3.242  16.558  1.00 93.30           H
ATOM   3193 3HD1 LEU A 215      -6.317  -1.879  17.229  1.00 93.30           H
ATOM   3194  CD2 LEU A 215      -6.265  -1.585  14.508  1.00 93.30           C
ATOM   3195 1HD2 LEU A 215      -6.206  -2.629  14.200  1.00 93.30           H
ATOM   3196 2HD2 LEU A 215      -6.403  -0.954  13.630  1.00 93.30           H
ATOM   3197 3HD2 LEU A 215      -5.342  -1.303  15.016  1.00 93.30           H
ATOM   3198  HN  LEU A 215     -10.028   0.333  15.003  1.00 93.30           H
ATOM   3199  N   THR A 216     -11.383  -1.655  12.940  1.00 93.88           N
ATOM   3200  CA  THR A 216     -12.379  -2.294  12.096  1.00 93.88           C
ATOM   3201  C   THR A 216     -12.363  -1.681  10.695  1.00 93.88           C
ATOM   3202  O   THR A 216     -12.406  -2.400   9.698  1.00 93.88           O
ATOM   3203  HA  THR A 216     -12.114  -3.346  11.988  1.00 93.88           H
ATOM   3204  CB  THR A 216     -13.735  -2.178  12.795  1.00 93.88           C
ATOM   3205  HB  THR A 216     -14.055  -1.138  12.853  1.00 93.88           H
ATOM   3206  OG1 THR A 216     -13.538  -2.832  14.046  1.00 93.88           O
ATOM   3207  HG1 THR A 216     -13.311  -3.794  13.897  1.00 93.88           H
ATOM   3208  CG2 THR A 216     -14.820  -3.009  12.108  1.00 93.88           C
ATOM   3209 1HG2 THR A 216     -14.530  -4.059  12.110  1.00 93.88           H
ATOM   3210 2HG2 THR A 216     -14.942  -2.668  11.080  1.00 93.88           H
ATOM   3211 3HG2 THR A 216     -15.762  -2.891  12.644  1.00 93.88           H
ATOM   3212  HN  THR A 216     -11.742  -1.234  13.773  1.00 93.88           H
ATOM   3213  N   LEU A 217     -12.301  -0.358  10.663  1.00 92.53           N
ATOM   3214  CA  LEU A 217     -12.277   0.360   9.400  1.00 92.53           C
ATOM   3215  C   LEU A 217     -11.039  -0.058   8.604  1.00 92.53           C
ATOM   3216  O   LEU A 217     -11.110  -0.240   7.390  1.00 92.53           O
ATOM   3217  HA  LEU A 217     -13.164   0.065   8.840  1.00 92.53           H
ATOM   3218  CB  LEU A 217     -12.373   1.868   9.639  1.00 92.53           C
ATOM   3219 1HB  LEU A 217     -13.261   2.065  10.241  1.00 92.53           H
ATOM   3220 2HB  LEU A 217     -11.512   2.178  10.231  1.00 92.53           H
ATOM   3221  CG  LEU A 217     -12.437   2.744   8.386  1.00 92.53           C
ATOM   3222  HG  LEU A 217     -11.574   2.510   7.762  1.00 92.53           H
ATOM   3223  CD1 LEU A 217     -13.687   2.431   7.562  1.00 92.53           C
ATOM   3224 1HD1 LEU A 217     -13.670   1.385   7.257  1.00 92.53           H
ATOM   3225 2HD1 LEU A 217     -14.576   2.619   8.164  1.00 92.53           H
ATOM   3226 3HD1 LEU A 217     -13.708   3.067   6.677  1.00 92.53           H
ATOM   3227  CD2 LEU A 217     -12.345   4.227   8.748  1.00 92.53           C
ATOM   3228 1HD2 LEU A 217     -13.174   4.494   9.403  1.00 92.53           H
ATOM   3229 2HD2 LEU A 217     -11.402   4.418   9.260  1.00 92.53           H
ATOM   3230 3HD2 LEU A 217     -12.392   4.827   7.839  1.00 92.53           H
ATOM   3231  HN  LEU A 217     -12.268   0.220  11.478  1.00 92.53           H
ATOM   3232  N   LYS A 218      -9.934  -0.199   9.320  1.00 90.89           N
ATOM   3233  CA  LYS A 218      -8.676  -0.564   8.692  1.00 90.89           C
ATOM   3234  C   LYS A 218      -8.809  -1.953   8.064  1.00 90.89           C
ATOM   3235  O   LYS A 218      -8.252  -2.212   6.998  1.00 90.89           O
ATOM   3236  HA  LYS A 218      -8.486   0.158   7.897  1.00 90.89           H
ATOM   3237  CB  LYS A 218      -7.524  -0.449   9.692  1.00 90.89           C
ATOM   3238 1HB  LYS A 218      -7.791  -0.954  10.620  1.00 90.89           H
ATOM   3239 2HB  LYS A 218      -6.642  -0.954   9.296  1.00 90.89           H
ATOM   3240  CG  LYS A 218      -7.191   1.017   9.979  1.00 90.89           C
ATOM   3241 1HG  LYS A 218      -6.943   1.526   9.048  1.00 90.89           H
ATOM   3242 2HG  LYS A 218      -8.067   1.518  10.392  1.00 90.89           H
ATOM   3243  CD  LYS A 218      -6.022   1.132  10.958  1.00 90.89           C
ATOM   3244 1HD  LYS A 218      -6.120   0.377  11.738  1.00 90.89           H
ATOM   3245 2HD  LYS A 218      -5.085   0.932  10.437  1.00 90.89           H
ATOM   3246  CE  LYS A 218      -5.972   2.524  11.592  1.00 90.89           C
ATOM   3247 1HE  LYS A 218      -6.618   3.205  11.039  1.00 90.89           H
ATOM   3248 2HE  LYS A 218      -6.354   2.479  12.612  1.00 90.89           H
ATOM   3249  NZ  LYS A 218      -4.586   3.041  11.598  1.00 90.89           N
ATOM   3250 1HZ  LYS A 218      -4.536   3.869  12.183  1.00 90.89           H
ATOM   3251 2HZ  LYS A 218      -3.961   2.331  11.964  1.00 90.89           H
ATOM   3252 3HZ  LYS A 218      -4.309   3.279  10.652  1.00 90.89           H
ATOM   3253  HN  LYS A 218      -9.889  -0.068  10.311  1.00 90.89           H
ATOM   3254  N   VAL A 219      -9.550  -2.809   8.751  1.00 91.63           N
ATOM   3255  CA  VAL A 219      -9.740  -4.174   8.288  1.00 91.63           C
ATOM   3256  C   VAL A 219     -10.637  -4.167   7.049  1.00 91.63           C
ATOM   3257  O   VAL A 219     -10.352  -4.853   6.069  1.00 91.63           O
ATOM   3258  HA  VAL A 219      -8.761  -4.566   8.011  1.00 91.63           H
ATOM   3259  CB  VAL A 219     -10.294  -5.038   9.423  1.00 91.63           C
ATOM   3260  HB  VAL A 219     -11.157  -4.524   9.845  1.00 91.63           H
ATOM   3261  CG1 VAL A 219     -10.766  -6.395   8.897  1.00 91.63           C
ATOM   3262 1HG1 VAL A 219     -11.551  -6.245   8.156  1.00 91.63           H
ATOM   3263 2HG1 VAL A 219      -9.927  -6.918   8.436  1.00 91.63           H
ATOM   3264 3HG1 VAL A 219     -11.154  -6.990   9.723  1.00 91.63           H
ATOM   3265  CG2 VAL A 219      -9.259  -5.211  10.536  1.00 91.63           C
ATOM   3266 1HG2 VAL A 219      -8.368  -5.693  10.132  1.00 91.63           H
ATOM   3267 2HG2 VAL A 219      -8.992  -4.234  10.939  1.00 91.63           H
ATOM   3268 3HG2 VAL A 219      -9.678  -5.830  11.329  1.00 91.63           H
ATOM   3269  HN  VAL A 219     -10.014  -2.585   9.608  1.00 91.63           H
ATOM   3270  N   ILE A 220     -11.702  -3.384   7.133  1.00 91.64           N
ATOM   3271  CA  ILE A 220     -12.659  -3.302   6.042  1.00 91.64           C
ATOM   3272  C   ILE A 220     -11.947  -2.812   4.780  1.00 91.64           C
ATOM   3273  O   ILE A 220     -12.057  -3.428   3.722  1.00 91.64           O
ATOM   3274  HA  ILE A 220     -13.032  -4.310   5.859  1.00 91.64           H
ATOM   3275  CB  ILE A 220     -13.858  -2.442   6.445  1.00 91.64           C
ATOM   3276  HB  ILE A 220     -13.484  -1.525   6.900  1.00 91.64           H
ATOM   3277  CG1 ILE A 220     -14.713  -3.151   7.498  1.00 91.64           C
ATOM   3278 1HG1 ILE A 220     -15.209  -4.012   7.049  1.00 91.64           H
ATOM   3279 2HG1 ILE A 220     -14.074  -3.532   8.294  1.00 91.64           H
ATOM   3280  CG2 ILE A 220     -14.679  -2.037   5.219  1.00 91.64           C
ATOM   3281 1HG2 ILE A 220     -14.052  -1.464   4.536  1.00 91.64           H
ATOM   3282 2HG2 ILE A 220     -15.044  -2.931   4.714  1.00 91.64           H
ATOM   3283 3HG2 ILE A 220     -15.525  -1.426   5.534  1.00 91.64           H
ATOM   3284  CD1 ILE A 220     -15.759  -2.202   8.086  1.00 91.64           C
ATOM   3285 1HD1 ILE A 220     -15.258  -1.355   8.555  1.00 91.64           H
ATOM   3286 2HD1 ILE A 220     -16.411  -1.842   7.290  1.00 91.64           H
ATOM   3287 3HD1 ILE A 220     -16.352  -2.731   8.831  1.00 91.64           H
ATOM   3288  HN  ILE A 220     -11.916  -2.813   7.926  1.00 91.64           H
ATOM   3289  N   LEU A 221     -11.231  -1.707   4.935  1.00 88.77           N
ATOM   3290  CA  LEU A 221     -10.609  -1.054   3.796  1.00 88.77           C
ATOM   3291  C   LEU A 221      -9.317  -1.790   3.435  1.00 88.77           C
ATOM   3292  O   LEU A 221      -8.861  -1.728   2.294  1.00 88.77           O
ATOM   3293  HA  LEU A 221     -11.298  -1.134   2.956  1.00 88.77           H
ATOM   3294  CB  LEU A 221     -10.409   0.437   4.077  1.00 88.77           C
ATOM   3295 1HB  LEU A 221      -9.710   0.539   4.907  1.00 88.77           H
ATOM   3296 2HB  LEU A 221      -9.937   0.890   3.205  1.00 88.77           H
ATOM   3297  CG  LEU A 221     -11.673   1.232   4.410  1.00 88.77           C
ATOM   3298  HG  LEU A 221     -12.185   0.730   5.231  1.00 88.77           H
ATOM   3299  CD1 LEU A 221     -11.323   2.642   4.889  1.00 88.77           C
ATOM   3300 1HD1 LEU A 221     -10.704   2.579   5.784  1.00 88.77           H
ATOM   3301 2HD1 LEU A 221     -10.777   3.167   4.105  1.00 88.77           H
ATOM   3302 3HD1 LEU A 221     -12.240   3.185   5.119  1.00 88.77           H
ATOM   3303  CD2 LEU A 221     -12.637   1.252   3.222  1.00 88.77           C
ATOM   3304 1HD2 LEU A 221     -12.147   1.716   2.365  1.00 88.77           H
ATOM   3305 2HD2 LEU A 221     -12.922   0.232   2.968  1.00 88.77           H
ATOM   3306 3HD2 LEU A 221     -13.526   1.824   3.485  1.00 88.77           H
ATOM   3307  HN  LEU A 221     -11.075  -1.261   5.816  1.00 88.77           H
ATOM   3308  N   GLY A 222      -8.764  -2.471   4.428  1.00 85.24           N
ATOM   3309  CA  GLY A 222      -7.439  -3.052   4.290  1.00 85.24           C
ATOM   3310  C   GLY A 222      -7.515  -4.447   3.665  1.00 85.24           C
ATOM   3311  O   GLY A 222      -6.615  -4.853   2.933  1.00 85.24           O
ATOM   3312 1HA  GLY A 222      -6.817  -2.406   3.671  1.00 85.24           H
ATOM   3313 2HA  GLY A 222      -6.961  -3.113   5.268  1.00 85.24           H
ATOM   3314  HN  GLY A 222      -9.204  -2.626   5.312  1.00 85.24           H
ATOM   3315  N   PHE A 223      -8.599  -5.142   3.979  1.00 84.68           N
ATOM   3316  CA  PHE A 223      -8.712  -6.549   3.631  1.00 84.68           C
ATOM   3317  C   PHE A 223      -9.852  -6.777   2.636  1.00 84.68           C
ATOM   3318  O   PHE A 223      -9.623  -7.245   1.521  1.00 84.68           O
ATOM   3319  HA  PHE A 223      -7.768  -6.846   3.174  1.00 84.68           H
ATOM   3320  CB  PHE A 223      -9.020  -7.306   4.924  1.00 84.68           C
ATOM   3321 1HB  PHE A 223      -8.331  -6.973   5.701  1.00 84.68           H
ATOM   3322 2HB  PHE A 223     -10.025  -7.044   5.256  1.00 84.68           H
ATOM   3323  CG  PHE A 223      -8.922  -8.827   4.793  1.00 84.68           C
ATOM   3324  CD1 PHE A 223     -10.054  -9.576   4.699  1.00 84.68           C
ATOM   3325  HD1 PHE A 223     -11.031  -9.092   4.717  1.00 84.68           H
ATOM   3326  CD2 PHE A 223      -7.704  -9.431   4.770  1.00 84.68           C
ATOM   3327  HD2 PHE A 223      -6.797  -8.831   4.845  1.00 84.68           H
ATOM   3328  CE1 PHE A 223      -9.963 -10.987   4.577  1.00 84.68           C
ATOM   3329  HE1 PHE A 223     -10.870 -11.587   4.502  1.00 84.68           H
ATOM   3330  CE2 PHE A 223      -7.613 -10.843   4.648  1.00 84.68           C
ATOM   3331  HE2 PHE A 223      -6.637 -11.326   4.630  1.00 84.68           H
ATOM   3332  CZ  PHE A 223      -8.745 -11.591   4.554  1.00 84.68           C
ATOM   3333  HZ  PHE A 223      -8.675 -12.675   4.460  1.00 84.68           H
ATOM   3334  HN  PHE A 223      -9.388  -4.761   4.460  1.00 84.68           H
ATOM   3335  N   PHE A 224     -11.055  -6.437   3.075  1.00 87.21           N
ATOM   3336  CA  PHE A 224     -12.253  -6.830   2.353  1.00 87.21           C
ATOM   3337  C   PHE A 224     -12.374  -6.065   1.033  1.00 87.21           C
ATOM   3338  O   PHE A 224     -12.752  -6.637   0.012  1.00 87.21           O
ATOM   3339  HA  PHE A 224     -12.171  -7.897   2.146  1.00 87.21           H
ATOM   3340  CB  PHE A 224     -13.447  -6.478   3.243  1.00 87.21           C
ATOM   3341 1HB  PHE A 224     -13.319  -5.464   3.622  1.00 87.21           H
ATOM   3342 2HB  PHE A 224     -14.352  -6.479   2.637  1.00 87.21           H
ATOM   3343  CG  PHE A 224     -13.642  -7.428   4.427  1.00 87.21           C
ATOM   3344  CD1 PHE A 224     -14.228  -8.640   4.237  1.00 87.21           C
ATOM   3345  HD1 PHE A 224     -14.560  -8.934   3.241  1.00 87.21           H
ATOM   3346  CD2 PHE A 224     -13.228  -7.060   5.669  1.00 87.21           C
ATOM   3347  HD2 PHE A 224     -12.758  -6.088   5.821  1.00 87.21           H
ATOM   3348  CE1 PHE A 224     -14.409  -9.521   5.335  1.00 87.21           C
ATOM   3349  HE1 PHE A 224     -14.880 -10.492   5.183  1.00 87.21           H
ATOM   3350  CE2 PHE A 224     -13.409  -7.941   6.768  1.00 87.21           C
ATOM   3351  HE2 PHE A 224     -13.077  -7.646   7.763  1.00 87.21           H
ATOM   3352  CZ  PHE A 224     -13.995  -9.153   6.578  1.00 87.21           C
ATOM   3353  HZ  PHE A 224     -14.134  -9.830   7.421  1.00 87.21           H
ATOM   3354  HN  PHE A 224     -11.217  -5.904   3.905  1.00 87.21           H
ATOM   3355  N   LEU A 225     -12.044  -4.783   1.097  1.00 84.84           N
ATOM   3356  CA  LEU A 225     -12.128  -3.930  -0.076  1.00 84.84           C
ATOM   3357  C   LEU A 225     -11.220  -4.488  -1.174  1.00 84.84           C
ATOM   3358  O   LEU A 225     -11.671  -4.735  -2.291  1.00 84.84           O
ATOM   3359  HA  LEU A 225     -13.159  -3.962  -0.431  1.00 84.84           H
ATOM   3360  CB  LEU A 225     -11.823  -2.477   0.295  1.00 84.84           C
ATOM   3361 1HB  LEU A 225     -12.618  -2.115   0.947  1.00 84.84           H
ATOM   3362 2HB  LEU A 225     -10.900  -2.457   0.874  1.00 84.84           H
ATOM   3363  CG  LEU A 225     -11.678  -1.502  -0.876  1.00 84.84           C
ATOM   3364  HG  LEU A 225     -10.983  -1.934  -1.596  1.00 84.84           H
ATOM   3365  CD1 LEU A 225     -13.013  -1.309  -1.597  1.00 84.84           C
ATOM   3366 1HD1 LEU A 225     -13.361  -2.268  -1.982  1.00 84.84           H
ATOM   3367 2HD1 LEU A 225     -13.749  -0.910  -0.899  1.00 84.84           H
ATOM   3368 3HD1 LEU A 225     -12.882  -0.612  -2.424  1.00 84.84           H
ATOM   3369  CD2 LEU A 225     -11.080  -0.173  -0.411  1.00 84.84           C
ATOM   3370 1HD2 LEU A 225     -11.731   0.276   0.339  1.00 84.84           H
ATOM   3371 2HD2 LEU A 225     -10.095  -0.349   0.021  1.00 84.84           H
ATOM   3372 3HD2 LEU A 225     -10.988   0.501  -1.262  1.00 84.84           H
ATOM   3373  HN  LEU A 225     -11.726  -4.328   1.928  1.00 84.84           H
ATOM   3374  N   PRO A 226      -9.930  -4.696  -0.878  1.00 83.81           N
ATOM   3375  CA  PRO A 226      -9.023  -5.313  -1.849  1.00 83.81           C
ATOM   3376  C   PRO A 226      -9.558  -6.633  -2.380  1.00 83.81           C
ATOM   3377  O   PRO A 226      -9.493  -6.895  -3.580  1.00 83.81           O
ATOM   3378  HA  PRO A 226      -8.921  -4.673  -2.725  1.00 83.81           H
ATOM   3379  CB  PRO A 226      -7.725  -5.503  -1.062  1.00 83.81           C
ATOM   3380 1HB  PRO A 226      -7.680  -6.486  -0.593  1.00 83.81           H
ATOM   3381 2HB  PRO A 226      -6.849  -5.418  -1.705  1.00 83.81           H
ATOM   3382  CG  PRO A 226      -7.773  -4.386  -0.026  1.00 83.81           C
ATOM   3383 1HG  PRO A 226      -7.117  -4.590   0.820  1.00 83.81           H
ATOM   3384 2HG  PRO A 226      -7.449  -3.433  -0.443  1.00 83.81           H
ATOM   3385  CD  PRO A 226      -9.238  -4.363   0.380  1.00 83.81           C
ATOM   3386 1HD  PRO A 226      -9.453  -5.093   1.161  1.00 83.81           H
ATOM   3387 2HD  PRO A 226      -9.535  -3.389   0.769  1.00 83.81           H
ATOM   3388  N   PHE A 227     -10.079  -7.436  -1.464  1.00 86.31           N
ATOM   3389  CA  PHE A 227     -10.561  -8.760  -1.816  1.00 86.31           C
ATOM   3390  C   PHE A 227     -11.675  -8.678  -2.862  1.00 86.31           C
ATOM   3391  O   PHE A 227     -11.677  -9.433  -3.833  1.00 86.31           O
ATOM   3392  HA  PHE A 227      -9.717  -9.312  -2.230  1.00 86.31           H
ATOM   3393  CB  PHE A 227     -11.123  -9.387  -0.539  1.00 86.31           C
ATOM   3394 1HB  PHE A 227     -10.361  -9.343   0.240  1.00 86.31           H
ATOM   3395 2HB  PHE A 227     -11.966  -8.789  -0.193  1.00 86.31           H
ATOM   3396  CG  PHE A 227     -11.579 -10.838  -0.705  1.00 86.31           C
ATOM   3397  CD1 PHE A 227     -12.896 -11.118  -0.898  1.00 86.31           C
ATOM   3398  HD1 PHE A 227     -13.626 -10.310  -0.933  1.00 86.31           H
ATOM   3399  CD2 PHE A 227     -10.668 -11.846  -0.661  1.00 86.31           C
ATOM   3400  HD2 PHE A 227      -9.613 -11.621  -0.507  1.00 86.31           H
ATOM   3401  CE1 PHE A 227     -13.319 -12.465  -1.052  1.00 86.31           C
ATOM   3402  HE1 PHE A 227     -14.374 -12.690  -1.206  1.00 86.31           H
ATOM   3403  CE2 PHE A 227     -11.091 -13.193  -0.816  1.00 86.31           C
ATOM   3404  HE2 PHE A 227     -10.361 -14.001  -0.780  1.00 86.31           H
ATOM   3405  CZ  PHE A 227     -12.408 -13.474  -1.008  1.00 86.31           C
ATOM   3406  HZ  PHE A 227     -12.733 -14.507  -1.127  1.00 86.31           H
ATOM   3407  HN  PHE A 227     -10.173  -7.195  -0.498  1.00 86.31           H
ATOM   3408  N   VAL A 228     -12.595  -7.754  -2.628  1.00 88.54           N
ATOM   3409  CA  VAL A 228     -13.697  -7.545  -3.552  1.00 88.54           C
ATOM   3410  C   VAL A 228     -13.145  -7.090  -4.904  1.00 88.54           C
ATOM   3411  O   VAL A 228     -13.532  -7.617  -5.946  1.00 88.54           O
ATOM   3412  HA  VAL A 228     -14.203  -8.502  -3.683  1.00 88.54           H
ATOM   3413  CB  VAL A 228     -14.701  -6.557  -2.953  1.00 88.54           C
ATOM   3414  HB  VAL A 228     -14.155  -5.662  -2.657  1.00 88.54           H
ATOM   3415  CG1 VAL A 228     -15.750  -6.147  -3.989  1.00 88.54           C
ATOM   3416 1HG1 VAL A 228     -15.256  -5.673  -4.838  1.00 88.54           H
ATOM   3417 2HG1 VAL A 228     -16.290  -7.030  -4.330  1.00 88.54           H
ATOM   3418 3HG1 VAL A 228     -16.451  -5.444  -3.538  1.00 88.54           H
ATOM   3419  CG2 VAL A 228     -15.364  -7.139  -1.703  1.00 88.54           C
ATOM   3420 1HG2 VAL A 228     -15.890  -8.057  -1.964  1.00 88.54           H
ATOM   3421 2HG2 VAL A 228     -14.601  -7.357  -0.956  1.00 88.54           H
ATOM   3422 3HG2 VAL A 228     -16.072  -6.416  -1.298  1.00 88.54           H
ATOM   3423  HN  VAL A 228     -12.596  -7.156  -1.827  1.00 88.54           H
ATOM   3424  N   VAL A 229     -12.248  -6.117  -4.844  1.00 85.05           N
ATOM   3425  CA  VAL A 229     -11.661  -5.564  -6.053  1.00 85.05           C
ATOM   3426  C   VAL A 229     -10.934  -6.673  -6.815  1.00 85.05           C
ATOM   3427  O   VAL A 229     -11.031  -6.758  -8.038  1.00 85.05           O
ATOM   3428  HA  VAL A 229     -12.476  -5.189  -6.672  1.00 85.05           H
ATOM   3429  CB  VAL A 229     -10.752  -4.385  -5.701  1.00 85.05           C
ATOM   3430  HB  VAL A 229     -10.123  -4.685  -4.863  1.00 85.05           H
ATOM   3431  CG1 VAL A 229      -9.834  -4.032  -6.873  1.00 85.05           C
ATOM   3432 1HG1 VAL A 229      -9.212  -4.892  -7.120  1.00 85.05           H
ATOM   3433 2HG1 VAL A 229     -10.439  -3.761  -7.739  1.00 85.05           H
ATOM   3434 3HG1 VAL A 229      -9.199  -3.190  -6.597  1.00 85.05           H
ATOM   3435  CG2 VAL A 229     -11.573  -3.171  -5.262  1.00 85.05           C
ATOM   3436 1HG2 VAL A 229     -12.238  -2.870  -6.072  1.00 85.05           H
ATOM   3437 2HG2 VAL A 229     -12.165  -3.430  -4.384  1.00 85.05           H
ATOM   3438 3HG2 VAL A 229     -10.902  -2.347  -5.018  1.00 85.05           H
ATOM   3439  HN  VAL A 229     -11.923  -5.708  -3.991  1.00 85.05           H
ATOM   3440  N   MET A 230     -10.221  -7.497  -6.060  1.00 85.21           N
ATOM   3441  CA  MET A 230      -9.449  -8.576  -6.653  1.00 85.21           C
ATOM   3442  C   MET A 230     -10.354  -9.541  -7.420  1.00 85.21           C
ATOM   3443  O   MET A 230     -10.068  -9.892  -8.563  1.00 85.21           O
ATOM   3444  HA  MET A 230      -8.754  -8.095  -7.341  1.00 85.21           H
ATOM   3445  CB  MET A 230      -8.706  -9.336  -5.553  1.00 85.21           C
ATOM   3446 1HB  MET A 230      -9.383  -9.532  -4.721  1.00 85.21           H
ATOM   3447 2HB  MET A 230      -8.379 -10.304  -5.932  1.00 85.21           H
ATOM   3448  CG  MET A 230      -7.497  -8.541  -5.057  1.00 85.21           C
ATOM   3449 1HG  MET A 230      -7.813  -7.552  -4.725  1.00 85.21           H
ATOM   3450 2HG  MET A 230      -7.052  -9.039  -4.195  1.00 85.21           H
ATOM   3451  SD  MET A 230      -6.289  -8.389  -6.362  1.00 85.21           S
ATOM   3452  CE  MET A 230      -6.091 -10.107  -6.803  1.00 85.21           C
ATOM   3453 1HE  MET A 230      -5.738 -10.666  -5.936  1.00 85.21           H
ATOM   3454 2HE  MET A 230      -7.049 -10.511  -7.130  1.00 85.21           H
ATOM   3455 3HE  MET A 230      -5.364 -10.193  -7.611  1.00 85.21           H
ATOM   3456  HN  MET A 230     -10.166  -7.436  -5.064  1.00 85.21           H
ATOM   3457  N   ALA A 231     -11.430  -9.945  -6.759  1.00 87.60           N
ATOM   3458  CA  ALA A 231     -12.378 -10.865  -7.363  1.00 87.60           C
ATOM   3459  C   ALA A 231     -12.910 -10.260  -8.664  1.00 87.60           C
ATOM   3460  O   ALA A 231     -12.948 -10.930  -9.695  1.00 87.60           O
ATOM   3461  HA  ALA A 231     -11.846 -11.787  -7.593  1.00 87.60           H
ATOM   3462  CB  ALA A 231     -13.495 -11.176  -6.365  1.00 87.60           C
ATOM   3463 1HB  ALA A 231     -13.068 -11.630  -5.471  1.00 87.60           H
ATOM   3464 2HB  ALA A 231     -14.007 -10.252  -6.094  1.00 87.60           H
ATOM   3465 3HB  ALA A 231     -14.207 -11.866  -6.819  1.00 87.60           H
ATOM   3466  HN  ALA A 231     -11.656  -9.654  -5.829  1.00 87.60           H
ATOM   3467  N   CYS A 232     -13.309  -8.999  -8.574  1.00 88.38           N
ATOM   3468  CA  CYS A 232     -13.846  -8.300  -9.728  1.00 88.38           C
ATOM   3469  C   CYS A 232     -12.780  -8.295 -10.826  1.00 88.38           C
ATOM   3470  O   CYS A 232     -13.088  -8.512 -11.997  1.00 88.38           O
ATOM   3471  HA  CYS A 232     -14.728  -8.854 -10.048  1.00 88.38           H
ATOM   3472  CB  CYS A 232     -14.302  -6.884  -9.370  1.00 88.38           C
ATOM   3473 1HB  CYS A 232     -13.490  -6.343  -8.884  1.00 88.38           H
ATOM   3474 2HB  CYS A 232     -14.553  -6.334 -10.277  1.00 88.38           H
ATOM   3475  SG  CYS A 232     -15.756  -6.957  -8.261  1.00 88.38           S
ATOM   3476  HG  CYS A 232     -15.066  -7.144  -7.139  1.00 88.38           H
ATOM   3477  HN  CYS A 232     -13.269  -8.459  -7.733  1.00 88.38           H
ATOM   3478  N   CYS A 233     -11.547  -8.045 -10.408  1.00 85.84           N
ATOM   3479  CA  CYS A 233     -10.448  -7.922 -11.351  1.00 85.84           C
ATOM   3480  C   CYS A 233     -10.335  -9.233 -12.131  1.00 85.84           C
ATOM   3481  O   CYS A 233     -10.271  -9.226 -13.359  1.00 85.84           O
ATOM   3482  HA  CYS A 233     -10.698  -7.096 -12.017  1.00 85.84           H
ATOM   3483  CB  CYS A 233      -9.138  -7.561 -10.648  1.00 85.84           C
ATOM   3484 1HB  CYS A 233      -8.976  -8.226  -9.800  1.00 85.84           H
ATOM   3485 2HB  CYS A 233      -8.299  -7.703 -11.329  1.00 85.84           H
ATOM   3486  SG  CYS A 233      -9.192  -5.823 -10.078  1.00 85.84           S
ATOM   3487  HG  CYS A 233     -10.164  -5.999  -9.187  1.00 85.84           H
ATOM   3488  HN  CYS A 233     -11.295  -7.928  -9.448  1.00 85.84           H
ATOM   3489  N   TYR A 234     -10.314 -10.329 -11.385  1.00 86.36           N
ATOM   3490  CA  TYR A 234     -10.141 -11.640 -11.986  1.00 86.36           C
ATOM   3491  C   TYR A 234     -11.358 -12.019 -12.833  1.00 86.36           C
ATOM   3492  O   TYR A 234     -11.213 -12.592 -13.912  1.00 86.36           O
ATOM   3493  HA  TYR A 234      -9.260 -11.603 -12.626  1.00 86.36           H
ATOM   3494  CB  TYR A 234     -10.018 -12.625 -10.822  1.00 86.36           C
ATOM   3495 1HB  TYR A 234     -10.724 -12.339 -10.042  1.00 86.36           H
ATOM   3496 2HB  TYR A 234     -10.309 -13.617 -11.167  1.00 86.36           H
ATOM   3497  CG  TYR A 234      -8.615 -12.701 -10.217  1.00 86.36           C
ATOM   3498  CD1 TYR A 234      -7.538 -13.034 -11.013  1.00 86.36           C
ATOM   3499  HD1 TYR A 234      -7.687 -13.243 -12.072  1.00 86.36           H
ATOM   3500  CD2 TYR A 234      -8.427 -12.437  -8.876  1.00 86.36           C
ATOM   3501  HD2 TYR A 234      -9.278 -12.174  -8.247  1.00 86.36           H
ATOM   3502  CE1 TYR A 234      -6.217 -13.106 -10.443  1.00 86.36           C
ATOM   3503  HE1 TYR A 234      -5.358 -13.368 -11.060  1.00 86.36           H
ATOM   3504  CE2 TYR A 234      -7.106 -12.509  -8.306  1.00 86.36           C
ATOM   3505  HE2 TYR A 234      -6.943 -12.302  -7.248  1.00 86.36           H
ATOM   3506  CZ  TYR A 234      -6.067 -12.840  -9.118  1.00 86.36           C
ATOM   3507  OH  TYR A 234      -4.819 -12.907  -8.580  1.00 86.36           O
ATOM   3508  HH  TYR A 234      -4.149 -13.104  -9.296  1.00 86.36           H
ATOM   3509  HN  TYR A 234     -10.411 -10.329 -10.390  1.00 86.36           H
ATOM   3510  N   THR A 235     -12.529 -11.685 -12.312  1.00 88.52           N
ATOM   3511  CA  THR A 235     -13.766 -11.919 -13.038  1.00 88.52           C
ATOM   3512  C   THR A 235     -13.714 -11.244 -14.410  1.00 88.52           C
ATOM   3513  O   THR A 235     -14.069 -11.851 -15.419  1.00 88.52           O
ATOM   3514  HA  THR A 235     -13.864 -12.990 -13.213  1.00 88.52           H
ATOM   3515  CB  THR A 235     -14.925 -11.434 -12.166  1.00 88.52           C
ATOM   3516  HB  THR A 235     -14.844 -10.365 -11.970  1.00 88.52           H
ATOM   3517  OG1 THR A 235     -14.871 -12.276 -11.018  1.00 88.52           O
ATOM   3518  HG1 THR A 235     -14.321 -11.845 -10.303  1.00 88.52           H
ATOM   3519  CG2 THR A 235     -16.291 -11.737 -12.786  1.00 88.52           C
ATOM   3520 1HG2 THR A 235     -16.399 -12.813 -12.920  1.00 88.52           H
ATOM   3521 2HG2 THR A 235     -16.368 -11.241 -13.754  1.00 88.52           H
ATOM   3522 3HG2 THR A 235     -17.078 -11.372 -12.127  1.00 88.52           H
ATOM   3523  HN  THR A 235     -12.641 -11.263 -11.412  1.00 88.52           H
ATOM   3524  N   ILE A 236     -13.268  -9.996 -14.404  1.00 85.73           N
ATOM   3525  CA  ILE A 236     -13.175  -9.228 -15.634  1.00 85.73           C
ATOM   3526  C   ILE A 236     -12.160  -9.891 -16.568  1.00 85.73           C
ATOM   3527  O   ILE A 236     -12.396 -10.001 -17.770  1.00 85.73           O
ATOM   3528  HA  ILE A 236     -14.154  -9.257 -16.113  1.00 85.73           H
ATOM   3529  CB  ILE A 236     -12.864  -7.762 -15.328  1.00 85.73           C
ATOM   3530  HB  ILE A 236     -12.066  -7.729 -14.587  1.00 85.73           H
ATOM   3531  CG1 ILE A 236     -14.078  -7.060 -14.716  1.00 85.73           C
ATOM   3532 1HG1 ILE A 236     -14.856  -6.947 -15.471  1.00 85.73           H
ATOM   3533 2HG1 ILE A 236     -14.494  -7.675 -13.919  1.00 85.73           H
ATOM   3534  CG2 ILE A 236     -12.352  -7.038 -16.575  1.00 85.73           C
ATOM   3535 1HG2 ILE A 236     -11.441  -7.522 -16.928  1.00 85.73           H
ATOM   3536 2HG2 ILE A 236     -13.111  -7.079 -17.357  1.00 85.73           H
ATOM   3537 3HG2 ILE A 236     -12.138  -5.998 -16.330  1.00 85.73           H
ATOM   3538  CD1 ILE A 236     -13.695  -5.686 -14.161  1.00 85.73           C
ATOM   3539 1HD1 ILE A 236     -12.934  -5.805 -13.390  1.00 85.73           H
ATOM   3540 2HD1 ILE A 236     -13.301  -5.066 -14.967  1.00 85.73           H
ATOM   3541 3HD1 ILE A 236     -14.576  -5.209 -13.732  1.00 85.73           H
ATOM   3542  HN  ILE A 236     -12.975  -9.511 -13.580  1.00 85.73           H
ATOM   3543  N   ILE A 237     -11.051 -10.314 -15.979  1.00 81.55           N
ATOM   3544  CA  ILE A 237      -9.979 -10.921 -16.750  1.00 81.55           C
ATOM   3545  C   ILE A 237     -10.508 -12.173 -17.453  1.00 81.55           C
ATOM   3546  O   ILE A 237     -10.246 -12.382 -18.637  1.00 81.55           O
ATOM   3547  HA  ILE A 237      -9.675 -10.201 -17.510  1.00 81.55           H
ATOM   3548  CB  ILE A 237      -8.762 -11.183 -15.861  1.00 81.55           C
ATOM   3549  HB  ILE A 237      -9.109 -11.626 -14.928  1.00 81.55           H
ATOM   3550  CG1 ILE A 237      -8.053  -9.875 -15.504  1.00 81.55           C
ATOM   3551 1HG1 ILE A 237      -7.533  -9.488 -16.380  1.00 81.55           H
ATOM   3552 2HG1 ILE A 237      -8.789  -9.126 -15.212  1.00 81.55           H
ATOM   3553  CG2 ILE A 237      -7.813 -12.190 -16.514  1.00 81.55           C
ATOM   3554 1HG2 ILE A 237      -8.337 -13.132 -16.675  1.00 81.55           H
ATOM   3555 2HG2 ILE A 237      -7.469 -11.798 -17.471  1.00 81.55           H
ATOM   3556 3HG2 ILE A 237      -6.956 -12.358 -15.861  1.00 81.55           H
ATOM   3557  CD1 ILE A 237      -7.053 -10.087 -14.364  1.00 81.55           C
ATOM   3558 1HD1 ILE A 237      -7.580 -10.452 -13.482  1.00 81.55           H
ATOM   3559 2HD1 ILE A 237      -6.305 -10.819 -14.669  1.00 81.55           H
ATOM   3560 3HD1 ILE A 237      -6.564  -9.142 -14.130  1.00 81.55           H
ATOM   3561  HN  ILE A 237     -10.880 -10.249 -14.996  1.00 81.55           H
ATOM   3562  N   ILE A 238     -11.243 -12.973 -16.695  1.00 84.66           N
ATOM   3563  CA  ILE A 238     -11.745 -14.237 -17.207  1.00 84.66           C
ATOM   3564  C   ILE A 238     -12.641 -13.972 -18.418  1.00 84.66           C
ATOM   3565  O   ILE A 238     -12.492 -14.613 -19.457  1.00 84.66           O
ATOM   3566  HA  ILE A 238     -10.885 -14.821 -17.534  1.00 84.66           H
ATOM   3567  CB  ILE A 238     -12.434 -15.030 -16.094  1.00 84.66           C
ATOM   3568  HB  ILE A 238     -13.100 -14.356 -15.557  1.00 84.66           H
ATOM   3569  CG1 ILE A 238     -11.413 -15.557 -15.084  1.00 84.66           C
ATOM   3570 1HG1 ILE A 238     -10.852 -16.381 -15.525  1.00 84.66           H
ATOM   3571 2HG1 ILE A 238     -10.694 -14.773 -14.845  1.00 84.66           H
ATOM   3572  CG2 ILE A 238     -13.298 -16.151 -16.675  1.00 84.66           C
ATOM   3573 1HG2 ILE A 238     -14.062 -15.723 -17.323  1.00 84.66           H
ATOM   3574 2HG2 ILE A 238     -12.671 -16.831 -17.252  1.00 84.66           H
ATOM   3575 3HG2 ILE A 238     -13.776 -16.699 -15.863  1.00 84.66           H
ATOM   3576  CD1 ILE A 238     -12.104 -16.031 -13.803  1.00 84.66           C
ATOM   3577 1HD1 ILE A 238     -12.644 -15.198 -13.353  1.00 84.66           H
ATOM   3578 2HD1 ILE A 238     -12.804 -16.831 -14.043  1.00 84.66           H
ATOM   3579 3HD1 ILE A 238     -11.355 -16.401 -13.102  1.00 84.66           H
ATOM   3580  HN  ILE A 238     -11.495 -12.770 -15.748  1.00 84.66           H
ATOM   3581  N   HIS A 239     -13.551 -13.025 -18.245  1.00 85.75           N
ATOM   3582  CA  HIS A 239     -14.485 -12.682 -19.304  1.00 85.75           C
ATOM   3583  C   HIS A 239     -13.711 -12.245 -20.549  1.00 85.75           C
ATOM   3584  O   HIS A 239     -14.079 -12.598 -21.669  1.00 85.75           O
ATOM   3585  HA  HIS A 239     -15.044 -13.589 -19.534  1.00 85.75           H
ATOM   3586  CB  HIS A 239     -15.484 -11.626 -18.826  1.00 85.75           C
ATOM   3587 1HB  HIS A 239     -14.977 -10.941 -18.147  1.00 85.75           H
ATOM   3588 2HB  HIS A 239     -15.815 -11.039 -19.683  1.00 85.75           H
ATOM   3589  CG  HIS A 239     -16.695 -12.198 -18.129  1.00 85.75           C
ATOM   3590  ND1 HIS A 239     -17.778 -12.721 -18.815  1.00 85.75           N
ATOM   3591  HD1 HIS A 239     -17.870 -12.774 -19.809  1.00 85.75           H
ATOM   3592  CD2 HIS A 239     -16.983 -12.324 -16.802  1.00 85.75           C
ATOM   3593  HD2 HIS A 239     -16.342 -12.010 -15.978  1.00 85.75           H
ATOM   3594  CE1 HIS A 239     -18.671 -13.139 -17.930  1.00 85.75           C
ATOM   3595  HE1 HIS A 239     -19.632 -13.600 -18.158  1.00 85.75           H
ATOM   3596  NE2 HIS A 239     -18.177 -12.892 -16.683  1.00 85.75           N
ATOM   3597  HN  HIS A 239     -13.656 -12.497 -17.402  1.00 85.75           H
ATOM   3598  N   THR A 240     -12.653 -11.483 -20.313  1.00 80.52           N
ATOM   3599  CA  THR A 240     -11.824 -10.995 -21.402  1.00 80.52           C
ATOM   3600  C   THR A 240     -11.177 -12.165 -22.145  1.00 80.52           C
ATOM   3601  O   THR A 240     -11.130 -12.174 -23.374  1.00 80.52           O
ATOM   3602  HA  THR A 240     -12.465 -10.477 -22.116  1.00 80.52           H
ATOM   3603  CB  THR A 240     -10.809 -10.010 -20.818  1.00 80.52           C
ATOM   3604  HB  THR A 240     -10.064 -10.530 -20.217  1.00 80.52           H
ATOM   3605  OG1 THR A 240     -11.610  -9.060 -20.119  1.00 80.52           O
ATOM   3606  HG1 THR A 240     -11.596  -9.257 -19.139  1.00 80.52           H
ATOM   3607  CG2 THR A 240     -10.108  -9.183 -21.898  1.00 80.52           C
ATOM   3608 1HG2 THR A 240     -10.849  -8.610 -22.455  1.00 80.52           H
ATOM   3609 2HG2 THR A 240      -9.577  -9.849 -22.577  1.00 80.52           H
ATOM   3610 3HG2 THR A 240      -9.399  -8.501 -21.429  1.00 80.52           H
ATOM   3611  HN  THR A 240     -12.361 -11.200 -19.399  1.00 80.52           H
ATOM   3612  N   LEU A 241     -10.694 -13.123 -21.369  1.00 80.89           N
ATOM   3613  CA  LEU A 241      -9.966 -14.247 -21.933  1.00 80.89           C
ATOM   3614  C   LEU A 241     -10.922 -15.104 -22.764  1.00 80.89           C
ATOM   3615  O   LEU A 241     -10.488 -15.870 -23.623  1.00 80.89           O
ATOM   3616  HA  LEU A 241      -9.201 -13.842 -22.595  1.00 80.89           H
ATOM   3617  CB  LEU A 241      -9.244 -15.025 -20.830  1.00 80.89           C
ATOM   3618 1HB  LEU A 241      -9.938 -15.174 -20.004  1.00 80.89           H
ATOM   3619 2HB  LEU A 241      -8.991 -16.013 -21.216  1.00 80.89           H
ATOM   3620  CG  LEU A 241      -7.970 -14.381 -20.279  1.00 80.89           C
ATOM   3621  HG  LEU A 241      -8.211 -13.369 -19.957  1.00 80.89           H
ATOM   3622  CD1 LEU A 241      -7.460 -15.138 -19.051  1.00 80.89           C
ATOM   3623 1HD1 LEU A 241      -8.223 -15.124 -18.273  1.00 80.89           H
ATOM   3624 2HD1 LEU A 241      -7.240 -16.170 -19.326  1.00 80.89           H
ATOM   3625 3HD1 LEU A 241      -6.554 -14.660 -18.680  1.00 80.89           H
ATOM   3626  CD2 LEU A 241      -6.899 -14.266 -21.367  1.00 80.89           C
ATOM   3627 1HD2 LEU A 241      -6.655 -15.260 -21.742  1.00 80.89           H
ATOM   3628 2HD2 LEU A 241      -7.276 -13.651 -22.184  1.00 80.89           H
ATOM   3629 3HD2 LEU A 241      -6.005 -13.806 -20.948  1.00 80.89           H
ATOM   3630  HN  LEU A 241     -10.793 -13.141 -20.374  1.00 80.89           H
ATOM   3631  N   ILE A 242     -12.207 -14.946 -22.480  1.00 81.60           N
ATOM   3632  CA  ILE A 242     -13.226 -15.724 -23.163  1.00 81.60           C
ATOM   3633  C   ILE A 242     -13.444 -15.151 -24.565  1.00 81.60           C
ATOM   3634  O   ILE A 242     -13.467 -15.893 -25.546  1.00 81.60           O
ATOM   3635  HA  ILE A 242     -12.849 -16.742 -23.261  1.00 81.60           H
ATOM   3636  CB  ILE A 242     -14.502 -15.793 -22.322  1.00 81.60           C
ATOM   3637  HB  ILE A 242     -14.754 -14.782 -22.000  1.00 81.60           H
ATOM   3638  CG1 ILE A 242     -14.281 -16.627 -21.058  1.00 81.60           C
ATOM   3639 1HG1 ILE A 242     -14.175 -17.678 -21.326  1.00 81.60           H
ATOM   3640 2HG1 ILE A 242     -13.350 -16.326 -20.577  1.00 81.60           H
ATOM   3641  CG2 ILE A 242     -15.679 -16.310 -23.151  1.00 81.60           C
ATOM   3642 1HG2 ILE A 242     -15.851 -15.640 -23.994  1.00 81.60           H
ATOM   3643 2HG2 ILE A 242     -15.450 -17.309 -23.523  1.00 81.60           H
ATOM   3644 3HG2 ILE A 242     -16.572 -16.349 -22.529  1.00 81.60           H
ATOM   3645  CD1 ILE A 242     -15.445 -16.459 -20.080  1.00 81.60           C
ATOM   3646 1HD1 ILE A 242     -15.531 -15.410 -19.795  1.00 81.60           H
ATOM   3647 2HD1 ILE A 242     -16.370 -16.784 -20.556  1.00 81.60           H
ATOM   3648 3HD1 ILE A 242     -15.262 -17.063 -19.191  1.00 81.60           H
ATOM   3649  HN  ILE A 242     -12.553 -14.302 -21.798  1.00 81.60           H
ATOM   3650  N   GLN A 243     -13.598 -13.836 -24.615  1.00 76.64           N
ATOM   3651  CA  GLN A 243     -13.969 -13.173 -25.853  1.00 76.64           C
ATOM   3652  C   GLN A 243     -12.775 -13.125 -26.808  1.00 76.64           C
ATOM   3653  O   GLN A 243     -12.941 -13.240 -28.022  1.00 76.64           O
ATOM   3654  HA  GLN A 243     -14.763 -13.784 -26.283  1.00 76.64           H
ATOM   3655  CB  GLN A 243     -14.510 -11.767 -25.581  1.00 76.64           C
ATOM   3656 1HB  GLN A 243     -13.768 -11.188 -25.032  1.00 76.64           H
ATOM   3657 2HB  GLN A 243     -14.682 -11.251 -26.526  1.00 76.64           H
ATOM   3658  CG  GLN A 243     -15.813 -11.827 -24.782  1.00 76.64           C
ATOM   3659 1HG  GLN A 243     -16.553 -12.411 -25.328  1.00 76.64           H
ATOM   3660 2HG  GLN A 243     -15.640 -12.337 -23.834  1.00 76.64           H
ATOM   3661  CD  GLN A 243     -16.359 -10.422 -24.517  1.00 76.64           C
ATOM   3662  OE1 GLN A 243     -15.820  -9.424 -24.967  1.00 76.64           O
ATOM   3663  NE2 GLN A 243     -17.455 -10.400 -23.765  1.00 76.64           N
ATOM   3664 1HE2 GLN A 243     -17.847 -11.256 -23.428  1.00 76.64           H
ATOM   3665 2HE2 GLN A 243     -17.887  -9.527 -23.537  1.00 76.64           H
ATOM   3666  HN  GLN A 243     -13.474 -13.228 -23.830  1.00 76.64           H
ATOM   3667  N   ALA A 244     -11.598 -12.956 -26.225  1.00 71.04           N
ATOM   3668  CA  ALA A 244     -10.615 -14.025 -26.199  1.00 71.04           C
ATOM   3669  C   ALA A 244     -10.242 -14.406 -27.633  1.00 71.04           C
ATOM   3670  O   ALA A 244      -9.282 -15.142 -27.855  1.00 71.04           O
ATOM   3671  HA  ALA A 244      -9.727 -13.648 -25.690  1.00 71.04           H
ATOM   3672  CB  ALA A 244     -11.171 -15.211 -25.407  1.00 71.04           C
ATOM   3673 1HB  ALA A 244     -11.392 -14.895 -24.387  1.00 71.04           H
ATOM   3674 2HB  ALA A 244     -12.084 -15.568 -25.882  1.00 71.04           H
ATOM   3675 3HB  ALA A 244     -10.433 -16.013 -25.387  1.00 71.04           H
ATOM   3676  HN  ALA A 244     -11.312 -12.108 -25.777  1.00 71.04           H
ATOM   3677  N   LYS A 245     -11.022 -13.886 -28.570  1.00 65.41           N
ATOM   3678  CA  LYS A 245     -11.068 -14.457 -29.906  1.00 65.41           C
ATOM   3679  C   LYS A 245      -9.642 -14.643 -30.426  1.00 65.41           C
ATOM   3680  O   LYS A 245      -9.399 -15.479 -31.295  1.00 65.41           O
ATOM   3681  HA  LYS A 245     -11.537 -15.438 -29.826  1.00 65.41           H
ATOM   3682  CB  LYS A 245     -11.951 -13.607 -30.821  1.00 65.41           C
ATOM   3683 1HB  LYS A 245     -11.676 -12.556 -30.725  1.00 65.41           H
ATOM   3684 2HB  LYS A 245     -11.779 -13.887 -31.861  1.00 65.41           H
ATOM   3685  CG  LYS A 245     -13.431 -13.786 -30.477  1.00 65.41           C
ATOM   3686 1HG  LYS A 245     -13.629 -14.831 -30.238  1.00 65.41           H
ATOM   3687 2HG  LYS A 245     -13.674 -13.204 -29.588  1.00 65.41           H
ATOM   3688  CD  LYS A 245     -14.322 -13.345 -31.640  1.00 65.41           C
ATOM   3689 1HD  LYS A 245     -14.195 -12.277 -31.816  1.00 65.41           H
ATOM   3690 2HD  LYS A 245     -14.014 -13.856 -32.553  1.00 65.41           H
ATOM   3691  CE  LYS A 245     -15.793 -13.649 -31.350  1.00 65.41           C
ATOM   3692 1HE  LYS A 245     -15.893 -14.666 -30.971  1.00 65.41           H
ATOM   3693 2HE  LYS A 245     -16.162 -12.981 -30.572  1.00 65.41           H
ATOM   3694  NZ  LYS A 245     -16.607 -13.488 -32.576  1.00 65.41           N
ATOM   3695 1HZ  LYS A 245     -17.582 -13.663 -32.359  1.00 65.41           H
ATOM   3696 2HZ  LYS A 245     -16.503 -12.544 -32.929  1.00 65.41           H
ATOM   3697 3HZ  LYS A 245     -16.293 -14.148 -33.279  1.00 65.41           H
ATOM   3698  HN  LYS A 245     -11.612 -13.092 -28.429  1.00 65.41           H
ATOM   3699  N   LYS A 246      -8.736 -13.851 -29.873  1.00 60.12           N
ATOM   3700  CA  LYS A 246      -7.371 -13.813 -30.370  1.00 60.12           C
ATOM   3701  C   LYS A 246      -6.418 -14.276 -29.266  1.00 60.12           C
ATOM   3702  O   LYS A 246      -6.551 -13.867 -28.114  1.00 60.12           O
ATOM   3703  HA  LYS A 246      -7.306 -14.517 -31.200  1.00 60.12           H
ATOM   3704  CB  LYS A 246      -7.041 -12.426 -30.925  1.00 60.12           C
ATOM   3705 1HB  LYS A 246      -7.444 -11.660 -30.263  1.00 60.12           H
ATOM   3706 2HB  LYS A 246      -5.960 -12.288 -30.950  1.00 60.12           H
ATOM   3707  CG  LYS A 246      -7.617 -12.247 -32.331  1.00 60.12           C
ATOM   3708 1HG  LYS A 246      -7.479 -13.165 -32.903  1.00 60.12           H
ATOM   3709 2HG  LYS A 246      -8.690 -12.069 -32.269  1.00 60.12           H
ATOM   3710  CD  LYS A 246      -6.941 -11.081 -33.056  1.00 60.12           C
ATOM   3711 1HD  LYS A 246      -7.194 -10.144 -32.560  1.00 60.12           H
ATOM   3712 2HD  LYS A 246      -5.858 -11.190 -32.998  1.00 60.12           H
ATOM   3713  CE  LYS A 246      -7.375 -11.022 -34.522  1.00 60.12           C
ATOM   3714 1HE  LYS A 246      -7.358 -12.023 -34.953  1.00 60.12           H
ATOM   3715 2HE  LYS A 246      -8.402 -10.663 -34.589  1.00 60.12           H
ATOM   3716  NZ  LYS A 246      -6.481 -10.128 -35.291  1.00 60.12           N
ATOM   3717 1HZ  LYS A 246      -6.809 -10.064 -36.249  1.00 60.12           H
ATOM   3718 2HZ  LYS A 246      -6.482  -9.205 -34.871  1.00 60.12           H
ATOM   3719 3HZ  LYS A 246      -5.538 -10.503 -35.281  1.00 60.12           H
ATOM   3720  HN  LYS A 246      -8.921 -13.243 -29.100  1.00 60.12           H
ATOM   3721  N   SER A 247      -5.477 -15.124 -29.657  1.00 57.20           N
ATOM   3722  CA  SER A 247      -4.613 -15.780 -28.692  1.00 57.20           C
ATOM   3723  C   SER A 247      -3.723 -14.747 -27.998  1.00 57.20           C
ATOM   3724  O   SER A 247      -3.361 -14.915 -26.835  1.00 57.20           O
ATOM   3725  HA  SER A 247      -5.286 -16.249 -27.974  1.00 57.20           H
ATOM   3726  CB  SER A 247      -3.755 -16.855 -29.362  1.00 57.20           C
ATOM   3727 1HB  SER A 247      -3.353 -17.525 -28.601  1.00 57.20           H
ATOM   3728 2HB  SER A 247      -4.380 -17.460 -30.020  1.00 57.20           H
ATOM   3729  OG  SER A 247      -2.683 -16.292 -30.112  1.00 57.20           O
ATOM   3730  HG  SER A 247      -2.150 -17.018 -30.546  1.00 57.20           H
ATOM   3731  HN  SER A 247      -5.302 -15.363 -30.612  1.00 57.20           H
ATOM   3732  N   SER A 248      -3.395 -13.701 -28.742  1.00 60.65           N
ATOM   3733  CA  SER A 248      -2.426 -12.724 -28.275  1.00 60.65           C
ATOM   3734  C   SER A 248      -2.919 -12.077 -26.979  1.00 60.65           C
ATOM   3735  O   SER A 248      -2.203 -11.289 -26.364  1.00 60.65           O
ATOM   3736  HA  SER A 248      -1.511 -13.289 -28.097  1.00 60.65           H
ATOM   3737  CB  SER A 248      -2.166 -11.654 -29.337  1.00 60.65           C
ATOM   3738 1HB  SER A 248      -1.345 -11.014 -29.014  1.00 60.65           H
ATOM   3739 2HB  SER A 248      -1.851 -12.133 -30.265  1.00 60.65           H
ATOM   3740  OG  SER A 248      -3.321 -10.856 -29.584  1.00 60.65           O
ATOM   3741  HG  SER A 248      -3.113 -10.157 -30.269  1.00 60.65           H
ATOM   3742  HN  SER A 248      -3.779 -13.516 -29.647  1.00 60.65           H
ATOM   3743  N   LYS A 249      -4.138 -12.434 -26.603  1.00 64.56           N
ATOM   3744  CA  LYS A 249      -4.802 -11.773 -25.493  1.00 64.56           C
ATOM   3745  C   LYS A 249      -4.156 -12.215 -24.179  1.00 64.56           C
ATOM   3746  O   LYS A 249      -4.087 -11.441 -23.226  1.00 64.56           O
ATOM   3747  HA  LYS A 249      -4.646 -10.700 -25.611  1.00 64.56           H
ATOM   3748  CB  LYS A 249      -6.312 -12.019 -25.549  1.00 64.56           C
ATOM   3749 1HB  LYS A 249      -6.509 -13.090 -25.560  1.00 64.56           H
ATOM   3750 2HB  LYS A 249      -6.783 -11.617 -24.652  1.00 64.56           H
ATOM   3751  CG  LYS A 249      -6.928 -11.368 -26.790  1.00 64.56           C
ATOM   3752 1HG  LYS A 249      -6.766 -10.291 -26.758  1.00 64.56           H
ATOM   3753 2HG  LYS A 249      -6.428 -11.739 -27.685  1.00 64.56           H
ATOM   3754  CD  LYS A 249      -8.426 -11.662 -26.876  1.00 64.56           C
ATOM   3755 1HD  LYS A 249      -8.589 -12.740 -26.885  1.00 64.56           H
ATOM   3756 2HD  LYS A 249      -8.929 -11.271 -25.991  1.00 64.56           H
ATOM   3757  CE  LYS A 249      -9.036 -11.039 -28.133  1.00 64.56           C
ATOM   3758 1HE  LYS A 249      -8.645 -10.031 -28.272  1.00 64.56           H
ATOM   3759 2HE  LYS A 249      -8.746 -11.617 -29.010  1.00 64.56           H
ATOM   3760  NZ  LYS A 249     -10.512 -10.995 -28.026  1.00 64.56           N
ATOM   3761 1HZ  LYS A 249     -10.909 -10.762 -28.929  1.00 64.56           H
ATOM   3762 2HZ  LYS A 249     -10.856 -11.900 -27.728  1.00 64.56           H
ATOM   3763 3HZ  LYS A 249     -10.781 -10.291 -27.347  1.00 64.56           H
ATOM   3764  HN  LYS A 249      -4.668 -13.160 -27.041  1.00 64.56           H
ATOM   3765  N   HIS A 250      -3.698 -13.459 -24.171  1.00 67.70           N
ATOM   3766  CA  HIS A 250      -2.995 -13.990 -23.016  1.00 67.70           C
ATOM   3767  C   HIS A 250      -1.778 -13.116 -22.709  1.00 67.70           C
ATOM   3768  O   HIS A 250      -1.494 -12.827 -21.547  1.00 67.70           O
ATOM   3769  HA  HIS A 250      -3.689 -13.939 -22.177  1.00 67.70           H
ATOM   3770  CB  HIS A 250      -2.630 -15.460 -23.231  1.00 67.70           C
ATOM   3771 1HB  HIS A 250      -2.077 -15.554 -24.166  1.00 67.70           H
ATOM   3772 2HB  HIS A 250      -1.961 -15.778 -22.432  1.00 67.70           H
ATOM   3773  CG  HIS A 250      -3.820 -16.389 -23.271  1.00 67.70           C
ATOM   3774  ND1 HIS A 250      -4.426 -16.882 -22.129  1.00 67.70           N
ATOM   3775  HD1 HIS A 250      -4.150 -16.683 -21.188  1.00 67.70           H
ATOM   3776  CD2 HIS A 250      -4.510 -16.908 -24.327  1.00 67.70           C
ATOM   3777  HD2 HIS A 250      -4.298 -16.723 -25.380  1.00 67.70           H
ATOM   3778  CE1 HIS A 250      -5.433 -17.662 -22.492  1.00 67.70           C
ATOM   3779  HE1 HIS A 250      -6.103 -18.198 -21.820  1.00 67.70           H
ATOM   3780  NE2 HIS A 250      -5.483 -17.678 -23.855  1.00 67.70           N
ATOM   3781  HN  HIS A 250      -3.800 -14.097 -24.934  1.00 67.70           H
ATOM   3782  N   LYS A 251      -1.091 -12.718 -23.770  1.00 70.66           N
ATOM   3783  CA  LYS A 251       0.129 -11.943 -23.625  1.00 70.66           C
ATOM   3784  C   LYS A 251      -0.208 -10.581 -23.013  1.00 70.66           C
ATOM   3785  O   LYS A 251       0.543 -10.066 -22.186  1.00 70.66           O
ATOM   3786  HA  LYS A 251       0.778 -12.481 -22.934  1.00 70.66           H
ATOM   3787  CB  LYS A 251       0.867 -11.851 -24.962  1.00 70.66           C
ATOM   3788 1HB  LYS A 251       0.674 -12.747 -25.551  1.00 70.66           H
ATOM   3789 2HB  LYS A 251       0.486 -11.005 -25.534  1.00 70.66           H
ATOM   3790  CG  LYS A 251       2.374 -11.691 -24.746  1.00 70.66           C
ATOM   3791 1HG  LYS A 251       2.565 -10.808 -24.136  1.00 70.66           H
ATOM   3792 2HG  LYS A 251       2.759 -12.549 -24.195  1.00 70.66           H
ATOM   3793  CD  LYS A 251       3.108 -11.563 -26.082  1.00 70.66           C
ATOM   3794 1HD  LYS A 251       2.719 -12.298 -26.787  1.00 70.66           H
ATOM   3795 2HD  LYS A 251       2.921 -10.579 -26.511  1.00 70.66           H
ATOM   3796  CE  LYS A 251       4.614 -11.769 -25.901  1.00 70.66           C
ATOM   3797 1HE  LYS A 251       4.949 -11.269 -24.993  1.00 70.66           H
ATOM   3798 2HE  LYS A 251       4.829 -12.831 -25.779  1.00 70.66           H
ATOM   3799  NZ  LYS A 251       5.353 -11.239 -27.069  1.00 70.66           N
ATOM   3800 1HZ  LYS A 251       6.349 -11.354 -26.919  1.00 70.66           H
ATOM   3801 2HZ  LYS A 251       5.075 -11.744 -27.903  1.00 70.66           H
ATOM   3802 3HZ  LYS A 251       5.140 -10.254 -27.184  1.00 70.66           H
ATOM   3803  HN  LYS A 251      -1.356 -12.918 -24.714  1.00 70.66           H
ATOM   3804  N   ALA A 252      -1.337 -10.038 -23.443  1.00 72.56           N
ATOM   3805  CA  ALA A 252      -1.720  -8.694 -23.044  1.00 72.56           C
ATOM   3806  C   ALA A 252      -2.139  -8.704 -21.572  1.00 72.56           C
ATOM   3807  O   ALA A 252      -1.992  -7.702 -20.874  1.00 72.56           O
ATOM   3808  HA  ALA A 252      -0.847  -8.052 -23.160  1.00 72.56           H
ATOM   3809  CB  ALA A 252      -2.832  -8.186 -23.963  1.00 72.56           C
ATOM   3810 1HB  ALA A 252      -2.474  -8.170 -24.992  1.00 72.56           H
ATOM   3811 2HB  ALA A 252      -3.696  -8.847 -23.889  1.00 72.56           H
ATOM   3812 3HB  ALA A 252      -3.119  -7.178 -23.663  1.00 72.56           H
ATOM   3813  HN  ALA A 252      -1.983 -10.498 -24.052  1.00 72.56           H
ATOM   3814  N   LEU A 253      -2.652  -9.848 -21.144  1.00 81.13           N
ATOM   3815  CA  LEU A 253      -3.234  -9.957 -19.817  1.00 81.13           C
ATOM   3816  C   LEU A 253      -2.143 -10.341 -18.816  1.00 81.13           C
ATOM   3817  O   LEU A 253      -2.329 -10.208 -17.608  1.00 81.13           O
ATOM   3818  HA  LEU A 253      -3.620  -8.974 -19.548  1.00 81.13           H
ATOM   3819  CB  LEU A 253      -4.423 -10.921 -19.831  1.00 81.13           C
ATOM   3820 1HB  LEU A 253      -4.135 -11.813 -20.387  1.00 81.13           H
ATOM   3821 2HB  LEU A 253      -4.623 -11.234 -18.806  1.00 81.13           H
ATOM   3822  CG  LEU A 253      -5.721 -10.376 -20.430  1.00 81.13           C
ATOM   3823  HG  LEU A 253      -5.501  -9.986 -21.424  1.00 81.13           H
ATOM   3824  CD1 LEU A 253      -6.755 -11.491 -20.601  1.00 81.13           C
ATOM   3825 1HD1 LEU A 253      -6.357 -12.257 -21.267  1.00 81.13           H
ATOM   3826 2HD1 LEU A 253      -6.977 -11.932 -19.630  1.00 81.13           H
ATOM   3827 3HD1 LEU A 253      -7.668 -11.076 -21.029  1.00 81.13           H
ATOM   3828  CD2 LEU A 253      -6.264  -9.213 -19.598  1.00 81.13           C
ATOM   3829 1HD2 LEU A 253      -6.464  -9.555 -18.583  1.00 81.13           H
ATOM   3830 2HD2 LEU A 253      -5.527  -8.410 -19.572  1.00 81.13           H
ATOM   3831 3HD2 LEU A 253      -7.187  -8.845 -20.047  1.00 81.13           H
ATOM   3832  HN  LEU A 253      -2.675 -10.689 -21.686  1.00 81.13           H
ATOM   3833  N   LYS A 254      -1.028 -10.810 -19.356  1.00 82.47           N
ATOM   3834  CA  LYS A 254       0.040 -11.341 -18.526  1.00 82.47           C
ATOM   3835  C   LYS A 254       0.438 -10.294 -17.484  1.00 82.47           C
ATOM   3836  O   LYS A 254       0.608 -10.616 -16.309  1.00 82.47           O
ATOM   3837  HA  LYS A 254      -0.354 -12.214 -18.006  1.00 82.47           H
ATOM   3838  CB  LYS A 254       1.206 -11.819 -19.394  1.00 82.47           C
ATOM   3839 1HB  LYS A 254       0.834 -12.478 -20.179  1.00 82.47           H
ATOM   3840 2HB  LYS A 254       1.670 -10.966 -19.888  1.00 82.47           H
ATOM   3841  CG  LYS A 254       2.249 -12.558 -18.552  1.00 82.47           C
ATOM   3842 1HG  LYS A 254       2.590 -11.913 -17.742  1.00 82.47           H
ATOM   3843 2HG  LYS A 254       1.795 -13.435 -18.093  1.00 82.47           H
ATOM   3844  CD  LYS A 254       3.443 -12.983 -19.409  1.00 82.47           C
ATOM   3845 1HD  LYS A 254       3.109 -13.663 -20.193  1.00 82.47           H
ATOM   3846 2HD  LYS A 254       3.870 -12.111 -19.904  1.00 82.47           H
ATOM   3847  CE  LYS A 254       4.513 -13.667 -18.556  1.00 82.47           C
ATOM   3848 1HE  LYS A 254       4.902 -12.966 -17.818  1.00 82.47           H
ATOM   3849 2HE  LYS A 254       4.072 -14.498 -18.005  1.00 82.47           H
ATOM   3850  NZ  LYS A 254       5.618 -14.162 -19.409  1.00 82.47           N
ATOM   3851 1HZ  LYS A 254       6.320 -14.605 -18.828  1.00 82.47           H
ATOM   3852 2HZ  LYS A 254       5.255 -14.835 -20.075  1.00 82.47           H
ATOM   3853 3HZ  LYS A 254       6.034 -13.383 -19.908  1.00 82.47           H
ATOM   3854  HN  LYS A 254      -0.848 -10.831 -20.340  1.00 82.47           H
ATOM   3855  N   VAL A 255       0.576  -9.062 -17.951  1.00 81.75           N
ATOM   3856  CA  VAL A 255       1.043  -7.985 -17.096  1.00 81.75           C
ATOM   3857  C   VAL A 255       0.063  -7.800 -15.935  1.00 81.75           C
ATOM   3858  O   VAL A 255       0.467  -7.784 -14.774  1.00 81.75           O
ATOM   3859  HA  VAL A 255       2.011  -8.280 -16.693  1.00 81.75           H
ATOM   3860  CB  VAL A 255       1.241  -6.711 -17.920  1.00 81.75           C
ATOM   3861  HB  VAL A 255       0.289  -6.464 -18.389  1.00 81.75           H
ATOM   3862  CG1 VAL A 255       1.642  -5.536 -17.025  1.00 81.75           C
ATOM   3863 1HG1 VAL A 255       0.859  -5.357 -16.287  1.00 81.75           H
ATOM   3864 2HG1 VAL A 255       2.576  -5.771 -16.514  1.00 81.75           H
ATOM   3865 3HG1 VAL A 255       1.776  -4.643 -17.636  1.00 81.75           H
ATOM   3866  CG2 VAL A 255       2.270  -6.930 -19.030  1.00 81.75           C
ATOM   3867 1HG2 VAL A 255       3.226  -7.213 -18.589  1.00 81.75           H
ATOM   3868 2HG2 VAL A 255       1.926  -7.725 -19.692  1.00 81.75           H
ATOM   3869 3HG2 VAL A 255       2.391  -6.009 -19.600  1.00 81.75           H
ATOM   3870  HN  VAL A 255       0.375  -8.796 -18.894  1.00 81.75           H
ATOM   3871  N   THR A 256      -1.207  -7.665 -16.290  1.00 82.26           N
ATOM   3872  CA  THR A 256      -2.231  -7.362 -15.306  1.00 82.26           C
ATOM   3873  C   THR A 256      -2.286  -8.458 -14.239  1.00 82.26           C
ATOM   3874  O   THR A 256      -2.369  -8.165 -13.047  1.00 82.26           O
ATOM   3875  HA  THR A 256      -1.958  -6.436 -14.799  1.00 82.26           H
ATOM   3876  CB  THR A 256      -3.556  -7.168 -16.046  1.00 82.26           C
ATOM   3877  HB  THR A 256      -3.902  -8.107 -16.478  1.00 82.26           H
ATOM   3878  OG1 THR A 256      -3.283  -6.125 -16.978  1.00 82.26           O
ATOM   3879  HG1 THR A 256      -2.980  -5.305 -16.494  1.00 82.26           H
ATOM   3880  CG2 THR A 256      -4.649  -6.587 -15.147  1.00 82.26           C
ATOM   3881 1HG2 THR A 256      -4.331  -5.616 -14.768  1.00 82.26           H
ATOM   3882 2HG2 THR A 256      -4.828  -7.262 -14.310  1.00 82.26           H
ATOM   3883 3HG2 THR A 256      -5.568  -6.470 -15.722  1.00 82.26           H
ATOM   3884  HN  THR A 256      -1.538  -7.758 -17.229  1.00 82.26           H
ATOM   3885  N   ILE A 257      -2.237  -9.697 -14.706  1.00 84.25           N
ATOM   3886  CA  ILE A 257      -2.302 -10.838 -13.809  1.00 84.25           C
ATOM   3887  C   ILE A 257      -1.146 -10.762 -12.809  1.00 84.25           C
ATOM   3888  O   ILE A 257      -1.339 -10.978 -11.614  1.00 84.25           O
ATOM   3889  HA  ILE A 257      -3.240 -10.767 -13.257  1.00 84.25           H
ATOM   3890  CB  ILE A 257      -2.343 -12.144 -14.605  1.00 84.25           C
ATOM   3891  HB  ILE A 257      -1.526 -12.129 -15.326  1.00 84.25           H
ATOM   3892  CG1 ILE A 257      -3.645 -12.262 -15.399  1.00 84.25           C
ATOM   3893 1HG1 ILE A 257      -4.477 -12.436 -14.716  1.00 84.25           H
ATOM   3894 2HG1 ILE A 257      -3.848 -11.323 -15.914  1.00 84.25           H
ATOM   3895  CG2 ILE A 257      -2.117 -13.350 -13.691  1.00 84.25           C
ATOM   3896 1HG2 ILE A 257      -1.143 -13.264 -13.210  1.00 84.25           H
ATOM   3897 2HG2 ILE A 257      -2.897 -13.380 -12.930  1.00 84.25           H
ATOM   3898 3HG2 ILE A 257      -2.151 -14.265 -14.282  1.00 84.25           H
ATOM   3899  CD1 ILE A 257      -3.566 -13.402 -16.416  1.00 84.25           C
ATOM   3900 1HD1 ILE A 257      -2.749 -13.211 -17.112  1.00 84.25           H
ATOM   3901 2HD1 ILE A 257      -3.388 -14.342 -15.895  1.00 84.25           H
ATOM   3902 3HD1 ILE A 257      -4.505 -13.463 -16.966  1.00 84.25           H
ATOM   3903  HN  ILE A 257      -2.155  -9.926 -15.676  1.00 84.25           H
ATOM   3904  N   THR A 258       0.030 -10.455 -13.336  1.00 87.30           N
ATOM   3905  CA  THR A 258       1.242 -10.491 -12.535  1.00 87.30           C
ATOM   3906  C   THR A 258       1.165  -9.460 -11.406  1.00 87.30           C
ATOM   3907  O   THR A 258       1.415  -9.785 -10.247  1.00 87.30           O
ATOM   3908  HA  THR A 258       1.315 -11.472 -12.067  1.00 87.30           H
ATOM   3909  CB  THR A 258       2.434 -10.280 -13.470  1.00 87.30           C
ATOM   3910  HB  THR A 258       2.464  -9.254 -13.837  1.00 87.30           H
ATOM   3911  OG1 THR A 258       2.275 -11.285 -14.467  1.00 87.30           O
ATOM   3912  HG1 THR A 258       1.351 -11.245 -14.849  1.00 87.30           H
ATOM   3913  CG2 THR A 258       3.768 -10.623 -12.805  1.00 87.30           C
ATOM   3914 1HG2 THR A 258       3.763 -11.669 -12.498  1.00 87.30           H
ATOM   3915 2HG2 THR A 258       3.911  -9.989 -11.930  1.00 87.30           H
ATOM   3916 3HG2 THR A 258       4.580 -10.456 -13.512  1.00 87.30           H
ATOM   3917  HN  THR A 258       0.163 -10.186 -14.290  1.00 87.30           H
ATOM   3918  N   VAL A 259       0.817  -8.239 -11.786  1.00 86.62           N
ATOM   3919  CA  VAL A 259       0.763  -7.146 -10.830  1.00 86.62           C
ATOM   3920  C   VAL A 259      -0.278  -7.466  -9.755  1.00 86.62           C
ATOM   3921  O   VAL A 259      -0.038  -7.244  -8.569  1.00 86.62           O
ATOM   3922  HA  VAL A 259       1.743  -7.072 -10.359  1.00 86.62           H
ATOM   3923  CB  VAL A 259       0.485  -5.829 -11.557  1.00 86.62           C
ATOM   3924  HB  VAL A 259      -0.400  -5.969 -12.178  1.00 86.62           H
ATOM   3925  CG1 VAL A 259       0.188  -4.705 -10.562  1.00 86.62           C
ATOM   3926 1HG1 VAL A 259      -0.688  -4.968  -9.968  1.00 86.62           H
ATOM   3927 2HG1 VAL A 259       1.045  -4.567  -9.904  1.00 86.62           H
ATOM   3928 3HG1 VAL A 259      -0.006  -3.781 -11.105  1.00 86.62           H
ATOM   3929  CG2 VAL A 259       1.649  -5.454 -12.476  1.00 86.62           C
ATOM   3930 1HG2 VAL A 259       2.558  -5.341 -11.884  1.00 86.62           H
ATOM   3931 2HG2 VAL A 259       1.794  -6.239 -13.218  1.00 86.62           H
ATOM   3932 3HG2 VAL A 259       1.426  -4.514 -12.981  1.00 86.62           H
ATOM   3933  HN  VAL A 259       0.577  -7.993 -12.724  1.00 86.62           H
ATOM   3934  N   LEU A 260      -1.411  -7.983 -10.208  1.00 86.01           N
ATOM   3935  CA  LEU A 260      -2.525  -8.244  -9.312  1.00 86.01           C
ATOM   3936  C   LEU A 260      -2.102  -9.278  -8.267  1.00 86.01           C
ATOM   3937  O   LEU A 260      -2.374  -9.112  -7.079  1.00 86.01           O
ATOM   3938  HA  LEU A 260      -2.758  -7.311  -8.800  1.00 86.01           H
ATOM   3939  CB  LEU A 260      -3.768  -8.646 -10.108  1.00 86.01           C
ATOM   3940 1HB  LEU A 260      -3.895  -7.940 -10.928  1.00 86.01           H
ATOM   3941 2HB  LEU A 260      -3.589  -9.625 -10.554  1.00 86.01           H
ATOM   3942  CG  LEU A 260      -5.078  -8.709  -9.319  1.00 86.01           C
ATOM   3943  HG  LEU A 260      -4.885  -9.221  -8.377  1.00 86.01           H
ATOM   3944  CD1 LEU A 260      -5.579  -7.304  -8.976  1.00 86.01           C
ATOM   3945 1HD1 LEU A 260      -4.831  -6.790  -8.372  1.00 86.01           H
ATOM   3946 2HD1 LEU A 260      -5.751  -6.745  -9.895  1.00 86.01           H
ATOM   3947 3HD1 LEU A 260      -6.511  -7.378  -8.415  1.00 86.01           H
ATOM   3948  CD2 LEU A 260      -6.132  -9.525 -10.070  1.00 86.01           C
ATOM   3949 1HD2 LEU A 260      -6.328  -9.063 -11.037  1.00 86.01           H
ATOM   3950 2HD2 LEU A 260      -5.765 -10.541 -10.220  1.00 86.01           H
ATOM   3951 3HD2 LEU A 260      -7.052  -9.554  -9.487  1.00 86.01           H
ATOM   3952  HN  LEU A 260      -1.573  -8.221 -11.165  1.00 86.01           H
ATOM   3953  N   THR A 261      -1.443 -10.323  -8.748  1.00 88.02           N
ATOM   3954  CA  THR A 261      -1.055 -11.425  -7.884  1.00 88.02           C
ATOM   3955  C   THR A 261      -0.003 -10.965  -6.873  1.00 88.02           C
ATOM   3956  O   THR A 261      -0.089 -11.292  -5.690  1.00 88.02           O
ATOM   3957  HA  THR A 261      -1.930 -11.739  -7.314  1.00 88.02           H
ATOM   3958  CB  THR A 261      -0.582 -12.577  -8.772  1.00 88.02           C
ATOM   3959  HB  THR A 261       0.280 -12.280  -9.368  1.00 88.02           H
ATOM   3960  OG1 THR A 261      -1.743 -12.946  -9.510  1.00 88.02           O
ATOM   3961  HG1 THR A 261      -1.800 -12.407 -10.350  1.00 88.02           H
ATOM   3962  CG2 THR A 261      -0.237 -13.832  -7.967  1.00 88.02           C
ATOM   3963 1HG2 THR A 261      -1.120 -14.169  -7.423  1.00 88.02           H
ATOM   3964 2HG2 THR A 261       0.560 -13.603  -7.261  1.00 88.02           H
ATOM   3965 3HG2 THR A 261       0.093 -14.619  -8.646  1.00 88.02           H
ATOM   3966  HN  THR A 261      -1.176 -10.423  -9.706  1.00 88.02           H
ATOM   3967  N   VAL A 262       0.965 -10.212  -7.375  1.00 90.35           N
ATOM   3968  CA  VAL A 262       2.084  -9.785  -6.552  1.00 90.35           C
ATOM   3969  C   VAL A 262       1.569  -8.889  -5.424  1.00 90.35           C
ATOM   3970  O   VAL A 262       2.064  -8.954  -4.300  1.00 90.35           O
ATOM   3971  HA  VAL A 262       2.530 -10.678  -6.115  1.00 90.35           H
ATOM   3972  CB  VAL A 262       3.142  -9.103  -7.422  1.00 90.35           C
ATOM   3973  HB  VAL A 262       2.646  -8.331  -8.010  1.00 90.35           H
ATOM   3974  CG1 VAL A 262       4.207  -8.425  -6.558  1.00 90.35           C
ATOM   3975 1HG1 VAL A 262       3.736  -7.672  -5.925  1.00 90.35           H
ATOM   3976 2HG1 VAL A 262       4.697  -9.171  -5.932  1.00 90.35           H
ATOM   3977 3HG1 VAL A 262       4.947  -7.948  -7.201  1.00 90.35           H
ATOM   3978  CG2 VAL A 262       3.778 -10.099  -8.394  1.00 90.35           C
ATOM   3979 1HG2 VAL A 262       4.252 -10.903  -7.832  1.00 90.35           H
ATOM   3980 2HG2 VAL A 262       3.007 -10.515  -9.043  1.00 90.35           H
ATOM   3981 3HG2 VAL A 262       4.526  -9.588  -9.000  1.00 90.35           H
ATOM   3982  HN  VAL A 262       0.993  -9.896  -8.323  1.00 90.35           H
ATOM   3983  N   PHE A 263       0.582  -8.073  -5.763  1.00 88.81           N
ATOM   3984  CA  PHE A 263      -0.019  -7.179  -4.788  1.00 88.81           C
ATOM   3985  C   PHE A 263      -0.644  -7.965  -3.635  1.00 88.81           C
ATOM   3986  O   PHE A 263      -0.392  -7.669  -2.468  1.00 88.81           O
ATOM   3987  HA  PHE A 263       0.776  -6.541  -4.402  1.00 88.81           H
ATOM   3988  CB  PHE A 263      -1.118  -6.399  -5.513  1.00 88.81           C
ATOM   3989 1HB  PHE A 263      -0.683  -5.898  -6.378  1.00 88.81           H
ATOM   3990 2HB  PHE A 263      -1.859  -7.103  -5.892  1.00 88.81           H
ATOM   3991  CG  PHE A 263      -1.822  -5.359  -4.640  1.00 88.81           C
ATOM   3992  CD1 PHE A 263      -2.998  -5.667  -4.030  1.00 88.81           C
ATOM   3993  HD1 PHE A 263      -3.438  -6.656  -4.163  1.00 88.81           H
ATOM   3994  CD2 PHE A 263      -1.273  -4.126  -4.474  1.00 88.81           C
ATOM   3995  HD2 PHE A 263      -0.331  -3.879  -4.963  1.00 88.81           H
ATOM   3996  CE1 PHE A 263      -3.652  -4.702  -3.219  1.00 88.81           C
ATOM   3997  HE1 PHE A 263      -4.594  -4.949  -2.730  1.00 88.81           H
ATOM   3998  CE2 PHE A 263      -1.927  -3.161  -3.664  1.00 88.81           C
ATOM   3999  HE2 PHE A 263      -1.487  -2.172  -3.531  1.00 88.81           H
ATOM   4000  CZ  PHE A 263      -3.103  -3.469  -3.053  1.00 88.81           C
ATOM   4001  HZ  PHE A 263      -3.605  -2.728  -2.431  1.00 88.81           H
ATOM   4002  HN  PHE A 263       0.193  -8.017  -6.683  1.00 88.81           H
ATOM   4003  N   VAL A 264      -1.448  -8.953  -4.001  1.00 86.71           N
ATOM   4004  CA  VAL A 264      -2.181  -9.727  -3.014  1.00 86.71           C
ATOM   4005  C   VAL A 264      -1.188 -10.430  -2.085  1.00 86.71           C
ATOM   4006  O   VAL A 264      -1.312 -10.351  -0.864  1.00 86.71           O
ATOM   4007  HA  VAL A 264      -2.778  -9.030  -2.426  1.00 86.71           H
ATOM   4008  CB  VAL A 264      -3.135 -10.697  -3.713  1.00 86.71           C
ATOM   4009  HB  VAL A 264      -2.571 -11.228  -4.480  1.00 86.71           H
ATOM   4010  CG1 VAL A 264      -3.681 -11.734  -2.729  1.00 86.71           C
ATOM   4011 1HG1 VAL A 264      -2.854 -12.303  -2.304  1.00 86.71           H
ATOM   4012 2HG1 VAL A 264      -4.221 -11.227  -1.930  1.00 86.71           H
ATOM   4013 3HG1 VAL A 264      -4.357 -12.411  -3.252  1.00 86.71           H
ATOM   4014  CG2 VAL A 264      -4.274  -9.944  -4.403  1.00 86.71           C
ATOM   4015 1HG2 VAL A 264      -4.835  -9.375  -3.662  1.00 86.71           H
ATOM   4016 2HG2 VAL A 264      -3.861  -9.263  -5.148  1.00 86.71           H
ATOM   4017 3HG2 VAL A 264      -4.937 -10.657  -4.892  1.00 86.71           H
ATOM   4018  HN  VAL A 264      -1.603  -9.225  -4.951  1.00 86.71           H
ATOM   4019  N   LEU A 265      -0.226 -11.102  -2.700  1.00 90.58           N
ATOM   4020  CA  LEU A 265       0.666 -11.978  -1.959  1.00 90.58           C
ATOM   4021  C   LEU A 265       1.456 -11.153  -0.942  1.00 90.58           C
ATOM   4022  O   LEU A 265       1.843 -11.661   0.109  1.00 90.58           O
ATOM   4023  HA  LEU A 265       0.046 -12.693  -1.417  1.00 90.58           H
ATOM   4024  CB  LEU A 265       1.548 -12.780  -2.918  1.00 90.58           C
ATOM   4025 1HB  LEU A 265       2.024 -12.085  -3.610  1.00 90.58           H
ATOM   4026 2HB  LEU A 265       2.344 -13.250  -2.341  1.00 90.58           H
ATOM   4027  CG  LEU A 265       0.840 -13.863  -3.734  1.00 90.58           C
ATOM   4028  HG  LEU A 265       0.044 -13.391  -4.311  1.00 90.58           H
ATOM   4029  CD1 LEU A 265       1.799 -14.512  -4.734  1.00 90.58           C
ATOM   4030 1HD1 LEU A 265       2.180 -13.753  -5.417  1.00 90.58           H
ATOM   4031 2HD1 LEU A 265       2.631 -14.967  -4.196  1.00 90.58           H
ATOM   4032 3HD1 LEU A 265       1.270 -15.278  -5.300  1.00 90.58           H
ATOM   4033  CD2 LEU A 265       0.181 -14.897  -2.818  1.00 90.58           C
ATOM   4034 1HD2 LEU A 265       0.942 -15.369  -2.197  1.00 90.58           H
ATOM   4035 2HD2 LEU A 265      -0.553 -14.403  -2.181  1.00 90.58           H
ATOM   4036 3HD2 LEU A 265      -0.315 -15.655  -3.424  1.00 90.58           H
ATOM   4037  HN  LEU A 265      -0.051 -11.055  -3.683  1.00 90.58           H
ATOM   4038  N   SER A 266       1.672  -9.893  -1.290  1.00 92.44           N
ATOM   4039  CA  SER A 266       2.480  -9.015  -0.461  1.00 92.44           C
ATOM   4040  C   SER A 266       1.622  -8.406   0.650  1.00 92.44           C
ATOM   4041  O   SER A 266       2.075  -8.268   1.785  1.00 92.44           O
ATOM   4042  HA  SER A 266       3.257  -9.653  -0.038  1.00 92.44           H
ATOM   4043  CB  SER A 266       3.128  -7.910  -1.297  1.00 92.44           C
ATOM   4044 1HB  SER A 266       3.672  -7.230  -0.641  1.00 92.44           H
ATOM   4045 2HB  SER A 266       3.859  -8.350  -1.976  1.00 92.44           H
ATOM   4046  OG  SER A 266       2.166  -7.175  -2.048  1.00 92.44           O
ATOM   4047  HG  SER A 266       2.076  -7.565  -2.964  1.00 92.44           H
ATOM   4048  HN  SER A 266       1.306  -9.471  -2.119  1.00 92.44           H
ATOM   4049  N   GLN A 267       0.397  -8.059   0.283  1.00 91.50           N
ATOM   4050  CA  GLN A 267      -0.444  -7.253   1.152  1.00 91.50           C
ATOM   4051  C   GLN A 267      -1.221  -8.148   2.119  1.00 91.50           C
ATOM   4052  O   GLN A 267      -1.525  -7.741   3.239  1.00 91.50           O
ATOM   4053  HA  GLN A 267       0.243  -6.615   1.709  1.00 91.50           H
ATOM   4054  CB  GLN A 267      -1.393  -6.374   0.335  1.00 91.50           C
ATOM   4055 1HB  GLN A 267      -2.010  -7.000  -0.309  1.00 91.50           H
ATOM   4056 2HB  GLN A 267      -2.070  -5.843   1.005  1.00 91.50           H
ATOM   4057  CG  GLN A 267      -0.615  -5.368  -0.515  1.00 91.50           C
ATOM   4058 1HG  GLN A 267       0.021  -5.900  -1.223  1.00 91.50           H
ATOM   4059 2HG  GLN A 267      -1.310  -4.766  -1.100  1.00 91.50           H
ATOM   4060  CD  GLN A 267       0.244  -4.456   0.364  1.00 91.50           C
ATOM   4061  OE1 GLN A 267      -0.194  -3.935   1.376  1.00 91.50           O
ATOM   4062  NE2 GLN A 267       1.487  -4.292  -0.079  1.00 91.50           N
ATOM   4063 1HE2 GLN A 267       1.783  -4.748  -0.918  1.00 91.50           H
ATOM   4064 2HE2 GLN A 267       2.126  -3.713   0.427  1.00 91.50           H
ATOM   4065  HN  GLN A 267      -0.021  -8.318  -0.587  1.00 91.50           H
ATOM   4066  N   PHE A 268      -1.519  -9.351   1.651  1.00 91.42           N
ATOM   4067  CA  PHE A 268      -2.443 -10.221   2.359  1.00 91.42           C
ATOM   4068  C   PHE A 268      -1.937 -10.525   3.771  1.00 91.42           C
ATOM   4069  O   PHE A 268      -2.676 -10.378   4.743  1.00 91.42           O
ATOM   4070  HA  PHE A 268      -3.397  -9.698   2.421  1.00 91.42           H
ATOM   4071  CB  PHE A 268      -2.522 -11.528   1.567  1.00 91.42           C
ATOM   4072 1HB  PHE A 268      -2.843 -11.305   0.549  1.00 91.42           H
ATOM   4073 2HB  PHE A 268      -1.524 -11.961   1.499  1.00 91.42           H
ATOM   4074  CG  PHE A 268      -3.473 -12.564   2.170  1.00 91.42           C
ATOM   4075  CD1 PHE A 268      -2.979 -13.580   2.928  1.00 91.42           C
ATOM   4076  HD1 PHE A 268      -1.906 -13.656   3.106  1.00 91.42           H
ATOM   4077  CD2 PHE A 268      -4.811 -12.470   1.948  1.00 91.42           C
ATOM   4078  HD2 PHE A 268      -5.207 -11.656   1.341  1.00 91.42           H
ATOM   4079  CE1 PHE A 268      -3.861 -14.542   3.487  1.00 91.42           C
ATOM   4080  HE1 PHE A 268      -3.465 -15.356   4.095  1.00 91.42           H
ATOM   4081  CE2 PHE A 268      -5.693 -13.432   2.508  1.00 91.42           C
ATOM   4082  HE2 PHE A 268      -6.766 -13.356   2.330  1.00 91.42           H
ATOM   4083  CZ  PHE A 268      -5.200 -14.448   3.266  1.00 91.42           C
ATOM   4084  HZ  PHE A 268      -5.877 -15.186   3.695  1.00 91.42           H
ATOM   4085  HN  PHE A 268      -1.143  -9.732   0.806  1.00 91.42           H
ATOM   4086  N   PRO A 269      -0.674 -10.951   3.909  1.00 94.30           N
ATOM   4087  CA  PRO A 269      -0.155 -11.360   5.216  1.00 94.30           C
ATOM   4088  C   PRO A 269      -0.366 -10.294   6.280  1.00 94.30           C
ATOM   4089  O   PRO A 269      -0.792 -10.598   7.392  1.00 94.30           O
ATOM   4090  HA  PRO A 269      -0.696 -12.234   5.578  1.00 94.30           H
ATOM   4091  CB  PRO A 269       1.331 -11.612   4.953  1.00 94.30           C
ATOM   4092 1HB  PRO A 269       1.929 -10.720   5.140  1.00 94.30           H
ATOM   4093 2HB  PRO A 269       1.725 -12.400   5.595  1.00 94.30           H
ATOM   4094  CG  PRO A 269       1.366 -12.014   3.483  1.00 94.30           C
ATOM   4095 1HG  PRO A 269       2.359 -11.887   3.052  1.00 94.30           H
ATOM   4096 2HG  PRO A 269       1.104 -13.063   3.344  1.00 94.30           H
ATOM   4097  CD  PRO A 269       0.345 -11.082   2.852  1.00 94.30           C
ATOM   4098 1HD  PRO A 269       0.782 -10.117   2.596  1.00 94.30           H
ATOM   4099 2HD  PRO A 269      -0.067 -11.496   1.932  1.00 94.30           H
ATOM   4100  N   TYR A 270      -0.058  -9.061   5.905  1.00 94.81           N
ATOM   4101  CA  TYR A 270      -0.093  -7.960   6.853  1.00 94.81           C
ATOM   4102  C   TYR A 270      -1.518  -7.711   7.352  1.00 94.81           C
ATOM   4103  O   TYR A 270      -1.738  -7.530   8.548  1.00 94.81           O
ATOM   4104  HA  TYR A 270       0.539  -8.226   7.701  1.00 94.81           H
ATOM   4105  CB  TYR A 270       0.390  -6.727   6.086  1.00 94.81           C
ATOM   4106 1HB  TYR A 270       1.432  -6.873   5.804  1.00 94.81           H
ATOM   4107 2HB  TYR A 270      -0.182  -6.640   5.162  1.00 94.81           H
ATOM   4108  CG  TYR A 270       0.267  -5.419   6.870  1.00 94.81           C
ATOM   4109  CD1 TYR A 270      -0.630  -4.452   6.463  1.00 94.81           C
ATOM   4110  HD1 TYR A 270      -1.250  -4.621   5.583  1.00 94.81           H
ATOM   4111  CD2 TYR A 270       1.052  -5.207   7.985  1.00 94.81           C
ATOM   4112  HD2 TYR A 270       1.760  -5.970   8.307  1.00 94.81           H
ATOM   4113  CE1 TYR A 270      -0.745  -3.221   7.201  1.00 94.81           C
ATOM   4114  HE1 TYR A 270      -1.449  -2.449   6.890  1.00 94.81           H
ATOM   4115  CE2 TYR A 270       0.937  -3.975   8.723  1.00 94.81           C
ATOM   4116  HE2 TYR A 270       1.551  -3.795   9.605  1.00 94.81           H
ATOM   4117  CZ  TYR A 270       0.043  -3.044   8.294  1.00 94.81           C
ATOM   4118  OH  TYR A 270      -0.066  -1.881   8.991  1.00 94.81           O
ATOM   4119  HH  TYR A 270       0.349  -1.984   9.895  1.00 94.81           H
ATOM   4120  HN  TYR A 270       0.210  -8.809   4.975  1.00 94.81           H
ATOM   4121  N   ASN A 271      -2.449  -7.709   6.409  1.00 91.33           N
ATOM   4122  CA  ASN A 271      -3.833  -7.401   6.725  1.00 91.33           C
ATOM   4123  C   ASN A 271      -4.420  -8.528   7.577  1.00 91.33           C
ATOM   4124  O   ASN A 271      -5.376  -8.315   8.320  1.00 91.33           O
ATOM   4125  HA  ASN A 271      -3.801  -6.450   7.256  1.00 91.33           H
ATOM   4126  CB  ASN A 271      -4.675  -7.282   5.452  1.00 91.33           C
ATOM   4127 1HB  ASN A 271      -4.477  -8.133   4.800  1.00 91.33           H
ATOM   4128 2HB  ASN A 271      -5.734  -7.317   5.708  1.00 91.33           H
ATOM   4129  CG  ASN A 271      -4.366  -5.981   4.710  1.00 91.33           C
ATOM   4130  OD1 ASN A 271      -4.697  -4.892   5.150  1.00 91.33           O
ATOM   4131  ND2 ASN A 271      -3.715  -6.153   3.563  1.00 91.33           N
ATOM   4132 1HD2 ASN A 271      -3.473  -7.075   3.259  1.00 91.33           H
ATOM   4133 2HD2 ASN A 271      -3.468  -5.361   3.005  1.00 91.33           H
ATOM   4134  HN  ASN A 271      -2.270  -7.913   5.446  1.00 91.33           H
ATOM   4135  N   CYS A 272      -3.823  -9.703   7.440  1.00 93.28           N
ATOM   4136  CA  CYS A 272      -4.209 -10.839   8.259  1.00 93.28           C
ATOM   4137  C   CYS A 272      -3.891 -10.508   9.719  1.00 93.28           C
ATOM   4138  O   CYS A 272      -4.706 -10.755  10.607  1.00 93.28           O
ATOM   4139  HA  CYS A 272      -5.282 -10.976   8.119  1.00 93.28           H
ATOM   4140  CB  CYS A 272      -3.521 -12.126   7.803  1.00 93.28           C
ATOM   4141 1HB  CYS A 272      -2.445 -11.966   7.727  1.00 93.28           H
ATOM   4142 2HB  CYS A 272      -3.675 -12.913   8.541  1.00 93.28           H
ATOM   4143  SG  CYS A 272      -4.189 -12.652   6.182  1.00 93.28           S
ATOM   4144  HG  CYS A 272      -3.543 -11.738   5.463  1.00 93.28           H
ATOM   4145  HN  CYS A 272      -3.090  -9.884   6.785  1.00 93.28           H
ATOM   4146  N   ILE A 273      -2.704  -9.955   9.922  1.00 93.84           N
ATOM   4147  CA  ILE A 273      -2.253  -9.621  11.262  1.00 93.84           C
ATOM   4148  C   ILE A 273      -3.099  -8.469  11.808  1.00 93.84           C
ATOM   4149  O   ILE A 273      -3.421  -8.438  12.995  1.00 93.84           O
ATOM   4150  HA  ILE A 273      -2.418 -10.497  11.890  1.00 93.84           H
ATOM   4151  CB  ILE A 273      -0.750  -9.336  11.266  1.00 93.84           C
ATOM   4152  HB  ILE A 273      -0.552  -8.538  10.551  1.00 93.84           H
ATOM   4153  CG1 ILE A 273       0.041 -10.562  10.807  1.00 93.84           C
ATOM   4154 1HG1 ILE A 273      -0.272 -10.846   9.802  1.00 93.84           H
ATOM   4155 2HG1 ILE A 273       1.102 -10.316  10.753  1.00 93.84           H
ATOM   4156  CG2 ILE A 273      -0.290  -8.838  12.638  1.00 93.84           C
ATOM   4157 1HG2 ILE A 273      -0.821  -7.919  12.887  1.00 93.84           H
ATOM   4158 2HG2 ILE A 273      -0.505  -9.597  13.391  1.00 93.84           H
ATOM   4159 3HG2 ILE A 273       0.782  -8.643  12.613  1.00 93.84           H
ATOM   4160  CD1 ILE A 273      -0.167 -11.739  11.763  1.00 93.84           C
ATOM   4161 1HD1 ILE A 273       0.170 -11.460  12.761  1.00 93.84           H
ATOM   4162 2HD1 ILE A 273      -1.225 -11.998  11.795  1.00 93.84           H
ATOM   4163 3HD1 ILE A 273       0.407 -12.597  11.413  1.00 93.84           H
ATOM   4164  HN  ILE A 273      -2.058  -9.735   9.191  1.00 93.84           H
ATOM   4165  N   LEU A 274      -3.435  -7.549  10.915  1.00 93.05           N
ATOM   4166  CA  LEU A 274      -4.279  -6.424  11.281  1.00 93.05           C
ATOM   4167  C   LEU A 274      -5.612  -6.947  11.821  1.00 93.05           C
ATOM   4168  O   LEU A 274      -6.170  -6.383  12.761  1.00 93.05           O
ATOM   4169  HA  LEU A 274      -3.773  -5.881  12.079  1.00 93.05           H
ATOM   4170  CB  LEU A 274      -4.429  -5.461  10.102  1.00 93.05           C
ATOM   4171 1HB  LEU A 274      -4.577  -6.048   9.195  1.00 93.05           H
ATOM   4172 2HB  LEU A 274      -5.334  -4.872  10.252  1.00 93.05           H
ATOM   4173  CG  LEU A 274      -3.261  -4.500   9.869  1.00 93.05           C
ATOM   4174  HG  LEU A 274      -2.368  -5.091   9.669  1.00 93.05           H
ATOM   4175  CD1 LEU A 274      -3.509  -3.624   8.639  1.00 93.05           C
ATOM   4176 1HD1 LEU A 274      -3.622  -4.257   7.759  1.00 93.05           H
ATOM   4177 2HD1 LEU A 274      -4.418  -3.041   8.786  1.00 93.05           H
ATOM   4178 3HD1 LEU A 274      -2.664  -2.950   8.496  1.00 93.05           H
ATOM   4179  CD2 LEU A 274      -2.980  -3.665  11.120  1.00 93.05           C
ATOM   4180 1HD2 LEU A 274      -3.866  -3.083  11.375  1.00 93.05           H
ATOM   4181 2HD2 LEU A 274      -2.728  -4.326  11.949  1.00 93.05           H
ATOM   4182 3HD2 LEU A 274      -2.146  -2.990  10.927  1.00 93.05           H
ATOM   4183  HN  LEU A 274      -3.141  -7.563   9.960  1.00 93.05           H
ATOM   4184  N   LEU A 275      -6.084  -8.020  11.203  1.00 93.84           N
ATOM   4185  CA  LEU A 275      -7.332  -8.636  11.622  1.00 93.84           C
ATOM   4186  C   LEU A 275      -7.191  -9.135  13.061  1.00 93.84           C
ATOM   4187  O   LEU A 275      -8.061  -8.888  13.895  1.00 93.84           O
ATOM   4188  HA  LEU A 275      -8.102  -7.865  11.597  1.00 93.84           H
ATOM   4189  CB  LEU A 275      -7.750  -9.725  10.632  1.00 93.84           C
ATOM   4190 1HB  LEU A 275      -7.888  -9.265   9.653  1.00 93.84           H
ATOM   4191 2HB  LEU A 275      -6.930 -10.437  10.537  1.00 93.84           H
ATOM   4192  CG  LEU A 275      -9.022 -10.499  10.984  1.00 93.84           C
ATOM   4193  HG  LEU A 275      -8.908 -10.904  11.990  1.00 93.84           H
ATOM   4194  CD1 LEU A 275     -10.240  -9.572  11.005  1.00 93.84           C
ATOM   4195 1HD1 LEU A 275     -10.089  -8.791  11.749  1.00 93.84           H
ATOM   4196 2HD1 LEU A 275     -10.367  -9.118  10.022  1.00 93.84           H
ATOM   4197 3HD1 LEU A 275     -11.130 -10.148  11.258  1.00 93.84           H
ATOM   4198  CD2 LEU A 275      -9.221 -11.686  10.039  1.00 93.84           C
ATOM   4199 1HD2 LEU A 275      -9.305 -11.324   9.014  1.00 93.84           H
ATOM   4200 2HD2 LEU A 275      -8.369 -12.360  10.118  1.00 93.84           H
ATOM   4201 3HD2 LEU A 275     -10.132 -12.218  10.312  1.00 93.84           H
ATOM   4202  HN  LEU A 275      -5.631  -8.465  10.431  1.00 93.84           H
ATOM   4203  N   VAL A 276      -6.089  -9.828  13.309  1.00 94.43           N
ATOM   4204  CA  VAL A 276      -5.835 -10.385  14.626  1.00 94.43           C
ATOM   4205  C   VAL A 276      -5.813  -9.255  15.657  1.00 94.43           C
ATOM   4206  O   VAL A 276      -6.426  -9.365  16.718  1.00 94.43           O
ATOM   4207  HA  VAL A 276      -6.658 -11.059  14.863  1.00 94.43           H
ATOM   4208  CB  VAL A 276      -4.543 -11.203  14.608  1.00 94.43           C
ATOM   4209  HB  VAL A 276      -3.744 -10.561  14.236  1.00 94.43           H
ATOM   4210  CG1 VAL A 276      -4.161 -11.657  16.019  1.00 94.43           C
ATOM   4211 1HG1 VAL A 276      -4.013 -10.783  16.654  1.00 94.43           H
ATOM   4212 2HG1 VAL A 276      -4.960 -12.274  16.431  1.00 94.43           H
ATOM   4213 3HG1 VAL A 276      -3.239 -12.236  15.977  1.00 94.43           H
ATOM   4214  CG2 VAL A 276      -4.664 -12.399  13.662  1.00 94.43           C
ATOM   4215 1HG2 VAL A 276      -5.480 -13.042  13.992  1.00 94.43           H
ATOM   4216 2HG2 VAL A 276      -4.867 -12.044  12.652  1.00 94.43           H
ATOM   4217 3HG2 VAL A 276      -3.731 -12.964  13.668  1.00 94.43           H
ATOM   4218  HN  VAL A 276      -5.379 -10.010  12.629  1.00 94.43           H
ATOM   4219  N   GLN A 277      -5.100  -8.194  15.310  1.00 93.52           N
ATOM   4220  CA  GLN A 277      -4.968  -7.055  16.203  1.00 93.52           C
ATOM   4221  C   GLN A 277      -6.342  -6.451  16.500  1.00 93.52           C
ATOM   4222  O   GLN A 277      -6.583  -5.961  17.602  1.00 93.52           O
ATOM   4223  HA  GLN A 277      -4.534  -7.455  17.120  1.00 93.52           H
ATOM   4224  CB  GLN A 277      -4.023  -6.005  15.617  1.00 93.52           C
ATOM   4225 1HB  GLN A 277      -4.270  -5.831  14.570  1.00 93.52           H
ATOM   4226 2HB  GLN A 277      -4.158  -5.057  16.138  1.00 93.52           H
ATOM   4227  CG  GLN A 277      -2.564  -6.454  15.734  1.00 93.52           C
ATOM   4228 1HG  GLN A 277      -2.332  -6.678  16.775  1.00 93.52           H
ATOM   4229 2HG  GLN A 277      -2.417  -7.374  15.169  1.00 93.52           H
ATOM   4230  CD  GLN A 277      -1.615  -5.372  15.215  1.00 93.52           C
ATOM   4231  OE1 GLN A 277      -1.983  -4.508  14.436  1.00 93.52           O
ATOM   4232  NE2 GLN A 277      -0.375  -5.469  15.687  1.00 93.52           N
ATOM   4233 1HE2 GLN A 277      -0.138  -6.203  16.324  1.00 93.52           H
ATOM   4234 2HE2 GLN A 277       0.320  -4.807  15.406  1.00 93.52           H
ATOM   4235  HN  GLN A 277      -4.619  -8.104  14.438  1.00 93.52           H
ATOM   4236  N   THR A 278      -7.207  -6.507  15.498  1.00 93.86           N
ATOM   4237  CA  THR A 278      -8.544  -5.954  15.631  1.00 93.86           C
ATOM   4238  C   THR A 278      -9.359  -6.766  16.641  1.00 93.86           C
ATOM   4239  O   THR A 278     -10.008  -6.199  17.518  1.00 93.86           O
ATOM   4240  HA  THR A 278      -8.459  -4.943  16.028  1.00 93.86           H
ATOM   4241  CB  THR A 278      -9.176  -5.905  14.239  1.00 93.86           C
ATOM   4242  HB  THR A 278      -9.345  -6.911  13.853  1.00 93.86           H
ATOM   4243  OG1 THR A 278      -8.282  -5.096  13.480  1.00 93.86           O
ATOM   4244  HG1 THR A 278      -7.622  -5.674  12.999  1.00 93.86           H
ATOM   4245  CG2 THR A 278     -10.492  -5.125  14.221  1.00 93.86           C
ATOM   4246 1HG2 THR A 278     -10.311  -4.100  14.543  1.00 93.86           H
ATOM   4247 2HG2 THR A 278     -11.205  -5.598  14.897  1.00 93.86           H
ATOM   4248 3HG2 THR A 278     -10.898  -5.121  13.209  1.00 93.86           H
ATOM   4249  HN  THR A 278      -7.007  -6.920  14.609  1.00 93.86           H
ATOM   4250  N   ILE A 279      -9.297  -8.080  16.482  1.00 94.89           N
ATOM   4251  CA  ILE A 279     -10.048  -8.974  17.348  1.00 94.89           C
ATOM   4252  C   ILE A 279      -9.578  -8.792  18.792  1.00 94.89           C
ATOM   4253  O   ILE A 279     -10.392  -8.761  19.714  1.00 94.89           O
ATOM   4254  HA  ILE A 279     -11.097  -8.683  17.287  1.00 94.89           H
ATOM   4255  CB  ILE A 279      -9.948 -10.415  16.845  1.00 94.89           C
ATOM   4256  HB  ILE A 279      -8.893 -10.664  16.728  1.00 94.89           H
ATOM   4257  CG1 ILE A 279     -10.602 -10.563  15.470  1.00 94.89           C
ATOM   4258 1HG1 ILE A 279     -11.686 -10.521  15.573  1.00 94.89           H
ATOM   4259 2HG1 ILE A 279     -10.309  -9.729  14.832  1.00 94.89           H
ATOM   4260  CG2 ILE A 279     -10.532 -11.394  17.866  1.00 94.89           C
ATOM   4261 1HG2 ILE A 279      -9.982 -11.312  18.804  1.00 94.89           H
ATOM   4262 2HG2 ILE A 279     -11.581 -11.156  18.038  1.00 94.89           H
ATOM   4263 3HG2 ILE A 279     -10.448 -12.411  17.484  1.00 94.89           H
ATOM   4264  CD1 ILE A 279     -10.198 -11.884  14.810  1.00 94.89           C
ATOM   4265 1HD1 ILE A 279      -9.116 -11.912  14.687  1.00 94.89           H
ATOM   4266 2HD1 ILE A 279     -10.515 -12.716  15.439  1.00 94.89           H
ATOM   4267 3HD1 ILE A 279     -10.677 -11.963  13.834  1.00 94.89           H
ATOM   4268  HN  ILE A 279      -8.748  -8.534  15.780  1.00 94.89           H
ATOM   4269  N   ASP A 280      -8.267  -8.677  18.944  1.00 94.04           N
ATOM   4270  CA  ASP A 280      -7.674  -8.558  20.266  1.00 94.04           C
ATOM   4271  C   ASP A 280      -8.049  -7.202  20.868  1.00 94.04           C
ATOM   4272  O   ASP A 280      -8.182  -7.074  22.084  1.00 94.04           O
ATOM   4273  HA  ASP A 280      -8.078  -9.393  20.837  1.00 94.04           H
ATOM   4274  CB  ASP A 280      -6.148  -8.638  20.194  1.00 94.04           C
ATOM   4275 1HB  ASP A 280      -5.853  -9.500  19.597  1.00 94.04           H
ATOM   4276 2HB  ASP A 280      -5.757  -7.753  19.691  1.00 94.04           H
ATOM   4277  CG  ASP A 280      -5.539  -8.747  21.594  1.00 94.04           C
ATOM   4278  OD1 ASP A 280      -6.012  -9.620  22.352  1.00 94.04           O
ATOM   4279  OD2 ASP A 280      -4.614  -7.954  21.873  1.00 94.04           O
ATOM   4280  HN  ASP A 280      -7.615  -8.665  18.186  1.00 94.04           H
ATOM   4281  N   ALA A 281      -8.209  -6.224  19.988  1.00 92.55           N
ATOM   4282  CA  ALA A 281      -8.597  -4.890  20.415  1.00 92.55           C
ATOM   4283  C   ALA A 281      -9.968  -4.954  21.091  1.00 92.55           C
ATOM   4284  O   ALA A 281     -10.249  -4.183  22.007  1.00 92.55           O
ATOM   4285  HA  ALA A 281      -7.860  -4.546  21.140  1.00 92.55           H
ATOM   4286  CB  ALA A 281      -8.584  -3.945  19.211  1.00 92.55           C
ATOM   4287 1HB  ALA A 281      -7.581  -3.913  18.785  1.00 92.55           H
ATOM   4288 2HB  ALA A 281      -9.287  -4.305  18.459  1.00 92.55           H
ATOM   4289 3HB  ALA A 281      -8.875  -2.945  19.532  1.00 92.55           H
ATOM   4290  HN  ALA A 281      -8.078  -6.331  19.003  1.00 92.55           H
ATOM   4291  N   TYR A 282     -10.785  -5.881  20.613  1.00 91.42           N
ATOM   4292  CA  TYR A 282     -12.103  -6.086  21.190  1.00 91.42           C
ATOM   4293  C   TYR A 282     -12.039  -7.052  22.375  1.00 91.42           C
ATOM   4294  O   TYR A 282     -12.579  -6.767  23.442  1.00 91.42           O
ATOM   4295  HA  TYR A 282     -12.472  -5.121  21.537  1.00 91.42           H
ATOM   4296  CB  TYR A 282     -12.955  -6.711  20.083  1.00 91.42           C
ATOM   4297 1HB  TYR A 282     -12.350  -7.438  19.540  1.00 91.42           H
ATOM   4298 2HB  TYR A 282     -13.779  -7.260  20.539  1.00 91.42           H
ATOM   4299  CG  TYR A 282     -13.525  -5.698  19.089  1.00 91.42           C
ATOM   4300  CD1 TYR A 282     -14.565  -4.872  19.465  1.00 91.42           C
ATOM   4301  HD1 TYR A 282     -14.980  -4.943  20.470  1.00 91.42           H
ATOM   4302  CD2 TYR A 282     -12.998  -5.609  17.816  1.00 91.42           C
ATOM   4303  HD2 TYR A 282     -12.177  -6.261  17.519  1.00 91.42           H
ATOM   4304  CE1 TYR A 282     -15.101  -3.918  18.529  1.00 91.42           C
ATOM   4305  HE1 TYR A 282     -15.923  -3.261  18.813  1.00 91.42           H
ATOM   4306  CE2 TYR A 282     -13.535  -4.655  16.880  1.00 91.42           C
ATOM   4307  HE2 TYR A 282     -13.129  -4.575  15.872  1.00 91.42           H
ATOM   4308  CZ  TYR A 282     -14.560  -3.857  17.283  1.00 91.42           C
ATOM   4309  OH  TYR A 282     -15.066  -2.956  16.399  1.00 91.42           O
ATOM   4310  HH  TYR A 282     -14.442  -2.847  15.625  1.00 91.42           H
ATOM   4311  HN  TYR A 282     -10.560  -6.485  19.848  1.00 91.42           H
ATOM   4312  N   ALA A 283     -11.374  -8.175  22.147  1.00 92.01           N
ATOM   4313  CA  ALA A 283     -11.516  -9.321  23.028  1.00 92.01           C
ATOM   4314  C   ALA A 283     -10.413  -9.283  24.089  1.00 92.01           C
ATOM   4315  O   ALA A 283     -10.545  -9.893  25.148  1.00 92.01           O
ATOM   4316  HA  ALA A 283     -12.485  -9.243  23.521  1.00 92.01           H
ATOM   4317  CB  ALA A 283     -11.486 -10.608  22.202  1.00 92.01           C
ATOM   4318 1HB  ALA A 283     -12.306 -10.598  21.484  1.00 92.01           H
ATOM   4319 2HB  ALA A 283     -10.537 -10.675  21.669  1.00 92.01           H
ATOM   4320 3HB  ALA A 283     -11.592 -11.468  22.864  1.00 92.01           H
ATOM   4321  HN  ALA A 283     -10.749  -8.308  21.378  1.00 92.01           H
ATOM   4322  N   MET A 284      -9.351  -8.560  23.766  1.00 90.18           N
ATOM   4323  CA  MET A 284      -8.195  -8.495  24.643  1.00 90.18           C
ATOM   4324  C   MET A 284      -7.803  -9.889  25.138  1.00 90.18           C
ATOM   4325  O   MET A 284      -7.560 -10.084  26.328  1.00 90.18           O
ATOM   4326  HA  MET A 284      -7.390  -8.078  24.038  1.00 90.18           H
ATOM   4327  CB  MET A 284      -8.512  -7.599  25.842  1.00 90.18           C
ATOM   4328 1HB  MET A 284      -9.419  -7.951  26.334  1.00 90.18           H
ATOM   4329 2HB  MET A 284      -7.707  -7.664  26.573  1.00 90.18           H
ATOM   4330  CG  MET A 284      -8.695  -6.144  25.405  1.00 90.18           C
ATOM   4331 1HG  MET A 284      -7.766  -5.764  24.980  1.00 90.18           H
ATOM   4332 2HG  MET A 284      -9.452  -6.083  24.623  1.00 90.18           H
ATOM   4333  SD  MET A 284      -9.181  -5.144  26.801  1.00 90.18           S
ATOM   4334  CE  MET A 284     -10.943  -5.432  26.791  1.00 90.18           C
ATOM   4335 1HE  MET A 284     -11.360  -5.099  25.841  1.00 90.18           H
ATOM   4336 2HE  MET A 284     -11.137  -6.497  26.920  1.00 90.18           H
ATOM   4337 3HE  MET A 284     -11.406  -4.877  27.607  1.00 90.18           H
ATOM   4338  HN  MET A 284      -9.273  -8.026  22.924  1.00 90.18           H
ATOM   4339  N   PHE A 285      -7.755 -10.824  24.200  1.00 90.52           N
ATOM   4340  CA  PHE A 285      -7.553 -12.221  24.544  1.00 90.52           C
ATOM   4341  C   PHE A 285      -6.063 -12.545  24.666  1.00 90.52           C
ATOM   4342  O   PHE A 285      -5.692 -13.567  25.241  1.00 90.52           O
ATOM   4343  HA  PHE A 285      -8.040 -12.391  25.504  1.00 90.52           H
ATOM   4344  CB  PHE A 285      -8.153 -13.052  23.408  1.00 90.52           C
ATOM   4345 1HB  PHE A 285      -8.260 -14.084  23.744  1.00 90.52           H
ATOM   4346 2HB  PHE A 285      -9.155 -12.683  23.191  1.00 90.52           H
ATOM   4347  CG  PHE A 285      -7.327 -13.033  22.120  1.00 90.52           C
ATOM   4348  CD1 PHE A 285      -7.563 -12.083  21.176  1.00 90.52           C
ATOM   4349  HD1 PHE A 285      -8.339 -11.335  21.337  1.00 90.52           H
ATOM   4350  CD2 PHE A 285      -6.359 -13.966  21.919  1.00 90.52           C
ATOM   4351  HD2 PHE A 285      -6.170 -14.728  22.676  1.00 90.52           H
ATOM   4352  CE1 PHE A 285      -6.796 -12.066  19.980  1.00 90.52           C
ATOM   4353  HE1 PHE A 285      -6.985 -11.304  19.223  1.00 90.52           H
ATOM   4354  CE2 PHE A 285      -5.592 -13.949  20.724  1.00 90.52           C
ATOM   4355  HE2 PHE A 285      -4.816 -14.697  20.563  1.00 90.52           H
ATOM   4356  CZ  PHE A 285      -5.828 -12.999  19.780  1.00 90.52           C
ATOM   4357  HZ  PHE A 285      -5.239 -12.985  18.862  1.00 90.52           H
ATOM   4358  HN  PHE A 285      -7.851 -10.639  23.221  1.00 90.52           H
ATOM   4359  N   ILE A 286      -5.249 -11.656  24.116  1.00 91.09           N
ATOM   4360  CA  ILE A 286      -3.807 -11.815  24.191  1.00 91.09           C
ATOM   4361  C   ILE A 286      -3.301 -11.220  25.507  1.00 91.09           C
ATOM   4362  O   ILE A 286      -2.852 -10.075  25.542  1.00 91.09           O
ATOM   4363  HA  ILE A 286      -3.595 -12.884  24.192  1.00 91.09           H
ATOM   4364  CB  ILE A 286      -3.137 -11.222  22.950  1.00 91.09           C
ATOM   4365  HB  ILE A 286      -3.318 -10.147  22.945  1.00 91.09           H
ATOM   4366  CG1 ILE A 286      -3.754 -11.789  21.670  1.00 91.09           C
ATOM   4367 1HG1 ILE A 286      -3.477 -12.838  21.563  1.00 91.09           H
ATOM   4368 2HG1 ILE A 286      -4.841 -11.752  21.738  1.00 91.09           H
ATOM   4369  CG2 ILE A 286      -1.621 -11.424  22.995  1.00 91.09           C
ATOM   4370 1HG2 ILE A 286      -1.215 -10.934  23.880  1.00 91.09           H
ATOM   4371 2HG2 ILE A 286      -1.399 -12.491  23.037  1.00 91.09           H
ATOM   4372 3HG2 ILE A 286      -1.170 -10.993  22.101  1.00 91.09           H
ATOM   4373  CD1 ILE A 286      -3.287 -11.005  20.442  1.00 91.09           C
ATOM   4374 1HD1 ILE A 286      -3.586  -9.962  20.541  1.00 91.09           H
ATOM   4375 2HD1 ILE A 286      -2.201 -11.066  20.364  1.00 91.09           H
ATOM   4376 3HD1 ILE A 286      -3.740 -11.430  19.546  1.00 91.09           H
ATOM   4377  HN  ILE A 286      -5.560 -10.841  23.626  1.00 91.09           H
ATOM   4378  N   SER A 287      -3.391 -12.024  26.556  1.00 87.92           N
ATOM   4379  CA  SER A 287      -2.926 -11.600  27.866  1.00 87.92           C
ATOM   4380  C   SER A 287      -1.479 -12.051  28.079  1.00 87.92           C
ATOM   4381  O   SER A 287      -0.804 -11.574  28.990  1.00 87.92           O
ATOM   4382  HA  SER A 287      -2.989 -10.512  27.856  1.00 87.92           H
ATOM   4383  CB  SER A 287      -3.823 -12.153  28.975  1.00 87.92           C
ATOM   4384 1HB  SER A 287      -3.448 -11.823  29.943  1.00 87.92           H
ATOM   4385 2HB  SER A 287      -4.828 -11.744  28.866  1.00 87.92           H
ATOM   4386  OG  SER A 287      -3.886 -13.576  28.950  1.00 87.92           O
ATOM   4387  HG  SER A 287      -4.514 -13.903  29.657  1.00 87.92           H
ATOM   4388  HN  SER A 287      -3.772 -12.948  26.522  1.00 87.92           H
ATOM   4389  N   ASN A 288      -1.046 -12.966  27.224  1.00 91.32           N
ATOM   4390  CA  ASN A 288       0.274 -13.556  27.364  1.00 91.32           C
ATOM   4391  C   ASN A 288       1.300 -12.677  26.646  1.00 91.32           C
ATOM   4392  O   ASN A 288       1.160 -12.399  25.456  1.00 91.32           O
ATOM   4393  HA  ASN A 288       0.451 -13.611  28.438  1.00 91.32           H
ATOM   4394  CB  ASN A 288       0.324 -14.950  26.735  1.00 91.32           C
ATOM   4395 1HB  ASN A 288      -0.506 -15.551  27.108  1.00 91.32           H
ATOM   4396 2HB  ASN A 288       0.200 -14.870  25.655  1.00 91.32           H
ATOM   4397  CG  ASN A 288       1.649 -15.647  27.052  1.00 91.32           C
ATOM   4398  OD1 ASN A 288       2.721 -15.076  26.947  1.00 91.32           O
ATOM   4399  ND2 ASN A 288       1.514 -16.911  27.445  1.00 91.32           N
ATOM   4400 1HD2 ASN A 288       0.604 -17.320  27.510  1.00 91.32           H
ATOM   4401 2HD2 ASN A 288       2.323 -17.452  27.675  1.00 91.32           H
ATOM   4402  HN  ASN A 288      -1.580 -13.303  26.448  1.00 91.32           H
ATOM   4403  N   CYS A 289       2.308 -12.263  27.400  1.00 90.96           N
ATOM   4404  CA  CYS A 289       3.292 -11.327  26.885  1.00 90.96           C
ATOM   4405  C   CYS A 289       4.062 -12.012  25.754  1.00 90.96           C
ATOM   4406  O   CYS A 289       4.431 -11.370  24.772  1.00 90.96           O
ATOM   4407  HA  CYS A 289       2.739 -10.465  26.511  1.00 90.96           H
ATOM   4408  CB  CYS A 289       4.226 -10.824  27.988  1.00 90.96           C
ATOM   4409 1HB  CYS A 289       3.646 -10.343  28.776  1.00 90.96           H
ATOM   4410 2HB  CYS A 289       4.749 -11.664  28.445  1.00 90.96           H
ATOM   4411  SG  CYS A 289       5.436  -9.640  27.293  1.00 90.96           S
ATOM   4412  HN  CYS A 289       2.457 -12.557  28.344  1.00 90.96           H
ATOM   4413  N   ALA A 290       4.281 -13.307  25.931  1.00 92.47           N
ATOM   4414  CA  ALA A 290       5.054 -14.072  24.968  1.00 92.47           C
ATOM   4415  C   ALA A 290       4.326 -14.077  23.623  1.00 92.47           C
ATOM   4416  O   ALA A 290       4.937 -13.845  22.581  1.00 92.47           O
ATOM   4417  HA  ALA A 290       6.018 -13.578  24.848  1.00 92.47           H
ATOM   4418  CB  ALA A 290       5.289 -15.485  25.508  1.00 92.47           C
ATOM   4419 1HB  ALA A 290       5.835 -15.427  26.450  1.00 92.47           H
ATOM   4420 2HB  ALA A 290       4.329 -15.974  25.675  1.00 92.47           H
ATOM   4421 3HB  ALA A 290       5.869 -16.059  24.786  1.00 92.47           H
ATOM   4422  HN  ALA A 290       3.941 -13.830  26.712  1.00 92.47           H
ATOM   4423  N   VAL A 291       3.029 -14.343  23.689  1.00 93.24           N
ATOM   4424  CA  VAL A 291       2.212 -14.387  22.488  1.00 93.24           C
ATOM   4425  C   VAL A 291       2.168 -12.995  21.855  1.00 93.24           C
ATOM   4426  O   VAL A 291       2.274 -12.860  20.637  1.00 93.24           O
ATOM   4427  HA  VAL A 291       2.690 -15.075  21.790  1.00 93.24           H
ATOM   4428  CB  VAL A 291       0.824 -14.938  22.820  1.00 93.24           C
ATOM   4429  HB  VAL A 291       0.367 -14.274  23.555  1.00 93.24           H
ATOM   4430  CG1 VAL A 291      -0.072 -14.952  21.580  1.00 93.24           C
ATOM   4431 1HG1 VAL A 291      -0.180 -13.937  21.198  1.00 93.24           H
ATOM   4432 2HG1 VAL A 291       0.380 -15.582  20.813  1.00 93.24           H
ATOM   4433 3HG1 VAL A 291      -1.052 -15.348  21.844  1.00 93.24           H
ATOM   4434  CG2 VAL A 291       0.921 -16.332  23.442  1.00 93.24           C
ATOM   4435 1HG2 VAL A 291       1.407 -17.010  22.741  1.00 93.24           H
ATOM   4436 2HG2 VAL A 291       1.505 -16.280  24.361  1.00 93.24           H
ATOM   4437 3HG2 VAL A 291      -0.080 -16.700  23.669  1.00 93.24           H
ATOM   4438  HN  VAL A 291       2.539 -14.526  24.541  1.00 93.24           H
ATOM   4439  N   SER A 292       2.010 -11.996  22.711  1.00 92.78           N
ATOM   4440  CA  SER A 292       1.919 -10.622  22.247  1.00 92.78           C
ATOM   4441  C   SER A 292       3.205 -10.229  21.518  1.00 92.78           C
ATOM   4442  O   SER A 292       3.156  -9.602  20.460  1.00 92.78           O
ATOM   4443  HA  SER A 292       1.070 -10.603  21.564  1.00 92.78           H
ATOM   4444  CB  SER A 292       1.656  -9.664  23.412  1.00 92.78           C
ATOM   4445 1HB  SER A 292       0.827 -10.042  24.011  1.00 92.78           H
ATOM   4446 2HB  SER A 292       2.531  -9.633  24.061  1.00 92.78           H
ATOM   4447  OG  SER A 292       1.352  -8.347  22.961  1.00 92.78           O
ATOM   4448  HG  SER A 292       0.435  -8.323  22.565  1.00 92.78           H
ATOM   4449  HN  SER A 292       1.946 -12.113  23.702  1.00 92.78           H
ATOM   4450  N   THR A 293       4.325 -10.613  22.111  1.00 92.94           N
ATOM   4451  CA  THR A 293       5.623 -10.268  21.556  1.00 92.94           C
ATOM   4452  C   THR A 293       5.774 -10.851  20.150  1.00 92.94           C
ATOM   4453  O   THR A 293       6.231 -10.167  19.235  1.00 92.94           O
ATOM   4454  HA  THR A 293       5.678  -9.183  21.460  1.00 92.94           H
ATOM   4455  CB  THR A 293       6.698 -10.749  22.532  1.00 92.94           C
ATOM   4456  HB  THR A 293       6.614 -11.822  22.705  1.00 92.94           H
ATOM   4457  OG1 THR A 293       6.519  -9.925  23.680  1.00 92.94           O
ATOM   4458  HG1 THR A 293       5.982 -10.411  24.370  1.00 92.94           H
ATOM   4459  CG2 THR A 293       8.114 -10.419  22.053  1.00 92.94           C
ATOM   4460 1HG2 THR A 293       8.218  -9.339  21.945  1.00 92.94           H
ATOM   4461 2HG2 THR A 293       8.293 -10.900  21.092  1.00 92.94           H
ATOM   4462 3HG2 THR A 293       8.838 -10.782  22.783  1.00 92.94           H
ATOM   4463  HN  THR A 293       4.356 -11.150  22.954  1.00 92.94           H
ATOM   4464  N   ASN A 294       5.381 -12.110  20.020  1.00 93.77           N
ATOM   4465  CA  ASN A 294       5.524 -12.813  18.757  1.00 93.77           C
ATOM   4466  C   ASN A 294       4.624 -12.158  17.708  1.00 93.77           C
ATOM   4467  O   ASN A 294       5.007 -12.033  16.546  1.00 93.77           O
ATOM   4468  HA  ASN A 294       6.582 -12.736  18.505  1.00 93.77           H
ATOM   4469  CB  ASN A 294       5.105 -14.278  18.891  1.00 93.77           C
ATOM   4470 1HB  ASN A 294       4.146 -14.340  19.406  1.00 93.77           H
ATOM   4471 2HB  ASN A 294       4.963 -14.712  17.901  1.00 93.77           H
ATOM   4472  CG  ASN A 294       6.155 -15.081  19.661  1.00 93.77           C
ATOM   4473  OD1 ASN A 294       7.298 -14.679  19.806  1.00 93.77           O
ATOM   4474  ND2 ASN A 294       5.707 -16.236  20.144  1.00 93.77           N
ATOM   4475 1HD2 ASN A 294       4.757 -16.508  19.989  1.00 93.77           H
ATOM   4476 2HD2 ASN A 294       6.319 -16.833  20.662  1.00 93.77           H
ATOM   4477  HN  ASN A 294       4.971 -12.646  20.759  1.00 93.77           H
ATOM   4478  N   ILE A 295       3.443 -11.756  18.156  1.00 93.53           N
ATOM   4479  CA  ILE A 295       2.463 -11.167  17.259  1.00 93.53           C
ATOM   4480  C   ILE A 295       2.990  -9.826  16.745  1.00 93.53           C
ATOM   4481  O   ILE A 295       2.795  -9.484  15.580  1.00 93.53           O
ATOM   4482  HA  ILE A 295       2.350 -11.842  16.410  1.00 93.53           H
ATOM   4483  CB  ILE A 295       1.099 -11.069  17.945  1.00 93.53           C
ATOM   4484  HB  ILE A 295       1.254 -10.713  18.964  1.00 93.53           H
ATOM   4485  CG1 ILE A 295       0.435 -12.444  18.043  1.00 93.53           C
ATOM   4486 1HG1 ILE A 295       0.168 -12.795  17.046  1.00 93.53           H
ATOM   4487 2HG1 ILE A 295       1.142 -13.165  18.456  1.00 93.53           H
ATOM   4488  CG2 ILE A 295       0.203 -10.049  17.241  1.00 93.53           C
ATOM   4489 1HG2 ILE A 295       0.678  -9.068  17.267  1.00 93.53           H
ATOM   4490 2HG2 ILE A 295       0.052 -10.352  16.205  1.00 93.53           H
ATOM   4491 3HG2 ILE A 295      -0.760  -9.999  17.749  1.00 93.53           H
ATOM   4492  CD1 ILE A 295      -0.816 -12.388  18.922  1.00 93.53           C
ATOM   4493 1HD1 ILE A 295      -0.541 -12.060  19.924  1.00 93.53           H
ATOM   4494 2HD1 ILE A 295      -1.530 -11.684  18.492  1.00 93.53           H
ATOM   4495 3HD1 ILE A 295      -1.268 -13.378  18.974  1.00 93.53           H
ATOM   4496  HN  ILE A 295       3.153 -11.828  19.110  1.00 93.53           H
ATOM   4497  N   ASP A 296       3.648  -9.103  17.639  1.00 93.41           N
ATOM   4498  CA  ASP A 296       4.195  -7.802  17.294  1.00 93.41           C
ATOM   4499  C   ASP A 296       5.315  -7.980  16.266  1.00 93.41           C
ATOM   4500  O   ASP A 296       5.432  -7.194  15.328  1.00 93.41           O
ATOM   4501  HA  ASP A 296       3.354  -7.233  16.899  1.00 93.41           H
ATOM   4502  CB  ASP A 296       4.788  -7.109  18.523  1.00 93.41           C
ATOM   4503 1HB  ASP A 296       5.491  -7.779  19.018  1.00 93.41           H
ATOM   4504 2HB  ASP A 296       5.351  -6.229  18.212  1.00 93.41           H
ATOM   4505  CG  ASP A 296       3.688  -6.698  19.504  1.00 93.41           C
ATOM   4506  OD1 ASP A 296       2.531  -6.584  19.044  1.00 93.41           O
ATOM   4507  OD2 ASP A 296       4.030  -6.507  20.691  1.00 93.41           O
ATOM   4508  HN  ASP A 296       3.809  -9.392  18.583  1.00 93.41           H
ATOM   4509  N   ILE A 297       6.109  -9.020  16.478  1.00 94.23           N
ATOM   4510  CA  ILE A 297       7.180  -9.345  15.551  1.00 94.23           C
ATOM   4511  C   ILE A 297       6.579  -9.720  14.196  1.00 94.23           C
ATOM   4512  O   ILE A 297       7.066  -9.284  13.154  1.00 94.23           O
ATOM   4513  HA  ILE A 297       7.785  -8.447  15.424  1.00 94.23           H
ATOM   4514  CB  ILE A 297       8.089 -10.424  16.141  1.00 94.23           C
ATOM   4515  HB  ILE A 297       7.461 -11.226  16.529  1.00 94.23           H
ATOM   4516  CG1 ILE A 297       8.899  -9.876  17.318  1.00 94.23           C
ATOM   4517 1HG1 ILE A 297       9.619  -9.141  16.957  1.00 94.23           H
ATOM   4518 2HG1 ILE A 297       8.236  -9.358  18.011  1.00 94.23           H
ATOM   4519  CG2 ILE A 297       8.987 -11.034  15.063  1.00 94.23           C
ATOM   4520 1HG2 ILE A 297       8.367 -11.485  14.287  1.00 94.23           H
ATOM   4521 2HG2 ILE A 297       9.609 -10.254  14.624  1.00 94.23           H
ATOM   4522 3HG2 ILE A 297       9.623 -11.799  15.509  1.00 94.23           H
ATOM   4523  CD1 ILE A 297       9.633 -11.001  18.050  1.00 94.23           C
ATOM   4524 1HD1 ILE A 297       8.908 -11.721  18.430  1.00 94.23           H
ATOM   4525 2HD1 ILE A 297      10.313 -11.501  17.360  1.00 94.23           H
ATOM   4526 3HD1 ILE A 297      10.201 -10.584  18.882  1.00 94.23           H
ATOM   4527  HN  ILE A 297       6.029  -9.633  17.264  1.00 94.23           H
ATOM   4528  N   CYS A 298       5.528 -10.526  14.253  1.00 94.47           N
ATOM   4529  CA  CYS A 298       4.848 -10.956  13.043  1.00 94.47           C
ATOM   4530  C   CYS A 298       4.375  -9.711  12.289  1.00 94.47           C
ATOM   4531  O   CYS A 298       4.458  -9.654  11.064  1.00 94.47           O
ATOM   4532  HA  CYS A 298       5.578 -11.511  12.453  1.00 94.47           H
ATOM   4533  CB  CYS A 298       3.692 -11.910  13.352  1.00 94.47           C
ATOM   4534 1HB  CYS A 298       3.097 -11.518  14.176  1.00 94.47           H
ATOM   4535 2HB  CYS A 298       3.031 -11.985  12.488  1.00 94.47           H
ATOM   4536  SG  CYS A 298       4.345 -13.564  13.784  1.00 94.47           S
ATOM   4537  HG  CYS A 298       4.764 -13.234  15.003  1.00 94.47           H
ATOM   4538  HN  CYS A 298       5.143 -10.883  15.104  1.00 94.47           H
ATOM   4539  N   PHE A 299       3.888  -8.745  13.055  1.00 94.52           N
ATOM   4540  CA  PHE A 299       3.414  -7.499  12.476  1.00 94.52           C
ATOM   4541  C   PHE A 299       4.531  -6.793  11.705  1.00 94.52           C
ATOM   4542  O   PHE A 299       4.328  -6.358  10.572  1.00 94.52           O
ATOM   4543  HA  PHE A 299       2.604  -7.749  11.791  1.00 94.52           H
ATOM   4544  CB  PHE A 299       2.969  -6.608  13.637  1.00 94.52           C
ATOM   4545 1HB  PHE A 299       2.193  -7.124  14.201  1.00 94.52           H
ATOM   4546 2HB  PHE A 299       3.811  -6.462  14.314  1.00 94.52           H
ATOM   4547  CG  PHE A 299       2.440  -5.239  13.203  1.00 94.52           C
ATOM   4548  CD1 PHE A 299       3.294  -4.188  13.081  1.00 94.52           C
ATOM   4549  HD1 PHE A 299       4.355  -4.320  13.292  1.00 94.52           H
ATOM   4550  CD2 PHE A 299       1.116  -5.074  12.940  1.00 94.52           C
ATOM   4551  HD2 PHE A 299       0.432  -5.917  13.038  1.00 94.52           H
ATOM   4552  CE1 PHE A 299       2.803  -2.917  12.679  1.00 94.52           C
ATOM   4553  HE1 PHE A 299       3.487  -2.075  12.581  1.00 94.52           H
ATOM   4554  CE2 PHE A 299       0.625  -3.804  12.537  1.00 94.52           C
ATOM   4555  HE2 PHE A 299      -0.436  -3.672  12.326  1.00 94.52           H
ATOM   4556  CZ  PHE A 299       1.479  -2.752  12.415  1.00 94.52           C
ATOM   4557  HZ  PHE A 299       1.102  -1.777  12.106  1.00 94.52           H
ATOM   4558  HN  PHE A 299       3.816  -8.803  14.050  1.00 94.52           H
ATOM   4559  N   GLN A 300       5.685  -6.701  12.349  1.00 93.79           N
ATOM   4560  CA  GLN A 300       6.813  -5.994  11.766  1.00 93.79           C
ATOM   4561  C   GLN A 300       7.239  -6.662  10.458  1.00 93.79           C
ATOM   4562  O   GLN A 300       7.516  -5.983   9.471  1.00 93.79           O
ATOM   4563  HA  GLN A 300       6.451  -4.986  11.566  1.00 93.79           H
ATOM   4564  CB  GLN A 300       7.982  -5.921  12.751  1.00 93.79           C
ATOM   4565 1HB  GLN A 300       8.186  -6.914  13.153  1.00 93.79           H
ATOM   4566 2HB  GLN A 300       8.882  -5.598  12.229  1.00 93.79           H
ATOM   4567  CG  GLN A 300       7.675  -4.954  13.896  1.00 93.79           C
ATOM   4568 1HG  GLN A 300       7.475  -3.961  13.495  1.00 93.79           H
ATOM   4569 2HG  GLN A 300       6.771  -5.275  14.415  1.00 93.79           H
ATOM   4570  CD  GLN A 300       8.841  -4.887  14.884  1.00 93.79           C
ATOM   4571  OE1 GLN A 300       9.816  -5.612  14.784  1.00 93.79           O
ATOM   4572  NE2 GLN A 300       8.686  -3.977  15.843  1.00 93.79           N
ATOM   4573 1HE2 GLN A 300       7.860  -3.414  15.868  1.00 93.79           H
ATOM   4574 2HE2 GLN A 300       9.395  -3.857  16.537  1.00 93.79           H
ATOM   4575  HN  GLN A 300       5.855  -7.097  13.251  1.00 93.79           H
ATOM   4576  N   VAL A 301       7.279  -7.986  10.492  1.00 94.61           N
ATOM   4577  CA  VAL A 301       7.737  -8.751   9.345  1.00 94.61           C
ATOM   4578  C   VAL A 301       6.782  -8.524   8.172  1.00 94.61           C
ATOM   4579  O   VAL A 301       7.213  -8.178   7.073  1.00 94.61           O
ATOM   4580  HA  VAL A 301       8.723  -8.376   9.072  1.00 94.61           H
ATOM   4581  CB  VAL A 301       7.879 -10.227   9.723  1.00 94.61           C
ATOM   4582  HB  VAL A 301       6.929 -10.559  10.141  1.00 94.61           H
ATOM   4583  CG1 VAL A 301       8.175 -11.083   8.490  1.00 94.61           C
ATOM   4584 1HG1 VAL A 301       7.359 -10.983   7.774  1.00 94.61           H
ATOM   4585 2HG1 VAL A 301       9.105 -10.749   8.030  1.00 94.61           H
ATOM   4586 3HG1 VAL A 301       8.271 -12.127   8.787  1.00 94.61           H
ATOM   4587  CG2 VAL A 301       8.956 -10.418  10.793  1.00 94.61           C
ATOM   4588 1HG2 VAL A 301       9.913 -10.060  10.414  1.00 94.61           H
ATOM   4589 2HG2 VAL A 301       8.685  -9.853  11.685  1.00 94.61           H
ATOM   4590 3HG2 VAL A 301       9.036 -11.476  11.044  1.00 94.61           H
ATOM   4591  HN  VAL A 301       7.006  -8.534  11.283  1.00 94.61           H
ATOM   4592  N   THR A 302       5.501  -8.728   8.444  1.00 94.91           N
ATOM   4593  CA  THR A 302       4.493  -8.652   7.401  1.00 94.91           C
ATOM   4594  C   THR A 302       4.375  -7.219   6.877  1.00 94.91           C
ATOM   4595  O   THR A 302       4.123  -7.007   5.692  1.00 94.91           O
ATOM   4596  HA  THR A 302       4.815  -9.273   6.565  1.00 94.91           H
ATOM   4597  CB  THR A 302       3.182  -9.200   7.970  1.00 94.91           C
ATOM   4598  HB  THR A 302       2.387  -9.156   7.226  1.00 94.91           H
ATOM   4599  OG1 THR A 302       2.965  -8.429   9.148  1.00 94.91           O
ATOM   4600  HG1 THR A 302       3.368  -8.892   9.938  1.00 94.91           H
ATOM   4601  CG2 THR A 302       3.322 -10.635   8.483  1.00 94.91           C
ATOM   4602 1HG2 THR A 302       4.070 -10.666   9.275  1.00 94.91           H
ATOM   4603 2HG2 THR A 302       3.631 -11.285   7.665  1.00 94.91           H
ATOM   4604 3HG2 THR A 302       2.363 -10.975   8.875  1.00 94.91           H
ATOM   4605  HN  THR A 302       5.151  -8.942   9.356  1.00 94.91           H
ATOM   4606  N   GLN A 303       4.564  -6.273   7.786  1.00 94.01           N
ATOM   4607  CA  GLN A 303       4.561  -4.868   7.415  1.00 94.01           C
ATOM   4608  C   GLN A 303       5.661  -4.589   6.388  1.00 94.01           C
ATOM   4609  O   GLN A 303       5.449  -3.840   5.435  1.00 94.01           O
ATOM   4610  HA  GLN A 303       3.584  -4.688   6.968  1.00 94.01           H
ATOM   4611  CB  GLN A 303       4.722  -3.976   8.647  1.00 94.01           C
ATOM   4612 1HB  GLN A 303       3.922  -4.184   9.358  1.00 94.01           H
ATOM   4613 2HB  GLN A 303       5.662  -4.207   9.149  1.00 94.01           H
ATOM   4614  CG  GLN A 303       4.695  -2.496   8.260  1.00 94.01           C
ATOM   4615 1HG  GLN A 303       5.610  -2.240   7.725  1.00 94.01           H
ATOM   4616 2HG  GLN A 303       3.865  -2.310   7.578  1.00 94.01           H
ATOM   4617  CD  GLN A 303       4.556  -1.607   9.497  1.00 94.01           C
ATOM   4618  OE1 GLN A 303       5.495  -1.385  10.243  1.00 94.01           O
ATOM   4619  NE2 GLN A 303       3.333  -1.114   9.673  1.00 94.01           N
ATOM   4620 1HE2 GLN A 303       2.606  -1.335   9.024  1.00 94.01           H
ATOM   4621 2HE2 GLN A 303       3.142  -0.521  10.455  1.00 94.01           H
ATOM   4622  HN  GLN A 303       4.716  -6.454   8.757  1.00 94.01           H
ATOM   4623  N   THR A 304       6.811  -5.205   6.618  1.00 94.20           N
ATOM   4624  CA  THR A 304       7.970  -4.965   5.775  1.00 94.20           C
ATOM   4625  C   THR A 304       7.738  -5.536   4.374  1.00 94.20           C
ATOM   4626  O   THR A 304       8.122  -4.924   3.379  1.00 94.20           O
ATOM   4627  HA  THR A 304       8.097  -3.888   5.663  1.00 94.20           H
ATOM   4628  CB  THR A 304       9.195  -5.554   6.476  1.00 94.20           C
ATOM   4629  HB  THR A 304       9.122  -6.639   6.542  1.00 94.20           H
ATOM   4630  OG1 THR A 304       9.247  -4.864   7.722  1.00 94.20           O
ATOM   4631  HG1 THR A 304       8.867  -5.438   8.447  1.00 94.20           H
ATOM   4632  CG2 THR A 304      10.506  -5.172   5.784  1.00 94.20           C
ATOM   4633 1HG2 THR A 304      10.611  -4.087   5.779  1.00 94.20           H
ATOM   4634 2HG2 THR A 304      10.496  -5.542   4.759  1.00 94.20           H
ATOM   4635 3HG2 THR A 304      11.343  -5.616   6.323  1.00 94.20           H
ATOM   4636  HN  THR A 304       6.958  -5.856   7.362  1.00 94.20           H
ATOM   4637  N   ILE A 305       7.112  -6.703   4.343  1.00 94.76           N
ATOM   4638  CA  ILE A 305       6.782  -7.341   3.080  1.00 94.76           C
ATOM   4639  C   ILE A 305       5.837  -6.436   2.287  1.00 94.76           C
ATOM   4640  O   ILE A 305       5.967  -6.311   1.070  1.00 94.76           O
ATOM   4641  HA  ILE A 305       7.709  -7.450   2.517  1.00 94.76           H
ATOM   4642  CB  ILE A 305       6.229  -8.748   3.318  1.00 94.76           C
ATOM   4643  HB  ILE A 305       5.411  -8.676   4.034  1.00 94.76           H
ATOM   4644  CG1 ILE A 305       7.293  -9.657   3.937  1.00 94.76           C
ATOM   4645 1HG1 ILE A 305       8.052  -9.894   3.191  1.00 94.76           H
ATOM   4646 2HG1 ILE A 305       7.796  -9.133   4.749  1.00 94.76           H
ATOM   4647  CG2 ILE A 305       5.651  -9.336   2.029  1.00 94.76           C
ATOM   4648 1HG2 ILE A 305       4.843  -8.699   1.670  1.00 94.76           H
ATOM   4649 2HG2 ILE A 305       6.434  -9.392   1.273  1.00 94.76           H
ATOM   4650 3HG2 ILE A 305       5.265 -10.336   2.227  1.00 94.76           H
ATOM   4651  CD1 ILE A 305       6.668 -10.950   4.466  1.00 94.76           C
ATOM   4652 1HD1 ILE A 305       5.927 -10.710   5.228  1.00 94.76           H
ATOM   4653 2HD1 ILE A 305       6.186 -11.483   3.646  1.00 94.76           H
ATOM   4654 3HD1 ILE A 305       7.446 -11.578   4.900  1.00 94.76           H
ATOM   4655  HN  ILE A 305       6.831  -7.210   5.158  1.00 94.76           H
ATOM   4656  N   ALA A 306       4.908  -5.827   3.009  1.00 94.18           N
ATOM   4657  CA  ALA A 306       3.909  -4.978   2.382  1.00 94.18           C
ATOM   4658  C   ALA A 306       4.601  -3.777   1.734  1.00 94.18           C
ATOM   4659  O   ALA A 306       4.217  -3.346   0.648  1.00 94.18           O
ATOM   4660  HA  ALA A 306       3.416  -5.564   1.606  1.00 94.18           H
ATOM   4661  CB  ALA A 306       2.868  -4.560   3.422  1.00 94.18           C
ATOM   4662 1HB  ALA A 306       2.385  -5.448   3.830  1.00 94.18           H
ATOM   4663 2HB  ALA A 306       3.358  -4.011   4.226  1.00 94.18           H
ATOM   4664 3HB  ALA A 306       2.119  -3.923   2.951  1.00 94.18           H
ATOM   4665  HN  ALA A 306       4.831  -5.906   4.003  1.00 94.18           H
ATOM   4666  N   PHE A 307       5.610  -3.271   2.428  1.00 95.07           N
ATOM   4667  CA  PHE A 307       6.311  -2.083   1.971  1.00 95.07           C
ATOM   4668  C   PHE A 307       7.189  -2.396   0.758  1.00 95.07           C
ATOM   4669  O   PHE A 307       7.383  -1.546  -0.109  1.00 95.07           O
ATOM   4670  HA  PHE A 307       5.555  -1.349   1.691  1.00 95.07           H
ATOM   4671  CB  PHE A 307       7.203  -1.618   3.125  1.00 95.07           C
ATOM   4672 1HB  PHE A 307       7.769  -2.471   3.500  1.00 95.07           H
ATOM   4673 2HB  PHE A 307       7.926  -0.898   2.744  1.00 95.07           H
ATOM   4674  CG  PHE A 307       6.436  -0.983   4.287  1.00 95.07           C
ATOM   4675  CD1 PHE A 307       5.076  -1.006   4.298  1.00 95.07           C
ATOM   4676  HD1 PHE A 307       4.533  -1.477   3.479  1.00 95.07           H
ATOM   4677  CD2 PHE A 307       7.114  -0.395   5.309  1.00 95.07           C
ATOM   4678  HD2 PHE A 307       8.204  -0.377   5.300  1.00 95.07           H
ATOM   4679  CE1 PHE A 307       4.365  -0.417   5.376  1.00 95.07           C
ATOM   4680  HE1 PHE A 307       3.275  -0.435   5.385  1.00 95.07           H
ATOM   4681  CE2 PHE A 307       6.403   0.194   6.387  1.00 95.07           C
ATOM   4682  HE2 PHE A 307       6.947   0.665   7.206  1.00 95.07           H
ATOM   4683  CZ  PHE A 307       5.043   0.171   6.398  1.00 95.07           C
ATOM   4684  HZ  PHE A 307       4.497   0.623   7.226  1.00 95.07           H
ATOM   4685  HN  PHE A 307       5.949  -3.658   3.286  1.00 95.07           H
ATOM   4686  N   PHE A 308       7.697  -3.620   0.736  1.00 94.72           N
ATOM   4687  CA  PHE A 308       8.591  -4.040  -0.330  1.00 94.72           C
ATOM   4688  C   PHE A 308       7.877  -4.017  -1.684  1.00 94.72           C
ATOM   4689  O   PHE A 308       8.522  -3.937  -2.728  1.00 94.72           O
ATOM   4690  HA  PHE A 308       9.424  -3.338  -0.349  1.00 94.72           H
ATOM   4691  CB  PHE A 308       9.018  -5.475  -0.016  1.00 94.72           C
ATOM   4692 1HB  PHE A 308       9.432  -5.508   0.992  1.00 94.72           H
ATOM   4693 2HB  PHE A 308       8.136  -6.115  -0.019  1.00 94.72           H
ATOM   4694  CG  PHE A 308      10.047  -6.046  -0.994  1.00 94.72           C
ATOM   4695  CD1 PHE A 308       9.671  -6.978  -1.910  1.00 94.72           C
ATOM   4696  HD1 PHE A 308       8.636  -7.318  -1.948  1.00 94.72           H
ATOM   4697  CD2 PHE A 308      11.338  -5.622  -0.946  1.00 94.72           C
ATOM   4698  HD2 PHE A 308      11.640  -4.875  -0.212  1.00 94.72           H
ATOM   4699  CE1 PHE A 308      10.626  -7.508  -2.817  1.00 94.72           C
ATOM   4700  HE1 PHE A 308      10.325  -8.255  -3.552  1.00 94.72           H
ATOM   4701  CE2 PHE A 308      12.294  -6.151  -1.854  1.00 94.72           C
ATOM   4702  HE2 PHE A 308      13.329  -5.811  -1.816  1.00 94.72           H
ATOM   4703  CZ  PHE A 308      11.917  -7.083  -2.770  1.00 94.72           C
ATOM   4704  HZ  PHE A 308      12.651  -7.490  -3.467  1.00 94.72           H
ATOM   4705  HN  PHE A 308       7.508  -4.317   1.428  1.00 94.72           H
ATOM   4706  N   HIS A 309       6.556  -4.090  -1.621  1.00 93.22           N
ATOM   4707  CA  HIS A 309       5.751  -4.126  -2.830  1.00 93.22           C
ATOM   4708  C   HIS A 309       6.034  -2.880  -3.672  1.00 93.22           C
ATOM   4709  O   HIS A 309       6.085  -2.954  -4.899  1.00 93.22           O
ATOM   4710  HA  HIS A 309       6.062  -5.009  -3.388  1.00 93.22           H
ATOM   4711  CB  HIS A 309       4.268  -4.288  -2.491  1.00 93.22           C
ATOM   4712 1HB  HIS A 309       4.139  -5.191  -1.894  1.00 93.22           H
ATOM   4713 2HB  HIS A 309       3.954  -3.448  -1.871  1.00 93.22           H
ATOM   4714  CG  HIS A 309       3.366  -4.367  -3.700  1.00 93.22           C
ATOM   4715  ND1 HIS A 309       3.251  -5.507  -4.475  1.00 93.22           N
ATOM   4716  HD1 HIS A 309       3.735  -6.369  -4.324  1.00 93.22           H
ATOM   4717  CD2 HIS A 309       2.538  -3.437  -4.257  1.00 93.22           C
ATOM   4718  HD2 HIS A 309       2.386  -2.420  -3.894  1.00 93.22           H
ATOM   4719  CE1 HIS A 309       2.390  -5.263  -5.453  1.00 93.22           C
ATOM   4720  HE1 HIS A 309       2.087  -5.964  -6.230  1.00 93.22           H
ATOM   4721  NE2 HIS A 309       1.950  -3.979  -5.316  1.00 93.22           N
ATOM   4722  HN  HIS A 309       6.037  -4.124  -0.767  1.00 93.22           H
ATOM   4723  N   SER A 310       6.209  -1.764  -2.980  1.00 93.48           N
ATOM   4724  CA  SER A 310       6.218  -0.468  -3.638  1.00 93.48           C
ATOM   4725  C   SER A 310       7.470  -0.331  -4.507  1.00 93.48           C
ATOM   4726  O   SER A 310       7.582   0.606  -5.296  1.00 93.48           O
ATOM   4727  HA  SER A 310       5.320  -0.452  -4.256  1.00 93.48           H
ATOM   4728  CB  SER A 310       6.153   0.669  -2.616  1.00 93.48           C
ATOM   4729 1HB  SER A 310       7.004   0.596  -1.939  1.00 93.48           H
ATOM   4730 2HB  SER A 310       6.238   1.625  -3.132  1.00 93.48           H
ATOM   4731  OG  SER A 310       4.944   0.642  -1.863  1.00 93.48           O
ATOM   4732  HG  SER A 310       4.180   0.945  -2.433  1.00 93.48           H
ATOM   4733  HN  SER A 310       6.344  -1.736  -1.989  1.00 93.48           H
ATOM   4734  N   CYS A 311       8.379  -1.279  -4.333  1.00 93.95           N
ATOM   4735  CA  CYS A 311       9.599  -1.300  -5.122  1.00 93.95           C
ATOM   4736  C   CYS A 311       9.460  -2.383  -6.193  1.00 93.95           C
ATOM   4737  O   CYS A 311      10.334  -2.535  -7.045  1.00 93.95           O
ATOM   4738  HA  CYS A 311       9.693  -0.314  -5.578  1.00 93.95           H
ATOM   4739  CB  CYS A 311      10.835  -1.518  -4.247  1.00 93.95           C
ATOM   4740 1HB  CYS A 311      11.736  -1.279  -4.811  1.00 93.95           H
ATOM   4741 2HB  CYS A 311      10.807  -0.845  -3.390  1.00 93.95           H
ATOM   4742  SG  CYS A 311      10.898  -3.255  -3.674  1.00 93.95           S
ATOM   4743  HG  CYS A 311      12.090  -3.166  -3.092  1.00 93.95           H
ATOM   4744  HN  CYS A 311       8.292  -2.022  -3.669  1.00 93.95           H
ATOM   4745  N   LEU A 312       8.354  -3.108  -6.116  1.00 92.15           N
ATOM   4746  CA  LEU A 312       8.186  -4.306  -6.922  1.00 92.15           C
ATOM   4747  C   LEU A 312       7.601  -3.922  -8.282  1.00 92.15           C
ATOM   4748  O   LEU A 312       7.953  -4.512  -9.302  1.00 92.15           O
ATOM   4749  HA  LEU A 312       9.176  -4.734  -7.080  1.00 92.15           H
ATOM   4750  CB  LEU A 312       7.357  -5.347  -6.168  1.00 92.15           C
ATOM   4751 1HB  LEU A 312       6.479  -4.853  -5.752  1.00 92.15           H
ATOM   4752 2HB  LEU A 312       6.997  -6.085  -6.885  1.00 92.15           H
ATOM   4753  CG  LEU A 312       8.076  -6.086  -5.036  1.00 92.15           C
ATOM   4754  HG  LEU A 312       8.312  -5.364  -4.254  1.00 92.15           H
ATOM   4755  CD1 LEU A 312       7.169  -7.148  -4.412  1.00 92.15           C
ATOM   4756 1HD1 LEU A 312       6.276  -6.671  -4.007  1.00 92.15           H
ATOM   4757 2HD1 LEU A 312       6.880  -7.872  -5.174  1.00 92.15           H
ATOM   4758 3HD1 LEU A 312       7.704  -7.657  -3.611  1.00 92.15           H
ATOM   4759  CD2 LEU A 312       9.401  -6.677  -5.522  1.00 92.15           C
ATOM   4760 1HD2 LEU A 312       9.209  -7.380  -6.332  1.00 92.15           H
ATOM   4761 2HD2 LEU A 312      10.046  -5.875  -5.882  1.00 92.15           H
ATOM   4762 3HD2 LEU A 312       9.891  -7.196  -4.698  1.00 92.15           H
ATOM   4763  HN  LEU A 312       7.582  -2.890  -5.518  1.00 92.15           H
ATOM   4764  N   ASN A 313       6.717  -2.935  -8.253  1.00 87.98           N
ATOM   4765  CA  ASN A 313       5.894  -2.633  -9.412  1.00 87.98           C
ATOM   4766  C   ASN A 313       6.798  -2.317 -10.606  1.00 87.98           C
ATOM   4767  O   ASN A 313       6.630  -2.887 -11.683  1.00 87.98           O
ATOM   4768  HA  ASN A 313       5.287  -3.524  -9.573  1.00 87.98           H
ATOM   4769  CB  ASN A 313       5.007  -1.413  -9.155  1.00 87.98           C
ATOM   4770 1HB  ASN A 313       5.591  -0.630  -8.671  1.00 87.98           H
ATOM   4771 2HB  ASN A 313       4.656  -1.008 -10.104  1.00 87.98           H
ATOM   4772  CG  ASN A 313       3.810  -1.781  -8.276  1.00 87.98           C
ATOM   4773  OD1 ASN A 313       3.293  -2.885  -8.317  1.00 87.98           O
ATOM   4774  ND2 ASN A 313       3.400  -0.797  -7.481  1.00 87.98           N
ATOM   4775 1HD2 ASN A 313       3.868   0.087  -7.497  1.00 87.98           H
ATOM   4776 2HD2 ASN A 313       2.622  -0.940  -6.869  1.00 87.98           H
ATOM   4777  HN  ASN A 313       6.560  -2.348  -7.459  1.00 87.98           H
ATOM   4778  N   PRO A 314       7.768  -1.408 -10.438  1.00 87.56           N
ATOM   4779  CA  PRO A 314       8.650  -1.033 -11.545  1.00 87.56           C
ATOM   4780  C   PRO A 314       9.303  -2.241 -12.197  1.00 87.56           C
ATOM   4781  O   PRO A 314       9.426  -2.300 -13.419  1.00 87.56           O
ATOM   4782  HA  PRO A 314       8.074  -0.558 -12.339  1.00 87.56           H
ATOM   4783  CB  PRO A 314       9.683  -0.113 -10.890  1.00 87.56           C
ATOM   4784 1HB  PRO A 314      10.558  -0.669 -10.554  1.00 87.56           H
ATOM   4785 2HB  PRO A 314      10.037   0.650 -11.583  1.00 87.56           H
ATOM   4786  CG  PRO A 314       8.920   0.498  -9.720  1.00 87.56           C
ATOM   4787 1HG  PRO A 314       9.593   0.892  -8.960  1.00 87.56           H
ATOM   4788 2HG  PRO A 314       8.293   1.331 -10.037  1.00 87.56           H
ATOM   4789  CD  PRO A 314       8.097  -0.672  -9.204  1.00 87.56           C
ATOM   4790 1HD  PRO A 314       8.664  -1.290  -8.508  1.00 87.56           H
ATOM   4791 2HD  PRO A 314       7.206  -0.336  -8.674  1.00 87.56           H
ATOM   4792  N   VAL A 315       9.710  -3.180 -11.355  1.00 86.55           N
ATOM   4793  CA  VAL A 315      10.437  -4.345 -11.828  1.00 86.55           C
ATOM   4794  C   VAL A 315       9.528  -5.174 -12.737  1.00 86.55           C
ATOM   4795  O   VAL A 315       9.968  -5.676 -13.771  1.00 86.55           O
ATOM   4796  HA  VAL A 315      11.286  -3.988 -12.412  1.00 86.55           H
ATOM   4797  CB  VAL A 315      10.981  -5.141 -10.640  1.00 86.55           C
ATOM   4798  HB  VAL A 315      10.132  -5.477 -10.045  1.00 86.55           H
ATOM   4799  CG1 VAL A 315      11.744  -6.380 -11.113  1.00 86.55           C
ATOM   4800 1HG1 VAL A 315      11.075  -7.021 -11.686  1.00 86.55           H
ATOM   4801 2HG1 VAL A 315      12.581  -6.074 -11.741  1.00 86.55           H
ATOM   4802 3HG1 VAL A 315      12.119  -6.927 -10.248  1.00 86.55           H
ATOM   4803  CG2 VAL A 315      11.861  -4.262  -9.748  1.00 86.55           C
ATOM   4804 1HG2 VAL A 315      12.702  -3.883 -10.329  1.00 86.55           H
ATOM   4805 2HG2 VAL A 315      11.274  -3.426  -9.370  1.00 86.55           H
ATOM   4806 3HG2 VAL A 315      12.234  -4.853  -8.912  1.00 86.55           H
ATOM   4807  HN  VAL A 315       9.549  -3.154 -10.368  1.00 86.55           H
ATOM   4808  N   LEU A 316       8.276  -5.293 -12.319  1.00 86.18           N
ATOM   4809  CA  LEU A 316       7.313  -6.092 -13.058  1.00 86.18           C
ATOM   4810  C   LEU A 316       7.195  -5.551 -14.484  1.00 86.18           C
ATOM   4811  O   LEU A 316       7.103  -6.321 -15.439  1.00 86.18           O
ATOM   4812  HA  LEU A 316       7.701  -7.110 -13.106  1.00 86.18           H
ATOM   4813  CB  LEU A 316       5.980  -6.151 -12.310  1.00 86.18           C
ATOM   4814 1HB  LEU A 316       5.616  -5.132 -12.177  1.00 86.18           H
ATOM   4815 2HB  LEU A 316       5.256  -6.668 -12.939  1.00 86.18           H
ATOM   4816  CG  LEU A 316       6.008  -6.836 -10.943  1.00 86.18           C
ATOM   4817  HG  LEU A 316       6.672  -6.270 -10.290  1.00 86.18           H
ATOM   4818  CD1 LEU A 316       4.621  -6.826 -10.296  1.00 86.18           C
ATOM   4819 1HD1 LEU A 316       4.290  -5.796 -10.164  1.00 86.18           H
ATOM   4820 2HD1 LEU A 316       3.917  -7.355 -10.938  1.00 86.18           H
ATOM   4821 3HD1 LEU A 316       4.669  -7.319  -9.325  1.00 86.18           H
ATOM   4822  CD2 LEU A 316       6.579  -8.252 -11.050  1.00 86.18           C
ATOM   4823 1HD2 LEU A 316       5.960  -8.843 -11.725  1.00 86.18           H
ATOM   4824 2HD2 LEU A 316       7.597  -8.204 -11.438  1.00 86.18           H
ATOM   4825 3HD2 LEU A 316       6.587  -8.716 -10.064  1.00 86.18           H
ATOM   4826  HN  LEU A 316       7.919  -4.856 -11.494  1.00 86.18           H
ATOM   4827  N   TYR A 317       7.202  -4.230 -14.584  1.00 82.93           N
ATOM   4828  CA  TYR A 317       7.033  -3.576 -15.871  1.00 82.93           C
ATOM   4829  C   TYR A 317       8.227  -3.851 -16.787  1.00 82.93           C
ATOM   4830  O   TYR A 317       8.060  -4.042 -17.990  1.00 82.93           O
ATOM   4831  HA  TYR A 317       6.130  -3.973 -16.334  1.00 82.93           H
ATOM   4832  CB  TYR A 317       6.966  -2.076 -15.576  1.00 82.93           C
ATOM   4833 1HB  TYR A 317       7.915  -1.759 -15.142  1.00 82.93           H
ATOM   4834 2HB  TYR A 317       6.849  -1.536 -16.515  1.00 82.93           H
ATOM   4835  CG  TYR A 317       5.831  -1.678 -14.630  1.00 82.93           C
ATOM   4836  CD1 TYR A 317       4.682  -2.440 -14.572  1.00 82.93           C
ATOM   4837  HD1 TYR A 317       4.583  -3.325 -15.200  1.00 82.93           H
ATOM   4838  CD2 TYR A 317       5.957  -0.556 -13.836  1.00 82.93           C
ATOM   4839  HD2 TYR A 317       6.864   0.046 -13.882  1.00 82.93           H
ATOM   4840  CE1 TYR A 317       3.614  -2.065 -13.682  1.00 82.93           C
ATOM   4841  HE1 TYR A 317       2.701  -2.658 -13.626  1.00 82.93           H
ATOM   4842  CE2 TYR A 317       4.888  -0.181 -12.946  1.00 82.93           C
ATOM   4843  HE2 TYR A 317       4.974   0.702 -12.313  1.00 82.93           H
ATOM   4844  CZ  TYR A 317       3.770  -0.954 -12.913  1.00 82.93           C
ATOM   4845  OH  TYR A 317       2.761  -0.600 -12.072  1.00 82.93           O
ATOM   4846  HH  TYR A 317       2.147  -1.377 -11.929  1.00 82.93           H
ATOM   4847  HN  TYR A 317       7.320  -3.611 -13.808  1.00 82.93           H
ATOM   4848  N   VAL A 318       9.406  -3.861 -16.182  1.00 77.21           N
ATOM   4849  CA  VAL A 318      10.630  -4.081 -16.933  1.00 77.21           C
ATOM   4850  C   VAL A 318      10.582  -5.464 -17.586  1.00 77.21           C
ATOM   4851  O   VAL A 318      10.796  -5.594 -18.790  1.00 77.21           O
ATOM   4852  HA  VAL A 318      10.676  -3.325 -17.716  1.00 77.21           H
ATOM   4853  CB  VAL A 318      11.845  -3.893 -16.021  1.00 77.21           C
ATOM   4854  HB  VAL A 318      11.716  -4.540 -15.153  1.00 77.21           H
ATOM   4855  CG1 VAL A 318      13.134  -4.310 -16.731  1.00 77.21           C
ATOM   4856 1HG1 VAL A 318      13.069  -5.361 -17.014  1.00 77.21           H
ATOM   4857 2HG1 VAL A 318      13.270  -3.701 -17.625  1.00 77.21           H
ATOM   4858 3HG1 VAL A 318      13.981  -4.167 -16.061  1.00 77.21           H
ATOM   4859  CG2 VAL A 318      11.936  -2.450 -15.521  1.00 77.21           C
ATOM   4860 1HG2 VAL A 318      12.031  -1.776 -16.372  1.00 77.21           H
ATOM   4861 2HG2 VAL A 318      11.036  -2.202 -14.960  1.00 77.21           H
ATOM   4862 3HG2 VAL A 318      12.808  -2.344 -14.875  1.00 77.21           H
ATOM   4863  HN  VAL A 318       9.532  -3.724 -15.199  1.00 77.21           H
ATOM   4864  N   PHE A 319      10.299  -6.463 -16.762  1.00 75.81           N
ATOM   4865  CA  PHE A 319      10.449  -7.845 -17.183  1.00 75.81           C
ATOM   4866  C   PHE A 319       9.232  -8.309 -17.987  1.00 75.81           C
ATOM   4867  O   PHE A 319       9.373  -9.041 -18.965  1.00 75.81           O
ATOM   4868  HA  PHE A 319      11.338  -7.898 -17.811  1.00 75.81           H
ATOM   4869  CB  PHE A 319      10.558  -8.690 -15.912  1.00 75.81           C
ATOM   4870 1HB  PHE A 319       9.798  -8.362 -15.203  1.00 75.81           H
ATOM   4871 2HB  PHE A 319      10.336  -9.729 -16.158  1.00 75.81           H
ATOM   4872  CG  PHE A 319      11.928  -8.624 -15.236  1.00 75.81           C
ATOM   4873  CD1 PHE A 319      13.022  -9.132 -15.864  1.00 75.81           C
ATOM   4874  HD1 PHE A 319      12.922  -9.587 -16.850  1.00 75.81           H
ATOM   4875  CD2 PHE A 319      12.053  -8.056 -14.006  1.00 75.81           C
ATOM   4876  HD2 PHE A 319      11.177  -7.649 -13.503  1.00 75.81           H
ATOM   4877  CE1 PHE A 319      14.294  -9.071 -15.237  1.00 75.81           C
ATOM   4878  HE1 PHE A 319      15.171  -9.478 -15.740  1.00 75.81           H
ATOM   4879  CE2 PHE A 319      13.326  -7.994 -13.379  1.00 75.81           C
ATOM   4880  HE2 PHE A 319      13.426  -7.539 -12.393  1.00 75.81           H
ATOM   4881  CZ  PHE A 319      14.419  -8.503 -14.007  1.00 75.81           C
ATOM   4882  HZ  PHE A 319      15.396  -8.455 -13.525  1.00 75.81           H
ATOM   4883  HN  PHE A 319       9.973  -6.339 -15.825  1.00 75.81           H
ATOM   4884  N   VAL A 320       8.066  -7.863 -17.544  1.00 78.04           N
ATOM   4885  CA  VAL A 320       6.816  -8.399 -18.057  1.00 78.04           C
ATOM   4886  C   VAL A 320       6.277  -7.469 -19.146  1.00 78.04           C
ATOM   4887  O   VAL A 320       5.627  -7.921 -20.087  1.00 78.04           O
ATOM   4888  HA  VAL A 320       7.033  -9.370 -18.501  1.00 78.04           H
ATOM   4889  CB  VAL A 320       5.828  -8.612 -16.909  1.00 78.04           C
ATOM   4890  HB  VAL A 320       5.456  -7.635 -16.602  1.00 78.04           H
ATOM   4891  CG1 VAL A 320       4.630  -9.448 -17.365  1.00 78.04           C
ATOM   4892 1HG1 VAL A 320       4.117  -8.935 -18.178  1.00 78.04           H
ATOM   4893 2HG1 VAL A 320       4.978 -10.421 -17.713  1.00 78.04           H
ATOM   4894 3HG1 VAL A 320       3.943  -9.585 -16.530  1.00 78.04           H
ATOM   4895  CG2 VAL A 320       6.517  -9.254 -15.704  1.00 78.04           C
ATOM   4896 1HG2 VAL A 320       6.930 -10.220 -15.993  1.00 78.04           H
ATOM   4897 2HG2 VAL A 320       7.321  -8.604 -15.357  1.00 78.04           H
ATOM   4898 3HG2 VAL A 320       5.792  -9.394 -14.902  1.00 78.04           H
ATOM   4899  HN  VAL A 320       7.966  -7.151 -16.849  1.00 78.04           H
ATOM   4900  N   GLY A 321       6.567  -6.187 -18.981  1.00 78.05           N
ATOM   4901  CA  GLY A 321       6.012  -5.175 -19.864  1.00 78.05           C
ATOM   4902  C   GLY A 321       6.815  -5.082 -21.164  1.00 78.05           C
ATOM   4903  O   GLY A 321       7.861  -4.436 -21.206  1.00 78.05           O
ATOM   4904 1HA  GLY A 321       4.973  -5.414 -20.091  1.00 78.05           H
ATOM   4905 2HA  GLY A 321       6.014  -4.208 -19.361  1.00 78.05           H
ATOM   4906  HN  GLY A 321       7.167  -5.837 -18.262  1.00 78.05           H
ATOM   4907  N   GLU A 322       6.294  -5.736 -22.191  1.00 78.32           N
ATOM   4908  CA  GLU A 322       6.867  -5.617 -23.522  1.00 78.32           C
ATOM   4909  C   GLU A 322       6.806  -4.164 -23.998  1.00 78.32           C
ATOM   4910  O   GLU A 322       7.760  -3.661 -24.589  1.00 78.32           O
ATOM   4911  HA  GLU A 322       7.906  -5.930 -23.419  1.00 78.32           H
ATOM   4912  CB  GLU A 322       6.158  -6.547 -24.508  1.00 78.32           C
ATOM   4913 1HB  GLU A 322       5.100  -6.290 -24.561  1.00 78.32           H
ATOM   4914 2HB  GLU A 322       6.660  -6.507 -25.475  1.00 78.32           H
ATOM   4915  CG  GLU A 322       6.235  -8.002 -24.043  1.00 78.32           C
ATOM   4916 1HG  GLU A 322       7.193  -8.181 -23.553  1.00 78.32           H
ATOM   4917 2HG  GLU A 322       5.458  -8.193 -23.302  1.00 78.32           H
ATOM   4918  CD  GLU A 322       6.072  -8.965 -25.221  1.00 78.32           C
ATOM   4919  OE1 GLU A 322       6.844  -9.947 -25.262  1.00 78.32           O
ATOM   4920  OE2 GLU A 322       5.179  -8.696 -26.053  1.00 78.32           O
ATOM   4921  HN  GLU A 322       5.498  -6.337 -22.126  1.00 78.32           H
ATOM   4922  N   ARG A 323       5.676  -3.531 -23.722  1.00 79.43           N
ATOM   4923  CA  ARG A 323       5.474  -2.150 -24.125  1.00 79.43           C
ATOM   4924  C   ARG A 323       6.502  -1.243 -23.446  1.00 79.43           C
ATOM   4925  O   ARG A 323       7.087  -0.372 -24.089  1.00 79.43           O
ATOM   4926  HA  ARG A 323       5.607  -2.153 -25.207  1.00 79.43           H
ATOM   4927  CB  ARG A 323       4.066  -1.671 -23.766  1.00 79.43           C
ATOM   4928 1HB  ARG A 323       3.347  -2.467 -23.958  1.00 79.43           H
ATOM   4929 2HB  ARG A 323       4.015  -1.447 -22.700  1.00 79.43           H
ATOM   4930  CG  ARG A 323       3.687  -0.428 -24.573  1.00 79.43           C
ATOM   4931 1HG  ARG A 323       4.400   0.371 -24.373  1.00 79.43           H
ATOM   4932 2HG  ARG A 323       3.746  -0.649 -25.638  1.00 79.43           H
ATOM   4933  CD  ARG A 323       2.274   0.043 -24.223  1.00 79.43           C
ATOM   4934 1HD  ARG A 323       1.602  -0.813 -24.155  1.00 79.43           H
ATOM   4935 2HD  ARG A 323       2.274   0.526 -23.245  1.00 79.43           H
ATOM   4936  NE  ARG A 323       1.786   0.988 -25.252  1.00 79.43           N
ATOM   4937  HE  ARG A 323       2.342   1.114 -26.074  1.00 79.43           H
ATOM   4938  CZ  ARG A 323       0.645   1.685 -25.152  1.00 79.43           C
ATOM   4939  NH1 ARG A 323      -0.139   1.555 -24.073  1.00 79.43           N
ATOM   4940 1HH1 ARG A 323       0.126   0.934 -23.335  1.00 79.43           H
ATOM   4941 2HH1 ARG A 323      -0.988   2.078 -24.006  1.00 79.43           H
ATOM   4942  NH2 ARG A 323       0.301   2.513 -26.147  1.00 79.43           N
ATOM   4943 1HH2 ARG A 323      -0.547   3.041 -26.088  1.00 79.43           H
ATOM   4944 2HH2 ARG A 323       0.892   2.605 -26.949  1.00 79.43           H
ATOM   4945  HN  ARG A 323       4.908  -3.945 -23.233  1.00 79.43           H
ATOM   4946  N   PHE A 324       6.692  -1.479 -22.156  1.00 82.41           N
ATOM   4947  CA  PHE A 324       7.581  -0.645 -21.366  1.00 82.41           C
ATOM   4948  C   PHE A 324       9.026  -0.770 -21.852  1.00 82.41           C
ATOM   4949  O   PHE A 324       9.733   0.230 -21.972  1.00 82.41           O
ATOM   4950  HA  PHE A 324       7.248   0.386 -21.484  1.00 82.41           H
ATOM   4951  CB  PHE A 324       7.496  -1.143 -19.922  1.00 82.41           C
ATOM   4952 1HB  PHE A 324       6.447  -1.208 -19.632  1.00 82.41           H
ATOM   4953 2HB  PHE A 324       7.903  -2.153 -19.872  1.00 82.41           H
ATOM   4954  CG  PHE A 324       8.235  -0.260 -18.914  1.00 82.41           C
ATOM   4955  CD1 PHE A 324       9.501  -0.578 -18.532  1.00 82.41           C
ATOM   4956  HD1 PHE A 324       9.989  -1.462 -18.944  1.00 82.41           H
ATOM   4957  CD2 PHE A 324       7.626   0.842 -18.400  1.00 82.41           C
ATOM   4958  HD2 PHE A 324       6.612   1.096 -18.707  1.00 82.41           H
ATOM   4959  CE1 PHE A 324      10.187   0.241 -17.597  1.00 82.41           C
ATOM   4960  HE1 PHE A 324      11.202  -0.014 -17.290  1.00 82.41           H
ATOM   4961  CE2 PHE A 324       8.312   1.661 -17.465  1.00 82.41           C
ATOM   4962  HE2 PHE A 324       7.824   2.544 -17.054  1.00 82.41           H
ATOM   4963  CZ  PHE A 324       9.578   1.343 -17.083  1.00 82.41           C
ATOM   4964  HZ  PHE A 324      10.105   1.972 -16.365  1.00 82.41           H
ATOM   4965  HN  PHE A 324       6.252  -2.222 -21.653  1.00 82.41           H
ATOM   4966  N   ARG A 325       9.423  -2.006 -22.118  1.00 83.28           N
ATOM   4967  CA  ARG A 325      10.770  -2.274 -22.590  1.00 83.28           C
ATOM   4968  C   ARG A 325      11.046  -1.494 -23.878  1.00 83.28           C
ATOM   4969  O   ARG A 325      12.130  -0.940 -24.051  1.00 83.28           O
ATOM   4970  HA  ARG A 325      11.421  -1.940 -21.782  1.00 83.28           H
ATOM   4971  CB  ARG A 325      10.975  -3.767 -22.853  1.00 83.28           C
ATOM   4972 1HB  ARG A 325      10.102  -4.173 -23.365  1.00 83.28           H
ATOM   4973 2HB  ARG A 325      11.828  -3.910 -23.516  1.00 83.28           H
ATOM   4974  CG  ARG A 325      11.204  -4.528 -21.546  1.00 83.28           C
ATOM   4975 1HG  ARG A 325      11.994  -4.042 -20.972  1.00 83.28           H
ATOM   4976 2HG  ARG A 325      10.301  -4.493 -20.937  1.00 83.28           H
ATOM   4977  CD  ARG A 325      11.587  -5.984 -21.818  1.00 83.28           C
ATOM   4978 1HD  ARG A 325      12.278  -6.035 -22.660  1.00 83.28           H
ATOM   4979 2HD  ARG A 325      12.106  -6.400 -20.954  1.00 83.28           H
ATOM   4980  NE  ARG A 325      10.374  -6.780 -22.110  1.00 83.28           N
ATOM   4981  HE  ARG A 325       9.485  -6.335 -22.006  1.00 83.28           H
ATOM   4982  CZ  ARG A 325      10.393  -8.060 -22.507  1.00 83.28           C
ATOM   4983  NH1 ARG A 325      11.556  -8.706 -22.664  1.00 83.28           N
ATOM   4984 1HH1 ARG A 325      12.419  -8.233 -22.485  1.00 83.28           H
ATOM   4985 2HH1 ARG A 325      11.562  -9.661 -22.960  1.00 83.28           H
ATOM   4986  NH2 ARG A 325       9.231  -8.684 -22.744  1.00 83.28           N
ATOM   4987 1HH2 ARG A 325       9.228  -9.639 -23.040  1.00 83.28           H
ATOM   4988 2HH2 ARG A 325       8.367  -8.194 -22.624  1.00 83.28           H
ATOM   4989  HN  ARG A 325       8.842  -2.813 -22.015  1.00 83.28           H
ATOM   4990  N   ARG A 326      10.046  -1.476 -24.747  1.00 83.13           N
ATOM   4991  CA  ARG A 326      10.169  -0.777 -26.015  1.00 83.13           C
ATOM   4992  C   ARG A 326      10.287   0.730 -25.780  1.00 83.13           C
ATOM   4993  O   ARG A 326      11.101   1.399 -26.415  1.00 83.13           O
ATOM   4994  HA  ARG A 326      11.078  -1.176 -26.466  1.00 83.13           H
ATOM   4995  CB  ARG A 326       8.964  -1.054 -26.915  1.00 83.13           C
ATOM   4996 1HB  ARG A 326       8.042  -0.871 -26.362  1.00 83.13           H
ATOM   4997 2HB  ARG A 326       8.970  -0.365 -27.760  1.00 83.13           H
ATOM   4998  CG  ARG A 326       8.981  -2.496 -27.426  1.00 83.13           C
ATOM   4999 1HG  ARG A 326       9.841  -2.644 -28.079  1.00 83.13           H
ATOM   5000 2HG  ARG A 326       9.095  -3.182 -26.587  1.00 83.13           H
ATOM   5001  CD  ARG A 326       7.694  -2.823 -28.187  1.00 83.13           C
ATOM   5002 1HD  ARG A 326       6.827  -2.549 -27.586  1.00 83.13           H
ATOM   5003 2HD  ARG A 326       7.645  -2.236 -29.104  1.00 83.13           H
ATOM   5004  NE  ARG A 326       7.649  -4.267 -28.509  1.00 83.13           N
ATOM   5005  HE  ARG A 326       8.108  -4.900 -27.885  1.00 83.13           H
ATOM   5006  CZ  ARG A 326       7.033  -4.779 -29.583  1.00 83.13           C
ATOM   5007  NH1 ARG A 326       6.402  -3.977 -30.451  1.00 83.13           N
ATOM   5008 1HH1 ARG A 326       6.389  -2.988 -30.301  1.00 83.13           H
ATOM   5009 2HH1 ARG A 326       5.945  -4.367 -31.250  1.00 83.13           H
ATOM   5010  NH2 ARG A 326       7.056  -6.105 -29.775  1.00 83.13           N
ATOM   5011 1HH2 ARG A 326       6.601  -6.503 -30.571  1.00 83.13           H
ATOM   5012 2HH2 ARG A 326       7.529  -6.696 -29.122  1.00 83.13           H
ATOM   5013  HN  ARG A 326       9.166  -1.927 -24.596  1.00 83.13           H
ATOM   5014  N   ASP A 327       9.462   1.221 -24.867  1.00 85.01           N
ATOM   5015  CA  ASP A 327       9.435   2.643 -24.571  1.00 85.01           C
ATOM   5016  C   ASP A 327      10.748   3.045 -23.897  1.00 85.01           C
ATOM   5017  O   ASP A 327      11.292   4.113 -24.174  1.00 85.01           O
ATOM   5018  HA  ASP A 327       9.294   3.134 -25.534  1.00 85.01           H
ATOM   5019  CB  ASP A 327       8.289   2.985 -23.616  1.00 85.01           C
ATOM   5020 1HB  ASP A 327       8.385   2.398 -22.703  1.00 85.01           H
ATOM   5021 2HB  ASP A 327       8.352   4.034 -23.328  1.00 85.01           H
ATOM   5022  CG  ASP A 327       6.932   2.710 -24.266  1.00 85.01           C
ATOM   5023  OD1 ASP A 327       6.864   2.830 -25.509  1.00 85.01           O
ATOM   5024  OD2 ASP A 327       5.994   2.385 -23.507  1.00 85.01           O
ATOM   5025  HN  ASP A 327       8.822   0.666 -24.336  1.00 85.01           H
ATOM   5026  N   LEU A 328      11.220   2.167 -23.023  1.00 83.41           N
ATOM   5027  CA  LEU A 328      12.445   2.429 -22.287  1.00 83.41           C
ATOM   5028  C   LEU A 328      13.598   2.618 -23.275  1.00 83.41           C
ATOM   5029  O   LEU A 328      14.348   3.589 -23.181  1.00 83.41           O
ATOM   5030  HA  LEU A 328      12.304   3.360 -21.739  1.00 83.41           H
ATOM   5031  CB  LEU A 328      12.695   1.328 -21.254  1.00 83.41           C
ATOM   5032 1HB  LEU A 328      11.868   1.331 -20.543  1.00 83.41           H
ATOM   5033 2HB  LEU A 328      12.673   0.366 -21.765  1.00 83.41           H
ATOM   5034  CG  LEU A 328      14.005   1.429 -20.470  1.00 83.41           C
ATOM   5035  HG  LEU A 328      14.829   1.454 -21.184  1.00 83.41           H
ATOM   5036  CD1 LEU A 328      14.064   2.729 -19.665  1.00 83.41           C
ATOM   5037 1HD1 LEU A 328      13.997   3.579 -20.344  1.00 83.41           H
ATOM   5038 2HD1 LEU A 328      13.233   2.759 -18.961  1.00 83.41           H
ATOM   5039 3HD1 LEU A 328      15.006   2.775 -19.118  1.00 83.41           H
ATOM   5040  CD2 LEU A 328      14.211   0.197 -19.586  1.00 83.41           C
ATOM   5041 1HD2 LEU A 328      13.386   0.116 -18.878  1.00 83.41           H
ATOM   5042 2HD2 LEU A 328      14.244  -0.696 -20.209  1.00 83.41           H
ATOM   5043 3HD2 LEU A 328      15.149   0.295 -19.040  1.00 83.41           H
ATOM   5044  HN  LEU A 328      10.782   1.292 -22.817  1.00 83.41           H
ATOM   5045  N   VAL A 329      13.705   1.675 -24.199  1.00 83.92           N
ATOM   5046  CA  VAL A 329      14.796   1.686 -25.158  1.00 83.92           C
ATOM   5047  C   VAL A 329      14.676   2.928 -26.045  1.00 83.92           C
ATOM   5048  O   VAL A 329      15.682   3.533 -26.410  1.00 83.92           O
ATOM   5049  HA  VAL A 329      15.727   1.745 -24.596  1.00 83.92           H
ATOM   5050  CB  VAL A 329      14.805   0.381 -25.956  1.00 83.92           C
ATOM   5051  HB  VAL A 329      13.807   0.233 -26.369  1.00 83.92           H
ATOM   5052  CG1 VAL A 329      15.790   0.459 -27.124  1.00 83.92           C
ATOM   5053 1HG1 VAL A 329      15.501   1.273 -27.789  1.00 83.92           H
ATOM   5054 2HG1 VAL A 329      16.794   0.642 -26.741  1.00 83.92           H
ATOM   5055 3HG1 VAL A 329      15.777  -0.482 -27.674  1.00 83.92           H
ATOM   5056  CG2 VAL A 329      15.120  -0.812 -25.052  1.00 83.92           C
ATOM   5057 1HG2 VAL A 329      16.101  -0.674 -24.596  1.00 83.92           H
ATOM   5058 2HG2 VAL A 329      14.364  -0.886 -24.270  1.00 83.92           H
ATOM   5059 3HG2 VAL A 329      15.121  -1.727 -25.644  1.00 83.92           H
ATOM   5060  HN  VAL A 329      13.063   0.914 -24.298  1.00 83.92           H
ATOM   5061  N   LYS A 330      13.437   3.269 -26.366  1.00 82.96           N
[truncated: 117,320 more chars]
