# Supplementary material for: Noncanonical roles of chemokine regions in CCR9 activation revealed by structural modeling and mutational mapping
Source: Nat Commun. 2025 Aug 18;16:7695. doi: 10.1038/s41467-025-62321-9 (PMC12361432; doi:10.1038/s41467-025-62321-9)
Supplement: Supplementary file 4 — Supplementary Data 2 [file 41467_2025_62321_MOESM4_ESM.zip › CCR9_CCL25_rnk240.pdb]

SSBOND   1 CYS A   38    CYS A  289 
SSBOND   2 CYS A  119    CYS A  198 
SSBOND   3 CYS B    7    CYS B   35 
SSBOND   4 CYS B    8    CYS B   52 
ATOM      1  N   GLU A  20      -3.741  -3.582  60.559  1.00 47.56           N
ATOM      2  CA  GLU A  20      -3.983  -3.247  59.166  1.00 47.56           C
ATOM      3  C   GLU A  20      -2.699  -3.410  58.350  1.00 47.56           C
ATOM      4  O   GLU A  20      -2.750  -3.704  57.157  1.00 47.56           O
ATOM      5  HA  GLU A  20      -4.732  -3.960  58.822  1.00 47.56           H
ATOM      6  CB  GLU A  20      -4.541  -1.829  59.032  1.00 47.56           C
ATOM      7 1HB  GLU A  20      -4.133  -1.198  59.821  1.00 47.56           H
ATOM      8 2HB  GLU A  20      -4.342  -1.449  58.030  1.00 47.56           H
ATOM      9  CG  GLU A  20      -6.062  -1.820  59.202  1.00 47.56           C
ATOM     10 1HG  GLU A  20      -6.488  -2.708  58.735  1.00 47.56           H
ATOM     11 2HG  GLU A  20      -6.313  -1.865  60.261  1.00 47.56           H
ATOM     12  CD  GLU A  20      -6.676  -0.565  58.579  1.00 47.56           C
ATOM     13  OE1 GLU A  20      -7.914  -0.565  58.405  1.00 47.56           O
ATOM     14  OE2 GLU A  20      -5.893   0.366  58.290  1.00 47.56           O
ATOM     15  HN  GLU A  20      -2.798  -3.835  60.775  1.00 47.56           H
ATOM     16  N   SER A  21      -1.577  -3.211  59.026  1.00 52.21           N
ATOM     17  CA  SER A  21      -0.283  -3.304  58.372  1.00 52.21           C
ATOM     18  C   SER A  21      -0.019  -4.747  57.937  1.00 52.21           C
ATOM     19  O   SER A  21       0.531  -4.985  56.862  1.00 52.21           O
ATOM     20  HA  SER A  21      -0.350  -2.649  57.504  1.00 52.21           H
ATOM     21  CB  SER A  21       0.837  -2.815  59.293  1.00 52.21           C
ATOM     22 1HB  SER A  21       1.725  -2.598  58.701  1.00 52.21           H
ATOM     23 2HB  SER A  21       0.534  -1.882  59.768  1.00 52.21           H
ATOM     24  OG  SER A  21       1.159  -3.774  60.297  1.00 52.21           O
ATOM     25  HG  SER A  21       1.908  -3.435  60.867  1.00 52.21           H
ATOM     26  HN  SER A  21      -1.543  -2.990  60.001  1.00 52.21           H
ATOM     27  N   THR A  22      -0.424  -5.674  58.793  1.00 52.02           N
ATOM     28  CA  THR A  22      -0.128  -7.079  58.571  1.00 52.02           C
ATOM     29  C   THR A  22      -0.990  -7.632  57.435  1.00 52.02           C
ATOM     30  O   THR A  22      -0.470  -8.205  56.479  1.00 52.02           O
ATOM     31  HA  THR A  22       0.912  -7.165  58.255  1.00 52.02           H
ATOM     32  CB  THR A  22      -0.322  -7.818  59.897  1.00 52.02           C
ATOM     33  HB  THR A  22      -1.380  -7.893  60.149  1.00 52.02           H
ATOM     34  OG1 THR A  22       0.481  -7.089  60.821  1.00 52.02           O
ATOM     35  HG1 THR A  22       0.250  -7.354  61.758  1.00 52.02           H
ATOM     36  CG2 THR A  22       0.300  -9.216  59.884  1.00 52.02           C
ATOM     37 1HG2 THR A  22       1.371  -9.136  59.698  1.00 52.02           H
ATOM     38 2HG2 THR A  22      -0.162  -9.812  59.097  1.00 52.02           H
ATOM     39 3HG2 THR A  22       0.133  -9.696  60.848  1.00 52.02           H
ATOM     40  HN  THR A  22      -0.944  -5.477  59.624  1.00 52.02           H
ATOM     41  N   SER A  23      -2.293  -7.442  57.577  1.00 53.61           N
ATOM     42  CA  SER A  23      -3.233  -7.920  56.577  1.00 53.61           C
ATOM     43  C   SER A  23      -2.967  -7.232  55.237  1.00 53.61           C
ATOM     44  O   SER A  23      -3.048  -7.863  54.184  1.00 53.61           O
ATOM     45  HA  SER A  23      -3.051  -8.992  56.500  1.00 53.61           H
ATOM     46  CB  SER A  23      -4.678  -7.680  57.020  1.00 53.61           C
ATOM     47 1HB  SER A  23      -5.358  -8.041  56.248  1.00 53.61           H
ATOM     48 2HB  SER A  23      -4.882  -8.259  57.921  1.00 53.61           H
ATOM     49  OG  SER A  23      -4.936  -6.302  57.273  1.00 53.61           O
ATOM     50  HG  SER A  23      -5.893  -6.176  57.534  1.00 53.61           H
ATOM     51  HN  SER A  23      -2.708  -6.972  58.356  1.00 53.61           H
ATOM     52  N   SER A  24      -2.654  -5.947  55.320  1.00 59.15           N
ATOM     53  CA  SER A  24      -2.368  -5.168  54.127  1.00 59.15           C
ATOM     54  C   SER A  24      -1.101  -5.695  53.450  1.00 59.15           C
ATOM     55  O   SER A  24      -0.946  -5.574  52.236  1.00 59.15           O
ATOM     56  HA  SER A  24      -3.233  -5.304  53.479  1.00 59.15           H
ATOM     57  CB  SER A  24      -2.212  -3.684  54.463  1.00 59.15           C
ATOM     58 1HB  SER A  24      -2.204  -3.102  53.541  1.00 59.15           H
ATOM     59 2HB  SER A  24      -3.074  -3.350  55.042  1.00 59.15           H
ATOM     60  OG  SER A  24      -1.019  -3.425  55.198  1.00 59.15           O
ATOM     61  HG  SER A  24      -0.839  -4.175  55.834  1.00 59.15           H
ATOM     62  HN  SER A  24      -2.596  -5.440  56.180  1.00 59.15           H
ATOM     63  N   MET A  25      -0.228  -6.268  54.265  1.00 60.23           N
ATOM     64  CA  MET A  25       0.989  -6.873  53.751  1.00 60.23           C
ATOM     65  C   MET A  25       0.700  -8.238  53.123  1.00 60.23           C
ATOM     66  O   MET A  25       1.227  -8.560  52.060  1.00 60.23           O
ATOM     67  HA  MET A  25       1.360  -6.187  52.990  1.00 60.23           H
ATOM     68  CB  MET A  25       1.998  -7.039  54.890  1.00 60.23           C
ATOM     69 1HB  MET A  25       2.024  -6.130  55.492  1.00 60.23           H
ATOM     70 2HB  MET A  25       1.679  -7.848  55.548  1.00 60.23           H
ATOM     71  CG  MET A  25       3.396  -7.337  54.346  1.00 60.23           C
ATOM     72 1HG  MET A  25       4.050  -7.660  55.156  1.00 60.23           H
ATOM     73 2HG  MET A  25       3.349  -8.156  53.628  1.00 60.23           H
ATOM     74  SD  MET A  25       4.070  -5.880  53.564  1.00 60.23           S
ATOM     75  CE  MET A  25       5.617  -5.743  54.445  1.00 60.23           C
ATOM     76 1HE  MET A  25       5.419  -5.623  55.510  1.00 60.23           H
ATOM     77 2HE  MET A  25       6.207  -6.645  54.284  1.00 60.23           H
ATOM     78 3HE  MET A  25       6.168  -4.878  54.078  1.00 60.23           H
ATOM     79  HN  MET A  25      -0.341  -6.322  55.257  1.00 60.23           H
ATOM     80  N   GLU A  26      -0.137  -9.004  53.808  1.00 59.51           N
ATOM     81  CA  GLU A  26      -0.529 -10.312  53.314  1.00 59.51           C
ATOM     82  C   GLU A  26      -1.278 -10.175  51.986  1.00 59.51           C
ATOM     83  O   GLU A  26      -0.993 -10.897  51.032  1.00 59.51           O
ATOM     84  HA  GLU A  26       0.403 -10.855  53.158  1.00 59.51           H
ATOM     85  CB  GLU A  26      -1.377 -11.057  54.347  1.00 59.51           C
ATOM     86 1HB  GLU A  26      -2.120 -10.381  54.770  1.00 59.51           H
ATOM     87 2HB  GLU A  26      -1.813 -11.946  53.892  1.00 59.51           H
ATOM     88  CG  GLU A  26      -0.515 -11.549  55.512  1.00 59.51           C
ATOM     89 1HG  GLU A  26       0.273 -12.202  55.135  1.00 59.51           H
ATOM     90 2HG  GLU A  26      -0.024 -10.700  55.989  1.00 59.51           H
ATOM     91  CD  GLU A  26      -1.361 -12.301  56.541  1.00 59.51           C
ATOM     92  OE1 GLU A  26      -0.756 -13.069  57.320  1.00 59.51           O
ATOM     93  OE2 GLU A  26      -2.593 -12.090  56.525  1.00 59.51           O
ATOM     94  HN  GLU A  26      -0.544  -8.743  54.684  1.00 59.51           H
ATOM     95  N   ASP A  27      -2.221  -9.245  51.969  1.00 59.17           N
ATOM     96  CA  ASP A  27      -3.014  -9.006  50.775  1.00 59.17           C
ATOM     97  C   ASP A  27      -2.082  -8.702  49.601  1.00 59.17           C
ATOM     98  O   ASP A  27      -2.314  -9.161  48.484  1.00 59.17           O
ATOM     99  HA  ASP A  27      -3.589  -9.920  50.625  1.00 59.17           H
ATOM    100  CB  ASP A  27      -3.945  -7.806  50.963  1.00 59.17           C
ATOM    101 1HB  ASP A  27      -3.412  -7.005  51.475  1.00 59.17           H
ATOM    102 2HB  ASP A  27      -4.244  -7.417  49.990  1.00 59.17           H
ATOM    103  CG  ASP A  27      -5.186  -8.195  51.767  1.00 59.17           C
ATOM    104  OD1 ASP A  27      -5.395  -9.417  51.933  1.00 59.17           O
ATOM    105  OD2 ASP A  27      -5.899  -7.263  52.198  1.00 59.17           O
ATOM    106  HN  ASP A  27      -2.446  -8.662  52.749  1.00 59.17           H
ATOM    107  N   TYR A  28      -1.046  -7.929  49.894  1.00 62.23           N
ATOM    108  CA  TYR A  28      -0.095  -7.532  48.870  1.00 62.23           C
ATOM    109  C   TYR A  28       0.742  -8.726  48.405  1.00 62.23           C
ATOM    110  O   TYR A  28       1.104  -8.815  47.233  1.00 62.23           O
ATOM    111  HA  TYR A  28      -0.657  -7.140  48.023  1.00 62.23           H
ATOM    112  CB  TYR A  28       0.827  -6.503  49.527  1.00 62.23           C
ATOM    113 1HB  TYR A  28       0.219  -5.714  49.969  1.00 62.23           H
ATOM    114 2HB  TYR A  28       1.368  -6.983  50.343  1.00 62.23           H
ATOM    115  CG  TYR A  28       1.838  -5.870  48.568  1.00 62.23           C
ATOM    116  CD1 TYR A  28       3.094  -6.424  48.426  1.00 62.23           C
ATOM    117  HD1 TYR A  28       3.366  -7.312  48.996  1.00 62.23           H
ATOM    118  CD2 TYR A  28       1.493  -4.747  47.845  1.00 62.23           C
ATOM    119  HD2 TYR A  28       0.501  -4.309  47.958  1.00 62.23           H
ATOM    120  CE1 TYR A  28       4.045  -5.829  47.523  1.00 62.23           C
ATOM    121  HE1 TYR A  28       5.040  -6.256  47.401  1.00 62.23           H
ATOM    122  CE2 TYR A  28       2.444  -4.151  46.942  1.00 62.23           C
ATOM    123  HE2 TYR A  28       2.184  -3.263  46.366  1.00 62.23           H
ATOM    124  CZ  TYR A  28       3.673  -4.722  46.826  1.00 62.23           C
ATOM    125  OH  TYR A  28       4.571  -4.160  45.973  1.00 62.23           O
ATOM    126  HH  TYR A  28       5.106  -4.873  45.521  1.00 62.23           H
ATOM    127  HN  TYR A  28      -0.852  -7.578  50.810  1.00 62.23           H
ATOM    128  N   VAL A  29       1.024  -9.613  49.348  1.00 59.62           N
ATOM    129  CA  VAL A  29       1.860 -10.766  49.064  1.00 59.62           C
ATOM    130  C   VAL A  29       1.040 -11.811  48.304  1.00 59.62           C
ATOM    131  O   VAL A  29       1.559 -12.489  47.419  1.00 59.62           O
ATOM    132  HA  VAL A  29       2.678 -10.431  48.426  1.00 59.62           H
ATOM    133  CB  VAL A  29       2.463 -11.308  50.362  1.00 59.62           C
ATOM    134  HB  VAL A  29       1.642 -11.555  51.035  1.00 59.62           H
ATOM    135  CG1 VAL A  29       3.260 -12.588  50.104  1.00 59.62           C
ATOM    136 1HG1 VAL A  29       2.601 -13.347  49.681  1.00 59.62           H
ATOM    137 2HG1 VAL A  29       4.069 -12.378  49.404  1.00 59.62           H
ATOM    138 3HG1 VAL A  29       3.677 -12.952  51.043  1.00 59.62           H
ATOM    139  CG2 VAL A  29       3.331 -10.251  51.047  1.00 59.62           C
ATOM    140 1HG2 VAL A  29       4.142  -9.959  50.380  1.00 59.62           H
ATOM    141 2HG2 VAL A  29       2.722  -9.377  51.282  1.00 59.62           H
ATOM    142 3HG2 VAL A  29       3.746 -10.662  51.967  1.00 59.62           H
ATOM    143  HN  VAL A  29       0.692  -9.553  50.290  1.00 59.62           H
ATOM    144  N   ASN A  30      -0.227 -11.908  48.678  1.00 61.46           N
ATOM    145  CA  ASN A  30      -1.093 -12.937  48.128  1.00 61.46           C
ATOM    146  C   ASN A  30      -1.655 -12.461  46.786  1.00 61.46           C
ATOM    147  O   ASN A  30      -2.210 -13.252  46.026  1.00 61.46           O
ATOM    148  HA  ASN A  30      -0.461 -13.819  48.025  1.00 61.46           H
ATOM    149  CB  ASN A  30      -2.273 -13.220  49.060  1.00 61.46           C
ATOM    150 1HB  ASN A  30      -2.695 -12.280  49.415  1.00 61.46           H
ATOM    151 2HB  ASN A  30      -3.061 -13.735  48.509  1.00 61.46           H
ATOM    152  CG  ASN A  30      -1.836 -14.073  50.253  1.00 61.46           C
ATOM    153  OD1 ASN A  30      -0.820 -14.747  50.228  1.00 61.46           O
ATOM    154  ND2 ASN A  30      -2.659 -14.007  51.295  1.00 61.46           N
ATOM    155 1HD2 ASN A  30      -3.478 -13.434  51.250  1.00 61.46           H
ATOM    156 2HD2 ASN A  30      -2.460 -14.529  52.124  1.00 61.46           H
ATOM    157  HN  ASN A  30      -0.663 -11.300  49.343  1.00 61.46           H
ATOM    158  N   PHE A  31      -1.491 -11.170  46.537  1.00 64.09           N
ATOM    159  CA  PHE A  31      -1.920 -10.591  45.275  1.00 64.09           C
ATOM    160  C   PHE A  31      -1.181 -11.231  44.099  1.00 64.09           C
ATOM    161  O   PHE A  31       0.042 -11.134  44.002  1.00 64.09           O
ATOM    162  HA  PHE A  31      -2.988 -10.782  45.178  1.00 64.09           H
ATOM    163  CB  PHE A  31      -1.577  -9.100  45.327  1.00 64.09           C
ATOM    164 1HB  PHE A  31      -1.978  -8.678  46.248  1.00 64.09           H
ATOM    165 2HB  PHE A  31      -0.494  -8.989  45.371  1.00 64.09           H
ATOM    166  CG  PHE A  31      -2.110  -8.297  44.139  1.00 64.09           C
ATOM    167  CD1 PHE A  31      -1.283  -7.977  43.109  1.00 64.09           C
ATOM    168  HD1 PHE A  31      -0.240  -8.293  43.129  1.00 64.09           H
ATOM    169  CD2 PHE A  31      -3.412  -7.904  44.114  1.00 64.09           C
ATOM    170  HD2 PHE A  31      -4.075  -8.160  44.940  1.00 64.09           H
ATOM    171  CE1 PHE A  31      -1.778  -7.231  42.006  1.00 64.09           C
ATOM    172  HE1 PHE A  31      -1.114  -6.975  41.180  1.00 64.09           H
ATOM    173  CE2 PHE A  31      -3.907  -7.158  43.011  1.00 64.09           C
ATOM    174  HE2 PHE A  31      -4.950  -6.843  42.991  1.00 64.09           H
ATOM    175  CZ  PHE A  31      -3.079  -6.838  41.981  1.00 64.09           C
ATOM    176  HZ  PHE A  31      -3.459  -6.266  41.134  1.00 64.09           H
ATOM    177  HN  PHE A  31      -1.074 -10.525  47.178  1.00 64.09           H
ATOM    178  N   ASN A  32      -1.953 -11.872  43.234  1.00 64.46           N
ATOM    179  CA  ASN A  32      -1.388 -12.525  42.065  1.00 64.46           C
ATOM    180  C   ASN A  32      -1.051 -11.469  41.010  1.00 64.46           C
ATOM    181  O   ASN A  32      -1.917 -11.060  40.238  1.00 64.46           O
ATOM    182  HA  ASN A  32      -0.503 -13.047  42.429  1.00 64.46           H
ATOM    183  CB  ASN A  32      -2.383 -13.509  41.449  1.00 64.46           C
ATOM    184 1HB  ASN A  32      -2.913 -14.040  42.240  1.00 64.46           H
ATOM    185 2HB  ASN A  32      -3.132 -12.964  40.874  1.00 64.46           H
ATOM    186  CG  ASN A  32      -1.670 -14.514  40.542  1.00 64.46           C
ATOM    187  OD1 ASN A  32      -0.467 -14.466  40.344  1.00 64.46           O
ATOM    188  ND2 ASN A  32      -2.476 -15.425  40.004  1.00 64.46           N
ATOM    189 1HD2 ASN A  32      -3.455 -15.409  40.208  1.00 64.46           H
ATOM    190 2HD2 ASN A  32      -2.104 -16.126  39.396  1.00 64.46           H
ATOM    191  HN  ASN A  32      -2.946 -11.949  43.321  1.00 64.46           H
ATOM    192  N   PHE A  33       0.209 -11.059  41.010  1.00 69.06           N
ATOM    193  CA  PHE A  33       0.696 -10.137  39.998  1.00 69.06           C
ATOM    194  C   PHE A  33       0.926 -10.855  38.667  1.00 69.06           C
ATOM    195  O   PHE A  33       2.057 -10.936  38.189  1.00 69.06           O
ATOM    196  HA  PHE A  33      -0.066  -9.369  39.867  1.00 69.06           H
ATOM    197  CB  PHE A  33       2.030  -9.583  40.503  1.00 69.06           C
ATOM    198 1HB  PHE A  33       2.701 -10.415  40.714  1.00 69.06           H
ATOM    199 2HB  PHE A  33       2.491  -8.995  39.709  1.00 69.06           H
ATOM    200  CG  PHE A  33       1.908  -8.714  41.756  1.00 69.06           C
ATOM    201  CD1 PHE A  33       1.671  -7.380  41.639  1.00 69.06           C
ATOM    202  HD1 PHE A  33       1.567  -6.930  40.651  1.00 69.06           H
ATOM    203  CD2 PHE A  33       2.038  -9.275  42.988  1.00 69.06           C
ATOM    204  HD2 PHE A  33       2.229 -10.344  43.083  1.00 69.06           H
ATOM    205  CE1 PHE A  33       1.558  -6.574  42.802  1.00 69.06           C
ATOM    206  HE1 PHE A  33       1.368  -5.505  42.708  1.00 69.06           H
ATOM    207  CE2 PHE A  33       1.926  -8.469  44.152  1.00 69.06           C
ATOM    208  HE2 PHE A  33       2.030  -8.919  45.139  1.00 69.06           H
ATOM    209  CZ  PHE A  33       1.688  -7.135  44.034  1.00 69.06           C
ATOM    210  HZ  PHE A  33       1.601  -6.516  44.927  1.00 69.06           H
ATOM    211  HN  PHE A  33       0.890 -11.346  41.684  1.00 69.06           H
ATOM    212  N   THR A  34      -0.164 -11.358  38.106  1.00 72.58           N
ATOM    213  CA  THR A  34      -0.175 -11.742  36.705  1.00 72.58           C
ATOM    214  C   THR A  34       0.318 -10.587  35.832  1.00 72.58           C
ATOM    215  O   THR A  34      -0.197  -9.473  35.919  1.00 72.58           O
ATOM    216  HA  THR A  34       0.524 -12.567  36.569  1.00 72.58           H
ATOM    217  CB  THR A  34      -1.590 -12.208  36.354  1.00 72.58           C
ATOM    218  HB  THR A  34      -2.258 -11.357  36.220  1.00 72.58           H
ATOM    219  OG1 THR A  34      -1.934 -13.100  37.410  1.00 72.58           O
ATOM    220  HG1 THR A  34      -2.924 -13.237  37.434  1.00 72.58           H
ATOM    221  CG2 THR A  34      -1.623 -13.084  35.100  1.00 72.58           C
ATOM    222 1HG2 THR A  34      -1.008 -13.970  35.260  1.00 72.58           H
ATOM    223 2HG2 THR A  34      -1.235 -12.520  34.252  1.00 72.58           H
ATOM    224 3HG2 THR A  34      -2.650 -13.387  34.896  1.00 72.58           H
ATOM    225  HN  THR A  34      -1.026 -11.505  38.592  1.00 72.58           H
ATOM    226  N   ASP A  35       1.311 -10.891  35.009  1.00 81.20           N
ATOM    227  CA  ASP A  35       2.020  -9.856  34.276  1.00 81.20           C
ATOM    228  C   ASP A  35       1.192  -9.442  33.058  1.00 81.20           C
ATOM    229  O   ASP A  35       1.492  -9.842  31.934  1.00 81.20           O
ATOM    230  HA  ASP A  35       2.151  -9.040  34.987  1.00 81.20           H
ATOM    231  CB  ASP A  35       3.374 -10.363  33.777  1.00 81.20           C
ATOM    232 1HB  ASP A  35       3.558 -11.364  34.166  1.00 81.20           H
ATOM    233 2HB  ASP A  35       3.359 -10.442  32.690  1.00 81.20           H
ATOM    234  CG  ASP A  35       4.504  -9.426  34.210  1.00 81.20           C
ATOM    235  OD1 ASP A  35       4.172  -8.341  34.733  1.00 81.20           O
ATOM    236  OD2 ASP A  35       5.674  -9.817  34.008  1.00 81.20           O
ATOM    237  HN  ASP A  35       1.632 -11.823  34.841  1.00 81.20           H
ATOM    238  N   PHE A  36       0.165  -8.647  33.322  1.00 89.67           N
ATOM    239  CA  PHE A  36      -0.679  -8.135  32.256  1.00 89.67           C
ATOM    240  C   PHE A  36      -0.041  -6.914  31.590  1.00 89.67           C
ATOM    241  O   PHE A  36      -0.481  -6.483  30.525  1.00 89.67           O
ATOM    242  HA  PHE A  36      -0.790  -8.932  31.520  1.00 89.67           H
ATOM    243  CB  PHE A  36      -2.004  -7.717  32.896  1.00 89.67           C
ATOM    244 1HB  PHE A  36      -1.797  -7.055  33.737  1.00 89.67           H
ATOM    245 2HB  PHE A  36      -2.580  -7.141  32.172  1.00 89.67           H
ATOM    246  CG  PHE A  36      -2.856  -8.890  33.386  1.00 89.67           C
ATOM    247  CD1 PHE A  36      -2.989 -10.002  32.615  1.00 89.67           C
ATOM    248  HD1 PHE A  36      -2.489 -10.058  31.649  1.00 89.67           H
ATOM    249  CD2 PHE A  36      -3.479  -8.820  34.593  1.00 89.67           C
ATOM    250  HD2 PHE A  36      -3.373  -7.928  35.211  1.00 89.67           H
ATOM    251  CE1 PHE A  36      -3.779 -11.091  33.070  1.00 89.67           C
ATOM    252  HE1 PHE A  36      -3.886 -11.982  32.452  1.00 89.67           H
ATOM    253  CE2 PHE A  36      -4.270  -9.909  35.048  1.00 89.67           C
ATOM    254  HE2 PHE A  36      -4.770  -9.852  36.015  1.00 89.67           H
ATOM    255  CZ  PHE A  36      -4.403 -11.021  34.277  1.00 89.67           C
ATOM    256  HZ  PHE A  36      -5.010 -11.857  34.626  1.00 89.67           H
ATOM    257  HN  PHE A  36      -0.092  -8.353  34.243  1.00 89.67           H
ATOM    258  N   TYR A  37       0.987  -6.393  32.243  1.00 91.39           N
ATOM    259  CA  TYR A  37       1.813  -5.362  31.639  1.00 91.39           C
ATOM    260  C   TYR A  37       2.944  -5.979  30.814  1.00 91.39           C
ATOM    261  O   TYR A  37       3.788  -6.696  31.349  1.00 91.39           O
ATOM    262  HA  TYR A  37       1.179  -4.764  30.983  1.00 91.39           H
ATOM    263  CB  TYR A  37       2.418  -4.571  32.800  1.00 91.39           C
ATOM    264 1HB  TYR A  37       1.611  -4.184  33.423  1.00 91.39           H
ATOM    265 2HB  TYR A  37       3.003  -5.249  33.422  1.00 91.39           H
ATOM    266  CG  TYR A  37       3.308  -3.406  32.363  1.00 91.39           C
ATOM    267  CD1 TYR A  37       4.674  -3.580  32.268  1.00 91.39           C
ATOM    268  HD1 TYR A  37       5.118  -4.546  32.505  1.00 91.39           H
ATOM    269  CD2 TYR A  37       2.746  -2.182  32.064  1.00 91.39           C
ATOM    270  HD2 TYR A  37       1.667  -2.045  32.140  1.00 91.39           H
ATOM    271  CE1 TYR A  37       5.512  -2.483  31.857  1.00 91.39           C
ATOM    272  HE1 TYR A  37       6.592  -2.607  31.778  1.00 91.39           H
ATOM    273  CE2 TYR A  37       3.584  -1.086  31.653  1.00 91.39           C
ATOM    274  HE2 TYR A  37       3.152  -0.113  31.414  1.00 91.39           H
ATOM    275  CZ  TYR A  37       4.926  -1.290  31.570  1.00 91.39           C
ATOM    276  OH  TYR A  37       5.717  -0.255  31.181  1.00 91.39           O
ATOM    277  HH  TYR A  37       5.154   0.542  30.961  1.00 91.39           H
ATOM    278  HN  TYR A  37       1.257  -6.663  33.167  1.00 91.39           H
ATOM    279  N   CYS A  38       2.924  -5.677  29.523  1.00 91.14           N
ATOM    280  CA  CYS A  38       3.851  -6.302  28.595  1.00 91.14           C
ATOM    281  C   CYS A  38       4.891  -5.259  28.180  1.00 91.14           C
ATOM    282  O   CYS A  38       4.550  -4.244  27.574  1.00 91.14           O
ATOM    283  HA  CYS A  38       4.323  -7.126  29.130  1.00 91.14           H
ATOM    284  CB  CYS A  38       3.127  -6.898  27.387  1.00 91.14           C
ATOM    285 1HB  CYS A  38       2.304  -7.530  27.721  1.00 91.14           H
ATOM    286 2HB  CYS A  38       2.691  -6.101  26.784  1.00 91.14           H
ATOM    287  SG  CYS A  38       4.296  -7.877  26.376  1.00 91.14           S
ATOM    288  HN  CYS A  38       2.292  -5.021  29.112  1.00 91.14           H
ATOM    289  N   GLU A  39       6.139  -5.545  28.522  1.00 89.73           N
ATOM    290  CA  GLU A  39       7.250  -4.744  28.038  1.00 89.73           C
ATOM    291  C   GLU A  39       7.665  -5.202  26.638  1.00 89.73           C
ATOM    292  O   GLU A  39       8.051  -6.355  26.448  1.00 89.73           O
ATOM    293  HA  GLU A  39       6.873  -3.722  27.995  1.00 89.73           H
ATOM    294  CB  GLU A  39       8.432  -4.803  29.007  1.00 89.73           C
ATOM    295 1HB  GLU A  39       8.657  -5.841  29.249  1.00 89.73           H
ATOM    296 2HB  GLU A  39       9.281  -4.266  28.584  1.00 89.73           H
ATOM    297  CG  GLU A  39       8.095  -4.105  30.326  1.00 89.73           C
ATOM    298 1HG  GLU A  39       7.704  -3.108  30.125  1.00 89.73           H
ATOM    299 2HG  GLU A  39       7.309  -4.657  30.843  1.00 89.73           H
ATOM    300  CD  GLU A  39       9.329  -4.003  31.224  1.00 89.73           C
ATOM    301  OE1 GLU A  39       9.187  -3.422  32.321  1.00 89.73           O
ATOM    302  OE2 GLU A  39      10.388  -4.510  30.793  1.00 89.73           O
ATOM    303  HN  GLU A  39       6.395  -6.307  29.117  1.00 89.73           H
ATOM    304  N   LYS A  40       7.571  -4.277  25.695  1.00 90.05           N
ATOM    305  CA  LYS A  40       7.770  -4.612  24.295  1.00 90.05           C
ATOM    306  C   LYS A  40       9.231  -4.358  23.917  1.00 90.05           C
ATOM    307  O   LYS A  40       9.534  -4.058  22.763  1.00 90.05           O
ATOM    308  HA  LYS A  40       7.565  -5.677  24.182  1.00 90.05           H
ATOM    309  CB  LYS A  40       6.767  -3.862  23.416  1.00 90.05           C
ATOM    310 1HB  LYS A  40       6.897  -2.787  23.546  1.00 90.05           H
ATOM    311 2HB  LYS A  40       6.963  -4.081  22.367  1.00 90.05           H
ATOM    312  CG  LYS A  40       5.331  -4.254  23.766  1.00 90.05           C
ATOM    313 1HG  LYS A  40       5.167  -4.132  24.837  1.00 90.05           H
ATOM    314 2HG  LYS A  40       4.634  -3.587  23.259  1.00 90.05           H
ATOM    315  CD  LYS A  40       5.044  -5.702  23.362  1.00 90.05           C
ATOM    316 1HD  LYS A  40       5.362  -5.866  22.333  1.00 90.05           H
ATOM    317 2HD  LYS A  40       5.625  -6.380  23.987  1.00 90.05           H
ATOM    318  CE  LYS A  40       3.555  -6.025  23.499  1.00 90.05           C
ATOM    319 1HE  LYS A  40       3.318  -6.244  24.540  1.00 90.05           H
ATOM    320 2HE  LYS A  40       2.961  -5.156  23.213  1.00 90.05           H
ATOM    321  NZ  LYS A  40       3.195  -7.180  22.647  1.00 90.05           N
ATOM    322 1HZ  LYS A  40       2.209  -7.389  22.760  1.00 90.05           H
ATOM    323 2HZ  LYS A  40       3.385  -6.957  21.677  1.00 90.05           H
ATOM    324 3HZ  LYS A  40       3.744  -7.987  22.922  1.00 90.05           H
ATOM    325  HN  LYS A  40       7.364  -3.315  25.873  1.00 90.05           H
ATOM    326  N   ASN A  41      10.097  -4.487  24.911  1.00 88.21           N
ATOM    327  CA  ASN A  41      11.508  -4.199  24.716  1.00 88.21           C
ATOM    328  C   ASN A  41      12.066  -5.117  23.626  1.00 88.21           C
ATOM    329  O   ASN A  41      12.817  -4.672  22.760  1.00 88.21           O
ATOM    330  HA  ASN A  41      11.549  -3.146  24.436  1.00 88.21           H
ATOM    331  CB  ASN A  41      12.304  -4.449  25.998  1.00 88.21           C
ATOM    332 1HB  ASN A  41      11.994  -5.395  26.444  1.00 88.21           H
ATOM    333 2HB  ASN A  41      13.363  -4.541  25.761  1.00 88.21           H
ATOM    334  CG  ASN A  41      12.097  -3.314  27.003  1.00 88.21           C
ATOM    335  OD1 ASN A  41      11.798  -2.185  26.650  1.00 88.21           O
ATOM    336  ND2 ASN A  41      12.272  -3.675  28.271  1.00 88.21           N
ATOM    337 1HD2 ASN A  41      12.516  -4.619  28.493  1.00 88.21           H
ATOM    338 2HD2 ASN A  41      12.159  -3.002  29.002  1.00 88.21           H
ATOM    339  HN  ASN A  41       9.850  -4.781  25.834  1.00 88.21           H
ATOM    340  N   ASN A  42      11.677  -6.381  23.706  1.00 90.16           N
ATOM    341  CA  ASN A  42      12.170  -7.376  22.769  1.00 90.16           C
ATOM    342  C   ASN A  42      11.734  -6.996  21.352  1.00 90.16           C
ATOM    343  O   ASN A  42      12.501  -7.143  20.402  1.00 90.16           O
ATOM    344  HA  ASN A  42      13.253  -7.369  22.888  1.00 90.16           H
ATOM    345  CB  ASN A  42      11.598  -8.760  23.084  1.00 90.16           C
ATOM    346 1HB  ASN A  42      10.513  -8.699  23.167  1.00 90.16           H
ATOM    347 2HB  ASN A  42      11.817  -9.443  22.263  1.00 90.16           H
ATOM    348  CG  ASN A  42      12.185  -9.312  24.385  1.00 90.16           C
ATOM    349  OD1 ASN A  42      13.105  -8.759  24.965  1.00 90.16           O
ATOM    350  ND2 ASN A  42      11.603 -10.430  24.809  1.00 90.16           N
ATOM    351 1HD2 ASN A  42      10.851 -10.832  24.285  1.00 90.16           H
ATOM    352 2HD2 ASN A  42      11.916 -10.868  25.651  1.00 90.16           H
ATOM    353  HN  ASN A  42      11.038  -6.727  24.393  1.00 90.16           H
ATOM    354  N   VAL A  43      10.504  -6.514  21.255  1.00 90.98           N
ATOM    355  CA  VAL A  43       9.948  -6.135  19.967  1.00 90.98           C
ATOM    356  C   VAL A  43      10.744  -4.958  19.399  1.00 90.98           C
ATOM    357  O   VAL A  43      11.061  -4.934  18.211  1.00 90.98           O
ATOM    358  HA  VAL A  43      10.057  -6.988  19.298  1.00 90.98           H
ATOM    359  CB  VAL A  43       8.455  -5.833  20.110  1.00 90.98           C
ATOM    360  HB  VAL A  43       8.349  -4.960  20.754  1.00 90.98           H
ATOM    361  CG1 VAL A  43       7.832  -5.494  18.754  1.00 90.98           C
ATOM    362 1HG1 VAL A  43       8.327  -4.618  18.335  1.00 90.98           H
ATOM    363 2HG1 VAL A  43       7.954  -6.339  18.077  1.00 90.98           H
ATOM    364 3HG1 VAL A  43       6.770  -5.284  18.885  1.00 90.98           H
ATOM    365  CG2 VAL A  43       7.721  -6.999  20.775  1.00 90.98           C
ATOM    366 1HG2 VAL A  43       7.839  -7.896  20.168  1.00 90.98           H
ATOM    367 2HG2 VAL A  43       8.138  -7.173  21.766  1.00 90.98           H
ATOM    368 3HG2 VAL A  43       6.661  -6.758  20.864  1.00 90.98           H
ATOM    369  HN  VAL A  43       9.892  -6.382  22.035  1.00 90.98           H
ATOM    370  N   ARG A  44      11.044  -4.011  20.275  1.00 89.88           N
ATOM    371  CA  ARG A  44      11.736  -2.801  19.862  1.00 89.88           C
ATOM    372  C   ARG A  44      13.167  -3.128  19.433  1.00 89.88           C
ATOM    373  O   ARG A  44      13.680  -2.549  18.476  1.00 89.88           O
ATOM    374  HA  ARG A  44      11.153  -2.420  19.024  1.00 89.88           H
ATOM    375  CB  ARG A  44      11.772  -1.773  20.994  1.00 89.88           C
ATOM    376 1HB  ARG A  44      12.165  -2.237  21.899  1.00 89.88           H
ATOM    377 2HB  ARG A  44      12.451  -0.962  20.732  1.00 89.88           H
ATOM    378  CG  ARG A  44      10.377  -1.210  21.269  1.00 89.88           C
ATOM    379 1HG  ARG A  44       9.899  -0.937  20.328  1.00 89.88           H
ATOM    380 2HG  ARG A  44       9.755  -1.977  21.730  1.00 89.88           H
ATOM    381  CD  ARG A  44      10.450   0.014  22.184  1.00 89.88           C
ATOM    382 1HD  ARG A  44      11.269   0.662  21.873  1.00 89.88           H
ATOM    383 2HD  ARG A  44       9.533   0.597  22.099  1.00 89.88           H
ATOM    384  NE  ARG A  44      10.648  -0.414  23.587  1.00 89.88           N
ATOM    385  HE  ARG A  44      11.559  -0.723  23.858  1.00 89.88           H
ATOM    386  CZ  ARG A  44       9.682  -0.412  24.516  1.00 89.88           C
ATOM    387  NH1 ARG A  44       8.442  -0.008  24.208  1.00 89.88           N
ATOM    388 1HH1 ARG A  44       8.232   0.296  23.279  1.00 89.88           H
ATOM    389 2HH1 ARG A  44       7.728  -0.010  24.907  1.00 89.88           H
ATOM    390  NH2 ARG A  44       9.975  -0.822  25.758  1.00 89.88           N
ATOM    391 1HH2 ARG A  44       9.266  -0.827  26.463  1.00 89.88           H
ATOM    392 2HH2 ARG A  44      10.903  -1.122  25.979  1.00 89.88           H
ATOM    393  HN  ARG A  44      10.824  -4.059  21.249  1.00 89.88           H
ATOM    394  N   GLN A  45      13.772  -4.056  20.161  1.00 90.84           N
ATOM    395  CA  GLN A  45      15.150  -4.434  19.897  1.00 90.84           C
ATOM    396  C   GLN A  45      15.264  -5.096  18.522  1.00 90.84           C
ATOM    397  O   GLN A  45      16.198  -4.819  17.772  1.00 90.84           O
ATOM    398  HA  GLN A  45      15.713  -3.501  19.906  1.00 90.84           H
ATOM    399  CB  GLN A  45      15.686  -5.354  20.995  1.00 90.84           C
ATOM    400 1HB  GLN A  45      15.534  -4.890  21.970  1.00 90.84           H
ATOM    401 2HB  GLN A  45      15.126  -6.289  20.997  1.00 90.84           H
ATOM    402  CG  GLN A  45      17.174  -5.645  20.789  1.00 90.84           C
ATOM    403 1HG  GLN A  45      17.327  -6.102  19.811  1.00 90.84           H
ATOM    404 2HG  GLN A  45      17.735  -4.710  20.796  1.00 90.84           H
ATOM    405  CD  GLN A  45      17.707  -6.574  21.881  1.00 90.84           C
ATOM    406  OE1 GLN A  45      16.973  -7.085  22.711  1.00 90.84           O
ATOM    407  NE2 GLN A  45      19.023  -6.763  21.835  1.00 90.84           N
ATOM    408 1HE2 GLN A  45      19.569  -6.313  21.128  1.00 90.84           H
ATOM    409 2HE2 GLN A  45      19.467  -7.355  22.508  1.00 90.84           H
ATOM    410  HN  GLN A  45      13.337  -4.544  20.918  1.00 90.84           H
ATOM    411  N   PHE A  46      14.301  -5.959  18.235  1.00 92.81           N
ATOM    412  CA  PHE A  46      14.250  -6.620  16.942  1.00 92.81           C
ATOM    413  C   PHE A  46      14.082  -5.602  15.812  1.00 92.81           C
ATOM    414  O   PHE A  46      14.798  -5.656  14.813  1.00 92.81           O
ATOM    415  HA  PHE A  46      15.193  -7.152  16.813  1.00 92.81           H
ATOM    416  CB  PHE A  46      13.033  -7.548  16.961  1.00 92.81           C
ATOM    417 1HB  PHE A  46      13.191  -8.322  17.712  1.00 92.81           H
ATOM    418 2HB  PHE A  46      12.158  -6.976  17.272  1.00 92.81           H
ATOM    419  CG  PHE A  46      12.737  -8.214  15.616  1.00 92.81           C
ATOM    420  CD1 PHE A  46      11.732  -7.743  14.830  1.00 92.81           C
ATOM    421  HD1 PHE A  46      11.138  -6.890  15.158  1.00 92.81           H
ATOM    422  CD2 PHE A  46      13.479  -9.278  15.207  1.00 92.81           C
ATOM    423  HD2 PHE A  46      14.284  -9.656  15.837  1.00 92.81           H
ATOM    424  CE1 PHE A  46      11.458  -8.362  13.582  1.00 92.81           C
ATOM    425  HE1 PHE A  46      10.652  -7.984  12.952  1.00 92.81           H
ATOM    426  CE2 PHE A  46      13.204  -9.897  13.959  1.00 92.81           C
ATOM    427  HE2 PHE A  46      13.798 -10.750  13.631  1.00 92.81           H
ATOM    428  CZ  PHE A  46      12.199  -9.426  13.173  1.00 92.81           C
ATOM    429  HZ  PHE A  46      11.989  -9.901  12.214  1.00 92.81           H
ATOM    430  HN  PHE A  46      13.566  -6.208  18.866  1.00 92.81           H
ATOM    431  N   ALA A  47      13.133  -4.699  16.008  1.00 91.62           N
ATOM    432  CA  ALA A  47      12.799  -3.729  14.979  1.00 91.62           C
ATOM    433  C   ALA A  47      14.044  -2.911  14.632  1.00 91.62           C
ATOM    434  O   ALA A  47      14.296  -2.622  13.463  1.00 91.62           O
ATOM    435  HA  ALA A  47      12.479  -4.281  14.094  1.00 91.62           H
ATOM    436  CB  ALA A  47      11.640  -2.853  15.459  1.00 91.62           C
ATOM    437 1HB  ALA A  47      10.772  -3.480  15.664  1.00 91.62           H
ATOM    438 2HB  ALA A  47      11.934  -2.330  16.369  1.00 91.62           H
ATOM    439 3HB  ALA A  47      11.390  -2.126  14.687  1.00 91.62           H
ATOM    440  HN  ALA A  47      12.598  -4.624  16.849  1.00 91.62           H
ATOM    441  N   SER A  48      14.790  -2.560  15.669  1.00 92.18           N
ATOM    442  CA  SER A  48      15.874  -1.603  15.521  1.00 92.18           C
ATOM    443  C   SER A  48      16.966  -2.183  14.621  1.00 92.18           C
ATOM    444  O   SER A  48      17.711  -1.440  13.984  1.00 92.18           O
ATOM    445  HA  SER A  48      15.423  -0.725  15.059  1.00 92.18           H
ATOM    446  CB  SER A  48      16.458  -1.218  16.882  1.00 92.18           C
ATOM    447 1HB  SER A  48      17.144  -0.380  16.759  1.00 92.18           H
ATOM    448 2HB  SER A  48      15.656  -0.879  17.538  1.00 92.18           H
ATOM    449  OG  SER A  48      17.144  -2.306  17.496  1.00 92.18           O
ATOM    450  HG  SER A  48      17.508  -2.023  18.383  1.00 92.18           H
ATOM    451  HN  SER A  48      14.665  -2.917  16.594  1.00 92.18           H
ATOM    452  N   HIS A  49      17.026  -3.507  14.596  1.00 92.79           N
ATOM    453  CA  HIS A  49      18.035  -4.195  13.808  1.00 92.79           C
ATOM    454  C   HIS A  49      17.461  -4.548  12.435  1.00 92.79           C
ATOM    455  O   HIS A  49      18.162  -4.471  11.427  1.00 92.79           O
ATOM    456  HA  HIS A  49      18.861  -3.496  13.679  1.00 92.79           H
ATOM    457  CB  HIS A  49      18.570  -5.416  14.559  1.00 92.79           C
ATOM    458 1HB  HIS A  49      17.731  -6.046  14.853  1.00 92.79           H
ATOM    459 2HB  HIS A  49      19.188  -6.005  13.881  1.00 92.79           H
ATOM    460  CG  HIS A  49      19.380  -5.076  15.787  1.00 92.79           C
ATOM    461  ND1 HIS A  49      18.801  -4.785  17.010  1.00 92.79           N
ATOM    462  HD1 HIS A  49      17.820  -4.769  17.204  1.00 92.79           H
ATOM    463  CD2 HIS A  49      20.729  -4.984  15.968  1.00 92.79           C
ATOM    464  HD2 HIS A  49      21.487  -5.152  15.204  1.00 92.79           H
ATOM    465  CE1 HIS A  49      19.767  -4.530  17.880  1.00 92.79           C
ATOM    466  HE1 HIS A  49      19.632  -4.267  18.929  1.00 92.79           H
ATOM    467  NE2 HIS A  49      20.961  -4.653  17.232  1.00 92.79           N
ATOM    468  HN  HIS A  49      16.403  -4.105  15.100  1.00 92.79           H
ATOM    469  N   PHE A  50      16.192  -4.928  12.439  1.00 93.90           N
ATOM    470  CA  PHE A  50      15.599  -5.571  11.278  1.00 93.90           C
ATOM    471  C   PHE A  50      15.115  -4.533  10.264  1.00 93.90           C
ATOM    472  O   PHE A  50      15.389  -4.650   9.071  1.00 93.90           O
ATOM    473  HA  PHE A  50      16.372  -6.189  10.821  1.00 93.90           H
ATOM    474  CB  PHE A  50      14.399  -6.378  11.778  1.00 93.90           C
ATOM    475 1HB  PHE A  50      14.739  -7.087  12.532  1.00 93.90           H
ATOM    476 2HB  PHE A  50      13.699  -5.702  12.269  1.00 93.90           H
ATOM    477  CG  PHE A  50      13.660  -7.141  10.677  1.00 93.90           C
ATOM    478  CD1 PHE A  50      12.444  -6.709  10.249  1.00 93.90           C
ATOM    479  HD1 PHE A  50      11.995  -5.819  10.690  1.00 93.90           H
ATOM    480  CD2 PHE A  50      14.220  -8.251  10.126  1.00 93.90           C
ATOM    481  HD2 PHE A  50      15.195  -8.598  10.470  1.00 93.90           H
ATOM    482  CE1 PHE A  50      11.758  -7.418   9.227  1.00 93.90           C
ATOM    483  HE1 PHE A  50      10.783  -7.072   8.884  1.00 93.90           H
ATOM    484  CE2 PHE A  50      13.535  -8.960   9.104  1.00 93.90           C
ATOM    485  HE2 PHE A  50      13.984  -9.850   8.663  1.00 93.90           H
ATOM    486  CZ  PHE A  50      12.318  -8.528   8.676  1.00 93.90           C
ATOM    487  HZ  PHE A  50      11.792  -9.072   7.892  1.00 93.90           H
ATOM    488  HN  PHE A  50      15.573  -4.803  13.215  1.00 93.90           H
ATOM    489  N   LEU A  51      14.402  -3.540  10.776  1.00 93.93           N
ATOM    490  CA  LEU A  51      13.591  -2.685   9.926  1.00 93.93           C
ATOM    491  C   LEU A  51      14.507  -1.770   9.110  1.00 93.93           C
ATOM    492  O   LEU A  51      14.382  -1.692   7.888  1.00 93.93           O
ATOM    493  HA  LEU A  51      13.046  -3.331   9.238  1.00 93.93           H
ATOM    494  CB  LEU A  51      12.553  -1.931  10.759  1.00 93.93           C
ATOM    495 1HB  LEU A  51      13.078  -1.335  11.505  1.00 93.93           H
ATOM    496 2HB  LEU A  51      12.029  -1.233  10.105  1.00 93.93           H
ATOM    497  CG  LEU A  51      11.513  -2.794  11.476  1.00 93.93           C
ATOM    498  HG  LEU A  51      12.036  -3.456  12.166  1.00 93.93           H
ATOM    499  CD1 LEU A  51      10.564  -1.931  12.310  1.00 93.93           C
ATOM    500 1HD1 LEU A  51      11.136  -1.380  13.057  1.00 93.93           H
ATOM    501 2HD1 LEU A  51      10.046  -1.227  11.658  1.00 93.93           H
ATOM    502 3HD1 LEU A  51       9.835  -2.569  12.809  1.00 93.93           H
ATOM    503  CD2 LEU A  51      10.758  -3.681  10.484  1.00 93.93           C
ATOM    504 1HD2 LEU A  51      10.248  -3.054   9.752  1.00 93.93           H
ATOM    505 2HD2 LEU A  51      11.463  -4.336   9.972  1.00 93.93           H
ATOM    506 3HD2 LEU A  51      10.025  -4.284  11.020  1.00 93.93           H
ATOM    507  HN  LEU A  51      14.372  -3.317  11.751  1.00 93.93           H
ATOM    508  N   PRO A  52      15.439  -1.065   9.765  1.00 94.91           N
ATOM    509  CA  PRO A  52      16.159   0.028   9.108  1.00 94.91           C
ATOM    510  C   PRO A  52      16.794  -0.407   7.797  1.00 94.91           C
ATOM    511  O   PRO A  52      16.576   0.218   6.760  1.00 94.91           O
ATOM    512  HA  PRO A  52      15.467   0.825   8.838  1.00 94.91           H
ATOM    513  CB  PRO A  52      17.212   0.440  10.139  1.00 94.91           C
ATOM    514 1HB  PRO A  52      18.151  -0.094   9.989  1.00 94.91           H
ATOM    515 2HB  PRO A  52      17.438   1.504  10.078  1.00 94.91           H
ATOM    516  CG  PRO A  52      16.564   0.077  11.470  1.00 94.91           C
ATOM    517 1HG  PRO A  52      17.302  -0.022  12.266  1.00 94.91           H
ATOM    518 2HG  PRO A  52      15.859   0.841  11.798  1.00 94.91           H
ATOM    519  CD  PRO A  52      15.874  -1.243  11.162  1.00 94.91           C
ATOM    520 1HD  PRO A  52      16.554  -2.088  11.266  1.00 94.91           H
ATOM    521 2HD  PRO A  52      15.036  -1.427  11.835  1.00 94.91           H
ATOM    522  N   PRO A  53      17.592  -1.483   7.810  1.00 95.33           N
ATOM    523  CA  PRO A  53      18.258  -1.945   6.589  1.00 95.33           C
ATOM    524  C   PRO A  53      17.281  -2.149   5.442  1.00 95.33           C
ATOM    525  O   PRO A  53      17.570  -1.785   4.304  1.00 95.33           O
ATOM    526  HA  PRO A  53      18.958  -1.188   6.236  1.00 95.33           H
ATOM    527  CB  PRO A  53      18.920  -3.257   7.012  1.00 95.33           C
ATOM    528 1HB  PRO A  53      18.272  -4.113   6.824  1.00 95.33           H
ATOM    529 2HB  PRO A  53      19.846  -3.434   6.464  1.00 95.33           H
ATOM    530  CG  PRO A  53      19.177  -3.060   8.501  1.00 95.33           C
ATOM    531 1HG  PRO A  53      19.315  -4.010   9.017  1.00 95.33           H
ATOM    532 2HG  PRO A  53      20.080  -2.478   8.683  1.00 95.33           H
ATOM    533  CD  PRO A  53      17.926  -2.333   8.967  1.00 95.33           C
ATOM    534 1HD  PRO A  53      17.118  -3.027   9.200  1.00 95.33           H
ATOM    535 2HD  PRO A  53      18.109  -1.749   9.869  1.00 95.33           H
ATOM    536  N   LEU A  54      16.140  -2.733   5.776  1.00 94.23           N
ATOM    537  CA  LEU A  54      15.174  -3.123   4.763  1.00 94.23           C
ATOM    538  C   LEU A  54      14.516  -1.870   4.183  1.00 94.23           C
ATOM    539  O   LEU A  54      14.342  -1.760   2.970  1.00 94.23           O
ATOM    540  HA  LEU A  54      15.722  -3.626   3.966  1.00 94.23           H
ATOM    541  CB  LEU A  54      14.177  -4.134   5.334  1.00 94.23           C
ATOM    542 1HB  LEU A  54      13.722  -3.702   6.225  1.00 94.23           H
ATOM    543 2HB  LEU A  54      13.378  -4.277   4.606  1.00 94.23           H
ATOM    544  CG  LEU A  54      14.747  -5.505   5.700  1.00 94.23           C
ATOM    545  HG  LEU A  54      15.582  -5.356   6.385  1.00 94.23           H
ATOM    546  CD1 LEU A  54      13.707  -6.354   6.434  1.00 94.23           C
ATOM    547 1HD1 LEU A  54      13.403  -5.846   7.349  1.00 94.23           H
ATOM    548 2HD1 LEU A  54      12.837  -6.497   5.792  1.00 94.23           H
ATOM    549 3HD1 LEU A  54      14.138  -7.323   6.682  1.00 94.23           H
ATOM    550  CD2 LEU A  54      15.299  -6.217   4.464  1.00 94.23           C
ATOM    551 1HD2 LEU A  54      14.500  -6.355   3.736  1.00 94.23           H
ATOM    552 2HD2 LEU A  54      16.093  -5.615   4.022  1.00 94.23           H
ATOM    553 3HD2 LEU A  54      15.699  -7.190   4.753  1.00 94.23           H
ATOM    554  HN  LEU A  54      15.871  -2.939   6.717  1.00 94.23           H
ATOM    555  N   TYR A  55      14.166  -0.956   5.077  1.00 93.90           N
ATOM    556  CA  TYR A  55      13.484   0.262   4.674  1.00 93.90           C
ATOM    557  C   TYR A  55      14.372   1.112   3.764  1.00 93.90           C
ATOM    558  O   TYR A  55      13.881   1.754   2.836  1.00 93.90           O
ATOM    559  HA  TYR A  55      12.583  -0.022   4.129  1.00 93.90           H
ATOM    560  CB  TYR A  55      13.207   1.036   5.964  1.00 93.90           C
ATOM    561 1HB  TYR A  55      14.099   1.012   6.589  1.00 93.90           H
ATOM    562 2HB  TYR A  55      13.020   2.081   5.716  1.00 93.90           H
ATOM    563  CG  TYR A  55      12.023   0.499   6.770  1.00 93.90           C
ATOM    564  CD1 TYR A  55      11.333  -0.611   6.327  1.00 93.90           C
ATOM    565  HD1 TYR A  55      11.631  -1.105   5.402  1.00 93.90           H
ATOM    566  CD2 TYR A  55      11.645   1.124   7.941  1.00 93.90           C
ATOM    567  HD2 TYR A  55      12.190   2.000   8.292  1.00 93.90           H
ATOM    568  CE1 TYR A  55      10.218  -1.117   7.085  1.00 93.90           C
ATOM    569  HE1 TYR A  55       9.665  -1.992   6.746  1.00 93.90           H
ATOM    570  CE2 TYR A  55      10.530   0.618   8.700  1.00 93.90           C
ATOM    571  HE2 TYR A  55      10.221   1.102   9.626  1.00 93.90           H
ATOM    572  CZ  TYR A  55       9.872  -0.477   8.235  1.00 93.90           C
ATOM    573  OH  TYR A  55       8.819  -0.955   8.951  1.00 93.90           O
ATOM    574  HH  TYR A  55       8.390  -1.714   8.463  1.00 93.90           H
ATOM    575  HN  TYR A  55      14.342  -1.038   6.058  1.00 93.90           H
ATOM    576  N   TRP A  56      15.663   1.090   4.060  1.00 94.93           N
ATOM    577  CA  TRP A  56      16.634   1.783   3.231  1.00 94.93           C
ATOM    578  C   TRP A  56      16.682   1.080   1.873  1.00 94.93           C
ATOM    579  O   TRP A  56      16.705   1.735   0.831  1.00 94.93           O
ATOM    580  HA  TRP A  56      16.293   2.811   3.107  1.00 94.93           H
ATOM    581  CB  TRP A  56      17.998   1.846   3.920  1.00 94.93           C
ATOM    582 1HB  TRP A  56      18.142   0.936   4.502  1.00 94.93           H
ATOM    583 2HB  TRP A  56      18.778   1.865   3.159  1.00 94.93           H
ATOM    584  CG  TRP A  56      18.175   3.056   4.840  1.00 94.93           C
ATOM    585  CD1 TRP A  56      18.320   3.065   6.173  1.00 94.93           C
ATOM    586  HD1 TRP A  56      18.330   2.169   6.794  1.00 94.93           H
ATOM    587  CD2 TRP A  56      18.221   4.441   4.440  1.00 94.93           C
ATOM    588  NE1 TRP A  56      18.454   4.349   6.658  1.00 94.93           N
ATOM    589  HE1 TRP A  56      18.574   4.611   7.616  1.00 94.93           H
ATOM    590  CE2 TRP A  56      18.392   5.213   5.571  1.00 94.93           C
ATOM    591  CE3 TRP A  56      18.120   5.023   3.164  1.00 94.93           C
ATOM    592  HE3 TRP A  56      17.985   4.436   2.256  1.00 94.93           H
ATOM    593  CZ2 TRP A  56      18.478   6.610   5.540  1.00 94.93           C
ATOM    594  HZ2 TRP A  56      18.614   7.198   6.448  1.00 94.93           H
ATOM    595  CZ3 TRP A  56      18.208   6.421   3.150  1.00 94.93           C
ATOM    596  HZ3 TRP A  56      18.136   6.923   2.186  1.00 94.93           H
ATOM    597  CH2 TRP A  56      18.381   7.212   4.280  1.00 94.93           C
ATOM    598  HH2 TRP A  56      18.440   8.296   4.185  1.00 94.93           H
ATOM    599  HN  TRP A  56      16.047   0.611   4.850  1.00 94.93           H
ATOM    600  N   LEU A  57      16.696  -0.243   1.927  1.00 94.47           N
ATOM    601  CA  LEU A  57      16.766  -1.042   0.715  1.00 94.47           C
ATOM    602  C   LEU A  57      15.535  -0.759  -0.148  1.00 94.47           C
ATOM    603  O   LEU A  57      15.658  -0.480  -1.340  1.00 94.47           O
ATOM    604  HA  LEU A  57      17.653  -0.725   0.166  1.00 94.47           H
ATOM    605  CB  LEU A  57      16.950  -2.521   1.057  1.00 94.47           C
ATOM    606 1HB  LEU A  57      17.865  -2.628   1.641  1.00 94.47           H
ATOM    607 2HB  LEU A  57      16.125  -2.831   1.699  1.00 94.47           H
ATOM    608  CG  LEU A  57      17.022  -3.481  -0.132  1.00 94.47           C
ATOM    609  HG  LEU A  57      16.147  -3.313  -0.759  1.00 94.47           H
ATOM    610  CD1 LEU A  57      18.256  -3.198  -0.991  1.00 94.47           C
ATOM    611 1HD1 LEU A  57      18.209  -2.176  -1.369  1.00 94.47           H
ATOM    612 2HD1 LEU A  57      19.155  -3.321  -0.387  1.00 94.47           H
ATOM    613 3HD1 LEU A  57      18.283  -3.894  -1.829  1.00 94.47           H
ATOM    614  CD2 LEU A  57      16.971  -4.937   0.335  1.00 94.47           C
ATOM    615 1HD2 LEU A  57      17.814  -5.137   0.997  1.00 94.47           H
ATOM    616 2HD2 LEU A  57      16.039  -5.114   0.871  1.00 94.47           H
ATOM    617 3HD2 LEU A  57      17.024  -5.598  -0.530  1.00 94.47           H
ATOM    618  HN  LEU A  57      16.662  -0.768   2.777  1.00 94.47           H
ATOM    619  N   VAL A  58      14.375  -0.840   0.487  1.00 93.46           N
ATOM    620  CA  VAL A  58      13.119  -0.660  -0.221  1.00 93.46           C
ATOM    621  C   VAL A  58      13.067   0.753  -0.806  1.00 93.46           C
ATOM    622  O   VAL A  58      12.636   0.943  -1.942  1.00 93.46           O
ATOM    623  HA  VAL A  58      13.097  -1.379  -1.040  1.00 93.46           H
ATOM    624  CB  VAL A  58      11.944  -0.965   0.710  1.00 93.46           C
ATOM    625  HB  VAL A  58      12.055  -0.349   1.603  1.00 93.46           H
ATOM    626  CG1 VAL A  58      10.613  -0.602   0.050  1.00 93.46           C
ATOM    627 1HG1 VAL A  58      10.603   0.462  -0.187  1.00 93.46           H
ATOM    628 2HG1 VAL A  58      10.492  -1.179  -0.866  1.00 93.46           H
ATOM    629 3HG1 VAL A  58       9.795  -0.829   0.734  1.00 93.46           H
ATOM    630  CG2 VAL A  58      11.958  -2.431   1.147  1.00 93.46           C
ATOM    631 1HG2 VAL A  58      11.883  -3.073   0.269  1.00 93.46           H
ATOM    632 2HG2 VAL A  58      12.887  -2.645   1.675  1.00 93.46           H
ATOM    633 3HG2 VAL A  58      11.112  -2.621   1.808  1.00 93.46           H
ATOM    634  HN  VAL A  58      14.285  -1.025   1.466  1.00 93.46           H
ATOM    635  N   PHE A  59      13.512   1.708  -0.003  1.00 95.22           N
ATOM    636  CA  PHE A  59      13.534   3.097  -0.432  1.00 95.22           C
ATOM    637  C   PHE A  59      14.328   3.257  -1.730  1.00 95.22           C
ATOM    638  O   PHE A  59      13.829   3.823  -2.701  1.00 95.22           O
ATOM    639  HA  PHE A  59      12.501   3.399  -0.600  1.00 95.22           H
ATOM    640  CB  PHE A  59      14.224   3.896   0.676  1.00 95.22           C
ATOM    641 1HB  PHE A  59      13.606   3.860   1.574  1.00 95.22           H
ATOM    642 2HB  PHE A  59      15.171   3.415   0.921  1.00 95.22           H
ATOM    643  CG  PHE A  59      14.489   5.359   0.315  1.00 95.22           C
ATOM    644  CD1 PHE A  59      15.767   5.808   0.193  1.00 95.22           C
ATOM    645  HD1 PHE A  59      16.602   5.126   0.352  1.00 95.22           H
ATOM    646  CD2 PHE A  59      13.447   6.210   0.116  1.00 95.22           C
ATOM    647  HD2 PHE A  59      12.423   5.850   0.214  1.00 95.22           H
ATOM    648  CE1 PHE A  59      16.013   7.166  -0.143  1.00 95.22           C
ATOM    649  HE1 PHE A  59      17.037   7.526  -0.240  1.00 95.22           H
ATOM    650  CE2 PHE A  59      13.693   7.568  -0.219  1.00 95.22           C
ATOM    651  HE2 PHE A  59      12.858   8.250  -0.379  1.00 95.22           H
ATOM    652  CZ  PHE A  59      14.971   8.017  -0.342  1.00 95.22           C
ATOM    653  HZ  PHE A  59      15.160   9.059  -0.599  1.00 95.22           H
ATOM    654  HN  PHE A  59      13.853   1.547   0.923  1.00 95.22           H
ATOM    655  N   ILE A  60      15.552   2.749  -1.704  1.00 95.17           N
ATOM    656  CA  ILE A  60      16.475   2.965  -2.805  1.00 95.17           C
ATOM    657  C   ILE A  60      15.910   2.323  -4.073  1.00 95.17           C
ATOM    658  O   ILE A  60      15.809   2.974  -5.111  1.00 95.17           O
ATOM    659  HA  ILE A  60      16.546   4.041  -2.965  1.00 95.17           H
ATOM    660  CB  ILE A  60      17.875   2.470  -2.435  1.00 95.17           C
ATOM    661  HB  ILE A  60      17.786   1.458  -2.041  1.00 95.17           H
ATOM    662  CG1 ILE A  60      18.487   3.333  -1.330  1.00 95.17           C
ATOM    663 1HG1 ILE A  60      18.765   4.306  -1.735  1.00 95.17           H
ATOM    664 2HG1 ILE A  60      17.747   3.512  -0.551  1.00 95.17           H
ATOM    665  CG2 ILE A  60      18.775   2.397  -3.670  1.00 95.17           C
ATOM    666 1HG2 ILE A  60      18.341   1.709  -4.396  1.00 95.17           H
ATOM    667 2HG2 ILE A  60      18.861   3.388  -4.116  1.00 95.17           H
ATOM    668 3HG2 ILE A  60      19.763   2.043  -3.379  1.00 95.17           H
ATOM    669  CD1 ILE A  60      19.719   2.655  -0.725  1.00 95.17           C
ATOM    670 1HD1 ILE A  60      19.432   1.693  -0.299  1.00 95.17           H
ATOM    671 2HD1 ILE A  60      20.467   2.500  -1.502  1.00 95.17           H
ATOM    672 3HD1 ILE A  60      20.134   3.289   0.058  1.00 95.17           H
ATOM    673  HN  ILE A  60      15.913   2.199  -0.951  1.00 95.17           H
ATOM    674  N   VAL A  61      15.557   1.052  -3.947  1.00 93.04           N
ATOM    675  CA  VAL A  61      15.141   0.273  -5.101  1.00 93.04           C
ATOM    676  C   VAL A  61      13.827   0.838  -5.645  1.00 93.04           C
ATOM    677  O   VAL A  61      13.659   0.971  -6.856  1.00 93.04           O
ATOM    678  HA  VAL A  61      15.911   0.378  -5.864  1.00 93.04           H
ATOM    679  CB  VAL A  61      15.045  -1.207  -4.726  1.00 93.04           C
ATOM    680  HB  VAL A  61      14.348  -1.298  -3.892  1.00 93.04           H
ATOM    681  CG1 VAL A  61      14.493  -2.033  -5.890  1.00 93.04           C
ATOM    682 1HG1 VAL A  61      13.498  -1.673  -6.151  1.00 93.04           H
ATOM    683 2HG1 VAL A  61      15.153  -1.933  -6.751  1.00 93.04           H
ATOM    684 3HG1 VAL A  61      14.435  -3.081  -5.596  1.00 93.04           H
ATOM    685  CG2 VAL A  61      16.401  -1.746  -4.266  1.00 93.04           C
ATOM    686 1HG2 VAL A  61      17.127  -1.636  -5.071  1.00 93.04           H
ATOM    687 2HG2 VAL A  61      16.737  -1.185  -3.393  1.00 93.04           H
ATOM    688 3HG2 VAL A  61      16.304  -2.800  -4.005  1.00 93.04           H
ATOM    689  HN  VAL A  61      15.553   0.556  -3.078  1.00 93.04           H
ATOM    690  N   GLY A  62      12.930   1.155  -4.723  1.00 93.48           N
ATOM    691  CA  GLY A  62      11.614   1.647  -5.098  1.00 93.48           C
ATOM    692  C   GLY A  62      11.714   3.011  -5.783  1.00 93.48           C
ATOM    693  O   GLY A  62      11.026   3.264  -6.771  1.00 93.48           O
ATOM    694 1HA  GLY A  62      11.133   0.934  -5.767  1.00 93.48           H
ATOM    695 2HA  GLY A  62      10.986   1.726  -4.211  1.00 93.48           H
ATOM    696  HN  GLY A  62      13.089   1.081  -3.739  1.00 93.48           H
ATOM    697  N   ALA A  63      12.575   3.854  -5.232  1.00 94.11           N
ATOM    698  CA  ALA A  63      12.719   5.210  -5.732  1.00 94.11           C
ATOM    699  C   ALA A  63      13.237   5.167  -7.170  1.00 94.11           C
ATOM    700  O   ALA A  63      12.734   5.880  -8.037  1.00 94.11           O
ATOM    701  HA  ALA A  63      11.732   5.673  -5.724  1.00 94.11           H
ATOM    702  CB  ALA A  63      13.642   6.001  -4.803  1.00 94.11           C
ATOM    703 1HB  ALA A  63      13.214   6.027  -3.801  1.00 94.11           H
ATOM    704 2HB  ALA A  63      14.620   5.522  -4.768  1.00 94.11           H
ATOM    705 3HB  ALA A  63      13.749   7.019  -5.178  1.00 94.11           H
ATOM    706  HN  ALA A  63      13.166   3.623  -4.459  1.00 94.11           H
ATOM    707  N   LEU A  64      14.237   4.323  -7.380  1.00 92.17           N
ATOM    708  CA  LEU A  64      14.838   4.186  -8.696  1.00 92.17           C
ATOM    709  C   LEU A  64      13.791   3.656  -9.677  1.00 92.17           C
ATOM    710  O   LEU A  64      13.647   4.181 -10.781  1.00 92.17           O
ATOM    711  HA  LEU A  64      15.143   5.181  -9.020  1.00 92.17           H
ATOM    712  CB  LEU A  64      16.102   3.327  -8.621  1.00 92.17           C
ATOM    713 1HB  LEU A  64      15.853   2.394  -8.117  1.00 92.17           H
ATOM    714 2HB  LEU A  64      16.403   3.070  -9.637  1.00 92.17           H
ATOM    715  CG  LEU A  64      17.300   3.957  -7.908  1.00 92.17           C
ATOM    716  HG  LEU A  64      16.975   4.286  -6.921  1.00 92.17           H
ATOM    717  CD1 LEU A  64      18.414   2.930  -7.698  1.00 92.17           C
ATOM    718 1HD1 LEU A  64      18.040   2.106  -7.091  1.00 92.17           H
ATOM    719 2HD1 LEU A  64      18.744   2.548  -8.664  1.00 92.17           H
ATOM    720 3HD1 LEU A  64      19.254   3.404  -7.189  1.00 92.17           H
ATOM    721  CD2 LEU A  64      17.795   5.195  -8.657  1.00 92.17           C
ATOM    722 1HD2 LEU A  64      18.098   4.913  -9.666  1.00 92.17           H
ATOM    723 2HD2 LEU A  64      16.994   5.932  -8.711  1.00 92.17           H
ATOM    724 3HD2 LEU A  64      18.647   5.623  -8.129  1.00 92.17           H
ATOM    725  HN  LEU A  64      14.635   3.740  -6.671  1.00 92.17           H
ATOM    726  N   GLY A  65      13.086   2.623  -9.240  1.00 89.87           N
ATOM    727  CA  GLY A  65      12.154   1.930 -10.113  1.00 89.87           C
ATOM    728  C   GLY A  65      11.034   2.865 -10.573  1.00 89.87           C
ATOM    729  O   GLY A  65      10.773   2.986 -11.769  1.00 89.87           O
ATOM    730 1HA  GLY A  65      12.685   1.539 -10.981  1.00 89.87           H
ATOM    731 2HA  GLY A  65      11.727   1.075  -9.589  1.00 89.87           H
ATOM    732  HN  GLY A  65      13.143   2.260  -8.310  1.00 89.87           H
ATOM    733  N   ASN A  66      10.401   3.502  -9.598  1.00 92.26           N
ATOM    734  CA  ASN A  66       9.215   4.296  -9.870  1.00 92.26           C
ATOM    735  C   ASN A  66       9.619   5.569 -10.618  1.00 92.26           C
ATOM    736  O   ASN A  66       8.871   6.063 -11.460  1.00 92.26           O
ATOM    737  HA  ASN A  66       8.568   3.651 -10.465  1.00 92.26           H
ATOM    738  CB  ASN A  66       8.521   4.712  -8.572  1.00 92.26           C
ATOM    739 1HB  ASN A  66       9.261   5.076  -7.860  1.00 92.26           H
ATOM    740 2HB  ASN A  66       7.836   5.536  -8.769  1.00 92.26           H
ATOM    741  CG  ASN A  66       7.752   3.538  -7.961  1.00 92.26           C
ATOM    742  OD1 ASN A  66       6.781   3.045  -8.511  1.00 92.26           O
ATOM    743  ND2 ASN A  66       8.240   3.118  -6.797  1.00 92.26           N
ATOM    744 1HD2 ASN A  66       9.041   3.566  -6.401  1.00 92.26           H
ATOM    745 2HD2 ASN A  66       7.806   2.355  -6.319  1.00 92.26           H
ATOM    746  HN  ASN A  66      10.685   3.481  -8.640  1.00 92.26           H
ATOM    747  N   SER A  67      10.803   6.063 -10.283  1.00 91.46           N
ATOM    748  CA  SER A  67      11.343   7.231 -10.957  1.00 91.46           C
ATOM    749  C   SER A  67      11.536   6.934 -12.446  1.00 91.46           C
ATOM    750  O   SER A  67      11.291   7.793 -13.291  1.00 91.46           O
ATOM    751  HA  SER A  67      10.600   8.015 -10.817  1.00 91.46           H
ATOM    752  CB  SER A  67      12.668   7.666 -10.328  1.00 91.46           C
ATOM    753 1HB  SER A  67      13.385   6.847 -10.389  1.00 91.46           H
ATOM    754 2HB  SER A  67      13.085   8.497 -10.897  1.00 91.46           H
ATOM    755  OG  SER A  67      12.509   8.056  -8.966  1.00 91.46           O
ATOM    756  HG  SER A  67      12.947   7.387  -8.365  1.00 91.46           H
ATOM    757  HN  SER A  67      11.387   5.679  -9.568  1.00 91.46           H
ATOM    758  N   LEU A  68      11.973   5.714 -12.722  1.00 87.56           N
ATOM    759  CA  LEU A  68      12.198   5.291 -14.094  1.00 87.56           C
ATOM    760  C   LEU A  68      10.863   5.265 -14.840  1.00 87.56           C
ATOM    761  O   LEU A  68      10.791   5.652 -16.006  1.00 87.56           O
ATOM    762  HA  LEU A  68      12.841   6.036 -14.563  1.00 87.56           H
ATOM    763  CB  LEU A  68      12.948   3.958 -14.128  1.00 87.56           C
ATOM    764 1HB  LEU A  68      13.865   4.065 -13.549  1.00 87.56           H
ATOM    765 2HB  LEU A  68      12.338   3.208 -13.624  1.00 87.56           H
ATOM    766  CG  LEU A  68      13.313   3.429 -15.516  1.00 87.56           C
ATOM    767  HG  LEU A  68      12.403   3.385 -16.115  1.00 87.56           H
ATOM    768  CD1 LEU A  68      14.276   4.380 -16.229  1.00 87.56           C
ATOM    769 1HD1 LEU A  68      13.806   5.358 -16.340  1.00 87.56           H
ATOM    770 2HD1 LEU A  68      15.189   4.480 -15.642  1.00 87.56           H
ATOM    771 3HD1 LEU A  68      14.519   3.981 -17.214  1.00 87.56           H
ATOM    772  CD2 LEU A  68      13.869   2.007 -15.432  1.00 87.56           C
ATOM    773 1HD2 LEU A  68      14.764   2.002 -14.811  1.00 87.56           H
ATOM    774 2HD2 LEU A  68      13.118   1.349 -14.994  1.00 87.56           H
ATOM    775 3HD2 LEU A  68      14.120   1.655 -16.433  1.00 87.56           H
ATOM    776  HN  LEU A  68      12.172   5.021 -12.028  1.00 87.56           H
ATOM    777  N   VAL A  69       9.837   4.805 -14.138  1.00 87.33           N
ATOM    778  CA  VAL A  69       8.516   4.690 -14.731  1.00 87.33           C
ATOM    779  C   VAL A  69       8.047   6.071 -15.194  1.00 87.33           C
ATOM    780  O   VAL A  69       7.567   6.224 -16.316  1.00 87.33           O
ATOM    781  HA  VAL A  69       8.601   4.039 -15.601  1.00 87.33           H
ATOM    782  CB  VAL A  69       7.553   4.033 -13.740  1.00 87.33           C
ATOM    783  HB  VAL A  69       7.619   4.577 -12.798  1.00 87.33           H
ATOM    784  CG1 VAL A  69       6.109   4.125 -14.236  1.00 87.33           C
ATOM    785 1HG1 VAL A  69       5.830   5.173 -14.351  1.00 87.33           H
ATOM    786 2HG1 VAL A  69       6.021   3.618 -15.197  1.00 87.33           H
ATOM    787 3HG1 VAL A  69       5.445   3.650 -13.513  1.00 87.33           H
ATOM    788  CG2 VAL A  69       7.949   2.580 -13.472  1.00 87.33           C
ATOM    789 1HG2 VAL A  69       7.926   2.019 -14.407  1.00 87.33           H
ATOM    790 2HG2 VAL A  69       8.956   2.548 -13.055  1.00 87.33           H
ATOM    791 3HG2 VAL A  69       7.249   2.136 -12.765  1.00 87.33           H
ATOM    792  HN  VAL A  69       9.899   4.515 -13.183  1.00 87.33           H
ATOM    793  N   ILE A  70       8.202   7.042 -14.305  1.00 89.10           N
ATOM    794  CA  ILE A  70       7.752   8.394 -14.588  1.00 89.10           C
ATOM    795  C   ILE A  70       8.517   8.940 -15.795  1.00 89.10           C
ATOM    796  O   ILE A  70       7.931   9.572 -16.672  1.00 89.10           O
ATOM    797  HA  ILE A  70       6.694   8.339 -14.846  1.00 89.10           H
ATOM    798  CB  ILE A  70       7.868   9.270 -13.339  1.00 89.10           C
ATOM    799  HB  ILE A  70       8.884   9.183 -12.954  1.00 89.10           H
ATOM    800  CG1 ILE A  70       6.925   8.781 -12.237  1.00 89.10           C
ATOM    801 1HG1 ILE A  70       5.892   8.871 -12.572  1.00 89.10           H
ATOM    802 2HG1 ILE A  70       7.106   7.724 -12.041  1.00 89.10           H
ATOM    803  CG2 ILE A  70       7.637  10.743 -13.678  1.00 89.10           C
ATOM    804 1HG2 ILE A  70       8.382  11.070 -14.404  1.00 89.10           H
ATOM    805 2HG2 ILE A  70       6.640  10.867 -14.101  1.00 89.10           H
ATOM    806 3HG2 ILE A  70       7.725  11.343 -12.773  1.00 89.10           H
ATOM    807  CD1 ILE A  70       7.122   9.585 -10.950  1.00 89.10           C
ATOM    808 1HD1 ILE A  70       8.150   9.472 -10.606  1.00 89.10           H
ATOM    809 2HD1 ILE A  70       6.917  10.637 -11.144  1.00 89.10           H
ATOM    810 3HD1 ILE A  70       6.440   9.217 -10.184  1.00 89.10           H
ATOM    811  HN  ILE A  70       8.626   6.916 -13.408  1.00 89.10           H
ATOM    812  N   LEU A  71       9.816   8.677 -15.800  1.00 86.35           N
ATOM    813  CA  LEU A  71      10.684   9.214 -16.834  1.00 86.35           C
ATOM    814  C   LEU A  71      10.278   8.629 -18.189  1.00 86.35           C
ATOM    815  O   LEU A  71      10.220   9.347 -19.186  1.00 86.35           O
ATOM    816  HA  LEU A  71      10.529  10.293 -16.864  1.00 86.35           H
ATOM    817  CB  LEU A  71      12.153   8.977 -16.477  1.00 86.35           C
ATOM    818 1HB  LEU A  71      12.334   9.381 -15.481  1.00 86.35           H
ATOM    819 2HB  LEU A  71      12.323   7.902 -16.421  1.00 86.35           H
ATOM    820  CG  LEU A  71      13.182   9.579 -17.436  1.00 86.35           C
ATOM    821  HG  LEU A  71      12.737  10.456 -17.907  1.00 86.35           H
ATOM    822  CD1 LEU A  71      14.424  10.053 -16.680  1.00 86.35           C
ATOM    823 1HD1 LEU A  71      14.139  10.812 -15.952  1.00 86.35           H
ATOM    824 2HD1 LEU A  71      14.880   9.208 -16.164  1.00 86.35           H
ATOM    825 3HD1 LEU A  71      15.139  10.477 -17.385  1.00 86.35           H
ATOM    826  CD2 LEU A  71      13.531   8.595 -18.554  1.00 86.35           C
ATOM    827 1HD2 LEU A  71      13.948   7.686 -18.120  1.00 86.35           H
ATOM    828 2HD2 LEU A  71      12.631   8.349 -19.117  1.00 86.35           H
ATOM    829 3HD2 LEU A  71      14.264   9.048 -19.221  1.00 86.35           H
ATOM    830  HN  LEU A  71      10.274   8.110 -15.116  1.00 86.35           H
ATOM    831  N   VAL A  72      10.008   7.332 -18.181  1.00 83.37           N
ATOM    832  CA  VAL A  72       9.629   6.639 -19.400  1.00 83.37           C
ATOM    833  C   VAL A  72       8.333   7.244 -19.944  1.00 83.37           C
ATOM    834  O   VAL A  72       8.208   7.474 -21.146  1.00 83.37           O
ATOM    835  HA  VAL A  72      10.423   6.797 -20.129  1.00 83.37           H
ATOM    836  CB  VAL A  72       9.522   5.136 -19.135  1.00 83.37           C
ATOM    837  HB  VAL A  72       8.865   4.992 -18.278  1.00 83.37           H
ATOM    838  CG1 VAL A  72       8.898   4.412 -20.331  1.00 83.37           C
ATOM    839 1HG1 VAL A  72       7.899   4.807 -20.514  1.00 83.37           H
ATOM    840 2HG1 VAL A  72       9.518   4.568 -21.214  1.00 83.37           H
ATOM    841 3HG1 VAL A  72       8.834   3.345 -20.116  1.00 83.37           H
ATOM    842  CG2 VAL A  72      10.887   4.541 -18.786  1.00 83.37           C
ATOM    843 1HG2 VAL A  72      11.577   4.702 -19.615  1.00 83.37           H
ATOM    844 2HG2 VAL A  72      11.277   5.027 -17.891  1.00 83.37           H
ATOM    845 3HG2 VAL A  72      10.782   3.472 -18.603  1.00 83.37           H
ATOM    846  HN  VAL A  72      10.046   6.758 -17.362  1.00 83.37           H
ATOM    847  N   TYR A  73       7.402   7.485 -19.032  1.00 82.79           N
ATOM    848  CA  TYR A  73       6.113   8.040 -19.408  1.00 82.79           C
ATOM    849  C   TYR A  73       6.277   9.408 -20.074  1.00 82.79           C
ATOM    850  O   TYR A  73       5.580   9.721 -21.037  1.00 82.79           O
ATOM    851  HA  TYR A  73       5.645   7.354 -20.115  1.00 82.79           H
ATOM    852  CB  TYR A  73       5.331   8.211 -18.104  1.00 82.79           C
ATOM    853 1HB  TYR A  73       5.265   7.245 -17.603  1.00 82.79           H
ATOM    854 2HB  TYR A  73       5.887   8.876 -17.444  1.00 82.79           H
ATOM    855  CG  TYR A  73       3.919   8.769 -18.294  1.00 82.79           C
ATOM    856  CD1 TYR A  73       3.721  10.132 -18.375  1.00 82.79           C
ATOM    857  HD1 TYR A  73       4.570  10.811 -18.304  1.00 82.79           H
ATOM    858  CD2 TYR A  73       2.844   7.908 -18.384  1.00 82.79           C
ATOM    859  HD2 TYR A  73       3.000   6.831 -18.321  1.00 82.79           H
ATOM    860  CE1 TYR A  73       2.392  10.657 -18.554  1.00 82.79           C
ATOM    861  HE1 TYR A  73       2.221  11.731 -18.619  1.00 82.79           H
ATOM    862  CE2 TYR A  73       1.515   8.433 -18.563  1.00 82.79           C
ATOM    863  HE2 TYR A  73       0.657   7.765 -18.636  1.00 82.79           H
ATOM    864  CZ  TYR A  73       1.354   9.782 -18.639  1.00 82.79           C
ATOM    865  OH  TYR A  73       0.099  10.277 -18.808  1.00 82.79           O
ATOM    866  HH  TYR A  73      -0.524   9.544 -19.079  1.00 82.79           H
ATOM    867  HN  TYR A  73       7.518   7.309 -18.055  1.00 82.79           H
ATOM    868  N   TRP A  74       7.204  10.186 -19.533  1.00 83.97           N
ATOM    869  CA  TRP A  74       7.365  11.565 -19.961  1.00 83.97           C
ATOM    870  C   TRP A  74       7.925  11.556 -21.385  1.00 83.97           C
ATOM    871  O   TRP A  74       7.386  12.216 -22.272  1.00 83.97           O
ATOM    872  HA  TRP A  74       6.382  12.035 -19.950  1.00 83.97           H
ATOM    873  CB  TRP A  74       8.243  12.344 -18.979  1.00 83.97           C
ATOM    874 1HB  TRP A  74       8.978  11.666 -18.548  1.00 83.97           H
ATOM    875 2HB  TRP A  74       8.795  13.107 -19.528  1.00 83.97           H
ATOM    876  CG  TRP A  74       7.464  13.016 -17.846  1.00 83.97           C
ATOM    877  CD1 TRP A  74       6.518  12.479 -17.064  1.00 83.97           C
ATOM    878  HD1 TRP A  74       6.170  11.449 -17.141  1.00 83.97           H
ATOM    879  CD2 TRP A  74       7.604  14.380 -17.398  1.00 83.97           C
ATOM    880  NE1 TRP A  74       6.039  13.393 -16.148  1.00 83.97           N
ATOM    881  HE1 TRP A  74       5.332  13.228 -15.460  1.00 83.97           H
ATOM    882  CE2 TRP A  74       6.721  14.587 -16.358  1.00 83.97           C
ATOM    883  CE3 TRP A  74       8.448  15.407 -17.856  1.00 83.97           C
ATOM    884  HE3 TRP A  74       9.154  15.269 -18.675  1.00 83.97           H
ATOM    885  CZ2 TRP A  74       6.597  15.810 -15.688  1.00 83.97           C
ATOM    886  HZ2 TRP A  74       5.891  15.947 -14.869  1.00 83.97           H
ATOM    887  CZ3 TRP A  74       8.312  16.623 -17.177  1.00 83.97           C
ATOM    888  HZ3 TRP A  74       8.944  17.453 -17.492  1.00 83.97           H
ATOM    889  CH2 TRP A  74       7.428  16.847 -16.128  1.00 83.97           C
ATOM    890  HH2 TRP A  74       7.383  17.825 -15.649  1.00 83.97           H
ATOM    891  HN  TRP A  74       7.835   9.889 -18.817  1.00 83.97           H
ATOM    892  N   TYR A  75       8.999  10.799 -21.560  1.00 79.17           N
ATOM    893  CA  TYR A  75       9.765  10.861 -22.793  1.00 79.17           C
ATOM    894  C   TYR A  75       9.155   9.954 -23.863  1.00 79.17           C
ATOM    895  O   TYR A  75       9.572   9.986 -25.020  1.00 79.17           O
ATOM    896  HA  TYR A  75       9.748  11.892 -23.148  1.00 79.17           H
ATOM    897  CB  TYR A  75      11.165  10.351 -22.445  1.00 79.17           C
ATOM    898 1HB  TYR A  75      11.072   9.474 -21.805  1.00 79.17           H
ATOM    899 2HB  TYR A  75      11.659  10.026 -23.361  1.00 79.17           H
ATOM    900  CG  TYR A  75      12.048  11.385 -21.745  1.00 79.17           C
ATOM    901  CD1 TYR A  75      12.646  12.391 -22.477  1.00 79.17           C
ATOM    902  HD1 TYR A  75      12.488  12.448 -23.554  1.00 79.17           H
ATOM    903  CD2 TYR A  75      12.248  11.312 -20.381  1.00 79.17           C
ATOM    904  HD2 TYR A  75      11.776  10.517 -19.803  1.00 79.17           H
ATOM    905  CE1 TYR A  75      13.478  13.364 -21.817  1.00 79.17           C
ATOM    906  HE1 TYR A  75      13.955  14.164 -22.383  1.00 79.17           H
ATOM    907  CE2 TYR A  75      13.079  12.285 -19.722  1.00 79.17           C
ATOM    908  HE2 TYR A  75      13.245  12.239 -18.646  1.00 79.17           H
ATOM    909  CZ  TYR A  75      13.653  13.263 -20.473  1.00 79.17           C
ATOM    910  OH  TYR A  75      14.438  14.183 -19.850  1.00 79.17           O
ATOM    911  HH  TYR A  75      14.803  14.830 -20.519  1.00 79.17           H
ATOM    912  HN  TYR A  75       9.346  10.155 -20.878  1.00 79.17           H
ATOM    913  N   CYS A  76       8.178   9.166 -23.439  1.00 71.15           N
ATOM    914  CA  CYS A  76       7.473   8.288 -24.357  1.00 71.15           C
ATOM    915  C   CYS A  76       6.667   9.155 -25.328  1.00 71.15           C
ATOM    916  O   CYS A  76       5.728   9.838 -24.923  1.00 71.15           O
ATOM    917  HA  CYS A  76       8.233   7.716 -24.889  1.00 71.15           H
ATOM    918  CB  CYS A  76       6.585   7.288 -23.614  1.00 71.15           C
ATOM    919 1HB  CYS A  76       7.190   6.686 -22.936  1.00 71.15           H
ATOM    920 2HB  CYS A  76       5.856   7.820 -23.004  1.00 71.15           H
ATOM    921  SG  CYS A  76       5.724   6.205 -24.812  1.00 71.15           S
ATOM    922  HG  CYS A  76       6.825   5.665 -25.327  1.00 71.15           H
ATOM    923  HN  CYS A  76       7.867   9.122 -22.490  1.00 71.15           H
ATOM    924  N   THR A  77       7.065   9.100 -26.590  1.00 63.60           N
ATOM    925  CA  THR A  77       6.480   9.967 -27.598  1.00 63.60           C
ATOM    926  C   THR A  77       5.135   9.408 -28.067  1.00 63.60           C
ATOM    927  O   THR A  77       4.427  10.052 -28.840  1.00 63.60           O
ATOM    928  HA  THR A  77       6.282  10.938 -27.143  1.00 63.60           H
ATOM    929  CB  THR A  77       7.497  10.132 -28.729  1.00 63.60           C
ATOM    930  HB  THR A  77       7.109  10.785 -29.510  1.00 63.60           H
ATOM    931  OG1 THR A  77       7.787   8.796 -29.132  1.00 63.60           O
ATOM    932  HG1 THR A  77       8.223   8.797 -30.032  1.00 63.60           H
ATOM    933  CG2 THR A  77       8.841  10.672 -28.234  1.00 63.60           C
ATOM    934 1HG2 THR A  77       9.261   9.983 -27.502  1.00 63.60           H
ATOM    935 2HG2 THR A  77       8.692  11.648 -27.772  1.00 63.60           H
ATOM    936 3HG2 THR A  77       9.525  10.769 -29.077  1.00 63.60           H
ATOM    937  HN  THR A  77       7.772   8.478 -26.927  1.00 63.60           H
ATOM    938  N   ARG A  78       4.823   8.217 -27.580  1.00 67.17           N
ATOM    939  CA  ARG A  78       3.623   7.522 -28.012  1.00 67.17           C
ATOM    940  C   ARG A  78       2.391   8.111 -27.322  1.00 67.17           C
ATOM    941  O   ARG A  78       2.482   8.611 -26.202  1.00 67.17           O
ATOM    942  HA  ARG A  78       3.582   7.680 -29.090  1.00 67.17           H
ATOM    943  CB  ARG A  78       3.708   6.027 -27.698  1.00 67.17           C
ATOM    944 1HB  ARG A  78       3.106   5.466 -28.414  1.00 67.17           H
ATOM    945 2HB  ARG A  78       4.737   5.686 -27.811  1.00 67.17           H
ATOM    946  CG  ARG A  78       3.222   5.737 -26.277  1.00 67.17           C
ATOM    947 1HG  ARG A  78       3.756   6.370 -25.569  1.00 67.17           H
ATOM    948 2HG  ARG A  78       2.164   5.986 -26.192  1.00 67.17           H
ATOM    949  CD  ARG A  78       3.435   4.265 -25.914  1.00 67.17           C
ATOM    950 1HD  ARG A  78       2.944   3.627 -26.648  1.00 67.17           H
ATOM    951 2HD  ARG A  78       4.498   4.025 -25.943  1.00 67.17           H
ATOM    952  NE  ARG A  78       2.893   3.993 -24.564  1.00 67.17           N
ATOM    953  HE  ARG A  78       2.407   4.732 -24.096  1.00 67.17           H
ATOM    954  CZ  ARG A  78       3.012   2.819 -23.930  1.00 67.17           C
ATOM    955  NH1 ARG A  78       3.652   1.795 -24.509  1.00 67.17           N
ATOM    956 1HH1 ARG A  78       4.046   1.903 -25.422  1.00 67.17           H
ATOM    957 2HH1 ARG A  78       3.737   0.922 -24.029  1.00 67.17           H
ATOM    958  NH2 ARG A  78       2.480   2.685 -22.707  1.00 67.17           N
ATOM    959 1HH2 ARG A  78       2.560   1.815 -22.220  1.00 67.17           H
ATOM    960 2HH2 ARG A  78       2.004   3.454 -22.281  1.00 67.17           H
ATOM    961  HN  ARG A  78       5.374   7.728 -26.903  1.00 67.17           H
ATOM    962  N   VAL A  79       1.267   8.033 -28.020  1.00 73.17           N
ATOM    963  CA  VAL A  79      -0.010   8.384 -27.424  1.00 73.17           C
ATOM    964  C   VAL A  79      -0.183   7.616 -26.112  1.00 73.17           C
ATOM    965  O   VAL A  79      -0.128   6.387 -26.096  1.00 73.17           O
ATOM    966  HA  VAL A  79       0.011   9.451 -27.205  1.00 73.17           H
ATOM    967  CB  VAL A  79      -1.142   8.126 -28.421  1.00 73.17           C
ATOM    968  HB  VAL A  79      -1.204   7.051 -28.587  1.00 73.17           H
ATOM    969  CG1 VAL A  79      -2.486   8.592 -27.857  1.00 73.17           C
ATOM    970 1HG1 VAL A  79      -2.701   8.050 -26.936  1.00 73.17           H
ATOM    971 2HG1 VAL A  79      -2.441   9.661 -27.647  1.00 73.17           H
ATOM    972 3HG1 VAL A  79      -3.273   8.397 -28.586  1.00 73.17           H
ATOM    973  CG2 VAL A  79      -0.850   8.795 -29.766  1.00 73.17           C
ATOM    974 1HG2 VAL A  79      -0.749   9.870 -29.622  1.00 73.17           H
ATOM    975 2HG2 VAL A  79       0.076   8.394 -30.177  1.00 73.17           H
ATOM    976 3HG2 VAL A  79      -1.670   8.596 -30.456  1.00 73.17           H
ATOM    977  HN  VAL A  79       1.221   7.737 -28.975  1.00 73.17           H
ATOM    978  N   LYS A  80      -0.389   8.372 -25.043  1.00 77.71           N
ATOM    979  CA  LYS A  80      -0.650   7.776 -23.744  1.00 77.71           C
ATOM    980  C   LYS A  80      -1.925   6.934 -23.820  1.00 77.71           C
ATOM    981  O   LYS A  80      -2.766   7.151 -24.691  1.00 77.71           O
ATOM    982  HA  LYS A  80       0.186   7.116 -23.513  1.00 77.71           H
ATOM    983  CB  LYS A  80      -0.689   8.853 -22.658  1.00 77.71           C
ATOM    984 1HB  LYS A  80      -1.573   9.477 -22.791  1.00 77.71           H
ATOM    985 2HB  LYS A  80      -0.774   8.384 -21.678  1.00 77.71           H
ATOM    986  CG  LYS A  80       0.567   9.725 -22.706  1.00 77.71           C
ATOM    987 1HG  LYS A  80       0.587  10.292 -23.637  1.00 77.71           H
ATOM    988 2HG  LYS A  80       0.542  10.450 -21.892  1.00 77.71           H
ATOM    989  CD  LYS A  80       1.832   8.871 -22.596  1.00 77.71           C
ATOM    990 1HD  LYS A  80       1.731   8.169 -21.768  1.00 77.71           H
ATOM    991 2HD  LYS A  80       1.954   8.278 -23.503  1.00 77.71           H
ATOM    992  CE  LYS A  80       3.068   9.746 -22.382  1.00 77.71           C
ATOM    993 1HE  LYS A  80       2.943  10.696 -22.902  1.00 77.71           H
ATOM    994 2HE  LYS A  80       3.180   9.975 -21.323  1.00 77.71           H
ATOM    995  NZ  LYS A  80       4.282   9.059 -22.878  1.00 77.71           N
ATOM    996 1HZ  LYS A  80       5.103   9.592 -22.614  1.00 77.71           H
ATOM    997 2HZ  LYS A  80       4.335   8.132 -22.470  1.00 77.71           H
ATOM    998 3HZ  LYS A  80       4.238   8.982 -23.888  1.00 77.71           H
ATOM    999  HN  LYS A  80      -0.380   9.372 -25.055  1.00 77.71           H
ATOM   1000  N   THR A  81      -2.028   5.989 -22.897  1.00 78.89           N
ATOM   1001  CA  THR A  81      -3.264   5.244 -22.723  1.00 78.89           C
ATOM   1002  C   THR A  81      -3.837   5.479 -21.325  1.00 78.89           C
ATOM   1003  O   THR A  81      -3.157   6.022 -20.455  1.00 78.89           O
ATOM   1004  HA  THR A  81      -3.996   5.622 -23.437  1.00 78.89           H
ATOM   1005  CB  THR A  81      -2.973   3.771 -23.021  1.00 78.89           C
ATOM   1006  HB  THR A  81      -3.889   3.180 -22.990  1.00 78.89           H
ATOM   1007  OG1 THR A  81      -1.978   3.414 -22.067  1.00 78.89           O
ATOM   1008  HG1 THR A  81      -1.075   3.695 -22.393  1.00 78.89           H
ATOM   1009  CG2 THR A  81      -2.283   3.572 -24.372  1.00 78.89           C
ATOM   1010 1HG2 THR A  81      -1.335   4.109 -24.378  1.00 78.89           H
ATOM   1011 2HG2 THR A  81      -2.923   3.956 -25.167  1.00 78.89           H
ATOM   1012 3HG2 THR A  81      -2.100   2.510 -24.534  1.00 78.89           H
ATOM   1013  HN  THR A  81      -1.289   5.731 -22.275  1.00 78.89           H
ATOM   1014  N   MET A  82      -5.081   5.059 -21.151  1.00 82.42           N
ATOM   1015  CA  MET A  82      -5.712   5.106 -19.843  1.00 82.42           C
ATOM   1016  C   MET A  82      -4.886   4.338 -18.809  1.00 82.42           C
ATOM   1017  O   MET A  82      -4.730   4.789 -17.675  1.00 82.42           O
ATOM   1018  HA  MET A  82      -5.752   6.162 -19.575  1.00 82.42           H
ATOM   1019  CB  MET A  82      -7.114   4.500 -19.930  1.00 82.42           C
ATOM   1020 1HB  MET A  82      -7.723   5.080 -20.622  1.00 82.42           H
ATOM   1021 2HB  MET A  82      -7.052   3.488 -20.331  1.00 82.42           H
ATOM   1022  CG  MET A  82      -7.784   4.469 -18.555  1.00 82.42           C
ATOM   1023 1HG  MET A  82      -7.435   3.604 -17.990  1.00 82.42           H
ATOM   1024 2HG  MET A  82      -7.504   5.356 -17.985  1.00 82.42           H
ATOM   1025  SD  MET A  82      -9.558   4.400 -18.741  1.00 82.42           S
ATOM   1026  CE  MET A  82     -10.059   4.718 -17.058  1.00 82.42           C
ATOM   1027 1HE  MET A  82      -9.652   3.945 -16.405  1.00 82.42           H
ATOM   1028 2HE  MET A  82      -9.685   5.692 -16.745  1.00 82.42           H
ATOM   1029 3HE  MET A  82     -11.147   4.709 -16.995  1.00 82.42           H
ATOM   1030  HN  MET A  82      -5.655   4.693 -21.884  1.00 82.42           H
ATOM   1031  N   THR A  83      -4.379   3.191 -19.236  1.00 80.19           N
ATOM   1032  CA  THR A  83      -3.516   2.391 -18.385  1.00 80.19           C
ATOM   1033  C   THR A  83      -2.281   3.194 -17.972  1.00 80.19           C
ATOM   1034  O   THR A  83      -1.896   3.192 -16.804  1.00 80.19           O
ATOM   1035  HA  THR A  83      -4.061   2.151 -17.472  1.00 80.19           H
ATOM   1036  CB  THR A  83      -3.179   1.100 -19.133  1.00 80.19           C
ATOM   1037  HB  THR A  83      -2.360   1.259 -19.834  1.00 80.19           H
ATOM   1038  OG1 THR A  83      -4.418   0.702 -19.715  1.00 80.19           O
ATOM   1039  HG1 THR A  83      -5.167   0.879 -19.077  1.00 80.19           H
ATOM   1040  CG2 THR A  83      -2.825  -0.050 -18.188  1.00 80.19           C
ATOM   1041 1HG2 THR A  83      -3.671  -0.253 -17.531  1.00 80.19           H
ATOM   1042 2HG2 THR A  83      -1.958   0.227 -17.588  1.00 80.19           H
ATOM   1043 3HG2 THR A  83      -2.594  -0.942 -18.770  1.00 80.19           H
ATOM   1044  HN  THR A  83      -4.549   2.809 -20.145  1.00 80.19           H
ATOM   1045  N   ASP A  84      -1.693   3.862 -18.954  1.00 82.47           N
ATOM   1046  CA  ASP A  84      -0.470   4.612 -18.723  1.00 82.47           C
ATOM   1047  C   ASP A  84      -0.723   5.674 -17.651  1.00 82.47           C
ATOM   1048  O   ASP A  84       0.149   5.953 -16.830  1.00 82.47           O
ATOM   1049  HA  ASP A  84       0.265   3.870 -18.409  1.00 82.47           H
ATOM   1050  CB  ASP A  84      -0.011   5.324 -19.996  1.00 82.47           C
ATOM   1051 1HB  ASP A  84      -0.789   6.010 -20.334  1.00 82.47           H
ATOM   1052 2HB  ASP A  84       0.873   5.925 -19.783  1.00 82.47           H
ATOM   1053  CG  ASP A  84       0.305   4.318 -21.104  1.00 82.47           C
ATOM   1054  OD1 ASP A  84       0.911   3.277 -20.769  1.00 82.47           O
ATOM   1055  OD2 ASP A  84      -0.066   4.612 -22.261  1.00 82.47           O
ATOM   1056  HN  ASP A  84      -2.038   3.896 -19.892  1.00 82.47           H
ATOM   1057  N   MET A  85      -1.922   6.238 -17.694  1.00 87.44           N
ATOM   1058  CA  MET A  85      -2.289   7.287 -16.758  1.00 87.44           C
ATOM   1059  C   MET A  85      -2.301   6.760 -15.322  1.00 87.44           C
ATOM   1060  O   MET A  85      -1.774   7.405 -14.416  1.00 87.44           O
ATOM   1061  HA  MET A  85      -1.524   8.056 -16.864  1.00 87.44           H
ATOM   1062  CB  MET A  85      -3.675   7.827 -17.115  1.00 87.44           C
ATOM   1063 1HB  MET A  85      -3.703   8.099 -18.170  1.00 87.44           H
ATOM   1064 2HB  MET A  85      -4.423   7.048 -16.967  1.00 87.44           H
ATOM   1065  CG  MET A  85      -4.026   9.046 -16.260  1.00 87.44           C
ATOM   1066 1HG  MET A  85      -5.031   9.393 -16.500  1.00 87.44           H
ATOM   1067 2HG  MET A  85      -4.027   8.772 -15.205  1.00 87.44           H
ATOM   1068  SD  MET A  85      -2.845  10.354 -16.548  1.00 87.44           S
ATOM   1069  CE  MET A  85      -3.248  10.768 -18.237  1.00 87.44           C
ATOM   1070 1HE  MET A  85      -3.103   9.893 -18.870  1.00 87.44           H
ATOM   1071 2HE  MET A  85      -4.288  11.090 -18.293  1.00 87.44           H
ATOM   1072 3HE  MET A  85      -2.599  11.575 -18.578  1.00 87.44           H
ATOM   1073  HN  MET A  85      -2.633   5.990 -18.352  1.00 87.44           H
ATOM   1074  N   PHE A  86      -2.907   5.593 -15.158  1.00 87.92           N
ATOM   1075  CA  PHE A  86      -3.004   4.978 -13.845  1.00 87.92           C
ATOM   1076  C   PHE A  86      -1.630   4.526 -13.348  1.00 87.92           C
ATOM   1077  O   PHE A  86      -1.328   4.636 -12.161  1.00 87.92           O
ATOM   1078  HA  PHE A  86      -3.406   5.730 -13.165  1.00 87.92           H
ATOM   1079  CB  PHE A  86      -3.909   3.753 -13.991  1.00 87.92           C
ATOM   1080 1HB  PHE A  86      -3.506   3.107 -14.771  1.00 87.92           H
ATOM   1081 2HB  PHE A  86      -3.884   3.183 -13.062  1.00 87.92           H
ATOM   1082  CG  PHE A  86      -5.363   4.089 -14.328  1.00 87.92           C
ATOM   1083  CD1 PHE A  86      -5.970   5.153 -13.735  1.00 87.92           C
ATOM   1084  HD1 PHE A  86      -5.420   5.765 -13.020  1.00 87.92           H
ATOM   1085  CD2 PHE A  86      -6.049   3.325 -15.219  1.00 87.92           C
ATOM   1086  HD2 PHE A  86      -5.563   2.473 -15.694  1.00 87.92           H
ATOM   1087  CE1 PHE A  86      -7.319   5.465 -14.048  1.00 87.92           C
ATOM   1088  HE1 PHE A  86      -7.805   6.317 -13.573  1.00 87.92           H
ATOM   1089  CE2 PHE A  86      -7.398   3.637 -15.532  1.00 87.92           C
ATOM   1090  HE2 PHE A  86      -7.948   3.025 -16.247  1.00 87.92           H
ATOM   1091  CZ  PHE A  86      -8.005   4.701 -14.939  1.00 87.92           C
ATOM   1092  HZ  PHE A  86      -9.041   4.940 -15.179  1.00 87.92           H
ATOM   1093  HN  PHE A  86      -3.326   5.072 -15.901  1.00 87.92           H
ATOM   1094  N   LEU A  87      -0.833   4.028 -14.282  1.00 85.03           N
ATOM   1095  CA  LEU A  87       0.502   3.557 -13.953  1.00 85.03           C
ATOM   1096  C   LEU A  87       1.339   4.728 -13.436  1.00 85.03           C
ATOM   1097  O   LEU A  87       2.142   4.565 -12.519  1.00 85.03           O
ATOM   1098  HA  LEU A  87       0.402   2.824 -13.153  1.00 85.03           H
ATOM   1099  CB  LEU A  87       1.126   2.837 -15.150  1.00 85.03           C
ATOM   1100 1HB  LEU A  87       1.062   3.494 -16.018  1.00 85.03           H
ATOM   1101 2HB  LEU A  87       2.185   2.682 -14.945  1.00 85.03           H
ATOM   1102  CG  LEU A  87       0.505   1.488 -15.520  1.00 85.03           C
ATOM   1103  HG  LEU A  87      -0.535   1.656 -15.800  1.00 85.03           H
ATOM   1104  CD1 LEU A  87       1.206   0.876 -16.734  1.00 85.03           C
ATOM   1105 1HD1 LEU A  87       1.112   1.550 -17.586  1.00 85.03           H
ATOM   1106 2HD1 LEU A  87       2.261   0.724 -16.507  1.00 85.03           H
ATOM   1107 3HD1 LEU A  87       0.745  -0.082 -16.976  1.00 85.03           H
ATOM   1108  CD2 LEU A  87       0.503   0.538 -14.321  1.00 85.03           C
ATOM   1109 1HD2 LEU A  87       1.527   0.372 -13.987  1.00 85.03           H
ATOM   1110 2HD2 LEU A  87      -0.077   0.979 -13.509  1.00 85.03           H
ATOM   1111 3HD2 LEU A  87       0.056  -0.413 -14.611  1.00 85.03           H
ATOM   1112  HN  LEU A  87      -1.085   3.943 -15.246  1.00 85.03           H
ATOM   1113  N   LEU A  88       1.122   5.884 -14.046  1.00 88.90           N
ATOM   1114  CA  LEU A  88       1.832   7.087 -13.646  1.00 88.90           C
ATOM   1115  C   LEU A  88       1.481   7.422 -12.195  1.00 88.90           C
ATOM   1116  O   LEU A  88       2.370   7.611 -11.366  1.00 88.90           O
ATOM   1117  HA  LEU A  88       2.898   6.871 -13.702  1.00 88.90           H
ATOM   1118  CB  LEU A  88       1.548   8.227 -14.626  1.00 88.90           C
ATOM   1119 1HB  LEU A  88       1.941   7.946 -15.603  1.00 88.90           H
ATOM   1120 2HB  LEU A  88       0.468   8.328 -14.733  1.00 88.90           H
ATOM   1121  CG  LEU A  88       2.125   9.594 -14.249  1.00 88.90           C
ATOM   1122  HG  LEU A  88       1.856   9.804 -13.214  1.00 88.90           H
ATOM   1123  CD1 LEU A  88       3.653   9.584 -14.327  1.00 88.90           C
ATOM   1124 1HD1 LEU A  88       4.047   8.836 -13.638  1.00 88.90           H
ATOM   1125 2HD1 LEU A  88       3.964   9.341 -15.343  1.00 88.90           H
ATOM   1126 3HD1 LEU A  88       4.037  10.567 -14.054  1.00 88.90           H
ATOM   1127  CD2 LEU A  88       1.515  10.702 -15.110  1.00 88.90           C
ATOM   1128 1HD2 LEU A  88       1.732  10.508 -16.160  1.00 88.90           H
ATOM   1129 2HD2 LEU A  88       0.435  10.725 -14.960  1.00 88.90           H
ATOM   1130 3HD2 LEU A  88       1.942  11.663 -14.821  1.00 88.90           H
ATOM   1131  HN  LEU A  88       0.476   6.006 -14.800  1.00 88.90           H
ATOM   1132  N   ASN A  89       0.184   7.485 -11.932  1.00 92.62           N
ATOM   1133  CA  ASN A  89      -0.296   7.915 -10.630  1.00 92.62           C
ATOM   1134  C   ASN A  89       0.130   6.895  -9.572  1.00 92.62           C
ATOM   1135  O   ASN A  89       0.356   7.251  -8.417  1.00 92.62           O
ATOM   1136  HA  ASN A  89       0.153   8.895 -10.469  1.00 92.62           H
ATOM   1137  CB  ASN A  89      -1.823   8.008 -10.609  1.00 92.62           C
ATOM   1138 1HB  ASN A  89      -2.250   7.165 -11.151  1.00 92.62           H
ATOM   1139 2HB  ASN A  89      -2.181   7.941  -9.582  1.00 92.62           H
ATOM   1140  CG  ASN A  89      -2.301   9.319 -11.236  1.00 92.62           C
ATOM   1141  OD1 ASN A  89      -2.536  10.310 -10.564  1.00 92.62           O
ATOM   1142  ND2 ASN A  89      -2.431   9.270 -12.559  1.00 92.62           N
ATOM   1143 1HD2 ASN A  89      -2.221   8.425 -13.051  1.00 92.62           H
ATOM   1144 2HD2 ASN A  89      -2.738  10.079 -13.062  1.00 92.62           H
ATOM   1145  HN  ASN A  89      -0.532   7.249 -12.590  1.00 92.62           H
ATOM   1146  N   LEU A  90       0.225   5.646 -10.005  1.00 89.76           N
ATOM   1147  CA  LEU A  90       0.635   4.574  -9.113  1.00 89.76           C
ATOM   1148  C   LEU A  90       2.081   4.807  -8.673  1.00 89.76           C
ATOM   1149  O   LEU A  90       2.399   4.699  -7.490  1.00 89.76           O
ATOM   1150  HA  LEU A  90      -0.006   4.620  -8.232  1.00 89.76           H
ATOM   1151  CB  LEU A  90       0.404   3.212  -9.770  1.00 89.76           C
ATOM   1152 1HB  LEU A  90      -0.601   3.201 -10.193  1.00 89.76           H
ATOM   1153 2HB  LEU A  90       1.101   3.110 -10.602  1.00 89.76           H
ATOM   1154  CG  LEU A  90       0.557   1.993  -8.859  1.00 89.76           C
ATOM   1155  HG  LEU A  90       1.456   2.127  -8.258  1.00 89.76           H
ATOM   1156  CD1 LEU A  90      -0.622   1.880  -7.891  1.00 89.76           C
ATOM   1157 1HD1 LEU A  90      -0.670   2.775  -7.271  1.00 89.76           H
ATOM   1158 2HD1 LEU A  90      -1.548   1.779  -8.457  1.00 89.76           H
ATOM   1159 3HD1 LEU A  90      -0.487   1.005  -7.255  1.00 89.76           H
ATOM   1160  CD2 LEU A  90       0.750   0.716  -9.680  1.00 89.76           C
ATOM   1161 1HD2 LEU A  90      -0.117   0.564 -10.324  1.00 89.76           H
ATOM   1162 2HD2 LEU A  90       1.646   0.810 -10.293  1.00 89.76           H
ATOM   1163 3HD2 LEU A  90       0.856  -0.135  -9.008  1.00 89.76           H
ATOM   1164  HN  LEU A  90       0.029   5.363 -10.943  1.00 89.76           H
ATOM   1165  N   ALA A  91       2.920   5.123  -9.649  1.00 91.73           N
ATOM   1166  CA  ALA A  91       4.335   5.322  -9.386  1.00 91.73           C
ATOM   1167  C   ALA A  91       4.513   6.534  -8.469  1.00 91.73           C
ATOM   1168  O   ALA A  91       5.395   6.544  -7.612  1.00 91.73           O
ATOM   1169  HA  ALA A  91       4.705   4.433  -8.874  1.00 91.73           H
ATOM   1170  CB  ALA A  91       5.084   5.477 -10.710  1.00 91.73           C
ATOM   1171 1HB  ALA A  91       4.949   4.577 -11.311  1.00 91.73           H
ATOM   1172 2HB  ALA A  91       4.691   6.337 -11.252  1.00 91.73           H
ATOM   1173 3HB  ALA A  91       6.145   5.626 -10.512  1.00 91.73           H
ATOM   1174  HN  ALA A  91       2.647   5.243 -10.604  1.00 91.73           H
ATOM   1175  N   ILE A  92       3.662   7.527  -8.682  1.00 93.82           N
ATOM   1176  CA  ILE A  92       3.708   8.737  -7.879  1.00 93.82           C
ATOM   1177  C   ILE A  92       3.350   8.397  -6.431  1.00 93.82           C
ATOM   1178  O   ILE A  92       4.027   8.833  -5.502  1.00 93.82           O
ATOM   1179  HA  ILE A  92       4.733   9.107  -7.904  1.00 93.82           H
ATOM   1180  CB  ILE A  92       2.820   9.821  -8.493  1.00 93.82           C
ATOM   1181  HB  ILE A  92       1.848   9.382  -8.714  1.00 93.82           H
ATOM   1182  CG1 ILE A  92       3.402  10.321  -9.817  1.00 93.82           C
ATOM   1183 1HG1 ILE A  92       4.306  10.899  -9.627  1.00 93.82           H
ATOM   1184 2HG1 ILE A  92       3.692   9.471 -10.435  1.00 93.82           H
ATOM   1185  CG2 ILE A  92       2.586  10.964  -7.503  1.00 93.82           C
ATOM   1186 1HG2 ILE A  92       2.096  10.576  -6.610  1.00 93.82           H
ATOM   1187 2HG2 ILE A  92       3.542  11.409  -7.229  1.00 93.82           H
ATOM   1188 3HG2 ILE A  92       1.952  11.721  -7.965  1.00 93.82           H
ATOM   1189  CD1 ILE A  92       2.387  11.183 -10.571  1.00 93.82           C
ATOM   1190 1HD1 ILE A  92       1.495  10.594 -10.782  1.00 93.82           H
ATOM   1191 2HD1 ILE A  92       2.118  12.045  -9.961  1.00 93.82           H
ATOM   1192 3HD1 ILE A  92       2.826  11.525 -11.509  1.00 93.82           H
ATOM   1193  HN  ILE A  92       2.952   7.513  -9.386  1.00 93.82           H
ATOM   1194  N   ALA A  93       2.286   7.621  -6.284  1.00 93.73           N
ATOM   1195  CA  ALA A  93       1.800   7.258  -4.964  1.00 93.73           C
ATOM   1196  C   ALA A  93       2.904   6.518  -4.205  1.00 93.73           C
ATOM   1197  O   ALA A  93       3.155   6.802  -3.035  1.00 93.73           O
ATOM   1198  HA  ALA A  93       1.562   8.180  -4.433  1.00 93.73           H
ATOM   1199  CB  ALA A  93       0.526   6.423  -5.100  1.00 93.73           C
ATOM   1200 1HB  ALA A  93      -0.236   7.005  -5.620  1.00 93.73           H
ATOM   1201 2HB  ALA A  93       0.743   5.519  -5.668  1.00 93.73           H
ATOM   1202 3HB  ALA A  93       0.162   6.151  -4.109  1.00 93.73           H
ATOM   1203  HN  ALA A  93       1.760   7.244  -7.047  1.00 93.73           H
ATOM   1204  N   ASP A  94       3.533   5.584  -4.903  1.00 93.01           N
ATOM   1205  CA  ASP A  94       4.566   4.763  -4.293  1.00 93.01           C
ATOM   1206  C   ASP A  94       5.717   5.659  -3.831  1.00 93.01           C
ATOM   1207  O   ASP A  94       6.235   5.490  -2.729  1.00 93.01           O
ATOM   1208  HA  ASP A  94       4.075   4.254  -3.464  1.00 93.01           H
ATOM   1209  CB  ASP A  94       5.127   3.750  -5.294  1.00 93.01           C
ATOM   1210 1HB  ASP A  94       5.255   4.227  -6.266  1.00 93.01           H
ATOM   1211 2HB  ASP A  94       6.113   3.420  -4.968  1.00 93.01           H
ATOM   1212  CG  ASP A  94       4.197   2.543  -5.431  1.00 93.01           C
ATOM   1213  OD1 ASP A  94       3.490   2.256  -4.442  1.00 93.01           O
ATOM   1214  OD2 ASP A  94       4.215   1.934  -6.523  1.00 93.01           O
ATOM   1215  HN  ASP A  94       3.348   5.385  -5.865  1.00 93.01           H
ATOM   1216  N   LEU A  95       6.083   6.591  -4.698  1.00 94.22           N
ATOM   1217  CA  LEU A  95       7.188   7.490  -4.409  1.00 94.22           C
ATOM   1218  C   LEU A  95       6.889   8.259  -3.120  1.00 94.22           C
ATOM   1219  O   LEU A  95       7.760   8.403  -2.263  1.00 94.22           O
ATOM   1220  HA  LEU A  95       8.074   6.877  -4.247  1.00 94.22           H
ATOM   1221  CB  LEU A  95       7.474   8.392  -5.611  1.00 94.22           C
ATOM   1222 1HB  LEU A  95       6.522   8.728  -6.023  1.00 94.22           H
ATOM   1223 2HB  LEU A  95       7.999   9.280  -5.257  1.00 94.22           H
ATOM   1224  CG  LEU A  95       8.294   7.765  -6.740  1.00 94.22           C
ATOM   1225  HG  LEU A  95       7.751   6.897  -7.115  1.00 94.22           H
ATOM   1226  CD1 LEU A  95       8.453   8.739  -7.909  1.00 94.22           C
ATOM   1227 1HD1 LEU A  95       7.469   9.004  -8.297  1.00 94.22           H
ATOM   1228 2HD1 LEU A  95       8.962   9.639  -7.565  1.00 94.22           H
ATOM   1229 3HD1 LEU A  95       9.039   8.268  -8.697  1.00 94.22           H
ATOM   1230  CD2 LEU A  95       9.644   7.264  -6.224  1.00 94.22           C
ATOM   1231 1HD2 LEU A  95      10.206   8.099  -5.806  1.00 94.22           H
ATOM   1232 2HD2 LEU A  95       9.482   6.513  -5.451  1.00 94.22           H
ATOM   1233 3HD2 LEU A  95      10.207   6.823  -7.047  1.00 94.22           H
ATOM   1234  HN  LEU A  95       5.641   6.737  -5.583  1.00 94.22           H
ATOM   1235  N   LEU A  96       5.655   8.732  -3.024  1.00 93.53           N
ATOM   1236  CA  LEU A  96       5.265   9.584  -1.913  1.00 93.53           C
ATOM   1237  C   LEU A  96       5.463   8.824  -0.599  1.00 93.53           C
ATOM   1238  O   LEU A  96       5.906   9.399   0.394  1.00 93.53           O
ATOM   1239  HA  LEU A  96       5.929  10.448  -1.915  1.00 93.53           H
ATOM   1240  CB  LEU A  96       3.841  10.106  -2.112  1.00 93.53           C
ATOM   1241 1HB  LEU A  96       3.197   9.262  -2.359  1.00 93.53           H
ATOM   1242 2HB  LEU A  96       3.487  10.510  -1.163  1.00 93.53           H
ATOM   1243  CG  LEU A  96       3.664  11.178  -3.189  1.00 93.53           C
ATOM   1244  HG  LEU A  96       4.008  10.768  -4.138  1.00 93.53           H
ATOM   1245  CD1 LEU A  96       2.189  11.543  -3.362  1.00 93.53           C
ATOM   1246 1HD1 LEU A  96       1.627  10.657  -3.656  1.00 93.53           H
ATOM   1247 2HD1 LEU A  96       1.796  11.926  -2.420  1.00 93.53           H
ATOM   1248 3HD1 LEU A  96       2.092  12.308  -4.133  1.00 93.53           H
ATOM   1249  CD2 LEU A  96       4.527  12.405  -2.887  1.00 93.53           C
ATOM   1250 1HD2 LEU A  96       4.237  12.826  -1.924  1.00 93.53           H
ATOM   1251 2HD2 LEU A  96       5.576  12.112  -2.854  1.00 93.53           H
ATOM   1252 3HD2 LEU A  96       4.382  13.152  -3.668  1.00 93.53           H
ATOM   1253  HN  LEU A  96       4.930   8.544  -3.686  1.00 93.53           H
ATOM   1254  N   PHE A  97       5.127   7.543  -0.637  1.00 94.12           N
ATOM   1255  CA  PHE A  97       5.262   6.698   0.537  1.00 94.12           C
ATOM   1256  C   PHE A  97       6.734   6.412   0.840  1.00 94.12           C
ATOM   1257  O   PHE A  97       7.167   6.513   1.987  1.00 94.12           O
ATOM   1258  HA  PHE A  97       4.818   7.236   1.375  1.00 94.12           H
ATOM   1259  CB  PHE A  97       4.552   5.380   0.224  1.00 94.12           C
ATOM   1260 1HB  PHE A  97       3.475   5.546   0.240  1.00 94.12           H
ATOM   1261 2HB  PHE A  97       4.813   5.070  -0.788  1.00 94.12           H
ATOM   1262  CG  PHE A  97       4.893   4.245   1.193  1.00 94.12           C
ATOM   1263  CD1 PHE A  97       5.470   3.105   0.728  1.00 94.12           C
ATOM   1264  HD1 PHE A  97       5.691   3.000  -0.334  1.00 94.12           H
ATOM   1265  CD2 PHE A  97       4.617   4.376   2.518  1.00 94.12           C
ATOM   1266  HD2 PHE A  97       4.154   5.290   2.890  1.00 94.12           H
ATOM   1267  CE1 PHE A  97       5.786   2.052   1.627  1.00 94.12           C
ATOM   1268  HE1 PHE A  97       6.249   1.138   1.254  1.00 94.12           H
ATOM   1269  CE2 PHE A  97       4.933   3.323   3.417  1.00 94.12           C
ATOM   1270  HE2 PHE A  97       4.712   3.428   4.479  1.00 94.12           H
ATOM   1271  CZ  PHE A  97       5.511   2.183   2.952  1.00 94.12           C
ATOM   1272  HZ  PHE A  97       5.753   1.375   3.642  1.00 94.12           H
ATOM   1273  HN  PHE A  97       4.768   7.083  -1.449  1.00 94.12           H
ATOM   1274  N   LEU A  98       7.464   6.061  -0.208  1.00 94.44           N
ATOM   1275  CA  LEU A  98       8.831   5.597  -0.047  1.00 94.44           C
ATOM   1276  C   LEU A  98       9.643   6.665   0.689  1.00 94.44           C
ATOM   1277  O   LEU A  98      10.503   6.341   1.507  1.00 94.44           O
ATOM   1278  HA  LEU A  98       8.801   4.700   0.570  1.00 94.44           H
ATOM   1279  CB  LEU A  98       9.424   5.198  -1.400  1.00 94.44           C
ATOM   1280 1HB  LEU A  98       9.244   6.007  -2.107  1.00 94.44           H
ATOM   1281 2HB  LEU A  98      10.505   5.108  -1.288  1.00 94.44           H
ATOM   1282  CG  LEU A  98       8.893   3.898  -2.008  1.00 94.44           C
ATOM   1283  HG  LEU A  98       7.808   3.888  -1.896  1.00 94.44           H
ATOM   1284  CD1 LEU A  98       9.193   3.831  -3.507  1.00 94.44           C
ATOM   1285 1HD1 LEU A  98       8.719   4.673  -4.011  1.00 94.44           H
ATOM   1286 2HD1 LEU A  98      10.271   3.875  -3.663  1.00 94.44           H
ATOM   1287 3HD1 LEU A  98       8.805   2.897  -3.913  1.00 94.44           H
ATOM   1288  CD2 LEU A  98       9.436   2.680  -1.259  1.00 94.44           C
ATOM   1289 1HD2 LEU A  98      10.524   2.673  -1.317  1.00 94.44           H
ATOM   1290 2HD2 LEU A  98       9.128   2.729  -0.214  1.00 94.44           H
ATOM   1291 3HD2 LEU A  98       9.042   1.770  -1.712  1.00 94.44           H
ATOM   1292  HN  LEU A  98       7.135   6.089  -1.153  1.00 94.44           H
ATOM   1293  N   VAL A  99       9.342   7.916   0.372  1.00 94.39           N
ATOM   1294  CA  VAL A  99      10.068   9.031   0.955  1.00 94.39           C
ATOM   1295  C   VAL A  99       9.874   9.024   2.472  1.00 94.39           C
ATOM   1296  O   VAL A  99      10.631   9.663   3.202  1.00 94.39           O
ATOM   1297  HA  VAL A  99      11.126   8.885   0.736  1.00 94.39           H
ATOM   1298  CB  VAL A  99       9.626  10.342   0.302  1.00 94.39           C
ATOM   1299  HB  VAL A  99       8.537  10.383   0.337  1.00 94.39           H
ATOM   1300  CG1 VAL A  99      10.167  11.548   1.071  1.00 94.39           C
ATOM   1301 1HG1 VAL A  99       9.793  11.524   2.095  1.00 94.39           H
ATOM   1302 2HG1 VAL A  99      11.257  11.513   1.082  1.00 94.39           H
ATOM   1303 3HG1 VAL A  99       9.838  12.467   0.586  1.00 94.39           H
ATOM   1304  CG2 VAL A  99      10.050  10.393  -1.167  1.00 94.39           C
ATOM   1305 1HG2 VAL A  99      11.135  10.318  -1.235  1.00 94.39           H
ATOM   1306 2HG2 VAL A  99       9.594   9.563  -1.707  1.00 94.39           H
ATOM   1307 3HG2 VAL A  99       9.723  11.335  -1.607  1.00 94.39           H
ATOM   1308  HN  VAL A  99       8.617   8.171  -0.268  1.00 94.39           H
ATOM   1309  N   THR A 100       8.856   8.294   2.903  1.00 93.99           N
ATOM   1310  CA  THR A 100       8.524   8.233   4.316  1.00 93.99           C
ATOM   1311  C   THR A 100       9.365   7.163   5.016  1.00 93.99           C
ATOM   1312  O   THR A 100       9.516   7.187   6.236  1.00 93.99           O
ATOM   1313  HA  THR A 100       8.780   9.189   4.771  1.00 93.99           H
ATOM   1314  CB  THR A 100       7.017   7.997   4.439  1.00 93.99           C
ATOM   1315  HB  THR A 100       6.660   8.266   5.433  1.00 93.99           H
ATOM   1316  OG1 THR A 100       6.849   6.630   4.073  1.00 93.99           O
ATOM   1317  HG1 THR A 100       6.732   6.552   3.083  1.00 93.99           H
ATOM   1318  CG2 THR A 100       6.217   8.765   3.385  1.00 93.99           C
ATOM   1319 1HG2 THR A 100       6.527   8.447   2.390  1.00 93.99           H
ATOM   1320 2HG2 THR A 100       6.400   9.834   3.498  1.00 93.99           H
ATOM   1321 3HG2 THR A 100       5.154   8.562   3.517  1.00 93.99           H
ATOM   1322  HN  THR A 100       8.264   7.752   2.306  1.00 93.99           H
ATOM   1323  N   LEU A 101       9.891   6.250   4.212  1.00 93.89           N
ATOM   1324  CA  LEU A 101      10.543   5.068   4.749  1.00 93.89           C
ATOM   1325  C   LEU A 101      11.786   5.488   5.536  1.00 93.89           C
ATOM   1326  O   LEU A 101      12.056   4.952   6.609  1.00 93.89           O
ATOM   1327  HA  LEU A 101       9.843   4.592   5.436  1.00 93.89           H
ATOM   1328  CB  LEU A 101      10.833   4.063   3.632  1.00 93.89           C
ATOM   1329 1HB  LEU A 101      11.349   4.584   2.826  1.00 93.89           H
ATOM   1330 2HB  LEU A 101      11.521   3.310   4.017  1.00 93.89           H
ATOM   1331  CG  LEU A 101       9.616   3.347   3.041  1.00 93.89           C
ATOM   1332  HG  LEU A 101       8.998   4.087   2.533  1.00 93.89           H
ATOM   1333  CD1 LEU A 101      10.042   2.316   1.993  1.00 93.89           C
ATOM   1334 1HD1 LEU A 101      10.578   2.818   1.188  1.00 93.89           H
ATOM   1335 2HD1 LEU A 101      10.693   1.575   2.456  1.00 93.89           H
ATOM   1336 3HD1 LEU A 101       9.158   1.822   1.590  1.00 93.89           H
ATOM   1337  CD2 LEU A 101       8.759   2.723   4.144  1.00 93.89           C
ATOM   1338 1HD2 LEU A 101       9.353   1.999   4.701  1.00 93.89           H
ATOM   1339 2HD2 LEU A 101       8.410   3.504   4.819  1.00 93.89           H
ATOM   1340 3HD2 LEU A 101       7.901   2.220   3.696  1.00 93.89           H
ATOM   1341  HN  LEU A 101       9.877   6.309   3.214  1.00 93.89           H
ATOM   1342  N   PRO A 102      12.561   6.451   5.019  1.00 94.00           N
ATOM   1343  CA  PRO A 102      13.772   6.898   5.713  1.00 94.00           C
ATOM   1344  C   PRO A 102      13.497   7.296   7.153  1.00 94.00           C
ATOM   1345  O   PRO A 102      14.281   6.984   8.048  1.00 94.00           O
ATOM   1346  HA  PRO A 102      14.491   6.081   5.775  1.00 94.00           H
ATOM   1347  CB  PRO A 102      14.251   8.086   4.876  1.00 94.00           C
ATOM   1348 1HB  PRO A 102      13.848   9.028   5.249  1.00 94.00           H
ATOM   1349 2HB  PRO A 102      15.337   8.177   4.893  1.00 94.00           H
ATOM   1350  CG  PRO A 102      13.733   7.766   3.479  1.00 94.00           C
ATOM   1351 1HG  PRO A 102      13.680   8.657   2.853  1.00 94.00           H
ATOM   1352 2HG  PRO A 102      14.383   7.063   2.958  1.00 94.00           H
ATOM   1353  CD  PRO A 102      12.359   7.178   3.753  1.00 94.00           C
ATOM   1354 1HD  PRO A 102      11.599   7.953   3.854  1.00 94.00           H
ATOM   1355 2HD  PRO A 102      12.032   6.520   2.948  1.00 94.00           H
ATOM   1356  N   PHE A 103      12.379   7.983   7.341  1.00 93.79           N
ATOM   1357  CA  PHE A 103      12.024   8.489   8.656  1.00 93.79           C
ATOM   1358  C   PHE A 103      11.689   7.343   9.612  1.00 93.79           C
ATOM   1359  O   PHE A 103      12.045   7.387  10.789  1.00 93.79           O
ATOM   1360  HA  PHE A 103      12.886   9.037   9.036  1.00 93.79           H
ATOM   1361  CB  PHE A 103      10.783   9.366   8.477  1.00 93.79           C
ATOM   1362 1HB  PHE A 103      10.008   8.785   7.977  1.00 93.79           H
ATOM   1363 2HB  PHE A 103      10.396   9.635   9.460  1.00 93.79           H
ATOM   1364  CG  PHE A 103      11.036  10.646   7.677  1.00 93.79           C
ATOM   1365  CD1 PHE A 103      11.456  11.773   8.312  1.00 93.79           C
ATOM   1366  HD1 PHE A 103      11.613  11.764   9.391  1.00 93.79           H
ATOM   1367  CD2 PHE A 103      10.841  10.657   6.331  1.00 93.79           C
ATOM   1368  HD2 PHE A 103      10.504   9.754   5.822  1.00 93.79           H
ATOM   1369  CE1 PHE A 103      11.691  12.961   7.570  1.00 93.79           C
ATOM   1370  HE1 PHE A 103      12.028  13.864   8.079  1.00 93.79           H
ATOM   1371  CE2 PHE A 103      11.076  11.844   5.589  1.00 93.79           C
ATOM   1372  HE2 PHE A 103      10.919  11.853   4.511  1.00 93.79           H
ATOM   1373  CZ  PHE A 103      11.496  12.971   6.224  1.00 93.79           C
ATOM   1374  HZ  PHE A 103      11.676  13.883   5.655  1.00 93.79           H
ATOM   1375  HN  PHE A 103      11.724   8.194   6.615  1.00 93.79           H
ATOM   1376  N   TRP A 104      11.009   6.343   9.072  1.00 92.69           N
ATOM   1377  CA  TRP A 104      10.647   5.173   9.855  1.00 92.69           C
ATOM   1378  C   TRP A 104      11.937   4.454  10.254  1.00 92.69           C
ATOM   1379  O   TRP A 104      12.035   3.909  11.352  1.00 92.69           O
ATOM   1380  HA  TRP A 104      10.122   5.518  10.746  1.00 92.69           H
ATOM   1381  CB  TRP A 104       9.676   4.276   9.085  1.00 92.69           C
ATOM   1382 1HB  TRP A 104      10.048   4.143   8.069  1.00 92.69           H
ATOM   1383 2HB  TRP A 104       9.661   3.291   9.550  1.00 92.69           H
ATOM   1384  CG  TRP A 104       8.246   4.817   9.022  1.00 92.69           C
ATOM   1385  CD1 TRP A 104       7.549   5.181   7.937  1.00 92.69           C
ATOM   1386  HD1 TRP A 104       7.932   5.135   6.918  1.00 92.69           H
ATOM   1387  CD2 TRP A 104       7.362   5.040  10.140  1.00 92.69           C
ATOM   1388  NE1 TRP A 104       6.285   5.621   8.273  1.00 92.69           N
ATOM   1389  HE1 TRP A 104       5.582   5.944   7.639  1.00 92.69           H
ATOM   1390  CE2 TRP A 104       6.167   5.533   9.655  1.00 92.69           C
ATOM   1391  CE3 TRP A 104       7.564   4.833  11.516  1.00 92.69           C
ATOM   1392  HE3 TRP A 104       8.497   4.445  11.924  1.00 92.69           H
ATOM   1393  CZ2 TRP A 104       5.082   5.860  10.478  1.00 92.69           C
ATOM   1394  HZ2 TRP A 104       4.149   6.248  10.070  1.00 92.69           H
ATOM   1395  CZ3 TRP A 104       6.470   5.164  12.325  1.00 92.69           C
ATOM   1396  HZ3 TRP A 104       6.574   5.023  13.400  1.00 92.69           H
ATOM   1397  CH2 TRP A 104       5.261   5.661  11.852  1.00 92.69           C
ATOM   1398  HH2 TRP A 104       4.456   5.896  12.548  1.00 92.69           H
ATOM   1399  HN  TRP A 104      10.706   6.323   8.119  1.00 92.69           H
ATOM   1400  N   ALA A 105      12.896   4.476   9.339  1.00 93.71           N
ATOM   1401  CA  ALA A 105      14.154   3.782   9.557  1.00 93.71           C
ATOM   1402  C   ALA A 105      14.869   4.399  10.761  1.00 93.71           C
ATOM   1403  O   ALA A 105      15.353   3.681  11.635  1.00 93.71           O
ATOM   1404  HA  ALA A 105      13.924   2.739   9.777  1.00 93.71           H
ATOM   1405  CB  ALA A 105      14.998   3.843   8.283  1.00 93.71           C
ATOM   1406 1HB  ALA A 105      14.458   3.366   7.465  1.00 93.71           H
ATOM   1407 2HB  ALA A 105      15.197   4.884   8.028  1.00 93.71           H
ATOM   1408 3HB  ALA A 105      15.942   3.322   8.447  1.00 93.71           H
ATOM   1409  HN  ALA A 105      12.824   4.955   8.464  1.00 93.71           H
ATOM   1410  N   ILE A 106      14.914   5.723  10.767  1.00 93.29           N
ATOM   1411  CA  ILE A 106      15.588   6.443  11.834  1.00 93.29           C
ATOM   1412  C   ILE A 106      14.870   6.175  13.158  1.00 93.29           C
ATOM   1413  O   ILE A 106      15.511   5.925  14.177  1.00 93.29           O
ATOM   1414  HA  ILE A 106      16.602   6.049  11.906  1.00 93.29           H
ATOM   1415  CB  ILE A 106      15.704   7.929  11.487  1.00 93.29           C
ATOM   1416  HB  ILE A 106      14.725   8.282  11.164  1.00 93.29           H
ATOM   1417  CG1 ILE A 106      16.670   8.146  10.321  1.00 93.29           C
ATOM   1418 1HG1 ILE A 106      17.696   8.009  10.663  1.00 93.29           H
ATOM   1419 2HG1 ILE A 106      16.489   7.397   9.550  1.00 93.29           H
ATOM   1420  CG2 ILE A 106      16.097   8.750  12.717  1.00 93.29           C
ATOM   1421 1HG2 ILE A 106      15.339   8.630  13.491  1.00 93.29           H
ATOM   1422 2HG2 ILE A 106      17.059   8.403  13.094  1.00 93.29           H
ATOM   1423 3HG2 ILE A 106      16.172   9.802  12.442  1.00 93.29           H
ATOM   1424  CD1 ILE A 106      16.508   9.546   9.727  1.00 93.29           C
ATOM   1425 1HD1 ILE A 106      15.488   9.671   9.364  1.00 93.29           H
ATOM   1426 2HD1 ILE A 106      16.714  10.292  10.495  1.00 93.29           H
ATOM   1427 3HD1 ILE A 106      17.206   9.674   8.900  1.00 93.29           H
ATOM   1428  HN  ILE A 106      14.502   6.300  10.063  1.00 93.29           H
ATOM   1429  N   ALA A 107      13.547   6.238  13.100  1.00 91.74           N
ATOM   1430  CA  ALA A 107      12.738   6.106  14.300  1.00 91.74           C
ATOM   1431  C   ALA A 107      12.916   4.701  14.878  1.00 91.74           C
ATOM   1432  O   ALA A 107      12.857   4.513  16.092  1.00 91.74           O
ATOM   1433  HA  ALA A 107      13.099   6.836  15.025  1.00 91.74           H
ATOM   1434  CB  ALA A 107      11.278   6.419  13.968  1.00 91.74           C
ATOM   1435 1HB  ALA A 107      11.202   7.439  13.589  1.00 91.74           H
ATOM   1436 2HB  ALA A 107      10.920   5.722  13.211  1.00 91.74           H
ATOM   1437 3HB  ALA A 107      10.672   6.321  14.869  1.00 91.74           H
ATOM   1438  HN  ALA A 107      13.030   6.375  12.255  1.00 91.74           H
ATOM   1439  N   ALA A 108      13.131   3.749  13.981  1.00 91.48           N
ATOM   1440  CA  ALA A 108      13.297   2.364  14.385  1.00 91.48           C
ATOM   1441  C   ALA A 108      14.702   2.170  14.960  1.00 91.48           C
ATOM   1442  O   ALA A 108      14.898   1.366  15.871  1.00 91.48           O
ATOM   1443  HA  ALA A 108      12.563   2.154  15.164  1.00 91.48           H
ATOM   1444  CB  ALA A 108      13.025   1.447  13.191  1.00 91.48           C
ATOM   1445 1HB  ALA A 108      12.005   1.603  12.839  1.00 91.48           H
ATOM   1446 2HB  ALA A 108      13.725   1.678  12.389  1.00 91.48           H
ATOM   1447 3HB  ALA A 108      13.150   0.408  13.495  1.00 91.48           H
ATOM   1448  HN  ALA A 108      13.192   3.912  12.996  1.00 91.48           H
ATOM   1449  N   ALA A 109      15.643   2.919  14.405  1.00 90.68           N
ATOM   1450  CA  ALA A 109      17.040   2.761  14.773  1.00 90.68           C
ATOM   1451  C   ALA A 109      17.240   3.238  16.213  1.00 90.68           C
ATOM   1452  O   ALA A 109      18.078   2.703  16.937  1.00 90.68           O
ATOM   1453  HA  ALA A 109      17.281   1.700  14.714  1.00 90.68           H
ATOM   1454  CB  ALA A 109      17.919   3.523  13.779  1.00 90.68           C
ATOM   1455 1HB  ALA A 109      17.761   3.127  12.776  1.00 90.68           H
ATOM   1456 2HB  ALA A 109      17.656   4.581  13.798  1.00 90.68           H
ATOM   1457 3HB  ALA A 109      18.967   3.405  14.056  1.00 90.68           H
ATOM   1458  HN  ALA A 109      15.464   3.622  13.716  1.00 90.68           H
ATOM   1459  N   ASP A 110      16.456   4.239  16.586  1.00 87.24           N
ATOM   1460  CA  ASP A 110      16.605   4.861  17.890  1.00 87.24           C
ATOM   1461  C   ASP A 110      15.226   5.259  18.422  1.00 87.24           C
ATOM   1462  O   ASP A 110      14.491   4.420  18.940  1.00 87.24           O
ATOM   1463  HA  ASP A 110      17.090   4.109  18.513  1.00 87.24           H
ATOM   1464  CB  ASP A 110      17.461   6.126  17.803  1.00 87.24           C
ATOM   1465 1HB  ASP A 110      18.397   5.901  17.293  1.00 87.24           H
ATOM   1466 2HB  ASP A 110      16.945   6.878  17.207  1.00 87.24           H
ATOM   1467  CG  ASP A 110      17.755   6.686  19.196  1.00 87.24           C
ATOM   1468  OD1 ASP A 110      17.546   5.928  20.168  1.00 87.24           O
ATOM   1469  OD2 ASP A 110      18.182   7.859  19.258  1.00 87.24           O
ATOM   1470  HN  ASP A 110      15.731   4.624  16.014  1.00 87.24           H
ATOM   1471  N   GLN A 111      14.917   6.539  18.274  1.00 86.14           N
ATOM   1472  CA  GLN A 111      13.609   7.042  18.657  1.00 86.14           C
ATOM   1473  C   GLN A 111      13.151   8.127  17.680  1.00 86.14           C
ATOM   1474  O   GLN A 111      13.935   8.598  16.859  1.00 86.14           O
ATOM   1475  HA  GLN A 111      12.940   6.184  18.598  1.00 86.14           H
ATOM   1476  CB  GLN A 111      13.623   7.568  20.094  1.00 86.14           C
ATOM   1477 1HB  GLN A 111      12.634   7.943  20.357  1.00 86.14           H
ATOM   1478 2HB  GLN A 111      13.849   6.753  20.782  1.00 86.14           H
ATOM   1479  CG  GLN A 111      14.658   8.683  20.259  1.00 86.14           C
ATOM   1480 1HG  GLN A 111      15.655   8.291  20.061  1.00 86.14           H
ATOM   1481 2HG  GLN A 111      14.473   9.468  19.525  1.00 86.14           H
ATOM   1482  CD  GLN A 111      14.607   9.274  21.669  1.00 86.14           C
ATOM   1483  OE1 GLN A 111      13.552   9.554  22.215  1.00 86.14           O
ATOM   1484  NE2 GLN A 111      15.802   9.449  22.227  1.00 86.14           N
ATOM   1485 1HE2 GLN A 111      16.629   9.198  21.724  1.00 86.14           H
ATOM   1486 2HE2 GLN A 111      15.873   9.830  23.148  1.00 86.14           H
ATOM   1487  HN  GLN A 111      15.542   7.225  17.902  1.00 86.14           H
ATOM   1488  N   TRP A 112      11.882   8.490  17.803  1.00 90.44           N
ATOM   1489  CA  TRP A 112      11.312   9.515  16.945  1.00 90.44           C
ATOM   1490  C   TRP A 112      11.897  10.864  17.366  1.00 90.44           C
ATOM   1491  O   TRP A 112      11.555  11.389  18.425  1.00 90.44           O
ATOM   1492  HA  TRP A 112      11.600   9.288  15.918  1.00 90.44           H
ATOM   1493  CB  TRP A 112       9.783   9.484  16.996  1.00 90.44           C
ATOM   1494 1HB  TRP A 112       9.443   8.472  16.777  1.00 90.44           H
ATOM   1495 2HB  TRP A 112       9.459   9.717  18.010  1.00 90.44           H
ATOM   1496  CG  TRP A 112       9.108  10.454  16.025  1.00 90.44           C
ATOM   1497  CD1 TRP A 112       8.709  11.712  16.259  1.00 90.44           C
ATOM   1498  HD1 TRP A 112       8.822  12.223  17.215  1.00 90.44           H
ATOM   1499  CD2 TRP A 112       8.767  10.194  14.647  1.00 90.44           C
ATOM   1500  NE1 TRP A 112       8.138  12.279  15.138  1.00 90.44           N
ATOM   1501  HE1 TRP A 112       7.767  13.205  15.066  1.00 90.44           H
ATOM   1502  CE2 TRP A 112       8.174  11.326  14.126  1.00 90.44           C
ATOM   1503  CE3 TRP A 112       8.953   9.039  13.866  1.00 90.44           C
ATOM   1504  HE3 TRP A 112       9.418   8.133  14.254  1.00 90.44           H
ATOM   1505  CZ2 TRP A 112       7.720  11.415  12.805  1.00 90.44           C
ATOM   1506  HZ2 TRP A 112       7.255  12.321  12.417  1.00 90.44           H
ATOM   1507  CZ3 TRP A 112       8.493   9.144  12.548  1.00 90.44           C
ATOM   1508  HZ3 TRP A 112       8.612   8.277  11.899  1.00 90.44           H
ATOM   1509  CH2 TRP A 112       7.894  10.277  12.009  1.00 90.44           C
ATOM   1510  HH2 TRP A 112       7.562  10.279  10.971  1.00 90.44           H
ATOM   1511  HN  TRP A 112      11.250   8.099  18.471  1.00 90.44           H
ATOM   1512  N   LYS A 113      12.768  11.387  16.516  1.00 90.71           N
ATOM   1513  CA  LYS A 113      13.493  12.604  16.841  1.00 90.71           C
ATOM   1514  C   LYS A 113      12.801  13.796  16.177  1.00 90.71           C
ATOM   1515  O   LYS A 113      13.227  14.938  16.345  1.00 90.71           O
ATOM   1516  HA  LYS A 113      13.444  12.735  17.922  1.00 90.71           H
ATOM   1517  CB  LYS A 113      14.970  12.464  16.467  1.00 90.71           C
ATOM   1518 1HB  LYS A 113      15.059  12.169  15.422  1.00 90.71           H
ATOM   1519 2HB  LYS A 113      15.468  13.428  16.569  1.00 90.71           H
ATOM   1520  CG  LYS A 113      15.664  11.429  17.355  1.00 90.71           C
ATOM   1521 1HG  LYS A 113      15.617  11.748  18.396  1.00 90.71           H
ATOM   1522 2HG  LYS A 113      15.138  10.476  17.289  1.00 90.71           H
ATOM   1523  CD  LYS A 113      17.125  11.241  16.939  1.00 90.71           C
ATOM   1524 1HD  LYS A 113      17.173  10.946  15.891  1.00 90.71           H
ATOM   1525 2HD  LYS A 113      17.657  12.188  17.029  1.00 90.71           H
ATOM   1526  CE  LYS A 113      17.809  10.182  17.805  1.00 90.71           C
ATOM   1527 1HE  LYS A 113      17.825  10.508  18.845  1.00 90.71           H
ATOM   1528 2HE  LYS A 113      17.240   9.253  17.772  1.00 90.71           H
ATOM   1529  NZ  LYS A 113      19.191   9.940  17.333  1.00 90.71           N
ATOM   1530 1HZ  LYS A 113      19.588   9.155  17.837  1.00 90.71           H
ATOM   1531 2HZ  LYS A 113      19.178   9.733  16.341  1.00 90.71           H
ATOM   1532 3HZ  LYS A 113      19.754  10.768  17.498  1.00 90.71           H
ATOM   1533  HN  LYS A 113      12.982  10.994  15.622  1.00 90.71           H
ATOM   1534  N   PHE A 114      11.746  13.490  15.436  1.00 92.10           N
ATOM   1535  CA  PHE A 114      11.117  14.484  14.584  1.00 92.10           C
ATOM   1536  C   PHE A 114       9.901  15.107  15.273  1.00 92.10           C
ATOM   1537  O   PHE A 114       9.417  14.585  16.276  1.00 92.10           O
ATOM   1538  HA  PHE A 114      11.858  15.259  14.389  1.00 92.10           H
ATOM   1539  CB  PHE A 114      10.655  13.760  13.318  1.00 92.10           C
ATOM   1540 1HB  PHE A 114       9.842  13.082  13.575  1.00 92.10           H
ATOM   1541 2HB  PHE A 114      10.249  14.493  12.620  1.00 92.10           H
ATOM   1542  CG  PHE A 114      11.759  12.966  12.617  1.00 92.10           C
ATOM   1543  CD1 PHE A 114      12.698  13.615  11.877  1.00 92.10           C
ATOM   1544  HD1 PHE A 114      12.663  14.700  11.783  1.00 92.10           H
ATOM   1545  CD2 PHE A 114      11.802  11.612  12.734  1.00 92.10           C
ATOM   1546  HD2 PHE A 114      11.050  11.092  13.327  1.00 92.10           H
ATOM   1547  CE1 PHE A 114      13.723  12.878  11.226  1.00 92.10           C
ATOM   1548  HE1 PHE A 114      14.475  13.398  10.633  1.00 92.10           H
ATOM   1549  CE2 PHE A 114      12.827  10.875  12.084  1.00 92.10           C
ATOM   1550  HE2 PHE A 114      12.862   9.790  12.177  1.00 92.10           H
ATOM   1551  CZ  PHE A 114      13.766  11.524  11.343  1.00 92.10           C
ATOM   1552  HZ  PHE A 114      14.553  10.958  10.844  1.00 92.10           H
ATOM   1553  HN  PHE A 114      11.323  12.585  15.412  1.00 92.10           H
ATOM   1554  N   GLN A 115       9.442  16.214  14.707  1.00 92.29           N
ATOM   1555  CA  GLN A 115       8.311  16.930  15.272  1.00 92.29           C
ATOM   1556  C   GLN A 115       7.010  16.179  14.983  1.00 92.29           C
ATOM   1557  O   GLN A 115       6.978  15.290  14.133  1.00 92.29           O
ATOM   1558  HA  GLN A 115       8.492  16.957  16.346  1.00 92.29           H
ATOM   1559  CB  GLN A 115       8.247  18.363  14.738  1.00 92.29           C
ATOM   1560 1HB  GLN A 115       8.256  18.349  13.649  1.00 92.29           H
ATOM   1561 2HB  GLN A 115       7.309  18.827  15.044  1.00 92.29           H
ATOM   1562  CG  GLN A 115       9.425  19.193  15.253  1.00 92.29           C
ATOM   1563 1HG  GLN A 115      10.362  18.722  14.958  1.00 92.29           H
ATOM   1564 2HG  GLN A 115       9.405  20.181  14.795  1.00 92.29           H
ATOM   1565  CD  GLN A 115       9.374  19.330  16.776  1.00 92.29           C
ATOM   1566  OE1 GLN A 115       8.329  19.240  17.399  1.00 92.29           O
ATOM   1567  NE2 GLN A 115      10.559  19.551  17.339  1.00 92.29           N
ATOM   1568 1HE2 GLN A 115      11.379  19.614  16.770  1.00 92.29           H
ATOM   1569 2HE2 GLN A 115      10.630  19.655  18.331  1.00 92.29           H
ATOM   1570  HN  GLN A 115       9.830  16.621  13.880  1.00 92.29           H
ATOM   1571  N   THR A 116       5.969  16.563  15.707  1.00 92.78           N
ATOM   1572  CA  THR A 116       4.683  15.898  15.581  1.00 92.78           C
ATOM   1573  C   THR A 116       4.162  16.013  14.147  1.00 92.78           C
ATOM   1574  O   THR A 116       3.540  15.084  13.632  1.00 92.78           O
ATOM   1575  HA  THR A 116       4.823  14.837  15.786  1.00 92.78           H
ATOM   1576  CB  THR A 116       3.736  16.499  16.621  1.00 92.78           C
ATOM   1577  HB  THR A 116       3.484  17.529  16.369  1.00 92.78           H
ATOM   1578  OG1 THR A 116       4.420  16.318  17.859  1.00 92.78           O
ATOM   1579  HG1 THR A 116       4.017  16.906  18.561  1.00 92.78           H
ATOM   1580  CG2 THR A 116       2.451  15.684  16.783  1.00 92.78           C
ATOM   1581 1HG2 THR A 116       2.700  14.672  17.101  1.00 92.78           H
ATOM   1582 2HG2 THR A 116       1.923  15.646  15.831  1.00 92.78           H
ATOM   1583 3HG2 THR A 116       1.815  16.154  17.533  1.00 92.78           H
ATOM   1584  HN  THR A 116       5.994  17.313  16.369  1.00 92.78           H
ATOM   1585  N   PHE A 117       4.434  17.160  13.542  1.00 94.05           N
ATOM   1586  CA  PHE A 117       4.008  17.405  12.175  1.00 94.05           C
ATOM   1587  C   PHE A 117       4.463  16.275  11.248  1.00 94.05           C
ATOM   1588  O   PHE A 117       3.676  15.767  10.450  1.00 94.05           O
ATOM   1589  HA  PHE A 117       2.919  17.452  12.179  1.00 94.05           H
ATOM   1590  CB  PHE A 117       4.667  18.711  11.728  1.00 94.05           C
ATOM   1591 1HB  PHE A 117       4.318  19.520  12.370  1.00 94.05           H
ATOM   1592 2HB  PHE A 117       5.744  18.631  11.873  1.00 94.05           H
ATOM   1593  CG  PHE A 117       4.389  19.081  10.269  1.00 94.05           C
ATOM   1594  CD1 PHE A 117       5.353  18.900   9.327  1.00 94.05           C
ATOM   1595  HD1 PHE A 117       6.323  18.491   9.610  1.00 94.05           H
ATOM   1596  CD2 PHE A 117       3.179  19.591   9.915  1.00 94.05           C
ATOM   1597  HD2 PHE A 117       2.407  19.736  10.671  1.00 94.05           H
ATOM   1598  CE1 PHE A 117       5.095  19.243   7.973  1.00 94.05           C
ATOM   1599  HE1 PHE A 117       5.867  19.098   7.218  1.00 94.05           H
ATOM   1600  CE2 PHE A 117       2.921  19.934   8.562  1.00 94.05           C
ATOM   1601  HE2 PHE A 117       1.951  20.342   8.278  1.00 94.05           H
ATOM   1602  CZ  PHE A 117       3.885  19.753   7.619  1.00 94.05           C
ATOM   1603  HZ  PHE A 117       3.687  20.016   6.580  1.00 94.05           H
ATOM   1604  HN  PHE A 117       4.936  17.912  13.969  1.00 94.05           H
ATOM   1605  N   MET A 118       5.731  15.915  11.384  1.00 93.71           N
ATOM   1606  CA  MET A 118       6.311  14.886  10.539  1.00 93.71           C
ATOM   1607  C   MET A 118       5.640  13.533  10.783  1.00 93.71           C
ATOM   1608  O   MET A 118       5.480  12.740   9.857  1.00 93.71           O
ATOM   1609  HA  MET A 118       6.129  15.210   9.514  1.00 93.71           H
ATOM   1610  CB  MET A 118       7.810  14.773  10.828  1.00 93.71           C
ATOM   1611 1HB  MET A 118       8.255  15.767  10.851  1.00 93.71           H
ATOM   1612 2HB  MET A 118       7.961  14.333  11.814  1.00 93.71           H
ATOM   1613  CG  MET A 118       8.509  13.919   9.769  1.00 93.71           C
ATOM   1614 1HG  MET A 118       9.566  13.813  10.015  1.00 93.71           H
ATOM   1615 2HG  MET A 118       8.083  12.916   9.759  1.00 93.71           H
ATOM   1616  SD  MET A 118       8.331  14.672   8.161  1.00 93.71           S
ATOM   1617  CE  MET A 118       9.425  16.070   8.350  1.00 93.71           C
ATOM   1618 1HE  MET A 118       9.077  16.695   9.173  1.00 93.71           H
ATOM   1619 2HE  MET A 118      10.433  15.716   8.564  1.00 93.71           H
ATOM   1620 3HE  MET A 118       9.432  16.653   7.429  1.00 93.71           H
ATOM   1621  HN  MET A 118       6.356  16.313  12.056  1.00 93.71           H
ATOM   1622  N   CYS A 119       5.266  13.311  12.034  1.00 93.22           N
ATOM   1623  CA  CYS A 119       4.610  12.070  12.410  1.00 93.22           C
ATOM   1624  C   CYS A 119       3.272  11.992  11.673  1.00 93.22           C
ATOM   1625  O   CYS A 119       2.930  10.953  11.110  1.00 93.22           O
ATOM   1626  HA  CYS A 119       5.271  11.261  12.101  1.00 93.22           H
ATOM   1627  CB  CYS A 119       4.433  11.961  13.926  1.00 93.22           C
ATOM   1628 1HB  CYS A 119       5.408  11.927  14.413  1.00 93.22           H
ATOM   1629 2HB  CYS A 119       3.918  12.844  14.305  1.00 93.22           H
ATOM   1630  SG  CYS A 119       3.478  10.455  14.338  1.00 93.22           S
ATOM   1631  HN  CYS A 119       5.404  13.960  12.783  1.00 93.22           H
ATOM   1632  N   LYS A 120       2.551  13.104  11.700  1.00 94.12           N
ATOM   1633  CA  LYS A 120       1.262  13.176  11.034  1.00 94.12           C
ATOM   1634  C   LYS A 120       1.443  12.869   9.546  1.00 94.12           C
ATOM   1635  O   LYS A 120       0.733  12.032   8.991  1.00 94.12           O
ATOM   1636  HA  LYS A 120       0.625  12.406  11.470  1.00 94.12           H
ATOM   1637  CB  LYS A 120       0.593  14.525  11.306  1.00 94.12           C
ATOM   1638 1HB  LYS A 120       1.292  15.332  11.088  1.00 94.12           H
ATOM   1639 2HB  LYS A 120      -0.259  14.653  10.640  1.00 94.12           H
ATOM   1640  CG  LYS A 120       0.130  14.623  12.761  1.00 94.12           C
ATOM   1641 1HG  LYS A 120      -0.524  13.783  12.996  1.00 94.12           H
ATOM   1642 2HG  LYS A 120       0.991  14.553  13.426  1.00 94.12           H
ATOM   1643  CD  LYS A 120      -0.610  15.938  13.013  1.00 94.12           C
ATOM   1644 1HD  LYS A 120       0.070  16.777  12.864  1.00 94.12           H
ATOM   1645 2HD  LYS A 120      -1.418  16.050  12.289  1.00 94.12           H
ATOM   1646  CE  LYS A 120      -1.181  15.983  14.432  1.00 94.12           C
ATOM   1647 1HE  LYS A 120      -1.511  14.988  14.729  1.00 94.12           H
ATOM   1648 2HE  LYS A 120      -0.403  16.284  15.134  1.00 94.12           H
ATOM   1649  NZ  LYS A 120      -2.315  16.931  14.505  1.00 94.12           N
ATOM   1650 1HZ  LYS A 120      -2.666  16.966  15.456  1.00 94.12           H
ATOM   1651 2HZ  LYS A 120      -2.003  17.854  14.226  1.00 94.12           H
ATOM   1652 3HZ  LYS A 120      -3.054  16.622  13.883  1.00 94.12           H
ATOM   1653  HN  LYS A 120       2.835  13.942  12.164  1.00 94.12           H
ATOM   1654  N   VAL A 121       2.397  13.563   8.943  1.00 93.65           N
ATOM   1655  CA  VAL A 121       2.611  13.452   7.510  1.00 93.65           C
ATOM   1656  C   VAL A 121       2.947  12.001   7.160  1.00 93.65           C
ATOM   1657  O   VAL A 121       2.365  11.430   6.239  1.00 93.65           O
ATOM   1658  HA  VAL A 121       1.679  13.725   7.016  1.00 93.65           H
ATOM   1659  CB  VAL A 121       3.691  14.440   7.065  1.00 93.65           C
ATOM   1660  HB  VAL A 121       4.559  14.301   7.709  1.00 93.65           H
ATOM   1661  CG1 VAL A 121       4.126  14.164   5.624  1.00 93.65           C
ATOM   1662 1HG1 VAL A 121       4.527  13.153   5.553  1.00 93.65           H
ATOM   1663 2HG1 VAL A 121       3.267  14.262   4.960  1.00 93.65           H
ATOM   1664 3HG1 VAL A 121       4.894  14.880   5.333  1.00 93.65           H
ATOM   1665  CG2 VAL A 121       3.213  15.884   7.226  1.00 93.65           C
ATOM   1666 1HG2 VAL A 121       2.323  16.042   6.617  1.00 93.65           H
ATOM   1667 2HG2 VAL A 121       2.976  16.074   8.273  1.00 93.65           H
ATOM   1668 3HG2 VAL A 121       4.000  16.566   6.902  1.00 93.65           H
ATOM   1669  HN  VAL A 121       3.016  14.191   9.416  1.00 93.65           H
ATOM   1670  N   VAL A 122       3.886  11.446   7.913  1.00 93.25           N
ATOM   1671  CA  VAL A 122       4.460  10.157   7.565  1.00 93.25           C
ATOM   1672  C   VAL A 122       3.374   9.082   7.646  1.00 93.25           C
ATOM   1673  O   VAL A 122       3.266   8.236   6.760  1.00 93.25           O
ATOM   1674  HA  VAL A 122       4.813  10.222   6.536  1.00 93.25           H
ATOM   1675  CB  VAL A 122       5.663   9.861   8.462  1.00 93.25           C
ATOM   1676  HB  VAL A 122       5.388  10.114   9.486  1.00 93.25           H
ATOM   1677  CG1 VAL A 122       6.021   8.374   8.425  1.00 93.25           C
ATOM   1678 1HG1 VAL A 122       5.172   7.787   8.774  1.00 93.25           H
ATOM   1679 2HG1 VAL A 122       6.267   8.085   7.403  1.00 93.25           H
ATOM   1680 3HG1 VAL A 122       6.880   8.191   9.071  1.00 93.25           H
ATOM   1681  CG2 VAL A 122       6.864  10.724   8.071  1.00 93.25           C
ATOM   1682 1HG2 VAL A 122       7.140  10.516   7.037  1.00 93.25           H
ATOM   1683 2HG2 VAL A 122       6.603  11.778   8.173  1.00 93.25           H
ATOM   1684 3HG2 VAL A 122       7.705  10.493   8.725  1.00 93.25           H
ATOM   1685  HN  VAL A 122       4.253  11.861   8.746  1.00 93.25           H
ATOM   1686  N   ASN A 123       2.597   9.150   8.717  1.00 92.15           N
ATOM   1687  CA  ASN A 123       1.528   8.189   8.928  1.00 92.15           C
ATOM   1688  C   ASN A 123       0.493   8.331   7.810  1.00 92.15           C
ATOM   1689  O   ASN A 123      -0.001   7.333   7.287  1.00 92.15           O
ATOM   1690  HA  ASN A 123       2.014   7.214   8.925  1.00 92.15           H
ATOM   1691  CB  ASN A 123       0.820   8.437  10.261  1.00 92.15           C
ATOM   1692 1HB  ASN A 123       0.779   9.508  10.462  1.00 92.15           H
ATOM   1693 2HB  ASN A 123      -0.210   8.085  10.202  1.00 92.15           H
ATOM   1694  CG  ASN A 123       1.542   7.725  11.407  1.00 92.15           C
ATOM   1695  OD1 ASN A 123       2.271   6.766  11.214  1.00 92.15           O
ATOM   1696  ND2 ASN A 123       1.301   8.247  12.606  1.00 92.15           N
ATOM   1697 1HD2 ASN A 123       0.693   9.035  12.695  1.00 92.15           H
ATOM   1698 2HD2 ASN A 123       1.728   7.850  13.419  1.00 92.15           H
ATOM   1699  HN  ASN A 123       2.689   9.844   9.431  1.00 92.15           H
ATOM   1700  N   SER A 124       0.196   9.578   7.476  1.00 93.15           N
ATOM   1701  CA  SER A 124      -0.886   9.868   6.551  1.00 93.15           C
ATOM   1702  C   SER A 124      -0.489   9.453   5.133  1.00 93.15           C
ATOM   1703  O   SER A 124      -1.306   8.914   4.388  1.00 93.15           O
ATOM   1704  HA  SER A 124      -1.731   9.275   6.901  1.00 93.15           H
ATOM   1705  CB  SER A 124      -1.257  11.352   6.585  1.00 93.15           C
ATOM   1706 1HB  SER A 124      -0.431  11.941   6.188  1.00 93.15           H
ATOM   1707 2HB  SER A 124      -2.114  11.526   5.934  1.00 93.15           H
ATOM   1708  OG  SER A 124      -1.565  11.795   7.904  1.00 93.15           O
ATOM   1709  HG  SER A 124      -0.889  12.468   8.205  1.00 93.15           H
ATOM   1710  HN  SER A 124       0.679  10.381   7.826  1.00 93.15           H
ATOM   1711  N   MET A 125       0.767   9.719   4.803  1.00 92.26           N
ATOM   1712  CA  MET A 125       1.269   9.424   3.472  1.00 92.26           C
ATOM   1713  C   MET A 125       1.219   7.922   3.187  1.00 92.26           C
ATOM   1714  O   MET A 125       0.925   7.509   2.066  1.00 92.26           O
ATOM   1715  HA  MET A 125       0.608   9.954   2.786  1.00 92.26           H
ATOM   1716  CB  MET A 125       2.711   9.920   3.350  1.00 92.26           C
ATOM   1717 1HB  MET A 125       3.277   9.624   4.233  1.00 92.26           H
ATOM   1718 2HB  MET A 125       3.190   9.447   2.492  1.00 92.26           H
ATOM   1719  CG  MET A 125       2.757  11.441   3.192  1.00 92.26           C
ATOM   1720 1HG  MET A 125       2.145  11.913   3.961  1.00 92.26           H
ATOM   1721 2HG  MET A 125       3.777  11.799   3.333  1.00 92.26           H
ATOM   1722  SD  MET A 125       2.167  11.905   1.573  1.00 92.26           S
ATOM   1723  CE  MET A 125       1.425  13.483   1.954  1.00 92.26           C
ATOM   1724 1HE  MET A 125       0.634  13.344   2.691  1.00 92.26           H
ATOM   1725 2HE  MET A 125       2.184  14.154   2.358  1.00 92.26           H
ATOM   1726 3HE  MET A 125       1.005  13.916   1.047  1.00 92.26           H
ATOM   1727  HN  MET A 125       1.434  10.127   5.426  1.00 92.26           H
ATOM   1728  N   TYR A 126       1.510   7.146   4.220  1.00 89.33           N
ATOM   1729  CA  TYR A 126       1.462   5.698   4.106  1.00 89.33           C
ATOM   1730  C   TYR A 126       0.054   5.224   3.740  1.00 89.33           C
ATOM   1731  O   TYR A 126      -0.114   4.400   2.842  1.00 89.33           O
ATOM   1732  HA  TYR A 126       2.154   5.399   3.319  1.00 89.33           H
ATOM   1733  CB  TYR A 126       1.827   5.153   5.488  1.00 89.33           C
ATOM   1734 1HB  TYR A 126       2.885   5.340   5.673  1.00 89.33           H
ATOM   1735 2HB  TYR A 126       1.269   5.706   6.244  1.00 89.33           H
ATOM   1736  CG  TYR A 126       1.550   3.659   5.661  1.00 89.33           C
ATOM   1737  CD1 TYR A 126       0.795   3.216   6.728  1.00 89.33           C
ATOM   1738  HD1 TYR A 126       0.396   3.931   7.447  1.00 89.33           H
ATOM   1739  CD2 TYR A 126       2.056   2.753   4.750  1.00 89.33           C
ATOM   1740  HD2 TYR A 126       2.653   3.103   3.908  1.00 89.33           H
ATOM   1741  CE1 TYR A 126       0.535   1.809   6.891  1.00 89.33           C
ATOM   1742  HE1 TYR A 126      -0.060   1.446   7.729  1.00 89.33           H
ATOM   1743  CE2 TYR A 126       1.796   1.347   4.913  1.00 89.33           C
ATOM   1744  HE2 TYR A 126       2.189   0.621   4.201  1.00 89.33           H
ATOM   1745  CZ  TYR A 126       1.048   0.944   5.975  1.00 89.33           C
ATOM   1746  OH  TYR A 126       0.801  -0.385   6.129  1.00 89.33           O
ATOM   1747  HH  TYR A 126       0.323  -0.546   6.992  1.00 89.33           H
ATOM   1748  HN  TYR A 126       1.776   7.490   5.121  1.00 89.33           H
ATOM   1749  N   LYS A 127      -0.922   5.764   4.454  1.00 89.09           N
ATOM   1750  CA  LYS A 127      -2.301   5.339   4.280  1.00 89.09           C
ATOM   1751  C   LYS A 127      -2.808   5.813   2.917  1.00 89.09           C
ATOM   1752  O   LYS A 127      -3.591   5.122   2.267  1.00 89.09           O
ATOM   1753  HA  LYS A 127      -2.310   4.249   4.293  1.00 89.09           H
ATOM   1754  CB  LYS A 127      -3.160   5.813   5.454  1.00 89.09           C
ATOM   1755 1HB  LYS A 127      -2.985   6.874   5.633  1.00 89.09           H
ATOM   1756 2HB  LYS A 127      -4.215   5.701   5.206  1.00 89.09           H
ATOM   1757  CG  LYS A 127      -2.842   5.017   6.722  1.00 89.09           C
ATOM   1758 1HG  LYS A 127      -1.782   5.111   6.959  1.00 89.09           H
ATOM   1759 2HG  LYS A 127      -3.395   5.433   7.565  1.00 89.09           H
ATOM   1760  CD  LYS A 127      -3.202   3.540   6.548  1.00 89.09           C
ATOM   1761 1HD  LYS A 127      -4.269   3.444   6.346  1.00 89.09           H
ATOM   1762 2HD  LYS A 127      -2.676   3.134   5.684  1.00 89.09           H
ATOM   1763  CE  LYS A 127      -2.839   2.736   7.798  1.00 89.09           C
ATOM   1764 1HE  LYS A 127      -1.803   2.931   8.074  1.00 89.09           H
ATOM   1765 2HE  LYS A 127      -3.459   3.056   8.636  1.00 89.09           H
ATOM   1766  NZ  LYS A 127      -3.030   1.289   7.556  1.00 89.09           N
ATOM   1767 1HZ  LYS A 127      -2.866   0.778   8.416  1.00 89.09           H
ATOM   1768 2HZ  LYS A 127      -3.979   1.121   7.240  1.00 89.09           H
ATOM   1769 3HZ  LYS A 127      -2.377   0.975   6.846  1.00 89.09           H
ATOM   1770  HN  LYS A 127      -0.784   6.479   5.140  1.00 89.09           H
ATOM   1771  N   MET A 128      -2.341   6.989   2.523  1.00 91.38           N
ATOM   1772  CA  MET A 128      -2.742   7.566   1.251  1.00 91.38           C
ATOM   1773  C   MET A 128      -2.277   6.694   0.083  1.00 91.38           C
ATOM   1774  O   MET A 128      -3.036   6.447  -0.852  1.00 91.38           O
ATOM   1775  HA  MET A 128      -3.831   7.601   1.276  1.00 91.38           H
ATOM   1776  CB  MET A 128      -2.142   8.966   1.114  1.00 91.38           C
ATOM   1777 1HB  MET A 128      -2.404   9.565   1.987  1.00 91.38           H
ATOM   1778 2HB  MET A 128      -1.054   8.899   1.089  1.00 91.38           H
ATOM   1779  CG  MET A 128      -2.646   9.657  -0.155  1.00 91.38           C
ATOM   1780 1HG  MET A 128      -2.414   9.046  -1.027  1.00 91.38           H
ATOM   1781 2HG  MET A 128      -3.730   9.759  -0.117  1.00 91.38           H
ATOM   1782  SD  MET A 128      -1.888  11.265  -0.317  1.00 91.38           S
ATOM   1783  CE  MET A 128      -0.191  10.782  -0.589  1.00 91.38           C
ATOM   1784 1HE  MET A 128       0.165  10.208   0.267  1.00 91.38           H
ATOM   1785 2HE  MET A 128      -0.128  10.169  -1.489  1.00 91.38           H
ATOM   1786 3HE  MET A 128       0.425  11.673  -0.712  1.00 91.38           H
ATOM   1787  HN  MET A 128      -1.701   7.543   3.056  1.00 91.38           H
ATOM   1788  N   ASN A 129      -1.031   6.253   0.175  1.00 90.20           N
ATOM   1789  CA  ASN A 129      -0.486   5.337  -0.813  1.00 90.20           C
ATOM   1790  C   ASN A 129      -1.329   4.060  -0.837  1.00 90.20           C
ATOM   1791  O   ASN A 129      -1.715   3.587  -1.905  1.00 90.20           O
ATOM   1792  HA  ASN A 129      -0.524   5.879  -1.758  1.00 90.20           H
ATOM   1793  CB  ASN A 129       0.953   4.947  -0.469  1.00 90.20           C
ATOM   1794 1HB  ASN A 129       1.615   5.795  -0.646  1.00 90.20           H
ATOM   1795 2HB  ASN A 129       1.024   4.703   0.591  1.00 90.20           H
ATOM   1796  CG  ASN A 129       1.412   3.751  -1.306  1.00 90.20           C
ATOM   1797  OD1 ASN A 129       1.210   2.601  -0.954  1.00 90.20           O
ATOM   1798  ND2 ASN A 129       2.039   4.086  -2.430  1.00 90.20           N
ATOM   1799 1HD2 ASN A 129       2.173   5.050  -2.660  1.00 90.20           H
ATOM   1800 2HD2 ASN A 129       2.378   3.374  -3.045  1.00 90.20           H
ATOM   1801  HN  ASN A 129      -0.399   6.510   0.906  1.00 90.20           H
ATOM   1802  N   PHE A 130      -1.589   3.538   0.352  1.00 87.17           N
ATOM   1803  CA  PHE A 130      -2.242   2.246   0.476  1.00 87.17           C
ATOM   1804  C   PHE A 130      -3.568   2.227  -0.288  1.00 87.17           C
ATOM   1805  O   PHE A 130      -3.792   1.357  -1.128  1.00 87.17           O
ATOM   1806  HA  PHE A 130      -1.569   1.501   0.051  1.00 87.17           H
ATOM   1807  CB  PHE A 130      -2.522   2.027   1.964  1.00 87.17           C
ATOM   1808 1HB  PHE A 130      -1.593   2.156   2.521  1.00 87.17           H
ATOM   1809 2HB  PHE A 130      -3.211   2.796   2.311  1.00 87.17           H
ATOM   1810  CG  PHE A 130      -3.108   0.652   2.291  1.00 87.17           C
ATOM   1811  CD1 PHE A 130      -4.395   0.545   2.718  1.00 87.17           C
ATOM   1812  HD1 PHE A 130      -5.008   1.440   2.827  1.00 87.17           H
ATOM   1813  CD2 PHE A 130      -2.342  -0.464   2.156  1.00 87.17           C
ATOM   1814  HD2 PHE A 130      -1.310  -0.378   1.814  1.00 87.17           H
ATOM   1815  CE1 PHE A 130      -4.939  -0.731   3.022  1.00 87.17           C
ATOM   1816  HE1 PHE A 130      -5.970  -0.816   3.364  1.00 87.17           H
ATOM   1817  CE2 PHE A 130      -2.886  -1.740   2.459  1.00 87.17           C
ATOM   1818  HE2 PHE A 130      -2.272  -2.634   2.350  1.00 87.17           H
ATOM   1819  CZ  PHE A 130      -4.173  -1.846   2.886  1.00 87.17           C
ATOM   1820  HZ  PHE A 130      -4.590  -2.826   3.119  1.00 87.17           H
ATOM   1821  HN  PHE A 130      -1.362   3.982   1.219  1.00 87.17           H
ATOM   1822  N   TYR A 131      -4.413   3.196   0.032  1.00 88.03           N
ATOM   1823  CA  TYR A 131      -5.745   3.249  -0.546  1.00 88.03           C
ATOM   1824  C   TYR A 131      -5.683   3.585  -2.037  1.00 88.03           C
ATOM   1825  O   TYR A 131      -6.385   2.977  -2.843  1.00 88.03           O
ATOM   1826  HA  TYR A 131      -6.205   2.269  -0.420  1.00 88.03           H
ATOM   1827  CB  TYR A 131      -6.479   4.373   0.188  1.00 88.03           C
ATOM   1828 1HB  TYR A 131      -5.873   5.279   0.142  1.00 88.03           H
ATOM   1829 2HB  TYR A 131      -7.411   4.587  -0.335  1.00 88.03           H
ATOM   1830  CG  TYR A 131      -6.792   4.060   1.653  1.00 88.03           C
ATOM   1831  CD1 TYR A 131      -7.362   2.851   1.993  1.00 88.03           C
ATOM   1832  HD1 TYR A 131      -7.590   2.118   1.218  1.00 88.03           H
ATOM   1833  CD2 TYR A 131      -6.503   4.988   2.633  1.00 88.03           C
ATOM   1834  HD2 TYR A 131      -6.053   5.943   2.365  1.00 88.03           H
ATOM   1835  CE1 TYR A 131      -7.657   2.556   3.371  1.00 88.03           C
ATOM   1836  HE1 TYR A 131      -8.108   1.605   3.654  1.00 88.03           H
ATOM   1837  CE2 TYR A 131      -6.798   4.693   4.012  1.00 88.03           C
ATOM   1838  HE2 TYR A 131      -6.575   5.416   4.796  1.00 88.03           H
ATOM   1839  CZ  TYR A 131      -7.360   3.492   4.313  1.00 88.03           C
ATOM   1840  OH  TYR A 131      -7.638   3.213   5.614  1.00 88.03           O
ATOM   1841  HH  TYR A 131      -7.535   4.038   6.170  1.00 88.03           H
ATOM   1842  HN  TYR A 131      -4.200   3.935   0.672  1.00 88.03           H
ATOM   1843  N   SER A 132      -4.836   4.551  -2.359  1.00 90.44           N
ATOM   1844  CA  SER A 132      -4.740   5.039  -3.724  1.00 90.44           C
ATOM   1845  C   SER A 132      -4.280   3.912  -4.651  1.00 90.44           C
ATOM   1846  O   SER A 132      -4.802   3.760  -5.755  1.00 90.44           O
ATOM   1847  HA  SER A 132      -5.747   5.363  -3.986  1.00 90.44           H
ATOM   1848  CB  SER A 132      -3.782   6.229  -3.818  1.00 90.44           C
ATOM   1849 1HB  SER A 132      -3.709   6.553  -4.856  1.00 90.44           H
ATOM   1850 2HB  SER A 132      -4.188   7.066  -3.250  1.00 90.44           H
ATOM   1851  OG  SER A 132      -2.483   5.908  -3.328  1.00 90.44           O
ATOM   1852  HG  SER A 132      -2.311   6.396  -2.472  1.00 90.44           H
ATOM   1853  HN  SER A 132      -4.223   4.998  -1.706  1.00 90.44           H
ATOM   1854  N   CYS A 133      -3.308   3.152  -4.169  1.00 84.90           N
ATOM   1855  CA  CYS A 133      -2.751   2.062  -4.952  1.00 84.90           C
ATOM   1856  C   CYS A 133      -3.862   1.042  -5.213  1.00 84.90           C
ATOM   1857  O   CYS A 133      -4.051   0.601  -6.345  1.00 84.90           O
ATOM   1858  HA  CYS A 133      -2.398   2.497  -5.887  1.00 84.90           H
ATOM   1859  CB  CYS A 133      -1.544   1.427  -4.260  1.00 84.90           C
ATOM   1860 1HB  CYS A 133      -1.763   1.264  -3.205  1.00 84.90           H
ATOM   1861 2HB  CYS A 133      -1.336   0.450  -4.697  1.00 84.90           H
ATOM   1862  SG  CYS A 133      -0.081   2.512  -4.433  1.00 84.90           S
ATOM   1863  HG  CYS A 133      -0.460   3.403  -3.521  1.00 84.90           H
ATOM   1864  HN  CYS A 133      -2.902   3.271  -3.263  1.00 84.90           H
ATOM   1865  N   VAL A 134      -4.567   0.698  -4.146  1.00 83.69           N
ATOM   1866  CA  VAL A 134      -5.631  -0.288  -4.238  1.00 83.69           C
ATOM   1867  C   VAL A 134      -6.632   0.147  -5.310  1.00 83.69           C
ATOM   1868  O   VAL A 134      -6.998  -0.642  -6.179  1.00 83.69           O
ATOM   1869  HA  VAL A 134      -5.179  -1.232  -4.543  1.00 83.69           H
ATOM   1870  CB  VAL A 134      -6.275  -0.492  -2.865  1.00 83.69           C
ATOM   1871  HB  VAL A 134      -6.369   0.484  -2.390  1.00 83.69           H
ATOM   1872  CG1 VAL A 134      -7.679  -1.085  -3.002  1.00 83.69           C
ATOM   1873 1HG1 VAL A 134      -8.304  -0.408  -3.584  1.00 83.69           H
ATOM   1874 2HG1 VAL A 134      -7.619  -2.049  -3.506  1.00 83.69           H
ATOM   1875 3HG1 VAL A 134      -8.114  -1.220  -2.011  1.00 83.69           H
ATOM   1876  CG2 VAL A 134      -5.395  -1.368  -1.971  1.00 83.69           C
ATOM   1877 1HG2 VAL A 134      -5.255  -2.342  -2.440  1.00 83.69           H
ATOM   1878 2HG2 VAL A 134      -4.425  -0.888  -1.834  1.00 83.69           H
ATOM   1879 3HG2 VAL A 134      -5.876  -1.497  -1.002  1.00 83.69           H
ATOM   1880  HN  VAL A 134      -4.423   1.079  -3.233  1.00 83.69           H
ATOM   1881  N   LEU A 135      -7.047   1.402  -5.212  1.00 86.04           N
ATOM   1882  CA  LEU A 135      -8.088   1.916  -6.085  1.00 86.04           C
ATOM   1883  C   LEU A 135      -7.582   1.919  -7.529  1.00 86.04           C
ATOM   1884  O   LEU A 135      -8.328   1.603  -8.454  1.00 86.04           O
ATOM   1885  HA  LEU A 135      -8.936   1.234  -6.019  1.00 86.04           H
ATOM   1886  CB  LEU A 135      -8.569   3.284  -5.599  1.00 86.04           C
ATOM   1887 1HB  LEU A 135      -7.702   3.937  -5.498  1.00 86.04           H
ATOM   1888 2HB  LEU A 135      -9.207   3.718  -6.369  1.00 86.04           H
ATOM   1889  CG  LEU A 135      -9.336   3.294  -4.275  1.00 86.04           C
ATOM   1890  HG  LEU A 135      -8.745   2.755  -3.534  1.00 86.04           H
ATOM   1891  CD1 LEU A 135      -9.517   4.722  -3.757  1.00 86.04           C
ATOM   1892 1HD1 LEU A 135      -8.540   5.178  -3.598  1.00 86.04           H
ATOM   1893 2HD1 LEU A 135     -10.076   5.306  -4.489  1.00 86.04           H
ATOM   1894 3HD1 LEU A 135     -10.066   4.700  -2.815  1.00 86.04           H
ATOM   1895  CD2 LEU A 135     -10.671   2.559  -4.409  1.00 86.04           C
ATOM   1896 1HD2 LEU A 135     -11.280   3.048  -5.170  1.00 86.04           H
ATOM   1897 2HD2 LEU A 135     -10.489   1.524  -4.700  1.00 86.04           H
ATOM   1898 3HD2 LEU A 135     -11.196   2.581  -3.454  1.00 86.04           H
ATOM   1899  HN  LEU A 135      -6.685   2.061  -4.553  1.00 86.04           H
ATOM   1900  N   LEU A 136      -6.316   2.281  -7.677  1.00 87.32           N
ATOM   1901  CA  LEU A 136      -5.714   2.376  -8.996  1.00 87.32           C
ATOM   1902  C   LEU A 136      -5.683   0.987  -9.638  1.00 87.32           C
ATOM   1903  O   LEU A 136      -6.034   0.832 -10.807  1.00 87.32           O
ATOM   1904  HA  LEU A 136      -6.350   3.022  -9.600  1.00 87.32           H
ATOM   1905  CB  LEU A 136      -4.340   3.045  -8.912  1.00 87.32           C
ATOM   1906 1HB  LEU A 136      -3.803   2.621  -8.063  1.00 87.32           H
ATOM   1907 2HB  LEU A 136      -3.776   2.785  -9.807  1.00 87.32           H
ATOM   1908  CG  LEU A 136      -4.344   4.568  -8.769  1.00 87.32           C
ATOM   1909  HG  LEU A 136      -5.054   4.836  -7.987  1.00 87.32           H
ATOM   1910  CD1 LEU A 136      -2.971   5.081  -8.328  1.00 87.32           C
ATOM   1911 1HD1 LEU A 136      -2.711   4.640  -7.365  1.00 87.32           H
ATOM   1912 2HD1 LEU A 136      -2.223   4.801  -9.070  1.00 87.32           H
ATOM   1913 3HD1 LEU A 136      -3.002   6.166  -8.234  1.00 87.32           H
ATOM   1914  CD2 LEU A 136      -4.819   5.238 -10.060  1.00 87.32           C
ATOM   1915 1HD2 LEU A 136      -4.151   4.966 -10.877  1.00 87.32           H
ATOM   1916 2HD2 LEU A 136      -5.831   4.907 -10.290  1.00 87.32           H
ATOM   1917 3HD2 LEU A 136      -4.811   6.321  -9.931  1.00 87.32           H
ATOM   1918  HN  LEU A 136      -5.706   2.507  -6.917  1.00 87.32           H
ATOM   1919  N   ILE A 137      -5.259   0.013  -8.847  1.00 78.97           N
ATOM   1920  CA  ILE A 137      -5.102  -1.342  -9.346  1.00 78.97           C
ATOM   1921  C   ILE A 137      -6.464  -1.879  -9.790  1.00 78.97           C
ATOM   1922  O   ILE A 137      -6.562  -2.573 -10.801  1.00 78.97           O
ATOM   1923  HA  ILE A 137      -4.448  -1.296 -10.217  1.00 78.97           H
ATOM   1924  CB  ILE A 137      -4.405  -2.220  -8.304  1.00 78.97           C
ATOM   1925  HB  ILE A 137      -4.914  -2.085  -7.349  1.00 78.97           H
ATOM   1926  CG1 ILE A 137      -2.951  -1.787  -8.106  1.00 78.97           C
ATOM   1927 1HG1 ILE A 137      -2.361  -2.072  -8.978  1.00 78.97           H
ATOM   1928 2HG1 ILE A 137      -2.899  -0.701  -8.028  1.00 78.97           H
ATOM   1929  CG2 ILE A 137      -4.517  -3.701  -8.671  1.00 78.97           C
ATOM   1930 1HG2 ILE A 137      -5.569  -3.984  -8.720  1.00 78.97           H
ATOM   1931 2HG2 ILE A 137      -4.049  -3.871  -9.641  1.00 78.97           H
ATOM   1932 3HG2 ILE A 137      -4.014  -4.302  -7.914  1.00 78.97           H
ATOM   1933  CD1 ILE A 137      -2.355  -2.424  -6.850  1.00 78.97           C
ATOM   1934 1HD1 ILE A 137      -2.933  -2.117  -5.978  1.00 78.97           H
ATOM   1935 2HD1 ILE A 137      -2.387  -3.510  -6.943  1.00 78.97           H
ATOM   1936 3HD1 ILE A 137      -1.321  -2.100  -6.733  1.00 78.97           H
ATOM   1937  HN  ILE A 137      -5.026   0.138  -7.882  1.00 78.97           H
ATOM   1938  N   MET A 138      -7.481  -1.537  -9.013  1.00 80.71           N
ATOM   1939  CA  MET A 138      -8.847  -1.879  -9.373  1.00 80.71           C
ATOM   1940  C   MET A 138      -9.219  -1.289 -10.735  1.00 80.71           C
ATOM   1941  O   MET A 138      -9.757  -1.988 -11.592  1.00 80.71           O
ATOM   1942  HA  MET A 138      -8.873  -2.967  -9.422  1.00 80.71           H
ATOM   1943  CB  MET A 138      -9.805  -1.346  -8.306  1.00 80.71           C
ATOM   1944 1HB  MET A 138      -9.765  -1.985  -7.424  1.00 80.71           H
ATOM   1945 2HB  MET A 138      -9.490  -0.351  -7.993  1.00 80.71           H
ATOM   1946  CG  MET A 138     -11.239  -1.289  -8.837  1.00 80.71           C
ATOM   1947 1HG  MET A 138     -11.336  -0.479  -9.560  1.00 80.71           H
ATOM   1948 2HG  MET A 138     -11.479  -2.214  -9.361  1.00 80.71           H
ATOM   1949  SD  MET A 138     -12.380  -1.041  -7.487  1.00 80.71           S
ATOM   1950  CE  MET A 138     -12.376   0.742  -7.402  1.00 80.71           C
ATOM   1951 1HE  MET A 138     -11.365   1.094  -7.198  1.00 80.71           H
ATOM   1952 2HE  MET A 138     -12.719   1.152  -8.352  1.00 80.71           H
ATOM   1953 3HE  MET A 138     -13.043   1.069  -6.604  1.00 80.71           H
ATOM   1954  HN  MET A 138      -7.384  -1.036  -8.153  1.00 80.71           H
ATOM   1955  N   CYS A 139      -8.916  -0.008 -10.892  1.00 83.65           N
ATOM   1956  CA  CYS A 139      -9.294   0.707 -12.099  1.00 83.65           C
ATOM   1957  C   CYS A 139      -8.555   0.078 -13.281  1.00 83.65           C
ATOM   1958  O   CYS A 139      -9.117  -0.061 -14.366  1.00 83.65           O
ATOM   1959  HA  CYS A 139     -10.372   0.589 -12.208  1.00 83.65           H
ATOM   1960  CB  CYS A 139      -9.010   2.206 -11.980  1.00 83.65           C
ATOM   1961 1HB  CYS A 139      -7.989   2.365 -11.632  1.00 83.65           H
ATOM   1962 2HB  CYS A 139      -9.091   2.678 -12.959  1.00 83.65           H
ATOM   1963  SG  CYS A 139     -10.193   2.977 -10.815  1.00 83.65           S
ATOM   1964  HG  CYS A 139      -9.595   2.550  -9.707  1.00 83.65           H
ATOM   1965  HN  CYS A 139      -8.424   0.537 -10.214  1.00 83.65           H
ATOM   1966  N   ILE A 140      -7.305  -0.284 -13.032  1.00 80.50           N
ATOM   1967  CA  ILE A 140      -6.485  -0.900 -14.061  1.00 80.50           C
ATOM   1968  C   ILE A 140      -7.146  -2.199 -14.525  1.00 80.50           C
ATOM   1969  O   ILE A 140      -7.179  -2.492 -15.719  1.00 80.50           O
ATOM   1970  HA  ILE A 140      -6.448  -0.211 -14.905  1.00 80.50           H
ATOM   1971  CB  ILE A 140      -5.050  -1.084 -13.564  1.00 80.50           C
ATOM   1972  HB  ILE A 140      -5.088  -1.503 -12.559  1.00 80.50           H
ATOM   1973  CG1 ILE A 140      -4.327   0.261 -13.465  1.00 80.50           C
ATOM   1974 1HG1 ILE A 140      -4.110   0.636 -14.465  1.00 80.50           H
ATOM   1975 2HG1 ILE A 140      -4.977   0.993 -12.985  1.00 80.50           H
ATOM   1976  CG2 ILE A 140      -4.289  -2.080 -14.441  1.00 80.50           C
ATOM   1977 1HG2 ILE A 140      -4.794  -3.046 -14.416  1.00 80.50           H
ATOM   1978 2HG2 ILE A 140      -4.259  -1.712 -15.467  1.00 80.50           H
ATOM   1979 3HG2 ILE A 140      -3.272  -2.192 -14.065  1.00 80.50           H
ATOM   1980  CD1 ILE A 140      -3.026   0.128 -12.670  1.00 80.50           C
ATOM   1981 1HD1 ILE A 140      -3.250  -0.223 -11.663  1.00 80.50           H
ATOM   1982 2HD1 ILE A 140      -2.369  -0.586 -13.167  1.00 80.50           H
ATOM   1983 3HD1 ILE A 140      -2.533   1.098 -12.615  1.00 80.50           H
ATOM   1984  HN  ILE A 140      -6.854  -0.163 -12.148  1.00 80.50           H
ATOM   1985  N   SER A 141      -7.656  -2.945 -13.555  1.00 77.00           N
ATOM   1986  CA  SER A 141      -8.219  -4.255 -13.836  1.00 77.00           C
ATOM   1987  C   SER A 141      -9.479  -4.110 -14.692  1.00 77.00           C
ATOM   1988  O   SER A 141      -9.699  -4.892 -15.616  1.00 77.00           O
ATOM   1989  HA  SER A 141      -7.444  -4.791 -14.383  1.00 77.00           H
ATOM   1990  CB  SER A 141      -8.541  -5.004 -12.541  1.00 77.00           C
ATOM   1991 1HB  SER A 141      -9.302  -4.457 -11.985  1.00 77.00           H
ATOM   1992 2HB  SER A 141      -8.963  -5.980 -12.783  1.00 77.00           H
ATOM   1993  OG  SER A 141      -7.388  -5.176 -11.723  1.00 77.00           O
ATOM   1994  HG  SER A 141      -7.301  -4.408 -11.088  1.00 77.00           H
ATOM   1995  HN  SER A 141      -7.688  -2.668 -12.595  1.00 77.00           H
ATOM   1996  N   VAL A 142     -10.273  -3.104 -14.356  1.00 77.81           N
ATOM   1997  CA  VAL A 142     -11.487  -2.827 -15.103  1.00 77.81           C
ATOM   1998  C   VAL A 142     -11.118  -2.372 -16.517  1.00 77.81           C
ATOM   1999  O   VAL A 142     -11.744  -2.790 -17.490  1.00 77.81           O
ATOM   2000  HA  VAL A 142     -12.052  -3.757 -15.170  1.00 77.81           H
ATOM   2001  CB  VAL A 142     -12.343  -1.806 -14.351  1.00 77.81           C
ATOM   2002  HB  VAL A 142     -11.729  -0.925 -14.166  1.00 77.81           H
ATOM   2003  CG1 VAL A 142     -13.545  -1.372 -15.193  1.00 77.81           C
ATOM   2004 1HG1 VAL A 142     -13.195  -0.919 -16.120  1.00 77.81           H
ATOM   2005 2HG1 VAL A 142     -14.161  -2.242 -15.423  1.00 77.81           H
ATOM   2006 3HG1 VAL A 142     -14.136  -0.646 -14.635  1.00 77.81           H
ATOM   2007  CG2 VAL A 142     -12.793  -2.358 -12.997  1.00 77.81           C
ATOM   2008 1HG2 VAL A 142     -13.382  -3.262 -13.151  1.00 77.81           H
ATOM   2009 2HG2 VAL A 142     -11.917  -2.594 -12.392  1.00 77.81           H
ATOM   2010 3HG2 VAL A 142     -13.399  -1.612 -12.484  1.00 77.81           H
ATOM   2011  HN  VAL A 142     -10.098  -2.486 -13.589  1.00 77.81           H
ATOM   2012  N   ASP A 143     -10.104  -1.522 -16.585  1.00 77.70           N
ATOM   2013  CA  ASP A 143      -9.700  -0.939 -17.853  1.00 77.70           C
ATOM   2014  C   ASP A 143      -9.257  -2.053 -18.803  1.00 77.70           C
ATOM   2015  O   ASP A 143      -9.596  -2.037 -19.986  1.00 77.70           O
ATOM   2016  HA  ASP A 143     -10.579  -0.406 -18.216  1.00 77.70           H
ATOM   2017  CB  ASP A 143      -8.523   0.020 -17.668  1.00 77.70           C
ATOM   2018 1HB  ASP A 143      -8.775   0.771 -16.919  1.00 77.70           H
ATOM   2019 2HB  ASP A 143      -7.659  -0.527 -17.291  1.00 77.70           H
ATOM   2020  CG  ASP A 143      -8.163   0.708 -18.986  1.00 77.70           C
ATOM   2021  OD1 ASP A 143      -9.089   1.288 -19.595  1.00 77.70           O
ATOM   2022  OD2 ASP A 143      -6.971   0.638 -19.356  1.00 77.70           O
ATOM   2023  HN  ASP A 143      -9.564  -1.232 -15.795  1.00 77.70           H
ATOM   2024  N   ARG A 144      -8.506  -2.995 -18.251  1.00 72.84           N
ATOM   2025  CA  ARG A 144      -8.027  -4.123 -19.031  1.00 72.84           C
ATOM   2026  C   ARG A 144      -9.207  -4.938 -19.566  1.00 72.84           C
ATOM   2027  O   ARG A 144      -9.222  -5.321 -20.734  1.00 72.84           O
ATOM   2028  HA  ARG A 144      -7.457  -3.677 -19.846  1.00 72.84           H
ATOM   2029  CB  ARG A 144      -7.129  -5.033 -18.190  1.00 72.84           C
ATOM   2030 1HB  ARG A 144      -7.538  -5.123 -17.184  1.00 72.84           H
ATOM   2031 2HB  ARG A 144      -7.115  -6.034 -18.620  1.00 72.84           H
ATOM   2032  CG  ARG A 144      -5.703  -4.481 -18.120  1.00 72.84           C
ATOM   2033 1HG  ARG A 144      -5.335  -4.285 -19.127  1.00 72.84           H
ATOM   2034 2HG  ARG A 144      -5.704  -3.529 -17.590  1.00 72.84           H
ATOM   2035  CD  ARG A 144      -4.769  -5.465 -17.412  1.00 72.84           C
ATOM   2036 1HD  ARG A 144      -5.038  -5.540 -16.358  1.00 72.84           H
ATOM   2037 2HD  ARG A 144      -4.883  -6.460 -17.841  1.00 72.84           H
ATOM   2038  NE  ARG A 144      -3.366  -5.015 -17.545  1.00 72.84           N
ATOM   2039  HE  ARG A 144      -3.199  -4.101 -17.915  1.00 72.84           H
ATOM   2040  CZ  ARG A 144      -2.304  -5.756 -17.200  1.00 72.84           C
ATOM   2041  NH1 ARG A 144      -2.467  -6.987 -16.698  1.00 72.84           N
ATOM   2042 1HH1 ARG A 144      -3.387  -7.360 -16.579  1.00 72.84           H
ATOM   2043 2HH1 ARG A 144      -1.669  -7.533 -16.443  1.00 72.84           H
ATOM   2044  NH2 ARG A 144      -1.075  -5.246 -17.364  1.00 72.84           N
ATOM   2045 1HH2 ARG A 144      -0.272  -5.786 -17.111  1.00 72.84           H
ATOM   2046 2HH2 ARG A 144      -0.962  -4.326 -17.739  1.00 72.84           H
ATOM   2047  HN  ARG A 144      -8.225  -2.995 -17.291  1.00 72.84           H
ATOM   2048  N   TYR A 145     -10.167  -5.177 -18.685  1.00 73.13           N
ATOM   2049  CA  TYR A 145     -11.348  -5.939 -19.054  1.00 73.13           C
ATOM   2050  C   TYR A 145     -12.064  -5.299 -20.245  1.00 73.13           C
ATOM   2051  O   TYR A 145     -12.378  -5.977 -21.222  1.00 73.13           O
ATOM   2052  HA  TYR A 145     -11.028  -6.944 -19.329  1.00 73.13           H
ATOM   2053  CB  TYR A 145     -12.274  -5.898 -17.836  1.00 73.13           C
ATOM   2054 1HB  TYR A 145     -11.850  -6.522 -17.049  1.00 73.13           H
ATOM   2055 2HB  TYR A 145     -12.307  -4.879 -17.452  1.00 73.13           H
ATOM   2056  CG  TYR A 145     -13.702  -6.366 -18.124  1.00 73.13           C
ATOM   2057  CD1 TYR A 145     -14.754  -5.480 -18.013  1.00 73.13           C
ATOM   2058  HD1 TYR A 145     -14.568  -4.447 -17.721  1.00 73.13           H
ATOM   2059  CD2 TYR A 145     -13.938  -7.675 -18.494  1.00 73.13           C
ATOM   2060  HD2 TYR A 145     -13.107  -8.375 -18.581  1.00 73.13           H
ATOM   2061  CE1 TYR A 145     -16.098  -5.921 -18.284  1.00 73.13           C
ATOM   2062  HE1 TYR A 145     -16.938  -5.231 -18.201  1.00 73.13           H
ATOM   2063  CE2 TYR A 145     -15.282  -8.115 -18.764  1.00 73.13           C
ATOM   2064  HE2 TYR A 145     -15.482  -9.146 -19.057  1.00 73.13           H
ATOM   2065  CZ  TYR A 145     -16.295  -7.217 -18.646  1.00 73.13           C
ATOM   2066  OH  TYR A 145     -17.565  -7.633 -18.902  1.00 73.13           O
ATOM   2067  HH  TYR A 145     -18.208  -6.882 -18.750  1.00 73.13           H
ATOM   2068  HN  TYR A 145     -10.148  -4.861 -17.736  1.00 73.13           H
ATOM   2069  N   ILE A 146     -12.300  -4.001 -20.125  1.00 74.42           N
ATOM   2070  CA  ILE A 146     -13.045  -3.279 -21.142  1.00 74.42           C
ATOM   2071  C   ILE A 146     -12.279  -3.335 -22.465  1.00 74.42           C
ATOM   2072  O   ILE A 146     -12.874  -3.538 -23.522  1.00 74.42           O
ATOM   2073  HA  ILE A 146     -13.999  -3.790 -21.273  1.00 74.42           H
ATOM   2074  CB  ILE A 146     -13.356  -1.857 -20.670  1.00 74.42           C
ATOM   2075  HB  ILE A 146     -12.426  -1.399 -20.330  1.00 74.42           H
ATOM   2076  CG1 ILE A 146     -14.315  -1.871 -19.478  1.00 74.42           C
ATOM   2077 1HG1 ILE A 146     -15.301  -2.200 -19.805  1.00 74.42           H
ATOM   2078 2HG1 ILE A 146     -13.968  -2.591 -18.737  1.00 74.42           H
ATOM   2079  CG2 ILE A 146     -13.885  -1.000 -21.822  1.00 74.42           C
ATOM   2080 1HG2 ILE A 146     -13.136  -0.951 -22.612  1.00 74.42           H
ATOM   2081 2HG2 ILE A 146     -14.800  -1.445 -22.215  1.00 74.42           H
ATOM   2082 3HG2 ILE A 146     -14.098   0.005 -21.459  1.00 74.42           H
ATOM   2083  CD1 ILE A 146     -14.418  -0.484 -18.841  1.00 74.42           C
ATOM   2084 1HD1 ILE A 146     -13.434  -0.170 -18.494  1.00 74.42           H
ATOM   2085 2HD1 ILE A 146     -14.788   0.228 -19.579  1.00 74.42           H
ATOM   2086 3HD1 ILE A 146     -15.106  -0.523 -17.996  1.00 74.42           H
ATOM   2087  HN  ILE A 146     -11.993  -3.446 -19.352  1.00 74.42           H
ATOM   2088  N   ALA A 147     -10.971  -3.150 -22.363  1.00 73.97           N
ATOM   2089  CA  ALA A 147     -10.133  -3.060 -23.547  1.00 73.97           C
ATOM   2090  C   ALA A 147     -10.198  -4.382 -24.314  1.00 73.97           C
ATOM   2091  O   ALA A 147     -10.042  -4.405 -25.533  1.00 73.97           O
ATOM   2092  HA  ALA A 147     -10.532  -2.265 -24.176  1.00 73.97           H
ATOM   2093  CB  ALA A 147      -8.706  -2.694 -23.135  1.00 73.97           C
ATOM   2094 1HB  ALA A 147      -8.711  -1.734 -22.620  1.00 73.97           H
ATOM   2095 2HB  ALA A 147      -8.312  -3.462 -22.469  1.00 73.97           H
ATOM   2096 3HB  ALA A 147      -8.078  -2.627 -24.024  1.00 73.97           H
ATOM   2097  HN  ALA A 147     -10.485  -3.062 -21.493  1.00 73.97           H
ATOM   2098  N   ILE A 148     -10.430  -5.452 -23.567  1.00 71.00           N
ATOM   2099  CA  ILE A 148     -10.458  -6.782 -24.153  1.00 71.00           C
ATOM   2100  C   ILE A 148     -11.866  -7.074 -24.676  1.00 71.00           C
ATOM   2101  O   ILE A 148     -12.029  -7.538 -25.803  1.00 71.00           O
ATOM   2102  HA  ILE A 148      -9.769  -6.781 -24.997  1.00 71.00           H
ATOM   2103  CB  ILE A 148      -9.947  -7.819 -23.151  1.00 71.00           C
ATOM   2104  HB  ILE A 148     -10.483  -7.680 -22.212  1.00 71.00           H
ATOM   2105  CG1 ILE A 148      -8.460  -7.611 -22.857  1.00 71.00           C
ATOM   2106 1HG1 ILE A 148      -7.872  -7.862 -23.740  1.00 71.00           H
ATOM   2107 2HG1 ILE A 148      -8.272  -6.560 -22.639  1.00 71.00           H
ATOM   2108  CG2 ILE A 148     -10.242  -9.240 -23.635  1.00 71.00           C
ATOM   2109 1HG2 ILE A 148     -11.318  -9.368 -23.751  1.00 71.00           H
ATOM   2110 2HG2 ILE A 148      -9.750  -9.407 -24.593  1.00 71.00           H
ATOM   2111 3HG2 ILE A 148      -9.868  -9.957 -22.904  1.00 71.00           H
ATOM   2112  CD1 ILE A 148      -8.008  -8.472 -21.676  1.00 71.00           C
ATOM   2113 1HD1 ILE A 148      -8.581  -8.201 -20.789  1.00 71.00           H
ATOM   2114 2HD1 ILE A 148      -8.175  -9.524 -21.908  1.00 71.00           H
ATOM   2115 3HD1 ILE A 148      -6.948  -8.305 -21.489  1.00 71.00           H
ATOM   2116  HN  ILE A 148     -10.596  -5.421 -22.581  1.00 71.00           H
ATOM   2117  N   ALA A 149     -12.847  -6.790 -23.832  1.00 70.40           N
ATOM   2118  CA  ALA A 149     -14.211  -7.213 -24.101  1.00 70.40           C
ATOM   2119  C   ALA A 149     -14.795  -6.353 -25.224  1.00 70.40           C
ATOM   2120  O   ALA A 149     -15.537  -6.851 -26.070  1.00 70.40           O
ATOM   2121  HA  ALA A 149     -14.178  -8.252 -24.431  1.00 70.40           H
ATOM   2122  CB  ALA A 149     -15.035  -7.130 -22.815  1.00 70.40           C
ATOM   2123 1HB  ALA A 149     -14.595  -7.781 -22.059  1.00 70.40           H
ATOM   2124 2HB  ALA A 149     -15.038  -6.103 -22.451  1.00 70.40           H
ATOM   2125 3HB  ALA A 149     -16.058  -7.448 -23.017  1.00 70.40           H
ATOM   2126  HN  ALA A 149     -12.723  -6.282 -22.980  1.00 70.40           H
ATOM   2127  N   GLN A 150     -14.439  -5.078 -25.195  1.00 70.32           N
ATOM   2128  CA  GLN A 150     -14.995  -4.124 -26.139  1.00 70.32           C
ATOM   2129  C   GLN A 150     -13.894  -3.568 -27.045  1.00 70.32           C
ATOM   2130  O   GLN A 150     -13.884  -2.379 -27.358  1.00 70.32           O
ATOM   2131  HA  GLN A 150     -15.713  -4.689 -26.734  1.00 70.32           H
ATOM   2132  CB  GLN A 150     -15.728  -2.995 -25.411  1.00 70.32           C
ATOM   2133 1HB  GLN A 150     -15.028  -2.456 -24.771  1.00 70.32           H
ATOM   2134 2HB  GLN A 150     -16.112  -2.278 -26.137  1.00 70.32           H
ATOM   2135  CG  GLN A 150     -16.880  -3.543 -24.567  1.00 70.32           C
ATOM   2136 1HG  GLN A 150     -17.439  -4.280 -25.144  1.00 70.32           H
ATOM   2137 2HG  GLN A 150     -16.482  -4.058 -23.693  1.00 70.32           H
ATOM   2138  CD  GLN A 150     -17.817  -2.419 -24.121  1.00 70.32           C
ATOM   2139  OE1 GLN A 150     -17.637  -1.258 -24.452  1.00 70.32           O
ATOM   2140  NE2 GLN A 150     -18.825  -2.827 -23.355  1.00 70.32           N
ATOM   2141 1HE2 GLN A 150     -18.915  -3.794 -23.121  1.00 70.32           H
ATOM   2142 2HE2 GLN A 150     -19.492  -2.165 -23.013  1.00 70.32           H
ATOM   2143  HN  GLN A 150     -13.784  -4.694 -24.544  1.00 70.32           H
ATOM   2144  N   ALA A 151     -12.993  -4.456 -27.439  1.00 66.57           N
ATOM   2145  CA  ALA A 151     -11.820  -4.047 -28.193  1.00 66.57           C
ATOM   2146  C   ALA A 151     -12.257  -3.202 -29.390  1.00 66.57           C
ATOM   2147  O   ALA A 151     -11.569  -2.256 -29.772  1.00 66.57           O
ATOM   2148  HA  ALA A 151     -11.199  -3.438 -27.536  1.00 66.57           H
ATOM   2149  CB  ALA A 151     -11.025  -5.286 -28.612  1.00 66.57           C
ATOM   2150 1HB  ALA A 151     -10.713  -5.835 -27.724  1.00 66.57           H
ATOM   2151 2HB  ALA A 151     -11.651  -5.925 -29.234  1.00 66.57           H
ATOM   2152 3HB  ALA A 151     -10.145  -4.978 -29.178  1.00 66.57           H
ATOM   2153  HN  ALA A 151     -13.055  -5.437 -27.253  1.00 66.57           H
ATOM   2154  N   MET A 152     -13.399  -3.573 -29.951  1.00 61.65           N
ATOM   2155  CA  MET A 152     -13.891  -2.919 -31.152  1.00 61.65           C
ATOM   2156  C   MET A 152     -14.233  -1.453 -30.877  1.00 61.65           C
ATOM   2157  O   MET A 152     -13.911  -0.577 -31.678  1.00 61.65           O
ATOM   2158  HA  MET A 152     -13.076  -2.980 -31.873  1.00 61.65           H
ATOM   2159  CB  MET A 152     -15.138  -3.649 -31.656  1.00 61.65           C
ATOM   2160 1HB  MET A 152     -15.831  -3.806 -30.830  1.00 61.65           H
ATOM   2161 2HB  MET A 152     -15.653  -3.030 -32.391  1.00 61.65           H
ATOM   2162  CG  MET A 152     -14.769  -4.995 -32.283  1.00 61.65           C
ATOM   2163 1HG  MET A 152     -13.714  -5.208 -32.112  1.00 61.65           H
ATOM   2164 2HG  MET A 152     -15.337  -5.794 -31.808  1.00 61.65           H
ATOM   2165  SD  MET A 152     -15.108  -4.965 -34.035  1.00 61.65           S
ATOM   2166  CE  MET A 152     -16.889  -5.085 -34.009  1.00 61.65           C
ATOM   2167 1HE  MET A 152     -17.183  -6.011 -33.516  1.00 61.65           H
ATOM   2168 2HE  MET A 152     -17.302  -4.236 -33.463  1.00 61.65           H
ATOM   2169 3HE  MET A 152     -17.269  -5.079 -35.030  1.00 61.65           H
ATOM   2170  HN  MET A 152     -13.983  -4.304 -29.598  1.00 61.65           H
ATOM   2171  N   ARG A 153     -14.881  -1.232 -29.743  1.00 64.53           N
ATOM   2172  CA  ARG A 153     -15.350   0.098 -29.396  1.00 64.53           C
ATOM   2173  C   ARG A 153     -14.235   0.892 -28.711  1.00 64.53           C
ATOM   2174  O   ARG A 153     -14.276   2.121 -28.673  1.00 64.53           O
ATOM   2175  HA  ARG A 153     -15.627   0.553 -30.347  1.00 64.53           H
ATOM   2176  CB  ARG A 153     -16.563   0.030 -28.466  1.00 64.53           C
ATOM   2177 1HB  ARG A 153     -16.358  -0.657 -27.645  1.00 64.53           H
ATOM   2178 2HB  ARG A 153     -16.742   1.010 -28.023  1.00 64.53           H
ATOM   2179  CG  ARG A 153     -17.810  -0.429 -29.224  1.00 64.53           C
ATOM   2180 1HG  ARG A 153     -17.962   0.205 -30.098  1.00 64.53           H
ATOM   2181 2HG  ARG A 153     -17.664  -1.445 -29.590  1.00 64.53           H
ATOM   2182  CD  ARG A 153     -19.048  -0.376 -28.327  1.00 64.53           C
ATOM   2183 1HD  ARG A 153     -18.938  -1.077 -27.500  1.00 64.53           H
ATOM   2184 2HD  ARG A 153     -19.149   0.618 -27.891  1.00 64.53           H
ATOM   2185  NE  ARG A 153     -20.257  -0.708 -29.113  1.00 64.53           N
ATOM   2186  HE  ARG A 153     -20.145  -0.894 -30.089  1.00 64.53           H
ATOM   2187  CZ  ARG A 153     -21.493  -0.774 -28.599  1.00 64.53           C
ATOM   2188  NH1 ARG A 153     -21.701  -0.533 -27.297  1.00 64.53           N
ATOM   2189 1HH1 ARG A 153     -20.932  -0.302 -26.702  1.00 64.53           H
ATOM   2190 2HH1 ARG A 153     -22.627  -0.584 -26.921  1.00 64.53           H
ATOM   2191  NH2 ARG A 153     -22.517  -1.084 -29.405  1.00 64.53           N
ATOM   2192 1HH2 ARG A 153     -23.445  -1.137 -29.037  1.00 64.53           H
ATOM   2193 2HH2 ARG A 153     -22.353  -1.262 -30.376  1.00 64.53           H
ATOM   2194  HN  ARG A 153     -15.087  -1.942 -29.069  1.00 64.53           H
ATOM   2195  N   ALA A 154     -13.265   0.157 -28.186  1.00 62.90           N
ATOM   2196  CA  ALA A 154     -12.295   0.738 -27.274  1.00 62.90           C
ATOM   2197  C   ALA A 154     -11.461   1.781 -28.021  1.00 62.90           C
ATOM   2198  O   ALA A 154     -10.916   2.698 -27.409  1.00 62.90           O
ATOM   2199  HA  ALA A 154     -12.847   1.231 -26.474  1.00 62.90           H
ATOM   2200  CB  ALA A 154     -11.434  -0.372 -26.669  1.00 62.90           C
ATOM   2201 1HB  ALA A 154     -12.071  -1.070 -26.125  1.00 62.90           H
ATOM   2202 2HB  ALA A 154     -10.912  -0.902 -27.465  1.00 62.90           H
ATOM   2203 3HB  ALA A 154     -10.707   0.064 -25.985  1.00 62.90           H
ATOM   2204  HN  ALA A 154     -13.138  -0.817 -28.375  1.00 62.90           H
ATOM   2205  N   HIS A 155     -11.389   1.606 -29.332  1.00 63.93           N
ATOM   2206  CA  HIS A 155     -10.503   2.420 -30.148  1.00 63.93           C
ATOM   2207  C   HIS A 155     -11.103   3.817 -30.320  1.00 63.93           C
ATOM   2208  O   HIS A 155     -10.420   4.819 -30.113  1.00 63.93           O
ATOM   2209  HA  HIS A 155      -9.563   2.502 -29.602  1.00 63.93           H
ATOM   2210  CB  HIS A 155     -10.210   1.732 -31.483  1.00 63.93           C
ATOM   2211 1HB  HIS A 155      -9.954   0.689 -31.294  1.00 63.93           H
ATOM   2212 2HB  HIS A 155     -11.117   1.733 -32.087  1.00 63.93           H
ATOM   2213  CG  HIS A 155      -9.095   2.374 -32.272  1.00 63.93           C
ATOM   2214  ND1 HIS A 155      -9.307   3.417 -33.157  1.00 63.93           N
ATOM   2215  HD1 HIS A 155     -10.189   3.841 -33.361  1.00 63.93           H
ATOM   2216  CD2 HIS A 155      -7.756   2.112 -32.301  1.00 63.93           C
ATOM   2217  HD2 HIS A 155      -7.245   1.345 -31.719  1.00 63.93           H
ATOM   2218  CE1 HIS A 155      -8.142   3.758 -33.689  1.00 63.93           C
ATOM   2219  HE1 HIS A 155      -7.979   4.548 -34.422  1.00 63.93           H
ATOM   2220  NE2 HIS A 155      -7.183   2.948 -33.157  1.00 63.93           N
ATOM   2221  HN  HIS A 155     -11.921   0.925 -29.836  1.00 63.93           H
ATOM   2222  N   THR A 156     -12.373   3.839 -30.696  1.00 65.81           N
ATOM   2223  CA  THR A 156     -13.033   5.089 -31.030  1.00 65.81           C
ATOM   2224  C   THR A 156     -13.207   5.952 -29.778  1.00 65.81           C
ATOM   2225  O   THR A 156     -13.359   7.168 -29.875  1.00 65.81           O
ATOM   2226  HA  THR A 156     -12.391   5.644 -31.714  1.00 65.81           H
ATOM   2227  CB  THR A 156     -14.354   4.755 -31.726  1.00 65.81           C
ATOM   2228  HB  THR A 156     -14.997   5.633 -31.782  1.00 65.81           H
ATOM   2229  OG1 THR A 156     -14.873   3.659 -30.979  1.00 65.81           O
ATOM   2230  HG1 THR A 156     -15.849   3.548 -31.167  1.00 65.81           H
ATOM   2231  CG2 THR A 156     -14.148   4.184 -33.131  1.00 65.81           C
ATOM   2232 1HG2 THR A 156     -13.561   3.268 -33.068  1.00 65.81           H
ATOM   2233 2HG2 THR A 156     -13.619   4.913 -33.745  1.00 65.81           H
ATOM   2234 3HG2 THR A 156     -15.117   3.965 -33.579  1.00 65.81           H
ATOM   2235  HN  THR A 156     -12.947   3.024 -30.774  1.00 65.81           H
ATOM   2236  N   TRP A 157     -13.178   5.287 -28.632  1.00 74.32           N
ATOM   2237  CA  TRP A 157     -13.525   5.939 -27.381  1.00 74.32           C
ATOM   2238  C   TRP A 157     -12.225   6.278 -26.648  1.00 74.32           C
ATOM   2239  O   TRP A 157     -12.239   6.571 -25.454  1.00 74.32           O
ATOM   2240  HA  TRP A 157     -14.067   6.853 -27.620  1.00 74.32           H
ATOM   2241  CB  TRP A 157     -14.468   5.066 -26.551  1.00 74.32           C
ATOM   2242 1HB  TRP A 157     -14.088   4.044 -26.543  1.00 74.32           H
ATOM   2243 2HB  TRP A 157     -14.459   5.417 -25.519  1.00 74.32           H
ATOM   2244  CG  TRP A 157     -15.912   5.053 -27.057  1.00 74.32           C
ATOM   2245  CD1 TRP A 157     -16.341   5.080 -28.326  1.00 74.32           C
ATOM   2246  HD1 TRP A 157     -15.684   5.116 -29.195  1.00 74.32           H
ATOM   2247  CD2 TRP A 157     -17.106   5.009 -26.248  1.00 74.32           C
ATOM   2248  NE1 TRP A 157     -17.719   5.057 -28.394  1.00 74.32           N
ATOM   2249  HE1 TRP A 157     -18.271   5.070 -29.228  1.00 74.32           H
ATOM   2250  CE2 TRP A 157     -18.199   5.012 -27.090  1.00 74.32           C
ATOM   2251  CE3 TRP A 157     -17.258   4.968 -24.851  1.00 74.32           C
ATOM   2252  HE3 TRP A 157     -16.411   4.964 -24.165  1.00 74.32           H
ATOM   2253  CZ2 TRP A 157     -19.521   4.976 -26.631  1.00 74.32           C
ATOM   2254  HZ2 TRP A 157     -20.368   4.979 -27.317  1.00 74.32           H
ATOM   2255  CZ3 TRP A 157     -18.585   4.931 -24.408  1.00 74.32           C
ATOM   2256  HZ3 TRP A 157     -18.760   4.899 -23.332  1.00 74.32           H
ATOM   2257  CH2 TRP A 157     -19.697   4.934 -25.243  1.00 74.32           C
ATOM   2258  HH2 TRP A 157     -20.700   4.904 -24.818  1.00 74.32           H
ATOM   2259  HN  TRP A 157     -12.925   4.323 -28.551  1.00 74.32           H
ATOM   2260  N   ARG A 158     -11.132   6.227 -27.395  1.00 71.64           N
ATOM   2261  CA  ARG A 158      -9.811   6.322 -26.797  1.00 71.64           C
ATOM   2262  C   ARG A 158      -9.645   7.668 -26.089  1.00 71.64           C
ATOM   2263  O   ARG A 158      -9.145   7.725 -24.966  1.00 71.64           O
ATOM   2264  HA  ARG A 158      -9.768   5.497 -26.086  1.00 71.64           H
ATOM   2265  CB  ARG A 158      -8.715   6.170 -27.854  1.00 71.64           C
ATOM   2266 1HB  ARG A 158      -8.908   5.284 -28.458  1.00 71.64           H
ATOM   2267 2HB  ARG A 158      -8.734   7.026 -28.528  1.00 71.64           H
ATOM   2268  CG  ARG A 158      -7.336   6.058 -27.201  1.00 71.64           C
ATOM   2269 1HG  ARG A 158      -7.117   6.971 -26.647  1.00 71.64           H
ATOM   2270 2HG  ARG A 158      -7.336   5.240 -26.480  1.00 71.64           H
ATOM   2271  CD  ARG A 158      -6.250   5.820 -28.252  1.00 71.64           C
ATOM   2272 1HD  ARG A 158      -6.482   4.925 -28.830  1.00 71.64           H
ATOM   2273 2HD  ARG A 158      -6.221   6.654 -28.953  1.00 71.64           H
ATOM   2274  NE  ARG A 158      -4.933   5.668 -27.593  1.00 71.64           N
ATOM   2275  HE  ARG A 158      -4.877   5.845 -26.611  1.00 71.64           H
ATOM   2276  CZ  ARG A 158      -3.811   5.307 -28.231  1.00 71.64           C
ATOM   2277  NH1 ARG A 158      -3.828   5.057 -29.547  1.00 71.64           N
ATOM   2278 1HH1 ARG A 158      -4.682   5.139 -30.061  1.00 71.64           H
ATOM   2279 2HH1 ARG A 158      -2.986   4.788 -30.016  1.00 71.64           H
ATOM   2280  NH2 ARG A 158      -2.673   5.200 -27.533  1.00 71.64           N
ATOM   2281 1HH2 ARG A 158      -1.827   4.932 -27.994  1.00 71.64           H
ATOM   2282 2HH2 ARG A 158      -2.669   5.389 -26.551  1.00 71.64           H
ATOM   2283  HN  ARG A 158     -11.138   6.124 -28.390  1.00 71.64           H
ATOM   2284  N   GLU A 159     -10.072   8.718 -26.775  1.00 76.45           N
ATOM   2285  CA  GLU A 159      -9.920  10.065 -26.252  1.00 76.45           C
ATOM   2286  C   GLU A 159     -10.780  10.250 -25.001  1.00 76.45           C
ATOM   2287  O   GLU A 159     -10.301  10.744 -23.981  1.00 76.45           O
ATOM   2288  HA  GLU A 159      -8.865  10.158 -25.993  1.00 76.45           H
ATOM   2289  CB  GLU A 159     -10.268  11.109 -27.316  1.00 76.45           C
ATOM   2290 1HB  GLU A 159     -11.219  10.852 -27.784  1.00 76.45           H
ATOM   2291 2HB  GLU A 159     -10.262  12.103 -26.871  1.00 76.45           H
ATOM   2292  CG  GLU A 159      -9.219  11.128 -28.429  1.00 76.45           C
ATOM   2293 1HG  GLU A 159      -8.222  11.181 -27.993  1.00 76.45           H
ATOM   2294 2HG  GLU A 159      -9.270  10.200 -28.998  1.00 76.45           H
ATOM   2295  CD  GLU A 159      -9.436  12.319 -29.366  1.00 76.45           C
ATOM   2296  OE1 GLU A 159      -8.475  12.650 -30.094  1.00 76.45           O
ATOM   2297  OE2 GLU A 159     -10.557  12.871 -29.332  1.00 76.45           O
ATOM   2298  HN  GLU A 159     -10.515   8.659 -27.669  1.00 76.45           H
ATOM   2299  N   LYS A 160     -12.036   9.844 -25.119  1.00 81.37           N
ATOM   2300  CA  LYS A 160     -12.962   9.940 -24.004  1.00 81.37           C
ATOM   2301  C   LYS A 160     -12.387   9.188 -22.802  1.00 81.37           C
ATOM   2302  O   LYS A 160     -12.435   9.681 -21.676  1.00 81.37           O
ATOM   2303  HA  LYS A 160     -13.050  10.994 -23.742  1.00 81.37           H
ATOM   2304  CB  LYS A 160     -14.354   9.460 -24.421  1.00 81.37           C
ATOM   2305 1HB  LYS A 160     -14.284   8.462 -24.853  1.00 81.37           H
ATOM   2306 2HB  LYS A 160     -14.994   9.382 -23.542  1.00 81.37           H
ATOM   2307  CG  LYS A 160     -14.984  10.418 -25.434  1.00 81.37           C
ATOM   2308 1HG  LYS A 160     -14.953  11.436 -25.045  1.00 81.37           H
ATOM   2309 2HG  LYS A 160     -14.403  10.411 -26.356  1.00 81.37           H
ATOM   2310  CD  LYS A 160     -16.432  10.025 -25.733  1.00 81.37           C
ATOM   2311 1HD  LYS A 160     -16.461   9.018 -26.150  1.00 81.37           H
ATOM   2312 2HD  LYS A 160     -17.005  10.002 -24.806  1.00 81.37           H
ATOM   2313  CE  LYS A 160     -17.075  11.007 -26.713  1.00 81.37           C
ATOM   2314 1HE  LYS A 160     -17.011  12.021 -26.317  1.00 81.37           H
ATOM   2315 2HE  LYS A 160     -16.529  10.999 -27.657  1.00 81.37           H
ATOM   2316  NZ  LYS A 160     -18.492  10.650 -26.950  1.00 81.37           N
ATOM   2317 1HZ  LYS A 160     -18.904  11.313 -27.598  1.00 81.37           H
ATOM   2318 2HZ  LYS A 160     -18.544   9.717 -27.343  1.00 81.37           H
ATOM   2319 3HZ  LYS A 160     -18.999  10.676 -26.072  1.00 81.37           H
ATOM   2320  HN  LYS A 160     -12.421   9.455 -25.956  1.00 81.37           H
ATOM   2321  N   ARG A 161     -11.855   8.007 -23.082  1.00 82.18           N
ATOM   2322  CA  ARG A 161     -11.292   7.173 -22.035  1.00 82.18           C
ATOM   2323  C   ARG A 161     -10.166   7.916 -21.313  1.00 82.18           C
ATOM   2324  O   ARG A 161      -9.992   7.763 -20.105  1.00 82.18           O
ATOM   2325  HA  ARG A 161     -12.124   6.972 -21.361  1.00 82.18           H
ATOM   2326  CB  ARG A 161     -10.744   5.864 -22.608  1.00 82.18           C
ATOM   2327 1HB  ARG A 161     -10.144   6.074 -23.493  1.00 82.18           H
ATOM   2328 2HB  ARG A 161     -10.084   5.392 -21.880  1.00 82.18           H
ATOM   2329  CG  ARG A 161     -11.881   4.906 -22.970  1.00 82.18           C
ATOM   2330 1HG  ARG A 161     -12.400   4.594 -22.064  1.00 82.18           H
ATOM   2331 2HG  ARG A 161     -12.611   5.422 -23.594  1.00 82.18           H
ATOM   2332  CD  ARG A 161     -11.348   3.677 -23.708  1.00 82.18           C
ATOM   2333 1HD  ARG A 161     -12.177   3.100 -24.117  1.00 82.18           H
ATOM   2334 2HD  ARG A 161     -10.730   3.988 -24.551  1.00 82.18           H
ATOM   2335  NE  ARG A 161     -10.554   2.836 -22.784  1.00 82.18           N
ATOM   2336  HE  ARG A 161     -10.624   3.023 -21.804  1.00 82.18           H
ATOM   2337  CZ  ARG A 161      -9.749   1.841 -23.178  1.00 82.18           C
ATOM   2338  NH1 ARG A 161      -9.617   1.547 -24.479  1.00 82.18           N
ATOM   2339 1HH1 ARG A 161     -10.122   2.072 -25.164  1.00 82.18           H
ATOM   2340 2HH1 ARG A 161      -9.014   0.802 -24.765  1.00 82.18           H
ATOM   2341  NH2 ARG A 161      -9.076   1.144 -22.252  1.00 82.18           N
ATOM   2342 1HH2 ARG A 161      -8.471   0.398 -22.530  1.00 82.18           H
ATOM   2343 2HH2 ARG A 161      -9.180   1.369 -21.284  1.00 82.18           H
ATOM   2344  HN  ARG A 161     -11.807   7.620 -24.003  1.00 82.18           H
ATOM   2345  N   LEU A 162      -9.430   8.704 -22.083  1.00 84.06           N
ATOM   2346  CA  LEU A 162      -8.279   9.411 -21.549  1.00 84.06           C
ATOM   2347  C   LEU A 162      -8.758  10.523 -20.613  1.00 84.06           C
ATOM   2348  O   LEU A 162      -8.151  10.765 -19.570  1.00 84.06           O
ATOM   2349  HA  LEU A 162      -7.698   8.696 -20.966  1.00 84.06           H
ATOM   2350  CB  LEU A 162      -7.380   9.907 -22.684  1.00 84.06           C
ATOM   2351 1HB  LEU A 162      -7.569   9.293 -23.564  1.00 84.06           H
ATOM   2352 2HB  LEU A 162      -7.675  10.925 -22.935  1.00 84.06           H
ATOM   2353  CG  LEU A 162      -5.877   9.896 -22.402  1.00 84.06           C
ATOM   2354  HG  LEU A 162      -5.678   9.144 -21.638  1.00 84.06           H
ATOM   2355  CD1 LEU A 162      -5.088   9.493 -23.649  1.00 84.06           C
ATOM   2356 1HD1 LEU A 162      -5.391   8.495 -23.965  1.00 84.06           H
ATOM   2357 2HD1 LEU A 162      -5.288  10.204 -24.451  1.00 84.06           H
ATOM   2358 3HD1 LEU A 162      -4.022   9.494 -23.421  1.00 84.06           H
ATOM   2359  CD2 LEU A 162      -5.414  11.242 -21.841  1.00 84.06           C
ATOM   2360 1HD2 LEU A 162      -5.629  12.030 -22.563  1.00 84.06           H
ATOM   2361 2HD2 LEU A 162      -5.943  11.449 -20.910  1.00 84.06           H
ATOM   2362 3HD2 LEU A 162      -4.342  11.207 -21.650  1.00 84.06           H
ATOM   2363  HN  LEU A 162      -9.610   8.863 -23.054  1.00 84.06           H
ATOM   2364  N   LEU A 163      -9.841  11.169 -21.019  1.00 86.52           N
ATOM   2365  CA  LEU A 163     -10.437  12.214 -20.205  1.00 86.52           C
ATOM   2366  C   LEU A 163     -10.932  11.611 -18.889  1.00 86.52           C
ATOM   2367  O   LEU A 163     -10.619  12.118 -17.813  1.00 86.52           O
ATOM   2368  HA  LEU A 163      -9.655  12.939 -19.980  1.00 86.52           H
ATOM   2369  CB  LEU A 163     -11.524  12.950 -20.992  1.00 86.52           C
ATOM   2370 1HB  LEU A 163     -11.097  13.287 -21.936  1.00 86.52           H
ATOM   2371 2HB  LEU A 163     -12.314  12.239 -21.234  1.00 86.52           H
ATOM   2372  CG  LEU A 163     -12.158  14.155 -20.293  1.00 86.52           C
ATOM   2373  HG  LEU A 163     -12.501  13.837 -19.308  1.00 86.52           H
ATOM   2374  CD1 LEU A 163     -11.130  15.267 -20.076  1.00 86.52           C
ATOM   2375 1HD1 LEU A 163     -10.315  14.893 -19.457  1.00 86.52           H
ATOM   2376 2HD1 LEU A 163     -10.736  15.589 -21.040  1.00 86.52           H
ATOM   2377 3HD1 LEU A 163     -11.607  16.111 -19.578  1.00 86.52           H
ATOM   2378  CD2 LEU A 163     -13.386  14.650 -21.060  1.00 86.52           C
ATOM   2379 1HD2 LEU A 163     -13.090  14.946 -22.067  1.00 86.52           H
ATOM   2380 2HD2 LEU A 163     -14.125  13.851 -21.119  1.00 86.52           H
ATOM   2381 3HD2 LEU A 163     -13.817  15.507 -20.542  1.00 86.52           H
ATOM   2382  HN  LEU A 163     -10.308  10.988 -21.884  1.00 86.52           H
ATOM   2383  N   TYR A 164     -11.697  10.537 -19.018  1.00 88.01           N
ATOM   2384  CA  TYR A 164     -12.237   9.858 -17.853  1.00 88.01           C
ATOM   2385  C   TYR A 164     -11.117   9.386 -16.924  1.00 88.01           C
ATOM   2386  O   TYR A 164     -11.251   9.445 -15.703  1.00 88.01           O
ATOM   2387  HA  TYR A 164     -12.870  10.565 -17.316  1.00 88.01           H
ATOM   2388  CB  TYR A 164     -12.990   8.638 -18.386  1.00 88.01           C
ATOM   2389 1HB  TYR A 164     -12.405   8.184 -19.186  1.00 88.01           H
ATOM   2390 2HB  TYR A 164     -13.070   7.897 -17.591  1.00 88.01           H
ATOM   2391  CG  TYR A 164     -14.391   8.952 -18.913  1.00 88.01           C
ATOM   2392  CD1 TYR A 164     -15.345   9.477 -18.066  1.00 88.01           C
ATOM   2393  HD1 TYR A 164     -15.101   9.668 -17.021  1.00 88.01           H
ATOM   2394  CD2 TYR A 164     -14.701   8.710 -20.236  1.00 88.01           C
ATOM   2395  HD2 TYR A 164     -13.947   8.295 -20.906  1.00 88.01           H
ATOM   2396  CE1 TYR A 164     -16.665   9.773 -18.562  1.00 88.01           C
ATOM   2397  HE1 TYR A 164     -17.428  10.188 -17.904  1.00 88.01           H
ATOM   2398  CE2 TYR A 164     -16.020   9.006 -20.732  1.00 88.01           C
ATOM   2399  HE2 TYR A 164     -16.278   8.820 -21.775  1.00 88.01           H
ATOM   2400  CZ  TYR A 164     -16.937   9.523 -19.871  1.00 88.01           C
ATOM   2401  OH  TYR A 164     -18.182   9.802 -20.340  1.00 88.01           O
ATOM   2402  HH  TYR A 164     -18.741  10.199 -19.611  1.00 88.01           H
ATOM   2403  HN  TYR A 164     -11.947  10.131 -19.897  1.00 88.01           H
ATOM   2404  N   SER A 165     -10.036   8.929 -17.539  1.00 89.32           N
ATOM   2405  CA  SER A 165      -8.905   8.417 -16.783  1.00 89.32           C
ATOM   2406  C   SER A 165      -8.349   9.511 -15.868  1.00 89.32           C
ATOM   2407  O   SER A 165      -7.914   9.230 -14.753  1.00 89.32           O
ATOM   2408  HA  SER A 165      -9.302   7.591 -16.193  1.00 89.32           H
ATOM   2409  CB  SER A 165      -7.809   7.898 -17.715  1.00 89.32           C
ATOM   2410 1HB  SER A 165      -7.136   7.247 -17.156  1.00 89.32           H
ATOM   2411 2HB  SER A 165      -8.259   7.291 -18.501  1.00 89.32           H
ATOM   2412  OG  SER A 165      -7.062   8.958 -18.305  1.00 89.32           O
ATOM   2413  HG  SER A 165      -7.670   9.552 -18.832  1.00 89.32           H
ATOM   2414  HN  SER A 165      -9.926   8.904 -18.532  1.00 89.32           H
ATOM   2415  N   LYS A 166      -8.382  10.735 -16.375  1.00 91.21           N
ATOM   2416  CA  LYS A 166      -7.883  11.871 -15.619  1.00 91.21           C
ATOM   2417  C   LYS A 166      -8.792  12.115 -14.413  1.00 91.21           C
ATOM   2418  O   LYS A 166      -8.312  12.276 -13.292  1.00 91.21           O
ATOM   2419  HA  LYS A 166      -6.889  11.610 -15.255  1.00 91.21           H
ATOM   2420  CB  LYS A 166      -7.727  13.092 -16.528  1.00 91.21           C
ATOM   2421 1HB  LYS A 166      -8.640  13.241 -17.104  1.00 91.21           H
ATOM   2422 2HB  LYS A 166      -7.584  13.986 -15.921  1.00 91.21           H
ATOM   2423  CG  LYS A 166      -6.541  12.919 -17.479  1.00 91.21           C
ATOM   2424 1HG  LYS A 166      -5.627  12.775 -16.903  1.00 91.21           H
ATOM   2425 2HG  LYS A 166      -6.682  12.023 -18.083  1.00 91.21           H
ATOM   2426  CD  LYS A 166      -6.388  14.137 -18.392  1.00 91.21           C
ATOM   2427 1HD  LYS A 166      -7.276  14.241 -19.017  1.00 91.21           H
ATOM   2428 2HD  LYS A 166      -6.316  15.042 -17.789  1.00 91.21           H
ATOM   2429  CE  LYS A 166      -5.147  14.007 -19.277  1.00 91.21           C
ATOM   2430 1HE  LYS A 166      -4.268  13.834 -18.657  1.00 91.21           H
ATOM   2431 2HE  LYS A 166      -5.250  13.142 -19.933  1.00 91.21           H
ATOM   2432  NZ  LYS A 166      -4.958  15.231 -20.088  1.00 91.21           N
ATOM   2433 1HZ  LYS A 166      -4.140  15.122 -20.677  1.00 91.21           H
ATOM   2434 2HZ  LYS A 166      -5.775  15.382 -20.668  1.00 91.21           H
ATOM   2435 3HZ  LYS A 166      -4.828  16.027 -19.473  1.00 91.21           H
ATOM   2436  HN  LYS A 166      -8.741  10.955 -17.282  1.00 91.21           H
ATOM   2437  N   MET A 167     -10.089  12.134 -14.684  1.00 92.78           N
ATOM   2438  CA  MET A 167     -11.067  12.410 -13.644  1.00 92.78           C
ATOM   2439  C   MET A 167     -11.033  11.331 -12.560  1.00 92.78           C
ATOM   2440  O   MET A 167     -11.151  11.635 -11.374  1.00 92.78           O
ATOM   2441  HA  MET A 167     -10.779  13.371 -13.219  1.00 92.78           H
ATOM   2442  CB  MET A 167     -12.465  12.470 -14.262  1.00 92.78           C
ATOM   2443 1HB  MET A 167     -12.664  11.549 -14.810  1.00 92.78           H
ATOM   2444 2HB  MET A 167     -13.213  12.539 -13.472  1.00 92.78           H
ATOM   2445  CG  MET A 167     -12.598  13.669 -15.203  1.00 92.78           C
ATOM   2446 1HG  MET A 167     -12.089  14.534 -14.778  1.00 92.78           H
ATOM   2447 2HG  MET A 167     -12.114  13.450 -16.155  1.00 92.78           H
ATOM   2448  SD  MET A 167     -14.322  14.048 -15.470  1.00 92.78           S
ATOM   2449  CE  MET A 167     -14.837  12.565 -16.318  1.00 92.78           C
ATOM   2450 1HE  MET A 167     -14.261  12.453 -17.237  1.00 92.78           H
ATOM   2451 2HE  MET A 167     -14.668  11.701 -15.676  1.00 92.78           H
ATOM   2452 3HE  MET A 167     -15.898  12.635 -16.561  1.00 92.78           H
ATOM   2453  HN  MET A 167     -10.473  11.965 -15.591  1.00 92.78           H
ATOM   2454  N   VAL A 168     -10.871  10.094 -13.005  1.00 93.25           N
ATOM   2455  CA  VAL A 168     -10.816   8.969 -12.087  1.00 93.25           C
ATOM   2456  C   VAL A 168      -9.611   9.133 -11.159  1.00 93.25           C
ATOM   2457  O   VAL A 168      -9.725   8.942  -9.949  1.00 93.25           O
ATOM   2458  HA  VAL A 168     -11.726   8.989 -11.487  1.00 93.25           H
ATOM   2459  CB  VAL A 168     -10.794   7.655 -12.870  1.00 93.25           C
ATOM   2460  HB  VAL A 168     -10.008   7.727 -13.623  1.00 93.25           H
ATOM   2461  CG1 VAL A 168     -10.460   6.476 -11.954  1.00 93.25           C
ATOM   2462 1HG1 VAL A 168      -9.480   6.632 -11.504  1.00 93.25           H
ATOM   2463 2HG1 VAL A 168     -11.213   6.402 -11.169  1.00 93.25           H
ATOM   2464 3HG1 VAL A 168     -10.451   5.555 -12.536  1.00 93.25           H
ATOM   2465  CG2 VAL A 168     -12.121   7.427 -13.597  1.00 93.25           C
ATOM   2466 1HG2 VAL A 168     -12.931   7.385 -12.869  1.00 93.25           H
ATOM   2467 2HG2 VAL A 168     -12.300   8.246 -14.293  1.00 93.25           H
ATOM   2468 3HG2 VAL A 168     -12.077   6.486 -14.145  1.00 93.25           H
ATOM   2469  HN  VAL A 168     -10.779   9.855 -13.972  1.00 93.25           H
ATOM   2470  N   CYS A 169      -8.484   9.484 -11.761  1.00 93.51           N
ATOM   2471  CA  CYS A 169      -7.251   9.639 -11.009  1.00 93.51           C
ATOM   2472  C   CYS A 169      -7.478  10.695  -9.925  1.00 93.51           C
ATOM   2473  O   CYS A 169      -7.136  10.481  -8.763  1.00 93.51           O
ATOM   2474  HA  CYS A 169      -7.032   8.668 -10.563  1.00 93.51           H
ATOM   2475  CB  CYS A 169      -6.075   9.999 -11.919  1.00 93.51           C
ATOM   2476 1HB  CYS A 169      -6.335  10.855 -12.541  1.00 93.51           H
ATOM   2477 2HB  CYS A 169      -5.215  10.293 -11.316  1.00 93.51           H
ATOM   2478  SG  CYS A 169      -5.639   8.569 -12.974  1.00 93.51           S
ATOM   2479  HG  CYS A 169      -6.551   8.805 -13.912  1.00 93.51           H
ATOM   2480  HN  CYS A 169      -8.406   9.661 -12.742  1.00 93.51           H
ATOM   2481  N   PHE A 170      -8.055  11.812 -10.344  1.00 95.26           N
ATOM   2482  CA  PHE A 170      -8.305  12.913  -9.430  1.00 95.26           C
ATOM   2483  C   PHE A 170      -9.201  12.470  -8.271  1.00 95.26           C
ATOM   2484  O   PHE A 170      -8.928  12.789  -7.114  1.00 95.26           O
ATOM   2485  HA  PHE A 170      -7.340  13.234  -9.038  1.00 95.26           H
ATOM   2486  CB  PHE A 170      -9.025  14.002 -10.228  1.00 95.26           C
ATOM   2487 1HB  PHE A 170      -8.419  14.264 -11.095  1.00 95.26           H
ATOM   2488 2HB  PHE A 170      -9.965  13.600 -10.606  1.00 95.26           H
ATOM   2489  CG  PHE A 170      -9.317  15.271  -9.425  1.00 95.26           C
ATOM   2490  CD1 PHE A 170     -10.552  15.471  -8.893  1.00 95.26           C
ATOM   2491  HD1 PHE A 170     -11.335  14.726  -9.038  1.00 95.26           H
ATOM   2492  CD2 PHE A 170      -8.340  16.200  -9.244  1.00 95.26           C
ATOM   2493  HD2 PHE A 170      -7.350  16.041  -9.670  1.00 95.26           H
ATOM   2494  CE1 PHE A 170     -10.823  16.649  -8.148  1.00 95.26           C
ATOM   2495  HE1 PHE A 170     -11.813  16.809  -7.722  1.00 95.26           H
ATOM   2496  CE2 PHE A 170      -8.611  17.379  -8.499  1.00 95.26           C
ATOM   2497  HE2 PHE A 170      -7.828  18.123  -8.354  1.00 95.26           H
ATOM   2498  CZ  PHE A 170      -9.847  17.578  -7.967  1.00 95.26           C
ATOM   2499  HZ  PHE A 170     -10.054  18.483  -7.395  1.00 95.26           H
ATOM   2500  HN  PHE A 170      -8.348  11.970 -11.287  1.00 95.26           H
ATOM   2501  N   THR A 171     -10.251  11.742  -8.621  1.00 95.42           N
ATOM   2502  CA  THR A 171     -11.217  11.298  -7.631  1.00 95.42           C
ATOM   2503  C   THR A 171     -10.545  10.387  -6.601  1.00 95.42           C
ATOM   2504  O   THR A 171     -10.857  10.452  -5.413  1.00 95.42           O
ATOM   2505  HA  THR A 171     -11.585  12.172  -7.093  1.00 95.42           H
ATOM   2506  CB  THR A 171     -12.377  10.627  -8.370  1.00 95.42           C
ATOM   2507  HB  THR A 171     -12.066   9.674  -8.799  1.00 95.42           H
ATOM   2508  OG1 THR A 171     -12.808  11.612  -9.306  1.00 95.42           O
ATOM   2509  HG1 THR A 171     -12.389  11.441 -10.198  1.00 95.42           H
ATOM   2510  CG2 THR A 171     -13.596  10.409  -7.471  1.00 95.42           C
ATOM   2511 1HG2 THR A 171     -13.948  11.370  -7.097  1.00 95.42           H
ATOM   2512 2HG2 THR A 171     -13.319   9.771  -6.632  1.00 95.42           H
ATOM   2513 3HG2 THR A 171     -14.389   9.930  -8.045  1.00 95.42           H
ATOM   2514  HN  THR A 171     -10.446  11.457  -9.559  1.00 95.42           H
ATOM   2515  N   ILE A 172      -9.635   9.560  -7.094  1.00 94.66           N
ATOM   2516  CA  ILE A 172      -8.942   8.613  -6.237  1.00 94.66           C
ATOM   2517  C   ILE A 172      -8.119   9.379  -5.200  1.00 94.66           C
ATOM   2518  O   ILE A 172      -8.135   9.040  -4.017  1.00 94.66           O
ATOM   2519  HA  ILE A 172      -9.700   8.030  -5.715  1.00 94.66           H
ATOM   2520  CB  ILE A 172      -8.118   7.635  -7.077  1.00 94.66           C
ATOM   2521  HB  ILE A 172      -7.581   8.205  -7.836  1.00 94.66           H
ATOM   2522  CG1 ILE A 172      -9.023   6.644  -7.811  1.00 94.66           C
ATOM   2523 1HG1 ILE A 172      -9.494   5.975  -7.092  1.00 94.66           H
ATOM   2524 2HG1 ILE A 172      -9.824   7.184  -8.316  1.00 94.66           H
ATOM   2525  CG2 ILE A 172      -7.068   6.926  -6.219  1.00 94.66           C
ATOM   2526 1HG2 ILE A 172      -6.396   7.665  -5.782  1.00 94.66           H
ATOM   2527 2HG2 ILE A 172      -7.565   6.371  -5.423  1.00 94.66           H
ATOM   2528 3HG2 ILE A 172      -6.496   6.237  -6.840  1.00 94.66           H
ATOM   2529  CD1 ILE A 172      -8.228   5.828  -8.832  1.00 94.66           C
ATOM   2530 1HD1 ILE A 172      -7.778   6.499  -9.564  1.00 94.66           H
ATOM   2531 2HD1 ILE A 172      -7.443   5.271  -8.320  1.00 94.66           H
ATOM   2532 3HD1 ILE A 172      -8.895   5.131  -9.339  1.00 94.66           H
ATOM   2533  HN  ILE A 172      -9.370   9.531  -8.058  1.00 94.66           H
ATOM   2534  N   TRP A 173      -7.419  10.397  -5.680  1.00 95.35           N
ATOM   2535  CA  TRP A 173      -6.535  11.167  -4.823  1.00 95.35           C
ATOM   2536  C   TRP A 173      -7.383  11.808  -3.722  1.00 95.35           C
ATOM   2537  O   TRP A 173      -7.015  11.771  -2.549  1.00 95.35           O
ATOM   2538  HA  TRP A 173      -5.813  10.478  -4.383  1.00 95.35           H
ATOM   2539  CB  TRP A 173      -5.737  12.189  -5.635  1.00 95.35           C
ATOM   2540 1HB  TRP A 173      -6.395  12.640  -6.378  1.00 95.35           H
ATOM   2541 2HB  TRP A 173      -5.409  12.989  -4.972  1.00 95.35           H
ATOM   2542  CG  TRP A 173      -4.516  11.602  -6.346  1.00 95.35           C
ATOM   2543  CD1 TRP A 173      -4.323  11.447  -7.663  1.00 95.35           C
ATOM   2544  HD1 TRP A 173      -5.046  11.733  -8.426  1.00 95.35           H
ATOM   2545  CD2 TRP A 173      -3.318  11.097  -5.720  1.00 95.35           C
ATOM   2546  NE1 TRP A 173      -3.094  10.880  -7.931  1.00 95.35           N
ATOM   2547  HE1 TRP A 173      -2.725  10.667  -8.835  1.00 95.35           H
ATOM   2548  CE2 TRP A 173      -2.463  10.660  -6.712  1.00 95.35           C
ATOM   2549  CE3 TRP A 173      -2.968  11.010  -4.361  1.00 95.35           C
ATOM   2550  HE3 TRP A 173      -3.625  11.348  -3.560  1.00 95.35           H
ATOM   2551  CZ2 TRP A 173      -1.204  10.107  -6.450  1.00 95.35           C
ATOM   2552  HZ2 TRP A 173      -0.547   9.770  -7.251  1.00 95.35           H
ATOM   2553  CZ3 TRP A 173      -1.706  10.456  -4.116  1.00 95.35           C
ATOM   2554  HZ3 TRP A 173      -1.385  10.365  -3.078  1.00 95.35           H
ATOM   2555  CH2 TRP A 173      -0.834  10.011  -5.103  1.00 95.35           C
ATOM   2556  HH2 TRP A 173       0.134   9.590  -4.830  1.00 95.35           H
ATOM   2557  HN  TRP A 173      -7.450  10.696  -6.633  1.00 95.35           H
ATOM   2558  N   VAL A 174      -8.501  12.382  -4.140  1.00 95.77           N
ATOM   2559  CA  VAL A 174      -9.378  13.076  -3.213  1.00 95.77           C
ATOM   2560  C   VAL A 174      -9.894  12.085  -2.167  1.00 95.77           C
ATOM   2561  O   VAL A 174      -9.905  12.385  -0.974  1.00 95.77           O
ATOM   2562  HA  VAL A 174      -8.787  13.840  -2.709  1.00 95.77           H
ATOM   2563  CB  VAL A 174     -10.503  13.775  -3.979  1.00 95.77           C
ATOM   2564  HB  VAL A 174     -10.986  13.034  -4.615  1.00 95.77           H
ATOM   2565  CG1 VAL A 174     -11.557  14.331  -3.020  1.00 95.77           C
ATOM   2566 1HG1 VAL A 174     -11.986  13.514  -2.439  1.00 95.77           H
ATOM   2567 2HG1 VAL A 174     -11.093  15.051  -2.347  1.00 95.77           H
ATOM   2568 3HG1 VAL A 174     -12.345  14.822  -3.591  1.00 95.77           H
ATOM   2569  CG2 VAL A 174      -9.947  14.879  -4.882  1.00 95.77           C
ATOM   2570 1HG2 VAL A 174      -9.427  15.618  -4.273  1.00 95.77           H
ATOM   2571 2HG2 VAL A 174      -9.252  14.445  -5.600  1.00 95.77           H
ATOM   2572 3HG2 VAL A 174     -10.768  15.359  -5.415  1.00 95.77           H
ATOM   2573  HN  VAL A 174      -8.810  12.379  -5.092  1.00 95.77           H
ATOM   2574  N   LEU A 175     -10.309  10.924  -2.653  1.00 93.85           N
ATOM   2575  CA  LEU A 175     -10.913   9.925  -1.789  1.00 93.85           C
ATOM   2576  C   LEU A 175      -9.872   9.428  -0.784  1.00 93.85           C
ATOM   2577  O   LEU A 175     -10.170   9.275   0.400  1.00 93.85           O
ATOM   2578  HA  LEU A 175     -11.719  10.412  -1.239  1.00 93.85           H
ATOM   2579  CB  LEU A 175     -11.546   8.808  -2.622  1.00 93.85           C
ATOM   2580 1HB  LEU A 175     -12.243   9.258  -3.328  1.00 93.85           H
ATOM   2581 2HB  LEU A 175     -10.761   8.331  -3.209  1.00 93.85           H
ATOM   2582  CG  LEU A 175     -12.287   7.723  -1.837  1.00 93.85           C
ATOM   2583  HG  LEU A 175     -11.602   7.309  -1.097  1.00 93.85           H
ATOM   2584  CD1 LEU A 175     -13.475   8.313  -1.075  1.00 93.85           C
ATOM   2585 1HD1 LEU A 175     -13.118   9.069  -0.375  1.00 93.85           H
ATOM   2586 2HD1 LEU A 175     -14.169   8.770  -1.780  1.00 93.85           H
ATOM   2587 3HD1 LEU A 175     -13.984   7.521  -0.526  1.00 93.85           H
ATOM   2588  CD2 LEU A 175     -12.708   6.574  -2.755  1.00 93.85           C
ATOM   2589 1HD2 LEU A 175     -13.369   6.955  -3.534  1.00 93.85           H
ATOM   2590 2HD2 LEU A 175     -11.824   6.131  -3.213  1.00 93.85           H
ATOM   2591 3HD2 LEU A 175     -13.233   5.817  -2.172  1.00 93.85           H
ATOM   2592  HN  LEU A 175     -10.237  10.663  -3.615  1.00 93.85           H
ATOM   2593  N   ALA A 176      -8.672   9.190  -1.293  1.00 94.03           N
ATOM   2594  CA  ALA A 176      -7.600   8.662  -0.466  1.00 94.03           C
ATOM   2595  C   ALA A 176      -7.256   9.678   0.625  1.00 94.03           C
ATOM   2596  O   ALA A 176      -6.986   9.303   1.765  1.00 94.03           O
ATOM   2597  HA  ALA A 176      -7.962   7.747   0.003  1.00 94.03           H
ATOM   2598  CB  ALA A 176      -6.396   8.322  -1.347  1.00 94.03           C
ATOM   2599 1HB  ALA A 176      -6.686   7.575  -2.086  1.00 94.03           H
ATOM   2600 2HB  ALA A 176      -6.052   9.222  -1.856  1.00 94.03           H
ATOM   2601 3HB  ALA A 176      -5.592   7.926  -0.726  1.00 94.03           H
ATOM   2602  HN  ALA A 176      -8.428   9.351  -2.249  1.00 94.03           H
ATOM   2603  N   ALA A 177      -7.276  10.945   0.237  1.00 94.13           N
ATOM   2604  CA  ALA A 177      -6.934  12.015   1.158  1.00 94.13           C
ATOM   2605  C   ALA A 177      -7.926  12.018   2.322  1.00 94.13           C
ATOM   2606  O   ALA A 177      -7.529  12.117   3.481  1.00 94.13           O
ATOM   2607  HA  ALA A 177      -5.934  11.814   1.544  1.00 94.13           H
ATOM   2608  CB  ALA A 177      -6.913  13.348   0.406  1.00 94.13           C
ATOM   2609 1HB  ALA A 177      -6.171  13.304  -0.391  1.00 94.13           H
ATOM   2610 2HB  ALA A 177      -7.896  13.539  -0.023  1.00 94.13           H
ATOM   2611 3HB  ALA A 177      -6.656  14.151   1.098  1.00 94.13           H
ATOM   2612  HN  ALA A 177      -7.520  11.243  -0.686  1.00 94.13           H
ATOM   2613  N   ALA A 178      -9.200  11.907   1.972  1.00 94.29           N
ATOM   2614  CA  ALA A 178     -10.257  11.964   2.967  1.00 94.29           C
ATOM   2615  C   ALA A 178     -10.120  10.773   3.918  1.00 94.29           C
ATOM   2616  O   ALA A 178     -10.347  10.905   5.120  1.00 94.29           O
ATOM   2617  HA  ALA A 178     -10.131  12.887   3.533  1.00 94.29           H
ATOM   2618  CB  ALA A 178     -11.617  11.997   2.266  1.00 94.29           C
ATOM   2619 1HB  ALA A 178     -11.674  12.877   1.626  1.00 94.29           H
ATOM   2620 2HB  ALA A 178     -11.735  11.099   1.661  1.00 94.29           H
ATOM   2621 3HB  ALA A 178     -12.409  12.040   3.013  1.00 94.29           H
ATOM   2622  HN  ALA A 178      -9.512  11.782   1.030  1.00 94.29           H
ATOM   2623  N   LEU A 179      -9.749   9.638   3.345  1.00 92.61           N
ATOM   2624  CA  LEU A 179      -9.683   8.402   4.105  1.00 92.61           C
ATOM   2625  C   LEU A 179      -8.491   8.460   5.062  1.00 92.61           C
ATOM   2626  O   LEU A 179      -8.389   7.650   5.982  1.00 92.61           O
ATOM   2627  HA  LEU A 179     -10.597   8.333   4.696  1.00 92.61           H
ATOM   2628  CB  LEU A 179      -9.660   7.195   3.165  1.00 92.61           C
ATOM   2629 1HB  LEU A 179      -8.891   7.362   2.411  1.00 92.61           H
ATOM   2630 2HB  LEU A 179      -9.358   6.319   3.739  1.00 92.61           H
ATOM   2631  CG  LEU A 179     -10.974   6.875   2.451  1.00 92.61           C
ATOM   2632  HG  LEU A 179     -11.338   7.788   1.980  1.00 92.61           H
ATOM   2633  CD1 LEU A 179     -10.758   5.847   1.339  1.00 92.61           C
ATOM   2634 1HD1 LEU A 179     -10.052   6.244   0.610  1.00 92.61           H
ATOM   2635 2HD1 LEU A 179     -10.359   4.927   1.767  1.00 92.61           H
ATOM   2636 3HD1 LEU A 179     -11.708   5.637   0.848  1.00 92.61           H
ATOM   2637  CD2 LEU A 179     -12.044   6.424   3.448  1.00 92.61           C
ATOM   2638 1HD2 LEU A 179     -11.702   5.529   3.968  1.00 92.61           H
ATOM   2639 2HD2 LEU A 179     -12.224   7.219   4.172  1.00 92.61           H
ATOM   2640 3HD2 LEU A 179     -12.968   6.203   2.914  1.00 92.61           H
ATOM   2641  HN  LEU A 179      -9.497   9.555   2.380  1.00 92.61           H
ATOM   2642  N   CYS A 180      -7.619   9.425   4.812  1.00 93.22           N
ATOM   2643  CA  CYS A 180      -6.389   9.540   5.578  1.00 93.22           C
ATOM   2644  C   CYS A 180      -6.595  10.601   6.661  1.00 93.22           C
ATOM   2645  O   CYS A 180      -5.669  10.922   7.404  1.00 93.22           O
ATOM   2646  HA  CYS A 180      -6.206   8.562   6.024  1.00 93.22           H
ATOM   2647  CB  CYS A 180      -5.193   9.864   4.681  1.00 93.22           C
ATOM   2648 1HB  CYS A 180      -5.383  10.781   4.124  1.00 93.22           H
ATOM   2649 2HB  CYS A 180      -4.307  10.041   5.292  1.00 93.22           H
ATOM   2650  SG  CYS A 180      -4.886   8.481   3.523  1.00 93.22           S
ATOM   2651  HG  CYS A 180      -6.002   8.641   2.817  1.00 93.22           H
ATOM   2652  HN  CYS A 180      -7.741  10.120   4.103  1.00 93.22           H
ATOM   2653  N   ILE A 181      -7.814  11.116   6.716  1.00 93.66           N
ATOM   2654  CA  ILE A 181      -8.151  12.140   7.690  1.00 93.66           C
ATOM   2655  C   ILE A 181      -7.857  11.617   9.097  1.00 93.66           C
ATOM   2656  O   ILE A 181      -7.222  12.301   9.898  1.00 93.66           O
ATOM   2657  HA  ILE A 181      -7.505  12.997   7.499  1.00 93.66           H
ATOM   2658  CB  ILE A 181      -9.594  12.609   7.497  1.00 93.66           C
ATOM   2659  HB  ILE A 181     -10.223  11.730   7.358  1.00 93.66           H
ATOM   2660  CG1 ILE A 181      -9.729  13.466   6.237  1.00 93.66           C
ATOM   2661 1HG1 ILE A 181      -9.158  14.387   6.356  1.00 93.66           H
ATOM   2662 2HG1 ILE A 181      -9.304  12.936   5.385  1.00 93.66           H
ATOM   2663  CG2 ILE A 181     -10.105  13.337   8.743  1.00 93.66           C
ATOM   2664 1HG2 ILE A 181     -10.068  12.662   9.598  1.00 93.66           H
ATOM   2665 2HG2 ILE A 181      -9.478  14.207   8.938  1.00 93.66           H
ATOM   2666 3HG2 ILE A 181     -11.133  13.659   8.579  1.00 93.66           H
ATOM   2667  CD1 ILE A 181     -11.195  13.802   5.956  1.00 93.66           C
ATOM   2668 1HD1 ILE A 181     -11.758  12.879   5.814  1.00 93.66           H
ATOM   2669 2HD1 ILE A 181     -11.610  14.353   6.800  1.00 93.66           H
ATOM   2670 3HD1 ILE A 181     -11.262  14.411   5.055  1.00 93.66           H
ATOM   2671  HN  ILE A 181      -8.564  10.845   6.112  1.00 93.66           H
ATOM   2672  N   PRO A 182      -8.310  10.399   9.422  1.00 91.76           N
ATOM   2673  CA  PRO A 182      -8.133   9.864  10.775  1.00 91.76           C
ATOM   2674  C   PRO A 182      -6.684   9.917  11.231  1.00 91.76           C
ATOM   2675  O   PRO A 182      -6.400  10.311  12.361  1.00 91.76           O
ATOM   2676  HA  PRO A 182      -8.681  10.474  11.493  1.00 91.76           H
ATOM   2677  CB  PRO A 182      -8.641   8.425  10.665  1.00 91.76           C
ATOM   2678 1HB  PRO A 182      -7.834   7.732  10.427  1.00 91.76           H
ATOM   2679 2HB  PRO A 182      -9.088   8.085  11.599  1.00 91.76           H
ATOM   2680  CG  PRO A 182      -9.670   8.498   9.543  1.00 91.76           C
ATOM   2681 1HG  PRO A 182      -9.864   7.518   9.107  1.00 91.76           H
ATOM   2682 2HG  PRO A 182     -10.630   8.871   9.898  1.00 91.76           H
ATOM   2683  CD  PRO A 182      -9.021   9.447   8.549  1.00 91.76           C
ATOM   2684 1HD  PRO A 182      -8.333   8.927   7.882  1.00 91.76           H
ATOM   2685 2HD  PRO A 182      -9.760   9.940   7.918  1.00 91.76           H
ATOM   2686  N   GLU A 183      -5.799   9.516  10.331  1.00 92.07           N
ATOM   2687  CA  GLU A 183      -4.382   9.463  10.647  1.00 92.07           C
ATOM   2688  C   GLU A 183      -3.858  10.863  10.977  1.00 92.07           C
ATOM   2689  O   GLU A 183      -3.017  11.023  11.859  1.00 92.07           O
ATOM   2690  HA  GLU A 183      -4.305   8.823  11.526  1.00 92.07           H
ATOM   2691  CB  GLU A 183      -3.587   8.837   9.500  1.00 92.07           C
ATOM   2692 1HB  GLU A 183      -4.000   9.164   8.545  1.00 92.07           H
ATOM   2693 2HB  GLU A 183      -2.528   9.072   9.615  1.00 92.07           H
ATOM   2694  CG  GLU A 183      -3.694   7.311   9.527  1.00 92.07           C
ATOM   2695 1HG  GLU A 183      -2.946   6.878   8.862  1.00 92.07           H
ATOM   2696 2HG  GLU A 183      -3.479   6.945  10.530  1.00 92.07           H
ATOM   2697  CD  GLU A 183      -5.090   6.852   9.100  1.00 92.07           C
ATOM   2698  OE1 GLU A 183      -5.399   5.667   9.348  1.00 92.07           O
ATOM   2699  OE2 GLU A 183      -5.817   7.698   8.534  1.00 92.07           O
ATOM   2700  HN  GLU A 183      -6.035   9.232   9.402  1.00 92.07           H
ATOM   2701  N   ILE A 184      -4.379  11.841  10.250  1.00 93.63           N
ATOM   2702  CA  ILE A 184      -3.921  13.211  10.402  1.00 93.63           C
ATOM   2703  C   ILE A 184      -4.276  13.710  11.804  1.00 93.63           C
ATOM   2704  O   ILE A 184      -3.500  14.437  12.423  1.00 93.63           O
ATOM   2705  HA  ILE A 184      -2.836  13.206  10.302  1.00 93.63           H
ATOM   2706  CB  ILE A 184      -4.476  14.089   9.279  1.00 93.63           C
ATOM   2707  HB  ILE A 184      -5.560  13.977   9.261  1.00 93.63           H
ATOM   2708  CG1 ILE A 184      -3.952  13.631   7.916  1.00 93.63           C
ATOM   2709 1HG1 ILE A 184      -2.881  13.820   7.852  1.00 93.63           H
ATOM   2710 2HG1 ILE A 184      -4.093  12.555   7.811  1.00 93.63           H
ATOM   2711  CG2 ILE A 184      -4.178  15.567   9.540  1.00 93.63           C
ATOM   2712 1HG2 ILE A 184      -4.639  15.870  10.480  1.00 93.63           H
ATOM   2713 2HG2 ILE A 184      -3.100  15.715   9.599  1.00 93.63           H
ATOM   2714 3HG2 ILE A 184      -4.583  16.168   8.726  1.00 93.63           H
ATOM   2715  CD1 ILE A 184      -4.673  14.358   6.779  1.00 93.63           C
ATOM   2716 1HD1 ILE A 184      -5.741  14.147   6.832  1.00 93.63           H
ATOM   2717 2HD1 ILE A 184      -4.510  15.432   6.873  1.00 93.63           H
ATOM   2718 3HD1 ILE A 184      -4.282  14.014   5.822  1.00 93.63           H
ATOM   2719  HN  ILE A 184      -5.099  11.709   9.569  1.00 93.63           H
ATOM   2720  N   LEU A 185      -5.449  13.300  12.265  1.00 93.11           N
ATOM   2721  CA  LEU A 185      -6.019  13.871  13.473  1.00 93.11           C
ATOM   2722  C   LEU A 185      -5.320  13.271  14.694  1.00 93.11           C
ATOM   2723  O   LEU A 185      -4.882  14.000  15.583  1.00 93.11           O
ATOM   2724  HA  LEU A 185      -5.821  14.943  13.453  1.00 93.11           H
ATOM   2725  CB  LEU A 185      -7.539  13.692  13.484  1.00 93.11           C
ATOM   2726 1HB  LEU A 185      -7.761  12.636  13.328  1.00 93.11           H
ATOM   2727 2HB  LEU A 185      -7.908  13.951  14.476  1.00 93.11           H
ATOM   2728  CG  LEU A 185      -8.318  14.507  12.451  1.00 93.11           C
ATOM   2729  HG  LEU A 185      -7.985  14.207  11.457  1.00 93.11           H
ATOM   2730  CD1 LEU A 185      -9.817  14.210  12.535  1.00 93.11           C
ATOM   2731 1HD1 LEU A 185      -9.988  13.150  12.345  1.00 93.11           H
ATOM   2732 2HD1 LEU A 185     -10.183  14.465  13.529  1.00 93.11           H
ATOM   2733 3HD1 LEU A 185     -10.347  14.803  11.789  1.00 93.11           H
ATOM   2734  CD2 LEU A 185      -8.021  16.001  12.594  1.00 93.11           C
ATOM   2735 1HD2 LEU A 185      -8.308  16.335  13.591  1.00 93.11           H
ATOM   2736 2HD2 LEU A 185      -6.956  16.176  12.445  1.00 93.11           H
ATOM   2737 3HD2 LEU A 185      -8.588  16.558  11.847  1.00 93.11           H
ATOM   2738  HN  LEU A 185      -6.005  12.593  11.828  1.00 93.11           H
ATOM   2739  N   TYR A 186      -5.238  11.949  14.699  1.00 92.84           N
ATOM   2740  CA  TYR A 186      -4.956  11.221  15.925  1.00 92.84           C
ATOM   2741  C   TYR A 186      -3.469  10.877  16.029  1.00 92.84           C
ATOM   2742  O   TYR A 186      -3.017  10.364  17.051  1.00 92.84           O
ATOM   2743  HA  TYR A 186      -5.234  11.857  16.765  1.00 92.84           H
ATOM   2744  CB  TYR A 186      -5.763   9.923  15.840  1.00 92.84           C
ATOM   2745 1HB  TYR A 186      -5.434   9.360  14.966  1.00 92.84           H
ATOM   2746 2HB  TYR A 186      -5.542   9.312  16.715  1.00 92.84           H
ATOM   2747  CG  TYR A 186      -7.275  10.136  15.753  1.00 92.84           C
ATOM   2748  CD1 TYR A 186      -7.905  10.985  16.640  1.00 92.84           C
ATOM   2749  HD1 TYR A 186      -7.325  11.505  17.402  1.00 92.84           H
ATOM   2750  CD2 TYR A 186      -8.010   9.478  14.787  1.00 92.84           C
ATOM   2751  HD2 TYR A 186      -7.512   8.807  14.087  1.00 92.84           H
ATOM   2752  CE1 TYR A 186      -9.329  11.185  16.558  1.00 92.84           C
ATOM   2753  HE1 TYR A 186      -9.839  11.853  17.252  1.00 92.84           H
ATOM   2754  CE2 TYR A 186      -9.433   9.678  14.705  1.00 92.84           C
ATOM   2755  HE2 TYR A 186     -10.026   9.164  13.947  1.00 92.84           H
ATOM   2756  CZ  TYR A 186     -10.023  10.521  15.594  1.00 92.84           C
ATOM   2757  OH  TYR A 186     -11.367  10.710  15.517  1.00 92.84           O
ATOM   2758  HH  TYR A 186     -11.735  10.228  14.721  1.00 92.84           H
ATOM   2759  HN  TYR A 186      -5.360  11.378  13.887  1.00 92.84           H
ATOM   2760  N   SER A 187      -2.749  11.174  14.957  1.00 93.17           N
ATOM   2761  CA  SER A 187      -1.305  11.018  14.958  1.00 93.17           C
ATOM   2762  C   SER A 187      -0.668  12.052  15.888  1.00 93.17           C
ATOM   2763  O   SER A 187      -0.796  13.255  15.665  1.00 93.17           O
ATOM   2764  HA  SER A 187      -1.124  10.009  15.328  1.00 93.17           H
ATOM   2765  CB  SER A 187      -0.734  11.153  13.545  1.00 93.17           C
ATOM   2766 1HB  SER A 187      -1.051  12.104  13.116  1.00 93.17           H
ATOM   2767 2HB  SER A 187       0.354  11.172  13.593  1.00 93.17           H
ATOM   2768  OG  SER A 187      -1.153  10.087  12.696  1.00 93.17           O
ATOM   2769  HG  SER A 187      -1.615  10.454  11.889  1.00 93.17           H
ATOM   2770  HN  SER A 187      -3.137  11.514  14.100  1.00 93.17           H
ATOM   2771  N   GLN A 188       0.005  11.546  16.912  1.00 92.09           N
ATOM   2772  CA  GLN A 188       0.796  12.399  17.783  1.00 92.09           C
ATOM   2773  C   GLN A 188       2.008  11.634  18.317  1.00 92.09           C
ATOM   2774  O   GLN A 188       2.089  10.415  18.174  1.00 92.09           O
ATOM   2775  HA  GLN A 188       1.128  13.226  17.155  1.00 92.09           H
ATOM   2776  CB  GLN A 188      -0.054  12.951  18.929  1.00 92.09           C
ATOM   2777 1HB  GLN A 188       0.530  13.667  19.508  1.00 92.09           H
ATOM   2778 2HB  GLN A 188      -0.911  13.490  18.525  1.00 92.09           H
ATOM   2779  CG  GLN A 188      -0.540  11.823  19.843  1.00 92.09           C
ATOM   2780 1HG  GLN A 188      -1.111  11.100  19.262  1.00 92.09           H
ATOM   2781 2HG  GLN A 188       0.317  11.293  20.259  1.00 92.09           H
ATOM   2782  CD  GLN A 188      -1.406  12.373  20.978  1.00 92.09           C
ATOM   2783  OE1 GLN A 188      -1.841  13.513  20.966  1.00 92.09           O
ATOM   2784  NE2 GLN A 188      -1.632  11.501  21.956  1.00 92.09           N
ATOM   2785 1HE2 GLN A 188      -1.246  10.580  21.905  1.00 92.09           H
ATOM   2786 2HE2 GLN A 188      -2.189  11.766  22.744  1.00 92.09           H
ATOM   2787  HN  GLN A 188       0.016  10.575  17.148  1.00 92.09           H
ATOM   2788  N   ILE A 189       2.920  12.381  18.922  1.00 92.03           N
ATOM   2789  CA  ILE A 189       4.078  11.778  19.560  1.00 92.03           C
ATOM   2790  C   ILE A 189       3.732  11.428  21.009  1.00 92.03           C
ATOM   2791  O   ILE A 189       3.244  12.275  21.756  1.00 92.03           O
ATOM   2792  HA  ILE A 189       4.301  10.855  19.026  1.00 92.03           H
ATOM   2793  CB  ILE A 189       5.300  12.688  19.422  1.00 92.03           C
ATOM   2794  HB  ILE A 189       5.058  13.654  19.865  1.00 92.03           H
ATOM   2795  CG1 ILE A 189       5.634  12.937  17.950  1.00 92.03           C
ATOM   2796 1HG1 ILE A 189       5.986  12.013  17.492  1.00 92.03           H
ATOM   2797 2HG1 ILE A 189       4.733  13.236  17.414  1.00 92.03           H
ATOM   2798  CG2 ILE A 189       6.494  12.123  20.193  1.00 92.03           C
ATOM   2799 1HG2 ILE A 189       6.238  12.040  21.250  1.00 92.03           H
ATOM   2800 2HG2 ILE A 189       6.746  11.138  19.802  1.00 92.03           H
ATOM   2801 3HG2 ILE A 189       7.349  12.790  20.078  1.00 92.03           H
ATOM   2802  CD1 ILE A 189       6.703  14.023  17.807  1.00 92.03           C
ATOM   2803 1HD1 ILE A 189       6.338  14.952  18.244  1.00 92.03           H
ATOM   2804 2HD1 ILE A 189       7.610  13.709  18.323  1.00 92.03           H
ATOM   2805 3HD1 ILE A 189       6.922  14.180  16.751  1.00 92.03           H
ATOM   2806  HN  ILE A 189       2.877  13.378  18.980  1.00 92.03           H
ATOM   2807  N   LYS A 190       3.998  10.180  21.362  1.00 88.85           N
ATOM   2808  CA  LYS A 190       3.853   9.745  22.741  1.00 88.85           C
ATOM   2809  C   LYS A 190       5.236   9.464  23.332  1.00 88.85           C
ATOM   2810  O   LYS A 190       6.026   8.724  22.748  1.00 88.85           O
ATOM   2811  HA  LYS A 190       3.400  10.566  23.297  1.00 88.85           H
ATOM   2812  CB  LYS A 190       2.894   8.556  22.830  1.00 88.85           C
ATOM   2813 1HB  LYS A 190       1.968   8.790  22.303  1.00 88.85           H
ATOM   2814 2HB  LYS A 190       3.333   7.692  22.332  1.00 88.85           H
ATOM   2815  CG  LYS A 190       2.584   8.209  24.287  1.00 88.85           C
ATOM   2816 1HG  LYS A 190       3.479   7.815  24.769  1.00 88.85           H
ATOM   2817 2HG  LYS A 190       2.303   9.112  24.828  1.00 88.85           H
ATOM   2818  CD  LYS A 190       1.454   7.181  24.378  1.00 88.85           C
ATOM   2819 1HD  LYS A 190       0.495   7.676  24.229  1.00 88.85           H
ATOM   2820 2HD  LYS A 190       1.561   6.446  23.580  1.00 88.85           H
ATOM   2821  CE  LYS A 190       1.464   6.474  25.735  1.00 88.85           C
ATOM   2822 1HE  LYS A 190       2.492   6.278  26.042  1.00 88.85           H
ATOM   2823 2HE  LYS A 190       1.023   7.121  26.492  1.00 88.85           H
ATOM   2824  NZ  LYS A 190       0.712   5.201  25.662  1.00 88.85           N
ATOM   2825 1HZ  LYS A 190       0.809   4.700  26.538  1.00 88.85           H
ATOM   2826 2HZ  LYS A 190      -0.268   5.398  25.491  1.00 88.85           H
ATOM   2827 3HZ  LYS A 190       1.079   4.634  24.905  1.00 88.85           H
ATOM   2828  HN  LYS A 190       4.308   9.472  20.727  1.00 88.85           H
ATOM   2829  N   GLU A 191       5.487  10.071  24.482  1.00 86.99           N
ATOM   2830  CA  GLU A 191       6.718   9.814  25.211  1.00 86.99           C
ATOM   2831  C   GLU A 191       6.490   8.736  26.273  1.00 86.99           C
ATOM   2832  O   GLU A 191       5.564   8.838  27.077  1.00 86.99           O
ATOM   2833  HA  GLU A 191       7.426   9.454  24.465  1.00 86.99           H
ATOM   2834  CB  GLU A 191       7.261  11.098  25.841  1.00 86.99           C
ATOM   2835 1HB  GLU A 191       6.458  11.619  26.362  1.00 86.99           H
ATOM   2836 2HB  GLU A 191       8.109  10.861  26.483  1.00 86.99           H
ATOM   2837  CG  GLU A 191       7.786  12.055  24.769  1.00 86.99           C
ATOM   2838 1HG  GLU A 191       8.512  11.540  24.141  1.00 86.99           H
ATOM   2839 2HG  GLU A 191       6.966  12.364  24.120  1.00 86.99           H
ATOM   2840  CD  GLU A 191       8.435  13.287  25.403  1.00 86.99           C
ATOM   2841  OE1 GLU A 191       8.912  14.141  24.626  1.00 86.99           O
ATOM   2842  OE2 GLU A 191       8.438  13.346  26.652  1.00 86.99           O
ATOM   2843  HN  GLU A 191       4.869  10.727  24.915  1.00 86.99           H
ATOM   2844  N   GLU A 192       7.349   7.728  26.242  1.00 78.80           N
ATOM   2845  CA  GLU A 192       7.249   6.629  27.187  1.00 78.80           C
ATOM   2846  C   GLU A 192       8.641   6.203  27.656  1.00 78.80           C
ATOM   2847  O   GLU A 192       9.476   5.801  26.848  1.00 78.80           O
ATOM   2848  HA  GLU A 192       6.679   7.023  28.029  1.00 78.80           H
ATOM   2849  CB  GLU A 192       6.491   5.449  26.577  1.00 78.80           C
ATOM   2850 1HB  GLU A 192       5.482   5.761  26.306  1.00 78.80           H
ATOM   2851 2HB  GLU A 192       7.056   5.044  25.737  1.00 78.80           H
ATOM   2852  CG  GLU A 192       6.344   4.310  27.587  1.00 78.80           C
ATOM   2853 1HG  GLU A 192       7.132   3.574  27.429  1.00 78.80           H
ATOM   2854 2HG  GLU A 192       6.469   4.697  28.598  1.00 78.80           H
ATOM   2855  CD  GLU A 192       4.976   3.636  27.459  1.00 78.80           C
ATOM   2856  OE1 GLU A 192       4.667   2.807  28.342  1.00 78.80           O
ATOM   2857  OE2 GLU A 192       4.271   3.965  26.481  1.00 78.80           O
ATOM   2858  HN  GLU A 192       8.103   7.656  25.588  1.00 78.80           H
ATOM   2859  N   SER A 193       8.849   6.306  28.961  1.00 73.99           N
ATOM   2860  CA  SER A 193      10.060   5.782  29.570  1.00 73.99           C
ATOM   2861  C   SER A 193      11.290   6.383  28.887  1.00 73.99           C
ATOM   2862  O   SER A 193      12.320   5.722  28.762  1.00 73.99           O
ATOM   2863  HA  SER A 193      10.013   6.089  30.614  1.00 73.99           H
ATOM   2864  CB  SER A 193      10.101   4.255  29.489  1.00 73.99           C
ATOM   2865 1HB  SER A 193      10.219   3.950  28.449  1.00 73.99           H
ATOM   2866 2HB  SER A 193      10.972   3.886  30.030  1.00 73.99           H
ATOM   2867  OG  SER A 193       8.922   3.660  30.026  1.00 73.99           O
ATOM   2868  HG  SER A 193       8.886   2.691  29.781  1.00 73.99           H
ATOM   2869  HN  SER A 193       8.208   6.737  29.597  1.00 73.99           H
ATOM   2870  N   GLY A 194      11.143   7.630  28.464  1.00 76.07           N
ATOM   2871  CA  GLY A 194      12.250   8.350  27.857  1.00 76.07           C
ATOM   2872  C   GLY A 194      12.371   8.015  26.369  1.00 76.07           C
ATOM   2873  O   GLY A 194      13.322   8.434  25.711  1.00 76.07           O
ATOM   2874 1HA  GLY A 194      12.103   9.423  27.982  1.00 76.07           H
ATOM   2875 2HA  GLY A 194      13.179   8.094  28.368  1.00 76.07           H
ATOM   2876  HN  GLY A 194      10.289   8.146  28.531  1.00 76.07           H
ATOM   2877  N   ILE A 195      11.395   7.264  25.883  1.00 83.61           N
ATOM   2878  CA  ILE A 195      11.341   6.929  24.470  1.00 83.61           C
ATOM   2879  C   ILE A 195      10.179   7.679  23.816  1.00 83.61           C
ATOM   2880  O   ILE A 195       9.034   7.555  24.249  1.00 83.61           O
ATOM   2881  HA  ILE A 195      12.271   7.271  24.017  1.00 83.61           H
ATOM   2882  CB  ILE A 195      11.278   5.412  24.281  1.00 83.61           C
ATOM   2883  HB  ILE A 195      10.368   5.046  24.757  1.00 83.61           H
ATOM   2884  CG1 ILE A 195      12.457   4.723  24.972  1.00 83.61           C
ATOM   2885 1HG1 ILE A 195      13.391   5.051  24.516  1.00 83.61           H
ATOM   2886 2HG1 ILE A 195      12.493   5.020  26.020  1.00 83.61           H
ATOM   2887  CG2 ILE A 195      11.190   5.047  22.798  1.00 83.61           C
ATOM   2888 1HG2 ILE A 195      10.292   5.490  22.368  1.00 83.61           H
ATOM   2889 2HG2 ILE A 195      12.068   5.427  22.277  1.00 83.61           H
ATOM   2890 3HG2 ILE A 195      11.146   3.963  22.693  1.00 83.61           H
ATOM   2891  CD1 ILE A 195      12.340   3.201  24.870  1.00 83.61           C
ATOM   2892 1HD1 ILE A 195      11.416   2.875  25.348  1.00 83.61           H
ATOM   2893 2HD1 ILE A 195      12.329   2.907  23.820  1.00 83.61           H
ATOM   2894 3HD1 ILE A 195      13.191   2.737  25.369  1.00 83.61           H
ATOM   2895  HN  ILE A 195      10.651   6.887  26.435  1.00 83.61           H
ATOM   2896  N   ALA A 196      10.513   8.440  22.785  1.00 90.03           N
ATOM   2897  CA  ALA A 196       9.498   9.097  21.979  1.00 90.03           C
ATOM   2898  C   ALA A 196       9.022   8.138  20.886  1.00 90.03           C
ATOM   2899  O   ALA A 196       9.833   7.572  20.155  1.00 90.03           O
ATOM   2900  HA  ALA A 196       8.659   9.335  22.633  1.00 90.03           H
ATOM   2901  CB  ALA A 196      10.063  10.399  21.408  1.00 90.03           C
ATOM   2902 1HB  ALA A 196      10.359  11.056  22.225  1.00 90.03           H
ATOM   2903 2HB  ALA A 196      10.931  10.176  20.787  1.00 90.03           H
ATOM   2904 3HB  ALA A 196       9.301  10.891  20.803  1.00 90.03           H
ATOM   2905  HN  ALA A 196      11.456   8.610  22.498  1.00 90.03           H
ATOM   2906  N   ILE A 197       7.708   7.986  20.809  1.00 89.44           N
ATOM   2907  CA  ILE A 197       7.114   7.097  19.824  1.00 89.44           C
ATOM   2908  C   ILE A 197       6.068   7.866  19.015  1.00 89.44           C
ATOM   2909  O   ILE A 197       5.177   8.495  19.583  1.00 89.44           O
ATOM   2910  HA  ILE A 197       7.909   6.780  19.149  1.00 89.44           H
ATOM   2911  CB  ILE A 197       6.566   5.839  20.500  1.00 89.44           C
ATOM   2912  HB  ILE A 197       5.833   6.144  21.247  1.00 89.44           H
ATOM   2913  CG1 ILE A 197       7.675   5.085  21.237  1.00 89.44           C
ATOM   2914 1HG1 ILE A 197       8.407   4.716  20.519  1.00 89.44           H
ATOM   2915 2HG1 ILE A 197       8.199   5.766  21.907  1.00 89.44           H
ATOM   2916  CG2 ILE A 197       5.839   4.947  19.492  1.00 89.44           C
ATOM   2917 1HG2 ILE A 197       5.007   5.498  19.053  1.00 89.44           H
ATOM   2918 2HG2 ILE A 197       6.532   4.648  18.706  1.00 89.44           H
ATOM   2919 3HG2 ILE A 197       5.459   4.060  19.999  1.00 89.44           H
ATOM   2920  CD1 ILE A 197       7.102   3.913  22.038  1.00 89.44           C
ATOM   2921 1HD1 ILE A 197       6.388   4.288  22.771  1.00 89.44           H
ATOM   2922 2HD1 ILE A 197       6.600   3.222  21.361  1.00 89.44           H
ATOM   2923 3HD1 ILE A 197       7.912   3.394  22.551  1.00 89.44           H
ATOM   2924  HN  ILE A 197       7.054   8.456  21.402  1.00 89.44           H
ATOM   2925  N   CYS A 198       6.211   7.789  17.700  1.00 91.51           N
ATOM   2926  CA  CYS A 198       5.183   8.295  16.805  1.00 91.51           C
ATOM   2927  C   CYS A 198       4.063   7.256  16.725  1.00 91.51           C
ATOM   2928  O   CYS A 198       4.252   6.175  16.169  1.00 91.51           O
ATOM   2929  HA  CYS A 198       4.819   9.225  17.241  1.00 91.51           H
ATOM   2930  CB  CYS A 198       5.751   8.630  15.424  1.00 91.51           C
ATOM   2931 1HB  CYS A 198       6.414   9.492  15.494  1.00 91.51           H
ATOM   2932 2HB  CYS A 198       6.349   7.796  15.056  1.00 91.51           H
ATOM   2933  SG  CYS A 198       4.387   8.983  14.256  1.00 91.51           S
ATOM   2934  HN  CYS A 198       7.008   7.392  17.246  1.00 91.51           H
ATOM   2935  N   THR A 199       2.920   7.621  17.288  1.00 91.08           N
ATOM   2936  CA  THR A 199       1.784   6.716  17.328  1.00 91.08           C
ATOM   2937  C   THR A 199       0.484   7.481  17.067  1.00 91.08           C
ATOM   2938  O   THR A 199       0.471   8.710  17.075  1.00 91.08           O
ATOM   2939  HA  THR A 199       1.894   5.989  16.523  1.00 91.08           H
ATOM   2940  CB  THR A 199       1.802   5.993  18.676  1.00 91.08           C
ATOM   2941  HB  THR A 199       2.811   5.665  18.928  1.00 91.08           H
ATOM   2942  OG1 THR A 199       0.838   4.955  18.527  1.00 91.08           O
ATOM   2943  HG1 THR A 199       0.928   4.294  19.272  1.00 91.08           H
ATOM   2944  CG2 THR A 199       1.248   6.856  19.811  1.00 91.08           C
ATOM   2945 1HG2 THR A 199       0.216   7.127  19.591  1.00 91.08           H
ATOM   2946 2HG2 THR A 199       1.849   7.760  19.907  1.00 91.08           H
ATOM   2947 3HG2 THR A 199       1.284   6.295  20.745  1.00 91.08           H
ATOM   2948  HN  THR A 199       2.765   8.514  17.710  1.00 91.08           H
ATOM   2949  N   MET A 200      -0.577   6.720  16.841  1.00 91.91           N
ATOM   2950  CA  MET A 200      -1.920   7.270  16.912  1.00 91.91           C
ATOM   2951  C   MET A 200      -2.488   7.148  18.328  1.00 91.91           C
ATOM   2952  O   MET A 200      -2.361   6.102  18.963  1.00 91.91           O
ATOM   2953  HA  MET A 200      -1.822   8.321  16.642  1.00 91.91           H
ATOM   2954  CB  MET A 200      -2.829   6.525  15.932  1.00 91.91           C
ATOM   2955 1HB  MET A 200      -2.771   5.453  16.119  1.00 91.91           H
ATOM   2956 2HB  MET A 200      -3.865   6.822  16.094  1.00 91.91           H
ATOM   2957  CG  MET A 200      -2.430   6.818  14.484  1.00 91.91           C
ATOM   2958 1HG  MET A 200      -2.363   7.895  14.327  1.00 91.91           H
ATOM   2959 2HG  MET A 200      -1.443   6.404  14.279  1.00 91.91           H
ATOM   2960  SD  MET A 200      -3.630   6.113  13.366  1.00 91.91           S
ATOM   2961  CE  MET A 200      -3.526   4.396  13.842  1.00 91.91           C
ATOM   2962 1HE  MET A 200      -2.510   4.036  13.686  1.00 91.91           H
ATOM   2963 2HE  MET A 200      -3.790   4.295  14.895  1.00 91.91           H
ATOM   2964 3HE  MET A 200      -4.217   3.809  13.237  1.00 91.91           H
ATOM   2965  HN  MET A 200      -0.530   5.748  16.613  1.00 91.91           H
ATOM   2966  N   VAL A 201      -3.101   8.231  18.780  1.00 92.67           N
ATOM   2967  CA  VAL A 201      -3.776   8.227  20.067  1.00 92.67           C
ATOM   2968  C   VAL A 201      -5.251   8.582  19.866  1.00 92.67           C
ATOM   2969  O   VAL A 201      -5.570   9.617  19.284  1.00 92.67           O
ATOM   2970  HA  VAL A 201      -3.710   7.217  20.470  1.00 92.67           H
ATOM   2971  CB  VAL A 201      -3.061   9.171  21.036  1.00 92.67           C
ATOM   2972  HB  VAL A 201      -3.112  10.178  20.621  1.00 92.67           H
ATOM   2973  CG1 VAL A 201      -3.757   9.188  22.398  1.00 92.67           C
ATOM   2974 1HG1 VAL A 201      -4.786   9.526  22.277  1.00 92.67           H
ATOM   2975 2HG1 VAL A 201      -3.751   8.184  22.822  1.00 92.67           H
ATOM   2976 3HG1 VAL A 201      -3.228   9.867  23.068  1.00 92.67           H
ATOM   2977  CG2 VAL A 201      -1.585   8.796  21.178  1.00 92.67           C
ATOM   2978 1HG2 VAL A 201      -1.504   7.778  21.559  1.00 92.67           H
ATOM   2979 2HG2 VAL A 201      -1.098   8.859  20.205  1.00 92.67           H
ATOM   2980 3HG2 VAL A 201      -1.100   9.483  21.872  1.00 92.67           H
ATOM   2981  HN  VAL A 201      -3.142   9.099  18.285  1.00 92.67           H
ATOM   2982  N   TYR A 202      -6.110   7.702  20.359  1.00 91.45           N
ATOM   2983  CA  TYR A 202      -7.543   7.899  20.224  1.00 91.45           C
ATOM   2984  C   TYR A 202      -8.122   8.582  21.465  1.00 91.45           C
ATOM   2985  O   TYR A 202      -7.755   8.248  22.590  1.00 91.45           O
ATOM   2986  HA  TYR A 202      -7.715   8.534  19.355  1.00 91.45           H
ATOM   2987  CB  TYR A 202      -8.151   6.501  20.096  1.00 91.45           C
ATOM   2988 1HB  TYR A 202      -7.859   5.908  20.963  1.00 91.45           H
ATOM   2989 2HB  TYR A 202      -9.238   6.585  20.119  1.00 91.45           H
ATOM   2990  CG  TYR A 202      -7.739   5.757  18.824  1.00 91.45           C
ATOM   2991  CD1 TYR A 202      -8.420   5.977  17.645  1.00 91.45           C
ATOM   2992  HD1 TYR A 202      -9.252   6.681  17.619  1.00 91.45           H
ATOM   2993  CD2 TYR A 202      -6.685   4.866  18.857  1.00 91.45           C
ATOM   2994  HD2 TYR A 202      -6.147   4.692  19.789  1.00 91.45           H
ATOM   2995  CE1 TYR A 202      -8.032   5.277  16.448  1.00 91.45           C
ATOM   2996  HE1 TYR A 202      -8.561   5.441  15.509  1.00 91.45           H
ATOM   2997  CE2 TYR A 202      -6.297   4.166  17.661  1.00 91.45           C
ATOM   2998  HE2 TYR A 202      -5.467   3.459  17.673  1.00 91.45           H
ATOM   2999  CZ  TYR A 202      -6.989   4.406  16.515  1.00 91.45           C
ATOM   3000  OH  TYR A 202      -6.622   3.744  15.384  1.00 91.45           O
ATOM   3001  HH  TYR A 202      -6.032   2.972  15.617  1.00 91.45           H
ATOM   3002  HN  TYR A 202      -5.842   6.868  20.843  1.00 91.45           H
ATOM   3003  N   PRO A 203      -9.033   9.548  21.284  1.00 82.79           N
ATOM   3004  CA  PRO A 203      -9.528  10.340  22.412  1.00 82.79           C
ATOM   3005  C   PRO A 203     -10.384   9.518  23.362  1.00 82.79           C
ATOM   3006  O   PRO A 203     -11.000   8.534  22.955  1.00 82.79           O
ATOM   3007  HA  PRO A 203      -8.694  10.695  23.017  1.00 82.79           H
ATOM   3008  CB  PRO A 203     -10.333  11.457  21.746  1.00 82.79           C
ATOM   3009 1HB  PRO A 203     -11.178  11.765  22.362  1.00 82.79           H
ATOM   3010 2HB  PRO A 203      -9.723  12.345  21.577  1.00 82.79           H
ATOM   3011  CG  PRO A 203     -10.788  10.845  20.452  1.00 82.79           C
ATOM   3012 1HG  PRO A 203     -11.705  10.272  20.588  1.00 82.79           H
ATOM   3013 2HG  PRO A 203     -10.999  11.612  19.706  1.00 82.79           H
ATOM   3014  CD  PRO A 203      -9.657   9.961  20.013  1.00 82.79           C
ATOM   3015 1HD  PRO A 203     -10.016   9.103  19.445  1.00 82.79           H
ATOM   3016 2HD  PRO A 203      -8.953  10.495  19.375  1.00 82.79           H
ATOM   3017  N   SER A 204     -10.399   9.947  24.616  1.00 71.47           N
ATOM   3018  CA  SER A 204     -10.811   9.072  25.701  1.00 71.47           C
ATOM   3019  C   SER A 204     -12.176   8.458  25.389  1.00 71.47           C
ATOM   3020  O   SER A 204     -12.398   7.272  25.632  1.00 71.47           O
ATOM   3021  HA  SER A 204     -10.045   8.298  25.754  1.00 71.47           H
ATOM   3022  CB  SER A 204     -10.861   9.830  27.030  1.00 71.47           C
ATOM   3023 1HB  SER A 204     -11.303   9.191  27.794  1.00 71.47           H
ATOM   3024 2HB  SER A 204      -9.846  10.060  27.354  1.00 71.47           H
ATOM   3025  OG  SER A 204     -11.611  11.037  26.928  1.00 71.47           O
ATOM   3026  HG  SER A 204     -12.585  10.845  27.049  1.00 71.47           H
ATOM   3027  HN  SER A 204     -10.137  10.871  24.894  1.00 71.47           H
ATOM   3028  N   ASP A 205     -13.057   9.291  24.854  1.00 73.04           N
ATOM   3029  CA  ASP A 205     -14.449   8.908  24.694  1.00 73.04           C
ATOM   3030  C   ASP A 205     -14.567   7.893  23.555  1.00 73.04           C
ATOM   3031  O   ASP A 205     -14.265   8.207  22.405  1.00 73.04           O
ATOM   3032  HA  ASP A 205     -14.743   8.490  25.657  1.00 73.04           H
ATOM   3033  CB  ASP A 205     -15.316  10.118  24.341  1.00 73.04           C
ATOM   3034 1HB  ASP A 205     -14.889  10.638  23.484  1.00 73.04           H
ATOM   3035 2HB  ASP A 205     -16.311   9.783  24.047  1.00 73.04           H
ATOM   3036  CG  ASP A 205     -15.425  11.080  25.526  1.00 73.04           C
ATOM   3037  OD1 ASP A 205     -15.220  10.604  26.664  1.00 73.04           O
ATOM   3038  OD2 ASP A 205     -15.710  12.269  25.268  1.00 73.04           O
ATOM   3039  HN  ASP A 205     -12.832  10.211  24.533  1.00 73.04           H
ATOM   3040  N   GLU A 206     -15.007   6.696  23.915  1.00 83.27           N
ATOM   3041  CA  GLU A 206     -15.223   5.651  22.930  1.00 83.27           C
ATOM   3042  C   GLU A 206     -13.951   5.424  22.109  1.00 83.27           C
ATOM   3043  O   GLU A 206     -14.019   4.995  20.959  1.00 83.27           O
ATOM   3044  HA  GLU A 206     -15.456   4.754  23.505  1.00 83.27           H
ATOM   3045  CB  GLU A 206     -16.408   5.988  22.023  1.00 83.27           C
ATOM   3046 1HB  GLU A 206     -16.193   6.897  21.461  1.00 83.27           H
ATOM   3047 2HB  GLU A 206     -16.640   5.133  21.388  1.00 83.27           H
ATOM   3048  CG  GLU A 206     -17.667   6.267  22.847  1.00 83.27           C
ATOM   3049 1HG  GLU A 206     -17.608   5.738  23.798  1.00 83.27           H
ATOM   3050 2HG  GLU A 206     -17.727   7.331  23.077  1.00 83.27           H
ATOM   3051  CD  GLU A 206     -18.924   5.830  22.092  1.00 83.27           C
ATOM   3052  OE1 GLU A 206     -19.844   5.323  22.768  1.00 83.27           O
ATOM   3053  OE2 GLU A 206     -18.936   6.014  20.855  1.00 83.27           O
ATOM   3054  HN  GLU A 206     -15.214   6.437  24.859  1.00 83.27           H
ATOM   3055  N   SER A 207     -12.821   5.723  22.733  1.00 89.08           N
ATOM   3056  CA  SER A 207     -11.534   5.505  22.096  1.00 89.08           C
ATOM   3057  C   SER A 207     -11.504   4.126  21.435  1.00 89.08           C
ATOM   3058  O   SER A 207     -11.049   3.987  20.300  1.00 89.08           O
ATOM   3059  HA  SER A 207     -11.447   6.291  21.345  1.00 89.08           H
ATOM   3060  CB  SER A 207     -10.391   5.635  23.104  1.00 89.08           C
ATOM   3061 1HB  SER A 207      -9.484   5.203  22.682  1.00 89.08           H
ATOM   3062 2HB  SER A 207     -10.186   6.690  23.286  1.00 89.08           H
ATOM   3063  OG  SER A 207     -10.692   4.991  24.339  1.00 89.08           O
ATOM   3064  HG  SER A 207     -10.029   5.262  25.037  1.00 89.08           H
ATOM   3065  HN  SER A 207     -12.777   6.107  23.656  1.00 89.08           H
ATOM   3066  N   THR A 208     -11.995   3.141  22.172  1.00 90.02           N
ATOM   3067  CA  THR A 208     -11.917   1.760  21.725  1.00 90.02           C
ATOM   3068  C   THR A 208     -12.742   1.565  20.451  1.00 90.02           C
ATOM   3069  O   THR A 208     -12.295   0.906  19.514  1.00 90.02           O
ATOM   3070  HA  THR A 208     -10.880   1.539  21.472  1.00 90.02           H
ATOM   3071  CB  THR A 208     -12.363   0.863  22.881  1.00 90.02           C
ATOM   3072  HB  THR A 208     -12.313  -0.189  22.599  1.00 90.02           H
ATOM   3073  OG1 THR A 208     -13.659   1.349  23.218  1.00 90.02           O
ATOM   3074  HG1 THR A 208     -14.149   0.668  23.763  1.00 90.02           H
ATOM   3075  CG2 THR A 208     -11.538   1.089  24.150  1.00 90.02           C
ATOM   3076 1HG2 THR A 208     -11.642   2.126  24.471  1.00 90.02           H
ATOM   3077 2HG2 THR A 208     -10.489   0.876  23.945  1.00 90.02           H
ATOM   3078 3HG2 THR A 208     -11.896   0.428  24.939  1.00 90.02           H
ATOM   3079  HN  THR A 208     -12.439   3.273  23.059  1.00 90.02           H
ATOM   3080  N   LYS A 209     -13.931   2.150  20.459  1.00 90.98           N
ATOM   3081  CA  LYS A 209     -14.823   2.046  19.317  1.00 90.98           C
ATOM   3082  C   LYS A 209     -14.144   2.653  18.088  1.00 90.98           C
ATOM   3083  O   LYS A 209     -14.202   2.085  16.998  1.00 90.98           O
ATOM   3084  HA  LYS A 209     -14.991   0.985  19.129  1.00 90.98           H
ATOM   3085  CB  LYS A 209     -16.182   2.670  19.640  1.00 90.98           C
ATOM   3086 1HB  LYS A 209     -16.041   3.682  20.019  1.00 90.98           H
ATOM   3087 2HB  LYS A 209     -16.775   2.751  18.729  1.00 90.98           H
ATOM   3088  CG  LYS A 209     -16.938   1.833  20.674  1.00 90.98           C
ATOM   3089 1HG  LYS A 209     -17.025   0.805  20.321  1.00 90.98           H
ATOM   3090 2HG  LYS A 209     -16.373   1.802  21.606  1.00 90.98           H
ATOM   3091  CD  LYS A 209     -18.331   2.409  20.934  1.00 90.98           C
ATOM   3092 1HD  LYS A 209     -18.248   3.462  21.203  1.00 90.98           H
ATOM   3093 2HD  LYS A 209     -18.925   2.359  20.022  1.00 90.98           H
ATOM   3094  CE  LYS A 209     -19.040   1.645  22.055  1.00 90.98           C
ATOM   3095 1HE  LYS A 209     -19.231   0.620  21.739  1.00 90.98           H
ATOM   3096 2HE  LYS A 209     -18.395   1.594  22.932  1.00 90.98           H
ATOM   3097  NZ  LYS A 209     -20.315   2.308  22.407  1.00 90.98           N
ATOM   3098 1HZ  LYS A 209     -20.837   1.719  23.047  1.00 90.98           H
ATOM   3099 2HZ  LYS A 209     -20.122   3.200  22.850  1.00 90.98           H
ATOM   3100 3HZ  LYS A 209     -20.861   2.460  21.566  1.00 90.98           H
ATOM   3101  HN  LYS A 209     -14.285   2.686  21.225  1.00 90.98           H
ATOM   3102  N   LEU A 210     -13.517   3.800  18.304  1.00 92.01           N
ATOM   3103  CA  LEU A 210     -12.910   4.539  17.210  1.00 92.01           C
ATOM   3104  C   LEU A 210     -11.792   3.698  16.590  1.00 92.01           C
ATOM   3105  O   LEU A 210     -11.715   3.564  15.370  1.00 92.01           O
ATOM   3106  HA  LEU A 210     -13.681   4.698  16.456  1.00 92.01           H
ATOM   3107  CB  LEU A 210     -12.450   5.919  17.685  1.00 92.01           C
ATOM   3108 1HB  LEU A 210     -13.289   6.410  18.177  1.00 92.01           H
ATOM   3109 2HB  LEU A 210     -11.675   5.782  18.439  1.00 92.01           H
ATOM   3110  CG  LEU A 210     -11.910   6.856  16.603  1.00 92.01           C
ATOM   3111  HG  LEU A 210     -11.096   6.347  16.087  1.00 92.01           H
ATOM   3112  CD1 LEU A 210     -12.985   7.163  15.558  1.00 92.01           C
ATOM   3113 1HD1 LEU A 210     -13.310   6.236  15.087  1.00 92.01           H
ATOM   3114 2HD1 LEU A 210     -13.836   7.643  16.043  1.00 92.01           H
ATOM   3115 3HD1 LEU A 210     -12.574   7.831  14.801  1.00 92.01           H
ATOM   3116  CD2 LEU A 210     -11.329   8.129  17.220  1.00 92.01           C
ATOM   3117 1HD2 LEU A 210     -12.107   8.651  17.777  1.00 92.01           H
ATOM   3118 2HD2 LEU A 210     -10.513   7.867  17.894  1.00 92.01           H
ATOM   3119 3HD2 LEU A 210     -10.952   8.777  16.429  1.00 92.01           H
ATOM   3120  HN  LEU A 210     -13.420   4.224  19.205  1.00 92.01           H
ATOM   3121  N   LYS A 211     -10.954   3.153  17.460  1.00 92.81           N
ATOM   3122  CA  LYS A 211      -9.855   2.312  17.015  1.00 92.81           C
ATOM   3123  C   LYS A 211     -10.410   1.157  16.179  1.00 92.81           C
ATOM   3124  O   LYS A 211      -9.933   0.900  15.074  1.00 92.81           O
ATOM   3125  HA  LYS A 211      -9.214   2.922  16.378  1.00 92.81           H
ATOM   3126  CB  LYS A 211      -9.010   1.859  18.207  1.00 92.81           C
ATOM   3127 1HB  LYS A 211      -8.597   2.730  18.716  1.00 92.81           H
ATOM   3128 2HB  LYS A 211      -9.641   1.338  18.927  1.00 92.81           H
ATOM   3129  CG  LYS A 211      -7.874   0.939  17.755  1.00 92.81           C
ATOM   3130 1HG  LYS A 211      -8.288   0.004  17.376  1.00 92.81           H
ATOM   3131 2HG  LYS A 211      -7.331   1.403  16.932  1.00 92.81           H
ATOM   3132  CD  LYS A 211      -6.913   0.647  18.909  1.00 92.81           C
ATOM   3133 1HD  LYS A 211      -6.537   1.584  19.320  1.00 92.81           H
ATOM   3134 2HD  LYS A 211      -7.447   0.139  19.712  1.00 92.81           H
ATOM   3135  CE  LYS A 211      -5.741  -0.218  18.441  1.00 92.81           C
ATOM   3136 1HE  LYS A 211      -6.098  -1.215  18.183  1.00 92.81           H
ATOM   3137 2HE  LYS A 211      -5.305   0.209  17.538  1.00 92.81           H
ATOM   3138  NZ  LYS A 211      -4.712  -0.312  19.500  1.00 92.81           N
ATOM   3139 1HZ  LYS A 211      -3.857  -0.693  19.108  1.00 92.81           H
ATOM   3140 2HZ  LYS A 211      -4.528   0.612  19.877  1.00 92.81           H
ATOM   3141 3HZ  LYS A 211      -5.044  -0.919  20.241  1.00 92.81           H
ATOM   3142  HN  LYS A 211     -11.016   3.278  18.450  1.00 92.81           H
ATOM   3143  N   SER A 212     -11.409   0.490  16.738  1.00 92.57           N
ATOM   3144  CA  SER A 212     -11.980  -0.681  16.095  1.00 92.57           C
ATOM   3145  C   SER A 212     -12.502  -0.312  14.705  1.00 92.57           C
ATOM   3146  O   SER A 212     -12.293  -1.051  13.744  1.00 92.57           O
ATOM   3147  HA  SER A 212     -11.161  -1.397  16.019  1.00 92.57           H
ATOM   3148  CB  SER A 212     -13.104  -1.281  16.942  1.00 92.57           C
ATOM   3149 1HB  SER A 212     -12.755  -1.415  17.966  1.00 92.57           H
ATOM   3150 2HB  SER A 212     -13.941  -0.584  16.980  1.00 92.57           H
ATOM   3151  OG  SER A 212     -13.552  -2.532  16.426  1.00 92.57           O
ATOM   3152  HG  SER A 212     -12.781  -3.165  16.347  1.00 92.57           H
ATOM   3153  HN  SER A 212     -11.826   0.738  17.613  1.00 92.57           H
ATOM   3154  N   ALA A 213     -13.170   0.830  14.643  1.00 92.14           N
ATOM   3155  CA  ALA A 213     -13.774   1.277  13.399  1.00 92.14           C
ATOM   3156  C   ALA A 213     -12.672   1.561  12.376  1.00 92.14           C
ATOM   3157  O   ALA A 213     -12.766   1.141  11.224  1.00 92.14           O
ATOM   3158  HA  ALA A 213     -14.404   0.469  13.026  1.00 92.14           H
ATOM   3159  CB  ALA A 213     -14.650   2.502  13.667  1.00 92.14           C
ATOM   3160 1HB  ALA A 213     -15.434   2.239  14.377  1.00 92.14           H
ATOM   3161 2HB  ALA A 213     -14.038   3.303  14.082  1.00 92.14           H
ATOM   3162 3HB  ALA A 213     -15.103   2.837  12.734  1.00 92.14           H
ATOM   3163  HN  ALA A 213     -13.302   1.444  15.421  1.00 92.14           H
ATOM   3164  N   VAL A 214     -11.653   2.273  12.834  1.00 91.77           N
ATOM   3165  CA  VAL A 214     -10.566   2.675  11.957  1.00 91.77           C
ATOM   3166  C   VAL A 214      -9.863   1.428  11.418  1.00 91.77           C
ATOM   3167  O   VAL A 214      -9.493   1.376  10.246  1.00 91.77           O
ATOM   3168  HA  VAL A 214     -11.004   3.220  11.120  1.00 91.77           H
ATOM   3169  CB  VAL A 214      -9.620   3.623  12.697  1.00 91.77           C
ATOM   3170  HB  VAL A 214      -9.355   3.158  13.646  1.00 91.77           H
ATOM   3171  CG1 VAL A 214      -8.329   3.838  11.903  1.00 91.77           C
ATOM   3172 1HG1 VAL A 214      -7.826   2.882  11.761  1.00 91.77           H
ATOM   3173 2HG1 VAL A 214      -8.568   4.271  10.932  1.00 91.77           H
ATOM   3174 3HG1 VAL A 214      -7.675   4.516  12.451  1.00 91.77           H
ATOM   3175  CG2 VAL A 214     -10.306   4.956  13.001  1.00 91.77           C
ATOM   3176 1HG2 VAL A 214     -10.613   5.428  12.067  1.00 91.77           H
ATOM   3177 2HG2 VAL A 214     -11.182   4.780  13.625  1.00 91.77           H
ATOM   3178 3HG2 VAL A 214      -9.611   5.611  13.527  1.00 91.77           H
ATOM   3179  HN  VAL A 214     -11.563   2.574  13.783  1.00 91.77           H
ATOM   3180  N   LEU A 215      -9.700   0.453  12.300  1.00 92.20           N
ATOM   3181  CA  LEU A 215      -9.026  -0.782  11.935  1.00 92.20           C
ATOM   3182  C   LEU A 215      -9.873  -1.534  10.905  1.00 92.20           C
ATOM   3183  O   LEU A 215      -9.350  -2.021   9.904  1.00 92.20           O
ATOM   3184  HA  LEU A 215      -8.078  -0.512  11.471  1.00 92.20           H
ATOM   3185  CB  LEU A 215      -8.702  -1.605  13.183  1.00 92.20           C
ATOM   3186 1HB  LEU A 215      -9.562  -1.569  13.851  1.00 92.20           H
ATOM   3187 2HB  LEU A 215      -8.573  -2.646  12.884  1.00 92.20           H
ATOM   3188  CG  LEU A 215      -7.462  -1.172  13.968  1.00 92.20           C
ATOM   3189  HG  LEU A 215      -7.519  -0.096  14.130  1.00 92.20           H
ATOM   3190  CD1 LEU A 215      -7.426  -1.835  15.346  1.00 92.20           C
ATOM   3191 1HD1 LEU A 215      -8.314  -1.550  15.910  1.00 92.20           H
ATOM   3192 2HD1 LEU A 215      -7.404  -2.919  15.227  1.00 92.20           H
ATOM   3193 3HD1 LEU A 215      -6.535  -1.510  15.883  1.00 92.20           H
ATOM   3194  CD2 LEU A 215      -6.185  -1.441  13.169  1.00 92.20           C
ATOM   3195 1HD2 LEU A 215      -6.108  -2.507  12.955  1.00 92.20           H
ATOM   3196 2HD2 LEU A 215      -6.218  -0.884  12.233  1.00 92.20           H
ATOM   3197 3HD2 LEU A 215      -5.319  -1.124  13.750  1.00 92.20           H
ATOM   3198  HN  LEU A 215     -10.017   0.496  13.247  1.00 92.20           H
ATOM   3199  N   THR A 216     -11.165  -1.604  11.187  1.00 92.78           N
ATOM   3200  CA  THR A 216     -12.084  -2.316  10.315  1.00 92.78           C
ATOM   3201  C   THR A 216     -12.049  -1.722   8.905  1.00 92.78           C
ATOM   3202  O   THR A 216     -12.025  -2.456   7.919  1.00 92.78           O
ATOM   3203  HA  THR A 216     -11.749  -3.350  10.234  1.00 92.78           H
ATOM   3204  CB  THR A 216     -13.472  -2.277  10.957  1.00 92.78           C
ATOM   3205  HB  THR A 216     -13.847  -1.255  11.011  1.00 92.78           H
ATOM   3206  OG1 THR A 216     -13.294  -2.934  12.209  1.00 92.78           O
ATOM   3207  HG1 THR A 216     -13.243  -2.260  12.945  1.00 92.78           H
ATOM   3208  CG2 THR A 216     -14.485  -3.153  10.216  1.00 92.78           C
ATOM   3209 1HG2 THR A 216     -14.142  -4.188  10.221  1.00 92.78           H
ATOM   3210 2HG2 THR A 216     -14.581  -2.806   9.187  1.00 92.78           H
ATOM   3211 3HG2 THR A 216     -15.453  -3.089  10.713  1.00 92.78           H
ATOM   3212  HN  THR A 216     -11.586  -1.187  11.993  1.00 92.78           H
ATOM   3213  N   LEU A 217     -12.049  -0.398   8.856  1.00 89.51           N
ATOM   3214  CA  LEU A 217     -12.037   0.304   7.583  1.00 89.51           C
ATOM   3215  C   LEU A 217     -10.788  -0.098   6.796  1.00 89.51           C
ATOM   3216  O   LEU A 217     -10.855  -0.319   5.588  1.00 89.51           O
ATOM   3217  HA  LEU A 217     -12.915  -0.019   7.024  1.00 89.51           H
ATOM   3218  CB  LEU A 217     -12.167   1.812   7.802  1.00 89.51           C
ATOM   3219 1HB  LEU A 217     -13.060   1.997   8.399  1.00 89.51           H
ATOM   3220 2HB  LEU A 217     -11.314   2.149   8.391  1.00 89.51           H
ATOM   3221  CG  LEU A 217     -12.247   2.669   6.536  1.00 89.51           C
ATOM   3222  HG  LEU A 217     -11.405   2.410   5.895  1.00 89.51           H
ATOM   3223  CD1 LEU A 217     -13.525   2.366   5.750  1.00 89.51           C
ATOM   3224 1HD1 LEU A 217     -13.534   1.315   5.462  1.00 89.51           H
ATOM   3225 2HD1 LEU A 217     -14.394   2.580   6.372  1.00 89.51           H
ATOM   3226 3HD1 LEU A 217     -13.556   2.989   4.856  1.00 89.51           H
ATOM   3227  CD2 LEU A 217     -12.119   4.156   6.872  1.00 89.51           C
ATOM   3228 1HD2 LEU A 217     -12.927   4.448   7.543  1.00 89.51           H
ATOM   3229 2HD2 LEU A 217     -11.160   4.338   7.357  1.00 89.51           H
ATOM   3230 3HD2 LEU A 217     -12.180   4.742   5.955  1.00 89.51           H
ATOM   3231  HN  LEU A 217     -12.057   0.192   9.663  1.00 89.51           H
ATOM   3232  N   LYS A 218      -9.676  -0.180   7.514  1.00 88.48           N
ATOM   3233  CA  LYS A 218      -8.405  -0.502   6.889  1.00 88.48           C
ATOM   3234  C   LYS A 218      -8.478  -1.907   6.287  1.00 88.48           C
ATOM   3235  O   LYS A 218      -7.987  -2.140   5.183  1.00 88.48           O
ATOM   3236  HA  LYS A 218      -8.248   0.212   6.080  1.00 88.48           H
ATOM   3237  CB  LYS A 218      -7.257  -0.318   7.884  1.00 88.48           C
ATOM   3238 1HB  LYS A 218      -7.521  -0.775   8.838  1.00 88.48           H
ATOM   3239 2HB  LYS A 218      -6.369  -0.834   7.519  1.00 88.48           H
ATOM   3240  CG  LYS A 218      -6.944   1.165   8.091  1.00 88.48           C
ATOM   3241 1HG  LYS A 218      -6.437   1.560   7.211  1.00 88.48           H
ATOM   3242 2HG  LYS A 218      -7.873   1.725   8.202  1.00 88.48           H
ATOM   3243  CD  LYS A 218      -6.067   1.372   9.328  1.00 88.48           C
ATOM   3244 1HD  LYS A 218      -6.562   0.953  10.204  1.00 88.48           H
ATOM   3245 2HD  LYS A 218      -5.126   0.835   9.205  1.00 88.48           H
ATOM   3246  CE  LYS A 218      -5.785   2.859   9.557  1.00 88.48           C
ATOM   3247 1HE  LYS A 218      -5.292   3.281   8.682  1.00 88.48           H
ATOM   3248 2HE  LYS A 218      -6.724   3.397   9.685  1.00 88.48           H
ATOM   3249  NZ  LYS A 218      -4.933   3.046  10.753  1.00 88.48           N
ATOM   3250 1HZ  LYS A 218      -4.668   4.022  10.829  1.00 88.48           H
ATOM   3251 2HZ  LYS A 218      -5.448   2.770  11.581  1.00 88.48           H
ATOM   3252 3HZ  LYS A 218      -4.099   2.475  10.666  1.00 88.48           H
ATOM   3253  HN  LYS A 218      -9.636  -0.032   8.502  1.00 88.48           H
ATOM   3254  N   VAL A 219      -9.094  -2.807   7.039  1.00 89.42           N
ATOM   3255  CA  VAL A 219      -9.152  -4.203   6.640  1.00 89.42           C
ATOM   3256  C   VAL A 219     -10.036  -4.338   5.399  1.00 89.42           C
ATOM   3257  O   VAL A 219      -9.679  -5.035   4.450  1.00 89.42           O
ATOM   3258  HA  VAL A 219      -8.139  -4.514   6.384  1.00 89.42           H
ATOM   3259  CB  VAL A 219      -9.630  -5.063   7.811  1.00 89.42           C
ATOM   3260  HB  VAL A 219     -10.565  -4.639   8.179  1.00 89.42           H
ATOM   3261  CG1 VAL A 219      -9.911  -6.497   7.360  1.00 89.42           C
ATOM   3262 1HG1 VAL A 219     -10.684  -6.492   6.592  1.00 89.42           H
ATOM   3263 2HG1 VAL A 219      -8.999  -6.935   6.954  1.00 89.42           H
ATOM   3264 3HG1 VAL A 219     -10.249  -7.087   8.212  1.00 89.42           H
ATOM   3265  CG2 VAL A 219      -8.619  -5.037   8.959  1.00 89.42           C
ATOM   3266 1HG2 VAL A 219      -7.662  -5.425   8.609  1.00 89.42           H
ATOM   3267 2HG2 VAL A 219      -8.490  -4.012   9.308  1.00 89.42           H
ATOM   3268 3HG2 VAL A 219      -8.984  -5.656   9.779  1.00 89.42           H
ATOM   3269  HN  VAL A 219      -9.548  -2.596   7.905  1.00 89.42           H
ATOM   3270  N   ILE A 220     -11.174  -3.660   5.446  1.00 88.88           N
ATOM   3271  CA  ILE A 220     -12.152  -3.765   4.376  1.00 88.88           C
ATOM   3272  C   ILE A 220     -11.549  -3.211   3.083  1.00 88.88           C
ATOM   3273  O   ILE A 220     -11.535  -3.893   2.060  1.00 88.88           O
ATOM   3274  HA  ILE A 220     -12.366  -4.824   4.232  1.00 88.88           H
ATOM   3275  CB  ILE A 220     -13.464  -3.089   4.782  1.00 88.88           C
ATOM   3276  HB  ILE A 220     -13.228  -2.111   5.201  1.00 88.88           H
ATOM   3277  CG1 ILE A 220     -14.177  -3.888   5.874  1.00 88.88           C
ATOM   3278 1HG1 ILE A 220     -14.483  -4.857   5.479  1.00 88.88           H
ATOM   3279 2HG1 ILE A 220     -13.489  -4.082   6.696  1.00 88.88           H
ATOM   3280  CG2 ILE A 220     -14.360  -2.856   3.564  1.00 88.88           C
ATOM   3281 1HG2 ILE A 220     -13.842  -2.214   2.850  1.00 88.88           H
ATOM   3282 2HG2 ILE A 220     -14.590  -3.812   3.093  1.00 88.88           H
ATOM   3283 3HG2 ILE A 220     -15.285  -2.374   3.880  1.00 88.88           H
ATOM   3284  CD1 ILE A 220     -15.403  -3.134   6.394  1.00 88.88           C
ATOM   3285 1HD1 ILE A 220     -15.090  -2.176   6.809  1.00 88.88           H
ATOM   3286 2HD1 ILE A 220     -16.099  -2.963   5.573  1.00 88.88           H
ATOM   3287 3HD1 ILE A 220     -15.891  -3.724   7.169  1.00 88.88           H
ATOM   3288  HN  ILE A 220     -11.430  -3.049   6.195  1.00 88.88           H
ATOM   3289  N   LEU A 221     -11.066  -1.981   3.173  1.00 84.56           N
ATOM   3290  CA  LEU A 221     -10.617  -1.266   1.990  1.00 84.56           C
ATOM   3291  C   LEU A 221      -9.243  -1.793   1.572  1.00 84.56           C
ATOM   3292  O   LEU A 221      -8.868  -1.703   0.404  1.00 84.56           O
ATOM   3293  HA  LEU A 221     -11.326  -1.479   1.190  1.00 84.56           H
ATOM   3294  CB  LEU A 221     -10.648   0.244   2.233  1.00 84.56           C
ATOM   3295 1HB  LEU A 221     -10.060   0.461   3.125  1.00 84.56           H
ATOM   3296 2HB  LEU A 221     -10.152   0.737   1.397  1.00 84.56           H
ATOM   3297  CG  LEU A 221     -12.034   0.868   2.406  1.00 84.56           C
ATOM   3298  HG  LEU A 221     -12.497   0.431   3.291  1.00 84.56           H
ATOM   3299  CD1 LEU A 221     -11.932   2.375   2.648  1.00 84.56           C
ATOM   3300 1HD1 LEU A 221     -11.350   2.560   3.551  1.00 84.56           H
ATOM   3301 2HD1 LEU A 221     -11.441   2.847   1.796  1.00 84.56           H
ATOM   3302 3HD1 LEU A 221     -12.931   2.793   2.767  1.00 84.56           H
ATOM   3303  CD2 LEU A 221     -12.937   0.538   1.216  1.00 84.56           C
ATOM   3304 1HD2 LEU A 221     -12.489   0.929   0.302  1.00 84.56           H
ATOM   3305 2HD2 LEU A 221     -13.047  -0.543   1.132  1.00 84.56           H
ATOM   3306 3HD2 LEU A 221     -13.916   0.993   1.365  1.00 84.56           H
ATOM   3307  HN  LEU A 221     -10.980  -1.475   4.031  1.00 84.56           H
ATOM   3308  N   GLY A 222      -8.529  -2.333   2.549  1.00 78.29           N
ATOM   3309  CA  GLY A 222      -7.133  -2.684   2.351  1.00 78.29           C
ATOM   3310  C   GLY A 222      -7.003  -4.040   1.653  1.00 78.29           C
ATOM   3311  O   GLY A 222      -6.054  -4.267   0.903  1.00 78.29           O
ATOM   3312 1HA  GLY A 222      -6.642  -1.915   1.754  1.00 78.29           H
ATOM   3313 2HA  GLY A 222      -6.622  -2.716   3.313  1.00 78.29           H
ATOM   3314  HN  GLY A 222      -8.889  -2.530   3.461  1.00 78.29           H
ATOM   3315  N   PHE A 223      -7.969  -4.905   1.925  1.00 79.63           N
ATOM   3316  CA  PHE A 223      -7.862  -6.297   1.522  1.00 79.63           C
ATOM   3317  C   PHE A 223      -9.106  -6.741   0.750  1.00 79.63           C
ATOM   3318  O   PHE A 223      -9.024  -7.064  -0.434  1.00 79.63           O
ATOM   3319  HA  PHE A 223      -6.988  -6.381   0.877  1.00 79.63           H
ATOM   3320  CB  PHE A 223      -7.748  -7.125   2.803  1.00 79.63           C
ATOM   3321 1HB  PHE A 223      -6.933  -6.730   3.408  1.00 79.63           H
ATOM   3322 2HB  PHE A 223      -8.663  -7.006   3.383  1.00 79.63           H
ATOM   3323  CG  PHE A 223      -7.507  -8.617   2.560  1.00 79.63           C
ATOM   3324  CD1 PHE A 223      -8.463  -9.524   2.895  1.00 79.63           C
ATOM   3325  HD1 PHE A 223      -9.402  -9.188   3.336  1.00 79.63           H
ATOM   3326  CD2 PHE A 223      -6.336  -9.035   2.009  1.00 79.63           C
ATOM   3327  HD2 PHE A 223      -5.569  -8.308   1.741  1.00 79.63           H
ATOM   3328  CE1 PHE A 223      -8.239 -10.908   2.669  1.00 79.63           C
ATOM   3329  HE1 PHE A 223      -9.006 -11.635   2.938  1.00 79.63           H
ATOM   3330  CE2 PHE A 223      -6.112 -10.419   1.783  1.00 79.63           C
ATOM   3331  HE2 PHE A 223      -5.173 -10.754   1.342  1.00 79.63           H
ATOM   3332  CZ  PHE A 223      -7.068 -11.326   2.118  1.00 79.63           C
ATOM   3333  HZ  PHE A 223      -6.896 -12.388   1.945  1.00 79.63           H
ATOM   3334  HN  PHE A 223      -8.811  -4.668   2.409  1.00 79.63           H
ATOM   3335  N   PHE A 224     -10.230  -6.743   1.452  1.00 84.58           N
ATOM   3336  CA  PHE A 224     -11.425  -7.400   0.951  1.00 84.58           C
ATOM   3337  C   PHE A 224     -11.896  -6.758  -0.356  1.00 84.58           C
ATOM   3338  O   PHE A 224     -12.226  -7.458  -1.312  1.00 84.58           O
ATOM   3339  HA  PHE A 224     -11.168  -8.444   0.769  1.00 84.58           H
ATOM   3340  CB  PHE A 224     -12.512  -7.223   2.012  1.00 84.58           C
ATOM   3341 1HB  PHE A 224     -12.440  -6.218   2.428  1.00 84.58           H
ATOM   3342 2HB  PHE A 224     -13.489  -7.301   1.535  1.00 84.58           H
ATOM   3343  CG  PHE A 224     -12.437  -8.238   3.155  1.00 84.58           C
ATOM   3344  CD1 PHE A 224     -12.850  -9.518   2.955  1.00 84.58           C
ATOM   3345  HD1 PHE A 224     -13.234  -9.822   1.981  1.00 84.58           H
ATOM   3346  CD2 PHE A 224     -11.958  -7.860   4.370  1.00 84.58           C
ATOM   3347  HD2 PHE A 224     -11.627  -6.834   4.530  1.00 84.58           H
ATOM   3348  CE1 PHE A 224     -12.780 -10.460   4.015  1.00 84.58           C
ATOM   3349  HE1 PHE A 224     -13.111 -11.487   3.855  1.00 84.58           H
ATOM   3350  CE2 PHE A 224     -11.888  -8.802   5.431  1.00 84.58           C
ATOM   3351  HE2 PHE A 224     -11.504  -8.499   6.405  1.00 84.58           H
ATOM   3352  CZ  PHE A 224     -12.301 -10.082   5.231  1.00 84.58           C
ATOM   3353  HZ  PHE A 224     -12.247 -10.805   6.045  1.00 84.58           H
ATOM   3354  HN  PHE A 224     -10.331  -6.308   2.347  1.00 84.58           H
ATOM   3355  N   LEU A 225     -11.911  -5.433  -0.355  1.00 82.92           N
ATOM   3356  CA  LEU A 225     -12.391  -4.690  -1.508  1.00 82.92           C
ATOM   3357  C   LEU A 225     -11.528  -5.030  -2.725  1.00 82.92           C
ATOM   3358  O   LEU A 225     -12.050  -5.376  -3.783  1.00 82.92           O
ATOM   3359  HA  LEU A 225     -13.412  -5.017  -1.706  1.00 82.92           H
ATOM   3360  CB  LEU A 225     -12.448  -3.193  -1.194  1.00 82.92           C
ATOM   3361 1HB  LEU A 225     -13.099  -3.048  -0.332  1.00 82.92           H
ATOM   3362 2HB  LEU A 225     -11.451  -2.866  -0.900  1.00 82.92           H
ATOM   3363  CG  LEU A 225     -12.939  -2.289  -2.327  1.00 82.92           C
ATOM   3364  HG  LEU A 225     -12.352  -2.510  -3.218  1.00 82.92           H
ATOM   3365  CD1 LEU A 225     -14.402  -2.579  -2.665  1.00 82.92           C
ATOM   3366 1HD1 LEU A 225     -14.503  -3.618  -2.979  1.00 82.92           H
ATOM   3367 2HD1 LEU A 225     -15.021  -2.404  -1.785  1.00 82.92           H
ATOM   3368 3HD1 LEU A 225     -14.725  -1.923  -3.473  1.00 82.92           H
ATOM   3369  CD2 LEU A 225     -12.710  -0.814  -1.989  1.00 82.92           C
ATOM   3370 1HD2 LEU A 225     -13.254  -0.562  -1.079  1.00 82.92           H
ATOM   3371 2HD2 LEU A 225     -11.645  -0.637  -1.836  1.00 82.92           H
ATOM   3372 3HD2 LEU A 225     -13.068  -0.194  -2.810  1.00 82.92           H
ATOM   3373  HN  LEU A 225     -11.604  -4.871   0.412  1.00 82.92           H
ATOM   3374  N   PRO A 226     -10.197  -4.940  -2.597  1.00 77.09           N
ATOM   3375  CA  PRO A 226      -9.311  -5.209  -3.732  1.00 77.09           C
ATOM   3376  C   PRO A 226      -9.313  -6.675  -4.132  1.00 77.09           C
ATOM   3377  O   PRO A 226      -9.252  -7.000  -5.316  1.00 77.09           O
ATOM   3378  HA  PRO A 226      -9.658  -4.673  -4.616  1.00 77.09           H
ATOM   3379  CB  PRO A 226      -7.936  -4.758  -3.233  1.00 77.09           C
ATOM   3380 1HB  PRO A 226      -7.136  -5.362  -3.661  1.00 77.09           H
ATOM   3381 2HB  PRO A 226      -7.731  -3.722  -3.502  1.00 77.09           H
ATOM   3382  CG  PRO A 226      -8.024  -4.934  -1.744  1.00 77.09           C
ATOM   3383 1HG  PRO A 226      -7.789  -5.958  -1.453  1.00 77.09           H
ATOM   3384 2HG  PRO A 226      -7.315  -4.286  -1.228  1.00 77.09           H
ATOM   3385  CD  PRO A 226      -9.438  -4.581  -1.386  1.00 77.09           C
ATOM   3386 1HD  PRO A 226      -9.783  -5.140  -0.515  1.00 77.09           H
ATOM   3387 2HD  PRO A 226      -9.540  -3.523  -1.147  1.00 77.09           H
ATOM   3388  N   PHE A 227      -9.383  -7.531  -3.122  1.00 80.46           N
ATOM   3389  CA  PHE A 227      -9.368  -8.965  -3.354  1.00 80.46           C
ATOM   3390  C   PHE A 227     -10.560  -9.395  -4.210  1.00 80.46           C
ATOM   3391  O   PHE A 227     -10.401 -10.151  -5.168  1.00 80.46           O
ATOM   3392  HA  PHE A 227      -8.442  -9.197  -3.880  1.00 80.46           H
ATOM   3393  CB  PHE A 227      -9.468  -9.640  -1.985  1.00 80.46           C
ATOM   3394 1HB  PHE A 227      -8.610  -9.344  -1.381  1.00 80.46           H
ATOM   3395 2HB  PHE A 227     -10.359  -9.273  -1.474  1.00 80.46           H
ATOM   3396  CG  PHE A 227      -9.527 -11.168  -2.047  1.00 80.46           C
ATOM   3397  CD1 PHE A 227     -10.717 -11.809  -1.901  1.00 80.46           C
ATOM   3398  HD1 PHE A 227     -11.630 -11.235  -1.740  1.00 80.46           H
ATOM   3399  CD2 PHE A 227      -8.389 -11.885  -2.249  1.00 80.46           C
ATOM   3400  HD2 PHE A 227      -7.435 -11.371  -2.365  1.00 80.46           H
ATOM   3401  CE1 PHE A 227     -10.772 -13.227  -1.959  1.00 80.46           C
ATOM   3402  HE1 PHE A 227     -11.726 -13.741  -1.842  1.00 80.46           H
ATOM   3403  CE2 PHE A 227      -8.443 -13.302  -2.307  1.00 80.46           C
ATOM   3404  HE2 PHE A 227      -7.531 -13.877  -2.468  1.00 80.46           H
ATOM   3405  CZ  PHE A 227      -9.633 -13.944  -2.161  1.00 80.46           C
ATOM   3406  HZ  PHE A 227      -9.675 -15.032  -2.205  1.00 80.46           H
ATOM   3407  HN  PHE A 227      -9.450  -7.258  -2.162  1.00 80.46           H
ATOM   3408  N   VAL A 228     -11.728  -8.895  -3.835  1.00 83.48           N
ATOM   3409  CA  VAL A 228     -12.954  -9.254  -4.529  1.00 83.48           C
ATOM   3410  C   VAL A 228     -12.871  -8.777  -5.980  1.00 83.48           C
ATOM   3411  O   VAL A 228     -13.200  -9.522  -6.902  1.00 83.48           O
ATOM   3412  HA  VAL A 228     -13.030 -10.341  -4.521  1.00 83.48           H
ATOM   3413  CB  VAL A 228     -14.163  -8.688  -3.782  1.00 83.48           C
ATOM   3414  HB  VAL A 228     -13.969  -7.635  -3.578  1.00 83.48           H
ATOM   3415  CG1 VAL A 228     -15.427  -8.775  -4.640  1.00 83.48           C
ATOM   3416 1HG1 VAL A 228     -15.284  -8.203  -5.556  1.00 83.48           H
ATOM   3417 2HG1 VAL A 228     -15.626  -9.817  -4.889  1.00 83.48           H
ATOM   3418 3HG1 VAL A 228     -16.271  -8.366  -4.085  1.00 83.48           H
ATOM   3419  CG2 VAL A 228     -14.360  -9.399  -2.441  1.00 83.48           C
ATOM   3420 1HG2 VAL A 228     -14.523 -10.462  -2.614  1.00 83.48           H
ATOM   3421 2HG2 VAL A 228     -13.473  -9.262  -1.823  1.00 83.48           H
ATOM   3422 3HG2 VAL A 228     -15.227  -8.977  -1.931  1.00 83.48           H
ATOM   3423  HN  VAL A 228     -11.845  -8.257  -3.074  1.00 83.48           H
ATOM   3424  N   VAL A 229     -12.429  -7.538  -6.138  1.00 77.27           N
ATOM   3425  CA  VAL A 229     -12.448  -6.897  -7.442  1.00 77.27           C
ATOM   3426  C   VAL A 229     -11.455  -7.603  -8.367  1.00 77.27           C
ATOM   3427  O   VAL A 229     -11.756  -7.852  -9.533  1.00 77.27           O
ATOM   3428  HA  VAL A 229     -13.452  -7.013  -7.851  1.00 77.27           H
ATOM   3429  CB  VAL A 229     -12.167  -5.400  -7.294  1.00 77.27           C
ATOM   3430  HB  VAL A 229     -11.196  -5.288  -6.811  1.00 77.27           H
ATOM   3431  CG1 VAL A 229     -12.093  -4.718  -8.662  1.00 77.27           C
ATOM   3432 1HG1 VAL A 229     -11.293  -5.168  -9.249  1.00 77.27           H
ATOM   3433 2HG1 VAL A 229     -13.042  -4.845  -9.183  1.00 77.27           H
ATOM   3434 3HG1 VAL A 229     -11.892  -3.655  -8.527  1.00 77.27           H
ATOM   3435  CG2 VAL A 229     -13.215  -4.731  -6.403  1.00 77.27           C
ATOM   3436 1HG2 VAL A 229     -14.203  -4.858  -6.845  1.00 77.27           H
ATOM   3437 2HG2 VAL A 229     -13.198  -5.189  -5.414  1.00 77.27           H
ATOM   3438 3HG2 VAL A 229     -12.991  -3.668  -6.314  1.00 77.27           H
ATOM   3439  HN  VAL A 229     -12.065  -6.975  -5.396  1.00 77.27           H
ATOM   3440  N   MET A 230     -10.291  -7.907  -7.812  1.00 76.64           N
ATOM   3441  CA  MET A 230      -9.276  -8.637  -8.552  1.00 76.64           C
ATOM   3442  C   MET A 230      -9.813  -9.987  -9.031  1.00 76.64           C
ATOM   3443  O   MET A 230      -9.675 -10.334 -10.203  1.00 76.64           O
ATOM   3444  HA  MET A 230      -9.030  -8.011  -9.409  1.00 76.64           H
ATOM   3445  CB  MET A 230      -8.055  -8.862  -7.658  1.00 76.64           C
ATOM   3446 1HB  MET A 230      -8.380  -9.109  -6.647  1.00 76.64           H
ATOM   3447 2HB  MET A 230      -7.482  -9.713  -8.026  1.00 76.64           H
ATOM   3448  CG  MET A 230      -7.165  -7.618  -7.623  1.00 76.64           C
ATOM   3449 1HG  MET A 230      -7.038  -7.223  -8.631  1.00 76.64           H
ATOM   3450 2HG  MET A 230      -7.642  -6.836  -7.033  1.00 76.64           H
ATOM   3451  SD  MET A 230      -5.574  -8.025  -6.924  1.00 76.64           S
ATOM   3452  CE  MET A 230      -4.711  -6.487  -7.199  1.00 76.64           C
ATOM   3453 1HE  MET A 230      -4.683  -6.272  -8.268  1.00 76.64           H
ATOM   3454 2HE  MET A 230      -5.230  -5.681  -6.680  1.00 76.64           H
ATOM   3455 3HE  MET A 230      -3.693  -6.568  -6.819  1.00 76.64           H
ATOM   3456  HN  MET A 230     -10.037  -7.662  -6.876  1.00 76.64           H
ATOM   3457  N   ALA A 231     -10.415 -10.713  -8.100  1.00 78.58           N
ATOM   3458  CA  ALA A 231     -10.911 -12.047  -8.396  1.00 78.58           C
ATOM   3459  C   ALA A 231     -11.930 -11.967  -9.534  1.00 78.58           C
ATOM   3460  O   ALA A 231     -11.909 -12.788 -10.450  1.00 78.58           O
ATOM   3461  HA  ALA A 231     -10.064 -12.652  -8.719  1.00 78.58           H
ATOM   3462  CB  ALA A 231     -11.502 -12.665  -7.126  1.00 78.58           C
ATOM   3463 1HB  ALA A 231     -10.730 -12.725  -6.359  1.00 78.58           H
ATOM   3464 2HB  ALA A 231     -12.322 -12.043  -6.768  1.00 78.58           H
ATOM   3465 3HB  ALA A 231     -11.873 -13.665  -7.348  1.00 78.58           H
ATOM   3466  HN  ALA A 231     -10.566 -10.405  -7.161  1.00 78.58           H
ATOM   3467  N   CYS A 232     -12.799 -10.971  -9.439  1.00 79.56           N
ATOM   3468  CA  CYS A 232     -13.855 -10.803 -10.423  1.00 79.56           C
ATOM   3469  C   CYS A 232     -13.208 -10.470 -11.769  1.00 79.56           C
ATOM   3470  O   CYS A 232     -13.553 -11.062 -12.791  1.00 79.56           O
ATOM   3471  HA  CYS A 232     -14.389 -11.752 -10.474  1.00 79.56           H
ATOM   3472  CB  CYS A 232     -14.863  -9.735  -9.994  1.00 79.56           C
ATOM   3473 1HB  CYS A 232     -14.338  -8.831  -9.684  1.00 79.56           H
ATOM   3474 2HB  CYS A 232     -15.496  -9.461 -10.838  1.00 79.56           H
ATOM   3475  SG  CYS A 232     -15.892 -10.362  -8.618  1.00 79.56           S
ATOM   3476  HG  CYS A 232     -15.006 -10.114  -7.657  1.00 79.56           H
ATOM   3477  HN  CYS A 232     -12.789 -10.288  -8.709  1.00 79.56           H
ATOM   3478  N   CYS A 233     -12.282  -9.523 -11.727  1.00 72.27           N
ATOM   3479  CA  CYS A 233     -11.697  -8.993 -12.947  1.00 72.27           C
ATOM   3480  C   CYS A 233     -10.964 -10.130 -13.661  1.00 72.27           C
ATOM   3481  O   CYS A 233     -11.134 -10.325 -14.863  1.00 72.27           O
ATOM   3482  HA  CYS A 233     -12.523  -8.623 -13.555  1.00 72.27           H
ATOM   3483  CB  CYS A 233     -10.773  -7.807 -12.663  1.00 72.27           C
ATOM   3484 1HB  CYS A 233     -10.096  -8.051 -11.844  1.00 72.27           H
ATOM   3485 2HB  CYS A 233     -10.155  -7.600 -13.536  1.00 72.27           H
ATOM   3486  SG  CYS A 233     -11.765  -6.330 -12.233  1.00 72.27           S
ATOM   3487  HG  CYS A 233     -12.336  -6.195 -13.427  1.00 72.27           H
ATOM   3488  HN  CYS A 233     -11.933  -9.120 -10.881  1.00 72.27           H
ATOM   3489  N   TYR A 234     -10.162 -10.851 -12.890  1.00 74.14           N
ATOM   3490  CA  TYR A 234      -9.280 -11.855 -13.459  1.00 74.14           C
ATOM   3491  C   TYR A 234     -10.064 -13.099 -13.880  1.00 74.14           C
ATOM   3492  O   TYR A 234      -9.704 -13.766 -14.849  1.00 74.14           O
ATOM   3493  HA  TYR A 234      -8.800 -11.422 -14.337  1.00 74.14           H
ATOM   3494  CB  TYR A 234      -8.301 -12.236 -12.346  1.00 74.14           C
ATOM   3495 1HB  TYR A 234      -8.855 -12.360 -11.416  1.00 74.14           H
ATOM   3496 2HB  TYR A 234      -7.856 -13.202 -12.583  1.00 74.14           H
ATOM   3497  CG  TYR A 234      -7.183 -11.215 -12.125  1.00 74.14           C
ATOM   3498  CD1 TYR A 234      -6.372 -10.841 -13.178  1.00 74.14           C
ATOM   3499  HD1 TYR A 234      -6.529 -11.272 -14.166  1.00 74.14           H
ATOM   3500  CD2 TYR A 234      -6.984 -10.670 -10.873  1.00 74.14           C
ATOM   3501  HD2 TYR A 234      -7.624 -10.966 -10.042  1.00 74.14           H
ATOM   3502  CE1 TYR A 234      -5.320  -9.881 -12.969  1.00 74.14           C
ATOM   3503  HE1 TYR A 234      -4.672  -9.576 -13.792  1.00 74.14           H
ATOM   3504  CE2 TYR A 234      -5.932  -9.709 -10.665  1.00 74.14           C
ATOM   3505  HE2 TYR A 234      -5.764  -9.271  -9.681  1.00 74.14           H
ATOM   3506  CZ  TYR A 234      -5.151  -9.362 -11.723  1.00 74.14           C
ATOM   3507  OH  TYR A 234      -4.157  -8.455 -11.527  1.00 74.14           O
ATOM   3508  HH  TYR A 234      -4.099  -8.217 -10.557  1.00 74.14           H
ATOM   3509  HN  TYR A 234     -10.111 -10.758 -11.895  1.00 74.14           H
ATOM   3510  N   THR A 235     -11.122 -13.374 -13.131  1.00 79.77           N
ATOM   3511  CA  THR A 235     -12.016 -14.467 -13.472  1.00 79.77           C
ATOM   3512  C   THR A 235     -12.589 -14.270 -14.877  1.00 79.77           C
ATOM   3513  O   THR A 235     -12.619 -15.205 -15.676  1.00 79.77           O
ATOM   3514  HA  THR A 235     -11.439 -15.392 -13.489  1.00 79.77           H
ATOM   3515  CB  THR A 235     -13.090 -14.556 -12.386  1.00 79.77           C
ATOM   3516  HB  THR A 235     -13.893 -15.230 -12.686  1.00 79.77           H
ATOM   3517  OG1 THR A 235     -13.474 -13.202 -12.165  1.00 79.77           O
ATOM   3518  HG1 THR A 235     -12.987 -12.833 -11.373  1.00 79.77           H
ATOM   3519  CG2 THR A 235     -12.523 -15.007 -11.038  1.00 79.77           C
ATOM   3520 1HG2 THR A 235     -11.767 -14.296 -10.705  1.00 79.77           H
ATOM   3521 2HG2 THR A 235     -12.072 -15.994 -11.145  1.00 79.77           H
ATOM   3522 3HG2 THR A 235     -13.327 -15.054 -10.303  1.00 79.77           H
ATOM   3523  HN  THR A 235     -11.371 -12.866 -12.307  1.00 79.77           H
ATOM   3524  N   ILE A 236     -13.029 -13.047 -15.136  1.00 76.23           N
ATOM   3525  CA  ILE A 236     -13.605 -12.717 -16.428  1.00 76.23           C
ATOM   3526  C   ILE A 236     -12.508 -12.745 -17.493  1.00 76.23           C
ATOM   3527  O   ILE A 236     -12.703 -13.294 -18.576  1.00 76.23           O
ATOM   3528  HA  ILE A 236     -14.337 -13.489 -16.666  1.00 76.23           H
ATOM   3529  CB  ILE A 236     -14.358 -11.387 -16.355  1.00 76.23           C
ATOM   3530  HB  ILE A 236     -13.660 -10.617 -16.027  1.00 76.23           H
ATOM   3531  CG1 ILE A 236     -15.481 -11.449 -15.318  1.00 76.23           C
ATOM   3532 1HG1 ILE A 236     -16.306 -12.048 -15.705  1.00 76.23           H
ATOM   3533 2HG1 ILE A 236     -15.122 -11.946 -14.417  1.00 76.23           H
ATOM   3534  CG2 ILE A 236     -14.873 -10.972 -17.734  1.00 76.23           C
ATOM   3535 1HG2 ILE A 236     -14.032 -10.860 -18.418  1.00 76.23           H
ATOM   3536 2HG2 ILE A 236     -15.551 -11.736 -18.114  1.00 76.23           H
ATOM   3537 3HG2 ILE A 236     -15.404 -10.023 -17.653  1.00 76.23           H
ATOM   3538  CD1 ILE A 236     -15.983 -10.046 -14.969  1.00 76.23           C
ATOM   3539 1HD1 ILE A 236     -15.162  -9.458 -14.559  1.00 76.23           H
ATOM   3540 2HD1 ILE A 236     -16.364  -9.562 -15.868  1.00 76.23           H
ATOM   3541 3HD1 ILE A 236     -16.781 -10.120 -14.230  1.00 76.23           H
ATOM   3542  HN  ILE A 236     -12.996 -12.291 -14.482  1.00 76.23           H
ATOM   3543  N   ILE A 237     -11.378 -12.145 -17.149  1.00 73.30           N
ATOM   3544  CA  ILE A 237     -10.266 -12.051 -18.080  1.00 73.30           C
ATOM   3545  C   ILE A 237      -9.863 -13.457 -18.530  1.00 73.30           C
ATOM   3546  O   ILE A 237      -9.709 -13.710 -19.723  1.00 73.30           O
ATOM   3547  HA  ILE A 237     -10.615 -11.497 -18.951  1.00 73.30           H
ATOM   3548  CB  ILE A 237      -9.118 -11.249 -17.464  1.00 73.30           C
ATOM   3549  HB  ILE A 237      -8.989 -11.575 -16.432  1.00 73.30           H
ATOM   3550  CG1 ILE A 237      -9.448  -9.756 -17.429  1.00 73.30           C
ATOM   3551 1HG1 ILE A 237      -9.416  -9.349 -18.440  1.00 73.30           H
ATOM   3552 2HG1 ILE A 237     -10.464  -9.613 -17.060  1.00 73.30           H
ATOM   3553  CG2 ILE A 237      -7.802 -11.528 -18.193  1.00 73.30           C
ATOM   3554 1HG2 ILE A 237      -7.565 -12.590 -18.121  1.00 73.30           H
ATOM   3555 2HG2 ILE A 237      -7.901 -11.248 -19.242  1.00 73.30           H
ATOM   3556 3HG2 ILE A 237      -7.002 -10.946 -17.735  1.00 73.30           H
ATOM   3557  CD1 ILE A 237      -8.464  -8.997 -16.537  1.00 73.30           C
ATOM   3558 1HD1 ILE A 237      -8.516  -9.390 -15.522  1.00 73.30           H
ATOM   3559 2HD1 ILE A 237      -7.452  -9.122 -16.923  1.00 73.30           H
ATOM   3560 3HD1 ILE A 237      -8.721  -7.938 -16.530  1.00 73.30           H
ATOM   3561  HN  ILE A 237     -11.216 -11.729 -16.254  1.00 73.30           H
ATOM   3562  N   ILE A 238      -9.704 -14.334 -17.550  1.00 74.31           N
ATOM   3563  CA  ILE A 238      -9.277 -15.695 -17.826  1.00 74.31           C
ATOM   3564  C   ILE A 238     -10.279 -16.358 -18.772  1.00 74.31           C
ATOM   3565  O   ILE A 238      -9.888 -17.016 -19.735  1.00 74.31           O
ATOM   3566  HA  ILE A 238      -8.312 -15.638 -18.330  1.00 74.31           H
ATOM   3567  CB  ILE A 238      -9.061 -16.464 -16.521  1.00 74.31           C
ATOM   3568  HB  ILE A 238      -9.927 -16.299 -15.880  1.00 74.31           H
ATOM   3569  CG1 ILE A 238      -7.836 -15.938 -15.770  1.00 74.31           C
ATOM   3570 1HG1 ILE A 238      -6.928 -16.260 -16.279  1.00 74.31           H
ATOM   3571 2HG1 ILE A 238      -7.839 -14.848 -15.781  1.00 74.31           H
ATOM   3572  CG2 ILE A 238      -8.972 -17.969 -16.780  1.00 74.31           C
ATOM   3573 1HG2 ILE A 238      -9.898 -18.314 -17.240  1.00 74.31           H
ATOM   3574 2HG2 ILE A 238      -8.136 -18.174 -17.448  1.00 74.31           H
ATOM   3575 3HG2 ILE A 238      -8.819 -18.492 -15.836  1.00 74.31           H
ATOM   3576  CD1 ILE A 238      -7.822 -16.439 -14.325  1.00 74.31           C
ATOM   3577 1HD1 ILE A 238      -8.721 -16.095 -13.812  1.00 74.31           H
ATOM   3578 2HD1 ILE A 238      -7.795 -17.529 -14.318  1.00 74.31           H
ATOM   3579 3HD1 ILE A 238      -6.941 -16.051 -13.814  1.00 74.31           H
ATOM   3580  HN  ILE A 238      -9.862 -14.128 -16.584  1.00 74.31           H
ATOM   3581  N   HIS A 239     -11.553 -16.161 -18.466  1.00 79.66           N
ATOM   3582  CA  HIS A 239     -12.613 -16.800 -19.226  1.00 79.66           C
ATOM   3583  C   HIS A 239     -12.542 -16.347 -20.686  1.00 79.66           C
ATOM   3584  O   HIS A 239     -12.615 -17.168 -21.599  1.00 79.66           O
ATOM   3585  HA  HIS A 239     -12.430 -17.874 -19.179  1.00 79.66           H
ATOM   3586  CB  HIS A 239     -13.978 -16.532 -18.588  1.00 79.66           C
ATOM   3587 1HB  HIS A 239     -13.941 -16.825 -17.539  1.00 79.66           H
ATOM   3588 2HB  HIS A 239     -14.175 -15.460 -18.613  1.00 79.66           H
ATOM   3589  CG  HIS A 239     -15.122 -17.255 -19.258  1.00 79.66           C
ATOM   3590  ND1 HIS A 239     -15.968 -16.642 -20.165  1.00 79.66           N
ATOM   3591  HD1 HIS A 239     -15.914 -15.689 -20.463  1.00 79.66           H
ATOM   3592  CD2 HIS A 239     -15.550 -18.545 -19.143  1.00 79.66           C
ATOM   3593  HD2 HIS A 239     -15.104 -19.310 -18.507  1.00 79.66           H
ATOM   3594  CE1 HIS A 239     -16.862 -17.532 -20.571  1.00 79.66           C
ATOM   3595  HE1 HIS A 239     -17.664 -17.353 -21.287  1.00 79.66           H
ATOM   3596  NE2 HIS A 239     -16.601 -18.711 -19.936  1.00 79.66           N
ATOM   3597  HN  HIS A 239     -11.864 -15.579 -17.714  1.00 79.66           H
ATOM   3598  N   THR A 240     -12.401 -15.041 -20.861  1.00 74.52           N
ATOM   3599  CA  THR A 240     -12.374 -14.463 -22.193  1.00 74.52           C
ATOM   3600  C   THR A 240     -11.116 -14.909 -22.943  1.00 74.52           C
ATOM   3601  O   THR A 240     -11.162 -15.158 -24.146  1.00 74.52           O
ATOM   3602  HA  THR A 240     -13.230 -14.844 -22.751  1.00 74.52           H
ATOM   3603  CB  THR A 240     -12.491 -12.944 -22.052  1.00 74.52           C
ATOM   3604  HB  THR A 240     -11.576 -12.520 -21.637  1.00 74.52           H
ATOM   3605  OG1 THR A 240     -13.666 -12.757 -21.269  1.00 74.52           O
ATOM   3606  HG1 THR A 240     -13.426 -12.698 -20.300  1.00 74.52           H
ATOM   3607  CG2 THR A 240     -12.814 -12.256 -23.380  1.00 74.52           C
ATOM   3608 1HG2 THR A 240     -13.764 -12.631 -23.762  1.00 74.52           H
ATOM   3609 2HG2 THR A 240     -12.024 -12.466 -24.100  1.00 74.52           H
ATOM   3610 3HG2 THR A 240     -12.886 -11.179 -23.223  1.00 74.52           H
ATOM   3611  HN  THR A 240     -12.306 -14.384 -20.113  1.00 74.52           H
ATOM   3612  N   LEU A 241     -10.023 -14.996 -22.199  1.00 73.12           N
ATOM   3613  CA  LEU A 241      -8.750 -15.382 -22.783  1.00 73.12           C
ATOM   3614  C   LEU A 241      -8.841 -16.824 -23.286  1.00 73.12           C
ATOM   3615  O   LEU A 241      -8.352 -17.140 -24.370  1.00 73.12           O
ATOM   3616  HA  LEU A 241      -8.571 -14.729 -23.638  1.00 73.12           H
ATOM   3617  CB  LEU A 241      -7.611 -15.149 -21.789  1.00 73.12           C
ATOM   3618 1HB  LEU A 241      -7.938 -15.489 -20.806  1.00 73.12           H
ATOM   3619 2HB  LEU A 241      -6.768 -15.776 -22.078  1.00 73.12           H
ATOM   3620  CG  LEU A 241      -7.118 -13.706 -21.660  1.00 73.12           C
ATOM   3621  HG  LEU A 241      -7.968 -13.077 -21.397  1.00 73.12           H
ATOM   3622  CD1 LEU A 241      -6.093 -13.576 -20.532  1.00 73.12           C
ATOM   3623 1HD1 LEU A 241      -6.550 -13.874 -19.589  1.00 73.12           H
ATOM   3624 2HD1 LEU A 241      -5.238 -14.220 -20.741  1.00 73.12           H
ATOM   3625 3HD1 LEU A 241      -5.759 -12.540 -20.463  1.00 73.12           H
ATOM   3626  CD2 LEU A 241      -6.572 -13.193 -22.994  1.00 73.12           C
ATOM   3627 1HD2 LEU A 241      -5.739 -13.820 -23.311  1.00 73.12           H
ATOM   3628 2HD2 LEU A 241      -7.359 -13.227 -23.746  1.00 73.12           H
ATOM   3629 3HD2 LEU A 241      -6.228 -12.165 -22.874  1.00 73.12           H
ATOM   3630  HN  LEU A 241      -9.998 -14.809 -21.217  1.00 73.12           H
ATOM   3631  N   ILE A 242      -9.471 -17.662 -22.475  1.00 75.41           N
ATOM   3632  CA  ILE A 242      -9.632 -19.063 -22.824  1.00 75.41           C
ATOM   3633  C   ILE A 242     -10.431 -19.172 -24.124  1.00 75.41           C
ATOM   3634  O   ILE A 242     -10.119 -19.997 -24.982  1.00 75.41           O
ATOM   3635  HA  ILE A 242      -8.637 -19.473 -22.995  1.00 75.41           H
ATOM   3636  CB  ILE A 242     -10.247 -19.838 -21.657  1.00 75.41           C
ATOM   3637  HB  ILE A 242     -11.097 -19.269 -21.280  1.00 75.41           H
ATOM   3638  CG1 ILE A 242      -9.250 -19.979 -20.506  1.00 75.41           C
ATOM   3639 1HG1 ILE A 242      -8.455 -20.668 -20.791  1.00 75.41           H
ATOM   3640 2HG1 ILE A 242      -8.781 -19.016 -20.307  1.00 75.41           H
ATOM   3641  CG2 ILE A 242     -10.782 -21.194 -22.122  1.00 75.41           C
ATOM   3642 1HG2 ILE A 242     -11.548 -21.042 -22.883  1.00 75.41           H
ATOM   3643 2HG2 ILE A 242      -9.966 -21.783 -22.541  1.00 75.41           H
ATOM   3644 3HG2 ILE A 242     -11.214 -21.725 -21.273  1.00 75.41           H
ATOM   3645  CD1 ILE A 242      -9.943 -20.487 -19.240  1.00 75.41           C
ATOM   3646 1HD1 ILE A 242     -10.721 -19.783 -18.944  1.00 75.41           H
ATOM   3647 2HD1 ILE A 242     -10.390 -21.462 -19.436  1.00 75.41           H
ATOM   3648 3HD1 ILE A 242      -9.211 -20.578 -18.437  1.00 75.41           H
ATOM   3649  HN  ILE A 242      -9.866 -17.397 -21.596  1.00 75.41           H
ATOM   3650  N   GLN A 243     -11.446 -18.327 -24.230  1.00 72.04           N
ATOM   3651  CA  GLN A 243     -12.408 -18.445 -25.313  1.00 72.04           C
ATOM   3652  C   GLN A 243     -11.745 -18.110 -26.651  1.00 72.04           C
ATOM   3653  O   GLN A 243     -12.013 -18.760 -27.660  1.00 72.04           O
ATOM   3654  HA  GLN A 243     -12.724 -19.488 -25.307  1.00 72.04           H
ATOM   3655  CB  GLN A 243     -13.625 -17.551 -25.065  1.00 72.04           C
ATOM   3656 1HB  GLN A 243     -13.298 -16.581 -24.691  1.00 72.04           H
ATOM   3657 2HB  GLN A 243     -14.146 -17.371 -26.005  1.00 72.04           H
ATOM   3658  CG  GLN A 243     -14.582 -18.195 -24.060  1.00 72.04           C
ATOM   3659 1HG  GLN A 243     -14.764 -19.233 -24.339  1.00 72.04           H
ATOM   3660 2HG  GLN A 243     -14.124 -18.205 -23.071  1.00 72.04           H
ATOM   3661  CD  GLN A 243     -15.910 -17.436 -24.004  1.00 72.04           C
ATOM   3662  OE1 GLN A 243     -16.022 -16.297 -24.426  1.00 72.04           O
ATOM   3663  NE2 GLN A 243     -16.907 -18.130 -23.462  1.00 72.04           N
ATOM   3664 1HE2 GLN A 243     -16.748 -19.061 -23.135  1.00 72.04           H
ATOM   3665 2HE2 GLN A 243     -17.815 -17.719 -23.381  1.00 72.04           H
ATOM   3666  HN  GLN A 243     -11.616 -17.574 -23.594  1.00 72.04           H
ATOM   3667  N   ALA A 244     -10.893 -17.096 -26.615  1.00 64.81           N
ATOM   3668  CA  ALA A 244     -10.237 -16.627 -27.824  1.00 64.81           C
ATOM   3669  C   ALA A 244      -9.143 -17.619 -28.223  1.00 64.81           C
ATOM   3670  O   ALA A 244      -8.554 -18.277 -27.367  1.00 64.81           O
ATOM   3671  HA  ALA A 244     -10.987 -16.589 -28.614  1.00 64.81           H
ATOM   3672  CB  ALA A 244      -9.690 -15.217 -27.594  1.00 64.81           C
ATOM   3673 1HB  ALA A 244     -10.511 -14.545 -27.342  1.00 64.81           H
ATOM   3674 2HB  ALA A 244      -8.972 -15.235 -26.775  1.00 64.81           H
ATOM   3675 3HB  ALA A 244      -9.199 -14.865 -28.501  1.00 64.81           H
ATOM   3676  HN  ALA A 244     -10.649 -16.600 -25.782  1.00 64.81           H
ATOM   3677  N   LYS A 245      -8.903 -17.695 -29.524  1.00 57.75           N
ATOM   3678  CA  LYS A 245      -8.155 -18.808 -30.084  1.00 57.75           C
ATOM   3679  C   LYS A 245      -6.686 -18.407 -30.231  1.00 57.75           C
ATOM   3680  O   LYS A 245      -5.837 -19.246 -30.528  1.00 57.75           O
ATOM   3681  HA  LYS A 245      -8.219 -19.633 -29.374  1.00 57.75           H
ATOM   3682  CB  LYS A 245      -8.797 -19.282 -31.389  1.00 57.75           C
ATOM   3683 1HB  LYS A 245      -8.950 -18.432 -32.054  1.00 57.75           H
ATOM   3684 2HB  LYS A 245      -8.124 -19.970 -31.901  1.00 57.75           H
ATOM   3685  CG  LYS A 245     -10.136 -19.975 -31.122  1.00 57.75           C
ATOM   3686 1HG  LYS A 245      -9.995 -20.779 -30.400  1.00 57.75           H
ATOM   3687 2HG  LYS A 245     -10.833 -19.266 -30.676  1.00 57.75           H
ATOM   3688  CD  LYS A 245     -10.729 -20.539 -32.414  1.00 57.75           C
ATOM   3689 1HD  LYS A 245     -10.978 -19.722 -33.091  1.00 57.75           H
ATOM   3690 2HD  LYS A 245      -9.986 -21.156 -32.920  1.00 57.75           H
ATOM   3691  CE  LYS A 245     -11.980 -21.370 -32.126  1.00 57.75           C
ATOM   3692 1HE  LYS A 245     -11.746 -22.152 -31.403  1.00 57.75           H
ATOM   3693 2HE  LYS A 245     -12.747 -20.740 -31.677  1.00 57.75           H
ATOM   3694  NZ  LYS A 245     -12.497 -21.978 -33.373  1.00 57.75           N
ATOM   3695 1HZ  LYS A 245     -13.319 -22.534 -33.162  1.00 57.75           H
ATOM   3696 2HZ  LYS A 245     -12.743 -21.246 -34.029  1.00 57.75           H
ATOM   3697 3HZ  LYS A 245     -11.783 -22.572 -33.781  1.00 57.75           H
ATOM   3698  HN  LYS A 245      -9.209 -17.014 -30.190  1.00 57.75           H
ATOM   3699  N   LYS A 246      -6.431 -17.125 -30.016  1.00 55.91           N
ATOM   3700  CA  LYS A 246      -5.165 -16.536 -30.417  1.00 55.91           C
ATOM   3701  C   LYS A 246      -4.060 -17.025 -29.478  1.00 55.91           C
ATOM   3702  O   LYS A 246      -4.122 -16.799 -28.271  1.00 55.91           O
ATOM   3703  HA  LYS A 246      -4.944 -16.891 -31.424  1.00 55.91           H
ATOM   3704  CB  LYS A 246      -5.281 -15.012 -30.490  1.00 55.91           C
ATOM   3705 1HB  LYS A 246      -5.733 -14.634 -29.573  1.00 55.91           H
ATOM   3706 2HB  LYS A 246      -4.287 -14.571 -30.560  1.00 55.91           H
ATOM   3707  CG  LYS A 246      -6.122 -14.583 -31.694  1.00 55.91           C
ATOM   3708 1HG  LYS A 246      -5.945 -15.265 -32.526  1.00 55.91           H
ATOM   3709 2HG  LYS A 246      -7.181 -14.652 -31.445  1.00 55.91           H
ATOM   3710  CD  LYS A 246      -5.783 -13.153 -32.117  1.00 55.91           C
ATOM   3711 1HD  LYS A 246      -6.090 -12.456 -31.337  1.00 55.91           H
ATOM   3712 2HD  LYS A 246      -4.704 -13.049 -32.230  1.00 55.91           H
ATOM   3713  CE  LYS A 246      -6.476 -12.792 -33.432  1.00 55.91           C
ATOM   3714 1HE  LYS A 246      -6.558 -13.677 -34.062  1.00 55.91           H
ATOM   3715 2HE  LYS A 246      -7.491 -12.447 -33.233  1.00 55.91           H
ATOM   3716  NZ  LYS A 246      -5.720 -11.738 -34.145  1.00 55.91           N
ATOM   3717 1HZ  LYS A 246      -6.217 -11.476 -34.989  1.00 55.91           H
ATOM   3718 2HZ  LYS A 246      -5.624 -10.926 -33.544  1.00 55.91           H
ATOM   3719 3HZ  LYS A 246      -4.800 -12.088 -34.389  1.00 55.91           H
ATOM   3720  HN  LYS A 246      -7.071 -16.494 -29.578  1.00 55.91           H
ATOM   3721  N   SER A 247      -3.075 -17.686 -30.068  1.00 54.31           N
ATOM   3722  CA  SER A 247      -1.977 -18.240 -29.295  1.00 54.31           C
ATOM   3723  C   SER A 247      -1.530 -17.239 -28.228  1.00 54.31           C
ATOM   3724  O   SER A 247      -1.292 -17.613 -27.081  1.00 54.31           O
ATOM   3725  HA  SER A 247      -2.378 -19.141 -28.830  1.00 54.31           H
ATOM   3726  CB  SER A 247      -0.800 -18.614 -30.198  1.00 54.31           C
ATOM   3727 1HB  SER A 247      -1.044 -19.519 -30.755  1.00 54.31           H
ATOM   3728 2HB  SER A 247      -0.640 -17.823 -30.931  1.00 54.31           H
ATOM   3729  OG  SER A 247       0.398 -18.823 -29.456  1.00 54.31           O
ATOM   3730  HG  SER A 247       1.151 -19.039 -30.076  1.00 54.31           H
ATOM   3731  HN  SER A 247      -3.020 -17.844 -31.054  1.00 54.31           H
ATOM   3732  N   SER A 248      -1.429 -15.985 -28.645  1.00 57.04           N
ATOM   3733  CA  SER A 248      -0.806 -14.968 -27.814  1.00 57.04           C
ATOM   3734  C   SER A 248      -1.515 -14.891 -26.461  1.00 57.04           C
ATOM   3735  O   SER A 248      -1.065 -14.185 -25.560  1.00 57.04           O
ATOM   3736  HA  SER A 248       0.227 -15.293 -27.687  1.00 57.04           H
ATOM   3737  CB  SER A 248      -0.830 -13.603 -28.505  1.00 57.04           C
ATOM   3738 1HB  SER A 248      -0.188 -12.910 -27.960  1.00 57.04           H
ATOM   3739 2HB  SER A 248      -0.417 -13.697 -29.509  1.00 57.04           H
ATOM   3740  OG  SER A 248      -2.147 -13.066 -28.582  1.00 57.04           O
ATOM   3741  HG  SER A 248      -2.122 -12.155 -28.994  1.00 57.04           H
ATOM   3742  HN  SER A 248      -1.764 -15.661 -29.530  1.00 57.04           H
ATOM   3743  N   LYS A 249      -2.613 -15.626 -26.361  1.00 62.69           N
ATOM   3744  CA  LYS A 249      -3.392 -15.645 -25.135  1.00 62.69           C
ATOM   3745  C   LYS A 249      -2.512 -16.137 -23.984  1.00 62.69           C
ATOM   3746  O   LYS A 249      -2.552 -15.582 -22.887  1.00 62.69           O
ATOM   3747  HA  LYS A 249      -3.694 -14.619 -24.924  1.00 62.69           H
ATOM   3748  CB  LYS A 249      -4.671 -16.464 -25.325  1.00 62.69           C
ATOM   3749 1HB  LYS A 249      -4.433 -17.407 -25.818  1.00 62.69           H
ATOM   3750 2HB  LYS A 249      -5.096 -16.711 -24.352  1.00 62.69           H
ATOM   3751  CG  LYS A 249      -5.698 -15.692 -26.156  1.00 62.69           C
ATOM   3752 1HG  LYS A 249      -6.218 -14.974 -25.522  1.00 62.69           H
ATOM   3753 2HG  LYS A 249      -5.188 -15.121 -26.932  1.00 62.69           H
ATOM   3754  CD  LYS A 249      -6.711 -16.643 -26.796  1.00 62.69           C
ATOM   3755 1HD  LYS A 249      -6.200 -17.310 -27.490  1.00 62.69           H
ATOM   3756 2HD  LYS A 249      -7.164 -17.269 -26.028  1.00 62.69           H
ATOM   3757  CE  LYS A 249      -7.800 -15.865 -27.537  1.00 62.69           C
ATOM   3758 1HE  LYS A 249      -7.375 -14.965 -27.982  1.00 62.69           H
ATOM   3759 2HE  LYS A 249      -8.194 -16.469 -28.355  1.00 62.69           H
ATOM   3760  NZ  LYS A 249      -8.895 -15.498 -26.612  1.00 62.69           N
ATOM   3761 1HZ  LYS A 249      -9.349 -14.654 -26.943  1.00 62.69           H
ATOM   3762 2HZ  LYS A 249      -9.572 -16.252 -26.573  1.00 62.69           H
ATOM   3763 3HZ  LYS A 249      -8.515 -15.336 -25.686  1.00 62.69           H
ATOM   3764  HN  LYS A 249      -2.970 -16.200 -27.098  1.00 62.69           H
ATOM   3765  N   HIS A 250      -1.738 -17.172 -24.274  1.00 66.10           N
ATOM   3766  CA  HIS A 250      -1.024 -17.889 -23.231  1.00 66.10           C
ATOM   3767  C   HIS A 250      -0.086 -16.927 -22.498  1.00 66.10           C
ATOM   3768  O   HIS A 250       0.055 -17.001 -21.278  1.00 66.10           O
ATOM   3769  HA  HIS A 250      -1.776 -18.253 -22.531  1.00 66.10           H
ATOM   3770  CB  HIS A 250      -0.295 -19.104 -23.807  1.00 66.10           C
ATOM   3771 1HB  HIS A 250       0.323 -18.780 -24.645  1.00 66.10           H
ATOM   3772 2HB  HIS A 250       0.379 -19.503 -23.050  1.00 66.10           H
ATOM   3773  CG  HIS A 250      -1.214 -20.207 -24.275  1.00 66.10           C
ATOM   3774  ND1 HIS A 250      -1.929 -21.008 -23.402  1.00 66.10           N
ATOM   3775  HD1 HIS A 250      -1.913 -20.944 -22.404  1.00 66.10           H
ATOM   3776  CD2 HIS A 250      -1.528 -20.632 -25.533  1.00 66.10           C
ATOM   3777  HD2 HIS A 250      -1.139 -20.216 -26.462  1.00 66.10           H
ATOM   3778  CE1 HIS A 250      -2.637 -21.873 -24.113  1.00 66.10           C
ATOM   3779  HE1 HIS A 250      -3.302 -22.638 -23.713  1.00 66.10           H
ATOM   3780  NE2 HIS A 250      -2.387 -21.639 -25.433  1.00 66.10           N
ATOM   3781  HN  HIS A 250      -1.596 -17.522 -25.200  1.00 66.10           H
ATOM   3782  N   LYS A 251       0.531 -16.047 -23.273  1.00 66.98           N
ATOM   3783  CA  LYS A 251       1.466 -15.085 -22.715  1.00 66.98           C
ATOM   3784  C   LYS A 251       0.710 -14.114 -21.805  1.00 66.98           C
ATOM   3785  O   LYS A 251       1.121 -13.875 -20.671  1.00 66.98           O
ATOM   3786  HA  LYS A 251       2.183 -15.639 -22.110  1.00 66.98           H
ATOM   3787  CB  LYS A 251       2.254 -14.395 -23.831  1.00 66.98           C
ATOM   3788 1HB  LYS A 251       2.587 -15.136 -24.558  1.00 66.98           H
ATOM   3789 2HB  LYS A 251       1.605 -13.698 -24.361  1.00 66.98           H
ATOM   3790  CG  LYS A 251       3.463 -13.646 -23.266  1.00 66.98           C
ATOM   3791 1HG  LYS A 251       3.124 -12.823 -22.637  1.00 66.98           H
ATOM   3792 2HG  LYS A 251       4.044 -14.314 -22.631  1.00 66.98           H
ATOM   3793  CD  LYS A 251       4.347 -13.105 -24.391  1.00 66.98           C
ATOM   3794 1HD  LYS A 251       4.632 -13.918 -25.058  1.00 66.98           H
ATOM   3795 2HD  LYS A 251       3.784 -12.387 -24.987  1.00 66.98           H
ATOM   3796  CE  LYS A 251       5.602 -12.435 -23.828  1.00 66.98           C
ATOM   3797 1HE  LYS A 251       5.321 -11.581 -23.213  1.00 66.98           H
ATOM   3798 2HE  LYS A 251       6.134 -13.133 -23.181  1.00 66.98           H
ATOM   3799  NZ  LYS A 251       6.490 -11.993 -24.926  1.00 66.98           N
ATOM   3800 1HZ  LYS A 251       7.328 -11.576 -24.536  1.00 66.98           H
ATOM   3801 2HZ  LYS A 251       6.744 -12.791 -25.498  1.00 66.98           H
ATOM   3802 3HZ  LYS A 251       6.007 -11.308 -25.497  1.00 66.98           H
ATOM   3803  HN  LYS A 251       0.400 -15.985 -24.262  1.00 66.98           H
ATOM   3804  N   ALA A 252      -0.381 -13.582 -22.336  1.00 66.33           N
ATOM   3805  CA  ALA A 252      -1.165 -12.600 -21.608  1.00 66.33           C
ATOM   3806  C   ALA A 252      -1.691 -13.229 -20.316  1.00 66.33           C
ATOM   3807  O   ALA A 252      -1.745 -12.571 -19.279  1.00 66.33           O
ATOM   3808  HA  ALA A 252      -0.505 -11.770 -21.355  1.00 66.33           H
ATOM   3809  CB  ALA A 252      -2.291 -12.079 -22.504  1.00 66.33           C
ATOM   3810 1HB  ALA A 252      -1.863 -11.616 -23.393  1.00 66.33           H
ATOM   3811 2HB  ALA A 252      -2.933 -12.909 -22.799  1.00 66.33           H
ATOM   3812 3HB  ALA A 252      -2.879 -11.342 -21.957  1.00 66.33           H
ATOM   3813  HN  ALA A 252      -0.729 -13.812 -23.245  1.00 66.33           H
ATOM   3814  N   LEU A 253      -2.064 -14.496 -20.422  1.00 72.35           N
ATOM   3815  CA  LEU A 253      -2.614 -15.212 -19.284  1.00 72.35           C
ATOM   3816  C   LEU A 253      -1.536 -15.352 -18.206  1.00 72.35           C
ATOM   3817  O   LEU A 253      -1.767 -15.017 -17.046  1.00 72.35           O
ATOM   3818  HA  LEU A 253      -3.428 -14.609 -18.881  1.00 72.35           H
ATOM   3819  CB  LEU A 253      -3.216 -16.546 -19.729  1.00 72.35           C
ATOM   3820 1HB  LEU A 253      -3.875 -16.360 -20.577  1.00 72.35           H
ATOM   3821 2HB  LEU A 253      -2.408 -17.184 -20.087  1.00 72.35           H
ATOM   3822  CG  LEU A 253      -4.003 -17.315 -18.666  1.00 72.35           C
ATOM   3823  HG  LEU A 253      -3.402 -17.353 -17.757  1.00 72.35           H
ATOM   3824  CD1 LEU A 253      -5.305 -16.592 -18.318  1.00 72.35           C
ATOM   3825 1HD1 LEU A 253      -5.077 -15.598 -17.933  1.00 72.35           H
ATOM   3826 2HD1 LEU A 253      -5.921 -16.502 -19.213  1.00 72.35           H
ATOM   3827 3HD1 LEU A 253      -5.845 -17.160 -17.560  1.00 72.35           H
ATOM   3828  CD2 LEU A 253      -4.249 -18.760 -19.105  1.00 72.35           C
ATOM   3829 1HD2 LEU A 253      -4.819 -18.765 -20.034  1.00 72.35           H
ATOM   3830 2HD2 LEU A 253      -3.294 -19.260 -19.262  1.00 72.35           H
ATOM   3831 3HD2 LEU A 253      -4.811 -19.284 -18.332  1.00 72.35           H
ATOM   3832  HN  LEU A 253      -1.997 -15.030 -21.265  1.00 72.35           H
ATOM   3833  N   LYS A 254      -0.383 -15.848 -18.630  1.00 73.75           N
ATOM   3834  CA  LYS A 254       0.712 -16.089 -17.705  1.00 73.75           C
ATOM   3835  C   LYS A 254       1.039 -14.794 -16.959  1.00 73.75           C
ATOM   3836  O   LYS A 254       1.145 -14.789 -15.734  1.00 73.75           O
ATOM   3837  HA  LYS A 254       0.371 -16.828 -16.980  1.00 73.75           H
ATOM   3838  CB  LYS A 254       1.910 -16.695 -18.440  1.00 73.75           C
ATOM   3839 1HB  LYS A 254       1.599 -17.595 -18.970  1.00 73.75           H
ATOM   3840 2HB  LYS A 254       2.273 -15.993 -19.191  1.00 73.75           H
ATOM   3841  CG  LYS A 254       3.037 -17.035 -17.463  1.00 73.75           C
ATOM   3842 1HG  LYS A 254       3.402 -16.123 -16.991  1.00 73.75           H
ATOM   3843 2HG  LYS A 254       2.653 -17.674 -16.668  1.00 73.75           H
ATOM   3844  CD  LYS A 254       4.190 -17.741 -18.181  1.00 73.75           C
ATOM   3845 1HD  LYS A 254       3.822 -18.645 -18.665  1.00 73.75           H
ATOM   3846 2HD  LYS A 254       4.583 -17.096 -18.966  1.00 73.75           H
ATOM   3847  CE  LYS A 254       5.308 -18.099 -17.200  1.00 73.75           C
ATOM   3848 1HE  LYS A 254       5.740 -17.190 -16.783  1.00 73.75           H
ATOM   3849 2HE  LYS A 254       4.899 -18.670 -16.366  1.00 73.75           H
ATOM   3850  NZ  LYS A 254       6.360 -18.888 -17.880  1.00 73.75           N
ATOM   3851 1HZ  LYS A 254       7.102 -19.100 -17.222  1.00 73.75           H
ATOM   3852 2HZ  LYS A 254       5.962 -19.752 -18.230  1.00 73.75           H
ATOM   3853 3HZ  LYS A 254       6.737 -18.352 -18.654  1.00 73.75           H
ATOM   3854  HN  LYS A 254      -0.191 -16.083 -19.582  1.00 73.75           H
ATOM   3855  N   VAL A 255       1.189 -13.727 -17.730  1.00 71.79           N
ATOM   3856  CA  VAL A 255       1.482 -12.424 -17.156  1.00 71.79           C
ATOM   3857  C   VAL A 255       0.463 -12.116 -16.056  1.00 71.79           C
ATOM   3858  O   VAL A 255       0.836 -11.730 -14.950  1.00 71.79           O
ATOM   3859  HA  VAL A 255       2.474 -12.477 -16.709  1.00 71.79           H
ATOM   3860  CB  VAL A 255       1.513 -11.362 -18.257  1.00 71.79           C
ATOM   3861  HB  VAL A 255       0.832 -11.678 -19.047  1.00 71.79           H
ATOM   3862  CG1 VAL A 255       1.025 -10.011 -17.729  1.00 71.79           C
ATOM   3863 1HG1 VAL A 255       0.002 -10.110 -17.368  1.00 71.79           H
ATOM   3864 2HG1 VAL A 255       1.669  -9.687 -16.912  1.00 71.79           H
ATOM   3865 3HG1 VAL A 255       1.058  -9.275 -18.532  1.00 71.79           H
ATOM   3866  CG2 VAL A 255       2.912 -11.242 -18.863  1.00 71.79           C
ATOM   3867 1HG2 VAL A 255       3.622 -10.960 -18.085  1.00 71.79           H
ATOM   3868 2HG2 VAL A 255       3.206 -12.199 -19.293  1.00 71.79           H
ATOM   3869 3HG2 VAL A 255       2.906 -10.480 -19.643  1.00 71.79           H
ATOM   3870  HN  VAL A 255       1.115 -13.742 -18.727  1.00 71.79           H
ATOM   3871  N   THR A 256      -0.804 -12.299 -16.399  1.00 71.09           N
ATOM   3872  CA  THR A 256      -1.884 -11.883 -15.522  1.00 71.09           C
ATOM   3873  C   THR A 256      -1.831 -12.658 -14.204  1.00 71.09           C
ATOM   3874  O   THR A 256      -1.978 -12.076 -13.131  1.00 71.09           O
ATOM   3875  HA  THR A 256      -1.743 -10.830 -15.279  1.00 71.09           H
ATOM   3876  CB  THR A 256      -3.202 -12.060 -16.278  1.00 71.09           C
ATOM   3877  HB  THR A 256      -3.336 -13.096 -16.589  1.00 71.09           H
ATOM   3878  OG1 THR A 256      -3.128 -11.106 -17.334  1.00 71.09           O
ATOM   3879  HG1 THR A 256      -3.097 -11.574 -18.217  1.00 71.09           H
ATOM   3880  CG2 THR A 256      -4.413 -11.613 -15.457  1.00 71.09           C
ATOM   3881 1HG2 THR A 256      -4.311 -10.558 -15.203  1.00 71.09           H
ATOM   3882 2HG2 THR A 256      -4.469 -12.203 -14.542  1.00 71.09           H
ATOM   3883 3HG2 THR A 256      -5.322 -11.760 -16.040  1.00 71.09           H
ATOM   3884  HN  THR A 256      -1.095 -12.723 -17.257  1.00 71.09           H
ATOM   3885  N   ILE A 257      -1.619 -13.960 -14.329  1.00 74.94           N
ATOM   3886  CA  ILE A 257      -1.582 -14.828 -13.164  1.00 74.94           C
ATOM   3887  C   ILE A 257      -0.430 -14.400 -12.252  1.00 74.94           C
ATOM   3888  O   ILE A 257      -0.582 -14.357 -11.032  1.00 74.94           O
ATOM   3889  HA  ILE A 257      -2.519 -14.690 -12.624  1.00 74.94           H
ATOM   3890  CB  ILE A 257      -1.516 -16.296 -13.590  1.00 74.94           C
ATOM   3891  HB  ILE A 257      -0.721 -16.401 -14.329  1.00 74.94           H
ATOM   3892  CG1 ILE A 257      -2.819 -16.730 -14.264  1.00 74.94           C
ATOM   3893 1HG1 ILE A 257      -3.617 -16.777 -13.523  1.00 74.94           H
ATOM   3894 2HG1 ILE A 257      -3.115 -15.986 -15.004  1.00 74.94           H
ATOM   3895  CG2 ILE A 257      -1.156 -17.195 -12.406  1.00 74.94           C
ATOM   3896 1HG2 ILE A 257      -0.183 -16.902 -12.010  1.00 74.94           H
ATOM   3897 2HG2 ILE A 257      -1.911 -17.091 -11.628  1.00 74.94           H
ATOM   3898 3HG2 ILE A 257      -1.116 -18.233 -12.737  1.00 74.94           H
ATOM   3899  CD1 ILE A 257      -2.660 -18.094 -14.939  1.00 74.94           C
ATOM   3900 1HD1 ILE A 257      -1.878 -18.036 -15.695  1.00 74.94           H
ATOM   3901 2HD1 ILE A 257      -2.388 -18.839 -14.191  1.00 74.94           H
ATOM   3902 3HD1 ILE A 257      -3.601 -18.378 -15.410  1.00 74.94           H
ATOM   3903  HN  ILE A 257      -1.476 -14.422 -15.204  1.00 74.94           H
ATOM   3904  N   THR A 258       0.697 -14.095 -12.879  1.00 77.04           N
ATOM   3905  CA  THR A 258       1.895 -13.744 -12.136  1.00 77.04           C
ATOM   3906  C   THR A 258       1.638 -12.521 -11.255  1.00 77.04           C
ATOM   3907  O   THR A 258       1.979 -12.519 -10.073  1.00 77.04           O
ATOM   3908  HA  THR A 258       2.141 -14.572 -11.470  1.00 77.04           H
ATOM   3909  CB  THR A 258       3.032 -13.542 -13.140  1.00 77.04           C
ATOM   3910  HB  THR A 258       2.827 -12.694 -13.794  1.00 77.04           H
ATOM   3911  OG1 THR A 258       3.151 -14.804 -13.789  1.00 77.04           O
ATOM   3912  HG1 THR A 258       2.511 -14.857 -14.556  1.00 77.04           H
ATOM   3913  CG2 THR A 258       4.387 -13.344 -12.458  1.00 77.04           C
ATOM   3914 1HG2 THR A 258       4.623 -14.222 -11.857  1.00 77.04           H
ATOM   3915 2HG2 THR A 258       4.346 -12.464 -11.816  1.00 77.04           H
ATOM   3916 3HG2 THR A 258       5.158 -13.204 -13.216  1.00 77.04           H
ATOM   3917  HN  THR A 258       0.798 -14.085 -13.874  1.00 77.04           H
ATOM   3918  N   VAL A 259       1.037 -11.508 -11.864  1.00 73.07           N
ATOM   3919  CA  VAL A 259       0.803 -10.252 -11.173  1.00 73.07           C
ATOM   3920  C   VAL A 259      -0.104 -10.500  -9.966  1.00 73.07           C
ATOM   3921  O   VAL A 259       0.169 -10.014  -8.869  1.00 73.07           O
ATOM   3922  HA  VAL A 259       1.767  -9.887 -10.818  1.00 73.07           H
ATOM   3923  CB  VAL A 259       0.234  -9.218 -12.146  1.00 73.07           C
ATOM   3924  HB  VAL A 259      -0.634  -9.660 -12.636  1.00 73.07           H
ATOM   3925  CG1 VAL A 259      -0.235  -7.965 -11.402  1.00 73.07           C
ATOM   3926 1HG1 VAL A 259      -1.012  -8.237 -10.687  1.00 73.07           H
ATOM   3927 2HG1 VAL A 259       0.607  -7.520 -10.873  1.00 73.07           H
ATOM   3928 3HG1 VAL A 259      -0.636  -7.247 -12.118  1.00 73.07           H
ATOM   3929  CG2 VAL A 259       1.255  -8.863 -13.228  1.00 73.07           C
ATOM   3930 1HG2 VAL A 259       2.149  -8.449 -12.762  1.00 73.07           H
ATOM   3931 2HG2 VAL A 259       1.519  -9.760 -13.787  1.00 73.07           H
ATOM   3932 3HG2 VAL A 259       0.824  -8.126 -13.906  1.00 73.07           H
ATOM   3933  HN  VAL A 259       0.714 -11.537 -12.810  1.00 73.07           H
ATOM   3934  N   LEU A 260      -1.164 -11.257 -10.208  1.00 74.36           N
ATOM   3935  CA  LEU A 260      -2.129 -11.550  -9.162  1.00 74.36           C
ATOM   3936  C   LEU A 260      -1.421 -12.258  -8.005  1.00 74.36           C
ATOM   3937  O   LEU A 260      -1.621 -11.908  -6.843  1.00 74.36           O
ATOM   3938  HA  LEU A 260      -2.517 -10.599  -8.799  1.00 74.36           H
ATOM   3939  CB  LEU A 260      -3.313 -12.335  -9.730  1.00 74.36           C
ATOM   3940 1HB  LEU A 260      -3.811 -11.714 -10.475  1.00 74.36           H
ATOM   3941 2HB  LEU A 260      -2.927 -13.210 -10.252  1.00 74.36           H
ATOM   3942  CG  LEU A 260      -4.358 -12.801  -8.715  1.00 74.36           C
ATOM   3943  HG  LEU A 260      -3.860 -13.429  -7.976  1.00 74.36           H
ATOM   3944  CD1 LEU A 260      -4.963 -11.613  -7.965  1.00 74.36           C
ATOM   3945 1HD1 LEU A 260      -4.174 -11.079  -7.434  1.00 74.36           H
ATOM   3946 2HD1 LEU A 260      -5.443 -10.940  -8.676  1.00 74.36           H
ATOM   3947 3HD1 LEU A 260      -5.702 -11.973  -7.249  1.00 74.36           H
ATOM   3948  CD2 LEU A 260      -5.431 -13.661  -9.387  1.00 74.36           C
ATOM   3949 1HD2 LEU A 260      -5.931 -13.078 -10.160  1.00 74.36           H
ATOM   3950 2HD2 LEU A 260      -4.965 -14.537  -9.837  1.00 74.36           H
ATOM   3951 3HD2 LEU A 260      -6.161 -13.979  -8.642  1.00 74.36           H
ATOM   3952  HN  LEU A 260      -1.368 -11.665 -11.098  1.00 74.36           H
ATOM   3953  N   THR A 261      -0.607 -13.240  -8.363  1.00 80.91           N
ATOM   3954  CA  THR A 261       0.018 -14.095  -7.368  1.00 80.91           C
ATOM   3955  C   THR A 261       0.955 -13.277  -6.476  1.00 80.91           C
ATOM   3956  O   THR A 261       0.968 -13.452  -5.259  1.00 80.91           O
ATOM   3957  HA  THR A 261      -0.762 -14.501  -6.725  1.00 80.91           H
ATOM   3958  CB  THR A 261       0.722 -15.238  -8.102  1.00 80.91           C
ATOM   3959  HB  THR A 261       1.579 -14.869  -8.666  1.00 80.91           H
ATOM   3960  OG1 THR A 261      -0.310 -15.842  -8.877  1.00 80.91           O
ATOM   3961  HG1 THR A 261      -0.236 -15.552  -9.831  1.00 80.91           H
ATOM   3962  CG2 THR A 261       1.176 -16.350  -7.155  1.00 80.91           C
ATOM   3963 1HG2 THR A 261       0.309 -16.765  -6.640  1.00 80.91           H
ATOM   3964 2HG2 THR A 261       1.873 -15.942  -6.422  1.00 80.91           H
ATOM   3965 3HG2 THR A 261       1.669 -17.136  -7.727  1.00 80.91           H
ATOM   3966  HN  THR A 261      -0.374 -13.456  -9.312  1.00 80.91           H
ATOM   3967  N   VAL A 262       1.715 -12.401  -7.117  1.00 79.98           N
ATOM   3968  CA  VAL A 262       2.700 -11.604  -6.405  1.00 79.98           C
ATOM   3969  C   VAL A 262       1.987 -10.710  -5.389  1.00 79.98           C
ATOM   3970  O   VAL A 262       2.437 -10.575  -4.252  1.00 79.98           O
ATOM   3971  HA  VAL A 262       3.355 -12.291  -5.870  1.00 79.98           H
ATOM   3972  CB  VAL A 262       3.552 -10.815  -7.401  1.00 79.98           C
ATOM   3973  HB  VAL A 262       2.878 -10.284  -8.073  1.00 79.98           H
ATOM   3974  CG1 VAL A 262       4.414  -9.775  -6.682  1.00 79.98           C
ATOM   3975 1HG1 VAL A 262       3.770  -9.079  -6.144  1.00 79.98           H
ATOM   3976 2HG1 VAL A 262       5.076 -10.278  -5.976  1.00 79.98           H
ATOM   3977 3HG1 VAL A 262       5.010  -9.229  -7.413  1.00 79.98           H
ATOM   3978  CG2 VAL A 262       4.416 -11.753  -8.247  1.00 79.98           C
ATOM   3979 1HG2 VAL A 262       5.078 -12.324  -7.595  1.00 79.98           H
ATOM   3980 2HG2 VAL A 262       3.774 -12.437  -8.802  1.00 79.98           H
ATOM   3981 3HG2 VAL A 262       5.012 -11.166  -8.946  1.00 79.98           H
ATOM   3982  HN  VAL A 262       1.667 -12.234  -8.101  1.00 79.98           H
ATOM   3983  N   PHE A 263       0.886 -10.122  -5.835  1.00 74.62           N
ATOM   3984  CA  PHE A 263       0.121  -9.225  -4.986  1.00 74.62           C
ATOM   3985  C   PHE A 263      -0.413  -9.959  -3.754  1.00 74.62           C
ATOM   3986  O   PHE A 263      -0.243  -9.495  -2.628  1.00 74.62           O
ATOM   3987  HA  PHE A 263       0.792  -8.428  -4.668  1.00 74.62           H
ATOM   3988  CB  PHE A 263      -1.061  -8.722  -5.817  1.00 74.62           C
ATOM   3989 1HB  PHE A 263      -0.679  -8.206  -6.698  1.00 74.62           H
ATOM   3990 2HB  PHE A 263      -1.632  -9.580  -6.174  1.00 74.62           H
ATOM   3991  CG  PHE A 263      -2.000  -7.782  -5.059  1.00 74.62           C
ATOM   3992  CD1 PHE A 263      -3.125  -8.272  -4.473  1.00 74.62           C
ATOM   3993  HD1 PHE A 263      -3.358  -9.334  -4.543  1.00 74.62           H
ATOM   3994  CD2 PHE A 263      -1.710  -6.456  -4.971  1.00 74.62           C
ATOM   3995  HD2 PHE A 263      -0.808  -6.064  -5.442  1.00 74.62           H
ATOM   3996  CE1 PHE A 263      -3.997  -7.399  -3.769  1.00 74.62           C
ATOM   3997  HE1 PHE A 263      -4.899  -7.792  -3.299  1.00 74.62           H
ATOM   3998  CE2 PHE A 263      -2.581  -5.583  -4.268  1.00 74.62           C
ATOM   3999  HE2 PHE A 263      -2.349  -4.521  -4.198  1.00 74.62           H
ATOM   4000  CZ  PHE A 263      -3.706  -6.073  -3.681  1.00 74.62           C
ATOM   4001  HZ  PHE A 263      -4.375  -5.403  -3.141  1.00 74.62           H
ATOM   4002  HN  PHE A 263       0.518 -10.250  -6.755  1.00 74.62           H
ATOM   4003  N   VAL A 264      -1.049 -11.093  -4.010  1.00 80.38           N
ATOM   4004  CA  VAL A 264      -1.689 -11.849  -2.946  1.00 80.38           C
ATOM   4005  C   VAL A 264      -0.636 -12.261  -1.915  1.00 80.38           C
ATOM   4006  O   VAL A 264      -0.839 -12.092  -0.714  1.00 80.38           O
ATOM   4007  HA  VAL A 264      -2.413 -11.191  -2.465  1.00 80.38           H
ATOM   4008  CB  VAL A 264      -2.448 -13.040  -3.534  1.00 80.38           C
ATOM   4009  HB  VAL A 264      -1.760 -13.595  -4.171  1.00 80.38           H
ATOM   4010  CG1 VAL A 264      -2.931 -13.982  -2.429  1.00 80.38           C
ATOM   4011 1HG1 VAL A 264      -2.073 -14.356  -1.871  1.00 80.38           H
ATOM   4012 2HG1 VAL A 264      -3.596 -13.442  -1.756  1.00 80.38           H
ATOM   4013 3HG1 VAL A 264      -3.467 -14.820  -2.875  1.00 80.38           H
ATOM   4014  CG2 VAL A 264      -3.617 -12.570  -4.403  1.00 80.38           C
ATOM   4015 1HG2 VAL A 264      -4.306 -11.981  -3.798  1.00 80.38           H
ATOM   4016 2HG2 VAL A 264      -3.238 -11.958  -5.222  1.00 80.38           H
ATOM   4017 3HG2 VAL A 264      -4.140 -13.436  -4.808  1.00 80.38           H
ATOM   4018  HN  VAL A 264      -1.130 -11.495  -4.922  1.00 80.38           H
ATOM   4019  N   LEU A 265       0.466 -12.794  -2.422  1.00 84.17           N
ATOM   4020  CA  LEU A 265       1.477 -13.384  -1.561  1.00 84.17           C
ATOM   4021  C   LEU A 265       2.107 -12.289  -0.698  1.00 84.17           C
ATOM   4022  O   LEU A 265       2.551 -12.552   0.418  1.00 84.17           O
ATOM   4023  HA  LEU A 265       0.973 -14.093  -0.905  1.00 84.17           H
ATOM   4024  CB  LEU A 265       2.492 -14.174  -2.389  1.00 84.17           C
ATOM   4025 1HB  LEU A 265       2.842 -13.537  -3.202  1.00 84.17           H
ATOM   4026 2HB  LEU A 265       3.354 -14.392  -1.760  1.00 84.17           H
ATOM   4027  CG  LEU A 265       1.989 -15.488  -2.990  1.00 84.17           C
ATOM   4028  HG  LEU A 265       1.128 -15.268  -3.622  1.00 84.17           H
ATOM   4029  CD1 LEU A 265       3.055 -16.126  -3.884  1.00 84.17           C
ATOM   4030 1HD1 LEU A 265       3.303 -15.443  -4.696  1.00 84.17           H
ATOM   4031 2HD1 LEU A 265       3.948 -16.330  -3.294  1.00 84.17           H
ATOM   4032 3HD1 LEU A 265       2.671 -17.059  -4.297  1.00 84.17           H
ATOM   4033  CD2 LEU A 265       1.512 -16.445  -1.895  1.00 84.17           C
ATOM   4034 1HD2 LEU A 265       2.339 -16.663  -1.218  1.00 84.17           H
ATOM   4035 2HD2 LEU A 265       0.698 -15.981  -1.337  1.00 84.17           H
ATOM   4036 3HD2 LEU A 265       1.160 -17.371  -2.349  1.00 84.17           H
ATOM   4037  HN  LEU A 265       0.672 -12.827  -3.400  1.00 84.17           H
ATOM   4038  N   SER A 266       2.126 -11.083  -1.248  1.00 83.95           N
ATOM   4039  CA  SER A 266       2.801  -9.974  -0.597  1.00 83.95           C
ATOM   4040  C   SER A 266       1.870  -9.326   0.430  1.00 83.95           C
ATOM   4041  O   SER A 266       2.309  -8.935   1.511  1.00 83.95           O
ATOM   4042  HA  SER A 266       3.668 -10.413  -0.104  1.00 83.95           H
ATOM   4043  CB  SER A 266       3.267  -8.936  -1.620  1.00 83.95           C
ATOM   4044 1HB  SER A 266       3.729  -8.096  -1.100  1.00 83.95           H
ATOM   4045 2HB  SER A 266       4.033  -9.375  -2.259  1.00 83.95           H
ATOM   4046  OG  SER A 266       2.192  -8.460  -2.426  1.00 83.95           O
ATOM   4047  HG  SER A 266       2.125  -9.004  -3.262  1.00 83.95           H
ATOM   4048  HN  SER A 266       1.692 -10.860  -2.121  1.00 83.95           H
ATOM   4049  N   GLN A 267       0.602  -9.232   0.057  1.00 84.08           N
ATOM   4050  CA  GLN A 267      -0.342  -8.427   0.812  1.00 84.08           C
ATOM   4051  C   GLN A 267      -1.083  -9.293   1.832  1.00 84.08           C
ATOM   4052  O   GLN A 267      -1.406  -8.832   2.926  1.00 84.08           O
ATOM   4053  HA  GLN A 267       0.261  -7.680   1.329  1.00 84.08           H
ATOM   4054  CB  GLN A 267      -1.326  -7.717  -0.121  1.00 84.08           C
ATOM   4055 1HB  GLN A 267      -1.825  -8.450  -0.755  1.00 84.08           H
ATOM   4056 2HB  GLN A 267      -2.101  -7.225   0.467  1.00 84.08           H
ATOM   4057  CG  GLN A 267      -0.607  -6.685  -0.993  1.00 84.08           C
ATOM   4058 1HG  GLN A 267       0.162  -7.178  -1.587  1.00 84.08           H
ATOM   4059 2HG  GLN A 267      -1.314  -6.240  -1.693  1.00 84.08           H
ATOM   4060  CD  GLN A 267       0.028  -5.589  -0.135  1.00 84.08           C
ATOM   4061  OE1 GLN A 267      -0.536  -5.126   0.843  1.00 84.08           O
ATOM   4062  NE2 GLN A 267       1.229  -5.202  -0.554  1.00 84.08           N
ATOM   4063 1HE2 GLN A 267       1.635  -5.623  -1.365  1.00 84.08           H
ATOM   4064 2HE2 GLN A 267       1.726  -4.489  -0.059  1.00 84.08           H
ATOM   4065  HN  GLN A 267       0.219  -9.694  -0.743  1.00 84.08           H
ATOM   4066  N   PHE A 268      -1.330 -10.534   1.438  1.00 87.40           N
ATOM   4067  CA  PHE A 268      -2.202 -11.404   2.209  1.00 87.40           C
ATOM   4068  C   PHE A 268      -1.699 -11.550   3.647  1.00 87.40           C
ATOM   4069  O   PHE A 268      -2.450 -11.330   4.596  1.00 87.40           O
ATOM   4070  HA  PHE A 268      -3.191 -10.947   2.217  1.00 87.40           H
ATOM   4071  CB  PHE A 268      -2.177 -12.776   1.532  1.00 87.40           C
ATOM   4072 1HB  PHE A 268      -2.437 -12.655   0.480  1.00 87.40           H
ATOM   4073 2HB  PHE A 268      -1.161 -13.169   1.566  1.00 87.40           H
ATOM   4074  CG  PHE A 268      -3.126 -13.798   2.161  1.00 87.40           C
ATOM   4075  CD1 PHE A 268      -2.647 -14.718   3.041  1.00 87.40           C
ATOM   4076  HD1 PHE A 268      -1.587 -14.728   3.297  1.00 87.40           H
ATOM   4077  CD2 PHE A 268      -4.448 -13.786   1.842  1.00 87.40           C
ATOM   4078  HD2 PHE A 268      -4.831 -13.049   1.137  1.00 87.40           H
ATOM   4079  CE1 PHE A 268      -3.527 -15.667   3.625  1.00 87.40           C
ATOM   4080  HE1 PHE A 268      -3.143 -16.405   4.330  1.00 87.40           H
ATOM   4081  CE2 PHE A 268      -5.328 -14.735   2.426  1.00 87.40           C
ATOM   4082  HE2 PHE A 268      -6.387 -14.726   2.170  1.00 87.40           H
ATOM   4083  CZ  PHE A 268      -4.849 -15.655   3.306  1.00 87.40           C
ATOM   4084  HZ  PHE A 268      -5.525 -16.383   3.755  1.00 87.40           H
ATOM   4085  HN  PHE A 268      -0.947 -10.945   0.611  1.00 87.40           H
ATOM   4086  N   PRO A 269      -0.426 -11.922   3.833  1.00 91.62           N
ATOM   4087  CA  PRO A 269       0.094 -12.186   5.177  1.00 91.62           C
ATOM   4088  C   PRO A 269      -0.159 -11.030   6.131  1.00 91.62           C
ATOM   4089  O   PRO A 269      -0.583 -11.239   7.267  1.00 91.62           O
ATOM   4090  HA  PRO A 269      -0.424 -13.038   5.618  1.00 91.62           H
ATOM   4091  CB  PRO A 269       1.589 -12.417   4.949  1.00 91.62           C
ATOM   4092 1HB  PRO A 269       2.158 -11.493   5.053  1.00 91.62           H
ATOM   4093 2HB  PRO A 269       2.000 -13.126   5.667  1.00 91.62           H
ATOM   4094  CG  PRO A 269       1.650 -12.958   3.525  1.00 91.62           C
ATOM   4095 1HG  PRO A 269       2.642 -12.842   3.090  1.00 91.62           H
ATOM   4096 2HG  PRO A 269       1.420 -14.023   3.487  1.00 91.62           H
ATOM   4097  CD  PRO A 269       0.607 -12.122   2.801  1.00 91.62           C
ATOM   4098 1HD  PRO A 269       1.017 -11.173   2.455  1.00 91.62           H
ATOM   4099 2HD  PRO A 269       0.216 -12.636   1.922  1.00 91.62           H
ATOM   4100  N   TYR A 270       0.111  -9.829   5.640  1.00 91.85           N
ATOM   4101  CA  TYR A 270      -0.002  -8.640   6.467  1.00 91.85           C
ATOM   4102  C   TYR A 270      -1.449  -8.414   6.907  1.00 91.85           C
ATOM   4103  O   TYR A 270      -1.709  -8.122   8.074  1.00 91.85           O
ATOM   4104  HA  TYR A 270       0.620  -8.784   7.350  1.00 91.85           H
ATOM   4105  CB  TYR A 270       0.439  -7.470   5.585  1.00 91.85           C
ATOM   4106 1HB  TYR A 270       1.507  -7.561   5.387  1.00 91.85           H
ATOM   4107 2HB  TYR A 270      -0.070  -7.540   4.625  1.00 91.85           H
ATOM   4108  CG  TYR A 270       0.163  -6.094   6.194  1.00 91.85           C
ATOM   4109  CD1 TYR A 270      -0.746  -5.245   5.596  1.00 91.85           C
ATOM   4110  HD1 TYR A 270      -1.268  -5.555   4.691  1.00 91.85           H
ATOM   4111  CD2 TYR A 270       0.824  -5.701   7.340  1.00 91.85           C
ATOM   4112  HD2 TYR A 270       1.542  -6.371   7.812  1.00 91.85           H
ATOM   4113  CE1 TYR A 270      -1.006  -3.950   6.169  1.00 91.85           C
ATOM   4114  HE1 TYR A 270      -1.722  -3.269   5.707  1.00 91.85           H
ATOM   4115  CE2 TYR A 270       0.564  -4.406   7.913  1.00 91.85           C
ATOM   4116  HE2 TYR A 270       1.079  -4.083   8.818  1.00 91.85           H
ATOM   4117  CZ  TYR A 270      -0.338  -3.594   7.299  1.00 91.85           C
ATOM   4118  OH  TYR A 270      -0.584  -2.370   7.840  1.00 91.85           O
ATOM   4119  HH  TYR A 270      -0.195  -2.319   8.760  1.00 91.85           H
ATOM   4120  HN  TYR A 270       0.402  -9.663   4.698  1.00 91.85           H
ATOM   4121  N   ASN A 271      -2.355  -8.557   5.950  1.00 89.11           N
ATOM   4122  CA  ASN A 271      -3.756  -8.263   6.196  1.00 89.11           C
ATOM   4123  C   ASN A 271      -4.339  -9.323   7.133  1.00 89.11           C
ATOM   4124  O   ASN A 271      -5.301  -9.059   7.853  1.00 89.11           O
ATOM   4125  HA  ASN A 271      -3.767  -7.266   6.637  1.00 89.11           H
ATOM   4126  CB  ASN A 271      -4.561  -8.288   4.895  1.00 89.11           C
ATOM   4127 1HB  ASN A 271      -4.295  -9.173   4.316  1.00 89.11           H
ATOM   4128 2HB  ASN A 271      -5.624  -8.364   5.122  1.00 89.11           H
ATOM   4129  CG  ASN A 271      -4.299  -7.031   4.063  1.00 89.11           C
ATOM   4130  OD1 ASN A 271      -4.690  -5.930   4.415  1.00 89.11           O
ATOM   4131  ND2 ASN A 271      -3.617  -7.255   2.944  1.00 89.11           N
ATOM   4132 1HD2 ASN A 271      -3.325  -8.183   2.713  1.00 89.11           H
ATOM   4133 2HD2 ASN A 271      -3.396  -6.495   2.332  1.00 89.11           H
ATOM   4134  HN  ASN A 271      -2.144  -8.867   5.023  1.00 89.11           H
ATOM   4135  N   CYS A 272      -3.731 -10.500   7.093  1.00 91.83           N
ATOM   4136  CA  CYS A 272      -4.096 -11.562   8.016  1.00 91.83           C
ATOM   4137  C   CYS A 272      -3.830 -11.072   9.440  1.00 91.83           C
ATOM   4138  O   CYS A 272      -4.688 -11.197  10.313  1.00 91.83           O
ATOM   4139  HA  CYS A 272      -5.157 -11.757   7.865  1.00 91.83           H
ATOM   4140  CB  CYS A 272      -3.345 -12.859   7.709  1.00 91.83           C
ATOM   4141 1HB  CYS A 272      -2.280 -12.655   7.595  1.00 91.83           H
ATOM   4142 2HB  CYS A 272      -3.448 -13.554   8.543  1.00 91.83           H
ATOM   4143  SG  CYS A 272      -4.004 -13.617   6.180  1.00 91.83           S
ATOM   4144  HG  CYS A 272      -3.421 -12.766   5.340  1.00 91.83           H
ATOM   4145  HN  CYS A 272      -3.004 -10.732   6.447  1.00 91.83           H
ATOM   4146  N   ILE A 273      -2.639 -10.524   9.632  1.00 93.51           N
ATOM   4147  CA  ILE A 273      -2.235 -10.052  10.945  1.00 93.51           C
ATOM   4148  C   ILE A 273      -3.095  -8.849  11.338  1.00 93.51           C
ATOM   4149  O   ILE A 273      -3.501  -8.722  12.492  1.00 93.51           O
ATOM   4150  HA  ILE A 273      -2.424 -10.858  11.654  1.00 93.51           H
ATOM   4151  CB  ILE A 273      -0.731  -9.768  10.973  1.00 93.51           C
ATOM   4152  HB  ILE A 273      -0.504  -9.054  10.181  1.00 93.51           H
ATOM   4153  CG1 ILE A 273       0.072 -11.037  10.681  1.00 93.51           C
ATOM   4154 1HG1 ILE A 273      -0.204 -11.429   9.702  1.00 93.51           H
ATOM   4155 2HG1 ILE A 273       1.134 -10.798  10.641  1.00 93.51           H
ATOM   4156  CG2 ILE A 273      -0.320  -9.121  12.297  1.00 93.51           C
ATOM   4157 1HG2 ILE A 273      -0.856  -8.180  12.423  1.00 93.51           H
ATOM   4158 2HG2 ILE A 273      -0.564  -9.792  13.120  1.00 93.51           H
ATOM   4159 3HG2 ILE A 273       0.753  -8.930  12.290  1.00 93.51           H
ATOM   4160  CD1 ILE A 273      -0.177 -12.102  11.751  1.00 93.51           C
ATOM   4161 1HD1 ILE A 273       0.122 -11.715  12.725  1.00 93.51           H
ATOM   4162 2HD1 ILE A 273      -1.237 -12.356  11.771  1.00 93.51           H
ATOM   4163 3HD1 ILE A 273       0.406 -12.993  11.520  1.00 93.51           H
ATOM   4164  HN  ILE A 273      -1.958 -10.401   8.910  1.00 93.51           H
ATOM   4165  N   LEU A 274      -3.348  -7.997  10.355  1.00 92.21           N
ATOM   4166  CA  LEU A 274      -4.129  -6.795  10.590  1.00 92.21           C
ATOM   4167  C   LEU A 274      -5.533  -7.187  11.056  1.00 92.21           C
ATOM   4168  O   LEU A 274      -6.126  -6.505  11.890  1.00 92.21           O
ATOM   4169  HA  LEU A 274      -3.642  -6.239  11.391  1.00 92.21           H
ATOM   4170  CB  LEU A 274      -4.122  -5.900   9.348  1.00 92.21           C
ATOM   4171 1HB  LEU A 274      -3.102  -5.850   8.967  1.00 92.21           H
ATOM   4172 2HB  LEU A 274      -4.727  -6.378   8.577  1.00 92.21           H
ATOM   4173  CG  LEU A 274      -4.634  -4.472   9.548  1.00 92.21           C
ATOM   4174  HG  LEU A 274      -5.577  -4.521  10.092  1.00 92.21           H
ATOM   4175  CD1 LEU A 274      -3.661  -3.655  10.400  1.00 92.21           C
ATOM   4176 1HD1 LEU A 274      -3.550  -4.126  11.377  1.00 92.21           H
ATOM   4177 2HD1 LEU A 274      -2.691  -3.613   9.904  1.00 92.21           H
ATOM   4178 3HD1 LEU A 274      -4.050  -2.644  10.526  1.00 92.21           H
ATOM   4179  CD2 LEU A 274      -4.922  -3.801   8.203  1.00 92.21           C
ATOM   4180 1HD2 LEU A 274      -4.008  -3.765   7.612  1.00 92.21           H
ATOM   4181 2HD2 LEU A 274      -5.680  -4.372   7.667  1.00 92.21           H
ATOM   4182 3HD2 LEU A 274      -5.285  -2.787   8.374  1.00 92.21           H
ATOM   4183  HN  LEU A 274      -3.029  -8.117   9.415  1.00 92.21           H
ATOM   4184  N   LEU A 275      -6.022  -8.285  10.498  1.00 93.11           N
ATOM   4185  CA  LEU A 275      -7.326  -8.800  10.879  1.00 93.11           C
ATOM   4186  C   LEU A 275      -7.299  -9.204  12.355  1.00 93.11           C
ATOM   4187  O   LEU A 275      -8.203  -8.857  13.114  1.00 93.11           O
ATOM   4188  HA  LEU A 275      -8.046  -7.992  10.756  1.00 93.11           H
ATOM   4189  CB  LEU A 275      -7.750  -9.932   9.940  1.00 93.11           C
ATOM   4190 1HB  LEU A 275      -7.787  -9.539   8.924  1.00 93.11           H
ATOM   4191 2HB  LEU A 275      -6.977 -10.700   9.957  1.00 93.11           H
ATOM   4192  CG  LEU A 275      -9.094 -10.593  10.251  1.00 93.11           C
ATOM   4193  HG  LEU A 275      -9.072 -10.941  11.284  1.00 93.11           H
ATOM   4194  CD1 LEU A 275     -10.240  -9.587  10.137  1.00 93.11           C
ATOM   4195 1HD1 LEU A 275     -10.080  -8.772  10.843  1.00 93.11           H
ATOM   4196 2HD1 LEU A 275     -10.274  -9.188   9.123  1.00 93.11           H
ATOM   4197 3HD1 LEU A 275     -11.184 -10.083  10.363  1.00 93.11           H
ATOM   4198  CD2 LEU A 275      -9.318 -11.821   9.366  1.00 93.11           C
ATOM   4199 1HD2 LEU A 275      -9.311 -11.520   8.319  1.00 93.11           H
ATOM   4200 2HD2 LEU A 275      -8.523 -12.546   9.542  1.00 93.11           H
ATOM   4201 3HD2 LEU A 275     -10.281 -12.272   9.608  1.00 93.11           H
ATOM   4202  HN  LEU A 275      -5.545  -8.817   9.799  1.00 93.11           H
ATOM   4203  N   VAL A 276      -6.252  -9.931  12.717  1.00 94.65           N
ATOM   4204  CA  VAL A 276      -6.098 -10.389  14.088  1.00 94.65           C
ATOM   4205  C   VAL A 276      -6.096  -9.181  15.027  1.00 94.65           C
ATOM   4206  O   VAL A 276      -6.770  -9.189  16.055  1.00 94.65           O
ATOM   4207  HA  VAL A 276      -6.958 -11.015  14.324  1.00 94.65           H
ATOM   4208  CB  VAL A 276      -4.837 -11.247  14.214  1.00 94.65           C
ATOM   4209  HB  VAL A 276      -4.007 -10.688  13.782  1.00 94.65           H
ATOM   4210  CG1 VAL A 276      -4.505 -11.521  15.682  1.00 94.65           C
ATOM   4211 1HG1 VAL A 276      -4.339 -10.576  16.200  1.00 94.65           H
ATOM   4212 2HG1 VAL A 276      -5.336 -12.050  16.150  1.00 94.65           H
ATOM   4213 3HG1 VAL A 276      -3.605 -12.132  15.743  1.00 94.65           H
ATOM   4214  CG2 VAL A 276      -4.982 -12.553  13.431  1.00 94.65           C
ATOM   4215 1HG2 VAL A 276      -5.829 -13.118  13.820  1.00 94.65           H
ATOM   4216 2HG2 VAL A 276      -5.148 -12.329  12.377  1.00 94.65           H
ATOM   4217 3HG2 VAL A 276      -4.072 -13.143  13.538  1.00 94.65           H
ATOM   4218  HN  VAL A 276      -5.520 -10.207  12.095  1.00 94.65           H
ATOM   4219  N   GLN A 277      -5.329  -8.172  14.640  1.00 93.47           N
ATOM   4220  CA  GLN A 277      -5.216  -6.967  15.443  1.00 93.47           C
ATOM   4221  C   GLN A 277      -6.581  -6.289  15.579  1.00 93.47           C
ATOM   4222  O   GLN A 277      -6.884  -5.696  16.613  1.00 93.47           O
ATOM   4223  HA  GLN A 277      -4.871  -7.302  16.421  1.00 93.47           H
ATOM   4224  CB  GLN A 277      -4.184  -6.006  14.849  1.00 93.47           C
ATOM   4225 1HB  GLN A 277      -4.351  -5.905  13.777  1.00 93.47           H
ATOM   4226 2HB  GLN A 277      -4.309  -5.016  15.286  1.00 93.47           H
ATOM   4227  CG  GLN A 277      -2.760  -6.505  15.104  1.00 93.47           C
ATOM   4228 1HG  GLN A 277      -2.599  -6.624  16.176  1.00 93.47           H
ATOM   4229 2HG  GLN A 277      -2.629  -7.488  14.651  1.00 93.47           H
ATOM   4230  CD  GLN A 277      -1.727  -5.532  14.533  1.00 93.47           C
ATOM   4231  OE1 GLN A 277      -1.992  -4.773  13.616  1.00 93.47           O
ATOM   4232  NE2 GLN A 277      -0.538  -5.596  15.126  1.00 93.47           N
ATOM   4233 1HE2 GLN A 277      -0.386  -6.242  15.874  1.00 93.47           H
ATOM   4234 2HE2 GLN A 277       0.204  -4.998  14.823  1.00 93.47           H
ATOM   4235  HN  GLN A 277      -4.793  -8.169  13.796  1.00 93.47           H
ATOM   4236  N   THR A 278      -7.369  -6.400  14.519  1.00 93.39           N
ATOM   4237  CA  THR A 278      -8.684  -5.783  14.497  1.00 93.39           C
ATOM   4238  C   THR A 278      -9.618  -6.481  15.488  1.00 93.39           C
ATOM   4239  O   THR A 278     -10.333  -5.822  16.242  1.00 93.39           O
ATOM   4240  HA  THR A 278      -8.584  -4.749  14.826  1.00 93.39           H
ATOM   4241  CB  THR A 278      -9.197  -5.814  13.056  1.00 93.39           C
ATOM   4242  HB  THR A 278      -9.385  -6.837  12.731  1.00 93.39           H
ATOM   4243  OG1 THR A 278      -8.201  -5.108  12.319  1.00 93.39           O
ATOM   4244  HG1 THR A 278      -7.542  -5.753  11.931  1.00 93.39           H
ATOM   4245  CG2 THR A 278     -10.463  -4.977  12.866  1.00 93.39           C
ATOM   4246 1HG2 THR A 278     -10.255  -3.939  13.127  1.00 93.39           H
ATOM   4247 2HG2 THR A 278     -11.253  -5.362  13.511  1.00 93.39           H
ATOM   4248 3HG2 THR A 278     -10.784  -5.033  11.826  1.00 93.39           H
ATOM   4249  HN  THR A 278      -7.122  -6.899  13.689  1.00 93.39           H
ATOM   4250  N   ILE A 279      -9.580  -7.805  15.456  1.00 94.31           N
ATOM   4251  CA  ILE A 279     -10.419  -8.599  16.338  1.00 94.31           C
ATOM   4252  C   ILE A 279     -10.020  -8.333  17.791  1.00 94.31           C
ATOM   4253  O   ILE A 279     -10.879  -8.219  18.663  1.00 94.31           O
ATOM   4254  HA  ILE A 279     -11.448  -8.267  16.196  1.00 94.31           H
ATOM   4255  CB  ILE A 279     -10.362 -10.076  15.944  1.00 94.31           C
ATOM   4256  HB  ILE A 279      -9.316 -10.383  15.921  1.00 94.31           H
ATOM   4257  CG1 ILE A 279     -10.927 -10.292  14.539  1.00 94.31           C
ATOM   4258 1HG1 ILE A 279     -12.012 -10.194  14.561  1.00 94.31           H
ATOM   4259 2HG1 ILE A 279     -10.551  -9.519  13.869  1.00 94.31           H
ATOM   4260  CG2 ILE A 279     -11.066 -10.949  16.985  1.00 94.31           C
ATOM   4261 1HG2 ILE A 279     -10.578 -10.826  17.952  1.00 94.31           H
ATOM   4262 2HG2 ILE A 279     -12.110 -10.649  17.064  1.00 94.31           H
ATOM   4263 3HG2 ILE A 279     -11.010 -11.994  16.681  1.00 94.31           H
ATOM   4264  CD1 ILE A 279     -10.544 -11.672  14.000  1.00 94.31           C
ATOM   4265 1HD1 ILE A 279      -9.458 -11.757  13.956  1.00 94.31           H
ATOM   4266 2HD1 ILE A 279     -10.943 -12.443  14.659  1.00 94.31           H
ATOM   4267 3HD1 ILE A 279     -10.959 -11.799  13.000  1.00 94.31           H
ATOM   4268  HN  ILE A 279      -8.991  -8.333  14.844  1.00 94.31           H
ATOM   4269  N   ASP A 280      -8.715  -8.244  18.005  1.00 94.06           N
ATOM   4270  CA  ASP A 280      -8.189  -8.060  19.347  1.00 94.06           C
ATOM   4271  C   ASP A 280      -8.532  -6.651  19.836  1.00 94.06           C
ATOM   4272  O   ASP A 280      -8.762  -6.443  21.027  1.00 94.06           O
ATOM   4273  HA  ASP A 280      -8.661  -8.837  19.949  1.00 94.06           H
ATOM   4274  CB  ASP A 280      -6.666  -8.209  19.367  1.00 94.06           C
ATOM   4275 1HB  ASP A 280      -6.381  -9.129  18.857  1.00 94.06           H
ATOM   4276 2HB  ASP A 280      -6.210  -7.386  18.817  1.00 94.06           H
ATOM   4277  CG  ASP A 280      -6.136  -8.228  20.802  1.00 94.06           C
ATOM   4278  OD1 ASP A 280      -6.677  -9.027  21.596  1.00 94.06           O
ATOM   4279  OD2 ASP A 280      -5.201  -7.444  21.072  1.00 94.06           O
ATOM   4280  HN  ASP A 280      -8.025  -8.295  17.284  1.00 94.06           H
ATOM   4281  N   ALA A 281      -8.556  -5.721  18.893  1.00 92.38           N
ATOM   4282  CA  ALA A 281      -8.907  -4.346  19.207  1.00 92.38           C
ATOM   4283  C   ALA A 281     -10.329  -4.303  19.769  1.00 92.38           C
ATOM   4284  O   ALA A 281     -10.652  -3.440  20.584  1.00 92.38           O
ATOM   4285  HA  ALA A 281      -8.213  -3.992  19.969  1.00 92.38           H
ATOM   4286  CB  ALA A 281      -8.748  -3.481  17.955  1.00 92.38           C
ATOM   4287 1HB  ALA A 281      -7.714  -3.523  17.613  1.00 92.38           H
ATOM   4288 2HB  ALA A 281      -9.406  -3.853  17.170  1.00 92.38           H
ATOM   4289 3HB  ALA A 281      -9.011  -2.450  18.191  1.00 92.38           H
ATOM   4290  HN  ALA A 281      -8.342  -5.894  17.932  1.00 92.38           H
ATOM   4291  N   TYR A 282     -11.141  -5.245  19.311  1.00 90.62           N
ATOM   4292  CA  TYR A 282     -12.526  -5.316  19.747  1.00 90.62           C
ATOM   4293  C   TYR A 282     -12.664  -6.194  20.993  1.00 90.62           C
ATOM   4294  O   TYR A 282     -13.300  -5.799  21.968  1.00 90.62           O
ATOM   4295  HA  TYR A 282     -12.855  -4.305  19.987  1.00 90.62           H
ATOM   4296  CB  TYR A 282     -13.298  -5.961  18.595  1.00 90.62           C
ATOM   4297 1HB  TYR A 282     -13.092  -5.407  17.679  1.00 90.62           H
ATOM   4298 2HB  TYR A 282     -12.928  -6.975  18.445  1.00 90.62           H
ATOM   4299  CG  TYR A 282     -14.812  -6.013  18.813  1.00 90.62           C
ATOM   4300  CD1 TYR A 282     -15.409  -7.187  19.223  1.00 90.62           C
ATOM   4301  HD1 TYR A 282     -14.803  -8.077  19.391  1.00 90.62           H
ATOM   4302  CD2 TYR A 282     -15.579  -4.886  18.599  1.00 90.62           C
ATOM   4303  HD2 TYR A 282     -15.107  -3.958  18.275  1.00 90.62           H
ATOM   4304  CE1 TYR A 282     -16.834  -7.237  19.428  1.00 90.62           C
ATOM   4305  HE1 TYR A 282     -17.319  -8.158  19.751  1.00 90.62           H
ATOM   4306  CE2 TYR A 282     -17.003  -4.935  18.804  1.00 90.62           C
ATOM   4307  HE2 TYR A 282     -17.621  -4.053  18.639  1.00 90.62           H
ATOM   4308  CZ  TYR A 282     -17.561  -6.108  19.209  1.00 90.62           C
ATOM   4309  OH  TYR A 282     -18.906  -6.155  19.402  1.00 90.62           O
ATOM   4310  HH  TYR A 282     -19.307  -5.255  19.231  1.00 90.62           H
ATOM   4311  HN  TYR A 282     -10.868  -5.949  18.656  1.00 90.62           H
ATOM   4312  N   ALA A 283     -12.057  -7.370  20.918  1.00 91.68           N
ATOM   4313  CA  ALA A 283     -12.351  -8.425  21.874  1.00 91.68           C
ATOM   4314  C   ALA A 283     -11.302  -8.403  22.988  1.00 91.68           C
ATOM   4315  O   ALA A 283     -11.528  -8.946  24.069  1.00 91.68           O
ATOM   4316  HA  ALA A 283     -13.331  -8.220  22.305  1.00 91.68           H
ATOM   4317  CB  ALA A 283     -12.403  -9.771  21.149  1.00 91.68           C
ATOM   4318 1HB  ALA A 283     -13.182  -9.744  20.388  1.00 91.68           H
ATOM   4319 2HB  ALA A 283     -11.440  -9.967  20.676  1.00 91.68           H
ATOM   4320 3HB  ALA A 283     -12.622 -10.562  21.866  1.00 91.68           H
ATOM   4321  HN  ALA A 283     -11.379  -7.606  20.223  1.00 91.68           H
ATOM   4322  N   MET A 284     -10.178  -7.770  22.687  1.00 89.90           N
ATOM   4323  CA  MET A 284      -9.078  -7.707  23.634  1.00 89.90           C
ATOM   4324  C   MET A 284      -8.782  -9.088  24.223  1.00 89.90           C
ATOM   4325  O   MET A 284      -8.677  -9.238  25.440  1.00 89.90           O
ATOM   4326  HA  MET A 284      -8.218  -7.357  23.062  1.00 89.90           H
ATOM   4327  CB  MET A 284      -9.429  -6.735  24.762  1.00 89.90           C
ATOM   4328 1HB  MET A 284     -10.341  -7.065  25.260  1.00 89.90           H
ATOM   4329 2HB  MET A 284      -8.638  -6.741  25.511  1.00 89.90           H
ATOM   4330  CG  MET A 284      -9.619  -5.316  24.223  1.00 89.90           C
ATOM   4331 1HG  MET A 284      -8.667  -4.921  23.870  1.00 89.90           H
ATOM   4332 2HG  MET A 284     -10.295  -5.330  23.368  1.00 89.90           H
ATOM   4333  SD  MET A 284     -10.279  -4.261  25.503  1.00 89.90           S
ATOM   4334  CE  MET A 284     -12.020  -4.618  25.332  1.00 89.90           C
ATOM   4335 1HE  MET A 284     -12.348  -4.354  24.327  1.00 89.90           H
ATOM   4336 2HE  MET A 284     -12.191  -5.681  25.502  1.00 89.90           H
ATOM   4337 3HE  MET A 284     -12.583  -4.037  26.062  1.00 89.90           H
ATOM   4338  HN  MET A 284     -10.013  -7.306  21.817  1.00 89.90           H
ATOM   4339  N   PHE A 285      -8.657 -10.062  23.333  1.00 90.97           N
ATOM   4340  CA  PHE A 285      -8.560 -11.450  23.751  1.00 90.97           C
ATOM   4341  C   PHE A 285      -7.102 -11.852  23.981  1.00 90.97           C
ATOM   4342  O   PHE A 285      -6.828 -12.882  24.596  1.00 90.97           O
ATOM   4343  HA  PHE A 285      -9.113 -11.546  24.685  1.00 90.97           H
ATOM   4344  CB  PHE A 285      -9.138 -12.300  22.618  1.00 90.97           C
ATOM   4345 1HB  PHE A 285      -9.310 -13.311  22.987  1.00 90.97           H
ATOM   4346 2HB  PHE A 285     -10.110 -11.895  22.334  1.00 90.97           H
ATOM   4347  CG  PHE A 285      -8.248 -12.370  21.376  1.00 90.97           C
ATOM   4348  CD1 PHE A 285      -8.393 -11.452  20.383  1.00 90.97           C
ATOM   4349  HD1 PHE A 285      -9.143 -10.666  20.472  1.00 90.97           H
ATOM   4350  CD2 PHE A 285      -7.312 -13.350  21.264  1.00 90.97           C
ATOM   4351  HD2 PHE A 285      -7.196 -14.086  22.060  1.00 90.97           H
ATOM   4352  CE1 PHE A 285      -7.566 -11.516  19.230  1.00 90.97           C
ATOM   4353  HE1 PHE A 285      -7.683 -10.781  18.434  1.00 90.97           H
ATOM   4354  CE2 PHE A 285      -6.485 -13.415  20.111  1.00 90.97           C
ATOM   4355  HE2 PHE A 285      -5.735 -14.200  20.022  1.00 90.97           H
ATOM   4356  CZ  PHE A 285      -6.630 -12.497  19.118  1.00 90.97           C
ATOM   4357  HZ  PHE A 285      -5.996 -12.546  18.233  1.00 90.97           H
ATOM   4358  HN  PHE A 285      -8.621  -9.914  22.345  1.00 90.97           H
ATOM   4359  N   ILE A 286      -6.204 -11.019  23.476  1.00 91.57           N
ATOM   4360  CA  ILE A 286      -4.781 -11.264  23.638  1.00 91.57           C
ATOM   4361  C   ILE A 286      -4.308 -10.640  24.953  1.00 91.57           C
ATOM   4362  O   ILE A 286      -3.903  -9.479  24.983  1.00 91.57           O
ATOM   4363  HA  ILE A 286      -4.639 -12.343  23.697  1.00 91.57           H
ATOM   4364  CB  ILE A 286      -4.009 -10.772  22.412  1.00 91.57           C
ATOM   4365  HB  ILE A 286      -4.140  -9.692  22.336  1.00 91.57           H
ATOM   4366  CG1 ILE A 286      -4.572 -11.385  21.128  1.00 91.57           C
ATOM   4367 1HG1 ILE A 286      -4.349 -12.452  21.103  1.00 91.57           H
ATOM   4368 2HG1 ILE A 286      -5.657 -11.286  21.118  1.00 91.57           H
ATOM   4369  CG2 ILE A 286      -2.510 -11.036  22.565  1.00 91.57           C
ATOM   4370 1HG2 ILE A 286      -2.137 -10.513  23.445  1.00 91.57           H
ATOM   4371 2HG2 ILE A 286      -2.340 -12.107  22.678  1.00 91.57           H
ATOM   4372 3HG2 ILE A 286      -1.986 -10.677  21.679  1.00 91.57           H
ATOM   4373  CD1 ILE A 286      -3.980 -10.706  19.891  1.00 91.57           C
ATOM   4374 1HD1 ILE A 286      -4.226  -9.644  19.907  1.00 91.57           H
ATOM   4375 2HD1 ILE A 286      -2.897 -10.829  19.892  1.00 91.57           H
ATOM   4376 3HD1 ILE A 286      -4.397 -11.162  18.992  1.00 91.57           H
ATOM   4377  HN  ILE A 286      -6.435 -10.192  22.964  1.00 91.57           H
ATOM   4378  N   SER A 287      -4.374 -11.440  26.007  1.00 89.89           N
ATOM   4379  CA  SER A 287      -3.939 -10.988  27.318  1.00 89.89           C
ATOM   4380  C   SER A 287      -2.493 -11.421  27.567  1.00 89.89           C
ATOM   4381  O   SER A 287      -1.830 -10.900  28.463  1.00 89.89           O
ATOM   4382  HA  SER A 287      -4.013  -9.901  27.287  1.00 89.89           H
ATOM   4383  CB  SER A 287      -4.852 -11.530  28.419  1.00 89.89           C
ATOM   4384 1HB  SER A 287      -4.508 -11.166  29.387  1.00 89.89           H
ATOM   4385 2HB  SER A 287      -5.862 -11.145  28.275  1.00 89.89           H
ATOM   4386  OG  SER A 287      -4.885 -12.955  28.432  1.00 89.89           O
ATOM   4387  HG  SER A 287      -5.507 -13.276  29.147  1.00 89.89           H
ATOM   4388  HN  SER A 287      -4.718 -12.379  25.977  1.00 89.89           H
ATOM   4389  N   ASN A 288      -2.045 -12.371  26.758  1.00 92.28           N
ATOM   4390  CA  ASN A 288      -0.741 -12.976  26.964  1.00 92.28           C
ATOM   4391  C   ASN A 288       0.329 -12.113  26.292  1.00 92.28           C
ATOM   4392  O   ASN A 288       0.254 -11.846  25.094  1.00 92.28           O
ATOM   4393  HA  ASN A 288      -0.617 -13.027  28.046  1.00 92.28           H
ATOM   4394  CB  ASN A 288      -0.678 -14.374  26.345  1.00 92.28           C
ATOM   4395 1HB  ASN A 288      -1.526 -14.966  26.689  1.00 92.28           H
ATOM   4396 2HB  ASN A 288      -0.761 -14.299  25.261  1.00 92.28           H
ATOM   4397  CG  ASN A 288       0.628 -15.079  26.715  1.00 92.28           C
ATOM   4398  OD1 ASN A 288       1.716 -14.552  26.553  1.00 92.28           O
ATOM   4399  ND2 ASN A 288       0.460 -16.299  27.218  1.00 92.28           N
ATOM   4400 1HD2 ASN A 288      -0.461 -16.674  27.325  1.00 92.28           H
ATOM   4401 2HD2 ASN A 288       1.255 -16.841  27.491  1.00 92.28           H
ATOM   4402  HN  ASN A 288      -2.557 -12.725  25.975  1.00 92.28           H
ATOM   4403  N   CYS A 289       1.301 -11.701  27.094  1.00 91.46           N
ATOM   4404  CA  CYS A 289       2.312 -10.770  26.625  1.00 91.46           C
ATOM   4405  C   CYS A 289       3.163 -11.476  25.568  1.00 91.46           C
ATOM   4406  O   CYS A 289       3.573 -10.862  24.584  1.00 91.46           O
ATOM   4407  HA  CYS A 289       1.781  -9.922  26.191  1.00 91.46           H
ATOM   4408  CB  CYS A 289       3.164 -10.233  27.777  1.00 91.46           C
ATOM   4409 1HB  CYS A 289       2.527  -9.739  28.511  1.00 91.46           H
ATOM   4410 2HB  CYS A 289       3.660 -11.057  28.289  1.00 91.46           H
ATOM   4411  SG  CYS A 289       4.410  -9.055  27.139  1.00 91.46           S
ATOM   4412  HN  CYS A 289       1.402 -11.992  28.045  1.00 91.46           H
ATOM   4413  N   ALA A 290       3.404 -12.757  25.807  1.00 92.96           N
ATOM   4414  CA  ALA A 290       4.249 -13.538  24.920  1.00 92.96           C
ATOM   4415  C   ALA A 290       3.598 -13.611  23.537  1.00 92.96           C
ATOM   4416  O   ALA A 290       4.265 -13.411  22.522  1.00 92.96           O
ATOM   4417  HA  ALA A 290       5.206 -13.024  24.835  1.00 92.96           H
ATOM   4418  CB  ALA A 290       4.484 -14.923  25.527  1.00 92.96           C
ATOM   4419 1HB  ALA A 290       4.974 -14.817  26.494  1.00 92.96           H
ATOM   4420 2HB  ALA A 290       3.528 -15.430  25.657  1.00 92.96           H
ATOM   4421 3HB  ALA A 290       5.117 -15.509  24.861  1.00 92.96           H
ATOM   4422  HN  ALA A 290       3.034 -13.259  26.589  1.00 92.96           H
ATOM   4423  N   VAL A 291       2.305 -13.897  23.541  1.00 93.63           N
ATOM   4424  CA  VAL A 291       1.555 -13.991  22.299  1.00 93.63           C
ATOM   4425  C   VAL A 291       1.550 -12.626  21.607  1.00 93.63           C
ATOM   4426  O   VAL A 291       1.753 -12.539  20.398  1.00 93.63           O
ATOM   4427  HA  VAL A 291       2.069 -14.707  21.658  1.00 93.63           H
ATOM   4428  CB  VAL A 291       0.149 -14.526  22.576  1.00 93.63           C
ATOM   4429  HB  VAL A 291      -0.336 -13.848  23.278  1.00 93.63           H
ATOM   4430  CG1 VAL A 291      -0.688 -14.555  21.296  1.00 93.63           C
ATOM   4431 1HG1 VAL A 291      -0.772 -13.546  20.893  1.00 93.63           H
ATOM   4432 2HG1 VAL A 291      -0.207 -15.201  20.562  1.00 93.63           H
ATOM   4433 3HG1 VAL A 291      -1.683 -14.940  21.521  1.00 93.63           H
ATOM   4434  CG2 VAL A 291       0.208 -15.911  23.225  1.00 93.63           C
ATOM   4435 1HG2 VAL A 291       0.720 -16.603  22.558  1.00 93.63           H
ATOM   4436 2HG2 VAL A 291       0.750 -15.847  24.169  1.00 93.63           H
ATOM   4437 3HG2 VAL A 291      -0.805 -16.268  23.411  1.00 93.63           H
ATOM   4438  HN  VAL A 291       1.771 -14.062  24.370  1.00 93.63           H
ATOM   4439  N   SER A 292       1.315 -11.595  22.405  1.00 93.10           N
ATOM   4440  CA  SER A 292       1.239 -10.243  21.878  1.00 93.10           C
ATOM   4441  C   SER A 292       2.569  -9.860  21.226  1.00 93.10           C
ATOM   4442  O   SER A 292       2.588  -9.267  20.149  1.00 93.10           O
ATOM   4443  HA  SER A 292       0.442 -10.267  21.136  1.00 93.10           H
ATOM   4444  CB  SER A 292       0.880  -9.242  22.978  1.00 93.10           C
ATOM   4445 1HB  SER A 292      -0.003  -9.592  23.513  1.00 93.10           H
ATOM   4446 2HB  SER A 292       1.693  -9.193  23.703  1.00 93.10           H
ATOM   4447  OG  SER A 292       0.633  -7.939  22.455  1.00 93.10           O
ATOM   4448  HG  SER A 292      -0.244  -7.924  21.975  1.00 93.10           H
ATOM   4449  HN  SER A 292       1.177 -11.671  23.393  1.00 93.10           H
ATOM   4450  N   THR A 293       3.649 -10.216  21.906  1.00 92.96           N
ATOM   4451  CA  THR A 293       4.980  -9.891  21.421  1.00 92.96           C
ATOM   4452  C   THR A 293       5.218 -10.526  20.050  1.00 92.96           C
ATOM   4453  O   THR A 293       5.710  -9.869  19.134  1.00 92.96           O
ATOM   4454  HA  THR A 293       5.043  -8.811  21.288  1.00 92.96           H
ATOM   4455  CB  THR A 293       5.991 -10.335  22.480  1.00 92.96           C
ATOM   4456  HB  THR A 293       5.888 -11.399  22.694  1.00 92.96           H
ATOM   4457  OG1 THR A 293       5.749  -9.460  23.579  1.00 92.96           O
ATOM   4458  HG1 THR A 293       5.161  -9.910  24.251  1.00 92.96           H
ATOM   4459  CG2 THR A 293       7.435 -10.033  22.075  1.00 92.96           C
ATOM   4460 1HG2 THR A 293       7.553  -8.959  21.927  1.00 92.96           H
ATOM   4461 2HG2 THR A 293       7.669 -10.556  21.148  1.00 92.96           H
ATOM   4462 3HG2 THR A 293       8.111 -10.368  22.861  1.00 92.96           H
ATOM   4463  HN  THR A 293       3.625 -10.716  22.772  1.00 92.96           H
ATOM   4464  N   ASN A 294       4.857 -11.798  19.952  1.00 94.09           N
ATOM   4465  CA  ASN A 294       5.086 -12.548  18.729  1.00 94.09           C
ATOM   4466  C   ASN A 294       4.232 -11.957  17.606  1.00 94.09           C
ATOM   4467  O   ASN A 294       4.666 -11.900  16.456  1.00 94.09           O
ATOM   4468  HA  ASN A 294       6.155 -12.457  18.533  1.00 94.09           H
ATOM   4469  CB  ASN A 294       4.691 -14.016  18.901  1.00 94.09           C
ATOM   4470 1HB  ASN A 294       3.705 -14.079  19.362  1.00 94.09           H
ATOM   4471 2HB  ASN A 294       4.618 -14.494  17.925  1.00 94.09           H
ATOM   4472  CG  ASN A 294       5.712 -14.761  19.764  1.00 94.09           C
ATOM   4473  OD1 ASN A 294       6.842 -14.337  19.939  1.00 94.09           O
ATOM   4474  ND2 ASN A 294       5.252 -15.892  20.291  1.00 94.09           N
ATOM   4475 1HD2 ASN A 294       4.313 -16.184  20.107  1.00 94.09           H
ATOM   4476 2HD2 ASN A 294       5.845 -16.451  20.871  1.00 94.09           H
ATOM   4477  HN  ASN A 294       4.417 -12.312  20.688  1.00 94.09           H
ATOM   4478  N   ILE A 295       3.033 -11.533  17.978  1.00 93.62           N
ATOM   4479  CA  ILE A 295       2.100 -10.984  17.009  1.00 93.62           C
ATOM   4480  C   ILE A 295       2.663  -9.676  16.449  1.00 93.62           C
ATOM   4481  O   ILE A 295       2.561  -9.414  15.252  1.00 93.62           O
ATOM   4482  HA  ILE A 295       2.017 -11.701  16.192  1.00 93.62           H
ATOM   4483  CB  ILE A 295       0.708 -10.839  17.628  1.00 93.62           C
ATOM   4484  HB  ILE A 295       0.822 -10.433  18.633  1.00 93.62           H
ATOM   4485  CG1 ILE A 295       0.025 -12.202  17.766  1.00 93.62           C
ATOM   4486 1HG1 ILE A 295      -0.219 -12.591  16.778  1.00 93.62           H
ATOM   4487 2HG1 ILE A 295       0.712 -12.911  18.228  1.00 93.62           H
ATOM   4488  CG2 ILE A 295      -0.145  -9.848  16.834  1.00 93.62           C
ATOM   4489 1HG2 ILE A 295       0.340  -8.872  16.832  1.00 93.62           H
ATOM   4490 2HG2 ILE A 295      -0.253 -10.202  15.809  1.00 93.62           H
ATOM   4491 3HG2 ILE A 295      -1.129  -9.765  17.295  1.00 93.62           H
ATOM   4492  CD1 ILE A 295      -1.248 -12.094  18.607  1.00 93.62           C
ATOM   4493 1HD1 ILE A 295      -0.996 -11.727  19.602  1.00 93.62           H
ATOM   4494 2HD1 ILE A 295      -1.941 -11.402  18.130  1.00 93.62           H
ATOM   4495 3HD1 ILE A 295      -1.713 -13.076  18.689  1.00 93.62           H
ATOM   4496  HN  ILE A 295       2.698 -11.561  18.919  1.00 93.62           H
ATOM   4497  N   ASP A 296       3.246  -8.890  17.343  1.00 93.16           N
ATOM   4498  CA  ASP A 296       3.791  -7.598  16.961  1.00 93.16           C
ATOM   4499  C   ASP A 296       4.978  -7.809  16.019  1.00 93.16           C
ATOM   4500  O   ASP A 296       5.147  -7.069  15.051  1.00 93.16           O
ATOM   4501  HA  ASP A 296       2.967  -7.070  16.481  1.00 93.16           H
ATOM   4502  CB  ASP A 296       4.290  -6.827  18.184  1.00 93.16           C
ATOM   4503 1HB  ASP A 296       4.961  -7.457  18.767  1.00 93.16           H
ATOM   4504 2HB  ASP A 296       4.866  -5.960  17.862  1.00 93.16           H
ATOM   4505  CG  ASP A 296       3.120  -6.372  19.060  1.00 93.16           C
ATOM   4506  OD1 ASP A 296       1.993  -6.328  18.522  1.00 93.16           O
ATOM   4507  OD2 ASP A 296       3.380  -6.079  20.247  1.00 93.16           O
ATOM   4508  HN  ASP A 296       3.347  -9.122  18.310  1.00 93.16           H
ATOM   4509  N   ILE A 297       5.770  -8.823  16.335  1.00 94.16           N
ATOM   4510  CA  ILE A 297       6.904  -9.177  15.497  1.00 94.16           C
ATOM   4511  C   ILE A 297       6.398  -9.617  14.122  1.00 94.16           C
ATOM   4512  O   ILE A 297       6.930  -9.194  13.097  1.00 94.16           O
ATOM   4513  HA  ILE A 297       7.510  -8.280  15.371  1.00 94.16           H
ATOM   4514  CB  ILE A 297       7.780 -10.220  16.193  1.00 94.16           C
ATOM   4515  HB  ILE A 297       7.132 -11.009  16.576  1.00 94.16           H
ATOM   4516  CG1 ILE A 297       8.508  -9.612  17.394  1.00 94.16           C
ATOM   4517 1HG1 ILE A 297       9.252  -8.895  17.047  1.00 94.16           H
ATOM   4518 2HG1 ILE A 297       7.800  -9.062  18.013  1.00 94.16           H
ATOM   4519  CG2 ILE A 297       8.749 -10.871  15.204  1.00 94.16           C
ATOM   4520 1HG2 ILE A 297       8.184 -11.362  14.412  1.00 94.16           H
ATOM   4521 2HG2 ILE A 297       9.393 -10.106  14.771  1.00 94.16           H
ATOM   4522 3HG2 ILE A 297       9.359 -11.609  15.725  1.00 94.16           H
ATOM   4523  CD1 ILE A 297       9.190 -10.698  18.229  1.00 94.16           C
ATOM   4524 1HD1 ILE A 297       8.440 -11.400  18.594  1.00 94.16           H
ATOM   4525 2HD1 ILE A 297       9.915 -11.229  17.613  1.00 94.16           H
ATOM   4526 3HD1 ILE A 297       9.700 -10.238  19.076  1.00 94.16           H
ATOM   4527  HN  ILE A 297       5.648  -9.397  17.145  1.00 94.16           H
ATOM   4528  N   CYS A 298       5.377 -10.461  14.145  1.00 93.95           N
ATOM   4529  CA  CYS A 298       4.791 -10.960  12.912  1.00 93.95           C
ATOM   4530  C   CYS A 298       4.331  -9.762  12.079  1.00 93.95           C
ATOM   4531  O   CYS A 298       4.500  -9.747  10.861  1.00 93.95           O
ATOM   4532  HA  CYS A 298       5.576 -11.513  12.394  1.00 93.95           H
ATOM   4533  CB  CYS A 298       3.648 -11.939  13.185  1.00 93.95           C
ATOM   4534 1HB  CYS A 298       3.015 -11.558  13.987  1.00 93.95           H
ATOM   4535 2HB  CYS A 298       3.019 -12.033  12.300  1.00 93.95           H
ATOM   4536  SG  CYS A 298       4.323 -13.577  13.647  1.00 93.95           S
ATOM   4537  HG  CYS A 298       4.666 -13.240  14.888  1.00 93.95           H
ATOM   4538  HN  CYS A 298       4.952 -10.802  14.983  1.00 93.95           H
ATOM   4539  N   PHE A 299       3.757  -8.788  12.770  1.00 93.93           N
ATOM   4540  CA  PHE A 299       3.270  -7.589  12.109  1.00 93.93           C
ATOM   4541  C   PHE A 299       4.401  -6.873  11.368  1.00 93.93           C
ATOM   4542  O   PHE A 299       4.245  -6.494  10.208  1.00 93.93           O
ATOM   4543  HA  PHE A 299       2.509  -7.901  11.394  1.00 93.93           H
ATOM   4544  CB  PHE A 299       2.727  -6.665  13.202  1.00 93.93           C
ATOM   4545 1HB  PHE A 299       1.930  -7.181  13.737  1.00 93.93           H
ATOM   4546 2HB  PHE A 299       3.520  -6.468  13.923  1.00 93.93           H
ATOM   4547  CG  PHE A 299       2.190  -5.332  12.679  1.00 93.93           C
ATOM   4548  CD1 PHE A 299       2.996  -4.236  12.656  1.00 93.93           C
ATOM   4549  HD1 PHE A 299       4.024  -4.308  13.011  1.00 93.93           H
ATOM   4550  CD2 PHE A 299       0.907  -5.241  12.237  1.00 93.93           C
ATOM   4551  HD2 PHE A 299       0.262  -6.119  12.255  1.00 93.93           H
ATOM   4552  CE1 PHE A 299       2.498  -2.998  12.171  1.00 93.93           C
ATOM   4553  HE1 PHE A 299       3.143  -2.120  12.153  1.00 93.93           H
ATOM   4554  CE2 PHE A 299       0.409  -4.003  11.752  1.00 93.93           C
ATOM   4555  HE2 PHE A 299      -0.619  -3.931  11.397  1.00 93.93           H
ATOM   4556  CZ  PHE A 299       1.215  -2.908  11.729  1.00 93.93           C
ATOM   4557  HZ  PHE A 299       0.832  -1.958  11.356  1.00 93.93           H
ATOM   4558  HN  PHE A 299       3.624  -8.808  13.761  1.00 93.93           H
ATOM   4559  N   GLN A 300       5.514  -6.711  12.068  1.00 92.96           N
ATOM   4560  CA  GLN A 300       6.646  -5.986  11.516  1.00 92.96           C
ATOM   4561  C   GLN A 300       7.154  -6.679  10.250  1.00 92.96           C
ATOM   4562  O   GLN A 300       7.437  -6.022   9.249  1.00 92.96           O
ATOM   4563  HA  GLN A 300       6.262  -4.996  11.267  1.00 92.96           H
ATOM   4564  CB  GLN A 300       7.764  -5.844  12.550  1.00 92.96           C
ATOM   4565 1HB  GLN A 300       7.956  -6.810  13.017  1.00 92.96           H
ATOM   4566 2HB  GLN A 300       8.686  -5.540  12.055  1.00 92.96           H
ATOM   4567  CG  GLN A 300       7.392  -4.818  13.623  1.00 92.96           C
ATOM   4568 1HG  GLN A 300       7.184  -3.856  13.154  1.00 92.96           H
ATOM   4569 2HG  GLN A 300       6.478  -5.130  14.129  1.00 92.96           H
ATOM   4570  CD  GLN A 300       8.519  -4.661  14.645  1.00 92.96           C
ATOM   4571  OE1 GLN A 300       9.568  -5.276  14.551  1.00 92.96           O
ATOM   4572  NE2 GLN A 300       8.245  -3.804  15.625  1.00 92.96           N
ATOM   4573 1HE2 GLN A 300       7.364  -3.331  15.643  1.00 92.96           H
ATOM   4574 2HE2 GLN A 300       8.920  -3.632  16.342  1.00 92.96           H
ATOM   4575  HN  GLN A 300       5.649  -7.064  12.993  1.00 92.96           H
ATOM   4576  N   VAL A 301       7.254  -7.997  10.336  1.00 93.67           N
ATOM   4577  CA  VAL A 301       7.792  -8.780   9.236  1.00 93.67           C
ATOM   4578  C   VAL A 301       6.874  -8.641   8.020  1.00 93.67           C
ATOM   4579  O   VAL A 301       7.324  -8.276   6.936  1.00 93.67           O
ATOM   4580  HA  VAL A 301       8.770  -8.368   8.986  1.00 93.67           H
ATOM   4581  CB  VAL A 301       7.988 -10.233   9.674  1.00 93.67           C
ATOM   4582  HB  VAL A 301       7.035 -10.600  10.055  1.00 93.67           H
ATOM   4583  CG1 VAL A 301       8.391 -11.113   8.489  1.00 93.67           C
ATOM   4584 1HG1 VAL A 301       7.610 -11.080   7.730  1.00 93.67           H
ATOM   4585 2HG1 VAL A 301       9.326 -10.747   8.065  1.00 93.67           H
ATOM   4586 3HG1 VAL A 301       8.524 -12.140   8.829  1.00 93.67           H
ATOM   4587  CG2 VAL A 301       9.015 -10.331  10.804  1.00 93.67           C
ATOM   4588 1HG2 VAL A 301       9.972  -9.937  10.460  1.00 93.67           H
ATOM   4589 2HG2 VAL A 301       8.670  -9.751  11.660  1.00 93.67           H
ATOM   4590 3HG2 VAL A 301       9.135 -11.374  11.096  1.00 93.67           H
ATOM   4591  HN  VAL A 301       6.976  -8.529  11.136  1.00 93.67           H
ATOM   4592  N   THR A 302       5.602  -8.940   8.242  1.00 92.58           N
ATOM   4593  CA  THR A 302       4.642  -8.981   7.152  1.00 92.58           C
ATOM   4594  C   THR A 302       4.466  -7.588   6.544  1.00 92.58           C
ATOM   4595  O   THR A 302       4.249  -7.455   5.341  1.00 92.58           O
ATOM   4596  HA  THR A 302       5.039  -9.624   6.367  1.00 92.58           H
ATOM   4597  CB  THR A 302       3.340  -9.577   7.691  1.00 92.58           C
ATOM   4598  HB  THR A 302       2.583  -9.631   6.908  1.00 92.58           H
ATOM   4599  OG1 THR A 302       3.014  -8.750   8.805  1.00 92.58           O
ATOM   4600  HG1 THR A 302       3.352  -9.165   9.649  1.00 92.58           H
ATOM   4601  CG2 THR A 302       3.541 -10.965   8.303  1.00 92.58           C
ATOM   4602 1HG2 THR A 302       4.247 -10.898   9.131  1.00 92.58           H
ATOM   4603 2HG2 THR A 302       3.932 -11.643   7.545  1.00 92.58           H
ATOM   4604 3HG2 THR A 302       2.586 -11.342   8.670  1.00 92.58           H
ATOM   4605  HN  THR A 302       5.227  -9.152   9.144  1.00 92.58           H
ATOM   4606  N   GLN A 303       4.567  -6.585   7.404  1.00 91.28           N
ATOM   4607  CA  GLN A 303       4.455  -5.205   6.961  1.00 91.28           C
ATOM   4608  C   GLN A 303       5.571  -4.874   5.969  1.00 91.28           C
ATOM   4609  O   GLN A 303       5.333  -4.211   4.960  1.00 91.28           O
ATOM   4610  HA  GLN A 303       3.487  -5.138   6.465  1.00 91.28           H
ATOM   4611  CB  GLN A 303       4.476  -4.244   8.151  1.00 91.28           C
ATOM   4612 1HB  GLN A 303       3.664  -4.490   8.836  1.00 91.28           H
ATOM   4613 2HB  GLN A 303       5.407  -4.365   8.704  1.00 91.28           H
ATOM   4614  CG  GLN A 303       4.336  -2.793   7.686  1.00 91.28           C
ATOM   4615 1HG  GLN A 303       5.184  -2.526   7.056  1.00 91.28           H
ATOM   4616 2HG  GLN A 303       3.439  -2.688   7.076  1.00 91.28           H
ATOM   4617  CD  GLN A 303       4.262  -1.840   8.881  1.00 91.28           C
ATOM   4618  OE1 GLN A 303       5.253  -1.524   9.519  1.00 91.28           O
ATOM   4619  NE2 GLN A 303       3.035  -1.400   9.146  1.00 91.28           N
ATOM   4620 1HE2 GLN A 303       2.264  -1.698   8.583  1.00 91.28           H
ATOM   4621 2HE2 GLN A 303       2.883  -0.772   9.909  1.00 91.28           H
ATOM   4622  HN  GLN A 303       4.723  -6.702   8.385  1.00 91.28           H
ATOM   4623  N   THR A 304       6.765  -5.350   6.289  1.00 91.07           N
ATOM   4624  CA  THR A 304       7.932  -5.054   5.476  1.00 91.07           C
ATOM   4625  C   THR A 304       7.806  -5.716   4.102  1.00 91.07           C
ATOM   4626  O   THR A 304       8.209  -5.140   3.092  1.00 91.07           O
ATOM   4627  HA  THR A 304       7.972  -3.978   5.310  1.00 91.07           H
ATOM   4628  CB  THR A 304       9.174  -5.498   6.251  1.00 91.07           C
ATOM   4629  HB  THR A 304       9.201  -6.582   6.356  1.00 91.07           H
ATOM   4630  OG1 THR A 304       9.103  -4.763   7.471  1.00 91.07           O
ATOM   4631  HG1 THR A 304       8.676  -5.322   8.182  1.00 91.07           H
ATOM   4632  CG2 THR A 304      10.473  -5.016   5.602  1.00 91.07           C
ATOM   4633 1HG2 THR A 304      10.475  -3.927   5.559  1.00 91.07           H
ATOM   4634 2HG2 THR A 304      10.546  -5.420   4.592  1.00 91.07           H
ATOM   4635 3HG2 THR A 304      11.323  -5.358   6.192  1.00 91.07           H
ATOM   4636  HN  THR A 304       6.941  -5.927   7.087  1.00 91.07           H
ATOM   4637  N   ILE A 305       7.244  -6.916   4.107  1.00 90.16           N
ATOM   4638  CA  ILE A 305       7.010  -7.638   2.869  1.00 90.16           C
ATOM   4639  C   ILE A 305       6.030  -6.847   1.999  1.00 90.16           C
ATOM   4640  O   ILE A 305       6.195  -6.772   0.783  1.00 90.16           O
ATOM   4641  HA  ILE A 305       7.962  -7.704   2.343  1.00 90.16           H
ATOM   4642  CB  ILE A 305       6.555  -9.069   3.161  1.00 90.16           C
ATOM   4643  HB  ILE A 305       5.708  -9.025   3.847  1.00 90.16           H
ATOM   4644  CG1 ILE A 305       7.660  -9.865   3.858  1.00 90.16           C
ATOM   4645 1HG1 ILE A 305       8.469 -10.062   3.155  1.00 90.16           H
ATOM   4646 2HG1 ILE A 305       8.081  -9.273   4.671  1.00 90.16           H
ATOM   4647  CG2 ILE A 305       6.068  -9.761   1.886  1.00 90.16           C
ATOM   4648 1HG2 ILE A 305       5.228  -9.206   1.469  1.00 90.16           H
ATOM   4649 2HG2 ILE A 305       6.879  -9.794   1.158  1.00 90.16           H
ATOM   4650 3HG2 ILE A 305       5.750 -10.777   2.123  1.00 90.16           H
ATOM   4651  CD1 ILE A 305       7.121 -11.186   4.409  1.00 90.16           C
ATOM   4652 1HD1 ILE A 305       6.329 -10.984   5.130  1.00 90.16           H
ATOM   4653 2HD1 ILE A 305       6.723 -11.786   3.590  1.00 90.16           H
ATOM   4654 3HD1 ILE A 305       7.927 -11.732   4.900  1.00 90.16           H
ATOM   4655  HN  ILE A 305       6.952  -7.393   4.936  1.00 90.16           H
ATOM   4656  N   ALA A 306       5.032  -6.277   2.658  1.00 87.41           N
ATOM   4657  CA  ALA A 306       3.992  -5.546   1.954  1.00 87.41           C
ATOM   4658  C   ALA A 306       4.605  -4.319   1.277  1.00 87.41           C
ATOM   4659  O   ALA A 306       4.163  -3.911   0.204  1.00 87.41           O
ATOM   4660  HA  ALA A 306       3.582  -6.206   1.189  1.00 87.41           H
ATOM   4661  CB  ALA A 306       2.876  -5.175   2.933  1.00 87.41           C
ATOM   4662 1HB  ALA A 306       2.454  -6.083   3.364  1.00 87.41           H
ATOM   4663 2HB  ALA A 306       3.283  -4.551   3.728  1.00 87.41           H
ATOM   4664 3HB  ALA A 306       2.096  -4.627   2.404  1.00 87.41           H
ATOM   4665  HN  ALA A 306       4.927  -6.308   3.652  1.00 87.41           H
ATOM   4666  N   PHE A 307       5.615  -3.764   1.932  1.00 88.10           N
ATOM   4667  CA  PHE A 307       6.247  -2.551   1.444  1.00 88.10           C
ATOM   4668  C   PHE A 307       7.102  -2.837   0.207  1.00 88.10           C
ATOM   4669  O   PHE A 307       7.228  -1.989  -0.674  1.00 88.10           O
ATOM   4670  HA  PHE A 307       5.451  -1.855   1.179  1.00 88.10           H
ATOM   4671  CB  PHE A 307       7.151  -2.035   2.565  1.00 88.10           C
ATOM   4672 1HB  PHE A 307       7.789  -2.849   2.908  1.00 88.10           H
ATOM   4673 2HB  PHE A 307       7.807  -1.263   2.163  1.00 88.10           H
ATOM   4674  CG  PHE A 307       6.390  -1.463   3.764  1.00 88.10           C
ATOM   4675  CD1 PHE A 307       5.030  -1.441   3.759  1.00 88.10           C
ATOM   4676  HD1 PHE A 307       4.482  -1.831   2.901  1.00 88.10           H
ATOM   4677  CD2 PHE A 307       7.074  -0.977   4.834  1.00 88.10           C
ATOM   4678  HD2 PHE A 307       8.164  -0.995   4.838  1.00 88.10           H
ATOM   4679  CE1 PHE A 307       4.325  -0.911   4.871  1.00 88.10           C
ATOM   4680  HE1 PHE A 307       3.235  -0.894   4.867  1.00 88.10           H
ATOM   4681  CE2 PHE A 307       6.368  -0.447   5.947  1.00 88.10           C
ATOM   4682  HE2 PHE A 307       6.917  -0.058   6.804  1.00 88.10           H
ATOM   4683  CZ  PHE A 307       5.009  -0.425   5.942  1.00 88.10           C
ATOM   4684  HZ  PHE A 307       4.467  -0.018   6.795  1.00 88.10           H
ATOM   4685  HN  PHE A 307       5.999  -4.129   2.780  1.00 88.10           H
ATOM   4686  N   PHE A 308       7.666  -4.035   0.182  1.00 86.27           N
ATOM   4687  CA  PHE A 308       8.465  -4.462  -0.954  1.00 86.27           C
ATOM   4688  C   PHE A 308       7.629  -4.486  -2.235  1.00 86.27           C
ATOM   4689  O   PHE A 308       8.172  -4.411  -3.336  1.00 86.27           O
ATOM   4690  HA  PHE A 308       9.278  -3.745  -1.066  1.00 86.27           H
ATOM   4691  CB  PHE A 308       8.952  -5.881  -0.650  1.00 86.27           C
ATOM   4692 1HB  PHE A 308       8.343  -6.299   0.151  1.00 86.27           H
ATOM   4693 2HB  PHE A 308       8.792  -6.505  -1.530  1.00 86.27           H
ATOM   4694  CG  PHE A 308      10.426  -5.961  -0.247  1.00 86.27           C
ATOM   4695  CD1 PHE A 308      11.393  -5.949  -1.203  1.00 86.27           C
ATOM   4696  HD1 PHE A 308      11.119  -5.883  -2.255  1.00 86.27           H
ATOM   4697  CD2 PHE A 308      10.768  -6.043   1.066  1.00 86.27           C
ATOM   4698  HD2 PHE A 308       9.992  -6.052   1.832  1.00 86.27           H
ATOM   4699  CE1 PHE A 308      12.761  -6.023  -0.828  1.00 86.27           C
ATOM   4700  HE1 PHE A 308      13.537  -6.014  -1.594  1.00 86.27           H
ATOM   4701  CE2 PHE A 308      12.136  -6.117   1.441  1.00 86.27           C
ATOM   4702  HE2 PHE A 308      12.410  -6.183   2.493  1.00 86.27           H
ATOM   4703  CZ  PHE A 308      13.103  -6.105   0.485  1.00 86.27           C
ATOM   4704  HZ  PHE A 308      14.153  -6.162   0.773  1.00 86.27           H
ATOM   4705  HN  PHE A 308       7.585  -4.708   0.918  1.00 86.27           H
ATOM   4706  N   HIS A 309       6.321  -4.590  -2.048  1.00 80.43           N
ATOM   4707  CA  HIS A 309       5.407  -4.652  -3.176  1.00 80.43           C
ATOM   4708  C   HIS A 309       5.502  -3.357  -3.985  1.00 80.43           C
ATOM   4709  O   HIS A 309       5.404  -3.379  -5.211  1.00 80.43           O
ATOM   4710  HA  HIS A 309       5.734  -5.484  -3.798  1.00 80.43           H
ATOM   4711  CB  HIS A 309       3.983  -4.954  -2.704  1.00 80.43           C
ATOM   4712 1HB  HIS A 309       3.997  -5.857  -2.094  1.00 80.43           H
ATOM   4713 2HB  HIS A 309       3.644  -4.140  -2.063  1.00 80.43           H
ATOM   4714  CG  HIS A 309       2.991  -5.137  -3.827  1.00 80.43           C
ATOM   4715  ND1 HIS A 309       2.246  -4.093  -4.349  1.00 80.43           N
ATOM   4716  HD1 HIS A 309       2.285  -3.140  -4.048  1.00 80.43           H
ATOM   4717  CD2 HIS A 309       2.628  -6.253  -4.524  1.00 80.43           C
ATOM   4718  HD2 HIS A 309       3.024  -7.257  -4.369  1.00 80.43           H
ATOM   4719  CE1 HIS A 309       1.474  -4.571  -5.313  1.00 80.43           C
ATOM   4720  HE1 HIS A 309       0.772  -3.995  -5.916  1.00 80.43           H
ATOM   4721  NE2 HIS A 309       1.712  -5.910  -5.420  1.00 80.43           N
ATOM   4722  HN  HIS A 309       5.887  -4.632  -1.149  1.00 80.43           H
ATOM   4723  N   SER A 310       5.691  -2.260  -3.267  1.00 78.90           N
ATOM   4724  CA  SER A 310       5.680  -0.947  -3.888  1.00 78.90           C
ATOM   4725  C   SER A 310       6.916  -0.776  -4.773  1.00 78.90           C
ATOM   4726  O   SER A 310       6.955   0.109  -5.627  1.00 78.90           O
ATOM   4727  HA  SER A 310       4.771  -0.921  -4.491  1.00 78.90           H
ATOM   4728  CB  SER A 310       5.624   0.161  -2.835  1.00 78.90           C
ATOM   4729 1HB  SER A 310       6.384  -0.022  -2.076  1.00 78.90           H
ATOM   4730 2HB  SER A 310       5.863   1.117  -3.301  1.00 78.90           H
ATOM   4731  OG  SER A 310       4.344   0.243  -2.213  1.00 78.90           O
ATOM   4732  HG  SER A 310       3.722   0.782  -2.781  1.00 78.90           H
ATOM   4733  HN  SER A 310       5.851  -2.259  -2.279  1.00 78.90           H
ATOM   4734  N   CYS A 311       7.896  -1.636  -4.539  1.00 82.90           N
ATOM   4735  CA  CYS A 311       9.113  -1.618  -5.332  1.00 82.90           C
ATOM   4736  C   CYS A 311       8.977  -2.657  -6.447  1.00 82.90           C
ATOM   4737  O   CYS A 311       9.736  -2.639  -7.413  1.00 82.90           O
ATOM   4738  HA  CYS A 311       9.201  -0.614  -5.747  1.00 82.90           H
ATOM   4739  CB  CYS A 311      10.353  -1.865  -4.470  1.00 82.90           C
ATOM   4740 1HB  CYS A 311      11.255  -1.681  -5.054  1.00 82.90           H
ATOM   4741 2HB  CYS A 311      10.368  -1.169  -3.632  1.00 82.90           H
ATOM   4742  SG  CYS A 311      10.352  -3.588  -3.851  1.00 82.90           S
ATOM   4743  HG  CYS A 311      11.479  -3.485  -3.153  1.00 82.90           H
ATOM   4744  HN  CYS A 311       7.867  -2.335  -3.824  1.00 82.90           H
ATOM   4745  N   LEU A 312       8.002  -3.538  -6.274  1.00 79.80           N
ATOM   4746  CA  LEU A 312       7.811  -4.635  -7.208  1.00 79.80           C
ATOM   4747  C   LEU A 312       6.971  -4.150  -8.391  1.00 79.80           C
ATOM   4748  O   LEU A 312       7.083  -4.680  -9.496  1.00 79.80           O
ATOM   4749  HA  LEU A 312       8.794  -4.924  -7.579  1.00 79.80           H
ATOM   4750  CB  LEU A 312       7.221  -5.852  -6.492  1.00 79.80           C
ATOM   4751 1HB  LEU A 312       6.356  -5.525  -5.915  1.00 79.80           H
ATOM   4752 2HB  LEU A 312       6.855  -6.549  -7.246  1.00 79.80           H
ATOM   4753  CG  LEU A 312       8.169  -6.605  -5.557  1.00 79.80           C
ATOM   4754  HG  LEU A 312       8.546  -5.902  -4.815  1.00 79.80           H
ATOM   4755  CD1 LEU A 312       7.429  -7.709  -4.799  1.00 79.80           C
ATOM   4756 1HD1 LEU A 312       6.629  -7.268  -4.205  1.00 79.80           H
ATOM   4757 2HD1 LEU A 312       7.005  -8.417  -5.511  1.00 79.80           H
ATOM   4758 3HD1 LEU A 312       8.126  -8.228  -4.142  1.00 79.80           H
ATOM   4759  CD2 LEU A 312       9.378  -7.146  -6.323  1.00 79.80           C
ATOM   4760 1HD2 LEU A 312       9.039  -7.830  -7.101  1.00 79.80           H
ATOM   4761 2HD2 LEU A 312       9.921  -6.318  -6.778  1.00 79.80           H
ATOM   4762 3HD2 LEU A 312      10.036  -7.677  -5.634  1.00 79.80           H
ATOM   4763  HN  LEU A 312       7.352  -3.512  -5.515  1.00 79.80           H
ATOM   4764  N   ASN A 313       6.147  -3.148  -8.121  1.00 74.59           N
ATOM   4765  CA  ASN A 313       5.216  -2.654  -9.120  1.00 74.59           C
ATOM   4766  C   ASN A 313       5.982  -2.309 -10.399  1.00 74.59           C
ATOM   4767  O   ASN A 313       5.678  -2.833 -11.469  1.00 74.59           O
ATOM   4768  HA  ASN A 313       4.499  -3.462  -9.268  1.00 74.59           H
ATOM   4769  CB  ASN A 313       4.509  -1.386  -8.635  1.00 74.59           C
ATOM   4770 1HB  ASN A 313       5.220  -0.747  -8.112  1.00 74.59           H
ATOM   4771 2HB  ASN A 313       4.142  -0.820  -9.492  1.00 74.59           H
ATOM   4772  CG  ASN A 313       3.343  -1.729  -7.706  1.00 74.59           C
ATOM   4773  OD1 ASN A 313       2.823  -2.832  -7.702  1.00 74.59           O
ATOM   4774  ND2 ASN A 313       2.963  -0.724  -6.922  1.00 74.59           N
ATOM   4775 1HD2 ASN A 313       3.433   0.157  -6.975  1.00 74.59           H
ATOM   4776 2HD2 ASN A 313       2.208  -0.850  -6.278  1.00 74.59           H
ATOM   4777  HN  ASN A 313       6.110  -2.677  -7.239  1.00 74.59           H
ATOM   4778  N   PRO A 314       6.985  -1.425 -10.312  1.00 74.87           N
ATOM   4779  CA  PRO A 314       7.759  -1.043 -11.496  1.00 74.87           C
ATOM   4780  C   PRO A 314       8.313  -2.249 -12.236  1.00 74.87           C
ATOM   4781  O   PRO A 314       8.238  -2.318 -13.462  1.00 74.87           O
ATOM   4782  HA  PRO A 314       7.116  -0.537 -12.216  1.00 74.87           H
ATOM   4783  CB  PRO A 314       8.875  -0.162 -10.931  1.00 74.87           C
ATOM   4784 1HB  PRO A 314       9.767  -0.743 -10.698  1.00 74.87           H
ATOM   4785 2HB  PRO A 314       9.175   0.610 -11.640  1.00 74.87           H
ATOM   4786  CG  PRO A 314       8.250   0.438  -9.677  1.00 74.87           C
ATOM   4787 1HG  PRO A 314       9.007   0.800  -8.981  1.00 74.87           H
ATOM   4788 2HG  PRO A 314       7.614   1.292  -9.910  1.00 74.87           H
ATOM   4789  CD  PRO A 314       7.456  -0.725  -9.103  1.00 74.87           C
ATOM   4790 1HD  PRO A 314       8.077  -1.371  -8.482  1.00 74.87           H
ATOM   4791 2HD  PRO A 314       6.632  -0.383  -8.478  1.00 74.87           H
ATOM   4792  N   VAL A 315       8.861  -3.177 -11.465  1.00 75.78           N
ATOM   4793  CA  VAL A 315       9.545  -4.321 -12.041  1.00 75.78           C
ATOM   4794  C   VAL A 315       8.569  -5.103 -12.924  1.00 75.78           C
ATOM   4795  O   VAL A 315       8.916  -5.505 -14.033  1.00 75.78           O
ATOM   4796  HA  VAL A 315      10.354  -3.941 -12.665  1.00 75.78           H
ATOM   4797  CB  VAL A 315      10.163  -5.175 -10.932  1.00 75.78           C
ATOM   4798  HB  VAL A 315       9.370  -5.444 -10.235  1.00 75.78           H
ATOM   4799  CG1 VAL A 315      10.749  -6.470 -11.499  1.00 75.78           C
ATOM   4800 1HG1 VAL A 315       9.959  -7.045 -11.983  1.00 75.78           H
ATOM   4801 2HG1 VAL A 315      11.523  -6.231 -12.228  1.00 75.78           H
ATOM   4802 3HG1 VAL A 315      11.181  -7.058 -10.689  1.00 75.78           H
ATOM   4803  CG2 VAL A 315      11.222  -4.387 -10.159  1.00 75.78           C
ATOM   4804 1HG2 VAL A 315      12.013  -4.075 -10.842  1.00 75.78           H
ATOM   4805 2HG2 VAL A 315      10.763  -3.507  -9.708  1.00 75.78           H
ATOM   4806 3HG2 VAL A 315      11.645  -5.017  -9.377  1.00 75.78           H
ATOM   4807  HN  VAL A 315       8.842  -3.156 -10.465  1.00 75.78           H
ATOM   4808  N   LEU A 316       7.369  -5.294 -12.397  1.00 72.60           N
ATOM   4809  CA  LEU A 316       6.351  -6.048 -13.109  1.00 72.60           C
ATOM   4810  C   LEU A 316       6.146  -5.436 -14.497  1.00 72.60           C
ATOM   4811  O   LEU A 316       6.163  -6.145 -15.501  1.00 72.60           O
ATOM   4812  HA  LEU A 316       6.724  -7.064 -13.232  1.00 72.60           H
ATOM   4813  CB  LEU A 316       5.068  -6.133 -12.279  1.00 72.60           C
ATOM   4814 1HB  LEU A 316       4.784  -5.124 -11.982  1.00 72.60           H
ATOM   4815 2HB  LEU A 316       4.271  -6.514 -12.917  1.00 72.60           H
ATOM   4816  CG  LEU A 316       5.139  -7.003 -11.023  1.00 72.60           C
ATOM   4817  HG  LEU A 316       5.991  -6.675 -10.427  1.00 72.60           H
ATOM   4818  CD1 LEU A 316       3.888  -6.824 -10.161  1.00 72.60           C
ATOM   4819 1HD1 LEU A 316       3.802  -5.781  -9.858  1.00 72.60           H
ATOM   4820 2HD1 LEU A 316       3.007  -7.110 -10.735  1.00 72.60           H
ATOM   4821 3HD1 LEU A 316       3.965  -7.454  -9.274  1.00 72.60           H
ATOM   4822  CD2 LEU A 316       5.380  -8.470 -11.385  1.00 72.60           C
ATOM   4823 1HD2 LEU A 316       4.565  -8.828 -12.013  1.00 72.60           H
ATOM   4824 2HD2 LEU A 316       6.322  -8.561 -11.927  1.00 72.60           H
ATOM   4825 3HD2 LEU A 316       5.426  -9.067 -10.474  1.00 72.60           H
ATOM   4826  HN  LEU A 316       7.088  -4.944 -11.503  1.00 72.60           H
ATOM   4827  N   TYR A 317       5.957  -4.124 -14.508  1.00 67.76           N
ATOM   4828  CA  TYR A 317       5.645  -3.423 -15.742  1.00 67.76           C
ATOM   4829  C   TYR A 317       6.808  -3.513 -16.732  1.00 67.76           C
ATOM   4830  O   TYR A 317       6.594  -3.611 -17.939  1.00 67.76           O
ATOM   4831  HA  TYR A 317       4.766  -3.893 -16.182  1.00 67.76           H
ATOM   4832  CB  TYR A 317       5.433  -1.959 -15.353  1.00 67.76           C
ATOM   4833 1HB  TYR A 317       6.363  -1.564 -14.943  1.00 67.76           H
ATOM   4834 2HB  TYR A 317       5.212  -1.383 -16.252  1.00 67.76           H
ATOM   4835  CG  TYR A 317       4.311  -1.741 -14.336  1.00 67.76           C
ATOM   4836  CD1 TYR A 317       3.108  -2.402 -14.484  1.00 67.76           C
ATOM   4837  HD1 TYR A 317       2.958  -3.079 -15.325  1.00 67.76           H
ATOM   4838  CD2 TYR A 317       4.501  -0.883 -13.272  1.00 67.76           C
ATOM   4839  HD2 TYR A 317       5.451  -0.361 -13.155  1.00 67.76           H
ATOM   4840  CE1 TYR A 317       2.052  -2.197 -13.527  1.00 67.76           C
ATOM   4841  HE1 TYR A 317       1.097  -2.712 -13.632  1.00 67.76           H
ATOM   4842  CE2 TYR A 317       3.444  -0.678 -12.315  1.00 67.76           C
ATOM   4843  HE2 TYR A 317       3.581  -0.004 -11.470  1.00 67.76           H
ATOM   4844  CZ  TYR A 317       2.272  -1.345 -12.490  1.00 67.76           C
ATOM   4845  OH  TYR A 317       1.274  -1.152 -11.586  1.00 67.76           O
ATOM   4846  HH  TYR A 317       0.434  -1.589 -11.906  1.00 67.76           H
ATOM   4847  HN  TYR A 317       6.013  -3.544 -13.695  1.00 67.76           H
ATOM   4848  N   VAL A 318       8.014  -3.476 -16.184  1.00 66.27           N
ATOM   4849  CA  VAL A 318       9.211  -3.507 -17.007  1.00 66.27           C
ATOM   4850  C   VAL A 318       9.275  -4.840 -17.755  1.00 66.27           C
ATOM   4851  O   VAL A 318       9.385  -4.863 -18.980  1.00 66.27           O
ATOM   4852  HA  VAL A 318       9.131  -2.699 -17.734  1.00 66.27           H
ATOM   4853  CB  VAL A 318      10.447  -3.246 -16.143  1.00 66.27           C
ATOM   4854  HB  VAL A 318      10.449  -3.975 -15.333  1.00 66.27           H
ATOM   4855  CG1 VAL A 318      11.731  -3.438 -16.951  1.00 66.27           C
ATOM   4856 1HG1 VAL A 318      11.776  -4.461 -17.326  1.00 66.27           H
ATOM   4857 2HG1 VAL A 318      11.739  -2.743 -17.791  1.00 66.27           H
ATOM   4858 3HG1 VAL A 318      12.594  -3.246 -16.313  1.00 66.27           H
ATOM   4859  CG2 VAL A 318      10.395  -1.850 -15.519  1.00 66.27           C
ATOM   4860 1HG2 VAL A 318      10.356  -1.100 -16.309  1.00 66.27           H
ATOM   4861 2HG2 VAL A 318       9.506  -1.765 -14.893  1.00 66.27           H
ATOM   4862 3HG2 VAL A 318      11.285  -1.691 -14.910  1.00 66.27           H
ATOM   4863  HN  VAL A 318       8.179  -3.425 -15.199  1.00 66.27           H
ATOM   4864  N   PHE A 319       9.205  -5.917 -16.988  1.00 65.29           N
ATOM   4865  CA  PHE A 319       9.478  -7.239 -17.526  1.00 65.29           C
ATOM   4866  C   PHE A 319       8.261  -7.789 -18.273  1.00 65.29           C
ATOM   4867  O   PHE A 319       8.407  -8.523 -19.249  1.00 65.29           O
ATOM   4868  HA  PHE A 319      10.313  -7.139 -18.219  1.00 65.29           H
ATOM   4869  CB  PHE A 319       9.787  -8.151 -16.337  1.00 65.29           C
ATOM   4870 1HB  PHE A 319       9.082  -7.936 -15.534  1.00 65.29           H
ATOM   4871 2HB  PHE A 319       9.625  -9.187 -16.635  1.00 65.29           H
ATOM   4872  CG  PHE A 319      11.211  -8.008 -15.797  1.00 65.29           C
ATOM   4873  CD1 PHE A 319      12.261  -8.500 -16.508  1.00 65.29           C
ATOM   4874  HD1 PHE A 319      12.088  -8.996 -17.463  1.00 65.29           H
ATOM   4875  CD2 PHE A 319      11.428  -7.389 -14.605  1.00 65.29           C
ATOM   4876  HD2 PHE A 319      10.586  -6.995 -14.035  1.00 65.29           H
ATOM   4877  CE1 PHE A 319      13.583  -8.367 -16.006  1.00 65.29           C
ATOM   4878  HE1 PHE A 319      14.424  -8.761 -16.576  1.00 65.29           H
ATOM   4879  CE2 PHE A 319      12.749  -7.256 -14.104  1.00 65.29           C
ATOM   4880  HE2 PHE A 319      12.923  -6.760 -13.149  1.00 65.29           H
ATOM   4881  CZ  PHE A 319      13.799  -7.748 -14.815  1.00 65.29           C
ATOM   4882  HZ  PHE A 319      14.814  -7.646 -14.430  1.00 65.29           H
ATOM   4883  HN  PHE A 319       8.967  -5.897 -16.016  1.00 65.29           H
ATOM   4884  N   VAL A 320       7.088  -7.413 -17.785  1.00 64.89           N
ATOM   4885  CA  VAL A 320       5.853  -8.010 -18.263  1.00 64.89           C
ATOM   4886  C   VAL A 320       5.308  -7.182 -19.429  1.00 64.89           C
ATOM   4887  O   VAL A 320       4.695  -7.725 -20.347  1.00 64.89           O
ATOM   4888  HA  VAL A 320       6.090  -9.011 -18.624  1.00 64.89           H
ATOM   4889  CB  VAL A 320       4.857  -8.146 -17.109  1.00 64.89           C
ATOM   4890  HB  VAL A 320       4.624  -7.145 -16.748  1.00 64.89           H
ATOM   4891  CG1 VAL A 320       3.552  -8.790 -17.584  1.00 64.89           C
ATOM   4892 1HG1 VAL A 320       3.104  -8.171 -18.362  1.00 64.89           H
ATOM   4893 2HG1 VAL A 320       3.761  -9.782 -17.984  1.00 64.89           H
ATOM   4894 3HG1 VAL A 320       2.862  -8.874 -16.745  1.00 64.89           H
ATOM   4895  CG2 VAL A 320       5.466  -8.935 -15.949  1.00 64.89           C
ATOM   4896 1HG2 VAL A 320       5.742  -9.932 -16.292  1.00 64.89           H
ATOM   4897 2HG2 VAL A 320       6.354  -8.418 -15.585  1.00 64.89           H
ATOM   4898 3HG2 VAL A 320       4.738  -9.016 -15.142  1.00 64.89           H
ATOM   4899  HN  VAL A 320       6.974  -6.715 -17.078  1.00 64.89           H
ATOM   4900  N   GLY A 321       5.552  -5.882 -19.354  1.00 65.89           N
ATOM   4901  CA  GLY A 321       5.030  -4.964 -20.352  1.00 65.89           C
ATOM   4902  C   GLY A 321       5.974  -4.864 -21.552  1.00 65.89           C
ATOM   4903  O   GLY A 321       6.968  -4.141 -21.505  1.00 65.89           O
ATOM   4904 1HA  GLY A 321       4.048  -5.303 -20.685  1.00 65.89           H
ATOM   4905 2HA  GLY A 321       4.893  -3.978 -19.909  1.00 65.89           H
ATOM   4906  HN  GLY A 321       6.093  -5.455 -18.630  1.00 65.89           H
ATOM   4907  N   GLU A 322       5.630  -5.601 -22.598  1.00 70.33           N
ATOM   4908  CA  GLU A 322       6.348  -5.493 -23.857  1.00 70.33           C
ATOM   4909  C   GLU A 322       6.369  -4.039 -24.333  1.00 70.33           C
ATOM   4910  O   GLU A 322       7.396  -3.552 -24.805  1.00 70.33           O
ATOM   4911  HA  GLU A 322       7.363  -5.827 -23.641  1.00 70.33           H
ATOM   4912  CB  GLU A 322       5.734  -6.409 -24.918  1.00 70.33           C
ATOM   4913 1HB  GLU A 322       4.648  -6.319 -24.896  1.00 70.33           H
ATOM   4914 2HB  GLU A 322       6.166  -6.183 -25.893  1.00 70.33           H
ATOM   4915  CG  GLU A 322       6.061  -7.876 -24.632  1.00 70.33           C
ATOM   4916 1HG  GLU A 322       7.135  -7.991 -24.487  1.00 70.33           H
ATOM   4917 2HG  GLU A 322       5.579  -8.185 -23.704  1.00 70.33           H
ATOM   4918  CD  GLU A 322       5.596  -8.775 -25.779  1.00 70.33           C
ATOM   4919  OE1 GLU A 322       6.015  -9.953 -25.783  1.00 70.33           O
ATOM   4920  OE2 GLU A 322       4.832  -8.264 -26.626  1.00 70.33           O
ATOM   4921  HN  GLU A 322       4.878  -6.260 -22.595  1.00 70.33           H
ATOM   4922  N   ARG A 323       5.225  -3.387 -24.193  1.00 71.23           N
ATOM   4923  CA  ARG A 323       5.102  -1.996 -24.596  1.00 71.23           C
ATOM   4924  C   ARG A 323       6.106  -1.132 -23.831  1.00 71.23           C
ATOM   4925  O   ARG A 323       6.827  -0.335 -24.430  1.00 71.23           O
ATOM   4926  HA  ARG A 323       5.316  -1.995 -25.664  1.00 71.23           H
ATOM   4927  CB  ARG A 323       3.688  -1.472 -24.338  1.00 71.23           C
ATOM   4928 1HB  ARG A 323       3.241  -2.013 -23.504  1.00 71.23           H
ATOM   4929 2HB  ARG A 323       3.733  -0.422 -24.049  1.00 71.23           H
ATOM   4930  CG  ARG A 323       2.810  -1.626 -25.582  1.00 71.23           C
ATOM   4931 1HG  ARG A 323       3.290  -1.143 -26.432  1.00 71.23           H
ATOM   4932 2HG  ARG A 323       2.709  -2.683 -25.831  1.00 71.23           H
ATOM   4933  CD  ARG A 323       1.426  -1.016 -25.355  1.00 71.23           C
ATOM   4934 1HD  ARG A 323       1.020  -1.356 -24.403  1.00 71.23           H
ATOM   4935 2HD  ARG A 323       1.503   0.070 -25.299  1.00 71.23           H
ATOM   4936  NE  ARG A 323       0.516  -1.401 -26.458  1.00 71.23           N
ATOM   4937  HE  ARG A 323       0.875  -2.000 -27.173  1.00 71.23           H
ATOM   4938  CZ  ARG A 323      -0.757  -0.996 -26.557  1.00 71.23           C
ATOM   4939  NH1 ARG A 323      -1.290  -0.192 -25.626  1.00 71.23           N
ATOM   4940 1HH1 ARG A 323      -0.736   0.110 -24.851  1.00 71.23           H
ATOM   4941 2HH1 ARG A 323      -2.241   0.105 -25.708  1.00 71.23           H
ATOM   4942  NH2 ARG A 323      -1.490  -1.408 -27.600  1.00 71.23           N
ATOM   4943 1HH2 ARG A 323      -2.442  -1.115 -27.689  1.00 71.23           H
ATOM   4944 2HH2 ARG A 323      -1.085  -2.008 -28.290  1.00 71.23           H
ATOM   4945  HN  ARG A 323       4.393  -3.793 -23.814  1.00 71.23           H
ATOM   4946  N   PHE A 324       6.122  -1.319 -22.520  1.00 73.98           N
ATOM   4947  CA  PHE A 324       6.978  -0.519 -21.660  1.00 73.98           C
ATOM   4948  C   PHE A 324       8.453  -0.732 -22.004  1.00 73.98           C
ATOM   4949  O   PHE A 324       9.234   0.219 -22.021  1.00 73.98           O
ATOM   4950  HA  PHE A 324       6.715   0.526 -21.825  1.00 73.98           H
ATOM   4951  CB  PHE A 324       6.729  -0.983 -20.224  1.00 73.98           C
ATOM   4952 1HB  PHE A 324       5.655  -0.992 -20.036  1.00 73.98           H
ATOM   4953 2HB  PHE A 324       7.079  -2.010 -20.119  1.00 73.98           H
ATOM   4954  CG  PHE A 324       7.410  -0.117 -19.163  1.00 73.98           C
ATOM   4955  CD1 PHE A 324       8.715  -0.331 -18.846  1.00 73.98           C
ATOM   4956  HD1 PHE A 324       9.276  -1.119 -19.348  1.00 73.98           H
ATOM   4957  CD2 PHE A 324       6.711   0.867 -18.536  1.00 73.98           C
ATOM   4958  HD2 PHE A 324       5.665   1.038 -18.790  1.00 73.98           H
ATOM   4959  CE1 PHE A 324       9.348   0.473 -17.861  1.00 73.98           C
ATOM   4960  HE1 PHE A 324      10.394   0.302 -17.607  1.00 73.98           H
ATOM   4961  CE2 PHE A 324       7.343   1.671 -17.551  1.00 73.98           C
ATOM   4962  HE2 PHE A 324       6.782   2.459 -17.049  1.00 73.98           H
ATOM   4963  CZ  PHE A 324       8.648   1.457 -17.234  1.00 73.98           C
ATOM   4964  HZ  PHE A 324       9.134   2.074 -16.478  1.00 73.98           H
ATOM   4965  HN  PHE A 324       5.565  -2.000 -22.045  1.00 73.98           H
ATOM   4966  N   ARG A 325       8.791  -1.985 -22.270  1.00 75.20           N
ATOM   4967  CA  ARG A 325      10.165  -2.339 -22.581  1.00 75.20           C
ATOM   4968  C   ARG A 325      10.629  -1.608 -23.843  1.00 75.20           C
ATOM   4969  O   ARG A 325      11.765  -1.140 -23.911  1.00 75.20           O
ATOM   4970  HA  ARG A 325      10.739  -2.022 -21.711  1.00 75.20           H
ATOM   4971  CB  ARG A 325      10.311  -3.848 -22.792  1.00 75.20           C
ATOM   4972 1HB  ARG A 325       9.718  -4.381 -22.049  1.00 75.20           H
ATOM   4973 2HB  ARG A 325       9.917  -4.122 -23.770  1.00 75.20           H
ATOM   4974  CG  ARG A 325      11.776  -4.277 -22.687  1.00 75.20           C
ATOM   4975 1HG  ARG A 325      12.353  -3.812 -23.487  1.00 75.20           H
ATOM   4976 2HG  ARG A 325      12.195  -3.926 -21.745  1.00 75.20           H
ATOM   4977  CD  ARG A 325      11.908  -5.799 -22.775  1.00 75.20           C
ATOM   4978 1HD  ARG A 325      11.296  -6.271 -22.007  1.00 75.20           H
ATOM   4979 2HD  ARG A 325      11.538  -6.150 -23.738  1.00 75.20           H
ATOM   4980  NE  ARG A 325      13.324  -6.194 -22.605  1.00 75.20           N
ATOM   4981  HE  ARG A 325      14.003  -5.469 -22.488  1.00 75.20           H
ATOM   4982  CZ  ARG A 325      13.754  -7.463 -22.596  1.00 75.20           C
ATOM   4983  NH1 ARG A 325      12.890  -8.476 -22.748  1.00 75.20           N
ATOM   4984 1HH1 ARG A 325      11.915  -8.287 -22.868  1.00 75.20           H
ATOM   4985 2HH1 ARG A 325      13.219  -9.420 -22.740  1.00 75.20           H
ATOM   4986  NH2 ARG A 325      15.063  -7.705 -22.434  1.00 75.20           N
ATOM   4987 1HH2 ARG A 325      15.400  -8.646 -22.426  1.00 75.20           H
ATOM   4988 2HH2 ARG A 325      15.701  -6.944 -22.322  1.00 75.20           H
ATOM   4989  HN  ARG A 325       8.146  -2.749 -22.274  1.00 75.20           H
ATOM   4990  N   ARG A 326       9.727  -1.533 -24.810  1.00 76.06           N
ATOM   4991  CA  ARG A 326      10.001  -0.800 -26.034  1.00 76.06           C
ATOM   4992  C   ARG A 326      10.197   0.687 -25.729  1.00 76.06           C
ATOM   4993  O   ARG A 326      11.132   1.309 -26.232  1.00 76.06           O
ATOM   4994  HA  ARG A 326      10.916  -1.244 -26.426  1.00 76.06           H
ATOM   4995  CB  ARG A 326       8.860  -0.961 -27.040  1.00 76.06           C
ATOM   4996 1HB  ARG A 326       7.903  -0.921 -26.520  1.00 76.06           H
ATOM   4997 2HB  ARG A 326       8.873  -0.131 -27.747  1.00 76.06           H
ATOM   4998  CG  ARG A 326       8.980  -2.285 -27.798  1.00 76.06           C
ATOM   4999 1HG  ARG A 326       9.921  -2.309 -28.349  1.00 76.06           H
ATOM   5000 2HG  ARG A 326       9.004  -3.112 -27.090  1.00 76.06           H
ATOM   5001  CD  ARG A 326       7.811  -2.469 -28.767  1.00 76.06           C
ATOM   5002 1HD  ARG A 326       6.867  -2.300 -28.248  1.00 76.06           H
ATOM   5003 2HD  ARG A 326       7.871  -1.732 -29.568  1.00 76.06           H
ATOM   5004  NE  ARG A 326       7.836  -3.835 -29.336  1.00 76.06           N
ATOM   5005  HE  ARG A 326       8.499  -4.485 -28.965  1.00 76.06           H
ATOM   5006  CZ  ARG A 326       7.026  -4.255 -30.317  1.00 76.06           C
ATOM   5007  NH1 ARG A 326       6.118  -3.427 -30.852  1.00 76.06           N
ATOM   5008 1HH1 ARG A 326       6.042  -2.487 -30.518  1.00 76.06           H
ATOM   5009 2HH1 ARG A 326       5.517  -3.748 -31.583  1.00 76.06           H
ATOM   5010  NH2 ARG A 326       7.137  -5.517 -30.756  1.00 76.06           N
ATOM   5011 1HH2 ARG A 326       6.540  -5.846 -31.488  1.00 76.06           H
ATOM   5012 2HH2 ARG A 326       7.817  -6.129 -30.352  1.00 76.06           H
ATOM   5013  HN  ARG A 326       8.825  -1.962 -24.768  1.00 76.06           H
ATOM   5014  N   ASP A 327       9.301   1.213 -24.907  1.00 77.55           N
ATOM   5015  CA  ASP A 327       9.300   2.635 -24.613  1.00 77.55           C
ATOM   5016  C   ASP A 327      10.563   2.990 -23.824  1.00 77.55           C
ATOM   5017  O   ASP A 327      11.152   4.049 -24.032  1.00 77.55           O
ATOM   5018  HA  ASP A 327       9.263   3.129 -25.584  1.00 77.55           H
ATOM   5019  CB  ASP A 327       8.088   3.021 -23.762  1.00 77.55           C
ATOM   5020 1HB  ASP A 327       8.127   2.496 -22.808  1.00 77.55           H
ATOM   5021 2HB  ASP A 327       8.120   4.088 -23.540  1.00 77.55           H
ATOM   5022  CG  ASP A 327       6.782   2.683 -24.484  1.00 77.55           C
ATOM   5023  OD1 ASP A 327       6.773   2.807 -25.728  1.00 77.55           O
ATOM   5024  OD2 ASP A 327       5.823   2.309 -23.775  1.00 77.55           O
ATOM   5025  HN  ASP A 327       8.587   0.685 -24.448  1.00 77.55           H
ATOM   5026  N   LEU A 328      10.941   2.082 -22.936  1.00 78.80           N
ATOM   5027  CA  LEU A 328      12.130   2.280 -22.125  1.00 78.80           C
ATOM   5028  C   LEU A 328      13.349   2.418 -23.040  1.00 78.80           C
ATOM   5029  O   LEU A 328      14.142   3.346 -22.887  1.00 78.80           O
ATOM   5030  HA  LEU A 328      12.002   3.214 -21.578  1.00 78.80           H
ATOM   5031  CB  LEU A 328      12.263   1.163 -21.088  1.00 78.80           C
ATOM   5032 1HB  LEU A 328      11.406   1.214 -20.416  1.00 78.80           H
ATOM   5033 2HB  LEU A 328      12.206   0.205 -21.605  1.00 78.80           H
ATOM   5034  CG  LEU A 328      13.539   1.179 -20.244  1.00 78.80           C
ATOM   5035  HG  LEU A 328      14.395   1.204 -20.919  1.00 78.80           H
ATOM   5036  CD1 LEU A 328      13.609   2.440 -19.380  1.00 78.80           C
ATOM   5037 1HD1 LEU A 328      13.603   3.321 -20.022  1.00 78.80           H
ATOM   5038 2HD1 LEU A 328      12.748   2.472 -18.713  1.00 78.80           H
ATOM   5039 3HD1 LEU A 328      14.526   2.427 -18.791  1.00 78.80           H
ATOM   5040  CD2 LEU A 328      13.660  -0.096 -19.407  1.00 78.80           C
ATOM   5041 1HD2 LEU A 328      12.801  -0.176 -18.741  1.00 78.80           H
ATOM   5042 2HD2 LEU A 328      13.689  -0.962 -20.068  1.00 78.80           H
ATOM   5043 3HD2 LEU A 328      14.575  -0.058 -18.817  1.00 78.80           H
ATOM   5044  HN  LEU A 328      10.452   1.227 -22.767  1.00 78.80           H
ATOM   5045  N   VAL A 329      13.460   1.481 -23.970  1.00 77.35           N
ATOM   5046  CA  VAL A 329      14.604   1.447 -24.865  1.00 77.35           C
ATOM   5047  C   VAL A 329      14.597   2.700 -25.743  1.00 77.35           C
ATOM   5048  O   VAL A 329      15.653   3.245 -26.062  1.00 77.35           O
ATOM   5049  HA  VAL A 329      15.504   1.455 -24.250  1.00 77.35           H
ATOM   5050  CB  VAL A 329      14.596   0.150 -25.676  1.00 77.35           C
ATOM   5051  HB  VAL A 329      13.634   0.077 -26.182  1.00 77.35           H
ATOM   5052  CG1 VAL A 329      15.690   0.164 -26.745  1.00 77.35           C
ATOM   5053 1HG1 VAL A 329      15.524   1.001 -27.423  1.00 77.35           H
ATOM   5054 2HG1 VAL A 329      16.664   0.272 -26.267  1.00 77.35           H
ATOM   5055 3HG1 VAL A 329      15.662  -0.770 -27.306  1.00 77.35           H
ATOM   5056  CG2 VAL A 329      14.739  -1.069 -24.761  1.00 77.35           C
ATOM   5057 1HG2 VAL A 329      15.680  -1.004 -24.215  1.00 77.35           H
ATOM   5058 2HG2 VAL A 329      13.909  -1.093 -24.055  1.00 77.35           H
ATOM   5059 3HG2 VAL A 329      14.731  -1.978 -25.363  1.00 77.35           H
ATOM   5060  HN  VAL A 329      12.787   0.756 -24.117  1.00 77.35           H
ATOM   5061  N   LYS A 330      13.395   3.121 -26.109  1.00 77.12           N
[truncated: 117,320 more chars]
