# Supplementary material for: Noncanonical roles of chemokine regions in CCR9 activation revealed by structural modeling and mutational mapping
Source: Nat Commun. 2025 Aug 18;16:7695. doi: 10.1038/s41467-025-62321-9 (PMC12361432; doi:10.1038/s41467-025-62321-9)
Supplement: Supplementary file 4 — Supplementary Data 2 [file 41467_2025_62321_MOESM4_ESM.zip › CCR9_CCL25_rnk241.pdb]

SSBOND   1 CYS A   38    CYS A  289 
SSBOND   2 CYS A  119    CYS A  198 
SSBOND   3 CYS B    7    CYS B   35 
SSBOND   4 CYS B    8    CYS B   52 
ATOM      1  N   GLU A  20      -2.129  -3.573  61.454  1.00 49.29           N
ATOM      2  CA  GLU A  20      -2.296  -3.177  60.066  1.00 49.29           C
ATOM      3  C   GLU A  20      -1.011  -3.447  59.279  1.00 49.29           C
ATOM      4  O   GLU A  20      -1.051  -3.631  58.064  1.00 49.29           O
ATOM      5  HA  GLU A  20      -3.103  -3.801  59.682  1.00 49.29           H
ATOM      6  CB  GLU A  20      -2.704  -1.707  59.961  1.00 49.29           C
ATOM      7 1HB  GLU A  20      -2.299  -1.151  60.806  1.00 49.29           H
ATOM      8 2HB  GLU A  20      -2.394  -1.308  58.995  1.00 49.29           H
ATOM      9  CG  GLU A  20      -4.225  -1.554  60.022  1.00 49.29           C
ATOM     10 1HG  GLU A  20      -4.700  -2.403  59.528  1.00 49.29           H
ATOM     11 2HG  GLU A  20      -4.554  -1.566  61.061  1.00 49.29           H
ATOM     12  CD  GLU A  20      -4.674  -0.253  59.354  1.00 49.29           C
ATOM     13  OE1 GLU A  20      -5.879  -0.164  59.036  1.00 49.29           O
ATOM     14  OE2 GLU A  20      -3.800   0.623  59.175  1.00 49.29           O
ATOM     15  HN  GLU A  20      -1.223  -3.927  61.687  1.00 49.29           H
ATOM     16  N   SER A  21       0.097  -3.463  60.005  1.00 54.80           N
ATOM     17  CA  SER A  21       1.397  -3.641  59.382  1.00 54.80           C
ATOM     18  C   SER A  21       1.531  -5.070  58.850  1.00 54.80           C
ATOM     19  O   SER A  21       1.973  -5.277  57.721  1.00 54.80           O
ATOM     20  HA  SER A  21       1.425  -2.924  58.562  1.00 54.80           H
ATOM     21  CB  SER A  21       2.527  -3.334  60.367  1.00 54.80           C
ATOM     22 1HB  SER A  21       3.449  -3.150  59.815  1.00 54.80           H
ATOM     23 2HB  SER A  21       2.294  -2.419  60.912  1.00 54.80           H
ATOM     24  OG  SER A  21       2.733  -4.398  61.292  1.00 54.80           O
ATOM     25  HG  SER A  21       3.487  -4.173  61.910  1.00 54.80           H
ATOM     26  HN  SER A  21       0.116  -3.357  61.000  1.00 54.80           H
ATOM     27  N   THR A  22       1.141  -6.019  59.689  1.00 54.92           N
ATOM     28  CA  THR A  22       1.372  -7.422  59.391  1.00 54.92           C
ATOM     29  C   THR A  22       0.467  -7.879  58.245  1.00 54.92           C
ATOM     30  O   THR A  22       0.942  -8.451  57.265  1.00 54.92           O
ATOM     31  HA  THR A  22       2.401  -7.536  59.051  1.00 54.92           H
ATOM     32  CB  THR A  22       1.168  -8.219  60.681  1.00 54.92           C
ATOM     33  HB  THR A  22       0.162  -8.637  60.725  1.00 54.92           H
ATOM     34  OG1 THR A  22       1.495  -7.295  61.715  1.00 54.92           O
ATOM     35  HG1 THR A  22       1.186  -7.647  62.599  1.00 54.92           H
ATOM     36  CG2 THR A  22       2.195  -9.341  60.845  1.00 54.92           C
ATOM     37 1HG2 THR A  22       3.198  -8.914  60.869  1.00 54.92           H
ATOM     38 2HG2 THR A  22       2.114 -10.033  60.006  1.00 54.92           H
ATOM     39 3HG2 THR A  22       2.005  -9.874  61.776  1.00 54.92           H
ATOM     40  HN  THR A  22       0.676  -5.841  60.556  1.00 54.92           H
ATOM     41  N   SER A  23      -0.820  -7.610  58.405  1.00 58.22           N
ATOM     42  CA  SER A  23      -1.796  -7.991  57.398  1.00 58.22           C
ATOM     43  C   SER A  23      -1.459  -7.320  56.064  1.00 58.22           C
ATOM     44  O   SER A  23      -1.572  -7.940  55.008  1.00 58.22           O
ATOM     45  HA  SER A  23      -1.715  -9.074  57.312  1.00 58.22           H
ATOM     46  CB  SER A  23      -3.214  -7.619  57.836  1.00 58.22           C
ATOM     47 1HB  SER A  23      -3.906  -7.802  57.015  1.00 58.22           H
ATOM     48 2HB  SER A  23      -3.519  -8.264  58.660  1.00 58.22           H
ATOM     49  OG  SER A  23      -3.307  -6.256  58.241  1.00 58.22           O
ATOM     50  HG  SER A  23      -4.250  -6.038  58.493  1.00 58.22           H
ATOM     51  HN  SER A  23      -1.198  -7.143  59.204  1.00 58.22           H
ATOM     52  N   SER A  24      -1.053  -6.063  56.157  1.00 63.00           N
ATOM     53  CA  SER A  24      -0.713  -5.297  54.970  1.00 63.00           C
ATOM     54  C   SER A  24       0.496  -5.922  54.272  1.00 63.00           C
ATOM     55  O   SER A  24       0.663  -5.777  53.062  1.00 63.00           O
ATOM     56  HA  SER A  24      -1.594  -5.350  54.330  1.00 63.00           H
ATOM     57  CB  SER A  24      -0.427  -3.835  55.320  1.00 63.00           C
ATOM     58 1HB  SER A  24      -0.577  -3.214  54.437  1.00 63.00           H
ATOM     59 2HB  SER A  24      -1.139  -3.496  56.073  1.00 63.00           H
ATOM     60  OG  SER A  24       0.900  -3.653  55.807  1.00 63.00           O
ATOM     61  HG  SER A  24       1.065  -4.259  56.586  1.00 63.00           H
ATOM     62  HN  SER A  24      -0.955  -5.569  57.021  1.00 63.00           H
ATOM     63  N   MET A  25       1.309  -6.604  55.065  1.00 64.64           N
ATOM     64  CA  MET A  25       2.488  -7.269  54.535  1.00 64.64           C
ATOM     65  C   MET A  25       2.113  -8.581  53.843  1.00 64.64           C
ATOM     66  O   MET A  25       2.636  -8.894  52.775  1.00 64.64           O
ATOM     67  HA  MET A  25       2.914  -6.576  53.809  1.00 64.64           H
ATOM     68  CB  MET A  25       3.469  -7.555  55.674  1.00 64.64           C
ATOM     69 1HB  MET A  25       3.456  -6.729  56.385  1.00 64.64           H
ATOM     70 2HB  MET A  25       3.152  -8.446  56.216  1.00 64.64           H
ATOM     71  CG  MET A  25       4.888  -7.753  55.139  1.00 64.64           C
ATOM     72 1HG  MET A  25       5.498  -8.266  55.883  1.00 64.64           H
ATOM     73 2HG  MET A  25       4.866  -8.387  54.253  1.00 64.64           H
ATOM     74  SD  MET A  25       5.616  -6.173  54.739  1.00 64.64           S
ATOM     75  CE  MET A  25       7.335  -6.641  54.635  1.00 64.64           C
ATOM     76 1HE  MET A  25       7.660  -7.048  55.593  1.00 64.64           H
ATOM     77 2HE  MET A  25       7.460  -7.396  53.858  1.00 64.64           H
ATOM     78 3HE  MET A  25       7.936  -5.765  54.391  1.00 64.64           H
ATOM     79  HN  MET A  25       1.174  -6.707  56.050  1.00 64.64           H
ATOM     80  N   GLU A  26       1.210  -9.312  54.480  1.00 65.26           N
ATOM     81  CA  GLU A  26       0.746 -10.574  53.930  1.00 65.26           C
ATOM     82  C   GLU A  26      -0.006 -10.337  52.618  1.00 65.26           C
ATOM     83  O   GLU A  26       0.205 -11.052  51.640  1.00 65.26           O
ATOM     84  HA  GLU A  26       1.648 -11.156  53.739  1.00 65.26           H
ATOM     85  CB  GLU A  26      -0.131 -11.322  54.936  1.00 65.26           C
ATOM     86 1HB  GLU A  26      -0.858 -10.636  55.371  1.00 65.26           H
ATOM     87 2HB  GLU A  26      -0.588 -12.186  54.455  1.00 65.26           H
ATOM     88  CG  GLU A  26       0.708 -11.867  56.094  1.00 65.26           C
ATOM     89 1HG  GLU A  26       1.472 -12.541  55.708  1.00 65.26           H
ATOM     90 2HG  GLU A  26       1.227 -11.047  56.590  1.00 65.26           H
ATOM     91  CD  GLU A  26      -0.170 -12.608  57.105  1.00 65.26           C
ATOM     92  OE1 GLU A  26       0.403 -13.411  57.873  1.00 65.26           O
ATOM     93  OE2 GLU A  26      -1.394 -12.354  57.087  1.00 65.26           O
ATOM     94  HN  GLU A  26       0.799  -9.055  55.354  1.00 65.26           H
ATOM     95  N   ASP A  27      -0.867  -9.330  52.641  1.00 64.58           N
ATOM     96  CA  ASP A  27      -1.674  -9.010  51.476  1.00 64.58           C
ATOM     97  C   ASP A  27      -0.757  -8.773  50.274  1.00 64.58           C
ATOM     98  O   ASP A  27      -1.069  -9.188  49.159  1.00 64.58           O
ATOM     99  HA  ASP A  27      -2.330  -9.869  51.336  1.00 64.58           H
ATOM    100  CB  ASP A  27      -2.490  -7.736  51.705  1.00 64.58           C
ATOM    101 1HB  ASP A  27      -1.865  -6.979  52.177  1.00 64.58           H
ATOM    102 2HB  ASP A  27      -2.813  -7.329  50.746  1.00 64.58           H
ATOM    103  CG  ASP A  27      -3.711  -8.018  52.583  1.00 64.58           C
ATOM    104  OD1 ASP A  27      -4.018  -9.217  52.760  1.00 64.58           O
ATOM    105  OD2 ASP A  27      -4.310  -7.028  53.057  1.00 64.58           O
ATOM    106  HN  ASP A  27      -1.017  -8.740  53.434  1.00 64.58           H
ATOM    107  N   TYR A  28       0.357  -8.108  50.543  1.00 68.70           N
ATOM    108  CA  TYR A  28       1.309  -7.788  49.493  1.00 68.70           C
ATOM    109  C   TYR A  28       2.045  -9.043  49.019  1.00 68.70           C
ATOM    110  O   TYR A  28       2.376  -9.166  47.840  1.00 68.70           O
ATOM    111  HA  TYR A  28       0.756  -7.362  48.655  1.00 68.70           H
ATOM    112  CB  TYR A  28       2.320  -6.825  50.119  1.00 68.70           C
ATOM    113 1HB  TYR A  28       1.785  -5.963  50.518  1.00 68.70           H
ATOM    114 2HB  TYR A  28       2.803  -7.318  50.962  1.00 68.70           H
ATOM    115  CG  TYR A  28       3.396  -6.335  49.148  1.00 68.70           C
ATOM    116  CD1 TYR A  28       4.636  -6.941  49.129  1.00 68.70           C
ATOM    117  HD1 TYR A  28       4.848  -7.769  49.805  1.00 68.70           H
ATOM    118  CD2 TYR A  28       3.127  -5.286  48.292  1.00 68.70           C
ATOM    119  HD2 TYR A  28       2.148  -4.807  48.307  1.00 68.70           H
ATOM    120  CE1 TYR A  28       5.649  -6.480  48.215  1.00 68.70           C
ATOM    121  HE1 TYR A  28       6.632  -6.950  48.190  1.00 68.70           H
ATOM    122  CE2 TYR A  28       4.141  -4.825  47.378  1.00 68.70           C
ATOM    123  HE2 TYR A  28       3.942  -3.998  46.697  1.00 68.70           H
ATOM    124  CZ  TYR A  28       5.351  -5.444  47.385  1.00 68.70           C
ATOM    125  OH  TYR A  28       6.308  -5.009  46.522  1.00 68.70           O
ATOM    126  HH  TYR A  28       6.004  -4.171  46.069  1.00 68.70           H
ATOM    127  HN  TYR A  28       0.613  -7.790  51.456  1.00 68.70           H
ATOM    128  N   VAL A  29       2.281  -9.944  49.962  1.00 65.69           N
ATOM    129  CA  VAL A  29       3.045 -11.146  49.675  1.00 65.69           C
ATOM    130  C   VAL A  29       2.171 -12.126  48.890  1.00 65.69           C
ATOM    131  O   VAL A  29       2.660 -12.833  48.011  1.00 65.69           O
ATOM    132  HA  VAL A  29       3.892 -10.856  49.053  1.00 65.69           H
ATOM    133  CB  VAL A  29       3.593 -11.740  50.974  1.00 65.69           C
ATOM    134  HB  VAL A  29       2.757 -11.866  51.663  1.00 65.69           H
ATOM    135  CG1 VAL A  29       4.211 -13.118  50.728  1.00 65.69           C
ATOM    136 1HG1 VAL A  29       3.452 -13.791  50.328  1.00 65.69           H
ATOM    137 2HG1 VAL A  29       5.029 -13.027  50.013  1.00 65.69           H
ATOM    138 3HG1 VAL A  29       4.592 -13.518  51.668  1.00 65.69           H
ATOM    139  CG2 VAL A  29       4.603 -10.795  51.627  1.00 65.69           C
ATOM    140 1HG2 VAL A  29       5.434 -10.623  50.943  1.00 65.69           H
ATOM    141 2HG2 VAL A  29       4.117  -9.846  51.854  1.00 65.69           H
ATOM    142 3HG2 VAL A  29       4.976 -11.242  52.548  1.00 65.69           H
ATOM    143  HN  VAL A  29       1.959  -9.863  50.905  1.00 65.69           H
ATOM    144  N   ASN A  30       0.892 -12.136  49.236  1.00 68.40           N
ATOM    145  CA  ASN A  30      -0.026 -13.115  48.680  1.00 68.40           C
ATOM    146  C   ASN A  30      -0.564 -12.601  47.343  1.00 68.40           C
ATOM    147  O   ASN A  30      -1.229 -13.335  46.613  1.00 68.40           O
ATOM    148  HA  ASN A  30       0.560 -14.027  48.570  1.00 68.40           H
ATOM    149  CB  ASN A  30      -1.218 -13.345  49.612  1.00 68.40           C
ATOM    150 1HB  ASN A  30      -1.566 -12.390  50.005  1.00 68.40           H
ATOM    151 2HB  ASN A  30      -2.045 -13.779  49.050  1.00 68.40           H
ATOM    152  CG  ASN A  30      -0.838 -14.272  50.768  1.00 68.40           C
ATOM    153  OD1 ASN A  30       0.142 -14.996  50.721  1.00 68.40           O
ATOM    154  ND2 ASN A  30      -1.667 -14.208  51.807  1.00 68.40           N
ATOM    155 1HD2 ASN A  30      -2.454 -13.592  51.781  1.00 68.40           H
ATOM    156 2HD2 ASN A  30      -1.503 -14.777  52.613  1.00 68.40           H
ATOM    157  HN  ASN A  30       0.482 -11.492  49.883  1.00 68.40           H
ATOM    158  N   PHE A  31      -0.256 -11.343  47.062  1.00 74.94           N
ATOM    159  CA  PHE A  31      -0.682 -10.729  45.815  1.00 74.94           C
ATOM    160  C   PHE A  31      -0.024 -11.412  44.615  1.00 74.94           C
ATOM    161  O   PHE A  31       1.201 -11.466  44.522  1.00 74.94           O
ATOM    162  HA  PHE A  31      -1.764 -10.847  45.750  1.00 74.94           H
ATOM    163  CB  PHE A  31      -0.237  -9.266  45.863  1.00 74.94           C
ATOM    164 1HB  PHE A  31      -0.627  -8.807  46.771  1.00 74.94           H
ATOM    165 2HB  PHE A  31       0.851  -9.230  45.929  1.00 74.94           H
ATOM    166  CG  PHE A  31      -0.688  -8.439  44.657  1.00 74.94           C
ATOM    167  CD1 PHE A  31       0.166  -8.228  43.620  1.00 74.94           C
ATOM    168  HD1 PHE A  31       1.172  -8.647  43.648  1.00 74.94           H
ATOM    169  CD2 PHE A  31      -1.942  -7.915  44.622  1.00 74.94           C
ATOM    170  HD2 PHE A  31      -2.627  -8.085  45.454  1.00 74.94           H
ATOM    171  CE1 PHE A  31      -0.252  -7.460  42.501  1.00 74.94           C
ATOM    172  HE1 PHE A  31       0.433  -7.291  41.670  1.00 74.94           H
ATOM    173  CE2 PHE A  31      -2.361  -7.148  43.503  1.00 74.94           C
ATOM    174  HE2 PHE A  31      -3.366  -6.728  43.476  1.00 74.94           H
ATOM    175  CZ  PHE A  31      -1.507  -6.936  42.466  1.00 74.94           C
ATOM    176  HZ  PHE A  31      -1.828  -6.347  41.607  1.00 74.94           H
ATOM    177  HN  PHE A  31       0.273 -10.748  47.667  1.00 74.94           H
ATOM    178  N   ASN A  32      -0.867 -11.916  43.726  1.00 72.59           N
ATOM    179  CA  ASN A  32      -0.383 -12.562  42.518  1.00 72.59           C
ATOM    180  C   ASN A  32       0.039 -11.494  41.507  1.00 72.59           C
ATOM    181  O   ASN A  32      -0.797 -10.955  40.783  1.00 72.59           O
ATOM    182  HA  ASN A  32       0.452 -13.183  42.840  1.00 72.59           H
ATOM    183  CB  ASN A  32      -1.477 -13.417  41.874  1.00 72.59           C
ATOM    184 1HB  ASN A  32      -1.988 -13.998  42.642  1.00 72.59           H
ATOM    185 2HB  ASN A  32      -2.224 -12.771  41.413  1.00 72.59           H
ATOM    186  CG  ASN A  32      -0.889 -14.358  40.821  1.00 72.59           C
ATOM    187  OD1 ASN A  32       0.305 -14.383  40.571  1.00 72.59           O
ATOM    188  ND2 ASN A  32      -1.791 -15.128  40.220  1.00 72.59           N
ATOM    189 1HD2 ASN A  32      -2.756 -15.058  40.472  1.00 72.59           H
ATOM    190 2HD2 ASN A  32      -1.504 -15.778  39.516  1.00 72.59           H
ATOM    191  HN  ASN A  32      -1.862 -11.887  43.820  1.00 72.59           H
ATOM    192  N   PHE A  33       1.335 -11.220  41.490  1.00 74.60           N
ATOM    193  CA  PHE A  33       1.894 -10.311  40.503  1.00 74.60           C
ATOM    194  C   PHE A  33       2.083 -11.013  39.157  1.00 74.60           C
ATOM    195  O   PHE A  33       3.182 -11.021  38.605  1.00 74.60           O
ATOM    196  HA  PHE A  33       1.191  -9.487  40.386  1.00 74.60           H
ATOM    197  CB  PHE A  33       3.261  -9.867  41.029  1.00 74.60           C
ATOM    198 1HB  PHE A  33       3.866 -10.751  41.231  1.00 74.60           H
ATOM    199 2HB  PHE A  33       3.772  -9.302  40.250  1.00 74.60           H
ATOM    200  CG  PHE A  33       3.192  -9.013  42.297  1.00 74.60           C
ATOM    201  CD1 PHE A  33       3.012  -7.668  42.202  1.00 74.60           C
ATOM    202  HD1 PHE A  33       2.916  -7.199  41.223  1.00 74.60           H
ATOM    203  CD2 PHE A  33       3.312  -9.599  43.518  1.00 74.60           C
ATOM    204  HD2 PHE A  33       3.456 -10.676  43.594  1.00 74.60           H
ATOM    205  CE1 PHE A  33       2.948  -6.876  43.378  1.00 74.60           C
ATOM    206  HE1 PHE A  33       2.803  -5.798  43.302  1.00 74.60           H
ATOM    207  CE2 PHE A  33       3.248  -8.806  44.695  1.00 74.60           C
ATOM    208  HE2 PHE A  33       3.344  -9.275  45.674  1.00 74.60           H
ATOM    209  CZ  PHE A  33       3.067  -7.461  44.600  1.00 74.60           C
ATOM    210  HZ  PHE A  33       3.018  -6.853  45.503  1.00 74.60           H
ATOM    211  HN  PHE A  33       1.996 -11.605  42.132  1.00 74.60           H
ATOM    212  N   THR A  34       0.993 -11.585  38.666  1.00 75.62           N
ATOM    213  CA  THR A  34       0.929 -12.004  37.276  1.00 75.62           C
ATOM    214  C   THR A  34       1.371 -10.866  36.354  1.00 75.62           C
ATOM    215  O   THR A  34       0.899  -9.738  36.484  1.00 75.62           O
ATOM    216  HA  THR A  34       1.633 -12.824  37.132  1.00 75.62           H
ATOM    217  CB  THR A  34      -0.492 -12.496  36.995  1.00 75.62           C
ATOM    218  HB  THR A  34      -0.885 -12.051  36.081  1.00 75.62           H
ATOM    219  OG1 THR A  34      -1.208 -12.187  38.188  1.00 75.62           O
ATOM    220  HG1 THR A  34      -1.489 -11.227  38.179  1.00 75.62           H
ATOM    221  CG2 THR A  34      -0.575 -14.021  36.896  1.00 75.62           C
ATOM    222 1HG2 THR A  34      -0.246 -14.465  37.835  1.00 75.62           H
ATOM    223 2HG2 THR A  34       0.066 -14.367  36.086  1.00 75.62           H
ATOM    224 3HG2 THR A  34      -1.605 -14.316  36.696  1.00 75.62           H
ATOM    225  HN  THR A  34       0.166 -11.762  39.199  1.00 75.62           H
ATOM    226  N   ASP A  35       2.273 -11.201  35.443  1.00 82.13           N
ATOM    227  CA  ASP A  35       2.962 -10.186  34.663  1.00 82.13           C
ATOM    228  C   ASP A  35       2.074  -9.760  33.492  1.00 82.13           C
ATOM    229  O   ASP A  35       2.307 -10.163  32.354  1.00 82.13           O
ATOM    230  HA  ASP A  35       3.153  -9.370  35.360  1.00 82.13           H
ATOM    231  CB  ASP A  35       4.273 -10.728  34.090  1.00 82.13           C
ATOM    232 1HB  ASP A  35       4.681 -11.485  34.759  1.00 82.13           H
ATOM    233 2HB  ASP A  35       4.081 -11.217  33.135  1.00 82.13           H
ATOM    234  CG  ASP A  35       5.293  -9.604  33.899  1.00 82.13           C
ATOM    235  OD1 ASP A  35       5.034  -8.505  34.435  1.00 82.13           O
ATOM    236  OD2 ASP A  35       6.310  -9.870  33.221  1.00 82.13           O
ATOM    237  HN  ASP A  35       2.535 -12.143  35.236  1.00 82.13           H
ATOM    238  N   PHE A  36       1.075  -8.950  33.813  1.00 90.24           N
ATOM    239  CA  PHE A  36       0.179  -8.428  32.795  1.00 90.24           C
ATOM    240  C   PHE A  36       0.799  -7.224  32.084  1.00 90.24           C
ATOM    241  O   PHE A  36       0.314  -6.800  31.036  1.00 90.24           O
ATOM    242  HA  PHE A  36       0.009  -9.227  32.073  1.00 90.24           H
ATOM    243  CB  PHE A  36      -1.098  -7.981  33.510  1.00 90.24           C
ATOM    244 1HB  PHE A  36      -0.828  -7.316  34.331  1.00 90.24           H
ATOM    245 2HB  PHE A  36      -1.706  -7.401  32.816  1.00 90.24           H
ATOM    246  CG  PHE A  36      -1.938  -9.134  34.062  1.00 90.24           C
ATOM    247  CD1 PHE A  36      -2.110 -10.264  33.325  1.00 90.24           C
ATOM    248  HD1 PHE A  36      -1.648 -10.348  32.341  1.00 90.24           H
ATOM    249  CD2 PHE A  36      -2.514  -9.029  35.290  1.00 90.24           C
ATOM    250  HD2 PHE A  36      -2.376  -8.123  35.881  1.00 90.24           H
ATOM    251  CE1 PHE A  36      -2.890 -11.334  33.838  1.00 90.24           C
ATOM    252  HE1 PHE A  36      -3.028 -12.240  33.247  1.00 90.24           H
ATOM    253  CE2 PHE A  36      -3.294 -10.099  35.802  1.00 90.24           C
ATOM    254  HE2 PHE A  36      -3.755 -10.015  36.786  1.00 90.24           H
ATOM    255  CZ  PHE A  36      -3.465 -11.229  35.065  1.00 90.24           C
ATOM    256  HZ  PHE A  36      -4.064 -12.051  35.459  1.00 90.24           H
ATOM    257  HN  PHE A  36       0.875  -8.652  34.746  1.00 90.24           H
ATOM    258  N   TYR A  37       1.863  -6.708  32.681  1.00 91.71           N
ATOM    259  CA  TYR A  37       2.644  -5.660  32.045  1.00 91.71           C
ATOM    260  C   TYR A  37       3.743  -6.254  31.162  1.00 91.71           C
ATOM    261  O   TYR A  37       4.655  -6.913  31.659  1.00 91.71           O
ATOM    262  HA  TYR A  37       1.970  -5.068  31.426  1.00 91.71           H
ATOM    263  CB  TYR A  37       3.292  -4.868  33.183  1.00 91.71           C
ATOM    264 1HB  TYR A  37       2.510  -4.489  33.840  1.00 91.71           H
ATOM    265 2HB  TYR A  37       3.908  -5.543  33.777  1.00 91.71           H
ATOM    266  CG  TYR A  37       4.155  -3.696  32.711  1.00 91.71           C
ATOM    267  CD1 TYR A  37       5.512  -3.868  32.528  1.00 91.71           C
ATOM    268  HD1 TYR A  37       5.969  -4.839  32.720  1.00 91.71           H
ATOM    269  CD2 TYR A  37       3.577  -2.467  32.469  1.00 91.71           C
ATOM    270  HD2 TYR A  37       2.505  -2.331  32.614  1.00 91.71           H
ATOM    271  CE1 TYR A  37       6.325  -2.765  32.085  1.00 91.71           C
ATOM    272  HE1 TYR A  37       7.398  -2.887  31.937  1.00 91.71           H
ATOM    273  CE2 TYR A  37       4.389  -1.364  32.026  1.00 91.71           C
ATOM    274  HE2 TYR A  37       3.945  -0.387  31.831  1.00 91.71           H
ATOM    275  CZ  TYR A  37       5.723  -1.567  31.855  1.00 91.71           C
ATOM    276  OH  TYR A  37       6.490  -0.525  31.436  1.00 91.71           O
ATOM    277  HH  TYR A  37       5.918   0.280  31.280  1.00 91.71           H
ATOM    278  HN  TYR A  37       2.193  -6.993  33.581  1.00 91.71           H
ATOM    279  N   CYS A  38       3.619  -6.000  29.868  1.00 91.38           N
ATOM    280  CA  CYS A  38       4.530  -6.586  28.900  1.00 91.38           C
ATOM    281  C   CYS A  38       5.551  -5.521  28.495  1.00 91.38           C
ATOM    282  O   CYS A  38       5.192  -4.506  27.901  1.00 91.38           O
ATOM    283  HA  CYS A  38       5.020  -7.423  29.398  1.00 91.38           H
ATOM    284  CB  CYS A  38       3.784  -7.150  27.689  1.00 91.38           C
ATOM    285 1HB  CYS A  38       2.995  -7.826  28.020  1.00 91.38           H
ATOM    286 2HB  CYS A  38       3.301  -6.342  27.140  1.00 91.38           H
ATOM    287  SG  CYS A  38       4.949  -8.040  26.594  1.00 91.38           S
ATOM    288  HN  CYS A  38       2.914  -5.407  29.479  1.00 91.38           H
ATOM    289  N   GLU A  39       6.804  -5.790  28.832  1.00 89.76           N
ATOM    290  CA  GLU A  39       7.908  -5.017  28.288  1.00 89.76           C
ATOM    291  C   GLU A  39       8.265  -5.515  26.886  1.00 89.76           C
ATOM    292  O   GLU A  39       8.675  -6.663  26.717  1.00 89.76           O
ATOM    293  HA  GLU A  39       7.544  -3.991  28.234  1.00 89.76           H
ATOM    294  CB  GLU A  39       9.124  -5.070  29.215  1.00 89.76           C
ATOM    295 1HB  GLU A  39       9.325  -6.103  29.498  1.00 89.76           H
ATOM    296 2HB  GLU A  39       9.972  -4.581  28.737  1.00 89.76           H
ATOM    297  CG  GLU A  39       8.858  -4.302  30.512  1.00 89.76           C
ATOM    298 1HG  GLU A  39       8.497  -3.300  30.278  1.00 89.76           H
ATOM    299 2HG  GLU A  39       8.072  -4.800  31.079  1.00 89.76           H
ATOM    300  CD  GLU A  39      10.127  -4.206  31.362  1.00 89.76           C
ATOM    301  OE1 GLU A  39      10.030  -3.621  32.462  1.00 89.76           O
ATOM    302  OE2 GLU A  39      11.165  -4.721  30.892  1.00 89.76           O
ATOM    303  HN  GLU A  39       7.070  -6.519  29.462  1.00 89.76           H
ATOM    304  N   LYS A  40       8.097  -4.628  25.917  1.00 89.60           N
ATOM    305  CA  LYS A  40       8.272  -5.000  24.523  1.00 89.60           C
ATOM    306  C   LYS A  40       9.684  -4.621  24.072  1.00 89.60           C
ATOM    307  O   LYS A  40       9.901  -4.292  22.907  1.00 89.60           O
ATOM    308  HA  LYS A  40       8.168  -6.083  24.458  1.00 89.60           H
ATOM    309  CB  LYS A  40       7.166  -4.387  23.662  1.00 89.60           C
ATOM    310 1HB  LYS A  40       7.229  -3.299  23.703  1.00 89.60           H
ATOM    311 2HB  LYS A  40       7.310  -4.674  22.620  1.00 89.60           H
ATOM    312  CG  LYS A  40       5.785  -4.842  24.137  1.00 89.60           C
ATOM    313 1HG  LYS A  40       5.822  -5.895  24.416  1.00 89.60           H
ATOM    314 2HG  LYS A  40       5.502  -4.285  25.029  1.00 89.60           H
ATOM    315  CD  LYS A  40       4.734  -4.635  23.044  1.00 89.60           C
ATOM    316 1HD  LYS A  40       4.670  -3.576  22.792  1.00 89.60           H
ATOM    317 2HD  LYS A  40       5.037  -5.160  22.139  1.00 89.60           H
ATOM    318  CE  LYS A  40       3.363  -5.140  23.499  1.00 89.60           C
ATOM    319 1HE  LYS A  40       3.418  -6.206  23.721  1.00 89.60           H
ATOM    320 2HE  LYS A  40       3.072  -4.637  24.421  1.00 89.60           H
ATOM    321  NZ  LYS A  40       2.347  -4.897  22.452  1.00 89.60           N
ATOM    322 1HZ  LYS A  40       1.462  -5.298  22.740  1.00 89.60           H
ATOM    323 2HZ  LYS A  40       2.237  -3.898  22.313  1.00 89.60           H
ATOM    324 3HZ  LYS A  40       2.647  -5.327  21.584  1.00 89.60           H
ATOM    325  HN  LYS A  40       7.846  -3.672  26.071  1.00 89.60           H
ATOM    326  N   ASN A  41      10.609  -4.680  25.019  1.00 87.98           N
ATOM    327  CA  ASN A  41      11.992  -4.333  24.738  1.00 87.98           C
ATOM    328  C   ASN A  41      12.520  -5.230  23.617  1.00 87.98           C
ATOM    329  O   ASN A  41      13.227  -4.763  22.725  1.00 87.98           O
ATOM    330  HA  ASN A  41      11.971  -3.281  24.455  1.00 87.98           H
ATOM    331  CB  ASN A  41      12.875  -4.546  25.969  1.00 87.98           C
ATOM    332 1HB  ASN A  41      12.605  -5.482  26.457  1.00 87.98           H
ATOM    333 2HB  ASN A  41      13.917  -4.634  25.663  1.00 87.98           H
ATOM    334  CG  ASN A  41      12.725  -3.388  26.958  1.00 87.98           C
ATOM    335  OD1 ASN A  41      12.430  -2.261  26.594  1.00 87.98           O
ATOM    336  ND2 ASN A  41      12.944  -3.727  28.225  1.00 87.98           N
ATOM    337 1HD2 ASN A  41      13.183  -4.670  28.456  1.00 87.98           H
ATOM    338 2HD2 ASN A  41      12.870  -3.038  28.947  1.00 87.98           H
ATOM    339  HN  ASN A  41      10.427  -4.959  25.962  1.00 87.98           H
ATOM    340  N   ASN A  42      12.157  -6.502  23.699  1.00 90.62           N
ATOM    341  CA  ASN A  42      12.613  -7.475  22.721  1.00 90.62           C
ATOM    342  C   ASN A  42      12.091  -7.084  21.337  1.00 90.62           C
ATOM    343  O   ASN A  42      12.808  -7.198  20.344  1.00 90.62           O
ATOM    344  HA  ASN A  42      13.702  -7.450  22.778  1.00 90.62           H
ATOM    345  CB  ASN A  42      12.086  -8.873  23.048  1.00 90.62           C
ATOM    346 1HB  ASN A  42      11.008  -8.831  23.208  1.00 90.62           H
ATOM    347 2HB  ASN A  42      12.256  -9.537  22.200  1.00 90.62           H
ATOM    348  CG  ASN A  42      12.770  -9.440  24.293  1.00 90.62           C
ATOM    349  OD1 ASN A  42      13.779  -8.939  24.761  1.00 90.62           O
ATOM    350  ND2 ASN A  42      12.168 -10.511  24.801  1.00 90.62           N
ATOM    351 1HD2 ASN A  42      11.342 -10.873  24.368  1.00 90.62           H
ATOM    352 2HD2 ASN A  42      12.540 -10.955  25.617  1.00 90.62           H
ATOM    353  HN  ASN A  42      11.564  -6.869  24.415  1.00 90.62           H
ATOM    354  N   VAL A  43      10.846  -6.631  21.316  1.00 91.07           N
ATOM    355  CA  VAL A  43      10.217  -6.229  20.069  1.00 91.07           C
ATOM    356  C   VAL A  43      10.981  -5.042  19.478  1.00 91.07           C
ATOM    357  O   VAL A  43      11.223  -4.993  18.273  1.00 91.07           O
ATOM    358  HA  VAL A  43      10.287  -7.069  19.379  1.00 91.07           H
ATOM    359  CB  VAL A  43       8.735  -5.930  20.303  1.00 91.07           C
ATOM    360  HB  VAL A  43       8.668  -5.064  20.962  1.00 91.07           H
ATOM    361  CG1 VAL A  43       8.033  -5.576  18.990  1.00 91.07           C
ATOM    362 1HG1 VAL A  43       8.503  -4.695  18.553  1.00 91.07           H
ATOM    363 2HG1 VAL A  43       8.116  -6.413  18.297  1.00 91.07           H
ATOM    364 3HG1 VAL A  43       6.981  -5.368  19.186  1.00 91.07           H
ATOM    365  CG2 VAL A  43       8.042  -7.104  20.997  1.00 91.07           C
ATOM    366 1HG2 VAL A  43       8.124  -7.994  20.373  1.00 91.07           H
ATOM    367 2HG2 VAL A  43       8.517  -7.289  21.960  1.00 91.07           H
ATOM    368 3HG2 VAL A  43       6.990  -6.865  21.151  1.00 91.07           H
ATOM    369  HN  VAL A  43      10.271  -6.538  22.128  1.00 91.07           H
ATOM    370  N   ARG A  44      11.339  -4.114  20.353  1.00 89.70           N
ATOM    371  CA  ARG A  44      12.014  -2.901  19.925  1.00 89.70           C
ATOM    372  C   ARG A  44      13.420  -3.227  19.419  1.00 89.70           C
ATOM    373  O   ARG A  44      13.880  -2.648  18.435  1.00 89.70           O
ATOM    374  HA  ARG A  44      11.391  -2.504  19.123  1.00 89.70           H
ATOM    375  CB  ARG A  44      12.112  -1.891  21.070  1.00 89.70           C
ATOM    376 1HB  ARG A  44      12.567  -2.366  21.939  1.00 89.70           H
ATOM    377 2HB  ARG A  44      12.764  -1.068  20.778  1.00 89.70           H
ATOM    378  CG  ARG A  44      10.731  -1.348  21.442  1.00 89.70           C
ATOM    379 1HG  ARG A  44      10.183  -1.086  20.537  1.00 89.70           H
ATOM    380 2HG  ARG A  44      10.157  -2.123  21.950  1.00 89.70           H
ATOM    381  CD  ARG A  44      10.851  -0.120  22.346  1.00 89.70           C
ATOM    382 1HD  ARG A  44      11.654   0.527  21.992  1.00 89.70           H
ATOM    383 2HD  ARG A  44       9.931   0.463  22.305  1.00 89.70           H
ATOM    384  NE  ARG A  44      11.120  -0.541  23.739  1.00 89.70           N
ATOM    385  HE  ARG A  44      12.047  -0.838  23.969  1.00 89.70           H
ATOM    386  CZ  ARG A  44      10.199  -0.549  24.713  1.00 89.70           C
ATOM    387  NH1 ARG A  44       8.941  -0.161  24.463  1.00 89.70           N
ATOM    388 1HH1 ARG A  44       8.684   0.137  23.544  1.00 89.70           H
ATOM    389 2HH1 ARG A  44       8.260  -0.170  25.195  1.00 89.70           H
ATOM    390  NH2 ARG A  44      10.556  -0.951  25.941  1.00 89.70           N
ATOM    391 1HH2 ARG A  44       9.881  -0.963  26.678  1.00 89.70           H
ATOM    392 2HH2 ARG A  44      11.497  -1.239  26.119  1.00 89.70           H
ATOM    393  HN  ARG A  44      11.175  -4.181  21.338  1.00 89.70           H
ATOM    394  N   GLN A  45      14.065  -4.153  20.114  1.00 91.45           N
ATOM    395  CA  GLN A  45      15.428  -4.527  19.777  1.00 91.45           C
ATOM    396  C   GLN A  45      15.475  -5.169  18.389  1.00 91.45           C
ATOM    397  O   GLN A  45      16.368  -4.875  17.596  1.00 91.45           O
ATOM    398  HA  GLN A  45      15.992  -3.595  19.773  1.00 91.45           H
ATOM    399  CB  GLN A  45      16.016  -5.464  20.835  1.00 91.45           C
ATOM    400 1HB  GLN A  45      15.909  -5.016  21.822  1.00 91.45           H
ATOM    401 2HB  GLN A  45      15.457  -6.400  20.847  1.00 91.45           H
ATOM    402  CG  GLN A  45      17.493  -5.749  20.555  1.00 91.45           C
ATOM    403 1HG  GLN A  45      17.599  -6.200  19.568  1.00 91.45           H
ATOM    404 2HG  GLN A  45      18.050  -4.813  20.538  1.00 91.45           H
ATOM    405  CD  GLN A  45      18.082  -6.682  21.615  1.00 91.45           C
ATOM    406  OE1 GLN A  45      17.388  -7.215  22.465  1.00 91.45           O
ATOM    407  NE2 GLN A  45      19.398  -6.848  21.518  1.00 91.45           N
ATOM    408 1HE2 GLN A  45      19.909  -6.381  20.796  1.00 91.45           H
ATOM    409 2HE2 GLN A  45      19.876  -7.440  22.166  1.00 91.45           H
ATOM    410  HN  GLN A  45      13.672  -4.642  20.892  1.00 91.45           H
ATOM    411  N   PHE A  46      14.502  -6.033  18.138  1.00 93.39           N
ATOM    412  CA  PHE A  46      14.386  -6.673  16.839  1.00 93.39           C
ATOM    413  C   PHE A  46      14.186  -5.635  15.733  1.00 93.39           C
ATOM    414  O   PHE A  46      14.867  -5.674  14.709  1.00 93.39           O
ATOM    415  HA  PHE A  46      15.314  -7.216  16.662  1.00 93.39           H
ATOM    416  CB  PHE A  46      13.157  -7.582  16.897  1.00 93.39           C
ATOM    417 1HB  PHE A  46      13.332  -8.367  17.633  1.00 93.39           H
ATOM    418 2HB  PHE A  46      12.304  -7.002  17.246  1.00 93.39           H
ATOM    419  CG  PHE A  46      12.800  -8.231  15.558  1.00 93.39           C
ATOM    420  CD1 PHE A  46      11.791  -7.719  14.802  1.00 93.39           C
ATOM    421  HD1 PHE A  46      11.238  -6.847  15.150  1.00 93.39           H
ATOM    422  CD2 PHE A  46      13.490  -9.319  15.123  1.00 93.39           C
ATOM    423  HD2 PHE A  46      14.298  -9.729  15.729  1.00 93.39           H
ATOM    424  CE1 PHE A  46      11.460  -8.321  13.559  1.00 93.39           C
ATOM    425  HE1 PHE A  46      10.651  -7.911  12.954  1.00 93.39           H
ATOM    426  CE2 PHE A  46      13.159  -9.921  13.881  1.00 93.39           C
ATOM    427  HE2 PHE A  46      13.712 -10.793  13.532  1.00 93.39           H
ATOM    428  CZ  PHE A  46      12.150  -9.409  13.125  1.00 93.39           C
ATOM    429  HZ  PHE A  46      11.896  -9.871  12.171  1.00 93.39           H
ATOM    430  HN  PHE A  46      13.803  -6.297  18.803  1.00 93.39           H
ATOM    431  N   ALA A  47      13.248  -4.730  15.977  1.00 92.00           N
ATOM    432  CA  ALA A  47      12.888  -3.738  14.978  1.00 92.00           C
ATOM    433  C   ALA A  47      14.131  -2.934  14.592  1.00 92.00           C
ATOM    434  O   ALA A  47      14.357  -2.660  13.415  1.00 92.00           O
ATOM    435  HA  ALA A  47      12.522  -4.269  14.099  1.00 92.00           H
ATOM    436  CB  ALA A  47      11.766  -2.852  15.521  1.00 92.00           C
ATOM    437 1HB  ALA A  47      10.896  -3.467  15.752  1.00 92.00           H
ATOM    438 2HB  ALA A  47      12.106  -2.349  16.426  1.00 92.00           H
ATOM    439 3HB  ALA A  47      11.496  -2.108  14.772  1.00 92.00           H
ATOM    440  HN  ALA A  47      12.740  -4.669  16.836  1.00 92.00           H
ATOM    441  N   SER A  48      14.906  -2.579  15.607  1.00 92.04           N
ATOM    442  CA  SER A  48      15.987  -1.626  15.426  1.00 92.04           C
ATOM    443  C   SER A  48      17.058  -2.218  14.507  1.00 92.04           C
ATOM    444  O   SER A  48      17.789  -1.482  13.845  1.00 92.04           O
ATOM    445  HA  SER A  48      15.527  -0.752  14.964  1.00 92.04           H
ATOM    446  CB  SER A  48      16.601  -1.227  16.769  1.00 92.04           C
ATOM    447 1HB  SER A  48      17.288  -0.394  16.621  1.00 92.04           H
ATOM    448 2HB  SER A  48      15.815  -0.877  17.438  1.00 92.04           H
ATOM    449  OG  SER A  48      17.296  -2.311  17.381  1.00 92.04           O
ATOM    450  HG  SER A  48      17.678  -2.020  18.258  1.00 92.04           H
ATOM    451  HN  SER A  48      14.804  -2.931  16.538  1.00 92.04           H
ATOM    452  N   HIS A  49      17.117  -3.541  14.496  1.00 93.65           N
ATOM    453  CA  HIS A  49      18.113  -4.239  13.701  1.00 93.65           C
ATOM    454  C   HIS A  49      17.521  -4.600  12.337  1.00 93.65           C
ATOM    455  O   HIS A  49      18.206  -4.522  11.319  1.00 93.65           O
ATOM    456  HA  HIS A  49      18.941  -3.545  13.556  1.00 93.65           H
ATOM    457  CB  HIS A  49      18.653  -5.457  14.454  1.00 93.65           C
ATOM    458 1HB  HIS A  49      17.814  -6.080  14.766  1.00 93.65           H
ATOM    459 2HB  HIS A  49      19.257  -6.055  13.772  1.00 93.65           H
ATOM    460  CG  HIS A  49      19.482  -5.111  15.667  1.00 93.65           C
ATOM    461  ND1 HIS A  49      18.922  -4.779  16.889  1.00 93.65           N
ATOM    462  HD1 HIS A  49      17.944  -4.734  17.090  1.00 93.65           H
ATOM    463  CD2 HIS A  49      20.835  -5.050  15.835  1.00 93.65           C
ATOM    464  HD2 HIS A  49      21.581  -5.255  15.068  1.00 93.65           H
ATOM    465  CE1 HIS A  49      19.903  -4.530  17.745  1.00 93.65           C
ATOM    466  HE1 HIS A  49      19.783  -4.242  18.789  1.00 93.65           H
ATOM    467  NE2 HIS A  49      21.087  -4.699  17.089  1.00 93.65           N
ATOM    468  HN  HIS A  49      16.501  -4.133  15.016  1.00 93.65           H
ATOM    469  N   PHE A  50      16.254  -4.986  12.361  1.00 94.91           N
ATOM    470  CA  PHE A  50      15.644  -5.624  11.207  1.00 94.91           C
ATOM    471  C   PHE A  50      15.153  -4.581  10.201  1.00 94.91           C
ATOM    472  O   PHE A  50      15.402  -4.704   9.003  1.00 94.91           O
ATOM    473  HA  PHE A  50      16.407  -6.246  10.740  1.00 94.91           H
ATOM    474  CB  PHE A  50      14.445  -6.425  11.720  1.00 94.91           C
ATOM    475 1HB  PHE A  50      14.794  -7.153  12.452  1.00 94.91           H
ATOM    476 2HB  PHE A  50      13.766  -5.750  12.240  1.00 94.91           H
ATOM    477  CG  PHE A  50      13.671  -7.157  10.622  1.00 94.91           C
ATOM    478  CD1 PHE A  50      12.445  -6.709  10.240  1.00 94.91           C
ATOM    479  HD1 PHE A  50      12.014  -5.828  10.716  1.00 94.91           H
ATOM    480  CD2 PHE A  50      14.209  -8.256  10.029  1.00 94.91           C
ATOM    481  HD2 PHE A  50      15.191  -8.615  10.335  1.00 94.91           H
ATOM    482  CE1 PHE A  50      11.726  -7.389   9.222  1.00 94.91           C
ATOM    483  HE1 PHE A  50      10.744  -7.031   8.916  1.00 94.91           H
ATOM    484  CE2 PHE A  50      13.490  -8.936   9.010  1.00 94.91           C
ATOM    485  HE2 PHE A  50      13.921  -9.817   8.534  1.00 94.91           H
ATOM    486  CZ  PHE A  50      12.264  -8.489   8.628  1.00 94.91           C
ATOM    487  HZ  PHE A  50      11.713  -9.010   7.846  1.00 94.91           H
ATOM    488  HN  PHE A  50      15.649  -4.870  13.149  1.00 94.91           H
ATOM    489  N   LEU A  51      14.463  -3.578  10.725  1.00 94.57           N
ATOM    490  CA  LEU A  51      13.638  -2.721   9.891  1.00 94.57           C
ATOM    491  C   LEU A  51      14.539  -1.794   9.072  1.00 94.57           C
ATOM    492  O   LEU A  51      14.416  -1.722   7.851  1.00 94.57           O
ATOM    493  HA  LEU A  51      13.089  -3.364   9.203  1.00 94.57           H
ATOM    494  CB  LEU A  51      12.604  -1.980  10.741  1.00 94.57           C
ATOM    495 1HB  LEU A  51      13.134  -1.372  11.474  1.00 94.57           H
ATOM    496 2HB  LEU A  51      12.055  -1.295  10.095  1.00 94.57           H
ATOM    497  CG  LEU A  51      11.594  -2.857  11.483  1.00 94.57           C
ATOM    498  HG  LEU A  51      12.141  -3.503  12.170  1.00 94.57           H
ATOM    499  CD1 LEU A  51      10.642  -2.005  12.326  1.00 94.57           C
ATOM    500 1HD1 LEU A  51      11.216  -1.437  13.058  1.00 94.57           H
ATOM    501 2HD1 LEU A  51      10.099  -1.318  11.677  1.00 94.57           H
ATOM    502 3HD1 LEU A  51       9.935  -2.654  12.842  1.00 94.57           H
ATOM    503  CD2 LEU A  51      10.840  -3.767  10.511  1.00 94.57           C
ATOM    504 1HD2 LEU A  51      10.305  -3.157   9.783  1.00 94.57           H
ATOM    505 2HD2 LEU A  51      11.549  -4.413   9.994  1.00 94.57           H
ATOM    506 3HD2 LEU A  51      10.128  -4.380  11.065  1.00 94.57           H
ATOM    507  HN  LEU A  51      14.462  -3.349  11.698  1.00 94.57           H
ATOM    508  N   PRO A  52      15.457  -1.070   9.727  1.00 95.29           N
ATOM    509  CA  PRO A  52      16.162   0.031   9.066  1.00 95.29           C
ATOM    510  C   PRO A  52      16.807  -0.399   7.758  1.00 95.29           C
ATOM    511  O   PRO A  52      16.600   0.232   6.723  1.00 95.29           O
ATOM    512  HA  PRO A  52      15.456   0.815   8.790  1.00 95.29           H
ATOM    513  CB  PRO A  52      17.204   0.466  10.097  1.00 95.29           C
ATOM    514 1HB  PRO A  52      18.152  -0.052   9.953  1.00 95.29           H
ATOM    515 2HB  PRO A  52      17.413   1.534  10.032  1.00 95.29           H
ATOM    516  CG  PRO A  52      16.558   0.099  11.428  1.00 95.29           C
ATOM    517 1HG  PRO A  52      17.296   0.016  12.227  1.00 95.29           H
ATOM    518 2HG  PRO A  52      15.840   0.853  11.751  1.00 95.29           H
ATOM    519  CD  PRO A  52      15.892  -1.233  11.126  1.00 95.29           C
ATOM    520 1HD  PRO A  52      16.586  -2.067  11.235  1.00 95.29           H
ATOM    521 2HD  PRO A  52      15.055  -1.429  11.797  1.00 95.29           H
ATOM    522  N   PRO A  53      17.601  -1.478   7.774  1.00 96.50           N
ATOM    523  CA  PRO A  53      18.272  -1.939   6.556  1.00 96.50           C
ATOM    524  C   PRO A  53      17.303  -2.137   5.402  1.00 96.50           C
ATOM    525  O   PRO A  53      17.590  -1.746   4.272  1.00 96.50           O
ATOM    526  HA  PRO A  53      18.978  -1.184   6.209  1.00 96.50           H
ATOM    527  CB  PRO A  53      18.927  -3.255   6.979  1.00 96.50           C
ATOM    528 1HB  PRO A  53      18.277  -4.108   6.785  1.00 96.50           H
ATOM    529 2HB  PRO A  53      19.856  -3.434   6.437  1.00 96.50           H
ATOM    530  CG  PRO A  53      19.174  -3.063   8.471  1.00 96.50           C
ATOM    531 1HG  PRO A  53      19.306  -4.015   8.985  1.00 96.50           H
ATOM    532 2HG  PRO A  53      20.079  -2.485   8.660  1.00 96.50           H
ATOM    533  CD  PRO A  53      17.923  -2.333   8.931  1.00 96.50           C
ATOM    534 1HD  PRO A  53      17.111  -3.024   9.156  1.00 96.50           H
ATOM    535 2HD  PRO A  53      18.103  -1.752   9.835  1.00 96.50           H
ATOM    536  N   LEU A  54      16.169  -2.743   5.721  1.00 95.82           N
ATOM    537  CA  LEU A  54      15.213  -3.130   4.698  1.00 95.82           C
ATOM    538  C   LEU A  54      14.553  -1.875   4.122  1.00 95.82           C
ATOM    539  O   LEU A  54      14.397  -1.753   2.908  1.00 95.82           O
ATOM    540  HA  LEU A  54      15.770  -3.624   3.901  1.00 95.82           H
ATOM    541  CB  LEU A  54      14.216  -4.150   5.253  1.00 95.82           C
ATOM    542 1HB  LEU A  54      13.757  -3.730   6.148  1.00 95.82           H
ATOM    543 2HB  LEU A  54      13.421  -4.286   4.520  1.00 95.82           H
ATOM    544  CG  LEU A  54      14.789  -5.524   5.604  1.00 95.82           C
ATOM    545  HG  LEU A  54      15.597  -5.384   6.323  1.00 95.82           H
ATOM    546  CD1 LEU A  54      13.732  -6.402   6.278  1.00 95.82           C
ATOM    547 1HD1 LEU A  54      13.390  -5.921   7.194  1.00 95.82           H
ATOM    548 2HD1 LEU A  54      12.888  -6.538   5.602  1.00 95.82           H
ATOM    549 3HD1 LEU A  54      14.166  -7.373   6.517  1.00 95.82           H
ATOM    550  CD2 LEU A  54      15.393  -6.198   4.371  1.00 95.82           C
ATOM    551 1HD2 LEU A  54      14.622  -6.325   3.611  1.00 95.82           H
ATOM    552 2HD2 LEU A  54      16.196  -5.577   3.974  1.00 95.82           H
ATOM    553 3HD2 LEU A  54      15.793  -7.174   4.649  1.00 95.82           H
ATOM    554  HN  LEU A  54      15.900  -2.970   6.658  1.00 95.82           H
ATOM    555  N   TYR A  55      14.183  -0.975   5.021  1.00 95.08           N
ATOM    556  CA  TYR A  55      13.484   0.235   4.624  1.00 95.08           C
ATOM    557  C   TYR A  55      14.366   1.110   3.731  1.00 95.08           C
ATOM    558  O   TYR A  55      13.877   1.740   2.795  1.00 95.08           O
ATOM    559  HA  TYR A  55      12.594  -0.058   4.067  1.00 95.08           H
ATOM    560  CB  TYR A  55      13.180   0.991   5.919  1.00 95.08           C
ATOM    561 1HB  TYR A  55      14.077   1.005   6.538  1.00 95.08           H
ATOM    562 2HB  TYR A  55      12.946   2.028   5.676  1.00 95.08           H
ATOM    563  CG  TYR A  55      12.026   0.399   6.730  1.00 95.08           C
ATOM    564  CD1 TYR A  55      11.304  -0.665   6.227  1.00 95.08           C
ATOM    565  HD1 TYR A  55      11.556  -1.082   5.252  1.00 95.08           H
ATOM    566  CD2 TYR A  55      11.708   0.927   7.964  1.00 95.08           C
ATOM    567  HD2 TYR A  55      12.278   1.767   8.361  1.00 95.08           H
ATOM    568  CE1 TYR A  55      10.218  -1.223   6.990  1.00 95.08           C
ATOM    569  HE1 TYR A  55       9.640  -2.062   6.605  1.00 95.08           H
ATOM    570  CE2 TYR A  55      10.622   0.369   8.727  1.00 95.08           C
ATOM    571  HE2 TYR A  55      10.359   0.777   9.704  1.00 95.08           H
ATOM    572  CZ  TYR A  55       9.931  -0.678   8.203  1.00 95.08           C
ATOM    573  OH  TYR A  55       8.905  -1.205   8.924  1.00 95.08           O
ATOM    574  HH  TYR A  55       8.464  -1.938   8.406  1.00 95.08           H
ATOM    575  HN  TYR A  55      14.352  -1.062   6.003  1.00 95.08           H
ATOM    576  N   TRP A  56      15.652   1.121   4.053  1.00 96.29           N
ATOM    577  CA  TRP A  56      16.621   1.837   3.241  1.00 96.29           C
ATOM    578  C   TRP A  56      16.694   1.148   1.876  1.00 96.29           C
ATOM    579  O   TRP A  56      16.720   1.814   0.842  1.00 96.29           O
ATOM    580  HA  TRP A  56      16.265   2.861   3.123  1.00 96.29           H
ATOM    581  CB  TRP A  56      17.977   1.914   3.945  1.00 96.29           C
ATOM    582 1HB  TRP A  56      18.114   1.014   4.545  1.00 96.29           H
ATOM    583 2HB  TRP A  56      18.765   1.919   3.192  1.00 96.29           H
ATOM    584  CG  TRP A  56      18.142   3.140   4.845  1.00 96.29           C
ATOM    585  CD1 TRP A  56      18.274   3.173   6.178  1.00 96.29           C
ATOM    586  HD1 TRP A  56      18.280   2.290   6.816  1.00 96.29           H
ATOM    587  CD2 TRP A  56      18.188   4.518   4.420  1.00 96.29           C
ATOM    588  NE1 TRP A  56      18.401   4.467   6.641  1.00 96.29           N
ATOM    589  HE1 TRP A  56      18.511   4.746   7.595  1.00 96.29           H
ATOM    590  CE2 TRP A  56      18.347   5.311   5.538  1.00 96.29           C
ATOM    591  CE3 TRP A  56      18.099   5.077   3.133  1.00 96.29           C
ATOM    592  HE3 TRP A  56      17.973   4.473   2.234  1.00 96.29           H
ATOM    593  CZ2 TRP A  56      18.430   6.707   5.483  1.00 96.29           C
ATOM    594  HZ2 TRP A  56      18.556   7.311   6.381  1.00 96.29           H
ATOM    595  CZ3 TRP A  56      18.183   6.474   3.094  1.00 96.29           C
ATOM    596  HZ3 TRP A  56      18.119   6.959   2.120  1.00 96.29           H
ATOM    597  CH2 TRP A  56      18.343   7.286   4.211  1.00 96.29           C
ATOM    598  HH2 TRP A  56      18.401   8.369   4.097  1.00 96.29           H
ATOM    599  HN  TRP A  56      16.032   0.654   4.851  1.00 96.29           H
ATOM    600  N   LEU A  57      16.724  -0.176   1.918  1.00 96.49           N
ATOM    601  CA  LEU A  57      16.816  -0.961   0.699  1.00 96.49           C
ATOM    602  C   LEU A  57      15.593  -0.680  -0.177  1.00 96.49           C
ATOM    603  O   LEU A  57      15.730  -0.373  -1.360  1.00 96.49           O
ATOM    604  HA  LEU A  57      17.707  -0.631   0.164  1.00 96.49           H
ATOM    605  CB  LEU A  57      17.009  -2.442   1.029  1.00 96.49           C
ATOM    606 1HB  LEU A  57      17.906  -2.545   1.639  1.00 96.49           H
ATOM    607 2HB  LEU A  57      16.168  -2.770   1.641  1.00 96.49           H
ATOM    608  CG  LEU A  57      17.129  -3.386  -0.169  1.00 96.49           C
ATOM    609  HG  LEU A  57      16.327  -3.154  -0.869  1.00 96.49           H
ATOM    610  CD1 LEU A  57      18.451  -3.168  -0.908  1.00 96.49           C
ATOM    611 1HD1 LEU A  57      18.501  -2.140  -1.267  1.00 96.49           H
ATOM    612 2HD1 LEU A  57      19.283  -3.356  -0.229  1.00 96.49           H
ATOM    613 3HD1 LEU A  57      18.511  -3.851  -1.755  1.00 96.49           H
ATOM    614  CD2 LEU A  57      16.947  -4.843   0.260  1.00 96.49           C
ATOM    615 1HD2 LEU A  57      17.713  -5.106   0.991  1.00 96.49           H
ATOM    616 2HD2 LEU A  57      15.961  -4.970   0.707  1.00 96.49           H
ATOM    617 3HD2 LEU A  57      17.038  -5.493  -0.610  1.00 96.49           H
ATOM    618  HN  LEU A  57      16.688  -0.709   2.763  1.00 96.49           H
ATOM    619  N   VAL A  58      14.425  -0.795   0.438  1.00 95.83           N
ATOM    620  CA  VAL A  58      13.178  -0.641  -0.290  1.00 95.83           C
ATOM    621  C   VAL A  58      13.109   0.768  -0.882  1.00 95.83           C
ATOM    622  O   VAL A  58      12.712   0.943  -2.033  1.00 95.83           O
ATOM    623  HA  VAL A  58      13.181  -1.364  -1.105  1.00 95.83           H
ATOM    624  CB  VAL A  58      11.994  -0.963   0.625  1.00 95.83           C
ATOM    625  HB  VAL A  58      12.083  -0.344   1.518  1.00 95.83           H
ATOM    626  CG1 VAL A  58      10.667  -0.620  -0.054  1.00 95.83           C
ATOM    627 1HG1 VAL A  58      10.645   0.443  -0.292  1.00 95.83           H
ATOM    628 2HG1 VAL A  58      10.567  -1.201  -0.971  1.00 95.83           H
ATOM    629 3HG1 VAL A  58       9.843  -0.859   0.619  1.00 95.83           H
ATOM    630  CG2 VAL A  58      12.024  -2.428   1.064  1.00 95.83           C
ATOM    631 1HG2 VAL A  58      11.972  -3.072   0.186  1.00 95.83           H
ATOM    632 2HG2 VAL A  58      12.949  -2.627   1.605  1.00 95.83           H
ATOM    633 3HG2 VAL A  58      11.172  -2.630   1.713  1.00 95.83           H
ATOM    634  HN  VAL A  58      14.324  -0.990   1.414  1.00 95.83           H
ATOM    635  N   PHE A  59      13.501   1.738  -0.068  1.00 97.08           N
ATOM    636  CA  PHE A  59      13.502   3.124  -0.502  1.00 97.08           C
ATOM    637  C   PHE A  59      14.318   3.297  -1.785  1.00 97.08           C
ATOM    638  O   PHE A  59      13.824   3.844  -2.770  1.00 97.08           O
ATOM    639  HA  PHE A  59      12.466   3.405  -0.692  1.00 97.08           H
ATOM    640  CB  PHE A  59      14.153   3.942   0.616  1.00 97.08           C
ATOM    641 1HB  PHE A  59      13.518   3.899   1.500  1.00 97.08           H
ATOM    642 2HB  PHE A  59      15.103   3.481   0.883  1.00 97.08           H
ATOM    643  CG  PHE A  59      14.398   5.408   0.252  1.00 97.08           C
ATOM    644  CD1 PHE A  59      15.667   5.896   0.211  1.00 97.08           C
ATOM    645  HD1 PHE A  59      16.509   5.242   0.437  1.00 97.08           H
ATOM    646  CD2 PHE A  59      13.347   6.224  -0.030  1.00 97.08           C
ATOM    647  HD2 PHE A  59      12.330   5.833   0.003  1.00 97.08           H
ATOM    648  CE1 PHE A  59      15.894   7.256  -0.126  1.00 97.08           C
ATOM    649  HE1 PHE A  59      16.911   7.647  -0.159  1.00 97.08           H
ATOM    650  CE2 PHE A  59      13.574   7.584  -0.367  1.00 97.08           C
ATOM    651  HE2 PHE A  59      12.732   8.238  -0.593  1.00 97.08           H
ATOM    652  CZ  PHE A  59      14.843   8.072  -0.408  1.00 97.08           C
ATOM    653  HZ  PHE A  59      15.018   9.116  -0.667  1.00 97.08           H
ATOM    654  HN  PHE A  59      13.814   1.588   0.870  1.00 97.08           H
ATOM    655  N   ILE A  60      15.553   2.821  -1.732  1.00 97.05           N
ATOM    656  CA  ILE A  60      16.493   3.057  -2.814  1.00 97.05           C
ATOM    657  C   ILE A  60      15.962   2.411  -4.095  1.00 97.05           C
ATOM    658  O   ILE A  60      15.865   3.067  -5.131  1.00 97.05           O
ATOM    659  HA  ILE A  60      16.550   4.135  -2.968  1.00 97.05           H
ATOM    660  CB  ILE A  60      17.893   2.582  -2.421  1.00 97.05           C
ATOM    661  HB  ILE A  60      17.812   1.570  -2.023  1.00 97.05           H
ATOM    662  CG1 ILE A  60      18.478   3.458  -1.310  1.00 97.05           C
ATOM    663 1HG1 ILE A  60      18.745   4.434  -1.715  1.00 97.05           H
ATOM    664 2HG1 ILE A  60      17.724   3.627  -0.541  1.00 97.05           H
ATOM    665  CG2 ILE A  60      18.813   2.515  -3.641  1.00 97.05           C
ATOM    666 1HG2 ILE A  60      18.399   1.818  -4.370  1.00 97.05           H
ATOM    667 2HG2 ILE A  60      18.893   3.505  -4.091  1.00 97.05           H
ATOM    668 3HG2 ILE A  60      19.802   2.174  -3.333  1.00 97.05           H
ATOM    669  CD1 ILE A  60      19.712   2.802  -0.687  1.00 97.05           C
ATOM    670 1HD1 ILE A  60      19.435   1.837  -0.262  1.00 97.05           H
ATOM    671 2HD1 ILE A  60      20.472   2.657  -1.454  1.00 97.05           H
ATOM    672 3HD1 ILE A  60      20.107   3.446   0.099  1.00 97.05           H
ATOM    673  HN  ILE A  60      15.913   2.283  -0.969  1.00 97.05           H
ATOM    674  N   VAL A  61      15.632   1.133  -3.983  1.00 95.32           N
ATOM    675  CA  VAL A  61      15.245   0.355  -5.148  1.00 95.32           C
ATOM    676  C   VAL A  61      13.946   0.920  -5.724  1.00 95.32           C
ATOM    677  O   VAL A  61      13.810   1.058  -6.939  1.00 95.32           O
ATOM    678  HA  VAL A  61      16.035   0.461  -5.892  1.00 95.32           H
ATOM    679  CB  VAL A  61      15.140  -1.126  -4.776  1.00 95.32           C
ATOM    680  HB  VAL A  61      14.428  -1.216  -3.956  1.00 95.32           H
ATOM    681  CG1 VAL A  61      14.611  -1.949  -5.952  1.00 95.32           C
ATOM    682 1HG1 VAL A  61      13.621  -1.588  -6.232  1.00 95.32           H
ATOM    683 2HG1 VAL A  61      15.288  -1.849  -6.800  1.00 95.32           H
ATOM    684 3HG1 VAL A  61      14.546  -2.998  -5.661  1.00 95.32           H
ATOM    685  CG2 VAL A  61      16.487  -1.666  -4.291  1.00 95.32           C
ATOM    686 1HG2 VAL A  61      17.229  -1.556  -5.081  1.00 95.32           H
ATOM    687 2HG2 VAL A  61      16.807  -1.107  -3.411  1.00 95.32           H
ATOM    688 3HG2 VAL A  61      16.384  -2.720  -4.033  1.00 95.32           H
ATOM    689  HN  VAL A  61      15.627   0.631  -3.118  1.00 95.32           H
ATOM    690  N   GLY A  62      13.024   1.232  -4.826  1.00 95.59           N
ATOM    691  CA  GLY A  62      11.711   1.704  -5.234  1.00 95.59           C
ATOM    692  C   GLY A  62      11.805   3.077  -5.902  1.00 95.59           C
ATOM    693  O   GLY A  62      11.141   3.330  -6.906  1.00 95.59           O
ATOM    694 1HA  GLY A  62      11.262   0.990  -5.924  1.00 95.59           H
ATOM    695 2HA  GLY A  62      11.056   1.763  -4.365  1.00 95.59           H
ATOM    696  HN  GLY A  62      13.161   1.168  -3.837  1.00 95.59           H
ATOM    697  N   ALA A  63      12.636   3.928  -5.318  1.00 96.03           N
ATOM    698  CA  ALA A  63      12.774   5.291  -5.803  1.00 96.03           C
ATOM    699  C   ALA A  63      13.314   5.266  -7.235  1.00 96.03           C
ATOM    700  O   ALA A  63      12.818   5.984  -8.101  1.00 96.03           O
ATOM    701  HA  ALA A  63      11.783   5.745  -5.805  1.00 96.03           H
ATOM    702  CB  ALA A  63      13.677   6.082  -4.854  1.00 96.03           C
ATOM    703 1HB  ALA A  63      13.234   6.094  -3.858  1.00 96.03           H
ATOM    704 2HB  ALA A  63      14.659   5.611  -4.809  1.00 96.03           H
ATOM    705 3HB  ALA A  63      13.780   7.104  -5.218  1.00 96.03           H
ATOM    706  HN  ALA A  63      13.207   3.701  -4.529  1.00 96.03           H
ATOM    707  N   LEU A  64      14.323   4.432  -7.438  1.00 93.98           N
ATOM    708  CA  LEU A  64      14.945   4.315  -8.746  1.00 93.98           C
ATOM    709  C   LEU A  64      13.921   3.772  -9.746  1.00 93.98           C
ATOM    710  O   LEU A  64      13.773   4.309 -10.842  1.00 93.98           O
ATOM    711  HA  LEU A  64      15.236   5.317  -9.061  1.00 93.98           H
ATOM    712  CB  LEU A  64      16.223   3.478  -8.659  1.00 93.98           C
ATOM    713 1HB  LEU A  64      15.981   2.531  -8.176  1.00 93.98           H
ATOM    714 2HB  LEU A  64      16.551   3.245  -9.672  1.00 93.98           H
ATOM    715  CG  LEU A  64      17.393   4.118  -7.909  1.00 93.98           C
ATOM    716  HG  LEU A  64      17.043   4.414  -6.920  1.00 93.98           H
ATOM    717  CD1 LEU A  64      18.528   3.112  -7.704  1.00 93.98           C
ATOM    718 1HD1 LEU A  64      18.162   2.264  -7.125  1.00 93.98           H
ATOM    719 2HD1 LEU A  64      18.883   2.764  -8.674  1.00 93.98           H
ATOM    720 3HD1 LEU A  64      19.347   3.593  -7.168  1.00 93.98           H
ATOM    721  CD2 LEU A  64      17.871   5.386  -8.617  1.00 93.98           C
ATOM    722 1HD2 LEU A  64      18.198   5.137  -9.627  1.00 93.98           H
ATOM    723 2HD2 LEU A  64      17.053   6.105  -8.667  1.00 93.98           H
ATOM    724 3HD2 LEU A  64      18.703   5.820  -8.063  1.00 93.98           H
ATOM    725  HN  LEU A  64      14.714   3.844  -6.730  1.00 93.98           H
ATOM    726  N   GLY A  65      13.242   2.712  -9.332  1.00 92.23           N
ATOM    727  CA  GLY A  65      12.344   2.002 -10.227  1.00 92.23           C
ATOM    728  C   GLY A  65      11.205   2.910 -10.695  1.00 92.23           C
ATOM    729  O   GLY A  65      10.953   3.028 -11.893  1.00 92.23           O
ATOM    730 1HA  GLY A  65      12.900   1.636 -11.090  1.00 92.23           H
ATOM    731 2HA  GLY A  65      11.933   1.130  -9.719  1.00 92.23           H
ATOM    732  HN  GLY A  65      13.297   2.340  -8.405  1.00 92.23           H
ATOM    733  N   ASN A  66      10.547   3.528  -9.725  1.00 93.67           N
ATOM    734  CA  ASN A  66       9.353   4.306 -10.008  1.00 93.67           C
ATOM    735  C   ASN A  66       9.744   5.577 -10.764  1.00 93.67           C
ATOM    736  O   ASN A  66       9.002   6.045 -11.626  1.00 93.67           O
ATOM    737  HA  ASN A  66       8.717   3.648 -10.601  1.00 93.67           H
ATOM    738  CB  ASN A  66       8.647   4.722  -8.716  1.00 93.67           C
ATOM    739 1HB  ASN A  66       9.379   5.100  -8.003  1.00 93.67           H
ATOM    740 2HB  ASN A  66       7.953   5.537  -8.923  1.00 93.67           H
ATOM    741  CG  ASN A  66       7.889   3.543  -8.101  1.00 93.67           C
ATOM    742  OD1 ASN A  66       6.924   3.038  -8.651  1.00 93.67           O
ATOM    743  ND2 ASN A  66       8.378   3.136  -6.934  1.00 93.67           N
ATOM    744 1HD2 ASN A  66       9.174   3.594  -6.537  1.00 93.67           H
ATOM    745 2HD2 ASN A  66       7.951   2.370  -6.453  1.00 93.67           H
ATOM    746  HN  ASN A  66      10.817   3.504  -8.763  1.00 93.67           H
ATOM    747  N   SER A  67      10.910   6.101 -10.413  1.00 92.05           N
ATOM    748  CA  SER A  67      11.432   7.281 -11.080  1.00 92.05           C
ATOM    749  C   SER A  67      11.652   6.988 -12.566  1.00 92.05           C
ATOM    750  O   SER A  67      11.404   7.843 -13.414  1.00 92.05           O
ATOM    751  HA  SER A  67      10.667   8.047 -10.951  1.00 92.05           H
ATOM    752  CB  SER A  67      12.736   7.749 -10.432  1.00 92.05           C
ATOM    753 1HB  SER A  67      13.472   6.946 -10.479  1.00 92.05           H
ATOM    754 2HB  SER A  67      13.142   8.587 -10.999  1.00 92.05           H
ATOM    755  OG  SER A  67      12.547   8.141  -9.075  1.00 92.05           O
ATOM    756  HG  SER A  67      13.010   7.497  -8.466  1.00 92.05           H
ATOM    757  HN  SER A  67      11.493   5.732  -9.689  1.00 92.05           H
ATOM    758  N   LEU A  68      12.117   5.776 -12.834  1.00 88.94           N
ATOM    759  CA  LEU A  68      12.357   5.354 -14.204  1.00 88.94           C
ATOM    760  C   LEU A  68      11.028   5.312 -14.961  1.00 88.94           C
ATOM    761  O   LEU A  68      10.955   5.729 -16.116  1.00 88.94           O
ATOM    762  HA  LEU A  68      12.997   6.103 -14.669  1.00 88.94           H
ATOM    763  CB  LEU A  68      13.120   4.028 -14.229  1.00 88.94           C
ATOM    764 1HB  LEU A  68      14.062   4.163 -13.696  1.00 88.94           H
ATOM    765 2HB  LEU A  68      12.543   3.289 -13.673  1.00 88.94           H
ATOM    766  CG  LEU A  68      13.428   3.457 -15.615  1.00 88.94           C
ATOM    767  HG  LEU A  68      12.493   3.384 -16.169  1.00 88.94           H
ATOM    768  CD1 LEU A  68      14.348   4.393 -16.401  1.00 88.94           C
ATOM    769 1HD1 LEU A  68      13.863   5.362 -16.522  1.00 88.94           H
ATOM    770 2HD1 LEU A  68      15.285   4.521 -15.860  1.00 88.94           H
ATOM    771 3HD1 LEU A  68      14.551   3.964 -17.382  1.00 88.94           H
ATOM    772  CD2 LEU A  68      14.003   2.043 -15.510  1.00 88.94           C
ATOM    773 1HD2 LEU A  68      14.925   2.068 -14.930  1.00 88.94           H
ATOM    774 2HD2 LEU A  68      13.281   1.393 -15.017  1.00 88.94           H
ATOM    775 3HD2 LEU A  68      14.213   1.662 -16.509  1.00 88.94           H
ATOM    776  HN  LEU A  68      12.327   5.091 -12.137  1.00 88.94           H
ATOM    777  N   VAL A  69      10.011   4.807 -14.279  1.00 88.41           N
ATOM    778  CA  VAL A  69       8.696   4.677 -14.884  1.00 88.41           C
ATOM    779  C   VAL A  69       8.221   6.051 -15.362  1.00 88.41           C
ATOM    780  O   VAL A  69       7.754   6.191 -16.491  1.00 88.41           O
ATOM    781  HA  VAL A  69       8.794   4.020 -15.748  1.00 88.41           H
ATOM    782  CB  VAL A  69       7.728   4.021 -13.897  1.00 88.41           C
ATOM    783  HB  VAL A  69       7.781   4.573 -12.959  1.00 88.41           H
ATOM    784  CG1 VAL A  69       6.288   4.097 -14.408  1.00 88.41           C
ATOM    785 1HG1 VAL A  69       6.003   5.142 -14.535  1.00 88.41           H
ATOM    786 2HG1 VAL A  69       6.214   3.581 -15.365  1.00 88.41           H
ATOM    787 3HG1 VAL A  69       5.622   3.624 -13.687  1.00 88.41           H
ATOM    788  CG2 VAL A  69       8.133   2.573 -13.613  1.00 88.41           C
ATOM    789 1HG2 VAL A  69       8.123   2.004 -14.542  1.00 88.41           H
ATOM    790 2HG2 VAL A  69       9.136   2.553 -13.185  1.00 88.41           H
ATOM    791 3HG2 VAL A  69       7.429   2.130 -12.908  1.00 88.41           H
ATOM    792  HN  VAL A  69      10.074   4.490 -13.333  1.00 88.41           H
ATOM    793  N   ILE A  70       8.358   7.029 -14.479  1.00 89.35           N
ATOM    794  CA  ILE A  70       7.895   8.374 -14.775  1.00 89.35           C
ATOM    795  C   ILE A  70       8.649   8.912 -15.993  1.00 89.35           C
ATOM    796  O   ILE A  70       8.055   9.541 -16.867  1.00 89.35           O
ATOM    797  HA  ILE A  70       6.836   8.308 -15.026  1.00 89.35           H
ATOM    798  CB  ILE A  70       8.011   9.265 -13.537  1.00 89.35           C
ATOM    799  HB  ILE A  70       9.031   9.193 -13.159  1.00 89.35           H
ATOM    800  CG1 ILE A  70       7.080   8.782 -12.424  1.00 89.35           C
ATOM    801 1HG1 ILE A  70       6.045   8.843 -12.758  1.00 89.35           H
ATOM    802 2HG1 ILE A  70       7.283   7.733 -12.205  1.00 89.35           H
ATOM    803  CG2 ILE A  70       7.765  10.733 -13.893  1.00 89.35           C
ATOM    804 1HG2 ILE A  70       8.502  11.057 -14.628  1.00 89.35           H
ATOM    805 2HG2 ILE A  70       6.764  10.843 -14.310  1.00 89.35           H
ATOM    806 3HG2 ILE A  70       7.854  11.344 -12.995  1.00 89.35           H
ATOM    807  CD1 ILE A  70       7.263   9.617 -11.155  1.00 89.35           C
ATOM    808 1HD1 ILE A  70       8.293   9.533 -10.810  1.00 89.35           H
ATOM    809 2HD1 ILE A  70       7.036  10.661 -11.371  1.00 89.35           H
ATOM    810 3HD1 ILE A  70       6.589   9.252 -10.379  1.00 89.35           H
ATOM    811  HN  ILE A  70       8.775   6.914 -13.578  1.00 89.35           H
ATOM    812  N   LEU A  71       9.946   8.644 -16.012  1.00 86.24           N
ATOM    813  CA  LEU A  71      10.808   9.189 -17.047  1.00 86.24           C
ATOM    814  C   LEU A  71      10.383   8.630 -18.406  1.00 86.24           C
ATOM    815  O   LEU A  71      10.288   9.370 -19.383  1.00 86.24           O
ATOM    816  HA  LEU A  71      10.663  10.269 -17.057  1.00 86.24           H
ATOM    817  CB  LEU A  71      12.279   8.933 -16.709  1.00 86.24           C
ATOM    818 1HB  LEU A  71      12.431   9.146 -15.651  1.00 86.24           H
ATOM    819 2HB  LEU A  71      12.484   7.872 -16.854  1.00 86.24           H
ATOM    820  CG  LEU A  71      13.301   9.736 -17.515  1.00 86.24           C
ATOM    821  HG  LEU A  71      12.892  10.731 -17.692  1.00 86.24           H
ATOM    822  CD1 LEU A  71      14.600   9.916 -16.727  1.00 86.24           C
ATOM    823 1HD1 LEU A  71      14.391  10.448 -15.798  1.00 86.24           H
ATOM    824 2HD1 LEU A  71      15.025   8.939 -16.498  1.00 86.24           H
ATOM    825 3HD1 LEU A  71      15.310  10.491 -17.322  1.00 86.24           H
ATOM    826  CD2 LEU A  71      13.545   9.098 -18.884  1.00 86.24           C
ATOM    827 1HD2 LEU A  71      13.924   8.084 -18.750  1.00 86.24           H
ATOM    828 2HD2 LEU A  71      12.609   9.065 -19.441  1.00 86.24           H
ATOM    829 3HD2 LEU A  71      14.276   9.689 -19.435  1.00 86.24           H
ATOM    830  HN  LEU A  71      10.408   8.067 -15.338  1.00 86.24           H
ATOM    831  N   VAL A  72      10.137   7.328 -18.424  1.00 81.93           N
ATOM    832  CA  VAL A  72       9.773   6.652 -19.657  1.00 81.93           C
ATOM    833  C   VAL A  72       8.453   7.225 -20.177  1.00 81.93           C
ATOM    834  O   VAL A  72       8.299   7.449 -21.377  1.00 81.93           O
ATOM    835  HA  VAL A  72      10.556   6.856 -20.388  1.00 81.93           H
ATOM    836  CB  VAL A  72       9.720   5.140 -19.429  1.00 81.93           C
ATOM    837  HB  VAL A  72       9.045   4.950 -18.594  1.00 81.93           H
ATOM    838  CG1 VAL A  72       9.160   4.420 -20.658  1.00 81.93           C
ATOM    839 1HG1 VAL A  72       8.151   4.778 -20.861  1.00 81.93           H
ATOM    840 2HG1 VAL A  72       9.798   4.621 -21.519  1.00 81.93           H
ATOM    841 3HG1 VAL A  72       9.133   3.347 -20.469  1.00 81.93           H
ATOM    842  CG2 VAL A  72      11.098   4.593 -19.053  1.00 81.93           C
ATOM    843 1HG2 VAL A  72      11.803   4.801 -19.858  1.00 81.93           H
ATOM    844 2HG2 VAL A  72      11.442   5.073 -18.137  1.00 81.93           H
ATOM    845 3HG2 VAL A  72      11.032   3.517 -18.897  1.00 81.93           H
ATOM    846  HN  VAL A  72      10.183   6.739 -17.617  1.00 81.93           H
ATOM    847  N   TYR A  73       7.534   7.446 -19.249  1.00 82.39           N
ATOM    848  CA  TYR A  73       6.212   7.933 -19.605  1.00 82.39           C
ATOM    849  C   TYR A  73       6.299   9.287 -20.312  1.00 82.39           C
ATOM    850  O   TYR A  73       5.600   9.524 -21.296  1.00 82.39           O
ATOM    851  HA  TYR A  73       5.757   7.208 -20.280  1.00 82.39           H
ATOM    852  CB  TYR A  73       5.457   8.108 -18.286  1.00 82.39           C
ATOM    853 1HB  TYR A  73       5.382   7.139 -17.791  1.00 82.39           H
ATOM    854 2HB  TYR A  73       6.038   8.756 -17.630  1.00 82.39           H
ATOM    855  CG  TYR A  73       4.053   8.694 -18.445  1.00 82.39           C
ATOM    856  CD1 TYR A  73       3.853  10.053 -18.314  1.00 82.39           C
ATOM    857  HD1 TYR A  73       4.696  10.709 -18.096  1.00 82.39           H
ATOM    858  CD2 TYR A  73       2.986   7.863 -18.721  1.00 82.39           C
ATOM    859  HD2 TYR A  73       3.144   6.789 -18.825  1.00 82.39           H
ATOM    860  CE1 TYR A  73       2.532  10.604 -18.464  1.00 82.39           C
ATOM    861  HE1 TYR A  73       2.360  11.676 -18.362  1.00 82.39           H
ATOM    862  CE2 TYR A  73       1.664   8.414 -18.871  1.00 82.39           C
ATOM    863  HE2 TYR A  73       0.813   7.769 -19.088  1.00 82.39           H
ATOM    864  CZ  TYR A  73       1.502   9.758 -18.735  1.00 82.39           C
ATOM    865  OH  TYR A  73       0.254  10.278 -18.877  1.00 82.39           O
ATOM    866  HH  TYR A  73      -0.393   9.555 -19.118  1.00 82.39           H
ATOM    867  HN  TYR A  73       7.680   7.299 -18.271  1.00 82.39           H
ATOM    868  N   TRP A  74       7.163  10.141 -19.783  1.00 82.48           N
ATOM    869  CA  TRP A  74       7.214  11.525 -20.224  1.00 82.48           C
ATOM    870  C   TRP A  74       7.878  11.558 -21.602  1.00 82.48           C
ATOM    871  O   TRP A  74       7.337  12.138 -22.542  1.00 82.48           O
ATOM    872  HA  TRP A  74       6.189  11.889 -20.295  1.00 82.48           H
ATOM    873  CB  TRP A  74       7.929  12.402 -19.195  1.00 82.48           C
ATOM    874 1HB  TRP A  74       8.697  11.810 -18.698  1.00 82.48           H
ATOM    875 2HB  TRP A  74       8.438  13.214 -19.715  1.00 82.48           H
ATOM    876  CG  TRP A  74       7.001  12.999 -18.134  1.00 82.48           C
ATOM    877  CD1 TRP A  74       6.648  12.470 -16.955  1.00 82.48           C
ATOM    878  HD1 TRP A  74       6.994  11.503 -16.588  1.00 82.48           H
ATOM    879  CD2 TRP A  74       6.319  14.269 -18.205  1.00 82.48           C
ATOM    880  NE1 TRP A  74       5.791  13.301 -16.263  1.00 82.48           N
ATOM    881  HE1 TRP A  74       5.392  13.125 -15.363  1.00 82.48           H
ATOM    882  CE2 TRP A  74       5.585  14.430 -17.047  1.00 82.48           C
ATOM    883  CE3 TRP A  74       6.322  15.248 -19.213  1.00 82.48           C
ATOM    884  HE3 TRP A  74       6.893  15.144 -20.136  1.00 82.48           H
ATOM    885  CZ2 TRP A  74       4.799  15.560 -16.789  1.00 82.48           C
ATOM    886  HZ2 TRP A  74       4.228  15.664 -15.867  1.00 82.48           H
ATOM    887  CZ3 TRP A  74       5.532  16.371 -18.940  1.00 82.48           C
ATOM    888  HZ3 TRP A  74       5.499  17.162 -19.690  1.00 82.48           H
ATOM    889  CH2 TRP A  74       4.787  16.549 -17.780  1.00 82.48           C
ATOM    890  HH2 TRP A  74       4.196  17.455 -17.642  1.00 82.48           H
ATOM    891  HN  TRP A  74       7.819   9.902 -19.067  1.00 82.48           H
ATOM    892  N   TYR A  75       9.041  10.928 -21.678  1.00 74.68           N
ATOM    893  CA  TYR A  75       9.938  11.146 -22.800  1.00 74.68           C
ATOM    894  C   TYR A  75       9.637  10.171 -23.940  1.00 74.68           C
ATOM    895  O   TYR A  75       9.978  10.434 -25.092  1.00 74.68           O
ATOM    896  HA  TYR A  75       9.790  12.166 -23.155  1.00 74.68           H
ATOM    897  CB  TYR A  75      11.348  10.875 -22.271  1.00 74.68           C
ATOM    898 1HB  TYR A  75      11.322   9.992 -21.633  1.00 74.68           H
ATOM    899 2HB  TYR A  75      12.001  10.641 -23.112  1.00 74.68           H
ATOM    900  CG  TYR A  75      11.952  12.039 -21.483  1.00 74.68           C
ATOM    901  CD1 TYR A  75      12.481  13.124 -22.152  1.00 74.68           C
ATOM    902  HD1 TYR A  75      12.468  13.152 -23.242  1.00 74.68           H
ATOM    903  CD2 TYR A  75      11.967  12.004 -20.104  1.00 74.68           C
ATOM    904  HD2 TYR A  75      11.550  11.147 -19.576  1.00 74.68           H
ATOM    905  CE1 TYR A  75      13.049  14.220 -21.411  1.00 74.68           C
ATOM    906  HE1 TYR A  75      13.470  15.083 -21.926  1.00 74.68           H
ATOM    907  CE2 TYR A  75      12.536  13.100 -19.362  1.00 74.68           C
ATOM    908  HE2 TYR A  75      12.555  13.085 -18.273  1.00 74.68           H
ATOM    909  CZ  TYR A  75      13.048  14.154 -20.052  1.00 74.68           C
ATOM    910  OH  TYR A  75      13.585  15.188 -19.352  1.00 74.68           O
ATOM    911  HH  TYR A  75      13.518  15.008 -18.370  1.00 74.68           H
ATOM    912  HN  TYR A  75       9.372  10.280 -20.992  1.00 74.68           H
ATOM    913  N   CYS A  76       9.003   9.065 -23.579  1.00 66.46           N
ATOM    914  CA  CYS A  76       8.987   7.896 -24.441  1.00 66.46           C
ATOM    915  C   CYS A  76       7.537   7.608 -24.834  1.00 66.46           C
ATOM    916  O   CYS A  76       7.277   7.058 -25.903  1.00 66.46           O
ATOM    917  HA  CYS A  76       9.584   8.145 -25.318  1.00 66.46           H
ATOM    918  CB  CYS A  76       9.647   6.689 -23.769  1.00 66.46           C
ATOM    919 1HB  CYS A  76       9.445   6.703 -22.698  1.00 66.46           H
ATOM    920 2HB  CYS A  76       9.221   5.766 -24.162  1.00 66.46           H
ATOM    921  SG  CYS A  76      11.453   6.719 -24.064  1.00 66.46           S
ATOM    922  HG  CYS A  76      11.394   6.301 -25.325  1.00 66.46           H
ATOM    923  HN  CYS A  76       8.507   8.962 -22.717  1.00 66.46           H
ATOM    924  N   THR A  77       6.630   7.992 -23.948  1.00 64.30           N
ATOM    925  CA  THR A  77       5.216   7.735 -24.164  1.00 64.30           C
ATOM    926  C   THR A  77       4.639   8.739 -25.164  1.00 64.30           C
ATOM    927  O   THR A  77       4.049   9.744 -24.770  1.00 64.30           O
ATOM    928  HA  THR A  77       5.111   6.745 -24.608  1.00 64.30           H
ATOM    929  CB  THR A  77       4.517   7.762 -22.804  1.00 64.30           C
ATOM    930  HB  THR A  77       4.465   8.778 -22.413  1.00 64.30           H
ATOM    931  OG1 THR A  77       5.258   6.836 -22.014  1.00 64.30           O
ATOM    932  HG1 THR A  77       5.295   5.948 -22.473  1.00 64.30           H
ATOM    933  CG2 THR A  77       3.109   7.164 -22.857  1.00 64.30           C
ATOM    934 1HG2 THR A  77       3.168   6.126 -23.184  1.00 64.30           H
ATOM    935 2HG2 THR A  77       2.500   7.733 -23.559  1.00 64.30           H
ATOM    936 3HG2 THR A  77       2.658   7.208 -21.866  1.00 64.30           H
ATOM    937  HN  THR A  77       6.847   8.470 -23.096  1.00 64.30           H
ATOM    938  N   ARG A  78       4.830   8.433 -26.439  1.00 61.48           N
ATOM    939  CA  ARG A  78       4.298   9.273 -27.499  1.00 61.48           C
ATOM    940  C   ARG A  78       2.773   9.348 -27.402  1.00 61.48           C
ATOM    941  O   ARG A  78       2.200  10.437 -27.414  1.00 61.48           O
ATOM    942  HA  ARG A  78       4.751  10.251 -27.332  1.00 61.48           H
ATOM    943  CB  ARG A  78       4.689   8.735 -28.877  1.00 61.48           C
ATOM    944 1HB  ARG A  78       4.575   7.651 -28.893  1.00 61.48           H
ATOM    945 2HB  ARG A  78       4.015   9.138 -29.633  1.00 61.48           H
ATOM    946  CG  ARG A  78       6.132   9.107 -29.221  1.00 61.48           C
ATOM    947 1HG  ARG A  78       6.306  10.158 -28.991  1.00 61.48           H
ATOM    948 2HG  ARG A  78       6.818   8.527 -28.604  1.00 61.48           H
ATOM    949  CD  ARG A  78       6.427   8.848 -30.700  1.00 61.48           C
ATOM    950 1HD  ARG A  78       6.306   7.788 -30.924  1.00 61.48           H
ATOM    951 2HD  ARG A  78       5.712   9.388 -31.322  1.00 61.48           H
ATOM    952  NE  ARG A  78       7.805   9.278 -31.025  1.00 61.48           N
ATOM    953  HE  ARG A  78       8.394   9.573 -30.272  1.00 61.48           H
ATOM    954  CZ  ARG A  78       8.313   9.299 -32.265  1.00 61.48           C
ATOM    955  NH1 ARG A  78       7.570   8.915 -33.311  1.00 61.48           N
ATOM    956 1HH1 ARG A  78       6.628   8.611 -33.170  1.00 61.48           H
ATOM    957 2HH1 ARG A  78       7.957   8.933 -34.233  1.00 61.48           H
ATOM    958  NH2 ARG A  78       9.577   9.708 -32.442  1.00 61.48           N
ATOM    959 1HH2 ARG A  78       9.971   9.729 -33.361  1.00 61.48           H
ATOM    960 2HH2 ARG A  78      10.125   9.993 -31.656  1.00 61.48           H
ATOM    961  HN  ARG A  78       5.336   7.629 -26.751  1.00 61.48           H
ATOM    962  N   VAL A  79       2.160   8.178 -27.306  1.00 68.91           N
ATOM    963  CA  VAL A  79       0.709   8.091 -27.304  1.00 68.91           C
ATOM    964  C   VAL A  79       0.239   7.526 -25.962  1.00 68.91           C
ATOM    965  O   VAL A  79       0.169   6.311 -25.786  1.00 68.91           O
ATOM    966  HA  VAL A  79       0.319   9.103 -27.414  1.00 68.91           H
ATOM    967  CB  VAL A  79       0.232   7.266 -28.500  1.00 68.91           C
ATOM    968  HB  VAL A  79      -0.114   6.303 -28.126  1.00 68.91           H
ATOM    969  CG1 VAL A  79      -0.945   7.948 -29.202  1.00 68.91           C
ATOM    970 1HG1 VAL A  79      -1.772   8.057 -28.500  1.00 68.91           H
ATOM    971 2HG1 VAL A  79      -0.636   8.931 -29.556  1.00 68.91           H
ATOM    972 3HG1 VAL A  79      -1.264   7.340 -30.048  1.00 68.91           H
ATOM    973  CG2 VAL A  79       1.378   7.007 -29.480  1.00 68.91           C
ATOM    974 1HG2 VAL A  79       1.767   7.957 -29.844  1.00 68.91           H
ATOM    975 2HG2 VAL A  79       2.173   6.459 -28.972  1.00 68.91           H
ATOM    976 3HG2 VAL A  79       1.012   6.418 -30.321  1.00 68.91           H
ATOM    977  HN  VAL A  79       2.635   7.301 -27.232  1.00 68.91           H
ATOM    978  N   LYS A  80      -0.072   8.435 -25.049  1.00 77.30           N
ATOM    979  CA  LYS A  80      -0.462   8.044 -23.705  1.00 77.30           C
ATOM    980  C   LYS A  80      -1.844   7.390 -23.750  1.00 77.30           C
ATOM    981  O   LYS A  80      -2.740   7.870 -24.444  1.00 77.30           O
ATOM    982  HA  LYS A  80       0.259   7.303 -23.359  1.00 77.30           H
ATOM    983  CB  LYS A  80      -0.377   9.238 -22.753  1.00 77.30           C
ATOM    984 1HB  LYS A  80      -1.036  10.034 -23.102  1.00 77.30           H
ATOM    985 2HB  LYS A  80      -0.728   8.945 -21.764  1.00 77.30           H
ATOM    986  CG  LYS A  80       1.057   9.762 -22.657  1.00 77.30           C
ATOM    987 1HG  LYS A  80       1.666   9.061 -22.086  1.00 77.30           H
ATOM    988 2HG  LYS A  80       1.493   9.825 -23.654  1.00 77.30           H
ATOM    989  CD  LYS A  80       1.094  11.139 -21.991  1.00 77.30           C
ATOM    990 1HD  LYS A  80       0.547  11.857 -22.601  1.00 77.30           H
ATOM    991 2HD  LYS A  80       0.592  11.093 -21.025  1.00 77.30           H
ATOM    992  CE  LYS A  80       2.535  11.617 -21.800  1.00 77.30           C
ATOM    993 1HE  LYS A  80       3.064  10.937 -21.132  1.00 77.30           H
ATOM    994 2HE  LYS A  80       3.061  11.598 -22.755  1.00 77.30           H
ATOM    995  NZ  LYS A  80       2.557  12.987 -21.242  1.00 77.30           N
ATOM    996 1HZ  LYS A  80       3.517  13.270 -21.076  1.00 77.30           H
ATOM    997 2HZ  LYS A  80       2.126  13.627 -21.900  1.00 77.30           H
ATOM    998 3HZ  LYS A  80       2.044  13.005 -20.368  1.00 77.30           H
ATOM    999  HN  LYS A  80      -0.060   9.421 -25.216  1.00 77.30           H
ATOM   1000  N   THR A  81      -1.975   6.305 -23.002  1.00 82.11           N
ATOM   1001  CA  THR A  81      -3.261   5.644 -22.860  1.00 82.11           C
ATOM   1002  C   THR A  81      -3.793   5.812 -21.435  1.00 82.11           C
ATOM   1003  O   THR A  81      -3.094   6.328 -20.564  1.00 82.11           O
ATOM   1004  HA  THR A  81      -3.973   6.131 -23.526  1.00 82.11           H
ATOM   1005  CB  THR A  81      -3.090   4.181 -23.275  1.00 82.11           C
ATOM   1006  HB  THR A  81      -4.057   3.688 -23.370  1.00 82.11           H
ATOM   1007  OG1 THR A  81      -2.217   3.640 -22.288  1.00 82.11           O
ATOM   1008  HG1 THR A  81      -1.266   3.818 -22.538  1.00 82.11           H
ATOM   1009  CG2 THR A  81      -2.311   4.032 -24.584  1.00 82.11           C
ATOM   1010 1HG2 THR A  81      -1.318   4.466 -24.467  1.00 82.11           H
ATOM   1011 2HG2 THR A  81      -2.842   4.548 -25.384  1.00 82.11           H
ATOM   1012 3HG2 THR A  81      -2.218   2.975 -24.833  1.00 82.11           H
ATOM   1013  HN  THR A  81      -1.223   5.878 -22.499  1.00 82.11           H
ATOM   1014  N   MET A  82      -5.026   5.368 -21.241  1.00 85.30           N
ATOM   1015  CA  MET A  82      -5.642   5.419 -19.926  1.00 85.30           C
ATOM   1016  C   MET A  82      -4.857   4.575 -18.920  1.00 85.30           C
ATOM   1017  O   MET A  82      -4.643   4.997 -17.785  1.00 85.30           O
ATOM   1018  HA  MET A  82      -5.616   6.467 -19.631  1.00 85.30           H
ATOM   1019  CB  MET A  82      -7.079   4.901 -20.015  1.00 85.30           C
ATOM   1020 1HB  MET A  82      -7.671   5.566 -20.643  1.00 85.30           H
ATOM   1021 2HB  MET A  82      -7.087   3.921 -20.492  1.00 85.30           H
ATOM   1022  CG  MET A  82      -7.713   4.803 -18.626  1.00 85.30           C
ATOM   1023 1HG  MET A  82      -7.325   3.931 -18.100  1.00 85.30           H
ATOM   1024 2HG  MET A  82      -7.446   5.678 -18.033  1.00 85.30           H
ATOM   1025  SD  MET A  82      -9.489   4.686 -18.773  1.00 85.30           S
ATOM   1026  CE  MET A  82      -9.962   5.018 -17.084  1.00 85.30           C
ATOM   1027 1HE  MET A  82      -9.521   4.267 -16.429  1.00 85.30           H
ATOM   1028 2HE  MET A  82      -9.606   6.007 -16.795  1.00 85.30           H
ATOM   1029 3HE  MET A  82     -11.048   4.983 -16.997  1.00 85.30           H
ATOM   1030  HN  MET A  82      -5.600   4.979 -21.962  1.00 85.30           H
ATOM   1031  N   THR A  83      -4.448   3.399 -19.373  1.00 83.96           N
ATOM   1032  CA  THR A  83      -3.594   2.543 -18.568  1.00 83.96           C
ATOM   1033  C   THR A  83      -2.342   3.303 -18.126  1.00 83.96           C
ATOM   1034  O   THR A  83      -1.958   3.249 -16.959  1.00 83.96           O
ATOM   1035  HA  THR A  83      -4.136   2.268 -17.664  1.00 83.96           H
ATOM   1036  CB  THR A  83      -3.284   1.285 -19.382  1.00 83.96           C
ATOM   1037  HB  THR A  83      -2.800   1.540 -20.324  1.00 83.96           H
ATOM   1038  OG1 THR A  83      -4.543   0.626 -19.495  1.00 83.96           O
ATOM   1039  HG1 THR A  83      -5.179   1.192 -20.021  1.00 83.96           H
ATOM   1040  CG2 THR A  83      -2.412   0.290 -18.613  1.00 83.96           C
ATOM   1041 1HG2 THR A  83      -2.927  -0.017 -17.703  1.00 83.96           H
ATOM   1042 2HG2 THR A  83      -1.465   0.763 -18.353  1.00 83.96           H
ATOM   1043 3HG2 THR A  83      -2.223  -0.584 -19.236  1.00 83.96           H
ATOM   1044  HN  THR A  83      -4.691   3.030 -20.270  1.00 83.96           H
ATOM   1045  N   ASP A  84      -1.740   3.995 -19.082  1.00 84.57           N
ATOM   1046  CA  ASP A  84      -0.478   4.673 -18.835  1.00 84.57           C
ATOM   1047  C   ASP A  84      -0.687   5.760 -17.779  1.00 84.57           C
ATOM   1048  O   ASP A  84       0.202   6.025 -16.971  1.00 84.57           O
ATOM   1049  HA  ASP A  84       0.205   3.892 -18.500  1.00 84.57           H
ATOM   1050  CB  ASP A  84       0.046   5.342 -20.107  1.00 84.57           C
ATOM   1051 1HB  ASP A  84      -0.623   6.152 -20.398  1.00 84.57           H
ATOM   1052 2HB  ASP A  84       1.021   5.789 -19.911  1.00 84.57           H
ATOM   1053  CG  ASP A  84       0.162   4.332 -21.250  1.00 84.57           C
ATOM   1054  OD1 ASP A  84       0.650   3.215 -20.973  1.00 84.57           O
ATOM   1055  OD2 ASP A  84      -0.240   4.700 -22.375  1.00 84.57           O
ATOM   1056  HN  ASP A  84      -2.099   4.096 -20.010  1.00 84.57           H
ATOM   1057  N   MET A  85      -1.867   6.362 -17.821  1.00 89.56           N
ATOM   1058  CA  MET A  85      -2.208   7.407 -16.870  1.00 89.56           C
ATOM   1059  C   MET A  85      -2.231   6.861 -15.441  1.00 89.56           C
ATOM   1060  O   MET A  85      -1.729   7.503 -14.520  1.00 89.56           O
ATOM   1061  HA  MET A  85      -1.425   8.159 -16.967  1.00 89.56           H
ATOM   1062  CB  MET A  85      -3.581   7.985 -17.218  1.00 89.56           C
ATOM   1063 1HB  MET A  85      -3.595   8.293 -18.264  1.00 89.56           H
ATOM   1064 2HB  MET A  85      -4.344   7.216 -17.102  1.00 89.56           H
ATOM   1065  CG  MET A  85      -3.915   9.181 -16.324  1.00 89.56           C
ATOM   1066 1HG  MET A  85      -4.910   9.556 -16.561  1.00 89.56           H
ATOM   1067 2HG  MET A  85      -3.931   8.871 -15.280  1.00 89.56           H
ATOM   1068  SD  MET A  85      -2.706  10.474 -16.557  1.00 89.56           S
ATOM   1069  CE  MET A  85      -3.123  10.993 -18.213  1.00 89.56           C
ATOM   1070 1HE  MET A  85      -3.009  10.152 -18.898  1.00 89.56           H
ATOM   1071 2HE  MET A  85      -4.155  11.343 -18.235  1.00 89.56           H
ATOM   1072 3HE  MET A  85      -2.458  11.802 -18.519  1.00 89.56           H
ATOM   1073  HN  MET A  85      -2.581   6.147 -18.487  1.00 89.56           H
ATOM   1074  N   PHE A  86      -2.820   5.682 -15.301  1.00 90.22           N
ATOM   1075  CA  PHE A  86      -2.924   5.047 -13.998  1.00 90.22           C
ATOM   1076  C   PHE A  86      -1.556   4.565 -13.513  1.00 90.22           C
ATOM   1077  O   PHE A  86      -1.244   4.663 -12.327  1.00 90.22           O
ATOM   1078  HA  PHE A  86      -3.311   5.794 -13.305  1.00 90.22           H
ATOM   1079  CB  PHE A  86      -3.849   3.840 -14.162  1.00 90.22           C
ATOM   1080 1HB  PHE A  86      -3.456   3.198 -14.950  1.00 90.22           H
ATOM   1081 2HB  PHE A  86      -3.836   3.258 -13.240  1.00 90.22           H
ATOM   1082  CG  PHE A  86      -5.297   4.206 -14.496  1.00 90.22           C
ATOM   1083  CD1 PHE A  86      -5.874   5.293 -13.917  1.00 90.22           C
ATOM   1084  HD1 PHE A  86      -5.306   5.903 -13.215  1.00 90.22           H
ATOM   1085  CD2 PHE A  86      -6.006   3.445 -15.372  1.00 90.22           C
ATOM   1086  HD2 PHE A  86      -5.543   2.574 -15.836  1.00 90.22           H
ATOM   1087  CE1 PHE A  86      -7.218   5.632 -14.227  1.00 90.22           C
ATOM   1088  HE1 PHE A  86      -7.681   6.503 -13.763  1.00 90.22           H
ATOM   1089  CE2 PHE A  86      -7.349   3.785 -15.682  1.00 90.22           C
ATOM   1090  HE2 PHE A  86      -7.918   3.174 -16.384  1.00 90.22           H
ATOM   1091  CZ  PHE A  86      -7.927   4.871 -15.103  1.00 90.22           C
ATOM   1092  HZ  PHE A  86      -8.958   5.132 -15.341  1.00 90.22           H
ATOM   1093  HN  PHE A  86      -3.220   5.164 -16.057  1.00 90.22           H
ATOM   1094  N   LEU A  87      -0.776   4.053 -14.454  1.00 88.05           N
ATOM   1095  CA  LEU A  87       0.557   3.567 -14.139  1.00 88.05           C
ATOM   1096  C   LEU A  87       1.400   4.721 -13.593  1.00 88.05           C
ATOM   1097  O   LEU A  87       2.193   4.533 -12.672  1.00 88.05           O
ATOM   1098  HA  LEU A  87       0.454   2.814 -13.358  1.00 88.05           H
ATOM   1099  CB  LEU A  87       1.176   2.875 -15.355  1.00 88.05           C
ATOM   1100 1HB  LEU A  87       1.093   3.545 -16.211  1.00 88.05           H
ATOM   1101 2HB  LEU A  87       2.239   2.731 -15.164  1.00 88.05           H
ATOM   1102  CG  LEU A  87       0.568   1.525 -15.741  1.00 88.05           C
ATOM   1103  HG  LEU A  87      -0.497   1.669 -15.923  1.00 88.05           H
ATOM   1104  CD1 LEU A  87       1.181   0.998 -17.040  1.00 88.05           C
ATOM   1105 1HD1 LEU A  87       0.993   1.709 -17.845  1.00 88.05           H
ATOM   1106 2HD1 LEU A  87       2.256   0.873 -16.909  1.00 88.05           H
ATOM   1107 3HD1 LEU A  87       0.732   0.037 -17.290  1.00 88.05           H
ATOM   1108  CD2 LEU A  87       0.698   0.518 -14.596  1.00 88.05           C
ATOM   1109 1HD2 LEU A  87       1.752   0.372 -14.359  1.00 88.05           H
ATOM   1110 2HD2 LEU A  87       0.177   0.898 -13.717  1.00 88.05           H
ATOM   1111 3HD2 LEU A  87       0.259  -0.433 -14.896  1.00 88.05           H
ATOM   1112  HN  LEU A  87      -1.041   3.968 -15.414  1.00 88.05           H
ATOM   1113  N   LEU A  88       1.199   5.890 -14.184  1.00 89.89           N
ATOM   1114  CA  LEU A  88       1.908   7.080 -13.747  1.00 89.89           C
ATOM   1115  C   LEU A  88       1.551   7.376 -12.289  1.00 89.89           C
ATOM   1116  O   LEU A  88       2.435   7.540 -11.451  1.00 89.89           O
ATOM   1117  HA  LEU A  88       2.975   6.865 -13.804  1.00 89.89           H
ATOM   1118  CB  LEU A  88       1.631   8.247 -14.697  1.00 89.89           C
ATOM   1119 1HB  LEU A  88       2.049   8.003 -15.673  1.00 89.89           H
ATOM   1120 2HB  LEU A  88       0.552   8.337 -14.826  1.00 89.89           H
ATOM   1121  CG  LEU A  88       2.180   9.609 -14.265  1.00 89.89           C
ATOM   1122  HG  LEU A  88       1.903   9.773 -13.223  1.00 89.89           H
ATOM   1123  CD1 LEU A  88       3.708   9.632 -14.336  1.00 89.89           C
ATOM   1124 1HD1 LEU A  88       4.114   8.865 -13.675  1.00 89.89           H
ATOM   1125 2HD1 LEU A  88       4.027   9.435 -15.359  1.00 89.89           H
ATOM   1126 3HD1 LEU A  88       4.071  10.610 -14.024  1.00 89.89           H
ATOM   1127  CD2 LEU A  88       1.551  10.738 -15.083  1.00 89.89           C
ATOM   1128 1HD2 LEU A  88       1.776  10.590 -16.139  1.00 89.89           H
ATOM   1129 2HD2 LEU A  88       0.471  10.735 -14.937  1.00 89.89           H
ATOM   1130 3HD2 LEU A  88       1.958  11.695 -14.756  1.00 89.89           H
ATOM   1131  HN  LEU A  88       0.567   6.030 -14.946  1.00 89.89           H
ATOM   1132  N   ASN A  89       0.252   7.434 -12.032  1.00 93.46           N
ATOM   1133  CA  ASN A  89      -0.234   7.843 -10.725  1.00 93.46           C
ATOM   1134  C   ASN A  89       0.195   6.810  -9.680  1.00 93.46           C
ATOM   1135  O   ASN A  89       0.414   7.151  -8.519  1.00 93.46           O
ATOM   1136  HA  ASN A  89       0.209   8.823 -10.548  1.00 93.46           H
ATOM   1137  CB  ASN A  89      -1.761   7.926 -10.707  1.00 93.46           C
ATOM   1138 1HB  ASN A  89      -2.181   7.118 -11.307  1.00 93.46           H
ATOM   1139 2HB  ASN A  89      -2.125   7.789  -9.688  1.00 93.46           H
ATOM   1140  CG  ASN A  89      -2.243   9.274 -11.249  1.00 93.46           C
ATOM   1141  OD1 ASN A  89      -2.521  10.205 -10.511  1.00 93.46           O
ATOM   1142  ND2 ASN A  89      -2.327   9.325 -12.575  1.00 93.46           N
ATOM   1143 1HD2 ASN A  89      -2.084   8.524 -13.123  1.00 93.46           H
ATOM   1144 2HD2 ASN A  89      -2.632  10.164 -13.025  1.00 93.46           H
ATOM   1145  HN  ASN A  89      -0.460   7.208 -12.696  1.00 93.46           H
ATOM   1146  N   LEU A  90       0.303   5.569 -10.131  1.00 91.83           N
ATOM   1147  CA  LEU A  90       0.720   4.488  -9.254  1.00 91.83           C
ATOM   1148  C   LEU A  90       2.162   4.728  -8.805  1.00 91.83           C
ATOM   1149  O   LEU A  90       2.479   4.596  -7.624  1.00 91.83           O
ATOM   1150  HA  LEU A  90       0.076   4.514  -8.375  1.00 91.83           H
ATOM   1151  CB  LEU A  90       0.504   3.134  -9.933  1.00 91.83           C
ATOM   1152 1HB  LEU A  90      -0.463   3.151 -10.435  1.00 91.83           H
ATOM   1153 2HB  LEU A  90       1.263   3.013 -10.707  1.00 91.83           H
ATOM   1154  CG  LEU A  90       0.551   1.909  -9.017  1.00 91.83           C
ATOM   1155  HG  LEU A  90       1.362   2.048  -8.302  1.00 91.83           H
ATOM   1156  CD1 LEU A  90      -0.744   1.777  -8.212  1.00 91.83           C
ATOM   1157 1HD1 LEU A  90      -0.883   2.667  -7.599  1.00 91.83           H
ATOM   1158 2HD1 LEU A  90      -1.587   1.671  -8.895  1.00 91.83           H
ATOM   1159 3HD1 LEU A  90      -0.684   0.899  -7.570  1.00 91.83           H
ATOM   1160  CD2 LEU A  90       0.863   0.641  -9.813  1.00 91.83           C
ATOM   1161 1HD2 LEU A  90       0.090   0.485 -10.566  1.00 91.83           H
ATOM   1162 2HD2 LEU A  90       1.831   0.748 -10.303  1.00 91.83           H
ATOM   1163 3HD2 LEU A  90       0.890  -0.215  -9.138  1.00 91.83           H
ATOM   1164  HN  LEU A  90       0.111   5.298 -11.074  1.00 91.83           H
ATOM   1165  N   ALA A  91       2.998   5.078  -9.772  1.00 92.82           N
ATOM   1166  CA  ALA A  91       4.407   5.304  -9.497  1.00 92.82           C
ATOM   1167  C   ALA A  91       4.553   6.499  -8.552  1.00 92.82           C
ATOM   1168  O   ALA A  91       5.440   6.516  -7.700  1.00 92.82           O
ATOM   1169  HA  ALA A  91       4.796   4.413  -9.005  1.00 92.82           H
ATOM   1170  CB  ALA A  91       5.158   5.507 -10.814  1.00 92.82           C
ATOM   1171 1HB  ALA A  91       5.047   4.619 -11.437  1.00 92.82           H
ATOM   1172 2HB  ALA A  91       4.747   6.371 -11.337  1.00 92.82           H
ATOM   1173 3HB  ALA A  91       6.215   5.676 -10.608  1.00 92.82           H
ATOM   1174  HN  ALA A  91       2.728   5.207 -10.726  1.00 92.82           H
ATOM   1175  N   ILE A  92       3.670   7.469  -8.736  1.00 94.70           N
ATOM   1176  CA  ILE A  92       3.683   8.660  -7.904  1.00 94.70           C
ATOM   1177  C   ILE A  92       3.311   8.279  -6.470  1.00 94.70           C
ATOM   1178  O   ILE A  92       3.959   8.716  -5.520  1.00 94.70           O
ATOM   1179  HA  ILE A  92       4.701   9.049  -7.905  1.00 94.70           H
ATOM   1180  CB  ILE A  92       2.785   9.743  -8.505  1.00 94.70           C
ATOM   1181  HB  ILE A  92       1.819   9.296  -8.738  1.00 94.70           H
ATOM   1182  CG1 ILE A  92       3.366  10.272  -9.818  1.00 94.70           C
ATOM   1183 1HG1 ILE A  92       4.266  10.853  -9.613  1.00 94.70           H
ATOM   1184 2HG1 ILE A  92       3.664   9.435 -10.450  1.00 94.70           H
ATOM   1185  CG2 ILE A  92       2.531  10.866  -7.497  1.00 94.70           C
ATOM   1186 1HG2 ILE A  92       2.042  10.458  -6.613  1.00 94.70           H
ATOM   1187 2HG2 ILE A  92       3.480  11.319  -7.211  1.00 94.70           H
ATOM   1188 3HG2 ILE A  92       1.890  11.623  -7.950  1.00 94.70           H
ATOM   1189  CD1 ILE A  92       2.348  11.141 -10.558  1.00 94.70           C
ATOM   1190 1HD1 ILE A  92       1.460  10.550 -10.782  1.00 94.70           H
ATOM   1191 2HD1 ILE A  92       2.072  11.989  -9.932  1.00 94.70           H
ATOM   1192 3HD1 ILE A  92       2.787  11.504 -11.487  1.00 94.70           H
ATOM   1193  HN  ILE A  92       2.957   7.451  -9.437  1.00 94.70           H
ATOM   1194  N   ALA A  93       2.269   7.468  -6.358  1.00 95.53           N
ATOM   1195  CA  ALA A  93       1.766   7.072  -5.054  1.00 95.53           C
ATOM   1196  C   ALA A  93       2.866   6.330  -4.291  1.00 95.53           C
ATOM   1197  O   ALA A  93       3.053   6.549  -3.096  1.00 95.53           O
ATOM   1198  HA  ALA A  93       1.506   7.979  -4.508  1.00 95.53           H
ATOM   1199  CB  ALA A  93       0.505   6.223  -5.230  1.00 95.53           C
ATOM   1200 1HB  ALA A  93      -0.255   6.806  -5.750  1.00 95.53           H
ATOM   1201 2HB  ALA A  93       0.743   5.334  -5.812  1.00 95.53           H
ATOM   1202 3HB  ALA A  93       0.127   5.926  -4.251  1.00 95.53           H
ATOM   1203  HN  ALA A  93       1.772   7.085  -7.137  1.00 95.53           H
ATOM   1204  N   ASP A  94       3.565   5.468  -5.015  1.00 95.26           N
ATOM   1205  CA  ASP A  94       4.624   4.674  -4.416  1.00 95.26           C
ATOM   1206  C   ASP A  94       5.739   5.602  -3.929  1.00 95.26           C
ATOM   1207  O   ASP A  94       6.238   5.448  -2.816  1.00 95.26           O
ATOM   1208  HA  ASP A  94       4.148   4.131  -3.599  1.00 95.26           H
ATOM   1209  CB  ASP A  94       5.227   3.703  -5.433  1.00 95.26           C
ATOM   1210 1HB  ASP A  94       5.375   4.213  -6.385  1.00 95.26           H
ATOM   1211 2HB  ASP A  94       6.210   3.377  -5.091  1.00 95.26           H
ATOM   1212  CG  ASP A  94       4.321   2.487  -5.634  1.00 95.26           C
ATOM   1213  OD1 ASP A  94       3.637   2.121  -4.655  1.00 95.26           O
ATOM   1214  OD2 ASP A  94       4.334   1.951  -6.764  1.00 95.26           O
ATOM   1215  HN  ASP A  94       3.418   5.309  -5.991  1.00 95.26           H
ATOM   1216  N   LEU A  95       6.097   6.546  -4.788  1.00 96.09           N
ATOM   1217  CA  LEU A  95       7.183   7.461  -4.484  1.00 96.09           C
ATOM   1218  C   LEU A  95       6.860   8.220  -3.195  1.00 96.09           C
ATOM   1219  O   LEU A  95       7.722   8.382  -2.333  1.00 96.09           O
ATOM   1220  HA  LEU A  95       8.078   6.862  -4.317  1.00 96.09           H
ATOM   1221  CB  LEU A  95       7.465   8.374  -5.680  1.00 96.09           C
ATOM   1222 1HB  LEU A  95       6.512   8.696  -6.098  1.00 96.09           H
ATOM   1223 2HB  LEU A  95       7.973   9.267  -5.318  1.00 96.09           H
ATOM   1224  CG  LEU A  95       8.305   7.764  -6.805  1.00 96.09           C
ATOM   1225  HG  LEU A  95       7.779   6.889  -7.187  1.00 96.09           H
ATOM   1226  CD1 LEU A  95       8.455   8.745  -7.969  1.00 96.09           C
ATOM   1227 1HD1 LEU A  95       7.470   8.995  -8.364  1.00 96.09           H
ATOM   1228 2HD1 LEU A  95       8.946   9.653  -7.619  1.00 96.09           H
ATOM   1229 3HD1 LEU A  95       9.056   8.287  -8.755  1.00 96.09           H
ATOM   1230  CD2 LEU A  95       9.660   7.285  -6.280  1.00 96.09           C
ATOM   1231 1HD2 LEU A  95      10.204   8.129  -5.856  1.00 96.09           H
ATOM   1232 2HD2 LEU A  95       9.504   6.529  -5.511  1.00 96.09           H
ATOM   1233 3HD2 LEU A  95      10.236   6.857  -7.100  1.00 96.09           H
ATOM   1234  HN  LEU A  95       5.659   6.689  -5.676  1.00 96.09           H
ATOM   1235  N   LEU A  96       5.615   8.664  -3.104  1.00 95.92           N
ATOM   1236  CA  LEU A  96       5.195   9.491  -1.986  1.00 95.92           C
ATOM   1237  C   LEU A  96       5.428   8.730  -0.679  1.00 95.92           C
ATOM   1238  O   LEU A  96       5.871   9.311   0.311  1.00 95.92           O
ATOM   1239  HA  LEU A  96       5.824  10.381  -1.984  1.00 95.92           H
ATOM   1240  CB  LEU A  96       3.750   9.957  -2.176  1.00 95.92           C
ATOM   1241 1HB  LEU A  96       3.144   9.093  -2.449  1.00 95.92           H
ATOM   1242 2HB  LEU A  96       3.377  10.319  -1.218  1.00 95.92           H
ATOM   1243  CG  LEU A  96       3.531  11.050  -3.224  1.00 95.92           C
ATOM   1244  HG  LEU A  96       3.810  10.650  -4.199  1.00 95.92           H
ATOM   1245  CD1 LEU A  96       2.055  11.446  -3.303  1.00 95.92           C
ATOM   1246 1HD1 LEU A  96       1.460  10.575  -3.576  1.00 95.92           H
ATOM   1247 2HD1 LEU A  96       1.727  11.821  -2.333  1.00 95.92           H
ATOM   1248 3HD1 LEU A  96       1.928  12.225  -4.055  1.00 95.92           H
ATOM   1249  CD2 LEU A  96       4.435  12.256  -2.956  1.00 95.92           C
ATOM   1250 1HD2 LEU A  96       4.211  12.666  -1.971  1.00 95.92           H
ATOM   1251 2HD2 LEU A  96       5.478  11.942  -2.991  1.00 95.92           H
ATOM   1252 3HD2 LEU A  96       4.258  13.018  -3.715  1.00 95.92           H
ATOM   1253  HN  LEU A  96       4.900   8.468  -3.776  1.00 95.92           H
ATOM   1254  N   PHE A  97       5.121   7.442  -0.718  1.00 96.68           N
ATOM   1255  CA  PHE A  97       5.267   6.601   0.458  1.00 96.68           C
ATOM   1256  C   PHE A  97       6.742   6.331   0.759  1.00 96.68           C
ATOM   1257  O   PHE A  97       7.179   6.453   1.902  1.00 96.68           O
ATOM   1258  HA  PHE A  97       4.820   7.137   1.296  1.00 96.68           H
ATOM   1259  CB  PHE A  97       4.570   5.275   0.150  1.00 96.68           C
ATOM   1260 1HB  PHE A  97       3.494   5.444   0.102  1.00 96.68           H
ATOM   1261 2HB  PHE A  97       4.883   4.933  -0.837  1.00 96.68           H
ATOM   1262  CG  PHE A  97       4.854   4.171   1.170  1.00 96.68           C
ATOM   1263  CD1 PHE A  97       5.452   3.016   0.773  1.00 96.68           C
ATOM   1264  HD1 PHE A  97       5.730   2.877  -0.272  1.00 96.68           H
ATOM   1265  CD2 PHE A  97       4.507   4.344   2.474  1.00 96.68           C
ATOM   1266  HD2 PHE A  97       4.027   5.269   2.791  1.00 96.68           H
ATOM   1267  CE1 PHE A  97       5.716   1.991   1.720  1.00 96.68           C
ATOM   1268  HE1 PHE A  97       6.196   1.065   1.402  1.00 96.68           H
ATOM   1269  CE2 PHE A  97       4.770   3.319   3.420  1.00 96.68           C
ATOM   1270  HE2 PHE A  97       4.493   3.458   4.465  1.00 96.68           H
ATOM   1271  CZ  PHE A  97       5.369   2.164   3.024  1.00 96.68           C
ATOM   1272  HZ  PHE A  97       5.571   1.378   3.751  1.00 96.68           H
ATOM   1273  HN  PHE A  97       4.778   6.974  -1.532  1.00 96.68           H
ATOM   1274  N   LEU A  98       7.470   5.968  -0.288  1.00 96.41           N
ATOM   1275  CA  LEU A  98       8.847   5.534  -0.128  1.00 96.41           C
ATOM   1276  C   LEU A  98       9.637   6.620   0.606  1.00 96.41           C
ATOM   1277  O   LEU A  98      10.506   6.315   1.422  1.00 96.41           O
ATOM   1278  HA  LEU A  98       8.837   4.637   0.490  1.00 96.41           H
ATOM   1279  CB  LEU A  98       9.447   5.146  -1.481  1.00 96.41           C
ATOM   1280 1HB  LEU A  98       9.262   5.958  -2.184  1.00 96.41           H
ATOM   1281 2HB  LEU A  98      10.528   5.064  -1.366  1.00 96.41           H
ATOM   1282  CG  LEU A  98       8.927   3.846  -2.097  1.00 96.41           C
ATOM   1283  HG  LEU A  98       7.842   3.827  -1.989  1.00 96.41           H
ATOM   1284  CD1 LEU A  98       9.234   3.787  -3.594  1.00 96.41           C
ATOM   1285 1HD1 LEU A  98       8.755   4.628  -4.097  1.00 96.41           H
ATOM   1286 2HD1 LEU A  98      10.312   3.839  -3.747  1.00 96.41           H
ATOM   1287 3HD1 LEU A  98       8.853   2.853  -4.007  1.00 96.41           H
ATOM   1288  CD2 LEU A  98       9.476   2.628  -1.351  1.00 96.41           C
ATOM   1289 1HD2 LEU A  98      10.565   2.629  -1.405  1.00 96.41           H
ATOM   1290 2HD2 LEU A  98       9.164   2.670  -0.308  1.00 96.41           H
ATOM   1291 3HD2 LEU A  98       9.091   1.717  -1.809  1.00 96.41           H
ATOM   1292  HN  LEU A  98       7.133   5.968  -1.230  1.00 96.41           H
ATOM   1293  N   VAL A  99       9.307   7.863   0.290  1.00 96.42           N
ATOM   1294  CA  VAL A  99      10.016   8.994   0.865  1.00 96.42           C
ATOM   1295  C   VAL A  99       9.834   8.986   2.384  1.00 96.42           C
ATOM   1296  O   VAL A  99      10.595   9.627   3.107  1.00 96.42           O
ATOM   1297  HA  VAL A  99      11.074   8.869   0.638  1.00 96.42           H
ATOM   1298  CB  VAL A  99       9.541  10.295   0.213  1.00 96.42           C
ATOM   1299  HB  VAL A  99       8.452  10.312   0.253  1.00 96.42           H
ATOM   1300  CG1 VAL A  99      10.060  11.513   0.979  1.00 96.42           C
ATOM   1301 1HG1 VAL A  99       9.691  11.482   2.004  1.00 96.42           H
ATOM   1302 2HG1 VAL A  99      11.150  11.502   0.984  1.00 96.42           H
ATOM   1303 3HG1 VAL A  99       9.708  12.424   0.494  1.00 96.42           H
ATOM   1304  CG2 VAL A  99       9.958  10.354  -1.259  1.00 96.42           C
ATOM   1305 1HG2 VAL A  99      11.044  10.303  -1.331  1.00 96.42           H
ATOM   1306 2HG2 VAL A  99       9.518   9.513  -1.795  1.00 96.42           H
ATOM   1307 3HG2 VAL A  99       9.608  11.288  -1.698  1.00 96.42           H
ATOM   1308  HN  VAL A  99       8.573   8.103  -0.345  1.00 96.42           H
ATOM   1309  N   THR A 100       8.820   8.254   2.823  1.00 95.61           N
ATOM   1310  CA  THR A 100       8.498   8.194   4.238  1.00 95.61           C
ATOM   1311  C   THR A 100       9.321   7.104   4.927  1.00 95.61           C
ATOM   1312  O   THR A 100       9.442   7.092   6.151  1.00 95.61           O
ATOM   1313  HA  THR A 100       8.779   9.143   4.695  1.00 95.61           H
ATOM   1314  CB  THR A 100       6.987   7.990   4.371  1.00 95.61           C
ATOM   1315  HB  THR A 100       6.655   8.196   5.388  1.00 95.61           H
ATOM   1316  OG1 THR A 100       6.775   6.659   3.911  1.00 95.61           O
ATOM   1317  HG1 THR A 100       6.741   6.643   2.912  1.00 95.61           H
ATOM   1318  CG2 THR A 100       6.192   8.855   3.390  1.00 95.61           C
ATOM   1319 1HG2 THR A 100       6.476   8.601   2.369  1.00 95.61           H
ATOM   1320 2HG2 THR A 100       6.406   9.907   3.577  1.00 95.61           H
ATOM   1321 3HG2 THR A 100       5.126   8.671   3.527  1.00 95.61           H
ATOM   1322  HN  THR A 100       8.226   7.709   2.230  1.00 95.61           H
ATOM   1323  N   LEU A 101       9.865   6.213   4.110  1.00 95.49           N
ATOM   1324  CA  LEU A 101      10.526   5.028   4.629  1.00 95.49           C
ATOM   1325  C   LEU A 101      11.766   5.447   5.423  1.00 95.49           C
ATOM   1326  O   LEU A 101      12.044   4.892   6.485  1.00 95.49           O
ATOM   1327  HA  LEU A 101       9.831   4.537   5.310  1.00 95.49           H
ATOM   1328  CB  LEU A 101      10.824   4.042   3.498  1.00 95.49           C
ATOM   1329 1HB  LEU A 101      11.336   4.579   2.700  1.00 95.49           H
ATOM   1330 2HB  LEU A 101      11.519   3.290   3.872  1.00 95.49           H
ATOM   1331  CG  LEU A 101       9.614   3.324   2.897  1.00 95.49           C
ATOM   1332  HG  LEU A 101       8.992   4.066   2.396  1.00 95.49           H
ATOM   1333  CD1 LEU A 101      10.048   2.308   1.839  1.00 95.49           C
ATOM   1334 1HD1 LEU A 101      10.582   2.822   1.040  1.00 95.49           H
ATOM   1335 2HD1 LEU A 101      10.703   1.566   2.296  1.00 95.49           H
ATOM   1336 3HD1 LEU A 101       9.168   1.813   1.429  1.00 95.49           H
ATOM   1337  CD2 LEU A 101       8.758   2.683   3.992  1.00 95.49           C
ATOM   1338 1HD2 LEU A 101       9.357   1.957   4.542  1.00 95.49           H
ATOM   1339 2HD2 LEU A 101       8.404   3.454   4.675  1.00 95.49           H
ATOM   1340 3HD2 LEU A 101       7.905   2.180   3.537  1.00 95.49           H
ATOM   1341  HN  LEU A 101       9.859   6.291   3.114  1.00 95.49           H
ATOM   1342  N   PRO A 102      12.529   6.429   4.924  1.00 94.98           N
ATOM   1343  CA  PRO A 102      13.730   6.883   5.630  1.00 94.98           C
ATOM   1344  C   PRO A 102      13.444   7.254   7.076  1.00 94.98           C
ATOM   1345  O   PRO A 102      14.237   6.952   7.966  1.00 94.98           O
ATOM   1346  HA  PRO A 102      14.461   6.076   5.682  1.00 94.98           H
ATOM   1347  CB  PRO A 102      14.195   8.091   4.814  1.00 94.98           C
ATOM   1348 1HB  PRO A 102      13.776   9.021   5.201  1.00 94.98           H
ATOM   1349 2HB  PRO A 102      15.279   8.198   4.836  1.00 94.98           H
ATOM   1350  CG  PRO A 102      13.687   7.786   3.410  1.00 94.98           C
ATOM   1351 1HG  PRO A 102      13.623   8.686   2.798  1.00 94.98           H
ATOM   1352 2HG  PRO A 102      14.349   7.101   2.880  1.00 94.98           H
ATOM   1353  CD  PRO A 102      12.320   7.174   3.669  1.00 94.98           C
ATOM   1354 1HD  PRO A 102      11.549   7.936   3.780  1.00 94.98           H
ATOM   1355 2HD  PRO A 102      12.006   6.524   2.852  1.00 94.98           H
ATOM   1356  N   PHE A 103      12.308   7.906   7.272  1.00 94.40           N
ATOM   1357  CA  PHE A 103      11.931   8.371   8.596  1.00 94.40           C
ATOM   1358  C   PHE A 103      11.590   7.196   9.514  1.00 94.40           C
ATOM   1359  O   PHE A 103      11.934   7.206  10.695  1.00 94.40           O
ATOM   1360  HA  PHE A 103      12.785   8.913   9.003  1.00 94.40           H
ATOM   1361  CB  PHE A 103      10.688   9.247   8.425  1.00 94.40           C
ATOM   1362 1HB  PHE A 103       9.915   8.668   7.920  1.00 94.40           H
ATOM   1363 2HB  PHE A 103      10.300   9.506   9.411  1.00 94.40           H
ATOM   1364  CG  PHE A 103      10.937  10.535   7.637  1.00 94.40           C
ATOM   1365  CD1 PHE A 103      11.320  11.666   8.287  1.00 94.40           C
ATOM   1366  HD1 PHE A 103      11.449  11.656   9.370  1.00 94.40           H
ATOM   1367  CD2 PHE A 103      10.776  10.548   6.287  1.00 94.40           C
ATOM   1368  HD2 PHE A 103      10.470   9.641   5.766  1.00 94.40           H
ATOM   1369  CE1 PHE A 103      11.552  12.861   7.556  1.00 94.40           C
ATOM   1370  HE1 PHE A 103      11.858  13.768   8.077  1.00 94.40           H
ATOM   1371  CE2 PHE A 103      11.008  11.742   5.556  1.00 94.40           C
ATOM   1372  HE2 PHE A 103      10.879  11.753   4.473  1.00 94.40           H
ATOM   1373  CZ  PHE A 103      11.391  12.874   6.205  1.00 94.40           C
ATOM   1374  HZ  PHE A 103      11.568  13.791   5.644  1.00 94.40           H
ATOM   1375  HN  PHE A 103      11.651   8.116   6.548  1.00 94.40           H
ATOM   1376  N   TRP A 104      10.918   6.211   8.937  1.00 92.33           N
ATOM   1377  CA  TRP A 104      10.573   5.008   9.674  1.00 92.33           C
ATOM   1378  C   TRP A 104      11.873   4.340  10.126  1.00 92.33           C
ATOM   1379  O   TRP A 104      11.953   3.816  11.236  1.00 92.33           O
ATOM   1380  HA  TRP A 104       9.986   5.307  10.543  1.00 92.33           H
ATOM   1381  CB  TRP A 104       9.687   4.085   8.835  1.00 92.33           C
ATOM   1382 1HB  TRP A 104      10.042   4.097   7.804  1.00 92.33           H
ATOM   1383 2HB  TRP A 104       9.797   3.063   9.198  1.00 92.33           H
ATOM   1384  CG  TRP A 104       8.204   4.461   8.852  1.00 92.33           C
ATOM   1385  CD1 TRP A 104       7.428   4.806   7.816  1.00 92.33           C
ATOM   1386  HD1 TRP A 104       7.773   4.864   6.784  1.00 92.33           H
ATOM   1387  CD2 TRP A 104       7.344   4.515  10.010  1.00 92.33           C
ATOM   1388  NE1 TRP A 104       6.136   5.078   8.219  1.00 92.33           N
ATOM   1389  HE1 TRP A 104       5.378   5.355   7.630  1.00 92.33           H
ATOM   1390  CE2 TRP A 104       6.084   4.895   9.596  1.00 92.33           C
ATOM   1391  CE3 TRP A 104       7.623   4.252  11.363  1.00 92.33           C
ATOM   1392  HE3 TRP A 104       8.609   3.950  11.715  1.00 92.33           H
ATOM   1393  CZ2 TRP A 104       5.003   5.047  10.472  1.00 92.33           C
ATOM   1394  HZ2 TRP A 104       4.016   5.348  10.120  1.00 92.33           H
ATOM   1395  CZ3 TRP A 104       6.531   4.408  12.226  1.00 92.33           C
ATOM   1396  HZ3 TRP A 104       6.693   4.216  13.287  1.00 92.33           H
ATOM   1397  CH2 TRP A 104       5.256   4.790  11.825  1.00 92.33           C
ATOM   1398  HH2 TRP A 104       4.458   4.889  12.560  1.00 92.33           H
ATOM   1399  HN  TRP A 104      10.612   6.225   7.985  1.00 92.33           H
ATOM   1400  N   ALA A 105      12.859   4.380   9.242  1.00 94.01           N
ATOM   1401  CA  ALA A 105      14.122   3.708   9.498  1.00 94.01           C
ATOM   1402  C   ALA A 105      14.791   4.340  10.720  1.00 94.01           C
ATOM   1403  O   ALA A 105      15.246   3.633  11.618  1.00 94.01           O
ATOM   1404  HA  ALA A 105      13.903   2.662   9.714  1.00 94.01           H
ATOM   1405  CB  ALA A 105      15.002   3.780   8.249  1.00 94.01           C
ATOM   1406 1HB  ALA A 105      14.493   3.292   7.418  1.00 94.01           H
ATOM   1407 2HB  ALA A 105      15.190   4.824   7.997  1.00 94.01           H
ATOM   1408 3HB  ALA A 105      15.949   3.276   8.442  1.00 94.01           H
ATOM   1409  HN  ALA A 105      12.806   4.858   8.366  1.00 94.01           H
ATOM   1410  N   ILE A 106      14.830   5.664  10.716  1.00 93.50           N
ATOM   1411  CA  ILE A 106      15.480   6.398  11.789  1.00 93.50           C
ATOM   1412  C   ILE A 106      14.748   6.123  13.104  1.00 93.50           C
ATOM   1413  O   ILE A 106      15.380   5.912  14.138  1.00 93.50           O
ATOM   1414  HA  ILE A 106      16.498   6.018  11.874  1.00 93.50           H
ATOM   1415  CB  ILE A 106      15.578   7.884  11.439  1.00 93.50           C
ATOM   1416  HB  ILE A 106      14.602   8.217  11.088  1.00 93.50           H
ATOM   1417  CG1 ILE A 106      16.571   8.114  10.298  1.00 93.50           C
ATOM   1418 1HG1 ILE A 106      17.589   7.974  10.663  1.00 93.50           H
ATOM   1419 2HG1 ILE A 106      16.409   7.374   9.515  1.00 93.50           H
ATOM   1420  CG2 ILE A 106      15.922   8.717  12.675  1.00 93.50           C
ATOM   1421 1HG2 ILE A 106      15.146   8.586  13.429  1.00 93.50           H
ATOM   1422 2HG2 ILE A 106      16.880   8.388  13.079  1.00 93.50           H
ATOM   1423 3HG2 ILE A 106      15.986   9.769  12.398  1.00 93.50           H
ATOM   1424  CD1 ILE A 106      16.422   9.521   9.716  1.00 93.50           C
ATOM   1425 1HD1 ILE A 106      15.411   9.649   9.330  1.00 93.50           H
ATOM   1426 2HD1 ILE A 106      16.609  10.259  10.497  1.00 93.50           H
ATOM   1427 3HD1 ILE A 106      17.139   9.658   8.907  1.00 93.50           H
ATOM   1428  HN  ILE A 106      14.429   6.233   9.997  1.00 93.50           H
ATOM   1429  N   ALA A 107      13.426   6.133  13.022  1.00 92.10           N
ATOM   1430  CA  ALA A 107      12.601   5.980  14.209  1.00 92.10           C
ATOM   1431  C   ALA A 107      12.812   4.583  14.794  1.00 92.10           C
ATOM   1432  O   ALA A 107      12.757   4.400  16.009  1.00 92.10           O
ATOM   1433  HA  ALA A 107      12.927   6.723  14.937  1.00 92.10           H
ATOM   1434  CB  ALA A 107      11.138   6.249  13.852  1.00 92.10           C
ATOM   1435 1HB  ALA A 107      11.038   7.264  13.468  1.00 92.10           H
ATOM   1436 2HB  ALA A 107      10.814   5.539  13.090  1.00 92.10           H
ATOM   1437 3HB  ALA A 107      10.520   6.134  14.742  1.00 92.10           H
ATOM   1438  HN  ALA A 107      12.919   6.243  12.167  1.00 92.10           H
ATOM   1439  N   ALA A 108      13.048   3.632  13.903  1.00 91.49           N
ATOM   1440  CA  ALA A 108      13.234   2.250  14.313  1.00 91.49           C
ATOM   1441  C   ALA A 108      14.631   2.085  14.913  1.00 91.49           C
ATOM   1442  O   ALA A 108      14.832   1.273  15.815  1.00 91.49           O
ATOM   1443  HA  ALA A 108      12.490   2.029  15.079  1.00 91.49           H
ATOM   1444  CB  ALA A 108      12.999   1.326  13.117  1.00 91.49           C
ATOM   1445 1HB  ALA A 108      11.983   1.461  12.747  1.00 91.49           H
ATOM   1446 2HB  ALA A 108      13.709   1.568  12.326  1.00 91.49           H
ATOM   1447 3HB  ALA A 108      13.139   0.290  13.425  1.00 91.49           H
ATOM   1448  HN  ALA A 108      13.112   3.792  12.918  1.00 91.49           H
ATOM   1449  N   ALA A 109      15.563   2.867  14.387  1.00 91.30           N
ATOM   1450  CA  ALA A 109      16.958   2.732  14.770  1.00 91.30           C
ATOM   1451  C   ALA A 109      17.133   3.202  16.216  1.00 91.30           C
ATOM   1452  O   ALA A 109      17.944   2.650  16.957  1.00 91.30           O
ATOM   1453  HA  ALA A 109      17.218   1.675  14.707  1.00 91.30           H
ATOM   1454  CB  ALA A 109      17.834   3.515  13.792  1.00 91.30           C
ATOM   1455 1HB  ALA A 109      17.695   3.123  12.784  1.00 91.30           H
ATOM   1456 2HB  ALA A 109      17.552   4.568  13.814  1.00 91.30           H
ATOM   1457 3HB  ALA A 109      18.881   3.414  14.079  1.00 91.30           H
ATOM   1458  HN  ALA A 109      15.377   3.582  13.713  1.00 91.30           H
ATOM   1459  N   ASP A 110      16.359   4.217  16.572  1.00 87.59           N
ATOM   1460  CA  ASP A 110      16.516   4.859  17.866  1.00 87.59           C
ATOM   1461  C   ASP A 110      15.146   5.304  18.379  1.00 87.59           C
ATOM   1462  O   ASP A 110      14.409   4.509  18.961  1.00 87.59           O
ATOM   1463  HA  ASP A 110      16.977   4.106  18.505  1.00 87.59           H
ATOM   1464  CB  ASP A 110      17.407   6.099  17.761  1.00 87.59           C
ATOM   1465 1HB  ASP A 110      18.381   5.819  17.359  1.00 87.59           H
ATOM   1466 2HB  ASP A 110      16.966   6.809  17.061  1.00 87.59           H
ATOM   1467  CG  ASP A 110      17.585   6.764  19.127  1.00 87.59           C
ATOM   1468  OD1 ASP A 110      17.297   6.079  20.133  1.00 87.59           O
ATOM   1469  OD2 ASP A 110      18.005   7.941  19.135  1.00 87.59           O
ATOM   1470  HN  ASP A 110      15.637   4.599  15.995  1.00 87.59           H
ATOM   1471  N   GLN A 111      14.845   6.573  18.146  1.00 87.41           N
ATOM   1472  CA  GLN A 111      13.577   7.134  18.581  1.00 87.41           C
ATOM   1473  C   GLN A 111      13.075   8.161  17.564  1.00 87.41           C
ATOM   1474  O   GLN A 111      13.819   8.578  16.678  1.00 87.41           O
ATOM   1475  HA  GLN A 111      12.888   6.291  18.626  1.00 87.41           H
ATOM   1476  CB  GLN A 111      13.700   7.755  19.973  1.00 87.41           C
ATOM   1477 1HB  GLN A 111      12.728   8.126  20.298  1.00 87.41           H
ATOM   1478 2HB  GLN A 111      14.007   6.993  20.690  1.00 87.41           H
ATOM   1479  CG  GLN A 111      14.715   8.901  19.975  1.00 87.41           C
ATOM   1480 1HG  GLN A 111      15.691   8.527  19.665  1.00 87.41           H
ATOM   1481 2HG  GLN A 111      14.417   9.656  19.247  1.00 87.41           H
ATOM   1482  CD  GLN A 111      14.822   9.536  21.362  1.00 87.41           C
ATOM   1483  OE1 GLN A 111      13.837   9.875  21.996  1.00 87.41           O
ATOM   1484  NE2 GLN A 111      16.071   9.678  21.797  1.00 87.41           N
ATOM   1485 1HE2 GLN A 111      16.836   9.379  21.226  1.00 87.41           H
ATOM   1486 2HE2 GLN A 111      16.246  10.084  22.694  1.00 87.41           H
ATOM   1487  HN  GLN A 111      15.449   7.213  17.671  1.00 87.41           H
ATOM   1488  N   TRP A 112      11.816   8.540  17.726  1.00 90.04           N
ATOM   1489  CA  TRP A 112      11.217   9.540  16.858  1.00 90.04           C
ATOM   1490  C   TRP A 112      11.804  10.903  17.232  1.00 90.04           C
ATOM   1491  O   TRP A 112      11.528  11.427  18.310  1.00 90.04           O
ATOM   1492  HA  TRP A 112      11.481   9.290  15.831  1.00 90.04           H
ATOM   1493  CB  TRP A 112       9.690   9.501  16.948  1.00 90.04           C
ATOM   1494 1HB  TRP A 112       9.351   8.482  16.764  1.00 90.04           H
ATOM   1495 2HB  TRP A 112       9.390   9.758  17.964  1.00 90.04           H
ATOM   1496  CG  TRP A 112       8.985  10.443  15.970  1.00 90.04           C
ATOM   1497  CD1 TRP A 112       8.561  11.695  16.191  1.00 90.04           C
ATOM   1498  HD1 TRP A 112       8.670  12.222  17.139  1.00 90.04           H
ATOM   1499  CD2 TRP A 112       8.638  10.156  14.599  1.00 90.04           C
ATOM   1500  NE1 TRP A 112       7.967  12.233  15.067  1.00 90.04           N
ATOM   1501  HE1 TRP A 112       7.575  13.149  14.986  1.00 90.04           H
ATOM   1502  CE2 TRP A 112       8.016  11.267  14.068  1.00 90.04           C
ATOM   1503  CE3 TRP A 112       8.843   8.995  13.833  1.00 90.04           C
ATOM   1504  HE3 TRP A 112       9.331   8.105  14.229  1.00 90.04           H
ATOM   1505  CZ2 TRP A 112       7.548  11.328  12.750  1.00 90.04           C
ATOM   1506  HZ2 TRP A 112       7.059  12.218  12.355  1.00 90.04           H
ATOM   1507  CZ3 TRP A 112       8.369   9.071  12.518  1.00 90.04           C
ATOM   1508  HZ3 TRP A 112       8.502   8.197  11.880  1.00 90.04           H
ATOM   1509  CH2 TRP A 112       7.741  10.183  11.968  1.00 90.04           C
ATOM   1510  HH2 TRP A 112       7.400  10.163  10.933  1.00 90.04           H
ATOM   1511  HN  TRP A 112      11.209   8.177  18.433  1.00 90.04           H
ATOM   1512  N   LYS A 113      12.603  11.437  16.321  1.00 91.18           N
ATOM   1513  CA  LYS A 113      13.340  12.659  16.596  1.00 91.18           C
ATOM   1514  C   LYS A 113      12.639  13.837  15.916  1.00 91.18           C
ATOM   1515  O   LYS A 113      13.092  14.976  16.019  1.00 91.18           O
ATOM   1516  HA  LYS A 113      13.317  12.819  17.674  1.00 91.18           H
ATOM   1517  CB  LYS A 113      14.808  12.501  16.193  1.00 91.18           C
ATOM   1518 1HB  LYS A 113      14.872  12.182  15.153  1.00 91.18           H
ATOM   1519 2HB  LYS A 113      15.313  13.465  16.261  1.00 91.18           H
ATOM   1520  CG  LYS A 113      15.516  11.483  17.089  1.00 91.18           C
ATOM   1521 1HG  LYS A 113      15.510  11.835  18.121  1.00 91.18           H
ATOM   1522 2HG  LYS A 113      14.973  10.538  17.072  1.00 91.18           H
ATOM   1523  CD  LYS A 113      16.958  11.258  16.630  1.00 91.18           C
ATOM   1524 1HD  LYS A 113      16.965  10.925  15.592  1.00 91.18           H
ATOM   1525 2HD  LYS A 113      17.506  12.200  16.666  1.00 91.18           H
ATOM   1526  CE  LYS A 113      17.658  10.220  17.510  1.00 91.18           C
ATOM   1527 1HE  LYS A 113      17.726  10.588  18.533  1.00 91.18           H
ATOM   1528 2HE  LYS A 113      17.069   9.303  17.539  1.00 91.18           H
ATOM   1529  NZ  LYS A 113      19.013   9.929  16.990  1.00 91.18           N
ATOM   1530 1HZ  LYS A 113      19.421   9.166  17.518  1.00 91.18           H
ATOM   1531 2HZ  LYS A 113      18.951   9.669  16.012  1.00 91.18           H
ATOM   1532 3HZ  LYS A 113      19.595  10.754  17.084  1.00 91.18           H
ATOM   1533  HN  LYS A 113      12.750  11.051  15.410  1.00 91.18           H
ATOM   1534  N   PHE A 114      11.546  13.522  15.237  1.00 92.69           N
ATOM   1535  CA  PHE A 114      10.914  14.482  14.348  1.00 92.69           C
ATOM   1536  C   PHE A 114       9.676  15.100  15.000  1.00 92.69           C
ATOM   1537  O   PHE A 114       9.211  14.623  16.034  1.00 92.69           O
ATOM   1538  HA  PHE A 114      11.645  15.265  14.146  1.00 92.69           H
ATOM   1539  CB  PHE A 114      10.488  13.717  13.094  1.00 92.69           C
ATOM   1540 1HB  PHE A 114       9.678  13.036  13.354  1.00 92.69           H
ATOM   1541 2HB  PHE A 114      10.088  14.425  12.367  1.00 92.69           H
ATOM   1542  CG  PHE A 114      11.616  12.919  12.438  1.00 92.69           C
ATOM   1543  CD1 PHE A 114      12.575  13.561  11.719  1.00 92.69           C
ATOM   1544  HD1 PHE A 114      12.540  14.645  11.609  1.00 92.69           H
ATOM   1545  CD2 PHE A 114      11.661  11.566  12.575  1.00 92.69           C
ATOM   1546  HD2 PHE A 114      10.892  11.051  13.151  1.00 92.69           H
ATOM   1547  CE1 PHE A 114      13.622  12.820  11.110  1.00 92.69           C
ATOM   1548  HE1 PHE A 114      14.391  13.335  10.533  1.00 92.69           H
ATOM   1549  CE2 PHE A 114      12.708  10.825  11.966  1.00 92.69           C
ATOM   1550  HE2 PHE A 114      12.744   9.741  12.076  1.00 92.69           H
ATOM   1551  CZ  PHE A 114      13.667  11.467  11.247  1.00 92.69           C
ATOM   1552  HZ  PHE A 114      14.471  10.898  10.780  1.00 92.69           H
ATOM   1553  HN  PHE A 114      11.094  12.631  15.287  1.00 92.69           H
ATOM   1554  N   GLN A 115       9.177  16.153  14.369  1.00 93.20           N
ATOM   1555  CA  GLN A 115       8.032  16.871  14.901  1.00 93.20           C
ATOM   1556  C   GLN A 115       6.755  16.050  14.711  1.00 93.20           C
ATOM   1557  O   GLN A 115       6.732  15.104  13.925  1.00 93.20           O
ATOM   1558  HA  GLN A 115       8.237  16.996  15.964  1.00 93.20           H
ATOM   1559  CB  GLN A 115       7.899  18.250  14.251  1.00 93.20           C
ATOM   1560 1HB  GLN A 115       7.893  18.146  13.166  1.00 93.20           H
ATOM   1561 2HB  GLN A 115       6.947  18.699  14.533  1.00 93.20           H
ATOM   1562  CG  GLN A 115       9.048  19.168  14.674  1.00 93.20           C
ATOM   1563 1HG  GLN A 115      10.001  18.695  14.441  1.00 93.20           H
ATOM   1564 2HG  GLN A 115       9.005  20.096  14.104  1.00 93.20           H
ATOM   1565  CD  GLN A 115       8.979  19.479  16.171  1.00 93.20           C
ATOM   1566  OE1 GLN A 115       7.938  19.393  16.801  1.00 93.20           O
ATOM   1567  NE2 GLN A 115      10.142  19.843  16.702  1.00 93.20           N
ATOM   1568 1HE2 GLN A 115      10.960  19.893  16.129  1.00 93.20           H
ATOM   1569 2HE2 GLN A 115      10.200  20.066  17.675  1.00 93.20           H
ATOM   1570  HN  GLN A 115       9.541  16.514  13.511  1.00 93.20           H
ATOM   1571  N   THR A 116       5.723  16.443  15.443  1.00 93.45           N
ATOM   1572  CA  THR A 116       4.468  15.710  15.422  1.00 93.45           C
ATOM   1573  C   THR A 116       3.878  15.704  14.010  1.00 93.45           C
ATOM   1574  O   THR A 116       3.280  14.716  13.588  1.00 93.45           O
ATOM   1575  HA  THR A 116       4.672  14.672  15.687  1.00 93.45           H
ATOM   1576  CB  THR A 116       3.539  16.332  16.466  1.00 93.45           C
ATOM   1577  HB  THR A 116       3.207  17.321  16.152  1.00 93.45           H
ATOM   1578  OG1 THR A 116       4.298  16.293  17.672  1.00 93.45           O
ATOM   1579  HG1 THR A 116       3.894  16.908  18.350  1.00 93.45           H
ATOM   1580  CG2 THR A 116       2.322  15.454  16.763  1.00 93.45           C
ATOM   1581 1HG2 THR A 116       2.654  14.488  17.143  1.00 93.45           H
ATOM   1582 2HG2 THR A 116       1.748  15.308  15.848  1.00 93.45           H
ATOM   1583 3HG2 THR A 116       1.696  15.942  17.511  1.00 93.45           H
ATOM   1584  HN  THR A 116       5.734  17.243  16.042  1.00 93.45           H
ATOM   1585  N   PHE A 117       4.067  16.819  13.320  1.00 94.46           N
ATOM   1586  CA  PHE A 117       3.560  16.955  11.965  1.00 94.46           C
ATOM   1587  C   PHE A 117       4.036  15.799  11.083  1.00 94.46           C
ATOM   1588  O   PHE A 117       3.245  15.208  10.349  1.00 94.46           O
ATOM   1589  HA  PHE A 117       2.472  16.941  12.024  1.00 94.46           H
ATOM   1590  CB  PHE A 117       4.116  18.268  11.409  1.00 94.46           C
ATOM   1591 1HB  PHE A 117       3.726  19.096  12.001  1.00 94.46           H
ATOM   1592 2HB  PHE A 117       5.199  18.272  11.531  1.00 94.46           H
ATOM   1593  CG  PHE A 117       3.782  18.511   9.936  1.00 94.46           C
ATOM   1594  CD1 PHE A 117       4.740  18.345   8.985  1.00 94.46           C
ATOM   1595  HD1 PHE A 117       5.746  18.039   9.273  1.00 94.46           H
ATOM   1596  CD2 PHE A 117       2.527  18.893   9.577  1.00 94.46           C
ATOM   1597  HD2 PHE A 117       1.759  19.026  10.339  1.00 94.46           H
ATOM   1598  CE1 PHE A 117       4.430  18.571   7.618  1.00 94.46           C
ATOM   1599  HE1 PHE A 117       5.198  18.438   6.856  1.00 94.46           H
ATOM   1600  CE2 PHE A 117       2.217  19.119   8.210  1.00 94.46           C
ATOM   1601  HE2 PHE A 117       1.211  19.425   7.923  1.00 94.46           H
ATOM   1602  CZ  PHE A 117       3.175  18.953   7.259  1.00 94.46           C
ATOM   1603  HZ  PHE A 117       2.937  19.126   6.210  1.00 94.46           H
ATOM   1604  HN  PHE A 117       4.555  17.618  13.671  1.00 94.46           H
ATOM   1605  N   MET A 118       5.325  15.512  11.184  1.00 94.12           N
ATOM   1606  CA  MET A 118       5.925  14.467  10.371  1.00 94.12           C
ATOM   1607  C   MET A 118       5.335  13.098  10.715  1.00 94.12           C
ATOM   1608  O   MET A 118       5.194  12.242   9.844  1.00 94.12           O
ATOM   1609  HA  MET A 118       5.686  14.724   9.339  1.00 94.12           H
ATOM   1610  CB  MET A 118       7.437  14.445  10.603  1.00 94.12           C
ATOM   1611 1HB  MET A 118       7.831  15.460  10.552  1.00 94.12           H
ATOM   1612 2HB  MET A 118       7.650  14.070  11.604  1.00 94.12           H
ATOM   1613  CG  MET A 118       8.138  13.567   9.564  1.00 94.12           C
ATOM   1614 1HG  MET A 118       9.208  13.530   9.769  1.00 94.12           H
ATOM   1615 2HG  MET A 118       7.766  12.544   9.629  1.00 94.12           H
ATOM   1616  SD  MET A 118       7.854  14.215   7.926  1.00 94.12           S
ATOM   1617  CE  MET A 118       8.836  15.703   8.007  1.00 94.12           C
ATOM   1618 1HE  MET A 118       8.462  16.342   8.807  1.00 94.12           H
ATOM   1619 2HE  MET A 118       9.876  15.442   8.206  1.00 94.12           H
ATOM   1620 3HE  MET A 118       8.770  16.234   7.057  1.00 94.12           H
ATOM   1621  HN  MET A 118       5.955  15.978  11.805  1.00 94.12           H
ATOM   1622  N   CYS A 119       5.005  12.935  11.988  1.00 93.11           N
ATOM   1623  CA  CYS A 119       4.435  11.684  12.459  1.00 93.11           C
ATOM   1624  C   CYS A 119       3.089  11.477  11.761  1.00 93.11           C
ATOM   1625  O   CYS A 119       2.785  10.376  11.305  1.00 93.11           O
ATOM   1626  HA  CYS A 119       5.138  10.897  12.185  1.00 93.11           H
ATOM   1627  CB  CYS A 119       4.297  11.663  13.982  1.00 93.11           C
ATOM   1628 1HB  CYS A 119       5.283  11.690  14.446  1.00 93.11           H
ATOM   1629 2HB  CYS A 119       3.762  12.551  14.320  1.00 93.11           H
ATOM   1630  SG  CYS A 119       3.401  10.156  14.509  1.00 93.11           S
ATOM   1631  HN  CYS A 119       5.122  13.636  12.691  1.00 93.11           H
ATOM   1632  N   LYS A 120       2.319  12.553  11.699  1.00 94.14           N
ATOM   1633  CA  LYS A 120       1.000  12.496  11.092  1.00 94.14           C
ATOM   1634  C   LYS A 120       1.135  12.068   9.629  1.00 94.14           C
ATOM   1635  O   LYS A 120       0.407  11.192   9.165  1.00 94.14           O
ATOM   1636  HA  LYS A 120       0.429  11.735  11.623  1.00 94.14           H
ATOM   1637  CB  LYS A 120       0.266  13.825  11.279  1.00 94.14           C
ATOM   1638 1HB  LYS A 120       0.897  14.645  10.935  1.00 94.14           H
ATOM   1639 2HB  LYS A 120      -0.634  13.837  10.665  1.00 94.14           H
ATOM   1640  CG  LYS A 120      -0.108  14.044  12.746  1.00 94.14           C
ATOM   1641 1HG  LYS A 120      -0.707  13.205  13.101  1.00 94.14           H
ATOM   1642 2HG  LYS A 120       0.796  14.070  13.355  1.00 94.14           H
ATOM   1643  CD  LYS A 120      -0.889  15.347  12.925  1.00 94.14           C
ATOM   1644 1HD  LYS A 120      -0.248  16.195  12.683  1.00 94.14           H
ATOM   1645 2HD  LYS A 120      -1.727  15.372  12.228  1.00 94.14           H
ATOM   1646  CE  LYS A 120      -1.406  15.484  14.358  1.00 94.14           C
ATOM   1647 1HE  LYS A 120      -1.567  14.496  14.789  1.00 94.14           H
ATOM   1648 2HE  LYS A 120      -0.658  15.982  14.975  1.00 94.14           H
ATOM   1649  NZ  LYS A 120      -2.669  16.255  14.382  1.00 94.14           N
ATOM   1650 1HZ  LYS A 120      -2.982  16.361  15.341  1.00 94.14           H
ATOM   1651 2HZ  LYS A 120      -2.515  17.169  13.973  1.00 94.14           H
ATOM   1652 3HZ  LYS A 120      -3.376  15.761  13.849  1.00 94.14           H
ATOM   1653  HN  LYS A 120       2.582  13.450  12.054  1.00 94.14           H
ATOM   1654  N   VAL A 121       2.072  12.707   8.943  1.00 94.03           N
ATOM   1655  CA  VAL A 121       2.255  12.464   7.522  1.00 94.03           C
ATOM   1656  C   VAL A 121       2.693  11.014   7.309  1.00 94.03           C
ATOM   1657  O   VAL A 121       2.102  10.295   6.504  1.00 94.03           O
ATOM   1658  HA  VAL A 121       1.292  12.615   7.036  1.00 94.03           H
ATOM   1659  CB  VAL A 121       3.243  13.478   6.942  1.00 94.03           C
ATOM   1660  HB  VAL A 121       4.152  13.442   7.542  1.00 94.03           H
ATOM   1661  CG1 VAL A 121       3.616  13.118   5.502  1.00 94.03           C
ATOM   1662 1HG1 VAL A 121       4.076  12.130   5.482  1.00 94.03           H
ATOM   1663 2HG1 VAL A 121       2.717  13.113   4.885  1.00 94.03           H
ATOM   1664 3HG1 VAL A 121       4.319  13.855   5.114  1.00 94.03           H
ATOM   1665  CG2 VAL A 121       2.682  14.899   7.024  1.00 94.03           C
ATOM   1666 1HG2 VAL A 121       1.751  14.956   6.460  1.00 94.03           H
ATOM   1667 2HG2 VAL A 121       2.491  15.155   8.066  1.00 94.03           H
ATOM   1668 3HG2 VAL A 121       3.404  15.600   6.604  1.00 94.03           H
ATOM   1669  HN  VAL A 121       2.698  13.378   9.342  1.00 94.03           H
ATOM   1670  N   VAL A 122       3.725  10.626   8.044  1.00 92.68           N
ATOM   1671  CA  VAL A 122       4.399   9.366   7.782  1.00 92.68           C
ATOM   1672  C   VAL A 122       3.427   8.211   8.029  1.00 92.68           C
ATOM   1673  O   VAL A 122       3.471   7.199   7.333  1.00 92.68           O
ATOM   1674  HA  VAL A 122       4.690   9.361   6.732  1.00 92.68           H
ATOM   1675  CB  VAL A 122       5.671   9.268   8.627  1.00 92.68           C
ATOM   1676  HB  VAL A 122       5.407   9.498   9.659  1.00 92.68           H
ATOM   1677  CG1 VAL A 122       6.244   7.850   8.593  1.00 92.68           C
ATOM   1678 1HG1 VAL A 122       5.507   7.151   8.989  1.00 92.68           H
ATOM   1679 2HG1 VAL A 122       6.486   7.580   7.565  1.00 92.68           H
ATOM   1680 3HG1 VAL A 122       7.147   7.808   9.201  1.00 92.68           H
ATOM   1681  CG2 VAL A 122       6.713  10.291   8.170  1.00 92.68           C
ATOM   1682 1HG2 VAL A 122       6.971  10.106   7.128  1.00 92.68           H
ATOM   1683 2HG2 VAL A 122       6.304  11.297   8.271  1.00 92.68           H
ATOM   1684 3HG2 VAL A 122       7.607  10.200   8.787  1.00 92.68           H
ATOM   1685  HN  VAL A 122       4.099  11.156   8.806  1.00 92.68           H
ATOM   1686  N   ASN A 123       2.572   8.402   9.024  1.00 91.06           N
ATOM   1687  CA  ASN A 123       1.604   7.380   9.384  1.00 91.06           C
ATOM   1688  C   ASN A 123       0.541   7.282   8.287  1.00 91.06           C
ATOM   1689  O   ASN A 123       0.077   6.189   7.965  1.00 91.06           O
ATOM   1690  HA  ASN A 123       2.181   6.462   9.489  1.00 91.06           H
ATOM   1691  CB  ASN A 123       0.898   7.729  10.696  1.00 91.06           C
ATOM   1692 1HB  ASN A 123       0.818   8.812  10.794  1.00 91.06           H
ATOM   1693 2HB  ASN A 123      -0.118   7.334  10.682  1.00 91.06           H
ATOM   1694  CG  ASN A 123       1.656   7.158  11.895  1.00 91.06           C
ATOM   1695  OD1 ASN A 123       2.458   6.245  11.779  1.00 91.06           O
ATOM   1696  ND2 ASN A 123       1.360   7.744  13.052  1.00 91.06           N
ATOM   1697 1HD2 ASN A 123       0.693   8.488  13.079  1.00 91.06           H
ATOM   1698 2HD2 ASN A 123       1.805   7.440  13.895  1.00 91.06           H
ATOM   1699  HN  ASN A 123       2.535   9.234   9.578  1.00 91.06           H
ATOM   1700  N   SER A 124       0.188   8.437   7.744  1.00 93.19           N
ATOM   1701  CA  SER A 124      -0.934   8.520   6.824  1.00 93.19           C
ATOM   1702  C   SER A 124      -0.491   8.101   5.421  1.00 93.19           C
ATOM   1703  O   SER A 124      -1.289   7.575   4.646  1.00 93.19           O
ATOM   1704  HA  SER A 124      -1.678   7.826   7.214  1.00 93.19           H
ATOM   1705  CB  SER A 124      -1.520   9.933   6.796  1.00 93.19           C
ATOM   1706 1HB  SER A 124      -2.288   9.992   6.025  1.00 93.19           H
ATOM   1707 2HB  SER A 124      -2.008  10.142   7.748  1.00 93.19           H
ATOM   1708  OG  SER A 124      -0.523  10.920   6.548  1.00 93.19           O
ATOM   1709  HG  SER A 124      -0.311  11.413   7.392  1.00 93.19           H
ATOM   1710  HN  SER A 124       0.653   9.305   7.923  1.00 93.19           H
ATOM   1711  N   MET A 125       0.779   8.350   5.136  1.00 93.68           N
ATOM   1712  CA  MET A 125       1.279   8.227   3.778  1.00 93.68           C
ATOM   1713  C   MET A 125       1.085   6.804   3.249  1.00 93.68           C
ATOM   1714  O   MET A 125       0.724   6.613   2.089  1.00 93.68           O
ATOM   1715  HA  MET A 125       0.691   8.926   3.184  1.00 93.68           H
ATOM   1716  CB  MET A 125       2.767   8.584   3.747  1.00 93.68           C
ATOM   1717 1HB  MET A 125       3.273   8.122   4.594  1.00 93.68           H
ATOM   1718 2HB  MET A 125       3.223   8.180   2.844  1.00 93.68           H
ATOM   1719  CG  MET A 125       2.967  10.101   3.792  1.00 93.68           C
ATOM   1720 1HG  MET A 125       2.376  10.530   4.601  1.00 93.68           H
ATOM   1721 2HG  MET A 125       4.011  10.332   4.003  1.00 93.68           H
ATOM   1722  SD  MET A 125       2.485  10.826   2.234  1.00 93.68           S
ATOM   1723  CE  MET A 125       1.308  12.039   2.807  1.00 93.68           C
ATOM   1724 1HE  MET A 125       0.495  11.537   3.332  1.00 93.68           H
ATOM   1725 2HE  MET A 125       1.803  12.734   3.485  1.00 93.68           H
ATOM   1726 3HE  MET A 125       0.906  12.587   1.955  1.00 93.68           H
ATOM   1727  HN  MET A 125       1.459   8.631   5.813  1.00 93.68           H
ATOM   1728  N   TYR A 126       1.334   5.842   4.126  1.00 88.16           N
ATOM   1729  CA  TYR A 126       1.214   4.443   3.754  1.00 88.16           C
ATOM   1730  C   TYR A 126      -0.222   4.102   3.355  1.00 88.16           C
ATOM   1731  O   TYR A 126      -0.451   3.470   2.324  1.00 88.16           O
ATOM   1732  HA  TYR A 126       1.873   4.263   2.904  1.00 88.16           H
ATOM   1733  CB  TYR A 126       1.587   3.642   5.004  1.00 88.16           C
ATOM   1734 1HB  TYR A 126       2.634   3.829   5.244  1.00 88.16           H
ATOM   1735 2HB  TYR A 126       0.997   4.005   5.845  1.00 88.16           H
ATOM   1736  CG  TYR A 126       1.374   2.133   4.863  1.00 88.16           C
ATOM   1737  CD1 TYR A 126       0.526   1.473   5.728  1.00 88.16           C
ATOM   1738  HD1 TYR A 126       0.009   2.025   6.513  1.00 88.16           H
ATOM   1739  CD2 TYR A 126       2.029   1.434   3.870  1.00 88.16           C
ATOM   1740  HD2 TYR A 126       2.698   1.956   3.186  1.00 88.16           H
ATOM   1741  CE1 TYR A 126       0.325   0.053   5.596  1.00 88.16           C
ATOM   1742  HE1 TYR A 126      -0.342  -0.481   6.273  1.00 88.16           H
ATOM   1743  CE2 TYR A 126       1.828   0.014   3.737  1.00 88.16           C
ATOM   1744  HE2 TYR A 126       2.339  -0.551   2.957  1.00 88.16           H
ATOM   1745  CZ  TYR A 126       0.986  -0.606   4.607  1.00 88.16           C
ATOM   1746  OH  TYR A 126       0.796  -1.947   4.481  1.00 88.16           O
ATOM   1747  HH  TYR A 126       0.934  -2.225   3.530  1.00 88.16           H
ATOM   1748  HN  TYR A 126       1.611   6.006   5.072  1.00 88.16           H
ATOM   1749  N   LYS A 127      -1.154   4.535   4.191  1.00 88.53           N
ATOM   1750  CA  LYS A 127      -2.553   4.197   3.993  1.00 88.53           C
ATOM   1751  C   LYS A 127      -3.043   4.817   2.683  1.00 88.53           C
ATOM   1752  O   LYS A 127      -3.842   4.214   1.967  1.00 88.53           O
ATOM   1753  HA  LYS A 127      -2.618   3.112   3.907  1.00 88.53           H
ATOM   1754  CB  LYS A 127      -3.381   4.605   5.214  1.00 88.53           C
ATOM   1755 1HB  LYS A 127      -3.132   5.626   5.502  1.00 88.53           H
ATOM   1756 2HB  LYS A 127      -4.441   4.595   4.959  1.00 88.53           H
ATOM   1757  CG  LYS A 127      -3.125   3.661   6.390  1.00 88.53           C
ATOM   1758 1HG  LYS A 127      -2.055   3.601   6.587  1.00 88.53           H
ATOM   1759 2HG  LYS A 127      -3.593   4.060   7.290  1.00 88.53           H
ATOM   1760  CD  LYS A 127      -3.675   2.262   6.100  1.00 88.53           C
ATOM   1761 1HD  LYS A 127      -4.719   2.334   5.796  1.00 88.53           H
ATOM   1762 2HD  LYS A 127      -3.130   1.819   5.266  1.00 88.53           H
ATOM   1763  CE  LYS A 127      -3.557   1.361   7.331  1.00 88.53           C
ATOM   1764 1HE  LYS A 127      -2.517   1.312   7.654  1.00 88.53           H
ATOM   1765 2HE  LYS A 127      -4.128   1.786   8.156  1.00 88.53           H
ATOM   1766  NZ  LYS A 127      -4.052   0.000   7.026  1.00 88.53           N
ATOM   1767 1HZ  LYS A 127      -3.994  -0.576   7.858  1.00 88.53           H
ATOM   1768 2HZ  LYS A 127      -5.017   0.053   6.718  1.00 88.53           H
ATOM   1769 3HZ  LYS A 127      -3.485  -0.409   6.291  1.00 88.53           H
ATOM   1770  HN  LYS A 127      -0.966   5.107   4.990  1.00 88.53           H
ATOM   1771  N   MET A 128      -2.544   6.013   2.408  1.00 92.63           N
ATOM   1772  CA  MET A 128      -2.891   6.705   1.179  1.00 92.63           C
ATOM   1773  C   MET A 128      -2.397   5.930  -0.045  1.00 92.63           C
ATOM   1774  O   MET A 128      -3.122   5.787  -1.028  1.00 92.63           O
ATOM   1775  HA  MET A 128      -3.980   6.756   1.168  1.00 92.63           H
ATOM   1776  CB  MET A 128      -2.268   8.102   1.185  1.00 92.63           C
ATOM   1777 1HB  MET A 128      -2.545   8.624   2.101  1.00 92.63           H
ATOM   1778 2HB  MET A 128      -1.181   8.019   1.182  1.00 92.63           H
ATOM   1779  CG  MET A 128      -2.727   8.913  -0.029  1.00 92.63           C
ATOM   1780 1HG  MET A 128      -2.491   8.374  -0.947  1.00 92.63           H
ATOM   1781 2HG  MET A 128      -3.809   9.040  -0.004  1.00 92.63           H
ATOM   1782  SD  MET A 128      -1.926  10.508  -0.036  1.00 92.63           S
ATOM   1783  CE  MET A 128      -0.229  10.002  -0.256  1.00 92.63           C
ATOM   1784 1HE  MET A 128       0.070   9.360   0.573  1.00 92.63           H
ATOM   1785 2HE  MET A 128      -0.132   9.454  -1.193  1.00 92.63           H
ATOM   1786 3HE  MET A 128       0.412  10.883  -0.283  1.00 92.63           H
ATOM   1787  HN  MET A 128      -1.915   6.508   3.008  1.00 92.63           H
ATOM   1788  N   ASN A 129      -1.165   5.451   0.056  1.00 92.62           N
ATOM   1789  CA  ASN A 129      -0.581   4.658  -1.012  1.00 92.62           C
ATOM   1790  C   ASN A 129      -1.425   3.401  -1.228  1.00 92.62           C
ATOM   1791  O   ASN A 129      -1.809   3.093  -2.355  1.00 92.62           O
ATOM   1792  HA  ASN A 129      -0.576   5.312  -1.884  1.00 92.62           H
ATOM   1793  CB  ASN A 129       0.841   4.218  -0.656  1.00 92.62           C
ATOM   1794 1HB  ASN A 129       1.502   5.084  -0.647  1.00 92.62           H
ATOM   1795 2HB  ASN A 129       0.854   3.796   0.349  1.00 92.62           H
ATOM   1796  CG  ASN A 129       1.361   3.184  -1.657  1.00 92.62           C
ATOM   1797  OD1 ASN A 129       1.186   1.987  -1.499  1.00 92.62           O
ATOM   1798  ND2 ASN A 129       2.008   3.711  -2.692  1.00 92.62           N
ATOM   1799 1HD2 ASN A 129       2.116   4.703  -2.762  1.00 92.62           H
ATOM   1800 2HD2 ASN A 129       2.386   3.116  -3.402  1.00 92.62           H
ATOM   1801  HN  ASN A 129      -0.572   5.597   0.848  1.00 92.62           H
ATOM   1802  N   PHE A 130      -1.689   2.708  -0.130  1.00 88.76           N
ATOM   1803  CA  PHE A 130      -2.367   1.425  -0.200  1.00 88.76           C
ATOM   1804  C   PHE A 130      -3.695   1.547  -0.951  1.00 88.76           C
ATOM   1805  O   PHE A 130      -3.935   0.822  -1.915  1.00 88.76           O
ATOM   1806  HA  PHE A 130      -1.710   0.740  -0.736  1.00 88.76           H
ATOM   1807  CB  PHE A 130      -2.648   0.988   1.239  1.00 88.76           C
ATOM   1808 1HB  PHE A 130      -1.699   0.866   1.762  1.00 88.76           H
ATOM   1809 2HB  PHE A 130      -3.193   1.782   1.749  1.00 88.76           H
ATOM   1810  CG  PHE A 130      -3.446  -0.313   1.351  1.00 88.76           C
ATOM   1811  CD1 PHE A 130      -4.802  -0.272   1.446  1.00 88.76           C
ATOM   1812  HD1 PHE A 130      -5.320   0.687   1.443  1.00 88.76           H
ATOM   1813  CD2 PHE A 130      -2.799  -1.509   1.354  1.00 88.76           C
ATOM   1814  HD2 PHE A 130      -1.713  -1.542   1.278  1.00 88.76           H
ATOM   1815  CE1 PHE A 130      -5.543  -1.479   1.550  1.00 88.76           C
ATOM   1816  HE1 PHE A 130      -6.630  -1.446   1.626  1.00 88.76           H
ATOM   1817  CE2 PHE A 130      -3.540  -2.716   1.457  1.00 88.76           C
ATOM   1818  HE2 PHE A 130      -3.022  -3.675   1.460  1.00 88.76           H
ATOM   1819  CZ  PHE A 130      -4.896  -2.676   1.553  1.00 88.76           C
ATOM   1820  HZ  PHE A 130      -5.465  -3.602   1.632  1.00 88.76           H
ATOM   1821  HN  PHE A 130      -1.448   3.009   0.793  1.00 88.76           H
ATOM   1822  N   TYR A 131      -4.522   2.469  -0.481  1.00 89.22           N
ATOM   1823  CA  TYR A 131      -5.862   2.618  -1.021  1.00 89.22           C
ATOM   1824  C   TYR A 131      -5.817   3.042  -2.491  1.00 89.22           C
ATOM   1825  O   TYR A 131      -6.575   2.529  -3.312  1.00 89.22           O
ATOM   1826  HA  TYR A 131      -6.365   1.654  -0.944  1.00 89.22           H
ATOM   1827  CB  TYR A 131      -6.526   3.728  -0.203  1.00 89.22           C
ATOM   1828 1HB  TYR A 131      -5.902   4.620  -0.247  1.00 89.22           H
ATOM   1829 2HB  TYR A 131      -7.480   3.983  -0.664  1.00 89.22           H
ATOM   1830  CG  TYR A 131      -6.765   3.362   1.263  1.00 89.22           C
ATOM   1831  CD1 TYR A 131      -7.197   2.094   1.596  1.00 89.22           C
ATOM   1832  HD1 TYR A 131      -7.367   1.354   0.815  1.00 89.22           H
ATOM   1833  CD2 TYR A 131      -6.549   4.300   2.252  1.00 89.22           C
ATOM   1834  HD2 TYR A 131      -6.208   5.301   1.989  1.00 89.22           H
ATOM   1835  CE1 TYR A 131      -7.422   1.750   2.976  1.00 89.22           C
ATOM   1836  HE1 TYR A 131      -7.763   0.753   3.253  1.00 89.22           H
ATOM   1837  CE2 TYR A 131      -6.774   3.956   3.632  1.00 89.22           C
ATOM   1838  HE2 TYR A 131      -6.607   4.687   4.423  1.00 89.22           H
ATOM   1839  CZ  TYR A 131      -7.199   2.698   3.926  1.00 89.22           C
ATOM   1840  OH  TYR A 131      -7.412   2.373   5.229  1.00 89.22           O
ATOM   1841  HH  TYR A 131      -7.357   3.192   5.799  1.00 89.22           H
ATOM   1842  HN  TYR A 131      -4.289   3.106   0.255  1.00 89.22           H
ATOM   1843  N   SER A 132      -4.919   3.973  -2.778  1.00 90.61           N
ATOM   1844  CA  SER A 132      -4.793   4.501  -4.126  1.00 90.61           C
ATOM   1845  C   SER A 132      -4.327   3.397  -5.078  1.00 90.61           C
ATOM   1846  O   SER A 132      -4.820   3.292  -6.200  1.00 90.61           O
ATOM   1847  HA  SER A 132      -5.791   4.843  -4.396  1.00 90.61           H
ATOM   1848  CB  SER A 132      -3.820   5.681  -4.166  1.00 90.61           C
ATOM   1849 1HB  SER A 132      -3.699   6.016  -5.196  1.00 90.61           H
ATOM   1850 2HB  SER A 132      -4.242   6.517  -3.607  1.00 90.61           H
ATOM   1851  OG  SER A 132      -2.547   5.343  -3.624  1.00 90.61           O
ATOM   1852  HG  SER A 132      -2.433   5.768  -2.726  1.00 90.61           H
ATOM   1853  HN  SER A 132      -4.287   4.366  -2.109  1.00 90.61           H
ATOM   1854  N   CYS A 133      -3.383   2.602  -4.595  1.00 86.42           N
ATOM   1855  CA  CYS A 133      -2.837   1.518  -5.394  1.00 86.42           C
ATOM   1856  C   CYS A 133      -3.977   0.560  -5.746  1.00 86.42           C
ATOM   1857  O   CYS A 133      -4.138   0.181  -6.905  1.00 86.42           O
ATOM   1858  HA  CYS A 133      -2.420   1.971  -6.293  1.00 86.42           H
ATOM   1859  CB  CYS A 133      -1.693   0.804  -4.671  1.00 86.42           C
ATOM   1860 1HB  CYS A 133      -1.958   0.640  -3.626  1.00 86.42           H
ATOM   1861 2HB  CYS A 133      -1.528  -0.177  -5.116  1.00 86.42           H
ATOM   1862  SG  CYS A 133      -0.164   1.804  -4.777  1.00 86.42           S
ATOM   1863  HG  CYS A 133      -0.538   2.723  -3.892  1.00 86.42           H
ATOM   1864  HN  CYS A 133      -2.994   2.689  -3.678  1.00 86.42           H
ATOM   1865  N   VAL A 134      -4.737   0.195  -4.725  1.00 85.60           N
ATOM   1866  CA  VAL A 134      -5.812  -0.768  -4.898  1.00 85.60           C
ATOM   1867  C   VAL A 134      -6.768  -0.268  -5.983  1.00 85.60           C
ATOM   1868  O   VAL A 134      -7.133  -1.017  -6.887  1.00 85.60           O
ATOM   1869  HA  VAL A 134      -5.364  -1.704  -5.230  1.00 85.60           H
ATOM   1870  CB  VAL A 134      -6.507  -1.023  -3.559  1.00 85.60           C
ATOM   1871  HB  VAL A 134      -6.774  -0.057  -3.131  1.00 85.60           H
ATOM   1872  CG1 VAL A 134      -7.797  -1.822  -3.755  1.00 85.60           C
ATOM   1873 1HG1 VAL A 134      -8.476  -1.265  -4.401  1.00 85.60           H
ATOM   1874 2HG1 VAL A 134      -7.563  -2.782  -4.216  1.00 85.60           H
ATOM   1875 3HG1 VAL A 134      -8.271  -1.990  -2.788  1.00 85.60           H
ATOM   1876  CG2 VAL A 134      -5.568  -1.729  -2.580  1.00 85.60           C
ATOM   1877 1HG2 VAL A 134      -5.257  -2.685  -3.000  1.00 85.60           H
ATOM   1878 2HG2 VAL A 134      -4.690  -1.106  -2.405  1.00 85.60           H
ATOM   1879 3HG2 VAL A 134      -6.087  -1.898  -1.636  1.00 85.60           H
ATOM   1880  HN  VAL A 134      -4.629   0.544  -3.794  1.00 85.60           H
ATOM   1881  N   LEU A 135      -7.147   0.996  -5.856  1.00 87.84           N
ATOM   1882  CA  LEU A 135      -8.155   1.566  -6.734  1.00 87.84           C
ATOM   1883  C   LEU A 135      -7.590   1.671  -8.152  1.00 87.84           C
ATOM   1884  O   LEU A 135      -8.311   1.469  -9.127  1.00 87.84           O
ATOM   1885  HA  LEU A 135      -9.001   0.880  -6.749  1.00 87.84           H
ATOM   1886  CB  LEU A 135      -8.661   2.897  -6.174  1.00 87.84           C
ATOM   1887 1HB  LEU A 135      -7.805   3.553  -6.020  1.00 87.84           H
ATOM   1888 2HB  LEU A 135      -9.293   3.369  -6.927  1.00 87.84           H
ATOM   1889  CG  LEU A 135      -9.450   2.817  -4.865  1.00 87.84           C
ATOM   1890  HG  LEU A 135      -8.851   2.267  -4.139  1.00 87.84           H
ATOM   1891  CD1 LEU A 135      -9.692   4.212  -4.285  1.00 87.84           C
ATOM   1892 1HD1 LEU A 135      -8.735   4.696  -4.088  1.00 87.84           H
ATOM   1893 2HD1 LEU A 135     -10.260   4.809  -4.999  1.00 87.84           H
ATOM   1894 3HD1 LEU A 135     -10.255   4.127  -3.355  1.00 87.84           H
ATOM   1895  CD2 LEU A 135     -10.754   2.041  -5.057  1.00 87.84           C
ATOM   1896 1HD2 LEU A 135     -11.368   2.543  -5.805  1.00 87.84           H
ATOM   1897 2HD2 LEU A 135     -10.529   1.029  -5.391  1.00 87.84           H
ATOM   1898 3HD2 LEU A 135     -11.295   2.000  -4.111  1.00 87.84           H
ATOM   1899  HN  LEU A 135      -6.778   1.624  -5.171  1.00 87.84           H
ATOM   1900  N   LEU A 136      -6.305   1.987  -8.221  1.00 89.03           N
ATOM   1901  CA  LEU A 136      -5.646   2.164  -9.504  1.00 89.03           C
ATOM   1902  C   LEU A 136      -5.568   0.816 -10.223  1.00 89.03           C
ATOM   1903  O   LEU A 136      -5.807   0.736 -11.427  1.00 89.03           O
ATOM   1904  HA  LEU A 136      -6.264   2.837 -10.098  1.00 89.03           H
ATOM   1905  CB  LEU A 136      -4.287   2.842  -9.318  1.00 89.03           C
ATOM   1906 1HB  LEU A 136      -3.769   2.354  -8.492  1.00 89.03           H
ATOM   1907 2HB  LEU A 136      -3.691   2.667 -10.214  1.00 89.03           H
ATOM   1908  CG  LEU A 136      -4.319   4.347  -9.046  1.00 89.03           C
ATOM   1909  HG  LEU A 136      -5.041   4.534  -8.252  1.00 89.03           H
ATOM   1910  CD1 LEU A 136      -2.960   4.843  -8.548  1.00 89.03           C
ATOM   1911 1HD1 LEU A 136      -2.701   4.326  -7.624  1.00 89.03           H
ATOM   1912 2HD1 LEU A 136      -2.200   4.641  -9.303  1.00 89.03           H
ATOM   1913 3HD1 LEU A 136      -3.011   5.916  -8.362  1.00 89.03           H
ATOM   1914  CD2 LEU A 136      -4.794   5.117 -10.280  1.00 89.03           C
ATOM   1915 1HD2 LEU A 136      -4.114   4.927 -11.110  1.00 89.03           H
ATOM   1916 2HD2 LEU A 136      -5.798   4.789 -10.549  1.00 89.03           H
ATOM   1917 3HD2 LEU A 136      -4.807   6.184 -10.059  1.00 89.03           H
ATOM   1918  HN  LEU A 136      -5.718   2.121  -7.422  1.00 89.03           H
ATOM   1919  N   ILE A 137      -5.233  -0.210  -9.454  1.00 83.61           N
ATOM   1920  CA  ILE A 137      -5.105  -1.548 -10.006  1.00 83.61           C
ATOM   1921  C   ILE A 137      -6.451  -1.986 -10.588  1.00 83.61           C
ATOM   1922  O   ILE A 137      -6.501  -2.596 -11.655  1.00 83.61           O
ATOM   1923  HA  ILE A 137      -4.378  -1.499 -10.817  1.00 83.61           H
ATOM   1924  CB  ILE A 137      -4.547  -2.510  -8.956  1.00 83.61           C
ATOM   1925  HB  ILE A 137      -5.076  -2.337  -8.019  1.00 83.61           H
ATOM   1926  CG1 ILE A 137      -3.064  -2.236  -8.695  1.00 83.61           C
ATOM   1927 1HG1 ILE A 137      -2.478  -2.524  -9.568  1.00 83.61           H
ATOM   1928 2HG1 ILE A 137      -2.909  -1.168  -8.545  1.00 83.61           H
ATOM   1929  CG2 ILE A 137      -4.799  -3.965  -9.355  1.00 83.61           C
ATOM   1930 1HG2 ILE A 137      -5.872  -4.135  -9.450  1.00 83.61           H
ATOM   1931 2HG2 ILE A 137      -4.314  -4.170 -10.309  1.00 83.61           H
ATOM   1932 3HG2 ILE A 137      -4.392  -4.628  -8.591  1.00 83.61           H
ATOM   1933  CD1 ILE A 137      -2.572  -3.006  -7.467  1.00 83.61           C
ATOM   1934 1HD1 ILE A 137      -3.144  -2.698  -6.592  1.00 83.61           H
ATOM   1935 2HD1 ILE A 137      -2.707  -4.076  -7.631  1.00 83.61           H
ATOM   1936 3HD1 ILE A 137      -1.516  -2.794  -7.305  1.00 83.61           H
ATOM   1937  HN  ILE A 137      -5.051  -0.139  -8.474  1.00 83.61           H
ATOM   1938  N   MET A 138      -7.509  -1.659  -9.860  1.00 84.08           N
ATOM   1939  CA  MET A 138      -8.855  -1.939 -10.329  1.00 84.08           C
ATOM   1940  C   MET A 138      -9.109  -1.284 -11.688  1.00 84.08           C
ATOM   1941  O   MET A 138      -9.590  -1.935 -12.614  1.00 84.08           O
ATOM   1942  HA  MET A 138      -8.914  -3.023 -10.423  1.00 84.08           H
ATOM   1943  CB  MET A 138      -9.870  -1.413  -9.311  1.00 84.08           C
ATOM   1944 1HB  MET A 138      -9.607  -1.767  -8.314  1.00 84.08           H
ATOM   1945 2HB  MET A 138      -9.831  -0.324  -9.283  1.00 84.08           H
ATOM   1946  CG  MET A 138     -11.287  -1.870  -9.664  1.00 84.08           C
ATOM   1947 1HG  MET A 138     -11.543  -1.543 -10.671  1.00 84.08           H
ATOM   1948 2HG  MET A 138     -11.338  -2.959  -9.659  1.00 84.08           H
ATOM   1949  SD  MET A 138     -12.454  -1.200  -8.491  1.00 84.08           S
ATOM   1950  CE  MET A 138     -12.159   0.545  -8.723  1.00 84.08           C
ATOM   1951 1HE  MET A 138     -11.118   0.772  -8.491  1.00 84.08           H
ATOM   1952 2HE  MET A 138     -12.367   0.814  -9.758  1.00 84.08           H
ATOM   1953 3HE  MET A 138     -12.811   1.115  -8.061  1.00 84.08           H
ATOM   1954  HN  MET A 138      -7.456  -1.211  -8.967  1.00 84.08           H
ATOM   1955  N   CYS A 139      -8.775  -0.004 -11.765  1.00 86.58           N
ATOM   1956  CA  CYS A 139      -9.119   0.791 -12.932  1.00 86.58           C
ATOM   1957  C   CYS A 139      -8.338   0.248 -14.130  1.00 86.58           C
ATOM   1958  O   CYS A 139      -8.857   0.203 -15.245  1.00 86.58           O
ATOM   1959  HA  CYS A 139     -10.192   0.674 -13.084  1.00 86.58           H
ATOM   1960  CB  CYS A 139      -8.850   2.279 -12.702  1.00 86.58           C
ATOM   1961 1HB  CYS A 139      -7.816   2.426 -12.388  1.00 86.58           H
ATOM   1962 2HB  CYS A 139      -8.981   2.829 -13.633  1.00 86.58           H
ATOM   1963  SG  CYS A 139      -9.988   2.931 -11.426  1.00 86.58           S
ATOM   1964  HG  CYS A 139      -9.298   2.483 -10.381  1.00 86.58           H
ATOM   1965  HN  CYS A 139      -8.279   0.488 -11.050  1.00 86.58           H
ATOM   1966  N   ILE A 140      -7.104  -0.151 -13.860  1.00 82.69           N
ATOM   1967  CA  ILE A 140      -6.252  -0.706 -14.898  1.00 82.69           C
ATOM   1968  C   ILE A 140      -6.930  -1.938 -15.503  1.00 82.69           C
ATOM   1969  O   ILE A 140      -6.943  -2.109 -16.721  1.00 82.69           O
ATOM   1970  HA  ILE A 140      -6.152   0.050 -15.677  1.00 82.69           H
ATOM   1971  CB  ILE A 140      -4.850  -0.981 -14.351  1.00 82.69           C
ATOM   1972  HB  ILE A 140      -4.952  -1.475 -13.385  1.00 82.69           H
ATOM   1973  CG1 ILE A 140      -4.088   0.324 -14.114  1.00 82.69           C
ATOM   1974 1HG1 ILE A 140      -3.821   0.772 -15.071  1.00 82.69           H
ATOM   1975 2HG1 ILE A 140      -4.732   1.036 -13.597  1.00 82.69           H
ATOM   1976  CG2 ILE A 140      -4.082  -1.935 -15.268  1.00 82.69           C
ATOM   1977 1HG2 ILE A 140      -4.620  -2.880 -15.343  1.00 82.69           H
ATOM   1978 2HG2 ILE A 140      -3.989  -1.491 -16.259  1.00 82.69           H
ATOM   1979 3HG2 ILE A 140      -3.089  -2.114 -14.856  1.00 82.69           H
ATOM   1980  CD1 ILE A 140      -2.824   0.078 -13.288  1.00 82.69           C
ATOM   1981 1HD1 ILE A 140      -3.098  -0.347 -12.322  1.00 82.69           H
ATOM   1982 2HD1 ILE A 140      -2.172  -0.615 -13.819  1.00 82.69           H
ATOM   1983 3HD1 ILE A 140      -2.302   1.022 -13.134  1.00 82.69           H
ATOM   1984  HN  ILE A 140      -6.685  -0.099 -12.953  1.00 82.69           H
ATOM   1985  N   SER A 141      -7.476  -2.764 -14.623  1.00 77.29           N
ATOM   1986  CA  SER A 141      -8.034  -4.040 -15.040  1.00 77.29           C
ATOM   1987  C   SER A 141      -9.297  -3.811 -15.872  1.00 77.29           C
ATOM   1988  O   SER A 141      -9.532  -4.511 -16.856  1.00 77.29           O
ATOM   1989  HA  SER A 141      -7.258  -4.510 -15.645  1.00 77.29           H
ATOM   1990  CB  SER A 141      -8.346  -4.926 -13.833  1.00 77.29           C
ATOM   1991 1HB  SER A 141      -9.065  -4.421 -13.189  1.00 77.29           H
ATOM   1992 2HB  SER A 141      -8.816  -5.849 -14.173  1.00 77.29           H
ATOM   1993  OG  SER A 141      -7.175  -5.238 -13.083  1.00 77.29           O
ATOM   1994  HG  SER A 141      -7.001  -4.522 -12.407  1.00 77.29           H
ATOM   1995  HN  SER A 141      -7.541  -2.575 -13.643  1.00 77.29           H
ATOM   1996  N   VAL A 142     -10.078  -2.829 -15.446  1.00 80.82           N
ATOM   1997  CA  VAL A 142     -11.282  -2.462 -16.171  1.00 80.82           C
ATOM   1998  C   VAL A 142     -10.898  -1.937 -17.556  1.00 80.82           C
ATOM   1999  O   VAL A 142     -11.547  -2.262 -18.549  1.00 80.82           O
ATOM   2000  HA  VAL A 142     -11.881  -3.364 -16.292  1.00 80.82           H
ATOM   2001  CB  VAL A 142     -12.098  -1.457 -15.356  1.00 80.82           C
ATOM   2002  HB  VAL A 142     -11.449  -0.615 -15.114  1.00 80.82           H
ATOM   2003  CG1 VAL A 142     -13.278  -0.921 -16.169  1.00 80.82           C
ATOM   2004 1HG1 VAL A 142     -12.906  -0.424 -17.065  1.00 80.82           H
ATOM   2005 2HG1 VAL A 142     -13.928  -1.748 -16.455  1.00 80.82           H
ATOM   2006 3HG1 VAL A 142     -13.842  -0.209 -15.566  1.00 80.82           H
ATOM   2007  CG2 VAL A 142     -12.575  -2.076 -14.041  1.00 80.82           C
ATOM   2008 1HG2 VAL A 142     -13.200  -2.943 -14.253  1.00 80.82           H
ATOM   2009 2HG2 VAL A 142     -11.712  -2.386 -13.451  1.00 80.82           H
ATOM   2010 3HG2 VAL A 142     -13.152  -1.340 -13.481  1.00 80.82           H
ATOM   2011  HN  VAL A 142      -9.899  -2.289 -14.623  1.00 80.82           H
ATOM   2012  N   ASP A 143      -9.845  -1.133 -17.578  1.00 81.91           N
ATOM   2013  CA  ASP A 143      -9.415  -0.496 -18.811  1.00 81.91           C
ATOM   2014  C   ASP A 143      -8.947  -1.568 -19.797  1.00 81.91           C
ATOM   2015  O   ASP A 143      -9.248  -1.495 -20.988  1.00 81.91           O
ATOM   2016  HA  ASP A 143     -10.287   0.049 -19.171  1.00 81.91           H
ATOM   2017  CB  ASP A 143      -8.246   0.458 -18.560  1.00 81.91           C
ATOM   2018 1HB  ASP A 143      -8.485   1.122 -17.728  1.00 81.91           H
ATOM   2019 2HB  ASP A 143      -7.363  -0.111 -18.269  1.00 81.91           H
ATOM   2020  CG  ASP A 143      -7.936   1.287 -19.808  1.00 81.91           C
ATOM   2021  OD1 ASP A 143      -8.896   1.876 -20.351  1.00 81.91           O
ATOM   2022  OD2 ASP A 143      -6.747   1.313 -20.191  1.00 81.91           O
ATOM   2023  HN  ASP A 143      -9.291  -0.915 -16.774  1.00 81.91           H
ATOM   2024  N   ARG A 144      -8.218  -2.538 -19.265  1.00 75.03           N
ATOM   2025  CA  ARG A 144      -7.684  -3.610 -20.088  1.00 75.03           C
ATOM   2026  C   ARG A 144      -8.823  -4.417 -20.715  1.00 75.03           C
ATOM   2027  O   ARG A 144      -8.725  -4.847 -21.863  1.00 75.03           O
ATOM   2028  HA  ARG A 144      -7.093  -3.106 -20.853  1.00 75.03           H
ATOM   2029  CB  ARG A 144      -6.797  -4.547 -19.265  1.00 75.03           C
ATOM   2030 1HB  ARG A 144      -7.262  -4.735 -18.297  1.00 75.03           H
ATOM   2031 2HB  ARG A 144      -6.711  -5.509 -19.770  1.00 75.03           H
ATOM   2032  CG  ARG A 144      -5.406  -3.946 -19.060  1.00 75.03           C
ATOM   2033 1HG  ARG A 144      -4.985  -3.657 -20.023  1.00 75.03           H
ATOM   2034 2HG  ARG A 144      -5.482  -3.038 -18.461  1.00 75.03           H
ATOM   2035  CD  ARG A 144      -4.474  -4.943 -18.369  1.00 75.03           C
ATOM   2036 1HD  ARG A 144      -4.830  -5.147 -17.360  1.00 75.03           H
ATOM   2037 2HD  ARG A 144      -4.479  -5.891 -18.907  1.00 75.03           H
ATOM   2038  NE  ARG A 144      -3.098  -4.399 -18.318  1.00 75.03           N
ATOM   2039  HE  ARG A 144      -2.942  -3.484 -18.690  1.00 75.03           H
ATOM   2040  CZ  ARG A 144      -2.049  -5.055 -17.804  1.00 75.03           C
ATOM   2041  NH1 ARG A 144      -2.201  -6.284 -17.291  1.00 75.03           N
ATOM   2042 1HH1 ARG A 144      -3.102  -6.718 -17.291  1.00 75.03           H
ATOM   2043 2HH1 ARG A 144      -1.413  -6.767 -16.910  1.00 75.03           H
ATOM   2044  NH2 ARG A 144      -0.846  -4.464 -17.810  1.00 75.03           N
ATOM   2045 1HH2 ARG A 144      -0.053  -4.941 -17.431  1.00 75.03           H
ATOM   2046 2HH2 ARG A 144      -0.742  -3.547 -18.195  1.00 75.03           H
ATOM   2047  HN  ARG A 144      -7.993  -2.599 -18.293  1.00 75.03           H
ATOM   2048  N   TYR A 145      -9.877  -4.597 -19.933  1.00 75.85           N
ATOM   2049  CA  TYR A 145     -11.053  -5.304 -20.413  1.00 75.85           C
ATOM   2050  C   TYR A 145     -11.657  -4.600 -21.629  1.00 75.85           C
ATOM   2051  O   TYR A 145     -11.876  -5.223 -22.667  1.00 75.85           O
ATOM   2052  HA  TYR A 145     -10.746  -6.310 -20.700  1.00 75.85           H
ATOM   2053  CB  TYR A 145     -12.063  -5.271 -19.264  1.00 75.85           C
ATOM   2054 1HB  TYR A 145     -11.695  -5.897 -18.452  1.00 75.85           H
ATOM   2055 2HB  TYR A 145     -12.126  -4.253 -18.879  1.00 75.85           H
ATOM   2056  CG  TYR A 145     -13.466  -5.740 -19.656  1.00 75.85           C
ATOM   2057  CD1 TYR A 145     -14.545  -4.894 -19.500  1.00 75.85           C
ATOM   2058  HD1 TYR A 145     -14.398  -3.892 -19.098  1.00 75.85           H
ATOM   2059  CD2 TYR A 145     -13.651  -7.009 -20.165  1.00 75.85           C
ATOM   2060  HD2 TYR A 145     -12.799  -7.677 -20.288  1.00 75.85           H
ATOM   2061  CE1 TYR A 145     -15.865  -5.336 -19.868  1.00 75.85           C
ATOM   2062  HE1 TYR A 145     -16.726  -4.678 -19.750  1.00 75.85           H
ATOM   2063  CE2 TYR A 145     -14.972  -7.451 -20.533  1.00 75.85           C
ATOM   2064  HE2 TYR A 145     -15.133  -8.451 -20.937  1.00 75.85           H
ATOM   2065  CZ  TYR A 145     -16.013  -6.592 -20.367  1.00 75.85           C
ATOM   2066  OH  TYR A 145     -17.260  -7.010 -20.715  1.00 75.85           O
ATOM   2067  HH  TYR A 145     -17.223  -7.948 -21.059  1.00 75.85           H
ATOM   2068  HN  TYR A 145      -9.937  -4.270 -18.990  1.00 75.85           H
ATOM   2069  N   ILE A 146     -11.911  -3.310 -21.460  1.00 77.20           N
ATOM   2070  CA  ILE A 146     -12.550  -2.530 -22.507  1.00 77.20           C
ATOM   2071  C   ILE A 146     -11.683  -2.568 -23.767  1.00 77.20           C
ATOM   2072  O   ILE A 146     -12.201  -2.656 -24.879  1.00 77.20           O
ATOM   2073  HA  ILE A 146     -13.506  -3.005 -22.731  1.00 77.20           H
ATOM   2074  CB  ILE A 146     -12.853  -1.115 -22.011  1.00 77.20           C
ATOM   2075  HB  ILE A 146     -11.932  -0.687 -21.616  1.00 77.20           H
ATOM   2076  CG1 ILE A 146     -13.867  -1.140 -20.865  1.00 77.20           C
ATOM   2077 1HG1 ILE A 146     -14.853  -1.395 -21.254  1.00 77.20           H
ATOM   2078 2HG1 ILE A 146     -13.595  -1.918 -20.151  1.00 77.20           H
ATOM   2079  CG2 ILE A 146     -13.311  -0.217 -23.162  1.00 77.20           C
ATOM   2080 1HG2 ILE A 146     -12.525  -0.162 -23.915  1.00 77.20           H
ATOM   2081 2HG2 ILE A 146     -14.214  -0.631 -23.609  1.00 77.20           H
ATOM   2082 3HG2 ILE A 146     -13.519   0.783 -22.781  1.00 77.20           H
ATOM   2083  CD1 ILE A 146     -13.926   0.214 -20.155  1.00 77.20           C
ATOM   2084 1HD1 ILE A 146     -12.944   0.454 -19.748  1.00 77.20           H
ATOM   2085 2HD1 ILE A 146     -14.222   0.984 -20.867  1.00 77.20           H
ATOM   2086 3HD1 ILE A 146     -14.655   0.168 -19.346  1.00 77.20           H
ATOM   2087  HN  ILE A 146     -11.688  -2.800 -20.630  1.00 77.20           H
ATOM   2088  N   ALA A 147     -10.378  -2.499 -23.551  1.00 76.70           N
ATOM   2089  CA  ALA A 147      -9.438  -2.443 -24.657  1.00 76.70           C
ATOM   2090  C   ALA A 147      -9.543  -3.731 -25.476  1.00 76.70           C
ATOM   2091  O   ALA A 147      -9.343  -3.718 -26.689  1.00 76.70           O
ATOM   2092  HA  ALA A 147      -9.717  -1.599 -25.287  1.00 76.70           H
ATOM   2093  CB  ALA A 147      -8.026  -2.210 -24.116  1.00 76.70           C
ATOM   2094 1HB  ALA A 147      -7.998  -1.268 -23.568  1.00 76.70           H
ATOM   2095 2HB  ALA A 147      -7.753  -3.027 -23.449  1.00 76.70           H
ATOM   2096 3HB  ALA A 147      -7.321  -2.168 -24.947  1.00 76.70           H
ATOM   2097  HN  ALA A 147      -9.962  -2.481 -22.641  1.00 76.70           H
ATOM   2098  N   ILE A 148      -9.858  -4.814 -24.779  1.00 72.49           N
ATOM   2099  CA  ILE A 148      -9.852  -6.129 -25.396  1.00 72.49           C
ATOM   2100  C   ILE A 148     -11.249  -6.438 -25.940  1.00 72.49           C
ATOM   2101  O   ILE A 148     -11.387  -6.952 -27.049  1.00 72.49           O
ATOM   2102  HA  ILE A 148      -9.156  -6.094 -26.234  1.00 72.49           H
ATOM   2103  CB  ILE A 148      -9.329  -7.179 -24.415  1.00 72.49           C
ATOM   2104  HB  ILE A 148      -9.924  -7.122 -23.504  1.00 72.49           H
ATOM   2105  CG1 ILE A 148      -7.878  -6.891 -24.025  1.00 72.49           C
ATOM   2106 1HG1 ILE A 148      -7.223  -7.091 -24.873  1.00 72.49           H
ATOM   2107 2HG1 ILE A 148      -7.767  -5.834 -23.780  1.00 72.49           H
ATOM   2108  CG2 ILE A 148      -9.501  -8.591 -24.979  1.00 72.49           C
ATOM   2109 1HG2 ILE A 148     -10.558  -8.782 -25.164  1.00 72.49           H
ATOM   2110 2HG2 ILE A 148      -8.946  -8.679 -25.914  1.00 72.49           H
ATOM   2111 3HG2 ILE A 148      -9.120  -9.318 -24.262  1.00 72.49           H
ATOM   2112  CD1 ILE A 148      -7.450  -7.745 -22.830  1.00 72.49           C
ATOM   2113 1HD1 ILE A 148      -8.092  -7.523 -21.977  1.00 72.49           H
ATOM   2114 2HD1 ILE A 148      -7.540  -8.800 -23.087  1.00 72.49           H
ATOM   2115 3HD1 ILE A 148      -6.415  -7.520 -22.574  1.00 72.49           H
ATOM   2116  HN  ILE A 148     -10.112  -4.802 -23.812  1.00 72.49           H
ATOM   2117  N   ALA A 149     -12.249  -6.111 -25.135  1.00 73.65           N
ATOM   2118  CA  ALA A 149     -13.616  -6.490 -25.447  1.00 73.65           C
ATOM   2119  C   ALA A 149     -14.168  -5.550 -26.521  1.00 73.65           C
ATOM   2120  O   ALA A 149     -14.842  -5.992 -27.450  1.00 73.65           O
ATOM   2121  HA  ALA A 149     -13.597  -7.506 -25.840  1.00 73.65           H
ATOM   2122  CB  ALA A 149     -14.456  -6.471 -24.168  1.00 73.65           C
ATOM   2123 1HB  ALA A 149     -14.039  -7.177 -23.449  1.00 73.65           H
ATOM   2124 2HB  ALA A 149     -14.446  -5.468 -23.741  1.00 73.65           H
ATOM   2125 3HB  ALA A 149     -15.482  -6.756 -24.403  1.00 73.65           H
ATOM   2126  HN  ALA A 149     -12.136  -5.598 -24.284  1.00 73.65           H
ATOM   2127  N   GLN A 150     -13.862  -4.272 -26.358  1.00 76.61           N
ATOM   2128  CA  GLN A 150     -14.406  -3.253 -27.240  1.00 76.61           C
ATOM   2129  C   GLN A 150     -13.281  -2.568 -28.018  1.00 76.61           C
ATOM   2130  O   GLN A 150     -13.293  -1.350 -28.190  1.00 76.61           O
ATOM   2131  HA  GLN A 150     -15.061  -3.787 -27.929  1.00 76.61           H
ATOM   2132  CB  GLN A 150     -15.231  -2.231 -26.454  1.00 76.61           C
ATOM   2133 1HB  GLN A 150     -14.596  -1.732 -25.722  1.00 76.61           H
ATOM   2134 2HB  GLN A 150     -15.603  -1.462 -27.130  1.00 76.61           H
ATOM   2135  CG  GLN A 150     -16.406  -2.905 -25.743  1.00 76.61           C
ATOM   2136 1HG  GLN A 150     -16.927  -3.563 -26.438  1.00 76.61           H
ATOM   2137 2HG  GLN A 150     -16.034  -3.530 -24.930  1.00 76.61           H
ATOM   2138  CD  GLN A 150     -17.381  -1.864 -25.188  1.00 76.61           C
ATOM   2139  OE1 GLN A 150     -17.220  -0.668 -25.366  1.00 76.61           O
ATOM   2140  NE2 GLN A 150     -18.397  -2.385 -24.507  1.00 76.61           N
ATOM   2141 1HE2 GLN A 150     -18.471  -3.376 -24.397  1.00 76.61           H
ATOM   2142 2HE2 GLN A 150     -19.089  -1.785 -24.104  1.00 76.61           H
ATOM   2143  HN  GLN A 150     -13.255  -3.929 -25.640  1.00 76.61           H
ATOM   2144  N   ALA A 151     -12.336  -3.381 -28.467  1.00 73.20           N
ATOM   2145  CA  ALA A 151     -11.088  -2.857 -28.996  1.00 73.20           C
ATOM   2146  C   ALA A 151     -11.391  -1.733 -29.989  1.00 73.20           C
ATOM   2147  O   ALA A 151     -10.762  -0.678 -29.948  1.00 73.20           O
ATOM   2148  HA  ALA A 151     -10.519  -2.449 -28.161  1.00 73.20           H
ATOM   2149  CB  ALA A 151     -10.285  -3.995 -29.630  1.00 73.20           C
ATOM   2150 1HB  ALA A 151     -10.071  -4.752 -28.877  1.00 73.20           H
ATOM   2151 2HB  ALA A 151     -10.863  -4.440 -30.440  1.00 73.20           H
ATOM   2152 3HB  ALA A 151      -9.349  -3.601 -30.027  1.00 73.20           H
ATOM   2153  HN  ALA A 151     -12.413  -4.378 -28.475  1.00 73.20           H
ATOM   2154  N   MET A 152     -12.356  -1.999 -30.857  1.00 70.25           N
ATOM   2155  CA  MET A 152     -12.723  -1.039 -31.885  1.00 70.25           C
ATOM   2156  C   MET A 152     -13.175   0.284 -31.263  1.00 70.25           C
ATOM   2157  O   MET A 152     -12.601   1.335 -31.545  1.00 70.25           O
ATOM   2158  HA  MET A 152     -11.820  -0.881 -32.474  1.00 70.25           H
ATOM   2159  CB  MET A 152     -13.853  -1.614 -32.741  1.00 70.25           C
ATOM   2160 1HB  MET A 152     -14.598  -2.083 -32.098  1.00 70.25           H
ATOM   2161 2HB  MET A 152     -14.356  -0.807 -33.275  1.00 70.25           H
ATOM   2162  CG  MET A 152     -13.317  -2.639 -33.741  1.00 70.25           C
ATOM   2163 1HG  MET A 152     -12.421  -3.115 -33.341  1.00 70.25           H
ATOM   2164 2HG  MET A 152     -14.053  -3.428 -33.897  1.00 70.25           H
ATOM   2165  SD  MET A 152     -12.942  -1.840 -35.293  1.00 70.25           S
ATOM   2166  CE  MET A 152     -14.586  -1.693 -35.970  1.00 70.25           C
ATOM   2167 1HE  MET A 152     -15.026  -2.685 -36.078  1.00 70.25           H
ATOM   2168 2HE  MET A 152     -15.203  -1.093 -35.301  1.00 70.25           H
ATOM   2169 3HE  MET A 152     -14.535  -1.211 -36.947  1.00 70.25           H
ATOM   2170  HN  MET A 152     -12.882  -2.849 -30.867  1.00 70.25           H
ATOM   2171  N   ARG A 153     -14.200   0.189 -30.428  1.00 74.01           N
ATOM   2172  CA  ARG A 153     -14.768   1.371 -29.803  1.00 74.01           C
ATOM   2173  C   ARG A 153     -13.725   2.054 -28.915  1.00 74.01           C
ATOM   2174  O   ARG A 153     -13.691   3.280 -28.822  1.00 74.01           O
ATOM   2175  HA  ARG A 153     -15.058   2.014 -30.633  1.00 74.01           H
ATOM   2176  CB  ARG A 153     -15.991   1.013 -28.957  1.00 74.01           C
ATOM   2177 1HB  ARG A 153     -15.761   0.157 -28.323  1.00 74.01           H
ATOM   2178 2HB  ARG A 153     -16.236   1.843 -28.294  1.00 74.01           H
ATOM   2179  CG  ARG A 153     -17.195   0.689 -29.844  1.00 74.01           C
ATOM   2180 1HG  ARG A 153     -17.390   1.524 -30.517  1.00 74.01           H
ATOM   2181 2HG  ARG A 153     -16.970  -0.176 -30.467  1.00 74.01           H
ATOM   2182  CD  ARG A 153     -18.439   0.407 -28.998  1.00 74.01           C
ATOM   2183 1HD  ARG A 153     -18.287  -0.493 -28.403  1.00 74.01           H
ATOM   2184 2HD  ARG A 153     -18.608   1.227 -28.300  1.00 74.01           H
ATOM   2185  NE  ARG A 153     -19.619   0.239 -29.875  1.00 74.01           N
ATOM   2186  HE  ARG A 153     -19.489   0.342 -30.861  1.00 74.01           H
ATOM   2187  CZ  ARG A 153     -20.852  -0.041 -29.430  1.00 74.01           C
ATOM   2188  NH1 ARG A 153     -21.084  -0.189 -28.119  1.00 74.01           N
ATOM   2189 1HH1 ARG A 153     -20.335  -0.090 -27.464  1.00 74.01           H
ATOM   2190 2HH1 ARG A 153     -22.007  -0.399 -27.795  1.00 74.01           H
ATOM   2191  NH2 ARG A 153     -21.848  -0.172 -30.316  1.00 74.01           N
ATOM   2192 1HH2 ARG A 153     -22.774  -0.381 -30.001  1.00 74.01           H
ATOM   2193 2HH2 ARG A 153     -21.667  -0.060 -31.293  1.00 74.01           H
ATOM   2194  HN  ARG A 153     -14.640  -0.674 -30.179  1.00 74.01           H
ATOM   2195  N   ALA A 154     -12.900   1.231 -28.285  1.00 74.00           N
ATOM   2196  CA  ALA A 154     -11.929   1.732 -27.327  1.00 74.00           C
ATOM   2197  C   ALA A 154     -10.934   2.646 -28.046  1.00 74.00           C
ATOM   2198  O   ALA A 154     -10.403   3.581 -27.450  1.00 74.00           O
ATOM   2199  HA  ALA A 154     -12.470   2.314 -26.581  1.00 74.00           H
ATOM   2200  CB  ALA A 154     -11.243   0.555 -26.632  1.00 74.00           C
ATOM   2201 1HB  ALA A 154     -11.990  -0.046 -26.112  1.00 74.00           H
ATOM   2202 2HB  ALA A 154     -10.735  -0.060 -27.375  1.00 74.00           H
ATOM   2203 3HB  ALA A 154     -10.515   0.931 -25.913  1.00 74.00           H
ATOM   2204  HN  ALA A 154     -12.887   0.240 -28.421  1.00 74.00           H
ATOM   2205  N   HIS A 155     -10.712   2.342 -29.316  1.00 75.10           N
ATOM   2206  CA  HIS A 155      -9.807   3.138 -30.128  1.00 75.10           C
ATOM   2207  C   HIS A 155     -10.429   4.510 -30.394  1.00 75.10           C
ATOM   2208  O   HIS A 155      -9.784   5.538 -30.190  1.00 75.10           O
ATOM   2209  HA  HIS A 155      -8.896   3.268 -29.545  1.00 75.10           H
ATOM   2210  CB  HIS A 155      -9.437   2.396 -31.414  1.00 75.10           C
ATOM   2211 1HB  HIS A 155      -9.112   1.387 -31.159  1.00 75.10           H
ATOM   2212 2HB  HIS A 155     -10.329   2.296 -32.034  1.00 75.10           H
ATOM   2213  CG  HIS A 155      -8.354   3.070 -32.222  1.00 75.10           C
ATOM   2214  ND1 HIS A 155      -8.624   4.013 -33.199  1.00 75.10           N
ATOM   2215  HD1 HIS A 155      -9.532   4.337 -33.464  1.00 75.10           H
ATOM   2216  CD2 HIS A 155      -6.997   2.929 -32.187  1.00 75.10           C
ATOM   2217  HD2 HIS A 155      -6.443   2.262 -31.527  1.00 75.10           H
ATOM   2218  CE1 HIS A 155      -7.474   4.413 -33.722  1.00 75.10           C
ATOM   2219  HE1 HIS A 155      -7.354   5.152 -34.515  1.00 75.10           H
ATOM   2220  NE2 HIS A 155      -6.468   3.740 -33.094  1.00 75.10           N
ATOM   2221  HN  HIS A 155     -11.137   1.570 -29.789  1.00 75.10           H
ATOM   2222  N   THR A 156     -11.675   4.483 -30.844  1.00 76.27           N
ATOM   2223  CA  THR A 156     -12.350   5.704 -31.252  1.00 76.27           C
ATOM   2224  C   THR A 156     -12.533   6.638 -30.054  1.00 76.27           C
ATOM   2225  O   THR A 156     -12.460   7.857 -30.196  1.00 76.27           O
ATOM   2226  HA  THR A 156     -11.715   6.225 -31.969  1.00 76.27           H
ATOM   2227  CB  THR A 156     -13.667   5.314 -31.925  1.00 76.27           C
ATOM   2228  HB  THR A 156     -14.411   5.021 -31.184  1.00 76.27           H
ATOM   2229  OG1 THR A 156     -13.295   4.301 -32.856  1.00 76.27           O
ATOM   2230  HG1 THR A 156     -13.625   3.410 -32.542  1.00 76.27           H
ATOM   2231  CG2 THR A 156     -14.232   6.434 -32.799  1.00 76.27           C
ATOM   2232 1HG2 THR A 156     -13.516   6.681 -33.583  1.00 76.27           H
ATOM   2233 2HG2 THR A 156     -14.417   7.316 -32.186  1.00 76.27           H
ATOM   2234 3HG2 THR A 156     -15.167   6.105 -33.253  1.00 76.27           H
ATOM   2235  HN  THR A 156     -12.220   3.650 -30.933  1.00 76.27           H
ATOM   2236  N   TRP A 157     -12.767   6.029 -28.900  1.00 82.70           N
ATOM   2237  CA  TRP A 157     -13.138   6.786 -27.716  1.00 82.70           C
ATOM   2238  C   TRP A 157     -11.869   7.037 -26.899  1.00 82.70           C
ATOM   2239  O   TRP A 157     -11.942   7.308 -25.701  1.00 82.70           O
ATOM   2240  HA  TRP A 157     -13.563   7.734 -28.047  1.00 82.70           H
ATOM   2241  CB  TRP A 157     -14.227   6.062 -26.922  1.00 82.70           C
ATOM   2242 1HB  TRP A 157     -13.952   5.012 -26.822  1.00 82.70           H
ATOM   2243 2HB  TRP A 157     -14.266   6.479 -25.916  1.00 82.70           H
ATOM   2244  CG  TRP A 157     -15.619   6.152 -27.551  1.00 82.70           C
ATOM   2245  CD1 TRP A 157     -15.944   6.087 -28.849  1.00 82.70           C
ATOM   2246  HD1 TRP A 157     -15.223   5.955 -29.656  1.00 82.70           H
ATOM   2247  CD2 TRP A 157     -16.869   6.327 -26.850  1.00 82.70           C
ATOM   2248  NE1 TRP A 157     -17.306   6.207 -29.036  1.00 82.70           N
ATOM   2249  HE1 TRP A 157     -17.787   6.188 -29.912  1.00 82.70           H
ATOM   2250  CE2 TRP A 157     -17.886   6.358 -27.782  1.00 82.70           C
ATOM   2251  CE3 TRP A 157     -17.131   6.456 -25.475  1.00 82.70           C
ATOM   2252  HE3 TRP A 157     -16.345   6.435 -24.720  1.00 82.70           H
ATOM   2253  CZ2 TRP A 157     -19.235   6.516 -27.440  1.00 82.70           C
ATOM   2254  HZ2 TRP A 157     -20.020   6.537 -28.195  1.00 82.70           H
ATOM   2255  CZ3 TRP A 157     -18.483   6.614 -25.149  1.00 82.70           C
ATOM   2256  HZ3 TRP A 157     -18.742   6.718 -24.096  1.00 82.70           H
ATOM   2257  CH2 TRP A 157     -19.519   6.647 -26.075  1.00 82.70           C
ATOM   2258  HH2 TRP A 157     -20.549   6.773 -25.741  1.00 82.70           H
ATOM   2259  HN  TRP A 157     -12.706   5.040 -28.767  1.00 82.70           H
ATOM   2260  N   ARG A 158     -10.736   6.939 -27.579  1.00 82.38           N
ATOM   2261  CA  ARG A 158      -9.451   6.990 -26.903  1.00 82.38           C
ATOM   2262  C   ARG A 158      -9.328   8.282 -26.093  1.00 82.38           C
ATOM   2263  O   ARG A 158      -8.925   8.255 -24.932  1.00 82.38           O
ATOM   2264  HA  ARG A 158      -9.444   6.116 -26.251  1.00 82.38           H
ATOM   2265  CB  ARG A 158      -8.298   6.913 -27.906  1.00 82.38           C
ATOM   2266 1HB  ARG A 158      -8.390   6.005 -28.502  1.00 82.38           H
ATOM   2267 2HB  ARG A 158      -8.355   7.754 -28.597  1.00 82.38           H
ATOM   2268  CG  ARG A 158      -6.946   6.925 -27.189  1.00 82.38           C
ATOM   2269 1HG  ARG A 158      -6.910   7.758 -26.488  1.00 82.38           H
ATOM   2270 2HG  ARG A 158      -6.832   6.011 -26.606  1.00 82.38           H
ATOM   2271  CD  ARG A 158      -5.796   7.044 -28.191  1.00 82.38           C
ATOM   2272 1HD  ARG A 158      -5.832   6.216 -28.899  1.00 82.38           H
ATOM   2273 2HD  ARG A 158      -5.899   7.962 -28.769  1.00 82.38           H
ATOM   2274  NE  ARG A 158      -4.500   7.041 -27.476  1.00 82.38           N
ATOM   2275  HE  ARG A 158      -4.466   7.453 -26.565  1.00 82.38           H
ATOM   2276  CZ  ARG A 158      -3.369   6.519 -27.972  1.00 82.38           C
ATOM   2277  NH1 ARG A 158      -3.357   5.954 -29.186  1.00 82.38           N
ATOM   2278 1HH1 ARG A 158      -4.196   5.918 -29.730  1.00 82.38           H
ATOM   2279 2HH1 ARG A 158      -2.509   5.567 -29.549  1.00 82.38           H
ATOM   2280  NH2 ARG A 158      -2.252   6.572 -27.235  1.00 82.38           N
ATOM   2281 1HH2 ARG A 158      -1.400   6.188 -27.590  1.00 82.38           H
ATOM   2282 2HH2 ARG A 158      -2.269   6.996 -26.329  1.00 82.38           H
ATOM   2283  HN  ARG A 158     -10.688   6.827 -28.572  1.00 82.38           H
ATOM   2284  N   GLU A 159      -9.682   9.383 -26.739  1.00 84.84           N
ATOM   2285  CA  GLU A 159      -9.503  10.694 -26.138  1.00 84.84           C
ATOM   2286  C   GLU A 159     -10.421  10.852 -24.925  1.00 84.84           C
ATOM   2287  O   GLU A 159      -9.990  11.320 -23.872  1.00 84.84           O
ATOM   2288  HA  GLU A 159      -8.461  10.726 -25.819  1.00 84.84           H
ATOM   2289  CB  GLU A 159      -9.749  11.805 -27.161  1.00 84.84           C
ATOM   2290 1HB  GLU A 159     -10.696  11.631 -27.671  1.00 84.84           H
ATOM   2291 2HB  GLU A 159      -9.697  12.776 -26.668  1.00 84.84           H
ATOM   2292  CG  GLU A 159      -8.662  11.810 -28.237  1.00 84.84           C
ATOM   2293 1HG  GLU A 159      -7.679  11.789 -27.767  1.00 84.84           H
ATOM   2294 2HG  GLU A 159      -8.744  10.908 -28.845  1.00 84.84           H
ATOM   2295  CD  GLU A 159      -8.781  13.046 -29.131  1.00 84.84           C
ATOM   2296  OE1 GLU A 159      -7.784  13.343 -29.824  1.00 84.84           O
ATOM   2297  OE2 GLU A 159      -9.865  13.667 -29.100  1.00 84.84           O
ATOM   2298  HN  GLU A 159     -10.085   9.390 -27.654  1.00 84.84           H
ATOM   2299  N   LYS A 160     -11.671  10.453 -25.113  1.00 87.23           N
ATOM   2300  CA  LYS A 160     -12.646  10.515 -24.037  1.00 87.23           C
ATOM   2301  C   LYS A 160     -12.141   9.693 -22.849  1.00 87.23           C
ATOM   2302  O   LYS A 160     -12.222  10.137 -21.705  1.00 87.23           O
ATOM   2303  HA  LYS A 160     -12.725  11.557 -23.728  1.00 87.23           H
ATOM   2304  CB  LYS A 160     -14.026  10.085 -24.540  1.00 87.23           C
ATOM   2305 1HB  LYS A 160     -13.947   9.132 -25.062  1.00 87.23           H
ATOM   2306 2HB  LYS A 160     -14.693   9.929 -23.692  1.00 87.23           H
ATOM   2307  CG  LYS A 160     -14.620  11.139 -25.477  1.00 87.23           C
ATOM   2308 1HG  LYS A 160     -14.587  12.117 -24.998  1.00 87.23           H
ATOM   2309 2HG  LYS A 160     -14.017  11.206 -26.383  1.00 87.23           H
ATOM   2310  CD  LYS A 160     -16.065  10.793 -25.844  1.00 87.23           C
ATOM   2311 1HD  LYS A 160     -16.092   9.839 -26.370  1.00 87.23           H
ATOM   2312 2HD  LYS A 160     -16.656  10.674 -24.937  1.00 87.23           H
ATOM   2313  CE  LYS A 160     -16.683  11.883 -26.723  1.00 87.23           C
ATOM   2314 1HE  LYS A 160     -16.613  12.847 -26.219  1.00 87.23           H
ATOM   2315 2HE  LYS A 160     -16.123  11.969 -27.654  1.00 87.23           H
ATOM   2316  NZ  LYS A 160     -18.099  11.571 -27.016  1.00 87.23           N
ATOM   2317 1HZ  LYS A 160     -18.489  12.295 -27.609  1.00 87.23           H
ATOM   2318 2HZ  LYS A 160     -18.157  10.677 -27.490  1.00 87.23           H
ATOM   2319 3HZ  LYS A 160     -18.622  11.528 -26.148  1.00 87.23           H
ATOM   2320  HN  LYS A 160     -12.019  10.093 -25.978  1.00 87.23           H
ATOM   2321  N   ARG A 161     -11.632   8.511 -23.162  1.00 87.42           N
ATOM   2322  CA  ARG A 161     -11.130   7.616 -22.133  1.00 87.42           C
ATOM   2323  C   ARG A 161     -10.002   8.290 -21.348  1.00 87.42           C
ATOM   2324  O   ARG A 161      -9.891   8.111 -20.137  1.00 87.42           O
ATOM   2325  HA  ARG A 161     -11.989   7.418 -21.492  1.00 87.42           H
ATOM   2326  CB  ARG A 161     -10.610   6.313 -22.742  1.00 87.42           C
ATOM   2327 1HB  ARG A 161      -9.960   6.536 -23.588  1.00 87.42           H
ATOM   2328 2HB  ARG A 161     -10.005   5.780 -22.007  1.00 87.42           H
ATOM   2329  CG  ARG A 161     -11.766   5.423 -23.201  1.00 87.42           C
ATOM   2330 1HG  ARG A 161     -12.292   5.027 -22.332  1.00 87.42           H
ATOM   2331 2HG  ARG A 161     -12.485   6.017 -23.766  1.00 87.42           H
ATOM   2332  CD  ARG A 161     -11.258   4.268 -24.067  1.00 87.42           C
ATOM   2333 1HD  ARG A 161     -12.102   3.714 -24.479  1.00 87.42           H
ATOM   2334 2HD  ARG A 161     -10.690   4.658 -24.911  1.00 87.42           H
ATOM   2335  NE  ARG A 161     -10.408   3.365 -23.259  1.00 87.42           N
ATOM   2336  HE  ARG A 161     -10.593   3.300 -22.278  1.00 87.42           H
ATOM   2337  CZ  ARG A 161      -9.406   2.630 -23.759  1.00 87.42           C
ATOM   2338  NH1 ARG A 161      -9.113   2.678 -25.066  1.00 87.42           N
ATOM   2339 1HH1 ARG A 161      -9.645   3.266 -25.676  1.00 87.42           H
ATOM   2340 2HH1 ARG A 161      -8.364   2.126 -25.431  1.00 87.42           H
ATOM   2341  NH2 ARG A 161      -8.700   1.846 -22.932  1.00 87.42           N
ATOM   2342 1HH2 ARG A 161      -7.949   1.291 -23.290  1.00 87.42           H
ATOM   2343 2HH2 ARG A 161      -8.925   1.815 -21.958  1.00 87.42           H
ATOM   2344  HN  ARG A 161     -11.560   8.162 -24.096  1.00 87.42           H
ATOM   2345  N   LEU A 162      -9.195   9.052 -22.071  1.00 89.42           N
ATOM   2346  CA  LEU A 162      -8.067   9.737 -21.462  1.00 89.42           C
ATOM   2347  C   LEU A 162      -8.585  10.815 -20.508  1.00 89.42           C
ATOM   2348  O   LEU A 162      -8.038  11.003 -19.423  1.00 89.42           O
ATOM   2349  HA  LEU A 162      -7.512   9.000 -20.882  1.00 89.42           H
ATOM   2350  CB  LEU A 162      -7.120  10.272 -22.538  1.00 89.42           C
ATOM   2351 1HB  LEU A 162      -6.920   9.471 -23.249  1.00 89.42           H
ATOM   2352 2HB  LEU A 162      -7.634  11.063 -23.086  1.00 89.42           H
ATOM   2353  CG  LEU A 162      -5.782  10.822 -22.041  1.00 89.42           C
ATOM   2354  HG  LEU A 162      -5.980  11.517 -21.225  1.00 89.42           H
ATOM   2355  CD1 LEU A 162      -4.905   9.702 -21.477  1.00 89.42           C
ATOM   2356 1HD1 LEU A 162      -5.418   9.223 -20.643  1.00 89.42           H
ATOM   2357 2HD1 LEU A 162      -4.712   8.964 -22.256  1.00 89.42           H
ATOM   2358 3HD1 LEU A 162      -3.960  10.120 -21.131  1.00 89.42           H
ATOM   2359  CD2 LEU A 162      -5.068  11.608 -23.142  1.00 89.42           C
ATOM   2360 1HD2 LEU A 162      -4.883  10.954 -23.994  1.00 89.42           H
ATOM   2361 2HD2 LEU A 162      -5.695  12.444 -23.456  1.00 89.42           H
ATOM   2362 3HD2 LEU A 162      -4.120  11.987 -22.762  1.00 89.42           H
ATOM   2363  HN  LEU A 162      -9.301   9.204 -23.054  1.00 89.42           H
ATOM   2364  N   LEU A 163      -9.635  11.494 -20.947  1.00 91.12           N
ATOM   2365  CA  LEU A 163     -10.240  12.541 -20.141  1.00 91.12           C
ATOM   2366  C   LEU A 163     -10.758  11.938 -18.835  1.00 91.12           C
ATOM   2367  O   LEU A 163     -10.444  12.430 -17.752  1.00 91.12           O
ATOM   2368  HA  LEU A 163      -9.458  13.262 -19.903  1.00 91.12           H
ATOM   2369  CB  LEU A 163     -11.310  13.283 -20.944  1.00 91.12           C
ATOM   2370 1HB  LEU A 163     -10.866  13.619 -21.881  1.00 91.12           H
ATOM   2371 2HB  LEU A 163     -12.099  12.576 -21.200  1.00 91.12           H
ATOM   2372  CG  LEU A 163     -11.950  14.490 -20.253  1.00 91.12           C
ATOM   2373  HG  LEU A 163     -12.309  14.172 -19.274  1.00 91.12           H
ATOM   2374  CD1 LEU A 163     -10.920  15.597 -20.019  1.00 91.12           C
ATOM   2375 1HD1 LEU A 163     -10.116  15.218 -19.388  1.00 91.12           H
ATOM   2376 2HD1 LEU A 163     -10.509  15.919 -20.976  1.00 91.12           H
ATOM   2377 3HD1 LEU A 163     -11.401  16.442 -19.527  1.00 91.12           H
ATOM   2378  CD2 LEU A 163     -13.163  14.992 -21.038  1.00 91.12           C
ATOM   2379 1HD2 LEU A 163     -12.850  15.288 -22.040  1.00 91.12           H
ATOM   2380 2HD2 LEU A 163     -13.904  14.196 -21.109  1.00 91.12           H
ATOM   2381 3HD2 LEU A 163     -13.598  15.850 -20.525  1.00 91.12           H
ATOM   2382  HN  LEU A 163     -10.071  11.338 -21.834  1.00 91.12           H
ATOM   2383  N   TYR A 164     -11.543  10.880 -18.979  1.00 91.11           N
ATOM   2384  CA  TYR A 164     -12.117  10.211 -17.823  1.00 91.11           C
ATOM   2385  C   TYR A 164     -11.021   9.681 -16.897  1.00 91.11           C
ATOM   2386  O   TYR A 164     -11.181   9.680 -15.677  1.00 91.11           O
ATOM   2387  HA  TYR A 164     -12.722  10.936 -17.280  1.00 91.11           H
ATOM   2388  CB  TYR A 164     -12.917   9.029 -18.375  1.00 91.11           C
ATOM   2389 1HB  TYR A 164     -12.296   8.483 -19.085  1.00 91.11           H
ATOM   2390 2HB  TYR A 164     -13.144   8.344 -17.558  1.00 91.11           H
ATOM   2391  CG  TYR A 164     -14.223   9.429 -19.064  1.00 91.11           C
ATOM   2392  CD1 TYR A 164     -15.099  10.291 -18.435  1.00 91.11           C
ATOM   2393  HD1 TYR A 164     -14.860  10.686 -17.447  1.00 91.11           H
ATOM   2394  CD2 TYR A 164     -14.525   8.929 -20.314  1.00 91.11           C
ATOM   2395  HD2 TYR A 164     -13.833   8.249 -20.811  1.00 91.11           H
ATOM   2396  CE1 TYR A 164     -16.328  10.667 -19.083  1.00 91.11           C
ATOM   2397  HE1 TYR A 164     -17.029  11.347 -18.598  1.00 91.11           H
ATOM   2398  CE2 TYR A 164     -15.755   9.306 -20.962  1.00 91.11           C
ATOM   2399  HE2 TYR A 164     -16.006   8.918 -21.950  1.00 91.11           H
ATOM   2400  CZ  TYR A 164     -16.596  10.157 -20.315  1.00 91.11           C
ATOM   2401  OH  TYR A 164     -17.757  10.513 -20.927  1.00 91.11           O
ATOM   2402  HH  TYR A 164     -18.280  11.128 -20.337  1.00 91.11           H
ATOM   2403  HN  TYR A 164     -11.788  10.482 -19.863  1.00 91.11           H
ATOM   2404  N   SER A 165      -9.932   9.243 -17.511  1.00 91.58           N
ATOM   2405  CA  SER A 165      -8.814   8.701 -16.757  1.00 91.58           C
ATOM   2406  C   SER A 165      -8.269   9.759 -15.796  1.00 91.58           C
ATOM   2407  O   SER A 165      -7.847   9.436 -14.686  1.00 91.58           O
ATOM   2408  HA  SER A 165      -9.222   7.855 -16.204  1.00 91.58           H
ATOM   2409  CB  SER A 165      -7.706   8.210 -17.691  1.00 91.58           C
ATOM   2410 1HB  SER A 165      -7.057   7.519 -17.153  1.00 91.58           H
ATOM   2411 2HB  SER A 165      -8.147   7.654 -18.518  1.00 91.58           H
ATOM   2412  OG  SER A 165      -6.927   9.287 -18.207  1.00 91.58           O
ATOM   2413  HG  SER A 165      -7.474  10.123 -18.232  1.00 91.58           H
ATOM   2414  HN  SER A 165      -9.806   9.254 -18.503  1.00 91.58           H
ATOM   2415  N   LYS A 166      -8.295  11.001 -16.257  1.00 93.82           N
ATOM   2416  CA  LYS A 166      -7.803  12.108 -15.454  1.00 93.82           C
ATOM   2417  C   LYS A 166      -8.719  12.301 -14.244  1.00 93.82           C
ATOM   2418  O   LYS A 166      -8.245  12.451 -13.120  1.00 93.82           O
ATOM   2419  HA  LYS A 166      -6.811  11.835 -15.096  1.00 93.82           H
ATOM   2420  CB  LYS A 166      -7.645  13.364 -16.313  1.00 93.82           C
ATOM   2421 1HB  LYS A 166      -8.568  13.553 -16.861  1.00 93.82           H
ATOM   2422 2HB  LYS A 166      -7.473  14.228 -15.672  1.00 93.82           H
ATOM   2423  CG  LYS A 166      -6.484  13.213 -17.298  1.00 93.82           C
ATOM   2424 1HG  LYS A 166      -5.558  13.038 -16.749  1.00 93.82           H
ATOM   2425 2HG  LYS A 166      -6.649  12.340 -17.929  1.00 93.82           H
ATOM   2426  CD  LYS A 166      -6.339  14.461 -18.171  1.00 93.82           C
ATOM   2427 1HD  LYS A 166      -7.255  14.619 -18.740  1.00 93.82           H
ATOM   2428 2HD  LYS A 166      -6.201  15.337 -17.538  1.00 93.82           H
ATOM   2429  CE  LYS A 166      -5.154  14.325 -19.129  1.00 93.82           C
ATOM   2430 1HE  LYS A 166      -4.247  14.102 -18.567  1.00 93.82           H
ATOM   2431 2HE  LYS A 166      -5.322  13.488 -19.808  1.00 93.82           H
ATOM   2432  NZ  LYS A 166      -4.970  15.571 -19.906  1.00 93.82           N
ATOM   2433 1HZ  LYS A 166      -4.191  15.459 -20.546  1.00 93.82           H
ATOM   2434 2HZ  LYS A 166      -5.814  15.769 -20.432  1.00 93.82           H
ATOM   2435 3HZ  LYS A 166      -4.779  16.339 -19.272  1.00 93.82           H
ATOM   2436  HN  LYS A 166      -8.643  11.255 -17.159  1.00 93.82           H
ATOM   2437  N   MET A 167     -10.016  12.292 -14.517  1.00 94.98           N
ATOM   2438  CA  MET A 167     -11.002  12.498 -13.470  1.00 94.98           C
ATOM   2439  C   MET A 167     -10.927  11.387 -12.420  1.00 94.98           C
ATOM   2440  O   MET A 167     -10.953  11.660 -11.220  1.00 94.98           O
ATOM   2441  HA  MET A 167     -10.751  13.455 -13.014  1.00 94.98           H
ATOM   2442  CB  MET A 167     -12.403  12.524 -14.085  1.00 94.98           C
ATOM   2443 1HB  MET A 167     -12.578  11.602 -14.638  1.00 94.98           H
ATOM   2444 2HB  MET A 167     -13.151  12.569 -13.294  1.00 94.98           H
ATOM   2445  CG  MET A 167     -12.568  13.725 -15.019  1.00 94.98           C
ATOM   2446 1HG  MET A 167     -12.362  14.648 -14.478  1.00 94.98           H
ATOM   2447 2HG  MET A 167     -11.846  13.665 -15.834  1.00 94.98           H
ATOM   2448  SD  MET A 167     -14.227  13.762 -15.677  1.00 94.98           S
ATOM   2449  CE  MET A 167     -15.129  14.254 -14.217  1.00 94.98           C
ATOM   2450 1HE  MET A 167     -14.980  13.513 -13.432  1.00 94.98           H
ATOM   2451 2HE  MET A 167     -14.766  15.223 -13.876  1.00 94.98           H
ATOM   2452 3HE  MET A 167     -16.191  14.326 -14.453  1.00 94.98           H
ATOM   2453  HN  MET A 167     -10.394  12.147 -15.431  1.00 94.98           H
ATOM   2454  N   VAL A 168     -10.834  10.159 -12.909  1.00 94.78           N
ATOM   2455  CA  VAL A 168     -10.798   9.004 -12.028  1.00 94.78           C
ATOM   2456  C   VAL A 168      -9.583   9.109 -11.105  1.00 94.78           C
ATOM   2457  O   VAL A 168      -9.683   8.847  -9.908  1.00 94.78           O
ATOM   2458  HA  VAL A 168     -11.703   9.025 -11.420  1.00 94.78           H
ATOM   2459  CB  VAL A 168     -10.812   7.716 -12.854  1.00 94.78           C
ATOM   2460  HB  VAL A 168     -10.037   7.798 -13.616  1.00 94.78           H
ATOM   2461  CG1 VAL A 168     -10.488   6.502 -11.981  1.00 94.78           C
ATOM   2462 1HG1 VAL A 168      -9.498   6.625 -11.542  1.00 94.78           H
ATOM   2463 2HG1 VAL A 168     -11.230   6.416 -11.188  1.00 94.78           H
ATOM   2464 3HG1 VAL A 168     -10.504   5.600 -12.593  1.00 94.78           H
ATOM   2465  CG2 VAL A 168     -12.154   7.536 -13.567  1.00 94.78           C
ATOM   2466 1HG2 VAL A 168     -12.954   7.486 -12.828  1.00 94.78           H
ATOM   2467 2HG2 VAL A 168     -12.327   8.381 -14.234  1.00 94.78           H
ATOM   2468 3HG2 VAL A 168     -12.136   6.614 -14.147  1.00 94.78           H
ATOM   2469  HN  VAL A 168     -10.785   9.949 -13.885  1.00 94.78           H
ATOM   2470  N   CYS A 169      -8.461   9.494 -11.698  1.00 94.65           N
ATOM   2471  CA  CYS A 169      -7.227   9.634 -10.944  1.00 94.65           C
ATOM   2472  C   CYS A 169      -7.470  10.625  -9.804  1.00 94.65           C
ATOM   2473  O   CYS A 169      -7.120  10.355  -8.656  1.00 94.65           O
ATOM   2474  HA  CYS A 169      -6.985   8.646 -10.553  1.00 94.65           H
ATOM   2475  CB  CYS A 169      -6.064  10.068 -11.839  1.00 94.65           C
ATOM   2476 1HB  CYS A 169      -6.372  10.901 -12.471  1.00 94.65           H
ATOM   2477 2HB  CYS A 169      -5.235  10.422 -11.226  1.00 94.65           H
ATOM   2478  SG  CYS A 169      -5.518   8.665 -12.879  1.00 94.65           S
ATOM   2479  HG  CYS A 169      -6.494   8.768 -13.776  1.00 94.65           H
ATOM   2480  HN  CYS A 169      -8.388   9.707 -12.672  1.00 94.65           H
ATOM   2481  N   PHE A 170      -8.069  11.752 -10.160  1.00 96.18           N
ATOM   2482  CA  PHE A 170      -8.321  12.804  -9.190  1.00 96.18           C
ATOM   2483  C   PHE A 170      -9.216  12.301  -8.056  1.00 96.18           C
ATOM   2484  O   PHE A 170      -8.934  12.543  -6.884  1.00 96.18           O
ATOM   2485  HA  PHE A 170      -7.356  13.106  -8.782  1.00 96.18           H
ATOM   2486  CB  PHE A 170      -9.042  13.932  -9.931  1.00 96.18           C
ATOM   2487 1HB  PHE A 170      -8.439  14.235 -10.787  1.00 96.18           H
ATOM   2488 2HB  PHE A 170      -9.984  13.551 -10.324  1.00 96.18           H
ATOM   2489  CG  PHE A 170      -9.328  15.162  -9.066  1.00 96.18           C
ATOM   2490  CD1 PHE A 170     -10.560  15.336  -8.519  1.00 96.18           C
ATOM   2491  HD1 PHE A 170     -11.344  14.600  -8.695  1.00 96.18           H
ATOM   2492  CD2 PHE A 170      -8.349  16.080  -8.846  1.00 96.18           C
ATOM   2493  HD2 PHE A 170      -7.361  15.940  -9.285  1.00 96.18           H
ATOM   2494  CE1 PHE A 170     -10.825  16.478  -7.716  1.00 96.18           C
ATOM   2495  HE1 PHE A 170     -11.813  16.618  -7.277  1.00 96.18           H
ATOM   2496  CE2 PHE A 170      -8.614  17.221  -8.043  1.00 96.18           C
ATOM   2497  HE2 PHE A 170      -7.830  17.957  -7.866  1.00 96.18           H
ATOM   2498  CZ  PHE A 170      -9.846  17.396  -7.495  1.00 96.18           C
ATOM   2499  HZ  PHE A 170     -10.050  18.272  -6.879  1.00 96.18           H
ATOM   2500  HN  PHE A 170      -8.378  11.952 -11.090  1.00 96.18           H
ATOM   2501  N   THR A 171     -10.278  11.610  -8.445  1.00 96.11           N
ATOM   2502  CA  THR A 171     -11.225  11.085  -7.477  1.00 96.11           C
ATOM   2503  C   THR A 171     -10.525  10.130  -6.508  1.00 96.11           C
ATOM   2504  O   THR A 171     -10.811  10.134  -5.312  1.00 96.11           O
ATOM   2505  HA  THR A 171     -11.608  11.917  -6.885  1.00 96.11           H
ATOM   2506  CB  THR A 171     -12.376  10.434  -8.246  1.00 96.11           C
ATOM   2507  HB  THR A 171     -12.035   9.546  -8.779  1.00 96.11           H
ATOM   2508  OG1 THR A 171     -12.885  11.484  -9.064  1.00 96.11           O
ATOM   2509  HG1 THR A 171     -13.337  11.101  -9.870  1.00 96.11           H
ATOM   2510  CG2 THR A 171     -13.552  10.064  -7.339  1.00 96.11           C
ATOM   2511 1HG2 THR A 171     -13.936  10.964  -6.859  1.00 96.11           H
ATOM   2512 2HG2 THR A 171     -13.216   9.360  -6.578  1.00 96.11           H
ATOM   2513 3HG2 THR A 171     -14.341   9.606  -7.936  1.00 96.11           H
ATOM   2514  HN  THR A 171     -10.494  11.407  -9.400  1.00 96.11           H
ATOM   2515  N   ILE A 172      -9.620   9.336  -7.061  1.00 94.79           N
ATOM   2516  CA  ILE A 172      -8.915   8.341  -6.271  1.00 94.79           C
ATOM   2517  C   ILE A 172      -8.081   9.046  -5.199  1.00 94.79           C
ATOM   2518  O   ILE A 172      -8.083   8.638  -4.038  1.00 94.79           O
ATOM   2519  HA  ILE A 172      -9.665   7.725  -5.776  1.00 94.79           H
ATOM   2520  CB  ILE A 172      -8.097   7.418  -7.177  1.00 94.79           C
ATOM   2521  HB  ILE A 172      -7.589   8.032  -7.921  1.00 94.79           H
ATOM   2522  CG1 ILE A 172      -9.006   6.449  -7.936  1.00 94.79           C
ATOM   2523 1HG1 ILE A 172      -9.465   5.751  -7.236  1.00 94.79           H
ATOM   2524 2HG1 ILE A 172      -9.816   7.002  -8.412  1.00 94.79           H
ATOM   2525  CG2 ILE A 172      -7.016   6.685  -6.381  1.00 94.79           C
ATOM   2526 1HG2 ILE A 172      -6.344   7.413  -5.926  1.00 94.79           H
ATOM   2527 2HG2 ILE A 172      -7.483   6.085  -5.601  1.00 94.79           H
ATOM   2528 3HG2 ILE A 172      -6.450   6.036  -7.050  1.00 94.79           H
ATOM   2529  CD1 ILE A 172      -8.219   5.675  -8.995  1.00 94.79           C
ATOM   2530 1HD1 ILE A 172      -7.783   6.374  -9.707  1.00 94.79           H
ATOM   2531 2HD1 ILE A 172      -7.426   5.104  -8.513  1.00 94.79           H
ATOM   2532 3HD1 ILE A 172      -8.889   4.993  -9.519  1.00 94.79           H
ATOM   2533  HN  ILE A 172      -9.368   9.363  -8.029  1.00 94.79           H
ATOM   2534  N   TRP A 173      -7.389  10.092  -5.625  1.00 95.81           N
ATOM   2535  CA  TRP A 173      -6.498  10.814  -4.733  1.00 95.81           C
ATOM   2536  C   TRP A 173      -7.335  11.381  -3.586  1.00 95.81           C
ATOM   2537  O   TRP A 173      -6.966  11.252  -2.419  1.00 95.81           O
ATOM   2538  HA  TRP A 173      -5.767  10.103  -4.345  1.00 95.81           H
ATOM   2539  CB  TRP A 173      -5.715  11.888  -5.491  1.00 95.81           C
ATOM   2540 1HB  TRP A 173      -6.372  12.349  -6.228  1.00 95.81           H
ATOM   2541 2HB  TRP A 173      -5.422  12.671  -4.791  1.00 95.81           H
ATOM   2542  CG  TRP A 173      -4.465  11.364  -6.200  1.00 95.81           C
ATOM   2543  CD1 TRP A 173      -4.255  11.241  -7.518  1.00 95.81           C
ATOM   2544  HD1 TRP A 173      -4.982  11.511  -8.283  1.00 95.81           H
ATOM   2545  CD2 TRP A 173      -3.253  10.895  -5.572  1.00 95.81           C
ATOM   2546  NE1 TRP A 173      -3.001  10.728  -7.784  1.00 95.81           N
ATOM   2547  HE1 TRP A 173      -2.616  10.546  -8.688  1.00 95.81           H
ATOM   2548  CE2 TRP A 173      -2.373  10.512  -6.563  1.00 95.81           C
ATOM   2549  CE3 TRP A 173      -2.912  10.798  -4.211  1.00 95.81           C
ATOM   2550  HE3 TRP A 173      -3.590  11.095  -3.410  1.00 95.81           H
ATOM   2551  CZ2 TRP A 173      -1.095  10.005  -6.299  1.00 95.81           C
ATOM   2552  HZ2 TRP A 173      -0.417   9.709  -7.100  1.00 95.81           H
ATOM   2553  CZ3 TRP A 173      -1.631  10.290  -3.964  1.00 95.81           C
ATOM   2554  HZ3 TRP A 173      -1.316  10.194  -2.925  1.00 95.81           H
ATOM   2555  CH2 TRP A 173      -0.733   9.900  -4.950  1.00 95.81           C
ATOM   2556  HH2 TRP A 173       0.248   9.513  -4.675  1.00 95.81           H
ATOM   2557  HN  TRP A 173      -7.429  10.446  -6.560  1.00 95.81           H
ATOM   2558  N   VAL A 174      -8.448  11.999  -3.956  1.00 95.96           N
ATOM   2559  CA  VAL A 174      -9.304  12.649  -2.979  1.00 95.96           C
ATOM   2560  C   VAL A 174      -9.818  11.606  -1.984  1.00 95.96           C
ATOM   2561  O   VAL A 174      -9.819  11.843  -0.777  1.00 95.96           O
ATOM   2562  HA  VAL A 174      -8.697  13.377  -2.442  1.00 95.96           H
ATOM   2563  CB  VAL A 174     -10.430  13.403  -3.690  1.00 95.96           C
ATOM   2564  HB  VAL A 174     -10.931  12.704  -4.360  1.00 95.96           H
ATOM   2565  CG1 VAL A 174     -11.465  13.915  -2.686  1.00 95.96           C
ATOM   2566 1HG1 VAL A 174     -11.896  13.072  -2.146  1.00 95.96           H
ATOM   2567 2HG1 VAL A 174     -10.983  14.591  -1.980  1.00 95.96           H
ATOM   2568 3HG1 VAL A 174     -12.254  14.448  -3.218  1.00 95.96           H
ATOM   2569  CG2 VAL A 174      -9.873  14.549  -4.537  1.00 95.96           C
ATOM   2570 1HG2 VAL A 174      -9.335  15.247  -3.895  1.00 95.96           H
ATOM   2571 2HG2 VAL A 174      -9.192  14.148  -5.288  1.00 95.96           H
ATOM   2572 3HG2 VAL A 174     -10.694  15.068  -5.031  1.00 95.96           H
ATOM   2573  HN  VAL A 174      -8.765  12.058  -4.903  1.00 95.96           H
ATOM   2574  N   LEU A 175     -10.242  10.475  -2.528  1.00 93.83           N
ATOM   2575  CA  LEU A 175     -10.856   9.438  -1.715  1.00 93.83           C
ATOM   2576  C   LEU A 175      -9.822   8.886  -0.733  1.00 93.83           C
ATOM   2577  O   LEU A 175     -10.114   8.710   0.448  1.00 93.83           O
ATOM   2578  HA  LEU A 175     -11.660   9.904  -1.145  1.00 93.83           H
ATOM   2579  CB  LEU A 175     -11.494   8.368  -2.604  1.00 93.83           C
ATOM   2580 1HB  LEU A 175     -12.168   8.861  -3.305  1.00 93.83           H
ATOM   2581 2HB  LEU A 175     -10.707   7.899  -3.194  1.00 93.83           H
ATOM   2582  CG  LEU A 175     -12.272   7.270  -1.878  1.00 93.83           C
ATOM   2583  HG  LEU A 175     -11.622   6.835  -1.119  1.00 93.83           H
ATOM   2584  CD1 LEU A 175     -13.489   7.848  -1.153  1.00 93.83           C
ATOM   2585 1HD1 LEU A 175     -13.160   8.585  -0.421  1.00 93.83           H
ATOM   2586 2HD1 LEU A 175     -14.151   8.325  -1.876  1.00 93.83           H
ATOM   2587 3HD1 LEU A 175     -14.025   7.046  -0.645  1.00 93.83           H
ATOM   2588  CD2 LEU A 175     -12.659   6.144  -2.839  1.00 93.83           C
ATOM   2589 1HD2 LEU A 175     -13.284   6.547  -3.637  1.00 93.83           H
ATOM   2590 2HD2 LEU A 175     -11.758   5.708  -3.269  1.00 93.83           H
ATOM   2591 3HD2 LEU A 175     -13.212   5.377  -2.297  1.00 93.83           H
ATOM   2592  HN  LEU A 175     -10.172  10.261  -3.502  1.00 93.83           H
ATOM   2593  N   ALA A 176      -8.633   8.627  -1.259  1.00 93.53           N
ATOM   2594  CA  ALA A 176      -7.576   8.029  -0.461  1.00 93.53           C
ATOM   2595  C   ALA A 176      -7.211   8.974   0.685  1.00 93.53           C
ATOM   2596  O   ALA A 176      -6.934   8.528   1.797  1.00 93.53           O
ATOM   2597  HA  ALA A 176      -7.961   7.098  -0.045  1.00 93.53           H
ATOM   2598  CB  ALA A 176      -6.378   7.709  -1.358  1.00 93.53           C
ATOM   2599 1HB  ALA A 176      -6.684   7.011  -2.138  1.00 93.53           H
ATOM   2600 2HB  ALA A 176      -6.012   8.628  -1.816  1.00 93.53           H
ATOM   2601 3HB  ALA A 176      -5.586   7.260  -0.759  1.00 93.53           H
ATOM   2602  HN  ALA A 176      -8.388   8.819  -2.209  1.00 93.53           H
ATOM   2603  N   ALA A 177      -7.222  10.262   0.374  1.00 93.79           N
ATOM   2604  CA  ALA A 177      -6.868  11.272   1.356  1.00 93.79           C
ATOM   2605  C   ALA A 177      -7.873  11.231   2.509  1.00 93.79           C
ATOM   2606  O   ALA A 177      -7.486  11.258   3.676  1.00 93.79           O
ATOM   2607  HA  ALA A 177      -5.877  11.028   1.740  1.00 93.79           H
ATOM   2608  CB  ALA A 177      -6.811  12.644   0.680  1.00 93.79           C
ATOM   2609 1HB  ALA A 177      -6.062  12.628  -0.111  1.00 93.79           H
ATOM   2610 2HB  ALA A 177      -7.786  12.879   0.253  1.00 93.79           H
ATOM   2611 3HB  ALA A 177      -6.546  13.401   1.418  1.00 93.79           H
ATOM   2612  HN  ALA A 177      -7.467  10.617  -0.529  1.00 93.79           H
ATOM   2613  N   ALA A 178      -9.145  11.166   2.141  1.00 93.91           N
ATOM   2614  CA  ALA A 178     -10.212  11.209   3.126  1.00 93.91           C
ATOM   2615  C   ALA A 178     -10.103   9.990   4.043  1.00 93.91           C
ATOM   2616  O   ALA A 178     -10.366  10.084   5.241  1.00 93.91           O
ATOM   2617  HA  ALA A 178     -10.079  12.113   3.720  1.00 93.91           H
ATOM   2618  CB  ALA A 178     -11.563  11.283   2.412  1.00 93.91           C
ATOM   2619 1HB  ALA A 178     -11.600  12.182   1.797  1.00 93.91           H
ATOM   2620 2HB  ALA A 178     -11.688  10.404   1.779  1.00 93.91           H
ATOM   2621 3HB  ALA A 178     -12.363  11.315   3.151  1.00 93.91           H
ATOM   2622  HN  ALA A 178      -9.449  11.086   1.192  1.00 93.91           H
ATOM   2623  N   LEU A 179      -9.715   8.873   3.446  1.00 91.70           N
ATOM   2624  CA  LEU A 179      -9.662   7.615   4.172  1.00 91.70           C
ATOM   2625  C   LEU A 179      -8.479   7.640   5.142  1.00 91.70           C
ATOM   2626  O   LEU A 179      -8.358   6.768   6.002  1.00 91.70           O
ATOM   2627  HA  LEU A 179     -10.582   7.534   4.751  1.00 91.70           H
ATOM   2628  CB  LEU A 179      -9.634   6.435   3.199  1.00 91.70           C
ATOM   2629 1HB  LEU A 179      -8.820   6.592   2.491  1.00 91.70           H
ATOM   2630 2HB  LEU A 179      -9.398   5.531   3.761  1.00 91.70           H
ATOM   2631  CG  LEU A 179     -10.920   6.188   2.407  1.00 91.70           C
ATOM   2632  HG  LEU A 179     -11.152   7.091   1.842  1.00 91.70           H
ATOM   2633  CD1 LEU A 179     -10.731   5.058   1.394  1.00 91.70           C
ATOM   2634 1HD1 LEU A 179      -9.937   5.323   0.696  1.00 91.70           H
ATOM   2635 2HD1 LEU A 179     -10.463   4.141   1.918  1.00 91.70           H
ATOM   2636 3HD1 LEU A 179     -11.660   4.903   0.845  1.00 91.70           H
ATOM   2637  CD2 LEU A 179     -12.100   5.927   3.345  1.00 91.70           C
ATOM   2638 1HD2 LEU A 179     -11.891   5.048   3.955  1.00 91.70           H
ATOM   2639 2HD2 LEU A 179     -12.248   6.791   3.992  1.00 91.70           H
ATOM   2640 3HD2 LEU A 179     -13.001   5.755   2.756  1.00 91.70           H
ATOM   2641  HN  LEU A 179      -9.440   8.818   2.486  1.00 91.70           H
ATOM   2642  N   CYS A 180      -7.637   8.648   4.972  1.00 92.82           N
ATOM   2643  CA  CYS A 180      -6.421   8.749   5.761  1.00 92.82           C
ATOM   2644  C   CYS A 180      -6.658   9.765   6.881  1.00 92.82           C
ATOM   2645  O   CYS A 180      -5.742  10.088   7.635  1.00 92.82           O
ATOM   2646  HA  CYS A 180      -6.231   7.758   6.172  1.00 92.82           H
ATOM   2647  CB  CYS A 180      -5.215   9.124   4.898  1.00 92.82           C
ATOM   2648 1HB  CYS A 180      -5.409  10.059   4.373  1.00 92.82           H
ATOM   2649 2HB  CYS A 180      -4.342   9.288   5.529  1.00 92.82           H
ATOM   2650  SG  CYS A 180      -4.871   7.791   3.691  1.00 92.82           S
ATOM   2651  HG  CYS A 180      -5.956   7.993   2.949  1.00 92.82           H
ATOM   2652  HN  CYS A 180      -7.773   9.386   4.311  1.00 92.82           H
ATOM   2653  N   ILE A 181      -7.893  10.240   6.954  1.00 93.64           N
ATOM   2654  CA  ILE A 181      -8.251  11.246   7.939  1.00 93.64           C
ATOM   2655  C   ILE A 181      -7.937  10.717   9.340  1.00 93.64           C
ATOM   2656  O   ILE A 181      -7.308  11.407  10.141  1.00 93.64           O
ATOM   2657  HA  ILE A 181      -7.629  12.121   7.753  1.00 93.64           H
ATOM   2658  CB  ILE A 181      -9.707  11.679   7.758  1.00 93.64           C
ATOM   2659  HB  ILE A 181     -10.309  10.788   7.579  1.00 93.64           H
ATOM   2660  CG1 ILE A 181      -9.862  12.583   6.532  1.00 93.64           C
ATOM   2661 1HG1 ILE A 181      -9.323  13.516   6.694  1.00 93.64           H
ATOM   2662 2HG1 ILE A 181      -9.414  12.102   5.663  1.00 93.64           H
ATOM   2663  CG2 ILE A 181     -10.245  12.340   9.029  1.00 93.64           C
ATOM   2664 1HG2 ILE A 181     -10.191  11.633   9.856  1.00 93.64           H
ATOM   2665 2HG2 ILE A 181      -9.645  13.220   9.262  1.00 93.64           H
ATOM   2666 3HG2 ILE A 181     -11.282  12.638   8.872  1.00 93.64           H
ATOM   2667  CD1 ILE A 181     -11.337  12.881   6.254  1.00 93.64           C
ATOM   2668 1HD1 ILE A 181     -11.868  11.947   6.069  1.00 93.64           H
ATOM   2669 2HD1 ILE A 181     -11.775  13.383   7.116  1.00 93.64           H
ATOM   2670 3HD1 ILE A 181     -11.418  13.524   5.378  1.00 93.64           H
ATOM   2671  HN  ILE A 181      -8.640   9.949   6.356  1.00 93.64           H
ATOM   2672  N   PRO A 182      -8.365   9.488   9.659  1.00 91.74           N
ATOM   2673  CA  PRO A 182      -8.187   8.954  11.011  1.00 91.74           C
ATOM   2674  C   PRO A 182      -6.743   9.039  11.478  1.00 91.74           C
ATOM   2675  O   PRO A 182      -6.473   9.466  12.600  1.00 91.74           O
ATOM   2676  HA  PRO A 182      -8.753   9.550  11.727  1.00 91.74           H
ATOM   2677  CB  PRO A 182      -8.661   7.504  10.894  1.00 91.74           C
ATOM   2678 1HB  PRO A 182      -7.838   6.830  10.661  1.00 91.74           H
ATOM   2679 2HB  PRO A 182      -9.107   7.152  11.824  1.00 91.74           H
ATOM   2680  CG  PRO A 182      -9.683   7.558   9.764  1.00 91.74           C
ATOM   2681 1HG  PRO A 182      -9.852   6.575   9.325  1.00 91.74           H
ATOM   2682 2HG  PRO A 182     -10.654   7.908  10.113  1.00 91.74           H
ATOM   2683  CD  PRO A 182      -9.048   8.523   8.777  1.00 91.74           C
ATOM   2684 1HD  PRO A 182      -8.344   8.020   8.114  1.00 91.74           H
ATOM   2685 2HD  PRO A 182      -9.793   9.002   8.142  1.00 91.74           H
ATOM   2686  N   GLU A 183      -5.844   8.625  10.597  1.00 92.00           N
ATOM   2687  CA  GLU A 183      -4.429   8.604  10.925  1.00 92.00           C
ATOM   2688  C   GLU A 183      -3.943  10.013  11.271  1.00 92.00           C
ATOM   2689  O   GLU A 183      -3.128  10.188  12.176  1.00 92.00           O
ATOM   2690  HA  GLU A 183      -4.343   7.958  11.800  1.00 92.00           H
ATOM   2691  CB  GLU A 183      -3.609   8.007   9.780  1.00 92.00           C
ATOM   2692 1HB  GLU A 183      -3.989   8.374   8.826  1.00 92.00           H
ATOM   2693 2HB  GLU A 183      -2.551   8.222   9.934  1.00 92.00           H
ATOM   2694  CG  GLU A 183      -3.739   6.483   9.748  1.00 92.00           C
ATOM   2695 1HG  GLU A 183      -2.941   6.059   9.138  1.00 92.00           H
ATOM   2696 2HG  GLU A 183      -3.616   6.083  10.755  1.00 92.00           H
ATOM   2697  CD  GLU A 183      -5.098   6.060   9.188  1.00 92.00           C
ATOM   2698  OE1 GLU A 183      -5.394   4.848   9.272  1.00 92.00           O
ATOM   2699  OE2 GLU A 183      -5.809   6.957   8.687  1.00 92.00           O
ATOM   2700  HN  GLU A 183      -6.069   8.308   9.676  1.00 92.00           H
ATOM   2701  N   ILE A 184      -4.464  10.982  10.532  1.00 93.56           N
ATOM   2702  CA  ILE A 184      -3.990  12.350  10.651  1.00 93.56           C
ATOM   2703  C   ILE A 184      -4.411  12.916  12.008  1.00 93.56           C
ATOM   2704  O   ILE A 184      -3.678  13.695  12.614  1.00 93.56           O
ATOM   2705  HA  ILE A 184      -2.901  12.323  10.611  1.00 93.56           H
ATOM   2706  CB  ILE A 184      -4.466  13.186   9.461  1.00 93.56           C
ATOM   2707  HB  ILE A 184      -5.546  13.073   9.375  1.00 93.56           H
ATOM   2708  CG1 ILE A 184      -3.852  12.680   8.154  1.00 93.56           C
ATOM   2709 1HG1 ILE A 184      -2.780  12.878   8.151  1.00 93.56           H
ATOM   2710 2HG1 ILE A 184      -3.977  11.600   8.084  1.00 93.56           H
ATOM   2711  CG2 ILE A 184      -4.185  14.673   9.689  1.00 93.56           C
ATOM   2712 1HG2 ILE A 184      -4.708  15.009  10.584  1.00 93.56           H
ATOM   2713 2HG2 ILE A 184      -3.113  14.825   9.816  1.00 93.56           H
ATOM   2714 3HG2 ILE A 184      -4.533  15.245   8.829  1.00 93.56           H
ATOM   2715  CD1 ILE A 184      -4.504  13.355   6.945  1.00 93.56           C
ATOM   2716 1HD1 ILE A 184      -5.572  13.134   6.938  1.00 93.56           H
ATOM   2717 2HD1 ILE A 184      -4.356  14.433   7.007  1.00 93.56           H
ATOM   2718 3HD1 ILE A 184      -4.049  12.977   6.030  1.00 93.56           H
ATOM   2719  HN  ILE A 184      -5.195  10.844   9.864  1.00 93.56           H
ATOM   2720  N   LEU A 185      -5.591  12.501  12.446  1.00 92.99           N
ATOM   2721  CA  LEU A 185      -6.204  13.096  13.621  1.00 92.99           C
ATOM   2722  C   LEU A 185      -5.490  12.589  14.876  1.00 92.99           C
ATOM   2723  O   LEU A 185      -5.094  13.379  15.731  1.00 92.99           O
ATOM   2724  HA  LEU A 185      -6.060  14.174  13.554  1.00 92.99           H
ATOM   2725  CB  LEU A 185      -7.712  12.840  13.626  1.00 92.99           C
ATOM   2726 1HB  LEU A 185      -7.881  11.777  13.450  1.00 92.99           H
ATOM   2727 2HB  LEU A 185      -8.096  13.062  14.622  1.00 92.99           H
ATOM   2728  CG  LEU A 185      -8.531  13.634  12.606  1.00 92.99           C
ATOM   2729  HG  LEU A 185      -8.182  13.369  11.608  1.00 92.99           H
ATOM   2730  CD1 LEU A 185     -10.013  13.260  12.681  1.00 92.99           C
ATOM   2731 1HD1 LEU A 185     -10.130  12.197  12.472  1.00 92.99           H
ATOM   2732 2HD1 LEU A 185     -10.392  13.478  13.680  1.00 92.99           H
ATOM   2733 3HD1 LEU A 185     -10.571  13.839  11.946  1.00 92.99           H
ATOM   2734  CD2 LEU A 185      -8.310  15.138  12.778  1.00 92.99           C
ATOM   2735 1HD2 LEU A 185      -8.615  15.438  13.780  1.00 92.99           H
ATOM   2736 2HD2 LEU A 185      -7.254  15.369  12.634  1.00 92.99           H
ATOM   2737 3HD2 LEU A 185      -8.903  15.679  12.040  1.00 92.99           H
ATOM   2738  HN  LEU A 185      -6.124  11.774  12.013  1.00 92.99           H
ATOM   2739  N   TYR A 186      -5.347  11.273  14.946  1.00 92.41           N
ATOM   2740  CA  TYR A 186      -5.025  10.622  16.204  1.00 92.41           C
ATOM   2741  C   TYR A 186      -3.523  10.346  16.309  1.00 92.41           C
ATOM   2742  O   TYR A 186      -3.041   9.904  17.351  1.00 92.41           O
ATOM   2743  HA  TYR A 186      -5.322  11.288  17.014  1.00 92.41           H
ATOM   2744  CB  TYR A 186      -5.776   9.289  16.193  1.00 92.41           C
ATOM   2745 1HB  TYR A 186      -5.448   8.705  15.333  1.00 92.41           H
ATOM   2746 2HB  TYR A 186      -5.505   8.723  17.085  1.00 92.41           H
ATOM   2747  CG  TYR A 186      -7.298   9.433  16.142  1.00 92.41           C
ATOM   2748  CD1 TYR A 186      -7.951  10.196  17.089  1.00 92.41           C
ATOM   2749  HD1 TYR A 186      -7.383  10.695  17.873  1.00 92.41           H
ATOM   2750  CD2 TYR A 186      -8.018   8.801  15.149  1.00 92.41           C
ATOM   2751  HD2 TYR A 186      -7.502   8.199  14.401  1.00 92.41           H
ATOM   2752  CE1 TYR A 186      -9.384  10.332  17.041  1.00 92.41           C
ATOM   2753  HE1 TYR A 186      -9.912  10.931  17.782  1.00 92.41           H
ATOM   2754  CE2 TYR A 186      -9.451   8.937  15.101  1.00 92.41           C
ATOM   2755  HE2 TYR A 186     -10.032   8.443  14.322  1.00 92.41           H
ATOM   2756  CZ  TYR A 186     -10.063   9.695  16.049  1.00 92.41           C
ATOM   2757  OH  TYR A 186     -11.416   9.824  16.003  1.00 92.41           O
ATOM   2758  HH  TYR A 186     -11.725  10.447  16.722  1.00 92.41           H
ATOM   2759  HN  TYR A 186      -5.449  10.658  14.165  1.00 92.41           H
ATOM   2760  N   SER A 187      -2.826  10.619  15.216  1.00 92.83           N
ATOM   2761  CA  SER A 187      -1.377  10.511  15.206  1.00 92.83           C
ATOM   2762  C   SER A 187      -0.765  11.611  16.076  1.00 92.83           C
ATOM   2763  O   SER A 187      -0.958  12.797  15.811  1.00 92.83           O
ATOM   2764  HA  SER A 187      -1.158   9.528  15.622  1.00 92.83           H
ATOM   2765  CB  SER A 187      -0.828  10.595  13.781  1.00 92.83           C
ATOM   2766 1HB  SER A 187      -1.206  11.496  13.299  1.00 92.83           H
ATOM   2767 2HB  SER A 187       0.258  10.684  13.815  1.00 92.83           H
ATOM   2768  OG  SER A 187      -1.186   9.456  13.003  1.00 92.83           O
ATOM   2769  HG  SER A 187      -2.181   9.358  12.978  1.00 92.83           H
ATOM   2770  HN  SER A 187      -3.234  10.908  14.350  1.00 92.83           H
ATOM   2771  N   GLN A 188      -0.039  11.179  17.096  1.00 91.26           N
ATOM   2772  CA  GLN A 188       0.741  12.102  17.904  1.00 91.26           C
ATOM   2773  C   GLN A 188       2.000  11.411  18.433  1.00 91.26           C
ATOM   2774  O   GLN A 188       2.134  10.193  18.328  1.00 91.26           O
ATOM   2775  HA  GLN A 188       1.019  12.912  17.230  1.00 91.26           H
ATOM   2776  CB  GLN A 188      -0.097  12.669  19.052  1.00 91.26           C
ATOM   2777 1HB  GLN A 188       0.466  13.447  19.568  1.00 91.26           H
ATOM   2778 2HB  GLN A 188      -0.996  13.137  18.653  1.00 91.26           H
ATOM   2779  CG  GLN A 188      -0.484  11.569  20.043  1.00 91.26           C
ATOM   2780 1HG  GLN A 188      -1.045  10.790  19.527  1.00 91.26           H
ATOM   2781 2HG  GLN A 188       0.416  11.102  20.443  1.00 91.26           H
ATOM   2782  CD  GLN A 188      -1.324  12.136  21.189  1.00 91.26           C
ATOM   2783  OE1 GLN A 188      -1.821  13.249  21.138  1.00 91.26           O
ATOM   2784  NE2 GLN A 188      -1.455  11.310  22.223  1.00 91.26           N
ATOM   2785 1HE2 GLN A 188      -1.022  10.409  22.202  1.00 91.26           H
ATOM   2786 2HE2 GLN A 188      -1.987  11.590  23.023  1.00 91.26           H
ATOM   2787  HN  GLN A 188       0.022  10.220  17.373  1.00 91.26           H
ATOM   2788  N   ILE A 189       2.890  12.219  18.990  1.00 91.03           N
ATOM   2789  CA  ILE A 189       4.082  11.691  19.631  1.00 91.03           C
ATOM   2790  C   ILE A 189       3.778  11.395  21.100  1.00 91.03           C
ATOM   2791  O   ILE A 189       3.241  12.245  21.810  1.00 91.03           O
ATOM   2792  HA  ILE A 189       4.332  10.753  19.134  1.00 91.03           H
ATOM   2793  CB  ILE A 189       5.265  12.640  19.426  1.00 91.03           C
ATOM   2794  HB  ILE A 189       5.002  13.609  19.850  1.00 91.03           H
ATOM   2795  CG1 ILE A 189       5.543  12.857  17.937  1.00 91.03           C
ATOM   2796 1HG1 ILE A 189       5.919  11.935  17.496  1.00 91.03           H
ATOM   2797 2HG1 ILE A 189       4.614  13.101  17.422  1.00 91.03           H
ATOM   2798  CG2 ILE A 189       6.504  12.141  20.173  1.00 91.03           C
ATOM   2799 1HG2 ILE A 189       6.285  12.080  21.240  1.00 91.03           H
ATOM   2800 2HG2 ILE A 189       6.779  11.154  19.802  1.00 91.03           H
ATOM   2801 3HG2 ILE A 189       7.329  12.834  20.011  1.00 91.03           H
ATOM   2802  CD1 ILE A 189       6.559  13.982  17.728  1.00 91.03           C
ATOM   2803 1HD1 ILE A 189       6.168  14.908  18.149  1.00 91.03           H
ATOM   2804 2HD1 ILE A 189       7.494  13.723  18.224  1.00 91.03           H
ATOM   2805 3HD1 ILE A 189       6.738  14.115  16.661  1.00 91.03           H
ATOM   2806  HN  ILE A 189       2.807  13.215  19.008  1.00 91.03           H
ATOM   2807  N   LYS A 190       4.134  10.188  21.514  1.00 88.01           N
ATOM   2808  CA  LYS A 190       4.039   9.820  22.917  1.00 88.01           C
ATOM   2809  C   LYS A 190       5.440   9.528  23.458  1.00 88.01           C
ATOM   2810  O   LYS A 190       6.206   8.789  22.841  1.00 88.01           O
ATOM   2811  HA  LYS A 190       3.634  10.677  23.453  1.00 88.01           H
ATOM   2812  CB  LYS A 190       3.055   8.663  23.102  1.00 88.01           C
ATOM   2813 1HB  LYS A 190       2.092   8.926  22.663  1.00 88.01           H
ATOM   2814 2HB  LYS A 190       3.418   7.784  22.570  1.00 88.01           H
ATOM   2815  CG  LYS A 190       2.872   8.330  24.584  1.00 88.01           C
ATOM   2816 1HG  LYS A 190       3.790   7.893  24.978  1.00 88.01           H
ATOM   2817 2HG  LYS A 190       2.689   9.246  25.146  1.00 88.01           H
ATOM   2818  CD  LYS A 190       1.709   7.358  24.788  1.00 88.01           C
ATOM   2819 1HD  LYS A 190       0.765   7.901  24.746  1.00 88.01           H
ATOM   2820 2HD  LYS A 190       1.694   6.628  23.979  1.00 88.01           H
ATOM   2821  CE  LYS A 190       1.828   6.635  26.132  1.00 88.01           C
ATOM   2822 1HE  LYS A 190       2.878   6.546  26.412  1.00 88.01           H
ATOM   2823 2HE  LYS A 190       1.339   7.220  26.911  1.00 88.01           H
ATOM   2824  NZ  LYS A 190       1.214   5.291  26.053  1.00 88.01           N
ATOM   2825 1HZ  LYS A 190       1.365   4.799  26.927  1.00 88.01           H
ATOM   2826 2HZ  LYS A 190       0.219   5.383  25.885  1.00 88.01           H
ATOM   2827 3HZ  LYS A 190       1.639   4.769  25.294  1.00 88.01           H
ATOM   2828  HN  LYS A 190       4.480   9.470  20.911  1.00 88.01           H
ATOM   2829  N   GLU A 191       5.732  10.122  24.605  1.00 84.93           N
ATOM   2830  CA  GLU A 191       6.997   9.873  25.277  1.00 84.93           C
ATOM   2831  C   GLU A 191       6.829   8.782  26.337  1.00 84.93           C
ATOM   2832  O   GLU A 191       5.930   8.858  27.173  1.00 84.93           O
ATOM   2833  HA  GLU A 191       7.676   9.530  24.497  1.00 84.93           H
ATOM   2834  CB  GLU A 191       7.551  11.158  25.895  1.00 84.93           C
ATOM   2835 1HB  GLU A 191       6.759  11.679  26.433  1.00 84.93           H
ATOM   2836 2HB  GLU A 191       8.413  10.923  26.520  1.00 84.93           H
ATOM   2837  CG  GLU A 191       8.053  12.116  24.813  1.00 84.93           C
ATOM   2838 1HG  GLU A 191       8.785  11.608  24.184  1.00 84.93           H
ATOM   2839 2HG  GLU A 191       7.225  12.405  24.166  1.00 84.93           H
ATOM   2840  CD  GLU A 191       8.683  13.364  25.434  1.00 84.93           C
ATOM   2841  OE1 GLU A 191       9.149  14.216  24.647  1.00 84.93           O
ATOM   2842  OE2 GLU A 191       8.684  13.438  26.682  1.00 84.93           O
ATOM   2843  HN  GLU A 191       5.124  10.763  25.074  1.00 84.93           H
ATOM   2844  N   GLU A 192       7.708   7.794  26.267  1.00 76.28           N
ATOM   2845  CA  GLU A 192       7.634   6.661  27.173  1.00 76.28           C
ATOM   2846  C   GLU A 192       9.034   6.273  27.653  1.00 76.28           C
ATOM   2847  O   GLU A 192       9.883   5.883  26.852  1.00 76.28           O
ATOM   2848  HA  GLU A 192       7.036   7.004  28.017  1.00 76.28           H
ATOM   2849  CB  GLU A 192       6.933   5.474  26.511  1.00 76.28           C
ATOM   2850 1HB  GLU A 192       5.907   5.746  26.261  1.00 76.28           H
ATOM   2851 2HB  GLU A 192       7.511   5.139  25.650  1.00 76.28           H
ATOM   2852  CG  GLU A 192       6.853   4.281  27.467  1.00 76.28           C
ATOM   2853 1HG  GLU A 192       7.622   3.553  27.210  1.00 76.28           H
ATOM   2854 2HG  GLU A 192       7.054   4.613  28.485  1.00 76.28           H
ATOM   2855  CD  GLU A 192       5.474   3.620  27.403  1.00 76.28           C
ATOM   2856  OE1 GLU A 192       5.221   2.752  28.267  1.00 76.28           O
ATOM   2857  OE2 GLU A 192       4.705   3.997  26.493  1.00 76.28           O
ATOM   2858  HN  GLU A 192       8.459   7.759  25.607  1.00 76.28           H
ATOM   2859  N   SER A 193       9.232   6.392  28.958  1.00 72.49           N
ATOM   2860  CA  SER A 193      10.470   5.941  29.571  1.00 72.49           C
ATOM   2861  C   SER A 193      11.666   6.608  28.889  1.00 72.49           C
ATOM   2862  O   SER A 193      12.735   6.010  28.778  1.00 72.49           O
ATOM   2863  HA  SER A 193      10.404   6.249  30.615  1.00 72.49           H
ATOM   2864  CB  SER A 193      10.598   4.418  29.497  1.00 72.49           C
ATOM   2865 1HB  SER A 193      10.718   4.115  28.457  1.00 72.49           H
ATOM   2866 2HB  SER A 193      11.498   4.104  30.026  1.00 72.49           H
ATOM   2867  OG  SER A 193       9.465   3.759  30.055  1.00 72.49           O
ATOM   2868  HG  SER A 193       9.533   2.773  29.903  1.00 72.49           H
ATOM   2869  HN  SER A 193       8.567   6.788  29.590  1.00 72.49           H
ATOM   2870  N   GLY A 194      11.445   7.839  28.451  1.00 76.44           N
ATOM   2871  CA  GLY A 194      12.507   8.614  27.831  1.00 76.44           C
ATOM   2872  C   GLY A 194      12.635   8.277  26.344  1.00 76.44           C
ATOM   2873  O   GLY A 194      13.557   8.742  25.676  1.00 76.44           O
ATOM   2874 1HA  GLY A 194      12.303   9.678  27.950  1.00 76.44           H
ATOM   2875 2HA  GLY A 194      13.452   8.412  28.336  1.00 76.44           H
ATOM   2876  HN  GLY A 194      10.563   8.305  28.513  1.00 76.44           H
ATOM   2877  N   ILE A 195      11.696   7.472  25.869  1.00 82.96           N
ATOM   2878  CA  ILE A 195      11.648   7.129  24.458  1.00 82.96           C
ATOM   2879  C   ILE A 195      10.445   7.819  23.811  1.00 82.96           C
ATOM   2880  O   ILE A 195       9.309   7.627  24.241  1.00 82.96           O
ATOM   2881  HA  ILE A 195      12.557   7.515  23.997  1.00 82.96           H
ATOM   2882  CB  ILE A 195      11.657   5.610  24.276  1.00 82.96           C
ATOM   2883  HB  ILE A 195      10.771   5.202  24.762  1.00 82.96           H
ATOM   2884  CG1 ILE A 195      12.875   4.983  24.956  1.00 82.96           C
ATOM   2885 1HG1 ILE A 195      13.788   5.359  24.493  1.00 82.96           H
ATOM   2886 2HG1 ILE A 195      12.904   5.281  26.004  1.00 82.96           H
ATOM   2887  CG2 ILE A 195      11.571   5.235  22.795  1.00 82.96           C
ATOM   2888 1HG2 ILE A 195      10.648   5.632  22.372  1.00 82.96           H
ATOM   2889 2HG2 ILE A 195      12.425   5.656  22.263  1.00 82.96           H
ATOM   2890 3HG2 ILE A 195      11.580   4.150  22.693  1.00 82.96           H
ATOM   2891  CD1 ILE A 195      12.836   3.457  24.854  1.00 82.96           C
ATOM   2892 1HD1 ILE A 195      11.934   3.084  25.340  1.00 82.96           H
ATOM   2893 2HD1 ILE A 195      12.832   3.163  23.805  1.00 82.96           H
ATOM   2894 3HD1 ILE A 195      13.714   3.037  25.346  1.00 82.96           H
ATOM   2895  HN  ILE A 195      10.978   7.058  26.430  1.00 82.96           H
ATOM   2896  N   ALA A 196      10.737   8.608  22.787  1.00 89.77           N
ATOM   2897  CA  ALA A 196       9.686   9.235  22.003  1.00 89.77           C
ATOM   2898  C   ALA A 196       9.187   8.248  20.946  1.00 89.77           C
ATOM   2899  O   ALA A 196       9.980   7.686  20.192  1.00 89.77           O
ATOM   2900  HA  ALA A 196       8.866   9.476  22.679  1.00 89.77           H
ATOM   2901  CB  ALA A 196      10.214  10.532  21.386  1.00 89.77           C
ATOM   2902 1HB  ALA A 196      10.529  11.210  22.179  1.00 89.77           H
ATOM   2903 2HB  ALA A 196      11.064  10.308  20.742  1.00 89.77           H
ATOM   2904 3HB  ALA A 196       9.426  11.002  20.798  1.00 89.77           H
ATOM   2905  HN  ALA A 196      11.668   8.821  22.493  1.00 89.77           H
ATOM   2906  N   ILE A 197       7.875   8.067  20.925  1.00 88.71           N
ATOM   2907  CA  ILE A 197       7.263   7.128  19.999  1.00 88.71           C
ATOM   2908  C   ILE A 197       6.155   7.837  19.219  1.00 88.71           C
ATOM   2909  O   ILE A 197       5.294   8.488  19.809  1.00 88.71           O
ATOM   2910  HA  ILE A 197       8.034   6.815  19.295  1.00 88.71           H
ATOM   2911  CB  ILE A 197       6.790   5.876  20.740  1.00 88.71           C
ATOM   2912  HB  ILE A 197       6.078   6.181  21.506  1.00 88.71           H
ATOM   2913  CG1 ILE A 197       7.955   5.188  21.453  1.00 88.71           C
ATOM   2914 1HG1 ILE A 197       8.682   4.841  20.719  1.00 88.71           H
ATOM   2915 2HG1 ILE A 197       8.468   5.905  22.095  1.00 88.71           H
ATOM   2916  CG2 ILE A 197       6.055   4.925  19.793  1.00 88.71           C
ATOM   2917 1HG2 ILE A 197       5.186   5.430  19.372  1.00 88.71           H
ATOM   2918 2HG2 ILE A 197       6.725   4.622  18.989  1.00 88.71           H
ATOM   2919 3HG2 ILE A 197       5.729   4.043  20.345  1.00 88.71           H
ATOM   2920  CD1 ILE A 197       7.464   4.005  22.291  1.00 88.71           C
ATOM   2921 1HD1 ILE A 197       6.756   4.360  23.040  1.00 88.71           H
ATOM   2922 2HD1 ILE A 197       6.974   3.280  21.642  1.00 88.71           H
ATOM   2923 3HD1 ILE A 197       8.312   3.534  22.787  1.00 88.71           H
ATOM   2924  HN  ILE A 197       7.234   8.547  21.525  1.00 88.71           H
ATOM   2925  N   CYS A 198       6.212   7.688  17.903  1.00 91.54           N
ATOM   2926  CA  CYS A 198       5.125   8.139  17.051  1.00 91.54           C
ATOM   2927  C   CYS A 198       4.047   7.053  17.033  1.00 91.54           C
ATOM   2928  O   CYS A 198       4.250   5.981  16.466  1.00 91.54           O
ATOM   2929  HA  CYS A 198       4.741   9.058  17.493  1.00 91.54           H
ATOM   2930  CB  CYS A 198       5.615   8.479  15.642  1.00 91.54           C
ATOM   2931 1HB  CYS A 198       6.238   9.373  15.671  1.00 91.54           H
ATOM   2932 2HB  CYS A 198       6.236   7.670  15.259  1.00 91.54           H
ATOM   2933  SG  CYS A 198       4.186   8.750  14.531  1.00 91.54           S
ATOM   2934  HN  CYS A 198       6.981   7.269  17.421  1.00 91.54           H
ATOM   2935  N   THR A 199       2.924   7.369  17.662  1.00 90.70           N
ATOM   2936  CA  THR A 199       1.826   6.422  17.754  1.00 90.70           C
ATOM   2937  C   THR A 199       0.486   7.141  17.585  1.00 90.70           C
ATOM   2938  O   THR A 199       0.421   8.366  17.665  1.00 90.70           O
ATOM   2939  HA  THR A 199       1.914   5.713  16.931  1.00 90.70           H
ATOM   2940  CB  THR A 199       1.953   5.678  19.085  1.00 90.70           C
ATOM   2941  HB  THR A 199       2.982   5.362  19.257  1.00 90.70           H
ATOM   2942  OG1 THR A 199       0.995   4.627  18.988  1.00 90.70           O
ATOM   2943  HG1 THR A 199       1.130   3.971  19.731  1.00 90.70           H
ATOM   2944  CG2 THR A 199       1.470   6.514  20.271  1.00 90.70           C
ATOM   2945 1HG2 THR A 199       0.421   6.773  20.130  1.00 90.70           H
ATOM   2946 2HG2 THR A 199       2.063   7.426  20.338  1.00 90.70           H
ATOM   2947 3HG2 THR A 199       1.582   5.940  21.190  1.00 90.70           H
ATOM   2948  HN  THR A 199       2.759   8.251  18.103  1.00 90.70           H
ATOM   2949  N   MET A 200      -0.550   6.348  17.354  1.00 91.38           N
ATOM   2950  CA  MET A 200      -1.911   6.847  17.452  1.00 91.38           C
ATOM   2951  C   MET A 200      -2.438   6.725  18.883  1.00 91.38           C
ATOM   2952  O   MET A 200      -2.291   5.680  19.515  1.00 91.38           O
ATOM   2953  HA  MET A 200      -1.860   7.897  17.165  1.00 91.38           H
ATOM   2954  CB  MET A 200      -2.815   6.054  16.505  1.00 91.38           C
ATOM   2955 1HB  MET A 200      -2.721   4.989  16.715  1.00 91.38           H
ATOM   2956 2HB  MET A 200      -3.856   6.323  16.681  1.00 91.38           H
ATOM   2957  CG  MET A 200      -2.452   6.326  15.044  1.00 91.38           C
ATOM   2958 1HG  MET A 200      -2.523   7.394  14.836  1.00 91.38           H
ATOM   2959 2HG  MET A 200      -1.419   6.033  14.857  1.00 91.38           H
ATOM   2960  SD  MET A 200      -3.547   5.421  13.964  1.00 91.38           S
ATOM   2961  CE  MET A 200      -3.075   3.749  14.375  1.00 91.38           C
ATOM   2962 1HE  MET A 200      -2.017   3.605  14.155  1.00 91.38           H
ATOM   2963 2HE  MET A 200      -3.253   3.572  15.436  1.00 91.38           H
ATOM   2964 3HE  MET A 200      -3.667   3.049  13.785  1.00 91.38           H
ATOM   2965  HN  MET A 200      -0.471   5.382  17.104  1.00 91.38           H
ATOM   2966  N   VAL A 201      -3.040   7.808  19.352  1.00 91.52           N
ATOM   2967  CA  VAL A 201      -3.683   7.801  20.655  1.00 91.52           C
ATOM   2968  C   VAL A 201      -5.153   8.194  20.496  1.00 91.52           C
ATOM   2969  O   VAL A 201      -5.467   9.188  19.841  1.00 91.52           O
ATOM   2970  HA  VAL A 201      -3.633   6.783  21.042  1.00 91.52           H
ATOM   2971  CB  VAL A 201      -2.922   8.713  21.619  1.00 91.52           C
ATOM   2972  HB  VAL A 201      -2.978   9.731  21.233  1.00 91.52           H
ATOM   2973  CG1 VAL A 201      -3.564   8.701  23.008  1.00 91.52           C
ATOM   2974 1HG1 VAL A 201      -4.593   9.052  22.935  1.00 91.52           H
ATOM   2975 2HG1 VAL A 201      -3.552   7.686  23.405  1.00 91.52           H
ATOM   2976 3HG1 VAL A 201      -3.003   9.358  23.673  1.00 91.52           H
ATOM   2977  CG2 VAL A 201      -1.445   8.320  21.694  1.00 91.52           C
ATOM   2978 1HG2 VAL A 201      -1.360   7.292  22.045  1.00 91.52           H
ATOM   2979 2HG2 VAL A 201      -0.996   8.404  20.705  1.00 91.52           H
ATOM   2980 3HG2 VAL A 201      -0.927   8.985  22.386  1.00 91.52           H
ATOM   2981  HN  VAL A 201      -3.093   8.676  18.859  1.00 91.52           H
ATOM   2982  N   TYR A 202      -6.016   7.394  21.105  1.00 90.20           N
ATOM   2983  CA  TYR A 202      -7.449   7.603  20.977  1.00 90.20           C
ATOM   2984  C   TYR A 202      -8.017   8.282  22.224  1.00 90.20           C
ATOM   2985  O   TYR A 202      -8.147   7.654  23.274  1.00 90.20           O
ATOM   2986  HA  TYR A 202      -7.619   8.244  20.113  1.00 90.20           H
ATOM   2987  CB  TYR A 202      -8.067   6.209  20.844  1.00 90.20           C
ATOM   2988 1HB  TYR A 202      -7.816   5.625  21.729  1.00 90.20           H
ATOM   2989 2HB  TYR A 202      -9.152   6.305  20.822  1.00 90.20           H
ATOM   2990  CG  TYR A 202      -7.612   5.443  19.600  1.00 90.20           C
ATOM   2991  CD1 TYR A 202      -8.238   5.660  18.389  1.00 90.20           C
ATOM   2992  HD1 TYR A 202      -9.055   6.378  18.319  1.00 90.20           H
ATOM   2993  CD2 TYR A 202      -6.576   4.536  19.689  1.00 90.20           C
ATOM   2994  HD2 TYR A 202      -6.082   4.364  20.645  1.00 90.20           H
ATOM   2995  CE1 TYR A 202      -7.810   4.940  17.218  1.00 90.20           C
ATOM   2996  HE1 TYR A 202      -8.295   5.101  16.256  1.00 90.20           H
ATOM   2997  CE2 TYR A 202      -6.149   3.815  18.518  1.00 90.20           C
ATOM   2998  HE2 TYR A 202      -5.332   3.095  18.574  1.00 90.20           H
ATOM   2999  CZ  TYR A 202      -6.786   4.052  17.340  1.00 90.20           C
ATOM   3000  OH  TYR A 202      -6.382   3.372  16.235  1.00 90.20           O
ATOM   3001  HH  TYR A 202      -5.689   2.695  16.484  1.00 90.20           H
ATOM   3002  HN  TYR A 202      -5.751   6.618  21.677  1.00 90.20           H
ATOM   3003  N   PRO A 203      -8.365   9.573  22.134  1.00 78.15           N
ATOM   3004  CA  PRO A 203      -8.931  10.285  23.283  1.00 78.15           C
ATOM   3005  C   PRO A 203     -10.323   9.790  23.639  1.00 78.15           C
ATOM   3006  O   PRO A 203     -10.918   9.010  22.897  1.00 78.15           O
ATOM   3007  HA  PRO A 203      -8.328  10.102  24.172  1.00 78.15           H
ATOM   3008  CB  PRO A 203      -8.946  11.747  22.832  1.00 78.15           C
ATOM   3009 1HB  PRO A 203      -9.787  12.291  23.262  1.00 78.15           H
ATOM   3010 2HB  PRO A 203      -8.039  12.270  23.136  1.00 78.15           H
ATOM   3011  CG  PRO A 203      -9.055  11.657  21.337  1.00 78.15           C
ATOM   3012 1HG  PRO A 203     -10.093  11.554  21.022  1.00 78.15           H
ATOM   3013 2HG  PRO A 203      -8.665  12.555  20.858  1.00 78.15           H
ATOM   3014  CD  PRO A 203      -8.252  10.448  20.953  1.00 78.15           C
ATOM   3015 1HD  PRO A 203      -8.650   9.969  20.058  1.00 78.15           H
ATOM   3016 2HD  PRO A 203      -7.214  10.706  20.742  1.00 78.15           H
ATOM   3017  N   SER A 204     -10.811  10.262  24.777  1.00 70.57           N
ATOM   3018  CA  SER A 204     -12.210  10.080  25.125  1.00 70.57           C
ATOM   3019  C   SER A 204     -12.373   8.838  26.004  1.00 70.57           C
ATOM   3020  O   SER A 204     -11.523   7.950  25.993  1.00 70.57           O
ATOM   3021  HA  SER A 204     -12.490  10.978  25.675  1.00 70.57           H
ATOM   3022  CB  SER A 204     -13.078   9.960  23.871  1.00 70.57           C
ATOM   3023 1HB  SER A 204     -14.094  10.281  24.101  1.00 70.57           H
ATOM   3024 2HB  SER A 204     -12.698  10.633  23.101  1.00 70.57           H
ATOM   3025  OG  SER A 204     -13.104   8.628  23.365  1.00 70.57           O
ATOM   3026  HG  SER A 204     -13.664   8.588  22.537  1.00 70.57           H
ATOM   3027  HN  SER A 204     -10.268  10.760  25.454  1.00 70.57           H
ATOM   3028  N   ASP A 205     -13.472   8.817  26.744  1.00 68.34           N
ATOM   3029  CA  ASP A 205     -13.781   7.678  27.592  1.00 68.34           C
ATOM   3030  C   ASP A 205     -13.977   6.437  26.719  1.00 68.34           C
ATOM   3031  O   ASP A 205     -13.850   5.311  27.198  1.00 68.34           O
ATOM   3032  HA  ASP A 205     -12.930   7.584  28.266  1.00 68.34           H
ATOM   3033  CB  ASP A 205     -15.072   7.912  28.379  1.00 68.34           C
ATOM   3034 1HB  ASP A 205     -15.825   8.353  27.726  1.00 68.34           H
ATOM   3035 2HB  ASP A 205     -15.470   6.957  28.724  1.00 68.34           H
ATOM   3036  CG  ASP A 205     -14.826   8.831  29.577  1.00 68.34           C
ATOM   3037  OD1 ASP A 205     -13.798   8.616  30.255  1.00 68.34           O
ATOM   3038  OD2 ASP A 205     -15.671   9.728  29.788  1.00 68.34           O
ATOM   3039  HN  ASP A 205     -14.143   9.558  26.770  1.00 68.34           H
ATOM   3040  N   GLU A 206     -14.284   6.684  25.454  1.00 82.95           N
ATOM   3041  CA  GLU A 206     -14.646   5.608  24.548  1.00 82.95           C
ATOM   3042  C   GLU A 206     -13.498   5.322  23.578  1.00 82.95           C
ATOM   3043  O   GLU A 206     -13.729   4.918  22.439  1.00 82.95           O
ATOM   3044  HA  GLU A 206     -14.818   4.739  25.184  1.00 82.95           H
ATOM   3045  CB  GLU A 206     -15.934   5.938  23.791  1.00 82.95           C
ATOM   3046 1HB  GLU A 206     -15.831   6.903  23.295  1.00 82.95           H
ATOM   3047 2HB  GLU A 206     -16.177   5.125  23.107  1.00 82.95           H
ATOM   3048  CG  GLU A 206     -17.118   6.061  24.752  1.00 82.95           C
ATOM   3049 1HG  GLU A 206     -16.847   6.705  25.589  1.00 82.95           H
ATOM   3050 2HG  GLU A 206     -17.956   6.537  24.243  1.00 82.95           H
ATOM   3051  CD  GLU A 206     -17.545   4.688  25.275  1.00 82.95           C
ATOM   3052  OE1 GLU A 206     -18.592   4.640  25.957  1.00 82.95           O
ATOM   3053  OE2 GLU A 206     -16.815   3.717  24.981  1.00 82.95           O
ATOM   3054  HN  GLU A 206     -14.287   7.598  25.048  1.00 82.95           H
ATOM   3055  N   SER A 207     -12.286   5.542  24.065  1.00 89.07           N
ATOM   3056  CA  SER A 207     -11.105   5.380  23.234  1.00 89.07           C
ATOM   3057  C   SER A 207     -11.041   3.952  22.688  1.00 89.07           C
ATOM   3058  O   SER A 207     -10.577   3.730  21.571  1.00 89.07           O
ATOM   3059  HA  SER A 207     -11.223   6.095  22.420  1.00 89.07           H
ATOM   3060  CB  SER A 207      -9.831   5.705  24.017  1.00 89.07           C
ATOM   3061 1HB  SER A 207      -8.960   5.419  23.427  1.00 89.07           H
ATOM   3062 2HB  SER A 207      -9.768   6.782  24.175  1.00 89.07           H
ATOM   3063  OG  SER A 207      -9.793   5.038  25.275  1.00 89.07           O
ATOM   3064  HG  SER A 207      -9.033   5.386  25.824  1.00 89.07           H
ATOM   3065  HN  SER A 207     -12.104   5.827  25.006  1.00 89.07           H
ATOM   3066  N   THR A 208     -11.516   3.020  23.502  1.00 89.40           N
ATOM   3067  CA  THR A 208     -11.485   1.615  23.130  1.00 89.40           C
ATOM   3068  C   THR A 208     -12.413   1.358  21.941  1.00 89.40           C
ATOM   3069  O   THR A 208     -12.027   0.693  20.981  1.00 89.40           O
ATOM   3070  HA  THR A 208     -10.474   1.368  22.806  1.00 89.40           H
ATOM   3071  CB  THR A 208     -11.842   0.790  24.368  1.00 89.40           C
ATOM   3072  HB  THR A 208     -11.788  -0.277  24.153  1.00 89.40           H
ATOM   3073  OG1 THR A 208     -13.125   1.277  24.752  1.00 89.40           O
ATOM   3074  HG1 THR A 208     -13.570   0.623  25.363  1.00 89.40           H
ATOM   3075  CG2 THR A 208     -10.947   1.115  25.566  1.00 89.40           C
ATOM   3076 1HG2 THR A 208     -11.052   2.169  25.823  1.00 89.40           H
ATOM   3077 2HG2 THR A 208      -9.908   0.906  25.311  1.00 89.40           H
ATOM   3078 3HG2 THR A 208     -11.242   0.502  26.417  1.00 89.40           H
ATOM   3079  HN  THR A 208     -11.915   3.211  24.398  1.00 89.40           H
ATOM   3080  N   LYS A 209     -13.618   1.899  22.043  1.00 90.64           N
ATOM   3081  CA  LYS A 209     -14.597   1.753  20.979  1.00 90.64           C
ATOM   3082  C   LYS A 209     -14.070   2.429  19.712  1.00 90.64           C
ATOM   3083  O   LYS A 209     -14.296   1.943  18.605  1.00 90.64           O
ATOM   3084  HA  LYS A 209     -14.708   0.687  20.781  1.00 90.64           H
ATOM   3085  CB  LYS A 209     -15.962   2.275  21.432  1.00 90.64           C
ATOM   3086 1HB  LYS A 209     -15.862   3.295  21.802  1.00 90.64           H
ATOM   3087 2HB  LYS A 209     -16.642   2.310  20.581  1.00 90.64           H
ATOM   3088  CG  LYS A 209     -16.553   1.385  22.527  1.00 90.64           C
ATOM   3089 1HG  LYS A 209     -16.501   0.341  22.219  1.00 90.64           H
ATOM   3090 2HG  LYS A 209     -15.960   1.479  23.437  1.00 90.64           H
ATOM   3091  CD  LYS A 209     -18.006   1.765  22.818  1.00 90.64           C
ATOM   3092 1HD  LYS A 209     -18.094   2.849  22.891  1.00 90.64           H
ATOM   3093 2HD  LYS A 209     -18.641   1.449  21.990  1.00 90.64           H
ATOM   3094  CE  LYS A 209     -18.493   1.120  24.117  1.00 90.64           C
ATOM   3095 1HE  LYS A 209     -18.964   0.162  23.899  1.00 90.64           H
ATOM   3096 2HE  LYS A 209     -17.643   0.916  24.769  1.00 90.64           H
ATOM   3097  NZ  LYS A 209     -19.454   2.007  24.808  1.00 90.64           N
ATOM   3098 1HZ  LYS A 209     -20.014   1.461  25.454  1.00 90.64           H
ATOM   3099 2HZ  LYS A 209     -18.948   2.721  25.320  1.00 90.64           H
ATOM   3100 3HZ  LYS A 209     -20.060   2.447  24.125  1.00 90.64           H
ATOM   3101  HN  LYS A 209     -13.928   2.427  22.834  1.00 90.64           H
ATOM   3102  N   LEU A 210     -13.376   3.539  19.916  1.00 91.74           N
ATOM   3103  CA  LEU A 210     -12.860   4.315  18.801  1.00 91.74           C
ATOM   3104  C   LEU A 210     -11.788   3.502  18.072  1.00 91.74           C
ATOM   3105  O   LEU A 210     -11.804   3.405  16.846  1.00 91.74           O
ATOM   3106  HA  LEU A 210     -13.688   4.490  18.114  1.00 91.74           H
ATOM   3107  CB  LEU A 210     -12.373   5.684  19.281  1.00 91.74           C
ATOM   3108 1HB  LEU A 210     -13.181   6.161  19.836  1.00 91.74           H
ATOM   3109 2HB  LEU A 210     -11.553   5.531  19.982  1.00 91.74           H
ATOM   3110  CG  LEU A 210     -11.902   6.648  18.190  1.00 91.74           C
ATOM   3111  HG  LEU A 210     -11.105   6.164  17.627  1.00 91.74           H
ATOM   3112  CD1 LEU A 210     -13.031   6.954  17.204  1.00 91.74           C
ATOM   3113 1HD1 LEU A 210     -13.363   6.029  16.733  1.00 91.74           H
ATOM   3114 2HD1 LEU A 210     -13.866   7.410  17.737  1.00 91.74           H
ATOM   3115 3HD1 LEU A 210     -12.670   7.642  16.440  1.00 91.74           H
ATOM   3116  CD2 LEU A 210     -11.314   7.922  18.801  1.00 91.74           C
ATOM   3117 1HD2 LEU A 210     -12.074   8.420  19.404  1.00 91.74           H
ATOM   3118 2HD2 LEU A 210     -10.463   7.663  19.431  1.00 91.74           H
ATOM   3119 3HD2 LEU A 210     -10.987   8.590  18.004  1.00 91.74           H
ATOM   3120  HN  LEU A 210     -13.166   3.909  20.821  1.00 91.74           H
ATOM   3121  N   LYS A 211     -10.882   2.939  18.858  1.00 91.83           N
ATOM   3122  CA  LYS A 211      -9.800   2.144  18.302  1.00 91.83           C
ATOM   3123  C   LYS A 211     -10.386   1.006  17.465  1.00 91.83           C
ATOM   3124  O   LYS A 211      -9.980   0.797  16.323  1.00 91.83           O
ATOM   3125  HA  LYS A 211      -9.222   2.794  17.645  1.00 91.83           H
ATOM   3126  CB  LYS A 211      -8.859   1.670  19.412  1.00 91.83           C
ATOM   3127 1HB  LYS A 211      -8.420   2.531  19.915  1.00 91.83           H
ATOM   3128 2HB  LYS A 211      -9.425   1.117  20.162  1.00 91.83           H
ATOM   3129  CG  LYS A 211      -7.748   0.783  18.846  1.00 91.83           C
ATOM   3130 1HG  LYS A 211      -8.178  -0.141  18.458  1.00 91.83           H
ATOM   3131 2HG  LYS A 211      -7.266   1.287  18.009  1.00 91.83           H
ATOM   3132  CD  LYS A 211      -6.708   0.456  19.920  1.00 91.83           C
ATOM   3133 1HD  LYS A 211      -6.301   1.380  20.330  1.00 91.83           H
ATOM   3134 2HD  LYS A 211      -7.184  -0.076  20.743  1.00 91.83           H
ATOM   3135  CE  LYS A 211      -5.574  -0.395  19.343  1.00 91.83           C
ATOM   3136 1HE  LYS A 211      -5.955  -1.375  19.059  1.00 91.83           H
ATOM   3137 2HE  LYS A 211      -5.186   0.071  18.437  1.00 91.83           H
ATOM   3138  NZ  LYS A 211      -4.485  -0.547  20.334  1.00 91.83           N
ATOM   3139 1HZ  LYS A 211      -3.660  -0.916  19.875  1.00 91.83           H
ATOM   3140 2HZ  LYS A 211      -4.270   0.356  20.742  1.00 91.83           H
ATOM   3141 3HZ  LYS A 211      -4.780  -1.186  21.064  1.00 91.83           H
ATOM   3142  HN  LYS A 211     -10.879   3.018  19.855  1.00 91.83           H
ATOM   3143  N   SER A 212     -11.333   0.300  18.065  1.00 90.57           N
ATOM   3144  CA  SER A 212     -11.881  -0.896  17.447  1.00 90.57           C
ATOM   3145  C   SER A 212     -12.598  -0.531  16.146  1.00 90.57           C
ATOM   3146  O   SER A 212     -12.517  -1.264  15.162  1.00 90.57           O
ATOM   3147  HA  SER A 212     -11.021  -1.535  17.244  1.00 90.57           H
ATOM   3148  CB  SER A 212     -12.839  -1.617  18.397  1.00 90.57           C
ATOM   3149 1HB  SER A 212     -13.120  -2.579  17.966  1.00 90.57           H
ATOM   3150 2HB  SER A 212     -12.329  -1.826  19.337  1.00 90.57           H
ATOM   3151  OG  SER A 212     -14.013  -0.852  18.654  1.00 90.57           O
ATOM   3152  HG  SER A 212     -14.605  -1.339  19.296  1.00 90.57           H
ATOM   3153  HN  SER A 212     -11.724   0.532  18.956  1.00 90.57           H
ATOM   3154  N   ALA A 213     -13.282   0.603  16.183  1.00 91.17           N
ATOM   3155  CA  ALA A 213     -13.993   1.087  15.011  1.00 91.17           C
ATOM   3156  C   ALA A 213     -12.985   1.418  13.909  1.00 91.17           C
ATOM   3157  O   ALA A 213     -13.184   1.052  12.752  1.00 91.17           O
ATOM   3158  HA  ALA A 213     -14.647   0.286  14.666  1.00 91.17           H
ATOM   3159  CB  ALA A 213     -14.852   2.292  15.397  1.00 91.17           C
ATOM   3160 1HB  ALA A 213     -15.571   1.997  16.162  1.00 91.17           H
ATOM   3161 2HB  ALA A 213     -14.213   3.085  15.787  1.00 91.17           H
ATOM   3162 3HB  ALA A 213     -15.386   2.655  14.518  1.00 91.17           H
ATOM   3163  HN  ALA A 213     -13.355   1.186  16.992  1.00 91.17           H
ATOM   3164  N   VAL A 214     -11.926   2.106  14.308  1.00 90.77           N
ATOM   3165  CA  VAL A 214     -10.923   2.554  13.356  1.00 90.77           C
ATOM   3166  C   VAL A 214     -10.241   1.335  12.729  1.00 90.77           C
ATOM   3167  O   VAL A 214     -10.001   1.306  11.524  1.00 90.77           O
ATOM   3168  HA  VAL A 214     -11.437   3.109  12.572  1.00 90.77           H
ATOM   3169  CB  VAL A 214      -9.938   3.503  14.042  1.00 90.77           C
ATOM   3170  HB  VAL A 214      -9.634   3.047  14.984  1.00 90.77           H
ATOM   3171  CG1 VAL A 214      -8.683   3.700  13.189  1.00 90.77           C
ATOM   3172 1HG1 VAL A 214      -8.193   2.738  13.036  1.00 90.77           H
ATOM   3173 2HG1 VAL A 214      -8.962   4.123  12.224  1.00 90.77           H
ATOM   3174 3HG1 VAL A 214      -8.000   4.379  13.699  1.00 90.77           H
ATOM   3175  CG2 VAL A 214     -10.600   4.844  14.360  1.00 90.77           C
ATOM   3176 1HG2 VAL A 214     -10.946   5.307  13.436  1.00 90.77           H
ATOM   3177 2HG2 VAL A 214     -11.449   4.682  15.025  1.00 90.77           H
ATOM   3178 3HG2 VAL A 214      -9.878   5.500  14.847  1.00 90.77           H
ATOM   3179  HN  VAL A 214     -11.748   2.358  15.259  1.00 90.77           H
ATOM   3180  N   LEU A 215      -9.950   0.359  13.577  1.00 90.16           N
ATOM   3181  CA  LEU A 215      -9.284  -0.851  13.124  1.00 90.16           C
ATOM   3182  C   LEU A 215     -10.207  -1.608  12.167  1.00 90.16           C
ATOM   3183  O   LEU A 215      -9.761  -2.115  11.140  1.00 90.16           O
ATOM   3184  HA  LEU A 215      -8.392  -0.547  12.576  1.00 90.16           H
ATOM   3185  CB  LEU A 215      -8.819  -1.685  14.319  1.00 90.16           C
ATOM   3186 1HB  LEU A 215      -9.239  -1.250  15.226  1.00 90.16           H
ATOM   3187 2HB  LEU A 215      -9.238  -2.687  14.223  1.00 90.16           H
ATOM   3188  CG  LEU A 215      -7.305  -1.811  14.501  1.00 90.16           C
ATOM   3189  HG  LEU A 215      -6.863  -2.040  13.532  1.00 90.16           H
ATOM   3190  CD1 LEU A 215      -6.698  -0.488  14.974  1.00 90.16           C
ATOM   3191 1HD1 LEU A 215      -6.898   0.288  14.235  1.00 90.16           H
ATOM   3192 2HD1 LEU A 215      -7.143  -0.204  15.928  1.00 90.16           H
ATOM   3193 3HD1 LEU A 215      -5.622  -0.605  15.095  1.00 90.16           H
ATOM   3194  CD2 LEU A 215      -6.960  -2.968  15.441  1.00 90.16           C
ATOM   3195 1HD2 LEU A 215      -7.416  -2.793  16.415  1.00 90.16           H
ATOM   3196 2HD2 LEU A 215      -7.341  -3.900  15.024  1.00 90.16           H
ATOM   3197 3HD2 LEU A 215      -5.878  -3.035  15.553  1.00 90.16           H
ATOM   3198  HN  LEU A 215     -10.160   0.386  14.554  1.00 90.16           H
ATOM   3199  N   THR A 216     -11.478  -1.660  12.539  1.00 90.11           N
ATOM   3200  CA  THR A 216     -12.465  -2.361  11.736  1.00 90.11           C
ATOM   3201  C   THR A 216     -12.506  -1.785  10.319  1.00 90.11           C
ATOM   3202  O   THR A 216     -12.540  -2.531   9.342  1.00 90.11           O
ATOM   3203  HA  THR A 216     -12.158  -3.404  11.647  1.00 90.11           H
ATOM   3204  CB  THR A 216     -13.808  -2.284  12.463  1.00 90.11           C
ATOM   3205  HB  THR A 216     -14.139  -1.250  12.560  1.00 90.11           H
ATOM   3206  OG1 THR A 216     -13.581  -2.975  13.688  1.00 90.11           O
ATOM   3207  HG1 THR A 216     -13.452  -2.319  14.432  1.00 90.11           H
ATOM   3208  CG2 THR A 216     -14.898  -3.105  11.769  1.00 90.11           C
ATOM   3209 1HG2 THR A 216     -14.596  -4.151  11.732  1.00 90.11           H
ATOM   3210 2HG2 THR A 216     -15.043  -2.732  10.755  1.00 90.11           H
ATOM   3211 3HG2 THR A 216     -15.830  -3.015  12.326  1.00 90.11           H
ATOM   3212  HN  THR A 216     -11.835  -1.235  13.371  1.00 90.11           H
ATOM   3213  N   LEU A 217     -12.502  -0.461  10.253  1.00 89.53           N
ATOM   3214  CA  LEU A 217     -12.535   0.224   8.972  1.00 89.53           C
ATOM   3215  C   LEU A 217     -11.299  -0.166   8.159  1.00 89.53           C
ATOM   3216  O   LEU A 217     -11.392  -0.395   6.954  1.00 89.53           O
ATOM   3217  HA  LEU A 217     -13.422  -0.120   8.440  1.00 89.53           H
ATOM   3218  CB  LEU A 217     -12.686   1.733   9.176  1.00 89.53           C
ATOM   3219 1HB  LEU A 217     -13.593   1.913   9.752  1.00 89.53           H
ATOM   3220 2HB  LEU A 217     -11.849   2.084   9.781  1.00 89.53           H
ATOM   3221  CG  LEU A 217     -12.748   2.579   7.902  1.00 89.53           C
ATOM   3222  HG  LEU A 217     -11.878   2.340   7.291  1.00 89.53           H
ATOM   3223  CD1 LEU A 217     -13.989   2.236   7.077  1.00 89.53           C
ATOM   3224 1HD1 LEU A 217     -13.960   1.183   6.796  1.00 89.53           H
ATOM   3225 2HD1 LEU A 217     -14.884   2.429   7.668  1.00 89.53           H
ATOM   3226 3HD1 LEU A 217     -14.009   2.851   6.177  1.00 89.53           H
ATOM   3227  CD2 LEU A 217     -12.672   4.071   8.231  1.00 89.53           C
ATOM   3228 1HD2 LEU A 217     -13.509   4.345   8.873  1.00 89.53           H
ATOM   3229 2HD2 LEU A 217     -11.735   4.283   8.746  1.00 89.53           H
ATOM   3230 3HD2 LEU A 217     -12.719   4.649   7.308  1.00 89.53           H
ATOM   3231  HN  LEU A 217     -12.478   0.139  11.053  1.00 89.53           H
ATOM   3232  N   LYS A 218     -10.171  -0.230   8.850  1.00 86.98           N
ATOM   3233  CA  LYS A 218      -8.912  -0.549   8.199  1.00 86.98           C
ATOM   3234  C   LYS A 218      -8.988  -1.962   7.615  1.00 86.98           C
ATOM   3235  O   LYS A 218      -8.454  -2.222   6.538  1.00 86.98           O
ATOM   3236  HA  LYS A 218      -8.779   0.156   7.379  1.00 86.98           H
ATOM   3237  CB  LYS A 218      -7.742  -0.346   9.164  1.00 86.98           C
ATOM   3238 1HB  LYS A 218      -7.957  -0.841  10.111  1.00 86.98           H
ATOM   3239 2HB  LYS A 218      -6.845  -0.812   8.758  1.00 86.98           H
ATOM   3240  CG  LYS A 218      -7.485   1.143   9.408  1.00 86.98           C
ATOM   3241 1HG  LYS A 218      -7.241   1.632   8.465  1.00 86.98           H
ATOM   3242 2HG  LYS A 218      -8.392   1.615   9.787  1.00 86.98           H
ATOM   3243  CD  LYS A 218      -6.343   1.346  10.405  1.00 86.98           C
ATOM   3244 1HD  LYS A 218      -6.398   0.588  11.186  1.00 86.98           H
ATOM   3245 2HD  LYS A 218      -5.386   1.214   9.900  1.00 86.98           H
ATOM   3246  CE  LYS A 218      -6.405   2.739  11.034  1.00 86.98           C
ATOM   3247 1HE  LYS A 218      -6.838   3.446  10.326  1.00 86.98           H
ATOM   3248 2HE  LYS A 218      -7.059   2.722  11.906  1.00 86.98           H
ATOM   3249  NZ  LYS A 218      -5.052   3.191  11.430  1.00 86.98           N
ATOM   3250 1HZ  LYS A 218      -5.127   3.858  12.189  1.00 86.98           H
ATOM   3251 2HZ  LYS A 218      -4.505   2.393  11.733  1.00 86.98           H
ATOM   3252 3HZ  LYS A 218      -4.598   3.631  10.637  1.00 86.98           H
ATOM   3253  HN  LYS A 218     -10.108  -0.068   9.835  1.00 86.98           H
ATOM   3254  N   VAL A 219      -9.657  -2.836   8.352  1.00 86.52           N
ATOM   3255  CA  VAL A 219      -9.786  -4.222   7.934  1.00 86.52           C
ATOM   3256  C   VAL A 219     -10.703  -4.299   6.712  1.00 86.52           C
ATOM   3257  O   VAL A 219     -10.409  -5.014   5.755  1.00 86.52           O
ATOM   3258  HA  VAL A 219      -8.794  -4.574   7.651  1.00 86.52           H
ATOM   3259  CB  VAL A 219     -10.277  -5.077   9.104  1.00 86.52           C
ATOM   3260  HB  VAL A 219     -11.161  -4.597   9.523  1.00 86.52           H
ATOM   3261  CG1 VAL A 219     -10.682  -6.475   8.630  1.00 86.52           C
ATOM   3262 1HG1 VAL A 219     -11.484  -6.391   7.897  1.00 86.52           H
ATOM   3263 2HG1 VAL A 219      -9.823  -6.967   8.174  1.00 86.52           H
ATOM   3264 3HG1 VAL A 219     -11.027  -7.061   9.481  1.00 86.52           H
ATOM   3265  CG2 VAL A 219      -9.219  -5.158  10.207  1.00 86.52           C
ATOM   3266 1HG2 VAL A 219      -8.309  -5.604   9.805  1.00 86.52           H
ATOM   3267 2HG2 VAL A 219      -9.000  -4.155  10.574  1.00 86.52           H
ATOM   3268 3HG2 VAL A 219      -9.593  -5.771  11.026  1.00 86.52           H
ATOM   3269  HN  VAL A 219     -10.105  -2.612   9.217  1.00 86.52           H
ATOM   3270  N   ILE A 220     -11.795  -3.552   6.783  1.00 86.34           N
ATOM   3271  CA  ILE A 220     -12.773  -3.552   5.708  1.00 86.34           C
ATOM   3272  C   ILE A 220     -12.111  -3.053   4.423  1.00 86.34           C
ATOM   3273  O   ILE A 220     -12.206  -3.698   3.380  1.00 86.34           O
ATOM   3274  HA  ILE A 220     -13.091  -4.583   5.555  1.00 86.34           H
ATOM   3275  CB  ILE A 220     -14.013  -2.752   6.112  1.00 86.34           C
ATOM   3276  HB  ILE A 220     -13.684  -1.797   6.524  1.00 86.34           H
ATOM   3277  CG1 ILE A 220     -14.797  -3.472   7.211  1.00 86.34           C
ATOM   3278 1HG1 ILE A 220     -15.255  -4.374   6.804  1.00 86.34           H
ATOM   3279 2HG1 ILE A 220     -14.115  -3.789   8.000  1.00 86.34           H
ATOM   3280  CG2 ILE A 220     -14.886  -2.441   4.895  1.00 86.34           C
ATOM   3281 1HG2 ILE A 220     -14.312  -1.857   4.176  1.00 86.34           H
ATOM   3282 2HG2 ILE A 220     -15.207  -3.374   4.431  1.00 86.34           H
ATOM   3283 3HG2 ILE A 220     -15.760  -1.872   5.210  1.00 86.34           H
ATOM   3284  CD1 ILE A 220     -15.879  -2.564   7.798  1.00 86.34           C
ATOM   3285 1HD1 ILE A 220     -15.415  -1.675   8.226  1.00 86.34           H
ATOM   3286 2HD1 ILE A 220     -16.572  -2.269   7.010  1.00 86.34           H
ATOM   3287 3HD1 ILE A 220     -16.421  -3.101   8.577  1.00 86.34           H
ATOM   3288  HN  ILE A 220     -12.016  -2.957   7.556  1.00 86.34           H
ATOM   3289  N   LEU A 221     -11.454  -1.908   4.539  1.00 83.83           N
ATOM   3290  CA  LEU A 221     -10.849  -1.271   3.381  1.00 83.83           C
ATOM   3291  C   LEU A 221      -9.557  -2.005   3.018  1.00 83.83           C
ATOM   3292  O   LEU A 221      -9.099  -1.936   1.878  1.00 83.83           O
ATOM   3293  HA  LEU A 221     -11.548  -1.372   2.551  1.00 83.83           H
ATOM   3294  CB  LEU A 221     -10.657   0.226   3.633  1.00 83.83           C
ATOM   3295 1HB  LEU A 221      -9.960   0.348   4.462  1.00 83.83           H
ATOM   3296 2HB  LEU A 221     -10.185   0.664   2.753  1.00 83.83           H
ATOM   3297  CG  LEU A 221     -11.925   1.021   3.947  1.00 83.83           C
ATOM   3298  HG  LEU A 221     -12.450   0.520   4.760  1.00 83.83           H
ATOM   3299  CD1 LEU A 221     -11.581   2.431   4.432  1.00 83.83           C
ATOM   3300 1HD1 LEU A 221     -10.976   2.367   5.336  1.00 83.83           H
ATOM   3301 2HD1 LEU A 221     -11.023   2.956   3.657  1.00 83.83           H
ATOM   3302 3HD1 LEU A 221     -12.501   2.975   4.649  1.00 83.83           H
ATOM   3303  CD2 LEU A 221     -12.871   1.044   2.745  1.00 83.83           C
ATOM   3304 1HD2 LEU A 221     -12.368   1.508   1.896  1.00 83.83           H
ATOM   3305 2HD2 LEU A 221     -13.154   0.023   2.486  1.00 83.83           H
ATOM   3306 3HD2 LEU A 221     -13.764   1.616   2.996  1.00 83.83           H
ATOM   3307  HN  LEU A 221     -11.332  -1.418   5.402  1.00 83.83           H
ATOM   3308  N   GLY A 222      -9.005  -2.691   4.008  1.00 75.72           N
ATOM   3309  CA  GLY A 222      -7.709  -3.328   3.846  1.00 75.72           C
ATOM   3310  C   GLY A 222      -7.843  -4.668   3.121  1.00 75.72           C
ATOM   3311  O   GLY A 222      -6.992  -5.027   2.309  1.00 75.72           O
ATOM   3312 1HA  GLY A 222      -7.045  -2.671   3.284  1.00 75.72           H
ATOM   3313 2HA  GLY A 222      -7.251  -3.483   4.823  1.00 75.72           H
ATOM   3314  HN  GLY A 222      -9.427  -2.814   4.906  1.00 75.72           H
ATOM   3315  N   PHE A 223      -8.920  -5.372   3.441  1.00 72.76           N
ATOM   3316  CA  PHE A 223      -9.059  -6.757   3.024  1.00 72.76           C
ATOM   3317  C   PHE A 223     -10.135  -6.899   1.945  1.00 72.76           C
ATOM   3318  O   PHE A 223      -9.861  -7.390   0.851  1.00 72.76           O
ATOM   3319  HA  PHE A 223      -8.097  -7.071   2.619  1.00 72.76           H
ATOM   3320  CB  PHE A 223      -9.483  -7.555   4.258  1.00 72.76           C
ATOM   3321 1HB  PHE A 223      -9.280  -6.962   5.150  1.00 72.76           H
ATOM   3322 2HB  PHE A 223     -10.560  -7.717   4.222  1.00 72.76           H
ATOM   3323  CG  PHE A 223      -8.783  -8.909   4.394  1.00 72.76           C
ATOM   3324  CD1 PHE A 223      -9.040  -9.900   3.499  1.00 72.76           C
ATOM   3325  HD1 PHE A 223      -9.744  -9.730   2.684  1.00 72.76           H
ATOM   3326  CD2 PHE A 223      -7.905  -9.122   5.410  1.00 72.76           C
ATOM   3327  HD2 PHE A 223      -7.699  -8.328   6.128  1.00 72.76           H
ATOM   3328  CE1 PHE A 223      -8.391 -11.157   3.625  1.00 72.76           C
ATOM   3329  HE1 PHE A 223      -8.597 -11.951   2.907  1.00 72.76           H
ATOM   3330  CE2 PHE A 223      -7.256 -10.379   5.536  1.00 72.76           C
ATOM   3331  HE2 PHE A 223      -6.551 -10.549   6.351  1.00 72.76           H
ATOM   3332  CZ  PHE A 223      -7.513 -11.370   4.641  1.00 72.76           C
ATOM   3333  HZ  PHE A 223      -7.014 -12.334   4.738  1.00 72.76           H
ATOM   3334  HN  PHE A 223      -9.686  -5.012   3.974  1.00 72.76           H
ATOM   3335  N   PHE A 224     -11.336  -6.461   2.292  1.00 75.77           N
ATOM   3336  CA  PHE A 224     -12.506  -6.772   1.488  1.00 75.77           C
ATOM   3337  C   PHE A 224     -12.500  -5.977   0.180  1.00 75.77           C
ATOM   3338  O   PHE A 224     -12.888  -6.494  -0.866  1.00 75.77           O
ATOM   3339  HA  PHE A 224     -12.471  -7.838   1.264  1.00 75.77           H
ATOM   3340  CB  PHE A 224     -13.733  -6.369   2.309  1.00 75.77           C
ATOM   3341 1HB  PHE A 224     -13.564  -5.379   2.733  1.00 75.77           H
ATOM   3342 2HB  PHE A 224     -14.593  -6.288   1.644  1.00 75.77           H
ATOM   3343  CG  PHE A 224     -14.071  -7.341   3.440  1.00 75.77           C
ATOM   3344  CD1 PHE A 224     -14.908  -8.389   3.209  1.00 75.77           C
ATOM   3345  HD1 PHE A 224     -15.337  -8.535   2.218  1.00 75.77           H
ATOM   3346  CD2 PHE A 224     -13.535  -7.159   4.677  1.00 75.77           C
ATOM   3347  HD2 PHE A 224     -12.865  -6.320   4.862  1.00 75.77           H
ATOM   3348  CE1 PHE A 224     -15.222  -9.291   4.260  1.00 75.77           C
ATOM   3349  HE1 PHE A 224     -15.892 -10.131   4.074  1.00 75.77           H
ATOM   3350  CE2 PHE A 224     -13.849  -8.062   5.727  1.00 75.77           C
ATOM   3351  HE2 PHE A 224     -13.420  -7.916   6.718  1.00 75.77           H
ATOM   3352  CZ  PHE A 224     -14.686  -9.109   5.496  1.00 75.77           C
ATOM   3353  HZ  PHE A 224     -14.927  -9.802   6.302  1.00 75.77           H
ATOM   3354  HN  PHE A 224     -11.516  -5.905   3.103  1.00 75.77           H
ATOM   3355  N   LEU A 225     -12.054  -4.734   0.283  1.00 76.08           N
ATOM   3356  CA  LEU A 225     -12.017  -3.854  -0.873  1.00 76.08           C
ATOM   3357  C   LEU A 225     -11.116  -4.467  -1.947  1.00 76.08           C
ATOM   3358  O   LEU A 225     -11.549  -4.681  -3.078  1.00 76.08           O
ATOM   3359  HA  LEU A 225     -13.031  -3.792  -1.268  1.00 76.08           H
ATOM   3360  CB  LEU A 225     -11.605  -2.441  -0.458  1.00 76.08           C
ATOM   3361 1HB  LEU A 225     -12.362  -2.047   0.220  1.00 76.08           H
ATOM   3362 2HB  LEU A 225     -10.675  -2.506   0.106  1.00 76.08           H
ATOM   3363  CG  LEU A 225     -11.409  -1.437  -1.597  1.00 76.08           C
ATOM   3364  HG  LEU A 225     -10.800  -1.910  -2.367  1.00 76.08           H
ATOM   3365  CD1 LEU A 225     -12.748  -1.071  -2.241  1.00 76.08           C
ATOM   3366 1HD1 LEU A 225     -13.215  -1.969  -2.643  1.00 76.08           H
ATOM   3367 2HD1 LEU A 225     -13.402  -0.625  -1.491  1.00 76.08           H
ATOM   3368 3HD1 LEU A 225     -12.579  -0.356  -3.047  1.00 76.08           H
ATOM   3369  CD2 LEU A 225     -10.648  -0.201  -1.114  1.00 76.08           C
ATOM   3370 1HD2 LEU A 225     -11.210   0.282  -0.315  1.00 76.08           H
ATOM   3371 2HD2 LEU A 225      -9.669  -0.501  -0.739  1.00 76.08           H
ATOM   3372 3HD2 LEU A 225     -10.522   0.495  -1.943  1.00 76.08           H
ATOM   3373  HN  LEU A 225     -11.722  -4.327   1.134  1.00 76.08           H
ATOM   3374  N   PRO A 226      -9.852  -4.760  -1.615  1.00 72.99           N
ATOM   3375  CA  PRO A 226      -8.960  -5.434  -2.562  1.00 72.99           C
ATOM   3376  C   PRO A 226      -9.565  -6.715  -3.113  1.00 72.99           C
ATOM   3377  O   PRO A 226      -9.469  -6.987  -4.309  1.00 72.99           O
ATOM   3378  HA  PRO A 226      -8.790  -4.801  -3.433  1.00 72.99           H
ATOM   3379  CB  PRO A 226      -7.700  -5.711  -1.738  1.00 72.99           C
ATOM   3380 1HB  PRO A 226      -7.733  -6.695  -1.272  1.00 72.99           H
ATOM   3381 2HB  PRO A 226      -6.802  -5.682  -2.357  1.00 72.99           H
ATOM   3382  CG  PRO A 226      -7.704  -4.595  -0.701  1.00 72.99           C
ATOM   3383 1HG  PRO A 226      -7.087  -4.843   0.163  1.00 72.99           H
ATOM   3384 2HG  PRO A 226      -7.306  -3.664  -1.105  1.00 72.99           H
ATOM   3385  CD  PRO A 226      -9.175  -4.476  -0.336  1.00 72.99           C
ATOM   3386 1HD  PRO A 226      -9.460  -5.191   0.435  1.00 72.99           H
ATOM   3387 2HD  PRO A 226      -9.418  -3.485   0.047  1.00 72.99           H
ATOM   3388  N   PHE A 227     -10.179  -7.475  -2.218  1.00 74.25           N
ATOM   3389  CA  PHE A 227     -10.748  -8.759  -2.590  1.00 74.25           C
ATOM   3390  C   PHE A 227     -11.836  -8.590  -3.652  1.00 74.25           C
ATOM   3391  O   PHE A 227     -11.840  -9.295  -4.660  1.00 74.25           O
ATOM   3392  HA  PHE A 227      -9.938  -9.366  -2.995  1.00 74.25           H
ATOM   3393  CB  PHE A 227     -11.372  -9.355  -1.326  1.00 74.25           C
ATOM   3394 1HB  PHE A 227     -10.626  -9.359  -0.532  1.00 74.25           H
ATOM   3395 2HB  PHE A 227     -12.185  -8.708  -0.996  1.00 74.25           H
ATOM   3396  CG  PHE A 227     -11.911 -10.775  -1.509  1.00 74.25           C
ATOM   3397  CD1 PHE A 227     -13.247 -10.981  -1.663  1.00 74.25           C
ATOM   3398  HD1 PHE A 227     -13.933 -10.134  -1.657  1.00 74.25           H
ATOM   3399  CD2 PHE A 227     -11.055 -11.831  -1.516  1.00 74.25           C
ATOM   3400  HD2 PHE A 227      -9.985 -11.666  -1.392  1.00 74.25           H
ATOM   3401  CE1 PHE A 227     -13.747 -12.299  -1.833  1.00 74.25           C
ATOM   3402  HE1 PHE A 227     -14.817 -12.464  -1.956  1.00 74.25           H
ATOM   3403  CE2 PHE A 227     -11.555 -13.150  -1.686  1.00 74.25           C
ATOM   3404  HE2 PHE A 227     -10.869 -13.996  -1.692  1.00 74.25           H
ATOM   3405  CZ  PHE A 227     -12.890 -13.356  -1.840  1.00 74.25           C
ATOM   3406  HZ  PHE A 227     -13.274 -14.367  -1.971  1.00 74.25           H
ATOM   3407  HN  PHE A 227     -10.291  -7.226  -1.255  1.00 74.25           H
ATOM   3408  N   VAL A 228     -12.734  -7.651  -3.389  1.00 77.78           N
ATOM   3409  CA  VAL A 228     -13.815  -7.369  -4.318  1.00 77.78           C
ATOM   3410  C   VAL A 228     -13.226  -6.932  -5.661  1.00 77.78           C
ATOM   3411  O   VAL A 228     -13.671  -7.385  -6.714  1.00 77.78           O
ATOM   3412  HA  VAL A 228     -14.373  -8.294  -4.464  1.00 77.78           H
ATOM   3413  CB  VAL A 228     -14.765  -6.332  -3.715  1.00 77.78           C
ATOM   3414  HB  VAL A 228     -14.167  -5.481  -3.387  1.00 77.78           H
ATOM   3415  CG1 VAL A 228     -15.762  -5.829  -4.761  1.00 77.78           C
ATOM   3416 1HG1 VAL A 228     -15.221  -5.369  -5.588  1.00 77.78           H
ATOM   3417 2HG1 VAL A 228     -16.351  -6.667  -5.134  1.00 77.78           H
ATOM   3418 3HG1 VAL A 228     -16.425  -5.093  -4.307  1.00 77.78           H
ATOM   3419  CG2 VAL A 228     -15.490  -6.898  -2.493  1.00 77.78           C
ATOM   3420 1HG2 VAL A 228     -16.070  -7.773  -2.787  1.00 77.78           H
ATOM   3421 2HG2 VAL A 228     -14.759  -7.183  -1.737  1.00 77.78           H
ATOM   3422 3HG2 VAL A 228     -16.159  -6.140  -2.085  1.00 77.78           H
ATOM   3423  HN  VAL A 228     -12.730  -7.090  -2.561  1.00 77.78           H
ATOM   3424  N   VAL A 229     -12.235  -6.057  -5.580  1.00 73.31           N
ATOM   3425  CA  VAL A 229     -11.563  -5.574  -6.774  1.00 73.31           C
ATOM   3426  C   VAL A 229     -11.024  -6.766  -7.568  1.00 73.31           C
ATOM   3427  O   VAL A 229     -11.264  -6.876  -8.769  1.00 73.31           O
ATOM   3428  HA  VAL A 229     -12.304  -5.055  -7.382  1.00 73.31           H
ATOM   3429  CB  VAL A 229     -10.474  -4.569  -6.392  1.00 73.31           C
ATOM   3430  HB  VAL A 229      -9.917  -4.982  -5.552  1.00 73.31           H
ATOM   3431  CG1 VAL A 229      -9.494  -4.358  -7.548  1.00 73.31           C
ATOM   3432 1HG1 VAL A 229      -9.020  -5.307  -7.801  1.00 73.31           H
ATOM   3433 2HG1 VAL A 229     -10.032  -3.977  -8.416  1.00 73.31           H
ATOM   3434 3HG1 VAL A 229      -8.730  -3.639  -7.250  1.00 73.31           H
ATOM   3435  CG2 VAL A 229     -11.087  -3.242  -5.943  1.00 73.31           C
ATOM   3436 1HG2 VAL A 229     -11.680  -2.822  -6.755  1.00 73.31           H
ATOM   3437 2HG2 VAL A 229     -11.726  -3.411  -5.076  1.00 73.31           H
ATOM   3438 3HG2 VAL A 229     -10.291  -2.546  -5.678  1.00 73.31           H
ATOM   3439  HN  VAL A 229     -11.891  -5.679  -4.720  1.00 73.31           H
ATOM   3440  N   MET A 230     -10.307  -7.630  -6.864  1.00 74.02           N
ATOM   3441  CA  MET A 230      -9.607  -8.725  -7.513  1.00 74.02           C
ATOM   3442  C   MET A 230     -10.594  -9.700  -8.159  1.00 74.02           C
ATOM   3443  O   MET A 230     -10.389 -10.137  -9.290  1.00 74.02           O
ATOM   3444  HA  MET A 230      -8.986  -8.264  -8.281  1.00 74.02           H
ATOM   3445  CB  MET A 230      -8.755  -9.469  -6.482  1.00 74.02           C
ATOM   3446 1HB  MET A 230      -9.360  -9.702  -5.605  1.00 74.02           H
ATOM   3447 2HB  MET A 230      -8.420 -10.418  -6.899  1.00 74.02           H
ATOM   3448  CG  MET A 230      -7.544  -8.632  -6.064  1.00 74.02           C
ATOM   3449 1HG  MET A 230      -6.998  -8.303  -6.948  1.00 74.02           H
ATOM   3450 2HG  MET A 230      -7.875  -7.735  -5.541  1.00 74.02           H
ATOM   3451  SD  MET A 230      -6.473  -9.593  -5.008  1.00 74.02           S
ATOM   3452  CE  MET A 230      -7.539  -9.800  -3.592  1.00 74.02           C
ATOM   3453 1HE  MET A 230      -7.800  -8.822  -3.187  1.00 74.02           H
ATOM   3454 2HE  MET A 230      -8.447 -10.322  -3.893  1.00 74.02           H
ATOM   3455 3HE  MET A 230      -7.022 -10.383  -2.829  1.00 74.02           H
ATOM   3456  HN  MET A 230     -10.200  -7.589  -5.871  1.00 74.02           H
ATOM   3457  N   ALA A 231     -11.642 -10.012  -7.412  1.00 76.28           N
ATOM   3458  CA  ALA A 231     -12.665 -10.921  -7.900  1.00 76.28           C
ATOM   3459  C   ALA A 231     -13.249 -10.372  -9.204  1.00 76.28           C
ATOM   3460  O   ALA A 231     -13.420 -11.112 -10.172  1.00 76.28           O
ATOM   3461  HA  ALA A 231     -12.188 -11.881  -8.102  1.00 76.28           H
ATOM   3462  CB  ALA A 231     -13.732 -11.118  -6.821  1.00 76.28           C
ATOM   3463 1HB  ALA A 231     -13.271 -11.537  -5.927  1.00 76.28           H
ATOM   3464 2HB  ALA A 231     -14.186 -10.157  -6.580  1.00 76.28           H
ATOM   3465 3HB  ALA A 231     -14.499 -11.800  -7.188  1.00 76.28           H
ATOM   3466  HN  ALA A 231     -11.799  -9.657  -6.490  1.00 76.28           H
ATOM   3467  N   CYS A 232     -13.539  -9.080  -9.187  1.00 77.05           N
ATOM   3468  CA  CYS A 232     -14.075  -8.417 -10.363  1.00 77.05           C
ATOM   3469  C   CYS A 232     -13.047  -8.533 -11.490  1.00 77.05           C
ATOM   3470  O   CYS A 232     -13.398  -8.851 -12.626  1.00 77.05           O
ATOM   3471  HA  CYS A 232     -14.996  -8.939 -10.624  1.00 77.05           H
ATOM   3472  CB  CYS A 232     -14.443  -6.961 -10.074  1.00 77.05           C
ATOM   3473 1HB  CYS A 232     -13.614  -6.460  -9.573  1.00 77.05           H
ATOM   3474 2HB  CYS A 232     -14.618  -6.429 -11.009  1.00 77.05           H
ATOM   3475  SG  CYS A 232     -15.941  -6.890  -9.026  1.00 77.05           S
ATOM   3476  HG  CYS A 232     -15.313  -7.103  -7.872  1.00 77.05           H
ATOM   3477  HN  CYS A 232     -13.413  -8.489  -8.390  1.00 77.05           H
ATOM   3478  N   CYS A 233     -11.797  -8.270 -11.138  1.00 73.15           N
ATOM   3479  CA  CYS A 233     -10.734  -8.221 -12.127  1.00 73.15           C
ATOM   3480  C   CYS A 233     -10.678  -9.574 -12.839  1.00 73.15           C
ATOM   3481  O   CYS A 233     -10.679  -9.634 -14.068  1.00 73.15           O
ATOM   3482  HA  CYS A 233     -10.995  -7.426 -12.827  1.00 73.15           H
ATOM   3483  CB  CYS A 233      -9.390  -7.851 -11.497  1.00 73.15           C
ATOM   3484 1HB  CYS A 233      -9.164  -8.533 -10.678  1.00 73.15           H
ATOM   3485 2HB  CYS A 233      -8.593  -7.959 -12.232  1.00 73.15           H
ATOM   3486  SG  CYS A 233      -9.442  -6.129 -10.879  1.00 73.15           S
ATOM   3487  HG  CYS A 233      -8.187  -6.101 -10.440  1.00 73.15           H
ATOM   3488  HN  CYS A 233     -11.507  -8.092 -10.197  1.00 73.15           H
ATOM   3489  N   TYR A 234     -10.630 -10.627 -12.037  1.00 72.96           N
ATOM   3490  CA  TYR A 234     -10.501 -11.971 -12.573  1.00 72.96           C
ATOM   3491  C   TYR A 234     -11.739 -12.359 -13.384  1.00 72.96           C
ATOM   3492  O   TYR A 234     -11.624 -12.977 -14.441  1.00 72.96           O
ATOM   3493  HA  TYR A 234      -9.628 -11.991 -13.225  1.00 72.96           H
ATOM   3494  CB  TYR A 234     -10.388 -12.899 -11.362  1.00 72.96           C
ATOM   3495 1HB  TYR A 234     -11.051 -12.537 -10.576  1.00 72.96           H
ATOM   3496 2HB  TYR A 234     -10.740 -13.892 -11.643  1.00 72.96           H
ATOM   3497  CG  TYR A 234      -8.971 -13.018 -10.798  1.00 72.96           C
ATOM   3498  CD1 TYR A 234      -7.943 -13.465 -11.604  1.00 72.96           C
ATOM   3499  HD1 TYR A 234      -8.142 -13.734 -12.642  1.00 72.96           H
ATOM   3500  CD2 TYR A 234      -8.719 -12.677  -9.485  1.00 72.96           C
ATOM   3501  HD2 TYR A 234      -9.531 -12.324  -8.849  1.00 72.96           H
ATOM   3502  CE1 TYR A 234      -6.609 -13.577 -11.074  1.00 72.96           C
ATOM   3503  HE1 TYR A 234      -5.789 -13.929 -11.699  1.00 72.96           H
ATOM   3504  CE2 TYR A 234      -7.385 -12.789  -8.955  1.00 72.96           C
ATOM   3505  HE2 TYR A 234      -7.173 -12.523  -7.919  1.00 72.96           H
ATOM   3506  CZ  TYR A 234      -6.396 -13.233  -9.776  1.00 72.96           C
ATOM   3507  OH  TYR A 234      -5.136 -13.338  -9.275  1.00 72.96           O
ATOM   3508  HH  TYR A 234      -4.492 -13.547 -10.011  1.00 72.96           H
ATOM   3509  HN  TYR A 234     -10.678 -10.573 -11.039  1.00 72.96           H
ATOM   3510  N   THR A 235     -12.895 -11.980 -12.858  1.00 77.95           N
ATOM   3511  CA  THR A 235     -14.150 -12.249 -13.537  1.00 77.95           C
ATOM   3512  C   THR A 235     -14.133 -11.652 -14.946  1.00 77.95           C
ATOM   3513  O   THR A 235     -14.481 -12.327 -15.914  1.00 77.95           O
ATOM   3514  HA  THR A 235     -14.257 -13.328 -13.648  1.00 77.95           H
ATOM   3515  CB  THR A 235     -15.285 -11.712 -12.663  1.00 77.95           C
ATOM   3516  HB  THR A 235     -15.236 -10.626 -12.586  1.00 77.95           H
ATOM   3517  OG1 THR A 235     -15.145 -12.423 -11.436  1.00 77.95           O
ATOM   3518  HG1 THR A 235     -14.750 -11.826 -10.738  1.00 77.95           H
ATOM   3519  CG2 THR A 235     -16.666 -12.125 -13.177  1.00 77.95           C
ATOM   3520 1HG2 THR A 235     -16.739 -13.212 -13.190  1.00 77.95           H
ATOM   3521 2HG2 THR A 235     -16.808 -11.739 -14.187  1.00 77.95           H
ATOM   3522 3HG2 THR A 235     -17.435 -11.717 -12.521  1.00 77.95           H
ATOM   3523  HN  THR A 235     -12.981 -11.498 -11.985  1.00 77.95           H
ATOM   3524  N   ILE A 236     -13.725 -10.394 -15.016  1.00 75.32           N
ATOM   3525  CA  ILE A 236     -13.628  -9.709 -16.293  1.00 75.32           C
ATOM   3526  C   ILE A 236     -12.601 -10.424 -17.174  1.00 75.32           C
ATOM   3527  O   ILE A 236     -12.837 -10.634 -18.363  1.00 75.32           O
ATOM   3528  HA  ILE A 236     -14.603  -9.776 -16.775  1.00 75.32           H
ATOM   3529  CB  ILE A 236     -13.328  -8.223 -16.083  1.00 75.32           C
ATOM   3530  HB  ILE A 236     -12.580  -8.134 -15.295  1.00 75.32           H
ATOM   3531  CG1 ILE A 236     -14.575  -7.474 -15.609  1.00 75.32           C
ATOM   3532 1HG1 ILE A 236     -15.318  -7.455 -16.406  1.00 75.32           H
ATOM   3533 2HG1 ILE A 236     -15.024  -8.003 -14.768  1.00 75.32           H
ATOM   3534  CG2 ILE A 236     -12.731  -7.600 -17.346  1.00 75.32           C
ATOM   3535 1HG2 ILE A 236     -11.802  -8.111 -17.600  1.00 75.32           H
ATOM   3536 2HG2 ILE A 236     -13.438  -7.701 -18.170  1.00 75.32           H
ATOM   3537 3HG2 ILE A 236     -12.528  -6.544 -17.169  1.00 75.32           H
ATOM   3538  CD1 ILE A 236     -14.230  -6.043 -15.192  1.00 75.32           C
ATOM   3539 1HD1 ILE A 236     -13.505  -6.066 -14.378  1.00 75.32           H
ATOM   3540 2HD1 ILE A 236     -13.804  -5.510 -16.042  1.00 75.32           H
ATOM   3541 3HD1 ILE A 236     -15.134  -5.533 -14.859  1.00 75.32           H
ATOM   3542  HN  ILE A 236     -13.464  -9.846 -14.221  1.00 75.32           H
ATOM   3543  N   ILE A 237     -11.484 -10.779 -16.556  1.00 72.04           N
ATOM   3544  CA  ILE A 237     -10.406 -11.433 -17.278  1.00 72.04           C
ATOM   3545  C   ILE A 237     -10.940 -12.702 -17.945  1.00 72.04           C
ATOM   3546  O   ILE A 237     -10.740 -12.910 -19.141  1.00 72.04           O
ATOM   3547  HA  ILE A 237     -10.071 -10.748 -18.057  1.00 72.04           H
ATOM   3548  CB  ILE A 237      -9.214 -11.680 -16.351  1.00 72.04           C
ATOM   3549  HB  ILE A 237      -9.595 -11.884 -15.351  1.00 72.04           H
ATOM   3550  CG1 ILE A 237      -8.328 -10.437 -16.253  1.00 72.04           C
ATOM   3551 1HG1 ILE A 237      -7.807 -10.281 -17.197  1.00 72.04           H
ATOM   3552 2HG1 ILE A 237      -8.949  -9.557 -16.082  1.00 72.04           H
ATOM   3553  CG2 ILE A 237      -8.423 -12.914 -16.792  1.00 72.04           C
ATOM   3554 1HG2 ILE A 237      -9.072 -13.789 -16.768  1.00 72.04           H
ATOM   3555 2HG2 ILE A 237      -8.052 -12.764 -17.806  1.00 72.04           H
ATOM   3556 3HG2 ILE A 237      -7.581 -13.066 -16.116  1.00 72.04           H
ATOM   3557  CD1 ILE A 237      -7.310 -10.577 -15.120  1.00 72.04           C
ATOM   3558 1HD1 ILE A 237      -7.835 -10.708 -14.173  1.00 72.04           H
ATOM   3559 2HD1 ILE A 237      -6.676 -11.443 -15.306  1.00 72.04           H
ATOM   3560 3HD1 ILE A 237      -6.693  -9.679 -15.072  1.00 72.04           H
ATOM   3561  HN  ILE A 237     -11.311 -10.628 -15.583  1.00 72.04           H
ATOM   3562  N   ILE A 238     -11.608 -13.518 -17.142  1.00 72.54           N
ATOM   3563  CA  ILE A 238     -12.087 -14.806 -17.615  1.00 72.54           C
ATOM   3564  C   ILE A 238     -13.023 -14.591 -18.806  1.00 72.54           C
ATOM   3565  O   ILE A 238     -12.921 -15.288 -19.814  1.00 72.54           O
ATOM   3566  HA  ILE A 238     -11.221 -15.372 -17.955  1.00 72.54           H
ATOM   3567  CB  ILE A 238     -12.722 -15.594 -16.468  1.00 72.54           C
ATOM   3568  HB  ILE A 238     -13.401 -14.931 -15.932  1.00 72.54           H
ATOM   3569  CG1 ILE A 238     -11.661 -16.059 -15.468  1.00 72.54           C
ATOM   3570 1HG1 ILE A 238     -11.104 -16.897 -15.888  1.00 72.54           H
ATOM   3571 2HG1 ILE A 238     -10.946 -15.256 -15.292  1.00 72.54           H
ATOM   3572  CG2 ILE A 238     -13.558 -16.760 -17.001  1.00 72.54           C
ATOM   3573 1HG2 ILE A 238     -14.351 -16.375 -17.642  1.00 72.54           H
ATOM   3574 2HG2 ILE A 238     -12.920 -17.431 -17.575  1.00 72.54           H
ATOM   3575 3HG2 ILE A 238     -13.998 -17.304 -16.165  1.00 72.54           H
ATOM   3576  CD1 ILE A 238     -12.302 -16.479 -14.144  1.00 72.54           C
ATOM   3577 1HD1 ILE A 238     -12.838 -15.632 -13.716  1.00 72.54           H
ATOM   3578 2HD1 ILE A 238     -12.999 -17.298 -14.321  1.00 72.54           H
ATOM   3579 3HD1 ILE A 238     -11.526 -16.805 -13.452  1.00 72.54           H
ATOM   3580  HN  ILE A 238     -11.822 -13.312 -16.188  1.00 72.54           H
ATOM   3581  N   HIS A 239     -13.914 -13.622 -18.650  1.00 76.26           N
ATOM   3582  CA  HIS A 239     -14.892 -13.332 -19.685  1.00 76.26           C
ATOM   3583  C   HIS A 239     -14.172 -12.913 -20.968  1.00 76.26           C
ATOM   3584  O   HIS A 239     -14.618 -13.236 -22.068  1.00 76.26           O
ATOM   3585  HA  HIS A 239     -15.437 -14.258 -19.870  1.00 76.26           H
ATOM   3586  CB  HIS A 239     -15.900 -12.287 -19.202  1.00 76.26           C
ATOM   3587 1HB  HIS A 239     -15.964 -12.333 -18.115  1.00 76.26           H
ATOM   3588 2HB  HIS A 239     -15.529 -11.294 -19.457  1.00 76.26           H
ATOM   3589  CG  HIS A 239     -17.284 -12.455 -19.781  1.00 76.26           C
ATOM   3590  ND1 HIS A 239     -17.637 -11.981 -21.032  1.00 76.26           N
ATOM   3591  HD1 HIS A 239     -17.034 -11.493 -21.664  1.00 76.26           H
ATOM   3592  CD2 HIS A 239     -18.399 -13.051 -19.267  1.00 76.26           C
ATOM   3593  HD2 HIS A 239     -18.472 -13.532 -18.292  1.00 76.26           H
ATOM   3594  CE1 HIS A 239     -18.908 -12.282 -21.251  1.00 76.26           C
ATOM   3595  HE1 HIS A 239     -19.478 -12.042 -22.149  1.00 76.26           H
ATOM   3596  NE2 HIS A 239     -19.379 -12.945 -20.156  1.00 76.26           N
ATOM   3597  HN  HIS A 239     -13.975 -13.043 -17.837  1.00 76.26           H
ATOM   3598  N   THR A 240     -13.071 -12.199 -20.785  1.00 72.28           N
ATOM   3599  CA  THR A 240     -12.277 -11.744 -21.914  1.00 72.28           C
ATOM   3600  C   THR A 240     -11.625 -12.934 -22.621  1.00 72.28           C
ATOM   3601  O   THR A 240     -11.641 -13.016 -23.848  1.00 72.28           O
ATOM   3602  HA  THR A 240     -12.945 -11.270 -22.634  1.00 72.28           H
ATOM   3603  CB  THR A 240     -11.269 -10.716 -21.399  1.00 72.28           C
ATOM   3604  HB  THR A 240     -10.490 -11.197 -20.806  1.00 72.28           H
ATOM   3605  OG1 THR A 240     -12.068  -9.762 -20.705  1.00 72.28           O
ATOM   3606  HG1 THR A 240     -12.037  -9.939 -19.722  1.00 72.28           H
ATOM   3607  CG2 THR A 240     -10.624  -9.910 -22.529  1.00 72.28           C
ATOM   3608 1HG2 THR A 240     -11.398  -9.375 -23.080  1.00 72.28           H
ATOM   3609 2HG2 THR A 240     -10.100 -10.587 -23.204  1.00 72.28           H
ATOM   3610 3HG2 THR A 240      -9.917  -9.196 -22.109  1.00 72.28           H
ATOM   3611  HN  THR A 240     -12.720 -11.933 -19.887  1.00 72.28           H
ATOM   3612  N   LEU A 241     -11.067 -13.826 -21.817  1.00 72.30           N
ATOM   3613  CA  LEU A 241     -10.342 -14.966 -22.352  1.00 72.30           C
ATOM   3614  C   LEU A 241     -11.282 -15.797 -23.228  1.00 72.30           C
ATOM   3615  O   LEU A 241     -10.890 -16.264 -24.296  1.00 72.30           O
ATOM   3616  HA  LEU A 241      -9.539 -14.578 -22.979  1.00 72.30           H
ATOM   3617  CB  LEU A 241      -9.689 -15.764 -21.222  1.00 72.30           C
ATOM   3618 1HB  LEU A 241     -10.370 -15.775 -20.371  1.00 72.30           H
ATOM   3619 2HB  LEU A 241      -9.575 -16.797 -21.552  1.00 72.30           H
ATOM   3620  CG  LEU A 241      -8.327 -15.258 -20.743  1.00 72.30           C
ATOM   3621  HG  LEU A 241      -8.392 -14.178 -20.610  1.00 72.30           H
ATOM   3622  CD1 LEU A 241      -7.964 -15.861 -19.385  1.00 72.30           C
ATOM   3623 1HD1 LEU A 241      -8.719 -15.581 -18.650  1.00 72.30           H
ATOM   3624 2HD1 LEU A 241      -7.924 -16.947 -19.468  1.00 72.30           H
ATOM   3625 3HD1 LEU A 241      -6.992 -15.484 -19.068  1.00 72.30           H
ATOM   3626  CD2 LEU A 241      -7.245 -15.519 -21.793  1.00 72.30           C
ATOM   3627 1HD2 LEU A 241      -7.173 -16.590 -21.982  1.00 72.30           H
ATOM   3628 2HD2 LEU A 241      -7.504 -15.004 -22.718  1.00 72.30           H
ATOM   3629 3HD2 LEU A 241      -6.287 -15.149 -21.428  1.00 72.30           H
ATOM   3630  HN  LEU A 241     -11.103 -13.779 -20.819  1.00 72.30           H
ATOM   3631  N   ILE A 242     -12.505 -15.955 -22.743  1.00 72.53           N
ATOM   3632  CA  ILE A 242     -13.490 -16.761 -23.445  1.00 72.53           C
ATOM   3633  C   ILE A 242     -13.782 -16.129 -24.807  1.00 72.53           C
ATOM   3634  O   ILE A 242     -13.990 -16.836 -25.792  1.00 72.53           O
ATOM   3635  HA  ILE A 242     -13.051 -17.745 -23.608  1.00 72.53           H
ATOM   3636  CB  ILE A 242     -14.736 -16.959 -22.579  1.00 72.53           C
ATOM   3637  HB  ILE A 242     -15.074 -15.980 -22.239  1.00 72.53           H
ATOM   3638  CG1 ILE A 242     -14.411 -17.784 -21.332  1.00 72.53           C
ATOM   3639 1HG1 ILE A 242     -14.271 -18.829 -21.609  1.00 72.53           H
ATOM   3640 2HG1 ILE A 242     -13.472 -17.440 -20.898  1.00 72.53           H
ATOM   3641  CG2 ILE A 242     -15.877 -17.574 -23.392  1.00 72.53           C
ATOM   3642 1HG2 ILE A 242     -16.129 -16.913 -24.222  1.00 72.53           H
ATOM   3643 2HG2 ILE A 242     -15.564 -18.543 -23.782  1.00 72.53           H
ATOM   3644 3HG2 ILE A 242     -16.750 -17.704 -22.753  1.00 72.53           H
ATOM   3645  CD1 ILE A 242     -15.530 -17.672 -20.294  1.00 72.53           C
ATOM   3646 1HD1 ILE A 242     -15.651 -16.629 -20.002  1.00 72.53           H
ATOM   3647 2HD1 ILE A 242     -16.462 -18.039 -20.724  1.00 72.53           H
ATOM   3648 3HD1 ILE A 242     -15.274 -18.268 -19.418  1.00 72.53           H
ATOM   3649  HN  ILE A 242     -12.826 -15.546 -21.889  1.00 72.53           H
ATOM   3650  N   GLN A 243     -13.789 -14.804 -24.820  1.00 68.08           N
ATOM   3651  CA  GLN A 243     -14.072 -14.069 -26.041  1.00 68.08           C
ATOM   3652  C   GLN A 243     -12.808 -13.955 -26.897  1.00 68.08           C
ATOM   3653  O   GLN A 243     -12.878 -13.577 -28.065  1.00 68.08           O
ATOM   3654  HA  GLN A 243     -14.823 -14.658 -26.567  1.00 68.08           H
ATOM   3655  CB  GLN A 243     -14.648 -12.687 -25.728  1.00 68.08           C
ATOM   3656 1HB  GLN A 243     -13.985 -12.159 -25.042  1.00 68.08           H
ATOM   3657 2HB  GLN A 243     -14.699 -12.094 -26.641  1.00 68.08           H
ATOM   3658  CG  GLN A 243     -16.043 -12.802 -25.110  1.00 68.08           C
ATOM   3659 1HG  GLN A 243     -16.696 -13.364 -25.778  1.00 68.08           H
ATOM   3660 2HG  GLN A 243     -15.986 -13.361 -24.176  1.00 68.08           H
ATOM   3661  CD  GLN A 243     -16.642 -11.419 -24.847  1.00 68.08           C
ATOM   3662  OE1 GLN A 243     -16.007 -10.393 -25.032  1.00 68.08           O
ATOM   3663  NE2 GLN A 243     -17.896 -11.447 -24.405  1.00 68.08           N
ATOM   3664 1HE2 GLN A 243     -18.360 -12.324 -24.274  1.00 68.08           H
ATOM   3665 2HE2 GLN A 243     -18.375 -10.593 -24.204  1.00 68.08           H
ATOM   3666  HN  GLN A 243     -13.606 -14.236 -24.018  1.00 68.08           H
ATOM   3667  N   ALA A 244     -11.683 -14.289 -26.282  1.00 62.60           N
ATOM   3668  CA  ALA A 244     -10.392 -14.059 -26.907  1.00 62.60           C
ATOM   3669  C   ALA A 244     -10.132 -15.151 -27.946  1.00 62.60           C
ATOM   3670  O   ALA A 244      -9.504 -16.164 -27.643  1.00 62.60           O
ATOM   3671  HA  ALA A 244     -10.434 -13.093 -27.410  1.00 62.60           H
ATOM   3672  CB  ALA A 244      -9.305 -14.008 -25.831  1.00 62.60           C
ATOM   3673 1HB  ALA A 244      -9.521 -13.197 -25.135  1.00 62.60           H
ATOM   3674 2HB  ALA A 244      -9.284 -14.954 -25.290  1.00 62.60           H
ATOM   3675 3HB  ALA A 244      -8.337 -13.835 -26.300  1.00 62.60           H
ATOM   3676  HN  ALA A 244     -11.645 -14.708 -25.374  1.00 62.60           H
ATOM   3677  N   LYS A 245     -10.628 -14.908 -29.150  1.00 60.24           N
ATOM   3678  CA  LYS A 245     -10.423 -15.839 -30.247  1.00 60.24           C
ATOM   3679  C   LYS A 245      -8.933 -15.891 -30.593  1.00 60.24           C
ATOM   3680  O   LYS A 245      -8.476 -16.828 -31.246  1.00 60.24           O
ATOM   3681  HA  LYS A 245     -10.731 -16.825 -29.900  1.00 60.24           H
ATOM   3682  CB  LYS A 245     -11.318 -15.476 -31.433  1.00 60.24           C
ATOM   3683 1HB  LYS A 245     -11.189 -14.423 -31.682  1.00 60.24           H
ATOM   3684 2HB  LYS A 245     -11.016 -16.049 -32.310  1.00 60.24           H
ATOM   3685  CG  LYS A 245     -12.788 -15.755 -31.116  1.00 60.24           C
ATOM   3686 1HG  LYS A 245     -12.885 -16.740 -30.660  1.00 60.24           H
ATOM   3687 2HG  LYS A 245     -13.151 -15.030 -30.387  1.00 60.24           H
ATOM   3688  CD  LYS A 245     -13.645 -15.685 -32.381  1.00 60.24           C
ATOM   3689 1HD  LYS A 245     -13.622 -14.673 -32.785  1.00 60.24           H
ATOM   3690 2HD  LYS A 245     -13.228 -16.342 -33.144  1.00 60.24           H
ATOM   3691  CE  LYS A 245     -15.091 -16.090 -32.087  1.00 60.24           C
ATOM   3692 1HE  LYS A 245     -15.107 -17.037 -31.548  1.00 60.24           H
ATOM   3693 2HE  LYS A 245     -15.559 -15.347 -31.442  1.00 60.24           H
ATOM   3694  NZ  LYS A 245     -15.860 -16.217 -33.346  1.00 60.24           N
ATOM   3695 1HZ  LYS A 245     -16.820 -16.463 -33.132  1.00 60.24           H
ATOM   3696 2HZ  LYS A 245     -15.839 -15.335 -33.845  1.00 60.24           H
ATOM   3697 3HZ  LYS A 245     -15.446 -16.941 -33.923  1.00 60.24           H
ATOM   3698  HN  LYS A 245     -11.162 -14.094 -29.381  1.00 60.24           H
ATOM   3699  N   LYS A 246      -8.217 -14.872 -30.141  1.00 59.03           N
ATOM   3700  CA  LYS A 246      -6.845 -14.671 -30.573  1.00 59.03           C
ATOM   3701  C   LYS A 246      -5.899 -14.977 -29.410  1.00 59.03           C
ATOM   3702  O   LYS A 246      -6.038 -14.411 -28.327  1.00 59.03           O
ATOM   3703  HA  LYS A 246      -6.647 -15.383 -31.375  1.00 59.03           H
ATOM   3704  CB  LYS A 246      -6.666 -13.269 -31.158  1.00 59.03           C
ATOM   3705 1HB  LYS A 246      -7.185 -12.541 -30.534  1.00 59.03           H
ATOM   3706 2HB  LYS A 246      -5.610 -13.000 -31.150  1.00 59.03           H
ATOM   3707  CG  LYS A 246      -7.205 -13.199 -32.588  1.00 59.03           C
ATOM   3708 1HG  LYS A 246      -6.901 -14.089 -33.139  1.00 59.03           H
ATOM   3709 2HG  LYS A 246      -8.295 -13.193 -32.570  1.00 59.03           H
ATOM   3710  CD  LYS A 246      -6.694 -11.948 -33.306  1.00 59.03           C
ATOM   3711 1HD  LYS A 246      -7.089 -11.057 -32.818  1.00 59.03           H
ATOM   3712 2HD  LYS A 246      -5.608 -11.899 -33.230  1.00 59.03           H
ATOM   3713  CE  LYS A 246      -7.107 -11.954 -34.779  1.00 59.03           C
ATOM   3714 1HE  LYS A 246      -6.856 -12.914 -35.230  1.00 59.03           H
ATOM   3715 2HE  LYS A 246      -8.188 -11.837 -34.860  1.00 59.03           H
ATOM   3716  NZ  LYS A 246      -6.428 -10.863 -35.513  1.00 59.03           N
ATOM   3717 1HZ  LYS A 246      -6.733 -10.864 -36.479  1.00 59.03           H
ATOM   3718 2HZ  LYS A 246      -6.661  -9.973 -35.086  1.00 59.03           H
ATOM   3719 3HZ  LYS A 246      -5.424 -11.003 -35.475  1.00 59.03           H
ATOM   3720  HN  LYS A 246      -8.560 -14.191 -29.493  1.00 59.03           H
ATOM   3721  N   SER A 247      -4.958 -15.873 -29.674  1.00 58.86           N
ATOM   3722  CA  SER A 247      -4.010 -16.284 -28.653  1.00 58.86           C
ATOM   3723  C   SER A 247      -3.348 -15.055 -28.027  1.00 58.86           C
ATOM   3724  O   SER A 247      -3.141 -15.006 -26.815  1.00 58.86           O
ATOM   3725  HA  SER A 247      -4.600 -16.821 -27.910  1.00 58.86           H
ATOM   3726  CB  SER A 247      -2.948 -17.221 -29.233  1.00 58.86           C
ATOM   3727 1HB  SER A 247      -3.393 -18.198 -29.423  1.00 58.86           H
ATOM   3728 2HB  SER A 247      -2.608 -16.834 -30.193  1.00 58.86           H
ATOM   3729  OG  SER A 247      -1.833 -17.370 -28.359  1.00 58.86           O
ATOM   3730  HG  SER A 247      -2.109 -17.860 -27.532  1.00 58.86           H
ATOM   3731  HN  SER A 247      -4.839 -16.313 -30.564  1.00 58.86           H
ATOM   3732  N   SER A 248      -3.033 -14.093 -28.882  1.00 58.92           N
ATOM   3733  CA  SER A 248      -2.232 -12.954 -28.465  1.00 58.92           C
ATOM   3734  C   SER A 248      -2.843 -12.312 -27.218  1.00 58.92           C
ATOM   3735  O   SER A 248      -2.153 -11.624 -26.468  1.00 58.92           O
ATOM   3736  HA  SER A 248      -1.246 -13.362 -28.241  1.00 58.92           H
ATOM   3737  CB  SER A 248      -2.113 -11.923 -29.589  1.00 58.92           C
ATOM   3738 1HB  SER A 248      -1.458 -11.113 -29.270  1.00 58.92           H
ATOM   3739 2HB  SER A 248      -1.646 -12.387 -30.458  1.00 58.92           H
ATOM   3740  OG  SER A 248      -3.381 -11.390 -29.961  1.00 58.92           O
ATOM   3741  HG  SER A 248      -3.267 -10.707 -30.683  1.00 58.92           H
ATOM   3742  HN  SER A 248      -3.316 -14.082 -29.841  1.00 58.92           H
ATOM   3743  N   LYS A 249      -4.132 -12.559 -27.036  1.00 62.08           N
ATOM   3744  CA  LYS A 249      -4.853 -11.983 -25.914  1.00 62.08           C
ATOM   3745  C   LYS A 249      -4.361 -12.622 -24.614  1.00 62.08           C
ATOM   3746  O   LYS A 249      -4.403 -11.998 -23.556  1.00 62.08           O
ATOM   3747  HA  LYS A 249      -4.618 -10.919 -25.886  1.00 62.08           H
ATOM   3748  CB  LYS A 249      -6.364 -12.107 -26.127  1.00 62.08           C
ATOM   3749 1HB  LYS A 249      -6.624 -13.147 -26.319  1.00 62.08           H
ATOM   3750 2HB  LYS A 249      -6.888 -11.811 -25.218  1.00 62.08           H
ATOM   3751  CG  LYS A 249      -6.826 -11.235 -27.296  1.00 62.08           C
ATOM   3752 1HG  LYS A 249      -6.579 -10.192 -27.097  1.00 62.08           H
ATOM   3753 2HG  LYS A 249      -6.291 -11.522 -28.202  1.00 62.08           H
ATOM   3754  CD  LYS A 249      -8.333 -11.374 -27.521  1.00 62.08           C
ATOM   3755 1HD  LYS A 249      -8.556 -12.367 -27.913  1.00 62.08           H
ATOM   3756 2HD  LYS A 249      -8.856 -11.282 -26.570  1.00 62.08           H
ATOM   3757  CE  LYS A 249      -8.842 -10.310 -28.495  1.00 62.08           C
ATOM   3758 1HE  LYS A 249      -8.387  -9.347 -28.262  1.00 62.08           H
ATOM   3759 2HE  LYS A 249      -8.543 -10.565 -29.512  1.00 62.08           H
ATOM   3760  NZ  LYS A 249     -10.316 -10.200 -28.419  1.00 62.08           N
ATOM   3761 1HZ  LYS A 249     -10.625  -9.409 -28.973  1.00 62.08           H
ATOM   3762 2HZ  LYS A 249     -10.737 -11.049 -28.777  1.00 62.08           H
ATOM   3763 3HZ  LYS A 249     -10.595 -10.066 -27.453  1.00 62.08           H
ATOM   3764  HN  LYS A 249      -4.681 -13.139 -27.638  1.00 62.08           H
ATOM   3765  N   HIS A 250      -3.905 -13.861 -24.737  1.00 64.47           N
ATOM   3766  CA  HIS A 250      -3.464 -14.614 -23.576  1.00 64.47           C
ATOM   3767  C   HIS A 250      -2.265 -13.913 -22.934  1.00 64.47           C
ATOM   3768  O   HIS A 250      -2.141 -13.883 -21.711  1.00 64.47           O
ATOM   3769  HA  HIS A 250      -4.294 -14.615 -22.870  1.00 64.47           H
ATOM   3770  CB  HIS A 250      -3.169 -16.068 -23.952  1.00 64.47           C
ATOM   3771 1HB  HIS A 250      -2.480 -16.082 -24.796  1.00 64.47           H
ATOM   3772 2HB  HIS A 250      -2.662 -16.553 -23.118  1.00 64.47           H
ATOM   3773  CG  HIS A 250      -4.397 -16.870 -24.311  1.00 64.47           C
ATOM   3774  ND1 HIS A 250      -5.086 -17.639 -23.389  1.00 64.47           N
ATOM   3775  HD1 HIS A 250      -4.853 -17.741 -22.422  1.00 64.47           H
ATOM   3776  CD2 HIS A 250      -5.052 -17.015 -25.499  1.00 64.47           C
ATOM   3777  HD2 HIS A 250      -4.774 -16.543 -26.441  1.00 64.47           H
ATOM   3778  CE1 HIS A 250      -6.107 -18.216 -24.005  1.00 64.47           C
ATOM   3779  HE1 HIS A 250      -6.838 -18.884 -23.548  1.00 64.47           H
ATOM   3780  NE2 HIS A 250      -6.084 -17.829 -25.313  1.00 64.47           N
ATOM   3781  HN  HIS A 250      -3.835 -14.347 -25.609  1.00 64.47           H
ATOM   3782  N   LYS A 251      -1.412 -13.367 -23.789  1.00 64.45           N
ATOM   3783  CA  LYS A 251      -0.164 -12.782 -23.330  1.00 64.45           C
ATOM   3784  C   LYS A 251      -0.468 -11.550 -22.474  1.00 64.45           C
ATOM   3785  O   LYS A 251       0.160 -11.340 -21.438  1.00 64.45           O
ATOM   3786  HA  LYS A 251       0.333 -13.523 -22.704  1.00 64.45           H
ATOM   3787  CB  LYS A 251       0.761 -12.495 -24.514  1.00 64.45           C
ATOM   3788 1HB  LYS A 251       0.666 -13.288 -25.255  1.00 64.45           H
ATOM   3789 2HB  LYS A 251       0.458 -11.568 -25.000  1.00 64.45           H
ATOM   3790  CG  LYS A 251       2.217 -12.386 -24.059  1.00 64.45           C
ATOM   3791 1HG  LYS A 251       2.329 -11.537 -23.384  1.00 64.45           H
ATOM   3792 2HG  LYS A 251       2.494 -13.278 -23.496  1.00 64.45           H
ATOM   3793  CD  LYS A 251       3.155 -12.220 -25.256  1.00 64.45           C
ATOM   3794 1HD  LYS A 251       2.892 -12.940 -26.031  1.00 64.45           H
ATOM   3795 2HD  LYS A 251       3.029 -11.227 -25.686  1.00 64.45           H
ATOM   3796  CE  LYS A 251       4.614 -12.421 -24.841  1.00 64.45           C
ATOM   3797 1HE  LYS A 251       4.906 -11.647 -24.131  1.00 64.45           H
ATOM   3798 2HE  LYS A 251       4.726 -13.378 -24.332  1.00 64.45           H
ATOM   3799  NZ  LYS A 251       5.501 -12.376 -26.025  1.00 64.45           N
ATOM   3800 1HZ  LYS A 251       6.445 -12.624 -25.751  1.00 64.45           H
ATOM   3801 2HZ  LYS A 251       5.167 -13.033 -26.722  1.00 64.45           H
ATOM   3802 3HZ  LYS A 251       5.497 -11.439 -26.415  1.00 64.45           H
ATOM   3803  HN  LYS A 251      -1.563 -13.321 -24.776  1.00 64.45           H
ATOM   3804  N   ALA A 252      -1.431 -10.769 -22.939  1.00 64.07           N
ATOM   3805  CA  ALA A 252      -1.801  -9.545 -22.249  1.00 64.07           C
ATOM   3806  C   ALA A 252      -2.385  -9.894 -20.879  1.00 64.07           C
ATOM   3807  O   ALA A 252      -2.202  -9.153 -19.915  1.00 64.07           O
ATOM   3808  HA  ALA A 252      -0.895  -8.956 -22.109  1.00 64.07           H
ATOM   3809  CB  ALA A 252      -2.780  -8.747 -23.113  1.00 64.07           C
ATOM   3810 1HB  ALA A 252      -2.306  -8.499 -24.063  1.00 64.07           H
ATOM   3811 2HB  ALA A 252      -3.673  -9.344 -23.297  1.00 64.07           H
ATOM   3812 3HB  ALA A 252      -3.057  -7.829 -22.595  1.00 64.07           H
ATOM   3813  HN  ALA A 252      -1.954 -10.960 -23.770  1.00 64.07           H
ATOM   3814  N   LEU A 253      -3.076 -11.024 -20.836  1.00 71.46           N
ATOM   3815  CA  LEU A 253      -3.761 -11.437 -19.622  1.00 71.46           C
ATOM   3816  C   LEU A 253      -2.729 -11.893 -18.589  1.00 71.46           C
ATOM   3817  O   LEU A 253      -2.924 -11.710 -17.389  1.00 71.46           O
ATOM   3818  HA  LEU A 253      -4.282 -10.564 -19.228  1.00 71.46           H
ATOM   3819  CB  LEU A 253      -4.822 -12.493 -19.939  1.00 71.46           C
ATOM   3820 1HB  LEU A 253      -4.469 -13.095 -20.776  1.00 71.46           H
ATOM   3821 2HB  LEU A 253      -4.909 -13.160 -19.081  1.00 71.46           H
ATOM   3822  CG  LEU A 253      -6.216 -11.962 -20.281  1.00 71.46           C
ATOM   3823  HG  LEU A 253      -6.132 -10.896 -20.494  1.00 71.46           H
ATOM   3824  CD1 LEU A 253      -6.764 -12.633 -21.541  1.00 71.46           C
ATOM   3825 1HD1 LEU A 253      -6.098 -12.431 -22.380  1.00 71.46           H
ATOM   3826 2HD1 LEU A 253      -6.830 -13.709 -21.380  1.00 71.46           H
ATOM   3827 3HD1 LEU A 253      -7.756 -12.238 -21.761  1.00 71.46           H
ATOM   3828  CD2 LEU A 253      -7.166 -12.111 -19.091  1.00 71.46           C
ATOM   3829 1HD2 LEU A 253      -7.249 -13.165 -18.823  1.00 71.46           H
ATOM   3830 2HD2 LEU A 253      -6.777 -11.550 -18.242  1.00 71.46           H
ATOM   3831 3HD2 LEU A 253      -8.149 -11.726 -19.361  1.00 71.46           H
ATOM   3832  HN  LEU A 253      -3.171 -11.651 -21.609  1.00 71.46           H
ATOM   3833  N   LYS A 254      -1.652 -12.478 -19.094  1.00 73.02           N
ATOM   3834  CA  LYS A 254      -0.583 -12.949 -18.230  1.00 73.02           C
ATOM   3835  C   LYS A 254      -0.121 -11.804 -17.326  1.00 73.02           C
ATOM   3836  O   LYS A 254       0.131 -12.009 -16.140  1.00 73.02           O
ATOM   3837  HA  LYS A 254      -0.993 -13.740 -17.603  1.00 73.02           H
ATOM   3838  CB  LYS A 254       0.543 -13.569 -19.061  1.00 73.02           C
ATOM   3839 1HB  LYS A 254       0.137 -14.345 -19.709  1.00 73.02           H
ATOM   3840 2HB  LYS A 254       0.981 -12.810 -19.709  1.00 73.02           H
ATOM   3841  CG  LYS A 254       1.626 -14.164 -18.159  1.00 73.02           C
ATOM   3842 1HG  LYS A 254       2.100 -13.371 -17.581  1.00 73.02           H
ATOM   3843 2HG  LYS A 254       1.172 -14.851 -17.445  1.00 73.02           H
ATOM   3844  CD  LYS A 254       2.682 -14.902 -18.985  1.00 73.02           C
ATOM   3845 1HD  LYS A 254       2.211 -15.708 -19.548  1.00 73.02           H
ATOM   3846 2HD  LYS A 254       3.123 -14.220 -19.712  1.00 73.02           H
ATOM   3847  CE  LYS A 254       3.779 -15.475 -18.085  1.00 73.02           C
ATOM   3848 1HE  LYS A 254       4.331 -14.663 -17.613  1.00 73.02           H
ATOM   3849 2HE  LYS A 254       3.331 -16.064 -17.285  1.00 73.02           H
ATOM   3850  NZ  LYS A 254       4.705 -16.321 -18.871  1.00 73.02           N
ATOM   3851 1HZ  LYS A 254       5.423 -16.694 -18.260  1.00 73.02           H
ATOM   3852 2HZ  LYS A 254       4.189 -17.085 -19.293  1.00 73.02           H
ATOM   3853 3HZ  LYS A 254       5.137 -15.763 -19.599  1.00 73.02           H
ATOM   3854  HN  LYS A 254      -1.505 -12.632 -20.071  1.00 73.02           H
ATOM   3855  N   VAL A 255      -0.025 -10.625 -17.922  1.00 72.58           N
ATOM   3856  CA  VAL A 255       0.448  -9.457 -17.197  1.00 72.58           C
ATOM   3857  C   VAL A 255      -0.434  -9.234 -15.967  1.00 72.58           C
ATOM   3858  O   VAL A 255       0.071  -9.079 -14.857  1.00 72.58           O
ATOM   3859  HA  VAL A 255       1.465  -9.665 -16.866  1.00 72.58           H
ATOM   3860  CB  VAL A 255       0.491  -8.245 -18.130  1.00 72.58           C
ATOM   3861  HB  VAL A 255      -0.526  -8.042 -18.464  1.00 72.58           H
ATOM   3862  CG1 VAL A 255       1.001  -7.005 -17.393  1.00 72.58           C
ATOM   3863 1HG1 VAL A 255       0.337  -6.780 -16.559  1.00 72.58           H
ATOM   3864 2HG1 VAL A 255       2.006  -7.193 -17.017  1.00 72.58           H
ATOM   3865 3HG1 VAL A 255       1.022  -6.158 -18.079  1.00 72.58           H
ATOM   3866  CG2 VAL A 255       1.343  -8.536 -19.368  1.00 72.58           C
ATOM   3867 1HG2 VAL A 255       2.360  -8.777 -19.060  1.00 72.58           H
ATOM   3868 2HG2 VAL A 255       0.918  -9.380 -19.911  1.00 72.58           H
ATOM   3869 3HG2 VAL A 255       1.357  -7.658 -20.013  1.00 72.58           H
ATOM   3870  HN  VAL A 255      -0.263 -10.460 -18.879  1.00 72.58           H
ATOM   3871  N   THR A 256      -1.737  -9.223 -16.207  1.00 72.23           N
ATOM   3872  CA  THR A 256      -2.687  -8.861 -15.169  1.00 72.23           C
ATOM   3873  C   THR A 256      -2.635  -9.873 -14.022  1.00 72.23           C
ATOM   3874  O   THR A 256      -2.673  -9.495 -12.853  1.00 72.23           O
ATOM   3875  HA  THR A 256      -2.393  -7.896 -14.756  1.00 72.23           H
ATOM   3876  CB  THR A 256      -4.070  -8.742 -15.812  1.00 72.23           C
ATOM   3877  HB  THR A 256      -4.548  -9.719 -15.890  1.00 72.23           H
ATOM   3878  OG1 THR A 256      -3.821  -8.079 -17.049  1.00 72.23           O
ATOM   3879  HG1 THR A 256      -4.567  -8.261 -17.690  1.00 72.23           H
ATOM   3880  CG2 THR A 256      -4.989  -7.784 -15.053  1.00 72.23           C
ATOM   3881 1HG2 THR A 256      -4.541  -6.790 -15.034  1.00 72.23           H
ATOM   3882 2HG2 THR A 256      -5.123  -8.141 -14.032  1.00 72.23           H
ATOM   3883 3HG2 THR A 256      -5.957  -7.736 -15.552  1.00 72.23           H
ATOM   3884  HN  THR A 256      -2.145  -9.455 -17.090  1.00 72.23           H
ATOM   3885  N   ILE A 257      -2.549 -11.141 -14.398  1.00 74.70           N
ATOM   3886  CA  ILE A 257      -2.550 -12.214 -13.419  1.00 74.70           C
ATOM   3887  C   ILE A 257      -1.357 -12.040 -12.477  1.00 74.70           C
ATOM   3888  O   ILE A 257      -1.511 -12.094 -11.258  1.00 74.70           O
ATOM   3889  HA  ILE A 257      -3.466 -12.122 -12.835  1.00 74.70           H
ATOM   3890  CB  ILE A 257      -2.591 -13.575 -14.115  1.00 74.70           C
ATOM   3891  HB  ILE A 257      -1.789 -13.606 -14.853  1.00 74.70           H
ATOM   3892  CG1 ILE A 257      -3.908 -13.766 -14.871  1.00 74.70           C
ATOM   3893 1HG1 ILE A 257      -4.725 -13.887 -14.160  1.00 74.70           H
ATOM   3894 2HG1 ILE A 257      -4.126 -12.874 -15.458  1.00 74.70           H
ATOM   3895  CG2 ILE A 257      -2.332 -14.708 -13.120  1.00 74.70           C
ATOM   3896 1HG2 ILE A 257      -1.350 -14.577 -12.667  1.00 74.70           H
ATOM   3897 2HG2 ILE A 257      -3.096 -14.691 -12.343  1.00 74.70           H
ATOM   3898 3HG2 ILE A 257      -2.367 -15.665 -13.642  1.00 74.70           H
ATOM   3899  CD1 ILE A 257      -3.841 -14.986 -15.791  1.00 74.70           C
ATOM   3900 1HD1 ILE A 257      -3.038 -14.850 -16.516  1.00 74.70           H
ATOM   3901 2HD1 ILE A 257      -3.646 -15.879 -15.197  1.00 74.70           H
ATOM   3902 3HD1 ILE A 257      -4.789 -15.098 -16.316  1.00 74.70           H
ATOM   3903  HN  ILE A 257      -2.479 -11.438 -15.351  1.00 74.70           H
ATOM   3904  N   THR A 258      -0.194 -11.836 -13.078  1.00 78.96           N
ATOM   3905  CA  THR A 258       1.038 -11.743 -12.313  1.00 78.96           C
ATOM   3906  C   THR A 258       0.945 -10.610 -11.289  1.00 78.96           C
ATOM   3907  O   THR A 258       1.276 -10.798 -10.119  1.00 78.96           O
ATOM   3908  HA  THR A 258       1.166 -12.670 -11.754  1.00 78.96           H
ATOM   3909  CB  THR A 258       2.195 -11.577 -13.300  1.00 78.96           C
ATOM   3910  HB  THR A 258       2.104 -10.641 -13.852  1.00 78.96           H
ATOM   3911  OG1 THR A 258       2.153 -12.763 -14.088  1.00 78.96           O
ATOM   3912  HG1 THR A 258       1.563 -12.625 -14.883  1.00 78.96           H
ATOM   3913  CG2 THR A 258       3.562 -11.633 -12.614  1.00 78.96           C
ATOM   3914 1HG2 THR A 258       3.680 -12.596 -12.117  1.00 78.96           H
ATOM   3915 2HG2 THR A 258       3.632 -10.833 -11.876  1.00 78.96           H
ATOM   3916 3HG2 THR A 258       4.348 -11.510 -13.359  1.00 78.96           H
ATOM   3917  HN  THR A 258      -0.086 -11.735 -14.067  1.00 78.96           H
ATOM   3918  N   VAL A 259       0.493  -9.460 -11.765  1.00 76.30           N
ATOM   3919  CA  VAL A 259       0.399  -8.284 -10.917  1.00 76.30           C
ATOM   3920  C   VAL A 259      -0.542  -8.577  -9.747  1.00 76.30           C
ATOM   3921  O   VAL A 259      -0.261  -8.200  -8.611  1.00 76.30           O
ATOM   3922  HA  VAL A 259       1.396  -8.082 -10.524  1.00 76.30           H
ATOM   3923  CB  VAL A 259      -0.037  -7.074 -11.746  1.00 76.30           C
ATOM   3924  HB  VAL A 259      -0.937  -7.351 -12.295  1.00 76.30           H
ATOM   3925  CG1 VAL A 259      -0.383  -5.887 -10.845  1.00 76.30           C
ATOM   3926 1HG1 VAL A 259      -1.198  -6.165 -10.176  1.00 76.30           H
ATOM   3927 2HG1 VAL A 259       0.492  -5.611 -10.256  1.00 76.30           H
ATOM   3928 3HG1 VAL A 259      -0.690  -5.041 -11.460  1.00 76.30           H
ATOM   3929  CG2 VAL A 259       1.037  -6.692 -12.767  1.00 76.30           C
ATOM   3930 1HG2 VAL A 259       1.962  -6.443 -12.245  1.00 76.30           H
ATOM   3931 2HG2 VAL A 259       1.215  -7.532 -13.439  1.00 76.30           H
ATOM   3932 3HG2 VAL A 259       0.702  -5.830 -13.342  1.00 76.30           H
ATOM   3933  HN  VAL A 259       0.195  -9.324 -12.710  1.00 76.30           H
ATOM   3934  N   LEU A 260      -1.639  -9.248 -10.066  1.00 77.01           N
ATOM   3935  CA  LEU A 260      -2.683  -9.486  -9.084  1.00 77.01           C
ATOM   3936  C   LEU A 260      -2.162 -10.450  -8.016  1.00 77.01           C
ATOM   3937  O   LEU A 260      -2.390 -10.245  -6.825  1.00 77.01           O
ATOM   3938  HA  LEU A 260      -2.907  -8.531  -8.608  1.00 77.01           H
ATOM   3939  CB  LEU A 260      -3.965  -9.962  -9.769  1.00 77.01           C
ATOM   3940 1HB  LEU A 260      -4.015  -9.508 -10.759  1.00 77.01           H
ATOM   3941 2HB  LEU A 260      -3.897 -11.040  -9.916  1.00 77.01           H
ATOM   3942  CG  LEU A 260      -5.272  -9.658  -9.033  1.00 77.01           C
ATOM   3943  HG  LEU A 260      -5.254 -10.180  -8.076  1.00 77.01           H
ATOM   3944  CD1 LEU A 260      -5.396  -8.163  -8.731  1.00 77.01           C
ATOM   3945 1HD1 LEU A 260      -4.561  -7.849  -8.105  1.00 77.01           H
ATOM   3946 2HD1 LEU A 260      -5.381  -7.601  -9.665  1.00 77.01           H
ATOM   3947 3HD1 LEU A 260      -6.333  -7.975  -8.208  1.00 77.01           H
ATOM   3948  CD2 LEU A 260      -6.477 -10.187  -9.814  1.00 77.01           C
ATOM   3949 1HD2 LEU A 260      -6.510  -9.713 -10.795  1.00 77.01           H
ATOM   3950 2HD2 LEU A 260      -6.387 -11.266  -9.934  1.00 77.01           H
ATOM   3951 3HD2 LEU A 260      -7.392  -9.957  -9.269  1.00 77.01           H
ATOM   3952  HN  LEU A 260      -1.820  -9.624 -10.975  1.00 77.01           H
ATOM   3953  N   THR A 261      -1.472 -11.481  -8.481  1.00 80.14           N
ATOM   3954  CA  THR A 261      -0.953 -12.500  -7.585  1.00 80.14           C
ATOM   3955  C   THR A 261       0.061 -11.891  -6.615  1.00 80.14           C
ATOM   3956  O   THR A 261       0.033 -12.179  -5.419  1.00 80.14           O
ATOM   3957  HA  THR A 261      -1.779 -12.883  -6.985  1.00 80.14           H
ATOM   3958  CB  THR A 261      -0.374 -13.630  -8.438  1.00 80.14           C
ATOM   3959  HB  THR A 261       0.502 -13.291  -8.990  1.00 80.14           H
ATOM   3960  OG1 THR A 261      -1.474 -14.062  -9.235  1.00 80.14           O
ATOM   3961  HG1 THR A 261      -1.505 -13.538 -10.087  1.00 80.14           H
ATOM   3962  CG2 THR A 261      -0.010 -14.863  -7.608  1.00 80.14           C
ATOM   3963 1HG2 THR A 261      -0.902 -15.242  -7.109  1.00 80.14           H
ATOM   3964 2HG2 THR A 261       0.736 -14.590  -6.862  1.00 80.14           H
ATOM   3965 3HG2 THR A 261       0.396 -15.634  -8.263  1.00 80.14           H
ATOM   3966  HN  THR A 261      -1.267 -11.625  -9.449  1.00 80.14           H
ATOM   3967  N   VAL A 262       0.933 -11.059  -7.166  1.00 84.16           N
ATOM   3968  CA  VAL A 262       2.005 -10.471  -6.381  1.00 84.16           C
ATOM   3969  C   VAL A 262       1.405  -9.588  -5.285  1.00 84.16           C
ATOM   3970  O   VAL A 262       1.886  -9.583  -4.153  1.00 84.16           O
ATOM   3971  HA  VAL A 262       2.555 -11.287  -5.912  1.00 84.16           H
ATOM   3972  CB  VAL A 262       2.970  -9.715  -7.296  1.00 84.16           C
ATOM   3973  HB  VAL A 262       2.385  -9.016  -7.895  1.00 84.16           H
ATOM   3974  CG1 VAL A 262       3.979  -8.904  -6.480  1.00 84.16           C
ATOM   3975 1HG1 VAL A 262       3.448  -8.183  -5.859  1.00 84.16           H
ATOM   3976 2HG1 VAL A 262       4.555  -9.577  -5.844  1.00 84.16           H
ATOM   3977 3HG1 VAL A 262       4.652  -8.377  -7.156  1.00 84.16           H
ATOM   3978  CG2 VAL A 262       3.682 -10.672  -8.254  1.00 84.16           C
ATOM   3979 1HG2 VAL A 262       4.248 -11.406  -7.680  1.00 84.16           H
ATOM   3980 2HG2 VAL A 262       2.944 -11.185  -8.871  1.00 84.16           H
ATOM   3981 3HG2 VAL A 262       4.361 -10.109  -8.893  1.00 84.16           H
ATOM   3982  HN  VAL A 262       0.915 -10.786  -8.128  1.00 84.16           H
ATOM   3983  N   PHE A 263       0.361  -8.862  -5.660  1.00 81.41           N
ATOM   3984  CA  PHE A 263      -0.311  -7.979  -4.723  1.00 81.41           C
ATOM   3985  C   PHE A 263      -0.933  -8.771  -3.572  1.00 81.41           C
ATOM   3986  O   PHE A 263      -0.750  -8.425  -2.405  1.00 81.41           O
ATOM   3987  HA  PHE A 263       0.440  -7.295  -4.327  1.00 81.41           H
ATOM   3988  CB  PHE A 263      -1.424  -7.269  -5.497  1.00 81.41           C
ATOM   3989 1HB  PHE A 263      -0.993  -6.794  -6.378  1.00 81.41           H
ATOM   3990 2HB  PHE A 263      -2.137  -8.013  -5.853  1.00 81.41           H
ATOM   3991  CG  PHE A 263      -2.174  -6.214  -4.682  1.00 81.41           C
ATOM   3992  CD1 PHE A 263      -3.309  -6.552  -4.013  1.00 81.41           C
ATOM   3993  HD1 PHE A 263      -3.685  -7.574  -4.059  1.00 81.41           H
ATOM   3994  CD2 PHE A 263      -1.706  -4.939  -4.625  1.00 81.41           C
ATOM   3995  HD2 PHE A 263      -0.796  -4.668  -5.161  1.00 81.41           H
ATOM   3996  CE1 PHE A 263      -4.006  -5.573  -3.257  1.00 81.41           C
ATOM   3997  HE1 PHE A 263      -4.916  -5.844  -2.721  1.00 81.41           H
ATOM   3998  CE2 PHE A 263      -2.402  -3.959  -3.868  1.00 81.41           C
ATOM   3999  HE2 PHE A 263      -2.027  -2.937  -3.823  1.00 81.41           H
ATOM   4000  CZ  PHE A 263      -3.537  -4.297  -3.200  1.00 81.41           C
ATOM   4001  HZ  PHE A 263      -4.072  -3.546  -2.619  1.00 81.41           H
ATOM   4002  HN  PHE A 263      -0.023  -8.871  -6.583  1.00 81.41           H
ATOM   4003  N   VAL A 264      -1.655  -9.820  -3.939  1.00 81.08           N
ATOM   4004  CA  VAL A 264      -2.323 -10.651  -2.953  1.00 81.08           C
ATOM   4005  C   VAL A 264      -1.298 -11.146  -1.930  1.00 81.08           C
ATOM   4006  O   VAL A 264      -1.482 -10.971  -0.727  1.00 81.08           O
ATOM   4007  HA  VAL A 264      -3.057 -10.029  -2.441  1.00 81.08           H
ATOM   4008  CB  VAL A 264      -3.071 -11.791  -3.648  1.00 81.08           C
ATOM   4009  HB  VAL A 264      -2.354 -12.336  -4.263  1.00 81.08           H
ATOM   4010  CG1 VAL A 264      -3.653 -12.769  -2.626  1.00 81.08           C
ATOM   4011 1HG1 VAL A 264      -2.846 -13.194  -2.029  1.00 81.08           H
ATOM   4012 2HG1 VAL A 264      -4.349 -12.241  -1.974  1.00 81.08           H
ATOM   4013 3HG1 VAL A 264      -4.179 -13.568  -3.148  1.00 81.08           H
ATOM   4014  CG2 VAL A 264      -4.163 -11.246  -4.571  1.00 81.08           C
ATOM   4015 1HG2 VAL A 264      -4.876 -10.666  -3.986  1.00 81.08           H
ATOM   4016 2HG2 VAL A 264      -3.712 -10.609  -5.331  1.00 81.08           H
ATOM   4017 3HG2 VAL A 264      -4.679 -12.077  -5.053  1.00 81.08           H
ATOM   4018  HN  VAL A 264      -1.786 -10.104  -4.889  1.00 81.08           H
ATOM   4019  N   LEU A 265      -0.240 -11.754  -2.447  1.00 85.97           N
ATOM   4020  CA  LEU A 265       0.657 -12.534  -1.611  1.00 85.97           C
ATOM   4021  C   LEU A 265       1.395 -11.599  -0.651  1.00 85.97           C
ATOM   4022  O   LEU A 265       1.784 -12.007   0.442  1.00 85.97           O
ATOM   4023  HA  LEU A 265       0.044 -13.218  -1.024  1.00 85.97           H
ATOM   4024  CB  LEU A 265       1.587 -13.388  -2.475  1.00 85.97           C
ATOM   4025 1HB  LEU A 265       2.069 -12.739  -3.206  1.00 85.97           H
ATOM   4026 2HB  LEU A 265       2.375 -13.790  -1.838  1.00 85.97           H
ATOM   4027  CG  LEU A 265       0.930 -14.551  -3.221  1.00 85.97           C
ATOM   4028  HG  LEU A 265       0.133 -14.149  -3.846  1.00 85.97           H
ATOM   4029  CD1 LEU A 265       1.930 -15.240  -4.152  1.00 85.97           C
ATOM   4030 1HD1 LEU A 265       2.301 -14.521  -4.883  1.00 85.97           H
ATOM   4031 2HD1 LEU A 265       2.765 -15.627  -3.567  1.00 85.97           H
ATOM   4032 3HD1 LEU A 265       1.437 -16.063  -4.670  1.00 85.97           H
ATOM   4033  CD2 LEU A 265       0.286 -15.535  -2.243  1.00 85.97           C
ATOM   4034 1HD2 LEU A 265       1.048 -15.935  -1.575  1.00 85.97           H
ATOM   4035 2HD2 LEU A 265      -0.476 -15.020  -1.659  1.00 85.97           H
ATOM   4036 3HD2 LEU A 265      -0.174 -16.352  -2.800  1.00 85.97           H
ATOM   4037  HN  LEU A 265       0.007 -11.720  -3.415  1.00 85.97           H
ATOM   4038  N   SER A 266       1.565 -10.362  -1.094  1.00 88.14           N
ATOM   4039  CA  SER A 266       2.312  -9.386  -0.319  1.00 88.14           C
ATOM   4040  C   SER A 266       1.414  -8.778   0.760  1.00 88.14           C
ATOM   4041  O   SER A 266       1.851  -8.570   1.891  1.00 88.14           O
ATOM   4042  HA  SER A 266       3.132  -9.943   0.134  1.00 88.14           H
ATOM   4043  CB  SER A 266       2.879  -8.286  -1.219  1.00 88.14           C
ATOM   4044 1HB  SER A 266       3.360  -7.526  -0.603  1.00 88.14           H
ATOM   4045 2HB  SER A 266       3.650  -8.707  -1.865  1.00 88.14           H
ATOM   4046  OG  SER A 266       1.870  -7.678  -2.020  1.00 88.14           O
ATOM   4047  HG  SER A 266       1.814  -8.137  -2.907  1.00 88.14           H
ATOM   4048  HN  SER A 266       1.205 -10.025  -1.964  1.00 88.14           H
ATOM   4049  N   GLN A 267       0.176  -8.509   0.373  1.00 87.24           N
ATOM   4050  CA  GLN A 267      -0.713  -7.715   1.204  1.00 87.24           C
ATOM   4051  C   GLN A 267      -1.449  -8.611   2.202  1.00 87.24           C
ATOM   4052  O   GLN A 267      -1.752  -8.187   3.316  1.00 87.24           O
ATOM   4053  HA  GLN A 267      -0.065  -7.020   1.738  1.00 87.24           H
ATOM   4054  CB  GLN A 267      -1.701  -6.921   0.347  1.00 87.24           C
ATOM   4055 1HB  GLN A 267      -2.256  -7.601  -0.299  1.00 87.24           H
ATOM   4056 2HB  GLN A 267      -2.430  -6.427   0.990  1.00 87.24           H
ATOM   4057  CG  GLN A 267      -0.974  -5.878  -0.504  1.00 87.24           C
ATOM   4058 1HG  GLN A 267      -0.242  -6.371  -1.143  1.00 87.24           H
ATOM   4059 2HG  GLN A 267      -1.687  -5.380  -1.162  1.00 87.24           H
ATOM   4060  CD  GLN A 267      -0.275  -4.842   0.377  1.00 87.24           C
ATOM   4061  OE1 GLN A 267      -0.757  -4.457   1.430  1.00 87.24           O
ATOM   4062  NE2 GLN A 267       0.886  -4.413  -0.110  1.00 87.24           N
ATOM   4063 1HE2 GLN A 267       1.226  -4.769  -0.981  1.00 87.24           H
ATOM   4064 2HE2 GLN A 267       1.420  -3.734   0.394  1.00 87.24           H
ATOM   4065  HN  GLN A 267      -0.221  -8.823  -0.490  1.00 87.24           H
ATOM   4066  N   PHE A 268      -1.715  -9.834   1.766  1.00 87.86           N
ATOM   4067  CA  PHE A 268      -2.592 -10.720   2.512  1.00 87.86           C
ATOM   4068  C   PHE A 268      -2.068 -10.941   3.932  1.00 87.86           C
ATOM   4069  O   PHE A 268      -2.800 -10.755   4.903  1.00 87.86           O
ATOM   4070  HA  PHE A 268      -3.571 -10.243   2.557  1.00 87.86           H
ATOM   4071  CB  PHE A 268      -2.608 -12.059   1.773  1.00 87.86           C
ATOM   4072 1HB  PHE A 268      -2.950 -11.895   0.751  1.00 87.86           H
ATOM   4073 2HB  PHE A 268      -1.589 -12.441   1.710  1.00 87.86           H
ATOM   4074  CG  PHE A 268      -3.495 -13.120   2.427  1.00 87.86           C
ATOM   4075  CD1 PHE A 268      -2.943 -14.064   3.236  1.00 87.86           C
ATOM   4076  HD1 PHE A 268      -1.868 -14.064   3.419  1.00 87.86           H
ATOM   4077  CD2 PHE A 268      -4.836 -13.120   2.199  1.00 87.86           C
ATOM   4078  HD2 PHE A 268      -5.279 -12.364   1.551  1.00 87.86           H
ATOM   4079  CE1 PHE A 268      -3.766 -15.048   3.843  1.00 87.86           C
ATOM   4080  HE1 PHE A 268      -3.324 -15.805   4.492  1.00 87.86           H
ATOM   4081  CE2 PHE A 268      -5.659 -14.105   2.807  1.00 87.86           C
ATOM   4082  HE2 PHE A 268      -6.734 -14.105   2.624  1.00 87.86           H
ATOM   4083  CZ  PHE A 268      -5.107 -15.048   3.616  1.00 87.86           C
ATOM   4084  HZ  PHE A 268      -5.739 -15.804   4.082  1.00 87.86           H
ATOM   4085  HN  PHE A 268      -1.343 -10.219   0.921  1.00 87.86           H
ATOM   4086  N   PRO A 269      -0.798 -11.340   4.079  1.00 92.12           N
ATOM   4087  CA  PRO A 269      -0.257 -11.664   5.402  1.00 92.12           C
ATOM   4088  C   PRO A 269      -0.472 -10.541   6.403  1.00 92.12           C
ATOM   4089  O   PRO A 269      -0.870 -10.786   7.541  1.00 92.12           O
ATOM   4090  HA  PRO A 269      -0.780 -12.523   5.821  1.00 92.12           H
ATOM   4091  CB  PRO A 269       1.230 -11.910   5.135  1.00 92.12           C
ATOM   4092 1HB  PRO A 269       1.816 -11.000   5.263  1.00 92.12           H
ATOM   4093 2HB  PRO A 269       1.642 -12.652   5.818  1.00 92.12           H
ATOM   4094  CG  PRO A 269       1.253 -12.397   3.691  1.00 92.12           C
ATOM   4095 1HG  PRO A 269       2.239 -12.281   3.241  1.00 92.12           H
ATOM   4096 2HG  PRO A 269       1.005 -13.456   3.618  1.00 92.12           H
ATOM   4097  CD  PRO A 269       0.211 -11.518   3.019  1.00 92.12           C
ATOM   4098 1HD  PRO A 269       0.631 -10.564   2.702  1.00 92.12           H
ATOM   4099 2HD  PRO A 269      -0.205 -11.992   2.130  1.00 92.12           H
ATOM   4100  N   TYR A 270      -0.199  -9.326   5.949  1.00 91.34           N
ATOM   4101  CA  TYR A 270      -0.276  -8.166   6.822  1.00 91.34           C
ATOM   4102  C   TYR A 270      -1.708  -7.944   7.313  1.00 91.34           C
ATOM   4103  O   TYR A 270      -1.930  -7.693   8.497  1.00 91.34           O
ATOM   4104  HA  TYR A 270       0.371  -8.348   7.680  1.00 91.34           H
ATOM   4105  CB  TYR A 270       0.149  -6.969   5.970  1.00 91.34           C
ATOM   4106 1HB  TYR A 270       1.208  -7.066   5.728  1.00 91.34           H
ATOM   4107 2HB  TYR A 270      -0.397  -6.994   5.027  1.00 91.34           H
ATOM   4108  CG  TYR A 270      -0.084  -5.614   6.641  1.00 91.34           C
ATOM   4109  CD1 TYR A 270      -0.993  -4.725   6.104  1.00 91.34           C
ATOM   4110  HD1 TYR A 270      -1.546  -4.989   5.203  1.00 91.34           H
ATOM   4111  CD2 TYR A 270       0.616  -5.280   7.783  1.00 91.34           C
ATOM   4112  HD2 TYR A 270       1.335  -5.981   8.206  1.00 91.34           H
ATOM   4113  CE1 TYR A 270      -1.213  -3.450   6.736  1.00 91.34           C
ATOM   4114  HE1 TYR A 270      -1.928  -2.739   6.323  1.00 91.34           H
ATOM   4115  CE2 TYR A 270       0.397  -4.004   8.414  1.00 91.34           C
ATOM   4116  HE2 TYR A 270       0.943  -3.728   9.316  1.00 91.34           H
ATOM   4117  CZ  TYR A 270      -0.507  -3.153   7.860  1.00 91.34           C
ATOM   4118  OH  TYR A 270      -0.714  -1.948   8.456  1.00 91.34           O
ATOM   4119  HH  TYR A 270      -0.150  -1.872   9.278  1.00 91.34           H
ATOM   4120  HN  TYR A 270       0.070  -9.128   5.007  1.00 91.34           H
ATOM   4121  N   ASN A 271      -2.643  -8.044   6.379  1.00 87.91           N
ATOM   4122  CA  ASN A 271      -4.037  -7.772   6.684  1.00 87.91           C
ATOM   4123  C   ASN A 271      -4.577  -8.867   7.605  1.00 87.91           C
ATOM   4124  O   ASN A 271      -5.528  -8.642   8.352  1.00 87.91           O
ATOM   4125  HA  ASN A 271      -4.040  -6.790   7.157  1.00 87.91           H
ATOM   4126  CB  ASN A 271      -4.887  -7.763   5.412  1.00 87.91           C
ATOM   4127 1HB  ASN A 271      -4.633  -8.624   4.794  1.00 87.91           H
ATOM   4128 2HB  ASN A 271      -5.941  -7.858   5.673  1.00 87.91           H
ATOM   4129  CG  ASN A 271      -4.668  -6.475   4.615  1.00 87.91           C
ATOM   4130  OD1 ASN A 271      -5.134  -5.406   4.974  1.00 87.91           O
ATOM   4131  ND2 ASN A 271      -3.935  -6.636   3.517  1.00 87.91           N
ATOM   4132 1HD2 ASN A 271      -3.583  -7.541   3.279  1.00 87.91           H
ATOM   4133 2HD2 ASN A 271      -3.737  -5.852   2.929  1.00 87.91           H
ATOM   4134  HN  ASN A 271      -2.460  -8.306   5.432  1.00 87.91           H
ATOM   4135  N   CYS A 272      -3.946 -10.030   7.523  1.00 90.25           N
ATOM   4136  CA  CYS A 272      -4.291 -11.132   8.405  1.00 90.25           C
ATOM   4137  C   CYS A 272      -3.982 -10.712   9.843  1.00 90.25           C
ATOM   4138  O   CYS A 272      -4.799 -10.911  10.741  1.00 90.25           O
ATOM   4139  HA  CYS A 272      -5.358 -11.314   8.275  1.00 90.25           H
ATOM   4140  CB  CYS A 272      -3.558 -12.417   8.016  1.00 90.25           C
ATOM   4141 1HB  CYS A 272      -2.499 -12.210   7.862  1.00 90.25           H
ATOM   4142 2HB  CYS A 272      -3.625 -13.144   8.826  1.00 90.25           H
ATOM   4143  SG  CYS A 272      -4.286 -13.116   6.489  1.00 90.25           S
ATOM   4144  HG  CYS A 272      -3.789 -12.197   5.665  1.00 90.25           H
ATOM   4145  HN  CYS A 272      -3.213 -10.223   6.871  1.00 90.25           H
ATOM   4146  N   ILE A 273      -2.800 -10.138  10.017  1.00 91.76           N
ATOM   4147  CA  ILE A 273      -2.357  -9.723  11.337  1.00 91.76           C
ATOM   4148  C   ILE A 273      -3.217  -8.550  11.814  1.00 91.76           C
ATOM   4149  O   ILE A 273      -3.549  -8.459  12.995  1.00 91.76           O
ATOM   4150  HA  ILE A 273      -2.514 -10.563  12.014  1.00 91.76           H
ATOM   4151  CB  ILE A 273      -0.857  -9.421  11.329  1.00 91.76           C
ATOM   4152  HB  ILE A 273      -0.666  -8.660  10.573  1.00 91.76           H
ATOM   4153  CG1 ILE A 273      -0.051 -10.661  10.935  1.00 91.76           C
ATOM   4154 1HG1 ILE A 273      -0.373 -11.011   9.954  1.00 91.76           H
ATOM   4155 2HG1 ILE A 273       1.004 -10.401  10.851  1.00 91.76           H
ATOM   4156  CG2 ILE A 273      -0.406  -8.848  12.674  1.00 91.76           C
ATOM   4157 1HG2 ILE A 273      -0.947  -7.923  12.874  1.00 91.76           H
ATOM   4158 2HG2 ILE A 273      -0.613  -9.568  13.464  1.00 91.76           H
ATOM   4159 3HG2 ILE A 273       0.664  -8.643  12.640  1.00 91.76           H
ATOM   4160  CD1 ILE A 273      -0.227 -11.779  11.965  1.00 91.76           C
ATOM   4161 1HD1 ILE A 273       0.118 -11.433  12.939  1.00 91.76           H
ATOM   4162 2HD1 ILE A 273      -1.280 -12.052  12.029  1.00 91.76           H
ATOM   4163 3HD1 ILE A 273       0.357 -12.648  11.661  1.00 91.76           H
ATOM   4164  HN  ILE A 273      -2.152  -9.956   9.278  1.00 91.76           H
ATOM   4165  N   LEU A 274      -3.554  -7.683  10.870  1.00 90.41           N
ATOM   4166  CA  LEU A 274      -4.416  -6.552  11.167  1.00 90.41           C
ATOM   4167  C   LEU A 274      -5.743  -7.062  11.731  1.00 90.41           C
ATOM   4168  O   LEU A 274      -6.315  -6.451  12.632  1.00 90.41           O
ATOM   4169  HA  LEU A 274      -3.922  -5.956  11.933  1.00 90.41           H
ATOM   4170  CB  LEU A 274      -4.575  -5.661   9.933  1.00 90.41           C
ATOM   4171 1HB  LEU A 274      -4.540  -6.293   9.046  1.00 90.41           H
ATOM   4172 2HB  LEU A 274      -5.565  -5.207   9.962  1.00 90.41           H
ATOM   4173  CG  LEU A 274      -3.538  -4.547   9.772  1.00 90.41           C
ATOM   4174  HG  LEU A 274      -2.546  -4.989   9.861  1.00 90.41           H
ATOM   4175  CD1 LEU A 274      -3.627  -3.912   8.383  1.00 90.41           C
ATOM   4176 1HD1 LEU A 274      -3.444  -4.673   7.623  1.00 90.41           H
ATOM   4177 2HD1 LEU A 274      -4.620  -3.488   8.240  1.00 90.41           H
ATOM   4178 3HD1 LEU A 274      -2.879  -3.124   8.295  1.00 90.41           H
ATOM   4179  CD2 LEU A 274      -3.672  -3.508  10.887  1.00 90.41           C
ATOM   4180 1HD2 LEU A 274      -4.668  -3.066  10.853  1.00 90.41           H
ATOM   4181 2HD2 LEU A 274      -3.520  -3.990  11.853  1.00 90.41           H
ATOM   4182 3HD2 LEU A 274      -2.923  -2.728  10.748  1.00 90.41           H
ATOM   4183  HN  LEU A 274      -3.247  -7.743   9.920  1.00 90.41           H
ATOM   4184  N   LEU A 275      -6.195  -8.178  11.177  1.00 91.50           N
ATOM   4185  CA  LEU A 275      -7.440  -8.783  11.620  1.00 91.50           C
ATOM   4186  C   LEU A 275      -7.305  -9.202  13.085  1.00 91.50           C
ATOM   4187  O   LEU A 275      -8.177  -8.907  13.902  1.00 91.50           O
ATOM   4188  HA  LEU A 275      -8.217  -8.021  11.549  1.00 91.50           H
ATOM   4189  CB  LEU A 275      -7.842  -9.927  10.687  1.00 91.50           C
ATOM   4190 1HB  LEU A 275      -7.972  -9.523   9.684  1.00 91.50           H
ATOM   4191 2HB  LEU A 275      -7.016 -10.637  10.640  1.00 91.50           H
ATOM   4192  CG  LEU A 275      -9.112 -10.689  11.069  1.00 91.50           C
ATOM   4193  HG  LEU A 275      -8.995 -11.060  12.087  1.00 91.50           H
ATOM   4194  CD1 LEU A 275     -10.330  -9.762  11.063  1.00 91.50           C
ATOM   4195 1HD1 LEU A 275     -10.177  -8.956  11.781  1.00 91.50           H
ATOM   4196 2HD1 LEU A 275     -10.461  -9.341  10.066  1.00 91.50           H
ATOM   4197 3HD1 LEU A 275     -11.219 -10.329  11.337  1.00 91.50           H
ATOM   4198  CD2 LEU A 275      -9.314 -11.906  10.164  1.00 91.50           C
ATOM   4199 1HD2 LEU A 275      -9.401 -11.579   9.128  1.00 91.50           H
ATOM   4200 2HD2 LEU A 275      -8.461 -12.578  10.263  1.00 91.50           H
ATOM   4201 3HD2 LEU A 275     -10.224 -12.429  10.457  1.00 91.50           H
ATOM   4202  HN  LEU A 275      -5.727  -8.666  10.441  1.00 91.50           H
ATOM   4203  N   VAL A 276      -6.206  -9.883  13.374  1.00 93.21           N
ATOM   4204  CA  VAL A 276      -5.957 -10.365  14.722  1.00 93.21           C
ATOM   4205  C   VAL A 276      -5.954  -9.181  15.690  1.00 93.21           C
ATOM   4206  O   VAL A 276      -6.575  -9.240  16.751  1.00 93.21           O
ATOM   4207  HA  VAL A 276      -6.775 -11.034  14.989  1.00 93.21           H
ATOM   4208  CB  VAL A 276      -4.656 -11.169  14.758  1.00 93.21           C
ATOM   4209  HB  VAL A 276      -3.861 -10.538  14.362  1.00 93.21           H
ATOM   4210  CG1 VAL A 276      -4.285 -11.548  16.193  1.00 93.21           C
ATOM   4211 1HG1 VAL A 276      -4.152 -10.643  16.785  1.00 93.21           H
ATOM   4212 2HG1 VAL A 276      -5.082 -12.153  16.627  1.00 93.21           H
ATOM   4213 3HG1 VAL A 276      -3.356 -12.119  16.190  1.00 93.21           H
ATOM   4214  CG2 VAL A 276      -4.755 -12.412  13.871  1.00 93.21           C
ATOM   4215 1HG2 VAL A 276      -5.568 -13.047  14.224  1.00 93.21           H
ATOM   4216 2HG2 VAL A 276      -4.951 -12.110  12.842  1.00 93.21           H
ATOM   4217 3HG2 VAL A 276      -3.817 -12.966  13.915  1.00 93.21           H
ATOM   4218  HN  VAL A 276      -5.495 -10.106  12.707  1.00 93.21           H
ATOM   4219  N   GLN A 277      -5.249  -8.132  15.291  1.00 91.59           N
ATOM   4220  CA  GLN A 277      -5.133  -6.947  16.123  1.00 91.59           C
ATOM   4221  C   GLN A 277      -6.512  -6.325  16.356  1.00 91.59           C
ATOM   4222  O   GLN A 277      -6.775  -5.771  17.422  1.00 91.59           O
ATOM   4223  HA  GLN A 277      -4.721  -7.297  17.069  1.00 91.59           H
ATOM   4224  CB  GLN A 277      -4.172  -5.932  15.501  1.00 91.59           C
ATOM   4225 1HB  GLN A 277      -4.410  -5.800  14.446  1.00 91.59           H
ATOM   4226 2HB  GLN A 277      -4.301  -4.962  15.981  1.00 91.59           H
ATOM   4227  CG  GLN A 277      -2.720  -6.391  15.649  1.00 91.59           C
ATOM   4228 1HG  GLN A 277      -2.491  -6.552  16.702  1.00 91.59           H
ATOM   4229 2HG  GLN A 277      -2.583  -7.347  15.143  1.00 91.59           H
ATOM   4230  CD  GLN A 277      -1.756  -5.356  15.065  1.00 91.59           C
ATOM   4231  OE1 GLN A 277      -2.114  -4.532  14.240  1.00 91.59           O
ATOM   4232  NE2 GLN A 277      -0.516  -5.445  15.537  1.00 91.59           N
ATOM   4233 1HE2 GLN A 277      -0.287  -6.145  16.214  1.00 91.59           H
ATOM   4234 2HE2 GLN A 277       0.188  -4.811  15.216  1.00 91.59           H
ATOM   4235  HN  GLN A 277      -4.763  -8.085  14.418  1.00 91.59           H
ATOM   4236  N   THR A 278      -7.355  -6.438  15.340  1.00 91.47           N
ATOM   4237  CA  THR A 278      -8.694  -5.878  15.414  1.00 91.47           C
ATOM   4238  C   THR A 278      -9.529  -6.628  16.454  1.00 91.47           C
ATOM   4239  O   THR A 278     -10.215  -6.010  17.267  1.00 91.47           O
ATOM   4240  HA  THR A 278      -8.617  -4.844  15.751  1.00 91.47           H
ATOM   4241  CB  THR A 278      -9.300  -5.913  14.009  1.00 91.47           C
ATOM   4242  HB  THR A 278      -9.433  -6.940  13.668  1.00 91.47           H
ATOM   4243  OG1 THR A 278      -8.413  -5.116  13.229  1.00 91.47           O
ATOM   4244  HG1 THR A 278      -7.699  -5.690  12.828  1.00 91.47           H
ATOM   4245  CG2 THR A 278     -10.636  -5.172  13.929  1.00 91.47           C
ATOM   4246 1HG2 THR A 278     -10.490  -4.128  14.205  1.00 91.47           H
ATOM   4247 2HG2 THR A 278     -11.349  -5.633  14.613  1.00 91.47           H
ATOM   4248 3HG2 THR A 278     -11.022  -5.228  12.911  1.00 91.47           H
ATOM   4249  HN  THR A 278      -7.137  -6.900  14.480  1.00 91.47           H
ATOM   4250  N   ILE A 279      -9.443  -7.949  16.395  1.00 93.75           N
ATOM   4251  CA  ILE A 279     -10.213  -8.790  17.295  1.00 93.75           C
ATOM   4252  C   ILE A 279      -9.759  -8.537  18.735  1.00 93.75           C
ATOM   4253  O   ILE A 279     -10.585  -8.435  19.640  1.00 93.75           O
ATOM   4254  HA  ILE A 279     -11.258  -8.495  17.206  1.00 93.75           H
ATOM   4255  CB  ILE A 279     -10.119 -10.257  16.870  1.00 93.75           C
ATOM   4256  HB  ILE A 279      -9.065 -10.522  16.788  1.00 93.75           H
ATOM   4257  CG1 ILE A 279     -10.747 -10.469  15.491  1.00 93.75           C
ATOM   4258 1HG1 ILE A 279     -11.833 -10.418  15.571  1.00 93.75           H
ATOM   4259 2HG1 ILE A 279     -10.439  -9.667  14.820  1.00 93.75           H
ATOM   4260  CG2 ILE A 279     -10.734 -11.175  17.928  1.00 93.75           C
ATOM   4261 1HG2 ILE A 279     -10.203 -11.050  18.871  1.00 93.75           H
ATOM   4262 2HG2 ILE A 279     -11.784 -10.918  18.066  1.00 93.75           H
ATOM   4263 3HG2 ILE A 279     -10.654 -12.211  17.600  1.00 93.75           H
ATOM   4264  CD1 ILE A 279     -10.335 -11.820  14.903  1.00 93.75           C
ATOM   4265 1HD1 ILE A 279      -9.251 -11.858  14.803  1.00 93.75           H
ATOM   4266 2HD1 ILE A 279     -10.667 -12.620  15.565  1.00 93.75           H
ATOM   4267 3HD1 ILE A 279     -10.796 -11.945  13.923  1.00 93.75           H
ATOM   4268  HN  ILE A 279      -8.863  -8.443  15.747  1.00 93.75           H
ATOM   4269  N   ASP A 280      -8.448  -8.443  18.900  1.00 93.33           N
ATOM   4270  CA  ASP A 280      -7.871  -8.269  20.223  1.00 93.33           C
ATOM   4271  C   ASP A 280      -8.219  -6.874  20.746  1.00 93.33           C
ATOM   4272  O   ASP A 280      -8.410  -6.688  21.947  1.00 93.33           O
ATOM   4273  HA  ASP A 280      -8.305  -9.063  20.831  1.00 93.33           H
ATOM   4274  CB  ASP A 280      -6.347  -8.392  20.179  1.00 93.33           C
ATOM   4275 1HB  ASP A 280      -6.067  -9.309  19.660  1.00 93.33           H
ATOM   4276 2HB  ASP A 280      -5.928  -7.563  19.610  1.00 93.33           H
ATOM   4277  CG  ASP A 280      -5.757  -8.398  21.591  1.00 93.33           C
ATOM   4278  OD1 ASP A 280      -6.260  -9.195  22.412  1.00 93.33           O
ATOM   4279  OD2 ASP A 280      -4.817  -7.606  21.817  1.00 93.33           O
ATOM   4280  HN  ASP A 280      -7.785  -8.484  18.152  1.00 93.33           H
ATOM   4281  N   ALA A 281      -8.289  -5.930  19.820  1.00 90.60           N
ATOM   4282  CA  ALA A 281      -8.640  -4.563  20.168  1.00 90.60           C
ATOM   4283  C   ALA A 281     -10.039  -4.543  20.786  1.00 90.60           C
ATOM   4284  O   ALA A 281     -10.341  -3.690  21.620  1.00 90.60           O
ATOM   4285  HA  ALA A 281      -7.920  -4.214  20.909  1.00 90.60           H
ATOM   4286  CB  ALA A 281      -8.538  -3.677  18.926  1.00 90.60           C
ATOM   4287 1HB  ALA A 281      -7.518  -3.703  18.543  1.00 90.60           H
ATOM   4288 2HB  ALA A 281      -9.223  -4.044  18.161  1.00 90.60           H
ATOM   4289 3HB  ALA A 281      -8.802  -2.652  19.188  1.00 90.60           H
ATOM   4290  HN  ALA A 281      -8.111  -6.085  18.848  1.00 90.60           H
ATOM   4291  N   TYR A 282     -10.856  -5.492  20.354  1.00 89.71           N
ATOM   4292  CA  TYR A 282     -12.220  -5.587  20.846  1.00 89.71           C
ATOM   4293  C   TYR A 282     -12.298  -6.498  22.073  1.00 89.71           C
ATOM   4294  O   TYR A 282     -12.894  -6.133  23.085  1.00 89.71           O
ATOM   4295  HA  TYR A 282     -12.548  -4.586  21.125  1.00 89.71           H
ATOM   4296  CB  TYR A 282     -13.036  -6.210  19.711  1.00 89.71           C
ATOM   4297 1HB  TYR A 282     -12.875  -5.631  18.802  1.00 89.71           H
ATOM   4298 2HB  TYR A 282     -12.662  -7.216  19.519  1.00 89.71           H
ATOM   4299  CG  TYR A 282     -14.538  -6.284  19.992  1.00 89.71           C
ATOM   4300  CD1 TYR A 282     -15.110  -7.480  20.373  1.00 89.71           C
ATOM   4301  HD1 TYR A 282     -14.492  -8.373  20.473  1.00 89.71           H
ATOM   4302  CD2 TYR A 282     -15.320  -5.154  19.865  1.00 89.71           C
ATOM   4303  HD2 TYR A 282     -14.867  -4.209  19.565  1.00 89.71           H
ATOM   4304  CE1 TYR A 282     -16.524  -7.550  20.638  1.00 89.71           C
ATOM   4305  HE1 TYR A 282     -16.989  -8.489  20.939  1.00 89.71           H
ATOM   4306  CE2 TYR A 282     -16.734  -5.224  20.130  1.00 89.71           C
ATOM   4307  HE2 TYR A 282     -17.363  -4.339  20.033  1.00 89.71           H
ATOM   4308  CZ  TYR A 282     -17.266  -6.418  20.503  1.00 89.71           C
ATOM   4309  OH  TYR A 282     -18.601  -6.484  20.753  1.00 89.71           O
ATOM   4310  HH  TYR A 282     -19.014  -5.579  20.646  1.00 89.71           H
ATOM   4311  HN  TYR A 282     -10.600  -6.186  19.681  1.00 89.71           H
ATOM   4312  N   ALA A 283     -11.686  -7.666  21.943  1.00 91.51           N
ATOM   4313  CA  ALA A 283     -11.930  -8.747  22.883  1.00 91.51           C
ATOM   4314  C   ALA A 283     -10.850  -8.728  23.967  1.00 91.51           C
ATOM   4315  O   ALA A 283     -11.042  -9.283  25.048  1.00 91.51           O
ATOM   4316  HA  ALA A 283     -12.901  -8.572  23.346  1.00 91.51           H
ATOM   4317  CB  ALA A 283     -11.976 -10.078  22.130  1.00 91.51           C
ATOM   4318 1HB  ALA A 283     -12.777 -10.050  21.392  1.00 91.51           H
ATOM   4319 2HB  ALA A 283     -11.023 -10.243  21.625  1.00 91.51           H
ATOM   4320 3HB  ALA A 283     -12.159 -10.889  22.835  1.00 91.51           H
ATOM   4321  HN  ALA A 283     -11.035  -7.879  21.214  1.00 91.51           H
ATOM   4322  N   MET A 284      -9.740  -8.084  23.640  1.00 89.24           N
ATOM   4323  CA  MET A 284      -8.613  -8.023  24.556  1.00 89.24           C
ATOM   4324  C   MET A 284      -8.283  -9.409  25.112  1.00 89.24           C
ATOM   4325  O   MET A 284      -8.132  -9.577  26.322  1.00 89.24           O
ATOM   4326  HA  MET A 284      -7.775  -7.652  23.965  1.00 89.24           H
ATOM   4327  CB  MET A 284      -8.944  -7.074  25.710  1.00 89.24           C
ATOM   4328 1HB  MET A 284      -9.869  -7.391  26.192  1.00 89.24           H
ATOM   4329 2HB  MET A 284      -8.158  -7.125  26.464  1.00 89.24           H
ATOM   4330  CG  MET A 284      -9.088  -5.635  25.213  1.00 89.24           C
ATOM   4331 1HG  MET A 284      -8.129  -5.271  24.843  1.00 89.24           H
ATOM   4332 2HG  MET A 284      -9.786  -5.598  24.377  1.00 89.24           H
ATOM   4333  SD  MET A 284      -9.666  -4.586  26.536  1.00 89.24           S
ATOM   4334  CE  MET A 284     -11.426  -4.852  26.395  1.00 89.24           C
ATOM   4335 1HE  MET A 284     -11.762  -4.542  25.406  1.00 89.24           H
ATOM   4336 2HE  MET A 284     -11.646  -5.910  26.539  1.00 89.24           H
ATOM   4337 3HE  MET A 284     -11.944  -4.266  27.155  1.00 89.24           H
ATOM   4338  HN  MET A 284      -9.604  -7.610  22.770  1.00 89.24           H
ATOM   4339  N   PHE A 285      -8.181 -10.368  24.203  1.00 90.51           N
ATOM   4340  CA  PHE A 285      -8.036 -11.759  24.596  1.00 90.51           C
ATOM   4341  C   PHE A 285      -6.562 -12.130  24.768  1.00 90.51           C
ATOM   4342  O   PHE A 285      -6.242 -13.161  25.357  1.00 90.51           O
ATOM   4343  HA  PHE A 285      -8.553 -11.882  25.548  1.00 90.51           H
ATOM   4344  CB  PHE A 285      -8.635 -12.606  23.471  1.00 90.51           C
ATOM   4345 1HB  PHE A 285      -8.766 -13.627  23.829  1.00 90.51           H
ATOM   4346 2HB  PHE A 285      -9.627 -12.223  23.231  1.00 90.51           H
ATOM   4347  CG  PHE A 285      -7.791 -12.632  22.195  1.00 90.51           C
ATOM   4348  CD1 PHE A 285      -8.005 -11.709  21.220  1.00 90.51           C
ATOM   4349  HD1 PHE A 285      -8.777 -10.950  21.347  1.00 90.51           H
ATOM   4350  CD2 PHE A 285      -6.827 -13.578  22.037  1.00 90.51           C
ATOM   4351  HD2 PHE A 285      -6.656 -14.318  22.819  1.00 90.51           H
ATOM   4352  CE1 PHE A 285      -7.221 -11.733  20.036  1.00 90.51           C
ATOM   4353  HE1 PHE A 285      -7.393 -10.993  19.254  1.00 90.51           H
ATOM   4354  CE2 PHE A 285      -6.044 -13.603  20.853  1.00 90.51           C
ATOM   4355  HE2 PHE A 285      -5.272 -14.361  20.725  1.00 90.51           H
ATOM   4356  CZ  PHE A 285      -6.258 -12.680  19.877  1.00 90.51           C
ATOM   4357  HZ  PHE A 285      -5.656 -12.698  18.968  1.00 90.51           H
ATOM   4358  HN  PHE A 285      -8.196 -10.206  23.217  1.00 90.51           H
ATOM   4359  N   ILE A 286      -5.703 -11.268  24.244  1.00 90.79           N
ATOM   4360  CA  ILE A 286      -4.269 -11.468  24.372  1.00 90.79           C
ATOM   4361  C   ILE A 286      -3.793 -10.876  25.700  1.00 90.79           C
ATOM   4362  O   ILE A 286      -3.507  -9.683  25.785  1.00 90.79           O
ATOM   4363  HA  ILE A 286      -4.090 -12.543  24.389  1.00 90.79           H
ATOM   4364  CB  ILE A 286      -3.539 -10.906  23.151  1.00 90.79           C
ATOM   4365  HB  ILE A 286      -3.734  -9.835  23.099  1.00 90.79           H
ATOM   4366  CG1 ILE A 286      -4.074 -11.525  21.858  1.00 90.79           C
ATOM   4367 1HG1 ILE A 286      -3.798 -12.579  21.814  1.00 90.79           H
ATOM   4368 2HG1 ILE A 286      -5.163 -11.480  21.853  1.00 90.79           H
ATOM   4369  CG2 ILE A 286      -2.025 -11.084  23.288  1.00 90.79           C
ATOM   4370 1HG2 ILE A 286      -1.676 -10.558  24.176  1.00 90.79           H
ATOM   4371 2HG2 ILE A 286      -1.791 -12.144  23.378  1.00 90.79           H
ATOM   4372 3HG2 ILE A 286      -1.530 -10.676  22.406  1.00 90.79           H
ATOM   4373  CD1 ILE A 286      -3.522 -10.797  20.631  1.00 90.79           C
ATOM   4374 1HD1 ILE A 286      -3.820  -9.749  20.666  1.00 90.79           H
ATOM   4375 2HD1 ILE A 286      -2.434 -10.865  20.627  1.00 90.79           H
ATOM   4376 3HD1 ILE A 286      -3.918 -11.257  19.726  1.00 90.79           H
ATOM   4377  HN  ILE A 286      -5.972 -10.447  23.740  1.00 90.79           H
ATOM   4378  N   SER A 287      -3.723 -11.738  26.704  1.00 88.47           N
ATOM   4379  CA  SER A 287      -3.239 -11.327  28.011  1.00 88.47           C
ATOM   4380  C   SER A 287      -1.774 -11.735  28.179  1.00 88.47           C
ATOM   4381  O   SER A 287      -1.083 -11.230  29.062  1.00 88.47           O
ATOM   4382  HA  SER A 287      -3.338 -10.241  28.026  1.00 88.47           H
ATOM   4383  CB  SER A 287      -4.091 -11.932  29.129  1.00 88.47           C
ATOM   4384 1HB  SER A 287      -3.705 -11.607  30.095  1.00 88.47           H
ATOM   4385 2HB  SER A 287      -5.111 -11.557  29.051  1.00 88.47           H
ATOM   4386  OG  SER A 287      -4.104 -13.356  29.078  1.00 88.47           O
ATOM   4387  HG  SER A 287      -4.689 -13.718  29.804  1.00 88.47           H
ATOM   4388  HN  SER A 287      -3.988 -12.700  26.635  1.00 88.47           H
ATOM   4389  N   ASN A 288      -1.344 -12.646  27.318  1.00 92.13           N
ATOM   4390  CA  ASN A 288      -0.018 -13.227  27.443  1.00 92.13           C
ATOM   4391  C   ASN A 288       0.990 -12.352  26.695  1.00 92.13           C
ATOM   4392  O   ASN A 288       0.834 -12.102  25.501  1.00 92.13           O
ATOM   4393  HA  ASN A 288       0.178 -13.266  28.515  1.00 92.13           H
ATOM   4394  CB  ASN A 288       0.028 -14.629  26.833  1.00 92.13           C
ATOM   4395 1HB  ASN A 288      -0.804 -15.223  27.212  1.00 92.13           H
ATOM   4396 2HB  ASN A 288      -0.094 -14.564  25.752  1.00 92.13           H
ATOM   4397  CG  ASN A 288       1.350 -15.326  27.161  1.00 92.13           C
ATOM   4398  OD1 ASN A 288       2.420 -14.742  27.107  1.00 92.13           O
ATOM   4399  ND2 ASN A 288       1.217 -16.604  27.504  1.00 92.13           N
ATOM   4400 1HD2 ASN A 288       0.309 -17.023  27.529  1.00 92.13           H
ATOM   4401 2HD2 ASN A 288       2.024 -17.146  27.737  1.00 92.13           H
ATOM   4402  HN  ASN A 288      -1.884 -12.986  26.548  1.00 92.13           H
ATOM   4403  N   CYS A 289       2.001 -11.911  27.429  1.00 91.08           N
ATOM   4404  CA  CYS A 289       2.972 -10.979  26.881  1.00 91.08           C
ATOM   4405  C   CYS A 289       3.751 -11.692  25.774  1.00 91.08           C
ATOM   4406  O   CYS A 289       4.121 -11.076  24.776  1.00 91.08           O
ATOM   4407  HA  CYS A 289       2.406 -10.139  26.478  1.00 91.08           H
ATOM   4408  CB  CYS A 289       3.899 -10.425  27.966  1.00 91.08           C
ATOM   4409 1HB  CYS A 289       3.311  -9.940  28.745  1.00 91.08           H
ATOM   4410 2HB  CYS A 289       4.445 -11.241  28.440  1.00 91.08           H
ATOM   4411  SG  CYS A 289       5.075  -9.230  27.234  1.00 91.08           S
ATOM   4412  HN  CYS A 289       2.161 -12.179  28.379  1.00 91.08           H
ATOM   4413  N   ALA A 290       3.976 -12.980  25.989  1.00 93.46           N
ATOM   4414  CA  ALA A 290       4.743 -13.773  25.043  1.00 93.46           C
ATOM   4415  C   ALA A 290       4.014 -13.800  23.698  1.00 93.46           C
ATOM   4416  O   ALA A 290       4.639 -13.666  22.647  1.00 93.46           O
ATOM   4417  HA  ALA A 290       5.711 -13.289  24.912  1.00 93.46           H
ATOM   4418  CB  ALA A 290       4.965 -15.175  25.614  1.00 93.46           C
ATOM   4419 1HB  ALA A 290       5.512 -15.102  26.554  1.00 93.46           H
ATOM   4420 2HB  ALA A 290       4.001 -15.652  25.790  1.00 93.46           H
ATOM   4421 3HB  ALA A 290       5.540 -15.769  24.904  1.00 93.46           H
ATOM   4422  HN  ALA A 290       3.646 -13.480  26.789  1.00 93.46           H
ATOM   4423  N   VAL A 291       2.703 -13.974  23.775  1.00 93.50           N
ATOM   4424  CA  VAL A 291       1.883 -14.024  22.576  1.00 93.50           C
ATOM   4425  C   VAL A 291       1.876 -12.647  21.910  1.00 93.50           C
ATOM   4426  O   VAL A 291       1.984 -12.544  20.689  1.00 93.50           O
ATOM   4427  HA  VAL A 291       2.341 -14.741  21.894  1.00 93.50           H
ATOM   4428  CB  VAL A 291       0.481 -14.528  22.922  1.00 93.50           C
ATOM   4429  HB  VAL A 291       0.053 -13.848  23.658  1.00 93.50           H
ATOM   4430  CG1 VAL A 291      -0.425 -14.517  21.689  1.00 93.50           C
ATOM   4431 1HG1 VAL A 291      -0.504 -13.500  21.305  1.00 93.50           H
ATOM   4432 2HG1 VAL A 291      -0.001 -15.164  20.921  1.00 93.50           H
ATOM   4433 3HG1 VAL A 291      -1.416 -14.880  21.964  1.00 93.50           H
ATOM   4434  CG2 VAL A 291       0.538 -15.923  23.548  1.00 93.50           C
ATOM   4435 1HG2 VAL A 291       0.996 -16.618  22.845  1.00 93.50           H
ATOM   4436 2HG2 VAL A 291       1.132 -15.887  24.462  1.00 93.50           H
ATOM   4437 3HG2 VAL A 291      -0.472 -16.257  23.785  1.00 93.50           H
ATOM   4438  HN  VAL A 291       2.202 -14.079  24.634  1.00 93.50           H
ATOM   4439  N   SER A 292       1.749 -11.623  22.741  1.00 93.15           N
ATOM   4440  CA  SER A 292       1.710 -10.258  22.246  1.00 93.15           C
ATOM   4441  C   SER A 292       3.010  -9.931  21.508  1.00 93.15           C
ATOM   4442  O   SER A 292       2.982  -9.375  20.411  1.00 93.15           O
ATOM   4443  HA  SER A 292       0.862 -10.222  21.562  1.00 93.15           H
ATOM   4444  CB  SER A 292       1.485  -9.264  23.388  1.00 93.15           C
ATOM   4445 1HB  SER A 292       0.598  -9.555  23.951  1.00 93.15           H
ATOM   4446 2HB  SER A 292       2.328  -9.307  24.078  1.00 93.15           H
ATOM   4447  OG  SER A 292       1.328  -7.930  22.912  1.00 93.15           O
ATOM   4448  HG  SER A 292       0.460  -7.841  22.424  1.00 93.15           H
ATOM   4449  HN  SER A 292       1.673 -11.715  23.734  1.00 93.15           H
ATOM   4450  N   THR A 293       4.118 -10.291  22.140  1.00 92.87           N
ATOM   4451  CA  THR A 293       5.427 -10.005  21.577  1.00 92.87           C
ATOM   4452  C   THR A 293       5.546 -10.605  20.174  1.00 92.87           C
ATOM   4453  O   THR A 293       5.985  -9.932  19.243  1.00 92.87           O
ATOM   4454  HA  THR A 293       5.527  -8.925  21.472  1.00 92.87           H
ATOM   4455  CB  THR A 293       6.485 -10.525  22.552  1.00 92.87           C
ATOM   4456  HB  THR A 293       6.368 -11.595  22.719  1.00 92.87           H
ATOM   4457  OG1 THR A 293       6.328  -9.702  23.705  1.00 92.87           O
ATOM   4458  HG1 THR A 293       5.717 -10.145  24.361  1.00 92.87           H
ATOM   4459  CG2 THR A 293       7.910 -10.235  22.078  1.00 92.87           C
ATOM   4460 1HG2 THR A 293       8.047  -9.158  21.976  1.00 92.87           H
ATOM   4461 2HG2 THR A 293       8.078 -10.715  21.114  1.00 92.87           H
ATOM   4462 3HG2 THR A 293       8.622 -10.624  22.807  1.00 92.87           H
ATOM   4463  HN  THR A 293       4.131 -10.769  23.018  1.00 92.87           H
ATOM   4464  N   ASN A 294       5.149 -11.864  20.068  1.00 94.23           N
ATOM   4465  CA  ASN A 294       5.297 -12.593  18.819  1.00 94.23           C
ATOM   4466  C   ASN A 294       4.404 -11.955  17.753  1.00 94.23           C
ATOM   4467  O   ASN A 294       4.799 -11.844  16.593  1.00 94.23           O
ATOM   4468  HA  ASN A 294       6.356 -12.525  18.572  1.00 94.23           H
ATOM   4469  CB  ASN A 294       4.871 -14.054  18.980  1.00 94.23           C
ATOM   4470 1HB  ASN A 294       3.916 -14.102  19.502  1.00 94.23           H
ATOM   4471 2HB  ASN A 294       4.722 -14.503  17.999  1.00 94.23           H
ATOM   4472  CG  ASN A 294       5.923 -14.849  19.756  1.00 94.23           C
ATOM   4473  OD1 ASN A 294       7.060 -14.435  19.915  1.00 94.23           O
ATOM   4474  ND2 ASN A 294       5.482 -16.011  20.230  1.00 94.23           N
ATOM   4475 1HD2 ASN A 294       4.537 -16.292  20.064  1.00 94.23           H
ATOM   4476 2HD2 ASN A 294       6.096 -16.604  20.751  1.00 94.23           H
ATOM   4477  HN  ASN A 294       4.733 -12.384  20.814  1.00 94.23           H
ATOM   4478  N   ILE A 295       3.217 -11.553  18.183  1.00 93.13           N
ATOM   4479  CA  ILE A 295       2.246 -10.976  17.269  1.00 93.13           C
ATOM   4480  C   ILE A 295       2.798  -9.663  16.708  1.00 93.13           C
ATOM   4481  O   ILE A 295       2.634  -9.373  15.525  1.00 93.13           O
ATOM   4482  HA  ILE A 295       2.117 -11.676  16.445  1.00 93.13           H
ATOM   4483  CB  ILE A 295       0.887 -10.828  17.956  1.00 93.13           C
ATOM   4484  HB  ILE A 295       1.054 -10.460  18.968  1.00 93.13           H
ATOM   4485  CG1 ILE A 295       0.184 -12.181  18.077  1.00 93.13           C
ATOM   4486 1HG1 ILE A 295      -0.130 -12.522  17.090  1.00 93.13           H
ATOM   4487 2HG1 ILE A 295       0.882 -12.924  18.464  1.00 93.13           H
ATOM   4488  CG2 ILE A 295       0.019  -9.794  17.236  1.00 93.13           C
ATOM   4489 1HG2 ILE A 295       0.522  -8.827  17.246  1.00 93.13           H
ATOM   4490 2HG2 ILE A 295      -0.142 -10.109  16.205  1.00 93.13           H
ATOM   4491 3HG2 ILE A 295      -0.941  -9.708  17.744  1.00 93.13           H
ATOM   4492  CD1 ILE A 295      -1.032 -12.087  19.000  1.00 93.13           C
ATOM   4493 1HD1 ILE A 295      -0.711 -11.769  19.993  1.00 93.13           H
ATOM   4494 2HD1 ILE A 295      -1.739 -11.361  18.597  1.00 93.13           H
ATOM   4495 3HD1 ILE A 295      -1.513 -13.062  19.069  1.00 93.13           H
ATOM   4496  HN  ILE A 295       2.917 -11.617  19.135  1.00 93.13           H
ATOM   4497  N   ASP A 296       3.441  -8.906  17.585  1.00 93.16           N
ATOM   4498  CA  ASP A 296       3.979  -7.611  17.203  1.00 93.16           C
ATOM   4499  C   ASP A 296       5.126  -7.813  16.212  1.00 93.16           C
ATOM   4500  O   ASP A 296       5.262  -7.056  15.252  1.00 93.16           O
ATOM   4501  HA  ASP A 296       3.140  -7.070  16.765  1.00 93.16           H
ATOM   4502  CB  ASP A 296       4.530  -6.864  18.419  1.00 93.16           C
ATOM   4503 1HB  ASP A 296       5.223  -7.506  18.962  1.00 93.16           H
ATOM   4504 2HB  ASP A 296       5.096  -5.992  18.089  1.00 93.16           H
ATOM   4505  CG  ASP A 296       3.399  -6.421  19.350  1.00 93.16           C
ATOM   4506  OD1 ASP A 296       2.247  -6.390  18.868  1.00 93.16           O
ATOM   4507  OD2 ASP A 296       3.714  -6.124  20.523  1.00 93.16           O
ATOM   4508  HN  ASP A 296       3.596  -9.163  18.539  1.00 93.16           H
ATOM   4509  N   ILE A 297       5.922  -8.838  16.478  1.00 93.94           N
ATOM   4510  CA  ILE A 297       7.013  -9.190  15.585  1.00 93.94           C
ATOM   4511  C   ILE A 297       6.442  -9.592  14.223  1.00 93.94           C
ATOM   4512  O   ILE A 297       6.946  -9.167  13.185  1.00 93.94           O
ATOM   4513  HA  ILE A 297       7.627  -8.299  15.452  1.00 93.94           H
ATOM   4514  CB  ILE A 297       7.902 -10.261  16.220  1.00 93.94           C
ATOM   4515  HB  ILE A 297       7.259 -11.046  16.618  1.00 93.94           H
ATOM   4516  CG1 ILE A 297       8.696  -9.688  17.396  1.00 93.94           C
ATOM   4517 1HG1 ILE A 297       9.427  -8.968  17.029  1.00 93.94           H
ATOM   4518 2HG1 ILE A 297       8.025  -9.149  18.064  1.00 93.94           H
ATOM   4519  CG2 ILE A 297       8.812 -10.909  15.175  1.00 93.94           C
ATOM   4520 1HG2 ILE A 297       8.202 -11.375  14.401  1.00 93.94           H
ATOM   4521 2HG2 ILE A 297       9.450 -10.147  14.726  1.00 93.94           H
ATOM   4522 3HG2 ILE A 297       9.433 -11.667  15.653  1.00 93.94           H
ATOM   4523  CD1 ILE A 297       9.410 -10.799  18.168  1.00 93.94           C
ATOM   4524 1HD1 ILE A 297       8.673 -11.505  18.554  1.00 93.94           H
ATOM   4525 2HD1 ILE A 297      10.098 -11.321  17.503  1.00 93.94           H
ATOM   4526 3HD1 ILE A 297       9.966 -10.365  18.998  1.00 93.94           H
ATOM   4527  HN  ILE A 297       5.832  -9.422  17.284  1.00 93.94           H
ATOM   4528  N   CYS A 298       5.399 -10.407  14.272  1.00 94.19           N
ATOM   4529  CA  CYS A 298       4.753 -10.871  13.056  1.00 94.19           C
ATOM   4530  C   CYS A 298       4.271  -9.649  12.272  1.00 94.19           C
ATOM   4531  O   CYS A 298       4.385  -9.607  11.048  1.00 94.19           O
ATOM   4532  HA  CYS A 298       5.507 -11.420  12.492  1.00 94.19           H
ATOM   4533  CB  CYS A 298       3.611 -11.843  13.357  1.00 94.19           C
ATOM   4534 1HB  CYS A 298       2.982 -11.443  14.152  1.00 94.19           H
ATOM   4535 2HB  CYS A 298       2.978 -11.956  12.477  1.00 94.19           H
ATOM   4536  SG  CYS A 298       4.287 -13.469  13.854  1.00 94.19           S
ATOM   4537  HG  CYS A 298       4.643 -13.102  15.082  1.00 94.19           H
ATOM   4538  HN  CYS A 298       4.996 -10.749  15.121  1.00 94.19           H
ATOM   4539  N   PHE A 299       3.743  -8.683  13.010  1.00 93.35           N
ATOM   4540  CA  PHE A 299       3.239  -7.465  12.398  1.00 93.35           C
ATOM   4541  C   PHE A 299       4.343  -6.744  11.622  1.00 93.35           C
ATOM   4542  O   PHE A 299       4.131  -6.315  10.489  1.00 93.35           O
ATOM   4543  HA  PHE A 299       2.443  -7.753  11.712  1.00 93.35           H
ATOM   4544  CB  PHE A 299       2.758  -6.560  13.535  1.00 93.35           C
ATOM   4545 1HB  PHE A 299       2.001  -7.091  14.112  1.00 93.35           H
ATOM   4546 2HB  PHE A 299       3.593  -6.364  14.208  1.00 93.35           H
ATOM   4547  CG  PHE A 299       2.177  -5.225  13.064  1.00 93.35           C
ATOM   4548  CD1 PHE A 299       2.976  -4.127  12.983  1.00 93.35           C
ATOM   4549  HD1 PHE A 299       4.029  -4.198  13.253  1.00 93.35           H
ATOM   4550  CD2 PHE A 299       0.863  -5.137  12.726  1.00 93.35           C
ATOM   4551  HD2 PHE A 299       0.223  -6.017  12.792  1.00 93.35           H
ATOM   4552  CE1 PHE A 299       2.437  -2.888  12.546  1.00 93.35           C
ATOM   4553  HE1 PHE A 299       3.077  -2.008  12.481  1.00 93.35           H
ATOM   4554  CE2 PHE A 299       0.324  -3.898  12.289  1.00 93.35           C
ATOM   4555  HE2 PHE A 299      -0.730  -3.827  12.019  1.00 93.35           H
ATOM   4556  CZ  PHE A 299       1.122  -2.800  12.208  1.00 93.35           C
ATOM   4557  HZ  PHE A 299       0.708  -1.849  11.873  1.00 93.35           H
ATOM   4558  HN  PHE A 299       3.657  -8.723  14.005  1.00 93.35           H
ATOM   4559  N   GLN A 300       5.498  -6.634  12.262  1.00 92.88           N
ATOM   4560  CA  GLN A 300       6.616  -5.918  11.671  1.00 92.88           C
ATOM   4561  C   GLN A 300       7.065  -6.606  10.381  1.00 92.88           C
ATOM   4562  O   GLN A 300       7.339  -5.942   9.382  1.00 92.88           O
ATOM   4563  HA  GLN A 300       6.235  -4.922  11.446  1.00 92.88           H
ATOM   4564  CB  GLN A 300       7.776  -5.798  12.662  1.00 92.88           C
ATOM   4565 1HB  GLN A 300       7.991  -6.775  13.095  1.00 92.88           H
ATOM   4566 2HB  GLN A 300       8.675  -5.477  12.137  1.00 92.88           H
ATOM   4567  CG  GLN A 300       7.445  -4.802  13.775  1.00 92.88           C
ATOM   4568 1HG  GLN A 300       7.102  -3.864  13.339  1.00 92.88           H
ATOM   4569 2HG  GLN A 300       6.628  -5.189  14.383  1.00 92.88           H
ATOM   4570  CD  GLN A 300       8.667  -4.543  14.659  1.00 92.88           C
ATOM   4571  OE1 GLN A 300       9.793  -4.863  14.315  1.00 92.88           O
ATOM   4572  NE2 GLN A 300       8.383  -3.948  15.814  1.00 92.88           N
ATOM   4573 1HE2 GLN A 300       7.436  -3.713  16.035  1.00 92.88           H
ATOM   4574 2HE2 GLN A 300       9.115  -3.737  16.461  1.00 92.88           H
ATOM   4575  HN  GLN A 300       5.676  -7.024  13.165  1.00 92.88           H
ATOM   4576  N   VAL A 301       7.128  -7.928  10.444  1.00 94.41           N
ATOM   4577  CA  VAL A 301       7.610  -8.708   9.317  1.00 94.41           C
ATOM   4578  C   VAL A 301       6.657  -8.531   8.134  1.00 94.41           C
ATOM   4579  O   VAL A 301       7.087  -8.207   7.028  1.00 94.41           O
ATOM   4580  HA  VAL A 301       8.589  -8.317   9.040  1.00 94.41           H
ATOM   4581  CB  VAL A 301       7.785 -10.171   9.730  1.00 94.41           C
ATOM   4582  HB  VAL A 301       6.840 -10.516  10.150  1.00 94.41           H
ATOM   4583  CG1 VAL A 301       8.108 -11.048   8.519  1.00 94.41           C
ATOM   4584 1HG1 VAL A 301       7.294 -10.984   7.796  1.00 94.41           H
ATOM   4585 2HG1 VAL A 301       9.033 -10.703   8.057  1.00 94.41           H
ATOM   4586 3HG1 VAL A 301       8.227 -12.083   8.841  1.00 94.41           H
ATOM   4587  CG2 VAL A 301       8.858 -10.311  10.811  1.00 94.41           C
ATOM   4588 1HG2 VAL A 301       9.809  -9.941  10.429  1.00 94.41           H
ATOM   4589 2HG2 VAL A 301       8.569  -9.733  11.688  1.00 94.41           H
ATOM   4590 3HG2 VAL A 301       8.962 -11.361  11.086  1.00 94.41           H
ATOM   4591  HN  VAL A 301       6.858  -8.463  11.244  1.00 94.41           H
ATOM   4592  N   THR A 302       5.379  -8.751   8.406  1.00 93.62           N
ATOM   4593  CA  THR A 302       4.375  -8.730   7.356  1.00 93.62           C
ATOM   4594  C   THR A 302       4.230  -7.318   6.785  1.00 93.62           C
ATOM   4595  O   THR A 302       3.993  -7.149   5.590  1.00 93.62           O
ATOM   4596  HA  THR A 302       4.716  -9.371   6.542  1.00 93.62           H
ATOM   4597  CB  THR A 302       3.073  -9.288   7.935  1.00 93.62           C
ATOM   4598  HB  THR A 302       2.282  -9.288   7.185  1.00 93.62           H
ATOM   4599  OG1 THR A 302       2.831  -8.482   9.085  1.00 93.62           O
ATOM   4600  HG1 THR A 302       3.240  -8.906   9.892  1.00 93.62           H
ATOM   4601  CG2 THR A 302       3.241 -10.701   8.499  1.00 93.62           C
ATOM   4602 1HG2 THR A 302       3.985 -10.688   9.296  1.00 93.62           H
ATOM   4603 2HG2 THR A 302       3.571 -11.372   7.705  1.00 93.62           H
ATOM   4604 3HG2 THR A 302       2.288 -11.049   8.897  1.00 93.62           H
ATOM   4605  HN  THR A 302       5.028  -8.941   9.323  1.00 93.62           H
ATOM   4606  N   GLN A 303       4.379  -6.340   7.666  1.00 92.39           N
ATOM   4607  CA  GLN A 303       4.337  -4.948   7.253  1.00 92.39           C
ATOM   4608  C   GLN A 303       5.448  -4.660   6.242  1.00 92.39           C
ATOM   4609  O   GLN A 303       5.229  -3.959   5.256  1.00 92.39           O
ATOM   4610  HA  GLN A 303       3.363  -4.815   6.780  1.00 92.39           H
ATOM   4611  CB  GLN A 303       4.439  -4.014   8.461  1.00 92.39           C
ATOM   4612 1HB  GLN A 303       3.567  -4.146   9.102  1.00 92.39           H
ATOM   4613 2HB  GLN A 303       5.314  -4.276   9.055  1.00 92.39           H
ATOM   4614  CG  GLN A 303       4.536  -2.553   8.017  1.00 92.39           C
ATOM   4615 1HG  GLN A 303       5.566  -2.317   7.752  1.00 92.39           H
ATOM   4616 2HG  GLN A 303       3.933  -2.400   7.122  1.00 92.39           H
ATOM   4617  CD  GLN A 303       4.060  -1.611   9.125  1.00 92.39           C
ATOM   4618  OE1 GLN A 303       4.732  -1.391  10.119  1.00 92.39           O
ATOM   4619  NE2 GLN A 303       2.867  -1.068   8.899  1.00 92.39           N
ATOM   4620 1HE2 GLN A 303       2.367  -1.291   8.062  1.00 92.39           H
ATOM   4621 2HE2 GLN A 303       2.470  -0.438   9.566  1.00 92.39           H
ATOM   4622  HN  GLN A 303       4.525  -6.486   8.645  1.00 92.39           H
ATOM   4623  N   THR A 304       6.618  -5.217   6.522  1.00 92.72           N
ATOM   4624  CA  THR A 304       7.781  -4.977   5.685  1.00 92.72           C
ATOM   4625  C   THR A 304       7.570  -5.580   4.294  1.00 92.72           C
ATOM   4626  O   THR A 304       7.941  -4.975   3.289  1.00 92.72           O
ATOM   4627  HA  THR A 304       7.893  -3.901   5.553  1.00 92.72           H
ATOM   4628  CB  THR A 304       9.008  -5.534   6.409  1.00 92.72           C
ATOM   4629  HB  THR A 304       8.943  -6.617   6.507  1.00 92.72           H
ATOM   4630  OG1 THR A 304       9.048  -4.806   7.634  1.00 92.72           O
ATOM   4631  HG1 THR A 304       8.586  -5.323   8.354  1.00 92.72           H
ATOM   4632  CG2 THR A 304      10.318  -5.162   5.712  1.00 92.72           C
ATOM   4633 1HG2 THR A 304      10.414  -4.077   5.674  1.00 92.72           H
ATOM   4634 2HG2 THR A 304      10.316  -5.562   4.698  1.00 92.72           H
ATOM   4635 3HG2 THR A 304      11.157  -5.582   6.267  1.00 92.72           H
ATOM   4636  HN  THR A 304       6.777  -5.821   7.303  1.00 92.72           H
ATOM   4637  N   ILE A 305       6.976  -6.764   4.281  1.00 93.42           N
ATOM   4638  CA  ILE A 305       6.675  -7.437   3.029  1.00 93.42           C
ATOM   4639  C   ILE A 305       5.719  -6.571   2.206  1.00 93.42           C
ATOM   4640  O   ILE A 305       5.871  -6.455   0.991  1.00 93.42           O
ATOM   4641  HA  ILE A 305       7.611  -7.537   2.479  1.00 93.42           H
ATOM   4642  CB  ILE A 305       6.152  -8.850   3.293  1.00 93.42           C
ATOM   4643  HB  ILE A 305       5.337  -8.784   4.013  1.00 93.42           H
ATOM   4644  CG1 ILE A 305       7.237  -9.729   3.918  1.00 93.42           C
ATOM   4645 1HG1 ILE A 305       7.995  -9.964   3.170  1.00 93.42           H
ATOM   4646 2HG1 ILE A 305       7.737  -9.183   4.717  1.00 93.42           H
ATOM   4647  CG2 ILE A 305       5.578  -9.469   2.017  1.00 93.42           C
ATOM   4648 1HG2 ILE A 305       4.754  -8.854   1.653  1.00 93.42           H
ATOM   4649 2HG2 ILE A 305       6.356  -9.521   1.256  1.00 93.42           H
ATOM   4650 3HG2 ILE A 305       5.213 -10.473   2.232  1.00 93.42           H
ATOM   4651  CD1 ILE A 305       6.642 -11.025   4.472  1.00 93.42           C
ATOM   4652 1HD1 ILE A 305       5.902 -10.787   5.236  1.00 93.42           H
ATOM   4653 2HD1 ILE A 305       6.164 -11.580   3.664  1.00 93.42           H
ATOM   4654 3HD1 ILE A 305       7.435 -11.631   4.910  1.00 93.42           H
ATOM   4655  HN  ILE A 305       6.702  -7.261   5.105  1.00 93.42           H
ATOM   4656  N   ALA A 306       4.756  -5.984   2.902  1.00 91.26           N
ATOM   4657  CA  ALA A 306       3.741  -5.180   2.243  1.00 91.26           C
ATOM   4658  C   ALA A 306       4.405  -3.974   1.577  1.00 91.26           C
ATOM   4659  O   ALA A 306       4.025  -3.582   0.474  1.00 91.26           O
ATOM   4660  HA  ALA A 306       3.275  -5.798   1.475  1.00 91.26           H
ATOM   4661  CB  ALA A 306       2.674  -4.770   3.261  1.00 91.26           C
ATOM   4662 1HB  ALA A 306       2.213  -5.662   3.683  1.00 91.26           H
ATOM   4663 2HB  ALA A 306       3.138  -4.188   4.058  1.00 91.26           H
ATOM   4664 3HB  ALA A 306       1.913  -4.166   2.766  1.00 91.26           H
ATOM   4665  HN  ALA A 306       4.663  -6.052   3.895  1.00 91.26           H
ATOM   4666  N   PHE A 307       5.386  -3.419   2.273  1.00 91.27           N
ATOM   4667  CA  PHE A 307       6.064  -2.227   1.793  1.00 91.27           C
ATOM   4668  C   PHE A 307       6.914  -2.539   0.560  1.00 91.27           C
ATOM   4669  O   PHE A 307       7.052  -1.702  -0.331  1.00 91.27           O
ATOM   4670  HA  PHE A 307       5.295  -1.502   1.528  1.00 91.27           H
ATOM   4671  CB  PHE A 307       6.980  -1.748   2.921  1.00 91.27           C
ATOM   4672 1HB  PHE A 307       7.560  -2.595   3.289  1.00 91.27           H
ATOM   4673 2HB  PHE A 307       7.691  -1.027   2.517  1.00 91.27           H
ATOM   4674  CG  PHE A 307       6.238  -1.108   4.096  1.00 91.27           C
ATOM   4675  CD1 PHE A 307       4.879  -1.096   4.116  1.00 91.27           C
ATOM   4676  HD1 PHE A 307       4.317  -1.543   3.295  1.00 91.27           H
ATOM   4677  CD2 PHE A 307       6.939  -0.551   5.120  1.00 91.27           C
ATOM   4678  HD2 PHE A 307       8.028  -0.560   5.104  1.00 91.27           H
ATOM   4679  CE1 PHE A 307       4.190  -0.502   5.207  1.00 91.27           C
ATOM   4680  HE1 PHE A 307       3.100  -0.493   5.223  1.00 91.27           H
ATOM   4681  CE2 PHE A 307       6.250   0.043   6.211  1.00 91.27           C
ATOM   4682  HE2 PHE A 307       6.811   0.489   7.032  1.00 91.27           H
ATOM   4683  CZ  PHE A 307       4.890   0.055   6.231  1.00 91.27           C
ATOM   4684  HZ  PHE A 307       4.361   0.511   7.068  1.00 91.27           H
ATOM   4685  HN  PHE A 307       5.718  -3.770   3.149  1.00 91.27           H
ATOM   4686  N   PHE A 308       7.462  -3.745   0.547  1.00 91.94           N
ATOM   4687  CA  PHE A 308       8.335  -4.160  -0.537  1.00 91.94           C
ATOM   4688  C   PHE A 308       7.589  -4.159  -1.873  1.00 91.94           C
ATOM   4689  O   PHE A 308       8.207  -4.090  -2.934  1.00 91.94           O
ATOM   4690  HA  PHE A 308       9.157  -3.445  -0.582  1.00 91.94           H
ATOM   4691  CB  PHE A 308       8.793  -5.586  -0.223  1.00 91.94           C
ATOM   4692 1HB  PHE A 308       9.078  -5.642   0.827  1.00 91.94           H
ATOM   4693 2HB  PHE A 308       7.952  -6.265  -0.361  1.00 91.94           H
ATOM   4694  CG  PHE A 308       9.964  -6.067  -1.082  1.00 91.94           C
ATOM   4695  CD1 PHE A 308       9.733  -6.841  -2.175  1.00 91.94           C
ATOM   4696  HD1 PHE A 308       8.713  -7.119  -2.440  1.00 91.94           H
ATOM   4697  CD2 PHE A 308      11.237  -5.720  -0.751  1.00 91.94           C
ATOM   4698  HD2 PHE A 308      11.423  -5.099   0.125  1.00 91.94           H
ATOM   4699  CE1 PHE A 308      10.820  -7.288  -2.972  1.00 91.94           C
ATOM   4700  HE1 PHE A 308      10.634  -7.909  -3.849  1.00 91.94           H
ATOM   4701  CE2 PHE A 308      12.324  -6.166  -1.548  1.00 91.94           C
ATOM   4702  HE2 PHE A 308      13.344  -5.888  -1.283  1.00 91.94           H
ATOM   4703  CZ  PHE A 308      12.093  -6.941  -2.642  1.00 91.94           C
ATOM   4704  HZ  PHE A 308      12.927  -7.283  -3.254  1.00 91.94           H
ATOM   4705  HN  PHE A 308       7.318  -4.432   1.260  1.00 91.94           H
ATOM   4706  N   HIS A 309       6.270  -4.237  -1.777  1.00 89.49           N
ATOM   4707  CA  HIS A 309       5.434  -4.278  -2.965  1.00 89.49           C
ATOM   4708  C   HIS A 309       5.666  -3.016  -3.799  1.00 89.49           C
ATOM   4709  O   HIS A 309       5.637  -3.066  -5.028  1.00 89.49           O
ATOM   4710  HA  HIS A 309       5.752  -5.147  -3.541  1.00 89.49           H
ATOM   4711  CB  HIS A 309       3.965  -4.478  -2.590  1.00 89.49           C
ATOM   4712 1HB  HIS A 309       3.873  -5.388  -1.996  1.00 89.49           H
ATOM   4713 2HB  HIS A 309       3.646  -3.651  -1.956  1.00 89.49           H
ATOM   4714  CG  HIS A 309       3.035  -4.572  -3.776  1.00 89.49           C
ATOM   4715  ND1 HIS A 309       2.433  -3.464  -4.346  1.00 89.49           N
ATOM   4716  HD1 HIS A 309       2.546  -2.517  -4.045  1.00 89.49           H
ATOM   4717  CD2 HIS A 309       2.611  -5.652  -4.493  1.00 89.49           C
ATOM   4718  HD2 HIS A 309       2.894  -6.689  -4.311  1.00 89.49           H
ATOM   4719  CE1 HIS A 309       1.683  -3.871  -5.360  1.00 89.49           C
ATOM   4720  HE1 HIS A 309       1.082  -3.234  -6.009  1.00 89.49           H
ATOM   4721  NE2 HIS A 309       1.794  -5.228  -5.448  1.00 89.49           N
ATOM   4722  HN  HIS A 309       5.773  -4.272  -0.910  1.00 89.49           H
ATOM   4723  N   SER A 310       5.891  -1.915  -3.098  1.00 87.92           N
ATOM   4724  CA  SER A 310       5.926  -0.612  -3.741  1.00 87.92           C
ATOM   4725  C   SER A 310       7.159  -0.505  -4.640  1.00 87.92           C
ATOM   4726  O   SER A 310       7.235   0.378  -5.493  1.00 87.92           O
ATOM   4727  HA  SER A 310       5.014  -0.559  -4.335  1.00 87.92           H
ATOM   4728  CB  SER A 310       5.925   0.514  -2.705  1.00 87.92           C
ATOM   4729 1HB  SER A 310       6.730   0.348  -1.989  1.00 87.92           H
ATOM   4730 2HB  SER A 310       6.130   1.463  -3.200  1.00 87.92           H
ATOM   4731  OG  SER A 310       4.684   0.600  -2.010  1.00 87.92           O
ATOM   4732  HG  SER A 310       3.988   1.008  -2.602  1.00 87.92           H
ATOM   4733  HN  SER A 310       6.047  -1.903  -2.110  1.00 87.92           H
ATOM   4734  N   CYS A 311       8.095  -1.417  -4.418  1.00 90.65           N
ATOM   4735  CA  CYS A 311       9.308  -1.453  -5.216  1.00 90.65           C
ATOM   4736  C   CYS A 311       9.143  -2.526  -6.294  1.00 90.65           C
ATOM   4737  O   CYS A 311       9.927  -2.588  -7.240  1.00 90.65           O
ATOM   4738  HA  CYS A 311       9.417  -0.466  -5.666  1.00 90.65           H
ATOM   4739  CB  CYS A 311      10.547  -1.699  -4.352  1.00 90.65           C
ATOM   4740 1HB  CYS A 311      11.448  -1.470  -4.920  1.00 90.65           H
ATOM   4741 2HB  CYS A 311      10.536  -1.032  -3.489  1.00 90.65           H
ATOM   4742  SG  CYS A 311      10.585  -3.441  -3.793  1.00 90.65           S
ATOM   4743  HG  CYS A 311      11.716  -3.340  -3.101  1.00 90.65           H
ATOM   4744  HN  CYS A 311       8.033  -2.120  -3.710  1.00 90.65           H
ATOM   4745  N   LEU A 312       8.117  -3.346  -6.115  1.00 88.65           N
ATOM   4746  CA  LEU A 312       7.895  -4.471  -7.007  1.00 88.65           C
ATOM   4747  C   LEU A 312       7.123  -3.995  -8.239  1.00 88.65           C
ATOM   4748  O   LEU A 312       7.312  -4.520  -9.335  1.00 88.65           O
ATOM   4749  HA  LEU A 312       8.872  -4.832  -7.329  1.00 88.65           H
ATOM   4750  CB  LEU A 312       7.212  -5.620  -6.261  1.00 88.65           C
ATOM   4751 1HB  LEU A 312       6.387  -5.209  -5.678  1.00 88.65           H
ATOM   4752 2HB  LEU A 312       6.777  -6.297  -6.996  1.00 88.65           H
ATOM   4753  CG  LEU A 312       8.105  -6.435  -5.323  1.00 88.65           C
ATOM   4754  HG  LEU A 312       8.441  -5.782  -4.517  1.00 88.65           H
ATOM   4755  CD1 LEU A 312       7.323  -7.581  -4.680  1.00 88.65           C
ATOM   4756 1HD1 LEU A 312       6.491  -7.176  -4.105  1.00 88.65           H
ATOM   4757 2HD1 LEU A 312       6.939  -8.241  -5.458  1.00 88.65           H
ATOM   4758 3HD1 LEU A 312       7.981  -8.145  -4.019  1.00 88.65           H
ATOM   4759  CD2 LEU A 312       9.355  -6.932  -6.052  1.00 88.65           C
ATOM   4760 1HD2 LEU A 312       9.061  -7.563  -6.890  1.00 88.65           H
ATOM   4761 2HD2 LEU A 312       9.924  -6.079  -6.422  1.00 88.65           H
ATOM   4762 3HD2 LEU A 312       9.973  -7.508  -5.362  1.00 88.65           H
ATOM   4763  HN  LEU A 312       7.448  -3.251  -5.379  1.00 88.65           H
ATOM   4764  N   ASN A 313       6.271  -3.005  -8.018  1.00 79.52           N
ATOM   4765  CA  ASN A 313       5.356  -2.560  -9.055  1.00 79.52           C
ATOM   4766  C   ASN A 313       6.143  -2.267 -10.334  1.00 79.52           C
ATOM   4767  O   ASN A 313       5.835  -2.808 -11.395  1.00 79.52           O
ATOM   4768  HA  ASN A 313       4.646  -3.377  -9.181  1.00 79.52           H
ATOM   4769  CB  ASN A 313       4.635  -1.276  -8.640  1.00 79.52           C
ATOM   4770 1HB  ASN A 313       5.314  -0.641  -8.070  1.00 79.52           H
ATOM   4771 2HB  ASN A 313       4.344  -0.714  -9.528  1.00 79.52           H
ATOM   4772  CG  ASN A 313       3.396  -1.590  -7.799  1.00 79.52           C
ATOM   4773  OD1 ASN A 313       2.848  -2.679  -7.837  1.00 79.52           O
ATOM   4774  ND2 ASN A 313       2.986  -0.577  -7.040  1.00 79.52           N
ATOM   4775 1HD2 ASN A 313       3.481   0.292  -7.056  1.00 79.52           H
ATOM   4776 2HD2 ASN A 313       2.183  -0.685  -6.454  1.00 79.52           H
ATOM   4777  HN  ASN A 313       6.200  -2.511  -7.152  1.00 79.52           H
ATOM   4778  N   PRO A 314       7.171  -1.410 -10.258  1.00 79.36           N
ATOM   4779  CA  PRO A 314       7.952  -1.062 -11.447  1.00 79.36           C
ATOM   4780  C   PRO A 314       8.472  -2.290 -12.176  1.00 79.36           C
ATOM   4781  O   PRO A 314       8.411  -2.360 -13.402  1.00 79.36           O
ATOM   4782  HA  PRO A 314       7.322  -0.546 -12.171  1.00 79.36           H
ATOM   4783  CB  PRO A 314       9.093  -0.205 -10.892  1.00 79.36           C
ATOM   4784 1HB  PRO A 314       9.969  -0.809 -10.655  1.00 79.36           H
ATOM   4785 2HB  PRO A 314       9.412   0.550 -11.610  1.00 79.36           H
ATOM   4786  CG  PRO A 314       8.487   0.424  -9.644  1.00 79.36           C
ATOM   4787 1HG  PRO A 314       9.255   0.772  -8.953  1.00 79.36           H
ATOM   4788 2HG  PRO A 314       7.874   1.293  -9.885  1.00 79.36           H
ATOM   4789  CD  PRO A 314       7.663  -0.711  -9.057  1.00 79.36           C
ATOM   4790 1HD  PRO A 314       8.267  -1.367  -8.431  1.00 79.36           H
ATOM   4791 2HD  PRO A 314       6.849  -0.340  -8.434  1.00 79.36           H
ATOM   4792  N   VAL A 315       8.974  -3.234 -11.394  1.00 78.56           N
ATOM   4793  CA  VAL A 315       9.601  -4.418 -11.958  1.00 78.56           C
ATOM   4794  C   VAL A 315       8.578  -5.176 -12.807  1.00 78.56           C
ATOM   4795  O   VAL A 315       8.889  -5.620 -13.911  1.00 78.56           O
ATOM   4796  HA  VAL A 315      10.414  -4.084 -12.603  1.00 78.56           H
ATOM   4797  CB  VAL A 315      10.203  -5.274 -10.842  1.00 78.56           C
ATOM   4798  HB  VAL A 315       9.399  -5.545 -10.157  1.00 78.56           H
ATOM   4799  CG1 VAL A 315      10.798  -6.567 -11.402  1.00 78.56           C
ATOM   4800 1HG1 VAL A 315      10.016  -7.141 -11.900  1.00 78.56           H
ATOM   4801 2HG1 VAL A 315      11.583  -6.325 -12.119  1.00 78.56           H
ATOM   4802 3HG1 VAL A 315      11.219  -7.156 -10.588  1.00 78.56           H
ATOM   4803  CG2 VAL A 315      11.249  -4.486 -10.050  1.00 78.56           C
ATOM   4804 1HG2 VAL A 315      12.050  -4.172 -10.720  1.00 78.56           H
ATOM   4805 2HG2 VAL A 315      10.782  -3.608  -9.605  1.00 78.56           H
ATOM   4806 3HG2 VAL A 315      11.661  -5.118  -9.263  1.00 78.56           H
ATOM   4807  HN  VAL A 315       8.958  -3.200 -10.395  1.00 78.56           H
ATOM   4808  N   LEU A 316       7.378  -5.300 -12.259  1.00 76.35           N
ATOM   4809  CA  LEU A 316       6.344  -6.097 -12.896  1.00 76.35           C
ATOM   4810  C   LEU A 316       6.048  -5.526 -14.284  1.00 76.35           C
ATOM   4811  O   LEU A 316       5.862  -6.276 -15.241  1.00 76.35           O
ATOM   4812  HA  LEU A 316       6.736  -7.107 -13.015  1.00 76.35           H
ATOM   4813  CB  LEU A 316       5.110  -6.194 -11.996  1.00 76.35           C
ATOM   4814 1HB  LEU A 316       4.755  -5.184 -11.790  1.00 76.35           H
ATOM   4815 2HB  LEU A 316       4.321  -6.703 -12.548  1.00 76.35           H
ATOM   4816  CG  LEU A 316       5.309  -6.916 -10.661  1.00 76.35           C
ATOM   4817  HG  LEU A 316       6.121  -6.425 -10.125  1.00 76.35           H
ATOM   4818  CD1 LEU A 316       4.058  -6.804  -9.787  1.00 76.35           C
ATOM   4819 1HD1 LEU A 316       3.847  -5.754  -9.588  1.00 76.35           H
ATOM   4820 2HD1 LEU A 316       3.211  -7.254 -10.305  1.00 76.35           H
ATOM   4821 3HD1 LEU A 316       4.227  -7.326  -8.845  1.00 76.35           H
ATOM   4822  CD2 LEU A 316       5.726  -8.371 -10.882  1.00 76.35           C
ATOM   4823 1HD2 LEU A 316       4.952  -8.889 -11.448  1.00 76.35           H
ATOM   4824 2HD2 LEU A 316       6.664  -8.400 -11.438  1.00 76.35           H
ATOM   4825 3HD2 LEU A 316       5.860  -8.861  -9.918  1.00 76.35           H
ATOM   4826  HN  LEU A 316       7.109  -4.869 -11.398  1.00 76.35           H
ATOM   4827  N   TYR A 317       6.015  -4.203 -14.350  1.00 69.37           N
ATOM   4828  CA  TYR A 317       5.686  -3.524 -15.592  1.00 69.37           C
ATOM   4829  C   TYR A 317       6.822  -3.658 -16.608  1.00 69.37           C
ATOM   4830  O   TYR A 317       6.576  -3.810 -17.803  1.00 69.37           O
ATOM   4831  HA  TYR A 317       4.787  -3.985 -16.000  1.00 69.37           H
ATOM   4832  CB  TYR A 317       5.513  -2.047 -15.231  1.00 69.37           C
ATOM   4833 1HB  TYR A 317       6.448  -1.673 -14.814  1.00 69.37           H
ATOM   4834 2HB  TYR A 317       5.321  -1.481 -16.143  1.00 69.37           H
ATOM   4835  CG  TYR A 317       4.383  -1.778 -14.235  1.00 69.37           C
ATOM   4836  CD1 TYR A 317       3.224  -2.525 -14.288  1.00 69.37           C
ATOM   4837  HD1 TYR A 317       3.113  -3.306 -15.040  1.00 69.37           H
ATOM   4838  CD2 TYR A 317       4.524  -0.789 -13.283  1.00 69.37           C
ATOM   4839  HD2 TYR A 317       5.439  -0.200 -13.240  1.00 69.37           H
ATOM   4840  CE1 TYR A 317       2.160  -2.272 -13.351  1.00 69.37           C
ATOM   4841  HE1 TYR A 317       1.240  -2.855 -13.382  1.00 69.37           H
ATOM   4842  CE2 TYR A 317       3.460  -0.537 -12.345  1.00 69.37           C
ATOM   4843  HE2 TYR A 317       3.558   0.242 -11.588  1.00 69.37           H
ATOM   4844  CZ  TYR A 317       2.331  -1.291 -12.425  1.00 69.37           C
ATOM   4845  OH  TYR A 317       1.327  -1.052 -11.539  1.00 69.37           O
ATOM   4846  HH  TYR A 317       0.451  -1.329 -11.933  1.00 69.37           H
ATOM   4847  HN  TYR A 317       6.206  -3.600 -13.576  1.00 69.37           H
ATOM   4848  N   VAL A 318       8.042  -3.598 -16.094  1.00 66.08           N
ATOM   4849  CA  VAL A 318       9.217  -3.684 -16.945  1.00 66.08           C
ATOM   4850  C   VAL A 318       9.285  -5.076 -17.576  1.00 66.08           C
ATOM   4851  O   VAL A 318       9.403  -5.205 -18.793  1.00 66.08           O
ATOM   4852  HA  VAL A 318       9.104  -2.945 -17.738  1.00 66.08           H
ATOM   4853  CB  VAL A 318      10.471  -3.329 -16.143  1.00 66.08           C
ATOM   4854  HB  VAL A 318      10.566  -4.053 -15.333  1.00 66.08           H
ATOM   4855  CG1 VAL A 318      11.725  -3.431 -17.013  1.00 66.08           C
ATOM   4856 1HG1 VAL A 318      11.826  -4.449 -17.388  1.00 66.08           H
ATOM   4857 2HG1 VAL A 318      11.641  -2.741 -17.853  1.00 66.08           H
ATOM   4858 3HG1 VAL A 318      12.602  -3.174 -16.419  1.00 66.08           H
ATOM   4859  CG2 VAL A 318      10.348  -1.938 -15.519  1.00 66.08           C
ATOM   4860 1HG2 VAL A 318      10.216  -1.197 -16.307  1.00 66.08           H
ATOM   4861 2HG2 VAL A 318       9.487  -1.915 -14.850  1.00 66.08           H
ATOM   4862 3HG2 VAL A 318      11.252  -1.712 -14.954  1.00 66.08           H
ATOM   4863  HN  VAL A 318       8.234  -3.493 -15.119  1.00 66.08           H
ATOM   4864  N   PHE A 319       9.206  -6.083 -16.719  1.00 65.09           N
ATOM   4865  CA  PHE A 319       9.542  -7.438 -17.123  1.00 65.09           C
ATOM   4866  C   PHE A 319       8.350  -8.121 -17.797  1.00 65.09           C
ATOM   4867  O   PHE A 319       8.517  -9.114 -18.502  1.00 65.09           O
ATOM   4868  HA  PHE A 319      10.367  -7.369 -17.831  1.00 65.09           H
ATOM   4869  CB  PHE A 319       9.903  -8.208 -15.851  1.00 65.09           C
ATOM   4870 1HB  PHE A 319       9.200  -7.937 -15.063  1.00 65.09           H
ATOM   4871 2HB  PHE A 319       9.779  -9.274 -16.036  1.00 65.09           H
ATOM   4872  CG  PHE A 319      11.327  -7.954 -15.353  1.00 65.09           C
ATOM   4873  CD1 PHE A 319      12.378  -8.572 -15.955  1.00 65.09           C
ATOM   4874  HD1 PHE A 319      12.206  -9.249 -16.792  1.00 65.09           H
ATOM   4875  CD2 PHE A 319      11.542  -7.109 -14.308  1.00 65.09           C
ATOM   4876  HD2 PHE A 319      10.700  -6.614 -13.826  1.00 65.09           H
ATOM   4877  CE1 PHE A 319      13.700  -8.337 -15.492  1.00 65.09           C
ATOM   4878  HE1 PHE A 319      14.543  -8.833 -15.975  1.00 65.09           H
ATOM   4879  CE2 PHE A 319      12.864  -6.874 -13.846  1.00 65.09           C
ATOM   4880  HE2 PHE A 319      13.036  -6.197 -13.009  1.00 65.09           H
ATOM   4881  CZ  PHE A 319      13.915  -7.492 -14.448  1.00 65.09           C
ATOM   4882  HZ  PHE A 319      14.930  -7.311 -14.094  1.00 65.09           H
ATOM   4883  HN  PHE A 319       8.919  -5.986 -15.766  1.00 65.09           H
ATOM   4884  N   VAL A 320       7.174  -7.561 -17.556  1.00 66.22           N
ATOM   4885  CA  VAL A 320       5.947  -8.149 -18.066  1.00 66.22           C
ATOM   4886  C   VAL A 320       5.373  -7.249 -19.162  1.00 66.22           C
ATOM   4887  O   VAL A 320       4.664  -7.722 -20.049  1.00 66.22           O
ATOM   4888  HA  VAL A 320       6.201  -9.115 -18.502  1.00 66.22           H
ATOM   4889  CB  VAL A 320       4.966  -8.390 -16.917  1.00 66.22           C
ATOM   4890  HB  VAL A 320       4.345  -7.501 -16.813  1.00 66.22           H
ATOM   4891  CG1 VAL A 320       4.045  -9.574 -17.222  1.00 66.22           C
ATOM   4892 1HG1 VAL A 320       3.477  -9.367 -18.129  1.00 66.22           H
ATOM   4893 2HG1 VAL A 320       4.644 -10.473 -17.365  1.00 66.22           H
ATOM   4894 3HG1 VAL A 320       3.358  -9.723 -16.389  1.00 66.22           H
ATOM   4895  CG2 VAL A 320       5.709  -8.601 -15.596  1.00 66.22           C
ATOM   4896 1HG2 VAL A 320       6.366  -9.466 -15.683  1.00 66.22           H
ATOM   4897 2HG2 VAL A 320       6.303  -7.715 -15.368  1.00 66.22           H
ATOM   4898 3HG2 VAL A 320       4.988  -8.770 -14.796  1.00 66.22           H
ATOM   4899  HN  VAL A 320       7.052  -6.723 -17.024  1.00 66.22           H
ATOM   4900  N   GLY A 321       5.701  -5.969 -19.066  1.00 67.24           N
ATOM   4901  CA  GLY A 321       5.244  -5.003 -20.050  1.00 67.24           C
ATOM   4902  C   GLY A 321       6.116  -5.046 -21.307  1.00 67.24           C
ATOM   4903  O   GLY A 321       7.208  -4.480 -21.328  1.00 67.24           O
ATOM   4904 1HA  GLY A 321       4.208  -5.211 -20.315  1.00 67.24           H
ATOM   4905 2HA  GLY A 321       5.268  -4.002 -19.620  1.00 67.24           H
ATOM   4906  HN  GLY A 321       6.268  -5.591 -18.334  1.00 67.24           H
ATOM   4907  N   GLU A 322       5.601  -5.722 -22.323  1.00 68.36           N
ATOM   4908  CA  GLU A 322       6.242  -5.717 -23.627  1.00 68.36           C
ATOM   4909  C   GLU A 322       6.392  -4.282 -24.138  1.00 68.36           C
ATOM   4910  O   GLU A 322       7.456  -3.901 -24.625  1.00 68.36           O
ATOM   4911  HA  GLU A 322       7.226  -6.158 -23.468  1.00 68.36           H
ATOM   4912  CB  GLU A 322       5.462  -6.576 -24.625  1.00 68.36           C
ATOM   4913 1HB  GLU A 322       4.407  -6.305 -24.596  1.00 68.36           H
ATOM   4914 2HB  GLU A 322       5.905  -6.480 -25.616  1.00 68.36           H
ATOM   4915  CG  GLU A 322       5.548  -8.058 -24.255  1.00 68.36           C
ATOM   4916 1HG  GLU A 322       6.578  -8.318 -24.014  1.00 68.36           H
ATOM   4917 2HG  GLU A 322       4.954  -8.249 -23.362  1.00 68.36           H
ATOM   4918  CD  GLU A 322       5.049  -8.938 -25.403  1.00 68.36           C
ATOM   4919  OE1 GLU A 322       5.693  -9.984 -25.638  1.00 68.36           O
ATOM   4920  OE2 GLU A 322       4.035  -8.547 -26.019  1.00 68.36           O
ATOM   4921  HN  GLU A 322       4.764  -6.266 -22.266  1.00 68.36           H
ATOM   4922  N   ARG A 323       5.311  -3.527 -24.011  1.00 69.22           N
ATOM   4923  CA  ARG A 323       5.291  -2.160 -24.505  1.00 69.22           C
ATOM   4924  C   ARG A 323       6.326  -1.312 -23.763  1.00 69.22           C
ATOM   4925  O   ARG A 323       7.007  -0.487 -24.369  1.00 69.22           O
ATOM   4926  HA  ARG A 323       5.538  -2.243 -25.563  1.00 69.22           H
ATOM   4927  CB  ARG A 323       3.907  -1.532 -24.331  1.00 69.22           C
ATOM   4928 1HB  ARG A 323       3.149  -2.315 -24.302  1.00 69.22           H
ATOM   4929 2HB  ARG A 323       3.859  -1.007 -23.376  1.00 69.22           H
ATOM   4930  CG  ARG A 323       3.600  -0.558 -25.470  1.00 69.22           C
ATOM   4931 1HG  ARG A 323       4.378   0.203 -25.523  1.00 69.22           H
ATOM   4932 2HG  ARG A 323       3.610  -1.091 -26.421  1.00 69.22           H
ATOM   4933  CD  ARG A 323       2.238   0.109 -25.268  1.00 69.22           C
ATOM   4934 1HD  ARG A 323       1.555  -0.581 -24.774  1.00 69.22           H
ATOM   4935 2HD  ARG A 323       2.342   0.977 -24.617  1.00 69.22           H
ATOM   4936  NE  ARG A 323       1.679   0.523 -26.575  1.00 69.22           N
ATOM   4937  HE  ARG A 323       2.186   0.279 -27.401  1.00 69.22           H
ATOM   4938  CZ  ARG A 323       0.534   1.206 -26.720  1.00 69.22           C
ATOM   4939  NH1 ARG A 323      -0.187   1.560 -25.648  1.00 69.22           N
ATOM   4940 1HH1 ARG A 323       0.127   1.315 -24.730  1.00 69.22           H
ATOM   4941 2HH1 ARG A 323      -1.040   2.069 -25.764  1.00 69.22           H
ATOM   4942  NH2 ARG A 323       0.122   1.528 -27.953  1.00 69.22           N
ATOM   4943 1HH2 ARG A 323      -0.729   2.037 -28.079  1.00 69.22           H
ATOM   4944 2HH2 ARG A 323       0.667   1.260 -28.748  1.00 69.22           H
ATOM   4945  HN  ARG A 323       4.462  -3.833 -23.581  1.00 69.22           H
ATOM   4946  N   PHE A 324       6.411  -1.545 -22.461  1.00 70.42           N
ATOM   4947  CA  PHE A 324       7.322  -0.784 -21.623  1.00 70.42           C
ATOM   4948  C   PHE A 324       8.776  -1.027 -22.033  1.00 70.42           C
ATOM   4949  O   PHE A 324       9.578  -0.096 -22.069  1.00 70.42           O
ATOM   4950  HA  PHE A 324       7.080   0.270 -21.756  1.00 70.42           H
ATOM   4951  CB  PHE A 324       7.121  -1.272 -20.187  1.00 70.42           C
ATOM   4952 1HB  PHE A 324       6.053  -1.366 -19.992  1.00 70.42           H
ATOM   4953 2HB  PHE A 324       7.551  -2.269 -20.089  1.00 70.42           H
ATOM   4954  CG  PHE A 324       7.740  -0.359 -19.127  1.00 70.42           C
ATOM   4955  CD1 PHE A 324       9.056  -0.484 -18.805  1.00 70.42           C
ATOM   4956  HD1 PHE A 324       9.669  -1.235 -19.303  1.00 70.42           H
ATOM   4957  CD2 PHE A 324       6.975   0.579 -18.506  1.00 70.42           C
ATOM   4958  HD2 PHE A 324       5.920   0.679 -18.763  1.00 70.42           H
ATOM   4959  CE1 PHE A 324       9.630   0.364 -17.822  1.00 70.42           C
ATOM   4960  HE1 PHE A 324      10.684   0.263 -17.564  1.00 70.42           H
ATOM   4961  CE2 PHE A 324       7.549   1.427 -17.522  1.00 70.42           C
ATOM   4962  HE2 PHE A 324       6.936   2.178 -17.025  1.00 70.42           H
ATOM   4963  CZ  PHE A 324       8.865   1.301 -17.201  1.00 70.42           C
ATOM   4964  HZ  PHE A 324       9.306   1.952 -16.446  1.00 70.42           H
ATOM   4965  HN  PHE A 324       5.872  -2.236 -21.980  1.00 70.42           H
ATOM   4966  N   ARG A 325       9.071  -2.284 -22.331  1.00 71.27           N
ATOM   4967  CA  ARG A 325      10.405  -2.655 -22.773  1.00 71.27           C
ATOM   4968  C   ARG A 325      10.789  -1.862 -24.024  1.00 71.27           C
ATOM   4969  O   ARG A 325      11.890  -1.320 -24.105  1.00 71.27           O
ATOM   4970  HA  ARG A 325      11.055  -2.405 -21.935  1.00 71.27           H
ATOM   4971  CB  ARG A 325      10.487  -4.151 -23.080  1.00 71.27           C
ATOM   4972 1HB  ARG A 325       9.693  -4.428 -23.774  1.00 71.27           H
ATOM   4973 2HB  ARG A 325      11.433  -4.373 -23.574  1.00 71.27           H
ATOM   4974  CG  ARG A 325      10.366  -4.981 -21.801  1.00 71.27           C
ATOM   4975 1HG  ARG A 325      11.050  -4.594 -21.046  1.00 71.27           H
ATOM   4976 2HG  ARG A 325       9.358  -4.887 -21.396  1.00 71.27           H
ATOM   4977  CD  ARG A 325      10.677  -6.455 -22.071  1.00 71.27           C
ATOM   4978 1HD  ARG A 325      10.130  -6.795 -22.951  1.00 71.27           H
ATOM   4979 2HD  ARG A 325      11.738  -6.577 -22.289  1.00 71.27           H
ATOM   4980  NE  ARG A 325      10.305  -7.275 -20.897  1.00 71.27           N
ATOM   4981  HE  ARG A 325       9.883  -6.812 -20.117  1.00 71.27           H
ATOM   4982  CZ  ARG A 325      10.498  -8.598 -20.813  1.00 71.27           C
ATOM   4983  NH1 ARG A 325      11.060  -9.269 -21.828  1.00 71.27           N
ATOM   4984 1HH1 ARG A 325      11.338  -8.782 -22.656  1.00 71.27           H
ATOM   4985 2HH1 ARG A 325      11.201 -10.257 -21.757  1.00 71.27           H
ATOM   4986  NH2 ARG A 325      10.122  -9.240 -19.698  1.00 71.27           N
ATOM   4987 1HH2 ARG A 325      10.259 -10.227 -19.620  1.00 71.27           H
ATOM   4988 2HH2 ARG A 325       9.704  -8.732 -18.945  1.00 71.27           H
ATOM   4989  HN  ARG A 325       8.419  -3.040 -22.276  1.00 71.27           H
ATOM   4990  N   ARG A 326       9.860  -1.821 -24.968  1.00 73.81           N
ATOM   4991  CA  ARG A 326      10.099  -1.128 -26.222  1.00 73.81           C
ATOM   4992  C   ARG A 326      10.348   0.360 -25.968  1.00 73.81           C
ATOM   4993  O   ARG A 326      11.279   0.941 -26.524  1.00 73.81           O
ATOM   4994  HA  ARG A 326      10.983  -1.607 -26.642  1.00 73.81           H
ATOM   4995  CB  ARG A 326       8.910  -1.283 -27.172  1.00 73.81           C
ATOM   4996 1HB  ARG A 326       7.984  -1.062 -26.641  1.00 73.81           H
ATOM   4997 2HB  ARG A 326       8.991  -0.561 -27.984  1.00 73.81           H
ATOM   4998  CG  ARG A 326       8.849  -2.700 -27.747  1.00 73.81           C
ATOM   4999 1HG  ARG A 326       9.760  -2.909 -28.306  1.00 73.81           H
ATOM   5000 2HG  ARG A 326       8.800  -3.424 -26.934  1.00 73.81           H
ATOM   5001  CD  ARG A 326       7.633  -2.869 -28.661  1.00 73.81           C
ATOM   5002 1HD  ARG A 326       6.734  -2.523 -28.151  1.00 73.81           H
ATOM   5003 2HD  ARG A 326       7.750  -2.254 -29.553  1.00 73.81           H
ATOM   5004  NE  ARG A 326       7.482  -4.290 -29.044  1.00 73.81           N
ATOM   5005  HE  ARG A 326       7.631  -4.984 -28.339  1.00 73.81           H
ATOM   5006  CZ  ARG A 326       7.157  -4.706 -30.276  1.00 73.81           C
ATOM   5007  NH1 ARG A 326       6.946  -3.820 -31.259  1.00 73.81           N
ATOM   5008 1HH1 ARG A 326       7.030  -2.841 -31.076  1.00 73.81           H
ATOM   5009 2HH1 ARG A 326       6.704  -4.139 -32.175  1.00 73.81           H
ATOM   5010  NH2 ARG A 326       7.047  -6.021 -30.510  1.00 73.81           N
ATOM   5011 1HH2 ARG A 326       6.806  -6.348 -31.424  1.00 73.81           H
ATOM   5012 2HH2 ARG A 326       7.206  -6.675 -29.771  1.00 73.81           H
ATOM   5013  HN  ARG A 326       8.960  -2.249 -24.886  1.00 73.81           H
ATOM   5014  N   ASP A 327       9.501   0.934 -25.127  1.00 73.31           N
ATOM   5015  CA  ASP A 327       9.538   2.367 -24.888  1.00 73.31           C
ATOM   5016  C   ASP A 327      10.769   2.707 -24.045  1.00 73.31           C
ATOM   5017  O   ASP A 327      11.392   3.749 -24.243  1.00 73.31           O
ATOM   5018  HA  ASP A 327       9.572   2.822 -25.878  1.00 73.31           H
ATOM   5019  CB  ASP A 327       8.297   2.830 -24.122  1.00 73.31           C
ATOM   5020 1HB  ASP A 327       8.184   2.238 -23.214  1.00 73.31           H
ATOM   5021 2HB  ASP A 327       8.423   3.868 -23.811  1.00 73.31           H
ATOM   5022  CG  ASP A 327       7.040   2.699 -24.983  1.00 73.31           C
ATOM   5023  OD1 ASP A 327       7.199   2.696 -26.223  1.00 73.31           O
ATOM   5024  OD2 ASP A 327       5.948   2.605 -24.382  1.00 73.31           O
ATOM   5025  HN  ASP A 327       8.799   0.439 -24.614  1.00 73.31           H
ATOM   5026  N   LEU A 328      11.082   1.809 -23.124  1.00 73.10           N
ATOM   5027  CA  LEU A 328      12.278   1.956 -22.311  1.00 73.10           C
ATOM   5028  C   LEU A 328      13.506   1.999 -23.223  1.00 73.10           C
ATOM   5029  O   LEU A 328      14.350   2.885 -23.091  1.00 73.10           O
ATOM   5030  HA  LEU A 328      12.202   2.909 -21.788  1.00 73.10           H
ATOM   5031  CB  LEU A 328      12.341   0.858 -21.247  1.00 73.10           C
ATOM   5032 1HB  LEU A 328      11.468   0.956 -20.601  1.00 73.10           H
ATOM   5033 2HB  LEU A 328      12.263  -0.108 -21.745  1.00 73.10           H
ATOM   5034  CG  LEU A 328      13.592   0.848 -20.367  1.00 73.10           C
ATOM   5035  HG  LEU A 328      14.467   0.852 -21.017  1.00 73.10           H
ATOM   5036  CD1 LEU A 328      13.666   2.109 -19.504  1.00 73.10           C
ATOM   5037 1HD1 LEU A 328      13.698   2.989 -20.147  1.00 73.10           H
ATOM   5038 2HD1 LEU A 328      12.787   2.162 -18.861  1.00 73.10           H
ATOM   5039 3HD1 LEU A 328      14.565   2.076 -18.888  1.00 73.10           H
ATOM   5040  CD2 LEU A 328      13.660  -0.427 -19.525  1.00 73.10           C
ATOM   5041 1HD2 LEU A 328      12.782  -0.486 -18.883  1.00 73.10           H
ATOM   5042 2HD2 LEU A 328      13.689  -1.296 -20.183  1.00 73.10           H
ATOM   5043 3HD2 LEU A 328      14.560  -0.409 -18.909  1.00 73.10           H
ATOM   5044  HN  LEU A 328      10.537   0.993 -22.929  1.00 73.10           H
ATOM   5045  N   VAL A 329      13.568   1.032 -24.126  1.00 74.54           N
ATOM   5046  CA  VAL A 329      14.702   0.921 -25.028  1.00 74.54           C
ATOM   5047  C   VAL A 329      14.766   2.166 -25.915  1.00 74.54           C
ATOM   5048  O   VAL A 329      15.850   2.614 -26.285  1.00 74.54           O
ATOM   5049  HA  VAL A 329      15.604   0.879 -24.417  1.00 74.54           H
ATOM   5050  CB  VAL A 329      14.610  -0.380 -25.827  1.00 74.54           C
ATOM   5051  HB  VAL A 329      13.618  -0.427 -26.277  1.00 74.54           H
ATOM   5052  CG1 VAL A 329      15.639  -0.402 -26.959  1.00 74.54           C
ATOM   5053 1HG1 VAL A 329      15.458   0.436 -27.632  1.00 74.54           H
ATOM   5054 2HG1 VAL A 329      16.642  -0.320 -26.539  1.00 74.54           H
ATOM   5055 3HG1 VAL A 329      15.552  -1.337 -27.511  1.00 74.54           H
ATOM   5056  CG2 VAL A 329      14.771  -1.597 -24.915  1.00 74.54           C
ATOM   5057 1HG2 VAL A 329      15.743  -1.557 -24.424  1.00 74.54           H
ATOM   5058 2HG2 VAL A 329      13.983  -1.593 -24.161  1.00 74.54           H
ATOM   5059 3HG2 VAL A 329      14.701  -2.508 -25.509  1.00 74.54           H
ATOM   5060  HN  VAL A 329      12.862   0.334 -24.247  1.00 74.54           H
ATOM   5061  N   LYS A 330      13.590   2.689 -26.232  1.00 73.95           N
[truncated: 117,320 more chars]
