# Supplementary material for: Noncanonical roles of chemokine regions in CCR9 activation revealed by structural modeling and mutational mapping
Source: Nat Commun. 2025 Aug 18;16:7695. doi: 10.1038/s41467-025-62321-9 (PMC12361432; doi:10.1038/s41467-025-62321-9)
Supplement: Supplementary file 4 — Supplementary Data 2 [file 41467_2025_62321_MOESM4_ESM.zip › CCR9_CCL25_rnk242.pdb]

SSBOND   1 CYS A   38    CYS A  289 
SSBOND   2 CYS A  119    CYS A  198 
SSBOND   3 CYS B    7    CYS B   35 
SSBOND   4 CYS B    8    CYS B   52 
ATOM      1  N   GLU A  20      -3.618  -3.504  60.381  1.00 47.57           N
ATOM      2  CA  GLU A  20      -3.903  -3.266  58.976  1.00 47.57           C
ATOM      3  C   GLU A  20      -2.637  -3.459  58.138  1.00 47.57           C
ATOM      4  O   GLU A  20      -2.717  -3.762  56.948  1.00 47.57           O
ATOM      5  HA  GLU A  20      -4.646  -4.014  58.700  1.00 47.57           H
ATOM      6  CB  GLU A  20      -4.493  -1.870  58.765  1.00 47.57           C
ATOM      7 1HB  GLU A  20      -4.111  -1.191  59.527  1.00 47.57           H
ATOM      8 2HB  GLU A  20      -4.289  -1.535  57.748  1.00 47.57           H
ATOM      9  CG  GLU A  20      -6.015  -1.890  58.915  1.00 47.57           C
ATOM     10 1HG  GLU A  20      -6.414  -2.810  58.487  1.00 47.57           H
ATOM     11 2HG  GLU A  20      -6.280  -1.890  59.972  1.00 47.57           H
ATOM     12  CD  GLU A  20      -6.650  -0.682  58.224  1.00 47.57           C
ATOM     13  OE1 GLU A  20      -7.897  -0.672  58.131  1.00 47.57           O
ATOM     14  OE2 GLU A  20      -5.875   0.204  57.804  1.00 47.57           O
ATOM     15  HN  GLU A  20      -2.664  -3.721  60.588  1.00 47.57           H
ATOM     16  N   SER A  21      -1.499  -3.274  58.791  1.00 51.72           N
ATOM     17  CA  SER A  21      -0.221  -3.356  58.105  1.00 51.72           C
ATOM     18  C   SER A  21       0.059  -4.802  57.690  1.00 51.72           C
ATOM     19  O   SER A  21       0.543  -5.052  56.587  1.00 51.72           O
ATOM     20  HA  SER A  21      -0.323  -2.719  57.227  1.00 51.72           H
ATOM     21  CB  SER A  21       0.912  -2.829  58.987  1.00 51.72           C
ATOM     22 1HB  SER A  21       1.774  -2.587  58.365  1.00 51.72           H
ATOM     23 2HB  SER A  21       0.597  -1.903  59.468  1.00 51.72           H
ATOM     24  OG  SER A  21       1.296  -3.773  59.983  1.00 51.72           O
ATOM     25  HG  SER A  21       2.049  -3.406  60.530  1.00 51.72           H
ATOM     26  HN  SER A  21      -1.442  -3.073  59.769  1.00 51.72           H
ATOM     27  N   THR A  22      -0.259  -5.716  58.595  1.00 51.89           N
ATOM     28  CA  THR A  22       0.066  -7.117  58.389  1.00 51.89           C
ATOM     29  C   THR A  22      -0.791  -7.704  57.266  1.00 51.89           C
ATOM     30  O   THR A  22      -0.265  -8.269  56.309  1.00 51.89           O
ATOM     31  HA  THR A  22       1.105  -7.185  58.067  1.00 51.89           H
ATOM     32  CB  THR A  22      -0.103  -7.843  59.725  1.00 51.89           C
ATOM     33  HB  THR A  22      -1.158  -7.971  59.968  1.00 51.89           H
ATOM     34  OG1 THR A  22       0.649  -7.056  60.645  1.00 51.89           O
ATOM     35  HG1 THR A  22       0.421  -7.316  61.584  1.00 51.89           H
ATOM     36  CG2 THR A  22       0.594  -9.205  59.744  1.00 51.89           C
ATOM     37 1HG2 THR A  22       1.661  -9.070  59.568  1.00 51.89           H
ATOM     38 2HG2 THR A  22       0.174  -9.838  58.963  1.00 51.89           H
ATOM     39 3HG2 THR A  22       0.442  -9.677  60.715  1.00 51.89           H
ATOM     40  HN  THR A  22      -0.728  -5.513  59.454  1.00 51.89           H
ATOM     41  N   SER A  23      -2.098  -7.549  57.420  1.00 53.51           N
ATOM     42  CA  SER A  23      -3.035  -8.075  56.442  1.00 53.51           C
ATOM     43  C   SER A  23      -2.797  -7.414  55.082  1.00 53.51           C
ATOM     44  O   SER A  23      -2.859  -8.076  54.047  1.00 53.51           O
ATOM     45  HA  SER A  23      -2.828  -9.144  56.389  1.00 53.51           H
ATOM     46  CB  SER A  23      -4.481  -7.858  56.891  1.00 53.51           C
ATOM     47 1HB  SER A  23      -5.159  -8.247  56.132  1.00 53.51           H
ATOM     48 2HB  SER A  23      -4.666  -8.424  57.804  1.00 53.51           H
ATOM     49  OG  SER A  23      -4.768  -6.481  57.121  1.00 53.51           O
ATOM     50  HG  SER A  23      -5.723  -6.371  57.395  1.00 53.51           H
ATOM     51  HN  SER A  23      -2.518  -7.076  58.195  1.00 53.51           H
ATOM     52  N   SER A  24      -2.529  -6.118  55.129  1.00 58.47           N
ATOM     53  CA  SER A  24      -2.269  -5.363  53.915  1.00 58.47           C
ATOM     54  C   SER A  24      -0.995  -5.878  53.241  1.00 58.47           C
ATOM     55  O   SER A  24      -0.847  -5.774  52.025  1.00 58.47           O
ATOM     56  HA  SER A  24      -3.136  -5.536  53.277  1.00 58.47           H
ATOM     57  CB  SER A  24      -2.145  -3.867  54.212  1.00 58.47           C
ATOM     58 1HB  SER A  24      -2.129  -3.312  53.274  1.00 58.47           H
ATOM     59 2HB  SER A  24      -3.023  -3.534  54.765  1.00 58.47           H
ATOM     60  OG  SER A  24      -0.971  -3.567  54.961  1.00 58.47           O
ATOM     61  HG  SER A  24      -0.701  -4.360  55.507  1.00 58.47           H
ATOM     62  HN  SER A  24      -2.488  -5.585  55.974  1.00 58.47           H
ATOM     63  N   MET A  25      -0.108  -6.421  54.062  1.00 59.82           N
ATOM     64  CA  MET A  25       1.123  -7.002  53.554  1.00 59.82           C
ATOM     65  C   MET A  25       0.866  -8.375  52.931  1.00 59.82           C
ATOM     66  O   MET A  25       1.359  -8.668  51.843  1.00 59.82           O
ATOM     67  HA  MET A  25       1.481  -6.310  52.792  1.00 59.82           H
ATOM     68  CB  MET A  25       2.131  -7.140  54.697  1.00 59.82           C
ATOM     69 1HB  MET A  25       2.136  -6.229  55.295  1.00 59.82           H
ATOM     70 2HB  MET A  25       1.828  -7.953  55.358  1.00 59.82           H
ATOM     71  CG  MET A  25       3.537  -7.411  54.158  1.00 59.82           C
ATOM     72 1HG  MET A  25       4.210  -7.657  54.981  1.00 59.82           H
ATOM     73 2HG  MET A  25       3.520  -8.274  53.492  1.00 59.82           H
ATOM     74  SD  MET A  25       4.142  -5.978  53.284  1.00 59.82           S
ATOM     75  CE  MET A  25       5.602  -5.621  54.246  1.00 59.82           C
ATOM     76 1HE  MET A  25       5.317  -5.421  55.279  1.00 59.82           H
ATOM     77 2HE  MET A  25       6.277  -6.477  54.215  1.00 59.82           H
ATOM     78 3HE  MET A  25       6.105  -4.746  53.833  1.00 59.82           H
ATOM     79  HN  MET A  25      -0.221  -6.469  55.054  1.00 59.82           H
ATOM     80  N   GLU A  26       0.095  -9.180  53.646  1.00 59.69           N
ATOM     81  CA  GLU A  26      -0.247 -10.509  53.169  1.00 59.69           C
ATOM     82  C   GLU A  26      -1.000 -10.419  51.841  1.00 59.69           C
ATOM     83  O   GLU A  26      -0.684 -11.136  50.893  1.00 59.69           O
ATOM     84  HA  GLU A  26       0.706 -11.017  53.020  1.00 59.69           H
ATOM     85  CB  GLU A  26      -1.064 -11.273  54.213  1.00 59.69           C
ATOM     86 1HB  GLU A  26      -1.833 -10.620  54.627  1.00 59.69           H
ATOM     87 2HB  GLU A  26      -1.466 -12.184  53.770  1.00 59.69           H
ATOM     88  CG  GLU A  26      -0.184 -11.715  55.383  1.00 59.69           C
ATOM     89 1HG  GLU A  26       0.631 -12.339  55.015  1.00 59.69           H
ATOM     90 2HG  GLU A  26       0.271 -10.841  55.851  1.00 59.69           H
ATOM     91  CD  GLU A  26      -0.999 -12.489  56.421  1.00 59.69           C
ATOM     92  OE1 GLU A  26      -0.361 -13.201  57.227  1.00 59.69           O
ATOM     93  OE2 GLU A  26      -2.240 -12.352  56.385  1.00 59.69           O
ATOM     94  HN  GLU A  26      -0.294  -8.937  54.535  1.00 59.69           H
ATOM     95  N   ASP A  27      -1.984  -9.531  51.814  1.00 59.12           N
ATOM     96  CA  ASP A  27      -2.785  -9.337  50.618  1.00 59.12           C
ATOM     97  C   ASP A  27      -1.864  -9.017  49.439  1.00 59.12           C
ATOM     98  O   ASP A  27      -2.090  -9.486  48.324  1.00 59.12           O
ATOM     99  HA  ASP A  27      -3.327 -10.273  50.481  1.00 59.12           H
ATOM    100  CB  ASP A  27      -3.757  -8.168  50.789  1.00 59.12           C
ATOM    101 1HB  ASP A  27      -3.249  -7.336  51.277  1.00 59.12           H
ATOM    102 2HB  ASP A  27      -4.082  -7.814  49.810  1.00 59.12           H
ATOM    103  CG  ASP A  27      -4.975  -8.585  51.616  1.00 59.12           C
ATOM    104  OD1 ASP A  27      -5.140  -9.810  51.806  1.00 59.12           O
ATOM    105  OD2 ASP A  27      -5.713  -7.670  52.040  1.00 59.12           O
ATOM    106  HN  ASP A  27      -2.235  -8.951  52.589  1.00 59.12           H
ATOM    107  N   TYR A  28      -0.845  -8.220  49.724  1.00 62.24           N
ATOM    108  CA  TYR A  28       0.099  -7.814  48.697  1.00 62.24           C
ATOM    109  C   TYR A  28       0.967  -8.994  48.253  1.00 62.24           C
ATOM    110  O   TYR A  28       1.353  -9.081  47.089  1.00 62.24           O
ATOM    111  HA  TYR A  28      -0.470  -7.450  47.842  1.00 62.24           H
ATOM    112  CB  TYR A  28       0.994  -6.753  49.341  1.00 62.24           C
ATOM    113 1HB  TYR A  28       0.363  -5.994  49.804  1.00 62.24           H
ATOM    114 2HB  TYR A  28       1.573  -7.217  50.140  1.00 62.24           H
ATOM    115  CG  TYR A  28       1.954  -6.072  48.364  1.00 62.24           C
ATOM    116  CD1 TYR A  28       3.169  -6.657  48.070  1.00 62.24           C
ATOM    117  HD1 TYR A  28       3.444  -7.605  48.533  1.00 62.24           H
ATOM    118  CD2 TYR A  28       1.605  -4.873  47.777  1.00 62.24           C
ATOM    119  HD2 TYR A  28       0.646  -4.410  48.010  1.00 62.24           H
ATOM    120  CE1 TYR A  28       4.073  -6.016  47.150  1.00 62.24           C
ATOM    121  HE1 TYR A  28       5.035  -6.468  46.909  1.00 62.24           H
ATOM    122  CE2 TYR A  28       2.509  -4.232  46.858  1.00 62.24           C
ATOM    123  HE2 TYR A  28       2.247  -3.284  46.387  1.00 62.24           H
ATOM    124  CZ  TYR A  28       3.698  -4.835  46.589  1.00 62.24           C
ATOM    125  OH  TYR A  28       4.552  -4.230  45.721  1.00 62.24           O
ATOM    126  HH  TYR A  28       5.048  -4.919  45.192  1.00 62.24           H
ATOM    127  HN  TYR A  28      -0.660  -7.854  50.636  1.00 62.24           H
ATOM    128  N   VAL A  29       1.248  -9.872  49.205  1.00 59.97           N
ATOM    129  CA  VAL A  29       2.081 -11.030  48.932  1.00 59.97           C
ATOM    130  C   VAL A  29       1.270 -12.064  48.149  1.00 59.97           C
ATOM    131  O   VAL A  29       1.795 -12.720  47.251  1.00 59.97           O
ATOM    132  HA  VAL A  29       2.915 -10.697  48.314  1.00 59.97           H
ATOM    133  CB  VAL A  29       2.652 -11.584  50.240  1.00 59.97           C
ATOM    134  HB  VAL A  29       1.900 -12.236  50.684  1.00 59.97           H
ATOM    135  CG1 VAL A  29       3.906 -12.421  49.979  1.00 59.97           C
ATOM    136 1HG1 VAL A  29       3.655 -13.257  49.326  1.00 59.97           H
ATOM    137 2HG1 VAL A  29       4.664 -11.801  49.502  1.00 59.97           H
ATOM    138 3HG1 VAL A  29       4.291 -12.802  50.925  1.00 59.97           H
ATOM    139  CG2 VAL A  29       2.942 -10.456  51.232  1.00 59.97           C
ATOM    140 1HG2 VAL A  29       3.667  -9.767  50.798  1.00 59.97           H
ATOM    141 2HG2 VAL A  29       2.019  -9.920  51.453  1.00 59.97           H
ATOM    142 3HG2 VAL A  29       3.347 -10.877  52.152  1.00 59.97           H
ATOM    143  HN  VAL A  29       0.917  -9.802  50.146  1.00 59.97           H
ATOM    144  N   ASN A  30       0.002 -12.178  48.519  1.00 61.63           N
ATOM    145  CA  ASN A  30      -0.841 -13.234  47.985  1.00 61.63           C
ATOM    146  C   ASN A  30      -1.433 -12.782  46.649  1.00 61.63           C
ATOM    147  O   ASN A  30      -1.981 -13.592  45.903  1.00 61.63           O
ATOM    148  HA  ASN A  30      -0.185 -14.098  47.879  1.00 61.63           H
ATOM    149  CB  ASN A  30      -1.999 -13.547  48.934  1.00 61.63           C
ATOM    150 1HB  ASN A  30      -2.428 -12.617  49.309  1.00 61.63           H
ATOM    151 2HB  ASN A  30      -2.789 -14.066  48.391  1.00 61.63           H
ATOM    152  CG  ASN A  30      -1.529 -14.407  50.108  1.00 61.63           C
ATOM    153  OD1 ASN A  30      -0.489 -15.044  50.068  1.00 61.63           O
ATOM    154  ND2 ASN A  30      -2.352 -14.392  51.154  1.00 61.63           N
ATOM    155 1HD2 ASN A  30      -3.190 -13.848  51.122  1.00 61.63           H
ATOM    156 2HD2 ASN A  30      -2.131 -14.924  51.971  1.00 61.63           H
ATOM    157  HN  ASN A  30      -0.448 -11.566  49.169  1.00 61.63           H
ATOM    158  N   PHE A  31      -1.303 -11.489  46.387  1.00 63.94           N
ATOM    159  CA  PHE A  31      -1.776 -10.928  45.133  1.00 63.94           C
ATOM    160  C   PHE A  31      -1.063 -11.570  43.942  1.00 63.94           C
ATOM    161  O   PHE A  31       0.159 -11.486  43.826  1.00 63.94           O
ATOM    162  HA  PHE A  31      -2.844 -11.134  45.070  1.00 63.94           H
ATOM    163  CB  PHE A  31      -1.452  -9.433  45.162  1.00 63.94           C
ATOM    164 1HB  PHE A  31      -1.827  -9.008  46.093  1.00 63.94           H
ATOM    165 2HB  PHE A  31      -0.369  -9.307  45.167  1.00 63.94           H
ATOM    166  CG  PHE A  31      -2.037  -8.647  43.987  1.00 63.94           C
ATOM    167  CD1 PHE A  31      -1.256  -8.347  42.914  1.00 63.94           C
ATOM    168  HD1 PHE A  31      -0.215  -8.667  42.891  1.00 63.94           H
ATOM    169  CD2 PHE A  31      -3.336  -8.248  44.015  1.00 63.94           C
ATOM    170  HD2 PHE A  31      -3.961  -8.488  44.875  1.00 63.94           H
ATOM    171  CE1 PHE A  31      -1.799  -7.617  41.823  1.00 63.94           C
ATOM    172  HE1 PHE A  31      -1.174  -7.377  40.963  1.00 63.94           H
ATOM    173  CE2 PHE A  31      -3.879  -7.518  42.925  1.00 63.94           C
ATOM    174  HE2 PHE A  31      -4.921  -7.199  42.948  1.00 63.94           H
ATOM    175  CZ  PHE A  31      -3.099  -7.218  41.852  1.00 63.94           C
ATOM    176  HZ  PHE A  31      -3.516  -6.659  41.015  1.00 63.94           H
ATOM    177  HN  PHE A  31      -0.884 -10.832  47.013  1.00 63.94           H
ATOM    178  N   ASN A  32      -1.857 -12.196  43.085  1.00 64.02           N
ATOM    179  CA  ASN A  32      -1.319 -12.836  41.896  1.00 64.02           C
ATOM    180  C   ASN A  32      -0.997 -11.767  40.850  1.00 64.02           C
ATOM    181  O   ASN A  32      -1.867 -11.368  40.077  1.00 64.02           O
ATOM    182  HA  ASN A  32      -0.431 -13.369  42.235  1.00 64.02           H
ATOM    183  CB  ASN A  32      -2.333 -13.805  41.286  1.00 64.02           C
ATOM    184 1HB  ASN A  32      -2.835 -14.360  42.079  1.00 64.02           H
ATOM    185 2HB  ASN A  32      -3.102 -13.245  40.753  1.00 64.02           H
ATOM    186  CG  ASN A  32      -1.649 -14.782  40.327  1.00 64.02           C
ATOM    187  OD1 ASN A  32      -0.452 -14.730  40.097  1.00 64.02           O
ATOM    188  ND2 ASN A  32      -2.474 -15.672  39.783  1.00 64.02           N
ATOM    189 1HD2 ASN A  32      -3.446 -15.660  40.015  1.00 64.02           H
ATOM    190 2HD2 ASN A  32      -2.121 -16.354  39.142  1.00 64.02           H
ATOM    191  HN  ASN A  32      -2.848 -12.271  43.193  1.00 64.02           H
ATOM    192  N   PHE A  33       0.255 -11.334  40.858  1.00 64.78           N
ATOM    193  CA  PHE A  33       0.725 -10.384  39.865  1.00 64.78           C
ATOM    194  C   PHE A  33       0.960 -11.070  38.517  1.00 64.78           C
ATOM    195  O   PHE A  33       2.066 -11.032  37.981  1.00 64.78           O
ATOM    196  HA  PHE A  33      -0.047  -9.623  39.754  1.00 64.78           H
ATOM    197  CB  PHE A  33       2.054  -9.823  40.376  1.00 64.78           C
ATOM    198 1HB  PHE A  33       2.739 -10.651  40.560  1.00 64.78           H
ATOM    199 2HB  PHE A  33       2.501  -9.207  39.595  1.00 64.78           H
ATOM    200  CG  PHE A  33       1.928  -8.990  41.653  1.00 64.78           C
ATOM    201  CD1 PHE A  33       1.666  -7.658  41.573  1.00 64.78           C
ATOM    202  HD1 PHE A  33       1.546  -7.184  40.599  1.00 64.78           H
ATOM    203  CD2 PHE A  33       2.077  -9.582  42.868  1.00 64.78           C
ATOM    204  HD2 PHE A  33       2.287 -10.650  42.932  1.00 64.78           H
ATOM    205  CE1 PHE A  33       1.549  -6.885  42.758  1.00 64.78           C
ATOM    206  HE1 PHE A  33       1.339  -5.818  42.694  1.00 64.78           H
ATOM    207  CE2 PHE A  33       1.960  -8.809  44.054  1.00 64.78           C
ATOM    208  HE2 PHE A  33       2.080  -9.284  45.028  1.00 64.78           H
ATOM    209  CZ  PHE A  33       1.699  -7.477  43.974  1.00 64.78           C
ATOM    210  HZ  PHE A  33       1.608  -6.884  44.884  1.00 64.78           H
ATOM    211  HN  PHE A  33       0.942 -11.621  41.526  1.00 64.78           H
ATOM    212  N   THR A  34      -0.100 -11.682  38.009  1.00 69.27           N
ATOM    213  CA  THR A  34      -0.148 -12.052  36.605  1.00 69.27           C
ATOM    214  C   THR A  34       0.251 -10.865  35.726  1.00 69.27           C
ATOM    215  O   THR A  34      -0.387  -9.814  35.770  1.00 69.27           O
ATOM    216  HA  THR A  34       0.586 -12.839  36.431  1.00 69.27           H
ATOM    217  CB  THR A  34      -1.550 -12.586  36.304  1.00 69.27           C
ATOM    218  HB  THR A  34      -2.275 -11.773  36.262  1.00 69.27           H
ATOM    219  OG1 THR A  34      -1.776 -13.559  37.321  1.00 69.27           O
ATOM    220  HG1 THR A  34      -2.753 -13.763  37.388  1.00 69.27           H
ATOM    221  CG2 THR A  34      -1.605 -13.388  35.002  1.00 69.27           C
ATOM    222 1HG2 THR A  34      -0.929 -14.240  35.072  1.00 69.27           H
ATOM    223 2HG2 THR A  34      -1.303 -12.751  34.171  1.00 69.27           H
ATOM    224 3HG2 THR A  34      -2.622 -13.743  34.837  1.00 69.27           H
ATOM    225  HN  THR A  34      -0.913 -11.924  38.538  1.00 69.27           H
ATOM    226  N   ASP A  35       1.304 -11.072  34.949  1.00 80.36           N
ATOM    227  CA  ASP A  35       1.964  -9.968  34.273  1.00 80.36           C
ATOM    228  C   ASP A  35       1.158  -9.580  33.033  1.00 80.36           C
ATOM    229  O   ASP A  35       1.470 -10.013  31.924  1.00 80.36           O
ATOM    230  HA  ASP A  35       2.008  -9.166  35.010  1.00 80.36           H
ATOM    231  CB  ASP A  35       3.371 -10.363  33.819  1.00 80.36           C
ATOM    232 1HB  ASP A  35       3.757 -11.153  34.463  1.00 80.36           H
ATOM    233 2HB  ASP A  35       3.330 -10.768  32.807  1.00 80.36           H
ATOM    234  CG  ASP A  35       4.316  -9.161  33.855  1.00 80.36           C
ATOM    235  OD1 ASP A  35       3.837  -8.073  34.241  1.00 80.36           O
ATOM    236  OD2 ASP A  35       5.497  -9.356  33.494  1.00 80.36           O
ATOM    237  HN  ASP A  35       1.705 -11.973  34.779  1.00 80.36           H
ATOM    238  N   PHE A  36       0.136  -8.767  33.260  1.00 89.04           N
ATOM    239  CA  PHE A  36      -0.681  -8.267  32.168  1.00 89.04           C
ATOM    240  C   PHE A  36      -0.038  -7.039  31.520  1.00 89.04           C
ATOM    241  O   PHE A  36      -0.479  -6.587  30.464  1.00 89.04           O
ATOM    242  HA  PHE A  36      -0.758  -9.066  31.430  1.00 89.04           H
ATOM    243  CB  PHE A  36      -2.030  -7.866  32.765  1.00 89.04           C
ATOM    244 1HB  PHE A  36      -1.859  -7.191  33.604  1.00 89.04           H
ATOM    245 2HB  PHE A  36      -2.596  -7.309  32.018  1.00 89.04           H
ATOM    246  CG  PHE A  36      -2.875  -9.048  33.245  1.00 89.04           C
ATOM    247  CD1 PHE A  36      -2.985 -10.163  32.473  1.00 89.04           C
ATOM    248  HD1 PHE A  36      -2.472 -10.214  31.513  1.00 89.04           H
ATOM    249  CD2 PHE A  36      -3.515  -8.985  34.443  1.00 89.04           C
ATOM    250  HD2 PHE A  36      -3.427  -8.092  35.062  1.00 89.04           H
ATOM    251  CE1 PHE A  36      -3.769 -11.260  32.919  1.00 89.04           C
ATOM    252  HE1 PHE A  36      -3.857 -12.153  32.300  1.00 89.04           H
ATOM    253  CE2 PHE A  36      -4.299 -10.082  34.889  1.00 89.04           C
ATOM    254  HE2 PHE A  36      -4.812 -10.031  35.849  1.00 89.04           H
ATOM    255  CZ  PHE A  36      -4.409 -11.197  34.117  1.00 89.04           C
ATOM    256  HZ  PHE A  36      -5.011 -12.039  34.459  1.00 89.04           H
ATOM    257  HN  PHE A  36      -0.135  -8.452  34.170  1.00 89.04           H
ATOM    258  N   TYR A  37       0.995  -6.535  32.179  1.00 91.28           N
ATOM    259  CA  TYR A  37       1.830  -5.504  31.586  1.00 91.28           C
ATOM    260  C   TYR A  37       2.951  -6.121  30.747  1.00 91.28           C
ATOM    261  O   TYR A  37       3.800  -6.839  31.272  1.00 91.28           O
ATOM    262  HA  TYR A  37       1.200  -4.890  30.942  1.00 91.28           H
ATOM    263  CB  TYR A  37       2.448  -4.737  32.757  1.00 91.28           C
ATOM    264 1HB  TYR A  37       1.649  -4.385  33.410  1.00 91.28           H
ATOM    265 2HB  TYR A  37       3.060  -5.421  33.344  1.00 91.28           H
ATOM    266  CG  TYR A  37       3.306  -3.542  32.335  1.00 91.28           C
ATOM    267  CD1 TYR A  37       4.647  -3.718  32.062  1.00 91.28           C
ATOM    268  HD1 TYR A  37       5.095  -4.708  32.147  1.00 91.28           H
ATOM    269  CD2 TYR A  37       2.738  -2.289  32.227  1.00 91.28           C
ATOM    270  HD2 TYR A  37       1.679  -2.150  32.442  1.00 91.28           H
ATOM    271  CE1 TYR A  37       5.455  -2.594  31.665  1.00 91.28           C
ATOM    272  HE1 TYR A  37       6.515  -2.719  31.446  1.00 91.28           H
ATOM    273  CE2 TYR A  37       3.546  -1.165  31.829  1.00 91.28           C
ATOM    274  HE2 TYR A  37       3.110  -0.170  31.740  1.00 91.28           H
ATOM    275  CZ  TYR A  37       4.864  -1.373  31.568  1.00 91.28           C
ATOM    276  OH  TYR A  37       5.626  -0.311  31.192  1.00 91.28           O
ATOM    277  HH  TYR A  37       6.339  -0.610  30.558  1.00 91.28           H
ATOM    278  HN  TYR A  37       1.263  -6.818  33.100  1.00 91.28           H
ATOM    279  N   CYS A  38       2.916  -5.818  29.458  1.00 91.35           N
ATOM    280  CA  CYS A  38       3.848  -6.425  28.522  1.00 91.35           C
ATOM    281  C   CYS A  38       4.896  -5.377  28.141  1.00 91.35           C
ATOM    282  O   CYS A  38       4.568  -4.356  27.540  1.00 91.35           O
ATOM    283  HA  CYS A  38       4.311  -7.264  29.041  1.00 91.35           H
ATOM    284  CB  CYS A  38       3.130  -6.987  27.294  1.00 91.35           C
ATOM    285 1HB  CYS A  38       2.287  -7.603  27.605  1.00 91.35           H
ATOM    286 2HB  CYS A  38       2.726  -6.172  26.694  1.00 91.35           H
ATOM    287  SG  CYS A  38       4.293  -7.983  26.291  1.00 91.35           S
ATOM    288  HN  CYS A  38       2.269  -5.174  29.052  1.00 91.35           H
ATOM    289  N   GLU A  39       6.136  -5.667  28.507  1.00 89.83           N
ATOM    290  CA  GLU A  39       7.260  -4.878  28.032  1.00 89.83           C
ATOM    291  C   GLU A  39       7.659  -5.317  26.622  1.00 89.83           C
ATOM    292  O   GLU A  39       8.035  -6.469  26.410  1.00 89.83           O
ATOM    293  HA  GLU A  39       6.903  -3.848  28.012  1.00 89.83           H
ATOM    294  CB  GLU A  39       8.446  -4.978  28.994  1.00 89.83           C
ATOM    295 1HB  GLU A  39       8.614  -6.022  29.262  1.00 89.83           H
ATOM    296 2HB  GLU A  39       9.320  -4.502  28.550  1.00 89.83           H
ATOM    297  CG  GLU A  39       8.160  -4.229  30.297  1.00 89.83           C
ATOM    298 1HG  GLU A  39       7.856  -3.206  30.073  1.00 89.83           H
ATOM    299 2HG  GLU A  39       7.329  -4.702  30.818  1.00 89.83           H
ATOM    300  CD  GLU A  39       9.394  -4.213  31.202  1.00 89.83           C
ATOM    301  OE1 GLU A  39       9.272  -3.662  32.317  1.00 89.83           O
ATOM    302  OE2 GLU A  39      10.431  -4.751  30.757  1.00 89.83           O
ATOM    303  HN  GLU A  39       6.378  -6.423  29.115  1.00 89.83           H
ATOM    304  N   LYS A  40       7.563  -4.376  25.694  1.00 90.03           N
ATOM    305  CA  LYS A  40       7.740  -4.692  24.287  1.00 90.03           C
ATOM    306  C   LYS A  40       9.198  -4.447  23.893  1.00 90.03           C
ATOM    307  O   LYS A  40       9.489  -4.135  22.739  1.00 90.03           O
ATOM    308  HA  LYS A  40       7.522  -5.753  24.160  1.00 90.03           H
ATOM    309  CB  LYS A  40       6.734  -3.917  23.433  1.00 90.03           C
ATOM    310 1HB  LYS A  40       6.860  -2.847  23.597  1.00 90.03           H
ATOM    311 2HB  LYS A  40       6.929  -4.103  22.377  1.00 90.03           H
ATOM    312  CG  LYS A  40       5.299  -4.325  23.772  1.00 90.03           C
ATOM    313 1HG  LYS A  40       5.135  -4.233  24.846  1.00 90.03           H
ATOM    314 2HG  LYS A  40       4.600  -3.646  23.284  1.00 90.03           H
ATOM    315  CD  LYS A  40       5.018  -5.762  23.329  1.00 90.03           C
ATOM    316 1HD  LYS A  40       5.338  -5.897  22.296  1.00 90.03           H
ATOM    317 2HD  LYS A  40       5.601  -6.454  23.936  1.00 90.03           H
ATOM    318  CE  LYS A  40       3.530  -6.094  23.455  1.00 90.03           C
ATOM    319 1HE  LYS A  40       3.288  -6.321  24.493  1.00 90.03           H
ATOM    320 2HE  LYS A  40       2.933  -5.227  23.171  1.00 90.03           H
ATOM    321  NZ  LYS A  40       3.181  -7.247  22.595  1.00 90.03           N
ATOM    322 1HZ  LYS A  40       2.197  -7.464  22.705  1.00 90.03           H
ATOM    323 2HZ  LYS A  40       3.370  -7.015  21.626  1.00 90.03           H
ATOM    324 3HZ  LYS A  40       3.737  -8.050  22.865  1.00 90.03           H
ATOM    325  HN  LYS A  40       7.369  -3.415  25.890  1.00 90.03           H
ATOM    326  N   ASN A  41      10.076  -4.598  24.874  1.00 88.34           N
ATOM    327  CA  ASN A  41      11.485  -4.307  24.669  1.00 88.34           C
ATOM    328  C   ASN A  41      12.033  -5.214  23.565  1.00 88.34           C
ATOM    329  O   ASN A  41      12.778  -4.761  22.697  1.00 88.34           O
ATOM    330  HA  ASN A  41      11.523  -3.252  24.398  1.00 88.34           H
ATOM    331  CB  ASN A  41      12.293  -4.570  25.941  1.00 88.34           C
ATOM    332 1HB  ASN A  41      11.994  -5.524  26.375  1.00 88.34           H
ATOM    333 2HB  ASN A  41      13.351  -4.649  25.694  1.00 88.34           H
ATOM    334  CG  ASN A  41      12.084  -3.451  26.964  1.00 88.34           C
ATOM    335  OD1 ASN A  41      11.758  -2.324  26.631  1.00 88.34           O
ATOM    336  ND2 ASN A  41      12.289  -3.825  28.224  1.00 88.34           N
ATOM    337 1HD2 ASN A  41      12.555  -4.766  28.429  1.00 88.34           H
ATOM    338 2HD2 ASN A  41      12.177  -3.164  28.966  1.00 88.34           H
ATOM    339  HN  ASN A  41       9.839  -4.913  25.793  1.00 88.34           H
ATOM    340  N   ASN A  42      11.643  -6.479  23.634  1.00 90.35           N
ATOM    341  CA  ASN A  42      12.130  -7.465  22.684  1.00 90.35           C
ATOM    342  C   ASN A  42      11.687  -7.069  21.274  1.00 90.35           C
ATOM    343  O   ASN A  42      12.449  -7.210  20.318  1.00 90.35           O
ATOM    344  HA  ASN A  42      13.214  -7.461  22.797  1.00 90.35           H
ATOM    345  CB  ASN A  42      11.558  -8.851  22.988  1.00 90.35           C
ATOM    346 1HB  ASN A  42      10.473  -8.789  23.079  1.00 90.35           H
ATOM    347 2HB  ASN A  42      11.770  -9.525  22.158  1.00 90.35           H
ATOM    348  CG  ASN A  42      12.152  -9.419  24.278  1.00 90.35           C
ATOM    349  OD1 ASN A  42      13.078  -8.875  24.858  1.00 90.35           O
ATOM    350  ND2 ASN A  42      11.571 -10.540  24.694  1.00 90.35           N
ATOM    351 1HD2 ASN A  42      10.815 -10.935  24.171  1.00 90.35           H
ATOM    352 2HD2 ASN A  42      11.889 -10.989  25.529  1.00 90.35           H
ATOM    353  HN  ASN A  42      11.009  -6.831  24.322  1.00 90.35           H
ATOM    354  N   VAL A  43      10.458  -6.583  21.189  1.00 91.20           N
ATOM    355  CA  VAL A  43       9.896  -6.189  19.908  1.00 91.20           C
ATOM    356  C   VAL A  43      10.692  -5.008  19.348  1.00 91.20           C
ATOM    357  O   VAL A  43      10.998  -4.970  18.157  1.00 91.20           O
ATOM    358  HA  VAL A  43      10.000  -7.035  19.229  1.00 91.20           H
ATOM    359  CB  VAL A  43       8.405  -5.885  20.062  1.00 91.20           C
ATOM    360  HB  VAL A  43       8.304  -5.028  20.728  1.00 91.20           H
ATOM    361  CG1 VAL A  43       7.780  -5.510  18.716  1.00 91.20           C
ATOM    362 1HG1 VAL A  43       8.277  -4.626  18.318  1.00 91.20           H
ATOM    363 2HG1 VAL A  43       7.897  -6.339  18.018  1.00 91.20           H
ATOM    364 3HG1 VAL A  43       6.719  -5.299  18.854  1.00 91.20           H
ATOM    365  CG2 VAL A  43       7.668  -7.064  20.699  1.00 91.20           C
ATOM    366 1HG2 VAL A  43       7.781  -7.947  20.070  1.00 91.20           H
ATOM    367 2HG2 VAL A  43       8.087  -7.265  21.685  1.00 91.20           H
ATOM    368 3HG2 VAL A  43       6.609  -6.821  20.797  1.00 91.20           H
ATOM    369  HN  VAL A  43       9.851  -6.456  21.973  1.00 91.20           H
ATOM    370  N   ARG A  44      11.005  -4.074  20.233  1.00 89.86           N
ATOM    371  CA  ARG A  44      11.703  -2.864  19.830  1.00 89.86           C
ATOM    372  C   ARG A  44      13.131  -3.196  19.393  1.00 89.86           C
ATOM    373  O   ARG A  44      13.642  -2.615  18.437  1.00 89.86           O
ATOM    374  HA  ARG A  44      11.119  -2.470  18.998  1.00 89.86           H
ATOM    375  CB  ARG A  44      11.750  -1.849  20.973  1.00 89.86           C
ATOM    376 1HB  ARG A  44      12.135  -2.327  21.874  1.00 89.86           H
ATOM    377 2HB  ARG A  44      12.439  -1.043  20.720  1.00 89.86           H
ATOM    378  CG  ARG A  44      10.360  -1.271  21.251  1.00 89.86           C
ATOM    379 1HG  ARG A  44       9.893  -0.972  20.313  1.00 89.86           H
ATOM    380 2HG  ARG A  44       9.725  -2.038  21.694  1.00 89.86           H
ATOM    381  CD  ARG A  44      10.445  -0.067  22.191  1.00 89.86           C
ATOM    382 1HD  ARG A  44      11.279   0.573  21.902  1.00 89.86           H
ATOM    383 2HD  ARG A  44       9.539   0.534  22.108  1.00 89.86           H
ATOM    384  NE  ARG A  44      10.621  -0.526  23.587  1.00 89.86           N
ATOM    385  HE  ARG A  44      11.521  -0.866  23.858  1.00 89.86           H
ATOM    386  CZ  ARG A  44       9.650  -0.513  24.510  1.00 89.86           C
ATOM    387  NH1 ARG A  44       8.424  -0.067  24.202  1.00 89.86           N
ATOM    388 1HH1 ARG A  44       8.229   0.259  23.277  1.00 89.86           H
ATOM    389 2HH1 ARG A  44       7.705  -0.061  24.896  1.00 89.86           H
ATOM    390  NH2 ARG A  44       9.922  -0.954  25.746  1.00 89.86           N
ATOM    391 1HH2 ARG A  44       9.209  -0.951  26.446  1.00 89.86           H
ATOM    392 2HH2 ARG A  44      10.839  -1.285  25.968  1.00 89.86           H
ATOM    393  HN  ARG A  44      10.790  -4.132  21.208  1.00 89.86           H
ATOM    394  N   GLN A  45      13.734  -4.130  20.113  1.00 90.99           N
ATOM    395  CA  GLN A  45      15.110  -4.510  19.844  1.00 90.99           C
ATOM    396  C   GLN A  45      15.221  -5.161  18.464  1.00 90.99           C
ATOM    397  O   GLN A  45      16.149  -4.873  17.710  1.00 90.99           O
ATOM    398  HA  GLN A  45      15.677  -3.579  19.861  1.00 90.99           H
ATOM    399  CB  GLN A  45      15.645  -5.442  20.934  1.00 90.99           C
ATOM    400 1HB  GLN A  45      15.495  -4.987  21.912  1.00 90.99           H
ATOM    401 2HB  GLN A  45      15.083  -6.376  20.927  1.00 90.99           H
ATOM    402  CG  GLN A  45      17.132  -5.734  20.724  1.00 90.99           C
ATOM    403 1HG  GLN A  45      17.284  -6.178  19.740  1.00 90.99           H
ATOM    404 2HG  GLN A  45      17.696  -4.801  20.743  1.00 90.99           H
ATOM    405  CD  GLN A  45      17.663  -6.680  21.803  1.00 90.99           C
ATOM    406  OE1 GLN A  45      16.928  -7.195  22.629  1.00 90.99           O
ATOM    407  NE2 GLN A  45      18.977  -6.878  21.751  1.00 90.99           N
ATOM    408 1HE2 GLN A  45      19.523  -6.424  21.047  1.00 90.99           H
ATOM    409 2HE2 GLN A  45      19.419  -7.481  22.415  1.00 90.99           H
ATOM    410  HN  GLN A  45      13.300  -4.622  20.868  1.00 90.99           H
ATOM    411  N   PHE A  46      14.261  -6.027  18.174  1.00 93.05           N
ATOM    412  CA  PHE A  46      14.210  -6.684  16.879  1.00 93.05           C
ATOM    413  C   PHE A  46      14.037  -5.662  15.753  1.00 93.05           C
ATOM    414  O   PHE A  46      14.744  -5.715  14.748  1.00 93.05           O
ATOM    415  HA  PHE A  46      15.155  -7.211  16.747  1.00 93.05           H
ATOM    416  CB  PHE A  46      12.997  -7.616  16.897  1.00 93.05           C
ATOM    417 1HB  PHE A  46      13.156  -8.387  17.651  1.00 93.05           H
ATOM    418 2HB  PHE A  46      12.119  -7.047  17.203  1.00 93.05           H
ATOM    419  CG  PHE A  46      12.709  -8.288  15.553  1.00 93.05           C
ATOM    420  CD1 PHE A  46      11.707  -7.821  14.761  1.00 93.05           C
ATOM    421  HD1 PHE A  46      11.109  -6.968  15.083  1.00 93.05           H
ATOM    422  CD2 PHE A  46      13.454  -9.352  15.151  1.00 93.05           C
ATOM    423  HD2 PHE A  46      14.257  -9.726  15.786  1.00 93.05           H
ATOM    424  CE1 PHE A  46      11.439  -8.444  13.513  1.00 93.05           C
ATOM    425  HE1 PHE A  46      10.636  -8.070  12.878  1.00 93.05           H
ATOM    426  CE2 PHE A  46      13.186  -9.975  13.903  1.00 93.05           C
ATOM    427  HE2 PHE A  46      13.784 -10.828  13.581  1.00 93.05           H
ATOM    428  CZ  PHE A  46      12.184  -9.508  13.111  1.00 93.05           C
ATOM    429  HZ  PHE A  46      11.979  -9.987  12.153  1.00 93.05           H
ATOM    430  HN  PHE A  46      13.528  -6.281  18.806  1.00 93.05           H
ATOM    431  N   ALA A  47      13.092  -4.756  15.959  1.00 91.65           N
ATOM    432  CA  ALA A  47      12.761  -3.775  14.940  1.00 91.65           C
ATOM    433  C   ALA A  47      14.009  -2.958  14.601  1.00 91.65           C
ATOM    434  O   ALA A  47      14.261  -2.659  13.435  1.00 91.65           O
ATOM    435  HA  ALA A  47      12.439  -4.316  14.051  1.00 91.65           H
ATOM    436  CB  ALA A  47      11.606  -2.900  15.430  1.00 91.65           C
ATOM    437 1HB  ALA A  47      10.735  -3.525  15.629  1.00 91.65           H
ATOM    438 2HB  ALA A  47      11.902  -2.387  16.346  1.00 91.65           H
ATOM    439 3HB  ALA A  47      11.358  -2.164  14.666  1.00 91.65           H
ATOM    440  HN  ALA A  47      12.559  -4.687  16.803  1.00 91.65           H
ATOM    441  N   SER A  48      14.756  -2.618  15.641  1.00 92.18           N
ATOM    442  CA  SER A  48      15.842  -1.663  15.503  1.00 92.18           C
ATOM    443  C   SER A  48      16.935  -2.240  14.602  1.00 92.18           C
ATOM    444  O   SER A  48      17.680  -1.494  13.968  1.00 92.18           O
ATOM    445  HA  SER A  48      15.394  -0.781  15.044  1.00 92.18           H
ATOM    446  CB  SER A  48      16.422  -1.287  16.867  1.00 92.18           C
ATOM    447 1HB  SER A  48      17.088  -0.432  16.755  1.00 92.18           H
ATOM    448 2HB  SER A  48      15.615  -0.977  17.532  1.00 92.18           H
ATOM    449  OG  SER A  48      17.135  -2.368  17.461  1.00 92.18           O
ATOM    450  HG  SER A  48      17.498  -2.092  18.350  1.00 92.18           H
ATOM    451  HN  SER A  48      14.630  -2.984  16.563  1.00 92.18           H
ATOM    452  N   HIS A  49      16.997  -3.563  14.574  1.00 92.70           N
ATOM    453  CA  HIS A  49      18.008  -4.249  13.787  1.00 92.70           C
ATOM    454  C   HIS A  49      17.441  -4.590  12.408  1.00 92.70           C
ATOM    455  O   HIS A  49      18.148  -4.510  11.404  1.00 92.70           O
ATOM    456  HA  HIS A  49      18.837  -3.551  13.667  1.00 92.70           H
ATOM    457  CB  HIS A  49      18.536  -5.477  14.531  1.00 92.70           C
ATOM    458 1HB  HIS A  49      17.694  -6.110  14.809  1.00 92.70           H
ATOM    459 2HB  HIS A  49      19.163  -6.058  13.855  1.00 92.70           H
ATOM    460  CG  HIS A  49      19.331  -5.148  15.773  1.00 92.70           C
ATOM    461  ND1 HIS A  49      18.736  -4.853  16.987  1.00 92.70           N
ATOM    462  HD1 HIS A  49      17.753  -4.828  17.166  1.00 92.70           H
ATOM    463  CD2 HIS A  49      20.678  -5.071  15.975  1.00 92.70           C
ATOM    464  HD2 HIS A  49      21.446  -5.246  15.221  1.00 92.70           H
ATOM    465  CE1 HIS A  49      19.692  -4.611  17.873  1.00 92.70           C
ATOM    466  HE1 HIS A  49      19.543  -4.350  18.920  1.00 92.70           H
ATOM    467  NE2 HIS A  49      20.894  -4.746  17.243  1.00 92.70           N
ATOM    468  HN  HIS A  49      16.374  -4.163  15.075  1.00 92.70           H
ATOM    469  N   PHE A  50      16.170  -4.964  12.402  1.00 93.78           N
ATOM    470  CA  PHE A  50      15.583  -5.602  11.236  1.00 93.78           C
ATOM    471  C   PHE A  50      15.100  -4.559  10.225  1.00 93.78           C
ATOM    472  O   PHE A  50      15.378  -4.671   9.032  1.00 93.78           O
ATOM    473  HA  PHE A  50      16.358  -6.216  10.779  1.00 93.78           H
ATOM    474  CB  PHE A  50      14.382  -6.413  11.727  1.00 93.78           C
ATOM    475 1HB  PHE A  50      14.720  -7.120  12.484  1.00 93.78           H
ATOM    476 2HB  PHE A  50      13.676  -5.740  12.212  1.00 93.78           H
ATOM    477  CG  PHE A  50      13.656  -7.181  10.621  1.00 93.78           C
ATOM    478  CD1 PHE A  50      12.437  -6.760  10.189  1.00 93.78           C
ATOM    479  HD1 PHE A  50      11.978  -5.875  10.630  1.00 93.78           H
ATOM    480  CD2 PHE A  50      14.229  -8.285  10.070  1.00 93.78           C
ATOM    481  HD2 PHE A  50      15.205  -8.622  10.416  1.00 93.78           H
ATOM    482  CE1 PHE A  50      11.763  -7.473   9.162  1.00 93.78           C
ATOM    483  HE1 PHE A  50      10.786  -7.135   8.816  1.00 93.78           H
ATOM    484  CE2 PHE A  50      13.554  -8.997   9.043  1.00 93.78           C
ATOM    485  HE2 PHE A  50      14.014  -9.882   8.602  1.00 93.78           H
ATOM    486  CZ  PHE A  50      12.336  -8.576   8.611  1.00 93.78           C
ATOM    487  HZ  PHE A  50      11.818  -9.123   7.823  1.00 93.78           H
ATOM    488  HN  PHE A  50      15.546  -4.837  13.173  1.00 93.78           H
ATOM    489  N   LEU A  51      14.384  -3.570  10.740  1.00 93.77           N
ATOM    490  CA  LEU A  51      13.576  -2.712   9.891  1.00 93.77           C
ATOM    491  C   LEU A  51      14.492  -1.794   9.080  1.00 93.77           C
ATOM    492  O   LEU A  51      14.370  -1.711   7.859  1.00 93.77           O
ATOM    493  HA  LEU A  51      13.031  -3.355   9.200  1.00 93.77           H
ATOM    494  CB  LEU A  51      12.536  -1.961  10.725  1.00 93.77           C
ATOM    495 1HB  LEU A  51      13.060  -1.360  11.469  1.00 93.77           H
ATOM    496 2HB  LEU A  51      12.007  -1.267  10.071  1.00 93.77           H
ATOM    497  CG  LEU A  51      11.502  -2.827  11.447  1.00 93.77           C
ATOM    498  HG  LEU A  51      12.029  -3.484  12.138  1.00 93.77           H
ATOM    499  CD1 LEU A  51      10.550  -1.966  12.280  1.00 93.77           C
ATOM    500 1HD1 LEU A  51      11.120  -1.410  13.024  1.00 93.77           H
ATOM    501 2HD1 LEU A  51      10.026  -1.268  11.627  1.00 93.77           H
ATOM    502 3HD1 LEU A  51       9.825  -2.607  12.782  1.00 93.77           H
ATOM    503  CD2 LEU A  51      10.750  -3.721  10.459  1.00 93.77           C
ATOM    504 1HD2 LEU A  51      10.235  -3.099   9.726  1.00 93.77           H
ATOM    505 2HD2 LEU A  51      11.458  -4.374   9.948  1.00 93.77           H
ATOM    506 3HD2 LEU A  51      10.021  -4.326  10.998  1.00 93.77           H
ATOM    507  HN  LEU A  51      14.352  -3.352  11.715  1.00 93.77           H
ATOM    508  N   PRO A  52      15.423  -1.092   9.740  1.00 94.69           N
ATOM    509  CA  PRO A  52      16.145   0.004   9.088  1.00 94.69           C
ATOM    510  C   PRO A  52      16.781  -0.424   7.776  1.00 94.69           C
ATOM    511  O   PRO A  52      16.563   0.204   6.741  1.00 94.69           O
ATOM    512  HA  PRO A  52      15.452   0.802   8.821  1.00 94.69           H
ATOM    513  CB  PRO A  52      17.196   0.412  10.122  1.00 94.69           C
ATOM    514 1HB  PRO A  52      18.135  -0.120   9.972  1.00 94.69           H
ATOM    515 2HB  PRO A  52      17.422   1.477  10.066  1.00 94.69           H
ATOM    516  CG  PRO A  52      16.546   0.044  11.450  1.00 94.69           C
ATOM    517 1HG  PRO A  52      17.282  -0.059  12.247  1.00 94.69           H
ATOM    518 2HG  PRO A  52      15.840   0.806  11.781  1.00 94.69           H
ATOM    519  CD  PRO A  52      15.857  -1.274  11.137  1.00 94.69           C
ATOM    520 1HD  PRO A  52      16.537  -2.120  11.237  1.00 94.69           H
ATOM    521 2HD  PRO A  52      15.018  -1.462  11.807  1.00 94.69           H
ATOM    522  N   PRO A  53      17.580  -1.500   7.786  1.00 95.09           N
ATOM    523  CA  PRO A  53      18.247  -1.957   6.564  1.00 95.09           C
ATOM    524  C   PRO A  53      17.272  -2.158   5.415  1.00 95.09           C
ATOM    525  O   PRO A  53      17.563  -1.789   4.278  1.00 95.09           O
ATOM    526  HA  PRO A  53      18.947  -1.198   6.214  1.00 95.09           H
ATOM    527  CB  PRO A  53      18.910  -3.270   6.982  1.00 95.09           C
ATOM    528 1HB  PRO A  53      18.263  -4.126   6.790  1.00 95.09           H
ATOM    529 2HB  PRO A  53      19.837  -3.444   6.435  1.00 95.09           H
ATOM    530  CG  PRO A  53      19.165  -3.079   8.473  1.00 95.09           C
ATOM    531 1HG  PRO A  53      19.303  -4.031   8.985  1.00 95.09           H
ATOM    532 2HG  PRO A  53      20.068  -2.497   8.658  1.00 95.09           H
ATOM    533  CD  PRO A  53      17.913  -2.355   8.940  1.00 95.09           C
ATOM    534 1HD  PRO A  53      17.105  -3.050   9.169  1.00 95.09           H
ATOM    535 2HD  PRO A  53      18.095  -1.774   9.844  1.00 95.09           H
ATOM    536  N   LEU A  54      16.130  -2.743   5.746  1.00 93.90           N
ATOM    537  CA  LEU A  54      15.165  -3.128   4.730  1.00 93.90           C
ATOM    538  C   LEU A  54      14.512  -1.871   4.151  1.00 93.90           C
ATOM    539  O   LEU A  54      14.339  -1.759   2.939  1.00 93.90           O
ATOM    540  HA  LEU A  54      15.713  -3.630   3.933  1.00 93.90           H
ATOM    541  CB  LEU A  54      14.164  -4.136   5.297  1.00 93.90           C
ATOM    542 1HB  LEU A  54      13.724  -3.713   6.200  1.00 93.90           H
ATOM    543 2HB  LEU A  54      13.356  -4.260   4.576  1.00 93.90           H
ATOM    544  CG  LEU A  54      14.724  -5.519   5.636  1.00 93.90           C
ATOM    545  HG  LEU A  54      15.580  -5.388   6.298  1.00 93.90           H
ATOM    546  CD1 LEU A  54      13.692  -6.359   6.391  1.00 93.90           C
ATOM    547 1HD1 LEU A  54      13.422  -5.854   7.318  1.00 93.90           H
ATOM    548 2HD1 LEU A  54      12.803  -6.484   5.772  1.00 93.90           H
ATOM    549 3HD1 LEU A  54      14.116  -7.337   6.619  1.00 93.90           H
ATOM    550  CD2 LEU A  54      15.232  -6.228   4.378  1.00 93.90           C
ATOM    551 1HD2 LEU A  54      14.410  -6.348   3.672  1.00 93.90           H
ATOM    552 2HD2 LEU A  54      16.022  -5.634   3.920  1.00 93.90           H
ATOM    553 3HD2 LEU A  54      15.624  -7.209   4.648  1.00 93.90           H
ATOM    554  HN  LEU A  54      15.861  -2.953   6.685  1.00 93.90           H
ATOM    555  N   TYR A  55      14.166  -0.957   5.046  1.00 93.59           N
ATOM    556  CA  TYR A  55      13.483   0.261   4.646  1.00 93.59           C
ATOM    557  C   TYR A  55      14.373   1.117   3.743  1.00 93.59           C
ATOM    558  O   TYR A  55      13.885   1.764   2.817  1.00 93.59           O
ATOM    559  HA  TYR A  55      12.585  -0.022   4.096  1.00 93.59           H
ATOM    560  CB  TYR A  55      13.198   1.029   5.938  1.00 93.59           C
ATOM    561 1HB  TYR A  55      14.089   1.007   6.565  1.00 93.59           H
ATOM    562 2HB  TYR A  55      13.006   2.074   5.693  1.00 93.59           H
ATOM    563  CG  TYR A  55      12.015   0.482   6.739  1.00 93.59           C
ATOM    564  CD1 TYR A  55      11.325  -0.623   6.284  1.00 93.59           C
ATOM    565  HD1 TYR A  55      11.624  -1.106   5.354  1.00 93.59           H
ATOM    566  CD2 TYR A  55      11.637   1.095   7.917  1.00 93.59           C
ATOM    567  HD2 TYR A  55      12.182   1.968   8.276  1.00 93.59           H
ATOM    568  CE1 TYR A  55      10.212  -1.138   7.038  1.00 93.59           C
ATOM    569  HE1 TYR A  55       9.658  -2.010   6.690  1.00 93.59           H
ATOM    570  CE2 TYR A  55      10.524   0.580   8.671  1.00 93.59           C
ATOM    571  HE2 TYR A  55      10.215   1.054   9.603  1.00 93.59           H
ATOM    572  CZ  TYR A  55       9.866  -0.511   8.194  1.00 93.59           C
ATOM    573  OH  TYR A  55       8.814  -0.997   8.907  1.00 93.59           O
ATOM    574  HH  TYR A  55       8.387  -1.754   8.412  1.00 93.59           H
ATOM    575  HN  TYR A  55      14.345  -1.039   6.027  1.00 93.59           H
ATOM    576  N   TRP A  56      15.663   1.094   4.044  1.00 94.64           N
ATOM    577  CA  TRP A  56      16.636   1.788   3.218  1.00 94.64           C
ATOM    578  C   TRP A  56      16.686   1.090   1.858  1.00 94.64           C
ATOM    579  O   TRP A  56      16.712   1.748   0.819  1.00 94.64           O
ATOM    580  HA  TRP A  56      16.297   2.817   3.097  1.00 94.64           H
ATOM    581  CB  TRP A  56      18.000   1.847   3.910  1.00 94.64           C
ATOM    582 1HB  TRP A  56      18.140   0.935   4.491  1.00 94.64           H
ATOM    583 2HB  TRP A  56      18.781   1.864   3.150  1.00 94.64           H
ATOM    584  CG  TRP A  56      18.178   3.055   4.832  1.00 94.64           C
ATOM    585  CD1 TRP A  56      18.315   3.062   6.165  1.00 94.64           C
ATOM    586  HD1 TRP A  56      18.317   2.166   6.787  1.00 94.64           H
ATOM    587  CD2 TRP A  56      18.234   4.440   4.433  1.00 94.64           C
ATOM    588  NE1 TRP A  56      18.455   4.345   6.653  1.00 94.64           N
ATOM    589  HE1 TRP A  56      18.571   4.605   7.611  1.00 94.64           H
ATOM    590  CE2 TRP A  56      18.404   5.210   5.566  1.00 94.64           C
ATOM    591  CE3 TRP A  56      18.144   5.024   3.157  1.00 94.64           C
ATOM    592  HE3 TRP A  56      18.010   4.438   2.248  1.00 94.64           H
ATOM    593  CZ2 TRP A  56      18.498   6.607   5.536  1.00 94.64           C
ATOM    594  HZ2 TRP A  56      18.632   7.193   6.446  1.00 94.64           H
ATOM    595  CZ3 TRP A  56      18.240   6.421   3.145  1.00 94.64           C
ATOM    596  HZ3 TRP A  56      18.176   6.924   2.180  1.00 94.64           H
ATOM    597  CH2 TRP A  56      18.411   7.210   4.276  1.00 94.64           C
ATOM    598  HH2 TRP A  56      18.476   8.294   4.182  1.00 94.64           H
ATOM    599  HN  TRP A  56      16.044   0.614   4.833  1.00 94.64           H
ATOM    600  N   LEU A  57      16.698  -0.234   1.908  1.00 94.10           N
ATOM    601  CA  LEU A  57      16.762  -1.028   0.693  1.00 94.10           C
ATOM    602  C   LEU A  57      15.534  -0.732  -0.170  1.00 94.10           C
ATOM    603  O   LEU A  57      15.662  -0.438  -1.358  1.00 94.10           O
ATOM    604  HA  LEU A  57      17.652  -0.717   0.146  1.00 94.10           H
ATOM    605  CB  LEU A  57      16.933  -2.511   1.030  1.00 94.10           C
ATOM    606 1HB  LEU A  57      17.839  -2.626   1.624  1.00 94.10           H
ATOM    607 2HB  LEU A  57      16.098  -2.818   1.661  1.00 94.10           H
ATOM    608  CG  LEU A  57      17.013  -3.465  -0.163  1.00 94.10           C
ATOM    609  HG  LEU A  57      16.172  -3.257  -0.824  1.00 94.10           H
ATOM    610  CD1 LEU A  57      18.292  -3.229  -0.969  1.00 94.10           C
ATOM    611 1HD1 LEU A  57      18.303  -2.204  -1.340  1.00 94.10           H
ATOM    612 2HD1 LEU A  57      19.159  -3.393  -0.331  1.00 94.10           H
ATOM    613 3HD1 LEU A  57      18.323  -3.920  -1.811  1.00 94.10           H
ATOM    614  CD2 LEU A  57      16.882  -4.921   0.290  1.00 94.10           C
ATOM    615 1HD2 LEU A  57      17.688  -5.160   0.984  1.00 94.10           H
ATOM    616 2HD2 LEU A  57      15.922  -5.062   0.786  1.00 94.10           H
ATOM    617 3HD2 LEU A  57      16.943  -5.578  -0.578  1.00 94.10           H
ATOM    618  HN  LEU A  57      16.664  -0.762   2.757  1.00 94.10           H
ATOM    619  N   VAL A  58      14.372  -0.819   0.460  1.00 92.97           N
ATOM    620  CA  VAL A  58      13.118  -0.639  -0.253  1.00 92.97           C
ATOM    621  C   VAL A  58      13.065   0.775  -0.834  1.00 92.97           C
ATOM    622  O   VAL A  58      12.635   0.967  -1.970  1.00 92.97           O
ATOM    623  HA  VAL A  58      13.100  -1.356  -1.073  1.00 92.97           H
ATOM    624  CB  VAL A  58      11.941  -0.949   0.674  1.00 92.97           C
ATOM    625  HB  VAL A  58      12.050  -0.339   1.570  1.00 92.97           H
ATOM    626  CG1 VAL A  58      10.611  -0.579   0.013  1.00 92.97           C
ATOM    627 1HG1 VAL A  58      10.604   0.487  -0.217  1.00 92.97           H
ATOM    628 2HG1 VAL A  58      10.492  -1.150  -0.908  1.00 92.97           H
ATOM    629 3HG1 VAL A  58       9.791  -0.809   0.693  1.00 92.97           H
ATOM    630  CG2 VAL A  58      11.951  -2.418   1.101  1.00 92.97           C
ATOM    631 1HG2 VAL A  58      11.877  -3.053   0.218  1.00 92.97           H
ATOM    632 2HG2 VAL A  58      12.878  -2.636   1.630  1.00 92.97           H
ATOM    633 3HG2 VAL A  58      11.103  -2.611   1.758  1.00 92.97           H
ATOM    634  HN  VAL A  58      14.279  -1.007   1.438  1.00 92.97           H
ATOM    635  N   PHE A  59      13.510   1.729  -0.029  1.00 94.77           N
ATOM    636  CA  PHE A  59      13.535   3.117  -0.456  1.00 94.77           C
ATOM    637  C   PHE A  59      14.335   3.278  -1.751  1.00 94.77           C
ATOM    638  O   PHE A  59      13.838   3.842  -2.725  1.00 94.77           O
ATOM    639  HA  PHE A  59      12.503   3.422  -0.628  1.00 94.77           H
ATOM    640  CB  PHE A  59      14.221   3.915   0.655  1.00 94.77           C
ATOM    641 1HB  PHE A  59      13.595   3.889   1.547  1.00 94.77           H
ATOM    642 2HB  PHE A  59      15.162   3.426   0.911  1.00 94.77           H
ATOM    643  CG  PHE A  59      14.504   5.373   0.290  1.00 94.77           C
ATOM    644  CD1 PHE A  59      15.788   5.811   0.182  1.00 94.77           C
ATOM    645  HD1 PHE A  59      16.615   5.122   0.354  1.00 94.77           H
ATOM    646  CD2 PHE A  59      13.473   6.233   0.075  1.00 94.77           C
ATOM    647  HD2 PHE A  59      12.444   5.883   0.162  1.00 94.77           H
ATOM    648  CE1 PHE A  59      16.050   7.165  -0.157  1.00 94.77           C
ATOM    649  HE1 PHE A  59      17.079   7.515  -0.243  1.00 94.77           H
ATOM    650  CE2 PHE A  59      13.735   7.587  -0.263  1.00 94.77           C
ATOM    651  HE2 PHE A  59      12.908   8.276  -0.436  1.00 94.77           H
ATOM    652  CZ  PHE A  59      15.018   8.024  -0.372  1.00 94.77           C
ATOM    653  HZ  PHE A  59      15.220   9.063  -0.632  1.00 94.77           H
ATOM    654  HN  PHE A  59      13.847   1.566   0.898  1.00 94.77           H
ATOM    655  N   ILE A  60      15.559   2.772  -1.720  1.00 94.88           N
ATOM    656  CA  ILE A  60      16.487   2.989  -2.817  1.00 94.88           C
ATOM    657  C   ILE A  60      15.926   2.349  -4.088  1.00 94.88           C
ATOM    658  O   ILE A  60      15.830   3.003  -5.126  1.00 94.88           O
ATOM    659  HA  ILE A  60      16.559   4.065  -2.975  1.00 94.88           H
ATOM    660  CB  ILE A  60      17.884   2.492  -2.443  1.00 94.88           C
ATOM    661  HB  ILE A  60      17.793   1.477  -2.056  1.00 94.88           H
ATOM    662  CG1 ILE A  60      18.491   3.347  -1.329  1.00 94.88           C
ATOM    663 1HG1 ILE A  60      18.774   4.322  -1.727  1.00 94.88           H
ATOM    664 2HG1 ILE A  60      17.746   3.524  -0.554  1.00 94.88           H
ATOM    665  CG2 ILE A  60      18.790   2.426  -3.674  1.00 94.88           C
ATOM    666 1HG2 ILE A  60      18.360   1.742  -4.406  1.00 94.88           H
ATOM    667 2HG2 ILE A  60      18.879   3.419  -4.113  1.00 94.88           H
ATOM    668 3HG2 ILE A  60      19.777   2.069  -3.380  1.00 94.88           H
ATOM    669  CD1 ILE A  60      19.717   2.664  -0.719  1.00 94.88           C
ATOM    670 1HD1 ILE A  60      19.426   1.701  -0.301  1.00 94.88           H
ATOM    671 2HD1 ILE A  60      20.470   2.511  -1.493  1.00 94.88           H
ATOM    672 3HD1 ILE A  60      20.129   3.294   0.069  1.00 94.88           H
ATOM    673  HN  ILE A  60      15.918   2.223  -0.965  1.00 94.88           H
ATOM    674  N   VAL A  61      15.570   1.079  -3.965  1.00 92.66           N
ATOM    675  CA  VAL A  61      15.155   0.303  -5.122  1.00 92.66           C
ATOM    676  C   VAL A  61      13.844   0.872  -5.669  1.00 92.66           C
ATOM    677  O   VAL A  61      13.682   1.012  -6.880  1.00 92.66           O
ATOM    678  HA  VAL A  61      15.928   0.409  -5.883  1.00 92.66           H
ATOM    679  CB  VAL A  61      15.055  -1.178  -4.750  1.00 92.66           C
ATOM    680  HB  VAL A  61      14.358  -1.268  -3.917  1.00 92.66           H
ATOM    681  CG1 VAL A  61      14.502  -2.000  -5.916  1.00 92.66           C
ATOM    682 1HG1 VAL A  61      13.508  -1.637  -6.177  1.00 92.66           H
ATOM    683 2HG1 VAL A  61      15.163  -1.899  -6.777  1.00 92.66           H
ATOM    684 3HG1 VAL A  61      14.441  -3.048  -5.624  1.00 92.66           H
ATOM    685  CG2 VAL A  61      16.410  -1.720  -4.290  1.00 92.66           C
ATOM    686 1HG2 VAL A  61      17.137  -1.610  -5.095  1.00 92.66           H
ATOM    687 2HG2 VAL A  61      16.747  -1.162  -3.417  1.00 92.66           H
ATOM    688 3HG2 VAL A  61      16.310  -2.774  -4.032  1.00 92.66           H
ATOM    689  HN  VAL A  61      15.561   0.582  -3.098  1.00 92.66           H
ATOM    690  N   GLY A  62      12.943   1.185  -4.750  1.00 92.95           N
ATOM    691  CA  GLY A  62      11.627   1.672  -5.128  1.00 92.95           C
ATOM    692  C   GLY A  62      11.723   3.043  -5.801  1.00 92.95           C
ATOM    693  O   GLY A  62      11.041   3.301  -6.792  1.00 92.95           O
ATOM    694 1HA  GLY A  62      11.153   0.963  -5.805  1.00 92.95           H
ATOM    695 2HA  GLY A  62      10.993   1.741  -4.244  1.00 92.95           H
ATOM    696  HN  GLY A  62      13.099   1.109  -3.765  1.00 92.95           H
ATOM    697  N   ALA A  63      12.575   3.886  -5.237  1.00 93.80           N
ATOM    698  CA  ALA A  63      12.712   5.248  -5.722  1.00 93.80           C
ATOM    699  C   ALA A  63      13.237   5.223  -7.159  1.00 93.80           C
ATOM    700  O   ALA A  63      12.730   5.938  -8.021  1.00 93.80           O
ATOM    701  HA  ALA A  63      11.723   5.705  -5.713  1.00 93.80           H
ATOM    702  CB  ALA A  63      13.627   6.036  -4.781  1.00 93.80           C
ATOM    703 1HB  ALA A  63      13.194   6.048  -3.781  1.00 93.80           H
ATOM    704 2HB  ALA A  63      14.608   5.562  -4.747  1.00 93.80           H
ATOM    705 3HB  ALA A  63      13.729   7.058  -5.146  1.00 93.80           H
ATOM    706  HN  ALA A  63      13.164   3.651  -4.463  1.00 93.80           H
ATOM    707  N   LEU A  64      14.247   4.392  -7.372  1.00 91.79           N
ATOM    708  CA  LEU A  64      14.853   4.273  -8.687  1.00 91.79           C
ATOM    709  C   LEU A  64      13.816   3.738  -9.676  1.00 91.79           C
ATOM    710  O   LEU A  64      13.673   4.266 -10.778  1.00 91.79           O
ATOM    711  HA  LEU A  64      15.148   5.274  -9.003  1.00 91.79           H
ATOM    712  CB  LEU A  64      16.127   3.428  -8.615  1.00 91.79           C
ATOM    713 1HB  LEU A  64      15.887   2.486  -8.122  1.00 91.79           H
ATOM    714 2HB  LEU A  64      16.437   3.186  -9.631  1.00 91.79           H
ATOM    715  CG  LEU A  64      17.313   4.064  -7.887  1.00 91.79           C
ATOM    716  HG  LEU A  64      16.979   4.378  -6.899  1.00 91.79           H
ATOM    717  CD1 LEU A  64      18.439   3.047  -7.682  1.00 91.79           C
ATOM    718 1HD1 LEU A  64      18.070   2.213  -7.086  1.00 91.79           H
ATOM    719 2HD1 LEU A  64      18.778   2.680  -8.650  1.00 91.79           H
ATOM    720 3HD1 LEU A  64      19.269   3.526  -7.162  1.00 91.79           H
ATOM    721  CD2 LEU A  64      17.799   5.316  -8.620  1.00 91.79           C
ATOM    722 1HD2 LEU A  64      18.110   5.048  -9.630  1.00 91.79           H
ATOM    723 2HD2 LEU A  64      16.989   6.044  -8.671  1.00 91.79           H
ATOM    724 3HD2 LEU A  64      18.642   5.748  -8.082  1.00 91.79           H
ATOM    725  HN  LEU A  64      14.649   3.808  -6.667  1.00 91.79           H
ATOM    726  N   GLY A  65      13.117   2.697  -9.247  1.00 89.04           N
ATOM    727  CA  GLY A  65      12.195   2.000 -10.127  1.00 89.04           C
ATOM    728  C   GLY A  65      11.069   2.928 -10.586  1.00 89.04           C
ATOM    729  O   GLY A  65      10.812   3.054 -11.783  1.00 89.04           O
ATOM    730 1HA  GLY A  65      12.733   1.618 -10.995  1.00 89.04           H
ATOM    731 2HA  GLY A  65      11.773   1.139  -9.609  1.00 89.04           H
ATOM    732  HN  GLY A  65      13.174   2.330  -8.318  1.00 89.04           H
ATOM    733  N   ASN A  66      10.426   3.555  -9.611  1.00 91.60           N
ATOM    734  CA  ASN A  66       9.235   4.340  -9.884  1.00 91.60           C
ATOM    735  C   ASN A  66       9.631   5.620 -10.624  1.00 91.60           C
ATOM    736  O   ASN A  66       8.882   6.110 -11.467  1.00 91.60           O
ATOM    737  HA  ASN A  66       8.596   3.692 -10.484  1.00 91.60           H
ATOM    738  CB  ASN A  66       8.532   4.743  -8.586  1.00 91.60           C
ATOM    739 1HB  ASN A  66       9.267   5.106  -7.868  1.00 91.60           H
ATOM    740 2HB  ASN A  66       7.843   5.565  -8.781  1.00 91.60           H
ATOM    741  CG  ASN A  66       7.767   3.561  -7.987  1.00 91.60           C
ATOM    742  OD1 ASN A  66       6.805   3.062  -8.548  1.00 91.60           O
ATOM    743  ND2 ASN A  66       8.246   3.142  -6.819  1.00 91.60           N
ATOM    744 1HD2 ASN A  66       9.039   3.596  -6.412  1.00 91.60           H
ATOM    745 2HD2 ASN A  66       7.813   2.374  -6.348  1.00 91.60           H
ATOM    746  HN  ASN A  66      10.707   3.532  -8.652  1.00 91.60           H
ATOM    747  N   SER A  67      10.807   6.123 -10.281  1.00 91.17           N
ATOM    748  CA  SER A  67      11.339   7.301 -10.946  1.00 91.17           C
ATOM    749  C   SER A  67      11.537   7.015 -12.436  1.00 91.17           C
ATOM    750  O   SER A  67      11.289   7.880 -13.275  1.00 91.17           O
ATOM    751  HA  SER A  67      10.589   8.078 -10.801  1.00 91.17           H
ATOM    752  CB  SER A  67      12.659   7.743 -10.310  1.00 91.17           C
ATOM    753 1HB  SER A  67      13.384   6.931 -10.378  1.00 91.17           H
ATOM    754 2HB  SER A  67      13.068   8.583 -10.871  1.00 91.17           H
ATOM    755  OG  SER A  67      12.495   8.119  -8.946  1.00 91.17           O
ATOM    756  HG  SER A  67      12.941   7.451  -8.350  1.00 91.17           H
ATOM    757  HN  SER A  67      11.392   5.742  -9.565  1.00 91.17           H
ATOM    758  N   LEU A  68      11.983   5.800 -12.719  1.00 87.05           N
ATOM    759  CA  LEU A  68      12.213   5.389 -14.094  1.00 87.05           C
ATOM    760  C   LEU A  68      10.879   5.351 -14.841  1.00 87.05           C
ATOM    761  O   LEU A  68      10.803   5.745 -16.004  1.00 87.05           O
ATOM    762  HA  LEU A  68      12.848   6.144 -14.558  1.00 87.05           H
ATOM    763  CB  LEU A  68      12.979   4.065 -14.135  1.00 87.05           C
ATOM    764 1HB  LEU A  68      13.892   4.177 -13.550  1.00 87.05           H
ATOM    765 2HB  LEU A  68      12.376   3.303 -13.642  1.00 87.05           H
ATOM    766  CG  LEU A  68      13.358   3.553 -15.527  1.00 87.05           C
ATOM    767  HG  LEU A  68      12.452   3.502 -16.130  1.00 87.05           H
ATOM    768  CD1 LEU A  68      14.313   4.523 -16.226  1.00 87.05           C
ATOM    769 1HD1 LEU A  68      13.832   5.495 -16.330  1.00 87.05           H
ATOM    770 2HD1 LEU A  68      15.222   4.629 -15.633  1.00 87.05           H
ATOM    771 3HD1 LEU A  68      14.567   4.135 -17.212  1.00 87.05           H
ATOM    772  CD2 LEU A  68      13.932   2.137 -15.452  1.00 87.05           C
ATOM    773 1HD2 LEU A  68      14.824   2.139 -14.825  1.00 87.05           H
ATOM    774 2HD2 LEU A  68      13.188   1.466 -15.024  1.00 87.05           H
ATOM    775 3HD2 LEU A  68      14.193   1.798 -16.454  1.00 87.05           H
ATOM    776  HN  LEU A  68      12.184   5.104 -12.030  1.00 87.05           H
ATOM    777  N   VAL A  69       9.859   4.874 -14.143  1.00 86.33           N
ATOM    778  CA  VAL A  69       8.540   4.744 -14.738  1.00 86.33           C
ATOM    779  C   VAL A  69       8.049   6.122 -15.185  1.00 86.33           C
ATOM    780  O   VAL A  69       7.565   6.280 -16.305  1.00 86.33           O
ATOM    781  HA  VAL A  69       8.636   4.104 -15.615  1.00 86.33           H
ATOM    782  CB  VAL A  69       7.587   4.060 -13.755  1.00 86.33           C
ATOM    783  HB  VAL A  69       7.645   4.593 -12.806  1.00 86.33           H
ATOM    784  CG1 VAL A  69       6.142   4.136 -14.250  1.00 86.33           C
ATOM    785 1HG1 VAL A  69       5.847   5.181 -14.352  1.00 86.33           H
ATOM    786 2HG1 VAL A  69       6.062   3.640 -15.217  1.00 86.33           H
ATOM    787 3HG1 VAL A  69       5.486   3.643 -13.532  1.00 86.33           H
ATOM    788  CG2 VAL A  69       8.006   2.610 -13.505  1.00 86.33           C
ATOM    789 1HG2 VAL A  69       7.991   2.060 -14.446  1.00 86.33           H
ATOM    790 2HG2 VAL A  69       9.013   2.589 -13.088  1.00 86.33           H
ATOM    791 3HG2 VAL A  69       7.312   2.147 -12.803  1.00 86.33           H
ATOM    792  HN  VAL A  69       9.923   4.579 -13.189  1.00 86.33           H
ATOM    793  N   ILE A  70       8.191   7.086 -14.286  1.00 88.37           N
ATOM    794  CA  ILE A  70       7.726   8.436 -14.557  1.00 88.37           C
ATOM    795  C   ILE A  70       8.483   9.000 -15.761  1.00 88.37           C
ATOM    796  O   ILE A  70       7.889   9.636 -16.630  1.00 88.37           O
ATOM    797  HA  ILE A  70       6.668   8.372 -14.814  1.00 88.37           H
ATOM    798  CB  ILE A  70       7.835   9.302 -13.301  1.00 88.37           C
ATOM    799  HB  ILE A  70       8.846   9.206 -12.906  1.00 88.37           H
ATOM    800  CG1 ILE A  70       6.877   8.813 -12.212  1.00 88.37           C
ATOM    801 1HG1 ILE A  70       5.848   8.908 -12.559  1.00 88.37           H
ATOM    802 2HG1 ILE A  70       7.052   7.754 -12.018  1.00 88.37           H
ATOM    803  CG2 ILE A  70       7.618  10.780 -13.633  1.00 88.37           C
ATOM    804 1HG2 ILE A  70       8.373  11.106 -14.349  1.00 88.37           H
ATOM    805 2HG2 ILE A  70       6.626  10.913 -14.064  1.00 88.37           H
ATOM    806 3HG2 ILE A  70       7.701  11.373 -12.722  1.00 88.37           H
ATOM    807  CD1 ILE A  70       7.062   9.611 -10.920  1.00 88.37           C
ATOM    808 1HD1 ILE A  70       8.085   9.494 -10.564  1.00 88.37           H
ATOM    809 2HD1 ILE A  70       6.862  10.665 -11.113  1.00 88.37           H
ATOM    810 3HD1 ILE A  70       6.369   9.243 -10.163  1.00 88.37           H
ATOM    811  HN  ILE A  70       8.614   6.956 -13.390  1.00 88.37           H
ATOM    812  N   LEU A  71       9.784   8.747 -15.773  1.00 85.97           N
ATOM    813  CA  LEU A  71      10.645   9.303 -16.802  1.00 85.97           C
ATOM    814  C   LEU A  71      10.249   8.722 -18.161  1.00 85.97           C
ATOM    815  O   LEU A  71      10.168   9.448 -19.151  1.00 85.97           O
ATOM    816  HA  LEU A  71      10.474  10.380 -16.824  1.00 85.97           H
ATOM    817  CB  LEU A  71      12.116   9.085 -16.445  1.00 85.97           C
ATOM    818 1HB  LEU A  71      12.297   9.508 -15.457  1.00 85.97           H
ATOM    819 2HB  LEU A  71      12.297   8.013 -16.371  1.00 85.97           H
ATOM    820  CG  LEU A  71      13.138   9.679 -17.417  1.00 85.97           C
ATOM    821  HG  LEU A  71      12.668  10.514 -17.938  1.00 85.97           H
ATOM    822  CD1 LEU A  71      14.348  10.238 -16.667  1.00 85.97           C
ATOM    823 1HD1 LEU A  71      14.021  11.021 -15.982  1.00 85.97           H
ATOM    824 2HD1 LEU A  71      14.827   9.438 -16.103  1.00 85.97           H
ATOM    825 3HD1 LEU A  71      15.058  10.655 -17.382  1.00 85.97           H
ATOM    826  CD2 LEU A  71      13.544   8.656 -18.479  1.00 85.97           C
ATOM    827 1HD2 LEU A  71      13.988   7.786 -17.994  1.00 85.97           H
ATOM    828 2HD2 LEU A  71      12.663   8.347 -19.043  1.00 85.97           H
ATOM    829 3HD2 LEU A  71      14.270   9.104 -19.157  1.00 85.97           H
ATOM    830  HN  LEU A  71      10.248   8.174 -15.097  1.00 85.97           H
ATOM    831  N   VAL A  72      10.013   7.418 -18.165  1.00 82.70           N
ATOM    832  CA  VAL A  72       9.650   6.727 -19.391  1.00 82.70           C
ATOM    833  C   VAL A  72       8.337   7.303 -19.926  1.00 82.70           C
ATOM    834  O   VAL A  72       8.190   7.508 -21.130  1.00 82.70           O
ATOM    835  HA  VAL A  72      10.438   6.914 -20.120  1.00 82.70           H
ATOM    836  CB  VAL A  72       9.583   5.219 -19.141  1.00 82.70           C
ATOM    837  HB  VAL A  72       8.928   5.050 -18.287  1.00 82.70           H
ATOM    838  CG1 VAL A  72       8.983   4.490 -20.345  1.00 82.70           C
ATOM    839 1HG1 VAL A  72       7.973   4.860 -20.527  1.00 82.70           H
ATOM    840 2HG1 VAL A  72       9.600   4.672 -21.225  1.00 82.70           H
ATOM    841 3HG1 VAL A  72       8.947   3.420 -20.141  1.00 82.70           H
ATOM    842  CG2 VAL A  72      10.964   4.660 -18.794  1.00 82.70           C
ATOM    843 1HG2 VAL A  72      11.650   4.847 -19.620  1.00 82.70           H
ATOM    844 2HG2 VAL A  72      11.337   5.147 -17.893  1.00 82.70           H
ATOM    845 3HG2 VAL A  72      10.888   3.586 -18.621  1.00 82.70           H
ATOM    846  HN  VAL A  72      10.066   6.838 -17.353  1.00 82.70           H
ATOM    847  N   TYR A  73       7.416   7.548 -19.005  1.00 82.25           N
ATOM    848  CA  TYR A  73       6.123   8.101 -19.369  1.00 82.25           C
ATOM    849  C   TYR A  73       6.280   9.458 -20.058  1.00 82.25           C
ATOM    850  O   TYR A  73       5.588   9.748 -21.033  1.00 82.25           O
ATOM    851  HA  TYR A  73       5.642   7.406 -20.058  1.00 82.25           H
ATOM    852  CB  TYR A  73       5.362   8.293 -18.056  1.00 82.25           C
ATOM    853 1HB  TYR A  73       5.332   7.343 -17.523  1.00 82.25           H
ATOM    854 2HB  TYR A  73       5.912   8.994 -17.428  1.00 82.25           H
ATOM    855  CG  TYR A  73       3.932   8.806 -18.235  1.00 82.25           C
ATOM    856  CD1 TYR A  73       3.697  10.158 -18.385  1.00 82.25           C
ATOM    857  HD1 TYR A  73       4.531  10.860 -18.376  1.00 82.25           H
ATOM    858  CD2 TYR A  73       2.876   7.917 -18.246  1.00 82.25           C
ATOM    859  HD2 TYR A  73       3.061   6.850 -18.128  1.00 82.25           H
ATOM    860  CE1 TYR A  73       2.351  10.641 -18.553  1.00 82.25           C
ATOM    861  HE1 TYR A  73       2.152  11.706 -18.672  1.00 82.25           H
ATOM    862  CE2 TYR A  73       1.530   8.401 -18.415  1.00 82.25           C
ATOM    863  HE2 TYR A  73       0.687   7.709 -18.425  1.00 82.25           H
ATOM    864  CZ  TYR A  73       1.334   9.738 -18.560  1.00 82.25           C
ATOM    865  OH  TYR A  73       0.063  10.195 -18.719  1.00 82.25           O
ATOM    866  HH  TYR A  73      -0.555   9.430 -18.902  1.00 82.25           H
ATOM    867  HN  TYR A  73       7.543   7.376 -18.029  1.00 82.25           H
ATOM    868  N   TRP A  74       7.194  10.254 -19.523  1.00 83.73           N
ATOM    869  CA  TRP A  74       7.333  11.633 -19.960  1.00 83.73           C
ATOM    870  C   TRP A  74       7.886  11.624 -21.386  1.00 83.73           C
ATOM    871  O   TRP A  74       7.358  12.303 -22.265  1.00 83.73           O
ATOM    872  HA  TRP A  74       6.343  12.088 -19.946  1.00 83.73           H
ATOM    873  CB  TRP A  74       8.204  12.431 -18.987  1.00 83.73           C
ATOM    874 1HB  TRP A  74       8.338  11.850 -18.075  1.00 83.73           H
ATOM    875 2HB  TRP A  74       9.192  12.567 -19.427  1.00 83.73           H
ATOM    876  CG  TRP A  74       7.631  13.802 -18.621  1.00 83.73           C
ATOM    877  CD1 TRP A  74       7.352  14.825 -19.440  1.00 83.73           C
ATOM    878  HD1 TRP A  74       7.505  14.806 -20.519  1.00 83.73           H
ATOM    879  CD2 TRP A  74       7.278  14.261 -17.299  1.00 83.73           C
ATOM    880  NE1 TRP A  74       6.846  15.905 -18.746  1.00 83.73           N
ATOM    881  HE1 TRP A  74       6.565  16.781 -19.138  1.00 83.73           H
ATOM    882  CE2 TRP A  74       6.800  15.552 -17.403  1.00 83.73           C
ATOM    883  CE3 TRP A  74       7.359  13.608 -16.057  1.00 83.73           C
ATOM    884  HE3 TRP A  74       7.732  12.589 -15.949  1.00 83.73           H
ATOM    885  CZ2 TRP A  74       6.366  16.299 -16.302  1.00 83.73           C
ATOM    886  HZ2 TRP A  74       5.992  17.317 -16.410  1.00 83.73           H
ATOM    887  CZ3 TRP A  74       6.922  14.368 -14.966  1.00 83.73           C
ATOM    888  HZ3 TRP A  74       6.964  13.909 -13.979  1.00 83.73           H
ATOM    889  CH2 TRP A  74       6.438  15.669 -15.054  1.00 83.73           C
ATOM    890  HH2 TRP A  74       6.116  16.195 -14.155  1.00 83.73           H
ATOM    891  HN  TRP A  74       7.831   9.972 -18.806  1.00 83.73           H
ATOM    892  N   TYR A  75       8.942  10.846 -21.573  1.00 78.94           N
ATOM    893  CA  TYR A  75       9.710  10.909 -22.805  1.00 78.94           C
ATOM    894  C   TYR A  75       9.115   9.986 -23.870  1.00 78.94           C
ATOM    895  O   TYR A  75       9.528  10.020 -25.028  1.00 78.94           O
ATOM    896  HA  TYR A  75       9.680  11.936 -23.167  1.00 78.94           H
ATOM    897  CB  TYR A  75      11.116  10.419 -22.451  1.00 78.94           C
ATOM    898 1HB  TYR A  75      11.033   9.537 -21.816  1.00 78.94           H
ATOM    899 2HB  TYR A  75      11.622  10.108 -23.365  1.00 78.94           H
ATOM    900  CG  TYR A  75      11.977  11.464 -21.738  1.00 78.94           C
ATOM    901  CD1 TYR A  75      12.532  12.505 -22.454  1.00 78.94           C
ATOM    902  HD1 TYR A  75      12.356  12.584 -23.527  1.00 78.94           H
ATOM    903  CD2 TYR A  75      12.200  11.365 -20.380  1.00 78.94           C
ATOM    904  HD2 TYR A  75      11.762  10.542 -19.815  1.00 78.94           H
ATOM    905  CE1 TYR A  75      13.343  13.489 -21.784  1.00 78.94           C
ATOM    906  HE1 TYR A  75      13.787  14.316 -22.337  1.00 78.94           H
ATOM    907  CE2 TYR A  75      13.011  12.348 -19.710  1.00 78.94           C
ATOM    908  HE2 TYR A  75      13.195  12.281 -18.637  1.00 78.94           H
ATOM    909  CZ  TYR A  75      13.542  13.361 -20.444  1.00 78.94           C
ATOM    910  OH  TYR A  75      14.308  14.290 -19.811  1.00 78.94           O
ATOM    911  HH  TYR A  75      14.640  14.966 -20.469  1.00 78.94           H
ATOM    912  HN  TYR A  75       9.274  10.183 -20.901  1.00 78.94           H
ATOM    913  N   CYS A  76       8.153   9.182 -23.440  1.00 71.17           N
ATOM    914  CA  CYS A  76       7.450   8.300 -24.356  1.00 71.17           C
ATOM    915  C   CYS A  76       6.633   9.162 -25.321  1.00 71.17           C
ATOM    916  O   CYS A  76       5.681   9.826 -24.913  1.00 71.17           O
ATOM    917  HA  CYS A  76       8.211   7.734 -24.892  1.00 71.17           H
ATOM    918  CB  CYS A  76       6.573   7.292 -23.610  1.00 71.17           C
ATOM    919 1HB  CYS A  76       7.188   6.682 -22.949  1.00 71.17           H
ATOM    920 2HB  CYS A  76       5.855   7.818 -22.981  1.00 71.17           H
ATOM    921  SG  CYS A  76       5.692   6.224 -24.806  1.00 71.17           S
ATOM    922  HG  CYS A  76       6.783   5.690 -25.346  1.00 71.17           H
ATOM    923  HN  CYS A  76       7.853   9.128 -22.488  1.00 71.17           H
ATOM    924  N   THR A  77       7.035   9.124 -26.583  1.00 63.31           N
ATOM    925  CA  THR A  77       6.421   9.973 -27.590  1.00 63.31           C
ATOM    926  C   THR A  77       5.089   9.377 -28.049  1.00 63.31           C
ATOM    927  O   THR A  77       4.358  10.000 -28.817  1.00 63.31           O
ATOM    928  HA  THR A  77       6.200  10.939 -27.137  1.00 63.31           H
ATOM    929  CB  THR A  77       7.427  10.160 -28.728  1.00 63.31           C
ATOM    930  HB  THR A  77       7.019  10.805 -29.506  1.00 63.31           H
ATOM    931  OG1 THR A  77       7.743   8.831 -29.134  1.00 63.31           O
ATOM    932  HG1 THR A  77       8.180   8.843 -30.034  1.00 63.31           H
ATOM    933  CG2 THR A  77       8.762  10.729 -28.242  1.00 63.31           C
ATOM    934 1HG2 THR A  77       9.202  10.049 -27.513  1.00 63.31           H
ATOM    935 2HG2 THR A  77       8.595  11.701 -27.779  1.00 63.31           H
ATOM    936 3HG2 THR A  77       9.438  10.842 -29.089  1.00 63.31           H
ATOM    937  HN  THR A  77       7.765   8.529 -26.920  1.00 63.31           H
ATOM    938  N   ARG A  78       4.813   8.177 -27.558  1.00 66.88           N
ATOM    939  CA  ARG A  78       3.623   7.455 -27.973  1.00 66.88           C
ATOM    940  C   ARG A  78       2.384   8.032 -27.284  1.00 66.88           C
ATOM    941  O   ARG A  78       2.466   8.517 -26.157  1.00 66.88           O
ATOM    942  HA  ARG A  78       3.573   7.596 -29.052  1.00 66.88           H
ATOM    943  CB  ARG A  78       3.737   5.966 -27.637  1.00 66.88           C
ATOM    944 1HB  ARG A  78       3.167   5.382 -28.359  1.00 66.88           H
ATOM    945 2HB  ARG A  78       4.777   5.650 -27.722  1.00 66.88           H
ATOM    946  CG  ARG A  78       3.226   5.682 -26.224  1.00 66.88           C
ATOM    947 1HG  ARG A  78       3.717   6.348 -25.515  1.00 66.88           H
ATOM    948 2HG  ARG A  78       2.157   5.892 -26.171  1.00 66.88           H
ATOM    949  CD  ARG A  78       3.485   4.226 -25.829  1.00 66.88           C
ATOM    950 1HD  ARG A  78       3.021   3.556 -26.553  1.00 66.88           H
ATOM    951 2HD  ARG A  78       4.556   4.022 -25.847  1.00 66.88           H
ATOM    952  NE  ARG A  78       2.943   3.964 -24.478  1.00 66.88           N
ATOM    953  HE  ARG A  78       2.402   4.684 -24.042  1.00 66.88           H
ATOM    954  CZ  ARG A  78       3.131   2.823 -23.801  1.00 66.88           C
ATOM    955  NH1 ARG A  78       3.847   1.825 -24.337  1.00 66.88           N
ATOM    956 1HH1 ARG A  78       4.246   1.929 -25.248  1.00 66.88           H
ATOM    957 2HH1 ARG A  78       3.983   0.976 -23.825  1.00 66.88           H
ATOM    958  NH2 ARG A  78       2.592   2.694 -22.581  1.00 66.88           N
ATOM    959 1HH2 ARG A  78       2.723   1.849 -22.063  1.00 66.88           H
ATOM    960 2HH2 ARG A  78       2.059   3.444 -22.189  1.00 66.88           H
ATOM    961  HN  ARG A  78       5.385   7.701 -26.890  1.00 66.88           H
ATOM    962  N   VAL A  79       1.266   7.960 -27.991  1.00 70.97           N
ATOM    963  CA  VAL A  79      -0.015   8.314 -27.403  1.00 70.97           C
ATOM    964  C   VAL A  79      -0.191   7.560 -26.083  1.00 70.97           C
ATOM    965  O   VAL A  79      -0.140   6.331 -26.055  1.00 70.97           O
ATOM    966  HA  VAL A  79       0.003   9.384 -27.196  1.00 70.97           H
ATOM    967  CB  VAL A  79      -1.142   8.042 -28.402  1.00 70.97           C
ATOM    968  HB  VAL A  79      -1.195   6.965 -28.563  1.00 70.97           H
ATOM    969  CG1 VAL A  79      -2.491   8.501 -27.844  1.00 70.97           C
ATOM    970 1HG1 VAL A  79      -2.704   7.962 -26.921  1.00 70.97           H
ATOM    971 2HG1 VAL A  79      -2.455   9.571 -27.640  1.00 70.97           H
ATOM    972 3HG1 VAL A  79      -3.274   8.296 -28.574  1.00 70.97           H
ATOM    973  CG2 VAL A  79      -0.851   8.705 -29.750  1.00 70.97           C
ATOM    974 1HG2 VAL A  79      -0.759   9.783 -29.612  1.00 70.97           H
ATOM    975 2HG2 VAL A  79       0.079   8.310 -30.157  1.00 70.97           H
ATOM    976 3HG2 VAL A  79      -1.668   8.496 -30.441  1.00 70.97           H
ATOM    977  HN  VAL A  79       1.226   7.667 -28.946  1.00 70.97           H
ATOM    978  N   LYS A  80      -0.395   8.328 -25.023  1.00 77.06           N
ATOM    979  CA  LYS A  80      -0.668   7.747 -23.720  1.00 77.06           C
ATOM    980  C   LYS A  80      -1.945   6.908 -23.798  1.00 77.06           C
ATOM    981  O   LYS A  80      -2.793   7.140 -24.657  1.00 77.06           O
ATOM    982  HA  LYS A  80       0.165   7.087 -23.475  1.00 77.06           H
ATOM    983  CB  LYS A  80      -0.712   8.836 -22.646  1.00 77.06           C
ATOM    984 1HB  LYS A  80      -1.586   9.468 -22.800  1.00 77.06           H
ATOM    985 2HB  LYS A  80      -0.820   8.378 -21.663  1.00 77.06           H
ATOM    986  CG  LYS A  80       0.556   9.691 -22.680  1.00 77.06           C
ATOM    987 1HG  LYS A  80       0.619  10.217 -23.633  1.00 77.06           H
ATOM    988 2HG  LYS A  80       0.507  10.451 -21.900  1.00 77.06           H
ATOM    989  CD  LYS A  80       1.804   8.829 -22.483  1.00 77.06           C
ATOM    990 1HD  LYS A  80       1.680   8.199 -21.602  1.00 77.06           H
ATOM    991 2HD  LYS A  80       1.929   8.163 -23.336  1.00 77.06           H
ATOM    992  CE  LYS A  80       3.052   9.700 -22.322  1.00 77.06           C
ATOM    993 1HE  LYS A  80       2.946  10.611 -22.912  1.00 77.06           H
ATOM    994 2HE  LYS A  80       3.158  10.005 -21.281  1.00 77.06           H
ATOM    995  NZ  LYS A  80       4.259   8.961 -22.754  1.00 77.06           N
ATOM    996 1HZ  LYS A  80       5.085   9.510 -22.542  1.00 77.06           H
ATOM    997 2HZ  LYS A  80       4.307   8.075 -22.263  1.00 77.06           H
ATOM    998 3HZ  LYS A  80       4.213   8.792 -23.752  1.00 77.06           H
ATOM    999  HN  LYS A  80      -0.375   9.327 -25.044  1.00 77.06           H
ATOM   1000  N   THR A  81      -2.041   5.949 -22.888  1.00 78.41           N
ATOM   1001  CA  THR A  81      -3.275   5.200 -22.718  1.00 78.41           C
ATOM   1002  C   THR A  81      -3.853   5.434 -21.321  1.00 78.41           C
ATOM   1003  O   THR A  81      -3.183   5.992 -20.454  1.00 78.41           O
ATOM   1004  HA  THR A  81      -4.006   5.575 -23.434  1.00 78.41           H
ATOM   1005  CB  THR A  81      -2.979   3.728 -23.015  1.00 78.41           C
ATOM   1006  HB  THR A  81      -3.891   3.133 -22.975  1.00 78.41           H
ATOM   1007  OG1 THR A  81      -1.975   3.378 -22.066  1.00 78.41           O
ATOM   1008  HG1 THR A  81      -1.076   3.662 -22.400  1.00 78.41           H
ATOM   1009  CG2 THR A  81      -2.297   3.529 -24.370  1.00 78.41           C
ATOM   1010 1HG2 THR A  81      -1.352   4.071 -24.384  1.00 78.41           H
ATOM   1011 2HG2 THR A  81      -2.945   3.907 -25.161  1.00 78.41           H
ATOM   1012 3HG2 THR A  81      -2.110   2.468 -24.530  1.00 78.41           H
ATOM   1013  HN  THR A  81      -1.297   5.683 -22.275  1.00 78.41           H
ATOM   1014  N   MET A  82      -5.091   4.996 -21.147  1.00 81.44           N
ATOM   1015  CA  MET A  82      -5.719   5.028 -19.837  1.00 81.44           C
ATOM   1016  C   MET A  82      -4.874   4.277 -18.806  1.00 81.44           C
ATOM   1017  O   MET A  82      -4.687   4.753 -17.687  1.00 81.44           O
ATOM   1018  HA  MET A  82      -5.782   6.082 -19.567  1.00 81.44           H
ATOM   1019  CB  MET A  82      -7.108   4.391 -19.920  1.00 81.44           C
ATOM   1020 1HB  MET A  82      -7.734   4.964 -20.604  1.00 81.44           H
ATOM   1021 2HB  MET A  82      -7.026   3.385 -20.331  1.00 81.44           H
ATOM   1022  CG  MET A  82      -7.768   4.334 -18.542  1.00 81.44           C
ATOM   1023 1HG  MET A  82      -7.418   3.456 -17.998  1.00 81.44           H
ATOM   1024 2HG  MET A  82      -7.482   5.207 -17.956  1.00 81.44           H
ATOM   1025  SD  MET A  82      -9.543   4.272 -18.717  1.00 81.44           S
ATOM   1026  CE  MET A  82     -10.033   4.567 -17.026  1.00 81.44           C
ATOM   1027 1HE  MET A  82      -9.623   3.784 -16.388  1.00 81.44           H
ATOM   1028 2HE  MET A  82      -9.653   5.536 -16.702  1.00 81.44           H
ATOM   1029 3HE  MET A  82     -11.120   4.561 -16.956  1.00 81.44           H
ATOM   1030  HN  MET A  82      -5.661   4.625 -21.880  1.00 81.44           H
ATOM   1031  N   THR A  83      -4.387   3.117 -19.219  1.00 79.44           N
ATOM   1032  CA  THR A  83      -3.509   2.329 -18.370  1.00 79.44           C
ATOM   1033  C   THR A  83      -2.284   3.149 -17.962  1.00 79.44           C
ATOM   1034  O   THR A  83      -1.906   3.166 -16.791  1.00 79.44           O
ATOM   1035  HA  THR A  83      -4.048   2.080 -17.456  1.00 79.44           H
ATOM   1036  CB  THR A  83      -3.156   1.042 -19.120  1.00 79.44           C
ATOM   1037  HB  THR A  83      -2.358   1.219 -19.841  1.00 79.44           H
ATOM   1038  OG1 THR A  83      -4.397   0.610 -19.671  1.00 79.44           O
ATOM   1039  HG1 THR A  83      -5.141   0.805 -19.032  1.00 79.44           H
ATOM   1040  CG2 THR A  83      -2.751  -0.092 -18.177  1.00 79.44           C
ATOM   1041 1HG2 THR A  83      -3.575  -0.314 -17.500  1.00 79.44           H
ATOM   1042 2HG2 THR A  83      -1.877   0.210 -17.600  1.00 79.44           H
ATOM   1043 3HG2 THR A  83      -2.511  -0.981 -18.761  1.00 79.44           H
ATOM   1044  HN  THR A  83      -4.582   2.715 -20.114  1.00 79.44           H
ATOM   1045  N   ASP A  84      -1.698   3.810 -18.949  1.00 81.74           N
ATOM   1046  CA  ASP A  84      -0.480   4.569 -18.722  1.00 81.74           C
ATOM   1047  C   ASP A  84      -0.735   5.627 -17.647  1.00 81.74           C
ATOM   1048  O   ASP A  84       0.139   5.911 -16.831  1.00 81.74           O
ATOM   1049  HA  ASP A  84       0.263   3.832 -18.414  1.00 81.74           H
ATOM   1050  CB  ASP A  84      -0.033   5.288 -19.997  1.00 81.74           C
ATOM   1051 1HB  ASP A  84      -0.819   5.965 -20.331  1.00 81.74           H
ATOM   1052 2HB  ASP A  84       0.845   5.898 -19.786  1.00 81.74           H
ATOM   1053  CG  ASP A  84       0.290   4.286 -21.107  1.00 81.74           C
ATOM   1054  OD1 ASP A  84       0.889   3.241 -20.772  1.00 81.74           O
ATOM   1055  OD2 ASP A  84      -0.069   4.587 -22.266  1.00 81.74           O
ATOM   1056  HN  ASP A  84      -2.041   3.832 -19.888  1.00 81.74           H
ATOM   1057  N   MET A  85      -1.938   6.181 -17.682  1.00 86.94           N
ATOM   1058  CA  MET A  85      -2.309   7.225 -16.742  1.00 86.94           C
ATOM   1059  C   MET A  85      -2.314   6.695 -15.307  1.00 86.94           C
ATOM   1060  O   MET A  85      -1.794   7.343 -14.400  1.00 86.94           O
ATOM   1061  HA  MET A  85      -1.548   7.999 -16.848  1.00 86.94           H
ATOM   1062  CB  MET A  85      -3.699   7.760 -17.094  1.00 86.94           C
ATOM   1063 1HB  MET A  85      -3.736   8.017 -18.153  1.00 86.94           H
ATOM   1064 2HB  MET A  85      -4.444   6.981 -16.929  1.00 86.94           H
ATOM   1065  CG  MET A  85      -4.042   8.990 -16.252  1.00 86.94           C
ATOM   1066 1HG  MET A  85      -5.046   9.338 -16.494  1.00 86.94           H
ATOM   1067 2HG  MET A  85      -4.043   8.728 -15.194  1.00 86.94           H
ATOM   1068  SD  MET A  85      -2.857  10.289 -16.557  1.00 86.94           S
ATOM   1069  CE  MET A  85      -3.323  10.749 -18.218  1.00 86.94           C
ATOM   1070 1HE  MET A  85      -3.215   9.888 -18.877  1.00 86.94           H
ATOM   1071 2HE  MET A  85      -4.360  11.085 -18.225  1.00 86.94           H
ATOM   1072 3HE  MET A  85      -2.677  11.556 -18.566  1.00 86.94           H
ATOM   1073  HN  MET A  85      -2.652   5.928 -18.335  1.00 86.94           H
ATOM   1074  N   PHE A  86      -2.907   5.521 -15.146  1.00 87.02           N
ATOM   1075  CA  PHE A  86      -2.994   4.901 -13.835  1.00 87.02           C
ATOM   1076  C   PHE A  86      -1.614   4.458 -13.344  1.00 87.02           C
ATOM   1077  O   PHE A  86      -1.313   4.557 -12.156  1.00 87.02           O
ATOM   1078  HA  PHE A  86      -3.399   5.646 -13.151  1.00 87.02           H
ATOM   1079  CB  PHE A  86      -3.889   3.669 -13.982  1.00 87.02           C
ATOM   1080 1HB  PHE A  86      -3.479   3.025 -14.760  1.00 87.02           H
ATOM   1081 2HB  PHE A  86      -3.864   3.101 -13.052  1.00 87.02           H
ATOM   1082  CG  PHE A  86      -5.345   3.994 -14.324  1.00 87.02           C
ATOM   1083  CD1 PHE A  86      -5.959   5.058 -13.741  1.00 87.02           C
ATOM   1084  HD1 PHE A  86      -5.415   5.679 -13.029  1.00 87.02           H
ATOM   1085  CD2 PHE A  86      -6.024   3.220 -15.212  1.00 87.02           C
ATOM   1086  HD2 PHE A  86      -5.531   2.367 -15.680  1.00 87.02           H
ATOM   1087  CE1 PHE A  86      -7.309   5.360 -14.059  1.00 87.02           C
ATOM   1088  HE1 PHE A  86      -7.802   6.213 -13.591  1.00 87.02           H
ATOM   1089  CE2 PHE A  86      -7.374   3.522 -15.530  1.00 87.02           C
ATOM   1090  HE2 PHE A  86      -7.919   2.901 -16.242  1.00 87.02           H
ATOM   1091  CZ  PHE A  86      -7.989   4.586 -14.947  1.00 87.02           C
ATOM   1092  HZ  PHE A  86      -9.025   4.818 -15.191  1.00 87.02           H
ATOM   1093  HN  PHE A  86      -3.321   4.997 -15.890  1.00 87.02           H
ATOM   1094  N   LEU A  87      -0.813   3.979 -14.285  1.00 84.02           N
ATOM   1095  CA  LEU A  87       0.529   3.523 -13.963  1.00 84.02           C
ATOM   1096  C   LEU A  87       1.353   4.701 -13.442  1.00 84.02           C
ATOM   1097  O   LEU A  87       2.159   4.543 -12.526  1.00 84.02           O
ATOM   1098  HA  LEU A  87       0.440   2.784 -13.167  1.00 84.02           H
ATOM   1099  CB  LEU A  87       1.157   2.817 -15.167  1.00 84.02           C
ATOM   1100 1HB  LEU A  87       1.089   3.481 -16.029  1.00 84.02           H
ATOM   1101 2HB  LEU A  87       2.217   2.668 -14.963  1.00 84.02           H
ATOM   1102  CG  LEU A  87       0.545   1.468 -15.548  1.00 84.02           C
ATOM   1103  HG  LEU A  87      -0.476   1.640 -15.887  1.00 84.02           H
ATOM   1104  CD1 LEU A  87       1.307   0.829 -16.712  1.00 84.02           C
ATOM   1105 1HD1 LEU A  87       1.266   1.489 -17.578  1.00 84.02           H
ATOM   1106 2HD1 LEU A  87       2.346   0.673 -16.423  1.00 84.02           H
ATOM   1107 3HD1 LEU A  87       0.851  -0.128 -16.962  1.00 84.02           H
ATOM   1108  CD2 LEU A  87       0.468   0.538 -14.335  1.00 84.02           C
ATOM   1109 1HD2 LEU A  87       1.471   0.369 -13.943  1.00 84.02           H
ATOM   1110 2HD2 LEU A  87      -0.151   0.998 -13.564  1.00 84.02           H
ATOM   1111 3HD2 LEU A  87       0.029  -0.414 -14.634  1.00 84.02           H
ATOM   1112  HN  LEU A  87      -1.066   3.901 -15.249  1.00 84.02           H
ATOM   1113  N   LEU A  88       1.123   5.857 -14.048  1.00 88.19           N
ATOM   1114  CA  LEU A  88       1.822   7.066 -13.645  1.00 88.19           C
ATOM   1115  C   LEU A  88       1.474   7.390 -12.191  1.00 88.19           C
ATOM   1116  O   LEU A  88       2.364   7.583 -11.365  1.00 88.19           O
ATOM   1117  HA  LEU A  88       2.891   6.861 -13.707  1.00 88.19           H
ATOM   1118  CB  LEU A  88       1.522   8.207 -14.619  1.00 88.19           C
ATOM   1119 1HB  LEU A  88       1.904   7.930 -15.602  1.00 88.19           H
ATOM   1120 2HB  LEU A  88       0.441   8.304 -14.712  1.00 88.19           H
ATOM   1121  CG  LEU A  88       2.099   9.575 -14.246  1.00 88.19           C
ATOM   1122  HG  LEU A  88       1.835   9.786 -13.210  1.00 88.19           H
ATOM   1123  CD1 LEU A  88       3.626   9.567 -14.331  1.00 88.19           C
ATOM   1124 1HD1 LEU A  88       4.025   8.821 -13.644  1.00 88.19           H
ATOM   1125 2HD1 LEU A  88       3.933   9.324 -15.348  1.00 88.19           H
ATOM   1126 3HD1 LEU A  88       4.010  10.551 -14.061  1.00 88.19           H
ATOM   1127  CD2 LEU A  88       1.483  10.682 -15.104  1.00 88.19           C
ATOM   1128 1HD2 LEU A  88       1.695  10.487 -16.156  1.00 88.19           H
ATOM   1129 2HD2 LEU A  88       0.404  10.703 -14.950  1.00 88.19           H
ATOM   1130 3HD2 LEU A  88       1.910  11.643 -14.819  1.00 88.19           H
ATOM   1131  HN  LEU A  88       0.474   5.975 -14.800  1.00 88.19           H
ATOM   1132  N   ASN A  89       0.177   7.440 -11.923  1.00 91.82           N
ATOM   1133  CA  ASN A  89      -0.301   7.858 -10.617  1.00 91.82           C
ATOM   1134  C   ASN A  89       0.131   6.832  -9.567  1.00 91.82           C
ATOM   1135  O   ASN A  89       0.357   7.180  -8.409  1.00 91.82           O
ATOM   1136  HA  ASN A  89       0.144   8.839 -10.449  1.00 91.82           H
ATOM   1137  CB  ASN A  89      -1.828   7.945 -10.591  1.00 91.82           C
ATOM   1138 1HB  ASN A  89      -2.253   7.101 -11.135  1.00 91.82           H
ATOM   1139 2HB  ASN A  89      -2.183   7.874  -9.563  1.00 91.82           H
ATOM   1140  CG  ASN A  89      -2.313   9.256 -11.214  1.00 91.82           C
ATOM   1141  OD1 ASN A  89      -2.546  10.246 -10.539  1.00 91.82           O
ATOM   1142  ND2 ASN A  89      -2.453   9.208 -12.536  1.00 91.82           N
ATOM   1143 1HD2 ASN A  89      -2.245   8.364 -13.030  1.00 91.82           H
ATOM   1144 2HD2 ASN A  89      -2.765  10.016 -13.035  1.00 91.82           H
ATOM   1145  HN  ASN A  89      -0.539   7.202 -12.579  1.00 91.82           H
ATOM   1146  N   LEU A  90       0.235   5.588 -10.010  1.00 88.70           N
ATOM   1147  CA  LEU A  90       0.653   4.512  -9.128  1.00 88.70           C
ATOM   1148  C   LEU A  90       2.096   4.755  -8.683  1.00 88.70           C
ATOM   1149  O   LEU A  90       2.411   4.644  -7.499  1.00 88.70           O
ATOM   1150  HA  LEU A  90       0.010   4.542  -8.249  1.00 88.70           H
ATOM   1151  CB  LEU A  90       0.438   3.154  -9.800  1.00 88.70           C
ATOM   1152 1HB  LEU A  90      -0.568   3.134 -10.220  1.00 88.70           H
ATOM   1153 2HB  LEU A  90       1.134   3.069 -10.635  1.00 88.70           H
ATOM   1154  CG  LEU A  90       0.610   1.927  -8.902  1.00 88.70           C
ATOM   1155  HG  LEU A  90       1.505   2.069  -8.298  1.00 88.70           H
ATOM   1156  CD1 LEU A  90      -0.569   1.784  -7.938  1.00 88.70           C
ATOM   1157 1HD1 LEU A  90      -0.633   2.671  -7.308  1.00 88.70           H
ATOM   1158 2HD1 LEU A  90      -1.493   1.675  -8.506  1.00 88.70           H
ATOM   1159 3HD1 LEU A  90      -0.422   0.904  -7.312  1.00 88.70           H
ATOM   1160  CD2 LEU A  90       0.824   0.663  -9.737  1.00 88.70           C
ATOM   1161 1HD2 LEU A  90      -0.039   0.504 -10.384  1.00 88.70           H
ATOM   1162 2HD2 LEU A  90       1.719   0.778 -10.347  1.00 88.70           H
ATOM   1163 3HD2 LEU A  90       0.943  -0.194  -9.075  1.00 88.70           H
ATOM   1164  HN  LEU A  90       0.038   5.311 -10.951  1.00 88.70           H
ATOM   1165  N   ALA A  91       2.935   5.084  -9.655  1.00 90.77           N
ATOM   1166  CA  ALA A  91       4.348   5.290  -9.386  1.00 90.77           C
ATOM   1167  C   ALA A  91       4.516   6.502  -8.468  1.00 90.77           C
ATOM   1168  O   ALA A  91       5.402   6.521  -7.615  1.00 90.77           O
ATOM   1169  HA  ALA A  91       4.721   4.403  -8.875  1.00 90.77           H
ATOM   1170  CB  ALA A  91       5.100   5.452 -10.708  1.00 90.77           C
ATOM   1171 1HB  ALA A  91       4.973   4.553 -11.311  1.00 90.77           H
ATOM   1172 2HB  ALA A  91       4.704   6.311 -11.249  1.00 90.77           H
ATOM   1173 3HB  ALA A  91       6.160   5.607 -10.507  1.00 90.77           H
ATOM   1174  HN  ALA A  91       2.663   5.209 -10.609  1.00 90.77           H
ATOM   1175  N   ILE A  92       3.652   7.485  -8.673  1.00 93.20           N
ATOM   1176  CA  ILE A  92       3.687   8.694  -7.867  1.00 93.20           C
ATOM   1177  C   ILE A  92       3.329   8.347  -6.421  1.00 93.20           C
ATOM   1178  O   ILE A  92       4.001   8.785  -5.489  1.00 93.20           O
ATOM   1179  HA  ILE A  92       4.710   9.071  -7.889  1.00 93.20           H
ATOM   1180  CB  ILE A  92       2.793   9.773  -8.481  1.00 93.20           C
ATOM   1181  HB  ILE A  92       1.824   9.328  -8.705  1.00 93.20           H
ATOM   1182  CG1 ILE A  92       3.374  10.280  -9.802  1.00 93.20           C
ATOM   1183 1HG1 ILE A  92       4.273  10.865  -9.608  1.00 93.20           H
ATOM   1184 2HG1 ILE A  92       3.672   9.434 -10.421  1.00 93.20           H
ATOM   1185  CG2 ILE A  92       2.548  10.912  -7.488  1.00 93.20           C
ATOM   1186 1HG2 ILE A  92       2.059  10.518  -6.597  1.00 93.20           H
ATOM   1187 2HG2 ILE A  92       3.501  11.363  -7.210  1.00 93.20           H
ATOM   1188 3HG2 ILE A  92       1.910  11.665  -7.950  1.00 93.20           H
ATOM   1189  CD1 ILE A  92       2.355  11.137 -10.556  1.00 93.20           C
ATOM   1190 1HD1 ILE A  92       1.467  10.541 -10.770  1.00 93.20           H
ATOM   1191 2HD1 ILE A  92       2.078  11.995  -9.944  1.00 93.20           H
ATOM   1192 3HD1 ILE A  92       2.794  11.484 -11.492  1.00 93.20           H
ATOM   1193  HN  ILE A  92       2.939   7.465  -9.374  1.00 93.20           H
ATOM   1194  N   ALA A  93       2.269   7.564  -6.278  1.00 93.03           N
ATOM   1195  CA  ALA A  93       1.785   7.193  -4.960  1.00 93.03           C
ATOM   1196  C   ALA A  93       2.892   6.459  -4.202  1.00 93.03           C
ATOM   1197  O   ALA A  93       3.134   6.735  -3.028  1.00 93.03           O
ATOM   1198  HA  ALA A  93       1.538   8.111  -4.427  1.00 93.03           H
ATOM   1199  CB  ALA A  93       0.516   6.349  -5.101  1.00 93.03           C
ATOM   1200 1HB  ALA A  93      -0.249   6.927  -5.620  1.00 93.03           H
ATOM   1201 2HB  ALA A  93       0.741   5.448  -5.672  1.00 93.03           H
ATOM   1202 3HB  ALA A  93       0.153   6.071  -4.112  1.00 93.03           H
ATOM   1203  HN  ALA A  93       1.747   7.186  -7.043  1.00 93.03           H
ATOM   1204  N   ASP A  94       3.536   5.538  -4.904  1.00 92.41           N
ATOM   1205  CA  ASP A  94       4.576   4.725  -4.297  1.00 92.41           C
ATOM   1206  C   ASP A  94       5.719   5.629  -3.832  1.00 92.41           C
ATOM   1207  O   ASP A  94       6.233   5.468  -2.726  1.00 92.41           O
ATOM   1208  HA  ASP A  94       4.089   4.210  -3.469  1.00 92.41           H
ATOM   1209  CB  ASP A  94       5.146   3.720  -5.300  1.00 92.41           C
ATOM   1210 1HB  ASP A  94       5.280   4.203  -6.268  1.00 92.41           H
ATOM   1211 2HB  ASP A  94       6.130   3.389  -4.969  1.00 92.41           H
ATOM   1212  CG  ASP A  94       4.220   2.512  -5.452  1.00 92.41           C
ATOM   1213  OD1 ASP A  94       3.506   2.217  -4.469  1.00 92.41           O
ATOM   1214  OD2 ASP A  94       4.247   1.910  -6.547  1.00 92.41           O
ATOM   1215  HN  ASP A  94       3.358   5.345  -5.869  1.00 92.41           H
ATOM   1216  N   LEU A  95       6.084   6.561  -4.701  1.00 93.79           N
ATOM   1217  CA  LEU A  95       7.185   7.464  -4.410  1.00 93.79           C
ATOM   1218  C   LEU A  95       6.882   8.233  -3.123  1.00 93.79           C
ATOM   1219  O   LEU A  95       7.750   8.376  -2.262  1.00 93.79           O
ATOM   1220  HA  LEU A  95       8.073   6.855  -4.248  1.00 93.79           H
ATOM   1221  CB  LEU A  95       7.469   8.367  -5.613  1.00 93.79           C
ATOM   1222 1HB  LEU A  95       6.516   8.686  -6.036  1.00 93.79           H
ATOM   1223 2HB  LEU A  95       7.976   9.264  -5.258  1.00 93.79           H
ATOM   1224  CG  LEU A  95       8.309   7.748  -6.732  1.00 93.79           C
ATOM   1225  HG  LEU A  95       7.799   6.854  -7.088  1.00 93.79           H
ATOM   1226  CD1 LEU A  95       8.429   8.705  -7.920  1.00 93.79           C
ATOM   1227 1HD1 LEU A  95       7.435   8.925  -8.311  1.00 93.79           H
ATOM   1228 2HD1 LEU A  95       8.905   9.630  -7.596  1.00 93.79           H
ATOM   1229 3HD1 LEU A  95       9.031   8.240  -8.701  1.00 93.79           H
ATOM   1230  CD2 LEU A  95       9.679   7.309  -6.210  1.00 93.79           C
ATOM   1231 1HD2 LEU A  95      10.210   8.173  -5.810  1.00 93.79           H
ATOM   1232 2HD2 LEU A  95       9.546   6.568  -5.422  1.00 93.79           H
ATOM   1233 3HD2 LEU A  95      10.256   6.873  -7.025  1.00 93.79           H
ATOM   1234  HN  LEU A  95       5.643   6.704  -5.586  1.00 93.79           H
ATOM   1235  N   LEU A  96       5.649   8.708  -3.031  1.00 93.11           N
ATOM   1236  CA  LEU A  96       5.256   9.562  -1.923  1.00 93.11           C
ATOM   1237  C   LEU A  96       5.461   8.809  -0.607  1.00 93.11           C
ATOM   1238  O   LEU A  96       5.901   9.391   0.384  1.00 93.11           O
ATOM   1239  HA  LEU A  96       5.915  10.430  -1.930  1.00 93.11           H
ATOM   1240  CB  LEU A  96       3.829  10.076  -2.122  1.00 93.11           C
ATOM   1241 1HB  LEU A  96       3.190   9.228  -2.369  1.00 93.11           H
ATOM   1242 2HB  LEU A  96       3.473  10.477  -1.173  1.00 93.11           H
ATOM   1243  CG  LEU A  96       3.646  11.148  -3.198  1.00 93.11           C
ATOM   1244  HG  LEU A  96       3.985  10.739  -4.149  1.00 93.11           H
ATOM   1245  CD1 LEU A  96       2.169  11.512  -3.363  1.00 93.11           C
ATOM   1246 1HD1 LEU A  96       1.607  10.625  -3.655  1.00 93.11           H
ATOM   1247 2HD1 LEU A  96       1.781  11.894  -2.419  1.00 93.11           H
ATOM   1248 3HD1 LEU A  96       2.067  12.276  -4.134  1.00 93.11           H
ATOM   1249  CD2 LEU A  96       4.509  12.376  -2.901  1.00 93.11           C
ATOM   1250 1HD2 LEU A  96       4.223  12.796  -1.936  1.00 93.11           H
ATOM   1251 2HD2 LEU A  96       5.558  12.084  -2.873  1.00 93.11           H
ATOM   1252 3HD2 LEU A  96       4.359  13.123  -3.681  1.00 93.11           H
ATOM   1253  HN  LEU A  96       4.926   8.519  -3.695  1.00 93.11           H
ATOM   1254  N   PHE A  97       5.132   7.526  -0.639  1.00 93.79           N
ATOM   1255  CA  PHE A  97       5.271   6.688   0.540  1.00 93.79           C
ATOM   1256  C   PHE A  97       6.744   6.398   0.836  1.00 93.79           C
ATOM   1257  O   PHE A  97       7.182   6.499   1.980  1.00 93.79           O
ATOM   1258  HA  PHE A  97       4.835   7.233   1.377  1.00 93.79           H
ATOM   1259  CB  PHE A  97       4.554   5.371   0.239  1.00 93.79           C
ATOM   1260 1HB  PHE A  97       3.478   5.544   0.247  1.00 93.79           H
ATOM   1261 2HB  PHE A  97       4.817   5.047  -0.768  1.00 93.79           H
ATOM   1262  CG  PHE A  97       4.882   4.245   1.223  1.00 93.79           C
ATOM   1263  CD1 PHE A  97       5.449   3.094   0.774  1.00 93.79           C
ATOM   1264  HD1 PHE A  97       5.671   2.973  -0.287  1.00 93.79           H
ATOM   1265  CD2 PHE A  97       4.605   4.396   2.546  1.00 93.79           C
ATOM   1266  HD2 PHE A  97       4.150   5.319   2.906  1.00 93.79           H
ATOM   1267  CE1 PHE A  97       5.754   2.049   1.686  1.00 93.79           C
ATOM   1268  HE1 PHE A  97       6.208   1.126   1.327  1.00 93.79           H
ATOM   1269  CE2 PHE A  97       4.910   3.352   3.458  1.00 93.79           C
ATOM   1270  HE2 PHE A  97       4.688   3.473   4.519  1.00 93.79           H
ATOM   1271  CZ  PHE A  97       5.477   2.200   3.009  1.00 93.79           C
ATOM   1272  HZ  PHE A  97       5.711   1.399   3.710  1.00 93.79           H
ATOM   1273  HN  PHE A  97       4.777   7.060  -1.449  1.00 93.79           H
ATOM   1274  N   LEU A  98       7.466   6.042  -0.216  1.00 93.96           N
ATOM   1275  CA  LEU A  98       8.835   5.577  -0.062  1.00 93.96           C
ATOM   1276  C   LEU A  98       9.652   6.644   0.669  1.00 93.96           C
ATOM   1277  O   LEU A  98      10.514   6.321   1.484  1.00 93.96           O
ATOM   1278  HA  LEU A  98       8.807   4.680   0.556  1.00 93.96           H
ATOM   1279  CB  LEU A  98       9.420   5.176  -1.417  1.00 93.96           C
ATOM   1280 1HB  LEU A  98       9.234   5.984  -2.125  1.00 93.96           H
ATOM   1281 2HB  LEU A  98      10.502   5.088  -1.312  1.00 93.96           H
ATOM   1282  CG  LEU A  98       8.887   3.874  -2.019  1.00 93.96           C
ATOM   1283  HG  LEU A  98       7.804   3.862  -1.901  1.00 93.96           H
ATOM   1284  CD1 LEU A  98       9.179   3.804  -3.519  1.00 93.96           C
ATOM   1285 1HD1 LEU A  98       8.699   4.644  -4.022  1.00 93.96           H
ATOM   1286 2HD1 LEU A  98      10.255   3.850  -3.683  1.00 93.96           H
ATOM   1287 3HD1 LEU A  98       8.789   2.869  -3.922  1.00 93.96           H
ATOM   1288  CD2 LEU A  98       9.437   2.658  -1.271  1.00 93.96           C
ATOM   1289 1HD2 LEU A  98      10.525   2.654  -1.336  1.00 93.96           H
ATOM   1290 2HD2 LEU A  98       9.136   2.709  -0.225  1.00 93.96           H
ATOM   1291 3HD2 LEU A  98       9.043   1.747  -1.719  1.00 93.96           H
ATOM   1292  HN  LEU A  98       7.133   6.067  -1.159  1.00 93.96           H
ATOM   1293  N   VAL A  99       9.350   7.895   0.352  1.00 94.23           N
ATOM   1294  CA  VAL A  99      10.083   9.010   0.927  1.00 94.23           C
ATOM   1295  C   VAL A  99       9.891   9.013   2.445  1.00 94.23           C
ATOM   1296  O   VAL A  99      10.649   9.656   3.169  1.00 94.23           O
ATOM   1297  HA  VAL A  99      11.140   8.857   0.708  1.00 94.23           H
ATOM   1298  CB  VAL A  99       9.647  10.320   0.267  1.00 94.23           C
ATOM   1299  HB  VAL A  99       8.559  10.371   0.312  1.00 94.23           H
ATOM   1300  CG1 VAL A  99      10.207  11.527   1.021  1.00 94.23           C
ATOM   1301 1HG1 VAL A  99       9.842  11.515   2.048  1.00 94.23           H
ATOM   1302 2HG1 VAL A  99      11.296  11.482   1.022  1.00 94.23           H
ATOM   1303 3HG1 VAL A  99       9.881  12.445   0.531  1.00 94.23           H
ATOM   1304  CG2 VAL A  99      10.058  10.355  -1.206  1.00 94.23           C
ATOM   1305 1HG2 VAL A  99      11.142  10.269  -1.283  1.00 94.23           H
ATOM   1306 2HG2 VAL A  99       9.590   9.524  -1.734  1.00 94.23           H
ATOM   1307 3HG2 VAL A  99       9.735  11.296  -1.651  1.00 94.23           H
ATOM   1308  HN  VAL A  99       8.622   8.151  -0.284  1.00 94.23           H
ATOM   1309  N   THR A 100       8.873   8.286   2.882  1.00 93.70           N
ATOM   1310  CA  THR A 100       8.540   8.238   4.295  1.00 93.70           C
ATOM   1311  C   THR A 100       9.359   7.154   4.999  1.00 93.70           C
ATOM   1312  O   THR A 100       9.494   7.169   6.222  1.00 93.70           O
ATOM   1313  HA  THR A 100       8.816   9.191   4.746  1.00 93.70           H
ATOM   1314  CB  THR A 100       7.029   8.033   4.418  1.00 93.70           C
ATOM   1315  HB  THR A 100       6.679   8.304   5.414  1.00 93.70           H
ATOM   1316  OG1 THR A 100       6.832   6.671   4.047  1.00 93.70           O
ATOM   1317  HG1 THR A 100       6.734   6.598   3.055  1.00 93.70           H
ATOM   1318  CG2 THR A 100       6.243   8.822   3.369  1.00 93.70           C
ATOM   1319 1HG2 THR A 100       6.546   8.502   2.372  1.00 93.70           H
ATOM   1320 2HG2 THR A 100       6.449   9.887   3.486  1.00 93.70           H
ATOM   1321 3HG2 THR A 100       5.177   8.641   3.501  1.00 93.70           H
ATOM   1322  HN  THR A 100       8.282   7.738   2.289  1.00 93.70           H
ATOM   1323  N   LEU A 101       9.885   6.240   4.198  1.00 93.46           N
ATOM   1324  CA  LEU A 101      10.529   5.054   4.736  1.00 93.46           C
ATOM   1325  C   LEU A 101      11.770   5.469   5.529  1.00 93.46           C
ATOM   1326  O   LEU A 101      12.034   4.930   6.603  1.00 93.46           O
ATOM   1327  HA  LEU A 101       9.825   4.581   5.420  1.00 93.46           H
ATOM   1328  CB  LEU A 101      10.821   4.049   3.619  1.00 93.46           C
ATOM   1329 1HB  LEU A 101      11.342   4.570   2.816  1.00 93.46           H
ATOM   1330 2HB  LEU A 101      11.505   3.294   4.007  1.00 93.46           H
ATOM   1331  CG  LEU A 101       9.605   3.337   3.024  1.00 93.46           C
ATOM   1332  HG  LEU A 101       8.992   4.079   2.512  1.00 93.46           H
ATOM   1333  CD1 LEU A 101      10.031   2.305   1.978  1.00 93.46           C
ATOM   1334 1HD1 LEU A 101      10.573   2.803   1.175  1.00 93.46           H
ATOM   1335 2HD1 LEU A 101      10.678   1.561   2.445  1.00 93.46           H
ATOM   1336 3HD1 LEU A 101       9.148   1.813   1.571  1.00 93.46           H
ATOM   1337  CD2 LEU A 101       8.740   2.717   4.123  1.00 93.46           C
ATOM   1338 1HD2 LEU A 101       9.329   1.991   4.683  1.00 93.46           H
ATOM   1339 2HD2 LEU A 101       8.391   3.500   4.796  1.00 93.46           H
ATOM   1340 3HD2 LEU A 101       7.882   2.217   3.672  1.00 93.46           H
ATOM   1341  HN  LEU A 101       9.875   6.299   3.199  1.00 93.46           H
ATOM   1342  N   PRO A 102      12.552   6.430   5.018  1.00 93.76           N
ATOM   1343  CA  PRO A 102      13.763   6.869   5.716  1.00 93.76           C
ATOM   1344  C   PRO A 102      13.486   7.263   7.157  1.00 93.76           C
ATOM   1345  O   PRO A 102      14.271   6.950   8.052  1.00 93.76           O
ATOM   1346  HA  PRO A 102      14.478   6.049   5.777  1.00 93.76           H
ATOM   1347  CB  PRO A 102      14.249   8.058   4.885  1.00 93.76           C
ATOM   1348 1HB  PRO A 102      13.849   9.000   5.260  1.00 93.76           H
ATOM   1349 2HB  PRO A 102      15.335   8.143   4.904  1.00 93.76           H
ATOM   1350  CG  PRO A 102      13.733   7.745   3.485  1.00 93.76           C
ATOM   1351 1HG  PRO A 102      13.686   8.639   2.862  1.00 93.76           H
ATOM   1352 2HG  PRO A 102      14.381   7.041   2.963  1.00 93.76           H
ATOM   1353  CD  PRO A 102      12.355   7.163   3.754  1.00 93.76           C
ATOM   1354 1HD  PRO A 102      11.599   7.941   3.856  1.00 93.76           H
ATOM   1355 2HD  PRO A 102      12.028   6.509   2.945  1.00 93.76           H
ATOM   1356  N   PHE A 103      12.367   7.947   7.346  1.00 93.53           N
ATOM   1357  CA  PHE A 103      12.008   8.446   8.662  1.00 93.53           C
ATOM   1358  C   PHE A 103      11.674   7.295   9.613  1.00 93.53           C
ATOM   1359  O   PHE A 103      12.027   7.335  10.791  1.00 93.53           O
ATOM   1360  HA  PHE A 103      12.869   8.994   9.046  1.00 93.53           H
ATOM   1361  CB  PHE A 103      10.766   9.323   8.485  1.00 93.53           C
ATOM   1362 1HB  PHE A 103       9.995   8.744   7.976  1.00 93.53           H
ATOM   1363 2HB  PHE A 103      10.373   9.582   9.468  1.00 93.53           H
ATOM   1364  CG  PHE A 103      11.020  10.610   7.698  1.00 93.53           C
ATOM   1365  CD1 PHE A 103      11.436  11.732   8.346  1.00 93.53           C
ATOM   1366  HD1 PHE A 103      11.588  11.714   9.425  1.00 93.53           H
ATOM   1367  CD2 PHE A 103      10.831  10.633   6.352  1.00 93.53           C
ATOM   1368  HD2 PHE A 103      10.498   9.734   5.833  1.00 93.53           H
ATOM   1369  CE1 PHE A 103      11.672  12.927   7.615  1.00 93.53           C
ATOM   1370  HE1 PHE A 103      12.004  13.826   8.134  1.00 93.53           H
ATOM   1371  CE2 PHE A 103      11.067  11.828   5.622  1.00 93.53           C
ATOM   1372  HE2 PHE A 103      10.915  11.846   4.542  1.00 93.53           H
ATOM   1373  CZ  PHE A 103      11.482  12.949   6.269  1.00 93.53           C
ATOM   1374  HZ  PHE A 103      11.663  13.866   5.708  1.00 93.53           H
ATOM   1375  HN  PHE A 103      11.713   8.160   6.620  1.00 93.53           H
ATOM   1376  N   TRP A 104      10.996   6.296   9.067  1.00 92.26           N
ATOM   1377  CA  TRP A 104      10.641   5.120   9.842  1.00 92.26           C
ATOM   1378  C   TRP A 104      11.935   4.410  10.243  1.00 92.26           C
ATOM   1379  O   TRP A 104      12.034   3.865  11.342  1.00 92.26           O
ATOM   1380  HA  TRP A 104      10.109   5.456  10.732  1.00 92.26           H
ATOM   1381  CB  TRP A 104       9.681   4.219   9.063  1.00 92.26           C
ATOM   1382 1HB  TRP A 104      10.047   4.112   8.042  1.00 92.26           H
ATOM   1383 2HB  TRP A 104       9.690   3.224   9.509  1.00 92.26           H
ATOM   1384  CG  TRP A 104       8.240   4.731   9.022  1.00 92.26           C
ATOM   1385  CD1 TRP A 104       7.520   5.083   7.948  1.00 92.26           C
ATOM   1386  HD1 TRP A 104       7.888   5.045   6.923  1.00 92.26           H
ATOM   1387  CD2 TRP A 104       7.369   4.937  10.154  1.00 92.26           C
ATOM   1388  NE1 TRP A 104       6.253   5.499   8.303  1.00 92.26           N
ATOM   1389  HE1 TRP A 104       5.535   5.808   7.680  1.00 92.26           H
ATOM   1390  CE2 TRP A 104       6.158   5.407   9.687  1.00 92.26           C
ATOM   1391  CE3 TRP A 104       7.596   4.733  11.526  1.00 92.26           C
ATOM   1392  HE3 TRP A 104       8.543   4.362  11.919  1.00 92.26           H
ATOM   1393  CZ2 TRP A 104       5.080   5.712  10.526  1.00 92.26           C
ATOM   1394  HZ2 TRP A 104       4.133   6.083  10.133  1.00 92.26           H
ATOM   1395  CZ3 TRP A 104       6.508   5.043  12.351  1.00 92.26           C
ATOM   1396  HZ3 TRP A 104       6.631   4.902  13.425  1.00 92.26           H
ATOM   1397  CH2 TRP A 104       5.283   5.517  11.897  1.00 92.26           C
ATOM   1398  HH2 TRP A 104       4.484   5.735  12.606  1.00 92.26           H
ATOM   1399  HN  TRP A 104      10.692   6.282   8.114  1.00 92.26           H
ATOM   1400  N   ALA A 105      12.896   4.439   9.331  1.00 93.47           N
ATOM   1401  CA  ALA A 105      14.156   3.749   9.549  1.00 93.47           C
ATOM   1402  C   ALA A 105      14.865   4.362  10.759  1.00 93.47           C
ATOM   1403  O   ALA A 105      15.347   3.641  11.631  1.00 93.47           O
ATOM   1404  HA  ALA A 105      13.930   2.704   9.762  1.00 93.47           H
ATOM   1405  CB  ALA A 105      15.005   3.822   8.278  1.00 93.47           C
ATOM   1406 1HB  ALA A 105      14.469   3.348   7.456  1.00 93.47           H
ATOM   1407 2HB  ALA A 105      15.200   4.865   8.031  1.00 93.47           H
ATOM   1408 3HB  ALA A 105      15.950   3.305   8.442  1.00 93.47           H
ATOM   1409  HN  ALA A 105      12.823   4.921   8.458  1.00 93.47           H
ATOM   1410  N   ILE A 106      14.905   5.686  10.773  1.00 93.12           N
ATOM   1411  CA  ILE A 106      15.576   6.403  11.844  1.00 93.12           C
ATOM   1412  C   ILE A 106      14.853   6.131  13.165  1.00 93.12           C
ATOM   1413  O   ILE A 106      15.492   5.887  14.187  1.00 93.12           O
ATOM   1414  HA  ILE A 106      16.589   6.007  11.918  1.00 93.12           H
ATOM   1415  CB  ILE A 106      15.695   7.889  11.502  1.00 93.12           C
ATOM   1416  HB  ILE A 106      14.717   8.244  11.176  1.00 93.12           H
ATOM   1417  CG1 ILE A 106      16.665   8.109  10.340  1.00 93.12           C
ATOM   1418 1HG1 ILE A 106      17.690   7.972  10.686  1.00 93.12           H
ATOM   1419 2HG1 ILE A 106      16.488   7.361   9.567  1.00 93.12           H
ATOM   1420  CG2 ILE A 106      16.083   8.707  12.736  1.00 93.12           C
ATOM   1421 1HG2 ILE A 106      15.322   8.585  13.507  1.00 93.12           H
ATOM   1422 2HG2 ILE A 106      17.044   8.358  13.115  1.00 93.12           H
ATOM   1423 3HG2 ILE A 106      16.160   9.760  12.464  1.00 93.12           H
ATOM   1424  CD1 ILE A 106      16.504   9.511   9.748  1.00 93.12           C
ATOM   1425 1HD1 ILE A 106      15.485   9.635   9.381  1.00 93.12           H
ATOM   1426 2HD1 ILE A 106      16.706  10.256  10.518  1.00 93.12           H
ATOM   1427 3HD1 ILE A 106      17.206   9.640   8.924  1.00 93.12           H
ATOM   1428  HN  ILE A 106      14.491   6.266  10.071  1.00 93.12           H
ATOM   1429  N   ALA A 107      13.531   6.184  13.100  1.00 91.53           N
ATOM   1430  CA  ALA A 107      12.717   6.048  14.296  1.00 91.53           C
ATOM   1431  C   ALA A 107      12.898   4.642  14.874  1.00 91.53           C
ATOM   1432  O   ALA A 107      12.833   4.453  16.087  1.00 91.53           O
ATOM   1433  HA  ALA A 107      13.072   6.778  15.024  1.00 91.53           H
ATOM   1434  CB  ALA A 107      11.257   6.356  13.959  1.00 91.53           C
ATOM   1435 1HB  ALA A 107      11.179   7.376  13.581  1.00 91.53           H
ATOM   1436 2HB  ALA A 107      10.905   5.659  13.199  1.00 91.53           H
ATOM   1437 3HB  ALA A 107      10.647   6.254  14.856  1.00 91.53           H
ATOM   1438  HN  ALA A 107      13.017   6.316  12.253  1.00 91.53           H
ATOM   1439  N   ALA A 108      13.121   3.693  13.977  1.00 91.25           N
ATOM   1440  CA  ALA A 108      13.288   2.307  14.380  1.00 91.25           C
ATOM   1441  C   ALA A 108      14.691   2.114  14.958  1.00 91.25           C
ATOM   1442  O   ALA A 108      14.887   1.311  15.869  1.00 91.25           O
ATOM   1443  HA  ALA A 108      12.552   2.096  15.156  1.00 91.25           H
ATOM   1444  CB  ALA A 108      13.020   1.391  13.184  1.00 91.25           C
ATOM   1445 1HB  ALA A 108      12.000   1.546  12.829  1.00 91.25           H
ATOM   1446 2HB  ALA A 108      13.722   1.624  12.383  1.00 91.25           H
ATOM   1447 3HB  ALA A 108      13.145   0.352  13.487  1.00 91.25           H
ATOM   1448  HN  ALA A 108      13.187   3.858  12.993  1.00 91.25           H
ATOM   1449  N   ALA A 109      15.633   2.865  14.405  1.00 90.43           N
ATOM   1450  CA  ALA A 109      17.029   2.706  14.773  1.00 90.43           C
ATOM   1451  C   ALA A 109      17.230   3.179  16.214  1.00 90.43           C
ATOM   1452  O   ALA A 109      18.061   2.635  16.940  1.00 90.43           O
ATOM   1453  HA  ALA A 109      17.270   1.644  14.711  1.00 90.43           H
ATOM   1454  CB  ALA A 109      17.909   3.469  13.781  1.00 90.43           C
ATOM   1455 1HB  ALA A 109      17.750   3.075  12.777  1.00 90.43           H
ATOM   1456 2HB  ALA A 109      17.647   4.527  13.801  1.00 90.43           H
ATOM   1457 3HB  ALA A 109      18.957   3.349  14.057  1.00 90.43           H
ATOM   1458  HN  ALA A 109      15.454   3.571  13.719  1.00 90.43           H
ATOM   1459  N   ASP A 110      16.455   4.188  16.585  1.00 87.19           N
ATOM   1460  CA  ASP A 110      16.607   4.807  17.891  1.00 87.19           C
ATOM   1461  C   ASP A 110      15.230   5.206  18.424  1.00 87.19           C
ATOM   1462  O   ASP A 110      14.499   4.371  18.954  1.00 87.19           O
ATOM   1463  HA  ASP A 110      17.091   4.053  18.511  1.00 87.19           H
ATOM   1464  CB  ASP A 110      17.465   6.071  17.805  1.00 87.19           C
ATOM   1465 1HB  ASP A 110      18.406   5.843  17.303  1.00 87.19           H
ATOM   1466 2HB  ASP A 110      16.955   6.821  17.200  1.00 87.19           H
ATOM   1467  CG  ASP A 110      17.748   6.637  19.198  1.00 87.19           C
ATOM   1468  OD1 ASP A 110      17.553   5.876  20.170  1.00 87.19           O
ATOM   1469  OD2 ASP A 110      18.153   7.818  19.259  1.00 87.19           O
ATOM   1470  HN  ASP A 110      15.736   4.581  16.012  1.00 87.19           H
ATOM   1471  N   GLN A 111      14.917   6.484  18.266  1.00 86.11           N
ATOM   1472  CA  GLN A 111      13.609   6.987  18.649  1.00 86.11           C
ATOM   1473  C   GLN A 111      13.147   8.067  17.669  1.00 86.11           C
ATOM   1474  O   GLN A 111      13.928   8.535  16.842  1.00 86.11           O
ATOM   1475  HA  GLN A 111      12.940   6.128  18.596  1.00 86.11           H
ATOM   1476  CB  GLN A 111      13.625   7.520  20.083  1.00 86.11           C
ATOM   1477 1HB  GLN A 111      12.640   7.906  20.344  1.00 86.11           H
ATOM   1478 2HB  GLN A 111      13.842   6.706  20.775  1.00 86.11           H
ATOM   1479  CG  GLN A 111      14.670   8.626  20.245  1.00 86.11           C
ATOM   1480 1HG  GLN A 111      15.665   8.223  20.054  1.00 86.11           H
ATOM   1481 2HG  GLN A 111      14.496   9.407  19.505  1.00 86.11           H
ATOM   1482  CD  GLN A 111      14.619   9.227  21.651  1.00 86.11           C
ATOM   1483  OE1 GLN A 111      13.567   9.396  22.244  1.00 86.11           O
ATOM   1484  NE2 GLN A 111      15.812   9.539  22.150  1.00 86.11           N
ATOM   1485 1HE2 GLN A 111      16.638   9.374  21.610  1.00 86.11           H
ATOM   1486 2HE2 GLN A 111      15.883   9.938  23.064  1.00 86.11           H
ATOM   1487  HN  GLN A 111      15.537   7.169  17.884  1.00 86.11           H
ATOM   1488  N   TRP A 112      11.879   8.431  17.793  1.00 90.42           N
ATOM   1489  CA  TRP A 112      11.307   9.456  16.937  1.00 90.42           C
ATOM   1490  C   TRP A 112      11.889  10.805  17.360  1.00 90.42           C
ATOM   1491  O   TRP A 112      11.545  11.330  18.418  1.00 90.42           O
ATOM   1492  HA  TRP A 112      11.595   9.231  15.910  1.00 90.42           H
ATOM   1493  CB  TRP A 112       9.778   9.422  16.987  1.00 90.42           C
ATOM   1494 1HB  TRP A 112       9.439   8.410  16.768  1.00 90.42           H
ATOM   1495 2HB  TRP A 112       9.453   9.654  18.002  1.00 90.42           H
ATOM   1496  CG  TRP A 112       9.101  10.392  16.017  1.00 90.42           C
ATOM   1497  CD1 TRP A 112       8.697  11.648  16.253  1.00 90.42           C
ATOM   1498  HD1 TRP A 112       8.804  12.157  17.211  1.00 90.42           H
ATOM   1499  CD2 TRP A 112       8.766  10.134  14.637  1.00 90.42           C
ATOM   1500  NE1 TRP A 112       8.127  12.215  15.131  1.00 90.42           N
ATOM   1501  HE1 TRP A 112       7.751  13.139  15.061  1.00 90.42           H
ATOM   1502  CE2 TRP A 112       8.170  11.265  14.117  1.00 90.42           C
ATOM   1503  CE3 TRP A 112       8.959   8.982  13.854  1.00 90.42           C
ATOM   1504  HE3 TRP A 112       9.427   8.077  14.241  1.00 90.42           H
ATOM   1505  CZ2 TRP A 112       7.719  11.355  12.795  1.00 90.42           C
ATOM   1506  HZ2 TRP A 112       7.251  12.260  12.408  1.00 90.42           H
ATOM   1507  CZ3 TRP A 112       8.503   9.088  12.535  1.00 90.42           C
ATOM   1508  HZ3 TRP A 112       8.628   8.223  11.884  1.00 90.42           H
ATOM   1509  CH2 TRP A 112       7.901  10.220  11.997  1.00 90.42           C
ATOM   1510  HH2 TRP A 112       7.572  10.223  10.957  1.00 90.42           H
ATOM   1511  HN  TRP A 112      11.248   8.039  18.463  1.00 90.42           H
ATOM   1512  N   LYS A 113      12.763  11.329  16.512  1.00 90.63           N
ATOM   1513  CA  LYS A 113      13.485  12.547  16.838  1.00 90.63           C
ATOM   1514  C   LYS A 113      12.792  13.739  16.175  1.00 90.63           C
ATOM   1515  O   LYS A 113      13.220  14.880  16.338  1.00 90.63           O
ATOM   1516  HA  LYS A 113      13.435  12.677  17.919  1.00 90.63           H
ATOM   1517  CB  LYS A 113      14.962  12.410  16.467  1.00 90.63           C
ATOM   1518 1HB  LYS A 113      15.054  12.148  15.413  1.00 90.63           H
ATOM   1519 2HB  LYS A 113      15.465  13.368  16.601  1.00 90.63           H
ATOM   1520  CG  LYS A 113      15.647  11.343  17.324  1.00 90.63           C
ATOM   1521 1HG  LYS A 113      15.578  11.619  18.377  1.00 90.63           H
ATOM   1522 2HG  LYS A 113      15.128  10.392  17.210  1.00 90.63           H
ATOM   1523  CD  LYS A 113      17.116  11.181  16.929  1.00 90.63           C
ATOM   1524 1HD  LYS A 113      17.186  10.942  15.868  1.00 90.63           H
ATOM   1525 2HD  LYS A 113      17.643  12.124  17.078  1.00 90.63           H
ATOM   1526  CE  LYS A 113      17.787  10.079  17.752  1.00 90.63           C
ATOM   1527 1HE  LYS A 113      17.753  10.336  18.810  1.00 90.63           H
ATOM   1528 2HE  LYS A 113      17.239   9.144  17.633  1.00 90.63           H
ATOM   1529  NZ  LYS A 113      19.192   9.896  17.324  1.00 90.63           N
ATOM   1530 1HZ  LYS A 113      19.595   9.108  17.819  1.00 90.63           H
ATOM   1531 2HZ  LYS A 113      19.221   9.720  16.326  1.00 90.63           H
ATOM   1532 3HZ  LYS A 113      19.721  10.735  17.535  1.00 90.63           H
ATOM   1533  HN  LYS A 113      12.979  10.936  15.618  1.00 90.63           H
ATOM   1534  N   PHE A 114      11.732  13.433  15.440  1.00 92.18           N
ATOM   1535  CA  PHE A 114      11.103  14.424  14.584  1.00 92.18           C
ATOM   1536  C   PHE A 114       9.884  15.045  15.268  1.00 92.18           C
ATOM   1537  O   PHE A 114       9.407  14.532  16.280  1.00 92.18           O
ATOM   1538  HA  PHE A 114      11.843  15.201  14.391  1.00 92.18           H
ATOM   1539  CB  PHE A 114      10.648  13.697  13.317  1.00 92.18           C
ATOM   1540 1HB  PHE A 114       9.832  13.021  13.572  1.00 92.18           H
ATOM   1541 2HB  PHE A 114      10.248  14.429  12.615  1.00 92.18           H
ATOM   1542  CG  PHE A 114      11.755  12.899  12.626  1.00 92.18           C
ATOM   1543  CD1 PHE A 114      12.703  13.544  11.894  1.00 92.18           C
ATOM   1544  HD1 PHE A 114      12.674  14.629  11.801  1.00 92.18           H
ATOM   1545  CD2 PHE A 114      11.791  11.544  12.742  1.00 92.18           C
ATOM   1546  HD2 PHE A 114      11.031  11.027  13.328  1.00 92.18           H
ATOM   1547  CE1 PHE A 114      13.730  12.803  11.252  1.00 92.18           C
ATOM   1548  HE1 PHE A 114      14.490  13.320  10.666  1.00 92.18           H
ATOM   1549  CE2 PHE A 114      12.818  10.804  12.101  1.00 92.18           C
ATOM   1550  HE2 PHE A 114      12.847   9.718  12.194  1.00 92.18           H
ATOM   1551  CZ  PHE A 114      13.766  11.448  11.369  1.00 92.18           C
ATOM   1552  HZ  PHE A 114      14.555  10.880  10.876  1.00 92.18           H
ATOM   1553  HN  PHE A 114      11.306  12.528  15.423  1.00 92.18           H
ATOM   1554  N   GLN A 115       9.413  16.139  14.689  1.00 92.23           N
ATOM   1555  CA  GLN A 115       8.277  16.852  15.248  1.00 92.23           C
ATOM   1556  C   GLN A 115       6.981  16.090  14.966  1.00 92.23           C
ATOM   1557  O   GLN A 115       6.955  15.194  14.123  1.00 92.23           O
ATOM   1558  HA  GLN A 115       8.458  16.890  16.322  1.00 92.23           H
ATOM   1559  CB  GLN A 115       8.203  18.280  14.702  1.00 92.23           C
ATOM   1560 1HB  GLN A 115       8.198  18.257  13.612  1.00 92.23           H
ATOM   1561 2HB  GLN A 115       7.269  18.745  15.015  1.00 92.23           H
ATOM   1562  CG  GLN A 115       9.386  19.117  15.194  1.00 92.23           C
ATOM   1563 1HG  GLN A 115      10.321  18.640  14.899  1.00 92.23           H
ATOM   1564 2HG  GLN A 115       9.365  20.097  14.718  1.00 92.23           H
ATOM   1565  CD  GLN A 115       9.347  19.280  16.715  1.00 92.23           C
ATOM   1566  OE1 GLN A 115       8.310  19.182  17.349  1.00 92.23           O
ATOM   1567  NE2 GLN A 115      10.533  19.533  17.262  1.00 92.23           N
ATOM   1568 1HE2 GLN A 115      11.346  19.601  16.684  1.00 92.23           H
ATOM   1569 2HE2 GLN A 115      10.611  19.656  18.251  1.00 92.23           H
ATOM   1570  HN  GLN A 115       9.794  16.539  13.855  1.00 92.23           H
ATOM   1571  N   THR A 116       5.937  16.473  15.686  1.00 92.79           N
ATOM   1572  CA  THR A 116       4.656  15.799  15.565  1.00 92.79           C
ATOM   1573  C   THR A 116       4.132  15.903  14.132  1.00 92.79           C
ATOM   1574  O   THR A 116       3.517  14.968  13.622  1.00 92.79           O
ATOM   1575  HA  THR A 116       4.804  14.739  15.775  1.00 92.79           H
ATOM   1576  CB  THR A 116       3.707  16.398  16.605  1.00 92.79           C
ATOM   1577  HB  THR A 116       3.430  17.418  16.337  1.00 92.79           H
ATOM   1578  OG1 THR A 116       4.406  16.254  17.838  1.00 92.79           O
ATOM   1579  HG1 THR A 116       4.003  16.851  18.531  1.00 92.79           H
ATOM   1580  CG2 THR A 116       2.441  15.559  16.794  1.00 92.79           C
ATOM   1581 1HG2 THR A 116       2.715  14.558  17.127  1.00 92.79           H
ATOM   1582 2HG2 THR A 116       1.904  15.493  15.848  1.00 92.79           H
ATOM   1583 3HG2 THR A 116       1.802  16.029  17.542  1.00 92.79           H
ATOM   1584  HN  THR A 116       5.958  17.227  16.342  1.00 92.79           H
ATOM   1585  N   PHE A 117       4.394  17.050  13.522  1.00 94.18           N
ATOM   1586  CA  PHE A 117       3.961  17.287  12.155  1.00 94.18           C
ATOM   1587  C   PHE A 117       4.421  16.157  11.231  1.00 94.18           C
ATOM   1588  O   PHE A 117       3.637  15.646  10.433  1.00 94.18           O
ATOM   1589  HA  PHE A 117       2.872  17.327  12.163  1.00 94.18           H
ATOM   1590  CB  PHE A 117       4.609  18.597  11.701  1.00 94.18           C
ATOM   1591 1HB  PHE A 117       4.268  19.403  12.351  1.00 94.18           H
ATOM   1592 2HB  PHE A 117       5.689  18.520  11.830  1.00 94.18           H
ATOM   1593  CG  PHE A 117       4.308  18.969  10.248  1.00 94.18           C
ATOM   1594  CD1 PHE A 117       5.253  18.780   9.288  1.00 94.18           C
ATOM   1595  HD1 PHE A 117       6.224  18.364   9.554  1.00 94.18           H
ATOM   1596  CD2 PHE A 117       3.096  19.488   9.917  1.00 94.18           C
ATOM   1597  HD2 PHE A 117       2.339  19.640  10.686  1.00 94.18           H
ATOM   1598  CE1 PHE A 117       4.973  19.126   7.940  1.00 94.18           C
ATOM   1599  HE1 PHE A 117       5.730  18.975   7.170  1.00 94.18           H
ATOM   1600  CE2 PHE A 117       2.816  19.834   8.568  1.00 94.18           C
ATOM   1601  HE2 PHE A 117       1.845  20.250   8.302  1.00 94.18           H
ATOM   1602  CZ  PHE A 117       3.761  19.645   7.608  1.00 94.18           C
ATOM   1603  HZ  PHE A 117       3.546  19.911   6.573  1.00 94.18           H
ATOM   1604  HN  PHE A 117       4.892  17.807  13.945  1.00 94.18           H
ATOM   1605  N   MET A 118       5.689  15.801  11.369  1.00 93.55           N
ATOM   1606  CA  MET A 118       6.273  14.770  10.529  1.00 93.55           C
ATOM   1607  C   MET A 118       5.610  13.415  10.783  1.00 93.55           C
ATOM   1608  O   MET A 118       5.452  12.615   9.862  1.00 93.55           O
ATOM   1609  HA  MET A 118       6.086  15.087   9.503  1.00 93.55           H
ATOM   1610  CB  MET A 118       7.773  14.667  10.814  1.00 93.55           C
ATOM   1611 1HB  MET A 118       8.214  15.663  10.824  1.00 93.55           H
ATOM   1612 2HB  MET A 118       7.929  14.239  11.805  1.00 93.55           H
ATOM   1613  CG  MET A 118       8.473  13.803   9.763  1.00 93.55           C
ATOM   1614 1HG  MET A 118       9.533  13.714  10.001  1.00 93.55           H
ATOM   1615 2HG  MET A 118       8.058  12.795   9.773  1.00 93.55           H
ATOM   1616  SD  MET A 118       8.271  14.528   8.145  1.00 93.55           S
ATOM   1617  CE  MET A 118       9.336  15.952   8.308  1.00 93.55           C
ATOM   1618 1HE  MET A 118       8.979  16.581   9.123  1.00 93.55           H
ATOM   1619 2HE  MET A 118      10.353  15.622   8.522  1.00 93.55           H
ATOM   1620 3HE  MET A 118       9.327  16.521   7.378  1.00 93.55           H
ATOM   1621  HN  MET A 118       6.313  16.204  12.039  1.00 93.55           H
ATOM   1622  N   CYS A 119       5.241  13.199  12.037  1.00 93.06           N
ATOM   1623  CA  CYS A 119       4.595  11.956  12.424  1.00 93.06           C
ATOM   1624  C   CYS A 119       3.258  11.860  11.687  1.00 93.06           C
ATOM   1625  O   CYS A 119       2.925  10.815  11.131  1.00 93.06           O
ATOM   1626  HA  CYS A 119       5.263  11.149  12.120  1.00 93.06           H
ATOM   1627  CB  CYS A 119       4.420  11.857  13.940  1.00 93.06           C
ATOM   1628 1HB  CYS A 119       5.395  11.839  14.427  1.00 93.06           H
ATOM   1629 2HB  CYS A 119       3.894  12.737  14.312  1.00 93.06           H
ATOM   1630  SG  CYS A 119       3.483  10.344  14.365  1.00 93.06           S
ATOM   1631  HN  CYS A 119       5.376  13.854  12.781  1.00 93.06           H
ATOM   1632  N   LYS A 120       2.527  12.965  11.707  1.00 93.98           N
ATOM   1633  CA  LYS A 120       1.236  13.021  11.043  1.00 93.98           C
ATOM   1634  C   LYS A 120       1.418  12.709   9.557  1.00 93.98           C
ATOM   1635  O   LYS A 120       0.710  11.868   9.004  1.00 93.98           O
ATOM   1636  HA  LYS A 120       0.608  12.247  11.484  1.00 93.98           H
ATOM   1637  CB  LYS A 120       0.554  14.364  11.310  1.00 93.98           C
ATOM   1638 1HB  LYS A 120       1.246  15.178  11.095  1.00 93.98           H
ATOM   1639 2HB  LYS A 120      -0.297  14.484  10.639  1.00 93.98           H
ATOM   1640  CG  LYS A 120       0.082  14.460  12.762  1.00 93.98           C
ATOM   1641 1HG  LYS A 120      -0.581  13.625  12.989  1.00 93.98           H
ATOM   1642 2HG  LYS A 120       0.937  14.380  13.433  1.00 93.98           H
ATOM   1643  CD  LYS A 120      -0.649  15.781  13.015  1.00 93.98           C
ATOM   1644 1HD  LYS A 120       0.045  16.613  12.896  1.00 93.98           H
ATOM   1645 2HD  LYS A 120      -1.436  15.913  12.273  1.00 93.98           H
ATOM   1646  CE  LYS A 120      -1.254  15.812  14.420  1.00 93.98           C
ATOM   1647 1HE  LYS A 120      -1.699  14.845  14.653  1.00 93.98           H
ATOM   1648 2HE  LYS A 120      -0.470  15.988  15.157  1.00 93.98           H
ATOM   1649  NZ  LYS A 120      -2.281  16.873  14.518  1.00 93.98           N
ATOM   1650 1HZ  LYS A 120      -2.660  16.891  15.459  1.00 93.98           H
ATOM   1651 2HZ  LYS A 120      -1.861  17.771  14.307  1.00 93.98           H
ATOM   1652 3HZ  LYS A 120      -3.026  16.685  13.857  1.00 93.98           H
ATOM   1653  HN  LYS A 120       2.804  13.810  12.165  1.00 93.98           H
ATOM   1654  N   VAL A 121       2.370  13.403   8.951  1.00 93.15           N
ATOM   1655  CA  VAL A 121       2.586  13.286   7.519  1.00 93.15           C
ATOM   1656  C   VAL A 121       2.930  11.835   7.176  1.00 93.15           C
ATOM   1657  O   VAL A 121       2.354  11.257   6.256  1.00 93.15           O
ATOM   1658  HA  VAL A 121       1.652  13.551   7.023  1.00 93.15           H
ATOM   1659  CB  VAL A 121       3.660  14.278   7.069  1.00 93.15           C
ATOM   1660  HB  VAL A 121       4.527  14.150   7.717  1.00 93.15           H
ATOM   1661  CG1 VAL A 121       4.101  13.993   5.631  1.00 93.15           C
ATOM   1662 1HG1 VAL A 121       4.509  12.984   5.570  1.00 93.15           H
ATOM   1663 2HG1 VAL A 121       3.244  14.080   4.964  1.00 93.15           H
ATOM   1664 3HG1 VAL A 121       4.865  14.713   5.337  1.00 93.15           H
ATOM   1665  CG2 VAL A 121       3.171  15.720   7.217  1.00 93.15           C
ATOM   1666 1HG2 VAL A 121       2.282  15.867   6.605  1.00 93.15           H
ATOM   1667 2HG2 VAL A 121       2.930  15.916   8.262  1.00 93.15           H
ATOM   1668 3HG2 VAL A 121       3.954  16.404   6.890  1.00 93.15           H
ATOM   1669  HN  VAL A 121       2.987  14.034   9.421  1.00 93.15           H
ATOM   1670  N   VAL A 122       3.868  11.288   7.935  1.00 92.61           N
ATOM   1671  CA  VAL A 122       4.453  10.003   7.593  1.00 92.61           C
ATOM   1672  C   VAL A 122       3.377   8.918   7.679  1.00 92.61           C
ATOM   1673  O   VAL A 122       3.282   8.062   6.801  1.00 92.61           O
ATOM   1674  HA  VAL A 122       4.806  10.066   6.564  1.00 92.61           H
ATOM   1675  CB  VAL A 122       5.659   9.720   8.491  1.00 92.61           C
ATOM   1676  HB  VAL A 122       5.376   9.956   9.517  1.00 92.61           H
ATOM   1677  CG1 VAL A 122       6.047   8.241   8.439  1.00 92.61           C
ATOM   1678 1HG1 VAL A 122       5.208   7.634   8.779  1.00 92.61           H
ATOM   1679 2HG1 VAL A 122       6.302   7.968   7.416  1.00 92.61           H
ATOM   1680 3HG1 VAL A 122       6.906   8.068   9.087  1.00 92.61           H
ATOM   1681  CG2 VAL A 122       6.844  10.611   8.114  1.00 92.61           C
ATOM   1682 1HG2 VAL A 122       7.127  10.420   7.079  1.00 92.61           H
ATOM   1683 2HG2 VAL A 122       6.562  11.658   8.226  1.00 92.61           H
ATOM   1684 3HG2 VAL A 122       7.688  10.390   8.768  1.00 92.61           H
ATOM   1685  HN  VAL A 122       4.228  11.707   8.769  1.00 92.61           H
ATOM   1686  N   ASN A 123       2.593   8.990   8.744  1.00 91.54           N
ATOM   1687  CA  ASN A 123       1.529   8.025   8.957  1.00 91.54           C
ATOM   1688  C   ASN A 123       0.499   8.151   7.833  1.00 91.54           C
ATOM   1689  O   ASN A 123       0.018   7.147   7.310  1.00 91.54           O
ATOM   1690  HA  ASN A 123       2.021   7.052   8.964  1.00 91.54           H
ATOM   1691  CB  ASN A 123       0.813   8.278  10.285  1.00 91.54           C
ATOM   1692 1HB  ASN A 123       0.768   9.349  10.480  1.00 91.54           H
ATOM   1693 2HB  ASN A 123      -0.216   7.923  10.221  1.00 91.54           H
ATOM   1694  CG  ASN A 123       1.530   7.573  11.438  1.00 91.54           C
ATOM   1695  OD1 ASN A 123       2.267   6.619  11.254  1.00 91.54           O
ATOM   1696  ND2 ASN A 123       1.275   8.095  12.634  1.00 91.54           N
ATOM   1697 1HD2 ASN A 123       0.660   8.880  12.717  1.00 91.54           H
ATOM   1698 2HD2 ASN A 123       1.697   7.704  13.452  1.00 91.54           H
ATOM   1699  HN  ASN A 123       2.676   9.691   9.453  1.00 91.54           H
ATOM   1700  N   SER A 124       0.190   9.395   7.494  1.00 92.75           N
ATOM   1701  CA  SER A 124      -0.898   9.670   6.572  1.00 92.75           C
ATOM   1702  C   SER A 124      -0.496   9.264   5.152  1.00 92.75           C
ATOM   1703  O   SER A 124      -1.310   8.725   4.404  1.00 92.75           O
ATOM   1704  HA  SER A 124      -1.734   9.064   6.921  1.00 92.75           H
ATOM   1705  CB  SER A 124      -1.291  11.149   6.609  1.00 92.75           C
ATOM   1706 1HB  SER A 124      -0.476  11.751   6.207  1.00 92.75           H
ATOM   1707 2HB  SER A 124      -2.155  11.311   5.965  1.00 92.75           H
ATOM   1708  OG  SER A 124      -1.596  11.587   7.930  1.00 92.75           O
ATOM   1709  HG  SER A 124      -0.927  12.267   8.228  1.00 92.75           H
ATOM   1710  HN  SER A 124       0.668  10.203   7.838  1.00 92.75           H
ATOM   1711  N   MET A 125       0.758   9.538   4.825  1.00 91.62           N
ATOM   1712  CA  MET A 125       1.260   9.262   3.490  1.00 91.62           C
ATOM   1713  C   MET A 125       1.201   7.765   3.181  1.00 91.62           C
ATOM   1714  O   MET A 125       0.894   7.371   2.056  1.00 91.62           O
ATOM   1715  HA  MET A 125       0.604   9.806   2.811  1.00 91.62           H
ATOM   1716  CB  MET A 125       2.706   9.750   3.377  1.00 91.62           C
ATOM   1717 1HB  MET A 125       3.265   9.450   4.264  1.00 91.62           H
ATOM   1718 2HB  MET A 125       3.188   9.277   2.522  1.00 91.62           H
ATOM   1719  CG  MET A 125       2.761  11.271   3.224  1.00 91.62           C
ATOM   1720 1HG  MET A 125       2.138  11.744   3.984  1.00 91.62           H
ATOM   1721 2HG  MET A 125       3.780  11.625   3.381  1.00 91.62           H
ATOM   1722  SD  MET A 125       2.197  11.741   1.596  1.00 91.62           S
ATOM   1723  CE  MET A 125       1.339  13.256   1.991  1.00 91.62           C
ATOM   1724 1HE  MET A 125       0.534  13.045   2.694  1.00 91.62           H
ATOM   1725 2HE  MET A 125       2.037  13.963   2.439  1.00 91.62           H
ATOM   1726 3HE  MET A 125       0.922  13.685   1.080  1.00 91.62           H
ATOM   1727  HN  MET A 125       1.424   9.940   5.453  1.00 91.62           H
ATOM   1728  N   TYR A 126       1.501   6.970   4.198  1.00 88.29           N
ATOM   1729  CA  TYR A 126       1.451   5.525   4.059  1.00 88.29           C
ATOM   1730  C   TYR A 126       0.040   5.058   3.693  1.00 88.29           C
ATOM   1731  O   TYR A 126      -0.134   4.258   2.775  1.00 88.29           O
ATOM   1732  HA  TYR A 126       2.138   5.240   3.262  1.00 88.29           H
ATOM   1733  CB  TYR A 126       1.824   4.956   5.429  1.00 88.29           C
ATOM   1734 1HB  TYR A 126       2.884   5.136   5.610  1.00 88.29           H
ATOM   1735 2HB  TYR A 126       1.273   5.498   6.198  1.00 88.29           H
ATOM   1736  CG  TYR A 126       1.543   3.460   5.579  1.00 88.29           C
ATOM   1737  CD1 TYR A 126       0.778   3.004   6.633  1.00 88.29           C
ATOM   1738  HD1 TYR A 126       0.373   3.709   7.359  1.00 88.29           H
ATOM   1739  CD2 TYR A 126       2.055   2.566   4.661  1.00 88.29           C
ATOM   1740  HD2 TYR A 126       2.660   2.926   3.829  1.00 88.29           H
ATOM   1741  CE1 TYR A 126       0.514   1.595   6.774  1.00 88.29           C
ATOM   1742  HE1 TYR A 126      -0.089   1.221   7.602  1.00 88.29           H
ATOM   1743  CE2 TYR A 126       1.791   1.158   4.802  1.00 88.29           C
ATOM   1744  HE2 TYR A 126       2.190   0.441   4.084  1.00 88.29           H
ATOM   1745  CZ  TYR A 126       1.033   0.742   5.852  1.00 88.29           C
ATOM   1746  OH  TYR A 126       0.784  -0.589   5.985  1.00 88.29           O
ATOM   1747  HH  TYR A 126       0.381  -0.773   6.882  1.00 88.29           H
ATOM   1748  HN  TYR A 126       1.773   7.299   5.102  1.00 88.29           H
ATOM   1749  N   LYS A 127      -0.930   5.578   4.430  1.00 88.04           N
ATOM   1750  CA  LYS A 127      -2.310   5.153   4.258  1.00 88.04           C
ATOM   1751  C   LYS A 127      -2.820   5.632   2.897  1.00 88.04           C
ATOM   1752  O   LYS A 127      -3.597   4.938   2.243  1.00 88.04           O
ATOM   1753  HA  LYS A 127      -2.320   4.063   4.267  1.00 88.04           H
ATOM   1754  CB  LYS A 127      -3.166   5.624   5.436  1.00 88.04           C
ATOM   1755 1HB  LYS A 127      -2.983   6.682   5.624  1.00 88.04           H
ATOM   1756 2HB  LYS A 127      -4.222   5.523   5.185  1.00 88.04           H
ATOM   1757  CG  LYS A 127      -2.855   4.815   6.697  1.00 88.04           C
ATOM   1758 1HG  LYS A 127      -1.788   4.866   6.912  1.00 88.04           H
ATOM   1759 2HG  LYS A 127      -3.374   5.251   7.550  1.00 88.04           H
ATOM   1760  CD  LYS A 127      -3.277   3.354   6.529  1.00 88.04           C
ATOM   1761 1HD  LYS A 127      -4.352   3.299   6.360  1.00 88.04           H
ATOM   1762 2HD  LYS A 127      -2.795   2.931   5.647  1.00 88.04           H
ATOM   1763  CE  LYS A 127      -2.906   2.530   7.764  1.00 88.04           C
ATOM   1764 1HE  LYS A 127      -1.864   2.710   8.028  1.00 88.04           H
ATOM   1765 2HE  LYS A 127      -3.510   2.847   8.614  1.00 88.04           H
ATOM   1766  NZ  LYS A 127      -3.117   1.088   7.507  1.00 88.04           N
ATOM   1767 1HZ  LYS A 127      -2.947   0.565   8.359  1.00 88.04           H
ATOM   1768 2HZ  LYS A 127      -4.072   0.935   7.202  1.00 88.04           H
ATOM   1769 3HZ  LYS A 127      -2.477   0.775   6.786  1.00 88.04           H
ATOM   1770  HN  LYS A 127      -0.787   6.275   5.133  1.00 88.04           H
ATOM   1771  N   MET A 128      -2.362   6.814   2.512  1.00 90.60           N
ATOM   1772  CA  MET A 128      -2.770   7.398   1.245  1.00 90.60           C
ATOM   1773  C   MET A 128      -2.304   6.537   0.069  1.00 90.60           C
ATOM   1774  O   MET A 128      -3.066   6.288  -0.863  1.00 90.60           O
ATOM   1775  HA  MET A 128      -3.860   7.427   1.273  1.00 90.60           H
ATOM   1776  CB  MET A 128      -2.179   8.803   1.116  1.00 90.60           C
ATOM   1777 1HB  MET A 128      -2.445   9.395   1.992  1.00 90.60           H
ATOM   1778 2HB  MET A 128      -1.091   8.742   1.091  1.00 90.60           H
ATOM   1779  CG  MET A 128      -2.686   9.497  -0.150  1.00 90.60           C
ATOM   1780 1HG  MET A 128      -2.457   8.888  -1.024  1.00 90.60           H
ATOM   1781 2HG  MET A 128      -3.770   9.601  -0.108  1.00 90.60           H
ATOM   1782  SD  MET A 128      -1.926  11.104  -0.311  1.00 90.60           S
ATOM   1783  CE  MET A 128      -0.224  10.620  -0.550  1.00 90.60           C
ATOM   1784 1HE  MET A 128       0.117  10.053   0.315  1.00 90.60           H
ATOM   1785 2HE  MET A 128      -0.145  10.001  -1.444  1.00 90.60           H
ATOM   1786 3HE  MET A 128       0.393  11.510  -0.669  1.00 90.60           H
ATOM   1787  HN  MET A 128      -1.725   7.369   3.047  1.00 90.60           H
ATOM   1788  N   ASN A 129      -1.053   6.107   0.151  1.00 89.18           N
ATOM   1789  CA  ASN A 129      -0.504   5.208  -0.849  1.00 89.18           C
ATOM   1790  C   ASN A 129      -1.330   3.921  -0.882  1.00 89.18           C
ATOM   1791  O   ASN A 129      -1.723   3.458  -1.951  1.00 89.18           O
ATOM   1792  HA  ASN A 129      -0.554   5.760  -1.788  1.00 89.18           H
ATOM   1793  CB  ASN A 129       0.942   4.834  -0.519  1.00 89.18           C
ATOM   1794 1HB  ASN A 129       1.594   5.689  -0.698  1.00 89.18           H
ATOM   1795 2HB  ASN A 129       1.025   4.587   0.540  1.00 89.18           H
ATOM   1796  CG  ASN A 129       1.408   3.645  -1.362  1.00 89.18           C
ATOM   1797  OD1 ASN A 129       1.198   2.491  -1.025  1.00 89.18           O
ATOM   1798  ND2 ASN A 129       2.049   3.990  -2.475  1.00 89.18           N
ATOM   1799 1HD2 ASN A 129       2.187   4.956  -2.694  1.00 89.18           H
ATOM   1800 2HD2 ASN A 129       2.392   3.284  -3.094  1.00 89.18           H
ATOM   1801  HN  ASN A 129      -0.421   6.362   0.883  1.00 89.18           H
ATOM   1802  N   PHE A 130      -1.569   3.379   0.304  1.00 85.49           N
ATOM   1803  CA  PHE A 130      -2.208   2.079   0.417  1.00 85.49           C
ATOM   1804  C   PHE A 130      -3.541   2.057  -0.334  1.00 85.49           C
ATOM   1805  O   PHE A 130      -3.774   1.182  -1.167  1.00 85.49           O
ATOM   1806  HA  PHE A 130      -1.532   1.347  -0.024  1.00 85.49           H
ATOM   1807  CB  PHE A 130      -2.471   1.838   1.905  1.00 85.49           C
ATOM   1808 1HB  PHE A 130      -1.532   1.936   2.450  1.00 85.49           H
ATOM   1809 2HB  PHE A 130      -3.138   2.617   2.277  1.00 85.49           H
ATOM   1810  CG  PHE A 130      -3.083   0.471   2.216  1.00 85.49           C
ATOM   1811  CD1 PHE A 130      -4.364   0.386   2.667  1.00 85.49           C
ATOM   1812  HD1 PHE A 130      -4.953   1.292   2.807  1.00 85.49           H
ATOM   1813  CD2 PHE A 130      -2.348  -0.659   2.041  1.00 85.49           C
ATOM   1814  HD2 PHE A 130      -1.322  -0.591   1.679  1.00 85.49           H
ATOM   1815  CE1 PHE A 130      -4.932  -0.883   2.955  1.00 85.49           C
ATOM   1816  HE1 PHE A 130      -5.958  -0.951   3.317  1.00 85.49           H
ATOM   1817  CE2 PHE A 130      -2.917  -1.928   2.329  1.00 85.49           C
ATOM   1818  HE2 PHE A 130      -2.327  -2.834   2.188  1.00 85.49           H
ATOM   1819  CZ  PHE A 130      -4.197  -2.013   2.780  1.00 85.49           C
ATOM   1820  HZ  PHE A 130      -4.633  -2.987   3.001  1.00 85.49           H
ATOM   1821  HN  PHE A 130      -1.334   3.812   1.174  1.00 85.49           H
ATOM   1822  N   TYR A 131      -4.382   3.029  -0.012  1.00 86.70           N
ATOM   1823  CA  TYR A 131      -5.718   3.082  -0.582  1.00 86.70           C
ATOM   1824  C   TYR A 131      -5.665   3.430  -2.071  1.00 86.70           C
ATOM   1825  O   TYR A 131      -6.374   2.831  -2.877  1.00 86.70           O
ATOM   1826  HA  TYR A 131      -6.174   2.100  -0.462  1.00 86.70           H
ATOM   1827  CB  TYR A 131      -6.450   4.199   0.165  1.00 86.70           C
ATOM   1828 1HB  TYR A 131      -5.836   5.099   0.145  1.00 86.70           H
ATOM   1829 2HB  TYR A 131      -7.373   4.432  -0.366  1.00 86.70           H
ATOM   1830  CG  TYR A 131      -6.786   3.860   1.618  1.00 86.70           C
ATOM   1831  CD1 TYR A 131      -7.387   2.656   1.925  1.00 86.70           C
ATOM   1832  HD1 TYR A 131      -7.622   1.947   1.131  1.00 86.70           H
ATOM   1833  CD2 TYR A 131      -6.488   4.758   2.623  1.00 86.70           C
ATOM   1834  HD2 TYR A 131      -6.013   5.708   2.381  1.00 86.70           H
ATOM   1835  CE1 TYR A 131      -7.703   2.336   3.293  1.00 86.70           C
ATOM   1836  HE1 TYR A 131      -8.178   1.389   3.548  1.00 86.70           H
ATOM   1837  CE2 TYR A 131      -6.804   4.438   3.991  1.00 86.70           C
ATOM   1838  HE2 TYR A 131      -6.574   5.138   4.794  1.00 86.70           H
ATOM   1839  CZ  TYR A 131      -7.396   3.243   4.258  1.00 86.70           C
ATOM   1840  OH  TYR A 131      -7.694   2.941   5.551  1.00 86.70           O
ATOM   1841  HH  TYR A 131      -7.529   3.736   6.134  1.00 86.70           H
ATOM   1842  HN  TYR A 131      -4.164   3.769   0.624  1.00 86.70           H
ATOM   1843  N   SER A 132      -4.817   4.397  -2.390  1.00 89.25           N
ATOM   1844  CA  SER A 132      -4.728   4.894  -3.753  1.00 89.25           C
ATOM   1845  C   SER A 132      -4.266   3.776  -4.689  1.00 89.25           C
ATOM   1846  O   SER A 132      -4.795   3.623  -5.788  1.00 89.25           O
ATOM   1847  HA  SER A 132      -5.737   5.215  -4.009  1.00 89.25           H
ATOM   1848  CB  SER A 132      -3.776   6.088  -3.842  1.00 89.25           C
ATOM   1849 1HB  SER A 132      -3.693   6.409  -4.881  1.00 89.25           H
ATOM   1850 2HB  SER A 132      -4.192   6.926  -3.283  1.00 89.25           H
ATOM   1851  OG  SER A 132      -2.480   5.777  -3.337  1.00 89.25           O
ATOM   1852  HG  SER A 132      -2.333   6.241  -2.463  1.00 89.25           H
ATOM   1853  HN  SER A 132      -4.200   4.838  -1.738  1.00 89.25           H
ATOM   1854  N   CYS A 133      -3.283   3.022  -4.218  1.00 83.39           N
ATOM   1855  CA  CYS A 133      -2.721   1.942  -5.012  1.00 83.39           C
ATOM   1856  C   CYS A 133      -3.824   0.915  -5.274  1.00 83.39           C
ATOM   1857  O   CYS A 133      -4.006   0.469  -6.405  1.00 83.39           O
ATOM   1858  HA  CYS A 133      -2.377   2.387  -5.946  1.00 83.39           H
ATOM   1859  CB  CYS A 133      -1.504   1.313  -4.331  1.00 83.39           C
ATOM   1860 1HB  CYS A 133      -1.718   1.137  -3.277  1.00 83.39           H
ATOM   1861 2HB  CYS A 133      -1.288   0.343  -4.779  1.00 83.39           H
ATOM   1862  SG  CYS A 133      -0.053   2.416  -4.498  1.00 83.39           S
ATOM   1863  HG  CYS A 133      -0.438   3.293  -3.576  1.00 83.39           H
ATOM   1864  HN  CYS A 133      -2.872   3.139  -3.314  1.00 83.39           H
ATOM   1865  N   VAL A 134      -4.531   0.568  -4.208  1.00 81.58           N
ATOM   1866  CA  VAL A 134      -5.593  -0.418  -4.303  1.00 81.58           C
ATOM   1867  C   VAL A 134      -6.598   0.021  -5.369  1.00 81.58           C
ATOM   1868  O   VAL A 134      -6.977  -0.768  -6.233  1.00 81.58           O
ATOM   1869  HA  VAL A 134      -5.141  -1.360  -4.614  1.00 81.58           H
ATOM   1870  CB  VAL A 134      -6.234  -0.632  -2.929  1.00 81.58           C
ATOM   1871  HB  VAL A 134      -6.321   0.341  -2.446  1.00 81.58           H
ATOM   1872  CG1 VAL A 134      -7.641  -1.216  -3.066  1.00 81.58           C
ATOM   1873 1HG1 VAL A 134      -8.265  -0.532  -3.640  1.00 81.58           H
ATOM   1874 2HG1 VAL A 134      -7.587  -2.176  -3.579  1.00 81.58           H
ATOM   1875 3HG1 VAL A 134      -8.073  -1.358  -2.075  1.00 81.58           H
ATOM   1876  CG2 VAL A 134      -5.354  -1.519  -2.046  1.00 81.58           C
ATOM   1877 1HG2 VAL A 134      -5.221  -2.489  -2.524  1.00 81.58           H
ATOM   1878 2HG2 VAL A 134      -4.382  -1.045  -1.909  1.00 81.58           H
ATOM   1879 3HG2 VAL A 134      -5.833  -1.654  -1.076  1.00 81.58           H
ATOM   1880  HN  VAL A 134      -4.388   0.949  -3.294  1.00 81.58           H
ATOM   1881  N   LEU A 135      -7.001   1.280  -5.274  1.00 84.39           N
ATOM   1882  CA  LEU A 135      -8.044   1.800  -6.142  1.00 84.39           C
ATOM   1883  C   LEU A 135      -7.533   1.830  -7.584  1.00 84.39           C
ATOM   1884  O   LEU A 135      -8.288   1.572  -8.520  1.00 84.39           O
ATOM   1885  HA  LEU A 135      -8.887   1.111  -6.089  1.00 84.39           H
ATOM   1886  CB  LEU A 135      -8.536   3.157  -5.635  1.00 84.39           C
ATOM   1887 1HB  LEU A 135      -7.674   3.815  -5.523  1.00 84.39           H
ATOM   1888 2HB  LEU A 135      -9.175   3.598  -6.400  1.00 84.39           H
ATOM   1889  CG  LEU A 135      -9.306   3.141  -4.314  1.00 84.39           C
ATOM   1890  HG  LEU A 135      -8.718   2.586  -3.583  1.00 84.39           H
ATOM   1891  CD1 LEU A 135      -9.487   4.558  -3.767  1.00 84.39           C
ATOM   1892 1HD1 LEU A 135      -8.509   5.009  -3.596  1.00 84.39           H
ATOM   1893 2HD1 LEU A 135     -10.043   5.157  -4.488  1.00 84.39           H
ATOM   1894 3HD1 LEU A 135     -10.037   4.517  -2.827  1.00 84.39           H
ATOM   1895  CD2 LEU A 135     -10.642   2.410  -4.466  1.00 84.39           C
ATOM   1896 1HD2 LEU A 135     -11.248   2.916  -5.218  1.00 84.39           H
ATOM   1897 2HD2 LEU A 135     -10.460   1.382  -4.778  1.00 84.39           H
ATOM   1898 3HD2 LEU A 135     -11.169   2.413  -3.512  1.00 84.39           H
ATOM   1899  HN  LEU A 135      -6.629   1.938  -4.619  1.00 84.39           H
ATOM   1900  N   LEU A 136      -6.253   2.147  -7.718  1.00 85.76           N
ATOM   1901  CA  LEU A 136      -5.642   2.252  -9.032  1.00 85.76           C
ATOM   1902  C   LEU A 136      -5.621   0.871  -9.691  1.00 85.76           C
ATOM   1903  O   LEU A 136      -5.976   0.733 -10.860  1.00 85.76           O
ATOM   1904  HA  LEU A 136      -6.268   2.912  -9.632  1.00 85.76           H
ATOM   1905  CB  LEU A 136      -4.263   2.906  -8.930  1.00 85.76           C
ATOM   1906 1HB  LEU A 136      -3.735   2.467  -8.083  1.00 85.76           H
ATOM   1907 2HB  LEU A 136      -3.695   2.652  -9.825  1.00 85.76           H
ATOM   1908  CG  LEU A 136      -4.252   4.427  -8.768  1.00 85.76           C
ATOM   1909  HG  LEU A 136      -4.953   4.691  -7.976  1.00 85.76           H
ATOM   1910  CD1 LEU A 136      -2.871   4.923  -8.334  1.00 85.76           C
ATOM   1911 1HD1 LEU A 136      -2.605   4.468  -7.380  1.00 85.76           H
ATOM   1912 2HD1 LEU A 136      -2.133   4.646  -9.087  1.00 85.76           H
ATOM   1913 3HD1 LEU A 136      -2.892   6.007  -8.227  1.00 85.76           H
ATOM   1914  CD2 LEU A 136      -4.733   5.118 -10.046  1.00 85.76           C
ATOM   1915 1HD2 LEU A 136      -4.076   4.850 -10.873  1.00 85.76           H
ATOM   1916 2HD2 LEU A 136      -5.750   4.797 -10.271  1.00 85.76           H
ATOM   1917 3HD2 LEU A 136      -4.716   6.198  -9.904  1.00 85.76           H
ATOM   1918  HN  LEU A 136      -5.639   2.330  -6.950  1.00 85.76           H
ATOM   1919  N   ILE A 137      -5.200  -0.115  -8.913  1.00 77.12           N
ATOM   1920  CA  ILE A 137      -5.092  -1.473  -9.418  1.00 77.12           C
ATOM   1921  C   ILE A 137      -6.475  -1.963  -9.851  1.00 77.12           C
ATOM   1922  O   ILE A 137      -6.605  -2.656 -10.859  1.00 77.12           O
ATOM   1923  HA  ILE A 137      -4.446  -1.445 -10.295  1.00 77.12           H
ATOM   1924  CB  ILE A 137      -4.416  -2.376  -8.385  1.00 77.12           C
ATOM   1925  HB  ILE A 137      -4.895  -2.211  -7.420  1.00 77.12           H
ATOM   1926  CG1 ILE A 137      -2.938  -2.014  -8.223  1.00 77.12           C
ATOM   1927 1HG1 ILE A 137      -2.380  -2.348  -9.098  1.00 77.12           H
ATOM   1928 2HG1 ILE A 137      -2.830  -0.930  -8.171  1.00 77.12           H
ATOM   1929  CG2 ILE A 137      -4.608  -3.853  -8.738  1.00 77.12           C
ATOM   1930 1HG2 ILE A 137      -5.673  -4.085  -8.762  1.00 77.12           H
ATOM   1931 2HG2 ILE A 137      -4.171  -4.052  -9.717  1.00 77.12           H
ATOM   1932 3HG2 ILE A 137      -4.117  -4.473  -7.988  1.00 77.12           H
ATOM   1933  CD1 ILE A 137      -2.352  -2.652  -6.962  1.00 77.12           C
ATOM   1934 1HD1 ILE A 137      -2.897  -2.296  -6.088  1.00 77.12           H
ATOM   1935 2HD1 ILE A 137      -2.440  -3.736  -7.029  1.00 77.12           H
ATOM   1936 3HD1 ILE A 137      -1.301  -2.377  -6.872  1.00 77.12           H
ATOM   1937  HN  ILE A 137      -4.937   0.002  -7.955  1.00 77.12           H
ATOM   1938  N   MET A 138      -7.475  -1.583  -9.068  1.00 78.44           N
ATOM   1939  CA  MET A 138      -8.851  -1.909  -9.400  1.00 78.44           C
ATOM   1940  C   MET A 138      -9.230  -1.352 -10.774  1.00 78.44           C
ATOM   1941  O   MET A 138      -9.780  -2.069 -11.608  1.00 78.44           O
ATOM   1942  HA  MET A 138      -8.899  -2.998  -9.417  1.00 78.44           H
ATOM   1943  CB  MET A 138      -9.785  -1.327  -8.337  1.00 78.44           C
ATOM   1944 1HB  MET A 138      -9.361  -1.491  -7.346  1.00 78.44           H
ATOM   1945 2HB  MET A 138      -9.869  -0.249  -8.473  1.00 78.44           H
ATOM   1946  CG  MET A 138     -11.172  -1.966  -8.417  1.00 78.44           C
ATOM   1947 1HG  MET A 138     -11.561  -1.886  -9.432  1.00 78.44           H
ATOM   1948 2HG  MET A 138     -11.106  -3.029  -8.184  1.00 78.44           H
ATOM   1949  SD  MET A 138     -12.282  -1.161  -7.274  1.00 78.44           S
ATOM   1950  CE  MET A 138     -12.342   0.470  -7.997  1.00 78.44           C
ATOM   1951 1HE  MET A 138     -11.339   0.896  -8.016  1.00 78.44           H
ATOM   1952 2HE  MET A 138     -12.727   0.402  -9.015  1.00 78.44           H
ATOM   1953 3HE  MET A 138     -12.997   1.107  -7.403  1.00 78.44           H
ATOM   1954  HN  MET A 138      -7.356  -1.064  -8.222  1.00 78.44           H
ATOM   1955  N   CYS A 139      -8.921  -0.078 -10.966  1.00 82.36           N
ATOM   1956  CA  CYS A 139      -9.317   0.613 -12.181  1.00 82.36           C
ATOM   1957  C   CYS A 139      -8.563  -0.013 -13.356  1.00 82.36           C
ATOM   1958  O   CYS A 139      -9.119  -0.168 -14.443  1.00 82.36           O
ATOM   1959  HA  CYS A 139     -10.391   0.468 -12.289  1.00 82.36           H
ATOM   1960  CB  CYS A 139      -9.069   2.120 -12.082  1.00 82.36           C
ATOM   1961 1HB  CYS A 139      -8.044   2.308 -11.759  1.00 82.36           H
ATOM   1962 2HB  CYS A 139      -9.183   2.581 -13.062  1.00 82.36           H
ATOM   1963  SG  CYS A 139     -10.244   2.871 -10.897  1.00 82.36           S
ATOM   1964  HG  CYS A 139      -9.602   2.482  -9.799  1.00 82.36           H
ATOM   1965  HN  CYS A 139      -8.412   0.479 -10.309  1.00 82.36           H
ATOM   1966  N   ILE A 140      -7.309  -0.355 -13.099  1.00 78.26           N
ATOM   1967  CA  ILE A 140      -6.472  -0.958 -14.123  1.00 78.26           C
ATOM   1968  C   ILE A 140      -7.123  -2.254 -14.609  1.00 78.26           C
ATOM   1969  O   ILE A 140      -7.143  -2.531 -15.807  1.00 78.26           O
ATOM   1970  HA  ILE A 140      -6.426  -0.260 -14.959  1.00 78.26           H
ATOM   1971  CB  ILE A 140      -5.044  -1.143 -13.607  1.00 78.26           C
ATOM   1972  HB  ILE A 140      -5.095  -1.562 -12.602  1.00 78.26           H
ATOM   1973  CG1 ILE A 140      -4.321   0.202 -13.499  1.00 78.26           C
ATOM   1974 1HG1 ILE A 140      -4.072   0.565 -14.496  1.00 78.26           H
ATOM   1975 2HG1 ILE A 140      -4.984   0.940 -13.048  1.00 78.26           H
ATOM   1976  CG2 ILE A 140      -4.273  -2.140 -14.474  1.00 78.26           C
ATOM   1977 1HG2 ILE A 140      -4.779  -3.105 -14.455  1.00 78.26           H
ATOM   1978 2HG2 ILE A 140      -4.230  -1.773 -15.499  1.00 78.26           H
ATOM   1979 3HG2 ILE A 140      -3.261  -2.253 -14.085  1.00 78.26           H
ATOM   1980  CD1 ILE A 140      -3.046   0.074 -12.664  1.00 78.26           C
ATOM   1981 1HD1 ILE A 140      -3.302  -0.267 -11.660  1.00 78.26           H
ATOM   1982 2HD1 ILE A 140      -2.376  -0.647 -13.132  1.00 78.26           H
ATOM   1983 3HD1 ILE A 140      -2.552   1.044 -12.603  1.00 78.26           H
ATOM   1984  HN  ILE A 140      -6.865  -0.227 -12.212  1.00 78.26           H
ATOM   1985  N   SER A 141      -7.640  -3.014 -13.654  1.00 75.14           N
ATOM   1986  CA  SER A 141      -8.187  -4.326 -13.956  1.00 75.14           C
ATOM   1987  C   SER A 141      -9.453  -4.183 -14.803  1.00 75.14           C
ATOM   1988  O   SER A 141      -9.668  -4.953 -15.738  1.00 75.14           O
ATOM   1989  HA  SER A 141      -7.407  -4.841 -14.517  1.00 75.14           H
ATOM   1990  CB  SER A 141      -8.491  -5.103 -12.674  1.00 75.14           C
ATOM   1991 1HB  SER A 141      -9.258  -4.578 -12.105  1.00 75.14           H
ATOM   1992 2HB  SER A 141      -8.899  -6.081 -12.931  1.00 75.14           H
ATOM   1993  OG  SER A 141      -7.331  -5.272 -11.864  1.00 75.14           O
ATOM   1994  HG  SER A 141      -7.262  -4.523 -11.204  1.00 75.14           H
ATOM   1995  HN  SER A 141      -7.689  -2.747 -12.692  1.00 75.14           H
ATOM   1996  N   VAL A 142     -10.257  -3.193 -14.446  1.00 76.10           N
ATOM   1997  CA  VAL A 142     -11.473  -2.911 -15.190  1.00 76.10           C
ATOM   1998  C   VAL A 142     -11.105  -2.446 -16.601  1.00 76.10           C
ATOM   1999  O   VAL A 142     -11.726  -2.864 -17.577  1.00 76.10           O
ATOM   2000  HA  VAL A 142     -12.038  -3.840 -15.263  1.00 76.10           H
ATOM   2001  CB  VAL A 142     -12.328  -1.895 -14.430  1.00 76.10           C
ATOM   2002  HB  VAL A 142     -11.711  -1.018 -14.233  1.00 76.10           H
ATOM   2003  CG1 VAL A 142     -13.525  -1.447 -15.271  1.00 76.10           C
ATOM   2004 1HG1 VAL A 142     -13.169  -0.985 -16.192  1.00 76.10           H
ATOM   2005 2HG1 VAL A 142     -14.142  -2.312 -15.513  1.00 76.10           H
ATOM   2006 3HG1 VAL A 142     -14.115  -0.725 -14.707  1.00 76.10           H
ATOM   2007  CG2 VAL A 142     -12.784  -2.460 -13.084  1.00 76.10           C
ATOM   2008 1HG2 VAL A 142     -13.376  -3.360 -13.250  1.00 76.10           H
ATOM   2009 2HG2 VAL A 142     -11.912  -2.706 -12.478  1.00 76.10           H
ATOM   2010 3HG2 VAL A 142     -13.390  -1.718 -12.564  1.00 76.10           H
ATOM   2011  HN  VAL A 142     -10.090  -2.591 -13.665  1.00 76.10           H
ATOM   2012  N   ASP A 143     -10.097  -1.589 -16.663  1.00 76.36           N
ATOM   2013  CA  ASP A 143      -9.698  -0.994 -17.927  1.00 76.36           C
ATOM   2014  C   ASP A 143      -9.247  -2.098 -18.886  1.00 76.36           C
ATOM   2015  O   ASP A 143      -9.581  -2.072 -20.070  1.00 76.36           O
ATOM   2016  HA  ASP A 143     -10.581  -0.465 -18.287  1.00 76.36           H
ATOM   2017  CB  ASP A 143      -8.528  -0.027 -17.736  1.00 76.36           C
ATOM   2018 1HB  ASP A 143      -8.785   0.716 -16.981  1.00 76.36           H
ATOM   2019 2HB  ASP A 143      -7.659  -0.571 -17.365  1.00 76.36           H
ATOM   2020  CG  ASP A 143      -8.175   0.674 -19.049  1.00 76.36           C
ATOM   2021  OD1 ASP A 143      -9.109   1.238 -19.660  1.00 76.36           O
ATOM   2022  OD2 ASP A 143      -6.980   0.631 -19.413  1.00 76.36           O
ATOM   2023  HN  ASP A 143      -9.559  -1.300 -15.872  1.00 76.36           H
ATOM   2024  N   ARG A 144      -8.496  -3.042 -18.339  1.00 71.11           N
ATOM   2025  CA  ARG A 144      -8.011  -4.162 -19.126  1.00 71.11           C
ATOM   2026  C   ARG A 144      -9.186  -4.972 -19.677  1.00 71.11           C
ATOM   2027  O   ARG A 144      -9.192  -5.345 -20.849  1.00 71.11           O
ATOM   2028  HA  ARG A 144      -7.435  -3.708 -19.933  1.00 71.11           H
ATOM   2029  CB  ARG A 144      -7.118  -5.079 -18.288  1.00 71.11           C
ATOM   2030 1HB  ARG A 144      -7.524  -5.167 -17.281  1.00 71.11           H
ATOM   2031 2HB  ARG A 144      -7.113  -6.081 -18.718  1.00 71.11           H
ATOM   2032  CG  ARG A 144      -5.687  -4.540 -18.222  1.00 71.11           C
ATOM   2033 1HG  ARG A 144      -5.316  -4.359 -19.230  1.00 71.11           H
ATOM   2034 2HG  ARG A 144      -5.680  -3.581 -17.703  1.00 71.11           H
ATOM   2035  CD  ARG A 144      -4.764  -5.523 -17.500  1.00 71.11           C
ATOM   2036 1HD  ARG A 144      -4.970  -5.511 -16.430  1.00 71.11           H
ATOM   2037 2HD  ARG A 144      -4.955  -6.538 -17.850  1.00 71.11           H
ATOM   2038  NE  ARG A 144      -3.349  -5.163 -17.746  1.00 71.11           N
ATOM   2039  HE  ARG A 144      -3.155  -4.254 -18.115  1.00 71.11           H
ATOM   2040  CZ  ARG A 144      -2.314  -5.978 -17.505  1.00 71.11           C
ATOM   2041  NH1 ARG A 144      -2.516  -7.207 -17.010  1.00 71.11           N
ATOM   2042 1HH1 ARG A 144      -3.445  -7.522 -16.818  1.00 71.11           H
ATOM   2043 2HH1 ARG A 144      -1.737  -7.809 -16.833  1.00 71.11           H
ATOM   2044  NH2 ARG A 144      -1.072  -5.546 -17.766  1.00 71.11           N
ATOM   2045 1HH2 ARG A 144      -0.288  -6.142 -17.592  1.00 71.11           H
ATOM   2046 2HH2 ARG A 144      -0.930  -4.627 -18.135  1.00 71.11           H
ATOM   2047  HN  ARG A 144      -8.219  -3.049 -17.378  1.00 71.11           H
ATOM   2048  N   TYR A 145     -10.153  -5.219 -18.806  1.00 71.03           N
ATOM   2049  CA  TYR A 145     -11.331  -5.980 -19.190  1.00 71.03           C
ATOM   2050  C   TYR A 145     -12.039  -5.329 -20.380  1.00 71.03           C
ATOM   2051  O   TYR A 145     -12.340  -5.996 -21.369  1.00 71.03           O
ATOM   2052  HA  TYR A 145     -11.007  -6.981 -19.473  1.00 71.03           H
ATOM   2053  CB  TYR A 145     -12.264  -5.952 -17.978  1.00 71.03           C
ATOM   2054 1HB  TYR A 145     -11.845  -6.583 -17.195  1.00 71.03           H
ATOM   2055 2HB  TYR A 145     -12.301  -4.937 -17.584  1.00 71.03           H
ATOM   2056  CG  TYR A 145     -13.690  -6.419 -18.280  1.00 71.03           C
ATOM   2057  CD1 TYR A 145     -14.742  -5.531 -18.182  1.00 71.03           C
ATOM   2058  HD1 TYR A 145     -14.557  -4.497 -17.889  1.00 71.03           H
ATOM   2059  CD2 TYR A 145     -13.923  -7.727 -18.651  1.00 71.03           C
ATOM   2060  HD2 TYR A 145     -13.092  -8.428 -18.729  1.00 71.03           H
ATOM   2061  CE1 TYR A 145     -16.083  -5.970 -18.466  1.00 71.03           C
ATOM   2062  HE1 TYR A 145     -16.923  -5.279 -18.392  1.00 71.03           H
ATOM   2063  CE2 TYR A 145     -15.265  -8.166 -18.936  1.00 71.03           C
ATOM   2064  HE2 TYR A 145     -15.463  -9.197 -19.230  1.00 71.03           H
ATOM   2065  CZ  TYR A 145     -16.279  -7.266 -18.829  1.00 71.03           C
ATOM   2066  OH  TYR A 145     -17.546  -7.681 -19.098  1.00 71.03           O
ATOM   2067  HH  TYR A 145     -17.547  -8.657 -19.316  1.00 71.03           H
ATOM   2068  HN  TYR A 145     -10.141  -4.911 -17.855  1.00 71.03           H
ATOM   2069  N   ILE A 146     -12.286  -4.034 -20.245  1.00 72.77           N
ATOM   2070  CA  ILE A 146     -13.029  -3.304 -21.258  1.00 72.77           C
ATOM   2071  C   ILE A 146     -12.261  -3.352 -22.581  1.00 72.77           C
ATOM   2072  O   ILE A 146     -12.855  -3.540 -23.641  1.00 72.77           O
ATOM   2073  HA  ILE A 146     -13.982  -3.814 -21.395  1.00 72.77           H
ATOM   2074  CB  ILE A 146     -13.338  -1.885 -20.778  1.00 72.77           C
ATOM   2075  HB  ILE A 146     -12.410  -1.432 -20.431  1.00 72.77           H
ATOM   2076  CG1 ILE A 146     -14.302  -1.907 -19.589  1.00 72.77           C
ATOM   2077 1HG1 ILE A 146     -15.288  -2.231 -19.922  1.00 72.77           H
ATOM   2078 2HG1 ILE A 146     -13.960  -2.634 -18.852  1.00 72.77           H
ATOM   2079  CG2 ILE A 146     -13.863  -1.020 -21.925  1.00 72.77           C
ATOM   2080 1HG2 ILE A 146     -13.111  -0.966 -22.712  1.00 72.77           H
ATOM   2081 2HG2 ILE A 146     -14.776  -1.461 -22.325  1.00 72.77           H
ATOM   2082 3HG2 ILE A 146     -14.075  -0.017 -21.556  1.00 72.77           H
ATOM   2083  CD1 ILE A 146     -14.405  -0.525 -18.941  1.00 72.77           C
ATOM   2084 1HD1 ILE A 146     -13.422  -0.215 -18.588  1.00 72.77           H
ATOM   2085 2HD1 ILE A 146     -14.771   0.194 -19.675  1.00 72.77           H
ATOM   2086 3HD1 ILE A 146     -15.096  -0.569 -18.100  1.00 72.77           H
ATOM   2087  HN  ILE A 146     -11.988  -3.487 -19.463  1.00 72.77           H
ATOM   2088  N   ALA A 147     -10.951  -3.178 -22.475  1.00 72.77           N
ATOM   2089  CA  ALA A 147     -10.110  -3.088 -23.656  1.00 72.77           C
ATOM   2090  C   ALA A 147     -10.190  -4.402 -24.434  1.00 72.77           C
ATOM   2091  O   ALA A 147     -10.056  -4.413 -25.657  1.00 72.77           O
ATOM   2092  HA  ALA A 147     -10.498  -2.282 -24.279  1.00 72.77           H
ATOM   2093  CB  ALA A 147      -8.679  -2.743 -23.238  1.00 72.77           C
ATOM   2094 1HB  ALA A 147      -8.673  -1.787 -22.715  1.00 72.77           H
ATOM   2095 2HB  ALA A 147      -8.296  -3.521 -22.578  1.00 72.77           H
ATOM   2096 3HB  ALA A 147      -8.048  -2.676 -24.125  1.00 72.77           H
ATOM   2097  HN  ALA A 147     -10.467  -3.098 -21.603  1.00 72.77           H
ATOM   2098  N   ILE A 148     -10.408  -5.479 -23.694  1.00 69.44           N
ATOM   2099  CA  ILE A 148     -10.437  -6.804 -24.290  1.00 69.44           C
ATOM   2100  C   ILE A 148     -11.841  -7.088 -24.826  1.00 69.44           C
ATOM   2101  O   ILE A 148     -11.997  -7.551 -25.955  1.00 69.44           O
ATOM   2102  HA  ILE A 148      -9.741  -6.800 -25.130  1.00 69.44           H
ATOM   2103  CB  ILE A 148      -9.936  -7.851 -23.293  1.00 69.44           C
ATOM   2104  HB  ILE A 148     -10.495  -7.734 -22.365  1.00 69.44           H
ATOM   2105  CG1 ILE A 148      -8.459  -7.631 -22.962  1.00 69.44           C
ATOM   2106 1HG1 ILE A 148      -7.848  -7.865 -23.834  1.00 69.44           H
ATOM   2107 2HG1 ILE A 148      -8.288  -6.580 -22.726  1.00 69.44           H
ATOM   2108  CG2 ILE A 148     -10.203  -9.268 -23.805  1.00 69.44           C
ATOM   2109 1HG2 ILE A 148     -11.275  -9.406 -23.949  1.00 69.44           H
ATOM   2110 2HG2 ILE A 148      -9.688  -9.415 -24.755  1.00 69.44           H
ATOM   2111 3HG2 ILE A 148      -9.838  -9.992 -23.078  1.00 69.44           H
ATOM   2112  CD1 ILE A 148      -8.026  -8.501 -21.780  1.00 69.44           C
ATOM   2113 1HD1 ILE A 148      -8.622  -8.247 -20.904  1.00 69.44           H
ATOM   2114 2HD1 ILE A 148      -8.176  -9.552 -22.029  1.00 69.44           H
ATOM   2115 3HD1 ILE A 148      -6.972  -8.325 -21.566  1.00 69.44           H
ATOM   2116  HN  ILE A 148     -10.563  -5.457 -22.707  1.00 69.44           H
ATOM   2117  N   ALA A 149     -12.828  -6.797 -23.992  1.00 69.37           N
ATOM   2118  CA  ALA A 149     -14.194  -7.205 -24.276  1.00 69.37           C
ATOM   2119  C   ALA A 149     -14.751  -6.348 -25.415  1.00 69.37           C
ATOM   2120  O   ALA A 149     -15.484  -6.844 -26.269  1.00 69.37           O
ATOM   2121  HA  ALA A 149     -14.169  -8.247 -24.596  1.00 69.37           H
ATOM   2122  CB  ALA A 149     -15.034  -7.100 -23.002  1.00 69.37           C
ATOM   2123 1HB  ALA A 149     -14.613  -7.749 -22.235  1.00 69.37           H
ATOM   2124 2HB  ALA A 149     -15.030  -6.069 -22.648  1.00 69.37           H
ATOM   2125 3HB  ALA A 149     -16.058  -7.406 -23.216  1.00 69.37           H
ATOM   2126  HN  ALA A 149     -12.707  -6.293 -23.136  1.00 69.37           H
ATOM   2127  N   GLN A 150     -14.381  -5.076 -25.390  1.00 69.67           N
ATOM   2128  CA  GLN A 150     -14.910  -4.124 -26.353  1.00 69.67           C
ATOM   2129  C   GLN A 150     -13.786  -3.590 -27.243  1.00 69.67           C
ATOM   2130  O   GLN A 150     -13.747  -2.400 -27.552  1.00 69.67           O
ATOM   2131  HA  GLN A 150     -15.623  -4.688 -26.955  1.00 69.67           H
ATOM   2132  CB  GLN A 150     -15.642  -2.981 -25.648  1.00 69.67           C
ATOM   2133 1HB  GLN A 150     -14.946  -2.438 -25.008  1.00 69.67           H
ATOM   2134 2HB  GLN A 150     -16.014  -2.271 -26.388  1.00 69.67           H
ATOM   2135  CG  GLN A 150     -16.808  -3.510 -24.810  1.00 69.67           C
ATOM   2136 1HG  GLN A 150     -17.363  -4.254 -25.382  1.00 69.67           H
ATOM   2137 2HG  GLN A 150     -16.424  -4.011 -23.922  1.00 69.67           H
ATOM   2138  CD  GLN A 150     -17.745  -2.374 -24.396  1.00 69.67           C
ATOM   2139  OE1 GLN A 150     -17.567  -1.223 -24.761  1.00 69.67           O
ATOM   2140  NE2 GLN A 150     -18.752  -2.760 -23.617  1.00 69.67           N
ATOM   2141 1HE2 GLN A 150     -18.841  -3.720 -23.354  1.00 69.67           H
ATOM   2142 2HE2 GLN A 150     -19.419  -2.089 -23.293  1.00 69.67           H
ATOM   2143  HN  GLN A 150     -13.735  -4.694 -24.730  1.00 69.67           H
ATOM   2144  N   ALA A 151     -12.900  -4.496 -27.630  1.00 65.58           N
ATOM   2145  CA  ALA A 151     -11.703  -4.108 -28.357  1.00 65.58           C
ATOM   2146  C   ALA A 151     -12.096  -3.237 -29.552  1.00 65.58           C
ATOM   2147  O   ALA A 151     -11.381  -2.301 -29.905  1.00 65.58           O
ATOM   2148  HA  ALA A 151     -11.079  -3.523 -27.682  1.00 65.58           H
ATOM   2149  CB  ALA A 151     -10.933  -5.362 -28.778  1.00 65.58           C
ATOM   2150 1HB  ALA A 151     -10.651  -5.930 -27.891  1.00 65.58           H
ATOM   2151 2HB  ALA A 151     -11.564  -5.978 -29.419  1.00 65.58           H
ATOM   2152 3HB  ALA A 151     -10.035  -5.071 -29.323  1.00 65.58           H
ATOM   2153  HN  ALA A 151     -12.989  -5.476 -27.455  1.00 65.58           H
ATOM   2154  N   MET A 152     -13.234  -3.577 -30.142  1.00 61.29           N
ATOM   2155  CA  MET A 152     -13.682  -2.900 -31.347  1.00 61.29           C
ATOM   2156  C   MET A 152     -14.055  -1.446 -31.053  1.00 61.29           C
ATOM   2157  O   MET A 152     -13.735  -0.550 -31.832  1.00 61.29           O
ATOM   2158  HA  MET A 152     -12.837  -2.934 -32.034  1.00 61.29           H
ATOM   2159  CB  MET A 152     -14.896  -3.633 -31.922  1.00 61.29           C
ATOM   2160 1HB  MET A 152     -15.636  -3.790 -31.137  1.00 61.29           H
ATOM   2161 2HB  MET A 152     -15.369  -3.017 -32.686  1.00 61.29           H
ATOM   2162  CG  MET A 152     -14.490  -4.980 -32.523  1.00 61.29           C
ATOM   2163 1HG  MET A 152     -13.404  -5.049 -32.579  1.00 61.29           H
ATOM   2164 2HG  MET A 152     -14.828  -5.792 -31.880  1.00 61.29           H
ATOM   2165  SD  MET A 152     -15.196  -5.158 -34.153  1.00 61.29           S
ATOM   2166  CE  MET A 152     -16.903  -5.450 -33.720  1.00 61.29           C
ATOM   2167 1HE  MET A 152     -16.974  -6.348 -33.106  1.00 61.29           H
ATOM   2168 2HE  MET A 152     -17.288  -4.596 -33.162  1.00 61.29           H
ATOM   2169 3HE  MET A 152     -17.491  -5.584 -34.629  1.00 61.29           H
ATOM   2170  HN  MET A 152     -13.842  -4.297 -29.810  1.00 61.29           H
ATOM   2171  N   ARG A 153     -14.728  -1.257 -29.927  1.00 63.88           N
ATOM   2172  CA  ARG A 153     -15.217   0.061 -29.560  1.00 63.88           C
ATOM   2173  C   ARG A 153     -14.126   0.848 -28.831  1.00 63.88           C
ATOM   2174  O   ARG A 153     -14.182   2.075 -28.762  1.00 63.88           O
ATOM   2175  HA  ARG A 153     -15.477   0.535 -30.506  1.00 63.88           H
ATOM   2176  CB  ARG A 153     -16.450  -0.040 -28.661  1.00 63.88           C
ATOM   2177 1HB  ARG A 153     -16.256  -0.741 -27.849  1.00 63.88           H
ATOM   2178 2HB  ARG A 153     -16.652   0.929 -28.203  1.00 63.88           H
ATOM   2179  CG  ARG A 153     -17.674  -0.499 -29.457  1.00 63.88           C
ATOM   2180 1HG  ARG A 153     -17.803   0.139 -30.332  1.00 63.88           H
ATOM   2181 2HG  ARG A 153     -17.514  -1.513 -29.823  1.00 63.88           H
ATOM   2182  CD  ARG A 153     -18.937  -0.454 -28.596  1.00 63.88           C
ATOM   2183 1HD  ARG A 153     -18.851  -1.162 -27.771  1.00 63.88           H
ATOM   2184 2HD  ARG A 153     -19.052   0.536 -28.155  1.00 63.88           H
ATOM   2185  NE  ARG A 153     -20.123  -0.780 -29.419  1.00 63.88           N
ATOM   2186  HE  ARG A 153     -19.981  -0.968 -30.391  1.00 63.88           H
ATOM   2187  CZ  ARG A 153     -21.374  -0.839 -28.944  1.00 63.88           C
ATOM   2188  NH1 ARG A 153     -21.622  -0.597 -27.649  1.00 63.88           N
ATOM   2189 1HH1 ARG A 153     -20.871  -0.369 -27.030  1.00 63.88           H
ATOM   2190 2HH1 ARG A 153     -22.559  -0.643 -27.302  1.00 63.88           H
ATOM   2191  NH2 ARG A 153     -22.374  -1.145 -29.782  1.00 63.88           N
ATOM   2192 1HH2 ARG A 153     -23.314  -1.193 -29.443  1.00 63.88           H
ATOM   2193 2HH2 ARG A 153     -22.180  -1.324 -30.746  1.00 63.88           H
ATOM   2194  HN  ARG A 153     -14.938  -1.983 -29.273  1.00 63.88           H
ATOM   2195  N   ALA A 154     -13.159   0.110 -28.306  1.00 62.39           N
ATOM   2196  CA  ALA A 154     -12.201   0.683 -27.376  1.00 62.39           C
ATOM   2197  C   ALA A 154     -11.373   1.750 -28.095  1.00 62.39           C
ATOM   2198  O   ALA A 154     -10.854   2.669 -27.463  1.00 62.39           O
ATOM   2199  HA  ALA A 154     -12.764   1.155 -26.570  1.00 62.39           H
ATOM   2200  CB  ALA A 154     -11.334  -0.430 -26.786  1.00 62.39           C
ATOM   2201 1HB  ALA A 154     -11.967  -1.145 -26.261  1.00 62.39           H
ATOM   2202 2HB  ALA A 154     -10.800  -0.938 -27.588  1.00 62.39           H
ATOM   2203 3HB  ALA A 154     -10.616   0.000 -26.087  1.00 62.39           H
ATOM   2204  HN  ALA A 154     -13.024  -0.860 -28.507  1.00 62.39           H
ATOM   2205  N   HIS A 155     -11.274   1.591 -29.407  1.00 64.41           N
ATOM   2206  CA  HIS A 155     -10.393   2.433 -30.198  1.00 64.41           C
ATOM   2207  C   HIS A 155     -11.014   3.823 -30.353  1.00 64.41           C
ATOM   2208  O   HIS A 155     -10.350   4.833 -30.124  1.00 64.41           O
ATOM   2209  HA  HIS A 155      -9.460   2.522 -29.640  1.00 64.41           H
ATOM   2210  CB  HIS A 155     -10.072   1.774 -31.541  1.00 64.41           C
ATOM   2211 1HB  HIS A 155      -9.817   0.728 -31.369  1.00 64.41           H
ATOM   2212 2HB  HIS A 155     -10.967   1.786 -32.162  1.00 64.41           H
ATOM   2213  CG  HIS A 155      -8.943   2.435 -32.295  1.00 64.41           C
ATOM   2214  ND1 HIS A 155      -9.136   3.517 -33.136  1.00 64.41           N
ATOM   2215  HD1 HIS A 155     -10.011   3.961 -33.327  1.00 64.41           H
ATOM   2216  CD2 HIS A 155      -7.608   2.156 -32.326  1.00 64.41           C
ATOM   2217  HD2 HIS A 155      -7.111   1.358 -31.775  1.00 64.41           H
ATOM   2218  CE1 HIS A 155      -7.963   3.865 -33.645  1.00 64.41           C
ATOM   2219  HE1 HIS A 155      -7.785   4.683 -34.343  1.00 64.41           H
ATOM   2220  NE2 HIS A 155      -7.018   3.020 -33.143  1.00 64.41           N
ATOM   2221  HN  HIS A 155     -11.781   0.904 -29.927  1.00 64.41           H
ATOM   2222  N   THR A 156     -12.281   3.830 -30.741  1.00 66.61           N
ATOM   2223  CA  THR A 156     -12.962   5.075 -31.051  1.00 66.61           C
ATOM   2224  C   THR A 156     -13.168   5.900 -29.779  1.00 66.61           C
ATOM   2225  O   THR A 156     -13.362   7.113 -29.846  1.00 66.61           O
ATOM   2226  HA  THR A 156     -12.323   5.661 -31.712  1.00 66.61           H
ATOM   2227  CB  THR A 156     -14.267   4.734 -31.772  1.00 66.61           C
ATOM   2228  HB  THR A 156     -14.940   5.591 -31.785  1.00 66.61           H
ATOM   2229  OG1 THR A 156     -14.751   3.582 -31.087  1.00 66.61           O
ATOM   2230  HG1 THR A 156     -15.720   3.443 -31.294  1.00 66.61           H
ATOM   2231  CG2 THR A 156     -14.035   4.246 -33.204  1.00 66.61           C
ATOM   2232 1HG2 THR A 156     -13.416   3.349 -33.186  1.00 66.61           H
ATOM   2233 2HG2 THR A 156     -13.529   5.024 -33.775  1.00 66.61           H
ATOM   2234 3HG2 THR A 156     -14.993   4.018 -33.670  1.00 66.61           H
ATOM   2235  HN  THR A 156     -12.838   3.006 -30.845  1.00 66.61           H
ATOM   2236  N   TRP A 157     -13.120   5.209 -28.649  1.00 74.78           N
ATOM   2237  CA  TRP A 157     -13.478   5.822 -27.381  1.00 74.78           C
ATOM   2238  C   TRP A 157     -12.184   6.169 -26.642  1.00 74.78           C
ATOM   2239  O   TRP A 157     -12.204   6.450 -25.445  1.00 74.78           O
ATOM   2240  HA  TRP A 157     -14.039   6.731 -27.597  1.00 74.78           H
ATOM   2241  CB  TRP A 157     -14.402   4.910 -26.572  1.00 74.78           C
ATOM   2242 1HB  TRP A 157     -14.000   3.896 -26.589  1.00 74.78           H
ATOM   2243 2HB  TRP A 157     -14.399   5.236 -25.532  1.00 74.78           H
ATOM   2244  CG  TRP A 157     -15.845   4.879 -27.079  1.00 74.78           C
ATOM   2245  CD1 TRP A 157     -16.273   4.824 -28.347  1.00 74.78           C
ATOM   2246  HD1 TRP A 157     -15.616   4.793 -29.216  1.00 74.78           H
ATOM   2247  CD2 TRP A 157     -17.040   4.904 -26.270  1.00 74.78           C
ATOM   2248  NE1 TRP A 157     -17.652   4.812 -28.415  1.00 74.78           N
ATOM   2249  HE1 TRP A 157     -18.203   4.774 -29.249  1.00 74.78           H
ATOM   2250  CE2 TRP A 157     -18.133   4.862 -27.112  1.00 74.78           C
ATOM   2251  CE3 TRP A 157     -17.193   4.959 -24.874  1.00 74.78           C
ATOM   2252  HE3 TRP A 157     -16.347   4.993 -24.188  1.00 74.78           H
ATOM   2253  CZ2 TRP A 157     -19.455   4.871 -26.653  1.00 74.78           C
ATOM   2254  HZ2 TRP A 157     -20.302   4.838 -27.339  1.00 74.78           H
ATOM   2255  CZ3 TRP A 157     -18.521   4.968 -24.431  1.00 74.78           C
ATOM   2256  HZ3 TRP A 157     -18.696   5.011 -23.356  1.00 74.78           H
ATOM   2257  CH2 TRP A 157     -19.632   4.927 -25.265  1.00 74.78           C
ATOM   2258  HH2 TRP A 157     -20.636   4.937 -24.841  1.00 74.78           H
ATOM   2259  HN  TRP A 157     -12.843   4.250 -28.592  1.00 74.78           H
ATOM   2260  N   ARG A 158     -11.088   6.138 -27.387  1.00 72.32           N
ATOM   2261  CA  ARG A 158      -9.770   6.231 -26.783  1.00 72.32           C
ATOM   2262  C   ARG A 158      -9.606   7.575 -26.070  1.00 72.32           C
ATOM   2263  O   ARG A 158      -9.096   7.631 -24.952  1.00 72.32           O
ATOM   2264  HA  ARG A 158      -9.729   5.404 -26.074  1.00 72.32           H
ATOM   2265  CB  ARG A 158      -8.670   6.083 -27.836  1.00 72.32           C
ATOM   2266 1HB  ARG A 158      -8.861   5.199 -28.444  1.00 72.32           H
ATOM   2267 2HB  ARG A 158      -8.685   6.941 -28.507  1.00 72.32           H
ATOM   2268  CG  ARG A 158      -7.293   5.967 -27.178  1.00 72.32           C
ATOM   2269 1HG  ARG A 158      -7.081   6.873 -26.609  1.00 72.32           H
ATOM   2270 2HG  ARG A 158      -7.293   5.139 -26.470  1.00 72.32           H
ATOM   2271  CD  ARG A 158      -6.201   5.749 -28.227  1.00 72.32           C
ATOM   2272 1HD  ARG A 158      -6.428   4.865 -28.822  1.00 72.32           H
ATOM   2273 2HD  ARG A 158      -6.169   6.596 -28.912  1.00 72.32           H
ATOM   2274  NE  ARG A 158      -4.887   5.588 -27.564  1.00 72.32           N
ATOM   2275  HE  ARG A 158      -4.842   5.724 -26.574  1.00 72.32           H
ATOM   2276  CZ  ARG A 158      -3.755   5.271 -28.207  1.00 72.32           C
ATOM   2277  NH1 ARG A 158      -3.757   5.077 -29.533  1.00 72.32           N
ATOM   2278 1HH1 ARG A 158      -4.608   5.169 -30.050  1.00 72.32           H
ATOM   2279 2HH1 ARG A 158      -2.908   4.841 -30.005  1.00 72.32           H
ATOM   2280  NH2 ARG A 158      -2.621   5.150 -27.504  1.00 72.32           N
ATOM   2281 1HH2 ARG A 158      -1.767   4.914 -27.968  1.00 72.32           H
ATOM   2282 2HH2 ARG A 158      -2.628   5.296 -26.514  1.00 72.32           H
ATOM   2283  HN  ARG A 158     -11.091   6.052 -28.383  1.00 72.32           H
ATOM   2284  N   GLU A 159     -10.048   8.625 -26.747  1.00 76.80           N
ATOM   2285  CA  GLU A 159      -9.899   9.971 -26.220  1.00 76.80           C
ATOM   2286  C   GLU A 159     -10.761  10.151 -24.969  1.00 76.80           C
ATOM   2287  O   GLU A 159     -10.284  10.642 -23.947  1.00 76.80           O
ATOM   2288  HA  GLU A 159      -8.845  10.065 -25.960  1.00 76.80           H
ATOM   2289  CB  GLU A 159     -10.249  11.017 -27.282  1.00 76.80           C
ATOM   2290 1HB  GLU A 159     -11.200  10.762 -27.749  1.00 76.80           H
ATOM   2291 2HB  GLU A 159     -10.241  12.011 -26.835  1.00 76.80           H
ATOM   2292  CG  GLU A 159      -9.202  11.037 -28.397  1.00 76.80           C
ATOM   2293 1HG  GLU A 159      -8.206  11.134 -27.964  1.00 76.80           H
ATOM   2294 2HG  GLU A 159      -9.223  10.091 -28.938  1.00 76.80           H
ATOM   2295  CD  GLU A 159      -9.457  12.192 -29.368  1.00 76.80           C
ATOM   2296  OE1 GLU A 159      -8.520  12.508 -30.133  1.00 76.80           O
ATOM   2297  OE2 GLU A 159     -10.583  12.733 -29.323  1.00 76.80           O
ATOM   2298  HN  GLU A 159     -10.501   8.567 -27.637  1.00 76.80           H
ATOM   2299  N   LYS A 160     -12.016   9.743 -25.091  1.00 81.24           N
ATOM   2300  CA  LYS A 160     -12.943   9.831 -23.975  1.00 81.24           C
ATOM   2301  C   LYS A 160     -12.363   9.078 -22.776  1.00 81.24           C
ATOM   2302  O   LYS A 160     -12.431   9.557 -21.645  1.00 81.24           O
ATOM   2303  HA  LYS A 160     -13.036  10.884 -23.709  1.00 81.24           H
ATOM   2304  CB  LYS A 160     -14.332   9.345 -24.393  1.00 81.24           C
ATOM   2305 1HB  LYS A 160     -14.258   8.349 -24.829  1.00 81.24           H
ATOM   2306 2HB  LYS A 160     -14.972   9.261 -23.514  1.00 81.24           H
ATOM   2307  CG  LYS A 160     -14.967  10.303 -25.403  1.00 81.24           C
ATOM   2308 1HG  LYS A 160     -14.961  11.316 -25.001  1.00 81.24           H
ATOM   2309 2HG  LYS A 160     -14.374  10.319 -26.317  1.00 81.24           H
ATOM   2310  CD  LYS A 160     -16.403   9.886 -25.727  1.00 81.24           C
ATOM   2311 1HD  LYS A 160     -16.405   8.890 -26.171  1.00 81.24           H
ATOM   2312 2HD  LYS A 160     -16.984   9.825 -24.806  1.00 81.24           H
ATOM   2313  CE  LYS A 160     -17.060  10.880 -26.686  1.00 81.24           C
ATOM   2314 1HE  LYS A 160     -17.038  11.880 -26.254  1.00 81.24           H
ATOM   2315 2HE  LYS A 160     -16.495  10.922 -27.618  1.00 81.24           H
ATOM   2316  NZ  LYS A 160     -18.458  10.484 -26.966  1.00 81.24           N
ATOM   2317 1HZ  LYS A 160     -18.881  11.157 -27.595  1.00 81.24           H
ATOM   2318 2HZ  LYS A 160     -18.470   9.565 -27.395  1.00 81.24           H
ATOM   2319 3HZ  LYS A 160     -18.982  10.458 -26.098  1.00 81.24           H
ATOM   2320  HN  LYS A 160     -12.401   9.360 -25.930  1.00 81.24           H
ATOM   2321  N   ARG A 161     -11.806   7.910 -23.064  1.00 82.21           N
ATOM   2322  CA  ARG A 161     -11.245   7.071 -22.019  1.00 82.21           C
ATOM   2323  C   ARG A 161     -10.115   7.807 -21.296  1.00 82.21           C
ATOM   2324  O   ARG A 161      -9.928   7.635 -20.092  1.00 82.21           O
ATOM   2325  HA  ARG A 161     -12.078   6.871 -21.345  1.00 82.21           H
ATOM   2326  CB  ARG A 161     -10.703   5.761 -22.596  1.00 82.21           C
ATOM   2327 1HB  ARG A 161     -10.128   5.968 -23.499  1.00 82.21           H
ATOM   2328 2HB  ARG A 161     -10.022   5.299 -21.882  1.00 82.21           H
ATOM   2329  CG  ARG A 161     -11.842   4.793 -22.922  1.00 82.21           C
ATOM   2330 1HG  ARG A 161     -12.328   4.474 -22.000  1.00 82.21           H
ATOM   2331 2HG  ARG A 161     -12.598   5.303 -23.520  1.00 82.21           H
ATOM   2332  CD  ARG A 161     -11.323   3.570 -23.680  1.00 82.21           C
ATOM   2333 1HD  ARG A 161     -12.159   2.995 -24.077  1.00 82.21           H
ATOM   2334 2HD  ARG A 161     -10.722   3.889 -24.533  1.00 82.21           H
ATOM   2335  NE  ARG A 161     -10.510   2.723 -22.779  1.00 82.21           N
ATOM   2336  HE  ARG A 161     -10.567   2.896 -21.796  1.00 82.21           H
ATOM   2337  CZ  ARG A 161      -9.702   1.740 -23.198  1.00 82.21           C
ATOM   2338  NH1 ARG A 161      -9.586   1.465 -24.504  1.00 82.21           N
ATOM   2339 1HH1 ARG A 161     -10.105   1.995 -25.175  1.00 82.21           H
ATOM   2340 2HH1 ARG A 161      -8.981   0.729 -24.809  1.00 82.21           H
ATOM   2341  NH2 ARG A 161      -9.012   1.035 -22.291  1.00 82.21           N
ATOM   2342 1HH2 ARG A 161      -8.404   0.298 -22.587  1.00 82.21           H
ATOM   2343 2HH2 ARG A 161      -9.104   1.247 -21.318  1.00 82.21           H
ATOM   2344  HN  ARG A 161     -11.734   7.538 -23.989  1.00 82.21           H
ATOM   2345  N   LEU A 162      -9.392   8.612 -22.060  1.00 83.85           N
ATOM   2346  CA  LEU A 162      -8.252   9.332 -21.520  1.00 83.85           C
ATOM   2347  C   LEU A 162      -8.749  10.444 -20.593  1.00 83.85           C
ATOM   2348  O   LEU A 162      -8.115  10.745 -19.583  1.00 83.85           O
ATOM   2349  HA  LEU A 162      -7.669   8.626 -20.929  1.00 83.85           H
ATOM   2350  CB  LEU A 162      -7.348   9.831 -22.649  1.00 83.85           C
ATOM   2351 1HB  LEU A 162      -7.383   9.106 -23.462  1.00 83.85           H
ATOM   2352 2HB  LEU A 162      -7.763  10.763 -23.035  1.00 83.85           H
ATOM   2353  CG  LEU A 162      -5.883  10.072 -22.280  1.00 83.85           C
ATOM   2354  HG  LEU A 162      -5.782   9.969 -21.199  1.00 83.85           H
ATOM   2355  CD1 LEU A 162      -4.976   9.020 -22.921  1.00 83.85           C
ATOM   2356 1HD1 LEU A 162      -5.266   8.029 -22.571  1.00 83.85           H
ATOM   2357 2HD1 LEU A 162      -5.075   9.066 -24.005  1.00 83.85           H
ATOM   2358 3HD1 LEU A 162      -3.941   9.214 -22.642  1.00 83.85           H
ATOM   2359  CD2 LEU A 162      -5.454  11.495 -22.641  1.00 83.85           C
ATOM   2360 1HD2 LEU A 162      -5.574  11.650 -23.713  1.00 83.85           H
ATOM   2361 2HD2 LEU A 162      -6.073  12.210 -22.099  1.00 83.85           H
ATOM   2362 3HD2 LEU A 162      -4.408  11.640 -22.368  1.00 83.85           H
ATOM   2363  HN  LEU A 162      -9.573   8.774 -23.030  1.00 83.85           H
ATOM   2364  N   LEU A 163      -9.879  11.024 -20.971  1.00 86.44           N
ATOM   2365  CA  LEU A 163     -10.487  12.071 -20.168  1.00 86.44           C
ATOM   2366  C   LEU A 163     -10.986  11.474 -18.851  1.00 86.44           C
ATOM   2367  O   LEU A 163     -10.703  12.004 -17.778  1.00 86.44           O
ATOM   2368  HA  LEU A 163      -9.711  12.803 -19.943  1.00 86.44           H
ATOM   2369  CB  LEU A 163     -11.574  12.795 -20.966  1.00 86.44           C
ATOM   2370 1HB  LEU A 163     -11.140  13.135 -21.907  1.00 86.44           H
ATOM   2371 2HB  LEU A 163     -12.353  12.075 -21.216  1.00 86.44           H
ATOM   2372  CG  LEU A 163     -12.227  13.994 -20.275  1.00 86.44           C
ATOM   2373  HG  LEU A 163     -12.581  13.672 -19.296  1.00 86.44           H
ATOM   2374  CD1 LEU A 163     -11.210  15.114 -20.043  1.00 86.44           C
ATOM   2375 1HD1 LEU A 163     -10.401  14.745 -19.413  1.00 86.44           H
ATOM   2376 2HD1 LEU A 163     -10.805  15.440 -21.001  1.00 86.44           H
ATOM   2377 3HD1 LEU A 163     -11.701  15.953 -19.551  1.00 86.44           H
ATOM   2378  CD2 LEU A 163     -13.447  14.481 -21.060  1.00 86.44           C
ATOM   2379 1HD2 LEU A 163     -13.139  14.780 -22.062  1.00 86.44           H
ATOM   2380 2HD2 LEU A 163     -14.179  13.676 -21.129  1.00 86.44           H
ATOM   2381 3HD2 LEU A 163     -13.892  15.333 -20.547  1.00 86.44           H
ATOM   2382  HN  LEU A 163     -10.376  10.789 -21.806  1.00 86.44           H
ATOM   2383  N   TYR A 164     -11.721  10.378 -18.976  1.00 87.91           N
ATOM   2384  CA  TYR A 164     -12.263   9.703 -17.809  1.00 87.91           C
ATOM   2385  C   TYR A 164     -11.144   9.235 -16.877  1.00 87.91           C
ATOM   2386  O   TYR A 164     -11.289   9.280 -15.656  1.00 87.91           O
ATOM   2387  HA  TYR A 164     -12.898  10.411 -17.276  1.00 87.91           H
ATOM   2388  CB  TYR A 164     -13.014   8.480 -18.340  1.00 87.91           C
ATOM   2389 1HB  TYR A 164     -12.430   8.028 -19.143  1.00 87.91           H
ATOM   2390 2HB  TYR A 164     -13.089   7.739 -17.545  1.00 87.91           H
ATOM   2391  CG  TYR A 164     -14.418   8.790 -18.863  1.00 87.91           C
ATOM   2392  CD1 TYR A 164     -15.373   9.307 -18.011  1.00 87.91           C
ATOM   2393  HD1 TYR A 164     -15.126   9.494 -16.966  1.00 87.91           H
ATOM   2394  CD2 TYR A 164     -14.730   8.553 -20.186  1.00 87.91           C
ATOM   2395  HD2 TYR A 164     -13.976   8.144 -20.859  1.00 87.91           H
ATOM   2396  CE1 TYR A 164     -16.694   9.598 -18.502  1.00 87.91           C
ATOM   2397  HE1 TYR A 164     -17.458  10.007 -17.840  1.00 87.91           H
ATOM   2398  CE2 TYR A 164     -16.051   8.844 -20.678  1.00 87.91           C
ATOM   2399  HE2 TYR A 164     -16.311   8.661 -21.720  1.00 87.91           H
ATOM   2400  CZ  TYR A 164     -16.968   9.353 -19.812  1.00 87.91           C
ATOM   2401  OH  TYR A 164     -18.217   9.628 -20.276  1.00 87.91           O
ATOM   2402  HH  TYR A 164     -18.271   9.424 -21.253  1.00 87.91           H
ATOM   2403  HN  TYR A 164     -11.945   9.952 -19.853  1.00 87.91           H
ATOM   2404  N   SER A 165     -10.053   8.796 -17.488  1.00 88.94           N
ATOM   2405  CA  SER A 165      -8.932   8.269 -16.729  1.00 88.94           C
ATOM   2406  C   SER A 165      -8.336   9.366 -15.845  1.00 88.94           C
ATOM   2407  O   SER A 165      -7.885   9.095 -14.733  1.00 88.94           O
ATOM   2408  HA  SER A 165      -9.348   7.468 -16.118  1.00 88.94           H
ATOM   2409  CB  SER A 165      -7.860   7.695 -17.658  1.00 88.94           C
ATOM   2410 1HB  SER A 165      -7.207   7.031 -17.092  1.00 88.94           H
ATOM   2411 2HB  SER A 165      -8.335   7.092 -18.432  1.00 88.94           H
ATOM   2412  OG  SER A 165      -7.079   8.719 -18.269  1.00 88.94           O
ATOM   2413  HG  SER A 165      -7.670   9.469 -18.565  1.00 88.94           H
ATOM   2414  HN  SER A 165      -9.929   8.797 -18.480  1.00 88.94           H
ATOM   2415  N   LYS A 166      -8.354  10.581 -16.372  1.00 91.05           N
ATOM   2416  CA  LYS A 166      -7.871  11.729 -15.623  1.00 91.05           C
ATOM   2417  C   LYS A 166      -8.778  11.960 -14.412  1.00 91.05           C
ATOM   2418  O   LYS A 166      -8.295  12.108 -13.291  1.00 91.05           O
ATOM   2419  HA  LYS A 166      -6.871  11.488 -15.264  1.00 91.05           H
ATOM   2420  CB  LYS A 166      -7.742  12.949 -16.537  1.00 91.05           C
ATOM   2421 1HB  LYS A 166      -8.652  13.065 -17.126  1.00 91.05           H
ATOM   2422 2HB  LYS A 166      -7.638  13.851 -15.933  1.00 91.05           H
ATOM   2423  CG  LYS A 166      -6.537  12.811 -17.469  1.00 91.05           C
ATOM   2424 1HG  LYS A 166      -5.624  12.726 -16.880  1.00 91.05           H
ATOM   2425 2HG  LYS A 166      -6.627  11.894 -18.052  1.00 91.05           H
ATOM   2426  CD  LYS A 166      -6.432  14.012 -18.411  1.00 91.05           C
ATOM   2427 1HD  LYS A 166      -7.330  14.075 -19.027  1.00 91.05           H
ATOM   2428 2HD  LYS A 166      -6.380  14.932 -17.829  1.00 91.05           H
ATOM   2429  CE  LYS A 166      -5.198  13.899 -19.309  1.00 91.05           C
ATOM   2430 1HE  LYS A 166      -4.310  13.740 -18.698  1.00 91.05           H
ATOM   2431 2HE  LYS A 166      -5.295  13.032 -19.962  1.00 91.05           H
ATOM   2432  NZ  LYS A 166      -5.035  15.125 -20.122  1.00 91.05           N
ATOM   2433 1HZ  LYS A 166      -4.220  15.028 -20.718  1.00 91.05           H
ATOM   2434 2HZ  LYS A 166      -5.860  15.262 -20.696  1.00 91.05           H
ATOM   2435 3HZ  LYS A 166      -4.913  15.923 -19.509  1.00 91.05           H
ATOM   2436  HN  LYS A 166      -8.689  10.787 -17.291  1.00 91.05           H
ATOM   2437  N   MET A 167     -10.075  11.984 -14.681  1.00 92.77           N
ATOM   2438  CA  MET A 167     -11.050  12.251 -13.637  1.00 92.77           C
ATOM   2439  C   MET A 167     -10.991  11.182 -12.544  1.00 92.77           C
ATOM   2440  O   MET A 167     -11.048  11.498 -11.357  1.00 92.77           O
ATOM   2441  HA  MET A 167     -10.777  13.221 -13.221  1.00 92.77           H
ATOM   2442  CB  MET A 167     -12.454  12.282 -14.246  1.00 92.77           C
ATOM   2443 1HB  MET A 167     -12.632  11.363 -14.804  1.00 92.77           H
ATOM   2444 2HB  MET A 167     -13.198  12.321 -13.450  1.00 92.77           H
ATOM   2445  CG  MET A 167     -12.624  13.488 -15.170  1.00 92.77           C
ATOM   2446 1HG  MET A 167     -12.183  14.374 -14.712  1.00 92.77           H
ATOM   2447 2HG  MET A 167     -12.094  13.317 -16.107  1.00 92.77           H
ATOM   2448  SD  MET A 167     -14.357  13.769 -15.495  1.00 92.77           S
ATOM   2449  CE  MET A 167     -14.749  12.279 -16.395  1.00 92.77           C
ATOM   2450 1HE  MET A 167     -14.134  12.224 -17.293  1.00 92.77           H
ATOM   2451 2HE  MET A 167     -14.552  11.411 -15.765  1.00 92.77           H
ATOM   2452 3HE  MET A 167     -15.802  12.291 -16.676  1.00 92.77           H
ATOM   2453  HN  MET A 167     -10.461  11.825 -15.589  1.00 92.77           H
ATOM   2454  N   VAL A 168     -10.876   9.937 -12.984  1.00 92.90           N
ATOM   2455  CA  VAL A 168     -10.832   8.817 -12.059  1.00 92.90           C
ATOM   2456  C   VAL A 168      -9.626   8.974 -11.132  1.00 92.90           C
ATOM   2457  O   VAL A 168      -9.732   8.753  -9.927  1.00 92.90           O
ATOM   2458  HA  VAL A 168     -11.742   8.850 -11.460  1.00 92.90           H
ATOM   2459  CB  VAL A 168     -10.823   7.498 -12.834  1.00 92.90           C
ATOM   2460  HB  VAL A 168     -10.048   7.563 -13.598  1.00 92.90           H
ATOM   2461  CG1 VAL A 168     -10.480   6.325 -11.915  1.00 92.90           C
ATOM   2462 1HG1 VAL A 168      -9.494   6.481 -11.479  1.00 92.90           H
ATOM   2463 2HG1 VAL A 168     -11.223   6.257 -11.120  1.00 92.90           H
ATOM   2464 3HG1 VAL A 168     -10.481   5.399 -12.491  1.00 92.90           H
ATOM   2465  CG2 VAL A 168     -12.160   7.269 -13.542  1.00 92.90           C
ATOM   2466 1HG2 VAL A 168     -12.961   7.234 -12.803  1.00 92.90           H
ATOM   2467 2HG2 VAL A 168     -12.346   8.084 -14.241  1.00 92.90           H
ATOM   2468 3HG2 VAL A 168     -12.126   6.324 -14.085  1.00 92.90           H
ATOM   2469  HN  VAL A 168     -10.814   9.689 -13.951  1.00 92.90           H
ATOM   2470  N   CYS A 169      -8.506   9.355 -11.730  1.00 93.16           N
ATOM   2471  CA  CYS A 169      -7.273   9.512 -10.978  1.00 93.16           C
ATOM   2472  C   CYS A 169      -7.503  10.563  -9.890  1.00 93.16           C
ATOM   2473  O   CYS A 169      -7.140  10.355  -8.734  1.00 93.16           O
ATOM   2474  HA  CYS A 169      -7.049   8.541 -10.536  1.00 93.16           H
ATOM   2475  CB  CYS A 169      -6.099   9.880 -11.887  1.00 93.16           C
ATOM   2476 1HB  CYS A 169      -6.362  10.738 -12.506  1.00 93.16           H
ATOM   2477 2HB  CYS A 169      -5.239  10.174 -11.285  1.00 93.16           H
ATOM   2478  SG  CYS A 169      -5.659   8.456 -12.949  1.00 93.16           S
ATOM   2479  HG  CYS A 169      -6.532   8.728 -13.915  1.00 93.16           H
ATOM   2480  HN  CYS A 169      -8.434   9.554 -12.707  1.00 93.16           H
ATOM   2481  N   PHE A 170      -8.105  11.670 -10.300  1.00 95.02           N
ATOM   2482  CA  PHE A 170      -8.360  12.767  -9.382  1.00 95.02           C
ATOM   2483  C   PHE A 170      -9.247  12.316  -8.221  1.00 95.02           C
ATOM   2484  O   PHE A 170      -8.953  12.606  -7.062  1.00 95.02           O
ATOM   2485  HA  PHE A 170      -7.395  13.095  -8.995  1.00 95.02           H
ATOM   2486  CB  PHE A 170      -9.091  13.853 -10.175  1.00 95.02           C
ATOM   2487 1HB  PHE A 170      -8.495  14.114 -11.049  1.00 95.02           H
ATOM   2488 2HB  PHE A 170     -10.034  13.448 -10.542  1.00 95.02           H
ATOM   2489  CG  PHE A 170      -9.376  15.124  -9.372  1.00 95.02           C
ATOM   2490  CD1 PHE A 170     -10.606  15.323  -8.828  1.00 95.02           C
ATOM   2491  HD1 PHE A 170     -11.389  14.576  -8.963  1.00 95.02           H
ATOM   2492  CD2 PHE A 170      -8.399  16.055  -9.203  1.00 95.02           C
ATOM   2493  HD2 PHE A 170      -7.413  15.896  -9.640  1.00 95.02           H
ATOM   2494  CE1 PHE A 170     -10.871  16.502  -8.083  1.00 95.02           C
ATOM   2495  HE1 PHE A 170     -11.857  16.662  -7.647  1.00 95.02           H
ATOM   2496  CE2 PHE A 170      -8.664  17.235  -8.458  1.00 95.02           C
ATOM   2497  HE2 PHE A 170      -7.881  17.981  -8.323  1.00 95.02           H
ATOM   2498  CZ  PHE A 170      -9.894  17.433  -7.914  1.00 95.02           C
ATOM   2499  HZ  PHE A 170     -10.097  18.339  -7.342  1.00 95.02           H
ATOM   2500  HN  PHE A 170      -8.417  11.823 -11.238  1.00 95.02           H
ATOM   2501  N   THR A 171     -10.315  11.614  -8.571  1.00 95.19           N
ATOM   2502  CA  THR A 171     -11.261  11.144  -7.574  1.00 95.19           C
ATOM   2503  C   THR A 171     -10.563  10.231  -6.564  1.00 95.19           C
ATOM   2504  O   THR A 171     -10.864  10.274  -5.372  1.00 95.19           O
ATOM   2505  HA  THR A 171     -11.635  12.006  -7.022  1.00 95.19           H
ATOM   2506  CB  THR A 171     -12.421  10.465  -8.307  1.00 95.19           C
ATOM   2507  HB  THR A 171     -12.089   9.549  -8.797  1.00 95.19           H
ATOM   2508  OG1 THR A 171     -12.925  11.478  -9.173  1.00 95.19           O
ATOM   2509  HG1 THR A 171     -12.503  11.397 -10.076  1.00 95.19           H
ATOM   2510  CG2 THR A 171     -13.595  10.149  -7.378  1.00 95.19           C
ATOM   2511 1HG2 THR A 171     -13.971  11.074  -6.940  1.00 95.19           H
ATOM   2512 2HG2 THR A 171     -13.262   9.480  -6.585  1.00 95.19           H
ATOM   2513 3HG2 THR A 171     -14.390   9.669  -7.949  1.00 95.19           H
ATOM   2514  HN  THR A 171     -10.536  11.367  -9.515  1.00 95.19           H
ATOM   2515  N   ILE A 172      -9.644   9.427  -7.078  1.00 94.12           N
ATOM   2516  CA  ILE A 172      -8.932   8.474  -6.243  1.00 94.12           C
ATOM   2517  C   ILE A 172      -8.108   9.233  -5.200  1.00 94.12           C
ATOM   2518  O   ILE A 172      -8.113   8.878  -4.023  1.00 94.12           O
ATOM   2519  HA  ILE A 172      -9.678   7.874  -5.723  1.00 94.12           H
ATOM   2520  CB  ILE A 172      -8.103   7.520  -7.106  1.00 94.12           C
ATOM   2521  HB  ILE A 172      -7.594   8.106  -7.871  1.00 94.12           H
ATOM   2522  CG1 ILE A 172      -9.002   6.516  -7.830  1.00 94.12           C
ATOM   2523 1HG1 ILE A 172      -9.450   5.836  -7.106  1.00 94.12           H
ATOM   2524 2HG1 ILE A 172      -9.820   7.042  -8.322  1.00 94.12           H
ATOM   2525  CG2 ILE A 172      -7.023   6.827  -6.274  1.00 94.12           C
ATOM   2526 1HG2 ILE A 172      -6.358   7.577  -5.845  1.00 94.12           H
ATOM   2527 2HG2 ILE A 172      -7.492   6.256  -5.473  1.00 94.12           H
ATOM   2528 3HG2 ILE A 172      -6.449   6.155  -6.912  1.00 94.12           H
ATOM   2529  CD1 ILE A 172      -8.207   5.716  -8.865  1.00 94.12           C
ATOM   2530 1HD1 ILE A 172      -7.781   6.397  -9.601  1.00 94.12           H
ATOM   2531 2HD1 ILE A 172      -7.406   5.172  -8.366  1.00 94.12           H
ATOM   2532 3HD1 ILE A 172      -8.870   5.010  -9.365  1.00 94.12           H
ATOM   2533  HN  ILE A 172      -9.384   9.419  -8.044  1.00 94.12           H
ATOM   2534  N   TRP A 173      -7.421  10.263  -5.671  1.00 94.94           N
ATOM   2535  CA  TRP A 173      -6.541  11.033  -4.808  1.00 94.94           C
ATOM   2536  C   TRP A 173      -7.394  11.663  -3.704  1.00 94.94           C
ATOM   2537  O   TRP A 173      -7.028  11.618  -2.531  1.00 94.94           O
ATOM   2538  HA  TRP A 173      -5.817  10.345  -4.372  1.00 94.94           H
ATOM   2539  CB  TRP A 173      -5.748  12.064  -5.613  1.00 94.94           C
ATOM   2540 1HB  TRP A 173      -6.406  12.514  -6.356  1.00 94.94           H
ATOM   2541 2HB  TRP A 173      -5.429  12.864  -4.944  1.00 94.94           H
ATOM   2542  CG  TRP A 173      -4.520  11.490  -6.321  1.00 94.94           C
ATOM   2543  CD1 TRP A 173      -4.322  11.340  -7.638  1.00 94.94           C
ATOM   2544  HD1 TRP A 173      -5.045  11.622  -8.403  1.00 94.94           H
ATOM   2545  CD2 TRP A 173      -3.320  10.993  -5.693  1.00 94.94           C
ATOM   2546  NE1 TRP A 173      -3.087  10.784  -7.904  1.00 94.94           N
ATOM   2547  HE1 TRP A 173      -2.713  10.576  -8.808  1.00 94.94           H
ATOM   2548  CE2 TRP A 173      -2.458  10.566  -6.683  1.00 94.94           C
ATOM   2549  CE3 TRP A 173      -2.973  10.906  -4.333  1.00 94.94           C
ATOM   2550  HE3 TRP A 173      -3.635  11.236  -3.533  1.00 94.94           H
ATOM   2551  CZ2 TRP A 173      -1.195  10.023  -6.419  1.00 94.94           C
ATOM   2552  HZ2 TRP A 173      -0.533   9.694  -7.220  1.00 94.94           H
ATOM   2553  CZ3 TRP A 173      -1.707  10.361  -4.086  1.00 94.94           C
ATOM   2554  HZ3 TRP A 173      -1.389  10.270  -3.047  1.00 94.94           H
ATOM   2555  CH2 TRP A 173      -0.828   9.927  -5.071  1.00 94.94           C
ATOM   2556  HH2 TRP A 173       0.142   9.513  -4.796  1.00 94.94           H
ATOM   2557  HN  TRP A 173      -7.458  10.573  -6.621  1.00 94.94           H
ATOM   2558  N   VAL A 174      -8.515  12.234  -4.120  1.00 95.48           N
ATOM   2559  CA  VAL A 174      -9.394  12.921  -3.190  1.00 95.48           C
ATOM   2560  C   VAL A 174      -9.899  11.925  -2.143  1.00 95.48           C
ATOM   2561  O   VAL A 174      -9.908  12.225  -0.950  1.00 95.48           O
ATOM   2562  HA  VAL A 174      -8.807  13.690  -2.688  1.00 95.48           H
ATOM   2563  CB  VAL A 174     -10.527  13.612  -3.953  1.00 95.48           C
ATOM   2564  HB  VAL A 174     -11.008  12.866  -4.586  1.00 95.48           H
ATOM   2565  CG1 VAL A 174     -11.581  14.161  -2.990  1.00 95.48           C
ATOM   2566 1HG1 VAL A 174     -12.002  13.342  -2.406  1.00 95.48           H
ATOM   2567 2HG1 VAL A 174     -11.119  14.885  -2.319  1.00 95.48           H
ATOM   2568 3HG1 VAL A 174     -12.374  14.647  -3.558  1.00 95.48           H
ATOM   2569  CG2 VAL A 174      -9.982  14.718  -4.859  1.00 95.48           C
ATOM   2570 1HG2 VAL A 174      -9.464  15.461  -4.253  1.00 95.48           H
ATOM   2571 2HG2 VAL A 174      -9.286  14.287  -5.579  1.00 95.48           H
ATOM   2572 3HG2 VAL A 174     -10.807  15.192  -5.389  1.00 95.48           H
ATOM   2573  HN  VAL A 174      -8.823  12.234  -5.071  1.00 95.48           H
ATOM   2574  N   LEU A 175     -10.307  10.762  -2.628  1.00 93.43           N
ATOM   2575  CA  LEU A 175     -10.903   9.758  -1.763  1.00 93.43           C
ATOM   2576  C   LEU A 175      -9.856   9.268  -0.761  1.00 93.43           C
ATOM   2577  O   LEU A 175     -10.149   9.116   0.424  1.00 93.43           O
ATOM   2578  HA  LEU A 175     -11.710  10.240  -1.211  1.00 93.43           H
ATOM   2579  CB  LEU A 175     -11.530   8.638  -2.595  1.00 93.43           C
ATOM   2580 1HB  LEU A 175     -12.220   9.086  -3.310  1.00 93.43           H
ATOM   2581 2HB  LEU A 175     -10.741   8.155  -3.172  1.00 93.43           H
ATOM   2582  CG  LEU A 175     -12.282   7.560  -1.811  1.00 93.43           C
ATOM   2583  HG  LEU A 175     -11.613   7.166  -1.045  1.00 93.43           H
ATOM   2584  CD1 LEU A 175     -13.495   8.151  -1.090  1.00 93.43           C
ATOM   2585 1HD1 LEU A 175     -13.164   8.923  -0.395  1.00 93.43           H
ATOM   2586 2HD1 LEU A 175     -14.174   8.589  -1.822  1.00 93.43           H
ATOM   2587 3HD1 LEU A 175     -14.011   7.364  -0.541  1.00 93.43           H
ATOM   2588  CD2 LEU A 175     -12.668   6.390  -2.718  1.00 93.43           C
ATOM   2589 1HD2 LEU A 175     -13.311   6.751  -3.521  1.00 93.43           H
ATOM   2590 2HD2 LEU A 175     -11.767   5.948  -3.145  1.00 93.43           H
ATOM   2591 3HD2 LEU A 175     -13.200   5.639  -2.136  1.00 93.43           H
ATOM   2592  HN  LEU A 175     -10.236  10.501  -3.591  1.00 93.43           H
ATOM   2593  N   ALA A 176      -8.657   9.034  -1.273  1.00 93.40           N
ATOM   2594  CA  ALA A 176      -7.580   8.511  -0.450  1.00 93.40           C
ATOM   2595  C   ALA A 176      -7.238   9.528   0.641  1.00 93.40           C
ATOM   2596  O   ALA A 176      -6.969   9.154   1.781  1.00 93.40           O
ATOM   2597  HA  ALA A 176      -7.937   7.594   0.020  1.00 93.40           H
ATOM   2598  CB  ALA A 176      -6.377   8.177  -1.334  1.00 93.40           C
ATOM   2599 1HB  ALA A 176      -6.665   7.429  -2.072  1.00 93.40           H
ATOM   2600 2HB  ALA A 176      -6.039   9.079  -1.843  1.00 93.40           H
ATOM   2601 3HB  ALA A 176      -5.570   7.785  -0.716  1.00 93.40           H
ATOM   2602  HN  ALA A 176      -8.417   9.195  -2.231  1.00 93.40           H
ATOM   2603  N   ALA A 177      -7.260  10.794   0.252  1.00 93.68           N
ATOM   2604  CA  ALA A 177      -6.920  11.866   1.172  1.00 93.68           C
ATOM   2605  C   ALA A 177      -7.919  11.874   2.331  1.00 93.68           C
ATOM   2606  O   ALA A 177      -7.528  11.983   3.492  1.00 93.68           O
ATOM   2607  HA  ALA A 177      -5.923  11.663   1.565  1.00 93.68           H
ATOM   2608  CB  ALA A 177      -6.890  13.197   0.418  1.00 93.68           C
ATOM   2609 1HB  ALA A 177      -6.144  13.149  -0.375  1.00 93.68           H
ATOM   2610 2HB  ALA A 177      -7.871  13.390  -0.017  1.00 93.68           H
ATOM   2611 3HB  ALA A 177      -6.635  14.000   1.109  1.00 93.68           H
ATOM   2612  HN  ALA A 177      -7.504  11.092  -0.671  1.00 93.68           H
ATOM   2613  N   ALA A 178      -9.190  11.756   1.975  1.00 94.00           N
ATOM   2614  CA  ALA A 178     -10.253  11.818   2.963  1.00 94.00           C
ATOM   2615  C   ALA A 178     -10.123  10.631   3.920  1.00 94.00           C
ATOM   2616  O   ALA A 178     -10.368  10.765   5.118  1.00 94.00           O
ATOM   2617  HA  ALA A 178     -10.129  12.743   3.526  1.00 94.00           H
ATOM   2618  CB  ALA A 178     -11.608  11.849   2.255  1.00 94.00           C
ATOM   2619 1HB  ALA A 178     -11.661  12.727   1.610  1.00 94.00           H
ATOM   2620 2HB  ALA A 178     -11.724  10.948   1.652  1.00 94.00           H
ATOM   2621 3HB  ALA A 178     -12.405  11.896   2.997  1.00 94.00           H
ATOM   2622  HN  ALA A 178      -9.496  11.622   1.032  1.00 94.00           H
ATOM   2623  N   LEU A 179      -9.737   9.496   3.356  1.00 92.19           N
ATOM   2624  CA  LEU A 179      -9.674   8.263   4.122  1.00 92.19           C
ATOM   2625  C   LEU A 179      -8.492   8.330   5.092  1.00 92.19           C
ATOM   2626  O   LEU A 179      -8.416   7.548   6.038  1.00 92.19           O
ATOM   2627  HA  LEU A 179     -10.593   8.192   4.702  1.00 92.19           H
ATOM   2628  CB  LEU A 179      -9.633   7.053   3.186  1.00 92.19           C
ATOM   2629 1HB  LEU A 179      -8.857   7.222   2.440  1.00 92.19           H
ATOM   2630 2HB  LEU A 179      -9.333   6.180   3.767  1.00 92.19           H
ATOM   2631  CG  LEU A 179     -10.938   6.724   2.459  1.00 92.19           C
ATOM   2632  HG  LEU A 179     -11.303   7.634   1.983  1.00 92.19           H
ATOM   2633  CD1 LEU A 179     -10.704   5.696   1.350  1.00 92.19           C
ATOM   2634 1HD1 LEU A 179      -9.993   6.098   0.628  1.00 92.19           H
ATOM   2635 2HD1 LEU A 179     -10.303   4.779   1.782  1.00 92.19           H
ATOM   2636 3HD1 LEU A 179     -11.647   5.480   0.849  1.00 92.19           H
ATOM   2637  CD2 LEU A 179     -12.015   6.267   3.445  1.00 92.19           C
ATOM   2638 1HD2 LEU A 179     -11.673   5.375   3.969  1.00 92.19           H
ATOM   2639 2HD2 LEU A 179     -12.208   7.061   4.166  1.00 92.19           H
ATOM   2640 3HD2 LEU A 179     -12.932   6.039   2.902  1.00 92.19           H
ATOM   2641  HN  LEU A 179      -9.471   9.412   2.396  1.00 92.19           H
ATOM   2642  N   CYS A 180      -7.601   9.273   4.824  1.00 92.99           N
ATOM   2643  CA  CYS A 180      -6.377   9.387   5.598  1.00 92.99           C
ATOM   2644  C   CYS A 180      -6.591  10.445   6.682  1.00 92.99           C
ATOM   2645  O   CYS A 180      -5.666  10.777   7.423  1.00 92.99           O
ATOM   2646  HA  CYS A 180      -6.195   8.409   6.043  1.00 92.99           H
ATOM   2647  CB  CYS A 180      -5.174   9.714   4.711  1.00 92.99           C
ATOM   2648 1HB  CYS A 180      -5.360  10.635   4.158  1.00 92.99           H
ATOM   2649 2HB  CYS A 180      -4.292   9.886   5.328  1.00 92.99           H
ATOM   2650  SG  CYS A 180      -4.863   8.338   3.546  1.00 92.99           S
ATOM   2651  HG  CYS A 180      -5.978   8.499   2.839  1.00 92.99           H
ATOM   2652  HN  CYS A 180      -7.704   9.949   4.094  1.00 92.99           H
ATOM   2653  N   ILE A 181      -7.816  10.946   6.741  1.00 93.50           N
ATOM   2654  CA  ILE A 181      -8.161  11.968   7.715  1.00 93.50           C
ATOM   2655  C   ILE A 181      -7.863  11.446   9.122  1.00 93.50           C
ATOM   2656  O   ILE A 181      -7.235  12.136   9.924  1.00 93.50           O
ATOM   2657  HA  ILE A 181      -7.522  12.830   7.525  1.00 93.50           H
ATOM   2658  CB  ILE A 181      -9.608  12.425   7.523  1.00 93.50           C
ATOM   2659  HB  ILE A 181     -10.229  11.541   7.377  1.00 93.50           H
ATOM   2660  CG1 ILE A 181      -9.748  13.288   6.268  1.00 93.50           C
ATOM   2661 1HG1 ILE A 181      -9.186  14.213   6.393  1.00 93.50           H
ATOM   2662 2HG1 ILE A 181      -9.317  12.766   5.413  1.00 93.50           H
ATOM   2663  CG2 ILE A 181     -10.128  13.141   8.772  1.00 93.50           C
ATOM   2664 1HG2 ILE A 181     -10.086  12.462   9.623  1.00 93.50           H
ATOM   2665 2HG2 ILE A 181      -9.509  14.015   8.973  1.00 93.50           H
ATOM   2666 3HG2 ILE A 181     -11.158  13.455   8.608  1.00 93.50           H
ATOM   2667  CD1 ILE A 181     -11.217  13.612   5.986  1.00 93.50           C
ATOM   2668 1HD1 ILE A 181     -11.771  12.685   5.837  1.00 93.50           H
ATOM   2669 2HD1 ILE A 181     -11.638  14.155   6.832  1.00 93.50           H
ATOM   2670 3HD1 ILE A 181     -11.288  14.226   5.088  1.00 93.50           H
ATOM   2671  HN  ILE A 181      -8.564  10.666   6.140  1.00 93.50           H
ATOM   2672  N   PRO A 182      -8.305  10.223   9.446  1.00 91.77           N
ATOM   2673  CA  PRO A 182      -8.121   9.688  10.798  1.00 91.77           C
ATOM   2674  C   PRO A 182      -6.673   9.754  11.253  1.00 91.77           C
ATOM   2675  O   PRO A 182      -6.391  10.152  12.382  1.00 91.77           O
ATOM   2676  HA  PRO A 182      -8.674  10.292  11.518  1.00 91.77           H
ATOM   2677  CB  PRO A 182      -8.616   8.245  10.687  1.00 91.77           C
ATOM   2678 1HB  PRO A 182      -7.803   7.559  10.447  1.00 91.77           H
ATOM   2679 2HB  PRO A 182      -9.059   7.899  11.621  1.00 91.77           H
ATOM   2680  CG  PRO A 182      -9.646   8.310   9.565  1.00 91.77           C
ATOM   2681 1HG  PRO A 182      -9.832   7.329   9.128  1.00 91.77           H
ATOM   2682 2HG  PRO A 182     -10.610   8.674   9.922  1.00 91.77           H
ATOM   2683  CD  PRO A 182      -9.007   9.266   8.572  1.00 91.77           C
ATOM   2684 1HD  PRO A 182      -8.315   8.753   7.904  1.00 91.77           H
ATOM   2685 2HD  PRO A 182      -9.751   9.753   7.942  1.00 91.77           H
ATOM   2686  N   GLU A 183      -5.784   9.358  10.353  1.00 92.03           N
ATOM   2687  CA  GLU A 183      -4.366   9.322  10.667  1.00 92.03           C
ATOM   2688  C   GLU A 183      -3.861  10.726  11.004  1.00 92.03           C
ATOM   2689  O   GLU A 183      -3.035  10.894  11.899  1.00 92.03           O
ATOM   2690  HA  GLU A 183      -4.280   8.678  11.543  1.00 92.03           H
ATOM   2691  CB  GLU A 183      -3.565   8.712   9.515  1.00 92.03           C
ATOM   2692 1HB  GLU A 183      -3.976   9.048   8.563  1.00 92.03           H
ATOM   2693 2HB  GLU A 183      -2.508   8.950   9.636  1.00 92.03           H
ATOM   2694  CG  GLU A 183      -3.666   7.185   9.525  1.00 92.03           C
ATOM   2695 1HG  GLU A 183      -2.923   6.764   8.848  1.00 92.03           H
ATOM   2696 2HG  GLU A 183      -3.440   6.809  10.522  1.00 92.03           H
ATOM   2697  CD  GLU A 183      -5.064   6.726   9.105  1.00 92.03           C
ATOM   2698  OE1 GLU A 183      -5.374   5.543   9.364  1.00 92.03           O
ATOM   2699  OE2 GLU A 183      -5.791   7.568   8.536  1.00 92.03           O
ATOM   2700  HN  GLU A 183      -6.020   9.067   9.426  1.00 92.03           H
ATOM   2701  N   ILE A 184      -4.378  11.699  10.267  1.00 93.66           N
ATOM   2702  CA  ILE A 184      -3.927  13.072  10.418  1.00 93.66           C
ATOM   2703  C   ILE A 184      -4.289  13.573  11.817  1.00 93.66           C
ATOM   2704  O   ILE A 184      -3.520  14.306  12.436  1.00 93.66           O
ATOM   2705  HA  ILE A 184      -2.841  13.072  10.321  1.00 93.66           H
ATOM   2706  CB  ILE A 184      -4.482  13.944   9.290  1.00 93.66           C
ATOM   2707  HB  ILE A 184      -5.566  13.829   9.270  1.00 93.66           H
ATOM   2708  CG1 ILE A 184      -3.954  13.484   7.930  1.00 93.66           C
ATOM   2709 1HG1 ILE A 184      -2.882  13.677   7.868  1.00 93.66           H
ATOM   2710 2HG1 ILE A 184      -4.090  12.407   7.828  1.00 93.66           H
ATOM   2711  CG2 ILE A 184      -4.190  15.424   9.547  1.00 93.66           C
ATOM   2712 1HG2 ILE A 184      -4.654  15.728  10.485  1.00 93.66           H
ATOM   2713 2HG2 ILE A 184      -3.112  15.576   9.609  1.00 93.66           H
ATOM   2714 3HG2 ILE A 184      -4.595  16.022   8.731  1.00 93.66           H
ATOM   2715  CD1 ILE A 184      -4.674  14.205   6.789  1.00 93.66           C
ATOM   2716 1HD1 ILE A 184      -5.741  13.991   6.840  1.00 93.66           H
ATOM   2717 2HD1 ILE A 184      -4.515  15.280   6.880  1.00 93.66           H
ATOM   2718 3HD1 ILE A 184      -4.279  13.859   5.834  1.00 93.66           H
ATOM   2719  HN  ILE A 184      -5.091  11.561   9.580  1.00 93.66           H
ATOM   2720  N   LEU A 185      -5.460  13.156  12.276  1.00 93.29           N
ATOM   2721  CA  LEU A 185      -6.039  13.727  13.480  1.00 93.29           C
ATOM   2722  C   LEU A 185      -5.339  13.137  14.706  1.00 93.29           C
ATOM   2723  O   LEU A 185      -4.910  13.872  15.594  1.00 93.29           O
ATOM   2724  HA  LEU A 185      -5.848  14.800  13.457  1.00 93.29           H
ATOM   2725  CB  LEU A 185      -7.557  13.537  13.488  1.00 93.29           C
ATOM   2726 1HB  LEU A 185      -7.772  12.481  13.325  1.00 93.29           H
ATOM   2727 2HB  LEU A 185      -7.930  13.789  14.481  1.00 93.29           H
ATOM   2728  CG  LEU A 185      -8.340  14.353  12.457  1.00 93.29           C
ATOM   2729  HG  LEU A 185      -7.999  14.065  11.463  1.00 93.29           H
ATOM   2730  CD1 LEU A 185      -9.836  14.038  12.531  1.00 93.29           C
ATOM   2731 1HD1 LEU A 185      -9.995  12.979  12.332  1.00 93.29           H
ATOM   2732 2HD1 LEU A 185     -10.209  14.281  13.526  1.00 93.29           H
ATOM   2733 3HD1 LEU A 185     -10.369  14.632  11.788  1.00 93.29           H
ATOM   2734  CD2 LEU A 185      -8.061  15.849  12.615  1.00 93.29           C
ATOM   2735 1HD2 LEU A 185      -8.356  16.170  13.614  1.00 93.29           H
ATOM   2736 2HD2 LEU A 185      -6.996  16.036  12.473  1.00 93.29           H
ATOM   2737 3HD2 LEU A 185      -8.630  16.405  11.871  1.00 93.29           H
ATOM   2738  HN  LEU A 185      -6.010  12.444  11.840  1.00 93.29           H
ATOM   2739  N   TYR A 186      -5.246  11.815  14.715  1.00 93.14           N
ATOM   2740  CA  TYR A 186      -4.959  11.094  15.944  1.00 93.14           C
ATOM   2741  C   TYR A 186      -3.470  10.759  16.049  1.00 93.14           C
ATOM   2742  O   TYR A 186      -3.013  10.263  17.077  1.00 93.14           O
ATOM   2743  HA  TYR A 186      -5.241  11.732  16.782  1.00 93.14           H
ATOM   2744  CB  TYR A 186      -5.758   9.792  15.864  1.00 93.14           C
ATOM   2745 1HB  TYR A 186      -5.426   9.226  14.993  1.00 93.14           H
ATOM   2746 2HB  TYR A 186      -5.534   9.186  16.742  1.00 93.14           H
ATOM   2747  CG  TYR A 186      -7.272   9.995  15.775  1.00 93.14           C
ATOM   2748  CD1 TYR A 186      -7.907  10.844  16.657  1.00 93.14           C
ATOM   2749  HD1 TYR A 186      -7.331  11.371  17.417  1.00 93.14           H
ATOM   2750  CD2 TYR A 186      -8.002   9.328  14.812  1.00 93.14           C
ATOM   2751  HD2 TYR A 186      -7.500   8.656  14.115  1.00 93.14           H
ATOM   2752  CE1 TYR A 186      -9.332  11.035  16.573  1.00 93.14           C
ATOM   2753  HE1 TYR A 186      -9.847  11.704  17.263  1.00 93.14           H
ATOM   2754  CE2 TYR A 186      -9.427   9.519  14.727  1.00 93.14           C
ATOM   2755  HE2 TYR A 186     -10.015   8.998  13.972  1.00 93.14           H
ATOM   2756  CZ  TYR A 186     -10.021  10.363  15.612  1.00 93.14           C
ATOM   2757  OH  TYR A 186     -11.367  10.544  15.533  1.00 93.14           O
ATOM   2758  HH  TYR A 186     -11.722  10.107  14.706  1.00 93.14           H
ATOM   2759  HN  TYR A 186      -5.362  11.241  13.905  1.00 93.14           H
ATOM   2760  N   SER A 187      -2.755  11.045  14.970  1.00 93.21           N
ATOM   2761  CA  SER A 187      -1.310  10.892  14.969  1.00 93.21           C
ATOM   2762  C   SER A 187      -0.672  11.936  15.888  1.00 93.21           C
ATOM   2763  O   SER A 187      -0.807  13.136  15.657  1.00 93.21           O
ATOM   2764  HA  SER A 187      -1.126   9.886  15.347  1.00 93.21           H
ATOM   2765  CB  SER A 187      -0.744  11.016  13.553  1.00 93.21           C
ATOM   2766 1HB  SER A 187      -1.056  11.966  13.120  1.00 93.21           H
ATOM   2767 2HB  SER A 187       0.345  11.028  13.597  1.00 93.21           H
ATOM   2768  OG  SER A 187      -1.173   9.948  12.712  1.00 93.21           O
ATOM   2769  HG  SER A 187      -1.641  10.314  11.907  1.00 93.21           H
ATOM   2770  HN  SER A 187      -3.146  11.374  14.111  1.00 93.21           H
ATOM   2771  N   GLN A 188       0.008  11.440  16.911  1.00 92.14           N
ATOM   2772  CA  GLN A 188       0.798  12.303  17.773  1.00 92.14           C
ATOM   2773  C   GLN A 188       2.010  11.543  18.318  1.00 92.14           C
ATOM   2774  O   GLN A 188       2.095  10.324  18.181  1.00 92.14           O
ATOM   2775  HA  GLN A 188       1.131  13.122  17.136  1.00 92.14           H
ATOM   2776  CB  GLN A 188      -0.052  12.868  18.912  1.00 92.14           C
ATOM   2777 1HB  GLN A 188       0.532  13.589  19.484  1.00 92.14           H
ATOM   2778 2HB  GLN A 188      -0.907  13.404  18.501  1.00 92.14           H
ATOM   2779  CG  GLN A 188      -0.541  11.751  19.837  1.00 92.14           C
ATOM   2780 1HG  GLN A 188      -1.116  11.024  19.263  1.00 92.14           H
ATOM   2781 2HG  GLN A 188       0.314  11.221  20.257  1.00 92.14           H
ATOM   2782  CD  GLN A 188      -1.404  12.314  20.968  1.00 92.14           C
ATOM   2783  OE1 GLN A 188      -1.812  13.464  20.958  1.00 92.14           O
ATOM   2784  NE2 GLN A 188      -1.659  11.442  21.940  1.00 92.14           N
ATOM   2785 1HE2 GLN A 188      -1.293  10.513  21.886  1.00 92.14           H
ATOM   2786 2HE2 GLN A 188      -2.216  11.716  22.724  1.00 92.14           H
ATOM   2787  HN  GLN A 188       0.025  10.470  17.154  1.00 92.14           H
ATOM   2788  N   ILE A 189       2.916  12.296  18.924  1.00 92.13           N
ATOM   2789  CA  ILE A 189       4.076  11.700  19.565  1.00 92.13           C
ATOM   2790  C   ILE A 189       3.722  11.329  21.007  1.00 92.13           C
ATOM   2791  O   ILE A 189       3.214  12.161  21.758  1.00 92.13           O
ATOM   2792  HA  ILE A 189       4.315  10.785  19.023  1.00 92.13           H
ATOM   2793  CB  ILE A 189       5.288  12.626  19.448  1.00 92.13           C
ATOM   2794  HB  ILE A 189       5.030  13.585  19.898  1.00 92.13           H
ATOM   2795  CG1 ILE A 189       5.634  12.894  17.982  1.00 92.13           C
ATOM   2796 1HG1 ILE A 189       5.994  11.976  17.517  1.00 92.13           H
ATOM   2797 2HG1 ILE A 189       4.737  13.194  17.442  1.00 92.13           H
ATOM   2798  CG2 ILE A 189       6.481  12.068  20.227  1.00 92.13           C
ATOM   2799 1HG2 ILE A 189       6.216  11.972  21.279  1.00 92.13           H
ATOM   2800 2HG2 ILE A 189       6.750  11.090  19.828  1.00 92.13           H
ATOM   2801 3HG2 ILE A 189       7.329  12.746  20.127  1.00 92.13           H
ATOM   2802  CD1 ILE A 189       6.700  13.985  17.861  1.00 92.13           C
ATOM   2803 1HD1 ILE A 189       6.327  14.908  18.306  1.00 92.13           H
ATOM   2804 2HD1 ILE A 189       7.604  13.670  18.382  1.00 92.13           H
ATOM   2805 3HD1 ILE A 189       6.927  14.155  16.809  1.00 92.13           H
ATOM   2806  HN  ILE A 189       2.868  13.293  18.980  1.00 92.13           H
ATOM   2807  N   LYS A 190       4.003  10.081  21.350  1.00 88.66           N
ATOM   2808  CA  LYS A 190       3.850   9.629  22.722  1.00 88.66           C
ATOM   2809  C   LYS A 190       5.231   9.351  23.320  1.00 88.66           C
ATOM   2810  O   LYS A 190       6.030   8.623  22.733  1.00 88.66           O
ATOM   2811  HA  LYS A 190       3.388  10.441  23.284  1.00 88.66           H
ATOM   2812  CB  LYS A 190       2.899   8.433  22.789  1.00 88.66           C
ATOM   2813 1HB  LYS A 190       1.987   8.656  22.235  1.00 88.66           H
ATOM   2814 2HB  LYS A 190       3.359   7.569  22.309  1.00 88.66           H
ATOM   2815  CG  LYS A 190       2.549   8.091  24.239  1.00 88.66           C
ATOM   2816 1HG  LYS A 190       3.438   7.726  24.754  1.00 88.66           H
ATOM   2817 2HG  LYS A 190       2.225   8.991  24.761  1.00 88.66           H
ATOM   2818  CD  LYS A 190       1.445   7.033  24.302  1.00 88.66           C
ATOM   2819 1HD  LYS A 190       0.496   7.475  24.001  1.00 88.66           H
ATOM   2820 2HD  LYS A 190       1.663   6.232  23.596  1.00 88.66           H
ATOM   2821  CE  LYS A 190       1.320   6.455  25.713  1.00 88.66           C
ATOM   2822 1HE  LYS A 190       2.311   6.250  26.118  1.00 88.66           H
ATOM   2823 2HE  LYS A 190       0.852   7.187  26.372  1.00 88.66           H
ATOM   2824  NZ  LYS A 190       0.518   5.212  25.695  1.00 88.66           N
ATOM   2825 1HZ  LYS A 190       0.512   4.800  26.621  1.00 88.66           H
ATOM   2826 2HZ  LYS A 190      -0.433   5.427  25.414  1.00 88.66           H
ATOM   2827 3HZ  LYS A 190       0.925   4.557  25.036  1.00 88.66           H
ATOM   2828  HN  LYS A 190       4.330   9.385  20.710  1.00 88.66           H
ATOM   2829  N   GLU A 191       5.469   9.944  24.480  1.00 86.93           N
ATOM   2830  CA  GLU A 191       6.691   9.679  25.220  1.00 86.93           C
ATOM   2831  C   GLU A 191       6.452   8.587  26.265  1.00 86.93           C
ATOM   2832  O   GLU A 191       5.530   8.688  27.073  1.00 86.93           O
ATOM   2833  HA  GLU A 191       7.408   9.330  24.478  1.00 86.93           H
ATOM   2834  CB  GLU A 191       7.224  10.956  25.873  1.00 86.93           C
ATOM   2835 1HB  GLU A 191       6.414  11.473  26.386  1.00 86.93           H
ATOM   2836 2HB  GLU A 191       8.062  10.711  26.527  1.00 86.93           H
ATOM   2837  CG  GLU A 191       7.768  11.924  24.820  1.00 86.93           C
ATOM   2838 1HG  GLU A 191       8.503  11.414  24.197  1.00 86.93           H
ATOM   2839 2HG  GLU A 191       6.959  12.243  24.163  1.00 86.93           H
ATOM   2840  CD  GLU A 191       8.410  13.146  25.479  1.00 86.93           C
ATOM   2841  OE1 GLU A 191       8.904  14.007  24.719  1.00 86.93           O
ATOM   2842  OE2 GLU A 191       8.392  13.193  26.728  1.00 86.93           O
ATOM   2843  HN  GLU A 191       4.845  10.595  24.914  1.00 86.93           H
ATOM   2844  N   GLU A 192       7.298   7.569  26.215  1.00 78.71           N
ATOM   2845  CA  GLU A 192       7.231   6.491  27.187  1.00 78.71           C
ATOM   2846  C   GLU A 192       8.637   6.109  27.654  1.00 78.71           C
ATOM   2847  O   GLU A 192       9.486   5.741  26.843  1.00 78.71           O
ATOM   2848  HA  GLU A 192       6.659   6.892  28.024  1.00 78.71           H
ATOM   2849  CB  GLU A 192       6.496   5.279  26.611  1.00 78.71           C
ATOM   2850 1HB  GLU A 192       5.470   5.554  26.366  1.00 78.71           H
ATOM   2851 2HB  GLU A 192       7.051   4.883  25.761  1.00 78.71           H
ATOM   2852  CG  GLU A 192       6.416   4.148  27.638  1.00 78.71           C
ATOM   2853 1HG  GLU A 192       7.377   3.637  27.697  1.00 78.71           H
ATOM   2854 2HG  GLU A 192       6.214   4.562  28.626  1.00 78.71           H
ATOM   2855  CD  GLU A 192       5.322   3.146  27.266  1.00 78.71           C
ATOM   2856  OE1 GLU A 192       4.573   2.755  28.188  1.00 78.71           O
ATOM   2857  OE2 GLU A 192       5.259   2.793  26.069  1.00 78.71           O
ATOM   2858  HN  GLU A 192       8.019   7.474  25.528  1.00 78.71           H
ATOM   2859  N   SER A 193       8.840   6.210  28.959  1.00 74.08           N
ATOM   2860  CA  SER A 193      10.058   5.703  29.568  1.00 74.08           C
ATOM   2861  C   SER A 193      11.280   6.326  28.891  1.00 74.08           C
ATOM   2862  O   SER A 193      12.321   5.682  28.766  1.00 74.08           O
ATOM   2863  HA  SER A 193      10.005   6.005  30.614  1.00 74.08           H
ATOM   2864  CB  SER A 193      10.124   4.177  29.481  1.00 74.08           C
ATOM   2865 1HB  SER A 193      10.243   3.878  28.440  1.00 74.08           H
ATOM   2866 2HB  SER A 193      11.003   3.820  30.018  1.00 74.08           H
ATOM   2867  OG  SER A 193       8.957   3.561  30.020  1.00 74.08           O
ATOM   2868  HG  SER A 193       8.980   2.576  29.848  1.00 74.08           H
ATOM   2869  HN  SER A 193       8.191   6.627  29.596  1.00 74.08           H
ATOM   2870  N   GLY A 194      11.114   7.572  28.472  1.00 76.07           N
ATOM   2871  CA  GLY A 194      12.210   8.311  27.869  1.00 76.07           C
ATOM   2872  C   GLY A 194      12.344   7.978  26.382  1.00 76.07           C
ATOM   2873  O   GLY A 194      13.285   8.420  25.726  1.00 76.07           O
ATOM   2874 1HA  GLY A 194      12.042   9.381  27.992  1.00 76.07           H
ATOM   2875 2HA  GLY A 194      13.141   8.074  28.385  1.00 76.07           H
ATOM   2876  HN  GLY A 194      10.252   8.074  28.539  1.00 76.07           H
ATOM   2877  N   ILE A 195      11.389   7.200  25.895  1.00 83.28           N
ATOM   2878  CA  ILE A 195      11.345   6.866  24.481  1.00 83.28           C
ATOM   2879  C   ILE A 195      10.182   7.611  23.822  1.00 83.28           C
ATOM   2880  O   ILE A 195       9.036   7.482  24.249  1.00 83.28           O
ATOM   2881  HA  ILE A 195      12.275   7.214  24.034  1.00 83.28           H
ATOM   2882  CB  ILE A 195      11.290   5.349  24.290  1.00 83.28           C
ATOM   2883  HB  ILE A 195      10.382   4.977  24.765  1.00 83.28           H
ATOM   2884  CG1 ILE A 195      12.472   4.666  24.982  1.00 83.28           C
ATOM   2885 1HG1 ILE A 195      13.406   5.004  24.532  1.00 83.28           H
ATOM   2886 2HG1 ILE A 195      12.501   4.957  26.032  1.00 83.28           H
ATOM   2887  CG2 ILE A 195      11.206   4.985  22.807  1.00 83.28           C
ATOM   2888 1HG2 ILE A 195      10.307   5.424  22.375  1.00 83.28           H
ATOM   2889 2HG2 ILE A 195      12.084   5.372  22.288  1.00 83.28           H
ATOM   2890 3HG2 ILE A 195      11.169   3.901  22.700  1.00 83.28           H
ATOM   2891  CD1 ILE A 195      12.368   3.144  24.871  1.00 83.28           C
ATOM   2892 1HD1 ILE A 195      11.445   2.808  25.344  1.00 83.28           H
ATOM   2893 2HD1 ILE A 195      12.364   2.856  23.820  1.00 83.28           H
ATOM   2894 3HD1 ILE A 195      13.220   2.684  25.371  1.00 83.28           H
ATOM   2895  HN  ILE A 195      10.656   6.801  26.446  1.00 83.28           H
ATOM   2896  N   ALA A 196      10.518   8.373  22.792  1.00 89.79           N
ATOM   2897  CA  ALA A 196       9.504   9.031  21.986  1.00 89.79           C
ATOM   2898  C   ALA A 196       9.023   8.071  20.896  1.00 89.79           C
ATOM   2899  O   ALA A 196       9.831   7.510  20.157  1.00 89.79           O
ATOM   2900  HA  ALA A 196       8.666   9.274  22.639  1.00 89.79           H
ATOM   2901  CB  ALA A 196      10.072  10.330  21.410  1.00 89.79           C
ATOM   2902 1HB  ALA A 196      10.372  10.988  22.225  1.00 89.79           H
ATOM   2903 2HB  ALA A 196      10.939  10.103  20.789  1.00 89.79           H
ATOM   2904 3HB  ALA A 196       9.311  10.823  20.805  1.00 89.79           H
ATOM   2905  HN  ALA A 196      11.461   8.544  22.506  1.00 89.79           H
ATOM   2906  N   ILE A 197       7.709   7.912  20.830  1.00 89.26           N
ATOM   2907  CA  ILE A 197       7.112   7.019  19.851  1.00 89.26           C
ATOM   2908  C   ILE A 197       6.061   7.784  19.044  1.00 89.26           C
ATOM   2909  O   ILE A 197       5.180   8.425  19.615  1.00 89.26           O
ATOM   2910  HA  ILE A 197       7.904   6.701  19.173  1.00 89.26           H
ATOM   2911  CB  ILE A 197       6.568   5.762  20.534  1.00 89.26           C
ATOM   2912  HB  ILE A 197       5.830   6.069  21.275  1.00 89.26           H
ATOM   2913  CG1 ILE A 197       7.678   5.021  21.281  1.00 89.26           C
ATOM   2914 1HG1 ILE A 197       8.417   4.653  20.569  1.00 89.26           H
ATOM   2915 2HG1 ILE A 197       8.195   5.709  21.950  1.00 89.26           H
ATOM   2916  CG2 ILE A 197       5.851   4.859  19.529  1.00 89.26           C
ATOM   2917 1HG2 ILE A 197       5.018   5.402  19.082  1.00 89.26           H
ATOM   2918 2HG2 ILE A 197       6.549   4.558  18.748  1.00 89.26           H
ATOM   2919 3HG2 ILE A 197       5.474   3.973  20.040  1.00 89.26           H
ATOM   2920  CD1 ILE A 197       7.110   3.850  22.086  1.00 89.26           C
ATOM   2921 1HD1 ILE A 197       6.389   4.224  22.812  1.00 89.26           H
ATOM   2922 2HD1 ILE A 197       6.616   3.151  21.411  1.00 89.26           H
ATOM   2923 3HD1 ILE A 197       7.920   3.340  22.607  1.00 89.26           H
ATOM   2924  HN  ILE A 197       7.058   8.379  21.428  1.00 89.26           H
ATOM   2925  N   CYS A 198       6.189   7.691  17.728  1.00 91.40           N
ATOM   2926  CA  CYS A 198       5.160   8.201  16.839  1.00 91.40           C
ATOM   2927  C   CYS A 198       4.035   7.167  16.762  1.00 91.40           C
ATOM   2928  O   CYS A 198       4.228   6.073  16.234  1.00 91.40           O
ATOM   2929  HA  CYS A 198       4.800   9.132  17.277  1.00 91.40           H
ATOM   2930  CB  CYS A 198       5.722   8.536  15.456  1.00 91.40           C
ATOM   2931 1HB  CYS A 198       6.381   9.402  15.522  1.00 91.40           H
ATOM   2932 2HB  CYS A 198       6.325   7.705  15.088  1.00 91.40           H
ATOM   2933  SG  CYS A 198       4.354   8.879  14.289  1.00 91.40           S
ATOM   2934  HN  CYS A 198       6.976   7.278  17.271  1.00 91.40           H
ATOM   2935  N   THR A 199       2.884   7.550  17.296  1.00 91.15           N
ATOM   2936  CA  THR A 199       1.754   6.640  17.371  1.00 91.15           C
ATOM   2937  C   THR A 199       0.446   7.392  17.118  1.00 91.15           C
ATOM   2938  O   THR A 199       0.429   8.622  17.088  1.00 91.15           O
ATOM   2939  HA  THR A 199       1.856   5.900  16.577  1.00 91.15           H
ATOM   2940  CB  THR A 199       1.800   5.940  18.731  1.00 91.15           C
ATOM   2941  HB  THR A 199       2.811   5.608  18.964  1.00 91.15           H
ATOM   2942  OG1 THR A 199       0.823   4.909  18.623  1.00 91.15           O
ATOM   2943  HG1 THR A 199       0.891   4.290  19.406  1.00 91.15           H
ATOM   2944  CG2 THR A 199       1.281   6.828  19.864  1.00 91.15           C
ATOM   2945 1HG2 THR A 199       0.246   7.105  19.663  1.00 91.15           H
ATOM   2946 2HG2 THR A 199       1.892   7.728  19.929  1.00 91.15           H
ATOM   2947 3HG2 THR A 199       1.335   6.283  20.806  1.00 91.15           H
ATOM   2948  HN  THR A 199       2.719   8.461  17.673  1.00 91.15           H
ATOM   2949  N   MET A 200      -0.618   6.622  16.942  1.00 92.15           N
ATOM   2950  CA  MET A 200      -1.960   7.176  17.000  1.00 92.15           C
ATOM   2951  C   MET A 200      -2.549   7.041  18.405  1.00 92.15           C
ATOM   2952  O   MET A 200      -2.408   6.000  19.044  1.00 92.15           O
ATOM   2953  HA  MET A 200      -1.854   8.230  16.742  1.00 92.15           H
ATOM   2954  CB  MET A 200      -2.857   6.446  15.998  1.00 92.15           C
ATOM   2955 1HB  MET A 200      -2.816   5.372  16.183  1.00 92.15           H
ATOM   2956 2HB  MET A 200      -3.892   6.754  16.139  1.00 92.15           H
ATOM   2957  CG  MET A 200      -2.423   6.737  14.560  1.00 92.15           C
ATOM   2958 1HG  MET A 200      -2.344   7.814  14.406  1.00 92.15           H
ATOM   2959 2HG  MET A 200      -1.435   6.316  14.376  1.00 92.15           H
ATOM   2960  SD  MET A 200      -3.603   6.045  13.414  1.00 92.15           S
ATOM   2961  CE  MET A 200      -3.496   4.320  13.863  1.00 92.15           C
ATOM   2962 1HE  MET A 200      -2.475   3.969  13.714  1.00 92.15           H
ATOM   2963 2HE  MET A 200      -3.773   4.200  14.911  1.00 92.15           H
ATOM   2964 3HE  MET A 200      -4.175   3.739  13.239  1.00 92.15           H
ATOM   2965  HN  MET A 200      -0.573   5.639  16.764  1.00 92.15           H
ATOM   2966  N   VAL A 201      -3.198   8.110  18.845  1.00 92.96           N
ATOM   2967  CA  VAL A 201      -3.868   8.100  20.134  1.00 92.96           C
ATOM   2968  C   VAL A 201      -5.343   8.457  19.940  1.00 92.96           C
ATOM   2969  O   VAL A 201      -5.663   9.479  19.336  1.00 92.96           O
ATOM   2970  HA  VAL A 201      -3.802   7.087  20.532  1.00 92.96           H
ATOM   2971  CB  VAL A 201      -3.148   9.039  21.105  1.00 92.96           C
ATOM   2972  HB  VAL A 201      -3.210  10.049  20.702  1.00 92.96           H
ATOM   2973  CG1 VAL A 201      -3.829   9.037  22.475  1.00 92.96           C
ATOM   2974 1HG1 VAL A 201      -4.862   9.370  22.368  1.00 92.96           H
ATOM   2975 2HG1 VAL A 201      -3.813   8.028  22.888  1.00 92.96           H
ATOM   2976 3HG1 VAL A 201      -3.298   9.712  23.146  1.00 92.96           H
ATOM   2977  CG2 VAL A 201      -1.668   8.671  21.228  1.00 92.96           C
ATOM   2978 1HG2 VAL A 201      -1.577   7.649  21.597  1.00 92.96           H
ATOM   2979 2HG2 VAL A 201      -1.192   8.748  20.250  1.00 92.96           H
ATOM   2980 3HG2 VAL A 201      -1.181   9.354  21.924  1.00 92.96           H
ATOM   2981  HN  VAL A 201      -3.269   8.969  18.338  1.00 92.96           H
ATOM   2982  N   TYR A 202      -6.201   7.595  20.464  1.00 92.16           N
ATOM   2983  CA  TYR A 202      -7.634   7.766  20.291  1.00 92.16           C
ATOM   2984  C   TYR A 202      -8.260   8.425  21.522  1.00 92.16           C
ATOM   2985  O   TYR A 202      -7.899   8.104  22.653  1.00 92.16           O
ATOM   2986  HA  TYR A 202      -7.794   8.407  19.424  1.00 92.16           H
ATOM   2987  CB  TYR A 202      -8.211   6.358  20.132  1.00 92.16           C
ATOM   2988 1HB  TYR A 202      -7.946   5.767  21.009  1.00 92.16           H
ATOM   2989 2HB  TYR A 202      -9.299   6.423  20.109  1.00 92.16           H
ATOM   2990  CG  TYR A 202      -7.731   5.627  18.877  1.00 92.16           C
ATOM   2991  CD1 TYR A 202      -8.377   5.824  17.674  1.00 92.16           C
ATOM   2992  HD1 TYR A 202      -9.230   6.501  17.618  1.00 92.16           H
ATOM   2993  CD2 TYR A 202      -6.651   4.770  18.948  1.00 92.16           C
ATOM   2994  HD2 TYR A 202      -6.141   4.614  19.899  1.00 92.16           H
ATOM   2995  CE1 TYR A 202      -7.925   5.136  16.493  1.00 92.16           C
ATOM   2996  HE1 TYR A 202      -8.427   5.282  15.536  1.00 92.16           H
ATOM   2997  CE2 TYR A 202      -6.200   4.082  17.767  1.00 92.16           C
ATOM   2998  HE2 TYR A 202      -5.348   3.402  17.809  1.00 92.16           H
ATOM   2999  CZ  TYR A 202      -6.859   4.298  16.597  1.00 92.16           C
ATOM   3000  OH  TYR A 202      -6.432   3.648  15.482  1.00 92.16           O
ATOM   3001  HH  TYR A 202      -7.136   3.688  14.772  1.00 92.16           H
ATOM   3002  HN  TYR A 202      -5.933   6.792  20.997  1.00 92.16           H
ATOM   3003  N   PRO A 203      -9.205   9.355  21.326  1.00 84.35           N
ATOM   3004  CA  PRO A 203      -9.748  10.127  22.446  1.00 84.35           C
ATOM   3005  C   PRO A 203     -10.587   9.272  23.383  1.00 84.35           C
ATOM   3006  O   PRO A 203     -11.255   8.337  22.944  1.00 84.35           O
ATOM   3007  HA  PRO A 203      -8.938  10.514  23.064  1.00 84.35           H
ATOM   3008  CB  PRO A 203     -10.585  11.212  21.766  1.00 84.35           C
ATOM   3009 1HB  PRO A 203     -11.451  11.487  22.368  1.00 84.35           H
ATOM   3010 2HB  PRO A 203     -10.007  12.123  21.607  1.00 84.35           H
ATOM   3011  CG  PRO A 203     -10.994  10.583  20.465  1.00 84.35           C
ATOM   3012 1HG  PRO A 203     -11.891   9.975  20.587  1.00 84.35           H
ATOM   3013 2HG  PRO A 203     -11.223  11.341  19.716  1.00 84.35           H
ATOM   3014  CD  PRO A 203      -9.823   9.743  20.046  1.00 84.35           C
ATOM   3015 1HD  PRO A 203     -10.140   8.872  19.471  1.00 84.35           H
ATOM   3016 2HD  PRO A 203      -9.131  10.305  19.419  1.00 84.35           H
ATOM   3017  N   SER A 204     -10.529   9.618  24.660  1.00 73.81           N
ATOM   3018  CA  SER A 204     -10.772   8.646  25.711  1.00 73.81           C
ATOM   3019  C   SER A 204     -12.183   8.069  25.574  1.00 73.81           C
ATOM   3020  O   SER A 204     -12.379   6.861  25.698  1.00 73.81           O
ATOM   3021  HA  SER A 204     -10.025   7.867  25.563  1.00 73.81           H
ATOM   3022  CB  SER A 204     -10.588   9.272  27.095  1.00 73.81           C
ATOM   3023 1HB  SER A 204     -10.942   8.578  27.857  1.00 73.81           H
ATOM   3024 2HB  SER A 204      -9.526   9.434  27.281  1.00 73.81           H
ATOM   3025  OG  SER A 204     -11.285  10.508  27.219  1.00 73.81           O
ATOM   3026  HG  SER A 204     -12.246  10.339  27.438  1.00 73.81           H
ATOM   3027  HN  SER A 204     -10.320  10.543  24.980  1.00 73.81           H
ATOM   3028  N   ASP A 205     -13.130   8.960  25.319  1.00 70.80           N
ATOM   3029  CA  ASP A 205     -14.526   8.670  25.599  1.00 70.80           C
ATOM   3030  C   ASP A 205     -14.930   7.383  24.877  1.00 70.80           C
ATOM   3031  O   ASP A 205     -15.548   6.501  25.471  1.00 70.80           O
ATOM   3032  HA  ASP A 205     -14.587   8.576  26.683  1.00 70.80           H
ATOM   3033  CB  ASP A 205     -15.433   9.797  25.101  1.00 70.80           C
ATOM   3034 1HB  ASP A 205     -15.156  10.069  24.083  1.00 70.80           H
ATOM   3035 2HB  ASP A 205     -16.466   9.449  25.068  1.00 70.80           H
ATOM   3036  CG  ASP A 205     -15.332  11.024  26.009  1.00 70.80           C
ATOM   3037  OD1 ASP A 205     -15.174  10.815  27.231  1.00 70.80           O
ATOM   3038  OD2 ASP A 205     -15.414  12.144  25.460  1.00 70.80           O
ATOM   3039  HN  ASP A 205     -12.956   9.865  24.929  1.00 70.80           H
ATOM   3040  N   GLU A 206     -14.563   7.316  23.605  1.00 83.48           N
ATOM   3041  CA  GLU A 206     -14.900   6.162  22.789  1.00 83.48           C
ATOM   3042  C   GLU A 206     -13.660   5.654  22.051  1.00 83.48           C
ATOM   3043  O   GLU A 206     -13.748   5.233  20.899  1.00 83.48           O
ATOM   3044  HA  GLU A 206     -15.250   5.404  23.490  1.00 83.48           H
ATOM   3045  CB  GLU A 206     -16.025   6.494  21.807  1.00 83.48           C
ATOM   3046 1HB  GLU A 206     -15.769   7.393  21.246  1.00 83.48           H
ATOM   3047 2HB  GLU A 206     -16.224   5.632  21.171  1.00 83.48           H
ATOM   3048  CG  GLU A 206     -17.330   6.793  22.548  1.00 83.48           C
ATOM   3049 1HG  GLU A 206     -17.307   6.327  23.533  1.00 83.48           H
ATOM   3050 2HG  GLU A 206     -17.425   7.868  22.705  1.00 83.48           H
ATOM   3051  CD  GLU A 206     -18.537   6.279  21.762  1.00 83.48           C
ATOM   3052  OE1 GLU A 206     -19.456   5.743  22.419  1.00 83.48           O
ATOM   3053  OE2 GLU A 206     -18.514   6.433  20.521  1.00 83.48           O
ATOM   3054  HN  GLU A 206     -14.047   8.031  23.133  1.00 83.48           H
ATOM   3055  N   SER A 207     -12.533   5.711  22.745  1.00 89.56           N
ATOM   3056  CA  SER A 207     -11.253   5.429  22.118  1.00 89.56           C
ATOM   3057  C   SER A 207     -11.282   4.044  21.468  1.00 89.56           C
ATOM   3058  O   SER A 207     -10.786   3.866  20.357  1.00 89.56           O
ATOM   3059  HA  SER A 207     -11.125   6.204  21.362  1.00 89.56           H
ATOM   3060  CB  SER A 207     -10.111   5.514  23.133  1.00 89.56           C
ATOM   3061 1HB  SER A 207      -9.186   5.175  22.668  1.00 89.56           H
ATOM   3062 2HB  SER A 207      -9.960   6.555  23.422  1.00 89.56           H
ATOM   3063  OG  SER A 207     -10.371   4.732  24.296  1.00 89.56           O
ATOM   3064  HG  SER A 207      -9.727   4.974  25.022  1.00 89.56           H
ATOM   3065  HN  SER A 207     -12.485   5.944  23.716  1.00 89.56           H
ATOM   3066  N   THR A 208     -11.868   3.100  22.189  1.00 90.35           N
ATOM   3067  CA  THR A 208     -11.879   1.717  21.744  1.00 90.35           C
ATOM   3068  C   THR A 208     -12.703   1.575  20.463  1.00 90.35           C
ATOM   3069  O   THR A 208     -12.242   0.988  19.485  1.00 90.35           O
ATOM   3070  HA  THR A 208     -10.857   1.426  21.500  1.00 90.35           H
ATOM   3071  CB  THR A 208     -12.394   0.852  22.897  1.00 90.35           C
ATOM   3072  HB  THR A 208     -12.422  -0.199  22.612  1.00 90.35           H
ATOM   3073  OG1 THR A 208     -13.651   1.433  23.231  1.00 90.35           O
ATOM   3074  HG1 THR A 208     -14.191   0.791  23.775  1.00 90.35           H
ATOM   3075  CG2 THR A 208     -11.558   1.015  24.168  1.00 90.35           C
ATOM   3076 1HG2 THR A 208     -11.585   2.055  24.491  1.00 90.35           H
ATOM   3077 2HG2 THR A 208     -10.527   0.724  23.965  1.00 90.35           H
ATOM   3078 3HG2 THR A 208     -11.967   0.380  24.955  1.00 90.35           H
ATOM   3079  HN  THR A 208     -12.330   3.266  23.060  1.00 90.35           H
ATOM   3080  N   LYS A 209     -13.909   2.122  20.509  1.00 91.40           N
ATOM   3081  CA  LYS A 209     -14.810   2.046  19.372  1.00 91.40           C
ATOM   3082  C   LYS A 209     -14.121   2.637  18.141  1.00 91.40           C
ATOM   3083  O   LYS A 209     -14.195   2.070  17.052  1.00 91.40           O
ATOM   3084  HA  LYS A 209     -15.010   0.991  19.183  1.00 91.40           H
ATOM   3085  CB  LYS A 209     -16.149   2.708  19.704  1.00 91.40           C
ATOM   3086 1HB  LYS A 209     -15.977   3.714  20.085  1.00 91.40           H
ATOM   3087 2HB  LYS A 209     -16.744   2.808  18.797  1.00 91.40           H
ATOM   3088  CG  LYS A 209     -16.923   1.890  20.740  1.00 91.40           C
ATOM   3089 1HG  LYS A 209     -17.036   0.864  20.388  1.00 91.40           H
ATOM   3090 2HG  LYS A 209     -16.357   1.847  21.671  1.00 91.40           H
ATOM   3091  CD  LYS A 209     -18.301   2.500  21.003  1.00 91.40           C
ATOM   3092 1HD  LYS A 209     -18.196   3.562  21.227  1.00 91.40           H
ATOM   3093 2HD  LYS A 209     -18.913   2.424  20.104  1.00 91.40           H
ATOM   3094  CE  LYS A 209     -19.001   1.794  22.165  1.00 91.40           C
ATOM   3095 1HE  LYS A 209     -19.248   0.771  21.882  1.00 91.40           H
ATOM   3096 2HE  LYS A 209     -18.328   1.734  23.020  1.00 91.40           H
ATOM   3097  NZ  LYS A 209     -20.233   2.521  22.547  1.00 91.40           N
ATOM   3098 1HZ  LYS A 209     -20.680   2.044  23.322  1.00 91.40           H
ATOM   3099 2HZ  LYS A 209     -19.995   3.467  22.824  1.00 91.40           H
ATOM   3100 3HZ  LYS A 209     -20.867   2.549  21.757  1.00 91.40           H
ATOM   3101  HN  LYS A 209     -14.271   2.610  21.304  1.00 91.40           H
ATOM   3102  N   LEU A 210     -13.466   3.769  18.354  1.00 92.20           N
ATOM   3103  CA  LEU A 210     -12.855   4.499  17.256  1.00 92.20           C
ATOM   3104  C   LEU A 210     -11.744   3.647  16.640  1.00 92.20           C
ATOM   3105  O   LEU A 210     -11.658   3.521  15.419  1.00 92.20           O
ATOM   3106  HA  LEU A 210     -13.625   4.659  16.502  1.00 92.20           H
ATOM   3107  CB  LEU A 210     -12.385   5.877  17.725  1.00 92.20           C
ATOM   3108 1HB  LEU A 210     -13.223   6.379  18.210  1.00 92.20           H
ATOM   3109 2HB  LEU A 210     -11.615   5.738  18.483  1.00 92.20           H
ATOM   3110  CG  LEU A 210     -11.833   6.802  16.639  1.00 92.20           C
ATOM   3111  HG  LEU A 210     -11.031   6.278  16.119  1.00 92.20           H
ATOM   3112  CD1 LEU A 210     -12.907   7.131  15.600  1.00 92.20           C
ATOM   3113 1HD1 LEU A 210     -13.253   6.210  15.132  1.00 92.20           H
ATOM   3114 2HD1 LEU A 210     -13.745   7.628  16.089  1.00 92.20           H
ATOM   3115 3HD1 LEU A 210     -12.487   7.791  14.840  1.00 92.20           H
ATOM   3116  CD2 LEU A 210     -11.223   8.064  17.253  1.00 92.20           C
ATOM   3117 1HD2 LEU A 210     -11.987   8.602  17.814  1.00 92.20           H
ATOM   3118 2HD2 LEU A 210     -10.409   7.786  17.922  1.00 92.20           H
ATOM   3119 3HD2 LEU A 210     -10.837   8.704  16.459  1.00 92.20           H
ATOM   3120  HN  LEU A 210     -13.351   4.186  19.255  1.00 92.20           H
ATOM   3121  N   LYS A 211     -10.920   3.084  17.512  1.00 93.10           N
ATOM   3122  CA  LYS A 211      -9.825   2.238  17.069  1.00 93.10           C
ATOM   3123  C   LYS A 211     -10.383   1.090  16.225  1.00 93.10           C
ATOM   3124  O   LYS A 211      -9.897   0.831  15.125  1.00 93.10           O
ATOM   3125  HA  LYS A 211      -9.176   2.846  16.439  1.00 93.10           H
ATOM   3126  CB  LYS A 211      -8.990   1.773  18.264  1.00 93.10           C
ATOM   3127 1HB  LYS A 211      -8.569   2.638  18.777  1.00 93.10           H
ATOM   3128 2HB  LYS A 211      -9.630   1.258  18.981  1.00 93.10           H
ATOM   3129  CG  LYS A 211      -7.863   0.841  17.816  1.00 93.10           C
ATOM   3130 1HG  LYS A 211      -8.285  -0.094  17.445  1.00 93.10           H
ATOM   3131 2HG  LYS A 211      -7.319   1.294  16.988  1.00 93.10           H
ATOM   3132  CD  LYS A 211      -6.900   0.550  18.969  1.00 93.10           C
ATOM   3133 1HD  LYS A 211      -6.527   1.488  19.380  1.00 93.10           H
ATOM   3134 2HD  LYS A 211      -7.432   0.039  19.771  1.00 93.10           H
ATOM   3135  CE  LYS A 211      -5.726  -0.310  18.499  1.00 93.10           C
ATOM   3136 1HE  LYS A 211      -6.078  -1.309  18.243  1.00 93.10           H
ATOM   3137 2HE  LYS A 211      -5.294   0.117  17.593  1.00 93.10           H
ATOM   3138  NZ  LYS A 211      -4.692  -0.397  19.554  1.00 93.10           N
ATOM   3139 1HZ  LYS A 211      -3.833  -0.761  19.157  1.00 93.10           H
ATOM   3140 2HZ  LYS A 211      -4.522   0.527  19.938  1.00 93.10           H
ATOM   3141 3HZ  LYS A 211      -5.012  -1.015  20.291  1.00 93.10           H
ATOM   3142  HN  LYS A 211     -10.992   3.198  18.503  1.00 93.10           H
ATOM   3143  N   SER A 212     -11.396   0.434  16.771  1.00 92.98           N
ATOM   3144  CA  SER A 212     -11.992  -0.712  16.105  1.00 92.98           C
ATOM   3145  C   SER A 212     -12.484  -0.310  14.713  1.00 92.98           C
ATOM   3146  O   SER A 212     -12.206  -0.996  13.730  1.00 92.98           O
ATOM   3147  HA  SER A 212     -11.193  -1.450  16.030  1.00 92.98           H
ATOM   3148  CB  SER A 212     -13.144  -1.290  16.928  1.00 92.98           C
ATOM   3149 1HB  SER A 212     -13.920  -0.534  17.046  1.00 92.98           H
ATOM   3150 2HB  SER A 212     -13.592  -2.125  16.390  1.00 92.98           H
ATOM   3151  OG  SER A 212     -12.713  -1.731  18.213  1.00 92.98           O
ATOM   3152  HG  SER A 212     -12.707  -0.964  18.854  1.00 92.98           H
ATOM   3153  HN  SER A 212     -11.807   0.672  17.651  1.00 92.98           H
ATOM   3154  N   ALA A 213     -13.206   0.801  14.673  1.00 92.21           N
ATOM   3155  CA  ALA A 213     -13.814   1.254  13.434  1.00 92.21           C
ATOM   3156  C   ALA A 213     -12.717   1.553  12.411  1.00 92.21           C
ATOM   3157  O   ALA A 213     -12.822   1.160  11.250  1.00 92.21           O
ATOM   3158  HA  ALA A 213     -14.441   0.446  13.057  1.00 92.21           H
ATOM   3159  CB  ALA A 213     -14.697   2.472  13.715  1.00 92.21           C
ATOM   3160 1HB  ALA A 213     -15.478   2.199  14.424  1.00 92.21           H
ATOM   3161 2HB  ALA A 213     -14.088   3.273  14.134  1.00 92.21           H
ATOM   3162 3HB  ALA A 213     -15.153   2.811  12.785  1.00 92.21           H
ATOM   3163  HN  ALA A 213     -13.376   1.385  15.467  1.00 92.21           H
ATOM   3164  N   VAL A 214     -11.688   2.245  12.879  1.00 91.75           N
ATOM   3165  CA  VAL A 214     -10.597   2.646  12.007  1.00 91.75           C
ATOM   3166  C   VAL A 214      -9.906   1.397  11.455  1.00 91.75           C
ATOM   3167  O   VAL A 214      -9.535   1.356  10.283  1.00 91.75           O
ATOM   3168  HA  VAL A 214     -11.028   3.204  11.177  1.00 91.75           H
ATOM   3169  CB  VAL A 214      -9.642   3.575  12.759  1.00 91.75           C
ATOM   3170  HB  VAL A 214      -9.395   3.104  13.710  1.00 91.75           H
ATOM   3171  CG1 VAL A 214      -8.340   3.770  11.978  1.00 91.75           C
ATOM   3172 1HG1 VAL A 214      -7.852   2.805  11.840  1.00 91.75           H
ATOM   3173 2HG1 VAL A 214      -8.561   4.209  11.006  1.00 91.75           H
ATOM   3174 3HG1 VAL A 214      -7.679   4.434  12.535  1.00 91.75           H
ATOM   3175  CG2 VAL A 214     -10.307   4.920  13.059  1.00 91.75           C
ATOM   3176 1HG2 VAL A 214     -10.597   5.398  12.123  1.00 91.75           H
ATOM   3177 2HG2 VAL A 214     -11.193   4.758  13.673  1.00 91.75           H
ATOM   3178 3HG2 VAL A 214      -9.606   5.561  13.593  1.00 91.75           H
ATOM   3179  HN  VAL A 214     -11.594   2.530  13.833  1.00 91.75           H
ATOM   3180  N   LEU A 215      -9.755   0.410  12.326  1.00 92.29           N
ATOM   3181  CA  LEU A 215      -9.086  -0.824  11.949  1.00 92.29           C
ATOM   3182  C   LEU A 215      -9.939  -1.567  10.919  1.00 92.29           C
ATOM   3183  O   LEU A 215      -9.427  -2.031   9.902  1.00 92.29           O
ATOM   3184  HA  LEU A 215      -8.139  -0.553  11.482  1.00 92.29           H
ATOM   3185  CB  LEU A 215      -8.758  -1.656  13.190  1.00 92.29           C
ATOM   3186 1HB  LEU A 215      -9.616  -1.625  13.861  1.00 92.29           H
ATOM   3187 2HB  LEU A 215      -8.630  -2.694  12.884  1.00 92.29           H
ATOM   3188  CG  LEU A 215      -7.516  -1.228  13.975  1.00 92.29           C
ATOM   3189  HG  LEU A 215      -7.571  -0.152  14.141  1.00 92.29           H
ATOM   3190  CD1 LEU A 215      -7.480  -1.896  15.351  1.00 92.29           C
ATOM   3191 1HD1 LEU A 215      -8.367  -1.610  15.917  1.00 92.29           H
ATOM   3192 2HD1 LEU A 215      -7.460  -2.979  15.229  1.00 92.29           H
ATOM   3193 3HD1 LEU A 215      -6.588  -1.574  15.888  1.00 92.29           H
ATOM   3194  CD2 LEU A 215      -6.241  -1.497  13.174  1.00 92.29           C
ATOM   3195 1HD2 LEU A 215      -6.167  -2.563  12.956  1.00 92.29           H
ATOM   3196 2HD2 LEU A 215      -6.274  -0.937  12.239  1.00 92.29           H
ATOM   3197 3HD2 LEU A 215      -5.374  -1.184  13.755  1.00 92.29           H
ATOM   3198  HN  LEU A 215     -10.079   0.443  13.271  1.00 92.29           H
ATOM   3199  N   THR A 216     -11.227  -1.656  11.218  1.00 92.82           N
ATOM   3200  CA  THR A 216     -12.154  -2.344  10.336  1.00 92.82           C
ATOM   3201  C   THR A 216     -12.118  -1.726   8.936  1.00 92.82           C
ATOM   3202  O   THR A 216     -12.121  -2.443   7.937  1.00 92.82           O
ATOM   3203  HA  THR A 216     -11.829  -3.380  10.236  1.00 92.82           H
ATOM   3204  CB  THR A 216     -13.540  -2.304  10.982  1.00 92.82           C
ATOM   3205  HB  THR A 216     -13.891  -1.277  11.087  1.00 92.82           H
ATOM   3206  OG1 THR A 216     -13.377  -3.025  12.200  1.00 92.82           O
ATOM   3207  HG1 THR A 216     -13.101  -2.402  12.932  1.00 92.82           H
ATOM   3208  CG2 THR A 216     -14.574  -3.119  10.203  1.00 92.82           C
ATOM   3209 1HG2 THR A 216     -14.256  -4.161  10.156  1.00 92.82           H
ATOM   3210 2HG2 THR A 216     -14.663  -2.721   9.192  1.00 92.82           H
ATOM   3211 3HG2 THR A 216     -15.540  -3.056  10.704  1.00 92.82           H
ATOM   3212  HN  THR A 216     -11.638  -1.269  12.043  1.00 92.82           H
ATOM   3213  N   LEU A 217     -12.085  -0.402   8.910  1.00 89.22           N
ATOM   3214  CA  LEU A 217     -12.061   0.321   7.650  1.00 89.22           C
ATOM   3215  C   LEU A 217     -10.816  -0.084   6.858  1.00 89.22           C
ATOM   3216  O   LEU A 217     -10.884  -0.279   5.646  1.00 89.22           O
ATOM   3217  HA  LEU A 217     -12.943   0.021   7.084  1.00 89.22           H
ATOM   3218  CB  LEU A 217     -12.172   1.828   7.894  1.00 89.22           C
ATOM   3219 1HB  LEU A 217     -13.063   2.014   8.493  1.00 89.22           H
ATOM   3220 2HB  LEU A 217     -11.315   2.143   8.491  1.00 89.22           H
ATOM   3221  CG  LEU A 217     -12.238   2.707   6.644  1.00 89.22           C
ATOM   3222  HG  LEU A 217     -11.394   2.453   6.003  1.00 89.22           H
ATOM   3223  CD1 LEU A 217     -13.513   2.429   5.846  1.00 89.22           C
ATOM   3224 1HD1 LEU A 217     -13.529   1.383   5.539  1.00 89.22           H
ATOM   3225 2HD1 LEU A 217     -14.384   2.638   6.467  1.00 89.22           H
ATOM   3226 3HD1 LEU A 217     -13.535   3.067   4.962  1.00 89.22           H
ATOM   3227  CD2 LEU A 217     -12.100   4.187   7.007  1.00 89.22           C
ATOM   3228 1HD2 LEU A 217     -12.909   4.473   7.679  1.00 89.22           H
ATOM   3229 2HD2 LEU A 217     -11.142   4.352   7.500  1.00 89.22           H
ATOM   3230 3HD2 LEU A 217     -12.151   4.790   6.100  1.00 89.22           H
ATOM   3231  HN  LEU A 217     -12.075   0.174   9.728  1.00 89.22           H
ATOM   3232  N   LYS A 218      -9.708  -0.197   7.576  1.00 88.17           N
ATOM   3233  CA  LYS A 218      -8.444  -0.545   6.951  1.00 88.17           C
ATOM   3234  C   LYS A 218      -8.543  -1.953   6.359  1.00 88.17           C
ATOM   3235  O   LYS A 218      -8.060  -2.201   5.255  1.00 88.17           O
ATOM   3236  HA  LYS A 218      -8.276   0.160   6.137  1.00 88.17           H
ATOM   3237  CB  LYS A 218      -7.291  -0.375   7.942  1.00 88.17           C
ATOM   3238 1HB  LYS A 218      -7.555  -0.834   8.895  1.00 88.17           H
ATOM   3239 2HB  LYS A 218      -6.409  -0.897   7.572  1.00 88.17           H
ATOM   3240  CG  LYS A 218      -6.964   1.104   8.155  1.00 88.17           C
ATOM   3241 1HG  LYS A 218      -6.417   1.486   7.293  1.00 88.17           H
ATOM   3242 2HG  LYS A 218      -7.888   1.678   8.225  1.00 88.17           H
ATOM   3243  CD  LYS A 218      -6.134   1.305   9.424  1.00 88.17           C
ATOM   3244 1HD  LYS A 218      -6.659   0.879  10.278  1.00 88.17           H
ATOM   3245 2HD  LYS A 218      -5.188   0.771   9.332  1.00 88.17           H
ATOM   3246  CE  LYS A 218      -5.864   2.791   9.672  1.00 88.17           C
ATOM   3247 1HE  LYS A 218      -5.346   3.221   8.815  1.00 88.17           H
ATOM   3248 2HE  LYS A 218      -6.808   3.326   9.776  1.00 88.17           H
ATOM   3249  NZ  LYS A 218      -5.049   2.972  10.894  1.00 88.17           N
ATOM   3250 1HZ  LYS A 218      -4.838   3.956  11.017  1.00 88.17           H
ATOM   3251 2HZ  LYS A 218      -5.565   2.634  11.699  1.00 88.17           H
ATOM   3252 3HZ  LYS A 218      -4.184   2.450  10.804  1.00 88.17           H
ATOM   3253  HN  LYS A 218      -9.666  -0.056   8.565  1.00 88.17           H
ATOM   3254  N   VAL A 219      -9.173  -2.837   7.118  1.00 88.94           N
ATOM   3255  CA  VAL A 219      -9.278  -4.229   6.716  1.00 88.94           C
ATOM   3256  C   VAL A 219     -10.142  -4.328   5.457  1.00 88.94           C
ATOM   3257  O   VAL A 219      -9.780  -5.016   4.504  1.00 88.94           O
ATOM   3258  HA  VAL A 219      -8.273  -4.580   6.480  1.00 88.94           H
ATOM   3259  CB  VAL A 219      -9.814  -5.070   7.877  1.00 88.94           C
ATOM   3260  HB  VAL A 219     -10.784  -4.665   8.165  1.00 88.94           H
ATOM   3261  CG1 VAL A 219     -10.020  -6.525   7.450  1.00 88.94           C
ATOM   3262 1HG1 VAL A 219     -10.737  -6.565   6.630  1.00 88.94           H
ATOM   3263 2HG1 VAL A 219      -9.069  -6.946   7.123  1.00 88.94           H
ATOM   3264 3HG1 VAL A 219     -10.401  -7.100   8.294  1.00 88.94           H
ATOM   3265  CG2 VAL A 219      -8.888  -4.981   9.092  1.00 88.94           C
ATOM   3266 1HG2 VAL A 219      -7.898  -5.349   8.822  1.00 88.94           H
ATOM   3267 2HG2 VAL A 219      -8.814  -3.943   9.417  1.00 88.94           H
ATOM   3268 3HG2 VAL A 219      -9.292  -5.588   9.902  1.00 88.94           H
ATOM   3269  HN  VAL A 219      -9.605  -2.616   7.993  1.00 88.94           H
ATOM   3270  N   ILE A 220     -11.268  -3.630   5.495  1.00 88.27           N
ATOM   3271  CA  ILE A 220     -12.247  -3.732   4.426  1.00 88.27           C
ATOM   3272  C   ILE A 220     -11.639  -3.189   3.131  1.00 88.27           C
ATOM   3273  O   ILE A 220     -11.631  -3.876   2.110  1.00 88.27           O
ATOM   3274  HA  ILE A 220     -12.470  -4.790   4.286  1.00 88.27           H
ATOM   3275  CB  ILE A 220     -13.552  -3.043   4.829  1.00 88.27           C
ATOM   3276  HB  ILE A 220     -13.309  -2.067   5.249  1.00 88.27           H
ATOM   3277  CG1 ILE A 220     -14.277  -3.836   5.918  1.00 88.27           C
ATOM   3278 1HG1 ILE A 220     -14.598  -4.799   5.520  1.00 88.27           H
ATOM   3279 2HG1 ILE A 220     -13.591  -4.043   6.739  1.00 88.27           H
ATOM   3280  CG2 ILE A 220     -14.443  -2.800   3.608  1.00 88.27           C
ATOM   3281 1HG2 ILE A 220     -13.917  -2.164   2.896  1.00 88.27           H
ATOM   3282 2HG2 ILE A 220     -14.681  -3.753   3.137  1.00 88.27           H
ATOM   3283 3HG2 ILE A 220     -15.364  -2.310   3.923  1.00 88.27           H
ATOM   3284  CD1 ILE A 220     -15.491  -3.065   6.442  1.00 88.27           C
ATOM   3285 1HD1 ILE A 220     -15.163  -2.114   6.861  1.00 88.27           H
ATOM   3286 2HD1 ILE A 220     -16.186  -2.881   5.622  1.00 88.27           H
ATOM   3287 3HD1 ILE A 220     -15.987  -3.651   7.215  1.00 88.27           H
ATOM   3288  HN  ILE A 220     -11.514  -3.006   6.236  1.00 88.27           H
ATOM   3289  N   LEU A 221     -11.146  -1.963   3.214  1.00 83.66           N
ATOM   3290  CA  LEU A 221     -10.701  -1.253   2.027  1.00 83.66           C
ATOM   3291  C   LEU A 221      -9.318  -1.766   1.620  1.00 83.66           C
ATOM   3292  O   LEU A 221      -8.929  -1.656   0.458  1.00 83.66           O
ATOM   3293  HA  LEU A 221     -11.404  -1.482   1.227  1.00 83.66           H
ATOM   3294  CB  LEU A 221     -10.752   0.259   2.256  1.00 83.66           C
ATOM   3295 1HB  LEU A 221     -10.166   0.492   3.145  1.00 83.66           H
ATOM   3296 2HB  LEU A 221     -10.264   0.751   1.415  1.00 83.66           H
ATOM   3297  CG  LEU A 221     -12.147   0.865   2.426  1.00 83.66           C
ATOM   3298  HG  LEU A 221     -12.605   0.424   3.311  1.00 83.66           H
ATOM   3299  CD1 LEU A 221     -12.064   2.374   2.662  1.00 83.66           C
ATOM   3300 1HD1 LEU A 221     -11.487   2.569   3.566  1.00 83.66           H
ATOM   3301 2HD1 LEU A 221     -11.578   2.849   1.811  1.00 83.66           H
ATOM   3302 3HD1 LEU A 221     -13.070   2.779   2.779  1.00 83.66           H
ATOM   3303  CD2 LEU A 221     -13.043   0.520   1.234  1.00 83.66           C
ATOM   3304 1HD2 LEU A 221     -12.599   0.914   0.320  1.00 83.66           H
ATOM   3305 2HD2 LEU A 221     -13.139  -0.563   1.154  1.00 83.66           H
ATOM   3306 3HD2 LEU A 221     -14.028   0.962   1.380  1.00 83.66           H
ATOM   3307  HN  LEU A 221     -11.048  -1.456   4.071  1.00 83.66           H
ATOM   3308  N   GLY A 222      -8.614  -2.316   2.598  1.00 77.04           N
ATOM   3309  CA  GLY A 222      -7.217  -2.667   2.410  1.00 77.04           C
ATOM   3310  C   GLY A 222      -7.080  -4.051   1.773  1.00 77.04           C
ATOM   3311  O   GLY A 222      -6.124  -4.312   1.045  1.00 77.04           O
ATOM   3312 1HA  GLY A 222      -6.734  -1.922   1.777  1.00 77.04           H
ATOM   3313 2HA  GLY A 222      -6.701  -2.651   3.370  1.00 77.04           H
ATOM   3314  HN  GLY A 222      -8.983  -2.522   3.505  1.00 77.04           H
ATOM   3315  N   PHE A 223      -8.050  -4.903   2.072  1.00 79.03           N
ATOM   3316  CA  PHE A 223      -7.948  -6.308   1.715  1.00 79.03           C
ATOM   3317  C   PHE A 223      -9.167  -6.759   0.907  1.00 79.03           C
ATOM   3318  O   PHE A 223      -9.045  -7.102  -0.267  1.00 79.03           O
ATOM   3319  HA  PHE A 223      -7.050  -6.424   1.109  1.00 79.03           H
ATOM   3320  CB  PHE A 223      -7.898  -7.099   3.024  1.00 79.03           C
ATOM   3321 1HB  PHE A 223      -7.112  -6.686   3.657  1.00 79.03           H
ATOM   3322 2HB  PHE A 223      -8.840  -6.964   3.555  1.00 79.03           H
ATOM   3323  CG  PHE A 223      -7.646  -8.597   2.836  1.00 79.03           C
ATOM   3324  CD1 PHE A 223      -8.591  -9.498   3.215  1.00 79.03           C
ATOM   3325  HD1 PHE A 223      -9.529  -9.154   3.651  1.00 79.03           H
ATOM   3326  CD2 PHE A 223      -6.476  -9.027   2.291  1.00 79.03           C
ATOM   3327  HD2 PHE A 223      -5.718  -8.304   1.988  1.00 79.03           H
ATOM   3328  CE1 PHE A 223      -8.358 -10.888   3.040  1.00 79.03           C
ATOM   3329  HE1 PHE A 223      -9.115 -11.610   3.344  1.00 79.03           H
ATOM   3330  CE2 PHE A 223      -6.242 -10.417   2.117  1.00 79.03           C
ATOM   3331  HE2 PHE A 223      -5.305 -10.761   1.681  1.00 79.03           H
ATOM   3332  CZ  PHE A 223      -7.188 -11.318   2.496  1.00 79.03           C
ATOM   3333  HZ  PHE A 223      -7.009 -12.385   2.362  1.00 79.03           H
ATOM   3334  HN  PHE A 223      -8.892  -4.648   2.548  1.00 79.03           H
ATOM   3335  N   PHE A 224     -10.314  -6.742   1.569  1.00 83.11           N
ATOM   3336  CA  PHE A 224     -11.496  -7.396   1.034  1.00 83.11           C
ATOM   3337  C   PHE A 224     -11.920  -6.763  -0.293  1.00 83.11           C
ATOM   3338  O   PHE A 224     -12.225  -7.469  -1.252  1.00 83.11           O
ATOM   3339  HA  PHE A 224     -11.240  -8.443   0.870  1.00 83.11           H
ATOM   3340  CB  PHE A 224     -12.617  -7.204   2.058  1.00 83.11           C
ATOM   3341 1HB  PHE A 224     -12.546  -6.199   2.475  1.00 83.11           H
ATOM   3342 2HB  PHE A 224     -13.577  -7.270   1.547  1.00 83.11           H
ATOM   3343  CG  PHE A 224     -12.594  -8.218   3.203  1.00 83.11           C
ATOM   3344  CD1 PHE A 224     -12.971  -9.505   2.979  1.00 83.11           C
ATOM   3345  HD1 PHE A 224     -13.289  -9.814   1.984  1.00 83.11           H
ATOM   3346  CD2 PHE A 224     -12.197  -7.832   4.446  1.00 83.11           C
ATOM   3347  HD2 PHE A 224     -11.895  -6.800   4.625  1.00 83.11           H
ATOM   3348  CE1 PHE A 224     -12.950 -10.446   4.042  1.00 83.11           C
ATOM   3349  HE1 PHE A 224     -13.253 -11.478   3.863  1.00 83.11           H
ATOM   3350  CE2 PHE A 224     -12.176  -8.773   5.509  1.00 83.11           C
ATOM   3351  HE2 PHE A 224     -11.857  -8.464   6.504  1.00 83.11           H
ATOM   3352  CZ  PHE A 224     -12.553 -10.061   5.285  1.00 83.11           C
ATOM   3353  HZ  PHE A 224     -12.537 -10.783   6.101  1.00 83.11           H
ATOM   3354  HN  PHE A 224     -10.444  -6.294   2.454  1.00 83.11           H
ATOM   3355  N   LEU A 225     -11.925  -5.438  -0.304  1.00 81.71           N
ATOM   3356  CA  LEU A 225     -12.360  -4.702  -1.479  1.00 81.71           C
ATOM   3357  C   LEU A 225     -11.466  -5.067  -2.665  1.00 81.71           C
ATOM   3358  O   LEU A 225     -11.960  -5.416  -3.736  1.00 81.71           O
ATOM   3359  HA  LEU A 225     -13.379  -5.018  -1.704  1.00 81.71           H
ATOM   3360  CB  LEU A 225     -12.407  -3.201  -1.184  1.00 81.71           C
ATOM   3361 1HB  LEU A 225     -13.086  -3.037  -0.347  1.00 81.71           H
ATOM   3362 2HB  LEU A 225     -11.417  -2.884  -0.858  1.00 81.71           H
ATOM   3363  CG  LEU A 225     -12.844  -2.303  -2.343  1.00 81.71           C
ATOM   3364  HG  LEU A 225     -12.227  -2.539  -3.209  1.00 81.71           H
ATOM   3365  CD1 LEU A 225     -14.297  -2.580  -2.733  1.00 81.71           C
ATOM   3366 1HD1 LEU A 225     -14.399  -3.621  -3.040  1.00 81.71           H
ATOM   3367 2HD1 LEU A 225     -14.946  -2.388  -1.879  1.00 81.71           H
ATOM   3368 3HD1 LEU A 225     -14.582  -1.928  -3.559  1.00 81.71           H
ATOM   3369  CD2 LEU A 225     -12.611  -0.828  -2.011  1.00 81.71           C
ATOM   3370 1HD2 LEU A 225     -13.186  -0.559  -1.124  1.00 81.71           H
ATOM   3371 2HD2 LEU A 225     -11.551  -0.661  -1.820  1.00 81.71           H
ATOM   3372 3HD2 LEU A 225     -12.930  -0.211  -2.851  1.00 81.71           H
ATOM   3373  HN  LEU A 225     -11.640  -4.871   0.468  1.00 81.71           H
ATOM   3374  N   PRO A 226     -10.138  -4.995  -2.497  1.00 75.21           N
ATOM   3375  CA  PRO A 226      -9.221  -5.293  -3.601  1.00 75.21           C
ATOM   3376  C   PRO A 226      -9.234  -6.764  -3.980  1.00 75.21           C
ATOM   3377  O   PRO A 226      -9.151  -7.105  -5.159  1.00 75.21           O
ATOM   3378  HA  PRO A 226      -9.533  -4.764  -4.502  1.00 75.21           H
ATOM   3379  CB  PRO A 226      -7.856  -4.856  -3.065  1.00 75.21           C
ATOM   3380 1HB  PRO A 226      -7.053  -5.478  -3.459  1.00 75.21           H
ATOM   3381 2HB  PRO A 226      -7.627  -3.827  -3.341  1.00 75.21           H
ATOM   3382  CG  PRO A 226      -7.992  -5.010  -1.577  1.00 75.21           C
ATOM   3383 1HG  PRO A 226      -7.782  -6.033  -1.265  1.00 75.21           H
ATOM   3384 2HG  PRO A 226      -7.290  -4.366  -1.048  1.00 75.21           H
ATOM   3385  CD  PRO A 226      -9.412  -4.631  -1.268  1.00 75.21           C
ATOM   3386 1HD  PRO A 226      -9.792  -5.172  -0.401  1.00 75.21           H
ATOM   3387 2HD  PRO A 226      -9.504  -3.568  -1.046  1.00 75.21           H
ATOM   3388  N   PHE A 227      -9.337  -7.605  -2.961  1.00 78.83           N
ATOM   3389  CA  PHE A 227      -9.338  -9.042  -3.174  1.00 78.83           C
ATOM   3390  C   PHE A 227     -10.517  -9.466  -4.052  1.00 78.83           C
ATOM   3391  O   PHE A 227     -10.350 -10.249  -4.986  1.00 78.83           O
ATOM   3392  HA  PHE A 227      -8.404  -9.295  -3.676  1.00 78.83           H
ATOM   3393  CB  PHE A 227      -9.479  -9.698  -1.799  1.00 78.83           C
ATOM   3394 1HB  PHE A 227      -8.629  -9.409  -1.181  1.00 78.83           H
ATOM   3395 2HB  PHE A 227     -10.373  -9.308  -1.312  1.00 78.83           H
ATOM   3396  CG  PHE A 227      -9.564 -11.225  -1.843  1.00 78.83           C
ATOM   3397  CD1 PHE A 227     -10.771 -11.842  -1.726  1.00 78.83           C
ATOM   3398  HD1 PHE A 227     -11.676 -11.249  -1.601  1.00 78.83           H
ATOM   3399  CD2 PHE A 227      -8.434 -11.964  -1.999  1.00 78.83           C
ATOM   3400  HD2 PHE A 227      -7.467 -11.470  -2.093  1.00 78.83           H
ATOM   3401  CE1 PHE A 227     -10.850 -13.259  -1.767  1.00 78.83           C
ATOM   3402  HE1 PHE A 227     -11.816 -13.754  -1.673  1.00 78.83           H
ATOM   3403  CE2 PHE A 227      -8.513 -13.382  -2.040  1.00 78.83           C
ATOM   3404  HE2 PHE A 227      -7.607 -13.975  -2.166  1.00 78.83           H
ATOM   3405  CZ  PHE A 227      -9.719 -13.999  -1.923  1.00 78.83           C
ATOM   3406  HZ  PHE A 227      -9.780 -15.087  -1.955  1.00 78.83           H
ATOM   3407  HN  PHE A 227      -9.420  -7.319  -2.007  1.00 78.83           H
ATOM   3408  N   VAL A 228     -11.683  -8.931  -3.720  1.00 82.20           N
ATOM   3409  CA  VAL A 228     -12.898  -9.282  -4.436  1.00 82.20           C
ATOM   3410  C   VAL A 228     -12.773  -8.835  -5.893  1.00 82.20           C
ATOM   3411  O   VAL A 228     -13.067  -9.602  -6.809  1.00 82.20           O
ATOM   3412  HA  VAL A 228     -12.993 -10.368  -4.409  1.00 82.20           H
ATOM   3413  CB  VAL A 228     -14.114  -8.682  -3.728  1.00 82.20           C
ATOM   3414  HB  VAL A 228     -13.907  -7.628  -3.543  1.00 82.20           H
ATOM   3415  CG1 VAL A 228     -15.360  -8.769  -4.611  1.00 82.20           C
ATOM   3416 1HG1 VAL A 228     -15.189  -8.220  -5.536  1.00 82.20           H
ATOM   3417 2HG1 VAL A 228     -15.570  -9.813  -4.841  1.00 82.20           H
ATOM   3418 3HG1 VAL A 228     -16.210  -8.335  -4.083  1.00 82.20           H
ATOM   3419  CG2 VAL A 228     -14.351  -9.359  -2.376  1.00 82.20           C
ATOM   3420 1HG2 VAL A 228     -14.526 -10.424  -2.529  1.00 82.20           H
ATOM   3421 2HG2 VAL A 228     -13.475  -9.222  -1.742  1.00 82.20           H
ATOM   3422 3HG2 VAL A 228     -15.221  -8.913  -1.894  1.00 82.20           H
ATOM   3423  HN  VAL A 228     -11.804  -8.271  -2.979  1.00 82.20           H
ATOM   3424  N   VAL A 229     -12.337  -7.595  -6.063  1.00 74.82           N
ATOM   3425  CA  VAL A 229     -12.330  -6.978  -7.379  1.00 74.82           C
ATOM   3426  C   VAL A 229     -11.307  -7.691  -8.266  1.00 74.82           C
ATOM   3427  O   VAL A 229     -11.551  -7.906  -9.452  1.00 74.82           O
ATOM   3428  HA  VAL A 229     -13.322  -7.112  -7.811  1.00 74.82           H
ATOM   3429  CB  VAL A 229     -12.067  -5.477  -7.251  1.00 74.82           C
ATOM   3430  HB  VAL A 229     -11.077  -5.345  -6.814  1.00 74.82           H
ATOM   3431  CG1 VAL A 229     -12.068  -4.801  -8.624  1.00 74.82           C
ATOM   3432 1HG1 VAL A 229     -11.288  -5.241  -9.246  1.00 74.82           H
ATOM   3433 2HG1 VAL A 229     -13.037  -4.947  -9.100  1.00 74.82           H
ATOM   3434 3HG1 VAL A 229     -11.879  -3.734  -8.504  1.00 74.82           H
ATOM   3435  CG2 VAL A 229     -13.084  -4.819  -6.316  1.00 74.82           C
ATOM   3436 1HG2 VAL A 229     -14.089  -4.966  -6.712  1.00 74.82           H
ATOM   3437 2HG2 VAL A 229     -13.014  -5.272  -5.327  1.00 74.82           H
ATOM   3438 3HG2 VAL A 229     -12.875  -3.752  -6.243  1.00 74.82           H
ATOM   3439  HN  VAL A 229     -11.995  -7.017  -5.323  1.00 74.82           H
ATOM   3440  N   MET A 230     -10.183  -8.038  -7.656  1.00 74.43           N
ATOM   3441  CA  MET A 230      -9.169  -8.819  -8.344  1.00 74.43           C
ATOM   3442  C   MET A 230      -9.740 -10.152  -8.831  1.00 74.43           C
ATOM   3443  O   MET A 230      -9.631 -10.486 -10.009  1.00 74.43           O
ATOM   3444  HA  MET A 230      -8.862  -8.214  -9.198  1.00 74.43           H
ATOM   3445  CB  MET A 230      -7.996  -9.081  -7.397  1.00 74.43           C
ATOM   3446 1HB  MET A 230      -8.373  -9.301  -6.398  1.00 74.43           H
ATOM   3447 2HB  MET A 230      -7.444  -9.960  -7.730  1.00 74.43           H
ATOM   3448  CG  MET A 230      -7.058  -7.874  -7.340  1.00 74.43           C
ATOM   3449 1HG  MET A 230      -6.914  -7.466  -8.341  1.00 74.43           H
ATOM   3450 2HG  MET A 230      -7.504  -7.084  -6.736  1.00 74.43           H
ATOM   3451  SD  MET A 230      -5.485  -8.356  -6.647  1.00 74.43           S
ATOM   3452  CE  MET A 230      -4.490  -6.955  -7.132  1.00 74.43           C
ATOM   3453 1HE  MET A 230      -4.488  -6.870  -8.219  1.00 74.43           H
ATOM   3454 2HE  MET A 230      -4.906  -6.046  -6.697  1.00 74.43           H
ATOM   3455 3HE  MET A 230      -3.469  -7.094  -6.776  1.00 74.43           H
ATOM   3456  HN  MET A 230      -9.960  -7.795  -6.712  1.00 74.43           H
ATOM   3457  N   ALA A 231     -10.338 -10.879  -7.898  1.00 76.73           N
ATOM   3458  CA  ALA A 231     -10.870 -12.196  -8.202  1.00 76.73           C
ATOM   3459  C   ALA A 231     -11.854 -12.087  -9.369  1.00 76.73           C
ATOM   3460  O   ALA A 231     -11.831 -12.910 -10.283  1.00 76.73           O
ATOM   3461  HA  ALA A 231     -10.035 -12.831  -8.499  1.00 76.73           H
ATOM   3462  CB  ALA A 231     -11.517 -12.788  -6.948  1.00 76.73           C
ATOM   3463 1HB  ALA A 231     -10.769 -12.872  -6.159  1.00 76.73           H
ATOM   3464 2HB  ALA A 231     -12.325 -12.138  -6.615  1.00 76.73           H
ATOM   3465 3HB  ALA A 231     -11.916 -13.776  -7.176  1.00 76.73           H
ATOM   3466  HN  ALA A 231     -10.461 -10.582  -6.951  1.00 76.73           H
ATOM   3467  N   CYS A 232     -12.694 -11.065  -9.299  1.00 76.08           N
ATOM   3468  CA  CYS A 232     -13.712 -10.863 -10.316  1.00 76.08           C
ATOM   3469  C   CYS A 232     -13.013 -10.558 -11.642  1.00 76.08           C
ATOM   3470  O   CYS A 232     -13.347 -11.141 -12.673  1.00 76.08           O
ATOM   3471  HA  CYS A 232     -14.278 -11.792 -10.382  1.00 76.08           H
ATOM   3472  CB  CYS A 232     -14.694  -9.758  -9.922  1.00 76.08           C
ATOM   3473 1HB  CYS A 232     -14.147  -8.861  -9.630  1.00 76.08           H
ATOM   3474 2HB  CYS A 232     -15.314  -9.489 -10.776  1.00 76.08           H
ATOM   3475  SG  CYS A 232     -15.749 -10.323  -8.537  1.00 76.08           S
ATOM   3476  HG  CYS A 232     -14.858 -10.087  -7.578  1.00 76.08           H
ATOM   3477  HN  CYS A 232     -12.686 -10.384  -8.567  1.00 76.08           H
ATOM   3478  N   CYS A 233     -12.054  -9.646 -11.573  1.00 69.32           N
ATOM   3479  CA  CYS A 233     -11.428  -9.126 -12.777  1.00 69.32           C
ATOM   3480  C   CYS A 233     -10.689 -10.273 -13.468  1.00 69.32           C
ATOM   3481  O   CYS A 233     -10.825 -10.466 -14.675  1.00 69.32           O
ATOM   3482  HA  CYS A 233     -12.231  -8.746 -13.409  1.00 69.32           H
ATOM   3483  CB  CYS A 233     -10.498  -7.951 -12.468  1.00 69.32           C
ATOM   3484 1HB  CYS A 233      -9.807  -8.224 -11.670  1.00 69.32           H
ATOM   3485 2HB  CYS A 233      -9.895  -7.714 -13.345  1.00 69.32           H
ATOM   3486  SG  CYS A 233     -11.479  -6.488 -11.972  1.00 69.32           S
ATOM   3487  HG  CYS A 233     -12.028  -6.278 -13.165  1.00 69.32           H
ATOM   3488  HN  CYS A 233     -11.707  -9.263 -10.717  1.00 69.32           H
ATOM   3489  N   TYR A 234      -9.923 -11.005 -12.673  1.00 71.14           N
ATOM   3490  CA  TYR A 234      -9.053 -12.036 -13.213  1.00 71.14           C
ATOM   3491  C   TYR A 234      -9.863 -13.244 -13.687  1.00 71.14           C
ATOM   3492  O   TYR A 234      -9.505 -13.890 -14.671  1.00 71.14           O
ATOM   3493  HA  TYR A 234      -8.516 -11.612 -14.062  1.00 71.14           H
ATOM   3494  CB  TYR A 234      -8.144 -12.467 -12.060  1.00 71.14           C
ATOM   3495 1HB  TYR A 234      -8.721 -12.464 -11.136  1.00 71.14           H
ATOM   3496 2HB  TYR A 234      -7.820 -13.494 -12.231  1.00 71.14           H
ATOM   3497  CG  TYR A 234      -6.910 -11.582 -11.877  1.00 71.14           C
ATOM   3498  CD1 TYR A 234      -5.796 -11.778 -12.668  1.00 71.14           C
ATOM   3499  HD1 TYR A 234      -5.795 -12.564 -13.423  1.00 71.14           H
ATOM   3500  CD2 TYR A 234      -6.910 -10.586 -10.921  1.00 71.14           C
ATOM   3501  HD2 TYR A 234      -7.790 -10.431 -10.296  1.00 71.14           H
ATOM   3502  CE1 TYR A 234      -4.634 -10.945 -12.495  1.00 71.14           C
ATOM   3503  HE1 TYR A 234      -3.748 -11.089 -13.113  1.00 71.14           H
ATOM   3504  CE2 TYR A 234      -5.749  -9.753 -10.748  1.00 71.14           C
ATOM   3505  HE2 TYR A 234      -5.736  -8.963  -9.997  1.00 71.14           H
ATOM   3506  CZ  TYR A 234      -4.668  -9.973 -11.544  1.00 71.14           C
ATOM   3507  OH  TYR A 234      -3.571  -9.186 -11.381  1.00 71.14           O
ATOM   3508  HH  TYR A 234      -3.736  -8.514 -10.659  1.00 71.14           H
ATOM   3509  HN  TYR A 234      -9.891 -10.904 -11.678  1.00 71.14           H
ATOM   3510  N   THR A 235     -10.941 -13.515 -12.964  1.00 77.11           N
ATOM   3511  CA  THR A 235     -11.853 -14.578 -13.350  1.00 77.11           C
ATOM   3512  C   THR A 235     -12.400 -14.327 -14.756  1.00 77.11           C
ATOM   3513  O   THR A 235     -12.464 -15.244 -15.574  1.00 77.11           O
ATOM   3514  HA  THR A 235     -11.295 -15.513 -13.386  1.00 77.11           H
ATOM   3515  CB  THR A 235     -12.944 -14.675 -12.281  1.00 77.11           C
ATOM   3516  HB  THR A 235     -13.739 -15.350 -12.597  1.00 77.11           H
ATOM   3517  OG1 THR A 235     -13.337 -13.322 -12.063  1.00 77.11           O
ATOM   3518  HG1 THR A 235     -14.042 -13.060 -12.722  1.00 77.11           H
ATOM   3519  CG2 THR A 235     -12.398 -15.128 -10.926  1.00 77.11           C
ATOM   3520 1HG2 THR A 235     -11.651 -14.414 -10.578  1.00 77.11           H
ATOM   3521 2HG2 THR A 235     -11.941 -16.112 -11.029  1.00 77.11           H
ATOM   3522 3HG2 THR A 235     -13.214 -15.180 -10.205  1.00 77.11           H
ATOM   3523  HN  THR A 235     -11.193 -13.022 -12.131  1.00 77.11           H
ATOM   3524  N   ILE A 236     -12.781 -13.081 -14.995  1.00 73.44           N
ATOM   3525  CA  ILE A 236     -13.330 -12.701 -16.285  1.00 73.44           C
ATOM   3526  C   ILE A 236     -12.228 -12.769 -17.344  1.00 73.44           C
ATOM   3527  O   ILE A 236     -12.442 -13.295 -18.435  1.00 73.44           O
ATOM   3528  HA  ILE A 236     -14.100 -13.429 -16.541  1.00 73.44           H
ATOM   3529  CB  ILE A 236     -14.013 -11.334 -16.195  1.00 73.44           C
ATOM   3530  HB  ILE A 236     -13.291 -10.617 -15.805  1.00 73.44           H
ATOM   3531  CG1 ILE A 236     -15.188 -11.372 -15.215  1.00 73.44           C
ATOM   3532 1HG1 ILE A 236     -16.019 -11.919 -15.659  1.00 73.44           H
ATOM   3533 2HG1 ILE A 236     -14.896 -11.910 -14.314  1.00 73.44           H
ATOM   3534  CG2 ILE A 236     -14.438 -10.841 -17.580  1.00 73.44           C
ATOM   3535 1HG2 ILE A 236     -13.559 -10.751 -18.219  1.00 73.44           H
ATOM   3536 2HG2 ILE A 236     -15.136 -11.553 -18.021  1.00 73.44           H
ATOM   3537 3HG2 ILE A 236     -14.920  -9.868 -17.487  1.00 73.44           H
ATOM   3538  CD1 ILE A 236     -15.640  -9.957 -14.847  1.00 73.44           C
ATOM   3539 1HD1 ILE A 236     -14.813  -9.421 -14.382  1.00 73.44           H
ATOM   3540 2HD1 ILE A 236     -15.953  -9.430 -15.749  1.00 73.44           H
ATOM   3541 3HD1 ILE A 236     -16.476 -10.013 -14.150  1.00 73.44           H
ATOM   3542  HN  ILE A 236     -12.719 -12.339 -14.327  1.00 73.44           H
ATOM   3543  N   ILE A 237     -11.073 -12.228 -16.986  1.00 70.97           N
ATOM   3544  CA  ILE A 237      -9.957 -12.164 -17.914  1.00 70.97           C
ATOM   3545  C   ILE A 237      -9.592 -13.580 -18.364  1.00 70.97           C
ATOM   3546  O   ILE A 237      -9.425 -13.832 -19.557  1.00 70.97           O
ATOM   3547  HA  ILE A 237     -10.288 -11.599 -18.785  1.00 70.97           H
ATOM   3548  CB  ILE A 237      -8.788 -11.396 -17.293  1.00 70.97           C
ATOM   3549  HB  ILE A 237      -8.646 -11.754 -16.274  1.00 70.97           H
ATOM   3550  CG1 ILE A 237      -9.099  -9.900 -17.208  1.00 70.97           C
ATOM   3551 1HG1 ILE A 237      -9.040  -9.456 -18.201  1.00 70.97           H
ATOM   3552 2HG1 ILE A 237     -10.120  -9.757 -16.854  1.00 70.97           H
ATOM   3553  CG2 ILE A 237      -7.488 -11.669 -18.053  1.00 70.97           C
ATOM   3554 1HG2 ILE A 237      -7.263 -12.735 -18.017  1.00 70.97           H
ATOM   3555 2HG2 ILE A 237      -7.601 -11.355 -19.091  1.00 70.97           H
ATOM   3556 3HG2 ILE A 237      -6.673 -11.110 -17.591  1.00 70.97           H
ATOM   3557  CD1 ILE A 237      -8.123  -9.191 -16.267  1.00 70.97           C
ATOM   3558 1HD1 ILE A 237      -8.203  -9.622 -15.269  1.00 70.97           H
ATOM   3559 2HD1 ILE A 237      -7.106  -9.316 -16.636  1.00 70.97           H
ATOM   3560 3HD1 ILE A 237      -8.367  -8.129 -16.224  1.00 70.97           H
ATOM   3561  HN  ILE A 237     -10.894 -11.840 -16.082  1.00 70.97           H
ATOM   3562  N   ILE A 238      -9.479 -14.467 -17.387  1.00 72.43           N
ATOM   3563  CA  ILE A 238      -9.111 -15.845 -17.665  1.00 72.43           C
ATOM   3564  C   ILE A 238     -10.133 -16.457 -18.625  1.00 72.43           C
ATOM   3565  O   ILE A 238      -9.762 -17.119 -19.594  1.00 72.43           O
ATOM   3566  HA  ILE A 238      -8.139 -15.830 -18.159  1.00 72.43           H
ATOM   3567  CB  ILE A 238      -8.945 -16.629 -16.362  1.00 72.43           C
ATOM   3568  HB  ILE A 238      -9.810 -16.429 -15.730  1.00 72.43           H
ATOM   3569  CG1 ILE A 238      -7.707 -16.161 -15.595  1.00 72.43           C
ATOM   3570 1HG1 ILE A 238      -6.807 -16.526 -16.091  1.00 72.43           H
ATOM   3571 2HG1 ILE A 238      -7.657 -15.072 -15.606  1.00 72.43           H
ATOM   3572  CG2 ILE A 238      -8.918 -18.136 -16.628  1.00 72.43           C
ATOM   3573 1HG2 ILE A 238      -9.853 -18.438 -17.101  1.00 72.43           H
ATOM   3574 2HG2 ILE A 238      -8.084 -18.374 -17.288  1.00 72.43           H
ATOM   3575 3HG2 ILE A 238      -8.799 -18.669 -15.685  1.00 72.43           H
ATOM   3576  CD1 ILE A 238      -7.736 -16.661 -14.149  1.00 72.43           C
ATOM   3577 1HD1 ILE A 238      -8.624 -16.275 -13.649  1.00 72.43           H
ATOM   3578 2HD1 ILE A 238      -7.761 -17.751 -14.142  1.00 72.43           H
ATOM   3579 3HD1 ILE A 238      -6.845 -16.314 -13.626  1.00 72.43           H
ATOM   3580  HN  ILE A 238      -9.634 -14.258 -16.421  1.00 72.43           H
ATOM   3581  N   HIS A 239     -11.400 -16.215 -18.324  1.00 76.77           N
ATOM   3582  CA  HIS A 239     -12.479 -16.792 -19.107  1.00 76.77           C
ATOM   3583  C   HIS A 239     -12.364 -16.328 -20.560  1.00 76.77           C
ATOM   3584  O   HIS A 239     -12.481 -17.133 -21.483  1.00 76.77           O
ATOM   3585  HA  HIS A 239     -12.350 -17.873 -19.068  1.00 76.77           H
ATOM   3586  CB  HIS A 239     -13.838 -16.461 -18.485  1.00 76.77           C
ATOM   3587 1HB  HIS A 239     -13.855 -16.826 -17.458  1.00 76.77           H
ATOM   3588 2HB  HIS A 239     -13.952 -15.378 -18.441  1.00 76.77           H
ATOM   3589  CG  HIS A 239     -15.013 -17.047 -19.231  1.00 76.77           C
ATOM   3590  ND1 HIS A 239     -15.759 -16.320 -20.144  1.00 76.77           N
ATOM   3591  HD1 HIS A 239     -15.605 -15.365 -20.397  1.00 76.77           H
ATOM   3592  CD2 HIS A 239     -15.562 -18.295 -19.192  1.00 76.77           C
ATOM   3593  HD2 HIS A 239     -15.217 -19.123 -18.574  1.00 76.77           H
ATOM   3594  CE1 HIS A 239     -16.712 -17.106 -20.624  1.00 76.77           C
ATOM   3595  HE1 HIS A 239     -17.462 -16.824 -21.363  1.00 76.77           H
ATOM   3596  NE2 HIS A 239     -16.588 -18.329 -20.033  1.00 76.77           N
ATOM   3597  HN  HIS A 239     -11.693 -15.637 -17.561  1.00 76.77           H
ATOM   3598  N   THR A 240     -12.135 -15.033 -20.718  1.00 72.33           N
ATOM   3599  CA  THR A 240     -12.062 -14.442 -22.044  1.00 72.33           C
ATOM   3600  C   THR A 240     -10.818 -14.940 -22.782  1.00 72.33           C
ATOM   3601  O   THR A 240     -10.865 -15.192 -23.985  1.00 72.33           O
ATOM   3602  HA  THR A 240     -12.928 -14.774 -22.616  1.00 72.33           H
ATOM   3603  CB  THR A 240     -12.106 -12.921 -21.886  1.00 72.33           C
ATOM   3604  HB  THR A 240     -11.178 -12.547 -21.453  1.00 72.33           H
ATOM   3605  OG1 THR A 240     -13.283 -12.685 -21.117  1.00 72.33           O
ATOM   3606  HG1 THR A 240     -13.061 -12.692 -20.142  1.00 72.33           H
ATOM   3607  CG2 THR A 240     -12.377 -12.203 -23.210  1.00 72.33           C
ATOM   3608 1HG2 THR A 240     -13.338 -12.527 -23.609  1.00 72.33           H
ATOM   3609 2HG2 THR A 240     -11.587 -12.444 -23.922  1.00 72.33           H
ATOM   3610 3HG2 THR A 240     -12.398 -11.126 -23.042  1.00 72.33           H
ATOM   3611  HN  THR A 240     -12.001 -14.392 -19.962  1.00 72.33           H
ATOM   3612  N   LEU A 241      -9.735 -15.069 -22.030  1.00 71.17           N
ATOM   3613  CA  LEU A 241      -8.468 -15.485 -22.608  1.00 71.17           C
ATOM   3614  C   LEU A 241      -8.595 -16.920 -23.125  1.00 71.17           C
ATOM   3615  O   LEU A 241      -8.029 -17.262 -24.162  1.00 71.17           O
ATOM   3616  HA  LEU A 241      -8.264 -14.830 -23.455  1.00 71.17           H
ATOM   3617  CB  LEU A 241      -7.331 -15.292 -21.603  1.00 71.17           C
ATOM   3618 1HB  LEU A 241      -7.667 -15.654 -20.631  1.00 71.17           H
ATOM   3619 2HB  LEU A 241      -6.494 -15.921 -21.906  1.00 71.17           H
ATOM   3620  CG  LEU A 241      -6.821 -13.859 -21.434  1.00 71.17           C
ATOM   3621  HG  LEU A 241      -7.669 -13.223 -21.179  1.00 71.17           H
ATOM   3622  CD1 LEU A 241      -5.823 -13.766 -20.278  1.00 71.17           C
ATOM   3623 1HD1 LEU A 241      -6.308 -14.076 -19.353  1.00 71.17           H
ATOM   3624 2HD1 LEU A 241      -4.973 -14.418 -20.479  1.00 71.17           H
ATOM   3625 3HD1 LEU A 241      -5.476 -12.737 -20.180  1.00 71.17           H
ATOM   3626  CD2 LEU A 241      -6.235 -13.328 -22.743  1.00 71.17           C
ATOM   3627 1HD2 LEU A 241      -5.403 -13.961 -23.052  1.00 71.17           H
ATOM   3628 2HD2 LEU A 241      -7.004 -13.336 -23.515  1.00 71.17           H
ATOM   3629 3HD2 LEU A 241      -5.880 -12.308 -22.595  1.00 71.17           H
ATOM   3630  HN  LEU A 241      -9.713 -14.894 -21.046  1.00 71.17           H
ATOM   3631  N   ILE A 242      -9.342 -17.720 -22.378  1.00 74.37           N
ATOM   3632  CA  ILE A 242      -9.554 -19.108 -22.750  1.00 74.37           C
ATOM   3633  C   ILE A 242     -10.331 -19.166 -24.067  1.00 74.37           C
ATOM   3634  O   ILE A 242     -10.008 -19.961 -24.947  1.00 74.37           O
ATOM   3635  HA  ILE A 242      -8.574 -19.558 -22.907  1.00 74.37           H
ATOM   3636  CB  ILE A 242     -10.225 -19.872 -21.606  1.00 74.37           C
ATOM   3637  HB  ILE A 242     -11.053 -19.270 -21.232  1.00 74.37           H
ATOM   3638  CG1 ILE A 242      -9.254 -20.079 -20.442  1.00 74.37           C
ATOM   3639 1HG1 ILE A 242      -8.484 -20.795 -20.729  1.00 74.37           H
ATOM   3640 2HG1 ILE A 242      -8.749 -19.141 -20.214  1.00 74.37           H
ATOM   3641  CG2 ILE A 242     -10.815 -21.194 -22.102  1.00 74.37           C
ATOM   3642 1HG2 ILE A 242     -11.560 -20.993 -22.872  1.00 74.37           H
ATOM   3643 2HG2 ILE A 242     -10.020 -21.813 -22.518  1.00 74.37           H
ATOM   3644 3HG2 ILE A 242     -11.285 -21.717 -21.270  1.00 74.37           H
ATOM   3645  CD1 ILE A 242      -9.989 -20.584 -19.199  1.00 74.37           C
ATOM   3646 1HD1 ILE A 242     -10.743 -19.855 -18.901  1.00 74.37           H
ATOM   3647 2HD1 ILE A 242     -10.473 -21.535 -19.424  1.00 74.37           H
ATOM   3648 3HD1 ILE A 242      -9.276 -20.723 -18.386  1.00 74.37           H
ATOM   3649  HN  ILE A 242      -9.796 -17.434 -21.534  1.00 74.37           H
ATOM   3650  N   GLN A 243     -11.340 -18.312 -24.160  1.00 70.10           N
ATOM   3651  CA  GLN A 243     -12.216 -18.312 -25.319  1.00 70.10           C
ATOM   3652  C   GLN A 243     -11.433 -17.930 -26.576  1.00 70.10           C
ATOM   3653  O   GLN A 243     -11.801 -18.321 -27.683  1.00 70.10           O
ATOM   3654  HA  GLN A 243     -12.580 -19.336 -25.406  1.00 70.10           H
ATOM   3655  CB  GLN A 243     -13.406 -17.373 -25.107  1.00 70.10           C
ATOM   3656 1HB  GLN A 243     -13.053 -16.414 -24.728  1.00 70.10           H
ATOM   3657 2HB  GLN A 243     -13.894 -17.179 -26.062  1.00 70.10           H
ATOM   3658  CG  GLN A 243     -14.413 -17.977 -24.126  1.00 70.10           C
ATOM   3659 1HG  GLN A 243     -14.624 -19.009 -24.406  1.00 70.10           H
ATOM   3660 2HG  GLN A 243     -13.982 -18.000 -23.125  1.00 70.10           H
ATOM   3661  CD  GLN A 243     -15.713 -17.171 -24.110  1.00 70.10           C
ATOM   3662  OE1 GLN A 243     -15.778 -16.040 -24.563  1.00 70.10           O
ATOM   3663  NE2 GLN A 243     -16.741 -17.814 -23.564  1.00 70.10           N
ATOM   3664 1HE2 GLN A 243     -16.621 -18.741 -23.210  1.00 70.10           H
ATOM   3665 2HE2 GLN A 243     -17.636 -17.369 -23.507  1.00 70.10           H
ATOM   3666  HN  GLN A 243     -11.562 -17.630 -23.462  1.00 70.10           H
ATOM   3667  N   ALA A 244     -10.368 -17.171 -26.364  1.00 63.64           N
ATOM   3668  CA  ALA A 244      -9.664 -16.544 -27.469  1.00 63.64           C
ATOM   3669  C   ALA A 244      -8.724 -17.564 -28.114  1.00 63.64           C
ATOM   3670  O   ALA A 244      -7.845 -18.111 -27.449  1.00 63.64           O
ATOM   3671  HA  ALA A 244     -10.407 -16.233 -28.203  1.00 63.64           H
ATOM   3672  CB  ALA A 244      -8.922 -15.305 -26.964  1.00 63.64           C
ATOM   3673 1HB  ALA A 244      -9.637 -14.599 -26.543  1.00 63.64           H
ATOM   3674 2HB  ALA A 244      -8.205 -15.598 -26.197  1.00 63.64           H
ATOM   3675 3HB  ALA A 244      -8.393 -14.835 -27.794  1.00 63.64           H
ATOM   3676  HN  ALA A 244      -9.987 -16.983 -25.459  1.00 63.64           H
ATOM   3677  N   LYS A 245      -8.941 -17.790 -29.402  1.00 57.29           N
ATOM   3678  CA  LYS A 245      -8.288 -18.892 -30.089  1.00 57.29           C
ATOM   3679  C   LYS A 245      -6.825 -18.528 -30.350  1.00 57.29           C
ATOM   3680  O   LYS A 245      -6.117 -19.252 -31.049  1.00 57.29           O
ATOM   3681  HA  LYS A 245      -8.316 -19.754 -29.423  1.00 57.29           H
ATOM   3682  CB  LYS A 245      -9.063 -19.270 -31.353  1.00 57.29           C
ATOM   3683 1HB  LYS A 245      -9.235 -18.380 -31.958  1.00 57.29           H
ATOM   3684 2HB  LYS A 245      -8.468 -19.955 -31.956  1.00 57.29           H
ATOM   3685  CG  LYS A 245     -10.402 -19.921 -31.001  1.00 57.29           C
ATOM   3686 1HG  LYS A 245     -10.237 -20.753 -30.317  1.00 57.29           H
ATOM   3687 2HG  LYS A 245     -11.034 -19.201 -30.480  1.00 57.29           H
ATOM   3688  CD  LYS A 245     -11.116 -20.419 -32.258  1.00 57.29           C
ATOM   3689 1HD  LYS A 245     -11.431 -19.569 -32.864  1.00 57.29           H
ATOM   3690 2HD  LYS A 245     -10.426 -21.005 -32.865  1.00 57.29           H
ATOM   3691  CE  LYS A 245     -12.334 -21.272 -31.895  1.00 57.29           C
ATOM   3692 1HE  LYS A 245     -12.033 -22.081 -31.230  1.00 57.29           H
ATOM   3693 2HE  LYS A 245     -13.061 -20.667 -31.354  1.00 57.29           H
ATOM   3694  NZ  LYS A 245     -12.957 -21.832 -33.116  1.00 57.29           N
ATOM   3695 1HZ  LYS A 245     -13.751 -22.406 -32.857  1.00 57.29           H
ATOM   3696 2HZ  LYS A 245     -13.268 -21.074 -33.714  1.00 57.29           H
ATOM   3697 3HZ  LYS A 245     -12.278 -22.398 -33.613  1.00 57.29           H
ATOM   3698  HN  LYS A 245      -9.549 -17.238 -29.972  1.00 57.29           H
ATOM   3699  N   LYS A 246      -6.415 -17.407 -29.774  1.00 55.78           N
ATOM   3700  CA  LYS A 246      -5.165 -16.778 -30.166  1.00 55.78           C
ATOM   3701  C   LYS A 246      -4.044 -17.264 -29.245  1.00 55.78           C
ATOM   3702  O   LYS A 246      -4.150 -17.160 -28.024  1.00 55.78           O
ATOM   3703  HA  LYS A 246      -4.941 -17.102 -31.183  1.00 55.78           H
ATOM   3704  CB  LYS A 246      -5.318 -15.257 -30.199  1.00 55.78           C
ATOM   3705 1HB  LYS A 246      -5.829 -14.919 -29.297  1.00 55.78           H
ATOM   3706 2HB  LYS A 246      -4.334 -14.788 -30.201  1.00 55.78           H
ATOM   3707  CG  LYS A 246      -6.104 -14.811 -31.434  1.00 55.78           C
ATOM   3708 1HG  LYS A 246      -5.881 -15.474 -32.270  1.00 55.78           H
ATOM   3709 2HG  LYS A 246      -7.173 -14.893 -31.238  1.00 55.78           H
ATOM   3710  CD  LYS A 246      -5.759 -13.369 -31.813  1.00 55.78           C
ATOM   3711 1HD  LYS A 246      -6.194 -12.684 -31.085  1.00 55.78           H
ATOM   3712 2HD  LYS A 246      -4.678 -13.229 -31.777  1.00 55.78           H
ATOM   3713  CE  LYS A 246      -6.276 -13.032 -33.213  1.00 55.78           C
ATOM   3714 1HE  LYS A 246      -6.321 -13.937 -33.818  1.00 55.78           H
ATOM   3715 2HE  LYS A 246      -7.291 -12.641 -33.147  1.00 55.78           H
ATOM   3716  NZ  LYS A 246      -5.396 -12.036 -33.864  1.00 55.78           N
ATOM   3717 1HZ  LYS A 246      -5.788 -11.774 -34.762  1.00 55.78           H
ATOM   3718 2HZ  LYS A 246      -5.323 -11.213 -33.275  1.00 55.78           H
ATOM   3719 3HZ  LYS A 246      -4.475 -12.437 -34.001  1.00 55.78           H
ATOM   3720  HN  LYS A 246      -6.920 -16.932 -29.054  1.00 55.78           H
ATOM   3721  N   SER A 247      -2.995 -17.784 -29.866  1.00 53.89           N
ATOM   3722  CA  SER A 247      -1.907 -18.391 -29.118  1.00 53.89           C
ATOM   3723  C   SER A 247      -1.375 -17.405 -28.076  1.00 53.89           C
ATOM   3724  O   SER A 247      -1.143 -17.776 -26.926  1.00 53.89           O
ATOM   3725  HA  SER A 247      -2.343 -19.263 -28.631  1.00 53.89           H
ATOM   3726  CB  SER A 247      -0.780 -18.838 -30.050  1.00 53.89           C
ATOM   3727 1HB  SER A 247      -1.083 -19.742 -30.578  1.00 53.89           H
ATOM   3728 2HB  SER A 247      -0.607 -18.071 -30.805  1.00 53.89           H
ATOM   3729  OG  SER A 247       0.432 -19.086 -29.341  1.00 53.89           O
ATOM   3730  HG  SER A 247       1.153 -19.352 -29.980  1.00 53.89           H
ATOM   3731  HN  SER A 247      -2.882 -17.795 -30.860  1.00 53.89           H
ATOM   3732  N   SER A 248      -1.198 -16.167 -28.515  1.00 56.45           N
ATOM   3733  CA  SER A 248      -0.481 -15.186 -27.719  1.00 56.45           C
ATOM   3734  C   SER A 248      -1.175 -15.000 -26.368  1.00 56.45           C
ATOM   3735  O   SER A 248      -0.653 -14.319 -25.486  1.00 56.45           O
ATOM   3736  HA  SER A 248       0.518 -15.600 -27.582  1.00 56.45           H
ATOM   3737  CB  SER A 248      -0.381 -13.848 -28.453  1.00 56.45           C
ATOM   3738 1HB  SER A 248       0.309 -13.193 -27.921  1.00 56.45           H
ATOM   3739 2HB  SER A 248       0.037 -14.010 -29.447  1.00 56.45           H
ATOM   3740  OG  SER A 248      -1.648 -13.207 -28.571  1.00 56.45           O
ATOM   3741  HG  SER A 248      -1.540 -12.313 -29.005  1.00 56.45           H
ATOM   3742  HN  SER A 248      -1.535 -15.833 -29.395  1.00 56.45           H
ATOM   3743  N   LYS A 249      -2.342 -15.616 -26.248  1.00 61.23           N
ATOM   3744  CA  LYS A 249      -3.159 -15.447 -25.058  1.00 61.23           C
ATOM   3745  C   LYS A 249      -2.477 -16.136 -23.875  1.00 61.23           C
ATOM   3746  O   LYS A 249      -2.623 -15.704 -22.732  1.00 61.23           O
ATOM   3747  HA  LYS A 249      -3.215 -14.378 -24.850  1.00 61.23           H
ATOM   3748  CB  LYS A 249      -4.586 -15.934 -25.315  1.00 61.23           C
ATOM   3749 1HB  LYS A 249      -4.560 -16.911 -25.798  1.00 61.23           H
ATOM   3750 2HB  LYS A 249      -5.107 -16.062 -24.366  1.00 61.23           H
ATOM   3751  CG  LYS A 249      -5.353 -14.945 -26.195  1.00 61.23           C
ATOM   3752 1HG  LYS A 249      -5.611 -14.060 -25.613  1.00 61.23           H
ATOM   3753 2HG  LYS A 249      -4.717 -14.613 -27.015  1.00 61.23           H
ATOM   3754  CD  LYS A 249      -6.627 -15.582 -26.755  1.00 61.23           C
ATOM   3755 1HD  LYS A 249      -6.370 -16.477 -27.322  1.00 61.23           H
ATOM   3756 2HD  LYS A 249      -7.270 -15.899 -25.934  1.00 61.23           H
ATOM   3757  CE  LYS A 249      -7.382 -14.601 -27.653  1.00 61.23           C
ATOM   3758 1HE  LYS A 249      -8.101 -14.036 -27.060  1.00 61.23           H
ATOM   3759 2HE  LYS A 249      -6.685 -13.880 -28.080  1.00 61.23           H
ATOM   3760  NZ  LYS A 249      -8.082 -15.325 -28.737  1.00 61.23           N
ATOM   3761 1HZ  LYS A 249      -8.808 -14.732 -29.125  1.00 61.23           H
ATOM   3762 2HZ  LYS A 249      -7.419 -15.567 -29.465  1.00 61.23           H
ATOM   3763 3HZ  LYS A 249      -8.499 -16.171 -28.365  1.00 61.23           H
ATOM   3764  HN  LYS A 249      -2.729 -16.221 -26.944  1.00 61.23           H
ATOM   3765  N   HIS A 250      -1.747 -17.196 -24.188  1.00 64.20           N
ATOM   3766  CA  HIS A 250      -1.062 -17.964 -23.162  1.00 64.20           C
ATOM   3767  C   HIS A 250      -0.062 -17.066 -22.431  1.00 64.20           C
ATOM   3768  O   HIS A 250       0.070 -17.143 -21.211  1.00 64.20           O
ATOM   3769  HA  HIS A 250      -1.825 -18.293 -22.457  1.00 64.20           H
ATOM   3770  CB  HIS A 250      -0.411 -19.212 -23.761  1.00 64.20           C
ATOM   3771 1HB  HIS A 250       0.189 -18.919 -24.622  1.00 64.20           H
ATOM   3772 2HB  HIS A 250       0.272 -19.641 -23.027  1.00 64.20           H
ATOM   3773  CG  HIS A 250      -1.397 -20.273 -24.190  1.00 64.20           C
ATOM   3774  ND1 HIS A 250      -2.116 -21.037 -23.287  1.00 64.20           N
ATOM   3775  HD1 HIS A 250      -2.062 -20.970 -22.291  1.00 64.20           H
ATOM   3776  CD2 HIS A 250      -1.775 -20.688 -25.433  1.00 64.20           C
ATOM   3777  HD2 HIS A 250      -1.401 -20.293 -26.378  1.00 64.20           H
ATOM   3778  CE1 HIS A 250      -2.888 -21.871 -23.968  1.00 64.20           C
ATOM   3779  HE1 HIS A 250      -3.574 -22.603 -23.540  1.00 64.20           H
ATOM   3780  NE2 HIS A 250      -2.675 -21.653 -25.297  1.00 64.20           N
ATOM   3781  HN  HIS A 250      -1.619 -17.531 -25.122  1.00 64.20           H
ATOM   3782  N   LYS A 251       0.617 -16.235 -23.209  1.00 65.91           N
ATOM   3783  CA  LYS A 251       1.625 -15.347 -22.655  1.00 65.91           C
ATOM   3784  C   LYS A 251       0.947 -14.314 -21.752  1.00 65.91           C
ATOM   3785  O   LYS A 251       1.391 -14.078 -20.630  1.00 65.91           O
ATOM   3786  HA  LYS A 251       2.294 -15.952 -22.044  1.00 65.91           H
ATOM   3787  CB  LYS A 251       2.466 -14.728 -23.772  1.00 65.91           C
ATOM   3788 1HB  LYS A 251       2.769 -15.503 -24.477  1.00 65.91           H
ATOM   3789 2HB  LYS A 251       1.866 -14.009 -24.330  1.00 65.91           H
ATOM   3790  CG  LYS A 251       3.706 -14.034 -23.205  1.00 65.91           C
ATOM   3791 1HG  LYS A 251       3.403 -13.226 -22.540  1.00 65.91           H
ATOM   3792 2HG  LYS A 251       4.281 -14.741 -22.607  1.00 65.91           H
ATOM   3793  CD  LYS A 251       4.584 -13.476 -24.327  1.00 65.91           C
ATOM   3794 1HD  LYS A 251       4.868 -14.280 -25.006  1.00 65.91           H
ATOM   3795 2HD  LYS A 251       4.016 -12.751 -24.911  1.00 65.91           H
ATOM   3796  CE  LYS A 251       5.840 -12.811 -23.761  1.00 65.91           C
ATOM   3797 1HE  LYS A 251       5.559 -12.028 -23.057  1.00 65.91           H
ATOM   3798 2HE  LYS A 251       6.428 -13.543 -23.207  1.00 65.91           H
ATOM   3799  NZ  LYS A 251       6.658 -12.234 -24.852  1.00 65.91           N
ATOM   3800 1HZ  LYS A 251       7.536 -11.897 -24.474  1.00 65.91           H
ATOM   3801 2HZ  LYS A 251       6.841 -12.947 -25.550  1.00 65.91           H
ATOM   3802 3HZ  LYS A 251       6.155 -11.464 -25.280  1.00 65.91           H
ATOM   3803  HN  LYS A 251       0.488 -16.164 -24.198  1.00 65.91           H
ATOM   3804  N   ALA A 252      -0.119 -13.726 -22.276  1.00 64.71           N
ATOM   3805  CA  ALA A 252      -0.842 -12.698 -21.546  1.00 64.71           C
ATOM   3806  C   ALA A 252      -1.404 -13.297 -20.255  1.00 64.71           C
ATOM   3807  O   ALA A 252      -1.418 -12.639 -19.216  1.00 64.71           O
ATOM   3808  HA  ALA A 252      -0.132 -11.911 -21.292  1.00 64.71           H
ATOM   3809  CB  ALA A 252      -1.934 -12.109 -22.440  1.00 64.71           C
ATOM   3810 1HB  ALA A 252      -1.479 -11.671 -23.328  1.00 64.71           H
ATOM   3811 2HB  ALA A 252      -2.625 -12.898 -22.737  1.00 64.71           H
ATOM   3812 3HB  ALA A 252      -2.476 -11.338 -21.891  1.00 64.71           H
ATOM   3813  HN  ALA A 252      -0.488 -13.940 -23.180  1.00 64.71           H
ATOM   3814  N   LEU A 253      -1.856 -14.538 -20.363  1.00 70.25           N
ATOM   3815  CA  LEU A 253      -2.431 -15.227 -19.221  1.00 70.25           C
ATOM   3816  C   LEU A 253      -1.361 -15.399 -18.142  1.00 70.25           C
ATOM   3817  O   LEU A 253      -1.572 -15.028 -16.988  1.00 70.25           O
ATOM   3818  HA  LEU A 253      -3.225 -14.594 -18.823  1.00 70.25           H
ATOM   3819  CB  LEU A 253      -3.078 -16.543 -19.660  1.00 70.25           C
ATOM   3820 1HB  LEU A 253      -3.726 -16.339 -20.512  1.00 70.25           H
ATOM   3821 2HB  LEU A 253      -2.293 -17.212 -20.009  1.00 70.25           H
ATOM   3822  CG  LEU A 253      -3.898 -17.274 -18.595  1.00 70.25           C
ATOM   3823  HG  LEU A 253      -3.310 -17.314 -17.678  1.00 70.25           H
ATOM   3824  CD1 LEU A 253      -5.185 -16.512 -18.273  1.00 70.25           C
ATOM   3825 1HD1 LEU A 253      -4.935 -15.519 -17.900  1.00 70.25           H
ATOM   3826 2HD1 LEU A 253      -5.788 -16.419 -19.177  1.00 70.25           H
ATOM   3827 3HD1 LEU A 253      -5.748 -17.054 -17.514  1.00 70.25           H
ATOM   3828  CD2 LEU A 253      -4.178 -18.719 -19.015  1.00 70.25           C
ATOM   3829 1HD2 LEU A 253      -4.737 -18.723 -19.951  1.00 70.25           H
ATOM   3830 2HD2 LEU A 253      -3.234 -19.246 -19.153  1.00 70.25           H
ATOM   3831 3HD2 LEU A 253      -4.762 -19.216 -18.241  1.00 70.25           H
ATOM   3832  HN  LEU A 253      -1.832 -15.069 -21.210  1.00 70.25           H
ATOM   3833  N   LYS A 254      -0.234 -15.961 -18.554  1.00 72.16           N
ATOM   3834  CA  LYS A 254       0.846 -16.243 -17.624  1.00 72.16           C
ATOM   3835  C   LYS A 254       1.244 -14.953 -16.905  1.00 72.16           C
ATOM   3836  O   LYS A 254       1.352 -14.928 -15.680  1.00 72.16           O
ATOM   3837  HA  LYS A 254       0.465 -16.947 -16.885  1.00 72.16           H
ATOM   3838  CB  LYS A 254       2.008 -16.929 -18.345  1.00 72.16           C
ATOM   3839 1HB  LYS A 254       1.653 -17.835 -18.836  1.00 72.16           H
ATOM   3840 2HB  LYS A 254       2.393 -16.274 -19.127  1.00 72.16           H
ATOM   3841  CG  LYS A 254       3.131 -17.278 -17.366  1.00 72.16           C
ATOM   3842 1HG  LYS A 254       3.532 -16.365 -16.926  1.00 72.16           H
ATOM   3843 2HG  LYS A 254       2.732 -17.878 -16.549  1.00 72.16           H
ATOM   3844  CD  LYS A 254       4.252 -18.047 -18.069  1.00 72.16           C
ATOM   3845 1HD  LYS A 254       3.847 -18.947 -18.531  1.00 72.16           H
ATOM   3846 2HD  LYS A 254       4.668 -17.437 -18.871  1.00 72.16           H
ATOM   3847  CE  LYS A 254       5.358 -18.426 -17.083  1.00 72.16           C
ATOM   3848 1HE  LYS A 254       5.822 -17.525 -16.682  1.00 72.16           H
ATOM   3849 2HE  LYS A 254       4.931 -18.968 -16.239  1.00 72.16           H
ATOM   3850  NZ  LYS A 254       6.382 -19.263 -17.749  1.00 72.16           N
ATOM   3851 1HZ  LYS A 254       7.108 -19.503 -17.084  1.00 72.16           H
ATOM   3852 2HZ  LYS A 254       5.950 -20.111 -18.099  1.00 72.16           H
ATOM   3853 3HZ  LYS A 254       6.789 -18.748 -18.522  1.00 72.16           H
ATOM   3854  HN  LYS A 254      -0.054 -16.222 -19.503  1.00 72.16           H
ATOM   3855  N   VAL A 255       1.451 -13.911 -17.698  1.00 70.71           N
ATOM   3856  CA  VAL A 255       1.809 -12.614 -17.150  1.00 70.71           C
ATOM   3857  C   VAL A 255       0.804 -12.230 -16.062  1.00 70.71           C
ATOM   3858  O   VAL A 255       1.194 -11.840 -14.962  1.00 70.71           O
ATOM   3859  HA  VAL A 255       2.796 -12.708 -16.698  1.00 70.71           H
ATOM   3860  CB  VAL A 255       1.898 -11.578 -18.273  1.00 70.71           C
ATOM   3861  HB  VAL A 255       1.265 -11.917 -19.093  1.00 70.71           H
ATOM   3862  CG1 VAL A 255       1.375 -10.218 -17.807  1.00 70.71           C
ATOM   3863 1HG1 VAL A 255       0.332 -10.314 -17.503  1.00 70.71           H
ATOM   3864 2HG1 VAL A 255       1.969  -9.870 -16.963  1.00 70.71           H
ATOM   3865 3HG1 VAL A 255       1.449  -9.501 -18.625  1.00 70.71           H
ATOM   3866  CG2 VAL A 255       3.329 -11.464 -18.801  1.00 70.71           C
ATOM   3867 1HG2 VAL A 255       3.992 -11.159 -17.991  1.00 70.71           H
ATOM   3868 2HG2 VAL A 255       3.651 -12.430 -19.190  1.00 70.71           H
ATOM   3869 3HG2 VAL A 255       3.364 -10.721 -19.598  1.00 70.71           H
ATOM   3870  HN  VAL A 255       1.378 -13.944 -18.695  1.00 70.71           H
ATOM   3871  N   THR A 256      -0.469 -12.354 -16.406  1.00 69.56           N
ATOM   3872  CA  THR A 256      -1.528 -11.838 -15.555  1.00 69.56           C
ATOM   3873  C   THR A 256      -1.567 -12.601 -14.230  1.00 69.56           C
ATOM   3874  O   THR A 256      -1.668 -11.996 -13.164  1.00 69.56           O
ATOM   3875  HA  THR A 256      -1.303 -10.798 -15.319  1.00 69.56           H
ATOM   3876  CB  THR A 256      -2.841 -11.911 -16.337  1.00 69.56           C
ATOM   3877  HB  THR A 256      -3.059 -12.936 -16.637  1.00 69.56           H
ATOM   3878  OG1 THR A 256      -2.662 -10.983 -17.404  1.00 69.56           O
ATOM   3879  HG1 THR A 256      -2.647 -11.466 -18.279  1.00 69.56           H
ATOM   3880  CG2 THR A 256      -4.025 -11.349 -15.548  1.00 69.56           C
ATOM   3881 1HG2 THR A 256      -3.836 -10.303 -15.306  1.00 69.56           H
ATOM   3882 2HG2 THR A 256      -4.151 -11.917 -14.627  1.00 69.56           H
ATOM   3883 3HG2 THR A 256      -4.931 -11.425 -16.149  1.00 69.56           H
ATOM   3884  HN  THR A 256      -0.781 -12.796 -17.247  1.00 69.56           H
ATOM   3885  N   ILE A 257      -1.486 -13.919 -14.340  1.00 72.33           N
ATOM   3886  CA  ILE A 257      -1.485 -14.770 -13.162  1.00 72.33           C
ATOM   3887  C   ILE A 257      -0.335 -14.359 -12.242  1.00 72.33           C
ATOM   3888  O   ILE A 257      -0.520 -14.222 -11.033  1.00 72.33           O
ATOM   3889  HA  ILE A 257      -2.425 -14.601 -12.637  1.00 72.33           H
ATOM   3890  CB  ILE A 257      -1.452 -16.245 -13.567  1.00 72.33           C
ATOM   3891  HB  ILE A 257      -0.645 -16.384 -14.287  1.00 72.33           H
ATOM   3892  CG1 ILE A 257      -2.753 -16.653 -14.262  1.00 72.33           C
ATOM   3893 1HG1 ILE A 257      -3.569 -16.660 -13.539  1.00 72.33           H
ATOM   3894 2HG1 ILE A 257      -3.009 -15.916 -15.023  1.00 72.33           H
ATOM   3895  CG2 ILE A 257      -1.142 -17.137 -12.363  1.00 72.33           C
ATOM   3896 1HG2 ILE A 257      -0.170 -16.866 -11.951  1.00 72.33           H
ATOM   3897 2HG2 ILE A 257      -1.910 -17.001 -11.602  1.00 72.33           H
ATOM   3898 3HG2 ILE A 257      -1.124 -18.180 -12.679  1.00 72.33           H
ATOM   3899  CD1 ILE A 257      -2.621 -18.035 -14.905  1.00 72.33           C
ATOM   3900 1HD1 ILE A 257      -1.821 -18.016 -15.645  1.00 72.33           H
ATOM   3901 2HD1 ILE A 257      -2.390 -18.772 -14.137  1.00 72.33           H
ATOM   3902 3HD1 ILE A 257      -3.560 -18.300 -15.392  1.00 72.33           H
ATOM   3903  HN  ILE A 257      -1.421 -14.404 -15.212  1.00 72.33           H
ATOM   3904  N   THR A 258       0.829 -14.174 -12.848  1.00 75.21           N
ATOM   3905  CA  THR A 258       2.030 -13.873 -12.087  1.00 75.21           C
ATOM   3906  C   THR A 258       1.819 -12.625 -11.228  1.00 75.21           C
ATOM   3907  O   THR A 258       2.171 -12.610 -10.050  1.00 75.21           O
ATOM   3908  HA  THR A 258       2.220 -14.702 -11.405  1.00 75.21           H
ATOM   3909  CB  THR A 258       3.193 -13.744 -13.072  1.00 75.21           C
ATOM   3910  HB  THR A 258       3.043 -12.899 -13.743  1.00 75.21           H
ATOM   3911  OG1 THR A 258       3.261 -15.022 -13.698  1.00 75.21           O
ATOM   3912  HG1 THR A 258       2.650 -15.048 -14.489  1.00 75.21           H
ATOM   3913  CG2 THR A 258       4.544 -13.602 -12.367  1.00 75.21           C
ATOM   3914 1HG2 THR A 258       4.725 -14.481 -11.747  1.00 75.21           H
ATOM   3915 2HG2 THR A 258       4.535 -12.711 -11.740  1.00 75.21           H
ATOM   3916 3HG2 THR A 258       5.335 -13.514 -13.112  1.00 75.21           H
ATOM   3917  HN  THR A 258       0.958 -14.226 -13.838  1.00 75.21           H
ATOM   3918  N   VAL A 259       1.245 -11.606 -11.853  1.00 71.77           N
ATOM   3919  CA  VAL A 259       1.034 -10.337 -11.177  1.00 71.77           C
ATOM   3920  C   VAL A 259       0.113 -10.553  -9.974  1.00 71.77           C
ATOM   3921  O   VAL A 259       0.376 -10.041  -8.887  1.00 71.77           O
ATOM   3922  HA  VAL A 259       2.003  -9.990 -10.819  1.00 71.77           H
ATOM   3923  CB  VAL A 259       0.494  -9.302 -12.165  1.00 71.77           C
ATOM   3924  HB  VAL A 259      -0.375  -9.733 -12.662  1.00 71.77           H
ATOM   3925  CG1 VAL A 259       0.038  -8.035 -11.438  1.00 71.77           C
ATOM   3926 1HG1 VAL A 259      -0.751  -8.287 -10.730  1.00 71.77           H
ATOM   3927 2HG1 VAL A 259       0.882  -7.600 -10.902  1.00 71.77           H
ATOM   3928 3HG1 VAL A 259      -0.341  -7.316 -12.164  1.00 71.77           H
ATOM   3929  CG2 VAL A 259       1.534  -8.974 -13.238  1.00 71.77           C
ATOM   3930 1HG2 VAL A 259       2.430  -8.572 -12.765  1.00 71.77           H
ATOM   3931 2HG2 VAL A 259       1.789  -9.881 -13.787  1.00 71.77           H
ATOM   3932 3HG2 VAL A 259       1.125  -8.235 -13.928  1.00 71.77           H
ATOM   3933  HN  VAL A 259       0.928 -11.638 -12.801  1.00 71.77           H
ATOM   3934  N   LEU A 260      -0.949 -11.310 -10.210  1.00 72.69           N
ATOM   3935  CA  LEU A 260      -1.929 -11.569  -9.169  1.00 72.69           C
ATOM   3936  C   LEU A 260      -1.245 -12.271  -7.994  1.00 72.69           C
ATOM   3937  O   LEU A 260      -1.409 -11.865  -6.844  1.00 72.69           O
ATOM   3938  HA  LEU A 260      -2.303 -10.605  -8.826  1.00 72.69           H
ATOM   3939  CB  LEU A 260      -3.121 -12.342  -9.737  1.00 72.69           C
ATOM   3940 1HB  LEU A 260      -3.583 -11.737 -10.518  1.00 72.69           H
ATOM   3941 2HB  LEU A 260      -2.748 -13.248 -10.215  1.00 72.69           H
ATOM   3942  CG  LEU A 260      -4.204 -12.739  -8.731  1.00 72.69           C
ATOM   3943  HG  LEU A 260      -3.741 -13.346  -7.953  1.00 72.69           H
ATOM   3944  CD1 LEU A 260      -4.797 -11.504  -8.049  1.00 72.69           C
ATOM   3945 1HD1 LEU A 260      -4.009 -10.968  -7.520  1.00 72.69           H
ATOM   3946 2HD1 LEU A 260      -5.240 -10.851  -8.800  1.00 72.69           H
ATOM   3947 3HD1 LEU A 260      -5.564 -11.815  -7.339  1.00 72.69           H
ATOM   3948  CD2 LEU A 260      -5.281 -13.599  -9.396  1.00 72.69           C
ATOM   3949 1HD2 LEU A 260      -5.745 -13.038 -10.206  1.00 72.69           H
ATOM   3950 2HD2 LEU A 260      -4.826 -14.505  -9.795  1.00 72.69           H
ATOM   3951 3HD2 LEU A 260      -6.038 -13.867  -8.658  1.00 72.69           H
ATOM   3952  HN  LEU A 260      -1.143 -11.742 -11.091  1.00 72.69           H
ATOM   3953  N   THR A 261      -0.494 -13.311  -8.323  1.00 78.20           N
ATOM   3954  CA  THR A 261       0.099 -14.159  -7.302  1.00 78.20           C
ATOM   3955  C   THR A 261       1.054 -13.348  -6.424  1.00 78.20           C
ATOM   3956  O   THR A 261       1.075 -13.513  -5.206  1.00 78.20           O
ATOM   3957  HA  THR A 261      -0.698 -14.524  -6.654  1.00 78.20           H
ATOM   3958  CB  THR A 261       0.771 -15.341  -8.001  1.00 78.20           C
ATOM   3959  HB  THR A 261       1.610 -15.007  -8.612  1.00 78.20           H
ATOM   3960  OG1 THR A 261      -0.290 -15.975  -8.710  1.00 78.20           O
ATOM   3961  HG1 THR A 261      -0.367 -15.588  -9.629  1.00 78.20           H
ATOM   3962  CG2 THR A 261       1.251 -16.409  -7.016  1.00 78.20           C
ATOM   3963 1HG2 THR A 261       0.400 -16.792  -6.452  1.00 78.20           H
ATOM   3964 2HG2 THR A 261       1.974 -15.970  -6.329  1.00 78.20           H
ATOM   3965 3HG2 THR A 261       1.720 -17.225  -7.565  1.00 78.20           H
ATOM   3966  HN  THR A 261      -0.289 -13.577  -9.264  1.00 78.20           H
ATOM   3967  N   VAL A 262       1.823 -12.489  -7.078  1.00 78.24           N
ATOM   3968  CA  VAL A 262       2.818 -11.693  -6.380  1.00 78.24           C
ATOM   3969  C   VAL A 262       2.117 -10.772  -5.380  1.00 78.24           C
ATOM   3970  O   VAL A 262       2.559 -10.638  -4.240  1.00 78.24           O
ATOM   3971  HA  VAL A 262       3.463 -12.380  -5.832  1.00 78.24           H
ATOM   3972  CB  VAL A 262       3.682 -10.934  -7.389  1.00 78.24           C
ATOM   3973  HB  VAL A 262       3.015 -10.409  -8.074  1.00 78.24           H
ATOM   3974  CG1 VAL A 262       4.552  -9.888  -6.688  1.00 78.24           C
ATOM   3975 1HG1 VAL A 262       3.914  -9.175  -6.167  1.00 78.24           H
ATOM   3976 2HG1 VAL A 262       5.206 -10.383  -5.970  1.00 78.24           H
ATOM   3977 3HG1 VAL A 262       5.156  -9.363  -7.428  1.00 78.24           H
ATOM   3978  CG2 VAL A 262       4.538 -11.897  -8.213  1.00 78.24           C
ATOM   3979 1HG2 VAL A 262       5.192 -12.461  -7.548  1.00 78.24           H
ATOM   3980 2HG2 VAL A 262       3.891 -12.586  -8.756  1.00 78.24           H
ATOM   3981 3HG2 VAL A 262       5.143 -11.331  -8.922  1.00 78.24           H
ATOM   3982  HN  VAL A 262       1.774 -12.334  -8.065  1.00 78.24           H
ATOM   3983  N   PHE A 263       1.037 -10.161  -5.843  1.00 73.01           N
ATOM   3984  CA  PHE A 263       0.284  -9.238  -5.010  1.00 73.01           C
ATOM   3985  C   PHE A 263      -0.293  -9.951  -3.785  1.00 73.01           C
ATOM   3986  O   PHE A 263      -0.126  -9.489  -2.658  1.00 73.01           O
ATOM   3987  HA  PHE A 263       0.974  -8.460  -4.684  1.00 73.01           H
ATOM   3988  CB  PHE A 263      -0.868  -8.704  -5.863  1.00 73.01           C
ATOM   3989 1HB  PHE A 263      -0.456  -8.213  -6.745  1.00 73.01           H
ATOM   3990 2HB  PHE A 263      -1.466  -9.544  -6.216  1.00 73.01           H
ATOM   3991  CG  PHE A 263      -1.781  -7.719  -5.130  1.00 73.01           C
ATOM   3992  CD1 PHE A 263      -2.894  -8.170  -4.492  1.00 73.01           C
ATOM   3993  HD1 PHE A 263      -3.136  -9.232  -4.503  1.00 73.01           H
ATOM   3994  CD2 PHE A 263      -1.479  -6.393  -5.115  1.00 73.01           C
ATOM   3995  HD2 PHE A 263      -0.586  -6.032  -5.626  1.00 73.01           H
ATOM   3996  CE1 PHE A 263      -3.742  -7.256  -3.811  1.00 73.01           C
ATOM   3997  HE1 PHE A 263      -4.634  -7.617  -3.300  1.00 73.01           H
ATOM   3998  CE2 PHE A 263      -2.326  -5.479  -4.434  1.00 73.01           C
ATOM   3999  HE2 PHE A 263      -2.084  -4.416  -4.423  1.00 73.01           H
ATOM   4000  CZ  PHE A 263      -3.439  -5.930  -3.797  1.00 73.01           C
ATOM   4001  HZ  PHE A 263      -4.090  -5.228  -3.274  1.00 73.01           H
ATOM   4002  HN  PHE A 263       0.676 -10.287  -6.767  1.00 73.01           H
ATOM   4003  N   VAL A 264      -0.959 -11.066  -4.048  1.00 77.92           N
ATOM   4004  CA  VAL A 264      -1.641 -11.797  -2.994  1.00 77.92           C
ATOM   4005  C   VAL A 264      -0.621 -12.235  -1.940  1.00 77.92           C
ATOM   4006  O   VAL A 264      -0.846 -12.060  -0.744  1.00 77.92           O
ATOM   4007  HA  VAL A 264      -2.354 -11.115  -2.529  1.00 77.92           H
ATOM   4008  CB  VAL A 264      -2.424 -12.968  -3.590  1.00 77.92           C
ATOM   4009  HB  VAL A 264      -1.741 -13.546  -4.212  1.00 77.92           H
ATOM   4010  CG1 VAL A 264      -2.954 -13.890  -2.491  1.00 77.92           C
ATOM   4011 1HG1 VAL A 264      -2.118 -14.286  -1.915  1.00 77.92           H
ATOM   4012 2HG1 VAL A 264      -3.615 -13.327  -1.832  1.00 77.92           H
ATOM   4013 3HG1 VAL A 264      -3.507 -14.714  -2.943  1.00 77.92           H
ATOM   4014  CG2 VAL A 264      -3.562 -12.468  -4.483  1.00 77.92           C
ATOM   4015 1HG2 VAL A 264      -4.244 -11.856  -3.893  1.00 77.92           H
ATOM   4016 2HG2 VAL A 264      -3.151 -11.872  -5.297  1.00 77.92           H
ATOM   4017 3HG2 VAL A 264      -4.103 -13.321  -4.894  1.00 77.92           H
ATOM   4018  HN  VAL A 264      -1.036 -11.470  -4.960  1.00 77.92           H
ATOM   4019  N   LEU A 265       0.478 -12.795  -2.424  1.00 83.10           N
ATOM   4020  CA  LEU A 265       1.456 -13.407  -1.541  1.00 83.10           C
ATOM   4021  C   LEU A 265       2.106 -12.323  -0.678  1.00 83.10           C
ATOM   4022  O   LEU A 265       2.540 -12.593   0.441  1.00 83.10           O
ATOM   4023  HA  LEU A 265       0.921 -14.094  -0.886  1.00 83.10           H
ATOM   4024  CB  LEU A 265       2.459 -14.236  -2.346  1.00 83.10           C
ATOM   4025 1HB  LEU A 265       2.843 -13.618  -3.158  1.00 83.10           H
ATOM   4026 2HB  LEU A 265       3.305 -14.474  -1.700  1.00 83.10           H
ATOM   4027  CG  LEU A 265       1.926 -15.540  -2.942  1.00 83.10           C
ATOM   4028  HG  LEU A 265       1.085 -15.299  -3.592  1.00 83.10           H
ATOM   4029  CD1 LEU A 265       2.987 -16.220  -3.810  1.00 83.10           C
ATOM   4030 1HD1 LEU A 265       3.272 -15.554  -4.624  1.00 83.10           H
ATOM   4031 2HD1 LEU A 265       3.863 -16.446  -3.202  1.00 83.10           H
ATOM   4032 3HD1 LEU A 265       2.582 -17.144  -4.221  1.00 83.10           H
ATOM   4033  CD2 LEU A 265       1.399 -16.469  -1.847  1.00 83.10           C
ATOM   4034 1HD2 LEU A 265       2.206 -16.706  -1.153  1.00 83.10           H
ATOM   4035 2HD2 LEU A 265       0.591 -15.974  -1.309  1.00 83.10           H
ATOM   4036 3HD2 LEU A 265       1.026 -17.388  -2.299  1.00 83.10           H
ATOM   4037  HN  LEU A 265       0.703 -12.835  -3.397  1.00 83.10           H
ATOM   4038  N   SER A 266       2.153 -11.120  -1.231  1.00 83.48           N
ATOM   4039  CA  SER A 266       2.833 -10.019  -0.571  1.00 83.48           C
ATOM   4040  C   SER A 266       1.894  -9.353   0.437  1.00 83.48           C
ATOM   4041  O   SER A 266       2.321  -8.955   1.520  1.00 83.48           O
ATOM   4042  HA  SER A 266       3.684 -10.469  -0.061  1.00 83.48           H
ATOM   4043  CB  SER A 266       3.333  -8.991  -1.588  1.00 83.48           C
ATOM   4044 1HB  SER A 266       3.801  -8.159  -1.063  1.00 83.48           H
ATOM   4045 2HB  SER A 266       4.102  -9.445  -2.214  1.00 83.48           H
ATOM   4046  OG  SER A 266       2.281  -8.500  -2.413  1.00 83.48           O
ATOM   4047  HG  SER A 266       2.193  -9.068  -3.231  1.00 83.48           H
ATOM   4048  HN  SER A 266       1.737 -10.893  -2.112  1.00 83.48           H
ATOM   4049  N   GLN A 267       0.632  -9.252   0.046  1.00 83.28           N
ATOM   4050  CA  GLN A 267      -0.319  -8.441   0.786  1.00 83.28           C
ATOM   4051  C   GLN A 267      -1.078  -9.303   1.797  1.00 83.28           C
ATOM   4052  O   GLN A 267      -1.406  -8.841   2.889  1.00 83.28           O
ATOM   4053  HA  GLN A 267       0.281  -7.697   1.311  1.00 83.28           H
ATOM   4054  CB  GLN A 267      -1.286  -7.728  -0.161  1.00 83.28           C
ATOM   4055 1HB  GLN A 267      -1.781  -8.459  -0.800  1.00 83.28           H
ATOM   4056 2HB  GLN A 267      -2.065  -7.230   0.416  1.00 83.28           H
ATOM   4057  CG  GLN A 267      -0.550  -6.702  -1.026  1.00 83.28           C
ATOM   4058 1HG  GLN A 267       0.224  -7.202  -1.609  1.00 83.28           H
ATOM   4059 2HG  GLN A 267      -1.245  -6.254  -1.735  1.00 83.28           H
ATOM   4060  CD  GLN A 267       0.082  -5.609  -0.161  1.00 83.28           C
ATOM   4061  OE1 GLN A 267      -0.482  -5.155   0.821  1.00 83.28           O
ATOM   4062  NE2 GLN A 267       1.280  -5.212  -0.581  1.00 83.28           N
ATOM   4063 1HE2 GLN A 267       1.687  -5.626  -1.395  1.00 83.28           H
ATOM   4064 2HE2 GLN A 267       1.774  -4.501  -0.081  1.00 83.28           H
ATOM   4065  HN  GLN A 267       0.258  -9.712  -0.760  1.00 83.28           H
ATOM   4066  N   PHE A 268      -1.335 -10.540   1.398  1.00 86.73           N
ATOM   4067  CA  PHE A 268      -2.221 -11.403   2.159  1.00 86.73           C
ATOM   4068  C   PHE A 268      -1.725 -11.568   3.597  1.00 86.73           C
ATOM   4069  O   PHE A 268      -2.478 -11.355   4.545  1.00 86.73           O
ATOM   4070  HA  PHE A 268      -3.204 -10.932   2.167  1.00 86.73           H
ATOM   4071  CB  PHE A 268      -2.215 -12.770   1.470  1.00 86.73           C
ATOM   4072 1HB  PHE A 268      -2.472 -12.637   0.419  1.00 86.73           H
ATOM   4073 2HB  PHE A 268      -1.204 -13.176   1.502  1.00 86.73           H
ATOM   4074  CG  PHE A 268      -3.176 -13.784   2.092  1.00 86.73           C
ATOM   4075  CD1 PHE A 268      -2.717 -14.693   2.994  1.00 86.73           C
ATOM   4076  HD1 PHE A 268      -1.663 -14.698   3.274  1.00 86.73           H
ATOM   4077  CD2 PHE A 268      -4.491 -13.778   1.742  1.00 86.73           C
ATOM   4078  HD2 PHE A 268      -4.859 -13.050   1.019  1.00 86.73           H
ATOM   4079  CE1 PHE A 268      -3.609 -15.634   3.571  1.00 86.73           C
ATOM   4080  HE1 PHE A 268      -3.241 -16.362   4.293  1.00 86.73           H
ATOM   4081  CE2 PHE A 268      -5.383 -14.720   2.319  1.00 86.73           C
ATOM   4082  HE2 PHE A 268      -6.437 -14.715   2.039  1.00 86.73           H
ATOM   4083  CZ  PHE A 268      -4.924 -15.628   3.221  1.00 86.73           C
ATOM   4084  HZ  PHE A 268      -5.609 -16.351   3.664  1.00 86.73           H
ATOM   4085  HN  PHE A 268      -0.950 -10.952   0.572  1.00 86.73           H
ATOM   4086  N   PRO A 269      -0.454 -11.948   3.784  1.00 91.26           N
ATOM   4087  CA  PRO A 269       0.065 -12.210   5.129  1.00 91.26           C
ATOM   4088  C   PRO A 269      -0.179 -11.048   6.078  1.00 91.26           C
ATOM   4089  O   PRO A 269      -0.604 -11.249   7.214  1.00 91.26           O
ATOM   4090  HA  PRO A 269      -0.458 -13.056   5.574  1.00 91.26           H
ATOM   4091  CB  PRO A 269       1.559 -12.452   4.900  1.00 91.26           C
ATOM   4092 1HB  PRO A 269       2.134 -11.532   5.000  1.00 91.26           H
ATOM   4093 2HB  PRO A 269       1.965 -13.161   5.621  1.00 91.26           H
ATOM   4094  CG  PRO A 269       1.614 -12.999   3.479  1.00 91.26           C
ATOM   4095 1HG  PRO A 269       2.607 -12.892   3.042  1.00 91.26           H
ATOM   4096 2HG  PRO A 269       1.377 -14.063   3.445  1.00 91.26           H
ATOM   4097  CD  PRO A 269       0.577 -12.160   2.751  1.00 91.26           C
ATOM   4098 1HD  PRO A 269       0.993 -11.216   2.401  1.00 91.26           H
ATOM   4099 2HD  PRO A 269       0.182 -12.675   1.875  1.00 91.26           H
ATOM   4100  N   TYR A 270       0.100  -9.851   5.581  1.00 91.43           N
ATOM   4101  CA  TYR A 270      -0.007  -8.657   6.402  1.00 91.43           C
ATOM   4102  C   TYR A 270      -1.453  -8.425   6.846  1.00 91.43           C
ATOM   4103  O   TYR A 270      -1.708  -8.135   8.014  1.00 91.43           O
ATOM   4104  HA  TYR A 270       0.618  -8.798   7.284  1.00 91.43           H
ATOM   4105  CB  TYR A 270       0.434  -7.493   5.513  1.00 91.43           C
ATOM   4106 1HB  TYR A 270       1.494  -7.605   5.285  1.00 91.43           H
ATOM   4107 2HB  TYR A 270      -0.103  -7.549   4.566  1.00 91.43           H
ATOM   4108  CG  TYR A 270       0.204  -6.114   6.133  1.00 91.43           C
ATOM   4109  CD1 TYR A 270      -0.644  -5.214   5.520  1.00 91.43           C
ATOM   4110  HD1 TYR A 270      -1.149  -5.486   4.593  1.00 91.43           H
ATOM   4111  CD2 TYR A 270       0.844  -5.769   7.307  1.00 91.43           C
ATOM   4112  HD2 TYR A 270       1.513  -6.480   7.791  1.00 91.43           H
ATOM   4113  CE1 TYR A 270      -0.861  -3.916   6.104  1.00 91.43           C
ATOM   4114  HE1 TYR A 270      -1.527  -3.196   5.629  1.00 91.43           H
ATOM   4115  CE2 TYR A 270       0.627  -4.471   7.891  1.00 91.43           C
ATOM   4116  HE2 TYR A 270       1.126  -4.186   8.817  1.00 91.43           H
ATOM   4117  CZ  TYR A 270      -0.215  -3.608   7.260  1.00 91.43           C
ATOM   4118  OH  TYR A 270      -0.420  -2.382   7.812  1.00 91.43           O
ATOM   4119  HH  TYR A 270      -0.125  -2.384   8.767  1.00 91.43           H
ATOM   4120  HN  TYR A 270       0.394  -9.691   4.639  1.00 91.43           H
ATOM   4121  N   ASN A 271      -2.360  -8.560   5.890  1.00 88.59           N
ATOM   4122  CA  ASN A 271      -3.761  -8.264   6.141  1.00 88.59           C
ATOM   4123  C   ASN A 271      -4.340  -9.321   7.083  1.00 88.59           C
ATOM   4124  O   ASN A 271      -5.290  -9.051   7.816  1.00 88.59           O
ATOM   4125  HA  ASN A 271      -3.769  -7.266   6.579  1.00 88.59           H
ATOM   4126  CB  ASN A 271      -4.570  -8.293   4.843  1.00 88.59           C
ATOM   4127 1HB  ASN A 271      -4.306  -9.178   4.264  1.00 88.59           H
ATOM   4128 2HB  ASN A 271      -5.633  -8.370   5.075  1.00 88.59           H
ATOM   4129  CG  ASN A 271      -4.314  -7.036   4.009  1.00 88.59           C
ATOM   4130  OD1 ASN A 271      -4.688  -5.933   4.371  1.00 88.59           O
ATOM   4131  ND2 ASN A 271      -3.658  -7.264   2.875  1.00 88.59           N
ATOM   4132 1HD2 ASN A 271      -3.380  -8.194   2.637  1.00 88.59           H
ATOM   4133 2HD2 ASN A 271      -3.443  -6.505   2.261  1.00 88.59           H
ATOM   4134  HN  ASN A 271      -2.152  -8.865   4.961  1.00 88.59           H
ATOM   4135  N   CYS A 272      -3.744 -10.504   7.033  1.00 91.71           N
ATOM   4136  CA  CYS A 272      -4.108 -11.566   7.955  1.00 91.71           C
ATOM   4137  C   CYS A 272      -3.844 -11.076   9.380  1.00 91.71           C
ATOM   4138  O   CYS A 272      -4.701 -11.201  10.252  1.00 91.71           O
ATOM   4139  HA  CYS A 272      -5.170 -11.761   7.803  1.00 91.71           H
ATOM   4140  CB  CYS A 272      -3.358 -12.863   7.648  1.00 91.71           C
ATOM   4141 1HB  CYS A 272      -2.293 -12.660   7.536  1.00 91.71           H
ATOM   4142 2HB  CYS A 272      -3.464 -13.560   8.480  1.00 91.71           H
ATOM   4143  SG  CYS A 272      -4.014 -13.618   6.115  1.00 91.71           S
ATOM   4144  HG  CYS A 272      -3.431 -12.764   5.279  1.00 91.71           H
ATOM   4145  HN  CYS A 272      -3.025 -10.740   6.378  1.00 91.71           H
ATOM   4146  N   ILE A 273      -2.652 -10.530   9.572  1.00 93.47           N
ATOM   4147  CA  ILE A 273      -2.250 -10.053  10.884  1.00 93.47           C
ATOM   4148  C   ILE A 273      -3.119  -8.856  11.275  1.00 93.47           C
ATOM   4149  O   ILE A 273      -3.528  -8.731  12.429  1.00 93.47           O
ATOM   4150  HA  ILE A 273      -2.433 -10.859  11.595  1.00 93.47           H
ATOM   4151  CB  ILE A 273      -0.749  -9.758  10.911  1.00 93.47           C
ATOM   4152  HB  ILE A 273      -0.528  -9.038  10.122  1.00 93.47           H
ATOM   4153  CG1 ILE A 273       0.063 -11.020  10.611  1.00 93.47           C
ATOM   4154 1HG1 ILE A 273      -0.212 -11.409   9.631  1.00 93.47           H
ATOM   4155 2HG1 ILE A 273       1.124 -10.773  10.570  1.00 93.47           H
ATOM   4156  CG2 ILE A 273      -0.340  -9.114  12.237  1.00 93.47           C
ATOM   4157 1HG2 ILE A 273      -0.882  -8.178  12.369  1.00 93.47           H
ATOM   4158 2HG2 ILE A 273      -0.578  -9.791  13.058  1.00 93.47           H
ATOM   4159 3HG2 ILE A 273       0.732  -8.915  12.229  1.00 93.47           H
ATOM   4160  CD1 ILE A 273      -0.176 -12.091  11.677  1.00 93.47           C
ATOM   4161 1HD1 ILE A 273       0.123 -11.707  12.652  1.00 93.47           H
ATOM   4162 2HD1 ILE A 273      -1.234 -12.353  11.698  1.00 93.47           H
ATOM   4163 3HD1 ILE A 273       0.413 -12.977  11.439  1.00 93.47           H
ATOM   4164  HN  ILE A 273      -1.969 -10.411   8.851  1.00 93.47           H
ATOM   4165  N   LEU A 274      -3.375  -8.005  10.292  1.00 91.82           N
ATOM   4166  CA  LEU A 274      -4.165  -6.808  10.525  1.00 91.82           C
ATOM   4167  C   LEU A 274      -5.562  -7.209  11.005  1.00 91.82           C
ATOM   4168  O   LEU A 274      -6.150  -6.536  11.849  1.00 91.82           O
ATOM   4169  HA  LEU A 274      -3.677  -6.244  11.320  1.00 91.82           H
ATOM   4170  CB  LEU A 274      -4.174  -5.921   9.279  1.00 91.82           C
ATOM   4171 1HB  LEU A 274      -3.297  -6.162   8.679  1.00 91.82           H
ATOM   4172 2HB  LEU A 274      -5.049  -6.177   8.682  1.00 91.82           H
ATOM   4173  CG  LEU A 274      -4.186  -4.412   9.530  1.00 91.82           C
ATOM   4174  HG  LEU A 274      -4.241  -4.245  10.606  1.00 91.82           H
ATOM   4175  CD1 LEU A 274      -2.891  -3.764   9.038  1.00 91.82           C
ATOM   4176 1HD1 LEU A 274      -2.043  -4.199   9.567  1.00 91.82           H
ATOM   4177 2HD1 LEU A 274      -2.780  -3.939   7.968  1.00 91.82           H
ATOM   4178 3HD1 LEU A 274      -2.926  -2.691   9.229  1.00 91.82           H
ATOM   4179  CD2 LEU A 274      -5.424  -3.762   8.908  1.00 91.82           C
ATOM   4180 1HD2 LEU A 274      -5.425  -3.937   7.833  1.00 91.82           H
ATOM   4181 2HD2 LEU A 274      -6.322  -4.197   9.348  1.00 91.82           H
ATOM   4182 3HD2 LEU A 274      -5.408  -2.689   9.102  1.00 91.82           H
ATOM   4183  HN  LEU A 274      -3.054  -8.123   9.353  1.00 91.82           H
ATOM   4184  N   LEU A 275      -6.052  -8.306  10.445  1.00 93.07           N
ATOM   4185  CA  LEU A 275      -7.356  -8.821  10.826  1.00 93.07           C
ATOM   4186  C   LEU A 275      -7.327  -9.234  12.299  1.00 93.07           C
ATOM   4187  O   LEU A 275      -8.231  -8.896  13.060  1.00 93.07           O
ATOM   4188  HA  LEU A 275      -8.075  -8.010  10.709  1.00 93.07           H
ATOM   4189  CB  LEU A 275      -7.785  -9.945   9.881  1.00 93.07           C
ATOM   4190 1HB  LEU A 275      -7.832  -9.544   8.868  1.00 93.07           H
ATOM   4191 2HB  LEU A 275      -7.009 -10.711   9.884  1.00 93.07           H
ATOM   4192  CG  LEU A 275      -9.124 -10.614  10.197  1.00 93.07           C
ATOM   4193  HG  LEU A 275      -9.091 -10.973  11.226  1.00 93.07           H
ATOM   4194  CD1 LEU A 275     -10.274  -9.609  10.106  1.00 93.07           C
ATOM   4195 1HD1 LEU A 275     -10.109  -8.802  10.819  1.00 93.07           H
ATOM   4196 2HD1 LEU A 275     -10.318  -9.199   9.097  1.00 93.07           H
ATOM   4197 3HD1 LEU A 275     -11.214 -10.111  10.336  1.00 93.07           H
ATOM   4198  CD2 LEU A 275      -9.354 -11.832   9.301  1.00 93.07           C
ATOM   4199 1HD2 LEU A 275      -9.358 -11.519   8.257  1.00 93.07           H
ATOM   4200 2HD2 LEU A 275      -8.556 -12.557   9.460  1.00 93.07           H
ATOM   4201 3HD2 LEU A 275     -10.313 -12.289   9.547  1.00 93.07           H
ATOM   4202  HN  LEU A 275      -5.576  -8.837   9.745  1.00 93.07           H
ATOM   4203  N   VAL A 276      -6.277  -9.959  12.656  1.00 94.82           N
ATOM   4204  CA  VAL A 276      -6.117 -10.421  14.024  1.00 94.82           C
ATOM   4205  C   VAL A 276      -6.121  -9.218  14.968  1.00 94.82           C
ATOM   4206  O   VAL A 276      -6.805  -9.228  15.991  1.00 94.82           O
ATOM   4207  HA  VAL A 276      -6.973 -11.054  14.259  1.00 94.82           H
ATOM   4208  CB  VAL A 276      -4.851 -11.272  14.145  1.00 94.82           C
ATOM   4209  HB  VAL A 276      -4.023 -10.702  13.723  1.00 94.82           H
ATOM   4210  CG1 VAL A 276      -4.523 -11.562  15.611  1.00 94.82           C
ATOM   4211 1HG1 VAL A 276      -4.365 -10.622  16.140  1.00 94.82           H
ATOM   4212 2HG1 VAL A 276      -5.352 -12.102  16.069  1.00 94.82           H
ATOM   4213 3HG1 VAL A 276      -3.619 -12.168  15.668  1.00 94.82           H
ATOM   4214  CG2 VAL A 276      -4.984 -12.570  13.346  1.00 94.82           C
ATOM   4215 1HG2 VAL A 276      -5.829 -13.145  13.725  1.00 94.82           H
ATOM   4216 2HG2 VAL A 276      -5.148 -12.334  12.294  1.00 94.82           H
ATOM   4217 3HG2 VAL A 276      -4.071 -13.155  13.449  1.00 94.82           H
ATOM   4218  HN  VAL A 276      -5.545 -10.230  12.030  1.00 94.82           H
ATOM   4219  N   GLN A 277      -5.349  -8.208  14.592  1.00 93.69           N
ATOM   4220  CA  GLN A 277      -5.242  -7.006  15.401  1.00 93.69           C
ATOM   4221  C   GLN A 277      -6.609  -6.332  15.534  1.00 93.69           C
ATOM   4222  O   GLN A 277      -6.921  -5.752  16.573  1.00 93.69           O
ATOM   4223  HA  GLN A 277      -4.900  -7.345  16.379  1.00 93.69           H
ATOM   4224  CB  GLN A 277      -4.209  -6.041  14.816  1.00 93.69           C
ATOM   4225 1HB  GLN A 277      -4.373  -5.934  13.743  1.00 93.69           H
ATOM   4226 2HB  GLN A 277      -4.338  -5.053  15.258  1.00 93.69           H
ATOM   4227  CG  GLN A 277      -2.786  -6.540  15.072  1.00 93.69           C
ATOM   4228 1HG  GLN A 277      -2.626  -6.659  16.144  1.00 93.69           H
ATOM   4229 2HG  GLN A 277      -2.654  -7.522  14.619  1.00 93.69           H
ATOM   4230  CD  GLN A 277      -1.753  -5.566  14.502  1.00 93.69           C
ATOM   4231  OE1 GLN A 277      -2.018  -4.806  13.585  1.00 93.69           O
ATOM   4232  NE2 GLN A 277      -0.563  -5.631  15.093  1.00 93.69           N
ATOM   4233 1HE2 GLN A 277      -0.412  -6.279  15.841  1.00 93.69           H
ATOM   4234 2HE2 GLN A 277       0.179  -5.034  14.791  1.00 93.69           H
ATOM   4235  HN  GLN A 277      -4.805  -8.203  13.753  1.00 93.69           H
ATOM   4236  N   THR A 278      -7.388  -6.431  14.467  1.00 93.51           N
ATOM   4237  CA  THR A 278      -8.705  -5.816  14.442  1.00 93.51           C
ATOM   4238  C   THR A 278      -9.641  -6.521  15.426  1.00 93.51           C
ATOM   4239  O   THR A 278     -10.368  -5.867  16.173  1.00 93.51           O
ATOM   4240  HA  THR A 278      -8.608  -4.783  14.776  1.00 93.51           H
ATOM   4241  CB  THR A 278      -9.211  -5.841  12.998  1.00 93.51           C
ATOM   4242  HB  THR A 278      -9.388  -6.864  12.666  1.00 93.51           H
ATOM   4243  OG1 THR A 278      -8.220  -5.121  12.270  1.00 93.51           O
ATOM   4244  HG1 THR A 278      -7.308  -5.440  12.526  1.00 93.51           H
ATOM   4245  CG2 THR A 278     -10.485  -5.016  12.810  1.00 93.51           C
ATOM   4246 1HG2 THR A 278     -10.289  -3.978  13.079  1.00 93.51           H
ATOM   4247 2HG2 THR A 278     -11.273  -5.414  13.449  1.00 93.51           H
ATOM   4248 3HG2 THR A 278     -10.801  -5.068  11.768  1.00 93.51           H
ATOM   4249  HN  THR A 278      -7.134  -6.919  13.632  1.00 93.51           H
ATOM   4250  N   ILE A 279      -9.592  -7.844  15.396  1.00 94.58           N
ATOM   4251  CA  ILE A 279     -10.434  -8.644  16.269  1.00 94.58           C
ATOM   4252  C   ILE A 279     -10.039  -8.391  17.725  1.00 94.58           C
ATOM   4253  O   ILE A 279     -10.901  -8.263  18.593  1.00 94.58           O
ATOM   4254  HA  ILE A 279     -11.462  -8.310  16.127  1.00 94.58           H
ATOM   4255  CB  ILE A 279     -10.378 -10.119  15.864  1.00 94.58           C
ATOM   4256  HB  ILE A 279      -9.332 -10.426  15.836  1.00 94.58           H
ATOM   4257  CG1 ILE A 279     -10.946 -10.323  14.458  1.00 94.58           C
ATOM   4258 1HG1 ILE A 279     -12.032 -10.232  14.484  1.00 94.58           H
ATOM   4259 2HG1 ILE A 279     -10.576  -9.541  13.795  1.00 94.58           H
ATOM   4260  CG2 ILE A 279     -11.080 -10.999  16.899  1.00 94.58           C
ATOM   4261 1HG2 ILE A 279     -10.591 -10.883  17.866  1.00 94.58           H
ATOM   4262 2HG2 ILE A 279     -12.125 -10.699  16.982  1.00 94.58           H
ATOM   4263 3HG2 ILE A 279     -11.025 -12.042  16.587  1.00 94.58           H
ATOM   4264  CD1 ILE A 279     -10.557 -11.695  13.903  1.00 94.58           C
ATOM   4265 1HD1 ILE A 279      -9.471 -11.773  13.856  1.00 94.58           H
ATOM   4266 2HD1 ILE A 279     -10.949 -12.475  14.556  1.00 94.58           H
ATOM   4267 3HD1 ILE A 279     -10.973 -11.814  12.903  1.00 94.58           H
ATOM   4268  HN  ILE A 279      -8.993  -8.368  14.791  1.00 94.58           H
ATOM   4269  N   ASP A 280      -8.734  -8.326  17.947  1.00 94.46           N
ATOM   4270  CA  ASP A 280      -8.212  -8.156  19.292  1.00 94.46           C
ATOM   4271  C   ASP A 280      -8.559  -6.753  19.796  1.00 94.46           C
ATOM   4272  O   ASP A 280      -8.792  -6.558  20.988  1.00 94.46           O
ATOM   4273  HA  ASP A 280      -8.684  -8.940  19.884  1.00 94.46           H
ATOM   4274  CB  ASP A 280      -6.689  -8.302  19.315  1.00 94.46           C
ATOM   4275 1HB  ASP A 280      -6.401  -9.219  18.802  1.00 94.46           H
ATOM   4276 2HB  ASP A 280      -6.233  -7.475  18.770  1.00 94.46           H
ATOM   4277  CG  ASP A 280      -6.162  -8.327  20.751  1.00 94.46           C
ATOM   4278  OD1 ASP A 280      -6.688  -9.147  21.534  1.00 94.46           O
ATOM   4279  OD2 ASP A 280      -5.245  -7.526  21.033  1.00 94.46           O
ATOM   4280  HN  ASP A 280      -8.041  -8.387  17.229  1.00 94.46           H
ATOM   4281  N   ALA A 281      -8.584  -5.813  18.863  1.00 92.72           N
ATOM   4282  CA  ALA A 281      -8.941  -4.443  19.189  1.00 92.72           C
ATOM   4283  C   ALA A 281     -10.362  -4.413  19.757  1.00 92.72           C
ATOM   4284  O   ALA A 281     -10.687  -3.558  20.579  1.00 92.72           O
ATOM   4285  HA  ALA A 281      -8.247  -4.092  19.952  1.00 92.72           H
ATOM   4286  CB  ALA A 281      -8.792  -3.566  17.945  1.00 92.72           C
ATOM   4287 1HB  ALA A 281      -7.759  -3.599  17.599  1.00 92.72           H
ATOM   4288 2HB  ALA A 281      -9.450  -3.935  17.159  1.00 92.72           H
ATOM   4289 3HB  ALA A 281      -9.060  -2.538  18.190  1.00 92.72           H
ATOM   4290  HN  ALA A 281      -8.365  -5.975  17.900  1.00 92.72           H
ATOM   4291  N   TYR A 282     -11.170  -5.356  19.295  1.00 90.93           N
ATOM   4292  CA  TYR A 282     -12.554  -5.433  19.728  1.00 90.93           C
ATOM   4293  C   TYR A 282     -12.695  -6.330  20.960  1.00 90.93           C
ATOM   4294  O   TYR A 282     -13.349  -5.957  21.932  1.00 90.93           O
ATOM   4295  HA  TYR A 282     -12.884  -4.426  19.982  1.00 90.93           H
ATOM   4296  CB  TYR A 282     -13.326  -6.060  18.565  1.00 90.93           C
ATOM   4297 1HB  TYR A 282     -13.106  -5.502  17.654  1.00 90.93           H
ATOM   4298 2HB  TYR A 282     -12.966  -7.077  18.410  1.00 90.93           H
ATOM   4299  CG  TYR A 282     -14.841  -6.097  18.771  1.00 90.93           C
ATOM   4300  CD1 TYR A 282     -15.454  -7.264  19.177  1.00 90.93           C
ATOM   4301  HD1 TYR A 282     -14.859  -8.161  19.351  1.00 90.93           H
ATOM   4302  CD2 TYR A 282     -15.595  -4.962  18.550  1.00 90.93           C
ATOM   4303  HD2 TYR A 282     -15.111  -4.040  18.229  1.00 90.93           H
ATOM   4304  CE1 TYR A 282     -16.881  -7.299  19.371  1.00 90.93           C
ATOM   4305  HE1 TYR A 282     -17.378  -8.215  19.692  1.00 90.93           H
ATOM   4306  CE2 TYR A 282     -17.022  -4.997  18.744  1.00 90.93           C
ATOM   4307  HE2 TYR A 282     -17.629  -4.108  18.573  1.00 90.93           H
ATOM   4308  CZ  TYR A 282     -17.594  -6.163  19.145  1.00 90.93           C
ATOM   4309  OH  TYR A 282     -18.941  -6.196  19.328  1.00 90.93           O
ATOM   4310  HH  TYR A 282     -19.223  -7.105  19.636  1.00 90.93           H
ATOM   4311  HN  TYR A 282     -10.892  -6.058  18.638  1.00 90.93           H
ATOM   4312  N   ALA A 283     -12.070  -7.495  20.878  1.00 92.01           N
ATOM   4313  CA  ALA A 283     -12.350  -8.563  21.822  1.00 92.01           C
ATOM   4314  C   ALA A 283     -11.295  -8.549  22.930  1.00 92.01           C
ATOM   4315  O   ALA A 283     -11.513  -9.103  24.007  1.00 92.01           O
ATOM   4316  HA  ALA A 283     -13.329  -8.369  22.262  1.00 92.01           H
ATOM   4317  CB  ALA A 283     -12.400  -9.901  21.081  1.00 92.01           C
ATOM   4318 1HB  ALA A 283     -13.185  -9.869  20.326  1.00 92.01           H
ATOM   4319 2HB  ALA A 283     -11.439 -10.085  20.600  1.00 92.01           H
ATOM   4320 3HB  ALA A 283     -12.610 -10.701  21.790  1.00 92.01           H
ATOM   4321  HN  ALA A 283     -11.384  -7.714  20.184  1.00 92.01           H
ATOM   4322  N   MET A 284     -10.175  -7.909  22.628  1.00 90.44           N
ATOM   4323  CA  MET A 284      -9.072  -7.846  23.572  1.00 90.44           C
ATOM   4324  C   MET A 284      -8.771  -9.227  24.157  1.00 90.44           C
ATOM   4325  O   MET A 284      -8.665  -9.380  25.373  1.00 90.44           O
ATOM   4326  HA  MET A 284      -8.215  -7.492  22.998  1.00 90.44           H
ATOM   4327  CB  MET A 284      -9.422  -6.877  24.703  1.00 90.44           C
ATOM   4328 1HB  MET A 284     -10.347  -7.194  25.185  1.00 90.44           H
ATOM   4329 2HB  MET A 284      -8.642  -6.902  25.464  1.00 90.44           H
ATOM   4330  CG  MET A 284      -9.580  -5.450  24.174  1.00 90.44           C
ATOM   4331 1HG  MET A 284      -8.617  -5.072  23.830  1.00 90.44           H
ATOM   4332 2HG  MET A 284     -10.250  -5.444  23.314  1.00 90.44           H
ATOM   4333  SD  MET A 284     -10.227  -4.391  25.457  1.00 90.44           S
ATOM   4334  CE  MET A 284     -11.968  -4.753  25.309  1.00 90.44           C
ATOM   4335 1HE  MET A 284     -12.310  -4.494  24.307  1.00 90.44           H
ATOM   4336 2HE  MET A 284     -12.135  -5.816  25.487  1.00 90.44           H
ATOM   4337 3HE  MET A 284     -12.524  -4.171  26.044  1.00 90.44           H
ATOM   4338  HN  MET A 284     -10.015  -7.441  21.759  1.00 90.44           H
ATOM   4339  N   PHE A 285      -8.641 -10.197  23.265  1.00 91.42           N
ATOM   4340  CA  PHE A 285      -8.533 -11.586  23.679  1.00 91.42           C
ATOM   4341  C   PHE A 285      -7.072 -11.980  23.900  1.00 91.42           C
ATOM   4342  O   PHE A 285      -6.788 -13.011  24.507  1.00 91.42           O
ATOM   4343  HA  PHE A 285      -9.081 -11.687  24.616  1.00 91.42           H
ATOM   4344  CB  PHE A 285      -9.113 -12.437  22.547  1.00 91.42           C
ATOM   4345 1HB  PHE A 285      -9.274 -13.450  22.914  1.00 91.42           H
ATOM   4346 2HB  PHE A 285     -10.090 -12.039  22.271  1.00 91.42           H
ATOM   4347  CG  PHE A 285      -8.232 -12.496  21.298  1.00 91.42           C
ATOM   4348  CD1 PHE A 285      -8.388 -11.573  20.311  1.00 91.42           C
ATOM   4349  HD1 PHE A 285      -9.141 -10.791  20.411  1.00 91.42           H
ATOM   4350  CD2 PHE A 285      -7.292 -13.471  21.175  1.00 91.42           C
ATOM   4351  HD2 PHE A 285      -7.167 -14.210  21.965  1.00 91.42           H
ATOM   4352  CE1 PHE A 285      -7.569 -11.627  19.152  1.00 91.42           C
ATOM   4353  HE1 PHE A 285      -7.695 -10.888  18.361  1.00 91.42           H
ATOM   4354  CE2 PHE A 285      -6.473 -13.525  20.015  1.00 91.42           C
ATOM   4355  HE2 PHE A 285      -5.720 -14.307  19.916  1.00 91.42           H
ATOM   4356  CZ  PHE A 285      -6.629 -12.603  19.029  1.00 91.42           C
ATOM   4357  HZ  PHE A 285      -6.001 -12.644  18.139  1.00 91.42           H
ATOM   4358  HN  PHE A 285      -8.610 -10.048  22.276  1.00 91.42           H
ATOM   4359  N   ILE A 286      -6.182 -11.138  23.394  1.00 92.10           N
ATOM   4360  CA  ILE A 286      -4.757 -11.373  23.550  1.00 92.10           C
ATOM   4361  C   ILE A 286      -4.284 -10.760  24.870  1.00 92.10           C
ATOM   4362  O   ILE A 286      -3.874  -9.601  24.910  1.00 92.10           O
ATOM   4363  HA  ILE A 286      -4.606 -12.451  23.597  1.00 92.10           H
ATOM   4364  CB  ILE A 286      -3.993 -10.861  22.327  1.00 92.10           C
ATOM   4365  HB  ILE A 286      -4.133  -9.782  22.263  1.00 92.10           H
ATOM   4366  CG1 ILE A 286      -4.553 -11.467  21.038  1.00 92.10           C
ATOM   4367 1HG1 ILE A 286      -4.317 -12.530  20.999  1.00 92.10           H
ATOM   4368 2HG1 ILE A 286      -5.639 -11.381  21.034  1.00 92.10           H
ATOM   4369  CG2 ILE A 286      -2.491 -11.114  22.474  1.00 92.10           C
ATOM   4370 1HG2 ILE A 286      -2.120 -10.597  23.359  1.00 92.10           H
ATOM   4371 2HG2 ILE A 286      -2.311 -12.184  22.576  1.00 92.10           H
ATOM   4372 3HG2 ILE A 286      -1.972 -10.741  21.591  1.00 92.10           H
ATOM   4373  CD1 ILE A 286      -3.975 -10.765  19.807  1.00 92.10           C
ATOM   4374 1HD1 ILE A 286      -4.234  -9.707  19.837  1.00 92.10           H
ATOM   4375 2HD1 ILE A 286      -2.891 -10.874  19.802  1.00 92.10           H
ATOM   4376 3HD1 ILE A 286      -4.390 -11.215  18.905  1.00 92.10           H
ATOM   4377  HN  ILE A 286      -6.421 -10.310  22.887  1.00 92.10           H
ATOM   4378  N   SER A 287      -4.358 -11.566  25.919  1.00 90.11           N
ATOM   4379  CA  SER A 287      -3.932 -11.122  27.236  1.00 90.11           C
ATOM   4380  C   SER A 287      -2.486 -11.554  27.491  1.00 90.11           C
ATOM   4381  O   SER A 287      -1.827 -11.029  28.386  1.00 90.11           O
ATOM   4382  HA  SER A 287      -4.007 -10.035  27.212  1.00 90.11           H
ATOM   4383  CB  SER A 287      -4.851 -11.673  28.327  1.00 90.11           C
ATOM   4384 1HB  SER A 287      -4.510 -11.320  29.301  1.00 90.11           H
ATOM   4385 2HB  SER A 287      -5.859 -11.284  28.183  1.00 90.11           H
ATOM   4386  OG  SER A 287      -4.888 -13.098  28.326  1.00 90.11           O
ATOM   4387  HG  SER A 287      -5.514 -13.424  29.034  1.00 90.11           H
ATOM   4388  HN  SER A 287      -4.701 -12.505  25.881  1.00 90.11           H
ATOM   4389  N   ASN A 288      -2.037 -12.507  26.687  1.00 92.42           N
ATOM   4390  CA  ASN A 288      -0.730 -13.108  26.897  1.00 92.42           C
ATOM   4391  C   ASN A 288       0.338 -12.242  26.228  1.00 92.42           C
ATOM   4392  O   ASN A 288       0.266 -11.977  25.029  1.00 92.42           O
ATOM   4393  HA  ASN A 288      -0.609 -13.159  27.979  1.00 92.42           H
ATOM   4394  CB  ASN A 288      -0.662 -14.506  26.279  1.00 92.42           C
ATOM   4395 1HB  ASN A 288      -1.508 -15.101  26.621  1.00 92.42           H
ATOM   4396 2HB  ASN A 288      -0.741 -14.432  25.194  1.00 92.42           H
ATOM   4397  CG  ASN A 288       0.646 -15.208  26.653  1.00 92.42           C
ATOM   4398  OD1 ASN A 288       1.730 -14.660  26.536  1.00 92.42           O
ATOM   4399  ND2 ASN A 288       0.484 -16.447  27.108  1.00 92.42           N
ATOM   4400 1HD2 ASN A 288      -0.434 -16.837  27.180  1.00 92.42           H
ATOM   4401 2HD2 ASN A 288       1.280 -16.988  27.380  1.00 92.42           H
ATOM   4402  HN  ASN A 288      -2.547 -12.868  25.907  1.00 92.42           H
ATOM   4403  N   CYS A 289       1.306 -11.825  27.031  1.00 91.57           N
ATOM   4404  CA  CYS A 289       2.316 -10.891  26.564  1.00 91.57           C
ATOM   4405  C   CYS A 289       3.169 -11.595  25.507  1.00 91.57           C
ATOM   4406  O   CYS A 289       3.584 -10.978  24.528  1.00 91.57           O
ATOM   4407  HA  CYS A 289       1.784 -10.045  26.131  1.00 91.57           H
ATOM   4408  CB  CYS A 289       3.166 -10.354  27.718  1.00 91.57           C
ATOM   4409 1HB  CYS A 289       2.528  -9.863  28.452  1.00 91.57           H
ATOM   4410 2HB  CYS A 289       3.663 -11.179  28.229  1.00 91.57           H
ATOM   4411  SG  CYS A 289       4.410  -9.173  27.081  1.00 91.57           S
ATOM   4412  HN  CYS A 289       1.405 -12.114  27.984  1.00 91.57           H
ATOM   4413  N   ALA A 290       3.404 -12.878  25.741  1.00 93.09           N
ATOM   4414  CA  ALA A 290       4.248 -13.658  24.851  1.00 93.09           C
ATOM   4415  C   ALA A 290       3.599 -13.725  23.467  1.00 93.09           C
ATOM   4416  O   ALA A 290       4.267 -13.524  22.454  1.00 93.09           O
ATOM   4417  HA  ALA A 290       5.207 -13.146  24.769  1.00 93.09           H
ATOM   4418  CB  ALA A 290       4.480 -15.045  25.454  1.00 93.09           C
ATOM   4419 1HB  ALA A 290       4.970 -14.943  26.422  1.00 93.09           H
ATOM   4420 2HB  ALA A 290       3.523 -15.550  25.582  1.00 93.09           H
ATOM   4421 3HB  ALA A 290       5.113 -15.630  24.786  1.00 93.09           H
ATOM   4422  HN  ALA A 290       3.031 -13.383  26.519  1.00 93.09           H
ATOM   4423  N   VAL A 291       2.305 -14.007  23.469  1.00 93.81           N
ATOM   4424  CA  VAL A 291       1.556 -14.094  22.227  1.00 93.81           C
ATOM   4425  C   VAL A 291       1.548 -12.725  21.544  1.00 93.81           C
ATOM   4426  O   VAL A 291       1.744 -12.630  20.334  1.00 93.81           O
ATOM   4427  HA  VAL A 291       2.072 -14.805  21.581  1.00 93.81           H
ATOM   4428  CB  VAL A 291       0.151 -14.635  22.499  1.00 93.81           C
ATOM   4429  HB  VAL A 291      -0.336 -13.963  23.206  1.00 93.81           H
ATOM   4430  CG1 VAL A 291      -0.686 -14.657  21.219  1.00 93.81           C
ATOM   4431 1HG1 VAL A 291      -0.772 -13.644  20.823  1.00 93.81           H
ATOM   4432 2HG1 VAL A 291      -0.203 -15.296  20.480  1.00 93.81           H
ATOM   4433 3HG1 VAL A 291      -1.680 -15.045  21.441  1.00 93.81           H
ATOM   4434  CG2 VAL A 291       0.212 -16.024  23.138  1.00 93.81           C
ATOM   4435 1HG2 VAL A 291       0.727 -16.711  22.466  1.00 93.81           H
ATOM   4436 2HG2 VAL A 291       0.754 -15.966  24.082  1.00 93.81           H
ATOM   4437 3HG2 VAL A 291      -0.800 -16.385  23.321  1.00 93.81           H
ATOM   4438  HN  VAL A 291       1.770 -14.175  24.297  1.00 93.81           H
ATOM   4439  N   SER A 292       1.318 -11.699  22.350  1.00 93.42           N
ATOM   4440  CA  SER A 292       1.240 -10.343  21.833  1.00 93.42           C
ATOM   4441  C   SER A 292       2.567  -9.956  21.177  1.00 93.42           C
ATOM   4442  O   SER A 292       2.581  -9.356  20.104  1.00 93.42           O
ATOM   4443  HA  SER A 292       0.439 -10.363  21.094  1.00 93.42           H
ATOM   4444  CB  SER A 292       0.886  -9.350  22.941  1.00 93.42           C
ATOM   4445 1HB  SER A 292       0.006  -9.705  23.479  1.00 93.42           H
ATOM   4446 2HB  SER A 292       1.702  -9.304  23.662  1.00 93.42           H
ATOM   4447  OG  SER A 292       0.632  -8.045  22.428  1.00 93.42           O
ATOM   4448  HG  SER A 292      -0.248  -8.029  21.955  1.00 93.42           H
ATOM   4449  HN  SER A 292       1.187 -11.782  23.338  1.00 93.42           H
ATOM   4450  N   THR A 293       3.650 -10.315  21.851  1.00 93.31           N
ATOM   4451  CA  THR A 293       4.978  -9.986  21.362  1.00 93.31           C
ATOM   4452  C   THR A 293       5.213 -10.616  19.988  1.00 93.31           C
ATOM   4453  O   THR A 293       5.704  -9.956  19.074  1.00 93.31           O
ATOM   4454  HA  THR A 293       5.039  -8.905  21.233  1.00 93.31           H
ATOM   4455  CB  THR A 293       5.994 -10.432  22.417  1.00 93.31           C
ATOM   4456  HB  THR A 293       5.891 -11.495  22.630  1.00 93.31           H
ATOM   4457  OG1 THR A 293       5.758  -9.558  23.517  1.00 93.31           O
ATOM   4458  HG1 THR A 293       5.154  -9.999  24.181  1.00 93.31           H
ATOM   4459  CG2 THR A 293       7.436 -10.131  22.004  1.00 93.31           C
ATOM   4460 1HG2 THR A 293       7.555  -9.058  21.856  1.00 93.31           H
ATOM   4461 2HG2 THR A 293       7.665 -10.654  21.076  1.00 93.31           H
ATOM   4462 3HG2 THR A 293       8.115 -10.467  22.788  1.00 93.31           H
ATOM   4463  HN  THR A 293       3.630 -10.821  22.713  1.00 93.31           H
ATOM   4464  N   ASN A 294       4.851 -11.887  19.886  1.00 94.43           N
ATOM   4465  CA  ASN A 294       5.076 -12.632  18.659  1.00 94.43           C
ATOM   4466  C   ASN A 294       4.220 -12.034  17.540  1.00 94.43           C
ATOM   4467  O   ASN A 294       4.653 -11.967  16.391  1.00 94.43           O
ATOM   4468  HA  ASN A 294       6.144 -12.542  18.460  1.00 94.43           H
ATOM   4469  CB  ASN A 294       4.677 -14.100  18.825  1.00 94.43           C
ATOM   4470 1HB  ASN A 294       3.695 -14.163  19.294  1.00 94.43           H
ATOM   4471 2HB  ASN A 294       4.593 -14.571  17.846  1.00 94.43           H
ATOM   4472  CG  ASN A 294       5.703 -14.854  19.674  1.00 94.43           C
ATOM   4473  OD1 ASN A 294       6.834 -14.430  19.848  1.00 94.43           O
ATOM   4474  ND2 ASN A 294       5.247 -15.991  20.190  1.00 94.43           N
ATOM   4475 1HD2 ASN A 294       4.308 -16.281  20.009  1.00 94.43           H
ATOM   4476 2HD2 ASN A 294       5.844 -16.556  20.761  1.00 94.43           H
ATOM   4477  HN  ASN A 294       4.413 -12.404  20.621  1.00 94.43           H
ATOM   4478  N   ILE A 295       3.021 -11.615  17.916  1.00 93.84           N
ATOM   4479  CA  ILE A 295       2.084 -11.064  16.950  1.00 93.84           C
ATOM   4480  C   ILE A 295       2.642  -9.751  16.398  1.00 93.84           C
ATOM   4481  O   ILE A 295       2.534  -9.481  15.203  1.00 93.84           O
ATOM   4482  HA  ILE A 295       2.004 -11.777  16.130  1.00 93.84           H
ATOM   4483  CB  ILE A 295       0.692 -10.929  17.571  1.00 93.84           C
ATOM   4484  HB  ILE A 295       0.805 -10.525  18.577  1.00 93.84           H
ATOM   4485  CG1 ILE A 295       0.017 -12.295  17.706  1.00 93.84           C
ATOM   4486 1HG1 ILE A 295      -0.220 -12.687  16.717  1.00 93.84           H
ATOM   4487 2HG1 ILE A 295       0.705 -13.001  18.171  1.00 93.84           H
ATOM   4488  CG2 ILE A 295      -0.167  -9.940  16.781  1.00 93.84           C
ATOM   4489 1HG2 ILE A 295       0.312  -8.961  16.781  1.00 93.84           H
ATOM   4490 2HG2 ILE A 295      -0.274 -10.292  15.755  1.00 93.84           H
ATOM   4491 3HG2 ILE A 295      -1.151  -9.863  17.243  1.00 93.84           H
ATOM   4492  CD1 ILE A 295      -1.261 -12.195  18.541  1.00 93.84           C
ATOM   4493 1HD1 ILE A 295      -1.017 -11.826  19.537  1.00 93.84           H
ATOM   4494 2HD1 ILE A 295      -1.956 -11.507  18.059  1.00 93.84           H
ATOM   4495 3HD1 ILE A 295      -1.721 -13.180  18.621  1.00 93.84           H
ATOM   4496  HN  ILE A 295       2.687 -11.647  18.858  1.00 93.84           H
ATOM   4497  N   ASP A 296       3.224  -8.968  17.295  1.00 93.51           N
ATOM   4498  CA  ASP A 296       3.764  -7.672  16.920  1.00 93.51           C
ATOM   4499  C   ASP A 296       4.953  -7.873  15.978  1.00 93.51           C
ATOM   4500  O   ASP A 296       5.121  -7.124  15.017  1.00 93.51           O
ATOM   4501  HA  ASP A 296       2.937  -7.146  16.442  1.00 93.51           H
ATOM   4502  CB  ASP A 296       4.257  -6.905  18.148  1.00 93.51           C
ATOM   4503 1HB  ASP A 296       4.934  -7.533  18.726  1.00 93.51           H
ATOM   4504 2HB  ASP A 296       4.826  -6.031  17.830  1.00 93.51           H
ATOM   4505  CG  ASP A 296       3.085  -6.465  19.027  1.00 93.51           C
ATOM   4506  OD1 ASP A 296       1.957  -6.424  18.489  1.00 93.51           O
ATOM   4507  OD2 ASP A 296       3.343  -6.179  20.216  1.00 93.51           O
ATOM   4508  HN  ASP A 296       3.331  -9.207  18.260  1.00 93.51           H
ATOM   4509  N   ILE A 297       5.748  -8.887  16.288  1.00 94.36           N
ATOM   4510  CA  ILE A 297       6.882  -9.232  15.448  1.00 94.36           C
ATOM   4511  C   ILE A 297       6.377  -9.669  14.071  1.00 94.36           C
ATOM   4512  O   ILE A 297       6.911  -9.244  13.047  1.00 94.36           O
ATOM   4513  HA  ILE A 297       7.484  -8.331  15.325  1.00 94.36           H
ATOM   4514  CB  ILE A 297       7.763 -10.274  16.139  1.00 94.36           C
ATOM   4515  HB  ILE A 297       7.119 -11.067  16.521  1.00 94.36           H
ATOM   4516  CG1 ILE A 297       8.492  -9.667  17.339  1.00 94.36           C
ATOM   4517 1HG1 ILE A 297       9.236  -8.950  16.992  1.00 94.36           H
ATOM   4518 2HG1 ILE A 297       7.784  -9.118  17.960  1.00 94.36           H
ATOM   4519  CG2 ILE A 297       8.732 -10.919  15.146  1.00 94.36           C
ATOM   4520 1HG2 ILE A 297       8.166 -11.410  14.353  1.00 94.36           H
ATOM   4521 2HG2 ILE A 297       9.373 -10.151  14.713  1.00 94.36           H
ATOM   4522 3HG2 ILE A 297       9.346 -11.656  15.664  1.00 94.36           H
ATOM   4523  CD1 ILE A 297       9.174 -10.753  18.174  1.00 94.36           C
ATOM   4524 1HD1 ILE A 297       8.424 -11.455  18.539  1.00 94.36           H
ATOM   4525 2HD1 ILE A 297       9.898 -11.285  17.557  1.00 94.36           H
ATOM   4526 3HD1 ILE A 297       9.684 -10.294  19.020  1.00 94.36           H
ATOM   4527  HN  ILE A 297       5.627  -9.466  17.094  1.00 94.36           H
ATOM   4528  N   CYS A 298       5.356 -10.512  14.091  1.00 94.14           N
ATOM   4529  CA  CYS A 298       4.770 -11.007  12.856  1.00 94.14           C
ATOM   4530  C   CYS A 298       4.305  -9.806  12.030  1.00 94.14           C
ATOM   4531  O   CYS A 298       4.472  -9.785  10.811  1.00 94.14           O
ATOM   4532  HA  CYS A 298       5.555 -11.555  12.335  1.00 94.14           H
ATOM   4533  CB  CYS A 298       3.629 -11.990  13.126  1.00 94.14           C
ATOM   4534 1HB  CYS A 298       2.998 -11.615  13.932  1.00 94.14           H
ATOM   4535 2HB  CYS A 298       2.997 -12.078  12.242  1.00 94.14           H
ATOM   4536  SG  CYS A 298       4.308 -13.629  13.575  1.00 94.14           S
ATOM   4537  HG  CYS A 298       4.657 -13.300  14.815  1.00 94.14           H
ATOM   4538  HN  CYS A 298       4.930 -10.855  14.928  1.00 94.14           H
ATOM   4539  N   PHE A 299       3.732  -8.835  12.726  1.00 93.96           N
ATOM   4540  CA  PHE A 299       3.244  -7.633  12.072  1.00 93.96           C
ATOM   4541  C   PHE A 299       4.375  -6.912  11.335  1.00 93.96           C
ATOM   4542  O   PHE A 299       4.216  -6.520  10.180  1.00 93.96           O
ATOM   4543  HA  PHE A 299       2.483  -7.941  11.354  1.00 93.96           H
ATOM   4544  CB  PHE A 299       2.701  -6.716  13.169  1.00 93.96           C
ATOM   4545 1HB  PHE A 299       1.898  -7.232  13.696  1.00 93.96           H
ATOM   4546 2HB  PHE A 299       3.491  -6.529  13.896  1.00 93.96           H
ATOM   4547  CG  PHE A 299       2.173  -5.375  12.655  1.00 93.96           C
ATOM   4548  CD1 PHE A 299       2.988  -4.286  12.635  1.00 93.96           C
ATOM   4549  HD1 PHE A 299       4.017  -4.369  12.986  1.00 93.96           H
ATOM   4550  CD2 PHE A 299       0.890  -5.271  12.217  1.00 93.96           C
ATOM   4551  HD2 PHE A 299       0.237  -6.143  12.233  1.00 93.96           H
ATOM   4552  CE1 PHE A 299       2.499  -3.041  12.158  1.00 93.96           C
ATOM   4553  HE1 PHE A 299       3.152  -2.169  12.143  1.00 93.96           H
ATOM   4554  CE2 PHE A 299       0.401  -4.026  11.740  1.00 93.96           C
ATOM   4555  HE2 PHE A 299      -0.628  -3.943  11.389  1.00 93.96           H
ATOM   4556  CZ  PHE A 299       1.216  -2.938  11.720  1.00 93.96           C
ATOM   4557  HZ  PHE A 299       0.840  -1.982  11.354  1.00 93.96           H
ATOM   4558  HN  PHE A 299       3.599  -8.861  13.717  1.00 93.96           H
ATOM   4559  N   GLN A 300       5.491  -6.761  12.033  1.00 92.86           N
ATOM   4560  CA  GLN A 300       6.623  -6.033  11.485  1.00 92.86           C
ATOM   4561  C   GLN A 300       7.131  -6.721  10.216  1.00 92.86           C
ATOM   4562  O   GLN A 300       7.417  -6.059   9.219  1.00 92.86           O
ATOM   4563  HA  GLN A 300       6.240  -5.042  11.241  1.00 92.86           H
ATOM   4564  CB  GLN A 300       7.741  -5.898  12.520  1.00 92.86           C
ATOM   4565 1HB  GLN A 300       7.933  -6.867  12.982  1.00 92.86           H
ATOM   4566 2HB  GLN A 300       8.663  -5.591  12.027  1.00 92.86           H
ATOM   4567  CG  GLN A 300       7.369  -4.878  13.599  1.00 92.86           C
ATOM   4568 1HG  GLN A 300       7.201  -3.904  13.140  1.00 92.86           H
ATOM   4569 2HG  GLN A 300       6.433  -5.172  14.074  1.00 92.86           H
ATOM   4570  CD  GLN A 300       8.471  -4.769  14.654  1.00 92.86           C
ATOM   4571  OE1 GLN A 300       9.496  -5.428  14.589  1.00 92.86           O
ATOM   4572  NE2 GLN A 300       8.205  -3.902  15.626  1.00 92.86           N
ATOM   4573 1HE2 GLN A 300       7.345  -3.392  15.621  1.00 92.86           H
ATOM   4574 2HE2 GLN A 300       8.866  -3.760  16.364  1.00 92.86           H
ATOM   4575  HN  GLN A 300       5.627  -7.123  12.954  1.00 92.86           H
ATOM   4576  N   VAL A 301       7.229  -8.040  10.294  1.00 93.45           N
ATOM   4577  CA  VAL A 301       7.774  -8.816   9.194  1.00 93.45           C
ATOM   4578  C   VAL A 301       6.861  -8.676   7.975  1.00 93.45           C
ATOM   4579  O   VAL A 301       7.317  -8.315   6.891  1.00 93.45           O
ATOM   4580  HA  VAL A 301       8.752  -8.400   8.950  1.00 93.45           H
ATOM   4581  CB  VAL A 301       7.974 -10.270   9.628  1.00 93.45           C
ATOM   4582  HB  VAL A 301       7.022 -10.639  10.011  1.00 93.45           H
ATOM   4583  CG1 VAL A 301       8.374 -11.147   8.440  1.00 93.45           C
ATOM   4584 1HG1 VAL A 301       7.590 -11.112   7.682  1.00 93.45           H
ATOM   4585 2HG1 VAL A 301       9.307 -10.778   8.014  1.00 93.45           H
ATOM   4586 3HG1 VAL A 301       8.509 -12.175   8.776  1.00 93.45           H
ATOM   4587  CG2 VAL A 301       9.004 -10.370  10.754  1.00 93.45           C
ATOM   4588 1HG2 VAL A 301       9.959  -9.974  10.409  1.00 93.45           H
ATOM   4589 2HG2 VAL A 301       8.661  -9.792  11.613  1.00 93.45           H
ATOM   4590 3HG2 VAL A 301       9.126 -11.413  11.044  1.00 93.45           H
ATOM   4591  HN  VAL A 301       6.944  -8.575  11.089  1.00 93.45           H
ATOM   4592  N   THR A 302       5.587  -8.970   8.192  1.00 92.18           N
ATOM   4593  CA  THR A 302       4.629  -8.997   7.101  1.00 92.18           C
ATOM   4594  C   THR A 302       4.459  -7.598   6.505  1.00 92.18           C
ATOM   4595  O   THR A 302       4.246  -7.453   5.302  1.00 92.18           O
ATOM   4596  HA  THR A 302       5.025  -9.635   6.311  1.00 92.18           H
ATOM   4597  CB  THR A 302       3.324  -9.594   7.632  1.00 92.18           C
ATOM   4598  HB  THR A 302       2.568  -9.638   6.848  1.00 92.18           H
ATOM   4599  OG1 THR A 302       2.999  -8.775   8.753  1.00 92.18           O
ATOM   4600  HG1 THR A 302       3.337  -9.198   9.594  1.00 92.18           H
ATOM   4601  CG2 THR A 302       3.519 -10.987   8.233  1.00 92.18           C
ATOM   4602 1HG2 THR A 302       4.224 -10.930   9.062  1.00 92.18           H
ATOM   4603 2HG2 THR A 302       3.909 -11.660   7.469  1.00 92.18           H
ATOM   4604 3HG2 THR A 302       2.562 -11.364   8.595  1.00 92.18           H
ATOM   4605  HN  THR A 302       5.209  -9.186   9.092  1.00 92.18           H
ATOM   4606  N   GLN A 303       4.560  -6.603   7.374  1.00 90.66           N
ATOM   4607  CA  GLN A 303       4.459  -5.219   6.943  1.00 90.66           C
ATOM   4608  C   GLN A 303       5.581  -4.888   5.957  1.00 90.66           C
ATOM   4609  O   GLN A 303       5.349  -4.223   4.948  1.00 90.66           O
ATOM   4610  HA  GLN A 303       3.493  -5.141   6.445  1.00 90.66           H
ATOM   4611  CB  GLN A 303       4.485  -4.268   8.141  1.00 90.66           C
ATOM   4612 1HB  GLN A 303       3.663  -4.507   8.817  1.00 90.66           H
ATOM   4613 2HB  GLN A 303       5.409  -4.408   8.701  1.00 90.66           H
ATOM   4614  CG  GLN A 303       4.371  -2.812   7.688  1.00 90.66           C
ATOM   4615 1HG  GLN A 303       5.257  -2.535   7.116  1.00 90.66           H
ATOM   4616 2HG  GLN A 303       3.515  -2.700   7.023  1.00 90.66           H
ATOM   4617  CD  GLN A 303       4.219  -1.874   8.887  1.00 90.66           C
ATOM   4618  OE1 GLN A 303       5.172  -1.535   9.568  1.00 90.66           O
ATOM   4619  NE2 GLN A 303       2.969  -1.476   9.107  1.00 90.66           N
ATOM   4620 1HE2 GLN A 303       2.231  -1.792   8.510  1.00 90.66           H
ATOM   4621 2HE2 GLN A 303       2.767  -0.861   9.869  1.00 90.66           H
ATOM   4622  HN  GLN A 303       4.707  -6.731   8.355  1.00 90.66           H
ATOM   4623  N   THR A 304       6.773  -5.367   6.282  1.00 90.53           N
ATOM   4624  CA  THR A 304       7.944  -5.070   5.476  1.00 90.53           C
ATOM   4625  C   THR A 304       7.827  -5.730   4.101  1.00 90.53           C
ATOM   4626  O   THR A 304       8.246  -5.157   3.096  1.00 90.53           O
ATOM   4627  HA  THR A 304       7.984  -3.993   5.312  1.00 90.53           H
ATOM   4628  CB  THR A 304       9.182  -5.513   6.259  1.00 90.53           C
ATOM   4629  HB  THR A 304       9.209  -6.598   6.362  1.00 90.53           H
ATOM   4630  OG1 THR A 304       9.101  -4.782   7.479  1.00 90.53           O
ATOM   4631  HG1 THR A 304       8.680  -5.346   8.189  1.00 90.53           H
ATOM   4632  CG2 THR A 304      10.484  -5.028   5.619  1.00 90.53           C
ATOM   4633 1HG2 THR A 304      10.486  -3.939   5.579  1.00 90.53           H
ATOM   4634 2HG2 THR A 304      10.565  -5.430   4.609  1.00 90.53           H
ATOM   4635 3HG2 THR A 304      11.331  -5.371   6.215  1.00 90.53           H
ATOM   4636  HN  THR A 304       6.944  -5.947   7.078  1.00 90.53           H
ATOM   4637  N   ILE A 305       7.255  -6.925   4.100  1.00 89.60           N
ATOM   4638  CA  ILE A 305       7.021  -7.642   2.858  1.00 89.60           C
ATOM   4639  C   ILE A 305       6.045  -6.844   1.991  1.00 89.60           C
ATOM   4640  O   ILE A 305       6.223  -6.748   0.777  1.00 89.60           O
ATOM   4641  HA  ILE A 305       7.974  -7.708   2.334  1.00 89.60           H
ATOM   4642  CB  ILE A 305       6.562  -9.073   3.144  1.00 89.60           C
ATOM   4643  HB  ILE A 305       5.722  -9.030   3.838  1.00 89.60           H
ATOM   4644  CG1 ILE A 305       7.670  -9.879   3.824  1.00 89.60           C
ATOM   4645 1HG1 ILE A 305       8.462 -10.093   3.107  1.00 89.60           H
ATOM   4646 2HG1 ILE A 305       8.116  -9.288   4.624  1.00 89.60           H
ATOM   4647  CG2 ILE A 305       6.059  -9.753   1.868  1.00 89.60           C
ATOM   4648 1HG2 ILE A 305       5.218  -9.190   1.464  1.00 89.60           H
ATOM   4649 2HG2 ILE A 305       6.863  -9.784   1.133  1.00 89.60           H
ATOM   4650 3HG2 ILE A 305       5.739 -10.769   2.100  1.00 89.60           H
ATOM   4651  CD1 ILE A 305       7.124 -11.189   4.395  1.00 89.60           C
ATOM   4652 1HD1 ILE A 305       6.349 -10.970   5.130  1.00 89.60           H
ATOM   4653 2HD1 ILE A 305       6.701 -11.788   3.589  1.00 89.60           H
ATOM   4654 3HD1 ILE A 305       7.932 -11.742   4.873  1.00 89.60           H
ATOM   4655  HN  ILE A 305       6.955  -7.402   4.926  1.00 89.60           H
ATOM   4656  N   ALA A 306       5.034  -6.293   2.647  1.00 86.55           N
ATOM   4657  CA  ALA A 306       3.995  -5.561   1.943  1.00 86.55           C
ATOM   4658  C   ALA A 306       4.607  -4.326   1.279  1.00 86.55           C
ATOM   4659  O   ALA A 306       4.187  -3.928   0.194  1.00 86.55           O
ATOM   4660  HA  ALA A 306       3.593  -6.217   1.170  1.00 86.55           H
ATOM   4661  CB  ALA A 306       2.872  -5.203   2.919  1.00 86.55           C
ATOM   4662 1HB  ALA A 306       2.452  -6.116   3.340  1.00 86.55           H
ATOM   4663 2HB  ALA A 306       3.273  -4.583   3.721  1.00 86.55           H
ATOM   4664 3HB  ALA A 306       2.093  -4.654   2.390  1.00 86.55           H
ATOM   4665  HN  ALA A 306       4.920  -6.340   3.639  1.00 86.55           H
ATOM   4666  N   PHE A 307       5.590  -3.754   1.959  1.00 86.70           N
ATOM   4667  CA  PHE A 307       6.233  -2.546   1.471  1.00 86.70           C
ATOM   4668  C   PHE A 307       7.086  -2.840   0.235  1.00 86.70           C
ATOM   4669  O   PHE A 307       7.207  -1.999  -0.654  1.00 86.70           O
ATOM   4670  HA  PHE A 307       5.443  -1.843   1.206  1.00 86.70           H
ATOM   4671  CB  PHE A 307       7.140  -2.038   2.593  1.00 86.70           C
ATOM   4672 1HB  PHE A 307       7.768  -2.859   2.939  1.00 86.70           H
ATOM   4673 2HB  PHE A 307       7.807  -1.275   2.190  1.00 86.70           H
ATOM   4674  CG  PHE A 307       6.384  -1.454   3.788  1.00 86.70           C
ATOM   4675  CD1 PHE A 307       5.024  -1.443   3.793  1.00 86.70           C
ATOM   4676  HD1 PHE A 307       4.473  -1.850   2.945  1.00 86.70           H
ATOM   4677  CD2 PHE A 307       7.072  -0.947   4.846  1.00 86.70           C
ATOM   4678  HD2 PHE A 307       8.162  -0.956   4.842  1.00 86.70           H
ATOM   4679  CE1 PHE A 307       4.323  -0.901   4.903  1.00 86.70           C
ATOM   4680  HE1 PHE A 307       3.233  -0.892   4.906  1.00 86.70           H
ATOM   4681  CE2 PHE A 307       6.371  -0.405   5.956  1.00 86.70           C
ATOM   4682  HE2 PHE A 307       6.922   0.001   6.803  1.00 86.70           H
ATOM   4683  CZ  PHE A 307       5.011  -0.394   5.960  1.00 86.70           C
ATOM   4684  HZ  PHE A 307       4.472   0.022   6.812  1.00 86.70           H
ATOM   4685  HN  PHE A 307       5.946  -4.102   2.826  1.00 86.70           H
ATOM   4686  N   PHE A 308       7.656  -4.036   0.219  1.00 84.74           N
ATOM   4687  CA  PHE A 308       8.497  -4.449  -0.891  1.00 84.74           C
ATOM   4688  C   PHE A 308       7.695  -4.513  -2.193  1.00 84.74           C
ATOM   4689  O   PHE A 308       8.265  -4.445  -3.281  1.00 84.74           O
ATOM   4690  HA  PHE A 308       9.289  -3.707  -0.990  1.00 84.74           H
ATOM   4691  CB  PHE A 308       9.020  -5.848  -0.559  1.00 84.74           C
ATOM   4692 1HB  PHE A 308       8.973  -5.996   0.520  1.00 84.74           H
ATOM   4693 2HB  PHE A 308       8.359  -6.589  -1.011  1.00 84.74           H
ATOM   4694  CG  PHE A 308      10.451  -6.107  -1.034  1.00 84.74           C
ATOM   4695  CD1 PHE A 308      10.678  -6.558  -2.297  1.00 84.74           C
ATOM   4696  HD1 PHE A 308       9.840  -6.735  -2.971  1.00 84.74           H
ATOM   4697  CD2 PHE A 308      11.497  -5.885  -0.193  1.00 84.74           C
ATOM   4698  HD2 PHE A 308      11.315  -5.524   0.819  1.00 84.74           H
ATOM   4699  CE1 PHE A 308      12.006  -6.797  -2.737  1.00 84.74           C
ATOM   4700  HE1 PHE A 308      12.188  -7.159  -3.749  1.00 84.74           H
ATOM   4701  CE2 PHE A 308      12.825  -6.125  -0.633  1.00 84.74           C
ATOM   4702  HE2 PHE A 308      13.663  -5.947   0.041  1.00 84.74           H
ATOM   4703  CZ  PHE A 308      13.052  -6.576  -1.896  1.00 84.74           C
ATOM   4704  HZ  PHE A 308      14.072  -6.760  -2.234  1.00 84.74           H
ATOM   4705  HN  PHE A 308       7.550  -4.715   0.945  1.00 84.74           H
ATOM   4706  N   HIS A 309       6.386  -4.642  -2.038  1.00 77.70           N
ATOM   4707  CA  HIS A 309       5.500  -4.719  -3.187  1.00 77.70           C
ATOM   4708  C   HIS A 309       5.574  -3.413  -3.980  1.00 77.70           C
ATOM   4709  O   HIS A 309       5.500  -3.423  -5.208  1.00 77.70           O
ATOM   4710  HA  HIS A 309       5.867  -5.534  -3.811  1.00 77.70           H
ATOM   4711  CB  HIS A 309       4.075  -5.069  -2.753  1.00 77.70           C
ATOM   4712 1HB  HIS A 309       4.104  -5.970  -2.140  1.00 77.70           H
ATOM   4713 2HB  HIS A 309       3.691  -4.267  -2.122  1.00 77.70           H
ATOM   4714  CG  HIS A 309       3.120  -5.289  -3.901  1.00 77.70           C
ATOM   4715  ND1 HIS A 309       2.370  -4.267  -4.459  1.00 77.70           N
ATOM   4716  HD1 HIS A 309       2.381  -3.310  -4.171  1.00 77.70           H
ATOM   4717  CD2 HIS A 309       2.800  -6.421  -4.592  1.00 77.70           C
ATOM   4718  HD2 HIS A 309       3.211  -7.414  -4.411  1.00 77.70           H
ATOM   4719  CE1 HIS A 309       1.636  -4.774  -5.438  1.00 77.70           C
ATOM   4720  HE1 HIS A 309       0.940  -4.221  -6.069  1.00 77.70           H
ATOM   4721  NE2 HIS A 309       1.904  -6.109  -5.519  1.00 77.70           N
ATOM   4722  HN  HIS A 309       5.930  -4.695  -1.149  1.00 77.70           H
ATOM   4723  N   SER A 310       5.720  -2.320  -3.246  1.00 76.79           N
ATOM   4724  CA  SER A 310       5.683  -1.000  -3.853  1.00 76.79           C
ATOM   4725  C   SER A 310       6.919  -0.793  -4.731  1.00 76.79           C
ATOM   4726  O   SER A 310       6.931   0.083  -5.595  1.00 76.79           O
ATOM   4727  HA  SER A 310       4.777  -0.987  -4.459  1.00 76.79           H
ATOM   4728  CB  SER A 310       5.600   0.094  -2.787  1.00 76.79           C
ATOM   4729 1HB  SER A 310       6.354  -0.087  -2.022  1.00 76.79           H
ATOM   4730 2HB  SER A 310       5.830   1.059  -3.240  1.00 76.79           H
ATOM   4731  OG  SER A 310       4.312   0.151  -2.180  1.00 76.79           O
ATOM   4732  HG  SER A 310       3.690   0.691  -2.747  1.00 76.79           H
ATOM   4733  HN  SER A 310       5.862  -2.326  -2.256  1.00 76.79           H
ATOM   4734  N   CYS A 311       7.928  -1.614  -4.481  1.00 80.56           N
ATOM   4735  CA  CYS A 311       9.151  -1.558  -5.264  1.00 80.56           C
ATOM   4736  C   CYS A 311       9.049  -2.591  -6.388  1.00 80.56           C
ATOM   4737  O   CYS A 311       9.829  -2.559  -7.338  1.00 80.56           O
ATOM   4738  HA  CYS A 311       9.216  -0.549  -5.670  1.00 80.56           H
ATOM   4739  CB  CYS A 311      10.390  -1.781  -4.394  1.00 80.56           C
ATOM   4740 1HB  CYS A 311      11.292  -1.617  -4.984  1.00 80.56           H
ATOM   4741 2HB  CYS A 311      10.406  -1.059  -3.578  1.00 80.56           H
ATOM   4742  SG  CYS A 311      10.385  -3.483  -3.722  1.00 80.56           S
ATOM   4743  HG  CYS A 311      11.520  -3.367  -3.040  1.00 80.56           H
ATOM   4744  HN  CYS A 311       7.919  -2.307  -3.759  1.00 80.56           H
ATOM   4745  N   LEU A 312       8.080  -3.483  -6.242  1.00 78.08           N
ATOM   4746  CA  LEU A 312       7.924  -4.578  -7.185  1.00 78.08           C
ATOM   4747  C   LEU A 312       7.087  -4.105  -8.375  1.00 78.08           C
ATOM   4748  O   LEU A 312       7.220  -4.631  -9.480  1.00 78.08           O
ATOM   4749  HA  LEU A 312       8.917  -4.844  -7.545  1.00 78.08           H
ATOM   4750  CB  LEU A 312       7.351  -5.812  -6.483  1.00 78.08           C
ATOM   4751 1HB  LEU A 312       6.481  -5.504  -5.903  1.00 78.08           H
ATOM   4752 2HB  LEU A 312       6.998  -6.507  -7.244  1.00 78.08           H
ATOM   4753  CG  LEU A 312       8.310  -6.559  -5.553  1.00 78.08           C
ATOM   4754  HG  LEU A 312       8.680  -5.856  -4.807  1.00 78.08           H
ATOM   4755  CD1 LEU A 312       7.584  -7.676  -4.801  1.00 78.08           C
ATOM   4756 1HD1 LEU A 312       6.779  -7.248  -4.203  1.00 78.08           H
ATOM   4757 2HD1 LEU A 312       7.167  -8.385  -5.516  1.00 78.08           H
ATOM   4758 3HD1 LEU A 312       8.288  -8.192  -4.148  1.00 78.08           H
ATOM   4759  CD2 LEU A 312       9.524  -7.082  -6.323  1.00 78.08           C
ATOM   4760 1HD2 LEU A 312       9.192  -7.765  -7.106  1.00 78.08           H
ATOM   4761 2HD2 LEU A 312      10.056  -6.245  -6.774  1.00 78.08           H
ATOM   4762 3HD2 LEU A 312      10.189  -7.610  -5.639  1.00 78.08           H
ATOM   4763  HN  LEU A 312       7.411  -3.467  -5.499  1.00 78.08           H
ATOM   4764  N   ASN A 313       6.244  -3.118  -8.110  1.00 73.07           N
ATOM   4765  CA  ASN A 313       5.309  -2.643  -9.116  1.00 73.07           C
ATOM   4766  C   ASN A 313       6.075  -2.289 -10.392  1.00 73.07           C
ATOM   4767  O   ASN A 313       5.782  -2.818 -11.463  1.00 73.07           O
ATOM   4768  HA  ASN A 313       4.607  -3.463  -9.265  1.00 73.07           H
ATOM   4769  CB  ASN A 313       4.579  -1.386  -8.638  1.00 73.07           C
ATOM   4770 1HB  ASN A 313       5.277  -0.731  -8.117  1.00 73.07           H
ATOM   4771 2HB  ASN A 313       4.202  -0.831  -9.498  1.00 73.07           H
ATOM   4772  CG  ASN A 313       3.418  -1.745  -7.708  1.00 73.07           C
ATOM   4773  OD1 ASN A 313       2.923  -2.861  -7.693  1.00 73.07           O
ATOM   4774  ND2 ASN A 313       3.013  -0.742  -6.936  1.00 73.07           N
ATOM   4775 1HD2 ASN A 313       3.462   0.150  -6.997  1.00 73.07           H
ATOM   4776 2HD2 ASN A 313       2.259  -0.878  -6.293  1.00 73.07           H
ATOM   4777  HN  ASN A 313       6.194  -2.647  -7.230  1.00 73.07           H
ATOM   4778  N   PRO A 314       7.065  -1.391 -10.302  1.00 71.06           N
ATOM   4779  CA  PRO A 314       7.833  -0.994 -11.485  1.00 71.06           C
ATOM   4780  C   PRO A 314       8.404  -2.190 -12.230  1.00 71.06           C
ATOM   4781  O   PRO A 314       8.337  -2.252 -13.456  1.00 71.06           O
ATOM   4782  HA  PRO A 314       7.183  -0.496 -12.204  1.00 71.06           H
ATOM   4783  CB  PRO A 314       8.937  -0.099 -10.918  1.00 71.06           C
ATOM   4784 1HB  PRO A 314       9.837  -0.669 -10.687  1.00 71.06           H
ATOM   4785 2HB  PRO A 314       9.225   0.679 -11.625  1.00 71.06           H
ATOM   4786  CG  PRO A 314       8.304   0.488  -9.662  1.00 71.06           C
ATOM   4787 1HG  PRO A 314       9.056   0.858  -8.965  1.00 71.06           H
ATOM   4788 2HG  PRO A 314       7.656   1.334  -9.892  1.00 71.06           H
ATOM   4789  CD  PRO A 314       7.527  -0.688  -9.092  1.00 71.06           C
ATOM   4790 1HD  PRO A 314       8.157  -1.327  -8.473  1.00 71.06           H
ATOM   4791 2HD  PRO A 314       6.698  -0.359  -8.465  1.00 71.06           H
ATOM   4792  N   VAL A 315       8.957  -3.117 -11.461  1.00 73.43           N
ATOM   4793  CA  VAL A 315       9.652  -4.254 -12.040  1.00 73.43           C
ATOM   4794  C   VAL A 315       8.685  -5.037 -12.931  1.00 73.43           C
ATOM   4795  O   VAL A 315       9.038  -5.431 -14.041  1.00 73.43           O
ATOM   4796  HA  VAL A 315      10.461  -3.865 -12.659  1.00 73.43           H
ATOM   4797  CB  VAL A 315      10.271  -5.109 -10.933  1.00 73.43           C
ATOM   4798  HB  VAL A 315       9.468  -5.430 -10.269  1.00 73.43           H
ATOM   4799  CG1 VAL A 315      10.930  -6.362 -11.512  1.00 73.43           C
ATOM   4800 1HG1 VAL A 315      10.183  -6.957 -12.036  1.00 73.43           H
ATOM   4801 2HG1 VAL A 315      11.716  -6.070 -12.209  1.00 73.43           H
ATOM   4802 3HG1 VAL A 315      11.362  -6.952 -10.703  1.00 73.43           H
ATOM   4803  CG2 VAL A 315      11.269  -4.296 -10.106  1.00 73.43           C
ATOM   4804 1HG2 VAL A 315      12.066  -3.933 -10.754  1.00 73.43           H
ATOM   4805 2HG2 VAL A 315      10.757  -3.449  -9.649  1.00 73.43           H
ATOM   4806 3HG2 VAL A 315      11.694  -4.928  -9.326  1.00 73.43           H
ATOM   4807  HN  VAL A 315       8.936  -3.100 -10.461  1.00 73.43           H
ATOM   4808  N   LEU A 316       7.483  -5.239 -12.410  1.00 70.31           N
ATOM   4809  CA  LEU A 316       6.477  -6.006 -13.125  1.00 70.31           C
ATOM   4810  C   LEU A 316       6.273  -5.401 -14.515  1.00 70.31           C
ATOM   4811  O   LEU A 316       6.286  -6.117 -15.515  1.00 70.31           O
ATOM   4812  HA  LEU A 316       6.861  -7.020 -13.242  1.00 70.31           H
ATOM   4813  CB  LEU A 316       5.191  -6.102 -12.301  1.00 70.31           C
ATOM   4814 1HB  LEU A 316       4.890  -5.094 -12.015  1.00 70.31           H
ATOM   4815 2HB  LEU A 316       4.403  -6.501 -12.940  1.00 70.31           H
ATOM   4816  CG  LEU A 316       5.267  -6.960 -11.037  1.00 70.31           C
ATOM   4817  HG  LEU A 316       6.117  -6.621 -10.445  1.00 70.31           H
ATOM   4818  CD1 LEU A 316       4.015  -6.779 -10.176  1.00 70.31           C
ATOM   4819 1HD1 LEU A 316       3.924  -5.733  -9.883  1.00 70.31           H
ATOM   4820 2HD1 LEU A 316       3.135  -7.075 -10.747  1.00 70.31           H
ATOM   4821 3HD1 LEU A 316       4.095  -7.400  -9.283  1.00 70.31           H
ATOM   4822  CD2 LEU A 316       5.516  -8.429 -11.385  1.00 70.31           C
ATOM   4823 1HD2 LEU A 316       4.701  -8.797 -12.009  1.00 70.31           H
ATOM   4824 2HD2 LEU A 316       6.458  -8.520 -11.926  1.00 70.31           H
ATOM   4825 3HD2 LEU A 316       5.565  -9.016 -10.468  1.00 70.31           H
ATOM   4826  HN  LEU A 316       7.194  -4.890 -11.519  1.00 70.31           H
ATOM   4827  N   TYR A 317       6.091  -4.089 -14.533  1.00 65.25           N
ATOM   4828  CA  TYR A 317       5.792  -3.392 -15.773  1.00 65.25           C
ATOM   4829  C   TYR A 317       6.975  -3.462 -16.740  1.00 65.25           C
ATOM   4830  O   TYR A 317       6.786  -3.568 -17.951  1.00 65.25           O
ATOM   4831  HA  TYR A 317       4.928  -3.875 -16.231  1.00 65.25           H
ATOM   4832  CB  TYR A 317       5.549  -1.931 -15.388  1.00 65.25           C
ATOM   4833 1HB  TYR A 317       6.463  -1.524 -14.956  1.00 65.25           H
ATOM   4834 2HB  TYR A 317       5.340  -1.358 -16.291  1.00 65.25           H
ATOM   4835  CG  TYR A 317       4.400  -1.732 -14.397  1.00 65.25           C
ATOM   4836  CD1 TYR A 317       3.192  -2.364 -14.605  1.00 65.25           C
ATOM   4837  HD1 TYR A 317       3.055  -3.006 -15.476  1.00 65.25           H
ATOM   4838  CD2 TYR A 317       4.573  -0.919 -13.295  1.00 65.25           C
ATOM   4839  HD2 TYR A 317       5.528  -0.420 -13.130  1.00 65.25           H
ATOM   4840  CE1 TYR A 317       2.111  -2.176 -13.673  1.00 65.25           C
ATOM   4841  HE1 TYR A 317       1.151  -2.670 -13.825  1.00 65.25           H
ATOM   4842  CE2 TYR A 317       3.492  -0.731 -12.362  1.00 65.25           C
ATOM   4843  HE2 TYR A 317       3.615  -0.092 -11.488  1.00 65.25           H
ATOM   4844  CZ  TYR A 317       2.314  -1.369 -12.597  1.00 65.25           C
ATOM   4845  OH  TYR A 317       1.293  -1.191 -11.717  1.00 65.25           O
ATOM   4846  HH  TYR A 317       0.463  -1.627 -12.064  1.00 65.25           H
ATOM   4847  HN  TYR A 317       6.144  -3.506 -13.723  1.00 65.25           H
ATOM   4848  N   VAL A 318       8.169  -3.400 -16.170  1.00 64.92           N
ATOM   4849  CA  VAL A 318       9.382  -3.420 -16.969  1.00 64.92           C
ATOM   4850  C   VAL A 318       9.493  -4.766 -17.688  1.00 64.92           C
ATOM   4851  O   VAL A 318       9.688  -4.812 -18.902  1.00 64.92           O
ATOM   4852  HA  VAL A 318       9.297  -2.630 -17.716  1.00 64.92           H
ATOM   4853  CB  VAL A 318      10.594  -3.111 -16.089  1.00 64.92           C
ATOM   4854  HB  VAL A 318      10.604  -3.828 -15.268  1.00 64.92           H
ATOM   4855  CG1 VAL A 318      11.898  -3.275 -16.873  1.00 64.92           C
ATOM   4856 1HG1 VAL A 318      11.979  -4.301 -17.231  1.00 64.92           H
ATOM   4857 2HG1 VAL A 318      11.900  -2.592 -17.722  1.00 64.92           H
ATOM   4858 3HG1 VAL A 318      12.743  -3.050 -16.223  1.00 64.92           H
ATOM   4859  CG2 VAL A 318      10.490  -1.709 -15.485  1.00 64.92           C
ATOM   4860 1HG2 VAL A 318      10.444  -0.971 -16.286  1.00 64.92           H
ATOM   4861 2HG2 VAL A 318       9.589  -1.641 -14.876  1.00 64.92           H
ATOM   4862 3HG2 VAL A 318      11.365  -1.515 -14.864  1.00 64.92           H
ATOM   4863  HN  VAL A 318       8.315  -3.338 -15.183  1.00 64.92           H
ATOM   4864  N   PHE A 319       9.364  -5.829 -16.908  1.00 63.46           N
ATOM   4865  CA  PHE A 319       9.648  -7.163 -17.409  1.00 63.46           C
ATOM   4866  C   PHE A 319       8.465  -7.712 -18.209  1.00 63.46           C
ATOM   4867  O   PHE A 319       8.652  -8.468 -19.161  1.00 63.46           O
ATOM   4868  HA  PHE A 319      10.520  -7.086 -18.058  1.00 63.46           H
ATOM   4869  CB  PHE A 319       9.882  -8.058 -16.190  1.00 63.46           C
ATOM   4870 1HB  PHE A 319       9.173  -7.784 -15.409  1.00 63.46           H
ATOM   4871 2HB  PHE A 319       9.670  -9.091 -16.464  1.00 63.46           H
ATOM   4872  CG  PHE A 319      11.300  -7.977 -15.622  1.00 63.46           C
ATOM   4873  CD1 PHE A 319      12.305  -8.691 -16.197  1.00 63.46           C
ATOM   4874  HD1 PHE A 319      12.099  -9.321 -17.062  1.00 63.46           H
ATOM   4875  CD2 PHE A 319      11.557  -7.191 -14.542  1.00 63.46           C
ATOM   4876  HD2 PHE A 319      10.752  -6.619 -14.081  1.00 63.46           H
ATOM   4877  CE1 PHE A 319      13.621  -8.616 -15.670  1.00 63.46           C
ATOM   4878  HE1 PHE A 319      14.426  -9.189 -16.130  1.00 63.46           H
ATOM   4879  CE2 PHE A 319      12.873  -7.116 -14.015  1.00 63.46           C
ATOM   4880  HE2 PHE A 319      13.079  -6.486 -13.149  1.00 63.46           H
ATOM   4881  CZ  PHE A 319      13.878  -7.830 -14.590  1.00 63.46           C
ATOM   4882  HZ  PHE A 319      14.888  -7.772 -14.185  1.00 63.46           H
ATOM   4883  HN  PHE A 319       9.072  -5.790 -15.952  1.00 63.46           H
ATOM   4884  N   VAL A 320       7.273  -7.310 -17.793  1.00 63.54           N
ATOM   4885  CA  VAL A 320       6.058  -7.931 -18.293  1.00 63.54           C
ATOM   4886  C   VAL A 320       5.486  -7.081 -19.429  1.00 63.54           C
ATOM   4887  O   VAL A 320       4.881  -7.610 -20.361  1.00 63.54           O
ATOM   4888  HA  VAL A 320       6.327  -8.910 -18.688  1.00 63.54           H
ATOM   4889  CB  VAL A 320       5.067  -8.139 -17.146  1.00 63.54           C
ATOM   4890  HB  VAL A 320       4.817  -7.161 -16.737  1.00 63.54           H
ATOM   4891  CG1 VAL A 320       3.773  -8.783 -17.649  1.00 63.54           C
ATOM   4892 1HG1 VAL A 320       3.312  -8.136 -18.395  1.00 63.54           H
ATOM   4893 2HG1 VAL A 320       3.999  -9.751 -18.096  1.00 63.54           H
ATOM   4894 3HG1 VAL A 320       3.087  -8.920 -16.813  1.00 63.54           H
ATOM   4895  CG2 VAL A 320       5.693  -8.971 -16.025  1.00 63.54           C
ATOM   4896 1HG2 VAL A 320       5.985  -9.946 -16.415  1.00 63.54           H
ATOM   4897 2HG2 VAL A 320       6.573  -8.456 -15.638  1.00 63.54           H
ATOM   4898 3HG2 VAL A 320       4.968  -9.104 -15.222  1.00 63.54           H
ATOM   4899  HN  VAL A 320       7.130  -6.576 -17.129  1.00 63.54           H
ATOM   4900  N   GLY A 321       5.698  -5.778 -19.315  1.00 64.67           N
ATOM   4901  CA  GLY A 321       5.201  -4.849 -20.316  1.00 64.67           C
ATOM   4902  C   GLY A 321       6.163  -4.755 -21.503  1.00 64.67           C
ATOM   4903  O   GLY A 321       7.152  -4.027 -21.448  1.00 64.67           O
ATOM   4904 1HA  GLY A 321       4.220  -5.173 -20.663  1.00 64.67           H
ATOM   4905 2HA  GLY A 321       5.072  -3.863 -19.869  1.00 64.67           H
ATOM   4906  HN  GLY A 321       6.198  -5.357 -18.559  1.00 64.67           H
ATOM   4907  N   GLU A 322       5.838  -5.503 -22.547  1.00 67.88           N
ATOM   4908  CA  GLU A 322       6.556  -5.385 -23.804  1.00 67.88           C
ATOM   4909  C   GLU A 322       6.539  -3.935 -24.292  1.00 67.88           C
ATOM   4910  O   GLU A 322       7.547  -3.430 -24.784  1.00 67.88           O
ATOM   4911  HA  GLU A 322       7.580  -5.689 -23.582  1.00 67.88           H
ATOM   4912  CB  GLU A 322       5.972  -6.326 -24.860  1.00 67.88           C
ATOM   4913 1HB  GLU A 322       4.884  -6.267 -24.842  1.00 67.88           H
ATOM   4914 2HB  GLU A 322       6.400  -6.094 -25.835  1.00 67.88           H
ATOM   4915  CG  GLU A 322       6.340  -7.781 -24.562  1.00 67.88           C
ATOM   4916 1HG  GLU A 322       7.420  -7.870 -24.446  1.00 67.88           H
ATOM   4917 2HG  GLU A 322       5.892  -8.087 -23.617  1.00 67.88           H
ATOM   4918  CD  GLU A 322       5.864  -8.707 -25.683  1.00 67.88           C
ATOM   4919  OE1 GLU A 322       6.247  -9.896 -25.637  1.00 67.88           O
ATOM   4920  OE2 GLU A 322       5.130  -8.205 -26.561  1.00 67.88           O
ATOM   4921  HN  GLU A 322       5.100  -6.178 -22.543  1.00 67.88           H
ATOM   4922  N   ARG A 323       5.383  -3.307 -24.138  1.00 69.83           N
ATOM   4923  CA  ARG A 323       5.221  -1.925 -24.557  1.00 69.83           C
ATOM   4924  C   ARG A 323       6.196  -1.022 -23.797  1.00 69.83           C
ATOM   4925  O   ARG A 323       6.780  -0.108 -24.376  1.00 69.83           O
ATOM   4926  HA  ARG A 323       5.441  -1.929 -25.624  1.00 69.83           H
ATOM   4927  CB  ARG A 323       3.791  -1.439 -24.312  1.00 69.83           C
ATOM   4928 1HB  ARG A 323       3.240  -2.190 -23.746  1.00 69.83           H
ATOM   4929 2HB  ARG A 323       3.809  -0.533 -23.706  1.00 69.83           H
ATOM   4930  CG  ARG A 323       3.073  -1.160 -25.634  1.00 69.83           C
ATOM   4931 1HG  ARG A 323       3.671  -0.481 -26.241  1.00 69.83           H
ATOM   4932 2HG  ARG A 323       2.971  -2.087 -26.199  1.00 69.83           H
ATOM   4933  CD  ARG A 323       1.690  -0.551 -25.389  1.00 69.83           C
ATOM   4934 1HD  ARG A 323       1.119  -1.186 -24.712  1.00 69.83           H
ATOM   4935 2HD  ARG A 323       1.792   0.420 -24.905  1.00 69.83           H
ATOM   4936  NE  ARG A 323       0.968  -0.403 -26.672  1.00 69.83           N
ATOM   4937  HE  ARG A 323       1.426  -0.711 -27.506  1.00 69.83           H
ATOM   4938  CZ  ARG A 323      -0.261   0.117 -26.787  1.00 69.83           C
ATOM   4939  NH1 ARG A 323      -0.922   0.545 -25.703  1.00 69.83           N
ATOM   4940 1HH1 ARG A 323      -0.498   0.477 -24.799  1.00 69.83           H
ATOM   4941 2HH1 ARG A 323      -1.840   0.932 -25.796  1.00 69.83           H
ATOM   4942  NH2 ARG A 323      -0.820   0.203 -28.002  1.00 69.83           N
ATOM   4943 1HH2 ARG A 323      -1.737   0.588 -28.104  1.00 69.83           H
ATOM   4944 2HH2 ARG A 323      -0.320  -0.119 -28.806  1.00 69.83           H
ATOM   4945  HN  ARG A 323       4.568  -3.725 -23.737  1.00 69.83           H
ATOM   4946  N   PHE A 324       6.340  -1.311 -22.512  1.00 72.21           N
ATOM   4947  CA  PHE A 324       7.189  -0.501 -21.655  1.00 72.21           C
ATOM   4948  C   PHE A 324       8.661  -0.646 -22.046  1.00 72.21           C
ATOM   4949  O   PHE A 324       9.390   0.343 -22.112  1.00 72.21           O
ATOM   4950  HA  PHE A 324       6.882   0.537 -21.782  1.00 72.21           H
ATOM   4951  CB  PHE A 324       7.001  -1.015 -20.226  1.00 72.21           C
ATOM   4952 1HB  PHE A 324       5.934  -1.101 -20.019  1.00 72.21           H
ATOM   4953 2HB  PHE A 324       7.422  -2.018 -20.152  1.00 72.21           H
ATOM   4954  CG  PHE A 324       7.643  -0.129 -19.156  1.00 72.21           C
ATOM   4955  CD1 PHE A 324       8.961  -0.274 -18.855  1.00 72.21           C
ATOM   4956  HD1 PHE A 324       9.560  -1.022 -19.375  1.00 72.21           H
ATOM   4957  CD2 PHE A 324       6.896   0.804 -18.507  1.00 72.21           C
ATOM   4958  HD2 PHE A 324       5.839   0.920 -18.749  1.00 72.21           H
ATOM   4959  CE1 PHE A 324       9.557   0.548 -17.862  1.00 72.21           C
ATOM   4960  HE1 PHE A 324      10.614   0.432 -17.620  1.00 72.21           H
ATOM   4961  CE2 PHE A 324       7.492   1.626 -17.515  1.00 72.21           C
ATOM   4962  HE2 PHE A 324       6.893   2.374 -16.995  1.00 72.21           H
ATOM   4963  CZ  PHE A 324       8.810   1.481 -17.213  1.00 72.21           C
ATOM   4964  HZ  PHE A 324       9.268   2.112 -16.452  1.00 72.21           H
ATOM   4965  HN  PHE A 324       5.891  -2.080 -22.058  1.00 72.21           H
ATOM   4966  N   ARG A 325       9.055  -1.886 -22.296  1.00 73.69           N
ATOM   4967  CA  ARG A 325      10.418  -2.170 -22.711  1.00 73.69           C
ATOM   4968  C   ARG A 325      10.773  -1.356 -23.957  1.00 73.69           C
ATOM   4969  O   ARG A 325      11.854  -0.775 -24.036  1.00 73.69           O
ATOM   4970  HA  ARG A 325      11.035  -1.876 -21.862  1.00 73.69           H
ATOM   4971  CB  ARG A 325      10.604  -3.658 -23.012  1.00 73.69           C
ATOM   4972 1HB  ARG A 325       9.798  -4.006 -23.657  1.00 73.69           H
ATOM   4973 2HB  ARG A 325      11.536  -3.809 -23.557  1.00 73.69           H
ATOM   4974  CG  ARG A 325      10.623  -4.480 -21.722  1.00 73.69           C
ATOM   4975 1HG  ARG A 325      11.356  -4.063 -21.031  1.00 73.69           H
ATOM   4976 2HG  ARG A 325       9.651  -4.417 -21.232  1.00 73.69           H
ATOM   4977  CD  ARG A 325      10.961  -5.944 -22.010  1.00 73.69           C
ATOM   4978 1HD  ARG A 325      10.145  -6.414 -22.559  1.00 73.69           H
ATOM   4979 2HD  ARG A 325      11.847  -6.004 -22.642  1.00 73.69           H
ATOM   4980  NE  ARG A 325      11.198  -6.668 -20.740  1.00 73.69           N
ATOM   4981  HE  ARG A 325      11.098  -6.159 -19.885  1.00 73.69           H
ATOM   4982  CZ  ARG A 325      11.536  -7.962 -20.665  1.00 73.69           C
ATOM   4983  NH1 ARG A 325      11.683  -8.693 -21.779  1.00 73.69           N
ATOM   4984 1HH1 ARG A 325      11.540  -8.272 -22.675  1.00 73.69           H
ATOM   4985 2HH1 ARG A 325      11.936  -9.658 -21.715  1.00 73.69           H
ATOM   4986  NH2 ARG A 325      11.726  -8.516 -19.460  1.00 73.69           N
ATOM   4987 1HH2 ARG A 325      11.979  -9.480 -19.387  1.00 73.69           H
ATOM   4988 2HH2 ARG A 325      11.614  -7.964 -18.633  1.00 73.69           H
ATOM   4989  HN  ARG A 325       8.462  -2.688 -22.218  1.00 73.69           H
ATOM   4990  N   ARG A 326       9.842  -1.341 -24.900  1.00 75.02           N
ATOM   4991  CA  ARG A 326      10.033  -0.588 -26.128  1.00 75.02           C
ATOM   4992  C   ARG A 326      10.220   0.898 -25.817  1.00 75.02           C
ATOM   4993  O   ARG A 326      11.106   1.546 -26.372  1.00 75.02           O
ATOM   4994  HA  ARG A 326      10.932  -1.011 -26.577  1.00 75.02           H
ATOM   4995  CB  ARG A 326       8.840  -0.759 -27.070  1.00 75.02           C
ATOM   4996 1HB  ARG A 326       7.912  -0.696 -26.502  1.00 75.02           H
ATOM   4997 2HB  ARG A 326       8.825   0.055 -27.795  1.00 75.02           H
ATOM   4998  CG  ARG A 326       8.906  -2.101 -27.802  1.00 75.02           C
ATOM   4999 1HG  ARG A 326       9.851  -2.180 -28.339  1.00 75.02           H
ATOM   5000 2HG  ARG A 326       8.882  -2.915 -27.078  1.00 75.02           H
ATOM   5001  CD  ARG A 326       7.742  -2.248 -28.783  1.00 75.02           C
ATOM   5002 1HD  ARG A 326       6.811  -1.941 -28.305  1.00 75.02           H
ATOM   5003 2HD  ARG A 326       7.892  -1.591 -29.640  1.00 75.02           H
ATOM   5004  NE  ARG A 326       7.637  -3.653 -29.236  1.00 75.02           N
ATOM   5005  HE  ARG A 326       7.746  -4.376 -28.553  1.00 75.02           H
ATOM   5006  CZ  ARG A 326       7.404  -4.018 -30.505  1.00 75.02           C
ATOM   5007  NH1 ARG A 326       7.250  -3.092 -31.461  1.00 75.02           N
ATOM   5008 1HH1 ARG A 326       7.308  -2.121 -31.231  1.00 75.02           H
ATOM   5009 2HH1 ARG A 326       7.077  -3.373 -32.405  1.00 75.02           H
ATOM   5010  NH2 ARG A 326       7.329  -5.323 -30.802  1.00 75.02           N
ATOM   5011 1HH2 ARG A 326       7.156  -5.612 -31.744  1.00 75.02           H
ATOM   5012 2HH2 ARG A 326       7.445  -6.007 -30.082  1.00 75.02           H
ATOM   5013  HN  ARG A 326       8.972  -1.829 -24.835  1.00 75.02           H
ATOM   5014  N   ASP A 327       9.371   1.395 -24.929  1.00 76.61           N
ATOM   5015  CA  ASP A 327       9.358   2.815 -24.620  1.00 76.61           C
ATOM   5016  C   ASP A 327      10.619   3.172 -23.830  1.00 76.61           C
ATOM   5017  O   ASP A 327      11.169   4.260 -23.992  1.00 76.61           O
ATOM   5018  HA  ASP A 327       9.314   3.318 -25.586  1.00 76.61           H
ATOM   5019  CB  ASP A 327       8.144   3.180 -23.763  1.00 76.61           C
ATOM   5020 1HB  ASP A 327       8.129   2.562 -22.865  1.00 76.61           H
ATOM   5021 2HB  ASP A 327       8.225   4.217 -23.435  1.00 76.61           H
ATOM   5022  CG  ASP A 327       6.843   2.987 -24.544  1.00 76.61           C
ATOM   5023  OD1 ASP A 327       6.941   2.838 -25.781  1.00 76.61           O
ATOM   5024  OD2 ASP A 327       5.780   2.993 -23.887  1.00 76.61           O
ATOM   5025  HN  ASP A 327       8.703   0.847 -24.427  1.00 76.61           H
ATOM   5026  N   LEU A 328      11.039   2.236 -22.993  1.00 77.30           N
ATOM   5027  CA  LEU A 328      12.233   2.433 -22.188  1.00 77.30           C
ATOM   5028  C   LEU A 328      13.442   2.604 -23.109  1.00 77.30           C
ATOM   5029  O   LEU A 328      14.215   3.548 -22.957  1.00 77.30           O
ATOM   5030  HA  LEU A 328      12.097   3.355 -21.622  1.00 77.30           H
ATOM   5031  CB  LEU A 328      12.388   1.298 -21.173  1.00 77.30           C
ATOM   5032 1HB  LEU A 328      11.528   1.316 -20.504  1.00 77.30           H
ATOM   5033 2HB  LEU A 328      12.355   0.350 -21.710  1.00 77.30           H
ATOM   5034  CG  LEU A 328      13.660   1.328 -20.323  1.00 77.30           C
ATOM   5035  HG  LEU A 328      14.518   1.371 -20.994  1.00 77.30           H
ATOM   5036  CD1 LEU A 328      13.706   2.583 -19.449  1.00 77.30           C
ATOM   5037 1HD1 LEU A 328      13.689   3.469 -20.083  1.00 77.30           H
ATOM   5038 2HD1 LEU A 328      12.842   2.595 -18.785  1.00 77.30           H
ATOM   5039 3HD1 LEU A 328      14.621   2.578 -18.855  1.00 77.30           H
ATOM   5040  CD2 LEU A 328      13.797   0.048 -19.497  1.00 77.30           C
ATOM   5041 1HD2 LEU A 328      12.937  -0.051 -18.835  1.00 77.30           H
ATOM   5042 2HD2 LEU A 328      13.843  -0.813 -20.165  1.00 77.30           H
ATOM   5043 3HD2 LEU A 328      14.710   0.095 -18.902  1.00 77.30           H
ATOM   5044  HN  LEU A 328      10.581   1.357 -22.861  1.00 77.30           H
ATOM   5045  N   VAL A 329      13.568   1.674 -24.045  1.00 76.76           N
ATOM   5046  CA  VAL A 329      14.689   1.691 -24.970  1.00 76.76           C
ATOM   5047  C   VAL A 329      14.635   2.970 -25.807  1.00 76.76           C
ATOM   5048  O   VAL A 329      15.667   3.583 -26.078  1.00 76.76           O
ATOM   5049  HA  VAL A 329      15.604   1.698 -24.377  1.00 76.76           H
ATOM   5050  CB  VAL A 329      14.685   0.419 -25.820  1.00 76.76           C
ATOM   5051  HB  VAL A 329      13.741   0.384 -26.366  1.00 76.76           H
ATOM   5052  CG1 VAL A 329      15.820   0.441 -26.846  1.00 76.76           C
ATOM   5053 1HG1 VAL A 329      15.698   1.302 -27.504  1.00 76.76           H
ATOM   5054 2HG1 VAL A 329      16.776   0.512 -26.328  1.00 76.76           H
ATOM   5055 3HG1 VAL A 329      15.793  -0.474 -27.437  1.00 76.76           H
ATOM   5056  CG2 VAL A 329      14.765  -0.830 -24.940  1.00 76.76           C
ATOM   5057 1HG2 VAL A 329      15.685  -0.803 -24.356  1.00 76.76           H
ATOM   5058 2HG2 VAL A 329      13.908  -0.856 -24.267  1.00 76.76           H
ATOM   5059 3HG2 VAL A 329      14.760  -1.719 -25.570  1.00 76.76           H
ATOM   5060  HN  VAL A 329      12.923   0.922 -24.177  1.00 76.76           H
ATOM   5061  N   LYS A 330      13.422   3.336 -26.194  1.00 76.64           N
[truncated: 117,320 more chars]
