# Supplementary material for: Noncanonical roles of chemokine regions in CCR9 activation revealed by structural modeling and mutational mapping
Source: Nat Commun. 2025 Aug 18;16:7695. doi: 10.1038/s41467-025-62321-9 (PMC12361432; doi:10.1038/s41467-025-62321-9)
Supplement: Supplementary file 4 — Supplementary Data 2 [file 41467_2025_62321_MOESM4_ESM.zip › CCR9_CCL25_rnk243.pdb]

SSBOND   1 CYS A   38    CYS A  289 
SSBOND   2 CYS A  119    CYS A  198 
SSBOND   3 CYS B    7    CYS B   35 
SSBOND   4 CYS B    8    CYS B   52 
ATOM      1  N   GLU A  20      -2.559  -3.712  61.567  1.00 49.97           N
ATOM      2  CA  GLU A  20      -2.696  -3.245  60.198  1.00 49.97           C
ATOM      3  C   GLU A  20      -1.394  -3.472  59.427  1.00 49.97           C
ATOM      4  O   GLU A  20      -1.410  -3.628  58.207  1.00 49.97           O
ATOM      5  HA  GLU A  20      -3.492  -3.849  59.764  1.00 49.97           H
ATOM      6  CB  GLU A  20      -3.106  -1.772  60.160  1.00 49.97           C
ATOM      7 1HB  GLU A  20      -2.655  -1.243  61.000  1.00 49.97           H
ATOM      8 2HB  GLU A  20      -2.847  -1.343  59.192  1.00 49.97           H
ATOM      9  CG  GLU A  20      -4.622  -1.620  60.306  1.00 49.97           C
ATOM     10 1HG  GLU A  20      -5.123  -2.442  59.794  1.00 49.97           H
ATOM     11 2HG  GLU A  20      -4.897  -1.685  61.359  1.00 49.97           H
ATOM     12  CD  GLU A  20      -5.098  -0.286  59.730  1.00 49.97           C
ATOM     13  OE1 GLU A  20      -6.303  -0.203  59.410  1.00 49.97           O
ATOM     14  OE2 GLU A  20      -4.245   0.622  59.621  1.00 49.97           O
ATOM     15  HN  GLU A  20      -1.657  -4.076  61.801  1.00 49.97           H
ATOM     16  N   SER A  21      -0.297  -3.481  60.171  1.00 55.51           N
ATOM     17  CA  SER A  21       1.014  -3.652  59.568  1.00 55.51           C
ATOM     18  C   SER A  21       1.170  -5.082  59.050  1.00 55.51           C
ATOM     19  O   SER A  21       1.666  -5.295  57.944  1.00 55.51           O
ATOM     20  HA  SER A  21       1.047  -2.940  58.744  1.00 55.51           H
ATOM     21  CB  SER A  21       2.126  -3.325  60.568  1.00 55.51           C
ATOM     22 1HB  SER A  21       3.054  -3.137  60.028  1.00 55.51           H
ATOM     23 2HB  SER A  21       1.876  -2.408  61.101  1.00 55.51           H
ATOM     24  OG  SER A  21       2.327  -4.379  61.505  1.00 55.51           O
ATOM     25  HG  SER A  21       3.065  -4.140  62.136  1.00 55.51           H
ATOM     26  HN  SER A  21      -0.295  -3.376  61.165  1.00 55.51           H
ATOM     27  N   THR A  22       0.737  -6.027  59.872  1.00 56.35           N
ATOM     28  CA  THR A  22       0.961  -7.433  59.582  1.00 56.35           C
ATOM     29  C   THR A  22       0.093  -7.879  58.404  1.00 56.35           C
ATOM     30  O   THR A  22       0.594  -8.466  57.446  1.00 56.35           O
ATOM     31  HA  THR A  22       2.001  -7.560  59.279  1.00 56.35           H
ATOM     32  CB  THR A  22       0.702  -8.227  60.863  1.00 56.35           C
ATOM     33  HB  THR A  22      -0.275  -8.709  60.831  1.00 56.35           H
ATOM     34  OG1 THR A  22       0.884  -7.274  61.906  1.00 56.35           O
ATOM     35  HG1 THR A  22       0.527  -7.636  62.767  1.00 56.35           H
ATOM     36  CG2 THR A  22       1.781  -9.279  61.128  1.00 56.35           C
ATOM     37 1HG2 THR A  22       2.750  -8.789  61.227  1.00 56.35           H
ATOM     38 2HG2 THR A  22       1.814  -9.984  60.297  1.00 56.35           H
ATOM     39 3HG2 THR A  22       1.548  -9.814  62.049  1.00 56.35           H
ATOM     40  HN  THR A  22       0.243  -5.844  60.722  1.00 56.35           H
ATOM     41  N   SER A  23      -1.194  -7.583  58.513  1.00 59.31           N
ATOM     42  CA  SER A  23      -2.140  -7.966  57.479  1.00 59.31           C
ATOM     43  C   SER A  23      -1.775  -7.287  56.158  1.00 59.31           C
ATOM     44  O   SER A  23      -1.894  -7.890  55.092  1.00 59.31           O
ATOM     45  HA  SER A  23      -2.049  -9.049  57.391  1.00 59.31           H
ATOM     46  CB  SER A  23      -3.572  -7.607  57.883  1.00 59.31           C
ATOM     47 1HB  SER A  23      -4.258  -7.909  57.092  1.00 59.31           H
ATOM     48 2HB  SER A  23      -3.849  -8.169  58.776  1.00 59.31           H
ATOM     49  OG  SER A  23      -3.722  -6.213  58.134  1.00 59.31           O
ATOM     50  HG  SER A  23      -4.672  -6.008  58.370  1.00 59.31           H
ATOM     51  HN  SER A  23      -1.591  -7.092  59.289  1.00 59.31           H
ATOM     52  N   SER A  24      -1.338  -6.041  56.271  1.00 63.52           N
ATOM     53  CA  SER A  24      -0.958  -5.272  55.098  1.00 63.52           C
ATOM     54  C   SER A  24       0.256  -5.914  54.423  1.00 63.52           C
ATOM     55  O   SER A  24       0.441  -5.782  53.214  1.00 63.52           O
ATOM     56  HA  SER A  24      -1.824  -5.305  54.438  1.00 63.52           H
ATOM     57  CB  SER A  24      -0.654  -3.819  55.467  1.00 63.52           C
ATOM     58 1HB  SER A  24      -0.753  -3.192  54.581  1.00 63.52           H
ATOM     59 2HB  SER A  24      -1.389  -3.467  56.190  1.00 63.52           H
ATOM     60  OG  SER A  24       0.655  -3.669  56.010  1.00 63.52           O
ATOM     61  HG  SER A  24       0.775  -4.283  56.790  1.00 63.52           H
ATOM     62  HN  SER A  24      -1.243  -5.559  57.142  1.00 63.52           H
ATOM     63  N   MET A  25       1.052  -6.595  55.234  1.00 65.40           N
ATOM     64  CA  MET A  25       2.235  -7.271  54.727  1.00 65.40           C
ATOM     65  C   MET A  25       1.862  -8.578  54.026  1.00 65.40           C
ATOM     66  O   MET A  25       2.403  -8.896  52.968  1.00 65.40           O
ATOM     67  HA  MET A  25       2.683  -6.582  54.012  1.00 65.40           H
ATOM     68  CB  MET A  25       3.189  -7.568  55.886  1.00 65.40           C
ATOM     69 1HB  MET A  25       3.193  -6.729  56.582  1.00 65.40           H
ATOM     70 2HB  MET A  25       2.836  -8.439  56.439  1.00 65.40           H
ATOM     71  CG  MET A  25       4.609  -7.822  55.376  1.00 65.40           C
ATOM     72 1HG  MET A  25       5.195  -8.329  56.143  1.00 65.40           H
ATOM     73 2HG  MET A  25       4.580  -8.482  54.509  1.00 65.40           H
ATOM     74  SD  MET A  25       5.386  -6.276  54.939  1.00 65.40           S
ATOM     75  CE  MET A  25       7.078  -6.817  54.767  1.00 65.40           C
ATOM     76 1HE  MET A  25       7.424  -7.235  55.713  1.00 65.40           H
ATOM     77 2HE  MET A  25       7.139  -7.579  53.990  1.00 65.40           H
ATOM     78 3HE  MET A  25       7.705  -5.968  54.494  1.00 65.40           H
ATOM     79  HN  MET A  25       0.901  -6.690  56.218  1.00 65.40           H
ATOM     80  N   GLU A  26       0.939  -9.301  54.643  1.00 66.78           N
ATOM     81  CA  GLU A  26       0.472 -10.557  54.081  1.00 66.78           C
ATOM     82  C   GLU A  26      -0.253 -10.309  52.757  1.00 66.78           C
ATOM     83  O   GLU A  26      -0.035 -11.027  51.782  1.00 66.78           O
ATOM     84  HA  GLU A  26       1.372 -11.148  53.905  1.00 66.78           H
ATOM     85  CB  GLU A  26      -0.430 -11.299  55.069  1.00 66.78           C
ATOM     86 1HB  GLU A  26      -1.162 -10.609  55.487  1.00 66.78           H
ATOM     87 2HB  GLU A  26      -0.882 -12.161  54.578  1.00 66.78           H
ATOM     88  CG  GLU A  26       0.380 -11.848  56.245  1.00 66.78           C
ATOM     89 1HG  GLU A  26       1.154 -12.520  55.876  1.00 66.78           H
ATOM     90 2HG  GLU A  26       0.886 -11.029  56.757  1.00 66.78           H
ATOM     91  CD  GLU A  26      -0.522 -12.593  57.232  1.00 66.78           C
ATOM     92  OE1 GLU A  26       0.033 -13.396  58.012  1.00 66.78           O
ATOM     93  OE2 GLU A  26      -1.745 -12.343  57.182  1.00 66.78           O
ATOM     94  HN  GLU A  26       0.513  -9.043  55.510  1.00 66.78           H
ATOM     95  N   ASP A  27      -1.100  -9.291  52.764  1.00 65.74           N
ATOM     96  CA  ASP A  27      -1.880  -8.957  51.584  1.00 65.74           C
ATOM     97  C   ASP A  27      -0.936  -8.734  50.401  1.00 65.74           C
ATOM     98  O   ASP A  27      -1.233  -9.144  49.280  1.00 65.74           O
ATOM     99  HA  ASP A  27      -2.546  -9.806  51.432  1.00 65.74           H
ATOM    100  CB  ASP A  27      -2.680  -7.671  51.799  1.00 65.74           C
ATOM    101 1HB  ASP A  27      -2.052  -6.923  52.283  1.00 65.74           H
ATOM    102 2HB  ASP A  27      -2.980  -7.260  50.835  1.00 65.74           H
ATOM    103  CG  ASP A  27      -3.921  -7.934  52.655  1.00 65.74           C
ATOM    104  OD1 ASP A  27      -4.260  -9.126  52.811  1.00 65.74           O
ATOM    105  OD2 ASP A  27      -4.501  -6.936  53.135  1.00 65.74           O
ATOM    106  HN  ASP A  27      -1.257  -8.700  53.556  1.00 65.74           H
ATOM    107  N   TYR A  28       0.183  -8.086  50.691  1.00 68.98           N
ATOM    108  CA  TYR A  28       1.158  -7.778  49.659  1.00 68.98           C
ATOM    109  C   TYR A  28       1.879  -9.044  49.190  1.00 68.98           C
ATOM    110  O   TYR A  28       2.224  -9.167  48.016  1.00 68.98           O
ATOM    111  HA  TYR A  28       0.627  -7.338  48.815  1.00 68.98           H
ATOM    112  CB  TYR A  28       2.175  -6.837  50.307  1.00 68.98           C
ATOM    113 1HB  TYR A  28       1.650  -5.967  50.702  1.00 68.98           H
ATOM    114 2HB  TYR A  28       2.635  -7.344  51.156  1.00 68.98           H
ATOM    115  CG  TYR A  28       3.277  -6.361  49.358  1.00 68.98           C
ATOM    116  CD1 TYR A  28       4.503  -6.994  49.352  1.00 68.98           C
ATOM    117  HD1 TYR A  28       4.687  -7.833  50.024  1.00 68.98           H
ATOM    118  CD2 TYR A  28       3.044  -5.300  48.508  1.00 68.98           C
ATOM    119  HD2 TYR A  28       2.075  -4.800  48.512  1.00 68.98           H
ATOM    120  CE1 TYR A  28       5.540  -6.547  48.458  1.00 68.98           C
ATOM    121  HE1 TYR A  28       6.513  -7.038  48.444  1.00 68.98           H
ATOM    122  CE2 TYR A  28       4.081  -4.852  47.614  1.00 68.98           C
ATOM    123  HE2 TYR A  28       3.910  -4.015  46.937  1.00 68.98           H
ATOM    124  CZ  TYR A  28       5.277  -5.498  47.634  1.00 68.98           C
ATOM    125  OH  TYR A  28       6.257  -5.076  46.790  1.00 68.98           O
ATOM    126  HH  TYR A  28       5.945  -4.274  46.279  1.00 68.98           H
ATOM    127  HN  TYR A  28       0.426  -7.775  51.609  1.00 68.98           H
ATOM    128  N   VAL A  29       2.086  -9.952  50.132  1.00 66.21           N
ATOM    129  CA  VAL A  29       2.835 -11.165  49.851  1.00 66.21           C
ATOM    130  C   VAL A  29       1.957 -12.127  49.048  1.00 66.21           C
ATOM    131  O   VAL A  29       2.449 -12.839  48.175  1.00 66.21           O
ATOM    132  HA  VAL A  29       3.696 -10.886  49.244  1.00 66.21           H
ATOM    133  CB  VAL A  29       3.352 -11.775  51.156  1.00 66.21           C
ATOM    134  HB  VAL A  29       2.503 -11.896  51.829  1.00 66.21           H
ATOM    135  CG1 VAL A  29       3.959 -13.157  50.911  1.00 66.21           C
ATOM    136 1HG1 VAL A  29       3.201 -13.819  50.493  1.00 66.21           H
ATOM    137 2HG1 VAL A  29       4.791 -13.070  50.212  1.00 66.21           H
ATOM    138 3HG1 VAL A  29       4.319 -13.568  51.855  1.00 66.21           H
ATOM    139  CG2 VAL A  29       4.360 -10.845  51.834  1.00 66.21           C
ATOM    140 1HG2 VAL A  29       5.206 -10.678  51.167  1.00 66.21           H
ATOM    141 2HG2 VAL A  29       3.881  -9.892  52.060  1.00 66.21           H
ATOM    142 3HG2 VAL A  29       4.711 -11.303  52.759  1.00 66.21           H
ATOM    143  HN  VAL A  29       1.752  -9.869  51.072  1.00 66.21           H
ATOM    144  N   ASN A  30       0.673 -12.116  49.373  1.00 69.11           N
ATOM    145  CA  ASN A  30      -0.253 -13.078  48.798  1.00 69.11           C
ATOM    146  C   ASN A  30      -0.760 -12.551  47.455  1.00 69.11           C
ATOM    147  O   ASN A  30      -1.427 -13.270  46.713  1.00 69.11           O
ATOM    148  HA  ASN A  30       0.320 -14.000  48.695  1.00 69.11           H
ATOM    149  CB  ASN A  30      -1.463 -13.290  49.710  1.00 69.11           C
ATOM    150 1HB  ASN A  30      -1.816 -12.329  50.082  1.00 69.11           H
ATOM    151 2HB  ASN A  30      -2.280 -13.731  49.139  1.00 69.11           H
ATOM    152  CG  ASN A  30      -1.109 -14.200  50.888  1.00 69.11           C
ATOM    153  OD1 ASN A  30      -0.159 -14.965  50.851  1.00 69.11           O
ATOM    154  ND2 ASN A  30      -1.923 -14.075  51.932  1.00 69.11           N
ATOM    155 1HD2 ASN A  30      -2.685 -13.428  51.897  1.00 69.11           H
ATOM    156 2HD2 ASN A  30      -1.774 -14.628  52.752  1.00 69.11           H
ATOM    157  HN  ASN A  30       0.263 -11.468  50.015  1.00 69.11           H
ATOM    158  N   PHE A  31      -0.424 -11.298  47.181  1.00 75.96           N
ATOM    159  CA  PHE A  31      -0.814 -10.675  45.928  1.00 75.96           C
ATOM    160  C   PHE A  31      -0.130 -11.357  44.741  1.00 75.96           C
ATOM    161  O   PHE A  31       1.097 -11.407  44.671  1.00 75.96           O
ATOM    162  HA  PHE A  31      -1.894 -10.785  45.835  1.00 75.96           H
ATOM    163  CB  PHE A  31      -0.359  -9.216  45.994  1.00 75.96           C
ATOM    164 1HB  PHE A  31      -0.765  -8.760  46.897  1.00 75.96           H
ATOM    165 2HB  PHE A  31       0.726  -9.187  46.083  1.00 75.96           H
ATOM    166  CG  PHE A  31      -0.779  -8.378  44.784  1.00 75.96           C
ATOM    167  CD1 PHE A  31       0.095  -8.172  43.763  1.00 75.96           C
ATOM    168  HD1 PHE A  31       1.095  -8.604  43.807  1.00 75.96           H
ATOM    169  CD2 PHE A  31      -2.027  -7.840  44.729  1.00 75.96           C
ATOM    170  HD2 PHE A  31      -2.728  -8.005  45.548  1.00 75.96           H
ATOM    171  CE1 PHE A  31      -0.294  -7.395  42.640  1.00 75.96           C
ATOM    172  HE1 PHE A  31       0.407  -7.230  41.822  1.00 75.96           H
ATOM    173  CE2 PHE A  31      -2.417  -7.063  43.607  1.00 75.96           C
ATOM    174  HE2 PHE A  31      -3.417  -6.631  43.563  1.00 75.96           H
ATOM    175  CZ  PHE A  31      -1.542  -6.857  42.586  1.00 75.96           C
ATOM    176  HZ  PHE A  31      -1.841  -6.260  41.724  1.00 75.96           H
ATOM    177  HN  PHE A  31       0.104 -10.714  47.797  1.00 75.96           H
ATOM    178  N   ASN A  32      -0.954 -11.865  43.836  1.00 73.48           N
ATOM    179  CA  ASN A  32      -0.445 -12.504  42.635  1.00 73.48           C
ATOM    180  C   ASN A  32      -0.012 -11.430  41.635  1.00 73.48           C
ATOM    181  O   ASN A  32      -0.842 -10.874  40.918  1.00 73.48           O
ATOM    182  HA  ASN A  32       0.389 -13.121  42.971  1.00 73.48           H
ATOM    183  CB  ASN A  32      -1.521 -13.364  41.969  1.00 73.48           C
ATOM    184 1HB  ASN A  32      -2.030 -13.964  42.724  1.00 73.48           H
ATOM    185 2HB  ASN A  32      -2.274 -12.721  41.513  1.00 73.48           H
ATOM    186  CG  ASN A  32      -0.912 -14.280  40.906  1.00 73.48           C
ATOM    187  OD1 ASN A  32       0.282 -14.276  40.657  1.00 73.48           O
ATOM    188  ND2 ASN A  32      -1.797 -15.063  40.296  1.00 73.48           N
ATOM    189 1HD2 ASN A  32      -2.763 -15.017  40.548  1.00 73.48           H
ATOM    190 2HD2 ASN A  32      -1.495 -15.698  39.585  1.00 73.48           H
ATOM    191  HN  ASN A  32      -1.951 -11.845  43.914  1.00 73.48           H
ATOM    192  N   PHE A  33       1.287 -11.170  41.619  1.00 74.87           N
ATOM    193  CA  PHE A  33       1.856 -10.257  40.643  1.00 74.87           C
ATOM    194  C   PHE A  33       2.042 -10.947  39.290  1.00 74.87           C
ATOM    195  O   PHE A  33       3.143 -10.959  38.741  1.00 74.87           O
ATOM    196  HA  PHE A  33       1.159  -9.427  40.532  1.00 74.87           H
ATOM    197  CB  PHE A  33       3.225  -9.828  41.176  1.00 74.87           C
ATOM    198 1HB  PHE A  33       3.821 -10.719  41.375  1.00 74.87           H
ATOM    199 2HB  PHE A  33       3.744  -9.264  40.401  1.00 74.87           H
ATOM    200  CG  PHE A  33       3.160  -8.980  42.448  1.00 74.87           C
ATOM    201  CD1 PHE A  33       2.985  -7.634  42.359  1.00 74.87           C
ATOM    202  HD1 PHE A  33       2.892  -7.160  41.382  1.00 74.87           H
ATOM    203  CD2 PHE A  33       3.276  -9.572  43.666  1.00 74.87           C
ATOM    204  HD2 PHE A  33       3.416 -10.651  43.737  1.00 74.87           H
ATOM    205  CE1 PHE A  33       2.925  -6.847  43.540  1.00 74.87           C
ATOM    206  HE1 PHE A  33       2.785  -5.769  43.469  1.00 74.87           H
ATOM    207  CE2 PHE A  33       3.215  -8.785  44.847  1.00 74.87           C
ATOM    208  HE2 PHE A  33       3.309  -9.260  45.824  1.00 74.87           H
ATOM    209  CZ  PHE A  33       3.041  -7.439  44.758  1.00 74.87           C
ATOM    210  HZ  PHE A  33       2.995  -6.835  45.665  1.00 74.87           H
ATOM    211  HN  PHE A  33       1.945 -11.571  42.257  1.00 74.87           H
ATOM    212  N   THR A  34       0.949 -11.505  38.791  1.00 75.36           N
ATOM    213  CA  THR A  34       0.894 -11.934  37.404  1.00 75.36           C
ATOM    214  C   THR A  34       1.359 -10.808  36.479  1.00 75.36           C
ATOM    215  O   THR A  34       0.908  -9.671  36.604  1.00 75.36           O
ATOM    216  HA  THR A  34       1.589 -12.764  37.273  1.00 75.36           H
ATOM    217  CB  THR A  34      -0.530 -12.411  37.113  1.00 75.36           C
ATOM    218  HB  THR A  34      -0.910 -11.964  36.194  1.00 75.36           H
ATOM    219  OG1 THR A  34      -1.253 -12.090  38.298  1.00 75.36           O
ATOM    220  HG1 THR A  34      -1.525 -11.127  38.283  1.00 75.36           H
ATOM    221  CG2 THR A  34      -0.630 -13.935  37.017  1.00 75.36           C
ATOM    222 1HG2 THR A  34      -0.314 -14.379  37.961  1.00 75.36           H
ATOM    223 2HG2 THR A  34       0.014 -14.291  36.214  1.00 75.36           H
ATOM    224 3HG2 THR A  34      -1.661 -14.219  36.809  1.00 75.36           H
ATOM    225  HN  THR A  34       0.113 -11.665  39.317  1.00 75.36           H
ATOM    226  N   ASP A  35       2.256 -11.164  35.570  1.00 82.12           N
ATOM    227  CA  ASP A  35       2.954 -10.167  34.778  1.00 82.12           C
ATOM    228  C   ASP A  35       2.071  -9.747  33.601  1.00 82.12           C
ATOM    229  O   ASP A  35       2.307 -10.158  32.466  1.00 82.12           O
ATOM    230  HA  ASP A  35       3.154  -9.344  35.464  1.00 82.12           H
ATOM    231  CB  ASP A  35       4.260 -10.729  34.212  1.00 82.12           C
ATOM    232 1HB  ASP A  35       4.661 -11.481  34.891  1.00 82.12           H
ATOM    233 2HB  ASP A  35       4.064 -11.229  33.263  1.00 82.12           H
ATOM    234  CG  ASP A  35       5.292  -9.618  34.006  1.00 82.12           C
ATOM    235  OD1 ASP A  35       5.039  -8.507  34.520  1.00 82.12           O
ATOM    236  OD2 ASP A  35       6.309  -9.905  33.339  1.00 82.12           O
ATOM    237  HN  ASP A  35       2.506 -12.112  35.373  1.00 82.12           H
ATOM    238  N   PHE A  36       1.073  -8.933  33.912  1.00 90.17           N
ATOM    239  CA  PHE A  36       0.183  -8.414  32.887  1.00 90.17           C
ATOM    240  C   PHE A  36       0.815  -7.221  32.167  1.00 90.17           C
ATOM    241  O   PHE A  36       0.325  -6.792  31.123  1.00 90.17           O
ATOM    242  HA  PHE A  36       0.010  -9.218  32.172  1.00 90.17           H
ATOM    243  CB  PHE A  36      -1.092  -7.951  33.595  1.00 90.17           C
ATOM    244 1HB  PHE A  36      -0.820  -7.282  34.411  1.00 90.17           H
ATOM    245 2HB  PHE A  36      -1.693  -7.371  32.895  1.00 90.17           H
ATOM    246  CG  PHE A  36      -1.944  -9.093  34.152  1.00 90.17           C
ATOM    247  CD1 PHE A  36      -2.113 -10.232  33.427  1.00 90.17           C
ATOM    248  HD1 PHE A  36      -1.641 -10.330  32.449  1.00 90.17           H
ATOM    249  CD2 PHE A  36      -2.532  -8.970  35.372  1.00 90.17           C
ATOM    250  HD2 PHE A  36      -2.396  -8.058  35.953  1.00 90.17           H
ATOM    251  CE1 PHE A  36      -2.903 -11.292  33.944  1.00 90.17           C
ATOM    252  HE1 PHE A  36      -3.039 -12.204  33.363  1.00 90.17           H
ATOM    253  CE2 PHE A  36      -3.322 -10.031  35.889  1.00 90.17           C
ATOM    254  HE2 PHE A  36      -3.794  -9.932  36.867  1.00 90.17           H
ATOM    255  CZ  PHE A  36      -3.492 -11.169  35.164  1.00 90.17           C
ATOM    256  HZ  PHE A  36      -4.098 -11.983  35.562  1.00 90.17           H
ATOM    257  HN  PHE A  36       0.869  -8.630  34.843  1.00 90.17           H
ATOM    258  N   TYR A  37       1.892  -6.718  32.753  1.00 91.76           N
ATOM    259  CA  TYR A  37       2.677  -5.679  32.110  1.00 91.76           C
ATOM    260  C   TYR A  37       3.764  -6.285  31.220  1.00 91.76           C
ATOM    261  O   TYR A  37       4.669  -6.960  31.710  1.00 91.76           O
ATOM    262  HA  TYR A  37       2.005  -5.081  31.494  1.00 91.76           H
ATOM    263  CB  TYR A  37       3.342  -4.892  33.241  1.00 91.76           C
ATOM    264 1HB  TYR A  37       2.568  -4.507  33.905  1.00 91.76           H
ATOM    265 2HB  TYR A  37       3.958  -5.572  33.830  1.00 91.76           H
ATOM    266  CG  TYR A  37       4.209  -3.726  32.762  1.00 91.76           C
ATOM    267  CD1 TYR A  37       5.563  -3.909  32.564  1.00 91.76           C
ATOM    268  HD1 TYR A  37       6.014  -4.884  32.749  1.00 91.76           H
ATOM    269  CD2 TYR A  37       3.638  -2.492  32.529  1.00 91.76           C
ATOM    270  HD2 TYR A  37       2.569  -2.347  32.685  1.00 91.76           H
ATOM    271  CE1 TYR A  37       6.379  -2.812  32.113  1.00 91.76           C
ATOM    272  HE1 TYR A  37       7.449  -2.943  31.953  1.00 91.76           H
ATOM    273  CE2 TYR A  37       4.455  -1.395  32.078  1.00 91.76           C
ATOM    274  HE2 TYR A  37       4.016  -0.415  31.889  1.00 91.76           H
ATOM    275  CZ  TYR A  37       5.785  -1.609  31.892  1.00 91.76           C
ATOM    276  OH  TYR A  37       6.556  -0.573  31.467  1.00 91.76           O
ATOM    277  HH  TYR A  37       5.986   0.233  31.302  1.00 91.76           H
ATOM    278  HN  TYR A  37       2.228  -7.009  33.649  1.00 91.76           H
ATOM    279  N   CYS A  38       3.640  -6.023  29.927  1.00 91.32           N
ATOM    280  CA  CYS A  38       4.542  -6.614  28.953  1.00 91.32           C
ATOM    281  C   CYS A  38       5.565  -5.554  28.541  1.00 91.32           C
ATOM    282  O   CYS A  38       5.205  -4.532  27.958  1.00 91.32           O
ATOM    283  HA  CYS A  38       5.032  -7.452  29.449  1.00 91.32           H
ATOM    284  CB  CYS A  38       3.785  -7.175  27.748  1.00 91.32           C
ATOM    285 1HB  CYS A  38       2.998  -7.851  28.085  1.00 91.32           H
ATOM    286 2HB  CYS A  38       3.298  -6.365  27.205  1.00 91.32           H
ATOM    287  SG  CYS A  38       4.940  -8.064  26.642  1.00 91.32           S
ATOM    288  HN  CYS A  38       2.940  -5.420  29.543  1.00 91.32           H
ATOM    289  N   GLU A  39       6.821  -5.833  28.860  1.00 89.73           N
ATOM    290  CA  GLU A  39       7.922  -5.066  28.305  1.00 89.73           C
ATOM    291  C   GLU A  39       8.268  -5.571  26.903  1.00 89.73           C
ATOM    292  O   GLU A  39       8.639  -6.731  26.731  1.00 89.73           O
ATOM    293  HA  GLU A  39       7.561  -4.039  28.250  1.00 89.73           H
ATOM    294  CB  GLU A  39       9.145  -5.119  29.223  1.00 89.73           C
ATOM    295 1HB  GLU A  39       9.349  -6.152  29.505  1.00 89.73           H
ATOM    296 2HB  GLU A  39       9.990  -4.630  28.739  1.00 89.73           H
ATOM    297  CG  GLU A  39       8.889  -4.350  30.522  1.00 89.73           C
ATOM    298 1HG  GLU A  39       8.531  -3.347  30.290  1.00 89.73           H
ATOM    299 2HG  GLU A  39       8.104  -4.845  31.093  1.00 89.73           H
ATOM    300  CD  GLU A  39      10.162  -4.261  31.366  1.00 89.73           C
ATOM    301  OE1 GLU A  39      10.069  -3.692  32.475  1.00 89.73           O
ATOM    302  OE2 GLU A  39      11.200  -4.764  30.883  1.00 89.73           O
ATOM    303  HN  GLU A  39       7.089  -6.567  29.484  1.00 89.73           H
ATOM    304  N   LYS A  40       8.133  -4.675  25.936  1.00 89.47           N
ATOM    305  CA  LYS A  40       8.306  -5.047  24.542  1.00 89.47           C
ATOM    306  C   LYS A  40       9.727  -4.695  24.097  1.00 89.47           C
ATOM    307  O   LYS A  40       9.953  -4.367  22.933  1.00 89.47           O
ATOM    308  HA  LYS A  40       8.180  -6.127  24.474  1.00 89.47           H
ATOM    309  CB  LYS A  40       7.215  -4.409  23.679  1.00 89.47           C
ATOM    310 1HB  LYS A  40       7.296  -3.323  23.727  1.00 89.47           H
ATOM    311 2HB  LYS A  40       7.359  -4.693  22.636  1.00 89.47           H
ATOM    312  CG  LYS A  40       5.824  -4.843  24.144  1.00 89.47           C
ATOM    313 1HG  LYS A  40       5.833  -5.905  24.389  1.00 89.47           H
ATOM    314 2HG  LYS A  40       5.558  -4.307  25.056  1.00 89.47           H
ATOM    315  CD  LYS A  40       4.775  -4.572  23.063  1.00 89.47           C
ATOM    316 1HD  LYS A  40       4.793  -3.517  22.790  1.00 89.47           H
ATOM    317 2HD  LYS A  40       5.020  -5.138  22.164  1.00 89.47           H
ATOM    318  CE  LYS A  40       3.376  -4.956  23.548  1.00 89.47           C
ATOM    319 1HE  LYS A  40       3.349  -6.017  23.797  1.00 89.47           H
ATOM    320 2HE  LYS A  40       3.138  -4.408  24.461  1.00 89.47           H
ATOM    321  NZ  LYS A  40       2.367  -4.658  22.508  1.00 89.47           N
ATOM    322 1HZ  LYS A  40       1.453  -4.961  22.827  1.00 89.47           H
ATOM    323 2HZ  LYS A  40       2.349  -3.660  22.329  1.00 89.47           H
ATOM    324 3HZ  LYS A  40       2.606  -5.150  21.654  1.00 89.47           H
ATOM    325  HN  LYS A  40       7.912  -3.712  26.092  1.00 89.47           H
ATOM    326  N   ASN A  41      10.647  -4.777  25.046  1.00 87.61           N
ATOM    327  CA  ASN A  41      12.036  -4.447  24.772  1.00 87.61           C
ATOM    328  C   ASN A  41      12.550  -5.330  23.634  1.00 87.61           C
ATOM    329  O   ASN A  41      13.254  -4.855  22.744  1.00 87.61           O
ATOM    330  HA  ASN A  41      12.032  -3.389  24.510  1.00 87.61           H
ATOM    331  CB  ASN A  41      12.914  -4.698  26.000  1.00 87.61           C
ATOM    332 1HB  ASN A  41      12.657  -5.659  26.445  1.00 87.61           H
ATOM    333 2HB  ASN A  41      13.959  -4.756  25.698  1.00 87.61           H
ATOM    334  CG  ASN A  41      12.737  -3.587  27.037  1.00 87.61           C
ATOM    335  OD1 ASN A  41      12.398  -2.457  26.723  1.00 87.61           O
ATOM    336  ND2 ASN A  41      12.986  -3.968  28.286  1.00 87.61           N
ATOM    337 1HD2 ASN A  41      13.260  -4.911  28.476  1.00 87.61           H
ATOM    338 2HD2 ASN A  41      12.898  -3.312  29.036  1.00 87.61           H
ATOM    339  HN  ASN A  41      10.458  -5.062  25.986  1.00 87.61           H
ATOM    340  N   ASN A  42      12.180  -6.601  23.700  1.00 90.27           N
ATOM    341  CA  ASN A  42      12.638  -7.566  22.715  1.00 90.27           C
ATOM    342  C   ASN A  42      12.135  -7.153  21.331  1.00 90.27           C
ATOM    343  O   ASN A  42      12.860  -7.265  20.343  1.00 90.27           O
ATOM    344  HA  ASN A  42      13.726  -7.552  22.785  1.00 90.27           H
ATOM    345  CB  ASN A  42      12.094  -8.963  23.018  1.00 90.27           C
ATOM    346 1HB  ASN A  42      11.013  -8.914  23.157  1.00 90.27           H
ATOM    347 2HB  ASN A  42      12.276  -9.621  22.168  1.00 90.27           H
ATOM    348  CG  ASN A  42      12.749  -9.547  24.272  1.00 90.27           C
ATOM    349  OD1 ASN A  42      13.742  -9.048  24.774  1.00 90.27           O
ATOM    350  ND2 ASN A  42      12.138 -10.628  24.747  1.00 90.27           N
ATOM    351 1HD2 ASN A  42      11.326 -10.987  24.288  1.00 90.27           H
ATOM    352 2HD2 ASN A  42      12.491 -11.083  25.565  1.00 90.27           H
ATOM    353  HN  ASN A  42      11.580  -6.972  24.409  1.00 90.27           H
ATOM    354  N   VAL A  43      10.896  -6.683  21.302  1.00 90.77           N
ATOM    355  CA  VAL A  43      10.282  -6.268  20.052  1.00 90.77           C
ATOM    356  C   VAL A  43      11.052  -5.076  19.481  1.00 90.77           C
ATOM    357  O   VAL A  43      11.332  -5.030  18.284  1.00 90.77           O
ATOM    358  HA  VAL A  43      10.359  -7.103  19.355  1.00 90.77           H
ATOM    359  CB  VAL A  43       8.797  -5.971  20.273  1.00 90.77           C
ATOM    360  HB  VAL A  43       8.722  -5.069  20.880  1.00 90.77           H
ATOM    361  CG1 VAL A  43       8.089  -5.702  18.944  1.00 90.77           C
ATOM    362 1HG1 VAL A  43       8.548  -4.843  18.454  1.00 90.77           H
ATOM    363 2HG1 VAL A  43       8.178  -6.577  18.300  1.00 90.77           H
ATOM    364 3HG1 VAL A  43       7.035  -5.493  19.129  1.00 90.77           H
ATOM    365  CG2 VAL A  43       8.117  -7.110  21.036  1.00 90.77           C
ATOM    366 1HG2 VAL A  43       8.208  -8.034  20.465  1.00 90.77           H
ATOM    367 2HG2 VAL A  43       8.597  -7.234  22.007  1.00 90.77           H
ATOM    368 3HG2 VAL A  43       7.063  -6.873  21.179  1.00 90.77           H
ATOM    369  HN  VAL A  43      10.317  -6.584  22.111  1.00 90.77           H
ATOM    370  N   ARG A  44      11.372  -4.141  20.364  1.00 89.36           N
ATOM    371  CA  ARG A  44      12.056  -2.927  19.953  1.00 89.36           C
ATOM    372  C   ARG A  44      13.456  -3.258  19.430  1.00 89.36           C
ATOM    373  O   ARG A  44      13.905  -2.682  18.440  1.00 89.36           O
ATOM    374  HA  ARG A  44      11.432  -2.508  19.164  1.00 89.36           H
ATOM    375  CB  ARG A  44      12.175  -1.941  21.116  1.00 89.36           C
ATOM    376 1HB  ARG A  44      12.612  -2.442  21.980  1.00 89.36           H
ATOM    377 2HB  ARG A  44      12.849  -1.129  20.843  1.00 89.36           H
ATOM    378  CG  ARG A  44      10.806  -1.369  21.491  1.00 89.36           C
ATOM    379 1HG  ARG A  44      10.281  -1.051  20.590  1.00 89.36           H
ATOM    380 2HG  ARG A  44      10.198  -2.145  21.957  1.00 89.36           H
ATOM    381  CD  ARG A  44      10.950  -0.184  22.449  1.00 89.36           C
ATOM    382 1HD  ARG A  44      11.786   0.444  22.140  1.00 89.36           H
ATOM    383 2HD  ARG A  44      10.054   0.435  22.412  1.00 89.36           H
ATOM    384  NE  ARG A  44      11.169  -0.673  23.829  1.00 89.36           N
ATOM    385  HE  ARG A  44      11.845  -1.397  23.968  1.00 89.36           H
ATOM    386  CZ  ARG A  44      10.518  -0.206  24.903  1.00 89.36           C
ATOM    387  NH1 ARG A  44       9.602   0.763  24.775  1.00 89.36           N
ATOM    388 1HH1 ARG A  44       9.400   1.144  23.873  1.00 89.36           H
ATOM    389 2HH1 ARG A  44       9.121   1.106  25.582  1.00 89.36           H
ATOM    390  NH2 ARG A  44      10.798  -0.723  26.107  1.00 89.36           N
ATOM    391 1HH2 ARG A  44      10.321  -0.386  26.919  1.00 89.36           H
ATOM    392 2HH2 ARG A  44      11.483  -1.446  26.194  1.00 89.36           H
ATOM    393  HN  ARG A  44      11.171  -4.203  21.341  1.00 89.36           H
ATOM    394  N   GLN A  45      14.106  -4.185  20.118  1.00 91.21           N
ATOM    395  CA  GLN A  45      15.467  -4.558  19.772  1.00 91.21           C
ATOM    396  C   GLN A  45      15.507  -5.185  18.377  1.00 91.21           C
ATOM    397  O   GLN A  45      16.392  -4.879  17.580  1.00 91.21           O
ATOM    398  HA  GLN A  45      16.032  -3.625  19.774  1.00 91.21           H
ATOM    399  CB  GLN A  45      16.059  -5.505  20.817  1.00 91.21           C
ATOM    400 1HB  GLN A  45      15.956  -5.068  21.810  1.00 91.21           H
ATOM    401 2HB  GLN A  45      15.501  -6.441  20.822  1.00 91.21           H
ATOM    402  CG  GLN A  45      17.535  -5.786  20.528  1.00 91.21           C
ATOM    403 1HG  GLN A  45      17.639  -6.215  19.532  1.00 91.21           H
ATOM    404 2HG  GLN A  45      18.095  -4.851  20.533  1.00 91.21           H
ATOM    405  CD  GLN A  45      18.124  -6.744  21.566  1.00 91.21           C
ATOM    406  OE1 GLN A  45      17.427  -7.309  22.393  1.00 91.21           O
ATOM    407  NE2 GLN A  45      19.442  -6.895  21.477  1.00 91.21           N
ATOM    408 1HE2 GLN A  45      19.955  -6.402  20.774  1.00 91.21           H
ATOM    409 2HE2 GLN A  45      19.920  -7.502  22.112  1.00 91.21           H
ATOM    410  HN  GLN A  45      13.718  -4.678  20.898  1.00 91.21           H
ATOM    411  N   PHE A  46      14.537  -6.052  18.125  1.00 93.07           N
ATOM    412  CA  PHE A  46      14.427  -6.695  16.827  1.00 93.07           C
ATOM    413  C   PHE A  46      14.221  -5.661  15.718  1.00 93.07           C
ATOM    414  O   PHE A  46      14.910  -5.692  14.699  1.00 93.07           O
ATOM    415  HA  PHE A  46      15.359  -7.232  16.652  1.00 93.07           H
ATOM    416  CB  PHE A  46      13.204  -7.613  16.885  1.00 93.07           C
ATOM    417 1HB  PHE A  46      13.393  -8.407  17.607  1.00 93.07           H
ATOM    418 2HB  PHE A  46      12.352  -7.043  17.253  1.00 93.07           H
ATOM    419  CG  PHE A  46      12.835  -8.243  15.540  1.00 93.07           C
ATOM    420  CD1 PHE A  46      11.798  -7.742  14.817  1.00 93.07           C
ATOM    421  HD1 PHE A  46      11.230  -6.892  15.195  1.00 93.07           H
ATOM    422  CD2 PHE A  46      13.544  -9.304  15.068  1.00 93.07           C
ATOM    423  HD2 PHE A  46      14.375  -9.705  15.648  1.00 93.07           H
ATOM    424  CE1 PHE A  46      11.455  -8.327  13.569  1.00 93.07           C
ATOM    425  HE1 PHE A  46      10.624  -7.926  12.989  1.00 93.07           H
ATOM    426  CE2 PHE A  46      13.201  -9.888  13.821  1.00 93.07           C
ATOM    427  HE2 PHE A  46      13.769 -10.738  13.443  1.00 93.07           H
ATOM    428  CZ  PHE A  46      12.164  -9.388  13.097  1.00 93.07           C
ATOM    429  HZ  PHE A  46      11.901  -9.836  12.139  1.00 93.07           H
ATOM    430  HN  PHE A  46      13.837  -6.316  18.788  1.00 93.07           H
ATOM    431  N   ALA A  47      13.271  -4.768  15.955  1.00 91.76           N
ATOM    432  CA  ALA A  47      12.894  -3.792  14.947  1.00 91.76           C
ATOM    433  C   ALA A  47      14.111  -2.935  14.593  1.00 91.76           C
ATOM    434  O   ALA A  47      14.320  -2.598  13.428  1.00 91.76           O
ATOM    435  HA  ALA A  47      12.574  -4.338  14.059  1.00 91.76           H
ATOM    436  CB  ALA A  47      11.721  -2.955  15.461  1.00 91.76           C
ATOM    437 1HB  ALA A  47      10.873  -3.607  15.670  1.00 91.76           H
ATOM    438 2HB  ALA A  47      12.016  -2.438  16.374  1.00 91.76           H
ATOM    439 3HB  ALA A  47      11.438  -2.222  14.704  1.00 91.76           H
ATOM    440  HN  ALA A  47      12.764  -4.706  16.814  1.00 91.76           H
ATOM    441  N   SER A  48      14.882  -2.607  15.619  1.00 91.96           N
ATOM    442  CA  SER A  48      15.963  -1.648  15.465  1.00 91.96           C
ATOM    443  C   SER A  48      17.039  -2.215  14.537  1.00 91.96           C
ATOM    444  O   SER A  48      17.756  -1.463  13.880  1.00 91.96           O
ATOM    445  HA  SER A  48      15.504  -0.763  15.023  1.00 91.96           H
ATOM    446  CB  SER A  48      16.571  -1.282  16.821  1.00 91.96           C
ATOM    447 1HB  SER A  48      17.232  -0.423  16.702  1.00 91.96           H
ATOM    448 2HB  SER A  48      15.778  -0.981  17.505  1.00 91.96           H
ATOM    449  OG  SER A  48      17.300  -2.366  17.389  1.00 91.96           O
ATOM    450  HG  SER A  48      17.686  -2.094  18.271  1.00 91.96           H
ATOM    451  HN  SER A  48      14.779  -2.983  16.539  1.00 91.96           H
ATOM    452  N   HIS A  49      17.117  -3.538  14.513  1.00 93.49           N
ATOM    453  CA  HIS A  49      18.124  -4.213  13.713  1.00 93.49           C
ATOM    454  C   HIS A  49      17.540  -4.567  12.344  1.00 93.49           C
ATOM    455  O   HIS A  49      18.225  -4.467  11.328  1.00 93.49           O
ATOM    456  HA  HIS A  49      18.942  -3.506  13.578  1.00 93.49           H
ATOM    457  CB  HIS A  49      18.679  -5.432  14.454  1.00 93.49           C
ATOM    458 1HB  HIS A  49      17.848  -6.065  14.765  1.00 93.49           H
ATOM    459 2HB  HIS A  49      19.286  -6.018  13.764  1.00 93.49           H
ATOM    460  CG  HIS A  49      19.511  -5.087  15.666  1.00 93.49           C
ATOM    461  ND1 HIS A  49      18.954  -4.760  16.890  1.00 93.49           N
ATOM    462  HD1 HIS A  49      17.976  -4.719  17.095  1.00 93.49           H
ATOM    463  CD2 HIS A  49      20.864  -5.022  15.829  1.00 93.49           C
ATOM    464  HD2 HIS A  49      21.609  -5.222  15.059  1.00 93.49           H
ATOM    465  CE1 HIS A  49      19.936  -4.511  17.744  1.00 93.49           C
ATOM    466  HE1 HIS A  49      19.819  -4.227  18.789  1.00 93.49           H
ATOM    467  NE2 HIS A  49      21.119  -4.674  17.084  1.00 93.49           N
ATOM    468  HN  HIS A  49      16.509  -4.143  15.026  1.00 93.49           H
ATOM    469  N   PHE A  50      16.279  -4.974  12.362  1.00 94.64           N
ATOM    470  CA  PHE A  50      15.681  -5.609  11.200  1.00 94.64           C
ATOM    471  C   PHE A  50      15.197  -4.565  10.192  1.00 94.64           C
ATOM    472  O   PHE A  50      15.456  -4.685   8.995  1.00 94.64           O
ATOM    473  HA  PHE A  50      16.451  -6.228  10.738  1.00 94.64           H
ATOM    474  CB  PHE A  50      14.480  -6.415  11.698  1.00 94.64           C
ATOM    475 1HB  PHE A  50      14.823  -7.141  12.435  1.00 94.64           H
ATOM    476 2HB  PHE A  50      13.792  -5.742  12.210  1.00 94.64           H
ATOM    477  CG  PHE A  50      13.722  -7.151  10.592  1.00 94.64           C
ATOM    478  CD1 PHE A  50      12.495  -6.713  10.200  1.00 94.64           C
ATOM    479  HD1 PHE A  50      12.053  -5.837  10.674  1.00 94.64           H
ATOM    480  CD2 PHE A  50      14.274  -8.244  10.001  1.00 94.64           C
ATOM    481  HD2 PHE A  50      15.257  -8.595  10.315  1.00 94.64           H
ATOM    482  CE1 PHE A  50      11.792  -7.397   9.174  1.00 94.64           C
ATOM    483  HE1 PHE A  50      10.809  -7.046   8.860  1.00 94.64           H
ATOM    484  CE2 PHE A  50      13.571  -8.928   8.974  1.00 94.64           C
ATOM    485  HE2 PHE A  50      14.014  -9.804   8.500  1.00 94.64           H
ATOM    486  CZ  PHE A  50      12.345  -8.490   8.582  1.00 94.64           C
ATOM    487  HZ  PHE A  50      11.805  -9.015   7.794  1.00 94.64           H
ATOM    488  HN  PHE A  50      15.671  -4.876  13.149  1.00 94.64           H
ATOM    489  N   LEU A  51      14.503  -3.564  10.713  1.00 94.54           N
ATOM    490  CA  LEU A  51      13.676  -2.711   9.876  1.00 94.54           C
ATOM    491  C   LEU A  51      14.573  -1.777   9.062  1.00 94.54           C
ATOM    492  O   LEU A  51      14.450  -1.700   7.841  1.00 94.54           O
ATOM    493  HA  LEU A  51      13.134  -3.358   9.186  1.00 94.54           H
ATOM    494  CB  LEU A  51      12.633  -1.979  10.723  1.00 94.54           C
ATOM    495 1HB  LEU A  51      13.155  -1.349  11.443  1.00 94.54           H
ATOM    496 2HB  LEU A  51      12.065  -1.315  10.071  1.00 94.54           H
ATOM    497  CG  LEU A  51      11.646  -2.866  11.485  1.00 94.54           C
ATOM    498  HG  LEU A  51      12.215  -3.525  12.141  1.00 94.54           H
ATOM    499  CD1 LEU A  51      10.728  -2.025  12.375  1.00 94.54           C
ATOM    500 1HD1 LEU A  51      11.329  -1.471  13.096  1.00 94.54           H
ATOM    501 2HD1 LEU A  51      10.165  -1.325  11.757  1.00 94.54           H
ATOM    502 3HD1 LEU A  51      10.036  -2.680  12.905  1.00 94.54           H
ATOM    503  CD2 LEU A  51      10.855  -3.757  10.525  1.00 94.54           C
ATOM    504 1HD2 LEU A  51      10.297  -3.133   9.827  1.00 94.54           H
ATOM    505 2HD2 LEU A  51      11.543  -4.396   9.972  1.00 94.54           H
ATOM    506 3HD2 LEU A  51      10.160  -4.376  11.093  1.00 94.54           H
ATOM    507  HN  LEU A  51      14.500  -3.332  11.686  1.00 94.54           H
ATOM    508  N   PRO A  52      15.489  -1.053   9.721  1.00 95.49           N
ATOM    509  CA  PRO A  52      16.190   0.053   9.064  1.00 95.49           C
ATOM    510  C   PRO A  52      16.838  -0.369   7.756  1.00 95.49           C
ATOM    511  O   PRO A  52      16.632   0.266   6.723  1.00 95.49           O
ATOM    512  HA  PRO A  52      15.482   0.836   8.792  1.00 95.49           H
ATOM    513  CB  PRO A  52      17.230   0.487  10.099  1.00 95.49           C
ATOM    514 1HB  PRO A  52      18.180  -0.027   9.953  1.00 95.49           H
ATOM    515 2HB  PRO A  52      17.436   1.556  10.038  1.00 95.49           H
ATOM    516  CG  PRO A  52      16.585   0.113  11.428  1.00 95.49           C
ATOM    517 1HG  PRO A  52      17.322   0.029  12.226  1.00 95.49           H
ATOM    518 2HG  PRO A  52      15.864   0.863  11.753  1.00 95.49           H
ATOM    519  CD  PRO A  52      15.923  -1.220  11.119  1.00 95.49           C
ATOM    520 1HD  PRO A  52      16.619  -2.052  11.226  1.00 95.49           H
ATOM    521 2HD  PRO A  52      15.086  -1.421  11.789  1.00 95.49           H
ATOM    522  N   PRO A  53      17.633  -1.448   7.767  1.00 96.48           N
ATOM    523  CA  PRO A  53      18.301  -1.906   6.547  1.00 96.48           C
ATOM    524  C   PRO A  53      17.328  -2.103   5.396  1.00 96.48           C
ATOM    525  O   PRO A  53      17.609  -1.709   4.266  1.00 96.48           O
ATOM    526  HA  PRO A  53      19.004  -1.149   6.198  1.00 96.48           H
ATOM    527  CB  PRO A  53      18.960  -3.222   6.966  1.00 96.48           C
ATOM    528 1HB  PRO A  53      18.309  -4.075   6.773  1.00 96.48           H
ATOM    529 2HB  PRO A  53      19.886  -3.398   6.420  1.00 96.48           H
ATOM    530  CG  PRO A  53      19.212  -3.031   8.457  1.00 96.48           C
ATOM    531 1HG  PRO A  53      19.346  -3.984   8.969  1.00 96.48           H
ATOM    532 2HG  PRO A  53      20.116  -2.452   8.643  1.00 96.48           H
ATOM    533  CD  PRO A  53      17.961  -2.303   8.922  1.00 96.48           C
ATOM    534 1HD  PRO A  53      17.151  -2.996   9.150  1.00 96.48           H
ATOM    535 2HD  PRO A  53      18.144  -1.723   9.826  1.00 96.48           H
ATOM    536  N   LEU A  54      16.197  -2.715   5.718  1.00 95.88           N
ATOM    537  CA  LEU A  54      15.238  -3.101   4.697  1.00 95.88           C
ATOM    538  C   LEU A  54      14.583  -1.846   4.118  1.00 95.88           C
ATOM    539  O   LEU A  54      14.441  -1.719   2.903  1.00 95.88           O
ATOM    540  HA  LEU A  54      15.791  -3.600   3.901  1.00 95.88           H
ATOM    541  CB  LEU A  54      14.238  -4.115   5.257  1.00 95.88           C
ATOM    542 1HB  LEU A  54      13.799  -3.699   6.164  1.00 95.88           H
ATOM    543 2HB  LEU A  54      13.429  -4.233   4.536  1.00 95.88           H
ATOM    544  CG  LEU A  54      14.799  -5.500   5.584  1.00 95.88           C
ATOM    545  HG  LEU A  54      15.632  -5.376   6.276  1.00 95.88           H
ATOM    546  CD1 LEU A  54      13.751  -6.364   6.289  1.00 95.88           C
ATOM    547 1HD1 LEU A  54      13.447  -5.881   7.218  1.00 95.88           H
ATOM    548 2HD1 LEU A  54      12.882  -6.482   5.640  1.00 95.88           H
ATOM    549 3HD1 LEU A  54      14.175  -7.343   6.510  1.00 95.88           H
ATOM    550  CD2 LEU A  54      15.351  -6.179   4.329  1.00 95.88           C
ATOM    551 1HD2 LEU A  54      14.553  -6.289   3.595  1.00 95.88           H
ATOM    552 2HD2 LEU A  54      16.150  -5.569   3.908  1.00 95.88           H
ATOM    553 3HD2 LEU A  54      15.743  -7.162   4.590  1.00 95.88           H
ATOM    554  HN  LEU A  54      15.934  -2.947   6.654  1.00 95.88           H
ATOM    555  N   TYR A  55      14.200  -0.949   5.016  1.00 95.26           N
ATOM    556  CA  TYR A  55      13.499   0.258   4.616  1.00 95.26           C
ATOM    557  C   TYR A  55      14.382   1.136   3.727  1.00 95.26           C
ATOM    558  O   TYR A  55      13.893   1.770   2.792  1.00 95.26           O
ATOM    559  HA  TYR A  55      12.612  -0.038   4.055  1.00 95.26           H
ATOM    560  CB  TYR A  55      13.187   1.014   5.909  1.00 95.26           C
ATOM    561 1HB  TYR A  55      14.082   1.034   6.531  1.00 95.26           H
ATOM    562 2HB  TYR A  55      12.945   2.048   5.665  1.00 95.26           H
ATOM    563  CG  TYR A  55      12.036   0.413   6.718  1.00 95.26           C
ATOM    564  CD1 TYR A  55      11.315  -0.648   6.210  1.00 95.26           C
ATOM    565  HD1 TYR A  55      11.566  -1.058   5.232  1.00 95.26           H
ATOM    566  CD2 TYR A  55      11.718   0.933   7.957  1.00 95.26           C
ATOM    567  HD2 TYR A  55      12.288   1.771   8.358  1.00 95.26           H
ATOM    568  CE1 TYR A  55      10.231  -1.213   6.971  1.00 95.26           C
ATOM    569  HE1 TYR A  55       9.653  -2.051   6.581  1.00 95.26           H
ATOM    570  CE2 TYR A  55      10.634   0.368   8.718  1.00 95.26           C
ATOM    571  HE2 TYR A  55      10.373   0.769   9.697  1.00 95.26           H
ATOM    572  CZ  TYR A  55       9.944  -0.677   8.188  1.00 95.26           C
ATOM    573  OH  TYR A  55       8.921  -1.210   8.907  1.00 95.26           O
ATOM    574  HH  TYR A  55       8.792  -0.694   9.754  1.00 95.26           H
ATOM    575  HN  TYR A  55      14.361  -1.038   5.999  1.00 95.26           H
ATOM    576  N   TRP A  56      15.667   1.145   4.049  1.00 96.40           N
ATOM    577  CA  TRP A  56      16.636   1.865   3.240  1.00 96.40           C
ATOM    578  C   TRP A  56      16.714   1.179   1.874  1.00 96.40           C
ATOM    579  O   TRP A  56      16.732   1.847   0.841  1.00 96.40           O
ATOM    580  HA  TRP A  56      16.280   2.888   3.124  1.00 96.40           H
ATOM    581  CB  TRP A  56      17.991   1.942   3.947  1.00 96.40           C
ATOM    582 1HB  TRP A  56      18.124   1.047   4.555  1.00 96.40           H
ATOM    583 2HB  TRP A  56      18.782   1.939   3.197  1.00 96.40           H
ATOM    584  CG  TRP A  56      18.158   3.175   4.838  1.00 96.40           C
ATOM    585  CD1 TRP A  56      18.269   3.220   6.172  1.00 96.40           C
ATOM    586  HD1 TRP A  56      18.252   2.343   6.819  1.00 96.40           H
ATOM    587  CD2 TRP A  56      18.230   4.548   4.400  1.00 96.40           C
ATOM    588  NE1 TRP A  56      18.406   4.516   6.625  1.00 96.40           N
ATOM    589  HE1 TRP A  56      18.505   4.803   7.578  1.00 96.40           H
ATOM    590  CE2 TRP A  56      18.382   5.350   5.513  1.00 96.40           C
ATOM    591  CE3 TRP A  56      18.169   5.095   3.106  1.00 96.40           C
ATOM    592  HE3 TRP A  56      18.050   4.484   2.212  1.00 96.40           H
ATOM    593  CZ2 TRP A  56      18.485   6.744   5.446  1.00 96.40           C
ATOM    594  HZ2 TRP A  56      18.604   7.356   6.340  1.00 96.40           H
ATOM    595  CZ3 TRP A  56      18.274   6.491   3.056  1.00 96.40           C
ATOM    596  HZ3 TRP A  56      18.232   6.967   2.076  1.00 96.40           H
ATOM    597  CH2 TRP A  56      18.426   7.312   4.167  1.00 96.40           C
ATOM    598  HH2 TRP A  56      18.500   8.392   4.044  1.00 96.40           H
ATOM    599  HN  TRP A  56      16.047   0.674   4.845  1.00 96.40           H
ATOM    600  N   LEU A  57      16.756  -0.144   1.913  1.00 96.54           N
ATOM    601  CA  LEU A  57      16.842  -0.927   0.692  1.00 96.54           C
ATOM    602  C   LEU A  57      15.620  -0.636  -0.182  1.00 96.54           C
ATOM    603  O   LEU A  57      15.758  -0.315  -1.361  1.00 96.54           O
ATOM    604  HA  LEU A  57      17.734  -0.601   0.157  1.00 96.54           H
ATOM    605  CB  LEU A  57      17.026  -2.410   1.018  1.00 96.54           C
ATOM    606 1HB  LEU A  57      17.887  -2.513   1.679  1.00 96.54           H
ATOM    607 2HB  LEU A  57      16.154  -2.750   1.576  1.00 96.54           H
ATOM    608  CG  LEU A  57      17.224  -3.341  -0.180  1.00 96.54           C
ATOM    609  HG  LEU A  57      16.716  -2.904  -1.040  1.00 96.54           H
ATOM    610  CD1 LEU A  57      18.706  -3.459  -0.543  1.00 96.54           C
ATOM    611 1HD1 LEU A  57      19.098  -2.474  -0.797  1.00 96.54           H
ATOM    612 2HD1 LEU A  57      19.257  -3.861   0.307  1.00 96.54           H
ATOM    613 3HD1 LEU A  57      18.818  -4.126  -1.398  1.00 96.54           H
ATOM    614  CD2 LEU A  57      16.586  -4.707   0.075  1.00 96.54           C
ATOM    615 1HD2 LEU A  57      17.044  -5.164   0.952  1.00 96.54           H
ATOM    616 2HD2 LEU A  57      15.517  -4.582   0.248  1.00 96.54           H
ATOM    617 3HD2 LEU A  57      16.741  -5.349  -0.792  1.00 96.54           H
ATOM    618  HN  LEU A  57      16.733  -0.680   2.758  1.00 96.54           H
ATOM    619  N   VAL A  58      14.452  -0.758   0.431  1.00 96.03           N
ATOM    620  CA  VAL A  58      13.205  -0.611  -0.300  1.00 96.03           C
ATOM    621  C   VAL A  58      13.130   0.797  -0.893  1.00 96.03           C
ATOM    622  O   VAL A  58      12.730   0.970  -2.043  1.00 96.03           O
ATOM    623  HA  VAL A  58      13.213  -1.335  -1.115  1.00 96.03           H
ATOM    624  CB  VAL A  58      12.021  -0.939   0.613  1.00 96.03           C
ATOM    625  HB  VAL A  58      12.108  -0.323   1.508  1.00 96.03           H
ATOM    626  CG1 VAL A  58      10.694  -0.597  -0.066  1.00 96.03           C
ATOM    627 1HG1 VAL A  58      10.669   0.467  -0.301  1.00 96.03           H
ATOM    628 2HG1 VAL A  58      10.597  -1.174  -0.986  1.00 96.03           H
ATOM    629 3HG1 VAL A  58       9.869  -0.840   0.604  1.00 96.03           H
ATOM    630  CG2 VAL A  58      12.054  -2.406   1.046  1.00 96.03           C
ATOM    631 1HG2 VAL A  58      12.004  -3.046   0.166  1.00 96.03           H
ATOM    632 2HG2 VAL A  58      12.978  -2.605   1.588  1.00 96.03           H
ATOM    633 3HG2 VAL A  58      11.202  -2.612   1.694  1.00 96.03           H
ATOM    634  HN  VAL A  58      14.350  -0.954   1.406  1.00 96.03           H
ATOM    635  N   PHE A  59      13.520   1.769  -0.081  1.00 97.23           N
ATOM    636  CA  PHE A  59      13.515   3.155  -0.515  1.00 97.23           C
ATOM    637  C   PHE A  59      14.329   3.331  -1.799  1.00 97.23           C
ATOM    638  O   PHE A  59      13.831   3.874  -2.784  1.00 97.23           O
ATOM    639  HA  PHE A  59      12.477   3.431  -0.705  1.00 97.23           H
ATOM    640  CB  PHE A  59      14.162   3.976   0.601  1.00 97.23           C
ATOM    641 1HB  PHE A  59      13.526   3.934   1.485  1.00 97.23           H
ATOM    642 2HB  PHE A  59      15.113   3.517   0.871  1.00 97.23           H
ATOM    643  CG  PHE A  59      14.406   5.442   0.235  1.00 97.23           C
ATOM    644  CD1 PHE A  59      15.674   5.932   0.199  1.00 97.23           C
ATOM    645  HD1 PHE A  59      16.516   5.281   0.431  1.00 97.23           H
ATOM    646  CD2 PHE A  59      13.354   6.254  -0.054  1.00 97.23           C
ATOM    647  HD2 PHE A  59      12.338   5.861  -0.025  1.00 97.23           H
ATOM    648  CE1 PHE A  59      15.899   7.293  -0.141  1.00 97.23           C
ATOM    649  HE1 PHE A  59      16.915   7.686  -0.170  1.00 97.23           H
ATOM    650  CE2 PHE A  59      13.579   7.614  -0.394  1.00 97.23           C
ATOM    651  HE2 PHE A  59      12.736   8.265  -0.625  1.00 97.23           H
ATOM    652  CZ  PHE A  59      14.847   8.105  -0.430  1.00 97.23           C
ATOM    653  HZ  PHE A  59      15.021   9.149  -0.691  1.00 97.23           H
ATOM    654  HN  PHE A  59      13.835   1.621   0.857  1.00 97.23           H
ATOM    655  N   ILE A  60      15.566   2.861  -1.746  1.00 97.21           N
ATOM    656  CA  ILE A  60      16.505   3.099  -2.829  1.00 97.21           C
ATOM    657  C   ILE A  60      15.974   2.451  -4.110  1.00 97.21           C
ATOM    658  O   ILE A  60      15.872   3.107  -5.145  1.00 97.21           O
ATOM    659  HA  ILE A  60      16.558   4.177  -2.984  1.00 97.21           H
ATOM    660  CB  ILE A  60      17.907   2.628  -2.437  1.00 97.21           C
ATOM    661  HB  ILE A  60      17.829   1.615  -2.044  1.00 97.21           H
ATOM    662  CG1 ILE A  60      18.487   3.502  -1.324  1.00 97.21           C
ATOM    663 1HG1 ILE A  60      18.745   4.483  -1.723  1.00 97.21           H
ATOM    664 2HG1 ILE A  60      17.734   3.661  -0.551  1.00 97.21           H
ATOM    665  CG2 ILE A  60      18.827   2.570  -3.658  1.00 97.21           C
ATOM    666 1HG2 ILE A  60      18.416   1.874  -4.390  1.00 97.21           H
ATOM    667 2HG2 ILE A  60      18.903   3.562  -4.104  1.00 97.21           H
ATOM    668 3HG2 ILE A  60      19.817   2.233  -3.352  1.00 97.21           H
ATOM    669  CD1 ILE A  60      19.728   2.853  -0.708  1.00 97.21           C
ATOM    670 1HD1 ILE A  60      19.461   1.883  -0.288  1.00 97.21           H
ATOM    671 2HD1 ILE A  60      20.488   2.719  -1.478  1.00 97.21           H
ATOM    672 3HD1 ILE A  60      20.121   3.495   0.081  1.00 97.21           H
ATOM    673  HN  ILE A  60      15.930   2.327  -0.982  1.00 97.21           H
ATOM    674  N   VAL A  61      15.650   1.171  -3.997  1.00 95.54           N
ATOM    675  CA  VAL A  61      15.264   0.392  -5.160  1.00 95.54           C
ATOM    676  C   VAL A  61      13.961   0.952  -5.735  1.00 95.54           C
ATOM    677  O   VAL A  61      13.822   1.087  -6.950  1.00 95.54           O
ATOM    678  HA  VAL A  61      16.052   0.501  -5.906  1.00 95.54           H
ATOM    679  CB  VAL A  61      15.164  -1.089  -4.789  1.00 95.54           C
ATOM    680  HB  VAL A  61      14.455  -1.182  -3.966  1.00 95.54           H
ATOM    681  CG1 VAL A  61      14.633  -1.915  -5.962  1.00 95.54           C
ATOM    682 1HG1 VAL A  61      13.642  -1.557  -6.239  1.00 95.54           H
ATOM    683 2HG1 VAL A  61      15.307  -1.812  -6.813  1.00 95.54           H
ATOM    684 3HG1 VAL A  61      14.573  -2.963  -5.671  1.00 95.54           H
ATOM    685  CG2 VAL A  61      16.514  -1.625  -4.308  1.00 95.54           C
ATOM    686 1HG2 VAL A  61      17.253  -1.513  -5.101  1.00 95.54           H
ATOM    687 2HG2 VAL A  61      16.836  -1.065  -3.430  1.00 95.54           H
ATOM    688 3HG2 VAL A  61      16.415  -2.680  -4.050  1.00 95.54           H
ATOM    689  HN  VAL A  61      15.648   0.669  -3.132  1.00 95.54           H
ATOM    690  N   GLY A  62      13.040   1.263  -4.835  1.00 96.00           N
ATOM    691  CA  GLY A  62      11.725   1.731  -5.241  1.00 96.00           C
ATOM    692  C   GLY A  62      11.813   3.106  -5.905  1.00 96.00           C
ATOM    693  O   GLY A  62      11.139   3.362  -6.902  1.00 96.00           O
ATOM    694 1HA  GLY A  62      11.279   1.017  -5.932  1.00 96.00           H
ATOM    695 2HA  GLY A  62      11.070   1.784  -4.371  1.00 96.00           H
ATOM    696  HN  GLY A  62      13.180   1.201  -3.847  1.00 96.00           H
ATOM    697  N   ALA A  63      12.650   3.955  -5.327  1.00 96.33           N
ATOM    698  CA  ALA A  63      12.789   5.317  -5.813  1.00 96.33           C
ATOM    699  C   ALA A  63      13.323   5.291  -7.246  1.00 96.33           C
ATOM    700  O   ALA A  63      12.817   6.002  -8.114  1.00 96.33           O
ATOM    701  HA  ALA A  63      11.798   5.773  -5.811  1.00 96.33           H
ATOM    702  CB  ALA A  63      13.696   6.107  -4.867  1.00 96.33           C
ATOM    703 1HB  ALA A  63      13.257   6.120  -3.869  1.00 96.33           H
ATOM    704 2HB  ALA A  63      14.677   5.635  -4.826  1.00 96.33           H
ATOM    705 3HB  ALA A  63      13.799   7.129  -5.232  1.00 96.33           H
ATOM    706  HN  ALA A  63      13.225   3.726  -4.542  1.00 96.33           H
ATOM    707  N   LEU A  64      14.338   4.464  -7.451  1.00 94.50           N
ATOM    708  CA  LEU A  64      14.956   4.347  -8.760  1.00 94.50           C
ATOM    709  C   LEU A  64      13.933   3.793  -9.754  1.00 94.50           C
ATOM    710  O   LEU A  64      13.777   4.325 -10.852  1.00 94.50           O
ATOM    711  HA  LEU A  64      15.238   5.350  -9.079  1.00 94.50           H
ATOM    712  CB  LEU A  64      16.240   3.521  -8.675  1.00 94.50           C
ATOM    713 1HB  LEU A  64      16.006   2.571  -8.194  1.00 94.50           H
ATOM    714 2HB  LEU A  64      16.570   3.293  -9.689  1.00 94.50           H
ATOM    715  CG  LEU A  64      17.405   4.168  -7.923  1.00 94.50           C
ATOM    716  HG  LEU A  64      17.053   4.459  -6.933  1.00 94.50           H
ATOM    717  CD1 LEU A  64      18.549   3.171  -7.722  1.00 94.50           C
ATOM    718 1HD1 LEU A  64      18.190   2.319  -7.144  1.00 94.50           H
ATOM    719 2HD1 LEU A  64      18.907   2.828  -8.692  1.00 94.50           H
ATOM    720 3HD1 LEU A  64      19.363   3.657  -7.185  1.00 94.50           H
ATOM    721  CD2 LEU A  64      17.873   5.442  -8.629  1.00 94.50           C
ATOM    722 1HD2 LEU A  64      18.201   5.198  -9.639  1.00 94.50           H
ATOM    723 2HD2 LEU A  64      17.049   6.154  -8.676  1.00 94.50           H
ATOM    724 3HD2 LEU A  64      18.701   5.882  -8.073  1.00 94.50           H
ATOM    725  HN  LEU A  64      14.737   3.883  -6.742  1.00 94.50           H
ATOM    726  N   GLY A  65      13.261   2.731  -9.333  1.00 92.85           N
ATOM    727  CA  GLY A  65      12.359   2.016 -10.220  1.00 92.85           C
ATOM    728  C   GLY A  65      11.221   2.923 -10.691  1.00 92.85           C
ATOM    729  O   GLY A  65      10.974   3.042 -11.890  1.00 92.85           O
ATOM    730 1HA  GLY A  65      12.912   1.641 -11.081  1.00 92.85           H
ATOM    731 2HA  GLY A  65      11.948   1.148  -9.703  1.00 92.85           H
ATOM    732  HN  GLY A  65      13.326   2.359  -8.407  1.00 92.85           H
ATOM    733  N   ASN A  66      10.558   3.539  -9.723  1.00 94.32           N
ATOM    734  CA  ASN A  66       9.357   4.305 -10.009  1.00 94.32           C
ATOM    735  C   ASN A  66       9.738   5.578 -10.767  1.00 94.32           C
ATOM    736  O   ASN A  66       8.989   6.041 -11.626  1.00 94.32           O
ATOM    737  HA  ASN A  66       8.727   3.640 -10.601  1.00 94.32           H
ATOM    738  CB  ASN A  66       8.647   4.718  -8.718  1.00 94.32           C
ATOM    739 1HB  ASN A  66       9.375   5.105  -8.006  1.00 94.32           H
ATOM    740 2HB  ASN A  66       7.945   5.525  -8.927  1.00 94.32           H
ATOM    741  CG  ASN A  66       7.901   3.533  -8.101  1.00 94.32           C
ATOM    742  OD1 ASN A  66       6.947   3.011  -8.653  1.00 94.32           O
ATOM    743  ND2 ASN A  66       8.387   3.141  -6.927  1.00 94.32           N
ATOM    744 1HD2 ASN A  66       9.173   3.613  -6.528  1.00 94.32           H
ATOM    745 2HD2 ASN A  66       7.966   2.373  -6.443  1.00 94.32           H
ATOM    746  HN  ASN A  66      10.829   3.521  -8.761  1.00 94.32           H
ATOM    747  N   SER A  67      10.902   6.109 -10.422  1.00 92.63           N
ATOM    748  CA  SER A  67      11.415   7.290 -11.094  1.00 92.63           C
ATOM    749  C   SER A  67      11.636   6.992 -12.579  1.00 92.63           C
ATOM    750  O   SER A  67      11.389   7.844 -13.430  1.00 92.63           O
ATOM    751  HA  SER A  67      10.646   8.051 -10.968  1.00 92.63           H
ATOM    752  CB  SER A  67      12.718   7.769 -10.450  1.00 92.63           C
ATOM    753 1HB  SER A  67      13.459   6.971 -10.493  1.00 92.63           H
ATOM    754 2HB  SER A  67      13.118   8.607 -11.020  1.00 92.63           H
ATOM    755  OG  SER A  67      12.528   8.165  -9.094  1.00 92.63           O
ATOM    756  HG  SER A  67      12.986   7.521  -8.482  1.00 92.63           H
ATOM    757  HN  SER A  67      11.489   5.746  -9.698  1.00 92.63           H
ATOM    758  N   LEU A  68      12.101   5.780 -12.844  1.00 89.61           N
ATOM    759  CA  LEU A  68      12.338   5.351 -14.212  1.00 89.61           C
ATOM    760  C   LEU A  68      11.008   5.305 -14.965  1.00 89.61           C
ATOM    761  O   LEU A  68      10.931   5.716 -16.122  1.00 89.61           O
ATOM    762  HA  LEU A  68      12.976   6.100 -14.682  1.00 89.61           H
ATOM    763  CB  LEU A  68      13.104   4.027 -14.233  1.00 89.61           C
ATOM    764 1HB  LEU A  68      14.043   4.164 -13.697  1.00 89.61           H
ATOM    765 2HB  LEU A  68      12.526   3.287 -13.680  1.00 89.61           H
ATOM    766  CG  LEU A  68      13.418   3.456 -15.618  1.00 89.61           C
ATOM    767  HG  LEU A  68      12.485   3.378 -16.175  1.00 89.61           H
ATOM    768  CD1 LEU A  68      14.335   4.397 -16.403  1.00 89.61           C
ATOM    769 1HD1 LEU A  68      13.846   5.363 -16.526  1.00 89.61           H
ATOM    770 2HD1 LEU A  68      15.270   4.530 -15.859  1.00 89.61           H
ATOM    771 3HD1 LEU A  68      14.543   3.967 -17.383  1.00 89.61           H
ATOM    772  CD2 LEU A  68      14.000   2.046 -15.510  1.00 89.61           C
ATOM    773 1HD2 LEU A  68      14.921   2.076 -14.927  1.00 89.61           H
ATOM    774 2HD2 LEU A  68      13.280   1.392 -15.018  1.00 89.61           H
ATOM    775 3HD2 LEU A  68      14.215   1.664 -16.508  1.00 89.61           H
ATOM    776  HN  LEU A  68      12.313   5.097 -12.144  1.00 89.61           H
ATOM    777  N   VAL A  69       9.992   4.801 -14.279  1.00 89.01           N
ATOM    778  CA  VAL A  69       8.677   4.663 -14.881  1.00 89.01           C
ATOM    779  C   VAL A  69       8.194   6.033 -15.361  1.00 89.01           C
ATOM    780  O   VAL A  69       7.701   6.165 -16.480  1.00 89.01           O
ATOM    781  HA  VAL A  69       8.778   4.005 -15.744  1.00 89.01           H
ATOM    782  CB  VAL A  69       7.715   4.003 -13.891  1.00 89.01           C
ATOM    783  HB  VAL A  69       7.761   4.561 -12.956  1.00 89.01           H
ATOM    784  CG1 VAL A  69       6.275   4.062 -14.404  1.00 89.01           C
ATOM    785 1HG1 VAL A  69       5.980   5.103 -14.537  1.00 89.01           H
ATOM    786 2HG1 VAL A  69       6.207   3.540 -15.358  1.00 89.01           H
ATOM    787 3HG1 VAL A  69       5.612   3.586 -13.681  1.00 89.01           H
ATOM    788  CG2 VAL A  69       8.134   2.561 -13.598  1.00 89.01           C
ATOM    789 1HG2 VAL A  69       8.131   1.986 -14.524  1.00 89.01           H
ATOM    790 2HG2 VAL A  69       9.136   2.553 -13.170  1.00 89.01           H
ATOM    791 3HG2 VAL A  69       7.434   2.115 -12.892  1.00 89.01           H
ATOM    792  HN  VAL A  69      10.058   4.490 -13.331  1.00 89.01           H
ATOM    793  N   ILE A  70       8.353   7.019 -14.490  1.00 89.96           N
ATOM    794  CA  ILE A  70       7.873   8.359 -14.781  1.00 89.96           C
ATOM    795  C   ILE A  70       8.627   8.915 -15.991  1.00 89.96           C
ATOM    796  O   ILE A  70       8.030   9.536 -16.868  1.00 89.96           O
ATOM    797  HA  ILE A  70       6.817   8.279 -15.040  1.00 89.96           H
ATOM    798  CB  ILE A  70       7.968   9.245 -13.537  1.00 89.96           C
ATOM    799  HB  ILE A  70       8.989   9.193 -13.158  1.00 89.96           H
ATOM    800  CG1 ILE A  70       7.048   8.732 -12.428  1.00 89.96           C
ATOM    801 1HG1 ILE A  70       6.008   8.822 -12.742  1.00 89.96           H
ATOM    802 2HG1 ILE A  70       7.237   7.673 -12.253  1.00 89.96           H
ATOM    803  CG2 ILE A  70       7.689  10.709 -13.883  1.00 89.96           C
ATOM    804 1HG2 ILE A  70       8.419  11.054 -14.615  1.00 89.96           H
ATOM    805 2HG2 ILE A  70       6.686  10.798 -14.300  1.00 89.96           H
ATOM    806 3HG2 ILE A  70       7.763  11.316 -12.981  1.00 89.96           H
ATOM    807  CD1 ILE A  70       7.263   9.516 -11.131  1.00 89.96           C
ATOM    808 1HD1 ILE A  70       8.298   9.403 -10.807  1.00 89.96           H
ATOM    809 2HD1 ILE A  70       7.049  10.570 -11.304  1.00 89.96           H
ATOM    810 3HD1 ILE A  70       6.597   9.131 -10.359  1.00 89.96           H
ATOM    811  HN  ILE A  70       8.798   6.914 -13.601  1.00 89.96           H
ATOM    812  N   LEU A  71       9.930   8.670 -15.999  1.00 86.97           N
ATOM    813  CA  LEU A  71      10.788   9.222 -17.033  1.00 86.97           C
ATOM    814  C   LEU A  71      10.372   8.655 -18.392  1.00 86.97           C
ATOM    815  O   LEU A  71      10.256   9.394 -19.368  1.00 86.97           O
ATOM    816  HA  LEU A  71      10.632  10.301 -17.047  1.00 86.97           H
ATOM    817  CB  LEU A  71      12.260   8.983 -16.692  1.00 86.97           C
ATOM    818 1HB  LEU A  71      12.420   9.256 -15.649  1.00 86.97           H
ATOM    819 2HB  LEU A  71      12.463   7.915 -16.777  1.00 86.97           H
ATOM    820  CG  LEU A  71      13.279   9.737 -17.549  1.00 86.97           C
ATOM    821  HG  LEU A  71      12.853  10.705 -17.813  1.00 86.97           H
ATOM    822  CD1 LEU A  71      14.563  10.007 -16.763  1.00 86.97           C
ATOM    823 1HD1 LEU A  71      14.332  10.609 -15.884  1.00 86.97           H
ATOM    824 2HD1 LEU A  71      15.003   9.061 -16.449  1.00 86.97           H
ATOM    825 3HD1 LEU A  71      15.270  10.544 -17.396  1.00 86.97           H
ATOM    826  CD2 LEU A  71      13.553   8.992 -18.857  1.00 86.97           C
ATOM    827 1HD2 LEU A  71      13.949   8.001 -18.634  1.00 86.97           H
ATOM    828 2HD2 LEU A  71      12.626   8.895 -19.421  1.00 86.97           H
ATOM    829 3HD2 LEU A  71      14.280   9.550 -19.447  1.00 86.97           H
ATOM    830  HN  LEU A  71      10.397   8.108 -15.317  1.00 86.97           H
ATOM    831  N   VAL A  72      10.157   7.348 -18.411  1.00 82.85           N
ATOM    832  CA  VAL A  72       9.788   6.668 -19.641  1.00 82.85           C
ATOM    833  C   VAL A  72       8.465   7.237 -20.156  1.00 82.85           C
ATOM    834  O   VAL A  72       8.301   7.450 -21.356  1.00 82.85           O
ATOM    835  HA  VAL A  72      10.567   6.871 -20.376  1.00 82.85           H
ATOM    836  CB  VAL A  72       9.739   5.156 -19.408  1.00 82.85           C
ATOM    837  HB  VAL A  72       9.078   4.969 -18.562  1.00 82.85           H
ATOM    838  CG1 VAL A  72       9.159   4.433 -20.626  1.00 82.85           C
ATOM    839 1HG1 VAL A  72       8.147   4.791 -20.814  1.00 82.85           H
ATOM    840 2HG1 VAL A  72       9.783   4.633 -21.498  1.00 82.85           H
ATOM    841 3HG1 VAL A  72       9.136   3.361 -20.434  1.00 82.85           H
ATOM    842  CG2 VAL A  72      11.123   4.611 -19.054  1.00 82.85           C
ATOM    843 1HG2 VAL A  72      11.815   4.816 -19.871  1.00 82.85           H
ATOM    844 2HG2 VAL A  72      11.482   5.092 -18.145  1.00 82.85           H
ATOM    845 3HG2 VAL A  72      11.060   3.534 -18.894  1.00 82.85           H
ATOM    846  HN  VAL A  72      10.232   6.757 -17.607  1.00 82.85           H
ATOM    847  N   TYR A  73       7.553   7.468 -19.222  1.00 83.22           N
ATOM    848  CA  TYR A  73       6.222   7.931 -19.574  1.00 83.22           C
ATOM    849  C   TYR A  73       6.282   9.288 -20.278  1.00 83.22           C
ATOM    850  O   TYR A  73       5.511   9.548 -21.201  1.00 83.22           O
ATOM    851  HA  TYR A  73       5.779   7.199 -20.249  1.00 83.22           H
ATOM    852  CB  TYR A  73       5.467   8.088 -18.253  1.00 83.22           C
ATOM    853 1HB  TYR A  73       5.401   7.115 -17.766  1.00 83.22           H
ATOM    854 2HB  TYR A  73       6.042   8.737 -17.592  1.00 83.22           H
ATOM    855  CG  TYR A  73       4.057   8.662 -18.406  1.00 83.22           C
ATOM    856  CD1 TYR A  73       3.847  10.020 -18.280  1.00 83.22           C
ATOM    857  HD1 TYR A  73       4.686  10.684 -18.071  1.00 83.22           H
ATOM    858  CD2 TYR A  73       2.995   7.821 -18.670  1.00 83.22           C
ATOM    859  HD2 TYR A  73       3.160   6.748 -18.769  1.00 83.22           H
ATOM    860  CE1 TYR A  73       2.520  10.560 -18.424  1.00 83.22           C
ATOM    861  HE1 TYR A  73       2.340  11.631 -18.327  1.00 83.22           H
ATOM    862  CE2 TYR A  73       1.668   8.361 -18.814  1.00 83.22           C
ATOM    863  HE2 TYR A  73       0.820   7.708 -19.023  1.00 83.22           H
ATOM    864  CZ  TYR A  73       1.496   9.704 -18.684  1.00 83.22           C
ATOM    865  OH  TYR A  73       0.242  10.214 -18.821  1.00 83.22           O
ATOM    866  HH  TYR A  73      -0.400   9.484 -19.056  1.00 83.22           H
ATOM    867  HN  TYR A  73       7.712   7.343 -18.242  1.00 83.22           H
ATOM    868  N   TRP A  74       7.205  10.119 -19.815  1.00 83.18           N
ATOM    869  CA  TRP A  74       7.246  11.506 -20.245  1.00 83.18           C
ATOM    870  C   TRP A  74       7.874  11.550 -21.640  1.00 83.18           C
ATOM    871  O   TRP A  74       7.311  12.142 -22.559  1.00 83.18           O
ATOM    872  HA  TRP A  74       6.221  11.873 -20.285  1.00 83.18           H
ATOM    873  CB  TRP A  74       7.990  12.373 -19.227  1.00 83.18           C
ATOM    874 1HB  TRP A  74       8.758  11.770 -18.743  1.00 83.18           H
ATOM    875 2HB  TRP A  74       8.504  13.176 -19.756  1.00 83.18           H
ATOM    876  CG  TRP A  74       7.088  12.984 -18.153  1.00 83.18           C
ATOM    877  CD1 TRP A  74       6.706  12.440 -16.990  1.00 83.18           C
ATOM    878  HD1 TRP A  74       7.003  11.448 -16.649  1.00 83.18           H
ATOM    879  CD2 TRP A  74       6.468  14.287 -18.190  1.00 83.18           C
ATOM    880  NE1 TRP A  74       5.887  13.293 -16.277  1.00 83.18           N
ATOM    881  HE1 TRP A  74       5.477  13.110 -15.384  1.00 83.18           H
ATOM    882  CE2 TRP A  74       5.738  14.451 -17.030  1.00 83.18           C
ATOM    883  CE3 TRP A  74       6.523  15.293 -19.171  1.00 83.18           C
ATOM    884  HE3 TRP A  74       7.092  15.187 -20.094  1.00 83.18           H
ATOM    885  CZ2 TRP A  74       5.007  15.610 -16.743  1.00 83.18           C
ATOM    886  HZ2 TRP A  74       4.438  15.716 -15.819  1.00 83.18           H
ATOM    887  CZ3 TRP A  74       5.787  16.445 -18.868  1.00 83.18           C
ATOM    888  HZ3 TRP A  74       5.794  17.256 -19.595  1.00 83.18           H
ATOM    889  CH2 TRP A  74       5.047  16.626 -17.705  1.00 83.18           C
ATOM    890  HH2 TRP A  74       4.499  17.555 -17.544  1.00 83.18           H
ATOM    891  HN  TRP A  74       7.913   9.858 -19.159  1.00 83.18           H
ATOM    892  N   TYR A  75       9.031  10.915 -21.753  1.00 75.47           N
ATOM    893  CA  TYR A  75       9.855  11.067 -22.941  1.00 75.47           C
ATOM    894  C   TYR A  75       9.492  10.020 -23.997  1.00 75.47           C
ATOM    895  O   TYR A  75       9.398  10.336 -25.182  1.00 75.47           O
ATOM    896  HA  TYR A  75       9.676  12.061 -23.349  1.00 75.47           H
ATOM    897  CB  TYR A  75      11.297  10.836 -22.486  1.00 75.47           C
ATOM    898 1HB  TYR A  75      11.340   9.918 -21.901  1.00 75.47           H
ATOM    899 2HB  TYR A  75      11.924  10.684 -23.365  1.00 75.47           H
ATOM    900  CG  TYR A  75      11.878  11.982 -21.655  1.00 75.47           C
ATOM    901  CD1 TYR A  75      12.335  13.125 -22.279  1.00 75.47           C
ATOM    902  HD1 TYR A  75      12.282  13.211 -23.365  1.00 75.47           H
ATOM    903  CD2 TYR A  75      11.945  11.872 -20.281  1.00 75.47           C
ATOM    904  HD2 TYR A  75      11.585  10.969 -19.788  1.00 75.47           H
ATOM    905  CE1 TYR A  75      12.882  14.203 -21.497  1.00 75.47           C
ATOM    906  HE1 TYR A  75      13.246  15.111 -21.978  1.00 75.47           H
ATOM    907  CE2 TYR A  75      12.492  12.950 -19.499  1.00 75.47           C
ATOM    908  HE2 TYR A  75      12.551  12.877 -18.413  1.00 75.47           H
ATOM    909  CZ  TYR A  75      12.934  14.062 -20.145  1.00 75.47           C
ATOM    910  OH  TYR A  75      13.450  15.081 -19.407  1.00 75.47           O
ATOM    911  HH  TYR A  75      13.441  14.838 -18.436  1.00 75.47           H
ATOM    912  HN  TYR A  75       9.407  10.308 -21.053  1.00 75.47           H
ATOM    913  N   CYS A  76       9.298   8.796 -23.528  1.00 66.45           N
ATOM    914  CA  CYS A  76       9.016   7.688 -24.425  1.00 66.45           C
ATOM    915  C   CYS A  76       7.612   7.881 -25.001  1.00 66.45           C
ATOM    916  O   CYS A  76       7.438   7.933 -26.218  1.00 66.45           O
ATOM    917  HA  CYS A  76       9.767   7.725 -25.214  1.00 66.45           H
ATOM    918  CB  CYS A  76       9.162   6.338 -23.719  1.00 66.45           C
ATOM    919 1HB  CYS A  76       8.199   6.021 -23.319  1.00 66.45           H
ATOM    920 2HB  CYS A  76       9.477   5.577 -24.433  1.00 66.45           H
ATOM    921  SG  CYS A  76      10.387   6.469 -22.366  1.00 66.45           S
ATOM    922  HG  CYS A  76      10.796   5.205 -22.426  1.00 66.45           H
ATOM    923  HN  CYS A  76       9.330   8.557 -22.558  1.00 66.45           H
ATOM    924  N   THR A  77       6.646   7.982 -24.100  1.00 63.88           N
ATOM    925  CA  THR A  77       5.291   7.554 -24.405  1.00 63.88           C
ATOM    926  C   THR A  77       4.603   8.570 -25.318  1.00 63.88           C
ATOM    927  O   THR A  77       3.920   9.476 -24.841  1.00 63.88           O
ATOM    928  HA  THR A  77       5.343   6.614 -24.954  1.00 63.88           H
ATOM    929  CB  THR A  77       4.557   7.331 -23.081  1.00 63.88           C
ATOM    930  HB  THR A  77       4.345   8.281 -22.589  1.00 63.88           H
ATOM    931  OG1 THR A  77       5.404   6.440 -22.360  1.00 63.88           O
ATOM    932  HG1 THR A  77       5.584   5.623 -22.906  1.00 63.88           H
ATOM    933  CG2 THR A  77       3.255   6.547 -23.258  1.00 63.88           C
ATOM    934 1HG2 THR A  77       3.475   5.570 -23.688  1.00 63.88           H
ATOM    935 2HG2 THR A  77       2.588   7.095 -23.923  1.00 63.88           H
ATOM    936 3HG2 THR A  77       2.774   6.417 -22.288  1.00 63.88           H
ATOM    937  HN  THR A  77       6.776   8.348 -23.179  1.00 63.88           H
ATOM    938  N   ARG A  78       4.806   8.386 -26.614  1.00 61.67           N
ATOM    939  CA  ARG A  78       4.198   9.264 -27.599  1.00 61.67           C
ATOM    940  C   ARG A  78       2.678   9.283 -27.428  1.00 61.67           C
ATOM    941  O   ARG A  78       2.070  10.351 -27.370  1.00 61.67           O
ATOM    942  HA  ARG A  78       4.628  10.246 -27.399  1.00 61.67           H
ATOM    943  CB  ARG A  78       4.539   8.816 -29.022  1.00 61.67           C
ATOM    944 1HB  ARG A  78       4.368   7.744 -29.120  1.00 61.67           H
ATOM    945 2HB  ARG A  78       3.876   9.311 -29.731  1.00 61.67           H
ATOM    946  CG  ARG A  78       5.994   9.139 -29.365  1.00 61.67           C
ATOM    947 1HG  ARG A  78       6.204  10.183 -29.131  1.00 61.67           H
ATOM    948 2HG  ARG A  78       6.660   8.534 -28.749  1.00 61.67           H
ATOM    949  CD  ARG A  78       6.281   8.875 -30.845  1.00 61.67           C
ATOM    950 1HD  ARG A  78       6.100   7.826 -31.077  1.00 61.67           H
ATOM    951 2HD  ARG A  78       5.602   9.461 -31.465  1.00 61.67           H
ATOM    952  NE  ARG A  78       7.683   9.228 -31.160  1.00 61.67           N
ATOM    953  HE  ARG A  78       8.274   9.517 -30.407  1.00 61.67           H
ATOM    954  CZ  ARG A  78       8.210   9.185 -32.391  1.00 61.67           C
ATOM    955  NH1 ARG A  78       7.464   8.805 -33.437  1.00 61.67           N
ATOM    956 1HH1 ARG A  78       6.506   8.552 -33.302  1.00 61.67           H
ATOM    957 2HH1 ARG A  78       7.865   8.775 -34.353  1.00 61.67           H
ATOM    958  NH2 ARG A  78       9.495   9.526 -32.560  1.00 61.67           N
ATOM    959 1HH2 ARG A  78       9.903   9.499 -33.472  1.00 61.67           H
ATOM    960 2HH2 ARG A  78      10.045   9.808 -31.774  1.00 61.67           H
ATOM    961  HN  ARG A  78       5.372   7.654 -26.993  1.00 61.67           H
ATOM    962  N   VAL A  79       2.108   8.089 -27.352  1.00 70.01           N
ATOM    963  CA  VAL A  79       0.662   7.951 -27.321  1.00 70.01           C
ATOM    964  C   VAL A  79       0.237   7.386 -25.964  1.00 70.01           C
ATOM    965  O   VAL A  79       0.215   6.171 -25.773  1.00 70.01           O
ATOM    966  HA  VAL A  79       0.234   8.947 -27.436  1.00 70.01           H
ATOM    967  CB  VAL A  79       0.194   7.094 -28.499  1.00 70.01           C
ATOM    968  HB  VAL A  79      -0.156   6.141 -28.102  1.00 70.01           H
ATOM    969  CG1 VAL A  79      -0.977   7.758 -29.228  1.00 70.01           C
ATOM    970 1HG1 VAL A  79      -1.810   7.886 -28.536  1.00 70.01           H
ATOM    971 2HG1 VAL A  79      -0.665   8.731 -29.606  1.00 70.01           H
ATOM    972 3HG1 VAL A  79      -1.290   7.128 -30.060  1.00 70.01           H
ATOM    973  CG2 VAL A  79       1.348   6.808 -29.462  1.00 70.01           C
ATOM    974 1HG2 VAL A  79       1.740   7.748 -29.848  1.00 70.01           H
ATOM    975 2HG2 VAL A  79       2.138   6.274 -28.934  1.00 70.01           H
ATOM    976 3HG2 VAL A  79       0.987   6.197 -30.290  1.00 70.01           H
ATOM    977  HN  VAL A  79       2.616   7.229 -27.311  1.00 70.01           H
ATOM    978  N   LYS A  80      -0.091   8.294 -25.057  1.00 78.18           N
ATOM    979  CA  LYS A  80      -0.468   7.904 -23.709  1.00 78.18           C
ATOM    980  C   LYS A  80      -1.855   7.261 -23.738  1.00 78.18           C
ATOM    981  O   LYS A  80      -2.751   7.739 -24.432  1.00 78.18           O
ATOM    982  HA  LYS A  80       0.252   7.158 -23.372  1.00 78.18           H
ATOM    983  CB  LYS A  80      -0.363   9.097 -22.757  1.00 78.18           C
ATOM    984 1HB  LYS A  80      -1.052   9.880 -23.071  1.00 78.18           H
ATOM    985 2HB  LYS A  80      -0.662   8.794 -21.754  1.00 78.18           H
ATOM    986  CG  LYS A  80       1.064   9.649 -22.725  1.00 78.18           C
ATOM    987 1HG  LYS A  80       1.724   8.932 -22.237  1.00 78.18           H
ATOM    988 2HG  LYS A  80       1.431   9.778 -23.743  1.00 78.18           H
ATOM    989  CD  LYS A  80       1.118  10.986 -21.984  1.00 78.18           C
ATOM    990 1HD  LYS A  80       0.502  11.720 -22.505  1.00 78.18           H
ATOM    991 2HD  LYS A  80       0.699  10.870 -20.985  1.00 78.18           H
ATOM    992  CE  LYS A  80       2.556  11.500 -21.884  1.00 78.18           C
ATOM    993 1HE  LYS A  80       3.171  10.775 -21.351  1.00 78.18           H
ATOM    994 2HE  LYS A  80       2.981  11.607 -22.882  1.00 78.18           H
ATOM    995  NZ  LYS A  80       2.593  12.802 -21.181  1.00 78.18           N
ATOM    996 1HZ  LYS A  80       3.557  13.089 -21.052  1.00 78.18           H
ATOM    997 2HZ  LYS A  80       2.104  13.498 -21.733  1.00 78.18           H
ATOM    998 3HZ  LYS A  80       2.143  12.711 -20.277  1.00 78.18           H
ATOM    999  HN  LYS A  80      -0.103   9.279 -25.231  1.00 78.18           H
ATOM   1000  N   THR A  81      -1.990   6.185 -22.975  1.00 82.96           N
ATOM   1001  CA  THR A  81      -3.277   5.527 -22.831  1.00 82.96           C
ATOM   1002  C   THR A  81      -3.813   5.708 -21.409  1.00 82.96           C
ATOM   1003  O   THR A  81      -3.113   6.224 -20.540  1.00 82.96           O
ATOM   1004  HA  THR A  81      -3.987   6.008 -23.504  1.00 82.96           H
ATOM   1005  CB  THR A  81      -3.105   4.060 -23.233  1.00 82.96           C
ATOM   1006  HB  THR A  81      -4.072   3.563 -23.313  1.00 82.96           H
ATOM   1007  OG1 THR A  81      -2.221   3.532 -22.248  1.00 82.96           O
ATOM   1008  HG1 THR A  81      -1.272   3.663 -22.535  1.00 82.96           H
ATOM   1009  CG2 THR A  81      -2.339   3.899 -24.547  1.00 82.96           C
ATOM   1010 1HG2 THR A  81      -1.346   4.338 -24.445  1.00 82.96           H
ATOM   1011 2HG2 THR A  81      -2.879   4.406 -25.347  1.00 82.96           H
ATOM   1012 3HG2 THR A  81      -2.245   2.840 -24.786  1.00 82.96           H
ATOM   1013  HN  THR A  81      -1.241   5.766 -22.463  1.00 82.96           H
ATOM   1014  N   MET A  82      -5.050   5.274 -21.217  1.00 86.23           N
ATOM   1015  CA  MET A  82      -5.669   5.336 -19.905  1.00 86.23           C
ATOM   1016  C   MET A  82      -4.889   4.497 -18.890  1.00 86.23           C
ATOM   1017  O   MET A  82      -4.670   4.929 -17.760  1.00 86.23           O
ATOM   1018  HA  MET A  82      -5.641   6.386 -19.616  1.00 86.23           H
ATOM   1019  CB  MET A  82      -7.108   4.822 -19.994  1.00 86.23           C
ATOM   1020 1HB  MET A  82      -7.693   5.480 -20.636  1.00 86.23           H
ATOM   1021 2HB  MET A  82      -7.117   3.834 -20.456  1.00 86.23           H
ATOM   1022  CG  MET A  82      -7.751   4.749 -18.608  1.00 86.23           C
ATOM   1023 1HG  MET A  82      -7.373   3.880 -18.068  1.00 86.23           H
ATOM   1024 2HG  MET A  82      -7.479   5.629 -18.025  1.00 86.23           H
ATOM   1025  SD  MET A  82      -9.526   4.645 -18.763  1.00 86.23           S
ATOM   1026  CE  MET A  82     -10.006   5.007 -17.082  1.00 86.23           C
ATOM   1027 1HE  MET A  82      -9.575   4.262 -16.413  1.00 86.23           H
ATOM   1028 2HE  MET A  82      -9.642   5.997 -16.806  1.00 86.23           H
ATOM   1029 3HE  MET A  82     -11.092   4.983 -17.001  1.00 86.23           H
ATOM   1030  HN  MET A  82      -5.625   4.887 -21.938  1.00 86.23           H
ATOM   1031  N   THR A  83      -4.491   3.312 -19.331  1.00 85.32           N
ATOM   1032  CA  THR A  83      -3.629   2.465 -18.526  1.00 85.32           C
ATOM   1033  C   THR A  83      -2.369   3.228 -18.111  1.00 85.32           C
ATOM   1034  O   THR A  83      -1.976   3.196 -16.946  1.00 85.32           O
ATOM   1035  HA  THR A  83      -4.160   2.204 -17.611  1.00 85.32           H
ATOM   1036  CB  THR A  83      -3.334   1.194 -19.326  1.00 85.32           C
ATOM   1037  HB  THR A  83      -2.864   1.435 -20.279  1.00 85.32           H
ATOM   1038  OG1 THR A  83      -4.595   0.536 -19.410  1.00 85.32           O
ATOM   1039  HG1 THR A  83      -5.230   1.082 -19.956  1.00 85.32           H
ATOM   1040  CG2 THR A  83      -2.450   0.210 -18.556  1.00 85.32           C
ATOM   1041 1HG2 THR A  83      -2.951  -0.083 -17.633  1.00 85.32           H
ATOM   1042 2HG2 THR A  83      -1.499   0.685 -18.318  1.00 85.32           H
ATOM   1043 3HG2 THR A  83      -2.272  -0.674 -19.169  1.00 85.32           H
ATOM   1044  HN  THR A  83      -4.748   2.931 -20.220  1.00 85.32           H
ATOM   1045  N   ASP A  84      -1.771   3.895 -19.087  1.00 85.47           N
ATOM   1046  CA  ASP A  84      -0.508   4.578 -18.863  1.00 85.47           C
ATOM   1047  C   ASP A  84      -0.704   5.671 -17.810  1.00 85.47           C
ATOM   1048  O   ASP A  84       0.198   5.944 -17.019  1.00 85.47           O
ATOM   1049  HA  ASP A  84       0.182   3.801 -18.534  1.00 85.47           H
ATOM   1050  CB  ASP A  84      -0.006   5.242 -20.146  1.00 85.47           C
ATOM   1051 1HB  ASP A  84      -0.703   6.021 -20.454  1.00 85.47           H
ATOM   1052 2HB  ASP A  84       0.952   5.727 -19.958  1.00 85.47           H
ATOM   1053  CG  ASP A  84       0.149   4.215 -21.270  1.00 85.47           C
ATOM   1054  OD1 ASP A  84       0.667   3.118 -20.970  1.00 85.47           O
ATOM   1055  OD2 ASP A  84      -0.255   4.551 -22.405  1.00 85.47           O
ATOM   1056  HN  ASP A  84      -2.135   3.974 -20.015  1.00 85.47           H
ATOM   1057  N   MET A  85      -1.887   6.267 -17.835  1.00 90.25           N
ATOM   1058  CA  MET A  85      -2.213   7.321 -16.890  1.00 90.25           C
ATOM   1059  C   MET A  85      -2.238   6.786 -15.457  1.00 90.25           C
ATOM   1060  O   MET A  85      -1.718   7.423 -14.543  1.00 90.25           O
ATOM   1061  HA  MET A  85      -1.422   8.064 -16.994  1.00 90.25           H
ATOM   1062  CB  MET A  85      -3.581   7.913 -17.238  1.00 90.25           C
ATOM   1063 1HB  MET A  85      -3.590   8.227 -18.281  1.00 90.25           H
ATOM   1064 2HB  MET A  85      -4.350   7.149 -17.128  1.00 90.25           H
ATOM   1065  CG  MET A  85      -3.907   9.106 -16.337  1.00 90.25           C
ATOM   1066 1HG  MET A  85      -4.903   9.485 -16.568  1.00 90.25           H
ATOM   1067 2HG  MET A  85      -3.920   8.791 -15.293  1.00 90.25           H
ATOM   1068  SD  MET A  85      -2.695  10.396 -16.570  1.00 90.25           S
ATOM   1069  CE  MET A  85      -3.129  10.936 -18.215  1.00 90.25           C
ATOM   1070 1HE  MET A  85      -3.028  10.102 -18.909  1.00 90.25           H
ATOM   1071 2HE  MET A  85      -4.160  11.290 -18.220  1.00 90.25           H
ATOM   1072 3HE  MET A  85      -2.465  11.745 -18.519  1.00 90.25           H
ATOM   1073  HN  MET A  85      -2.614   6.040 -18.483  1.00 90.25           H
ATOM   1074  N   PHE A  86      -2.847   5.619 -15.306  1.00 91.22           N
ATOM   1075  CA  PHE A  86      -2.954   4.994 -13.998  1.00 91.22           C
ATOM   1076  C   PHE A  86      -1.587   4.511 -13.509  1.00 91.22           C
ATOM   1077  O   PHE A  86      -1.277   4.612 -12.323  1.00 91.22           O
ATOM   1078  HA  PHE A  86      -3.339   5.747 -13.310  1.00 91.22           H
ATOM   1079  CB  PHE A  86      -3.882   3.788 -14.153  1.00 91.22           C
ATOM   1080 1HB  PHE A  86      -3.493   3.141 -14.939  1.00 91.22           H
ATOM   1081 2HB  PHE A  86      -3.868   3.210 -13.229  1.00 91.22           H
ATOM   1082  CG  PHE A  86      -5.330   4.155 -14.485  1.00 91.22           C
ATOM   1083  CD1 PHE A  86      -5.902   5.249 -13.914  1.00 91.22           C
ATOM   1084  HD1 PHE A  86      -5.329   5.863 -13.219  1.00 91.22           H
ATOM   1085  CD2 PHE A  86      -6.044   3.389 -15.352  1.00 91.22           C
ATOM   1086  HD2 PHE A  86      -5.586   2.512 -15.810  1.00 91.22           H
ATOM   1087  CE1 PHE A  86      -7.245   5.590 -14.222  1.00 91.22           C
ATOM   1088  HE1 PHE A  86      -7.704   6.466 -13.764  1.00 91.22           H
ATOM   1089  CE2 PHE A  86      -7.388   3.730 -15.660  1.00 91.22           C
ATOM   1090  HE2 PHE A  86      -7.961   3.115 -16.354  1.00 91.22           H
ATOM   1091  CZ  PHE A  86      -7.960   4.823 -15.089  1.00 91.22           C
ATOM   1092  HZ  PHE A  86      -8.991   5.085 -15.325  1.00 91.22           H
ATOM   1093  HN  PHE A  86      -3.263   5.104 -16.055  1.00 91.22           H
ATOM   1094  N   LEU A  87      -0.806   3.997 -14.447  1.00 88.80           N
ATOM   1095  CA  LEU A  87       0.526   3.510 -14.129  1.00 88.80           C
ATOM   1096  C   LEU A  87       1.370   4.664 -13.584  1.00 88.80           C
ATOM   1097  O   LEU A  87       2.159   4.478 -12.660  1.00 88.80           O
ATOM   1098  HA  LEU A  87       0.420   2.759 -13.345  1.00 88.80           H
ATOM   1099  CB  LEU A  87       1.146   2.814 -15.342  1.00 88.80           C
ATOM   1100 1HB  LEU A  87       1.072   3.484 -16.198  1.00 88.80           H
ATOM   1101 2HB  LEU A  87       2.208   2.663 -15.146  1.00 88.80           H
ATOM   1102  CG  LEU A  87       0.532   1.467 -15.729  1.00 88.80           C
ATOM   1103  HG  LEU A  87      -0.529   1.619 -15.925  1.00 88.80           H
ATOM   1104  CD1 LEU A  87       1.158   0.929 -17.017  1.00 88.80           C
ATOM   1105 1HD1 LEU A  87       0.986   1.637 -17.828  1.00 88.80           H
ATOM   1106 2HD1 LEU A  87       2.230   0.795 -16.873  1.00 88.80           H
ATOM   1107 3HD1 LEU A  87       0.703  -0.029 -17.270  1.00 88.80           H
ATOM   1108  CD2 LEU A  87       0.639   0.464 -14.578  1.00 88.80           C
ATOM   1109 1HD2 LEU A  87       1.688   0.311 -14.326  1.00 88.80           H
ATOM   1110 2HD2 LEU A  87       0.110   0.853 -13.708  1.00 88.80           H
ATOM   1111 3HD2 LEU A  87       0.195  -0.484 -14.880  1.00 88.80           H
ATOM   1112  HN  LEU A  87      -1.068   3.911 -15.408  1.00 88.80           H
ATOM   1113  N   LEU A  88       1.174   5.831 -14.180  1.00 90.44           N
ATOM   1114  CA  LEU A  88       1.889   7.020 -13.751  1.00 90.44           C
ATOM   1115  C   LEU A  88       1.540   7.321 -12.292  1.00 90.44           C
ATOM   1116  O   LEU A  88       2.429   7.496 -11.460  1.00 90.44           O
ATOM   1117  HA  LEU A  88       2.955   6.800 -13.813  1.00 90.44           H
ATOM   1118  CB  LEU A  88       1.611   8.186 -14.703  1.00 90.44           C
ATOM   1119 1HB  LEU A  88       1.993   7.922 -15.689  1.00 90.44           H
ATOM   1120 2HB  LEU A  88       0.532   8.301 -14.799  1.00 90.44           H
ATOM   1121  CG  LEU A  88       2.207   9.537 -14.300  1.00 90.44           C
ATOM   1122  HG  LEU A  88       2.001   9.699 -13.242  1.00 90.44           H
ATOM   1123  CD1 LEU A  88       3.727   9.538 -14.471  1.00 90.44           C
ATOM   1124 1HD1 LEU A  88       4.164   8.763 -13.843  1.00 90.44           H
ATOM   1125 2HD1 LEU A  88       3.976   9.343 -15.515  1.00 90.44           H
ATOM   1126 3HD1 LEU A  88       4.124  10.510 -14.179  1.00 90.44           H
ATOM   1127  CD2 LEU A  88       1.542  10.680 -15.070  1.00 90.44           C
ATOM   1128 1HD2 LEU A  88       1.695  10.535 -16.140  1.00 90.44           H
ATOM   1129 2HD2 LEU A  88       0.474  10.690 -14.854  1.00 90.44           H
ATOM   1130 3HD2 LEU A  88       1.984  11.628 -14.765  1.00 90.44           H
ATOM   1131  HN  LEU A  88       0.541   5.970 -14.942  1.00 90.44           H
ATOM   1132  N   ASN A  89       0.243   7.373 -12.026  1.00 94.07           N
ATOM   1133  CA  ASN A  89      -0.237   7.785 -10.718  1.00 94.07           C
ATOM   1134  C   ASN A  89       0.187   6.749  -9.674  1.00 94.07           C
ATOM   1135  O   ASN A  89       0.409   7.088  -8.513  1.00 94.07           O
ATOM   1136  HA  ASN A  89       0.214   8.762 -10.542  1.00 94.07           H
ATOM   1137  CB  ASN A  89      -1.763   7.882 -10.696  1.00 94.07           C
ATOM   1138 1HB  ASN A  89      -2.191   7.069 -11.283  1.00 94.07           H
ATOM   1139 2HB  ASN A  89      -2.124   7.761  -9.675  1.00 94.07           H
ATOM   1140  CG  ASN A  89      -2.236   9.225 -11.255  1.00 94.07           C
ATOM   1141  OD1 ASN A  89      -2.506  10.168 -10.529  1.00 94.07           O
ATOM   1142  ND2 ASN A  89      -2.321   9.259 -12.581  1.00 94.07           N
ATOM   1143 1HD2 ASN A  89      -2.085   8.450 -13.119  1.00 94.07           H
ATOM   1144 2HD2 ASN A  89      -2.622  10.095 -13.042  1.00 94.07           H
ATOM   1145  HN  ASN A  89      -0.473   7.140 -12.684  1.00 94.07           H
ATOM   1146  N   LEU A  90       0.286   5.508 -10.126  1.00 92.73           N
ATOM   1147  CA  LEU A  90       0.708   4.425  -9.253  1.00 92.73           C
ATOM   1148  C   LEU A  90       2.148   4.673  -8.801  1.00 92.73           C
ATOM   1149  O   LEU A  90       2.463   4.542  -7.619  1.00 92.73           O
ATOM   1150  HA  LEU A  90       0.062   4.443  -8.375  1.00 92.73           H
ATOM   1151  CB  LEU A  90       0.502   3.073  -9.939  1.00 92.73           C
ATOM   1152 1HB  LEU A  90      -0.465   3.087 -10.442  1.00 92.73           H
ATOM   1153 2HB  LEU A  90       1.262   2.961 -10.712  1.00 92.73           H
ATOM   1154  CG  LEU A  90       0.554   1.845  -9.029  1.00 92.73           C
ATOM   1155  HG  LEU A  90       1.356   1.991  -8.304  1.00 92.73           H
ATOM   1156  CD1 LEU A  90      -0.747   1.691  -8.239  1.00 92.73           C
ATOM   1157 1HD1 LEU A  90      -0.904   2.577  -7.623  1.00 92.73           H
ATOM   1158 2HD1 LEU A  90      -1.581   1.578  -8.931  1.00 92.73           H
ATOM   1159 3HD1 LEU A  90      -0.683   0.811  -7.600  1.00 92.73           H
ATOM   1160  CD2 LEU A  90       0.892   0.584  -9.828  1.00 92.73           C
ATOM   1161 1HD2 LEU A  90       0.130   0.422 -10.590  1.00 92.73           H
ATOM   1162 2HD2 LEU A  90       1.864   0.706 -10.306  1.00 92.73           H
ATOM   1163 3HD2 LEU A  90       0.923  -0.274  -9.156  1.00 92.73           H
ATOM   1164  HN  LEU A  90       0.084   5.237 -11.067  1.00 92.73           H
ATOM   1165  N   ALA A  91       2.985   5.025  -9.766  1.00 93.39           N
ATOM   1166  CA  ALA A  91       4.393   5.255  -9.489  1.00 93.39           C
ATOM   1167  C   ALA A  91       4.535   6.451  -8.545  1.00 93.39           C
ATOM   1168  O   ALA A  91       5.408   6.463  -7.679  1.00 93.39           O
ATOM   1169  HA  ALA A  91       4.783   4.365  -8.995  1.00 93.39           H
ATOM   1170  CB  ALA A  91       5.146   5.458 -10.805  1.00 93.39           C
ATOM   1171 1HB  ALA A  91       5.039   4.569 -11.426  1.00 93.39           H
ATOM   1172 2HB  ALA A  91       4.735   6.320 -11.329  1.00 93.39           H
ATOM   1173 3HB  ALA A  91       6.202   5.630 -10.596  1.00 93.39           H
ATOM   1174  HN  ALA A  91       2.716   5.155 -10.720  1.00 93.39           H
ATOM   1175  N   ILE A  92       3.662   7.427  -8.744  1.00 95.21           N
ATOM   1176  CA  ILE A  92       3.674   8.622  -7.917  1.00 95.21           C
ATOM   1177  C   ILE A  92       3.302   8.247  -6.481  1.00 95.21           C
ATOM   1178  O   ILE A  92       3.946   8.693  -5.533  1.00 95.21           O
ATOM   1179  HA  ILE A  92       4.692   9.011  -7.920  1.00 95.21           H
ATOM   1180  CB  ILE A  92       2.775   9.702  -8.523  1.00 95.21           C
ATOM   1181  HB  ILE A  92       1.810   9.252  -8.758  1.00 95.21           H
ATOM   1182  CG1 ILE A  92       3.359  10.229  -9.835  1.00 95.21           C
ATOM   1183 1HG1 ILE A  92       4.252  10.818  -9.629  1.00 95.21           H
ATOM   1184 2HG1 ILE A  92       3.667   9.392 -10.462  1.00 95.21           H
ATOM   1185  CG2 ILE A  92       2.516  10.826  -7.518  1.00 95.21           C
ATOM   1186 1HG2 ILE A  92       2.025  10.418  -6.635  1.00 95.21           H
ATOM   1187 2HG2 ILE A  92       3.463  11.281  -7.230  1.00 95.21           H
ATOM   1188 3HG2 ILE A  92       1.874  11.580  -7.974  1.00 95.21           H
ATOM   1189  CD1 ILE A  92       2.338  11.087 -10.585  1.00 95.21           C
ATOM   1190 1HD1 ILE A  92       1.456  10.487 -10.811  1.00 95.21           H
ATOM   1191 2HD1 ILE A  92       2.050  11.935  -9.964  1.00 95.21           H
ATOM   1192 3HD1 ILE A  92       2.779  11.448 -11.513  1.00 95.21           H
ATOM   1193  HN  ILE A  92       2.957   7.411  -9.453  1.00 95.21           H
ATOM   1194  N   ALA A  93       2.265   7.431  -6.366  1.00 96.20           N
ATOM   1195  CA  ALA A  93       1.764   7.036  -5.061  1.00 96.20           C
ATOM   1196  C   ALA A  93       2.866   6.298  -4.298  1.00 96.20           C
ATOM   1197  O   ALA A  93       3.048   6.512  -3.101  1.00 96.20           O
ATOM   1198  HA  ALA A  93       1.503   7.944  -4.517  1.00 96.20           H
ATOM   1199  CB  ALA A  93       0.504   6.186  -5.232  1.00 96.20           C
ATOM   1200 1HB  ALA A  93      -0.258   6.766  -5.753  1.00 96.20           H
ATOM   1201 2HB  ALA A  93       0.743   5.295  -5.814  1.00 96.20           H
ATOM   1202 3HB  ALA A  93       0.128   5.890  -4.253  1.00 96.20           H
ATOM   1203  HN  ALA A  93       1.770   7.042  -7.144  1.00 96.20           H
ATOM   1204  N   ASP A  94       3.573   5.444  -5.024  1.00 95.68           N
ATOM   1205  CA  ASP A  94       4.638   4.657  -4.426  1.00 95.68           C
ATOM   1206  C   ASP A  94       5.746   5.593  -3.939  1.00 95.68           C
ATOM   1207  O   ASP A  94       6.242   5.445  -2.823  1.00 95.68           O
ATOM   1208  HA  ASP A  94       4.167   4.109  -3.610  1.00 95.68           H
ATOM   1209  CB  ASP A  94       5.249   3.692  -5.445  1.00 95.68           C
ATOM   1210 1HB  ASP A  94       5.399   4.207  -6.394  1.00 95.68           H
ATOM   1211 2HB  ASP A  94       6.230   3.366  -5.100  1.00 95.68           H
ATOM   1212  CG  ASP A  94       4.346   2.475  -5.657  1.00 95.68           C
ATOM   1213  OD1 ASP A  94       3.659   2.102  -4.682  1.00 95.68           O
ATOM   1214  OD2 ASP A  94       4.364   1.946  -6.789  1.00 95.68           O
ATOM   1215  HN  ASP A  94       3.428   5.286  -6.001  1.00 95.68           H
ATOM   1216  N   LEU A  95       6.101   6.536  -4.800  1.00 96.45           N
ATOM   1217  CA  LEU A  95       7.183   7.457  -4.496  1.00 96.45           C
ATOM   1218  C   LEU A  95       6.858   8.210  -3.204  1.00 96.45           C
ATOM   1219  O   LEU A  95       7.718   8.366  -2.339  1.00 96.45           O
ATOM   1220  HA  LEU A  95       8.082   6.863  -4.332  1.00 96.45           H
ATOM   1221  CB  LEU A  95       7.457   8.374  -5.689  1.00 96.45           C
ATOM   1222 1HB  LEU A  95       6.501   8.689  -6.108  1.00 96.45           H
ATOM   1223 2HB  LEU A  95       7.956   9.272  -5.325  1.00 96.45           H
ATOM   1224  CG  LEU A  95       8.302   7.775  -6.815  1.00 96.45           C
ATOM   1225  HG  LEU A  95       7.762   6.925  -7.232  1.00 96.45           H
ATOM   1226  CD1 LEU A  95       8.501   8.784  -7.948  1.00 96.45           C
ATOM   1227 1HD1 LEU A  95       7.531   9.071  -8.354  1.00 96.45           H
ATOM   1228 2HD1 LEU A  95       9.009   9.668  -7.562  1.00 96.45           H
ATOM   1229 3HD1 LEU A  95       9.105   8.333  -8.735  1.00 96.45           H
ATOM   1230  CD2 LEU A  95       9.634   7.246  -6.279  1.00 96.45           C
ATOM   1231 1HD2 LEU A  95      10.191   8.062  -5.820  1.00 96.45           H
ATOM   1232 2HD2 LEU A  95       9.444   6.472  -5.535  1.00 96.45           H
ATOM   1233 3HD2 LEU A  95      10.215   6.825  -7.100  1.00 96.45           H
ATOM   1234  HN  LEU A  95       5.665   6.675  -5.688  1.00 96.45           H
ATOM   1235  N   LEU A  96       5.614   8.657  -3.114  1.00 96.36           N
ATOM   1236  CA  LEU A  96       5.196   9.490  -1.999  1.00 96.36           C
ATOM   1237  C   LEU A  96       5.431   8.735  -0.689  1.00 96.36           C
ATOM   1238  O   LEU A  96       5.879   9.319   0.297  1.00 96.36           O
ATOM   1239  HA  LEU A  96       5.826  10.379  -2.002  1.00 96.36           H
ATOM   1240  CB  LEU A  96       3.752   9.956  -2.190  1.00 96.36           C
ATOM   1241 1HB  LEU A  96       3.145   9.093  -2.463  1.00 96.36           H
ATOM   1242 2HB  LEU A  96       3.378  10.318  -1.232  1.00 96.36           H
ATOM   1243  CG  LEU A  96       3.533  11.050  -3.237  1.00 96.36           C
ATOM   1244  HG  LEU A  96       3.817  10.652  -4.211  1.00 96.36           H
ATOM   1245  CD1 LEU A  96       2.057  11.442  -3.321  1.00 96.36           C
ATOM   1246 1HD1 LEU A  96       1.465  10.569  -3.598  1.00 96.36           H
ATOM   1247 2HD1 LEU A  96       1.724  11.814  -2.352  1.00 96.36           H
ATOM   1248 3HD1 LEU A  96       1.930  12.221  -4.073  1.00 96.36           H
ATOM   1249  CD2 LEU A  96       4.432  12.258  -2.964  1.00 96.36           C
ATOM   1250 1HD2 LEU A  96       4.203  12.666  -1.979  1.00 96.36           H
ATOM   1251 2HD2 LEU A  96       5.476  11.948  -2.995  1.00 96.36           H
ATOM   1252 3HD2 LEU A  96       4.256  13.021  -3.723  1.00 96.36           H
ATOM   1253  HN  LEU A  96       4.899   8.459  -3.785  1.00 96.36           H
ATOM   1254  N   PHE A  97       5.117   7.448  -0.720  1.00 96.96           N
ATOM   1255  CA  PHE A  97       5.263   6.613   0.460  1.00 96.96           C
ATOM   1256  C   PHE A  97       6.738   6.343   0.761  1.00 96.96           C
ATOM   1257  O   PHE A  97       7.175   6.467   1.904  1.00 96.96           O
ATOM   1258  HA  PHE A  97       4.817   7.153   1.295  1.00 96.96           H
ATOM   1259  CB  PHE A  97       4.565   5.286   0.158  1.00 96.96           C
ATOM   1260 1HB  PHE A  97       3.489   5.455   0.108  1.00 96.96           H
ATOM   1261 2HB  PHE A  97       4.878   4.937  -0.826  1.00 96.96           H
ATOM   1262  CG  PHE A  97       4.846   4.187   1.185  1.00 96.96           C
ATOM   1263  CD1 PHE A  97       5.454   3.034   0.798  1.00 96.96           C
ATOM   1264  HD1 PHE A  97       5.741   2.892  -0.244  1.00 96.96           H
ATOM   1265  CD2 PHE A  97       4.488   4.363   2.485  1.00 96.96           C
ATOM   1266  HD2 PHE A  97       4.000   5.287   2.795  1.00 96.96           H
ATOM   1267  CE1 PHE A  97       5.715   2.014   1.751  1.00 96.96           C
ATOM   1268  HE1 PHE A  97       6.202   1.090   1.441  1.00 96.96           H
ATOM   1269  CE2 PHE A  97       4.749   3.344   3.438  1.00 96.96           C
ATOM   1270  HE2 PHE A  97       4.461   3.485   4.480  1.00 96.96           H
ATOM   1271  CZ  PHE A  97       5.357   2.190   3.051  1.00 96.96           C
ATOM   1272  HZ  PHE A  97       5.557   1.408   3.783  1.00 96.96           H
ATOM   1273  HN  PHE A  97       4.769   6.977  -1.531  1.00 96.96           H
ATOM   1274  N   LEU A  98       7.466   5.978  -0.285  1.00 96.67           N
ATOM   1275  CA  LEU A  98       8.840   5.535  -0.123  1.00 96.67           C
ATOM   1276  C   LEU A  98       9.637   6.618   0.607  1.00 96.67           C
ATOM   1277  O   LEU A  98      10.510   6.311   1.418  1.00 96.67           O
ATOM   1278  HA  LEU A  98       8.824   4.640   0.498  1.00 96.67           H
ATOM   1279  CB  LEU A  98       9.437   5.138  -1.474  1.00 96.67           C
ATOM   1280 1HB  LEU A  98       9.251   5.944  -2.183  1.00 96.67           H
ATOM   1281 2HB  LEU A  98      10.518   5.056  -1.362  1.00 96.67           H
ATOM   1282  CG  LEU A  98       8.916   3.833  -2.080  1.00 96.67           C
ATOM   1283  HG  LEU A  98       7.831   3.817  -1.976  1.00 96.67           H
ATOM   1284  CD1 LEU A  98       9.228   3.760  -3.576  1.00 96.67           C
ATOM   1285 1HD1 LEU A  98       8.752   4.597  -4.088  1.00 96.67           H
ATOM   1286 2HD1 LEU A  98      10.306   3.809  -3.726  1.00 96.67           H
ATOM   1287 3HD1 LEU A  98       8.847   2.823  -3.982  1.00 96.67           H
ATOM   1288  CD2 LEU A  98       9.461   2.620  -1.322  1.00 96.67           C
ATOM   1289 1HD2 LEU A  98      10.549   2.619  -1.372  1.00 96.67           H
ATOM   1290 2HD2 LEU A  98       9.145   2.672  -0.280  1.00 96.67           H
ATOM   1291 3HD2 LEU A  98       9.075   1.706  -1.773  1.00 96.67           H
ATOM   1292  HN  LEU A  98       7.131   5.982  -1.227  1.00 96.67           H
ATOM   1293  N   VAL A  99       9.309   7.863   0.293  1.00 96.67           N
ATOM   1294  CA  VAL A  99      10.025   8.992   0.863  1.00 96.67           C
ATOM   1295  C   VAL A  99       9.843   8.991   2.382  1.00 96.67           C
ATOM   1296  O   VAL A  99      10.604   9.635   3.102  1.00 96.67           O
ATOM   1297  HA  VAL A  99      11.083   8.859   0.636  1.00 96.67           H
ATOM   1298  CB  VAL A  99       9.559  10.292   0.206  1.00 96.67           C
ATOM   1299  HB  VAL A  99       8.470  10.316   0.245  1.00 96.67           H
ATOM   1300  CG1 VAL A  99      10.083  11.510   0.969  1.00 96.67           C
ATOM   1301 1HG1 VAL A  99       9.712  11.484   1.993  1.00 96.67           H
ATOM   1302 2HG1 VAL A  99      11.173  11.493   0.976  1.00 96.67           H
ATOM   1303 3HG1 VAL A  99       9.737  12.421   0.480  1.00 96.67           H
ATOM   1304  CG2 VAL A  99       9.978  10.344  -1.265  1.00 96.67           C
ATOM   1305 1HG2 VAL A  99      11.064  10.287  -1.336  1.00 96.67           H
ATOM   1306 2HG2 VAL A  99       9.534   9.504  -1.799  1.00 96.67           H
ATOM   1307 3HG2 VAL A  99       9.634  11.279  -1.708  1.00 96.67           H
ATOM   1308  HN  VAL A  99       8.571   8.105  -0.337  1.00 96.67           H
ATOM   1309  N   THR A 100       8.830   8.260   2.824  1.00 95.85           N
ATOM   1310  CA  THR A 100       8.507   8.208   4.240  1.00 95.85           C
ATOM   1311  C   THR A 100       9.330   7.122   4.935  1.00 95.85           C
ATOM   1312  O   THR A 100       9.453   7.119   6.159  1.00 95.85           O
ATOM   1313  HA  THR A 100       8.787   9.160   4.692  1.00 95.85           H
ATOM   1314  CB  THR A 100       6.997   8.005   4.373  1.00 95.85           C
ATOM   1315  HB  THR A 100       6.663   8.217   5.389  1.00 95.85           H
ATOM   1316  OG1 THR A 100       6.785   6.669   3.923  1.00 95.85           O
ATOM   1317  HG1 THR A 100       6.748   6.647   2.924  1.00 95.85           H
ATOM   1318  CG2 THR A 100       6.201   8.861   3.386  1.00 95.85           C
ATOM   1319 1HG2 THR A 100       6.486   8.600   2.367  1.00 95.85           H
ATOM   1320 2HG2 THR A 100       6.415   9.915   3.564  1.00 95.85           H
ATOM   1321 3HG2 THR A 100       5.135   8.678   3.523  1.00 95.85           H
ATOM   1322  HN  THR A 100       8.237   7.712   2.235  1.00 95.85           H
ATOM   1323  N   LEU A 101       9.872   6.225   4.124  1.00 95.62           N
ATOM   1324  CA  LEU A 101      10.529   5.040   4.650  1.00 95.62           C
ATOM   1325  C   LEU A 101      11.767   5.459   5.445  1.00 95.62           C
ATOM   1326  O   LEU A 101      12.040   4.910   6.511  1.00 95.62           O
ATOM   1327  HA  LEU A 101       9.830   4.554   5.331  1.00 95.62           H
ATOM   1328  CB  LEU A 101      10.827   4.048   3.524  1.00 95.62           C
ATOM   1329 1HB  LEU A 101      11.339   4.582   2.723  1.00 95.62           H
ATOM   1330 2HB  LEU A 101      11.522   3.298   3.902  1.00 95.62           H
ATOM   1331  CG  LEU A 101       9.617   3.328   2.927  1.00 95.62           C
ATOM   1332  HG  LEU A 101       8.993   4.067   2.425  1.00 95.62           H
ATOM   1333  CD1 LEU A 101      10.052   2.311   1.870  1.00 95.62           C
ATOM   1334 1HD1 LEU A 101      10.583   2.824   1.068  1.00 95.62           H
ATOM   1335 2HD1 LEU A 101      10.709   1.571   2.326  1.00 95.62           H
ATOM   1336 3HD1 LEU A 101       9.172   1.813   1.461  1.00 95.62           H
ATOM   1337  CD2 LEU A 101       8.765   2.686   4.023  1.00 95.62           C
ATOM   1338 1HD2 LEU A 101       9.366   1.962   4.574  1.00 95.62           H
ATOM   1339 2HD2 LEU A 101       8.410   3.458   4.706  1.00 95.62           H
ATOM   1340 3HD2 LEU A 101       7.912   2.180   3.571  1.00 95.62           H
ATOM   1341  HN  LEU A 101       9.868   6.298   3.127  1.00 95.62           H
ATOM   1342  N   PRO A 102      12.536   6.436   4.944  1.00 95.17           N
ATOM   1343  CA  PRO A 102      13.740   6.884   5.647  1.00 95.17           C
ATOM   1344  C   PRO A 102      13.458   7.261   7.092  1.00 95.17           C
ATOM   1345  O   PRO A 102      14.255   6.965   7.981  1.00 95.17           O
ATOM   1346  HA  PRO A 102      14.466   6.073   5.701  1.00 95.17           H
ATOM   1347  CB  PRO A 102      14.211   8.088   4.828  1.00 95.17           C
ATOM   1348 1HB  PRO A 102      13.798   9.021   5.213  1.00 95.17           H
ATOM   1349 2HB  PRO A 102      15.296   8.188   4.849  1.00 95.17           H
ATOM   1350  CG  PRO A 102      13.700   7.782   3.425  1.00 95.17           C
ATOM   1351 1HG  PRO A 102      13.641   8.681   2.811  1.00 95.17           H
ATOM   1352 2HG  PRO A 102      14.358   7.092   2.896  1.00 95.17           H
ATOM   1353  CD  PRO A 102      12.330   7.178   3.687  1.00 95.17           C
ATOM   1354 1HD  PRO A 102      11.563   7.945   3.796  1.00 95.17           H
ATOM   1355 2HD  PRO A 102      12.012   6.528   2.872  1.00 95.17           H
ATOM   1356  N   PHE A 103      12.319   7.909   7.290  1.00 94.58           N
ATOM   1357  CA  PHE A 103      11.943   8.375   8.613  1.00 94.58           C
ATOM   1358  C   PHE A 103      11.601   7.200   9.532  1.00 94.58           C
ATOM   1359  O   PHE A 103      11.947   7.210  10.712  1.00 94.58           O
ATOM   1360  HA  PHE A 103      12.798   8.916   9.021  1.00 94.58           H
ATOM   1361  CB  PHE A 103      10.701   9.252   8.443  1.00 94.58           C
ATOM   1362 1HB  PHE A 103       9.926   8.673   7.941  1.00 94.58           H
ATOM   1363 2HB  PHE A 103      10.316   9.514   9.428  1.00 94.58           H
ATOM   1364  CG  PHE A 103      10.950  10.537   7.651  1.00 94.58           C
ATOM   1365  CD1 PHE A 103      11.336  11.670   8.297  1.00 94.58           C
ATOM   1366  HD1 PHE A 103      11.468  11.663   9.379  1.00 94.58           H
ATOM   1367  CD2 PHE A 103      10.786  10.546   6.301  1.00 94.58           C
ATOM   1368  HD2 PHE A 103      10.477   9.638   5.783  1.00 94.58           H
ATOM   1369  CE1 PHE A 103      11.567  12.863   7.562  1.00 94.58           C
ATOM   1370  HE1 PHE A 103      11.876  13.771   8.080  1.00 94.58           H
ATOM   1371  CE2 PHE A 103      11.018  11.739   5.566  1.00 94.58           C
ATOM   1372  HE2 PHE A 103      10.886  11.747   4.484  1.00 94.58           H
ATOM   1373  CZ  PHE A 103      11.403  12.872   6.212  1.00 94.58           C
ATOM   1374  HZ  PHE A 103      11.581  13.787   5.647  1.00 94.58           H
ATOM   1375  HN  PHE A 103      11.661   8.116   6.566  1.00 94.58           H
ATOM   1376  N   TRP A 104      10.927   6.216   8.955  1.00 92.42           N
ATOM   1377  CA  TRP A 104      10.582   5.013   9.692  1.00 92.42           C
ATOM   1378  C   TRP A 104      11.882   4.347  10.147  1.00 92.42           C
ATOM   1379  O   TRP A 104      11.962   3.829  11.260  1.00 92.42           O
ATOM   1380  HA  TRP A 104       9.992   5.311  10.559  1.00 92.42           H
ATOM   1381  CB  TRP A 104       9.700   4.088   8.850  1.00 92.42           C
ATOM   1382 1HB  TRP A 104      10.064   4.092   7.823  1.00 92.42           H
ATOM   1383 2HB  TRP A 104       9.803   3.068   9.221  1.00 92.42           H
ATOM   1384  CG  TRP A 104       8.218   4.469   8.853  1.00 92.42           C
ATOM   1385  CD1 TRP A 104       7.451   4.808   7.808  1.00 92.42           C
ATOM   1386  HD1 TRP A 104       7.805   4.857   6.778  1.00 92.42           H
ATOM   1387  CD2 TRP A 104       7.350   4.537  10.004  1.00 92.42           C
ATOM   1388  NE1 TRP A 104       6.158   5.088   8.199  1.00 92.42           N
ATOM   1389  HE1 TRP A 104       5.405   5.363   7.601  1.00 92.42           H
ATOM   1390  CE2 TRP A 104       6.094   4.918   9.577  1.00 92.42           C
ATOM   1391  CE3 TRP A 104       7.616   4.284  11.361  1.00 92.42           C
ATOM   1392  HE3 TRP A 104       8.599   3.981  11.723  1.00 92.42           H
ATOM   1393  CZ2 TRP A 104       5.006   5.080  10.443  1.00 92.42           C
ATOM   1394  HZ2 TRP A 104       4.024   5.383  10.080  1.00 92.42           H
ATOM   1395  CZ3 TRP A 104       6.519   4.451  12.214  1.00 92.42           C
ATOM   1396  HZ3 TRP A 104       6.671   4.267  13.277  1.00 92.42           H
ATOM   1397  CH2 TRP A 104       5.249   4.834  11.799  1.00 92.42           C
ATOM   1398  HH2 TRP A 104       4.445   4.942  12.527  1.00 92.42           H
ATOM   1399  HN  TRP A 104      10.620   6.232   8.003  1.00 92.42           H
ATOM   1400  N   ALA A 105      12.869   4.384   9.264  1.00 94.17           N
ATOM   1401  CA  ALA A 105      14.132   3.714   9.524  1.00 94.17           C
ATOM   1402  C   ALA A 105      14.795   4.345  10.750  1.00 94.17           C
ATOM   1403  O   ALA A 105      15.246   3.638  11.650  1.00 94.17           O
ATOM   1404  HA  ALA A 105      13.915   2.668   9.738  1.00 94.17           H
ATOM   1405  CB  ALA A 105      15.017   3.790   8.278  1.00 94.17           C
ATOM   1406 1HB  ALA A 105      14.512   3.303   7.444  1.00 94.17           H
ATOM   1407 2HB  ALA A 105      15.204   4.835   8.029  1.00 94.17           H
ATOM   1408 3HB  ALA A 105      15.964   3.288   8.474  1.00 94.17           H
ATOM   1409  HN  ALA A 105      12.816   4.859   8.385  1.00 94.17           H
ATOM   1410  N   ILE A 106      14.834   5.670  10.746  1.00 93.68           N
ATOM   1411  CA  ILE A 106      15.481   6.402  11.821  1.00 93.68           C
ATOM   1412  C   ILE A 106      14.750   6.121  13.136  1.00 93.68           C
ATOM   1413  O   ILE A 106      15.383   5.904  14.168  1.00 93.68           O
ATOM   1414  HA  ILE A 106      16.501   6.026  11.906  1.00 93.68           H
ATOM   1415  CB  ILE A 106      15.574   7.890  11.476  1.00 93.68           C
ATOM   1416  HB  ILE A 106      14.597   8.220  11.123  1.00 93.68           H
ATOM   1417  CG1 ILE A 106      16.569   8.127  10.338  1.00 93.68           C
ATOM   1418 1HG1 ILE A 106      17.586   7.991  10.705  1.00 93.68           H
ATOM   1419 2HG1 ILE A 106      16.412   7.387   9.553  1.00 93.68           H
ATOM   1420  CG2 ILE A 106      15.912   8.721  12.715  1.00 93.68           C
ATOM   1421 1HG2 ILE A 106      15.135   8.585  13.467  1.00 93.68           H
ATOM   1422 2HG2 ILE A 106      16.871   8.395  13.120  1.00 93.68           H
ATOM   1423 3HG2 ILE A 106      15.973   9.774  12.441  1.00 93.68           H
ATOM   1424  CD1 ILE A 106      16.414   9.534   9.758  1.00 93.68           C
ATOM   1425 1HD1 ILE A 106      15.403   9.658   9.370  1.00 93.68           H
ATOM   1426 2HD1 ILE A 106      16.595  10.271  10.540  1.00 93.68           H
ATOM   1427 3HD1 ILE A 106      17.133   9.676   8.951  1.00 93.68           H
ATOM   1428  HN  ILE A 106      14.435   6.239  10.027  1.00 93.68           H
ATOM   1429  N   ALA A 107      13.428   6.134  13.055  1.00 92.20           N
ATOM   1430  CA  ALA A 107      12.604   5.979  14.242  1.00 92.20           C
ATOM   1431  C   ALA A 107      12.810   4.579  14.822  1.00 92.20           C
ATOM   1432  O   ALA A 107      12.748   4.390  16.036  1.00 92.20           O
ATOM   1433  HA  ALA A 107      12.933   6.718  14.973  1.00 92.20           H
ATOM   1434  CB  ALA A 107      11.141   6.255  13.888  1.00 92.20           C
ATOM   1435 1HB  ALA A 107      11.044   7.272  13.509  1.00 92.20           H
ATOM   1436 2HB  ALA A 107      10.813   5.549  13.124  1.00 92.20           H
ATOM   1437 3HB  ALA A 107      10.524   6.139  14.779  1.00 92.20           H
ATOM   1438  HN  ALA A 107      12.921   6.247  12.201  1.00 92.20           H
ATOM   1439  N   ALA A 108      13.051   3.632  13.927  1.00 91.39           N
ATOM   1440  CA  ALA A 108      13.243   2.250  14.332  1.00 91.39           C
ATOM   1441  C   ALA A 108      14.640   2.090  14.936  1.00 91.39           C
ATOM   1442  O   ALA A 108      14.839   1.282  15.842  1.00 91.39           O
ATOM   1443  HA  ALA A 108      12.498   2.021  15.094  1.00 91.39           H
ATOM   1444  CB  ALA A 108      13.019   1.329  13.131  1.00 91.39           C
ATOM   1445 1HB  ALA A 108      12.003   1.460  12.758  1.00 91.39           H
ATOM   1446 2HB  ALA A 108      13.730   1.579  12.344  1.00 91.39           H
ATOM   1447 3HB  ALA A 108      13.163   0.293  13.436  1.00 91.39           H
ATOM   1448  HN  ALA A 108      13.114   3.796  12.942  1.00 91.39           H
ATOM   1449  N   ALA A 109      15.570   2.873  14.411  1.00 91.22           N
ATOM   1450  CA  ALA A 109      16.965   2.739  14.794  1.00 91.22           C
ATOM   1451  C   ALA A 109      17.140   3.210  16.239  1.00 91.22           C
ATOM   1452  O   ALA A 109      17.939   2.647  16.987  1.00 91.22           O
ATOM   1453  HA  ALA A 109      17.227   1.683  14.731  1.00 91.22           H
ATOM   1454  CB  ALA A 109      17.841   3.524  13.815  1.00 91.22           C
ATOM   1455 1HB  ALA A 109      17.702   3.131  12.808  1.00 91.22           H
ATOM   1456 2HB  ALA A 109      17.558   4.576  13.837  1.00 91.22           H
ATOM   1457 3HB  ALA A 109      18.888   3.423  14.103  1.00 91.22           H
ATOM   1458  HN  ALA A 109      15.384   3.588  13.736  1.00 91.22           H
ATOM   1459  N   ASP A 110      16.380   4.237  16.589  1.00 87.59           N
ATOM   1460  CA  ASP A 110      16.543   4.883  17.881  1.00 87.59           C
ATOM   1461  C   ASP A 110      15.173   5.321  18.403  1.00 87.59           C
ATOM   1462  O   ASP A 110      14.440   4.521  18.982  1.00 87.59           O
ATOM   1463  HA  ASP A 110      17.012   4.133  18.519  1.00 87.59           H
ATOM   1464  CB  ASP A 110      17.426   6.127  17.768  1.00 87.59           C
ATOM   1465 1HB  ASP A 110      18.394   5.853  17.347  1.00 87.59           H
ATOM   1466 2HB  ASP A 110      16.971   6.839  17.080  1.00 87.59           H
ATOM   1467  CG  ASP A 110      17.626   6.784  19.135  1.00 87.59           C
ATOM   1468  OD1 ASP A 110      17.311   6.110  20.139  1.00 87.59           O
ATOM   1469  OD2 ASP A 110      18.088   7.945  19.144  1.00 87.59           O
ATOM   1470  HN  ASP A 110      15.665   4.627  16.009  1.00 87.59           H
ATOM   1471  N   GLN A 111      14.870   6.592  18.180  1.00 87.44           N
ATOM   1472  CA  GLN A 111      13.594   7.142  18.606  1.00 87.44           C
ATOM   1473  C   GLN A 111      13.096   8.173  17.591  1.00 87.44           C
ATOM   1474  O   GLN A 111      13.846   8.597  16.713  1.00 87.44           O
ATOM   1475  HA  GLN A 111      12.909   6.295  18.639  1.00 87.44           H
ATOM   1476  CB  GLN A 111      13.700   7.756  20.003  1.00 87.44           C
ATOM   1477 1HB  GLN A 111      12.725   8.130  20.315  1.00 87.44           H
ATOM   1478 2HB  GLN A 111      13.990   6.988  20.720  1.00 87.44           H
ATOM   1479  CG  GLN A 111      14.721   8.895  20.026  1.00 87.44           C
ATOM   1480 1HG  GLN A 111      15.703   8.513  19.743  1.00 87.44           H
ATOM   1481 2HG  GLN A 111      14.447   9.648  19.288  1.00 87.44           H
ATOM   1482  CD  GLN A 111      14.797   9.535  21.413  1.00 87.44           C
ATOM   1483  OE1 GLN A 111      13.796   9.826  22.047  1.00 87.44           O
ATOM   1484  NE2 GLN A 111      16.038   9.738  21.848  1.00 87.44           N
ATOM   1485 1HE2 GLN A 111      16.816   9.476  21.279  1.00 87.44           H
ATOM   1486 2HE2 GLN A 111      16.191  10.153  22.745  1.00 87.44           H
ATOM   1487  HN  GLN A 111      15.477   7.239  17.719  1.00 87.44           H
ATOM   1488  N   TRP A 112      11.834   8.546  17.745  1.00 90.13           N
ATOM   1489  CA  TRP A 112      11.238   9.547  16.876  1.00 90.13           C
ATOM   1490  C   TRP A 112      11.816  10.910  17.260  1.00 90.13           C
ATOM   1491  O   TRP A 112      11.531  11.428  18.339  1.00 90.13           O
ATOM   1492  HA  TRP A 112      11.510   9.302  15.850  1.00 90.13           H
ATOM   1493  CB  TRP A 112       9.711   9.502  16.955  1.00 90.13           C
ATOM   1494 1HB  TRP A 112       9.377   8.481  16.766  1.00 90.13           H
ATOM   1495 2HB  TRP A 112       9.401   9.756  17.969  1.00 90.13           H
ATOM   1496  CG  TRP A 112       9.009  10.442  15.972  1.00 90.13           C
ATOM   1497  CD1 TRP A 112       8.583  11.693  16.189  1.00 90.13           C
ATOM   1498  HD1 TRP A 112       8.688  12.222  17.137  1.00 90.13           H
ATOM   1499  CD2 TRP A 112       8.667  10.152  14.601  1.00 90.13           C
ATOM   1500  NE1 TRP A 112       7.994  12.230  15.063  1.00 90.13           N
ATOM   1501  HE1 TRP A 112       7.601  13.145  14.979  1.00 90.13           H
ATOM   1502  CE2 TRP A 112       8.047  11.262  14.066  1.00 90.13           C
ATOM   1503  CE3 TRP A 112       8.875   8.990  13.837  1.00 90.13           C
ATOM   1504  HE3 TRP A 112       9.363   8.101  14.236  1.00 90.13           H
ATOM   1505  CZ2 TRP A 112       7.583  11.321  12.746  1.00 90.13           C
ATOM   1506  HZ2 TRP A 112       7.096  12.210  12.347  1.00 90.13           H
ATOM   1507  CZ3 TRP A 112       8.407   9.064  12.520  1.00 90.13           C
ATOM   1508  HZ3 TRP A 112       8.543   8.190  11.883  1.00 90.13           H
ATOM   1509  CH2 TRP A 112       7.780  10.174  11.966  1.00 90.13           C
ATOM   1510  HH2 TRP A 112       7.443  10.153  10.930  1.00 90.13           H
ATOM   1511  HN  TRP A 112      11.223   8.177  18.446  1.00 90.13           H
ATOM   1512  N   LYS A 113      12.618  11.453  16.356  1.00 91.17           N
ATOM   1513  CA  LYS A 113      13.344  12.680  16.640  1.00 91.17           C
ATOM   1514  C   LYS A 113      12.637  13.855  15.962  1.00 91.17           C
ATOM   1515  O   LYS A 113      13.070  14.999  16.084  1.00 91.17           O
ATOM   1516  HA  LYS A 113      13.315  12.835  17.718  1.00 91.17           H
ATOM   1517  CB  LYS A 113      14.815  12.536  16.243  1.00 91.17           C
ATOM   1518 1HB  LYS A 113      14.887  12.274  15.187  1.00 91.17           H
ATOM   1519 2HB  LYS A 113      15.325  13.491  16.369  1.00 91.17           H
ATOM   1520  CG  LYS A 113      15.508  11.465  17.087  1.00 91.17           C
ATOM   1521 1HG  LYS A 113      15.459  11.740  18.141  1.00 91.17           H
ATOM   1522 2HG  LYS A 113      14.984  10.516  16.980  1.00 91.17           H
ATOM   1523  CD  LYS A 113      16.970  11.297  16.667  1.00 91.17           C
ATOM   1524 1HD  LYS A 113      17.022  11.069  15.602  1.00 91.17           H
ATOM   1525 2HD  LYS A 113      17.506  12.234  16.819  1.00 91.17           H
ATOM   1526  CE  LYS A 113      17.645  10.181  17.467  1.00 91.17           C
ATOM   1527 1HE  LYS A 113      17.607  10.413  18.531  1.00 91.17           H
ATOM   1528 2HE  LYS A 113      17.104   9.245  17.325  1.00 91.17           H
ATOM   1529  NZ  LYS A 113      19.053  10.015  17.039  1.00 91.17           N
ATOM   1530 1HZ  LYS A 113      19.469   9.238  17.540  1.00 91.17           H
ATOM   1531 2HZ  LYS A 113      19.083   9.831  16.042  1.00 91.17           H
ATOM   1532 3HZ  LYS A 113      19.569  10.864  17.242  1.00 91.17           H
ATOM   1533  HN  LYS A 113      12.775  11.070  15.446  1.00 91.17           H
ATOM   1534  N   PHE A 114      11.560  13.531  15.261  1.00 92.58           N
ATOM   1535  CA  PHE A 114      10.926  14.493  14.375  1.00 92.58           C
ATOM   1536  C   PHE A 114       9.685  15.105  15.029  1.00 92.58           C
ATOM   1537  O   PHE A 114       9.217  14.619  16.057  1.00 92.58           O
ATOM   1538  HA  PHE A 114      11.655  15.279  14.177  1.00 92.58           H
ATOM   1539  CB  PHE A 114      10.502  13.732  13.118  1.00 92.58           C
ATOM   1540 1HB  PHE A 114       9.699  13.041  13.376  1.00 92.58           H
ATOM   1541 2HB  PHE A 114      10.094  14.440  12.397  1.00 92.58           H
ATOM   1542  CG  PHE A 114      11.636  12.947  12.454  1.00 92.58           C
ATOM   1543  CD1 PHE A 114      12.580  13.601  11.726  1.00 92.58           C
ATOM   1544  HD1 PHE A 114      12.530  14.684  11.615  1.00 92.58           H
ATOM   1545  CD2 PHE A 114      11.699  11.595  12.592  1.00 92.58           C
ATOM   1546  HD2 PHE A 114      10.942  11.071  13.175  1.00 92.58           H
ATOM   1547  CE1 PHE A 114      13.632  12.873  11.110  1.00 92.58           C
ATOM   1548  HE1 PHE A 114      14.389  13.397  10.527  1.00 92.58           H
ATOM   1549  CE2 PHE A 114      12.751  10.867  11.976  1.00 92.58           C
ATOM   1550  HE2 PHE A 114      12.802   9.784  12.087  1.00 92.58           H
ATOM   1551  CZ  PHE A 114      13.696  11.521  11.248  1.00 92.58           C
ATOM   1552  HZ  PHE A 114      14.503  10.962  10.776  1.00 92.58           H
ATOM   1553  HN  PHE A 114      11.122  12.632  15.291  1.00 92.58           H
ATOM   1554  N   GLN A 115       9.187  16.162  14.404  1.00 93.34           N
ATOM   1555  CA  GLN A 115       8.038  16.874  14.937  1.00 93.34           C
ATOM   1556  C   GLN A 115       6.765  16.048  14.742  1.00 93.34           C
ATOM   1557  O   GLN A 115       6.747  15.106  13.950  1.00 93.34           O
ATOM   1558  HA  GLN A 115       8.241  16.996  16.001  1.00 93.34           H
ATOM   1559  CB  GLN A 115       7.900  18.254  14.292  1.00 93.34           C
ATOM   1560 1HB  GLN A 115       7.896  18.153  13.206  1.00 93.34           H
ATOM   1561 2HB  GLN A 115       6.946  18.698  14.574  1.00 93.34           H
ATOM   1562  CG  GLN A 115       9.044  19.176  14.719  1.00 93.34           C
ATOM   1563 1HG  GLN A 115      10.000  18.702  14.496  1.00 93.34           H
ATOM   1564 2HG  GLN A 115       9.004  20.101  14.144  1.00 93.34           H
ATOM   1565  CD  GLN A 115       8.963  19.494  16.213  1.00 93.34           C
ATOM   1566  OE1 GLN A 115       7.919  19.403  16.838  1.00 93.34           O
ATOM   1567  NE2 GLN A 115      10.120  19.870  16.750  1.00 93.34           N
ATOM   1568 1HE2 GLN A 115      10.941  19.923  16.181  1.00 93.34           H
ATOM   1569 2HE2 GLN A 115      10.169  20.099  17.722  1.00 93.34           H
ATOM   1570  HN  GLN A 115       9.555  16.532  13.551  1.00 93.34           H
ATOM   1571  N   THR A 116       5.731  16.430  15.477  1.00 93.75           N
ATOM   1572  CA  THR A 116       4.481  15.690  15.453  1.00 93.75           C
ATOM   1573  C   THR A 116       3.887  15.691  14.043  1.00 93.75           C
ATOM   1574  O   THR A 116       3.287  14.705  13.617  1.00 93.75           O
ATOM   1575  HA  THR A 116       4.692  14.651  15.710  1.00 93.75           H
ATOM   1576  CB  THR A 116       3.551  16.298  16.505  1.00 93.75           C
ATOM   1577  HB  THR A 116       3.199  17.280  16.191  1.00 93.75           H
ATOM   1578  OG1 THR A 116       4.321  16.274  17.704  1.00 93.75           O
ATOM   1579  HG1 THR A 116       3.913  16.883  18.384  1.00 93.75           H
ATOM   1580  CG2 THR A 116       2.351  15.401  16.814  1.00 93.75           C
ATOM   1581 1HG2 THR A 116       2.703  14.441  17.192  1.00 93.75           H
ATOM   1582 2HG2 THR A 116       1.771  15.243  15.905  1.00 93.75           H
ATOM   1583 3HG2 THR A 116       1.724  15.879  17.566  1.00 93.75           H
ATOM   1584  HN  THR A 116       5.738  17.228  16.079  1.00 93.75           H
ATOM   1585  N   PHE A 117       4.075  16.809  13.358  1.00 94.67           N
ATOM   1586  CA  PHE A 117       3.567  16.951  12.004  1.00 94.67           C
ATOM   1587  C   PHE A 117       4.041  15.798  11.117  1.00 94.67           C
ATOM   1588  O   PHE A 117       3.248  15.206  10.386  1.00 94.67           O
ATOM   1589  HA  PHE A 117       2.479  16.938  12.063  1.00 94.67           H
ATOM   1590  CB  PHE A 117       4.125  18.265  11.452  1.00 94.67           C
ATOM   1591 1HB  PHE A 117       3.733  19.091  12.045  1.00 94.67           H
ATOM   1592 2HB  PHE A 117       5.208  18.268  11.576  1.00 94.67           H
ATOM   1593  CG  PHE A 117       3.794  18.511   9.979  1.00 94.67           C
ATOM   1594  CD1 PHE A 117       4.753  18.342   9.029  1.00 94.67           C
ATOM   1595  HD1 PHE A 117       5.757  18.030   9.318  1.00 94.67           H
ATOM   1596  CD2 PHE A 117       2.542  18.900   9.618  1.00 94.67           C
ATOM   1597  HD2 PHE A 117       1.774  19.036  10.380  1.00 94.67           H
ATOM   1598  CE1 PHE A 117       4.446  18.570   7.662  1.00 94.67           C
ATOM   1599  HE1 PHE A 117       5.215  18.435   6.901  1.00 94.67           H
ATOM   1600  CE2 PHE A 117       2.235  19.129   8.251  1.00 94.67           C
ATOM   1601  HE2 PHE A 117       1.231  19.441   7.962  1.00 94.67           H
ATOM   1602  CZ  PHE A 117       3.194  18.959   7.301  1.00 94.67           C
ATOM   1603  HZ  PHE A 117       2.958  19.135   6.252  1.00 94.67           H
ATOM   1604  HN  PHE A 117       4.562  17.607  13.712  1.00 94.67           H
ATOM   1605  N   MET A 118       5.331  15.513  11.211  1.00 94.35           N
ATOM   1606  CA  MET A 118       5.929  14.472  10.392  1.00 94.35           C
ATOM   1607  C   MET A 118       5.343  13.101  10.734  1.00 94.35           C
ATOM   1608  O   MET A 118       5.196  12.249   9.859  1.00 94.35           O
ATOM   1609  HA  MET A 118       5.685  14.732   9.362  1.00 94.35           H
ATOM   1610  CB  MET A 118       7.443  14.451  10.617  1.00 94.35           C
ATOM   1611 1HB  MET A 118       7.835  15.467  10.568  1.00 94.35           H
ATOM   1612 2HB  MET A 118       7.660  14.074  11.617  1.00 94.35           H
ATOM   1613  CG  MET A 118       8.140  13.577   9.573  1.00 94.35           C
ATOM   1614 1HG  MET A 118       9.211  13.538   9.776  1.00 94.35           H
ATOM   1615 2HG  MET A 118       7.767  12.555   9.634  1.00 94.35           H
ATOM   1616  SD  MET A 118       7.855  14.234   7.938  1.00 94.35           S
ATOM   1617  CE  MET A 118       8.839  15.721   8.025  1.00 94.35           C
ATOM   1618 1HE  MET A 118       8.467  16.356   8.829  1.00 94.35           H
ATOM   1619 2HE  MET A 118       9.878  15.458   8.221  1.00 94.35           H
ATOM   1620 3HE  MET A 118       8.772  16.256   7.078  1.00 94.35           H
ATOM   1621  HN  MET A 118       5.963  15.978  11.831  1.00 94.35           H
ATOM   1622  N   CYS A 119       5.026  12.930  12.009  1.00 93.54           N
ATOM   1623  CA  CYS A 119       4.459  11.677  12.478  1.00 93.54           C
ATOM   1624  C   CYS A 119       3.111  11.470  11.783  1.00 93.54           C
ATOM   1625  O   CYS A 119       2.808  10.370  11.323  1.00 93.54           O
ATOM   1626  HA  CYS A 119       5.162  10.892  12.200  1.00 93.54           H
ATOM   1627  CB  CYS A 119       4.325  11.651  14.002  1.00 93.54           C
ATOM   1628 1HB  CYS A 119       5.313  11.667  14.462  1.00 93.54           H
ATOM   1629 2HB  CYS A 119       3.800  12.542  14.344  1.00 93.54           H
ATOM   1630  SG  CYS A 119       3.417  10.151  14.525  1.00 93.54           S
ATOM   1631  HN  CYS A 119       5.149  13.628  12.715  1.00 93.54           H
ATOM   1632  N   LYS A 120       2.338  12.544  11.730  1.00 94.48           N
ATOM   1633  CA  LYS A 120       1.016  12.486  11.130  1.00 94.48           C
ATOM   1634  C   LYS A 120       1.143  12.062   9.665  1.00 94.48           C
ATOM   1635  O   LYS A 120       0.410  11.190   9.202  1.00 94.48           O
ATOM   1636  HA  LYS A 120       0.449  11.722  11.663  1.00 94.48           H
ATOM   1637  CB  LYS A 120       0.280  13.813  11.324  1.00 94.48           C
ATOM   1638 1HB  LYS A 120       0.909  14.636  10.983  1.00 94.48           H
ATOM   1639 2HB  LYS A 120      -0.621  13.827  10.711  1.00 94.48           H
ATOM   1640  CG  LYS A 120      -0.092  14.024  12.793  1.00 94.48           C
ATOM   1641 1HG  LYS A 120      -0.691  13.184  13.144  1.00 94.48           H
ATOM   1642 2HG  LYS A 120       0.812  14.048  13.401  1.00 94.48           H
ATOM   1643  CD  LYS A 120      -0.873  15.327  12.979  1.00 94.48           C
ATOM   1644 1HD  LYS A 120      -0.231  16.176  12.748  1.00 94.48           H
ATOM   1645 2HD  LYS A 120      -1.707  15.358  12.278  1.00 94.48           H
ATOM   1646  CE  LYS A 120      -1.397  15.452  14.411  1.00 94.48           C
ATOM   1647 1HE  LYS A 120      -1.530  14.460  14.844  1.00 94.48           H
ATOM   1648 2HE  LYS A 120      -0.666  15.974  15.028  1.00 94.48           H
ATOM   1649  NZ  LYS A 120      -2.684  16.184  14.430  1.00 94.48           N
ATOM   1650 1HZ  LYS A 120      -3.002  16.283  15.388  1.00 94.48           H
ATOM   1651 2HZ  LYS A 120      -2.556  17.102  14.019  1.00 94.48           H
ATOM   1652 3HZ  LYS A 120      -3.374  15.667  13.896  1.00 94.48           H
ATOM   1653  HN  LYS A 120       2.601  13.441  12.086  1.00 94.48           H
ATOM   1654  N   VAL A 121       2.079  12.698   8.977  1.00 94.29           N
ATOM   1655  CA  VAL A 121       2.248  12.468   7.553  1.00 94.29           C
ATOM   1656  C   VAL A 121       2.692  11.022   7.324  1.00 94.29           C
ATOM   1657  O   VAL A 121       2.109  10.311   6.506  1.00 94.29           O
ATOM   1658  HA  VAL A 121       1.278  12.616   7.078  1.00 94.29           H
ATOM   1659  CB  VAL A 121       3.223  13.492   6.969  1.00 94.29           C
ATOM   1660  HB  VAL A 121       4.139  13.458   7.559  1.00 94.29           H
ATOM   1661  CG1 VAL A 121       3.583  13.145   5.523  1.00 94.29           C
ATOM   1662 1HG1 VAL A 121       4.050  12.160   5.491  1.00 94.29           H
ATOM   1663 2HG1 VAL A 121       2.678  13.137   4.915  1.00 94.29           H
ATOM   1664 3HG1 VAL A 121       4.277  13.889   5.132  1.00 94.29           H
ATOM   1665  CG2 VAL A 121       2.653  14.909   7.067  1.00 94.29           C
ATOM   1666 1HG2 VAL A 121       1.716  14.963   6.512  1.00 94.29           H
ATOM   1667 2HG2 VAL A 121       2.471  15.156   8.113  1.00 94.29           H
ATOM   1668 3HG2 VAL A 121       3.366  15.617   6.644  1.00 94.29           H
ATOM   1669  HN  VAL A 121       2.714  13.360   9.377  1.00 94.29           H
ATOM   1670  N   VAL A 122       3.721  10.629   8.060  1.00 93.08           N
ATOM   1671  CA  VAL A 122       4.397   9.371   7.791  1.00 93.08           C
ATOM   1672  C   VAL A 122       3.429   8.213   8.043  1.00 93.08           C
ATOM   1673  O   VAL A 122       3.472   7.201   7.345  1.00 93.08           O
ATOM   1674  HA  VAL A 122       4.681   9.368   6.739  1.00 93.08           H
ATOM   1675  CB  VAL A 122       5.675   9.274   8.627  1.00 93.08           C
ATOM   1676  HB  VAL A 122       5.418   9.503   9.661  1.00 93.08           H
ATOM   1677  CG1 VAL A 122       6.249   7.857   8.588  1.00 93.08           C
ATOM   1678 1HG1 VAL A 122       5.516   7.157   8.988  1.00 93.08           H
ATOM   1679 2HG1 VAL A 122       6.484   7.588   7.558  1.00 93.08           H
ATOM   1680 3HG1 VAL A 122       7.157   7.816   9.190  1.00 93.08           H
ATOM   1681  CG2 VAL A 122       6.712  10.299   8.163  1.00 93.08           C
ATOM   1682 1HG2 VAL A 122       6.963  10.115   7.118  1.00 93.08           H
ATOM   1683 2HG2 VAL A 122       6.302  11.304   8.266  1.00 93.08           H
ATOM   1684 3HG2 VAL A 122       7.611  10.209   8.773  1.00 93.08           H
ATOM   1685  HN  VAL A 122       4.093  11.152   8.827  1.00 93.08           H
ATOM   1686  N   ASN A 123       2.579   8.401   9.042  1.00 91.52           N
ATOM   1687  CA  ASN A 123       1.617   7.376   9.408  1.00 91.52           C
ATOM   1688  C   ASN A 123       0.556   7.264   8.311  1.00 91.52           C
ATOM   1689  O   ASN A 123       0.100   6.166   7.993  1.00 91.52           O
ATOM   1690  HA  ASN A 123       2.200   6.461   9.519  1.00 91.52           H
ATOM   1691  CB  ASN A 123       0.908   7.728  10.717  1.00 91.52           C
ATOM   1692 1HB  ASN A 123       0.848   8.812  10.822  1.00 91.52           H
ATOM   1693 2HB  ASN A 123      -0.116   7.354  10.693  1.00 91.52           H
ATOM   1694  CG  ASN A 123       1.646   7.133  11.918  1.00 91.52           C
ATOM   1695  OD1 ASN A 123       2.441   6.216  11.798  1.00 91.52           O
ATOM   1696  ND2 ASN A 123       1.338   7.704  13.079  1.00 91.52           N
ATOM   1697 1HD2 ASN A 123       0.676   8.453  13.108  1.00 91.52           H
ATOM   1698 2HD2 ASN A 123       1.769   7.385  13.923  1.00 91.52           H
ATOM   1699  HN  ASN A 123       2.542   9.232   9.596  1.00 91.52           H
ATOM   1700  N   SER A 124       0.194   8.414   7.762  1.00 93.47           N
ATOM   1701  CA  SER A 124      -0.932   8.485   6.846  1.00 93.47           C
ATOM   1702  C   SER A 124      -0.492   8.061   5.443  1.00 93.47           C
ATOM   1703  O   SER A 124      -1.290   7.529   4.673  1.00 93.47           O
ATOM   1704  HA  SER A 124      -1.670   7.789   7.243  1.00 93.47           H
ATOM   1705  CB  SER A 124      -1.527   9.894   6.813  1.00 93.47           C
ATOM   1706 1HB  SER A 124      -2.282   9.950   6.029  1.00 93.47           H
ATOM   1707 2HB  SER A 124      -2.032  10.097   7.758  1.00 93.47           H
ATOM   1708  OG  SER A 124      -0.532  10.889   6.585  1.00 93.47           O
ATOM   1709  HG  SER A 124      -0.335  11.377   7.435  1.00 93.47           H
ATOM   1710  HN  SER A 124       0.655   9.285   7.934  1.00 93.47           H
ATOM   1711  N   MET A 125       0.776   8.314   5.154  1.00 94.33           N
ATOM   1712  CA  MET A 125       1.270   8.195   3.792  1.00 94.33           C
ATOM   1713  C   MET A 125       1.078   6.773   3.261  1.00 94.33           C
ATOM   1714  O   MET A 125       0.711   6.584   2.102  1.00 94.33           O
ATOM   1715  HA  MET A 125       0.677   8.894   3.203  1.00 94.33           H
ATOM   1716  CB  MET A 125       2.756   8.558   3.756  1.00 94.33           C
ATOM   1717 1HB  MET A 125       3.261   8.124   4.619  1.00 94.33           H
ATOM   1718 2HB  MET A 125       3.217   8.127   2.867  1.00 94.33           H
ATOM   1719  CG  MET A 125       2.950  10.075   3.753  1.00 94.33           C
ATOM   1720 1HG  MET A 125       2.338  10.530   4.531  1.00 94.33           H
ATOM   1721 2HG  MET A 125       3.988  10.318   3.981  1.00 94.33           H
ATOM   1722  SD  MET A 125       2.506  10.744   2.158  1.00 94.33           S
ATOM   1723  CE  MET A 125       1.799  12.304   2.663  1.00 94.33           C
ATOM   1724 1HE  MET A 125       0.948  12.121   3.320  1.00 94.33           H
ATOM   1725 2HE  MET A 125       2.549  12.888   3.195  1.00 94.33           H
ATOM   1726 3HE  MET A 125       1.467  12.854   1.783  1.00 94.33           H
ATOM   1727  HN  MET A 125       1.459   8.594   5.828  1.00 94.33           H
ATOM   1728  N   TYR A 126       1.334   5.810   4.134  1.00 89.09           N
ATOM   1729  CA  TYR A 126       1.209   4.411   3.762  1.00 89.09           C
ATOM   1730  C   TYR A 126      -0.228   4.078   3.355  1.00 89.09           C
ATOM   1731  O   TYR A 126      -0.455   3.459   2.317  1.00 89.09           O
ATOM   1732  HA  TYR A 126       1.870   4.227   2.916  1.00 89.09           H
ATOM   1733  CB  TYR A 126       1.570   3.608   5.013  1.00 89.09           C
ATOM   1734 1HB  TYR A 126       2.618   3.785   5.256  1.00 89.09           H
ATOM   1735 2HB  TYR A 126       0.982   3.978   5.853  1.00 89.09           H
ATOM   1736  CG  TYR A 126       1.342   2.102   4.874  1.00 89.09           C
ATOM   1737  CD1 TYR A 126       0.487   1.451   5.739  1.00 89.09           C
ATOM   1738  HD1 TYR A 126      -0.026   2.009   6.522  1.00 89.09           H
ATOM   1739  CD2 TYR A 126       1.991   1.394   3.883  1.00 89.09           C
ATOM   1740  HD2 TYR A 126       2.667   1.909   3.199  1.00 89.09           H
ATOM   1741  CE1 TYR A 126       0.272   0.033   5.608  1.00 89.09           C
ATOM   1742  HE1 TYR A 126      -0.401  -0.494   6.285  1.00 89.09           H
ATOM   1743  CE2 TYR A 126       1.776  -0.023   3.751  1.00 89.09           C
ATOM   1744  HE2 TYR A 126       2.283  -0.594   2.973  1.00 89.09           H
ATOM   1745  CZ  TYR A 126       0.927  -0.634   4.621  1.00 89.09           C
ATOM   1746  OH  TYR A 126       0.724  -1.973   4.497  1.00 89.09           O
ATOM   1747  HH  TYR A 126       0.739  -2.233   3.531  1.00 89.09           H
ATOM   1748  HN  TYR A 126       1.623   5.972   5.077  1.00 89.09           H
ATOM   1749  N   LYS A 127      -1.161   4.504   4.194  1.00 89.74           N
ATOM   1750  CA  LYS A 127      -2.560   4.173   3.988  1.00 89.74           C
ATOM   1751  C   LYS A 127      -3.042   4.805   2.681  1.00 89.74           C
ATOM   1752  O   LYS A 127      -3.851   4.217   1.964  1.00 89.74           O
ATOM   1753  HA  LYS A 127      -2.629   3.089   3.894  1.00 89.74           H
ATOM   1754  CB  LYS A 127      -3.391   4.575   5.208  1.00 89.74           C
ATOM   1755 1HB  LYS A 127      -3.128   5.588   5.515  1.00 89.74           H
ATOM   1756 2HB  LYS A 127      -4.449   4.587   4.945  1.00 89.74           H
ATOM   1757  CG  LYS A 127      -3.160   3.608   6.372  1.00 89.74           C
ATOM   1758 1HG  LYS A 127      -2.092   3.526   6.575  1.00 89.74           H
ATOM   1759 2HG  LYS A 127      -3.627   4.002   7.275  1.00 89.74           H
ATOM   1760  CD  LYS A 127      -3.733   2.225   6.057  1.00 89.74           C
ATOM   1761 1HD  LYS A 127      -4.770   2.321   5.737  1.00 89.74           H
ATOM   1762 2HD  LYS A 127      -3.183   1.780   5.227  1.00 89.74           H
ATOM   1763  CE  LYS A 127      -3.653   1.307   7.278  1.00 89.74           C
ATOM   1764 1HE  LYS A 127      -2.618   1.223   7.610  1.00 89.74           H
ATOM   1765 2HE  LYS A 127      -4.217   1.741   8.104  1.00 89.74           H
ATOM   1766  NZ  LYS A 127      -4.188  -0.034   6.955  1.00 89.74           N
ATOM   1767 1HZ  LYS A 127      -4.165  -0.616   7.785  1.00 89.74           H
ATOM   1768 2HZ  LYS A 127      -5.144   0.053   6.629  1.00 89.74           H
ATOM   1769 3HZ  LYS A 127      -3.620  -0.458   6.230  1.00 89.74           H
ATOM   1770  HN  LYS A 127      -0.973   5.065   5.001  1.00 89.74           H
ATOM   1771  N   MET A 128      -2.525   5.994   2.410  1.00 93.63           N
ATOM   1772  CA  MET A 128      -2.867   6.697   1.185  1.00 93.63           C
ATOM   1773  C   MET A 128      -2.383   5.924  -0.044  1.00 93.63           C
ATOM   1774  O   MET A 128      -3.116   5.783  -1.022  1.00 93.63           O
ATOM   1775  HA  MET A 128      -3.955   6.761   1.176  1.00 93.63           H
ATOM   1776  CB  MET A 128      -2.227   8.087   1.198  1.00 93.63           C
ATOM   1777 1HB  MET A 128      -2.515   8.615   2.107  1.00 93.63           H
ATOM   1778 2HB  MET A 128      -1.142   7.992   1.214  1.00 93.63           H
ATOM   1779  CG  MET A 128      -2.655   8.899  -0.026  1.00 93.63           C
ATOM   1780 1HG  MET A 128      -2.462   8.330  -0.936  1.00 93.63           H
ATOM   1781 2HG  MET A 128      -3.728   9.088   0.009  1.00 93.63           H
ATOM   1782  SD  MET A 128      -1.765  10.445  -0.074  1.00 93.63           S
ATOM   1783  CE  MET A 128      -0.114   9.843  -0.390  1.00 93.63           C
ATOM   1784 1HE  MET A 128       0.192   9.181   0.420  1.00 93.63           H
ATOM   1785 2HE  MET A 128      -0.101   9.295  -1.332  1.00 93.63           H
ATOM   1786 3HE  MET A 128       0.574  10.686  -0.450  1.00 93.63           H
ATOM   1787  HN  MET A 128      -1.885   6.476   3.009  1.00 93.63           H
ATOM   1788  N   ASN A 129      -1.151   5.443   0.046  1.00 93.54           N
ATOM   1789  CA  ASN A 129      -0.576   4.652  -1.028  1.00 93.54           C
ATOM   1790  C   ASN A 129      -1.429   3.400  -1.246  1.00 93.54           C
ATOM   1791  O   ASN A 129      -1.810   3.093  -2.375  1.00 93.54           O
ATOM   1792  HA  ASN A 129      -0.571   5.309  -1.898  1.00 93.54           H
ATOM   1793  CB  ASN A 129       0.844   4.201  -0.681  1.00 93.54           C
ATOM   1794 1HB  ASN A 129       1.512   5.062  -0.681  1.00 93.54           H
ATOM   1795 2HB  ASN A 129       0.861   3.784   0.326  1.00 93.54           H
ATOM   1796  CG  ASN A 129       1.348   3.158  -1.680  1.00 93.54           C
ATOM   1797  OD1 ASN A 129       1.169   1.963  -1.513  1.00 93.54           O
ATOM   1798  ND2 ASN A 129       1.986   3.675  -2.726  1.00 93.54           N
ATOM   1799 1HD2 ASN A 129       2.099   4.665  -2.804  1.00 93.54           H
ATOM   1800 2HD2 ASN A 129       2.353   3.073  -3.436  1.00 93.54           H
ATOM   1801  HN  ASN A 129      -0.551   5.587   0.833  1.00 93.54           H
ATOM   1802  N   PHE A 130      -1.705   2.712  -0.148  1.00 90.12           N
ATOM   1803  CA  PHE A 130      -2.395   1.435  -0.219  1.00 90.12           C
ATOM   1804  C   PHE A 130      -3.723   1.571  -0.966  1.00 90.12           C
ATOM   1805  O   PHE A 130      -3.971   0.852  -1.934  1.00 90.12           O
ATOM   1806  HA  PHE A 130      -1.745   0.746  -0.758  1.00 90.12           H
ATOM   1807  CB  PHE A 130      -2.676   0.999   1.220  1.00 90.12           C
ATOM   1808 1HB  PHE A 130      -1.728   0.885   1.746  1.00 90.12           H
ATOM   1809 2HB  PHE A 130      -3.229   1.789   1.728  1.00 90.12           H
ATOM   1810  CG  PHE A 130      -3.465  -0.308   1.332  1.00 90.12           C
ATOM   1811  CD1 PHE A 130      -4.822  -0.278   1.409  1.00 90.12           C
ATOM   1812  HD1 PHE A 130      -5.348   0.676   1.391  1.00 90.12           H
ATOM   1813  CD2 PHE A 130      -2.808  -1.499   1.354  1.00 90.12           C
ATOM   1814  HD2 PHE A 130      -1.720  -1.523   1.292  1.00 90.12           H
ATOM   1815  CE1 PHE A 130      -5.554  -1.490   1.512  1.00 90.12           C
ATOM   1816  HE1 PHE A 130      -6.642  -1.467   1.574  1.00 90.12           H
ATOM   1817  CE2 PHE A 130      -3.540  -2.711   1.457  1.00 90.12           C
ATOM   1818  HE2 PHE A 130      -3.014  -3.666   1.474  1.00 90.12           H
ATOM   1819  CZ  PHE A 130      -4.898  -2.681   1.534  1.00 90.12           C
ATOM   1820  HZ  PHE A 130      -5.459  -3.612   1.613  1.00 90.12           H
ATOM   1821  HN  PHE A 130      -1.465   3.012   0.775  1.00 90.12           H
ATOM   1822  N   TYR A 131      -4.542   2.496  -0.490  1.00 90.39           N
ATOM   1823  CA  TYR A 131      -5.885   2.654  -1.022  1.00 90.39           C
ATOM   1824  C   TYR A 131      -5.846   3.067  -2.495  1.00 90.39           C
ATOM   1825  O   TYR A 131      -6.618   2.561  -3.306  1.00 90.39           O
ATOM   1826  HA  TYR A 131      -6.396   1.695  -0.935  1.00 90.39           H
ATOM   1827  CB  TYR A 131      -6.533   3.774  -0.207  1.00 90.39           C
ATOM   1828 1HB  TYR A 131      -5.893   4.655  -0.246  1.00 90.39           H
ATOM   1829 2HB  TYR A 131      -7.480   4.048  -0.673  1.00 90.39           H
ATOM   1830  CG  TYR A 131      -6.788   3.411   1.257  1.00 90.39           C
ATOM   1831  CD1 TYR A 131      -7.226   2.145   1.588  1.00 90.39           C
ATOM   1832  HD1 TYR A 131      -7.390   1.404   0.806  1.00 90.39           H
ATOM   1833  CD2 TYR A 131      -6.580   4.350   2.247  1.00 90.39           C
ATOM   1834  HD2 TYR A 131      -6.235   5.350   1.986  1.00 90.39           H
ATOM   1835  CE1 TYR A 131      -7.466   1.803   2.966  1.00 90.39           C
ATOM   1836  HE1 TYR A 131      -7.811   0.807   3.241  1.00 90.39           H
ATOM   1837  CE2 TYR A 131      -6.820   4.008   3.625  1.00 90.39           C
ATOM   1838  HE2 TYR A 131      -6.660   4.740   4.417  1.00 90.39           H
ATOM   1839  CZ  TYR A 131      -7.251   2.752   3.917  1.00 90.39           C
ATOM   1840  OH  TYR A 131      -7.477   2.429   5.219  1.00 90.39           O
ATOM   1841  HH  TYR A 131      -7.432   3.250   5.787  1.00 90.39           H
ATOM   1842  HN  TYR A 131      -4.302   3.131   0.245  1.00 90.39           H
ATOM   1843  N   SER A 132      -4.938   3.985  -2.795  1.00 91.79           N
ATOM   1844  CA  SER A 132      -4.812   4.498  -4.148  1.00 91.79           C
ATOM   1845  C   SER A 132      -4.367   3.380  -5.093  1.00 91.79           C
ATOM   1846  O   SER A 132      -4.864   3.275  -6.213  1.00 91.79           O
ATOM   1847  HA  SER A 132      -5.807   4.853  -4.416  1.00 91.79           H
ATOM   1848  CB  SER A 132      -3.824   5.665  -4.204  1.00 91.79           C
ATOM   1849 1HB  SER A 132      -3.695   5.981  -5.239  1.00 91.79           H
ATOM   1850 2HB  SER A 132      -4.236   6.516  -3.661  1.00 91.79           H
ATOM   1851  OG  SER A 132      -2.556   5.319  -3.653  1.00 91.79           O
ATOM   1852  HG  SER A 132      -2.451   5.736  -2.750  1.00 91.79           H
ATOM   1853  HN  SER A 132      -4.297   4.374  -2.133  1.00 91.79           H
ATOM   1854  N   CYS A 133      -3.435   2.574  -4.606  1.00 88.52           N
ATOM   1855  CA  CYS A 133      -2.908   1.476  -5.399  1.00 88.52           C
ATOM   1856  C   CYS A 133      -4.062   0.530  -5.738  1.00 88.52           C
ATOM   1857  O   CYS A 133      -4.234   0.144  -6.893  1.00 88.52           O
ATOM   1858  HA  CYS A 133      -2.490   1.916  -6.304  1.00 88.52           H
ATOM   1859  CB  CYS A 133      -1.770   0.752  -4.676  1.00 88.52           C
ATOM   1860 1HB  CYS A 133      -2.031   0.603  -3.628  1.00 88.52           H
ATOM   1861 2HB  CYS A 133      -1.622  -0.236  -5.112  1.00 88.52           H
ATOM   1862  SG  CYS A 133      -0.227   1.728  -4.803  1.00 88.52           S
ATOM   1863  HG  CYS A 133      -0.576   2.655  -3.916  1.00 88.52           H
ATOM   1864  HN  CYS A 133      -3.043   2.660  -3.691  1.00 88.52           H
ATOM   1865  N   VAL A 134      -4.823   0.184  -4.710  1.00 87.23           N
ATOM   1866  CA  VAL A 134      -5.912  -0.764  -4.870  1.00 87.23           C
ATOM   1867  C   VAL A 134      -6.849  -0.275  -5.977  1.00 87.23           C
ATOM   1868  O   VAL A 134      -7.199  -1.035  -6.879  1.00 87.23           O
ATOM   1869  HA  VAL A 134      -5.477  -1.716  -5.174  1.00 87.23           H
ATOM   1870  CB  VAL A 134      -6.625  -0.973  -3.533  1.00 87.23           C
ATOM   1871  HB  VAL A 134      -6.894   0.007  -3.139  1.00 87.23           H
ATOM   1872  CG1 VAL A 134      -7.915  -1.775  -3.719  1.00 87.23           C
ATOM   1873 1HG1 VAL A 134      -8.583  -1.236  -4.391  1.00 87.23           H
ATOM   1874 2HG1 VAL A 134      -7.679  -2.750  -4.146  1.00 87.23           H
ATOM   1875 3HG1 VAL A 134      -8.402  -1.909  -2.753  1.00 87.23           H
ATOM   1876  CG2 VAL A 134      -5.700  -1.650  -2.519  1.00 87.23           C
ATOM   1877 1HG2 VAL A 134      -5.387  -2.621  -2.904  1.00 87.23           H
ATOM   1878 2HG2 VAL A 134      -4.823  -1.025  -2.353  1.00 87.23           H
ATOM   1879 3HG2 VAL A 134      -6.232  -1.787  -1.577  1.00 87.23           H
ATOM   1880  HN  VAL A 134      -4.705   0.540  -3.783  1.00 87.23           H
ATOM   1881  N   LEU A 135      -7.228   0.990  -5.872  1.00 89.53           N
ATOM   1882  CA  LEU A 135      -8.229   1.548  -6.765  1.00 89.53           C
ATOM   1883  C   LEU A 135      -7.656   1.627  -8.181  1.00 89.53           C
ATOM   1884  O   LEU A 135      -8.364   1.380  -9.156  1.00 89.53           O
ATOM   1885  HA  LEU A 135      -9.077   0.862  -6.774  1.00 89.53           H
ATOM   1886  CB  LEU A 135      -8.736   2.889  -6.230  1.00 89.53           C
ATOM   1887 1HB  LEU A 135      -7.882   3.554  -6.105  1.00 89.53           H
ATOM   1888 2HB  LEU A 135      -9.382   3.337  -6.985  1.00 89.53           H
ATOM   1889  CG  LEU A 135      -9.504   2.836  -4.908  1.00 89.53           C
ATOM   1890  HG  LEU A 135      -8.898   2.294  -4.182  1.00 89.53           H
ATOM   1891  CD1 LEU A 135      -9.730   4.243  -4.349  1.00 89.53           C
ATOM   1892 1HD1 LEU A 135      -8.767   4.723  -4.175  1.00 89.53           H
ATOM   1893 2HD1 LEU A 135     -10.305   4.830  -5.065  1.00 89.53           H
ATOM   1894 3HD1 LEU A 135     -10.278   4.176  -3.409  1.00 89.53           H
ATOM   1895  CD2 LEU A 135     -10.816   2.066  -5.067  1.00 89.53           C
ATOM   1896 1HD2 LEU A 135     -11.439   2.558  -5.813  1.00 89.53           H
ATOM   1897 2HD2 LEU A 135     -10.602   1.046  -5.387  1.00 89.53           H
ATOM   1898 3HD2 LEU A 135     -11.342   2.044  -4.112  1.00 89.53           H
ATOM   1899  HN  LEU A 135      -6.864   1.628  -5.194  1.00 89.53           H
ATOM   1900  N   LEU A 136      -6.379   1.973  -8.250  1.00 90.57           N
ATOM   1901  CA  LEU A 136      -5.715   2.136  -9.532  1.00 90.57           C
ATOM   1902  C   LEU A 136      -5.654   0.784 -10.246  1.00 90.57           C
ATOM   1903  O   LEU A 136      -5.895   0.702 -11.449  1.00 90.57           O
ATOM   1904  HA  LEU A 136      -6.323   2.815 -10.130  1.00 90.57           H
ATOM   1905  CB  LEU A 136      -4.348   2.797  -9.348  1.00 90.57           C
ATOM   1906 1HB  LEU A 136      -3.833   2.297  -8.527  1.00 90.57           H
ATOM   1907 2HB  LEU A 136      -3.758   2.622 -10.247  1.00 90.57           H
ATOM   1908  CG  LEU A 136      -4.361   4.300  -9.064  1.00 90.57           C
ATOM   1909  HG  LEU A 136      -5.078   4.490  -8.265  1.00 90.57           H
ATOM   1910  CD1 LEU A 136      -2.995   4.777  -8.569  1.00 90.57           C
ATOM   1911 1HD1 LEU A 136      -2.737   4.251  -7.650  1.00 90.57           H
ATOM   1912 2HD1 LEU A 136      -2.241   4.572  -9.329  1.00 90.57           H
ATOM   1913 3HD1 LEU A 136      -3.032   5.849  -8.375  1.00 90.57           H
ATOM   1914  CD2 LEU A 136      -4.833   5.085 -10.290  1.00 90.57           C
ATOM   1915 1HD2 LEU A 136      -4.160   4.893 -11.125  1.00 90.57           H
ATOM   1916 2HD2 LEU A 136      -5.842   4.770 -10.557  1.00 90.57           H
ATOM   1917 3HD2 LEU A 136      -4.833   6.150 -10.061  1.00 90.57           H
ATOM   1918  HN  LEU A 136      -5.801   2.140  -7.451  1.00 90.57           H
ATOM   1919  N   ILE A 137      -5.331  -0.243  -9.473  1.00 86.23           N
ATOM   1920  CA  ILE A 137      -5.209  -1.583 -10.022  1.00 86.23           C
ATOM   1921  C   ILE A 137      -6.557  -2.017 -10.600  1.00 86.23           C
ATOM   1922  O   ILE A 137      -6.612  -2.630 -11.665  1.00 86.23           O
ATOM   1923  HA  ILE A 137      -4.483  -1.538 -10.834  1.00 86.23           H
ATOM   1924  CB  ILE A 137      -4.652  -2.544  -8.969  1.00 86.23           C
ATOM   1925  HB  ILE A 137      -5.181  -2.368  -8.033  1.00 86.23           H
ATOM   1926  CG1 ILE A 137      -3.169  -2.273  -8.709  1.00 86.23           C
ATOM   1927 1HG1 ILE A 137      -2.585  -2.560  -9.583  1.00 86.23           H
ATOM   1928 2HG1 ILE A 137      -3.012  -1.205  -8.558  1.00 86.23           H
ATOM   1929  CG2 ILE A 137      -4.908  -3.999  -9.366  1.00 86.23           C
ATOM   1930 1HG2 ILE A 137      -5.981  -4.167  -9.460  1.00 86.23           H
ATOM   1931 2HG2 ILE A 137      -4.423  -4.206 -10.320  1.00 86.23           H
ATOM   1932 3HG2 ILE A 137      -4.502  -4.661  -8.601  1.00 86.23           H
ATOM   1933  CD1 ILE A 137      -2.678  -3.045  -7.483  1.00 86.23           C
ATOM   1934 1HD1 ILE A 137      -3.248  -2.736  -6.607  1.00 86.23           H
ATOM   1935 2HD1 ILE A 137      -2.814  -4.113  -7.648  1.00 86.23           H
ATOM   1936 3HD1 ILE A 137      -1.621  -2.834  -7.321  1.00 86.23           H
ATOM   1937  HN  ILE A 137      -5.154  -0.170  -8.492  1.00 86.23           H
ATOM   1938  N   MET A 138      -7.613  -1.683  -9.872  1.00 86.55           N
ATOM   1939  CA  MET A 138      -8.961  -1.971 -10.331  1.00 86.55           C
ATOM   1940  C   MET A 138      -9.226  -1.323 -11.692  1.00 86.55           C
ATOM   1941  O   MET A 138      -9.706  -1.981 -12.613  1.00 86.55           O
ATOM   1942  HA  MET A 138      -9.014  -3.056 -10.421  1.00 86.55           H
ATOM   1943  CB  MET A 138      -9.971  -1.446  -9.309  1.00 86.55           C
ATOM   1944 1HB  MET A 138      -9.690  -1.778  -8.310  1.00 86.55           H
ATOM   1945 2HB  MET A 138      -9.953  -0.356  -9.300  1.00 86.55           H
ATOM   1946  CG  MET A 138     -11.384  -1.935  -9.636  1.00 86.55           C
ATOM   1947 1HG  MET A 138     -11.659  -1.630 -10.645  1.00 86.55           H
ATOM   1948 2HG  MET A 138     -11.416  -3.024  -9.611  1.00 86.55           H
ATOM   1949  SD  MET A 138     -12.548  -1.265  -8.459  1.00 86.55           S
ATOM   1950  CE  MET A 138     -12.335   0.479  -8.771  1.00 86.55           C
ATOM   1951 1HE  MET A 138     -11.299   0.759  -8.577  1.00 86.55           H
ATOM   1952 2HE  MET A 138     -12.582   0.696  -9.810  1.00 86.55           H
ATOM   1953 3HE  MET A 138     -12.994   1.049  -8.115  1.00 86.55           H
ATOM   1954  HN  MET A 138      -7.557  -1.224  -8.985  1.00 86.55           H
ATOM   1955  N   CYS A 139      -8.903  -0.041 -11.774  1.00 89.06           N
ATOM   1956  CA  CYS A 139      -9.235   0.740 -12.953  1.00 89.06           C
ATOM   1957  C   CYS A 139      -8.446   0.180 -14.139  1.00 89.06           C
ATOM   1958  O   CYS A 139      -8.952   0.132 -15.259  1.00 89.06           O
ATOM   1959  HA  CYS A 139     -10.307   0.626 -13.113  1.00 89.06           H
ATOM   1960  CB  CYS A 139      -8.963   2.231 -12.739  1.00 89.06           C
ATOM   1961 1HB  CYS A 139      -7.933   2.378 -12.415  1.00 89.06           H
ATOM   1962 2HB  CYS A 139      -9.080   2.769 -13.680  1.00 89.06           H
ATOM   1963  SG  CYS A 139     -10.114   2.904 -11.487  1.00 89.06           S
ATOM   1964  HG  CYS A 139      -9.447   2.453 -10.428  1.00 89.06           H
ATOM   1965  HN  CYS A 139      -8.423   0.462 -11.055  1.00 89.06           H
ATOM   1966  N   ILE A 140      -7.219  -0.229 -13.851  1.00 85.58           N
ATOM   1967  CA  ILE A 140      -6.364  -0.806 -14.875  1.00 85.58           C
ATOM   1968  C   ILE A 140      -7.044  -2.043 -15.465  1.00 85.58           C
ATOM   1969  O   ILE A 140      -7.044  -2.236 -16.679  1.00 85.58           O
ATOM   1970  HA  ILE A 140      -6.253  -0.063 -15.665  1.00 85.58           H
ATOM   1971  CB  ILE A 140      -4.967  -1.081 -14.314  1.00 85.58           C
ATOM   1972  HB  ILE A 140      -5.079  -1.558 -13.340  1.00 85.58           H
ATOM   1973  CG1 ILE A 140      -4.199   0.223 -14.092  1.00 85.58           C
ATOM   1974 1HG1 ILE A 140      -3.926   0.657 -15.054  1.00 85.58           H
ATOM   1975 2HG1 ILE A 140      -4.840   0.946 -13.587  1.00 85.58           H
ATOM   1976  CG2 ILE A 140      -4.198  -2.054 -15.209  1.00 85.58           C
ATOM   1977 1HG2 ILE A 140      -4.742  -2.997 -15.271  1.00 85.58           H
ATOM   1978 2HG2 ILE A 140      -4.096  -1.627 -16.207  1.00 85.58           H
ATOM   1979 3HG2 ILE A 140      -3.209  -2.232 -14.787  1.00 85.58           H
ATOM   1980  CD1 ILE A 140      -2.938  -0.018 -13.259  1.00 85.58           C
ATOM   1981 1HD1 ILE A 140      -3.217  -0.428 -12.289  1.00 85.58           H
ATOM   1982 2HD1 ILE A 140      -2.289  -0.722 -13.779  1.00 85.58           H
ATOM   1983 3HD1 ILE A 140      -2.411   0.926 -13.117  1.00 85.58           H
ATOM   1984  HN  ILE A 140      -6.809  -0.172 -12.941  1.00 85.58           H
ATOM   1985  N   SER A 141      -7.608  -2.849 -14.577  1.00 82.03           N
ATOM   1986  CA  SER A 141      -8.185  -4.120 -14.980  1.00 82.03           C
ATOM   1987  C   SER A 141      -9.423  -3.881 -15.847  1.00 82.03           C
ATOM   1988  O   SER A 141      -9.636  -4.580 -16.836  1.00 82.03           O
ATOM   1989  HA  SER A 141      -7.406  -4.621 -15.554  1.00 82.03           H
ATOM   1990  CB  SER A 141      -8.547  -4.971 -13.761  1.00 82.03           C
ATOM   1991 1HB  SER A 141      -9.265  -4.433 -13.143  1.00 82.03           H
ATOM   1992 2HB  SER A 141      -9.036  -5.888 -14.092  1.00 82.03           H
ATOM   1993  OG  SER A 141      -7.401  -5.300 -12.981  1.00 82.03           O
ATOM   1994  HG  SER A 141      -7.212  -4.568 -12.326  1.00 82.03           H
ATOM   1995  HN  SER A 141      -7.674  -2.645 -13.600  1.00 82.03           H
ATOM   1996  N   VAL A 142     -10.206  -2.891 -15.444  1.00 84.00           N
ATOM   1997  CA  VAL A 142     -11.395  -2.525 -16.195  1.00 84.00           C
ATOM   1998  C   VAL A 142     -10.983  -2.022 -17.580  1.00 84.00           C
ATOM   1999  O   VAL A 142     -11.598  -2.381 -18.583  1.00 84.00           O
ATOM   2000  HA  VAL A 142     -11.999  -3.424 -16.314  1.00 84.00           H
ATOM   2001  CB  VAL A 142     -12.216  -1.502 -15.408  1.00 84.00           C
ATOM   2002  HB  VAL A 142     -11.565  -0.661 -15.169  1.00 84.00           H
ATOM   2003  CG1 VAL A 142     -13.380  -0.970 -16.248  1.00 84.00           C
ATOM   2004 1HG1 VAL A 142     -12.991  -0.490 -17.145  1.00 84.00           H
ATOM   2005 2HG1 VAL A 142     -14.031  -1.798 -16.531  1.00 84.00           H
ATOM   2006 3HG1 VAL A 142     -13.947  -0.245 -15.664  1.00 84.00           H
ATOM   2007  CG2 VAL A 142     -12.718  -2.098 -14.091  1.00 84.00           C
ATOM   2008 1HG2 VAL A 142     -13.346  -2.964 -14.300  1.00 84.00           H
ATOM   2009 2HG2 VAL A 142     -11.866  -2.404 -13.483  1.00 84.00           H
ATOM   2010 3HG2 VAL A 142     -13.299  -1.349 -13.552  1.00 84.00           H
ATOM   2011  HN  VAL A 142     -10.040  -2.346 -14.623  1.00 84.00           H
ATOM   2012  N   ASP A 143      -9.944  -1.199 -17.591  1.00 84.56           N
ATOM   2013  CA  ASP A 143      -9.508  -0.561 -18.822  1.00 84.56           C
ATOM   2014  C   ASP A 143      -9.046  -1.633 -19.811  1.00 84.56           C
ATOM   2015  O   ASP A 143      -9.316  -1.537 -21.007  1.00 84.56           O
ATOM   2016  HA  ASP A 143     -10.376  -0.009 -19.181  1.00 84.56           H
ATOM   2017  CB  ASP A 143      -8.333   0.384 -18.565  1.00 84.56           C
ATOM   2018 1HB  ASP A 143      -8.570   1.047 -17.733  1.00 84.56           H
ATOM   2019 2HB  ASP A 143      -7.455  -0.192 -18.274  1.00 84.56           H
ATOM   2020  CG  ASP A 143      -8.015   1.214 -19.811  1.00 84.56           C
ATOM   2021  OD1 ASP A 143      -8.967   1.820 -20.347  1.00 84.56           O
ATOM   2022  OD2 ASP A 143      -6.826   1.223 -20.198  1.00 84.56           O
ATOM   2023  HN  ASP A 143      -9.406  -0.968 -16.781  1.00 84.56           H
ATOM   2024  N   ARG A 144      -8.356  -2.630 -19.275  1.00 79.03           N
ATOM   2025  CA  ARG A 144      -7.810  -3.692 -20.102  1.00 79.03           C
ATOM   2026  C   ARG A 144      -8.940  -4.511 -20.729  1.00 79.03           C
ATOM   2027  O   ARG A 144      -8.839  -4.937 -21.878  1.00 79.03           O
ATOM   2028  HA  ARG A 144      -7.227  -3.178 -20.867  1.00 79.03           H
ATOM   2029  CB  ARG A 144      -6.910  -4.620 -19.284  1.00 79.03           C
ATOM   2030 1HB  ARG A 144      -7.371  -4.820 -18.317  1.00 79.03           H
ATOM   2031 2HB  ARG A 144      -6.809  -5.578 -19.794  1.00 79.03           H
ATOM   2032  CG  ARG A 144      -5.527  -3.999 -19.076  1.00 79.03           C
ATOM   2033 1HG  ARG A 144      -5.081  -3.762 -20.043  1.00 79.03           H
ATOM   2034 2HG  ARG A 144      -5.624  -3.060 -18.531  1.00 79.03           H
ATOM   2035  CD  ARG A 144      -4.609  -4.950 -18.305  1.00 79.03           C
ATOM   2036 1HD  ARG A 144      -4.970  -5.067 -17.283  1.00 79.03           H
ATOM   2037 2HD  ARG A 144      -4.628  -5.938 -18.764  1.00 79.03           H
ATOM   2038  NE  ARG A 144      -3.226  -4.423 -18.296  1.00 79.03           N
ATOM   2039  HE  ARG A 144      -3.102  -3.435 -18.205  1.00 79.03           H
ATOM   2040  CZ  ARG A 144      -2.131  -5.187 -18.402  1.00 79.03           C
ATOM   2041  NH1 ARG A 144      -2.238  -6.517 -18.526  1.00 79.03           N
ATOM   2042 1HH1 ARG A 144      -3.141  -6.946 -18.540  1.00 79.03           H
ATOM   2043 2HH1 ARG A 144      -1.415  -7.079 -18.604  1.00 79.03           H
ATOM   2044  NH2 ARG A 144      -0.926  -4.601 -18.382  1.00 79.03           N
ATOM   2045 1HH2 ARG A 144      -0.098  -5.156 -18.460  1.00 79.03           H
ATOM   2046 2HH2 ARG A 144      -0.854  -3.607 -18.289  1.00 79.03           H
ATOM   2047  HN  ARG A 144      -8.169  -2.718 -18.296  1.00 79.03           H
ATOM   2048  N   TYR A 145      -9.991  -4.706 -19.946  1.00 81.15           N
ATOM   2049  CA  TYR A 145     -11.165  -5.410 -20.431  1.00 81.15           C
ATOM   2050  C   TYR A 145     -11.775  -4.692 -21.637  1.00 81.15           C
ATOM   2051  O   TYR A 145     -12.020  -5.309 -22.673  1.00 81.15           O
ATOM   2052  HA  TYR A 145     -10.857  -6.412 -20.732  1.00 81.15           H
ATOM   2053  CB  TYR A 145     -12.173  -5.393 -19.280  1.00 81.15           C
ATOM   2054 1HB  TYR A 145     -11.804  -6.033 -18.479  1.00 81.15           H
ATOM   2055 2HB  TYR A 145     -12.233  -4.382 -18.878  1.00 81.15           H
ATOM   2056  CG  TYR A 145     -13.577  -5.853 -19.676  1.00 81.15           C
ATOM   2057  CD1 TYR A 145     -14.636  -4.970 -19.615  1.00 81.15           C
ATOM   2058  HD1 TYR A 145     -14.471  -3.944 -19.286  1.00 81.15           H
ATOM   2059  CD2 TYR A 145     -13.786  -7.152 -20.093  1.00 81.15           C
ATOM   2060  HD2 TYR A 145     -12.950  -7.850 -20.140  1.00 81.15           H
ATOM   2061  CE1 TYR A 145     -15.958  -5.403 -19.987  1.00 81.15           C
ATOM   2062  HE1 TYR A 145     -16.802  -4.715 -19.944  1.00 81.15           H
ATOM   2063  CE2 TYR A 145     -15.108  -7.586 -20.465  1.00 81.15           C
ATOM   2064  HE2 TYR A 145     -15.287  -8.609 -20.796  1.00 81.15           H
ATOM   2065  CZ  TYR A 145     -16.128  -6.689 -20.394  1.00 81.15           C
ATOM   2066  OH  TYR A 145     -17.377  -7.098 -20.746  1.00 81.15           O
ATOM   2067  HH  TYR A 145     -17.353  -8.053 -21.042  1.00 81.15           H
ATOM   2068  HN  TYR A 145     -10.047  -4.394 -18.998  1.00 81.15           H
ATOM   2069  N   ILE A 146     -12.002  -3.399 -21.463  1.00 81.24           N
ATOM   2070  CA  ILE A 146     -12.615  -2.599 -22.510  1.00 81.24           C
ATOM   2071  C   ILE A 146     -11.742  -2.652 -23.765  1.00 81.24           C
ATOM   2072  O   ILE A 146     -12.254  -2.753 -24.878  1.00 81.24           O
ATOM   2073  HA  ILE A 146     -13.581  -3.049 -22.742  1.00 81.24           H
ATOM   2074  CB  ILE A 146     -12.887  -1.179 -22.009  1.00 81.24           C
ATOM   2075  HB  ILE A 146     -11.959  -0.776 -21.603  1.00 81.24           H
ATOM   2076  CG1 ILE A 146     -13.912  -1.184 -20.873  1.00 81.24           C
ATOM   2077 1HG1 ILE A 146     -14.899  -1.422 -21.271  1.00 81.24           H
ATOM   2078 2HG1 ILE A 146     -13.661  -1.965 -20.156  1.00 81.24           H
ATOM   2079  CG2 ILE A 146     -13.311  -0.264 -23.159  1.00 81.24           C
ATOM   2080 1HG2 ILE A 146     -12.517  -0.225 -23.905  1.00 81.24           H
ATOM   2081 2HG2 ILE A 146     -14.221  -0.653 -23.617  1.00 81.24           H
ATOM   2082 3HG2 ILE A 146     -13.498   0.739 -22.776  1.00 81.24           H
ATOM   2083  CD1 ILE A 146     -13.954   0.172 -20.166  1.00 81.24           C
ATOM   2084 1HD1 ILE A 146     -12.972   0.394 -19.749  1.00 81.24           H
ATOM   2085 2HD1 ILE A 146     -14.230   0.946 -20.881  1.00 81.24           H
ATOM   2086 3HD1 ILE A 146     -14.691   0.140 -19.363  1.00 81.24           H
ATOM   2087  HN  ILE A 146     -11.774  -2.898 -20.627  1.00 81.24           H
ATOM   2088  N   ALA A 147     -10.438  -2.582 -23.542  1.00 80.57           N
ATOM   2089  CA  ALA A 147      -9.493  -2.524 -24.645  1.00 80.57           C
ATOM   2090  C   ALA A 147      -9.594  -3.811 -25.465  1.00 80.57           C
ATOM   2091  O   ALA A 147      -9.398  -3.795 -26.680  1.00 80.57           O
ATOM   2092  HA  ALA A 147      -9.769  -1.679 -25.275  1.00 80.57           H
ATOM   2093  CB  ALA A 147      -8.083  -2.292 -24.097  1.00 80.57           C
ATOM   2094 1HB  ALA A 147      -8.057  -1.351 -23.547  1.00 80.57           H
ATOM   2095 2HB  ALA A 147      -7.813  -3.110 -23.430  1.00 80.57           H
ATOM   2096 3HB  ALA A 147      -7.374  -2.248 -24.924  1.00 80.57           H
ATOM   2097  HN  ALA A 147     -10.026  -2.564 -22.631  1.00 80.57           H
ATOM   2098  N   ILE A 148      -9.900  -4.897 -24.770  1.00 76.63           N
ATOM   2099  CA  ILE A 148      -9.867  -6.213 -25.383  1.00 76.63           C
ATOM   2100  C   ILE A 148     -11.259  -6.556 -25.919  1.00 76.63           C
ATOM   2101  O   ILE A 148     -11.389  -7.104 -27.013  1.00 76.63           O
ATOM   2102  HA  ILE A 148      -9.176  -6.164 -26.225  1.00 76.63           H
ATOM   2103  CB  ILE A 148      -9.314  -7.248 -24.402  1.00 76.63           C
ATOM   2104  HB  ILE A 148      -9.878  -7.174 -23.473  1.00 76.63           H
ATOM   2105  CG1 ILE A 148      -7.850  -6.957 -24.066  1.00 76.63           C
ATOM   2106 1HG1 ILE A 148      -7.227  -7.155 -24.938  1.00 76.63           H
ATOM   2107 2HG1 ILE A 148      -7.732  -5.901 -23.823  1.00 76.63           H
ATOM   2108  CG2 ILE A 148      -9.508  -8.669 -24.936  1.00 76.63           C
ATOM   2109 1HG2 ILE A 148     -10.571  -8.860 -25.082  1.00 76.63           H
ATOM   2110 2HG2 ILE A 148      -8.985  -8.774 -25.887  1.00 76.63           H
ATOM   2111 3HG2 ILE A 148      -9.106  -9.384 -24.219  1.00 76.63           H
ATOM   2112  CD1 ILE A 148      -7.377  -7.813 -22.889  1.00 76.63           C
ATOM   2113 1HD1 ILE A 148      -7.987  -7.595 -22.013  1.00 76.63           H
ATOM   2114 2HD1 ILE A 148      -7.473  -8.868 -23.145  1.00 76.63           H
ATOM   2115 3HD1 ILE A 148      -6.333  -7.586 -22.672  1.00 76.63           H
ATOM   2116  HN  ILE A 148     -10.167  -4.886 -23.806  1.00 76.63           H
ATOM   2117  N   ALA A 149     -12.264  -6.221 -25.124  1.00 77.86           N
ATOM   2118  CA  ALA A 149     -13.627  -6.618 -25.432  1.00 77.86           C
ATOM   2119  C   ALA A 149     -14.199  -5.679 -26.496  1.00 77.86           C
ATOM   2120  O   ALA A 149     -14.886  -6.122 -27.415  1.00 77.86           O
ATOM   2121  HA  ALA A 149     -13.595  -7.631 -25.832  1.00 77.86           H
ATOM   2122  CB  ALA A 149     -14.460  -6.621 -24.148  1.00 77.86           C
ATOM   2123 1HB  ALA A 149     -14.029  -7.325 -23.437  1.00 77.86           H
ATOM   2124 2HB  ALA A 149     -14.463  -5.622 -23.714  1.00 77.86           H
ATOM   2125 3HB  ALA A 149     -15.483  -6.920 -24.380  1.00 77.86           H
ATOM   2126  HN  ALA A 149     -12.158  -5.688 -24.284  1.00 77.86           H
ATOM   2127  N   GLN A 150     -13.895  -4.400 -26.336  1.00 79.39           N
ATOM   2128  CA  GLN A 150     -14.460  -3.382 -27.205  1.00 79.39           C
ATOM   2129  C   GLN A 150     -13.352  -2.692 -28.004  1.00 79.39           C
ATOM   2130  O   GLN A 150     -13.380  -1.477 -28.191  1.00 79.39           O
ATOM   2131  HA  GLN A 150     -15.126  -3.916 -27.882  1.00 79.39           H
ATOM   2132  CB  GLN A 150     -15.271  -2.363 -26.403  1.00 79.39           C
ATOM   2133 1HB  GLN A 150     -14.621  -1.854 -25.691  1.00 79.39           H
ATOM   2134 2HB  GLN A 150     -15.669  -1.601 -27.072  1.00 79.39           H
ATOM   2135  CG  GLN A 150     -16.420  -3.044 -25.656  1.00 79.39           C
ATOM   2136 1HG  GLN A 150     -16.966  -3.696 -26.338  1.00 79.39           H
ATOM   2137 2HG  GLN A 150     -16.020  -3.675 -24.863  1.00 79.39           H
ATOM   2138  CD  GLN A 150     -17.375  -2.009 -25.058  1.00 79.39           C
ATOM   2139  OE1 GLN A 150     -17.216  -0.811 -25.225  1.00 79.39           O
ATOM   2140  NE2 GLN A 150     -18.374  -2.536 -24.355  1.00 79.39           N
ATOM   2141 1HE2 GLN A 150     -18.447  -3.529 -24.258  1.00 79.39           H
ATOM   2142 2HE2 GLN A 150     -19.051  -1.940 -23.925  1.00 79.39           H
ATOM   2143  HN  GLN A 150     -13.277  -4.056 -25.629  1.00 79.39           H
ATOM   2144  N   ALA A 151     -12.401  -3.499 -28.454  1.00 75.96           N
ATOM   2145  CA  ALA A 151     -11.165  -2.966 -29.001  1.00 75.96           C
ATOM   2146  C   ALA A 151     -11.492  -1.859 -30.005  1.00 75.96           C
ATOM   2147  O   ALA A 151     -10.879  -0.792 -29.980  1.00 75.96           O
ATOM   2148  HA  ALA A 151     -10.594  -2.540 -28.176  1.00 75.96           H
ATOM   2149  CB  ALA A 151     -10.353  -4.101 -29.629  1.00 75.96           C
ATOM   2150 1HB  ALA A 151     -10.122  -4.847 -28.868  1.00 75.96           H
ATOM   2151 2HB  ALA A 151     -10.933  -4.564 -30.427  1.00 75.96           H
ATOM   2152 3HB  ALA A 151      -9.426  -3.701 -30.039  1.00 75.96           H
ATOM   2153  HN  ALA A 151     -12.466  -4.497 -28.450  1.00 75.96           H
ATOM   2154  N   MET A 152     -12.456  -2.149 -30.865  1.00 73.73           N
ATOM   2155  CA  MET A 152     -12.829  -1.217 -31.915  1.00 73.73           C
ATOM   2156  C   MET A 152     -13.290   0.117 -31.325  1.00 73.73           C
ATOM   2157  O   MET A 152     -12.791   1.175 -31.707  1.00 73.73           O
ATOM   2158  HA  MET A 152     -11.927  -1.067 -32.508  1.00 73.73           H
ATOM   2159  CB  MET A 152     -13.955  -1.819 -32.757  1.00 73.73           C
ATOM   2160 1HB  MET A 152     -14.713  -2.250 -32.103  1.00 73.73           H
ATOM   2161 2HB  MET A 152     -14.443  -1.034 -33.335  1.00 73.73           H
ATOM   2162  CG  MET A 152     -13.418  -2.895 -33.703  1.00 73.73           C
ATOM   2163 1HG  MET A 152     -12.533  -3.362 -33.270  1.00 73.73           H
ATOM   2164 2HG  MET A 152     -14.161  -3.681 -33.833  1.00 73.73           H
ATOM   2165  SD  MET A 152     -13.013  -2.172 -35.284  1.00 73.73           S
ATOM   2166  CE  MET A 152     -14.643  -2.069 -36.004  1.00 73.73           C
ATOM   2167 1HE  MET A 152     -15.074  -3.067 -36.071  1.00 73.73           H
ATOM   2168 2HE  MET A 152     -15.277  -1.440 -35.379  1.00 73.73           H
ATOM   2169 3HE  MET A 152     -14.572  -1.635 -37.001  1.00 73.73           H
ATOM   2170  HN  MET A 152     -12.978  -3.002 -30.853  1.00 73.73           H
ATOM   2171  N   ARG A 153     -14.238   0.024 -30.403  1.00 75.79           N
ATOM   2172  CA  ARG A 153     -14.797   1.213 -29.782  1.00 75.79           C
ATOM   2173  C   ARG A 153     -13.746   1.898 -28.906  1.00 75.79           C
ATOM   2174  O   ARG A 153     -13.700   3.125 -28.829  1.00 75.79           O
ATOM   2175  HA  ARG A 153     -15.089   1.852 -30.615  1.00 75.79           H
ATOM   2176  CB  ARG A 153     -16.016   0.865 -28.926  1.00 75.79           C
ATOM   2177 1HB  ARG A 153     -15.783   0.019 -28.281  1.00 75.79           H
ATOM   2178 2HB  ARG A 153     -16.259   1.705 -28.275  1.00 75.79           H
ATOM   2179  CG  ARG A 153     -17.223   0.528 -29.803  1.00 75.79           C
ATOM   2180 1HG  ARG A 153     -17.413   1.346 -30.498  1.00 75.79           H
ATOM   2181 2HG  ARG A 153     -17.006  -0.356 -30.403  1.00 75.79           H
ATOM   2182  CD  ARG A 153     -18.469   0.278 -28.950  1.00 75.79           C
ATOM   2183 1HD  ARG A 153     -18.323  -0.607 -28.330  1.00 75.79           H
ATOM   2184 2HD  ARG A 153     -18.631   1.118 -28.274  1.00 75.79           H
ATOM   2185  NE  ARG A 153     -19.651   0.095 -29.821  1.00 75.79           N
ATOM   2186  HE  ARG A 153     -19.518   0.157 -30.810  1.00 75.79           H
ATOM   2187  CZ  ARG A 153     -20.888  -0.148 -29.367  1.00 75.79           C
ATOM   2188  NH1 ARG A 153     -21.124  -0.241 -28.051  1.00 75.79           N
ATOM   2189 1HH1 ARG A 153     -20.373  -0.129 -27.400  1.00 75.79           H
ATOM   2190 2HH1 ARG A 153     -22.050  -0.423 -27.721  1.00 75.79           H
ATOM   2191  NH2 ARG A 153     -21.886  -0.296 -30.249  1.00 75.79           N
ATOM   2192 1HH2 ARG A 153     -22.815  -0.478 -29.927  1.00 75.79           H
ATOM   2193 2HH2 ARG A 153     -21.702  -0.226 -31.229  1.00 75.79           H
ATOM   2194  HN  ARG A 153     -14.622  -0.841 -30.082  1.00 75.79           H
ATOM   2195  N   ALA A 154     -12.927   1.075 -28.267  1.00 77.12           N
ATOM   2196  CA  ALA A 154     -11.959   1.579 -27.307  1.00 77.12           C
ATOM   2197  C   ALA A 154     -10.969   2.499 -28.023  1.00 77.12           C
ATOM   2198  O   ALA A 154     -10.465   3.454 -27.432  1.00 77.12           O
ATOM   2199  HA  ALA A 154     -12.503   2.156 -26.559  1.00 77.12           H
ATOM   2200  CB  ALA A 154     -11.267   0.403 -26.615  1.00 77.12           C
ATOM   2201 1HB  ALA A 154     -12.011  -0.203 -26.097  1.00 77.12           H
ATOM   2202 2HB  ALA A 154     -10.756  -0.208 -27.360  1.00 77.12           H
ATOM   2203 3HB  ALA A 154     -10.542   0.781 -25.895  1.00 77.12           H
ATOM   2204  HN  ALA A 154     -12.917   0.084 -28.397  1.00 77.12           H
ATOM   2205  N   HIS A 155     -10.718   2.180 -29.284  1.00 76.95           N
ATOM   2206  CA  HIS A 155      -9.819   2.983 -30.095  1.00 76.95           C
ATOM   2207  C   HIS A 155     -10.452   4.350 -30.362  1.00 76.95           C
ATOM   2208  O   HIS A 155      -9.808   5.382 -30.183  1.00 76.95           O
ATOM   2209  HA  HIS A 155      -8.910   3.122 -29.510  1.00 76.95           H
ATOM   2210  CB  HIS A 155      -9.439   2.244 -31.379  1.00 76.95           C
ATOM   2211 1HB  HIS A 155      -9.112   1.236 -31.123  1.00 76.95           H
ATOM   2212 2HB  HIS A 155     -10.327   2.142 -32.004  1.00 76.95           H
ATOM   2213  CG  HIS A 155      -8.354   2.922 -32.180  1.00 76.95           C
ATOM   2214  ND1 HIS A 155      -8.622   3.859 -33.163  1.00 76.95           N
ATOM   2215  HD1 HIS A 155      -9.530   4.175 -33.438  1.00 76.95           H
ATOM   2216  CD2 HIS A 155      -6.997   2.791 -32.133  1.00 76.95           C
ATOM   2217  HD2 HIS A 155      -6.444   2.131 -31.465  1.00 76.95           H
ATOM   2218  CE1 HIS A 155      -7.470   4.266 -33.678  1.00 76.95           C
ATOM   2219  HE1 HIS A 155      -7.348   5.001 -34.473  1.00 76.95           H
ATOM   2220  NE2 HIS A 155      -6.465   3.602 -33.039  1.00 76.95           N
ATOM   2221  HN  HIS A 155     -11.117   1.390 -29.751  1.00 76.95           H
ATOM   2222  N   THR A 156     -11.707   4.312 -30.787  1.00 77.81           N
ATOM   2223  CA  THR A 156     -12.391   5.523 -31.208  1.00 77.81           C
ATOM   2224  C   THR A 156     -12.569   6.475 -30.024  1.00 77.81           C
ATOM   2225  O   THR A 156     -12.514   7.693 -30.188  1.00 77.81           O
ATOM   2226  HA  THR A 156     -11.765   6.035 -31.939  1.00 77.81           H
ATOM   2227  CB  THR A 156     -13.712   5.116 -31.864  1.00 77.81           C
ATOM   2228  HB  THR A 156     -14.444   4.818 -31.113  1.00 77.81           H
ATOM   2229  OG1 THR A 156     -13.340   4.103 -32.795  1.00 77.81           O
ATOM   2230  HG1 THR A 156     -13.551   3.200 -32.422  1.00 77.81           H
ATOM   2231  CG2 THR A 156     -14.299   6.227 -32.737  1.00 77.81           C
ATOM   2232 1HG2 THR A 156     -13.594   6.478 -33.529  1.00 77.81           H
ATOM   2233 2HG2 THR A 156     -14.486   7.109 -32.124  1.00 77.81           H
ATOM   2234 3HG2 THR A 156     -15.236   5.886 -33.178  1.00 77.81           H
ATOM   2235  HN  THR A 156     -12.253   3.477 -30.845  1.00 77.81           H
ATOM   2236  N   TRP A 157     -12.777   5.884 -28.857  1.00 83.67           N
ATOM   2237  CA  TRP A 157     -13.142   6.656 -27.681  1.00 83.67           C
ATOM   2238  C   TRP A 157     -11.869   6.924 -26.877  1.00 83.67           C
ATOM   2239  O   TRP A 157     -11.934   7.221 -25.685  1.00 83.67           O
ATOM   2240  HA  TRP A 157     -13.573   7.598 -28.022  1.00 83.67           H
ATOM   2241  CB  TRP A 157     -14.223   5.940 -26.869  1.00 83.67           C
ATOM   2242 1HB  TRP A 157     -13.948   4.891 -26.763  1.00 83.67           H
ATOM   2243 2HB  TRP A 157     -14.250   6.365 -25.865  1.00 83.67           H
ATOM   2244  CG  TRP A 157     -15.622   6.027 -27.481  1.00 83.67           C
ATOM   2245  CD1 TRP A 157     -15.960   5.983 -28.777  1.00 83.67           C
ATOM   2246  HD1 TRP A 157     -15.246   5.875 -29.594  1.00 83.67           H
ATOM   2247  CD2 TRP A 157     -16.867   6.174 -26.765  1.00 83.67           C
ATOM   2248  NE1 TRP A 157     -17.325   6.091 -28.948  1.00 83.67           N
ATOM   2249  HE1 TRP A 157     -17.815   6.085 -29.820  1.00 83.67           H
ATOM   2250  CE2 TRP A 157     -17.894   6.212 -27.686  1.00 83.67           C
ATOM   2251  CE3 TRP A 157     -17.116   6.273 -25.385  1.00 83.67           C
ATOM   2252  HE3 TRP A 157     -16.322   6.246 -24.638  1.00 83.67           H
ATOM   2253  CZ2 TRP A 157     -19.240   6.348 -27.327  1.00 83.67           C
ATOM   2254  HZ2 TRP A 157     -20.034   6.375 -28.074  1.00 83.67           H
ATOM   2255  CZ3 TRP A 157     -18.467   6.409 -25.043  1.00 83.67           C
ATOM   2256  HZ3 TRP A 157     -18.716   6.490 -23.985  1.00 83.67           H
ATOM   2257  CH2 TRP A 157     -19.512   6.449 -25.958  1.00 83.67           C
ATOM   2258  HH2 TRP A 157     -20.540   6.557 -25.610  1.00 83.67           H
ATOM   2259  HN  TRP A 157     -12.701   4.898 -28.708  1.00 83.67           H
ATOM   2260  N   ARG A 158     -10.740   6.810 -27.562  1.00 83.68           N
ATOM   2261  CA  ARG A 158      -9.451   6.862 -26.893  1.00 83.68           C
ATOM   2262  C   ARG A 158      -9.320   8.159 -26.093  1.00 83.68           C
ATOM   2263  O   ARG A 158      -8.909   8.138 -24.933  1.00 83.68           O
ATOM   2264  HA  ARG A 158      -9.443   5.992 -26.235  1.00 83.68           H
ATOM   2265  CB  ARG A 158      -8.304   6.774 -27.901  1.00 83.68           C
ATOM   2266 1HB  ARG A 158      -8.407   5.868 -28.498  1.00 83.68           H
ATOM   2267 2HB  ARG A 158      -8.355   7.617 -28.591  1.00 83.68           H
ATOM   2268  CG  ARG A 158      -6.948   6.772 -27.191  1.00 83.68           C
ATOM   2269 1HG  ARG A 158      -6.915   7.581 -26.461  1.00 83.68           H
ATOM   2270 2HG  ARG A 158      -6.824   5.840 -26.640  1.00 83.68           H
ATOM   2271  CD  ARG A 158      -5.804   6.934 -28.194  1.00 83.68           C
ATOM   2272 1HD  ARG A 158      -5.831   6.125 -28.923  1.00 83.68           H
ATOM   2273 2HD  ARG A 158      -5.923   7.866 -28.747  1.00 83.68           H
ATOM   2274  NE  ARG A 158      -4.505   6.931 -27.484  1.00 83.68           N
ATOM   2275  HE  ARG A 158      -4.462   7.365 -26.584  1.00 83.68           H
ATOM   2276  CZ  ARG A 158      -3.384   6.383 -27.971  1.00 83.68           C
ATOM   2277  NH1 ARG A 158      -3.384   5.789 -29.172  1.00 83.68           N
ATOM   2278 1HH1 ARG A 158      -4.225   5.751 -29.712  1.00 83.68           H
ATOM   2279 2HH1 ARG A 158      -2.543   5.382 -29.529  1.00 83.68           H
ATOM   2280  NH2 ARG A 158      -2.262   6.439 -27.240  1.00 83.68           N
ATOM   2281 1HH2 ARG A 158      -1.417   6.035 -27.590  1.00 83.68           H
ATOM   2282 2HH2 ARG A 158      -2.271   6.885 -26.345  1.00 83.68           H
ATOM   2283  HN  ARG A 158     -10.697   6.684 -28.553  1.00 83.68           H
ATOM   2284  N   GLU A 159      -9.676   9.257 -26.743  1.00 85.11           N
ATOM   2285  CA  GLU A 159      -9.485  10.571 -26.154  1.00 85.11           C
ATOM   2286  C   GLU A 159     -10.399  10.745 -24.939  1.00 85.11           C
ATOM   2287  O   GLU A 159      -9.960  11.214 -23.890  1.00 85.11           O
ATOM   2288  HA  GLU A 159      -8.442  10.599 -25.839  1.00 85.11           H
ATOM   2289  CB  GLU A 159      -9.728  11.675 -27.185  1.00 85.11           C
ATOM   2290 1HB  GLU A 159     -10.681  11.506 -27.686  1.00 85.11           H
ATOM   2291 2HB  GLU A 159      -9.661  12.650 -26.703  1.00 85.11           H
ATOM   2292  CG  GLU A 159      -8.650  11.657 -28.271  1.00 85.11           C
ATOM   2293 1HG  GLU A 159      -7.663  11.633 -27.809  1.00 85.11           H
ATOM   2294 2HG  GLU A 159      -8.745  10.750 -28.868  1.00 85.11           H
ATOM   2295  CD  GLU A 159      -8.764  12.885 -29.177  1.00 85.11           C
ATOM   2296  OE1 GLU A 159      -7.762  13.178 -29.865  1.00 85.11           O
ATOM   2297  OE2 GLU A 159      -9.851  13.503 -29.161  1.00 85.11           O
ATOM   2298  HN  GLU A 159     -10.087   9.258 -27.655  1.00 85.11           H
ATOM   2299  N   LYS A 160     -11.653  10.359 -25.122  1.00 87.48           N
ATOM   2300  CA  LYS A 160     -12.625  10.439 -24.045  1.00 87.48           C
ATOM   2301  C   LYS A 160     -12.124   9.624 -22.851  1.00 87.48           C
ATOM   2302  O   LYS A 160     -12.190  10.081 -21.711  1.00 87.48           O
ATOM   2303  HA  LYS A 160     -12.695  11.484 -23.744  1.00 87.48           H
ATOM   2304  CB  LYS A 160     -14.010  10.016 -24.540  1.00 87.48           C
ATOM   2305 1HB  LYS A 160     -13.939   9.059 -25.056  1.00 87.48           H
ATOM   2306 2HB  LYS A 160     -14.675   9.870 -23.689  1.00 87.48           H
ATOM   2307  CG  LYS A 160     -14.600  11.068 -25.482  1.00 87.48           C
ATOM   2308 1HG  LYS A 160     -14.560  12.049 -25.007  1.00 87.48           H
ATOM   2309 2HG  LYS A 160     -13.997  11.128 -26.388  1.00 87.48           H
ATOM   2310  CD  LYS A 160     -16.046  10.729 -25.845  1.00 87.48           C
ATOM   2311 1HD  LYS A 160     -16.079   9.772 -26.367  1.00 87.48           H
ATOM   2312 2HD  LYS A 160     -16.637  10.616 -24.936  1.00 87.48           H
ATOM   2313  CE  LYS A 160     -16.660  11.818 -26.727  1.00 87.48           C
ATOM   2314 1HE  LYS A 160     -16.589  12.783 -26.226  1.00 87.48           H
ATOM   2315 2HE  LYS A 160     -16.098  11.900 -27.658  1.00 87.48           H
ATOM   2316  NZ  LYS A 160     -18.077  11.508 -27.023  1.00 87.48           N
ATOM   2317 1HZ  LYS A 160     -18.464  12.232 -27.618  1.00 87.48           H
ATOM   2318 2HZ  LYS A 160     -18.136  10.614 -27.496  1.00 87.48           H
ATOM   2319 3HZ  LYS A 160     -18.602  11.467 -26.156  1.00 87.48           H
ATOM   2320  HN  LYS A 160     -12.007   9.998 -25.985  1.00 87.48           H
ATOM   2321  N   ARG A 161     -11.634   8.430 -23.153  1.00 88.16           N
ATOM   2322  CA  ARG A 161     -11.135   7.541 -22.118  1.00 88.16           C
ATOM   2323  C   ARG A 161      -9.999   8.213 -21.344  1.00 88.16           C
ATOM   2324  O   ARG A 161      -9.885   8.044 -20.131  1.00 88.16           O
ATOM   2325  HA  ARG A 161     -11.994   7.357 -21.472  1.00 88.16           H
ATOM   2326  CB  ARG A 161     -10.629   6.228 -22.716  1.00 88.16           C
ATOM   2327 1HB  ARG A 161     -10.002   6.437 -23.583  1.00 88.16           H
ATOM   2328 2HB  ARG A 161     -10.005   5.709 -21.989  1.00 88.16           H
ATOM   2329  CG  ARG A 161     -11.796   5.328 -23.129  1.00 88.16           C
ATOM   2330 1HG  ARG A 161     -12.302   4.952 -22.240  1.00 88.16           H
ATOM   2331 2HG  ARG A 161     -12.527   5.909 -23.691  1.00 88.16           H
ATOM   2332  CD  ARG A 161     -11.308   4.153 -23.979  1.00 88.16           C
ATOM   2333 1HD  ARG A 161     -12.159   3.577 -24.342  1.00 88.16           H
ATOM   2334 2HD  ARG A 161     -10.777   4.524 -24.856  1.00 88.16           H
ATOM   2335  NE  ARG A 161     -10.415   3.285 -23.179  1.00 88.16           N
ATOM   2336  HE  ARG A 161     -10.579   3.225 -22.194  1.00 88.16           H
ATOM   2337  CZ  ARG A 161      -9.401   2.574 -23.691  1.00 88.16           C
ATOM   2338  NH1 ARG A 161      -9.136   2.617 -25.004  1.00 88.16           N
ATOM   2339 1HH1 ARG A 161      -9.696   3.182 -25.609  1.00 88.16           H
ATOM   2340 2HH1 ARG A 161      -8.378   2.083 -25.378  1.00 88.16           H
ATOM   2341  NH2 ARG A 161      -8.657   1.821 -22.871  1.00 88.16           N
ATOM   2342 1HH2 ARG A 161      -7.897   1.284 -23.237  1.00 88.16           H
ATOM   2343 2HH2 ARG A 161      -8.862   1.795 -21.892  1.00 88.16           H
ATOM   2344  HN  ARG A 161     -11.575   8.070 -24.084  1.00 88.16           H
ATOM   2345  N   LEU A 162      -9.187   8.960 -22.077  1.00 89.31           N
ATOM   2346  CA  LEU A 162      -8.047   9.634 -21.480  1.00 89.31           C
ATOM   2347  C   LEU A 162      -8.546  10.731 -20.537  1.00 89.31           C
ATOM   2348  O   LEU A 162      -7.989  10.926 -19.457  1.00 89.31           O
ATOM   2349  HA  LEU A 162      -7.501   8.896 -20.893  1.00 89.31           H
ATOM   2350  CB  LEU A 162      -7.096  10.143 -22.566  1.00 89.31           C
ATOM   2351 1HB  LEU A 162      -6.904   9.328 -23.264  1.00 89.31           H
ATOM   2352 2HB  LEU A 162      -7.603  10.929 -23.125  1.00 89.31           H
ATOM   2353  CG  LEU A 162      -5.752  10.688 -22.079  1.00 89.31           C
ATOM   2354  HG  LEU A 162      -5.943  11.402 -21.278  1.00 89.31           H
ATOM   2355  CD1 LEU A 162      -4.888   9.570 -21.491  1.00 89.31           C
ATOM   2356 1HD1 LEU A 162      -5.407   9.115 -20.648  1.00 89.31           H
ATOM   2357 2HD1 LEU A 162      -4.703   8.815 -22.255  1.00 89.31           H
ATOM   2358 3HD1 LEU A 162      -3.938   9.985 -21.153  1.00 89.31           H
ATOM   2359  CD2 LEU A 162      -5.030  11.444 -23.195  1.00 89.31           C
ATOM   2360 1HD2 LEU A 162      -4.851  10.771 -24.034  1.00 89.31           H
ATOM   2361 2HD2 LEU A 162      -5.647  12.280 -23.526  1.00 89.31           H
ATOM   2362 3HD2 LEU A 162      -4.077  11.821 -22.822  1.00 89.31           H
ATOM   2363  HN  LEU A 162      -9.297   9.106 -23.060  1.00 89.31           H
ATOM   2364  N   LEU A 163      -9.589  11.417 -20.978  1.00 91.26           N
ATOM   2365  CA  LEU A 163     -10.172  12.486 -20.185  1.00 91.26           C
ATOM   2366  C   LEU A 163     -10.702  11.909 -18.870  1.00 91.26           C
ATOM   2367  O   LEU A 163     -10.381  12.410 -17.794  1.00 91.26           O
ATOM   2368  HA  LEU A 163      -9.375  13.193 -19.955  1.00 91.26           H
ATOM   2369  CB  LEU A 163     -11.228  13.240 -20.995  1.00 91.26           C
ATOM   2370 1HB  LEU A 163     -10.785  13.535 -21.946  1.00 91.26           H
ATOM   2371 2HB  LEU A 163     -12.043  12.553 -21.222  1.00 91.26           H
ATOM   2372  CG  LEU A 163     -11.819  14.486 -20.332  1.00 91.26           C
ATOM   2373  HG  LEU A 163     -12.146  14.216 -19.328  1.00 91.26           H
ATOM   2374  CD1 LEU A 163     -10.761  15.582 -20.183  1.00 91.26           C
ATOM   2375 1HD1 LEU A 163      -9.940  15.214 -19.567  1.00 91.26           H
ATOM   2376 2HD1 LEU A 163     -10.381  15.857 -21.167  1.00 91.26           H
ATOM   2377 3HD1 LEU A 163     -11.208  16.456 -19.709  1.00 91.26           H
ATOM   2378  CD2 LEU A 163     -13.052  14.979 -21.091  1.00 91.26           C
ATOM   2379 1HD2 LEU A 163     -12.773  15.228 -22.115  1.00 91.26           H
ATOM   2380 2HD2 LEU A 163     -13.810  14.196 -21.101  1.00 91.26           H
ATOM   2381 3HD2 LEU A 163     -13.452  15.866 -20.599  1.00 91.26           H
ATOM   2382  HN  LEU A 163     -10.035  11.254 -21.858  1.00 91.26           H
ATOM   2383  N   TYR A 164     -11.505  10.863 -19.002  1.00 91.50           N
ATOM   2384  CA  TYR A 164     -12.087  10.216 -17.838  1.00 91.50           C
ATOM   2385  C   TYR A 164     -10.998   9.684 -16.904  1.00 91.50           C
ATOM   2386  O   TYR A 164     -11.158   9.700 -15.685  1.00 91.50           O
ATOM   2387  HA  TYR A 164     -12.683  10.956 -17.304  1.00 91.50           H
ATOM   2388  CB  TYR A 164     -12.902   9.037 -18.375  1.00 91.50           C
ATOM   2389 1HB  TYR A 164     -12.293   8.482 -19.087  1.00 91.50           H
ATOM   2390 2HB  TYR A 164     -13.128   8.360 -17.551  1.00 91.50           H
ATOM   2391  CG  TYR A 164     -14.211   9.445 -19.054  1.00 91.50           C
ATOM   2392  CD1 TYR A 164     -15.082  10.304 -18.415  1.00 91.50           C
ATOM   2393  HD1 TYR A 164     -14.837  10.692 -17.427  1.00 91.50           H
ATOM   2394  CD2 TYR A 164     -14.521   8.953 -20.306  1.00 91.50           C
ATOM   2395  HD2 TYR A 164     -13.833   8.274 -20.810  1.00 91.50           H
ATOM   2396  CE1 TYR A 164     -16.314  10.687 -19.055  1.00 91.50           C
ATOM   2397  HE1 TYR A 164     -17.011  11.365 -18.561  1.00 91.50           H
ATOM   2398  CE2 TYR A 164     -15.753   9.336 -20.945  1.00 91.50           C
ATOM   2399  HE2 TYR A 164     -16.010   8.955 -21.933  1.00 91.50           H
ATOM   2400  CZ  TYR A 164     -16.589  10.184 -20.288  1.00 91.50           C
ATOM   2401  OH  TYR A 164     -17.752  10.546 -20.892  1.00 91.50           O
ATOM   2402  HH  TYR A 164     -18.271  11.159 -20.296  1.00 91.50           H
ATOM   2403  HN  TYR A 164     -11.758  10.459 -19.881  1.00 91.50           H
ATOM   2404  N   SER A 165      -9.914   9.225 -17.513  1.00 92.26           N
ATOM   2405  CA  SER A 165      -8.804   8.677 -16.752  1.00 92.26           C
ATOM   2406  C   SER A 165      -8.247   9.739 -15.801  1.00 92.26           C
ATOM   2407  O   SER A 165      -7.820   9.421 -14.692  1.00 92.26           O
ATOM   2408  HA  SER A 165      -9.223   7.842 -16.190  1.00 92.26           H
ATOM   2409  CB  SER A 165      -7.700   8.163 -17.679  1.00 92.26           C
ATOM   2410 1HB  SER A 165      -7.073   7.455 -17.138  1.00 92.26           H
ATOM   2411 2HB  SER A 165      -8.149   7.620 -18.511  1.00 92.26           H
ATOM   2412  OG  SER A 165      -6.893   9.223 -18.185  1.00 92.26           O
ATOM   2413  HG  SER A 165      -6.079   8.849 -18.631  1.00 92.26           H
ATOM   2414  HN  SER A 165      -9.788   9.223 -18.505  1.00 92.26           H
ATOM   2415  N   LYS A 166      -8.269  10.978 -16.270  1.00 94.20           N
ATOM   2416  CA  LYS A 166      -7.769  12.087 -15.477  1.00 94.20           C
ATOM   2417  C   LYS A 166      -8.682  12.296 -14.267  1.00 94.20           C
ATOM   2418  O   LYS A 166      -8.204  12.445 -13.143  1.00 94.20           O
ATOM   2419  HA  LYS A 166      -6.778  11.812 -15.118  1.00 94.20           H
ATOM   2420  CB  LYS A 166      -7.606  13.336 -16.346  1.00 94.20           C
ATOM   2421 1HB  LYS A 166      -8.530  13.529 -16.890  1.00 94.20           H
ATOM   2422 2HB  LYS A 166      -7.423  14.204 -15.711  1.00 94.20           H
ATOM   2423  CG  LYS A 166      -6.450  13.169 -17.334  1.00 94.20           C
ATOM   2424 1HG  LYS A 166      -5.525  12.979 -16.789  1.00 94.20           H
ATOM   2425 2HG  LYS A 166      -6.631  12.300 -17.967  1.00 94.20           H
ATOM   2426  CD  LYS A 166      -6.288  14.416 -18.205  1.00 94.20           C
ATOM   2427 1HD  LYS A 166      -7.201  14.587 -18.775  1.00 94.20           H
ATOM   2428 2HD  LYS A 166      -6.140  15.290 -17.571  1.00 94.20           H
ATOM   2429  CE  LYS A 166      -5.104  14.267 -19.162  1.00 94.20           C
ATOM   2430 1HE  LYS A 166      -4.201  14.031 -18.599  1.00 94.20           H
ATOM   2431 2HE  LYS A 166      -5.281  13.435 -19.843  1.00 94.20           H
ATOM   2432  NZ  LYS A 166      -4.901  15.513 -19.934  1.00 94.20           N
ATOM   2433 1HZ  LYS A 166      -4.125  15.392 -20.575  1.00 94.20           H
ATOM   2434 2HZ  LYS A 166      -5.742  15.726 -20.459  1.00 94.20           H
ATOM   2435 3HZ  LYS A 166      -4.698  16.276 -19.298  1.00 94.20           H
ATOM   2436  HN  LYS A 166      -8.620  11.227 -17.173  1.00 94.20           H
ATOM   2437  N   MET A 167      -9.979  12.299 -14.537  1.00 95.43           N
ATOM   2438  CA  MET A 167     -10.962  12.520 -13.490  1.00 95.43           C
ATOM   2439  C   MET A 167     -10.899  11.413 -12.436  1.00 95.43           C
ATOM   2440  O   MET A 167     -10.924  11.689 -11.238  1.00 95.43           O
ATOM   2441  HA  MET A 167     -10.698  13.477 -13.038  1.00 95.43           H
ATOM   2442  CB  MET A 167     -12.362  12.562 -14.105  1.00 95.43           C
ATOM   2443 1HB  MET A 167     -12.551  11.638 -14.651  1.00 95.43           H
ATOM   2444 2HB  MET A 167     -13.109  12.622 -13.313  1.00 95.43           H
ATOM   2445  CG  MET A 167     -12.512  13.758 -15.047  1.00 95.43           C
ATOM   2446 1HG  MET A 167     -12.309  14.683 -14.508  1.00 95.43           H
ATOM   2447 2HG  MET A 167     -11.782  13.691 -15.853  1.00 95.43           H
ATOM   2448  SD  MET A 167     -14.164  13.798 -15.724  1.00 95.43           S
ATOM   2449  CE  MET A 167     -15.083  14.278 -14.271  1.00 95.43           C
ATOM   2450 1HE  MET A 167     -14.943  13.531 -13.489  1.00 95.43           H
ATOM   2451 2HE  MET A 167     -14.725  15.245 -13.917  1.00 95.43           H
ATOM   2452 3HE  MET A 167     -16.142  14.350 -14.518  1.00 95.43           H
ATOM   2453  HN  MET A 167     -10.360  12.154 -15.451  1.00 95.43           H
ATOM   2454  N   VAL A 168     -10.819  10.182 -12.921  1.00 95.32           N
ATOM   2455  CA  VAL A 168     -10.792   9.030 -12.037  1.00 95.32           C
ATOM   2456  C   VAL A 168      -9.575   9.127 -11.115  1.00 95.32           C
ATOM   2457  O   VAL A 168      -9.677   8.869  -9.917  1.00 95.32           O
ATOM   2458  HA  VAL A 168     -11.696   9.061 -11.428  1.00 95.32           H
ATOM   2459  CB  VAL A 168     -10.819   7.739 -12.858  1.00 95.32           C
ATOM   2460  HB  VAL A 168     -10.042   7.811 -13.619  1.00 95.32           H
ATOM   2461  CG1 VAL A 168     -10.507   6.525 -11.981  1.00 95.32           C
ATOM   2462 1HG1 VAL A 168      -9.516   6.639 -11.541  1.00 95.32           H
ATOM   2463 2HG1 VAL A 168     -11.250   6.449 -11.187  1.00 95.32           H
ATOM   2464 3HG1 VAL A 168     -10.532   5.621 -12.590  1.00 95.32           H
ATOM   2465  CG2 VAL A 168     -12.162   7.570 -13.571  1.00 95.32           C
ATOM   2466 1HG2 VAL A 168     -12.963   7.531 -12.832  1.00 95.32           H
ATOM   2467 2HG2 VAL A 168     -12.326   8.414 -14.241  1.00 95.32           H
ATOM   2468 3HG2 VAL A 168     -12.154   6.645 -14.147  1.00 95.32           H
ATOM   2469  HN  VAL A 168     -10.772   9.968 -13.897  1.00 95.32           H
ATOM   2470  N   CYS A 169      -8.451   9.500 -11.710  1.00 95.35           N
ATOM   2471  CA  CYS A 169      -7.214   9.631 -10.958  1.00 95.35           C
ATOM   2472  C   CYS A 169      -7.446  10.630  -9.822  1.00 95.35           C
ATOM   2473  O   CYS A 169      -7.096  10.362  -8.674  1.00 95.35           O
ATOM   2474  HA  CYS A 169      -6.982   8.642 -10.562  1.00 95.35           H
ATOM   2475  CB  CYS A 169      -6.048  10.048 -11.856  1.00 95.35           C
ATOM   2476 1HB  CYS A 169      -6.347  10.882 -12.491  1.00 95.35           H
ATOM   2477 2HB  CYS A 169      -5.214  10.395 -11.245  1.00 95.35           H
ATOM   2478  SG  CYS A 169      -5.518   8.634 -12.890  1.00 95.35           S
ATOM   2479  HG  CYS A 169      -6.500   8.738 -13.781  1.00 95.35           H
ATOM   2480  HN  CYS A 169      -8.377   9.710 -12.684  1.00 95.35           H
ATOM   2481  N   PHE A 170      -8.034  11.761 -10.183  1.00 96.57           N
ATOM   2482  CA  PHE A 170      -8.280  12.818  -9.217  1.00 96.57           C
ATOM   2483  C   PHE A 170      -9.182  12.325  -8.083  1.00 96.57           C
ATOM   2484  O   PHE A 170      -8.898  12.566  -6.910  1.00 96.57           O
ATOM   2485  HA  PHE A 170      -7.314  13.113  -8.808  1.00 96.57           H
ATOM   2486  CB  PHE A 170      -8.991  13.949  -9.962  1.00 96.57           C
ATOM   2487 1HB  PHE A 170      -8.376  14.256 -10.808  1.00 96.57           H
ATOM   2488 2HB  PHE A 170      -9.928  13.570 -10.370  1.00 96.57           H
ATOM   2489  CG  PHE A 170      -9.288  15.175  -9.096  1.00 96.57           C
ATOM   2490  CD1 PHE A 170     -10.529  15.351  -8.570  1.00 96.57           C
ATOM   2491  HD1 PHE A 170     -11.313  14.618  -8.765  1.00 96.57           H
ATOM   2492  CD2 PHE A 170      -8.310  16.089  -8.853  1.00 96.57           C
ATOM   2493  HD2 PHE A 170      -7.315  15.948  -9.275  1.00 96.57           H
ATOM   2494  CE1 PHE A 170     -10.805  16.488  -7.766  1.00 96.57           C
ATOM   2495  HE1 PHE A 170     -11.800  16.629  -7.344  1.00 96.57           H
ATOM   2496  CE2 PHE A 170      -8.586  17.226  -8.049  1.00 96.57           C
ATOM   2497  HE2 PHE A 170      -7.803  17.959  -7.854  1.00 96.57           H
ATOM   2498  CZ  PHE A 170      -9.828  17.402  -7.522  1.00 96.57           C
ATOM   2499  HZ  PHE A 170     -10.039  18.275  -6.905  1.00 96.57           H
ATOM   2500  HN  PHE A 170      -8.340  11.960 -11.114  1.00 96.57           H
ATOM   2501  N   THR A 171     -10.250  11.645  -8.472  1.00 96.61           N
ATOM   2502  CA  THR A 171     -11.202  11.129  -7.504  1.00 96.61           C
ATOM   2503  C   THR A 171     -10.510  10.170  -6.533  1.00 96.61           C
ATOM   2504  O   THR A 171     -10.797  10.177  -5.337  1.00 96.61           O
ATOM   2505  HA  THR A 171     -11.579  11.964  -6.914  1.00 96.61           H
ATOM   2506  CB  THR A 171     -12.357  10.485  -8.273  1.00 96.61           C
ATOM   2507  HB  THR A 171     -12.021   9.595  -8.806  1.00 96.61           H
ATOM   2508  OG1 THR A 171     -12.859  11.538  -9.091  1.00 96.61           O
ATOM   2509  HG1 THR A 171     -13.305  11.158  -9.902  1.00 96.61           H
ATOM   2510  CG2 THR A 171     -13.535  10.123  -7.367  1.00 96.61           C
ATOM   2511 1HG2 THR A 171     -13.914  11.024  -6.886  1.00 96.61           H
ATOM   2512 2HG2 THR A 171     -13.204   9.416  -6.605  1.00 96.61           H
ATOM   2513 3HG2 THR A 171     -14.327   9.669  -7.963  1.00 96.61           H
ATOM   2514  HN  THR A 171     -10.468  11.445  -9.427  1.00 96.61           H
ATOM   2515  N   ILE A 172      -9.610   9.368  -7.084  1.00 95.61           N
ATOM   2516  CA  ILE A 172      -8.913   8.369  -6.292  1.00 95.61           C
ATOM   2517  C   ILE A 172      -8.076   9.068  -5.219  1.00 95.61           C
ATOM   2518  O   ILE A 172      -8.079   8.659  -4.059  1.00 95.61           O
ATOM   2519  HA  ILE A 172      -9.669   7.759  -5.797  1.00 95.61           H
ATOM   2520  CB  ILE A 172      -8.102   7.439  -7.196  1.00 95.61           C
ATOM   2521  HB  ILE A 172      -7.591   8.048  -7.942  1.00 95.61           H
ATOM   2522  CG1 ILE A 172      -9.017   6.473  -7.951  1.00 95.61           C
ATOM   2523 1HG1 ILE A 172      -9.476   5.777  -7.248  1.00 95.61           H
ATOM   2524 2HG1 ILE A 172      -9.826   7.028  -8.425  1.00 95.61           H
ATOM   2525  CG2 ILE A 172      -7.024   6.703  -6.399  1.00 95.61           C
ATOM   2526 1HG2 ILE A 172      -6.347   7.428  -5.946  1.00 95.61           H
ATOM   2527 2HG2 ILE A 172      -7.494   6.107  -5.616  1.00 95.61           H
ATOM   2528 3HG2 ILE A 172      -6.462   6.049  -7.065  1.00 95.61           H
ATOM   2529  CD1 ILE A 172      -8.236   5.694  -9.011  1.00 95.61           C
ATOM   2530 1HD1 ILE A 172      -7.799   6.392  -9.726  1.00 95.61           H
ATOM   2531 2HD1 ILE A 172      -7.443   5.121  -8.531  1.00 95.61           H
ATOM   2532 3HD1 ILE A 172      -8.910   5.015  -9.533  1.00 95.61           H
ATOM   2533  HN  ILE A 172      -9.356   9.393  -8.051  1.00 95.61           H
ATOM   2534  N   TRP A 173      -7.378  10.111  -5.644  1.00 96.48           N
ATOM   2535  CA  TRP A 173      -6.482  10.827  -4.752  1.00 96.48           C
ATOM   2536  C   TRP A 173      -7.317  11.402  -3.606  1.00 96.48           C
ATOM   2537  O   TRP A 173      -6.950  11.270  -2.439  1.00 96.48           O
ATOM   2538  HA  TRP A 173      -5.758  10.111  -4.363  1.00 96.48           H
ATOM   2539  CB  TRP A 173      -5.691  11.895  -5.510  1.00 96.48           C
ATOM   2540 1HB  TRP A 173      -6.345  12.363  -6.246  1.00 96.48           H
ATOM   2541 2HB  TRP A 173      -5.390  12.674  -4.810  1.00 96.48           H
ATOM   2542  CG  TRP A 173      -4.447  11.360  -6.222  1.00 96.48           C
ATOM   2543  CD1 TRP A 173      -4.241  11.234  -7.540  1.00 96.48           C
ATOM   2544  HD1 TRP A 173      -4.968  11.510  -8.304  1.00 96.48           H
ATOM   2545  CD2 TRP A 173      -3.238  10.881  -5.596  1.00 96.48           C
ATOM   2546  NE1 TRP A 173      -2.992  10.710  -7.808  1.00 96.48           N
ATOM   2547  HE1 TRP A 173      -2.611  10.525  -8.714  1.00 96.48           H
ATOM   2548  CE2 TRP A 173      -2.363  10.489  -6.589  1.00 96.48           C
ATOM   2549  CE3 TRP A 173      -2.895  10.782  -4.236  1.00 96.48           C
ATOM   2550  HE3 TRP A 173      -3.568  11.085  -3.434  1.00 96.48           H
ATOM   2551  CZ2 TRP A 173      -1.089   9.972  -6.328  1.00 96.48           C
ATOM   2552  HZ2 TRP A 173      -0.416   9.669  -7.130  1.00 96.48           H
ATOM   2553  CZ3 TRP A 173      -1.618  10.263  -3.992  1.00 96.48           C
ATOM   2554  HZ3 TRP A 173      -1.301  10.165  -2.953  1.00 96.48           H
ATOM   2555  CH2 TRP A 173      -0.725   9.864  -4.980  1.00 96.48           C
ATOM   2556  HH2 TRP A 173       0.253   9.469  -4.707  1.00 96.48           H
ATOM   2557  HN  TRP A 173      -7.418  10.467  -6.578  1.00 96.48           H
ATOM   2558  N   VAL A 174      -8.424  12.028  -3.978  1.00 96.44           N
ATOM   2559  CA  VAL A 174      -9.275  12.687  -3.003  1.00 96.44           C
ATOM   2560  C   VAL A 174      -9.802  11.649  -2.009  1.00 96.44           C
ATOM   2561  O   VAL A 174      -9.800  11.885  -0.801  1.00 96.44           O
ATOM   2562  HA  VAL A 174      -8.661  13.409  -2.464  1.00 96.44           H
ATOM   2563  CB  VAL A 174     -10.392  13.453  -3.715  1.00 96.44           C
ATOM   2564  HB  VAL A 174     -10.898  12.759  -4.387  1.00 96.44           H
ATOM   2565  CG1 VAL A 174     -11.424  13.974  -2.713  1.00 96.44           C
ATOM   2566 1HG1 VAL A 174     -11.865  13.135  -2.175  1.00 96.44           H
ATOM   2567 2HG1 VAL A 174     -10.937  14.645  -2.006  1.00 96.44           H
ATOM   2568 3HG1 VAL A 174     -12.207  14.515  -3.246  1.00 96.44           H
ATOM   2569  CG2 VAL A 174      -9.822  14.594  -4.560  1.00 96.44           C
ATOM   2570 1HG2 VAL A 174      -9.279  15.286  -3.916  1.00 96.44           H
ATOM   2571 2HG2 VAL A 174      -9.143  14.187  -5.309  1.00 96.44           H
ATOM   2572 3HG2 VAL A 174     -10.637  15.122  -5.055  1.00 96.44           H
ATOM   2573  HN  VAL A 174      -8.740  12.089  -4.925  1.00 96.44           H
ATOM   2574  N   LEU A 175     -10.240  10.524  -2.554  1.00 94.58           N
ATOM   2575  CA  LEU A 175     -10.867   9.494  -1.742  1.00 94.58           C
ATOM   2576  C   LEU A 175      -9.844   8.940  -0.749  1.00 94.58           C
ATOM   2577  O   LEU A 175     -10.144   8.781   0.433  1.00 94.58           O
ATOM   2578  HA  LEU A 175     -11.673   9.967  -1.181  1.00 94.58           H
ATOM   2579  CB  LEU A 175     -11.502   8.424  -2.632  1.00 94.58           C
ATOM   2580 1HB  LEU A 175     -12.146   8.919  -3.359  1.00 94.58           H
ATOM   2581 2HB  LEU A 175     -10.710   7.929  -3.193  1.00 94.58           H
ATOM   2582  CG  LEU A 175     -12.324   7.354  -1.911  1.00 94.58           C
ATOM   2583  HG  LEU A 175     -11.741   6.988  -1.065  1.00 94.58           H
ATOM   2584  CD1 LEU A 175     -13.619   7.943  -1.348  1.00 94.58           C
ATOM   2585 1HD1 LEU A 175     -13.379   8.736  -0.639  1.00 94.58           H
ATOM   2586 2HD1 LEU A 175     -14.216   8.352  -2.163  1.00 94.58           H
ATOM   2587 3HD1 LEU A 175     -14.183   7.161  -0.841  1.00 94.58           H
ATOM   2588  CD2 LEU A 175     -12.589   6.157  -2.827  1.00 94.58           C
ATOM   2589 1HD2 LEU A 175     -13.142   6.488  -3.706  1.00 94.58           H
ATOM   2590 2HD2 LEU A 175     -11.640   5.719  -3.137  1.00 94.58           H
ATOM   2591 3HD2 LEU A 175     -13.175   5.411  -2.290  1.00 94.58           H
ATOM   2592  HN  LEU A 175     -10.172  10.311  -3.528  1.00 94.58           H
ATOM   2593  N   ALA A 176      -8.656   8.661  -1.265  1.00 94.36           N
ATOM   2594  CA  ALA A 176      -7.610   8.060  -0.456  1.00 94.36           C
ATOM   2595  C   ALA A 176      -7.249   9.007   0.690  1.00 94.36           C
ATOM   2596  O   ALA A 176      -7.007   8.566   1.812  1.00 94.36           O
ATOM   2597  HA  ALA A 176      -8.005   7.133  -0.039  1.00 94.36           H
ATOM   2598  CB  ALA A 176      -6.406   7.729  -1.340  1.00 94.36           C
ATOM   2599 1HB  ALA A 176      -6.709   7.030  -2.120  1.00 94.36           H
ATOM   2600 2HB  ALA A 176      -6.030   8.643  -1.798  1.00 94.36           H
ATOM   2601 3HB  ALA A 176      -5.622   7.277  -0.732  1.00 94.36           H
ATOM   2602  HN  ALA A 176      -8.404   8.840  -2.217  1.00 94.36           H
ATOM   2603  N   ALA A 177      -7.224  10.292   0.367  1.00 94.75           N
ATOM   2604  CA  ALA A 177      -6.856  11.302   1.345  1.00 94.75           C
ATOM   2605  C   ALA A 177      -7.866  11.285   2.494  1.00 94.75           C
ATOM   2606  O   ALA A 177      -7.484  11.339   3.662  1.00 94.75           O
ATOM   2607  HA  ALA A 177      -5.871  11.045   1.734  1.00 94.75           H
ATOM   2608  CB  ALA A 177      -6.774  12.669   0.661  1.00 94.75           C
ATOM   2609 1HB  ALA A 177      -6.022  12.636  -0.128  1.00 94.75           H
ATOM   2610 2HB  ALA A 177      -7.743  12.917   0.229  1.00 94.75           H
ATOM   2611 3HB  ALA A 177      -6.498  13.426   1.395  1.00 94.75           H
ATOM   2612  HN  ALA A 177      -7.448  10.645  -0.541  1.00 94.75           H
ATOM   2613  N   ALA A 178      -9.136  11.210   2.122  1.00 94.50           N
ATOM   2614  CA  ALA A 178     -10.207  11.269   3.102  1.00 94.50           C
ATOM   2615  C   ALA A 178     -10.110  10.058   4.032  1.00 94.50           C
ATOM   2616  O   ALA A 178     -10.374  10.166   5.228  1.00 94.50           O
ATOM   2617  HA  ALA A 178     -10.070  12.178   3.689  1.00 94.50           H
ATOM   2618  CB  ALA A 178     -11.555  11.345   2.382  1.00 94.50           C
ATOM   2619 1HB  ALA A 178     -11.583  12.238   1.758  1.00 94.50           H
ATOM   2620 2HB  ALA A 178     -11.683  10.461   1.757  1.00 94.50           H
ATOM   2621 3HB  ALA A 178     -12.358  11.390   3.117  1.00 94.50           H
ATOM   2622  HN  ALA A 178      -9.436  11.110   1.174  1.00 94.50           H
ATOM   2623  N   LEU A 179      -9.731   8.931   3.446  1.00 92.39           N
ATOM   2624  CA  LEU A 179      -9.689   7.681   4.184  1.00 92.39           C
ATOM   2625  C   LEU A 179      -8.503   7.703   5.150  1.00 92.39           C
ATOM   2626  O   LEU A 179      -8.390   6.842   6.021  1.00 92.39           O
ATOM   2627  HA  LEU A 179     -10.608   7.615   4.768  1.00 92.39           H
ATOM   2628  CB  LEU A 179      -9.678   6.491   3.223  1.00 92.39           C
ATOM   2629 1HB  LEU A 179      -8.854   6.623   2.522  1.00 92.39           H
ATOM   2630 2HB  LEU A 179      -9.467   5.588   3.796  1.00 92.39           H
ATOM   2631  CG  LEU A 179     -10.961   6.264   2.421  1.00 92.39           C
ATOM   2632  HG  LEU A 179     -11.167   7.164   1.843  1.00 92.39           H
ATOM   2633  CD1 LEU A 179     -10.789   5.116   1.425  1.00 92.39           C
ATOM   2634 1HD1 LEU A 179      -9.982   5.354   0.732  1.00 92.39           H
ATOM   2635 2HD1 LEU A 179     -10.547   4.200   1.964  1.00 92.39           H
ATOM   2636 3HD1 LEU A 179     -11.716   4.976   0.868  1.00 92.39           H
ATOM   2637  CD2 LEU A 179     -12.156   6.042   3.351  1.00 92.39           C
ATOM   2638 1HD2 LEU A 179     -11.974   5.166   3.974  1.00 92.39           H
ATOM   2639 2HD2 LEU A 179     -12.291   6.918   3.985  1.00 92.39           H
ATOM   2640 3HD2 LEU A 179     -13.055   5.883   2.755  1.00 92.39           H
ATOM   2641  HN  LEU A 179      -9.456   8.865   2.487  1.00 92.39           H
ATOM   2642  N   CYS A 180      -7.647   8.697   4.962  1.00 93.48           N
ATOM   2643  CA  CYS A 180      -6.427   8.792   5.746  1.00 93.48           C
ATOM   2644  C   CYS A 180      -6.658   9.801   6.873  1.00 93.48           C
ATOM   2645  O   CYS A 180      -5.742  10.105   7.636  1.00 93.48           O
ATOM   2646  HA  CYS A 180      -6.236   7.798   6.150  1.00 93.48           H
ATOM   2647  CB  CYS A 180      -5.225   9.170   4.879  1.00 93.48           C
ATOM   2648 1HB  CYS A 180      -5.465  10.042   4.270  1.00 93.48           H
ATOM   2649 2HB  CYS A 180      -4.381   9.445   5.512  1.00 93.48           H
ATOM   2650  SG  CYS A 180      -4.764   7.765   3.801  1.00 93.48           S
ATOM   2651  HG  CYS A 180      -5.754   7.929   2.927  1.00 93.48           H
ATOM   2652  HN  CYS A 180      -7.776   9.427   4.291  1.00 93.48           H
ATOM   2653  N   ILE A 181      -7.886  10.293   6.941  1.00 93.96           N
ATOM   2654  CA  ILE A 181      -8.236  11.297   7.931  1.00 93.96           C
ATOM   2655  C   ILE A 181      -7.934  10.756   9.330  1.00 93.96           C
ATOM   2656  O   ILE A 181      -7.294  11.430  10.135  1.00 93.96           O
ATOM   2657  HA  ILE A 181      -7.603  12.166   7.753  1.00 93.96           H
ATOM   2658  CB  ILE A 181      -9.686  11.749   7.747  1.00 93.96           C
ATOM   2659  HB  ILE A 181     -10.299  10.865   7.570  1.00 93.96           H
ATOM   2660  CG1 ILE A 181      -9.828  12.650   6.519  1.00 93.96           C
ATOM   2661 1HG1 ILE A 181      -9.278  13.578   6.679  1.00 93.96           H
ATOM   2662 2HG1 ILE A 181      -9.384  12.162   5.652  1.00 93.96           H
ATOM   2663  CG2 ILE A 181     -10.217  12.420   9.016  1.00 93.96           C
ATOM   2664 1HG2 ILE A 181     -10.173  11.715   9.845  1.00 93.96           H
ATOM   2665 2HG2 ILE A 181      -9.606  13.292   9.248  1.00 93.96           H
ATOM   2666 3HG2 ILE A 181     -11.250  12.731   8.857  1.00 93.96           H
ATOM   2667  CD1 ILE A 181     -11.299  12.965   6.237  1.00 93.96           C
ATOM   2668 1HD1 ILE A 181     -11.840  12.037   6.054  1.00 93.96           H
ATOM   2669 2HD1 ILE A 181     -11.733  13.475   7.097  1.00 93.96           H
ATOM   2670 3HD1 ILE A 181     -11.371  13.607   5.359  1.00 93.96           H
ATOM   2671  HN  ILE A 181      -8.634  10.017   6.337  1.00 93.96           H
ATOM   2672  N   PRO A 182      -8.385   9.534   9.643  1.00 91.88           N
ATOM   2673  CA  PRO A 182      -8.222   8.992  10.994  1.00 91.88           C
ATOM   2674  C   PRO A 182      -6.779   9.049  11.468  1.00 91.88           C
ATOM   2675  O   PRO A 182      -6.507   9.470  12.591  1.00 91.88           O
ATOM   2676  HA  PRO A 182      -8.781   9.595  11.710  1.00 91.88           H
ATOM   2677  CB  PRO A 182      -8.722   7.551  10.870  1.00 91.88           C
ATOM   2678 1HB  PRO A 182      -7.909   6.863  10.638  1.00 91.88           H
ATOM   2679 2HB  PRO A 182      -9.177   7.203  11.797  1.00 91.88           H
ATOM   2680  CG  PRO A 182      -9.737   7.626   9.736  1.00 91.88           C
ATOM   2681 1HG  PRO A 182      -9.921   6.648   9.292  1.00 91.88           H
ATOM   2682 2HG  PRO A 182     -10.704   7.993  10.082  1.00 91.88           H
ATOM   2683  CD  PRO A 182      -9.081   8.584   8.755  1.00 91.88           C
ATOM   2684 1HD  PRO A 182      -8.383   8.071   8.093  1.00 91.88           H
ATOM   2685 2HD  PRO A 182      -9.815   9.078   8.118  1.00 91.88           H
ATOM   2686  N   GLU A 183      -5.884   8.620  10.590  1.00 92.27           N
ATOM   2687  CA  GLU A 183      -4.470   8.575  10.924  1.00 92.27           C
ATOM   2688  C   GLU A 183      -3.965   9.973  11.284  1.00 92.27           C
ATOM   2689  O   GLU A 183      -3.142  10.127  12.186  1.00 92.27           O
ATOM   2690  HA  GLU A 183      -4.399   7.921  11.792  1.00 92.27           H
ATOM   2691  CB  GLU A 183      -3.655   7.976   9.776  1.00 92.27           C
ATOM   2692 1HB  GLU A 183      -4.034   8.347   8.824  1.00 92.27           H
ATOM   2693 2HB  GLU A 183      -2.596   8.185   9.929  1.00 92.27           H
ATOM   2694  CG  GLU A 183      -3.792   6.452   9.743  1.00 92.27           C
ATOM   2695 1HG  GLU A 183      -2.994   6.025   9.136  1.00 92.27           H
ATOM   2696 2HG  GLU A 183      -3.677   6.051  10.749  1.00 92.27           H
ATOM   2697  CD  GLU A 183      -5.151   6.037   9.175  1.00 92.27           C
ATOM   2698  OE1 GLU A 183      -5.463   4.831   9.275  1.00 92.27           O
ATOM   2699  OE2 GLU A 183      -5.847   6.935   8.654  1.00 92.27           O
ATOM   2700  HN  GLU A 183      -6.110   8.308   9.667  1.00 92.27           H
ATOM   2701  N   ILE A 184      -4.478  10.958  10.561  1.00 93.81           N
ATOM   2702  CA  ILE A 184      -3.980  12.317  10.687  1.00 93.81           C
ATOM   2703  C   ILE A 184      -4.401  12.886  12.044  1.00 93.81           C
ATOM   2704  O   ILE A 184      -3.660  13.652  12.657  1.00 93.81           O
ATOM   2705  HA  ILE A 184      -2.892  12.271  10.655  1.00 93.81           H
ATOM   2706  CB  ILE A 184      -4.433  13.166   9.497  1.00 93.81           C
ATOM   2707  HB  ILE A 184      -5.514  13.071   9.401  1.00 93.81           H
ATOM   2708  CG1 ILE A 184      -3.816  12.655   8.193  1.00 93.81           C
ATOM   2709 1HG1 ILE A 184      -2.742  12.839   8.198  1.00 93.81           H
ATOM   2710 2HG1 ILE A 184      -3.954  11.577   8.120  1.00 93.81           H
ATOM   2711  CG2 ILE A 184      -4.129  14.647   9.733  1.00 93.81           C
ATOM   2712 1HG2 ILE A 184      -4.654  14.988  10.625  1.00 93.81           H
ATOM   2713 2HG2 ILE A 184      -3.056  14.781   9.870  1.00 93.81           H
ATOM   2714 3HG2 ILE A 184      -4.461  15.227   8.872  1.00 93.81           H
ATOM   2715  CD1 ILE A 184      -4.451  13.340   6.981  1.00 93.81           C
ATOM   2716 1HD1 ILE A 184      -5.521  13.133   6.967  1.00 93.81           H
ATOM   2717 2HD1 ILE A 184      -4.290  14.416   7.046  1.00 93.81           H
ATOM   2718 3HD1 ILE A 184      -3.995  12.959   6.068  1.00 93.81           H
ATOM   2719  HN  ILE A 184      -5.219  10.839   9.900  1.00 93.81           H
ATOM   2720  N   LEU A 185      -5.590  12.489  12.473  1.00 93.20           N
ATOM   2721  CA  LEU A 185      -6.197  13.082  13.652  1.00 93.20           C
ATOM   2722  C   LEU A 185      -5.486  12.563  14.903  1.00 93.20           C
ATOM   2723  O   LEU A 185      -5.079  13.345  15.760  1.00 93.20           O
ATOM   2724  HA  LEU A 185      -6.044  14.160  13.590  1.00 93.20           H
ATOM   2725  CB  LEU A 185      -7.707  12.839  13.657  1.00 93.20           C
ATOM   2726 1HB  LEU A 185      -7.885  11.779  13.478  1.00 93.20           H
ATOM   2727 2HB  LEU A 185      -8.088  13.062  14.654  1.00 93.20           H
ATOM   2728  CG  LEU A 185      -8.520  13.643  12.641  1.00 93.20           C
ATOM   2729  HG  LEU A 185      -8.175  13.378  11.641  1.00 93.20           H
ATOM   2730  CD1 LEU A 185     -10.005  13.281  12.716  1.00 93.20           C
ATOM   2731 1HD1 LEU A 185     -10.131  12.219  12.504  1.00 93.20           H
ATOM   2732 2HD1 LEU A 185     -10.381  13.499  13.716  1.00 93.20           H
ATOM   2733 3HD1 LEU A 185     -10.559  13.867  11.983  1.00 93.20           H
ATOM   2734  CD2 LEU A 185      -8.287  15.145  12.816  1.00 93.20           C
ATOM   2735 1HD2 LEU A 185      -8.588  15.444  13.820  1.00 93.20           H
ATOM   2736 2HD2 LEU A 185      -7.229  15.367  12.673  1.00 93.20           H
ATOM   2737 3HD2 LEU A 185      -8.876  15.693  12.081  1.00 93.20           H
ATOM   2738  HN  LEU A 185      -6.135  11.776  12.030  1.00 93.20           H
ATOM   2739  N   TYR A 186      -5.357  11.246  14.967  1.00 92.57           N
ATOM   2740  CA  TYR A 186      -5.039  10.585  16.222  1.00 92.57           C
ATOM   2741  C   TYR A 186      -3.540  10.303  16.329  1.00 92.57           C
ATOM   2742  O   TYR A 186      -3.061   9.853  17.369  1.00 92.57           O
ATOM   2743  HA  TYR A 186      -5.335  11.248  17.035  1.00 92.57           H
ATOM   2744  CB  TYR A 186      -5.797   9.256  16.203  1.00 92.57           C
ATOM   2745 1HB  TYR A 186      -5.477   8.680  15.335  1.00 92.57           H
ATOM   2746 2HB  TYR A 186      -5.522   8.680  17.087  1.00 92.57           H
ATOM   2747  CG  TYR A 186      -7.319   9.408  16.163  1.00 92.57           C
ATOM   2748  CD1 TYR A 186      -7.963  10.153  17.130  1.00 92.57           C
ATOM   2749  HD1 TYR A 186      -7.388  10.633  17.921  1.00 92.57           H
ATOM   2750  CD2 TYR A 186      -8.047   8.799  15.161  1.00 92.57           C
ATOM   2751  HD2 TYR A 186      -7.538   8.211  14.398  1.00 92.57           H
ATOM   2752  CE1 TYR A 186      -9.396  10.295  17.093  1.00 92.57           C
ATOM   2753  HE1 TYR A 186      -9.917  10.881  17.850  1.00 92.57           H
ATOM   2754  CE2 TYR A 186      -9.479   8.942  15.124  1.00 92.57           C
ATOM   2755  HE2 TYR A 186     -10.066   8.467  14.338  1.00 92.57           H
ATOM   2756  CZ  TYR A 186     -10.083   9.683  16.091  1.00 92.57           C
ATOM   2757  OH  TYR A 186     -11.436   9.818  16.056  1.00 92.57           O
ATOM   2758  HH  TYR A 186     -11.737  10.437  16.781  1.00 92.57           H
ATOM   2759  HN  TYR A 186      -5.466  10.634  14.184  1.00 92.57           H
ATOM   2760  N   SER A 187      -2.839  10.578  15.238  1.00 92.99           N
ATOM   2761  CA  SER A 187      -1.389  10.485  15.237  1.00 92.99           C
ATOM   2762  C   SER A 187      -0.793  11.590  16.112  1.00 92.99           C
ATOM   2763  O   SER A 187      -1.010  12.773  15.857  1.00 92.99           O
ATOM   2764  HA  SER A 187      -1.162   9.503  15.653  1.00 92.99           H
ATOM   2765  CB  SER A 187      -0.832  10.577  13.815  1.00 92.99           C
ATOM   2766 1HB  SER A 187      -1.199  11.487  13.340  1.00 92.99           H
ATOM   2767 2HB  SER A 187       0.254  10.653  13.855  1.00 92.99           H
ATOM   2768  OG  SER A 187      -1.199   9.449  13.024  1.00 92.99           O
ATOM   2769  HG  SER A 187      -1.681   9.751  12.201  1.00 92.99           H
ATOM   2770  HN  SER A 187      -3.245  10.859  14.369  1.00 92.99           H
ATOM   2771  N   GLN A 188      -0.055  11.163  17.126  1.00 91.32           N
ATOM   2772  CA  GLN A 188       0.727  12.092  17.925  1.00 91.32           C
ATOM   2773  C   GLN A 188       1.986  11.405  18.457  1.00 91.32           C
ATOM   2774  O   GLN A 188       2.122  10.187  18.357  1.00 91.32           O
ATOM   2775  HA  GLN A 188       1.003  12.897  17.245  1.00 91.32           H
ATOM   2776  CB  GLN A 188      -0.109  12.668  19.070  1.00 91.32           C
ATOM   2777 1HB  GLN A 188       0.455  13.450  19.579  1.00 91.32           H
ATOM   2778 2HB  GLN A 188      -1.009  13.134  18.670  1.00 91.32           H
ATOM   2779  CG  GLN A 188      -0.494  11.576  20.071  1.00 91.32           C
ATOM   2780 1HG  GLN A 188      -1.061  10.797  19.563  1.00 91.32           H
ATOM   2781 2HG  GLN A 188       0.407  11.108  20.468  1.00 91.32           H
ATOM   2782  CD  GLN A 188      -1.323  12.154  21.220  1.00 91.32           C
ATOM   2783  OE1 GLN A 188      -1.780  13.284  21.183  1.00 91.32           O
ATOM   2784  NE2 GLN A 188      -1.493  11.316  22.239  1.00 91.32           N
ATOM   2785 1HE2 GLN A 188      -1.091  10.401  22.206  1.00 91.32           H
ATOM   2786 2HE2 GLN A 188      -2.022  11.602  23.038  1.00 91.32           H
ATOM   2787  HN  GLN A 188       0.014  10.205  17.404  1.00 91.32           H
ATOM   2788  N   ILE A 189       2.876  12.216  19.010  1.00 91.30           N
ATOM   2789  CA  ILE A 189       4.069  11.693  19.652  1.00 91.30           C
ATOM   2790  C   ILE A 189       3.762  11.389  21.120  1.00 91.30           C
ATOM   2791  O   ILE A 189       3.216  12.231  21.830  1.00 91.30           O
ATOM   2792  HA  ILE A 189       4.325  10.758  19.152  1.00 91.30           H
ATOM   2793  CB  ILE A 189       5.247  12.649  19.455  1.00 91.30           C
ATOM   2794  HB  ILE A 189       4.973  13.618  19.872  1.00 91.30           H
ATOM   2795  CG1 ILE A 189       5.537  12.863  17.968  1.00 91.30           C
ATOM   2796 1HG1 ILE A 189       5.917  11.939  17.532  1.00 91.30           H
ATOM   2797 2HG1 ILE A 189       4.613  13.106  17.445  1.00 91.30           H
ATOM   2798  CG2 ILE A 189       6.482  12.162  20.216  1.00 91.30           C
ATOM   2799 1HG2 ILE A 189       6.253  12.103  21.280  1.00 91.30           H
ATOM   2800 2HG2 ILE A 189       6.768  11.175  19.851  1.00 91.30           H
ATOM   2801 3HG2 ILE A 189       7.304  12.860  20.059  1.00 91.30           H
ATOM   2802  CD1 ILE A 189       6.556  13.986  17.764  1.00 91.30           C
ATOM   2803 1HD1 ILE A 189       6.163  14.913  18.181  1.00 91.30           H
ATOM   2804 2HD1 ILE A 189       7.487  13.728  18.269  1.00 91.30           H
ATOM   2805 3HD1 ILE A 189       6.744  14.117  16.699  1.00 91.30           H
ATOM   2806  HN  ILE A 189       2.791  13.213  19.024  1.00 91.30           H
ATOM   2807  N   LYS A 190       4.126  10.183  21.530  1.00 87.97           N
ATOM   2808  CA  LYS A 190       4.022   9.806  22.929  1.00 87.97           C
ATOM   2809  C   LYS A 190       5.421   9.526  23.483  1.00 87.97           C
ATOM   2810  O   LYS A 190       6.201   8.798  22.870  1.00 87.97           O
ATOM   2811  HA  LYS A 190       3.602  10.656  23.467  1.00 87.97           H
ATOM   2812  CB  LYS A 190       3.049   8.638  23.099  1.00 87.97           C
ATOM   2813 1HB  LYS A 190       2.090   8.889  22.646  1.00 87.97           H
ATOM   2814 2HB  LYS A 190       3.430   7.763  22.571  1.00 87.97           H
ATOM   2815  CG  LYS A 190       2.848   8.301  24.577  1.00 87.97           C
ATOM   2816 1HG  LYS A 190       3.773   7.901  24.992  1.00 87.97           H
ATOM   2817 2HG  LYS A 190       2.617   9.210  25.133  1.00 87.97           H
ATOM   2818  CD  LYS A 190       1.719   7.285  24.760  1.00 87.97           C
ATOM   2819 1HD  LYS A 190       0.756   7.782  24.650  1.00 87.97           H
ATOM   2820 2HD  LYS A 190       1.778   6.527  23.979  1.00 87.97           H
ATOM   2821  CE  LYS A 190       1.800   6.616  26.134  1.00 87.97           C
ATOM   2822 1HE  LYS A 190       2.843   6.480  26.418  1.00 87.97           H
ATOM   2823 2HE  LYS A 190       1.346   7.262  26.886  1.00 87.97           H
ATOM   2824  NZ  LYS A 190       1.110   5.307  26.115  1.00 87.97           N
ATOM   2825 1HZ  LYS A 190       1.231   4.848  27.011  1.00 87.97           H
ATOM   2826 2HZ  LYS A 190       0.122   5.448  25.937  1.00 87.97           H
ATOM   2827 3HZ  LYS A 190       1.505   4.727  25.383  1.00 87.97           H
ATOM   2828  HN  LYS A 190       4.486   9.472  20.926  1.00 87.97           H
ATOM   2829  N   GLU A 191       5.696  10.118  24.636  1.00 84.95           N
ATOM   2830  CA  GLU A 191       6.961   9.888  25.313  1.00 84.95           C
ATOM   2831  C   GLU A 191       6.805   8.792  26.370  1.00 84.95           C
ATOM   2832  O   GLU A 191       5.898   8.849  27.199  1.00 84.95           O
ATOM   2833  HA  GLU A 191       7.649   9.557  24.536  1.00 84.95           H
ATOM   2834  CB  GLU A 191       7.492  11.179  25.937  1.00 84.95           C
ATOM   2835 1HB  GLU A 191       6.691  11.682  26.480  1.00 84.95           H
ATOM   2836 2HB  GLU A 191       8.360  10.957  26.558  1.00 84.95           H
ATOM   2837  CG  GLU A 191       7.971  12.153  24.858  1.00 84.95           C
ATOM   2838 1HG  GLU A 191       8.719  11.667  24.231  1.00 84.95           H
ATOM   2839 2HG  GLU A 191       7.138  12.422  24.210  1.00 84.95           H
ATOM   2840  CD  GLU A 191       8.566  13.416  25.485  1.00 84.95           C
ATOM   2841  OE1 GLU A 191       9.009  14.283  24.701  1.00 84.95           O
ATOM   2842  OE2 GLU A 191       8.564  13.485  26.733  1.00 84.95           O
ATOM   2843  HN  GLU A 191       5.073  10.745  25.105  1.00 84.95           H
ATOM   2844  N   GLU A 192       7.703   7.820  26.305  1.00 76.26           N
ATOM   2845  CA  GLU A 192       7.651   6.691  27.218  1.00 76.26           C
ATOM   2846  C   GLU A 192       9.058   6.333  27.700  1.00 76.26           C
ATOM   2847  O   GLU A 192       9.911   5.944  26.903  1.00 76.26           O
ATOM   2848  HA  GLU A 192       7.046   7.027  28.060  1.00 76.26           H
ATOM   2849  CB  GLU A 192       6.973   5.487  26.563  1.00 76.26           C
ATOM   2850 1HB  GLU A 192       5.936   5.730  26.331  1.00 76.26           H
ATOM   2851 2HB  GLU A 192       7.546   5.171  25.691  1.00 76.26           H
ATOM   2852  CG  GLU A 192       6.942   4.289  27.515  1.00 76.26           C
ATOM   2853 1HG  GLU A 192       7.756   3.606  27.272  1.00 76.26           H
ATOM   2854 2HG  GLU A 192       7.106   4.629  28.537  1.00 76.26           H
ATOM   2855  CD  GLU A 192       5.605   3.551  27.425  1.00 76.26           C
ATOM   2856  OE1 GLU A 192       5.395   2.653  28.269  1.00 76.26           O
ATOM   2857  OE2 GLU A 192       4.824   3.901  26.514  1.00 76.26           O
ATOM   2858  HN  GLU A 192       8.455   7.796  25.646  1.00 76.26           H
ATOM   2859  N   SER A 193       9.258   6.477  29.002  1.00 72.20           N
ATOM   2860  CA  SER A 193      10.501   6.046  29.620  1.00 72.20           C
ATOM   2861  C   SER A 193      11.690   6.712  28.925  1.00 72.20           C
ATOM   2862  O   SER A 193      12.759   6.116  28.809  1.00 72.20           O
ATOM   2863  HA  SER A 193      10.434   6.371  30.659  1.00 72.20           H
ATOM   2864  CB  SER A 193      10.642   4.524  29.571  1.00 72.20           C
ATOM   2865 1HB  SER A 193      10.776   4.205  28.537  1.00 72.20           H
ATOM   2866 2HB  SER A 193      11.538   4.225  30.115  1.00 72.20           H
ATOM   2867  OG  SER A 193       9.507   3.864  30.126  1.00 72.20           O
ATOM   2868  HG  SER A 193       9.587   2.876  29.993  1.00 72.20           H
ATOM   2869  HN  SER A 193       8.591   6.878  29.629  1.00 72.20           H
ATOM   2870  N   GLY A 194      11.462   7.940  28.480  1.00 76.51           N
ATOM   2871  CA  GLY A 194      12.517   8.713  27.847  1.00 76.51           C
ATOM   2872  C   GLY A 194      12.637   8.364  26.362  1.00 76.51           C
ATOM   2873  O   GLY A 194      13.547   8.835  25.682  1.00 76.51           O
ATOM   2874 1HA  GLY A 194      12.309   9.778  27.959  1.00 76.51           H
ATOM   2875 2HA  GLY A 194      13.466   8.520  28.348  1.00 76.51           H
ATOM   2876  HN  GLY A 194      10.579   8.404  28.546  1.00 76.51           H
ATOM   2877  N   ILE A 195      11.705   7.542  25.903  1.00 82.90           N
ATOM   2878  CA  ILE A 195      11.650   7.185  24.496  1.00 82.90           C
ATOM   2879  C   ILE A 195      10.444   7.869  23.848  1.00 82.90           C
ATOM   2880  O   ILE A 195       9.310   7.679  24.284  1.00 82.90           O
ATOM   2881  HA  ILE A 195      12.556   7.566  24.026  1.00 82.90           H
ATOM   2882  CB  ILE A 195      11.658   5.664  24.328  1.00 82.90           C
ATOM   2883  HB  ILE A 195      10.776   5.261  24.826  1.00 82.90           H
ATOM   2884  CG1 ILE A 195      12.882   5.044  25.005  1.00 82.90           C
ATOM   2885 1HG1 ILE A 195      13.790   5.400  24.518  1.00 82.90           H
ATOM   2886 2HG1 ILE A 195      12.930   5.368  26.044  1.00 82.90           H
ATOM   2887  CG2 ILE A 195      11.560   5.275  22.852  1.00 82.90           C
ATOM   2888 1HG2 ILE A 195      10.634   5.668  22.433  1.00 82.90           H
ATOM   2889 2HG2 ILE A 195      12.409   5.691  22.309  1.00 82.90           H
ATOM   2890 3HG2 ILE A 195      11.568   4.189  22.761  1.00 82.90           H
ATOM   2891  CD1 ILE A 195      12.828   3.516  24.942  1.00 82.90           C
ATOM   2892 1HD1 ILE A 195      11.931   3.163  25.451  1.00 82.90           H
ATOM   2893 2HD1 ILE A 195      12.805   3.196  23.900  1.00 82.90           H
ATOM   2894 3HD1 ILE A 195      13.710   3.102  25.430  1.00 82.90           H
ATOM   2895  HN  ILE A 195      10.999   7.123  26.474  1.00 82.90           H
ATOM   2896  N   ALA A 196      10.731   8.650  22.817  1.00 89.85           N
ATOM   2897  CA  ALA A 196       9.677   9.268  22.030  1.00 89.85           C
ATOM   2898  C   ALA A 196       9.181   8.272  20.980  1.00 89.85           C
ATOM   2899  O   ALA A 196       9.975   7.714  20.225  1.00 89.85           O
ATOM   2900  HA  ALA A 196       8.856   9.509  22.706  1.00 89.85           H
ATOM   2901  CB  ALA A 196      10.198  10.563  21.405  1.00 89.85           C
ATOM   2902 1HB  ALA A 196      10.510  11.247  22.194  1.00 89.85           H
ATOM   2903 2HB  ALA A 196      11.048  10.339  20.761  1.00 89.85           H
ATOM   2904 3HB  ALA A 196       9.407  11.026  20.815  1.00 89.85           H
ATOM   2905  HN  ALA A 196      11.661   8.863  22.518  1.00 89.85           H
ATOM   2906  N   ILE A 197       7.870   8.080  20.965  1.00 88.73           N
ATOM   2907  CA  ILE A 197       7.262   7.136  20.043  1.00 88.73           C
ATOM   2908  C   ILE A 197       6.156   7.840  19.254  1.00 88.73           C
ATOM   2909  O   ILE A 197       5.283   8.481  19.839  1.00 88.73           O
ATOM   2910  HA  ILE A 197       8.035   6.818  19.344  1.00 88.73           H
ATOM   2911  CB  ILE A 197       6.786   5.888  20.789  1.00 88.73           C
ATOM   2912  HB  ILE A 197       6.061   6.197  21.542  1.00 88.73           H
ATOM   2913  CG1 ILE A 197       7.945   5.215  21.527  1.00 88.73           C
ATOM   2914 1HG1 ILE A 197       8.690   4.876  20.808  1.00 88.73           H
ATOM   2915 2HG1 ILE A 197       8.436   5.939  22.178  1.00 88.73           H
ATOM   2916  CG2 ILE A 197       6.071   4.922  19.843  1.00 88.73           C
ATOM   2917 1HG2 ILE A 197       5.205   5.418  19.403  1.00 88.73           H
ATOM   2918 2HG2 ILE A 197       6.755   4.616  19.051  1.00 88.73           H
ATOM   2919 3HG2 ILE A 197       5.743   4.044  20.399  1.00 88.73           H
ATOM   2920  CD1 ILE A 197       7.451   4.028  22.357  1.00 88.73           C
ATOM   2921 1HD1 ILE A 197       6.724   4.376  23.091  1.00 88.73           H
ATOM   2922 2HD1 ILE A 197       6.983   3.296  21.700  1.00 88.73           H
ATOM   2923 3HD1 ILE A 197       8.295   3.568  22.871  1.00 88.73           H
ATOM   2924  HN  ILE A 197       7.228   8.555  21.568  1.00 88.73           H
ATOM   2925  N   CYS A 198       6.228   7.698  17.939  1.00 91.77           N
ATOM   2926  CA  CYS A 198       5.147   8.145  17.077  1.00 91.77           C
ATOM   2927  C   CYS A 198       4.073   7.056  17.051  1.00 91.77           C
ATOM   2928  O   CYS A 198       4.287   5.981  16.493  1.00 91.77           O
ATOM   2929  HA  CYS A 198       4.756   9.063  17.516  1.00 91.77           H
ATOM   2930  CB  CYS A 198       5.647   8.487  15.673  1.00 91.77           C
ATOM   2931 1HB  CYS A 198       6.269   9.382  15.707  1.00 91.77           H
ATOM   2932 2HB  CYS A 198       6.273   7.679  15.294  1.00 91.77           H
ATOM   2933  SG  CYS A 198       4.227   8.755  14.550  1.00 91.77           S
ATOM   2934  HN  CYS A 198       7.006   7.288  17.463  1.00 91.77           H
ATOM   2935  N   THR A 199       2.940   7.371  17.662  1.00 90.86           N
ATOM   2936  CA  THR A 199       1.846   6.419  17.749  1.00 90.86           C
ATOM   2937  C   THR A 199       0.504   7.132  17.574  1.00 90.86           C
ATOM   2938  O   THR A 199       0.432   8.357  17.658  1.00 90.86           O
ATOM   2939  HA  THR A 199       1.941   5.710  16.926  1.00 90.86           H
ATOM   2940  CB  THR A 199       1.970   5.676  19.080  1.00 90.86           C
ATOM   2941  HB  THR A 199       3.001   5.368  19.260  1.00 90.86           H
ATOM   2942  OG1 THR A 199       1.022   4.617  18.977  1.00 90.86           O
ATOM   2943  HG1 THR A 199       1.155   3.965  19.723  1.00 90.86           H
ATOM   2944  CG2 THR A 199       1.473   6.508  20.264  1.00 90.86           C
ATOM   2945 1HG2 THR A 199       0.422   6.758  20.116  1.00 90.86           H
ATOM   2946 2HG2 THR A 199       2.058   7.424  20.335  1.00 90.86           H
ATOM   2947 3HG2 THR A 199       1.584   5.933  21.184  1.00 90.86           H
ATOM   2948  HN  THR A 199       2.765   8.257  18.092  1.00 90.86           H
ATOM   2949  N   MET A 200      -0.527   6.334  17.334  1.00 91.51           N
ATOM   2950  CA  MET A 200      -1.891   6.824  17.435  1.00 91.51           C
ATOM   2951  C   MET A 200      -2.416   6.694  18.866  1.00 91.51           C
ATOM   2952  O   MET A 200      -2.315   5.629  19.474  1.00 91.51           O
ATOM   2953  HA  MET A 200      -1.848   7.875  17.151  1.00 91.51           H
ATOM   2954  CB  MET A 200      -2.791   6.028  16.487  1.00 91.51           C
ATOM   2955 1HB  MET A 200      -2.677   4.961  16.682  1.00 91.51           H
ATOM   2956 2HB  MET A 200      -3.835   6.277  16.675  1.00 91.51           H
ATOM   2957  CG  MET A 200      -2.445   6.324  15.026  1.00 91.51           C
ATOM   2958 1HG  MET A 200      -2.531   7.393  14.833  1.00 91.51           H
ATOM   2959 2HG  MET A 200      -1.411   6.045  14.825  1.00 91.51           H
ATOM   2960  SD  MET A 200      -3.541   5.421  13.945  1.00 91.51           S
ATOM   2961  CE  MET A 200      -2.986   3.754  14.263  1.00 91.51           C
ATOM   2962 1HE  MET A 200      -1.932   3.666  14.000  1.00 91.51           H
ATOM   2963 2HE  MET A 200      -3.117   3.523  15.320  1.00 91.51           H
ATOM   2964 3HE  MET A 200      -3.570   3.056  13.663  1.00 91.51           H
ATOM   2965  HN  MET A 200      -0.441   5.372  17.076  1.00 91.51           H
ATOM   2966  N   VAL A 201      -2.966   7.792  19.363  1.00 91.96           N
ATOM   2967  CA  VAL A 201      -3.612   7.783  20.665  1.00 91.96           C
ATOM   2968  C   VAL A 201      -5.087   8.154  20.500  1.00 91.96           C
ATOM   2969  O   VAL A 201      -5.413   9.143  19.844  1.00 91.96           O
ATOM   2970  HA  VAL A 201      -3.547   6.768  21.057  1.00 91.96           H
ATOM   2971  CB  VAL A 201      -2.865   8.711  21.625  1.00 91.96           C
ATOM   2972  HB  VAL A 201      -2.924   9.723  21.227  1.00 91.96           H
ATOM   2973  CG1 VAL A 201      -3.522   8.711  23.008  1.00 91.96           C
ATOM   2974 1HG1 VAL A 201      -4.552   9.054  22.920  1.00 91.96           H
ATOM   2975 2HG1 VAL A 201      -3.508   7.701  23.416  1.00 91.96           H
ATOM   2976 3HG1 VAL A 201      -2.971   9.378  23.671  1.00 91.96           H
ATOM   2977  CG2 VAL A 201      -1.387   8.327  21.720  1.00 91.96           C
ATOM   2978 1HG2 VAL A 201      -1.300   7.304  22.084  1.00 91.96           H
ATOM   2979 2HG2 VAL A 201      -0.928   8.403  20.734  1.00 91.96           H
ATOM   2980 3HG2 VAL A 201      -0.880   9.003  22.410  1.00 91.96           H
ATOM   2981  HN  VAL A 201      -2.975   8.675  18.893  1.00 91.96           H
ATOM   2982  N   TYR A 202      -5.940   7.342  21.107  1.00 90.22           N
ATOM   2983  CA  TYR A 202      -7.374   7.551  21.005  1.00 90.22           C
ATOM   2984  C   TYR A 202      -7.920   8.234  22.260  1.00 90.22           C
ATOM   2985  O   TYR A 202      -8.071   7.597  23.302  1.00 90.22           O
ATOM   2986  HA  TYR A 202      -7.560   8.191  20.142  1.00 90.22           H
ATOM   2987  CB  TYR A 202      -7.996   6.158  20.885  1.00 90.22           C
ATOM   2988 1HB  TYR A 202      -7.740   5.580  21.773  1.00 90.22           H
ATOM   2989 2HB  TYR A 202      -9.081   6.256  20.870  1.00 90.22           H
ATOM   2990  CG  TYR A 202      -7.551   5.383  19.644  1.00 90.22           C
ATOM   2991  CD1 TYR A 202      -8.190   5.585  18.438  1.00 90.22           C
ATOM   2992  HD1 TYR A 202      -9.012   6.298  18.370  1.00 90.22           H
ATOM   2993  CD2 TYR A 202      -6.510   4.480  19.730  1.00 90.22           C
ATOM   2994  HD2 TYR A 202      -6.006   4.320  20.683  1.00 90.22           H
ATOM   2995  CE1 TYR A 202      -7.772   4.855  17.269  1.00 90.22           C
ATOM   2996  HE1 TYR A 202      -8.268   5.006  16.311  1.00 90.22           H
ATOM   2997  CE2 TYR A 202      -6.092   3.750  18.562  1.00 90.22           C
ATOM   2998  HE2 TYR A 202      -5.271   3.034  18.616  1.00 90.22           H
ATOM   2999  CZ  TYR A 202      -6.743   3.974  17.389  1.00 90.22           C
ATOM   3000  OH  TYR A 202      -6.347   3.284  16.285  1.00 90.22           O
ATOM   3001  HH  TYR A 202      -5.620   2.641  16.526  1.00 90.22           H
ATOM   3002  HN  TYR A 202      -5.666   6.555  21.659  1.00 90.22           H
ATOM   3003  N   PRO A 203      -8.224   9.537  22.186  1.00 78.62           N
ATOM   3004  CA  PRO A 203      -8.770  10.252  23.343  1.00 78.62           C
ATOM   3005  C   PRO A 203     -10.179   9.799  23.688  1.00 78.62           C
ATOM   3006  O   PRO A 203     -10.802   9.061  22.926  1.00 78.62           O
ATOM   3007  HA  PRO A 203      -8.177  10.037  24.232  1.00 78.62           H
ATOM   3008  CB  PRO A 203      -8.734  11.719  22.912  1.00 78.62           C
ATOM   3009 1HB  PRO A 203      -9.558  12.285  23.347  1.00 78.62           H
ATOM   3010 2HB  PRO A 203      -7.812  12.207  23.227  1.00 78.62           H
ATOM   3011  CG  PRO A 203      -8.840  11.653  21.415  1.00 78.62           C
ATOM   3012 1HG  PRO A 203      -9.880  11.590  21.096  1.00 78.62           H
ATOM   3013 2HG  PRO A 203      -8.418  12.545  20.950  1.00 78.62           H
ATOM   3014  CD  PRO A 203      -8.076  10.423  21.018  1.00 78.62           C
ATOM   3015 1HD  PRO A 203      -8.487   9.971  20.115  1.00 78.62           H
ATOM   3016 2HD  PRO A 203      -7.030  10.649  20.815  1.00 78.62           H
ATOM   3017  N   SER A 204     -10.649  10.258  24.838  1.00 69.99           N
ATOM   3018  CA  SER A 204     -12.047  10.092  25.196  1.00 69.99           C
ATOM   3019  C   SER A 204     -12.211   8.884  26.121  1.00 69.99           C
ATOM   3020  O   SER A 204     -11.359   7.997  26.146  1.00 69.99           O
ATOM   3021  HA  SER A 204     -12.324  11.010  25.713  1.00 69.99           H
ATOM   3022  CB  SER A 204     -12.919   9.927  23.949  1.00 69.99           C
ATOM   3023 1HB  SER A 204     -13.932  10.265  24.168  1.00 69.99           H
ATOM   3024 2HB  SER A 204     -12.535  10.564  23.152  1.00 69.99           H
ATOM   3025  OG  SER A 204     -12.956   8.575  23.499  1.00 69.99           O
ATOM   3026  HG  SER A 204     -13.493   8.510  22.658  1.00 69.99           H
ATOM   3027  HN  SER A 204     -10.093  10.736  25.519  1.00 69.99           H
ATOM   3028  N   ASP A 205     -13.311   8.889  26.859  1.00 70.91           N
ATOM   3029  CA  ASP A 205     -13.626   7.777  27.740  1.00 70.91           C
ATOM   3030  C   ASP A 205     -13.872   6.522  26.901  1.00 70.91           C
ATOM   3031  O   ASP A 205     -13.760   5.404  27.403  1.00 70.91           O
ATOM   3032  HA  ASP A 205     -12.762   7.678  28.396  1.00 70.91           H
ATOM   3033  CB  ASP A 205     -14.893   8.059  28.551  1.00 70.91           C
ATOM   3034 1HB  ASP A 205     -15.683   8.410  27.887  1.00 70.91           H
ATOM   3035 2HB  ASP A 205     -15.248   7.137  29.010  1.00 70.91           H
ATOM   3036  CG  ASP A 205     -14.628   9.106  29.635  1.00 70.91           C
ATOM   3037  OD1 ASP A 205     -13.561   8.999  30.278  1.00 70.91           O
ATOM   3038  OD2 ASP A 205     -15.498   9.988  29.797  1.00 70.91           O
ATOM   3039  HN  ASP A 205     -13.980   9.633  26.862  1.00 70.91           H
ATOM   3040  N   GLU A 206     -14.201   6.747  25.638  1.00 83.39           N
ATOM   3041  CA  GLU A 206     -14.581   5.656  24.757  1.00 83.39           C
ATOM   3042  C   GLU A 206     -13.455   5.358  23.765  1.00 83.39           C
ATOM   3043  O   GLU A 206     -13.712   4.957  22.631  1.00 83.39           O
ATOM   3044  HA  GLU A 206     -14.736   4.797  25.410  1.00 83.39           H
ATOM   3045  CB  GLU A 206     -15.888   5.971  24.026  1.00 83.39           C
ATOM   3046 1HB  GLU A 206     -15.802   6.932  23.518  1.00 83.39           H
ATOM   3047 2HB  GLU A 206     -16.140   5.151  23.354  1.00 83.39           H
ATOM   3048  CG  GLU A 206     -17.052   6.095  25.011  1.00 83.39           C
ATOM   3049 1HG  GLU A 206     -16.769   6.752  25.833  1.00 83.39           H
ATOM   3050 2HG  GLU A 206     -17.906   6.555  24.514  1.00 83.39           H
ATOM   3051  CD  GLU A 206     -17.452   4.724  25.561  1.00 83.39           C
ATOM   3052  OE1 GLU A 206     -18.476   4.677  26.276  1.00 83.39           O
ATOM   3053  OE2 GLU A 206     -16.725   3.755  25.254  1.00 83.39           O
ATOM   3054  HN  GLU A 206     -14.212   7.654  25.216  1.00 83.39           H
ATOM   3055  N   SER A 207     -12.231   5.566  24.228  1.00 89.25           N
ATOM   3056  CA  SER A 207     -11.069   5.396  23.373  1.00 89.25           C
ATOM   3057  C   SER A 207     -11.029   3.969  22.822  1.00 89.25           C
ATOM   3058  O   SER A 207     -10.586   3.747  21.696  1.00 89.25           O
ATOM   3059  HA  SER A 207     -11.198   6.115  22.565  1.00 89.25           H
ATOM   3060  CB  SER A 207      -9.777   5.708  24.131  1.00 89.25           C
ATOM   3061 1HB  SER A 207      -8.921   5.409  23.527  1.00 89.25           H
ATOM   3062 2HB  SER A 207      -9.698   6.784  24.285  1.00 89.25           H
ATOM   3063  OG  SER A 207      -9.724   5.044  25.391  1.00 89.25           O
ATOM   3064  HG  SER A 207      -8.970   5.409  25.938  1.00 89.25           H
ATOM   3065  HN  SER A 207     -12.029   5.844  25.167  1.00 89.25           H
ATOM   3066  N   THR A 208     -11.497   3.039  23.640  1.00 88.95           N
ATOM   3067  CA  THR A 208     -11.487   1.636  23.263  1.00 88.95           C
ATOM   3068  C   THR A 208     -12.416   1.397  22.071  1.00 88.95           C
ATOM   3069  O   THR A 208     -12.030   0.754  21.097  1.00 88.95           O
ATOM   3070  HA  THR A 208     -10.480   1.374  22.940  1.00 88.95           H
ATOM   3071  CB  THR A 208     -11.859   0.811  24.497  1.00 88.95           C
ATOM   3072  HB  THR A 208     -11.828  -0.256  24.276  1.00 88.95           H
ATOM   3073  OG1 THR A 208     -13.131   1.322  24.886  1.00 88.95           O
ATOM   3074  HG1 THR A 208     -13.586   0.676  25.499  1.00 88.95           H
ATOM   3075  CG2 THR A 208     -10.955   1.111  25.695  1.00 88.95           C
ATOM   3076 1HG2 THR A 208     -11.038   2.165  25.958  1.00 88.95           H
ATOM   3077 2HG2 THR A 208      -9.921   0.881  25.436  1.00 88.95           H
ATOM   3078 3HG2 THR A 208     -11.262   0.499  26.544  1.00 88.95           H
ATOM   3079  HN  THR A 208     -11.878   3.230  24.545  1.00 88.95           H
ATOM   3080  N   LYS A 209     -13.624   1.929  22.188  1.00 90.60           N
ATOM   3081  CA  LYS A 209     -14.606   1.797  21.124  1.00 90.60           C
ATOM   3082  C   LYS A 209     -14.068   2.460  19.855  1.00 90.60           C
ATOM   3083  O   LYS A 209     -14.246   1.939  18.755  1.00 90.60           O
ATOM   3084  HA  LYS A 209     -14.735   0.732  20.929  1.00 90.60           H
ATOM   3085  CB  LYS A 209     -15.962   2.343  21.576  1.00 90.60           C
ATOM   3086 1HB  LYS A 209     -15.842   3.356  21.959  1.00 90.60           H
ATOM   3087 2HB  LYS A 209     -16.637   2.404  20.722  1.00 90.60           H
ATOM   3088  CG  LYS A 209     -16.578   1.453  22.658  1.00 90.60           C
ATOM   3089 1HG  LYS A 209     -16.581   0.416  22.322  1.00 90.60           H
ATOM   3090 2HG  LYS A 209     -15.967   1.494  23.559  1.00 90.60           H
ATOM   3091  CD  LYS A 209     -18.007   1.894  22.982  1.00 90.60           C
ATOM   3092 1HD  LYS A 209     -18.035   2.975  23.121  1.00 90.60           H
ATOM   3093 2HD  LYS A 209     -18.662   1.663  22.142  1.00 90.60           H
ATOM   3094  CE  LYS A 209     -18.522   1.199  24.244  1.00 90.60           C
ATOM   3095 1HE  LYS A 209     -19.062   0.292  23.972  1.00 90.60           H
ATOM   3096 2HE  LYS A 209     -17.682   0.895  24.868  1.00 90.60           H
ATOM   3097  NZ  LYS A 209     -19.412   2.103  25.007  1.00 90.60           N
ATOM   3098 1HZ  LYS A 209     -19.987   1.557  25.639  1.00 90.60           H
ATOM   3099 2HZ  LYS A 209     -18.851   2.758  25.540  1.00 90.60           H
ATOM   3100 3HZ  LYS A 209     -20.008   2.613  24.364  1.00 90.60           H
ATOM   3101  HN  LYS A 209     -13.935   2.441  22.988  1.00 90.60           H
ATOM   3102  N   LEU A 210     -13.421   3.600  20.049  1.00 91.79           N
ATOM   3103  CA  LEU A 210     -12.908   4.370  18.929  1.00 91.79           C
ATOM   3104  C   LEU A 210     -11.846   3.548  18.196  1.00 91.79           C
ATOM   3105  O   LEU A 210     -11.885   3.428  16.972  1.00 91.79           O
ATOM   3106  HA  LEU A 210     -13.739   4.548  18.247  1.00 91.79           H
ATOM   3107  CB  LEU A 210     -12.409   5.737  19.402  1.00 91.79           C
ATOM   3108 1HB  LEU A 210     -13.215   6.226  19.950  1.00 91.79           H
ATOM   3109 2HB  LEU A 210     -11.594   5.580  20.108  1.00 91.79           H
ATOM   3110  CG  LEU A 210     -11.923   6.689  18.307  1.00 91.79           C
ATOM   3111  HG  LEU A 210     -11.130   6.191  17.749  1.00 91.79           H
ATOM   3112  CD1 LEU A 210     -13.045   7.002  17.315  1.00 91.79           C
ATOM   3113 1HD1 LEU A 210     -13.387   6.078  16.849  1.00 91.79           H
ATOM   3114 2HD1 LEU A 210     -13.876   7.471  17.843  1.00 91.79           H
ATOM   3115 3HD1 LEU A 210     -12.673   7.681  16.548  1.00 91.79           H
ATOM   3116  CD2 LEU A 210     -11.322   7.959  18.912  1.00 91.79           C
ATOM   3117 1HD2 LEU A 210     -12.077   8.470  19.510  1.00 91.79           H
ATOM   3118 2HD2 LEU A 210     -10.476   7.694  19.546  1.00 91.79           H
ATOM   3119 3HD2 LEU A 210     -10.985   8.618  18.112  1.00 91.79           H
ATOM   3120  HN  LEU A 210     -13.247   3.998  20.950  1.00 91.79           H
ATOM   3121  N   LYS A 211     -10.923   3.003  18.974  1.00 92.05           N
ATOM   3122  CA  LYS A 211      -9.863   2.181  18.416  1.00 92.05           C
ATOM   3123  C   LYS A 211     -10.482   1.046  17.598  1.00 92.05           C
ATOM   3124  O   LYS A 211     -10.104   0.828  16.447  1.00 92.05           O
ATOM   3125  HA  LYS A 211      -9.279   2.811  17.745  1.00 92.05           H
ATOM   3126  CB  LYS A 211      -8.920   1.699  19.520  1.00 92.05           C
ATOM   3127 1HB  LYS A 211      -8.451   2.557  20.004  1.00 92.05           H
ATOM   3128 2HB  LYS A 211      -9.490   1.175  20.287  1.00 92.05           H
ATOM   3129  CG  LYS A 211      -7.841   0.773  18.955  1.00 92.05           C
ATOM   3130 1HG  LYS A 211      -8.297  -0.158  18.618  1.00 92.05           H
ATOM   3131 2HG  LYS A 211      -7.379   1.236  18.083  1.00 92.05           H
ATOM   3132  CD  LYS A 211      -6.771   0.472  20.007  1.00 92.05           C
ATOM   3133 1HD  LYS A 211      -6.351   1.406  20.380  1.00 92.05           H
ATOM   3134 2HD  LYS A 211      -7.225  -0.036  20.858  1.00 92.05           H
ATOM   3135  CE  LYS A 211      -5.657  -0.398  19.421  1.00 92.05           C
ATOM   3136 1HE  LYS A 211      -6.053  -1.378  19.158  1.00 92.05           H
ATOM   3137 2HE  LYS A 211      -5.282   0.052  18.502  1.00 92.05           H
ATOM   3138  NZ  LYS A 211      -4.551  -0.548  20.394  1.00 92.05           N
ATOM   3139 1HZ  LYS A 211      -3.737  -0.928  19.924  1.00 92.05           H
ATOM   3140 2HZ  LYS A 211      -4.322   0.359  20.787  1.00 92.05           H
ATOM   3141 3HZ  LYS A 211      -4.838  -1.176  21.137  1.00 92.05           H
ATOM   3142  HN  LYS A 211     -10.891   3.116  19.967  1.00 92.05           H
ATOM   3143  N   SER A 212     -11.422   0.353  18.223  1.00 90.90           N
ATOM   3144  CA  SER A 212     -12.040  -0.804  17.597  1.00 90.90           C
ATOM   3145  C   SER A 212     -12.649  -0.408  16.250  1.00 90.90           C
ATOM   3146  O   SER A 212     -12.489  -1.119  15.260  1.00 90.90           O
ATOM   3147  HA  SER A 212     -11.232  -1.521  17.456  1.00 90.90           H
ATOM   3148  CB  SER A 212     -13.110  -1.414  18.504  1.00 90.90           C
ATOM   3149 1HB  SER A 212     -12.679  -1.624  19.483  1.00 90.90           H
ATOM   3150 2HB  SER A 212     -13.912  -0.691  18.657  1.00 90.90           H
ATOM   3151  OG  SER A 212     -13.652  -2.614  17.958  1.00 90.90           O
ATOM   3152  HG  SER A 212     -12.913  -3.243  17.716  1.00 90.90           H
ATOM   3153  HN  SER A 212     -11.761   0.570  19.138  1.00 90.90           H
ATOM   3154  N   ALA A 213     -13.333   0.727  16.257  1.00 91.98           N
ATOM   3155  CA  ALA A 213     -14.026   1.190  15.067  1.00 91.98           C
ATOM   3156  C   ALA A 213     -13.000   1.512  13.978  1.00 91.98           C
ATOM   3157  O   ALA A 213     -13.174   1.126  12.823  1.00 91.98           O
ATOM   3158  HA  ALA A 213     -14.669   0.380  14.721  1.00 91.98           H
ATOM   3159  CB  ALA A 213     -14.899   2.395  15.421  1.00 91.98           C
ATOM   3160 1HB  ALA A 213     -15.629   2.106  16.176  1.00 91.98           H
ATOM   3161 2HB  ALA A 213     -14.271   3.197  15.810  1.00 91.98           H
ATOM   3162 3HB  ALA A 213     -15.418   2.742  14.527  1.00 91.98           H
ATOM   3163  HN  ALA A 213     -13.419   1.323  17.055  1.00 91.98           H
ATOM   3164  N   VAL A 214     -11.954   2.216  14.385  1.00 91.23           N
ATOM   3165  CA  VAL A 214     -10.932   2.648  13.447  1.00 91.23           C
ATOM   3166  C   VAL A 214     -10.259   1.420  12.831  1.00 91.23           C
ATOM   3167  O   VAL A 214     -10.004   1.385  11.629  1.00 91.23           O
ATOM   3168  HA  VAL A 214     -11.429   3.210  12.656  1.00 91.23           H
ATOM   3169  CB  VAL A 214      -9.944   3.585  14.145  1.00 91.23           C
ATOM   3170  HB  VAL A 214      -9.644   3.117  15.083  1.00 91.23           H
ATOM   3171  CG1 VAL A 214      -8.686   3.784  13.297  1.00 91.23           C
ATOM   3172 1HG1 VAL A 214      -8.201   2.822  13.135  1.00 91.23           H
ATOM   3173 2HG1 VAL A 214      -8.961   4.219  12.336  1.00 91.23           H
ATOM   3174 3HG1 VAL A 214      -8.000   4.454  13.816  1.00 91.23           H
ATOM   3175  CG2 VAL A 214     -10.600   4.926  14.477  1.00 91.23           C
ATOM   3176 1HG2 VAL A 214     -10.941   5.401  13.557  1.00 91.23           H
ATOM   3177 2HG2 VAL A 214     -11.451   4.761  15.137  1.00 91.23           H
ATOM   3178 3HG2 VAL A 214      -9.876   5.573  14.972  1.00 91.23           H
ATOM   3179  HN  VAL A 214     -11.800   2.490  15.334  1.00 91.23           H
ATOM   3180  N   LEU A 215      -9.992   0.442  13.684  1.00 90.69           N
ATOM   3181  CA  LEU A 215      -9.342  -0.780  13.241  1.00 90.69           C
ATOM   3182  C   LEU A 215     -10.265  -1.522  12.272  1.00 90.69           C
ATOM   3183  O   LEU A 215      -9.816  -2.025  11.243  1.00 90.69           O
ATOM   3184  HA  LEU A 215      -8.437  -0.493  12.704  1.00 90.69           H
ATOM   3185  CB  LEU A 215      -8.907  -1.622  14.442  1.00 90.69           C
ATOM   3186 1HB  LEU A 215      -9.560  -1.384  15.282  1.00 90.69           H
ATOM   3187 2HB  LEU A 215      -9.067  -2.673  14.201  1.00 90.69           H
ATOM   3188  CG  LEU A 215      -7.456  -1.447  14.894  1.00 90.69           C
ATOM   3189  HG  LEU A 215      -6.842  -1.273  14.011  1.00 90.69           H
ATOM   3190  CD1 LEU A 215      -7.307  -0.220  15.797  1.00 90.69           C
ATOM   3191 1HD1 LEU A 215      -7.613   0.672  15.250  1.00 90.69           H
ATOM   3192 2HD1 LEU A 215      -7.936  -0.339  16.679  1.00 90.69           H
ATOM   3193 3HD1 LEU A 215      -6.266  -0.119  16.104  1.00 90.69           H
ATOM   3194  CD2 LEU A 215      -6.933  -2.718  15.565  1.00 90.69           C
ATOM   3195 1HD2 LEU A 215      -7.546  -2.947  16.437  1.00 90.69           H
ATOM   3196 2HD2 LEU A 215      -6.982  -3.548  14.859  1.00 90.69           H
ATOM   3197 3HD2 LEU A 215      -5.900  -2.567  15.877  1.00 90.69           H
ATOM   3198  HN  LEU A 215     -10.211   0.474  14.659  1.00 90.69           H
ATOM   3199  N   THR A 216     -11.538  -1.566  12.635  1.00 91.38           N
ATOM   3200  CA  THR A 216     -12.525  -2.258  11.823  1.00 91.38           C
ATOM   3201  C   THR A 216     -12.551  -1.679  10.408  1.00 91.38           C
ATOM   3202  O   THR A 216     -12.589  -2.423   9.429  1.00 91.38           O
ATOM   3203  HA  THR A 216     -12.226  -3.303  11.736  1.00 91.38           H
ATOM   3204  CB  THR A 216     -13.873  -2.171  12.541  1.00 91.38           C
ATOM   3205  HB  THR A 216     -14.203  -1.136  12.626  1.00 91.38           H
ATOM   3206  OG1 THR A 216     -13.654  -2.850  13.775  1.00 91.38           O
ATOM   3207  HG1 THR A 216     -13.518  -2.187  14.510  1.00 91.38           H
ATOM   3208  CG2 THR A 216     -14.959  -2.997  11.849  1.00 91.38           C
ATOM   3209 1HG2 THR A 216     -14.659  -4.044  11.824  1.00 91.38           H
ATOM   3210 2HG2 THR A 216     -15.097  -2.634  10.830  1.00 91.38           H
ATOM   3211 3HG2 THR A 216     -15.895  -2.900  12.399  1.00 91.38           H
ATOM   3212  HN  THR A 216     -11.898  -1.141  13.466  1.00 91.38           H
ATOM   3213  N   LEU A 217     -12.530  -0.355  10.344  1.00 90.11           N
ATOM   3214  CA  LEU A 217     -12.548   0.333   9.064  1.00 90.11           C
ATOM   3215  C   LEU A 217     -11.312  -0.070   8.257  1.00 90.11           C
ATOM   3216  O   LEU A 217     -11.399  -0.291   7.050  1.00 90.11           O
ATOM   3217  HA  LEU A 217     -13.435  -0.001   8.526  1.00 90.11           H
ATOM   3218  CB  LEU A 217     -12.683   1.843   9.269  1.00 90.11           C
ATOM   3219 1HB  LEU A 217     -13.580   2.030   9.858  1.00 90.11           H
ATOM   3220 2HB  LEU A 217     -11.835   2.186   9.862  1.00 90.11           H
ATOM   3221  CG  LEU A 217     -12.756   2.689   7.996  1.00 90.11           C
ATOM   3222  HG  LEU A 217     -11.900   2.438   7.370  1.00 90.11           H
ATOM   3223  CD1 LEU A 217     -14.016   2.361   7.192  1.00 90.11           C
ATOM   3224 1HD1 LEU A 217     -14.005   1.308   6.912  1.00 90.11           H
ATOM   3225 2HD1 LEU A 217     -14.898   2.566   7.799  1.00 90.11           H
ATOM   3226 3HD1 LEU A 217     -14.043   2.977   6.293  1.00 90.11           H
ATOM   3227  CD2 LEU A 217     -12.655   4.180   8.322  1.00 90.11           C
ATOM   3228 1HD2 LEU A 217     -13.477   4.465   8.979  1.00 90.11           H
ATOM   3229 2HD2 LEU A 217     -11.706   4.380   8.821  1.00 90.11           H
ATOM   3230 3HD2 LEU A 217     -12.710   4.758   7.400  1.00 90.11           H
ATOM   3231  HN  LEU A 217     -12.502   0.243  11.145  1.00 90.11           H
ATOM   3232  N   LYS A 218     -10.189  -0.153   8.956  1.00 87.66           N
ATOM   3233  CA  LYS A 218      -8.930  -0.489   8.312  1.00 87.66           C
ATOM   3234  C   LYS A 218      -9.023  -1.898   7.723  1.00 87.66           C
ATOM   3235  O   LYS A 218      -8.468  -2.167   6.659  1.00 87.66           O
ATOM   3236  HA  LYS A 218      -8.782   0.218   7.496  1.00 87.66           H
ATOM   3237  CB  LYS A 218      -7.765  -0.305   9.287  1.00 87.66           C
ATOM   3238 1HB  LYS A 218      -7.995  -0.797  10.232  1.00 87.66           H
ATOM   3239 2HB  LYS A 218      -6.872  -0.786   8.886  1.00 87.66           H
ATOM   3240  CG  LYS A 218      -7.485   1.179   9.533  1.00 87.66           C
ATOM   3241 1HG  LYS A 218      -7.248   1.669   8.589  1.00 87.66           H
ATOM   3242 2HG  LYS A 218      -8.380   1.661   9.927  1.00 87.66           H
ATOM   3243  CD  LYS A 218      -6.326   1.363  10.515  1.00 87.66           C
ATOM   3244 1HD  LYS A 218      -6.377   0.597  11.290  1.00 87.66           H
ATOM   3245 2HD  LYS A 218      -5.379   1.227   9.995  1.00 87.66           H
ATOM   3246  CE  LYS A 218      -6.367   2.750  11.158  1.00 87.66           C
ATOM   3247 1HE  LYS A 218      -6.848   3.457  10.481  1.00 87.66           H
ATOM   3248 2HE  LYS A 218      -6.969   2.719  12.066  1.00 87.66           H
ATOM   3249  NZ  LYS A 218      -4.999   3.214  11.479  1.00 87.66           N
ATOM   3250 1HZ  LYS A 218      -5.046   3.958  12.166  1.00 87.66           H
ATOM   3251 2HZ  LYS A 218      -4.460   2.441  11.855  1.00 87.66           H
ATOM   3252 3HZ  LYS A 218      -4.553   3.559  10.637  1.00 87.66           H
ATOM   3253  HN  LYS A 218     -10.131   0.004   9.942  1.00 87.66           H
ATOM   3254  N   VAL A 219      -9.728  -2.759   8.441  1.00 87.89           N
ATOM   3255  CA  VAL A 219      -9.884  -4.139   8.013  1.00 87.89           C
ATOM   3256  C   VAL A 219     -10.771  -4.185   6.767  1.00 87.89           C
ATOM   3257  O   VAL A 219     -10.458  -4.883   5.803  1.00 87.89           O
ATOM   3258  HA  VAL A 219      -8.895  -4.517   7.753  1.00 87.89           H
ATOM   3259  CB  VAL A 219     -10.428  -4.986   9.165  1.00 87.89           C
ATOM   3260  HB  VAL A 219     -11.301  -4.477   9.573  1.00 87.89           H
ATOM   3261  CG1 VAL A 219     -10.875  -6.363   8.669  1.00 87.89           C
ATOM   3262 1HG1 VAL A 219     -11.661  -6.243   7.923  1.00 87.89           H
ATOM   3263 2HG1 VAL A 219     -10.027  -6.882   8.224  1.00 87.89           H
ATOM   3264 3HG1 VAL A 219     -11.257  -6.944   9.508  1.00 87.89           H
ATOM   3265  CG2 VAL A 219      -9.394  -5.117  10.285  1.00 87.89           C
ATOM   3266 1HG2 VAL A 219      -8.494  -5.593   9.896  1.00 87.89           H
ATOM   3267 2HG2 VAL A 219      -9.145  -4.126  10.667  1.00 87.89           H
ATOM   3268 3HG2 VAL A 219      -9.806  -5.723  11.091  1.00 87.89           H
ATOM   3269  HN  VAL A 219     -10.188  -2.529   9.298  1.00 87.89           H
ATOM   3270  N   ILE A 220     -11.860  -3.433   6.826  1.00 88.16           N
ATOM   3271  CA  ILE A 220     -12.816  -3.413   5.733  1.00 88.16           C
ATOM   3272  C   ILE A 220     -12.122  -2.916   4.463  1.00 88.16           C
ATOM   3273  O   ILE A 220     -12.218  -3.547   3.411  1.00 88.16           O
ATOM   3274  HA  ILE A 220     -13.145  -4.439   5.568  1.00 88.16           H
ATOM   3275  CB  ILE A 220     -14.053  -2.598   6.117  1.00 88.16           C
ATOM   3276  HB  ILE A 220     -13.719  -1.645   6.528  1.00 88.16           H
ATOM   3277  CG1 ILE A 220     -14.857  -3.304   7.210  1.00 88.16           C
ATOM   3278 1HG1 ILE A 220     -15.325  -4.199   6.801  1.00 88.16           H
ATOM   3279 2HG1 ILE A 220     -14.187  -3.631   8.006  1.00 88.16           H
ATOM   3280  CG2 ILE A 220     -14.908  -2.286   4.887  1.00 88.16           C
ATOM   3281 1HG2 ILE A 220     -14.319  -1.712   4.172  1.00 88.16           H
ATOM   3282 2HG2 ILE A 220     -15.233  -3.218   4.425  1.00 88.16           H
ATOM   3283 3HG2 ILE A 220     -15.780  -1.706   5.189  1.00 88.16           H
ATOM   3284  CD1 ILE A 220     -15.930  -2.378   7.787  1.00 88.16           C
ATOM   3285 1HD1 ILE A 220     -15.456  -1.496   8.216  1.00 88.16           H
ATOM   3286 2HD1 ILE A 220     -16.612  -2.074   6.992  1.00 88.16           H
ATOM   3287 3HD1 ILE A 220     -16.487  -2.905   8.561  1.00 88.16           H
ATOM   3288  HN  ILE A 220     -12.092  -2.845   7.601  1.00 88.16           H
ATOM   3289  N   LEU A 221     -11.439  -1.789   4.602  1.00 84.98           N
ATOM   3290  CA  LEU A 221     -10.833  -1.135   3.455  1.00 84.98           C
ATOM   3291  C   LEU A 221      -9.518  -1.836   3.110  1.00 84.98           C
ATOM   3292  O   LEU A 221      -9.049  -1.759   1.975  1.00 84.98           O
ATOM   3293  HA  LEU A 221     -11.517  -1.251   2.614  1.00 84.98           H
ATOM   3294  CB  LEU A 221     -10.681   0.365   3.713  1.00 84.98           C
ATOM   3295 1HB  LEU A 221      -9.982   0.503   4.538  1.00 84.98           H
ATOM   3296 2HB  LEU A 221     -10.229   0.821   2.832  1.00 84.98           H
ATOM   3297  CG  LEU A 221     -11.969   1.123   4.040  1.00 84.98           C
ATOM   3298  HG  LEU A 221     -12.458   0.621   4.874  1.00 84.98           H
ATOM   3299  CD1 LEU A 221     -11.665   2.554   4.488  1.00 84.98           C
ATOM   3300 1HD1 LEU A 221     -11.038   2.530   5.380  1.00 84.98           H
ATOM   3301 2HD1 LEU A 221     -11.142   3.082   3.691  1.00 84.98           H
ATOM   3302 3HD1 LEU A 221     -12.598   3.070   4.715  1.00 84.98           H
ATOM   3303  CD2 LEU A 221     -12.942   1.088   2.859  1.00 84.98           C
ATOM   3304 1HD2 LEU A 221     -12.475   1.551   1.990  1.00 84.98           H
ATOM   3305 2HD2 LEU A 221     -13.194   0.053   2.627  1.00 84.98           H
ATOM   3306 3HD2 LEU A 221     -13.848   1.634   3.118  1.00 84.98           H
ATOM   3307  HN  LEU A 221     -11.298  -1.326   5.477  1.00 84.98           H
ATOM   3308  N   GLY A 222      -8.960  -2.504   4.109  1.00 77.12           N
ATOM   3309  CA  GLY A 222      -7.632  -3.078   3.976  1.00 77.12           C
ATOM   3310  C   GLY A 222      -7.696  -4.460   3.323  1.00 77.12           C
ATOM   3311  O   GLY A 222      -6.777  -4.855   2.606  1.00 77.12           O
ATOM   3312 1HA  GLY A 222      -7.004  -2.418   3.378  1.00 77.12           H
ATOM   3313 2HA  GLY A 222      -7.166  -3.157   4.958  1.00 77.12           H
ATOM   3314  HN  GLY A 222      -9.398  -2.654   4.995  1.00 77.12           H
ATOM   3315  N   PHE A 223      -8.789  -5.158   3.594  1.00 77.46           N
ATOM   3316  CA  PHE A 223      -8.888  -6.563   3.236  1.00 77.46           C
ATOM   3317  C   PHE A 223     -10.028  -6.795   2.241  1.00 77.46           C
ATOM   3318  O   PHE A 223      -9.796  -7.245   1.120  1.00 77.46           O
ATOM   3319  HA  PHE A 223      -7.942  -6.846   2.774  1.00 77.46           H
ATOM   3320  CB  PHE A 223      -9.186  -7.333   4.523  1.00 77.46           C
ATOM   3321 1HB  PHE A 223      -8.549  -6.949   5.320  1.00 77.46           H
ATOM   3322 2HB  PHE A 223     -10.217  -7.142   4.819  1.00 77.46           H
ATOM   3323  CG  PHE A 223      -8.976  -8.844   4.407  1.00 77.46           C
ATOM   3324  CD1 PHE A 223     -10.045  -9.684   4.441  1.00 77.46           C
ATOM   3325  HD1 PHE A 223     -11.052  -9.280   4.550  1.00 77.46           H
ATOM   3326  CD2 PHE A 223      -7.720  -9.348   4.270  1.00 77.46           C
ATOM   3327  HD2 PHE A 223      -6.863  -8.675   4.244  1.00 77.46           H
ATOM   3328  CE1 PHE A 223      -9.850 -11.086   4.333  1.00 77.46           C
ATOM   3329  HE1 PHE A 223     -10.708 -11.759   4.360  1.00 77.46           H
ATOM   3330  CE2 PHE A 223      -7.525 -10.750   4.163  1.00 77.46           C
ATOM   3331  HE2 PHE A 223      -6.519 -11.154   4.053  1.00 77.46           H
ATOM   3332  CZ  PHE A 223      -8.595 -11.590   4.196  1.00 77.46           C
ATOM   3333  HZ  PHE A 223      -8.445 -12.666   4.113  1.00 77.46           H
ATOM   3334  HN  PHE A 223      -9.595  -4.780   4.049  1.00 77.46           H
ATOM   3335  N   PHE A 224     -11.234  -6.479   2.688  1.00 82.46           N
ATOM   3336  CA  PHE A 224     -12.428  -6.862   1.955  1.00 82.46           C
ATOM   3337  C   PHE A 224     -12.520  -6.110   0.626  1.00 82.46           C
ATOM   3338  O   PHE A 224     -12.871  -6.694  -0.399  1.00 82.46           O
ATOM   3339  HA  PHE A 224     -12.359  -7.932   1.761  1.00 82.46           H
ATOM   3340  CB  PHE A 224     -13.629  -6.484   2.825  1.00 82.46           C
ATOM   3341 1HB  PHE A 224     -13.481  -5.475   3.211  1.00 82.46           H
ATOM   3342 2HB  PHE A 224     -14.523  -6.459   2.202  1.00 82.46           H
ATOM   3343  CG  PHE A 224     -13.869  -7.434   4.000  1.00 82.46           C
ATOM   3344  CD1 PHE A 224     -14.561  -8.589   3.810  1.00 82.46           C
ATOM   3345  HD1 PHE A 224     -14.944  -8.839   2.820  1.00 82.46           H
ATOM   3346  CD2 PHE A 224     -13.392  -7.123   5.235  1.00 82.46           C
ATOM   3347  HD2 PHE A 224     -12.837  -6.197   5.387  1.00 82.46           H
ATOM   3348  CE1 PHE A 224     -14.784  -9.471   4.900  1.00 82.46           C
ATOM   3349  HE1 PHE A 224     -15.338 -10.397   4.748  1.00 82.46           H
ATOM   3350  CE2 PHE A 224     -13.615  -8.004   6.325  1.00 82.46           C
ATOM   3351  HE2 PHE A 224     -13.232  -7.755   7.315  1.00 82.46           H
ATOM   3352  CZ  PHE A 224     -14.306  -9.160   6.135  1.00 82.46           C
ATOM   3353  HZ  PHE A 224     -14.478  -9.837   6.972  1.00 82.46           H
ATOM   3354  HN  PHE A 224     -11.402  -5.971   3.533  1.00 82.46           H
ATOM   3355  N   LEU A 225     -12.199  -4.826   0.685  1.00 80.43           N
ATOM   3356  CA  LEU A 225     -12.268  -3.982  -0.496  1.00 80.43           C
ATOM   3357  C   LEU A 225     -11.338  -4.543  -1.573  1.00 80.43           C
ATOM   3358  O   LEU A 225     -11.771  -4.817  -2.691  1.00 80.43           O
ATOM   3359  HA  LEU A 225     -13.291  -4.023  -0.868  1.00 80.43           H
ATOM   3360  CB  LEU A 225     -11.976  -2.525  -0.130  1.00 80.43           C
ATOM   3361 1HB  LEU A 225     -12.764  -2.173   0.536  1.00 80.43           H
ATOM   3362 2HB  LEU A 225     -11.044  -2.492   0.434  1.00 80.43           H
ATOM   3363  CG  LEU A 225     -11.865  -1.549  -1.303  1.00 80.43           C
ATOM   3364  HG  LEU A 225     -11.191  -1.980  -2.043  1.00 80.43           H
ATOM   3365  CD1 LEU A 225     -13.221  -1.354  -1.985  1.00 80.43           C
ATOM   3366 1HD1 LEU A 225     -13.579  -2.312  -2.361  1.00 80.43           H
ATOM   3367 2HD1 LEU A 225     -13.935  -0.955  -1.265  1.00 80.43           H
ATOM   3368 3HD1 LEU A 225     -13.113  -0.656  -2.815  1.00 80.43           H
ATOM   3369  CD2 LEU A 225     -11.253  -0.220  -0.855  1.00 80.43           C
ATOM   3370 1HD2 LEU A 225     -11.881   0.228  -0.085  1.00 80.43           H
ATOM   3371 2HD2 LEU A 225     -10.256  -0.398  -0.451  1.00 80.43           H
ATOM   3372 3HD2 LEU A 225     -11.185   0.455  -1.707  1.00 80.43           H
ATOM   3373  HN  LEU A 225     -11.898  -4.363   1.519  1.00 80.43           H
ATOM   3374  N   PRO A 226     -10.048  -4.725  -1.259  1.00 77.09           N
ATOM   3375  CA  PRO A 226      -9.117  -5.334  -2.212  1.00 77.09           C
ATOM   3376  C   PRO A 226      -9.622  -6.667  -2.740  1.00 77.09           C
ATOM   3377  O   PRO A 226      -9.513  -6.948  -3.932  1.00 77.09           O
ATOM   3378  HA  PRO A 226      -9.015  -4.699  -3.093  1.00 77.09           H
ATOM   3379  CB  PRO A 226      -7.826  -5.493  -1.407  1.00 77.09           C
ATOM   3380 1HB  PRO A 226      -7.769  -6.471  -0.929  1.00 77.09           H
ATOM   3381 2HB  PRO A 226      -6.944  -5.397  -2.040  1.00 77.09           H
ATOM   3382  CG  PRO A 226      -7.908  -4.369  -0.382  1.00 77.09           C
ATOM   3383 1HG  PRO A 226      -7.259  -4.553   0.474  1.00 77.09           H
ATOM   3384 2HG  PRO A 226      -7.596  -3.413  -0.803  1.00 77.09           H
ATOM   3385  CD  PRO A 226      -9.378  -4.369   0.005  1.00 77.09           C
ATOM   3386 1HD  PRO A 226      -9.590  -5.097   0.789  1.00 77.09           H
ATOM   3387 2HD  PRO A 226      -9.698  -3.398   0.382  1.00 77.09           H
ATOM   3388  N   PHE A 227     -10.165  -7.460  -1.828  1.00 81.84           N
ATOM   3389  CA  PHE A 227     -10.637  -8.789  -2.178  1.00 81.84           C
ATOM   3390  C   PHE A 227     -11.743  -8.719  -3.232  1.00 81.84           C
ATOM   3391  O   PHE A 227     -11.714  -9.453  -4.218  1.00 81.84           O
ATOM   3392  HA  PHE A 227      -9.786  -9.338  -2.582  1.00 81.84           H
ATOM   3393  CB  PHE A 227     -11.204  -9.413  -0.901  1.00 81.84           C
ATOM   3394 1HB  PHE A 227     -10.451  -9.354  -0.114  1.00 81.84           H
ATOM   3395 2HB  PHE A 227     -12.058  -8.824  -0.569  1.00 81.84           H
ATOM   3396  CG  PHE A 227     -11.640 -10.871  -1.061  1.00 81.84           C
ATOM   3397  CD1 PHE A 227     -12.957 -11.174  -1.214  1.00 81.84           C
ATOM   3398  HD1 PHE A 227     -13.702 -10.378  -1.222  1.00 81.84           H
ATOM   3399  CD2 PHE A 227     -10.711 -11.864  -1.051  1.00 81.84           C
ATOM   3400  HD2 PHE A 227      -9.655 -11.621  -0.928  1.00 81.84           H
ATOM   3401  CE1 PHE A 227     -13.362 -12.527  -1.362  1.00 81.84           C
ATOM   3402  HE1 PHE A 227     -14.417 -12.769  -1.485  1.00 81.84           H
ATOM   3403  CE2 PHE A 227     -11.116 -13.217  -1.200  1.00 81.84           C
ATOM   3404  HE2 PHE A 227     -10.371 -14.013  -1.191  1.00 81.84           H
ATOM   3405  CZ  PHE A 227     -12.433 -13.520  -1.352  1.00 81.84           C
ATOM   3406  HZ  PHE A 227     -12.743 -14.558  -1.467  1.00 81.84           H
ATOM   3407  HN  PHE A 227     -10.285  -7.209  -0.867  1.00 81.84           H
ATOM   3408  N   VAL A 228     -12.693  -7.828  -2.987  1.00 84.56           N
ATOM   3409  CA  VAL A 228     -13.790  -7.628  -3.920  1.00 84.56           C
ATOM   3410  C   VAL A 228     -13.230  -7.165  -5.266  1.00 84.56           C
ATOM   3411  O   VAL A 228     -13.639  -7.659  -6.316  1.00 84.56           O
ATOM   3412  HA  VAL A 228     -14.284  -8.590  -4.057  1.00 84.56           H
ATOM   3413  CB  VAL A 228     -14.809  -6.652  -3.328  1.00 84.56           C
ATOM   3414  HB  VAL A 228     -14.272  -5.755  -3.018  1.00 84.56           H
ATOM   3415  CG1 VAL A 228     -15.846  -6.241  -4.375  1.00 84.56           C
ATOM   3416 1HG1 VAL A 228     -15.344  -5.757  -5.213  1.00 84.56           H
ATOM   3417 2HG1 VAL A 228     -16.375  -7.126  -4.729  1.00 84.56           H
ATOM   3418 3HG1 VAL A 228     -16.558  -5.547  -3.928  1.00 84.56           H
ATOM   3419  CG2 VAL A 228     -15.484  -7.248  -2.091  1.00 84.56           C
ATOM   3420 1HG2 VAL A 228     -16.000  -8.167  -2.366  1.00 84.56           H
ATOM   3421 2HG2 VAL A 228     -14.730  -7.467  -1.335  1.00 84.56           H
ATOM   3422 3HG2 VAL A 228     -16.203  -6.533  -1.690  1.00 84.56           H
ATOM   3423  HN  VAL A 228     -12.722  -7.251  -2.171  1.00 84.56           H
ATOM   3424  N   VAL A 229     -12.303  -6.221  -5.192  1.00 78.46           N
ATOM   3425  CA  VAL A 229     -11.687  -5.682  -6.393  1.00 78.46           C
ATOM   3426  C   VAL A 229     -11.024  -6.817  -7.175  1.00 78.46           C
ATOM   3427  O   VAL A 229     -11.217  -6.938  -8.384  1.00 78.46           O
ATOM   3428  HA  VAL A 229     -12.480  -5.251  -7.004  1.00 78.46           H
ATOM   3429  CB  VAL A 229     -10.712  -4.562  -6.023  1.00 78.46           C
ATOM   3430  HB  VAL A 229     -10.114  -4.904  -5.177  1.00 78.46           H
ATOM   3431  CG1 VAL A 229      -9.758  -4.261  -7.181  1.00 78.46           C
ATOM   3432 1HG1 VAL A 229      -9.186  -5.157  -7.423  1.00 78.46           H
ATOM   3433 2HG1 VAL A 229     -10.333  -3.950  -8.053  1.00 78.46           H
ATOM   3434 3HG1 VAL A 229      -9.076  -3.462  -6.891  1.00 78.46           H
ATOM   3435  CG2 VAL A 229     -11.462  -3.302  -5.588  1.00 78.46           C
ATOM   3436 1HG2 VAL A 229     -12.096  -2.957  -6.405  1.00 78.46           H
ATOM   3437 2HG2 VAL A 229     -12.081  -3.529  -4.720  1.00 78.46           H
ATOM   3438 3HG2 VAL A 229     -10.745  -2.523  -5.331  1.00 78.46           H
ATOM   3439  HN  VAL A 229     -11.973  -5.827  -4.334  1.00 78.46           H
ATOM   3440  N   MET A 230     -10.258  -7.622  -6.453  1.00 81.39           N
ATOM   3441  CA  MET A 230      -9.484  -8.680  -7.080  1.00 81.39           C
ATOM   3442  C   MET A 230     -10.401  -9.704  -7.753  1.00 81.39           C
ATOM   3443  O   MET A 230     -10.147 -10.122  -8.882  1.00 81.39           O
ATOM   3444  HA  MET A 230      -8.867  -8.187  -7.831  1.00 81.39           H
ATOM   3445  CB  MET A 230      -8.625  -9.379  -6.025  1.00 81.39           C
ATOM   3446 1HB  MET A 230      -9.241  -9.640  -5.164  1.00 81.39           H
ATOM   3447 2HB  MET A 230      -8.232 -10.311  -6.430  1.00 81.39           H
ATOM   3448  CG  MET A 230      -7.469  -8.483  -5.578  1.00 81.39           C
ATOM   3449 1HG  MET A 230      -6.831  -8.246  -6.429  1.00 81.39           H
ATOM   3450 2HG  MET A 230      -7.857  -7.537  -5.198  1.00 81.39           H
ATOM   3451  SD  MET A 230      -6.516  -9.303  -4.311  1.00 81.39           S
ATOM   3452  CE  MET A 230      -7.829  -9.809  -3.213  1.00 81.39           C
ATOM   3453 1HE  MET A 230      -8.368  -8.929  -2.862  1.00 81.39           H
ATOM   3454 2HE  MET A 230      -8.515 -10.466  -3.747  1.00 81.39           H
ATOM   3455 3HE  MET A 230      -7.406 -10.340  -2.360  1.00 81.39           H
ATOM   3456  HN  MET A 230     -10.161  -7.560  -5.460  1.00 81.39           H
ATOM   3457  N   ALA A 231     -11.446 -10.079  -7.031  1.00 83.37           N
ATOM   3458  CA  ALA A 231     -12.406 -11.040  -7.548  1.00 83.37           C
ATOM   3459  C   ALA A 231     -13.019 -10.497  -8.841  1.00 83.37           C
ATOM   3460  O   ALA A 231     -13.167 -11.231  -9.817  1.00 83.37           O
ATOM   3461  HA  ALA A 231     -11.868 -11.961  -7.770  1.00 83.37           H
ATOM   3462  CB  ALA A 231     -13.462 -11.332  -6.480  1.00 83.37           C
ATOM   3463 1HB  ALA A 231     -12.979 -11.742  -5.593  1.00 83.37           H
ATOM   3464 2HB  ALA A 231     -13.978 -10.408  -6.217  1.00 83.37           H
ATOM   3465 3HB  ALA A 231     -14.182 -12.052  -6.868  1.00 83.37           H
ATOM   3466  HN  ALA A 231     -11.642  -9.739  -6.112  1.00 83.37           H
ATOM   3467  N   CYS A 232     -13.359  -9.217  -8.805  1.00 83.69           N
ATOM   3468  CA  CYS A 232     -13.926  -8.561  -9.971  1.00 83.69           C
ATOM   3469  C   CYS A 232     -12.894  -8.612 -11.099  1.00 83.69           C
ATOM   3470  O   CYS A 232     -13.232  -8.919 -12.241  1.00 83.69           O
ATOM   3471  HA  CYS A 232     -14.822  -9.119 -10.240  1.00 83.69           H
ATOM   3472  CB  CYS A 232     -14.359  -7.127  -9.658  1.00 83.69           C
ATOM   3473 1HB  CYS A 232     -13.563  -6.606  -9.127  1.00 83.69           H
ATOM   3474 2HB  CYS A 232     -14.534  -6.581 -10.585  1.00 83.69           H
ATOM   3475  SG  CYS A 232     -15.882  -7.141  -8.643  1.00 83.69           S
ATOM   3476  HG  CYS A 232     -15.275  -7.379  -7.484  1.00 83.69           H
ATOM   3477  HN  CYS A 232     -13.254  -8.633  -8.000  1.00 83.69           H
ATOM   3478  N   CYS A 233     -11.656  -8.306 -10.740  1.00 80.53           N
ATOM   3479  CA  CYS A 233     -10.593  -8.206 -11.726  1.00 80.53           C
ATOM   3480  C   CYS A 233     -10.484  -9.549 -12.451  1.00 80.53           C
ATOM   3481  O   CYS A 233     -10.458  -9.595 -13.680  1.00 80.53           O
ATOM   3482  HA  CYS A 233     -10.882  -7.415 -12.418  1.00 80.53           H
ATOM   3483  CB  CYS A 233      -9.266  -7.793 -11.088  1.00 80.53           C
ATOM   3484 1HB  CYS A 233      -9.028  -8.460 -10.259  1.00 80.53           H
ATOM   3485 2HB  CYS A 233      -8.459  -7.886 -11.814  1.00 80.53           H
ATOM   3486  SG  CYS A 233      -9.370  -6.066 -10.490  1.00 80.53           S
ATOM   3487  HG  CYS A 233     -10.347  -6.282  -9.613  1.00 80.53           H
ATOM   3488  HN  CYS A 233     -11.375  -8.128  -9.797  1.00 80.53           H
ATOM   3489  N   TYR A 234     -10.422 -10.610 -11.660  1.00 81.26           N
ATOM   3490  CA  TYR A 234     -10.263 -11.946 -12.209  1.00 81.26           C
ATOM   3491  C   TYR A 234     -11.486 -12.347 -13.037  1.00 81.26           C
ATOM   3492  O   TYR A 234     -11.349 -12.947 -14.102  1.00 81.26           O
ATOM   3493  HA  TYR A 234      -9.383 -11.942 -12.852  1.00 81.26           H
ATOM   3494  CB  TYR A 234     -10.146 -12.885 -11.007  1.00 81.26           C
ATOM   3495 1HB  TYR A 234     -10.829 -12.548 -10.227  1.00 81.26           H
ATOM   3496 2HB  TYR A 234     -10.470 -13.882 -11.305  1.00 81.26           H
ATOM   3497  CG  TYR A 234      -8.734 -12.976 -10.424  1.00 81.26           C
ATOM   3498  CD1 TYR A 234      -7.688 -13.406 -11.214  1.00 81.26           C
ATOM   3499  HD1 TYR A 234      -7.867 -13.681 -12.254  1.00 81.26           H
ATOM   3500  CD2 TYR A 234      -8.507 -12.627  -9.108  1.00 81.26           C
ATOM   3501  HD2 TYR A 234      -9.334 -12.288  -8.484  1.00 81.26           H
ATOM   3502  CE1 TYR A 234      -6.359 -13.491 -10.666  1.00 81.26           C
ATOM   3503  HE1 TYR A 234      -5.524 -13.830 -11.279  1.00 81.26           H
ATOM   3504  CE2 TYR A 234      -7.179 -12.713  -8.560  1.00 81.26           C
ATOM   3505  HE2 TYR A 234      -6.986 -12.441  -7.522  1.00 81.26           H
ATOM   3506  CZ  TYR A 234      -6.170 -13.141  -9.366  1.00 81.26           C
ATOM   3507  OH  TYR A 234      -4.915 -13.221  -8.847  1.00 81.26           O
ATOM   3508  HH  TYR A 234      -4.248 -13.333  -9.584  1.00 81.26           H
ATOM   3509  HN  TYR A 234     -10.479 -10.567 -10.662  1.00 81.26           H
ATOM   3510  N   THR A 235     -12.654 -11.999 -12.516  1.00 84.54           N
ATOM   3511  CA  THR A 235     -13.898 -12.285 -13.210  1.00 84.54           C
ATOM   3512  C   THR A 235     -13.884 -11.662 -14.608  1.00 84.54           C
ATOM   3513  O   THR A 235     -14.259 -12.310 -15.584  1.00 84.54           O
ATOM   3514  HA  THR A 235     -13.978 -13.364 -13.342  1.00 84.54           H
ATOM   3515  CB  THR A 235     -15.051 -11.790 -12.336  1.00 84.54           C
ATOM   3516  HB  THR A 235     -15.027 -10.705 -12.237  1.00 84.54           H
ATOM   3517  OG1 THR A 235     -14.906 -12.522 -11.122  1.00 84.54           O
ATOM   3518  HG1 THR A 235     -14.492 -11.942 -10.420  1.00 84.54           H
ATOM   3519  CG2 THR A 235     -16.418 -12.223 -12.870  1.00 84.54           C
ATOM   3520 1HG2 THR A 235     -16.467 -13.311 -12.905  1.00 84.54           H
ATOM   3521 2HG2 THR A 235     -16.561 -11.820 -13.873  1.00 84.54           H
ATOM   3522 3HG2 THR A 235     -17.202 -11.846 -12.212  1.00 84.54           H
ATOM   3523  HN  THR A 235     -12.757 -11.531 -11.638  1.00 84.54           H
ATOM   3524  N   ILE A 236     -13.448 -10.412 -14.659  1.00 81.80           N
ATOM   3525  CA  ILE A 236     -13.358  -9.703 -15.924  1.00 81.80           C
ATOM   3526  C   ILE A 236     -12.335 -10.401 -16.823  1.00 81.80           C
ATOM   3527  O   ILE A 236     -12.578 -10.589 -18.015  1.00 81.80           O
ATOM   3528  HA  ILE A 236     -14.335  -9.762 -16.402  1.00 81.80           H
ATOM   3529  CB  ILE A 236     -13.058  -8.221 -15.687  1.00 81.80           C
ATOM   3530  HB  ILE A 236     -12.267  -8.148 -14.941  1.00 81.80           H
ATOM   3531  CG1 ILE A 236     -14.281  -7.498 -15.121  1.00 81.80           C
ATOM   3532 1HG1 ILE A 236     -15.058  -7.439 -15.884  1.00 81.80           H
ATOM   3533 2HG1 ILE A 236     -14.694  -8.069 -14.290  1.00 81.80           H
ATOM   3534  CG2 ILE A 236     -12.538  -7.556 -16.964  1.00 81.80           C
ATOM   3535 1HG2 ILE A 236     -11.621  -8.052 -17.284  1.00 81.80           H
ATOM   3536 2HG2 ILE A 236     -13.289  -7.640 -17.749  1.00 81.80           H
ATOM   3537 3HG2 ILE A 236     -12.333  -6.504 -16.767  1.00 81.80           H
ATOM   3538  CD1 ILE A 236     -13.915  -6.090 -14.648  1.00 81.80           C
ATOM   3539 1HD1 ILE A 236     -13.156  -6.154 -13.869  1.00 81.80           H
ATOM   3540 2HD1 ILE A 236     -13.526  -5.514 -15.488  1.00 81.80           H
ATOM   3541 3HD1 ILE A 236     -14.803  -5.598 -14.251  1.00 81.80           H
ATOM   3542  HN  ILE A 236     -13.161  -9.887 -13.859  1.00 81.80           H
ATOM   3543  N   ILE A 237     -11.214 -10.766 -16.219  1.00 77.99           N
ATOM   3544  CA  ILE A 237     -10.135 -11.395 -16.960  1.00 77.99           C
ATOM   3545  C   ILE A 237     -10.655 -12.669 -17.628  1.00 77.99           C
ATOM   3546  O   ILE A 237     -10.451 -12.876 -18.823  1.00 77.99           O
ATOM   3547  HA  ILE A 237      -9.825 -10.699 -17.739  1.00 77.99           H
ATOM   3548  CB  ILE A 237      -8.925 -11.626 -16.052  1.00 77.99           C
ATOM   3549  HB  ILE A 237      -9.285 -11.992 -15.090  1.00 77.99           H
ATOM   3550  CG1 ILE A 237      -8.179 -10.317 -15.788  1.00 77.99           C
ATOM   3551 1HG1 ILE A 237      -7.660 -10.001 -16.693  1.00 77.99           H
ATOM   3552 2HG1 ILE A 237      -8.893  -9.532 -15.539  1.00 77.99           H
ATOM   3553  CG2 ILE A 237      -8.005 -12.704 -16.629  1.00 77.99           C
ATOM   3554 1HG2 ILE A 237      -8.555 -13.640 -16.723  1.00 77.99           H
ATOM   3555 2HG2 ILE A 237      -7.650 -12.391 -17.611  1.00 77.99           H
ATOM   3556 3HG2 ILE A 237      -7.153 -12.848 -15.964  1.00 77.99           H
ATOM   3557  CD1 ILE A 237      -7.173 -10.479 -14.647  1.00 77.99           C
ATOM   3558 1HD1 ILE A 237      -7.699 -10.772 -13.738  1.00 77.99           H
ATOM   3559 2HD1 ILE A 237      -6.447 -11.248 -14.910  1.00 77.99           H
ATOM   3560 3HD1 ILE A 237      -6.657  -9.534 -14.480  1.00 77.99           H
ATOM   3561  HN  ILE A 237     -11.039 -10.639 -15.242  1.00 77.99           H
ATOM   3562  N   ILE A 238     -11.317 -13.491 -16.827  1.00 80.75           N
ATOM   3563  CA  ILE A 238     -11.809 -14.771 -17.308  1.00 80.75           C
ATOM   3564  C   ILE A 238     -12.738 -14.538 -18.502  1.00 80.75           C
ATOM   3565  O   ILE A 238     -12.627 -15.217 -19.521  1.00 80.75           O
ATOM   3566  HA  ILE A 238     -10.948 -15.346 -17.648  1.00 80.75           H
ATOM   3567  CB  ILE A 238     -12.458 -15.559 -16.169  1.00 80.75           C
ATOM   3568  HB  ILE A 238     -13.132 -14.891 -15.632  1.00 80.75           H
ATOM   3569  CG1 ILE A 238     -11.406 -16.040 -15.167  1.00 80.75           C
ATOM   3570 1HG1 ILE A 238     -10.849 -16.875 -15.593  1.00 80.75           H
ATOM   3571 2HG1 ILE A 238     -10.689 -15.242 -14.975  1.00 80.75           H
ATOM   3572  CG2 ILE A 238     -13.304 -16.712 -16.711  1.00 80.75           C
ATOM   3573 1HG2 ILE A 238     -14.090 -16.316 -17.354  1.00 80.75           H
ATOM   3574 2HG2 ILE A 238     -12.670 -17.388 -17.287  1.00 80.75           H
ATOM   3575 3HG2 ILE A 238     -13.753 -17.256 -15.880  1.00 80.75           H
ATOM   3576  CD1 ILE A 238     -12.059 -16.474 -13.853  1.00 80.75           C
ATOM   3577 1HD1 ILE A 238     -12.595 -15.631 -13.418  1.00 80.75           H
ATOM   3578 2HD1 ILE A 238     -12.757 -17.288 -14.045  1.00 80.75           H
ATOM   3579 3HD1 ILE A 238     -11.289 -16.812 -13.159  1.00 80.75           H
ATOM   3580  HN  ILE A 238     -11.517 -13.296 -15.867  1.00 80.75           H
ATOM   3581  N   HIS A 239     -13.634 -13.576 -18.335  1.00 82.32           N
ATOM   3582  CA  HIS A 239     -14.605 -13.270 -19.371  1.00 82.32           C
ATOM   3583  C   HIS A 239     -13.878 -12.814 -20.637  1.00 82.32           C
ATOM   3584  O   HIS A 239     -14.302 -13.128 -21.749  1.00 82.32           O
ATOM   3585  HA  HIS A 239     -15.139 -14.197 -19.583  1.00 82.32           H
ATOM   3586  CB  HIS A 239     -15.627 -12.246 -18.873  1.00 82.32           C
ATOM   3587 1HB  HIS A 239     -15.837 -12.440 -17.821  1.00 82.32           H
ATOM   3588 2HB  HIS A 239     -15.187 -11.251 -18.932  1.00 82.32           H
ATOM   3589  CG  HIS A 239     -16.928 -12.253 -19.640  1.00 82.32           C
ATOM   3590  ND1 HIS A 239     -17.169 -11.412 -20.713  1.00 82.32           N
ATOM   3591  HD1 HIS A 239     -16.532 -10.735 -21.081  1.00 82.32           H
ATOM   3592  CD2 HIS A 239     -18.054 -13.006 -19.481  1.00 82.32           C
ATOM   3593  HD2 HIS A 239     -18.204 -13.774 -18.722  1.00 82.32           H
ATOM   3594  CE1 HIS A 239     -18.389 -11.656 -21.170  1.00 82.32           C
ATOM   3595  HE1 HIS A 239     -18.871 -11.156 -22.009  1.00 82.32           H
ATOM   3596  NE2 HIS A 239     -18.935 -12.644 -20.404  1.00 82.32           N
ATOM   3597  HN  HIS A 239     -13.703 -13.012 -17.512  1.00 82.32           H
ATOM   3598  N   THR A 240     -12.795 -12.080 -20.428  1.00 77.85           N
ATOM   3599  CA  THR A 240     -11.994 -11.593 -21.538  1.00 77.85           C
ATOM   3600  C   THR A 240     -11.356 -12.764 -22.289  1.00 77.85           C
ATOM   3601  O   THR A 240     -11.356 -12.791 -23.518  1.00 77.85           O
ATOM   3602  HA  THR A 240     -12.654 -11.084 -22.241  1.00 77.85           H
ATOM   3603  CB  THR A 240     -10.973 -10.598 -20.984  1.00 77.85           C
ATOM   3604  HB  THR A 240     -10.194 -11.112 -20.421  1.00 77.85           H
ATOM   3605  OG1 THR A 240     -11.760  -9.672 -20.239  1.00 77.85           O
ATOM   3606  HG1 THR A 240     -11.738  -9.908 -19.268  1.00 77.85           H
ATOM   3607  CG2 THR A 240     -10.332  -9.745 -22.080  1.00 77.85           C
ATOM   3608 1HG2 THR A 240     -11.105  -9.179 -22.599  1.00 77.85           H
ATOM   3609 2HG2 THR A 240      -9.818 -10.393 -22.790  1.00 77.85           H
ATOM   3610 3HG2 THR A 240      -9.615  -9.056 -21.633  1.00 77.85           H
ATOM   3611  HN  THR A 240     -12.464 -11.819 -19.521  1.00 77.85           H
ATOM   3612  N   LEU A 241     -10.827 -13.702 -21.517  1.00 77.89           N
ATOM   3613  CA  LEU A 241     -10.122 -14.834 -22.093  1.00 77.89           C
ATOM   3614  C   LEU A 241     -11.085 -15.638 -22.970  1.00 77.89           C
ATOM   3615  O   LEU A 241     -10.713 -16.093 -24.050  1.00 77.89           O
ATOM   3616  HA  LEU A 241      -9.328 -14.437 -22.726  1.00 77.89           H
ATOM   3617  CB  LEU A 241      -9.453 -15.664 -20.995  1.00 77.89           C
ATOM   3618 1HB  LEU A 241     -10.186 -15.850 -20.210  1.00 77.89           H
ATOM   3619 2HB  LEU A 241      -9.180 -16.632 -21.414  1.00 77.89           H
ATOM   3620  CG  LEU A 241      -8.207 -15.048 -20.354  1.00 77.89           C
ATOM   3621  HG  LEU A 241      -8.453 -14.035 -20.034  1.00 77.89           H
ATOM   3622  CD1 LEU A 241      -7.791 -15.828 -19.105  1.00 77.89           C
ATOM   3623 1HD1 LEU A 241      -8.603 -15.810 -18.378  1.00 77.89           H
ATOM   3624 2HD1 LEU A 241      -7.570 -16.860 -19.378  1.00 77.89           H
ATOM   3625 3HD1 LEU A 241      -6.903 -15.369 -18.670  1.00 77.89           H
ATOM   3626  CD2 LEU A 241      -7.067 -14.938 -21.368  1.00 77.89           C
ATOM   3627 1HD2 LEU A 241      -6.814 -15.931 -21.740  1.00 77.89           H
ATOM   3628 2HD2 LEU A 241      -7.380 -14.307 -22.200  1.00 77.89           H
ATOM   3629 3HD2 LEU A 241      -6.194 -14.497 -20.886  1.00 77.89           H
ATOM   3630  HN  LEU A 241     -10.874 -13.697 -20.518  1.00 77.89           H
ATOM   3631  N   ILE A 242     -12.303 -15.787 -22.472  1.00 77.78           N
ATOM   3632  CA  ILE A 242     -13.308 -16.568 -23.173  1.00 77.78           C
ATOM   3633  C   ILE A 242     -13.632 -15.895 -24.508  1.00 77.78           C
ATOM   3634  O   ILE A 242     -13.841 -16.571 -25.514  1.00 77.78           O
ATOM   3635  HA  ILE A 242     -12.876 -17.548 -23.376  1.00 77.78           H
ATOM   3636  CB  ILE A 242     -14.533 -16.789 -22.282  1.00 77.78           C
ATOM   3637  HB  ILE A 242     -14.853 -15.821 -21.896  1.00 77.78           H
ATOM   3638  CG1 ILE A 242     -14.184 -17.664 -21.077  1.00 77.78           C
ATOM   3639 1HG1 ILE A 242     -14.035 -18.694 -21.402  1.00 77.78           H
ATOM   3640 2HG1 ILE A 242     -13.243 -17.329 -20.640  1.00 77.78           H
ATOM   3641  CG2 ILE A 242     -15.700 -17.362 -23.088  1.00 77.78           C
ATOM   3642 1HG2 ILE A 242     -15.968 -16.667 -23.884  1.00 77.78           H
ATOM   3643 2HG2 ILE A 242     -15.407 -18.317 -23.523  1.00 77.78           H
ATOM   3644 3HG2 ILE A 242     -16.557 -17.509 -22.431  1.00 77.78           H
ATOM   3645  CD1 ILE A 242     -15.291 -17.611 -20.022  1.00 77.78           C
ATOM   3646 1HD1 ILE A 242     -15.420 -16.583 -19.682  1.00 77.78           H
ATOM   3647 2HD1 ILE A 242     -16.224 -17.970 -20.456  1.00 77.78           H
ATOM   3648 3HD1 ILE A 242     -15.017 -18.242 -19.176  1.00 77.78           H
ATOM   3649  HN  ILE A 242     -12.607 -15.385 -21.608  1.00 77.78           H
ATOM   3650  N   GLN A 243     -13.663 -14.570 -24.474  1.00 73.35           N
ATOM   3651  CA  GLN A 243     -13.973 -13.798 -25.665  1.00 73.35           C
ATOM   3652  C   GLN A 243     -12.748 -13.717 -26.579  1.00 73.35           C
ATOM   3653  O   GLN A 243     -12.864 -13.353 -27.748  1.00 73.35           O
ATOM   3654  HA  GLN A 243     -14.771 -14.346 -26.166  1.00 73.35           H
ATOM   3655  CB  GLN A 243     -14.476 -12.401 -25.298  1.00 73.35           C
ATOM   3656 1HB  GLN A 243     -13.777 -11.929 -24.608  1.00 73.35           H
ATOM   3657 2HB  GLN A 243     -14.513 -11.777 -26.191  1.00 73.35           H
ATOM   3658  CG  GLN A 243     -15.865 -12.469 -24.659  1.00 73.35           C
ATOM   3659 1HG  GLN A 243     -16.526 -13.071 -25.282  1.00 73.35           H
ATOM   3660 2HG  GLN A 243     -15.800 -12.966 -23.691  1.00 73.35           H
ATOM   3661  CD  GLN A 243     -16.456 -11.070 -24.482  1.00 73.35           C
ATOM   3662  OE1 GLN A 243     -15.786 -10.061 -24.632  1.00 73.35           O
ATOM   3663  NE2 GLN A 243     -17.746 -11.064 -24.155  1.00 73.35           N
ATOM   3664 1HE2 GLN A 243     -18.238 -11.928 -24.047  1.00 73.35           H
ATOM   3665 2HE2 GLN A 243     -18.223 -10.196 -24.017  1.00 73.35           H
ATOM   3666  HN  GLN A 243     -13.481 -14.027 -23.654  1.00 73.35           H
ATOM   3667  N   ALA A 244     -11.602 -14.062 -26.010  1.00 68.99           N
ATOM   3668  CA  ALA A 244     -10.339 -13.887 -26.707  1.00 68.99           C
ATOM   3669  C   ALA A 244     -10.178 -14.997 -27.748  1.00 68.99           C
ATOM   3670  O   ALA A 244      -9.596 -16.042 -27.462  1.00 68.99           O
ATOM   3671  HA  ALA A 244     -10.371 -12.925 -27.217  1.00 68.99           H
ATOM   3672  CB  ALA A 244      -9.194 -13.870 -25.692  1.00 68.99           C
ATOM   3673 1HB  ALA A 244      -9.340 -13.046 -24.994  1.00 68.99           H
ATOM   3674 2HB  ALA A 244      -9.179 -14.812 -25.144  1.00 68.99           H
ATOM   3675 3HB  ALA A 244      -8.246 -13.739 -26.215  1.00 68.99           H
ATOM   3676  HN  ALA A 244     -11.528 -14.453 -25.093  1.00 68.99           H
ATOM   3677  N   LYS A 245     -10.705 -14.733 -28.935  1.00 63.32           N
ATOM   3678  CA  LYS A 245     -10.572 -15.668 -30.038  1.00 63.32           C
ATOM   3679  C   LYS A 245      -9.094 -15.802 -30.413  1.00 63.32           C
ATOM   3680  O   LYS A 245      -8.702 -16.760 -31.076  1.00 63.32           O
ATOM   3681  HA  LYS A 245     -10.928 -16.638 -29.689  1.00 63.32           H
ATOM   3682  CB  LYS A 245     -11.467 -15.250 -31.206  1.00 63.32           C
ATOM   3683 1HB  LYS A 245     -11.273 -14.209 -31.464  1.00 63.32           H
ATOM   3684 2HB  LYS A 245     -11.224 -15.846 -32.086  1.00 63.32           H
ATOM   3685  CG  LYS A 245     -12.945 -15.427 -30.855  1.00 63.32           C
ATOM   3686 1HG  LYS A 245     -13.103 -16.413 -30.417  1.00 63.32           H
ATOM   3687 2HG  LYS A 245     -13.234 -14.694 -30.102  1.00 63.32           H
ATOM   3688  CD  LYS A 245     -13.827 -15.267 -32.095  1.00 63.32           C
ATOM   3689 1HD  LYS A 245     -13.742 -14.250 -32.477  1.00 63.32           H
ATOM   3690 2HD  LYS A 245     -13.476 -15.934 -32.884  1.00 63.32           H
ATOM   3691  CE  LYS A 245     -15.290 -15.577 -31.772  1.00 63.32           C
ATOM   3692 1HE  LYS A 245     -15.360 -16.537 -31.260  1.00 63.32           H
ATOM   3693 2HE  LYS A 245     -15.685 -14.823 -31.092  1.00 63.32           H
ATOM   3694  NZ  LYS A 245     -16.099 -15.609 -33.011  1.00 63.32           N
ATOM   3695 1HZ  LYS A 245     -17.068 -15.791 -32.777  1.00 63.32           H
ATOM   3696 2HZ  LYS A 245     -16.027 -14.715 -33.484  1.00 63.32           H
ATOM   3697 3HZ  LYS A 245     -15.755 -16.343 -33.621  1.00 63.32           H
ATOM   3698  HN  LYS A 245     -11.214 -13.898 -29.147  1.00 63.32           H
ATOM   3699  N   LYS A 246      -8.314 -14.826 -29.971  1.00 62.15           N
ATOM   3700  CA  LYS A 246      -6.935 -14.712 -30.413  1.00 62.15           C
ATOM   3701  C   LYS A 246      -6.002 -14.943 -29.222  1.00 62.15           C
ATOM   3702  O   LYS A 246      -6.156 -14.313 -28.177  1.00 62.15           O
ATOM   3703  HA  LYS A 246      -6.760 -15.500 -31.145  1.00 62.15           H
ATOM   3704  CB  LYS A 246      -6.708 -13.376 -31.122  1.00 62.15           C
ATOM   3705 1HB  LYS A 246      -7.203 -12.578 -30.570  1.00 62.15           H
ATOM   3706 2HB  LYS A 246      -5.643 -13.142 -31.133  1.00 62.15           H
ATOM   3707  CG  LYS A 246      -7.240 -13.419 -32.556  1.00 62.15           C
ATOM   3708 1HG  LYS A 246      -6.955 -14.361 -33.025  1.00 62.15           H
ATOM   3709 2HG  LYS A 246      -8.330 -13.386 -32.544  1.00 62.15           H
ATOM   3710  CD  LYS A 246      -6.698 -12.248 -33.378  1.00 62.15           C
ATOM   3711 1HD  LYS A 246      -7.072 -11.309 -32.970  1.00 62.15           H
ATOM   3712 2HD  LYS A 246      -5.611 -12.219 -33.302  1.00 62.15           H
ATOM   3713  CE  LYS A 246      -7.110 -12.372 -34.846  1.00 62.15           C
ATOM   3714 1HE  LYS A 246      -6.876 -13.371 -35.213  1.00 62.15           H
ATOM   3715 2HE  LYS A 246      -8.188 -12.243 -34.940  1.00 62.15           H
ATOM   3716  NZ  LYS A 246      -6.410 -11.359 -35.668  1.00 62.15           N
ATOM   3717 1HZ  LYS A 246      -6.716 -11.435 -36.631  1.00 62.15           H
ATOM   3718 2HZ  LYS A 246      -6.624 -10.432 -35.317  1.00 62.15           H
ATOM   3719 3HZ  LYS A 246      -5.409 -11.516 -35.618  1.00 62.15           H
ATOM   3720  HN  LYS A 246      -8.610 -14.123 -29.324  1.00 62.15           H
ATOM   3721  N   SER A 247      -5.054 -15.847 -29.420  1.00 60.44           N
ATOM   3722  CA  SER A 247      -4.197 -16.284 -28.331  1.00 60.44           C
ATOM   3723  C   SER A 247      -3.410 -15.096 -27.775  1.00 60.44           C
ATOM   3724  O   SER A 247      -3.159 -15.021 -26.573  1.00 60.44           O
ATOM   3725  HA  SER A 247      -4.873 -16.683 -27.574  1.00 60.44           H
ATOM   3726  CB  SER A 247      -3.241 -17.386 -28.790  1.00 60.44           C
ATOM   3727 1HB  SER A 247      -3.041 -18.063 -27.959  1.00 60.44           H
ATOM   3728 2HB  SER A 247      -3.717 -17.976 -29.574  1.00 60.44           H
ATOM   3729  OG  SER A 247      -2.010 -16.857 -29.277  1.00 60.44           O
ATOM   3730  HG  SER A 247      -1.420 -17.599 -29.593  1.00 60.44           H
ATOM   3731  HN  SER A 247      -4.867 -16.278 -30.303  1.00 60.44           H
ATOM   3732  N   SER A 248      -3.042 -14.197 -28.676  1.00 61.32           N
ATOM   3733  CA  SER A 248      -2.146 -13.108 -28.325  1.00 61.32           C
ATOM   3734  C   SER A 248      -2.717 -12.320 -27.145  1.00 61.32           C
ATOM   3735  O   SER A 248      -1.988 -11.602 -26.463  1.00 61.32           O
ATOM   3736  HA  SER A 248      -1.207 -13.587 -28.047  1.00 61.32           H
ATOM   3737  CB  SER A 248      -1.911 -12.181 -29.519  1.00 61.32           C
ATOM   3738 1HB  SER A 248      -1.199 -11.404 -29.240  1.00 61.32           H
ATOM   3739 2HB  SER A 248      -1.462 -12.747 -30.335  1.00 61.32           H
ATOM   3740  OG  SER A 248      -3.120 -11.576 -29.971  1.00 61.32           O
ATOM   3741  HG  SER A 248      -2.933 -10.979 -30.751  1.00 61.32           H
ATOM   3742  HN  SER A 248      -3.346 -14.204 -29.629  1.00 61.32           H
ATOM   3743  N   LYS A 249      -4.016 -12.481 -26.940  1.00 65.89           N
ATOM   3744  CA  LYS A 249      -4.697 -11.779 -25.865  1.00 65.89           C
ATOM   3745  C   LYS A 249      -4.207 -12.317 -24.519  1.00 65.89           C
ATOM   3746  O   LYS A 249      -4.233 -11.606 -23.516  1.00 65.89           O
ATOM   3747  HA  LYS A 249      -4.423 -10.727 -25.937  1.00 65.89           H
ATOM   3748  CB  LYS A 249      -6.214 -11.865 -26.046  1.00 65.89           C
ATOM   3749 1HB  LYS A 249      -6.513 -12.908 -26.152  1.00 65.89           H
ATOM   3750 2HB  LYS A 249      -6.712 -11.480 -25.156  1.00 65.89           H
ATOM   3751  CG  LYS A 249      -6.666 -11.072 -27.274  1.00 65.89           C
ATOM   3752 1HG  LYS A 249      -6.422 -10.018 -27.140  1.00 65.89           H
ATOM   3753 2HG  LYS A 249      -6.122 -11.416 -28.153  1.00 65.89           H
ATOM   3754  CD  LYS A 249      -8.170 -11.228 -27.504  1.00 65.89           C
ATOM   3755 1HD  LYS A 249      -8.385 -12.236 -27.858  1.00 65.89           H
ATOM   3756 2HD  LYS A 249      -8.701 -11.102 -26.561  1.00 65.89           H
ATOM   3757  CE  LYS A 249      -8.678 -10.205 -28.522  1.00 65.89           C
ATOM   3758 1HE  LYS A 249      -8.206  -9.239 -28.342  1.00 65.89           H
ATOM   3759 2HE  LYS A 249      -8.397 -10.515 -29.529  1.00 65.89           H
ATOM   3760  NZ  LYS A 249     -10.149 -10.070 -28.431  1.00 65.89           N
ATOM   3761 1HZ  LYS A 249     -10.458  -9.321 -29.041  1.00 65.89           H
ATOM   3762 2HZ  LYS A 249     -10.587 -10.939 -28.715  1.00 65.89           H
ATOM   3763 3HZ  LYS A 249     -10.410  -9.856 -27.475  1.00 65.89           H
ATOM   3764  HN  LYS A 249      -4.600 -13.077 -27.492  1.00 65.89           H
ATOM   3765  N   HIS A 250      -3.771 -13.568 -24.542  1.00 68.40           N
ATOM   3766  CA  HIS A 250      -3.289 -14.214 -23.333  1.00 68.40           C
ATOM   3767  C   HIS A 250      -2.055 -13.474 -22.813  1.00 68.40           C
ATOM   3768  O   HIS A 250      -1.908 -13.275 -21.608  1.00 68.40           O
ATOM   3769  HA  HIS A 250      -4.087 -14.134 -22.596  1.00 68.40           H
ATOM   3770  CB  HIS A 250      -3.028 -15.702 -23.579  1.00 68.40           C
ATOM   3771 1HB  HIS A 250      -2.438 -15.811 -24.489  1.00 68.40           H
ATOM   3772 2HB  HIS A 250      -2.427 -16.095 -22.759  1.00 68.40           H
ATOM   3773  CG  HIS A 250      -4.283 -16.532 -23.707  1.00 68.40           C
ATOM   3774  ND1 HIS A 250      -4.806 -17.266 -22.657  1.00 68.40           N
ATOM   3775  HD1 HIS A 250      -4.423 -17.324 -21.735  1.00 68.40           H
ATOM   3776  CD2 HIS A 250      -5.113 -16.735 -24.770  1.00 68.40           C
ATOM   3777  HD2 HIS A 250      -4.994 -16.302 -25.763  1.00 68.40           H
ATOM   3778  CE1 HIS A 250      -5.901 -17.881 -23.081  1.00 68.40           C
ATOM   3779  HE1 HIS A 250      -6.539 -18.535 -22.487  1.00 68.40           H
ATOM   3780  NE2 HIS A 250      -6.089 -17.550 -24.391  1.00 68.40           N
ATOM   3781  HN  HIS A 250      -3.743 -14.136 -25.364  1.00 68.40           H
ATOM   3782  N   LYS A 251      -1.198 -13.087 -23.747  1.00 66.85           N
ATOM   3783  CA  LYS A 251       0.046 -12.426 -23.394  1.00 66.85           C
ATOM   3784  C   LYS A 251      -0.265 -11.126 -22.649  1.00 66.85           C
ATOM   3785  O   LYS A 251       0.383 -10.806 -21.654  1.00 66.85           O
ATOM   3786  HA  LYS A 251       0.588 -13.089 -22.719  1.00 66.85           H
ATOM   3787  CB  LYS A 251       0.920 -12.230 -24.634  1.00 66.85           C
ATOM   3788 1HB  LYS A 251       0.366 -12.528 -25.525  1.00 66.85           H
ATOM   3789 2HB  LYS A 251       1.162 -11.174 -24.750  1.00 66.85           H
ATOM   3790  CG  LYS A 251       2.209 -13.047 -24.531  1.00 66.85           C
ATOM   3791 1HG  LYS A 251       2.713 -12.820 -23.592  1.00 66.85           H
ATOM   3792 2HG  LYS A 251       1.971 -14.110 -24.517  1.00 66.85           H
ATOM   3793  CD  LYS A 251       3.145 -12.744 -25.704  1.00 66.85           C
ATOM   3794 1HD  LYS A 251       2.682 -13.069 -26.636  1.00 66.85           H
ATOM   3795 2HD  LYS A 251       3.299 -11.668 -25.783  1.00 66.85           H
ATOM   3796  CE  LYS A 251       4.492 -13.446 -25.525  1.00 66.85           C
ATOM   3797 1HE  LYS A 251       4.837 -13.328 -24.498  1.00 66.85           H
ATOM   3798 2HE  LYS A 251       4.378 -14.516 -25.702  1.00 66.85           H
ATOM   3799  NZ  LYS A 251       5.495 -12.888 -26.459  1.00 66.85           N
ATOM   3800 1HZ  LYS A 251       6.371 -13.387 -26.353  1.00 66.85           H
ATOM   3801 2HZ  LYS A 251       5.163 -12.988 -27.412  1.00 66.85           H
ATOM   3802 3HZ  LYS A 251       5.639 -11.906 -26.253  1.00 66.85           H
ATOM   3803  HN  LYS A 251      -1.344 -13.219 -24.727  1.00 66.85           H
ATOM   3804  N   ALA A 252      -1.258 -10.412 -23.160  1.00 66.32           N
ATOM   3805  CA  ALA A 252      -1.601  -9.110 -22.615  1.00 66.32           C
ATOM   3806  C   ALA A 252      -2.125  -9.282 -21.187  1.00 66.32           C
ATOM   3807  O   ALA A 252      -1.844  -8.461 -20.316  1.00 66.32           O
ATOM   3808  HA  ALA A 252      -0.691  -8.511 -22.589  1.00 66.32           H
ATOM   3809  CB  ALA A 252      -2.617  -8.424 -23.530  1.00 66.32           C
ATOM   3810 1HB  ALA A 252      -2.185  -8.300 -24.523  1.00 66.32           H
ATOM   3811 2HB  ALA A 252      -3.515  -9.037 -23.599  1.00 66.32           H
ATOM   3812 3HB  ALA A 252      -2.874  -7.448 -23.121  1.00 66.32           H
ATOM   3813  HN  ALA A 252      -1.821 -10.709 -23.931  1.00 66.32           H
ATOM   3814  N   LEU A 253      -2.878 -10.355 -20.993  1.00 77.59           N
ATOM   3815  CA  LEU A 253      -3.559 -10.572 -19.728  1.00 77.59           C
ATOM   3816  C   LEU A 253      -2.541 -11.017 -18.676  1.00 77.59           C
ATOM   3817  O   LEU A 253      -2.752 -10.820 -17.480  1.00 77.59           O
ATOM   3818  HA  LEU A 253      -3.982  -9.617 -19.416  1.00 77.59           H
ATOM   3819  CB  LEU A 253      -4.724 -11.547 -19.907  1.00 77.59           C
ATOM   3820 1HB  LEU A 253      -4.383 -12.381 -20.519  1.00 77.59           H
ATOM   3821 2HB  LEU A 253      -4.985 -11.953 -18.930  1.00 77.59           H
ATOM   3822  CG  LEU A 253      -5.990 -10.969 -20.542  1.00 77.59           C
ATOM   3823  HG  LEU A 253      -5.692 -10.284 -21.336  1.00 77.59           H
ATOM   3824  CD1 LEU A 253      -6.832 -12.071 -21.188  1.00 77.59           C
ATOM   3825 1HD1 LEU A 253      -6.248 -12.568 -21.962  1.00 77.59           H
ATOM   3826 2HD1 LEU A 253      -7.122 -12.798 -20.429  1.00 77.59           H
ATOM   3827 3HD1 LEU A 253      -7.726 -11.633 -21.632  1.00 77.59           H
ATOM   3828  CD2 LEU A 253      -6.793 -10.157 -19.524  1.00 77.59           C
ATOM   3829 1HD2 LEU A 253      -7.082 -10.800 -18.692  1.00 77.59           H
ATOM   3830 2HD2 LEU A 253      -6.182  -9.334 -19.152  1.00 77.59           H
ATOM   3831 3HD2 LEU A 253      -7.688  -9.757 -20.002  1.00 77.59           H
ATOM   3832  HN  LEU A 253      -3.026 -11.066 -21.680  1.00 77.59           H
ATOM   3833  N   LYS A 254      -1.458 -11.609 -19.159  1.00 77.39           N
ATOM   3834  CA  LYS A 254      -0.428 -12.123 -18.273  1.00 77.39           C
ATOM   3835  C   LYS A 254      -0.007 -11.025 -17.294  1.00 77.39           C
ATOM   3836  O   LYS A 254       0.158 -11.281 -16.103  1.00 77.39           O
ATOM   3837  HA  LYS A 254      -0.866 -12.944 -17.704  1.00 77.39           H
ATOM   3838  CB  LYS A 254       0.734 -12.704 -19.082  1.00 77.39           C
ATOM   3839 1HB  LYS A 254       0.354 -13.425 -19.806  1.00 77.39           H
ATOM   3840 2HB  LYS A 254       1.219 -11.910 -19.650  1.00 77.39           H
ATOM   3841  CG  LYS A 254       1.756 -13.381 -18.167  1.00 77.39           C
ATOM   3842 1HG  LYS A 254       2.159 -12.651 -17.465  1.00 77.39           H
ATOM   3843 2HG  LYS A 254       1.264 -14.154 -17.576  1.00 77.39           H
ATOM   3844  CD  LYS A 254       2.895 -13.999 -18.979  1.00 77.39           C
ATOM   3845 1HD  LYS A 254       2.493 -14.741 -19.670  1.00 77.39           H
ATOM   3846 2HD  LYS A 254       3.376 -13.229 -19.583  1.00 77.39           H
ATOM   3847  CE  LYS A 254       3.929 -14.655 -18.062  1.00 77.39           C
ATOM   3848 1HE  LYS A 254       4.381 -13.903 -17.416  1.00 77.39           H
ATOM   3849 2HE  LYS A 254       3.439 -15.381 -17.413  1.00 77.39           H
ATOM   3850  NZ  LYS A 254       4.979 -15.326 -18.862  1.00 77.39           N
ATOM   3851 1HZ  LYS A 254       5.652 -15.759 -18.239  1.00 77.39           H
ATOM   3852 2HZ  LYS A 254       4.555 -16.036 -19.448  1.00 77.39           H
ATOM   3853 3HZ  LYS A 254       5.449 -14.642 -19.444  1.00 77.39           H
ATOM   3854  HN  LYS A 254      -1.280 -11.738 -20.135  1.00 77.39           H
ATOM   3855  N   VAL A 255       0.153  -9.826 -17.834  1.00 76.78           N
ATOM   3856  CA  VAL A 255       0.638  -8.708 -17.042  1.00 76.78           C
ATOM   3857  C   VAL A 255      -0.297  -8.487 -15.852  1.00 76.78           C
ATOM   3858  O   VAL A 255       0.158  -8.342 -14.719  1.00 76.78           O
ATOM   3859  HA  VAL A 255       1.626  -8.975 -16.667  1.00 76.78           H
ATOM   3860  CB  VAL A 255       0.786  -7.467 -17.925  1.00 76.78           C
ATOM   3861  HB  VAL A 255      -0.195  -7.228 -18.334  1.00 76.78           H
ATOM   3862  CG1 VAL A 255       1.259  -6.265 -17.105  1.00 76.78           C
ATOM   3863 1HG1 VAL A 255       0.533  -6.051 -16.321  1.00 76.78           H
ATOM   3864 2HG1 VAL A 255       2.226  -6.490 -16.654  1.00 76.78           H
ATOM   3865 3HG1 VAL A 255       1.356  -5.396 -17.757  1.00 76.78           H
ATOM   3866  CG2 VAL A 255       1.731  -7.737 -19.097  1.00 76.78           C
ATOM   3867 1HG2 VAL A 255       2.714  -8.014 -18.716  1.00 76.78           H
ATOM   3868 2HG2 VAL A 255       1.335  -8.552 -19.703  1.00 76.78           H
ATOM   3869 3HG2 VAL A 255       1.818  -6.839 -19.708  1.00 76.78           H
ATOM   3870  HN  VAL A 255      -0.042  -9.613 -18.791  1.00 76.78           H
ATOM   3871  N   THR A 256      -1.588  -8.469 -16.150  1.00 77.07           N
ATOM   3872  CA  THR A 256      -2.586  -8.179 -15.135  1.00 77.07           C
ATOM   3873  C   THR A 256      -2.532  -9.225 -14.020  1.00 77.07           C
ATOM   3874  O   THR A 256      -2.540  -8.879 -12.839  1.00 77.07           O
ATOM   3875  HA  THR A 256      -2.348  -7.217 -14.683  1.00 77.07           H
ATOM   3876  CB  THR A 256      -3.950  -8.096 -15.824  1.00 77.07           C
ATOM   3877  HB  THR A 256      -4.338  -9.091 -16.041  1.00 77.07           H
ATOM   3878  OG1 THR A 256      -3.716  -7.266 -16.959  1.00 77.07           O
ATOM   3879  HG1 THR A 256      -4.436  -7.406 -17.639  1.00 77.07           H
ATOM   3880  CG2 THR A 256      -4.976  -7.317 -14.999  1.00 77.07           C
ATOM   3881 1HG2 THR A 256      -4.618  -6.300 -14.839  1.00 77.07           H
ATOM   3882 2HG2 THR A 256      -5.116  -7.808 -14.036  1.00 77.07           H
ATOM   3883 3HG2 THR A 256      -5.926  -7.288 -15.533  1.00 77.07           H
ATOM   3884  HN  THR A 256      -1.953  -8.648 -17.064  1.00 77.07           H
ATOM   3885  N   ILE A 257      -2.478 -10.482 -14.433  1.00 80.58           N
ATOM   3886  CA  ILE A 257      -2.542 -11.584 -13.488  1.00 80.58           C
ATOM   3887  C   ILE A 257      -1.360 -11.492 -12.522  1.00 80.58           C
ATOM   3888  O   ILE A 257      -1.521 -11.682 -11.318  1.00 80.58           O
ATOM   3889  HA  ILE A 257      -3.464 -11.471 -12.917  1.00 80.58           H
ATOM   3890  CB  ILE A 257      -2.629 -12.920 -14.228  1.00 80.58           C
ATOM   3891  HB  ILE A 257      -1.794 -12.979 -14.926  1.00 80.58           H
ATOM   3892  CG1 ILE A 257      -3.915 -13.008 -15.053  1.00 80.58           C
ATOM   3893 1HG1 ILE A 257      -4.772 -13.107 -14.387  1.00 80.58           H
ATOM   3894 2HG1 ILE A 257      -4.054 -12.085 -15.616  1.00 80.58           H
ATOM   3895  CG2 ILE A 257      -2.490 -14.095 -13.257  1.00 80.58           C
ATOM   3896 1HG2 ILE A 257      -1.525 -14.037 -12.753  1.00 80.58           H
ATOM   3897 2HG2 ILE A 257      -3.289 -14.052 -12.518  1.00 80.58           H
ATOM   3898 3HG2 ILE A 257      -2.555 -15.032 -13.810  1.00 80.58           H
ATOM   3899  CD1 ILE A 257      -3.869 -14.197 -16.015  1.00 80.58           C
ATOM   3900 1HD1 ILE A 257      -3.025 -14.081 -16.695  1.00 80.58           H
ATOM   3901 2HD1 ILE A 257      -3.755 -15.120 -15.447  1.00 80.58           H
ATOM   3902 3HD1 ILE A 257      -4.795 -14.235 -16.589  1.00 80.58           H
ATOM   3903  HN  ILE A 257      -2.392 -10.753 -15.392  1.00 80.58           H
ATOM   3904  N   THR A 258      -0.197 -11.200 -13.087  1.00 83.58           N
ATOM   3905  CA  THR A 258       1.023 -11.139 -12.300  1.00 83.58           C
ATOM   3906  C   THR A 258       0.929 -10.025 -11.255  1.00 83.58           C
ATOM   3907  O   THR A 258       1.203 -10.249 -10.077  1.00 83.58           O
ATOM   3908  HA  THR A 258       1.129 -12.079 -11.757  1.00 83.58           H
ATOM   3909  CB  THR A 258       2.199 -10.971 -13.263  1.00 83.58           C
ATOM   3910  HB  THR A 258       2.173  -9.993 -13.743  1.00 83.58           H
ATOM   3911  OG1 THR A 258       2.093 -12.089 -14.140  1.00 83.58           O
ATOM   3912  HG1 THR A 258       1.492 -11.866 -14.908  1.00 83.58           H
ATOM   3913  CG2 THR A 258       3.552 -11.165 -12.575  1.00 83.58           C
ATOM   3914 1HG2 THR A 258       3.605 -12.169 -12.153  1.00 83.58           H
ATOM   3915 2HG2 THR A 258       3.663 -10.430 -11.778  1.00 83.58           H
ATOM   3916 3HG2 THR A 258       4.352 -11.035 -13.304  1.00 83.58           H
ATOM   3917  HN  THR A 258      -0.081 -11.007 -14.061  1.00 83.58           H
ATOM   3918  N   VAL A 259       0.541  -8.849 -11.724  1.00 81.93           N
ATOM   3919  CA  VAL A 259       0.438  -7.692 -10.852  1.00 81.93           C
ATOM   3920  C   VAL A 259      -0.547  -7.997  -9.721  1.00 81.93           C
ATOM   3921  O   VAL A 259      -0.269  -7.711  -8.557  1.00 81.93           O
ATOM   3922  HA  VAL A 259       1.424  -7.516 -10.420  1.00 81.93           H
ATOM   3923  CB  VAL A 259       0.050  -6.455 -11.665  1.00 81.93           C
ATOM   3924  HB  VAL A 259      -0.844  -6.699 -12.239  1.00 81.93           H
ATOM   3925  CG1 VAL A 259      -0.286  -5.278 -10.747  1.00 81.93           C
ATOM   3926 1HG1 VAL A 259      -1.122  -5.548 -10.101  1.00 81.93           H
ATOM   3927 2HG1 VAL A 259       0.583  -5.035 -10.135  1.00 81.93           H
ATOM   3928 3HG1 VAL A 259      -0.558  -4.413 -11.351  1.00 81.93           H
ATOM   3929  CG2 VAL A 259       1.155  -6.081 -12.655  1.00 81.93           C
ATOM   3930 1HG2 VAL A 259       2.074  -5.866 -12.109  1.00 81.93           H
ATOM   3931 2HG2 VAL A 259       1.326  -6.911 -13.340  1.00 81.93           H
ATOM   3932 3HG2 VAL A 259       0.854  -5.199 -13.220  1.00 81.93           H
ATOM   3933  HN  VAL A 259       0.299  -8.680 -12.680  1.00 81.93           H
ATOM   3934  N   LEU A 260      -1.677  -8.574 -10.103  1.00 83.08           N
ATOM   3935  CA  LEU A 260      -2.733  -8.856  -9.147  1.00 83.08           C
ATOM   3936  C   LEU A 260      -2.217  -9.844  -8.099  1.00 83.08           C
ATOM   3937  O   LEU A 260      -2.417  -9.646  -6.902  1.00 83.08           O
ATOM   3938  HA  LEU A 260      -2.980  -7.919  -8.647  1.00 83.08           H
ATOM   3939  CB  LEU A 260      -3.997  -9.330  -9.869  1.00 83.08           C
ATOM   3940 1HB  LEU A 260      -4.137  -8.713 -10.756  1.00 83.08           H
ATOM   3941 2HB  LEU A 260      -3.833 -10.351 -10.213  1.00 83.08           H
ATOM   3942  CG  LEU A 260      -5.289  -9.298  -9.050  1.00 83.08           C
ATOM   3943  HG  LEU A 260      -5.138  -9.897  -8.151  1.00 83.08           H
ATOM   3944  CD1 LEU A 260      -5.615  -7.874  -8.595  1.00 83.08           C
ATOM   3945 1HD1 LEU A 260      -4.801  -7.494  -7.978  1.00 83.08           H
ATOM   3946 2HD1 LEU A 260      -5.739  -7.234  -9.469  1.00 83.08           H
ATOM   3947 3HD1 LEU A 260      -6.538  -7.881  -8.016  1.00 83.08           H
ATOM   3948  CD2 LEU A 260      -6.445  -9.932  -9.826  1.00 83.08           C
ATOM   3949 1HD2 LEU A 260      -6.605  -9.381 -10.753  1.00 83.08           H
ATOM   3950 2HD2 LEU A 260      -6.203 -10.969 -10.056  1.00 83.08           H
ATOM   3951 3HD2 LEU A 260      -7.351  -9.896  -9.221  1.00 83.08           H
ATOM   3952  HN  LEU A 260      -1.875  -8.846 -11.045  1.00 83.08           H
ATOM   3953  N   THR A 261      -1.561 -10.886  -8.588  1.00 84.46           N
ATOM   3954  CA  THR A 261      -1.112 -11.962  -7.720  1.00 84.46           C
ATOM   3955  C   THR A 261      -0.085 -11.441  -6.713  1.00 84.46           C
ATOM   3956  O   THR A 261      -0.154 -11.763  -5.528  1.00 84.46           O
ATOM   3957  HA  THR A 261      -1.967 -12.321  -7.148  1.00 84.46           H
ATOM   3958  CB  THR A 261      -0.578 -13.091  -8.604  1.00 84.46           C
ATOM   3959  HB  THR A 261       0.330 -12.782  -9.123  1.00 84.46           H
ATOM   3960  OG1 THR A 261      -1.681 -13.428  -9.441  1.00 84.46           O
ATOM   3961  HG1 THR A 261      -1.562 -13.017 -10.344  1.00 84.46           H
ATOM   3962  CG2 THR A 261      -0.303 -14.372  -7.814  1.00 84.46           C
ATOM   3963 1HG2 THR A 261      -1.227 -14.718  -7.350  1.00 84.46           H
ATOM   3964 2HG2 THR A 261       0.439 -14.171  -7.042  1.00 84.46           H
ATOM   3965 3HG2 THR A 261       0.074 -15.141  -8.489  1.00 84.46           H
ATOM   3966  HN  THR A 261      -1.337 -11.003  -9.555  1.00 84.46           H
ATOM   3967  N   VAL A 262       0.844 -10.644  -7.221  1.00 87.59           N
ATOM   3968  CA  VAL A 262       1.927 -10.137  -6.397  1.00 87.59           C
ATOM   3969  C   VAL A 262       1.350  -9.250  -5.292  1.00 87.59           C
ATOM   3970  O   VAL A 262       1.806  -9.299  -4.150  1.00 87.59           O
ATOM   3971  HA  VAL A 262       2.420 -10.994  -5.937  1.00 87.59           H
ATOM   3972  CB  VAL A 262       2.954  -9.412  -7.270  1.00 87.59           C
ATOM   3973  HB  VAL A 262       2.423  -8.670  -7.866  1.00 87.59           H
ATOM   3974  CG1 VAL A 262       3.983  -8.676  -6.410  1.00 87.59           C
ATOM   3975 1HG1 VAL A 262       3.475  -7.942  -5.785  1.00 87.59           H
ATOM   3976 2HG1 VAL A 262       4.506  -9.392  -5.777  1.00 87.59           H
ATOM   3977 3HG1 VAL A 262       4.700  -8.170  -7.056  1.00 87.59           H
ATOM   3978  CG2 VAL A 262       3.639 -10.385  -8.232  1.00 87.59           C
ATOM   3979 1HG2 VAL A 262       4.150 -11.160  -7.662  1.00 87.59           H
ATOM   3980 2HG2 VAL A 262       2.891 -10.843  -8.880  1.00 87.59           H
ATOM   3981 3HG2 VAL A 262       4.363  -9.844  -8.841  1.00 87.59           H
ATOM   3982  HN  VAL A 262       0.863 -10.346  -8.175  1.00 87.59           H
ATOM   3983  N   PHE A 263       0.356  -8.460  -5.670  1.00 85.02           N
ATOM   3984  CA  PHE A 263      -0.311  -7.588  -4.718  1.00 85.02           C
ATOM   3985  C   PHE A 263      -0.975  -8.399  -3.603  1.00 85.02           C
ATOM   3986  O   PHE A 263      -0.796  -8.101  -2.423  1.00 85.02           O
ATOM   3987  HA  PHE A 263       0.450  -6.937  -4.287  1.00 85.02           H
ATOM   3988  CB  PHE A 263      -1.390  -6.826  -5.489  1.00 85.02           C
ATOM   3989 1HB  PHE A 263      -0.930  -6.334  -6.347  1.00 85.02           H
ATOM   3990 2HB  PHE A 263      -2.115  -7.539  -5.881  1.00 85.02           H
ATOM   3991  CG  PHE A 263      -2.128  -5.777  -4.654  1.00 85.02           C
ATOM   3992  CD1 PHE A 263      -3.333  -6.076  -4.099  1.00 85.02           C
ATOM   3993  HD1 PHE A 263      -3.773  -7.062  -4.248  1.00 85.02           H
ATOM   3994  CD2 PHE A 263      -1.580  -4.547  -4.468  1.00 85.02           C
ATOM   3995  HD2 PHE A 263      -0.614  -4.308  -4.913  1.00 85.02           H
ATOM   3996  CE1 PHE A 263      -4.018  -5.103  -3.324  1.00 85.02           C
ATOM   3997  HE1 PHE A 263      -4.984  -5.343  -2.879  1.00 85.02           H
ATOM   3998  CE2 PHE A 263      -2.265  -3.574  -3.693  1.00 85.02           C
ATOM   3999  HE2 PHE A 263      -1.825  -2.588  -3.543  1.00 85.02           H
ATOM   4000  CZ  PHE A 263      -3.470  -3.873  -3.137  1.00 85.02           C
ATOM   4001  HZ  PHE A 263      -3.996  -3.126  -2.542  1.00 85.02           H
ATOM   4002  HN  PHE A 263       0.006  -8.410  -6.605  1.00 85.02           H
ATOM   4003  N   VAL A 264      -1.727  -9.409  -4.017  1.00 84.18           N
ATOM   4004  CA  VAL A 264      -2.460 -10.232  -3.070  1.00 84.18           C
ATOM   4005  C   VAL A 264      -1.487 -10.801  -2.036  1.00 84.18           C
ATOM   4006  O   VAL A 264      -1.701 -10.657  -0.833  1.00 84.18           O
ATOM   4007  HA  VAL A 264      -3.177  -9.589  -2.561  1.00 84.18           H
ATOM   4008  CB  VAL A 264      -3.241 -11.316  -3.816  1.00 84.18           C
ATOM   4009  HB  VAL A 264      -2.522 -12.020  -4.235  1.00 84.18           H
ATOM   4010  CG1 VAL A 264      -4.153 -12.089  -2.861  1.00 84.18           C
ATOM   4011 1HG1 VAL A 264      -3.550 -12.563  -2.087  1.00 84.18           H
ATOM   4012 2HG1 VAL A 264      -4.862 -11.402  -2.399  1.00 84.18           H
ATOM   4013 3HG1 VAL A 264      -4.697 -12.853  -3.417  1.00 84.18           H
ATOM   4014  CG2 VAL A 264      -4.042 -10.716  -4.974  1.00 84.18           C
ATOM   4015 1HG2 VAL A 264      -4.747  -9.982  -4.585  1.00 84.18           H
ATOM   4016 2HG2 VAL A 264      -3.361 -10.232  -5.674  1.00 84.18           H
ATOM   4017 3HG2 VAL A 264      -4.588 -11.508  -5.486  1.00 84.18           H
ATOM   4018  HN  VAL A 264      -1.839  -9.666  -4.976  1.00 84.18           H
ATOM   4019  N   LEU A 265      -0.440 -11.436  -2.541  1.00 88.19           N
ATOM   4020  CA  LEU A 265       0.407 -12.268  -1.703  1.00 88.19           C
ATOM   4021  C   LEU A 265       1.174 -11.380  -0.721  1.00 88.19           C
ATOM   4022  O   LEU A 265       1.512 -11.814   0.379  1.00 88.19           O
ATOM   4023  HA  LEU A 265      -0.245 -12.930  -1.134  1.00 88.19           H
ATOM   4024  CB  LEU A 265       1.310 -13.153  -2.565  1.00 88.19           C
ATOM   4025 1HB  LEU A 265       1.859 -12.514  -3.257  1.00 88.19           H
ATOM   4026 2HB  LEU A 265       2.047 -13.627  -1.916  1.00 88.19           H
ATOM   4027  CG  LEU A 265       0.605 -14.245  -3.373  1.00 88.19           C
ATOM   4028  HG  LEU A 265      -0.146 -13.771  -4.005  1.00 88.19           H
ATOM   4029  CD1 LEU A 265       1.588 -14.962  -4.299  1.00 88.19           C
ATOM   4030 1HD1 LEU A 265       2.027 -14.243  -4.991  1.00 88.19           H
ATOM   4031 2HD1 LEU A 265       2.378 -15.422  -3.705  1.00 88.19           H
ATOM   4032 3HD1 LEU A 265       1.061 -15.733  -4.861  1.00 88.19           H
ATOM   4033  CD2 LEU A 265      -0.131 -15.220  -2.451  1.00 88.19           C
ATOM   4034 1HD2 LEU A 265       0.584 -15.691  -1.776  1.00 88.19           H
ATOM   4035 2HD2 LEU A 265      -0.877 -14.678  -1.870  1.00 88.19           H
ATOM   4036 3HD2 LEU A 265      -0.623 -15.985  -3.051  1.00 88.19           H
ATOM   4037  HN  LEU A 265      -0.168 -11.390  -3.502  1.00 88.19           H
ATOM   4038  N   SER A 266       1.425 -10.153  -1.153  1.00 90.11           N
ATOM   4039  CA  SER A 266       2.206  -9.224  -0.355  1.00 90.11           C
ATOM   4040  C   SER A 266       1.330  -8.605   0.736  1.00 90.11           C
ATOM   4041  O   SER A 266       1.777  -8.423   1.867  1.00 90.11           O
ATOM   4042  HA  SER A 266       3.003  -9.822   0.087  1.00 90.11           H
ATOM   4043  CB  SER A 266       2.819  -8.127  -1.229  1.00 90.11           C
ATOM   4044 1HB  SER A 266       3.405  -7.452  -0.606  1.00 90.11           H
ATOM   4045 2HB  SER A 266       3.506  -8.577  -1.946  1.00 90.11           H
ATOM   4046  OG  SER A 266       1.824  -7.384  -1.928  1.00 90.11           O
ATOM   4047  HG  SER A 266       1.602  -7.837  -2.792  1.00 90.11           H
ATOM   4048  HN  SER A 266       1.105  -9.792  -2.029  1.00 90.11           H
ATOM   4049  N   GLN A 267       0.098  -8.299   0.358  1.00 89.37           N
ATOM   4050  CA  GLN A 267      -0.767  -7.494   1.204  1.00 89.37           C
ATOM   4051  C   GLN A 267      -1.529  -8.388   2.185  1.00 89.37           C
ATOM   4052  O   GLN A 267      -1.848  -7.965   3.296  1.00 89.37           O
ATOM   4053  HA  GLN A 267      -0.099  -6.829   1.752  1.00 89.37           H
ATOM   4054  CB  GLN A 267      -1.731  -6.655   0.364  1.00 89.37           C
ATOM   4055 1HB  GLN A 267      -2.311  -7.307  -0.290  1.00 89.37           H
ATOM   4056 2HB  GLN A 267      -2.440  -6.146   1.016  1.00 89.37           H
ATOM   4057  CG  GLN A 267      -0.973  -5.626  -0.477  1.00 89.37           C
ATOM   4058 1HG  GLN A 267      -0.276  -6.136  -1.142  1.00 89.37           H
ATOM   4059 2HG  GLN A 267      -1.673  -5.079  -1.107  1.00 89.37           H
ATOM   4060  CD  GLN A 267      -0.209  -4.646   0.416  1.00 89.37           C
ATOM   4061  OE1 GLN A 267      -0.669  -4.236   1.469  1.00 89.37           O
ATOM   4062  NE2 GLN A 267       0.981  -4.293  -0.063  1.00 89.37           N
ATOM   4063 1HE2 GLN A 267       1.300  -4.666  -0.934  1.00 89.37           H
ATOM   4064 2HE2 GLN A 267       1.557  -3.656   0.449  1.00 89.37           H
ATOM   4065  HN  GLN A 267      -0.310  -8.590  -0.508  1.00 89.37           H
ATOM   4066  N   PHE A 268      -1.800  -9.606   1.740  1.00 89.64           N
ATOM   4067  CA  PHE A 268      -2.692 -10.489   2.471  1.00 89.64           C
ATOM   4068  C   PHE A 268      -2.176 -10.738   3.889  1.00 89.64           C
ATOM   4069  O   PHE A 268      -2.906 -10.549   4.861  1.00 89.64           O
ATOM   4070  HA  PHE A 268      -3.664  -9.998   2.520  1.00 89.64           H
ATOM   4071  CB  PHE A 268      -2.725 -11.818   1.713  1.00 89.64           C
ATOM   4072 1HB  PHE A 268      -3.057 -11.633   0.691  1.00 89.64           H
ATOM   4073 2HB  PHE A 268      -1.712 -12.216   1.652  1.00 89.64           H
ATOM   4074  CG  PHE A 268      -3.635 -12.873   2.346  1.00 89.64           C
ATOM   4075  CD1 PHE A 268      -3.108 -13.821   3.166  1.00 89.64           C
ATOM   4076  HD1 PHE A 268      -2.038 -13.830   3.371  1.00 89.64           H
ATOM   4077  CD2 PHE A 268      -4.971 -12.861   2.089  1.00 89.64           C
ATOM   4078  HD2 PHE A 268      -5.393 -12.101   1.432  1.00 89.64           H
ATOM   4079  CE1 PHE A 268      -3.953 -14.800   3.753  1.00 89.64           C
ATOM   4080  HE1 PHE A 268      -3.531 -15.561   4.410  1.00 89.64           H
ATOM   4081  CE2 PHE A 268      -5.815 -13.840   2.677  1.00 89.64           C
ATOM   4082  HE2 PHE A 268      -6.885 -13.831   2.471  1.00 89.64           H
ATOM   4083  CZ  PHE A 268      -5.288 -14.789   3.496  1.00 89.64           C
ATOM   4084  HZ  PHE A 268      -5.936 -15.540   3.948  1.00 89.64           H
ATOM   4085  HN  PHE A 268      -1.421  -9.990   0.897  1.00 89.64           H
ATOM   4086  N   PRO A 269      -0.914 -11.164   4.034  1.00 92.94           N
ATOM   4087  CA  PRO A 269      -0.386 -11.525   5.352  1.00 92.94           C
ATOM   4088  C   PRO A 269      -0.585 -10.419   6.376  1.00 92.94           C
ATOM   4089  O   PRO A 269      -0.986 -10.682   7.509  1.00 92.94           O
ATOM   4090  HA  PRO A 269      -0.928 -12.383   5.751  1.00 92.94           H
ATOM   4091  CB  PRO A 269       1.097 -11.794   5.088  1.00 92.94           C
ATOM   4092 1HB  PRO A 269       1.700 -10.899   5.237  1.00 92.94           H
ATOM   4093 2HB  PRO A 269       1.492 -12.558   5.757  1.00 92.94           H
ATOM   4094  CG  PRO A 269       1.119 -12.252   3.634  1.00 92.94           C
ATOM   4095 1HG  PRO A 269       2.109 -12.145   3.191  1.00 92.94           H
ATOM   4096 2HG  PRO A 269       0.851 -13.304   3.537  1.00 92.94           H
ATOM   4097  CD  PRO A 269       0.097 -11.340   2.976  1.00 92.94           C
ATOM   4098 1HD  PRO A 269       0.536 -10.387   2.680  1.00 92.94           H
ATOM   4099 2HD  PRO A 269      -0.324 -11.786   2.075  1.00 92.94           H
ATOM   4100  N   TYR A 270      -0.296  -9.200   5.946  1.00 92.26           N
ATOM   4101  CA  TYR A 270      -0.349  -8.058   6.843  1.00 92.26           C
ATOM   4102  C   TYR A 270      -1.774  -7.824   7.349  1.00 92.26           C
ATOM   4103  O   TYR A 270      -1.982  -7.572   8.534  1.00 92.26           O
ATOM   4104  HA  TYR A 270       0.300  -8.267   7.693  1.00 92.26           H
ATOM   4105  CB  TYR A 270       0.090  -6.849   6.013  1.00 92.26           C
ATOM   4106 1HB  TYR A 270       1.144  -6.959   5.759  1.00 92.26           H
ATOM   4107 2HB  TYR A 270      -0.465  -6.844   5.075  1.00 92.26           H
ATOM   4108  CG  TYR A 270      -0.113  -5.506   6.716  1.00 92.26           C
ATOM   4109  CD1 TYR A 270      -1.028  -4.599   6.221  1.00 92.26           C
ATOM   4110  HD1 TYR A 270      -1.607  -4.841   5.329  1.00 92.26           H
ATOM   4111  CD2 TYR A 270       0.619  -5.200   7.845  1.00 92.26           C
ATOM   4112  HD2 TYR A 270       1.342  -5.916   8.236  1.00 92.26           H
ATOM   4113  CE1 TYR A 270      -1.219  -3.334   6.882  1.00 92.26           C
ATOM   4114  HE1 TYR A 270      -1.939  -2.609   6.502  1.00 92.26           H
ATOM   4115  CE2 TYR A 270       0.428  -3.935   8.507  1.00 92.26           C
ATOM   4116  HE2 TYR A 270       1.000  -3.681   9.399  1.00 92.26           H
ATOM   4117  CZ  TYR A 270      -0.481  -3.065   7.992  1.00 92.26           C
ATOM   4118  OH  TYR A 270      -0.662  -1.870   8.617  1.00 92.26           O
ATOM   4119  HH  TYR A 270      -0.072  -1.813   9.423  1.00 92.26           H
ATOM   4120  HN  TYR A 270      -0.031  -8.987   5.006  1.00 92.26           H
ATOM   4121  N   ASN A 271      -2.719  -7.915   6.424  1.00 89.69           N
ATOM   4122  CA  ASN A 271      -4.109  -7.641   6.745  1.00 89.69           C
ATOM   4123  C   ASN A 271      -4.642  -8.741   7.665  1.00 89.69           C
ATOM   4124  O   ASN A 271      -5.558  -8.507   8.452  1.00 89.69           O
ATOM   4125  HA  ASN A 271      -4.105  -6.662   7.224  1.00 89.69           H
ATOM   4126  CB  ASN A 271      -4.972  -7.621   5.482  1.00 89.69           C
ATOM   4127 1HB  ASN A 271      -4.712  -8.467   4.846  1.00 89.69           H
ATOM   4128 2HB  ASN A 271      -6.022  -7.738   5.752  1.00 89.69           H
ATOM   4129  CG  ASN A 271      -4.781  -6.316   4.707  1.00 89.69           C
ATOM   4130  OD1 ASN A 271      -5.224  -5.253   5.112  1.00 89.69           O
ATOM   4131  ND2 ASN A 271      -4.100  -6.454   3.573  1.00 89.69           N
ATOM   4132 1HD2 ASN A 271      -3.765  -7.355   3.298  1.00 89.69           H
ATOM   4133 2HD2 ASN A 271      -3.923  -5.657   2.996  1.00 89.69           H
ATOM   4134  HN  ASN A 271      -2.547  -8.171   5.473  1.00 89.69           H
ATOM   4135  N   CYS A 272      -4.046  -9.917   7.535  1.00 91.47           N
ATOM   4136  CA  CYS A 272      -4.382 -11.027   8.411  1.00 91.47           C
ATOM   4137  C   CYS A 272      -4.056 -10.620   9.849  1.00 91.47           C
ATOM   4138  O   CYS A 272      -4.858 -10.836  10.756  1.00 91.47           O
ATOM   4139  HA  CYS A 272      -5.451 -11.206   8.292  1.00 91.47           H
ATOM   4140  CB  CYS A 272      -3.657 -12.310   8.001  1.00 91.47           C
ATOM   4141 1HB  CYS A 272      -2.592 -12.111   7.875  1.00 91.47           H
ATOM   4142 2HB  CYS A 272      -3.750 -13.058   8.789  1.00 91.47           H
ATOM   4143  SG  CYS A 272      -4.360 -12.957   6.441  1.00 91.47           S
ATOM   4144  HG  CYS A 272      -3.783 -12.060   5.646  1.00 91.47           H
ATOM   4145  HN  CYS A 272      -3.347 -10.117   6.849  1.00 91.47           H
ATOM   4146  N   ILE A 273      -2.876 -10.039  10.012  1.00 92.46           N
ATOM   4147  CA  ILE A 273      -2.419  -9.632  11.330  1.00 92.46           C
ATOM   4148  C   ILE A 273      -3.278  -8.467  11.826  1.00 92.46           C
ATOM   4149  O   ILE A 273      -3.611  -8.396  13.008  1.00 92.46           O
ATOM   4150  HA  ILE A 273      -2.563 -10.478  12.002  1.00 92.46           H
ATOM   4151  CB  ILE A 273      -0.920  -9.323  11.305  1.00 92.46           C
ATOM   4152  HB  ILE A 273      -0.742  -8.553  10.554  1.00 92.46           H
ATOM   4153  CG1 ILE A 273      -0.114 -10.555  10.890  1.00 92.46           C
ATOM   4154 1HG1 ILE A 273      -0.437 -10.890   9.904  1.00 92.46           H
ATOM   4155 2HG1 ILE A 273       0.941 -10.292  10.807  1.00 92.46           H
ATOM   4156  CG2 ILE A 273      -0.454  -8.760  12.649  1.00 92.46           C
ATOM   4157 1HG2 ILE A 273      -0.997  -7.839  12.865  1.00 92.46           H
ATOM   4158 2HG2 ILE A 273      -0.648  -9.489  13.436  1.00 92.46           H
ATOM   4159 3HG2 ILE A 273       0.614  -8.549  12.604  1.00 92.46           H
ATOM   4160  CD1 ILE A 273      -0.285 -11.690  11.902  1.00 92.46           C
ATOM   4161 1HD1 ILE A 273       0.062 -11.359  12.881  1.00 92.46           H
ATOM   4162 2HD1 ILE A 273      -1.337 -11.966  11.964  1.00 92.46           H
ATOM   4163 3HD1 ILE A 273       0.299 -12.553  11.582  1.00 92.46           H
ATOM   4164  HN  ILE A 273      -2.239  -9.847   9.266  1.00 92.46           H
ATOM   4165  N   LEU A 274      -3.613  -7.583  10.897  1.00 91.23           N
ATOM   4166  CA  LEU A 274      -4.463  -6.449  11.216  1.00 91.23           C
ATOM   4167  C   LEU A 274      -5.795  -6.955  11.771  1.00 91.23           C
ATOM   4168  O   LEU A 274      -6.363  -6.351  12.680  1.00 91.23           O
ATOM   4169  HA  LEU A 274      -3.961  -5.873  11.993  1.00 91.23           H
ATOM   4170  CB  LEU A 274      -4.612  -5.533   9.999  1.00 91.23           C
ATOM   4171 1HB  LEU A 274      -4.681  -6.155   9.107  1.00 91.23           H
ATOM   4172 2HB  LEU A 274      -5.557  -4.996  10.087  1.00 91.23           H
ATOM   4173  CG  LEU A 274      -3.494  -4.510   9.789  1.00 91.23           C
ATOM   4174  HG  LEU A 274      -2.556  -5.050   9.663  1.00 91.23           H
ATOM   4175  CD1 LEU A 274      -3.725  -3.701   8.510  1.00 91.23           C
ATOM   4176 1HD1 LEU A 274      -3.748  -4.375   7.654  1.00 91.23           H
ATOM   4177 2HD1 LEU A 274      -4.675  -3.171   8.582  1.00 91.23           H
ATOM   4178 3HD1 LEU A 274      -2.916  -2.981   8.385  1.00 91.23           H
ATOM   4179  CD2 LEU A 274      -3.337  -3.609  11.016  1.00 91.23           C
ATOM   4180 1HD2 LEU A 274      -4.270  -3.075  11.197  1.00 91.23           H
ATOM   4181 2HD2 LEU A 274      -3.093  -4.220  11.885  1.00 91.23           H
ATOM   4182 3HD2 LEU A 274      -2.536  -2.891  10.839  1.00 91.23           H
ATOM   4183  HN  LEU A 274      -3.314  -7.633   9.944  1.00 91.23           H
ATOM   4184  N   LEU A 275      -6.256  -8.060  11.202  1.00 92.70           N
ATOM   4185  CA  LEU A 275      -7.507  -8.659  11.635  1.00 92.70           C
ATOM   4186  C   LEU A 275      -7.380  -9.098  13.095  1.00 92.70           C
ATOM   4187  O   LEU A 275      -8.256  -8.815  13.910  1.00 92.70           O
ATOM   4188  HA  LEU A 275      -8.276  -7.890  11.571  1.00 92.70           H
ATOM   4189  CB  LEU A 275      -7.916  -9.788  10.687  1.00 92.70           C
ATOM   4190 1HB  LEU A 275      -8.038  -9.370   9.687  1.00 92.70           H
ATOM   4191 2HB  LEU A 275      -7.097 -10.506  10.634  1.00 92.70           H
ATOM   4192  CG  LEU A 275      -9.195 -10.542  11.054  1.00 92.70           C
ATOM   4193  HG  LEU A 275      -9.084 -10.928  12.068  1.00 92.70           H
ATOM   4194  CD1 LEU A 275     -10.403  -9.603  11.058  1.00 92.70           C
ATOM   4195 1HD1 LEU A 275     -10.244  -8.809  11.787  1.00 92.70           H
ATOM   4196 2HD1 LEU A 275     -10.527  -9.167  10.067  1.00 92.70           H
ATOM   4197 3HD1 LEU A 275     -11.299 -10.165  11.322  1.00 92.70           H
ATOM   4198  CD2 LEU A 275      -9.407 -11.745  10.133  1.00 92.70           C
ATOM   4199 1HD2 LEU A 275      -9.487 -11.403   9.101  1.00 92.70           H
ATOM   4200 2HD2 LEU A 275      -8.561 -12.426  10.225  1.00 92.70           H
ATOM   4201 3HD2 LEU A 275     -10.323 -12.263  10.416  1.00 92.70           H
ATOM   4202  HN  LEU A 275      -5.790  -8.542  10.460  1.00 92.70           H
ATOM   4203  N   VAL A 276      -6.281  -9.781  13.380  1.00 93.66           N
ATOM   4204  CA  VAL A 276      -6.038 -10.279  14.724  1.00 93.66           C
ATOM   4205  C   VAL A 276      -6.025  -9.105  15.704  1.00 93.66           C
ATOM   4206  O   VAL A 276      -6.644  -9.171  16.765  1.00 93.66           O
ATOM   4207  HA  VAL A 276      -6.862 -10.944  14.983  1.00 93.66           H
ATOM   4208  CB  VAL A 276      -4.744 -11.096  14.752  1.00 93.66           C
ATOM   4209  HB  VAL A 276      -3.943 -10.468  14.362  1.00 93.66           H
ATOM   4210  CG1 VAL A 276      -4.377 -11.491  16.184  1.00 93.66           C
ATOM   4211 1HG1 VAL A 276      -4.236 -10.592  16.784  1.00 93.66           H
ATOM   4212 2HG1 VAL A 276      -5.179 -12.092  16.612  1.00 93.66           H
ATOM   4213 3HG1 VAL A 276      -3.454 -12.070  16.176  1.00 93.66           H
ATOM   4214  CG2 VAL A 276      -4.854 -12.330  13.854  1.00 93.66           C
ATOM   4215 1HG2 VAL A 276      -5.673 -12.960  14.202  1.00 93.66           H
ATOM   4216 2HG2 VAL A 276      -5.047 -12.016  12.828  1.00 93.66           H
ATOM   4217 3HG2 VAL A 276      -3.921 -12.892  13.893  1.00 93.66           H
ATOM   4218  HN  VAL A 276      -5.567  -9.995  12.714  1.00 93.66           H
ATOM   4219  N   GLN A 277      -5.314  -8.057  15.314  1.00 92.07           N
ATOM   4220  CA  GLN A 277      -5.188  -6.882  16.158  1.00 92.07           C
ATOM   4221  C   GLN A 277      -6.561  -6.251  16.399  1.00 92.07           C
ATOM   4222  O   GLN A 277      -6.825  -5.722  17.477  1.00 92.07           O
ATOM   4223  HA  GLN A 277      -4.777  -7.245  17.100  1.00 92.07           H
ATOM   4224  CB  GLN A 277      -4.219  -5.868  15.546  1.00 92.07           C
ATOM   4225 1HB  GLN A 277      -4.457  -5.723  14.493  1.00 92.07           H
ATOM   4226 2HB  GLN A 277      -4.340  -4.902  16.036  1.00 92.07           H
ATOM   4227  CG  GLN A 277      -2.771  -6.340  15.688  1.00 92.07           C
ATOM   4228 1HG  GLN A 277      -2.543  -6.518  16.739  1.00 92.07           H
ATOM   4229 2HG  GLN A 277      -2.641  -7.290  15.168  1.00 92.07           H
ATOM   4230  CD  GLN A 277      -1.798  -5.305  15.118  1.00 92.07           C
ATOM   4231  OE1 GLN A 277      -2.150  -4.467  14.304  1.00 92.07           O
ATOM   4232  NE2 GLN A 277      -0.560  -5.409  15.591  1.00 92.07           N
ATOM   4233 1HE2 GLN A 277      -0.337  -6.119  16.258  1.00 92.07           H
ATOM   4234 2HE2 GLN A 277       0.149  -4.776  15.278  1.00 92.07           H
ATOM   4235  HN  GLN A 277      -4.831  -8.004  14.440  1.00 92.07           H
ATOM   4236  N   THR A 278      -7.400  -6.329  15.376  1.00 92.36           N
ATOM   4237  CA  THR A 278      -8.742  -5.780  15.466  1.00 92.36           C
ATOM   4238  C   THR A 278      -9.559  -6.537  16.514  1.00 92.36           C
ATOM   4239  O   THR A 278     -10.224  -5.926  17.349  1.00 92.36           O
ATOM   4240  HA  THR A 278      -8.669  -4.746  15.803  1.00 92.36           H
ATOM   4241  CB  THR A 278      -9.363  -5.818  14.068  1.00 92.36           C
ATOM   4242  HB  THR A 278      -9.528  -6.845  13.743  1.00 92.36           H
ATOM   4243  OG1 THR A 278      -8.463  -5.057  13.267  1.00 92.36           O
ATOM   4244  HG1 THR A 278      -7.787  -5.660  12.844  1.00 92.36           H
ATOM   4245  CG2 THR A 278     -10.679  -5.042  13.990  1.00 92.36           C
ATOM   4246 1HG2 THR A 278     -10.501  -3.998  14.250  1.00 92.36           H
ATOM   4247 2HG2 THR A 278     -11.397  -5.473  14.688  1.00 92.36           H
ATOM   4248 3HG2 THR A 278     -11.077  -5.101  12.977  1.00 92.36           H
ATOM   4249  HN  THR A 278      -7.176  -6.756  14.500  1.00 92.36           H
ATOM   4250  N   ILE A 279      -9.483  -7.858  16.437  1.00 94.03           N
ATOM   4251  CA  ILE A 279     -10.256  -8.706  17.328  1.00 94.03           C
ATOM   4252  C   ILE A 279      -9.797  -8.475  18.769  1.00 94.03           C
ATOM   4253  O   ILE A 279     -10.620  -8.378  19.679  1.00 94.03           O
ATOM   4254  HA  ILE A 279     -11.299  -8.402  17.245  1.00 94.03           H
ATOM   4255  CB  ILE A 279     -10.173 -10.167  16.883  1.00 94.03           C
ATOM   4256  HB  ILE A 279      -9.121 -10.436  16.786  1.00 94.03           H
ATOM   4257  CG1 ILE A 279     -10.817 -10.359  15.509  1.00 94.03           C
ATOM   4258 1HG1 ILE A 279     -11.902 -10.304  15.601  1.00 94.03           H
ATOM   4259 2HG1 ILE A 279     -10.512  -9.551  14.844  1.00 94.03           H
ATOM   4260  CG2 ILE A 279     -10.781 -11.096  17.936  1.00 94.03           C
ATOM   4261 1HG2 ILE A 279     -10.238 -10.986  18.875  1.00 94.03           H
ATOM   4262 2HG2 ILE A 279     -11.828 -10.836  18.089  1.00 94.03           H
ATOM   4263 3HG2 ILE A 279     -10.709 -12.129  17.595  1.00 94.03           H
ATOM   4264  CD1 ILE A 279     -10.419 -11.705  14.900  1.00 94.03           C
ATOM   4265 1HD1 ILE A 279      -9.336 -11.747  14.787  1.00 94.03           H
ATOM   4266 2HD1 ILE A 279     -10.747 -12.512  15.556  1.00 94.03           H
ATOM   4267 3HD1 ILE A 279     -10.891 -11.816  13.924  1.00 94.03           H
ATOM   4268  HN  ILE A 279      -8.908  -8.347  15.781  1.00 94.03           H
ATOM   4269  N   ASP A 280      -8.485  -8.393  18.933  1.00 93.46           N
ATOM   4270  CA  ASP A 280      -7.904  -8.238  20.256  1.00 93.46           C
ATOM   4271  C   ASP A 280      -8.247  -6.849  20.799  1.00 93.46           C
ATOM   4272  O   ASP A 280      -8.425  -6.676  22.004  1.00 93.46           O
ATOM   4273  HA  ASP A 280      -8.338  -9.038  20.855  1.00 93.46           H
ATOM   4274  CB  ASP A 280      -6.380  -8.363  20.206  1.00 93.46           C
ATOM   4275 1HB  ASP A 280      -6.103  -9.277  19.680  1.00 93.46           H
ATOM   4276 2HB  ASP A 280      -5.961  -7.530  19.641  1.00 93.46           H
ATOM   4277  CG  ASP A 280      -5.785  -8.379  21.616  1.00 93.46           C
ATOM   4278  OD1 ASP A 280      -6.292  -9.174  22.436  1.00 93.46           O
ATOM   4279  OD2 ASP A 280      -4.837  -7.597  21.841  1.00 93.46           O
ATOM   4280  HN  ASP A 280      -7.824  -8.432  18.183  1.00 93.46           H
ATOM   4281  N   ALA A 281      -8.330  -5.895  19.884  1.00 91.09           N
ATOM   4282  CA  ALA A 281      -8.676  -4.533  20.252  1.00 91.09           C
ATOM   4283  C   ALA A 281     -10.067  -4.519  20.890  1.00 91.09           C
ATOM   4284  O   ALA A 281     -10.350  -3.689  21.752  1.00 91.09           O
ATOM   4285  HA  ALA A 281      -7.946  -4.191  20.986  1.00 91.09           H
ATOM   4286  CB  ALA A 281      -8.593  -3.633  19.017  1.00 91.09           C
ATOM   4287 1HB  ALA A 281      -7.578  -3.655  18.620  1.00 91.09           H
ATOM   4288 2HB  ALA A 281      -9.288  -3.992  18.258  1.00 91.09           H
ATOM   4289 3HB  ALA A 281      -8.852  -2.611  19.294  1.00 91.09           H
ATOM   4290  HN  ALA A 281      -8.165  -6.040  18.908  1.00 91.09           H
ATOM   4291  N   TYR A 282     -10.897  -5.449  20.442  1.00 90.02           N
ATOM   4292  CA  TYR A 282     -12.256  -5.546  20.948  1.00 90.02           C
ATOM   4293  C   TYR A 282     -12.323  -6.467  22.168  1.00 90.02           C
ATOM   4294  O   TYR A 282     -12.899  -6.105  23.192  1.00 90.02           O
ATOM   4295  HA  TYR A 282     -12.578  -4.546  21.239  1.00 90.02           H
ATOM   4296  CB  TYR A 282     -13.085  -6.156  19.816  1.00 90.02           C
ATOM   4297 1HB  TYR A 282     -12.946  -5.559  18.915  1.00 90.02           H
ATOM   4298 2HB  TYR A 282     -12.705  -7.155  19.599  1.00 90.02           H
ATOM   4299  CG  TYR A 282     -14.581  -6.251  20.122  1.00 90.02           C
ATOM   4300  CD1 TYR A 282     -15.140  -7.467  20.461  1.00 90.02           C
ATOM   4301  HD1 TYR A 282     -14.516  -8.359  20.510  1.00 90.02           H
ATOM   4302  CD2 TYR A 282     -15.371  -5.121  20.060  1.00 90.02           C
ATOM   4303  HD2 TYR A 282     -14.930  -4.161  19.792  1.00 90.02           H
ATOM   4304  CE1 TYR A 282     -16.548  -7.556  20.749  1.00 90.02           C
ATOM   4305  HE1 TYR A 282     -17.003  -8.510  21.018  1.00 90.02           H
ATOM   4306  CE2 TYR A 282     -16.779  -5.211  20.348  1.00 90.02           C
ATOM   4307  HE2 TYR A 282     -17.415  -4.326  20.302  1.00 90.02           H
ATOM   4308  CZ  TYR A 282     -17.298  -6.424  20.678  1.00 90.02           C
ATOM   4309  OH  TYR A 282     -18.628  -6.508  20.950  1.00 90.02           O
ATOM   4310  HH  TYR A 282     -19.048  -5.602  20.889  1.00 90.02           H
ATOM   4311  HN  TYR A 282     -10.656  -6.127  19.748  1.00 90.02           H
ATOM   4312  N   ALA A 283     -11.725  -7.639  22.017  1.00 91.65           N
ATOM   4313  CA  ALA A 283     -11.961  -8.726  22.953  1.00 91.65           C
ATOM   4314  C   ALA A 283     -10.873  -8.711  24.029  1.00 91.65           C
ATOM   4315  O   ALA A 283     -11.056  -9.270  25.109  1.00 91.65           O
ATOM   4316  HA  ALA A 283     -12.928  -8.553  23.424  1.00 91.65           H
ATOM   4317  CB  ALA A 283     -12.011 -10.053  22.193  1.00 91.65           C
ATOM   4318 1HB  ALA A 283     -12.818 -10.022  21.462  1.00 91.65           H
ATOM   4319 2HB  ALA A 283     -11.062 -10.214  21.681  1.00 91.65           H
ATOM   4320 3HB  ALA A 283     -12.188 -10.867  22.896  1.00 91.65           H
ATOM   4321  HN  ALA A 283     -11.090  -7.852  21.274  1.00 91.65           H
ATOM   4322  N   MET A 284      -9.765  -8.065  23.697  1.00 89.31           N
ATOM   4323  CA  MET A 284      -8.630  -8.010  24.603  1.00 89.31           C
ATOM   4324  C   MET A 284      -8.301  -9.399  25.153  1.00 89.31           C
ATOM   4325  O   MET A 284      -8.138  -9.570  26.361  1.00 89.31           O
ATOM   4326  HA  MET A 284      -7.796  -7.641  24.006  1.00 89.31           H
ATOM   4327  CB  MET A 284      -8.947  -7.063  25.762  1.00 89.31           C
ATOM   4328 1HB  MET A 284      -9.864  -7.384  26.258  1.00 89.31           H
ATOM   4329 2HB  MET A 284      -8.150  -7.111  26.504  1.00 89.31           H
ATOM   4330  CG  MET A 284      -9.105  -5.624  25.267  1.00 89.31           C
ATOM   4331 1HG  MET A 284      -8.157  -5.261  24.872  1.00 89.31           H
ATOM   4332 2HG  MET A 284      -9.825  -5.589  24.449  1.00 89.31           H
ATOM   4333  SD  MET A 284      -9.651  -4.575  26.604  1.00 89.31           S
ATOM   4334  CE  MET A 284     -11.407  -4.890  26.548  1.00 89.31           C
ATOM   4335 1HE  MET A 284     -11.797  -4.602  25.572  1.00 89.31           H
ATOM   4336 2HE  MET A 284     -11.591  -5.951  26.714  1.00 89.31           H
ATOM   4337 3HE  MET A 284     -11.905  -4.308  27.324  1.00 89.31           H
ATOM   4338  HN  MET A 284      -9.636  -7.586  22.829  1.00 89.31           H
ATOM   4339  N   PHE A 285      -8.213 -10.357  24.242  1.00 90.25           N
ATOM   4340  CA  PHE A 285      -8.067 -11.749  24.630  1.00 90.25           C
ATOM   4341  C   PHE A 285      -6.592 -12.117  24.806  1.00 90.25           C
ATOM   4342  O   PHE A 285      -6.272 -13.151  25.390  1.00 90.25           O
ATOM   4343  HA  PHE A 285      -8.587 -11.876  25.580  1.00 90.25           H
ATOM   4344  CB  PHE A 285      -8.661 -12.593  23.501  1.00 90.25           C
ATOM   4345 1HB  PHE A 285      -8.793 -13.615  23.856  1.00 90.25           H
ATOM   4346 2HB  PHE A 285      -9.651 -12.210  23.257  1.00 90.25           H
ATOM   4347  CG  PHE A 285      -7.811 -12.617  22.229  1.00 90.25           C
ATOM   4348  CD1 PHE A 285      -8.023 -11.694  21.253  1.00 90.25           C
ATOM   4349  HD1 PHE A 285      -8.798 -10.938  21.376  1.00 90.25           H
ATOM   4350  CD2 PHE A 285      -6.844 -13.560  22.075  1.00 90.25           C
ATOM   4351  HD2 PHE A 285      -6.674 -14.300  22.857  1.00 90.25           H
ATOM   4352  CE1 PHE A 285      -7.234 -11.716  20.072  1.00 90.25           C
ATOM   4353  HE1 PHE A 285      -7.404 -10.976  19.289  1.00 90.25           H
ATOM   4354  CE2 PHE A 285      -6.055 -13.582  20.894  1.00 90.25           C
ATOM   4355  HE2 PHE A 285      -5.280 -14.338  20.770  1.00 90.25           H
ATOM   4356  CZ  PHE A 285      -6.267 -12.659  19.918  1.00 90.25           C
ATOM   4357  HZ  PHE A 285      -5.661 -12.676  19.011  1.00 90.25           H
ATOM   4358  HN  PHE A 285      -8.241 -10.194  23.255  1.00 90.25           H
ATOM   4359  N   ILE A 286      -5.734 -11.251  24.289  1.00 90.37           N
ATOM   4360  CA  ILE A 286      -4.300 -11.454  24.412  1.00 90.37           C
ATOM   4361  C   ILE A 286      -3.818 -10.872  25.742  1.00 90.37           C
ATOM   4362  O   ILE A 286      -3.524  -9.681  25.832  1.00 90.37           O
ATOM   4363  HA  ILE A 286      -4.122 -12.530  24.421  1.00 90.37           H
ATOM   4364  CB  ILE A 286      -3.572 -10.886  23.192  1.00 90.37           C
ATOM   4365  HB  ILE A 286      -3.766  -9.814  23.147  1.00 90.37           H
ATOM   4366  CG1 ILE A 286      -4.112 -11.497  21.897  1.00 90.37           C
ATOM   4367 1HG1 ILE A 286      -3.844 -12.553  21.850  1.00 90.37           H
ATOM   4368 2HG1 ILE A 286      -5.201 -11.444  21.892  1.00 90.37           H
ATOM   4369  CG2 ILE A 286      -2.058 -11.067  23.323  1.00 90.37           C
ATOM   4370 1HG2 ILE A 286      -1.706 -10.546  24.214  1.00 90.37           H
ATOM   4371 2HG2 ILE A 286      -1.825 -12.128  23.407  1.00 90.37           H
ATOM   4372 3HG2 ILE A 286      -1.566 -10.654  22.443  1.00 90.37           H
ATOM   4373  CD1 ILE A 286      -3.554 -10.769  20.673  1.00 90.37           C
ATOM   4374 1HD1 ILE A 286      -3.845  -9.719  20.711  1.00 90.37           H
ATOM   4375 2HD1 ILE A 286      -2.467 -10.845  20.668  1.00 90.37           H
ATOM   4376 3HD1 ILE A 286      -3.954 -11.223  19.766  1.00 90.37           H
ATOM   4377  HN  ILE A 286      -6.002 -10.424  23.795  1.00 90.37           H
ATOM   4378  N   SER A 287      -3.753 -11.738  26.742  1.00 88.11           N
ATOM   4379  CA  SER A 287      -3.274 -11.334  28.053  1.00 88.11           C
ATOM   4380  C   SER A 287      -1.814 -11.754  28.229  1.00 88.11           C
ATOM   4381  O   SER A 287      -1.131 -11.275  29.133  1.00 88.11           O
ATOM   4382  HA  SER A 287      -3.364 -10.248  28.070  1.00 88.11           H
ATOM   4383  CB  SER A 287      -4.137 -11.935  29.164  1.00 88.11           C
ATOM   4384 1HB  SER A 287      -3.755 -11.615  30.133  1.00 88.11           H
ATOM   4385 2HB  SER A 287      -5.154 -11.551  29.081  1.00 88.11           H
ATOM   4386  OG  SER A 287      -4.162 -13.358  29.110  1.00 88.11           O
ATOM   4387  HG  SER A 287      -4.756 -13.718  29.830  1.00 88.11           H
ATOM   4388  HN  SER A 287      -4.020 -12.699  26.667  1.00 88.11           H
ATOM   4389  N   ASN A 288      -1.377 -12.645  27.350  1.00 92.15           N
ATOM   4390  CA  ASN A 288      -0.054 -13.232  27.474  1.00 92.15           C
ATOM   4391  C   ASN A 288       0.957 -12.362  26.725  1.00 92.15           C
ATOM   4392  O   ASN A 288       0.803 -12.113  25.531  1.00 92.15           O
ATOM   4393  HA  ASN A 288       0.142 -13.272  28.546  1.00 92.15           H
ATOM   4394  CB  ASN A 288      -0.015 -14.635  26.864  1.00 92.15           C
ATOM   4395 1HB  ASN A 288      -0.848 -15.225  27.245  1.00 92.15           H
ATOM   4396 2HB  ASN A 288      -0.139 -14.569  25.783  1.00 92.15           H
ATOM   4397  CG  ASN A 288       1.305 -15.337  27.189  1.00 92.15           C
ATOM   4398  OD1 ASN A 288       2.374 -14.749  27.164  1.00 92.15           O
ATOM   4399  ND2 ASN A 288       1.172 -16.625  27.494  1.00 92.15           N
ATOM   4400 1HD2 ASN A 288       0.265 -17.047  27.495  1.00 92.15           H
ATOM   4401 2HD2 ASN A 288       1.978 -17.171  27.721  1.00 92.15           H
ATOM   4402  HN  ASN A 288      -1.910 -12.965  26.567  1.00 92.15           H
ATOM   4403  N   CYS A 289       1.970 -11.924  27.459  1.00 91.41           N
ATOM   4404  CA  CYS A 289       2.945 -10.996  26.910  1.00 91.41           C
ATOM   4405  C   CYS A 289       3.714 -11.709  25.797  1.00 91.41           C
ATOM   4406  O   CYS A 289       4.085 -11.092  24.800  1.00 91.41           O
ATOM   4407  HA  CYS A 289       2.382 -10.151  26.512  1.00 91.41           H
ATOM   4408  CB  CYS A 289       3.879 -10.452  27.993  1.00 91.41           C
ATOM   4409 1HB  CYS A 289       3.298  -9.968  28.777  1.00 91.41           H
ATOM   4410 2HB  CYS A 289       4.424 -11.273  28.461  1.00 91.41           H
ATOM   4411  SG  CYS A 289       5.057  -9.259  27.261  1.00 91.41           S
ATOM   4412  HN  CYS A 289       2.130 -12.193  28.408  1.00 91.41           H
ATOM   4413  N   ALA A 290       3.932 -13.000  26.005  1.00 93.48           N
ATOM   4414  CA  ALA A 290       4.698 -13.792  25.058  1.00 93.48           C
ATOM   4415  C   ALA A 290       3.972 -13.810  23.711  1.00 93.48           C
ATOM   4416  O   ALA A 290       4.599 -13.668  22.662  1.00 93.48           O
ATOM   4417  HA  ALA A 290       5.668 -13.311  24.931  1.00 93.48           H
ATOM   4418  CB  ALA A 290       4.913 -15.197  25.623  1.00 93.48           C
ATOM   4419 1HB  ALA A 290       5.459 -15.130  26.564  1.00 93.48           H
ATOM   4420 2HB  ALA A 290       3.947 -15.671  25.795  1.00 93.48           H
ATOM   4421 3HB  ALA A 290       5.488 -15.791  24.912  1.00 93.48           H
ATOM   4422  HN  ALA A 290       3.597 -13.502  26.802  1.00 93.48           H
ATOM   4423  N   VAL A 291       2.661 -13.985  23.784  1.00 93.40           N
ATOM   4424  CA  VAL A 291       1.843 -14.027  22.583  1.00 93.40           C
ATOM   4425  C   VAL A 291       1.841 -12.645  21.925  1.00 93.40           C
ATOM   4426  O   VAL A 291       1.950 -12.535  20.705  1.00 93.40           O
ATOM   4427  HA  VAL A 291       2.301 -14.741  21.898  1.00 93.40           H
ATOM   4428  CB  VAL A 291       0.439 -14.529  22.924  1.00 93.40           C
ATOM   4429  HB  VAL A 291       0.011 -13.852  23.663  1.00 93.40           H
ATOM   4430  CG1 VAL A 291      -0.465 -14.508  21.689  1.00 93.40           C
ATOM   4431 1HG1 VAL A 291      -0.541 -13.488  21.312  1.00 93.40           H
ATOM   4432 2HG1 VAL A 291      -0.041 -15.151  20.918  1.00 93.40           H
ATOM   4433 3HG1 VAL A 291      -1.457 -14.870  21.959  1.00 93.40           H
ATOM   4434  CG2 VAL A 291       0.492 -15.928  23.541  1.00 93.40           C
ATOM   4435 1HG2 VAL A 291       0.948 -16.620  22.834  1.00 93.40           H
ATOM   4436 2HG2 VAL A 291       1.084 -15.899  24.456  1.00 93.40           H
ATOM   4437 3HG2 VAL A 291      -0.520 -16.261  23.773  1.00 93.40           H
ATOM   4438  HN  VAL A 291       2.159 -14.098  24.641  1.00 93.40           H
ATOM   4439  N   SER A 292       1.715 -11.626  22.763  1.00 93.06           N
ATOM   4440  CA  SER A 292       1.682 -10.257  22.276  1.00 93.06           C
ATOM   4441  C   SER A 292       2.978  -9.936  21.529  1.00 93.06           C
ATOM   4442  O   SER A 292       2.945  -9.384  20.431  1.00 93.06           O
ATOM   4443  HA  SER A 292       0.829 -10.212  21.599  1.00 93.06           H
ATOM   4444  CB  SER A 292       1.474  -9.269  23.426  1.00 93.06           C
ATOM   4445 1HB  SER A 292       0.605  -9.572  24.011  1.00 93.06           H
ATOM   4446 2HB  SER A 292       2.335  -9.302  24.093  1.00 93.06           H
ATOM   4447  OG  SER A 292       1.288  -7.936  22.957  1.00 93.06           O
ATOM   4448  HG  SER A 292       0.437  -7.872  22.436  1.00 93.06           H
ATOM   4449  HN  SER A 292       1.637 -11.724  23.755  1.00 93.06           H
ATOM   4450  N   THR A 293       4.089 -10.296  22.155  1.00 92.69           N
ATOM   4451  CA  THR A 293       5.395 -10.018  21.581  1.00 92.69           C
ATOM   4452  C   THR A 293       5.500 -10.619  20.178  1.00 92.69           C
ATOM   4453  O   THR A 293       5.936  -9.949  19.243  1.00 92.69           O
ATOM   4454  HA  THR A 293       5.501  -8.938  21.475  1.00 92.69           H
ATOM   4455  CB  THR A 293       6.458 -10.543  22.548  1.00 92.69           C
ATOM   4456  HB  THR A 293       6.342 -11.615  22.710  1.00 92.69           H
ATOM   4457  OG1 THR A 293       6.307  -9.726  23.706  1.00 92.69           O
ATOM   4458  HG1 THR A 293       5.709 -10.178  24.368  1.00 92.69           H
ATOM   4459  CG2 THR A 293       7.881 -10.250  22.069  1.00 92.69           C
ATOM   4460 1HG2 THR A 293       8.018  -9.173  21.972  1.00 92.69           H
ATOM   4461 2HG2 THR A 293       8.044 -10.726  21.101  1.00 92.69           H
ATOM   4462 3HG2 THR A 293       8.596 -10.644  22.791  1.00 92.69           H
ATOM   4463  HN  THR A 293       4.107 -10.769  23.036  1.00 92.69           H
ATOM   4464  N   ASN A 294       5.093 -11.876  20.075  1.00 94.01           N
ATOM   4465  CA  ASN A 294       5.239 -12.610  18.830  1.00 94.01           C
ATOM   4466  C   ASN A 294       4.347 -11.975  17.761  1.00 94.01           C
ATOM   4467  O   ASN A 294       4.730 -11.894  16.595  1.00 94.01           O
ATOM   4468  HA  ASN A 294       6.298 -12.545  18.581  1.00 94.01           H
ATOM   4469  CB  ASN A 294       4.810 -14.069  18.997  1.00 94.01           C
ATOM   4470 1HB  ASN A 294       3.858 -14.114  19.527  1.00 94.01           H
ATOM   4471 2HB  ASN A 294       4.650 -14.520  18.018  1.00 94.01           H
ATOM   4472  CG  ASN A 294       5.866 -14.866  19.766  1.00 94.01           C
ATOM   4473  OD1 ASN A 294       7.001 -14.450  19.924  1.00 94.01           O
ATOM   4474  ND2 ASN A 294       5.429 -16.032  20.233  1.00 94.01           N
ATOM   4475 1HD2 ASN A 294       4.484 -16.315  20.068  1.00 94.01           H
ATOM   4476 2HD2 ASN A 294       6.045 -16.627  20.749  1.00 94.01           H
ATOM   4477  HN  ASN A 294       4.672 -12.390  20.822  1.00 94.01           H
ATOM   4478  N   ILE A 295       3.174 -11.540  18.197  1.00 93.05           N
ATOM   4479  CA  ILE A 295       2.208 -10.951  17.285  1.00 93.05           C
ATOM   4480  C   ILE A 295       2.766  -9.635  16.738  1.00 93.05           C
ATOM   4481  O   ILE A 295       2.609  -9.334  15.556  1.00 93.05           O
ATOM   4482  HA  ILE A 295       2.079 -11.643  16.453  1.00 93.05           H
ATOM   4483  CB  ILE A 295       0.846 -10.804  17.967  1.00 93.05           C
ATOM   4484  HB  ILE A 295       1.010 -10.445  18.983  1.00 93.05           H
ATOM   4485  CG1 ILE A 295       0.139 -12.157  18.076  1.00 93.05           C
ATOM   4486 1HG1 ILE A 295      -0.176 -12.487  17.086  1.00 93.05           H
ATOM   4487 2HG1 ILE A 295       0.835 -12.906  18.455  1.00 93.05           H
ATOM   4488  CG2 ILE A 295      -0.016  -9.762  17.253  1.00 93.05           C
ATOM   4489 1HG2 ILE A 295       0.490  -8.797  17.272  1.00 93.05           H
ATOM   4490 2HG2 ILE A 295      -0.175 -10.069  16.219  1.00 93.05           H
ATOM   4491 3HG2 ILE A 295      -0.978  -9.679  17.758  1.00 93.05           H
ATOM   4492  CD1 ILE A 295      -1.076 -12.068  19.001  1.00 93.05           C
ATOM   4493 1HD1 ILE A 295      -0.754 -11.761  19.996  1.00 93.05           H
ATOM   4494 2HD1 ILE A 295      -1.780 -11.336  18.605  1.00 93.05           H
ATOM   4495 3HD1 ILE A 295      -1.560 -13.043  19.060  1.00 93.05           H
ATOM   4496  HN  ILE A 295       2.880 -11.584  19.152  1.00 93.05           H
ATOM   4497  N   ASP A 296       3.406  -8.887  17.625  1.00 93.02           N
ATOM   4498  CA  ASP A 296       3.955  -7.593  17.255  1.00 93.02           C
ATOM   4499  C   ASP A 296       5.102  -7.796  16.262  1.00 93.02           C
ATOM   4500  O   ASP A 296       5.256  -7.021  15.320  1.00 93.02           O
ATOM   4501  HA  ASP A 296       3.121  -7.041  16.821  1.00 93.02           H
ATOM   4502  CB  ASP A 296       4.512  -6.861  18.477  1.00 93.02           C
ATOM   4503 1HB  ASP A 296       5.133  -7.540  19.061  1.00 93.02           H
ATOM   4504 2HB  ASP A 296       5.153  -6.041  18.154  1.00 93.02           H
ATOM   4505  CG  ASP A 296       3.381  -6.317  19.352  1.00 93.02           C
ATOM   4506  OD1 ASP A 296       2.253  -6.216  18.824  1.00 93.02           O
ATOM   4507  OD2 ASP A 296       3.670  -6.015  20.530  1.00 93.02           O
ATOM   4508  HN  ASP A 296       3.550  -9.150  18.578  1.00 93.02           H
ATOM   4509  N   ILE A 297       5.877  -8.842  16.508  1.00 93.70           N
ATOM   4510  CA  ILE A 297       6.960  -9.199  15.609  1.00 93.70           C
ATOM   4511  C   ILE A 297       6.381  -9.578  14.244  1.00 93.70           C
ATOM   4512  O   ILE A 297       6.894  -9.155  13.209  1.00 93.70           O
ATOM   4513  HA  ILE A 297       7.586  -8.315  15.484  1.00 93.70           H
ATOM   4514  CB  ILE A 297       7.836 -10.290  16.230  1.00 93.70           C
ATOM   4515  HB  ILE A 297       7.183 -11.069  16.622  1.00 93.70           H
ATOM   4516  CG1 ILE A 297       8.642  -9.740  17.408  1.00 93.70           C
ATOM   4517 1HG1 ILE A 297       9.387  -9.032  17.044  1.00 93.70           H
ATOM   4518 2HG1 ILE A 297       7.983  -9.192  18.081  1.00 93.70           H
ATOM   4519  CG2 ILE A 297       8.732 -10.940  15.174  1.00 93.70           C
ATOM   4520 1HG2 ILE A 297       8.113 -11.389  14.398  1.00 93.70           H
ATOM   4521 2HG2 ILE A 297       9.379 -10.184  14.731  1.00 93.70           H
ATOM   4522 3HG2 ILE A 297       9.343 -11.712  15.643  1.00 93.70           H
ATOM   4523  CD1 ILE A 297       9.335 -10.870  18.172  1.00 93.70           C
ATOM   4524 1HD1 ILE A 297       8.586 -11.563  18.554  1.00 93.70           H
ATOM   4525 2HD1 ILE A 297      10.012 -11.401  17.502  1.00 93.70           H
ATOM   4526 3HD1 ILE A 297       9.902 -10.452  19.004  1.00 93.70           H
ATOM   4527  HN  ILE A 297       5.773  -9.440  17.303  1.00 93.70           H
ATOM   4528  N   CYS A 298       5.320 -10.371  14.287  1.00 94.08           N
ATOM   4529  CA  CYS A 298       4.676 -10.825  13.066  1.00 94.08           C
ATOM   4530  C   CYS A 298       4.197  -9.597  12.290  1.00 94.08           C
ATOM   4531  O   CYS A 298       4.302  -9.552  11.065  1.00 94.08           O
ATOM   4532  HA  CYS A 298       5.430 -11.372  12.499  1.00 94.08           H
ATOM   4533  CB  CYS A 298       3.532 -11.797  13.359  1.00 94.08           C
ATOM   4534 1HB  CYS A 298       2.871 -11.377  14.117  1.00 94.08           H
ATOM   4535 2HB  CYS A 298       2.932 -11.947  12.461  1.00 94.08           H
ATOM   4536  SG  CYS A 298       4.203 -13.399  13.935  1.00 94.08           S
ATOM   4537  HG  CYS A 298       4.486 -12.996  15.170  1.00 94.08           H
ATOM   4538  HN  CYS A 298       4.903 -10.701  15.133  1.00 94.08           H
ATOM   4539  N   PHE A 299       3.681  -8.630  13.035  1.00 93.17           N
ATOM   4540  CA  PHE A 299       3.184  -7.405  12.432  1.00 93.17           C
ATOM   4541  C   PHE A 299       4.291  -6.688  11.655  1.00 93.17           C
ATOM   4542  O   PHE A 299       4.079  -6.255  10.523  1.00 93.17           O
ATOM   4543  HA  PHE A 299       2.384  -7.684  11.746  1.00 93.17           H
ATOM   4544  CB  PHE A 299       2.713  -6.503  13.574  1.00 93.17           C
ATOM   4545 1HB  PHE A 299       1.950  -7.029  14.148  1.00 93.17           H
ATOM   4546 2HB  PHE A 299       3.550  -6.321  14.248  1.00 93.17           H
ATOM   4547  CG  PHE A 299       2.147  -5.159  13.112  1.00 93.17           C
ATOM   4548  CD1 PHE A 299       2.955  -4.066  13.051  1.00 93.17           C
ATOM   4549  HD1 PHE A 299       4.005  -4.148  13.331  1.00 93.17           H
ATOM   4550  CD2 PHE A 299       0.837  -5.056  12.763  1.00 93.17           C
ATOM   4551  HD2 PHE A 299       0.190  -5.932  12.812  1.00 93.17           H
ATOM   4552  CE1 PHE A 299       2.429  -2.818  12.623  1.00 93.17           C
ATOM   4553  HE1 PHE A 299       3.076  -1.942  12.574  1.00 93.17           H
ATOM   4554  CE2 PHE A 299       0.311  -3.808  12.335  1.00 93.17           C
ATOM   4555  HE2 PHE A 299      -0.739  -3.726  12.055  1.00 93.17           H
ATOM   4556  CZ  PHE A 299       1.119  -2.716  12.274  1.00 93.17           C
ATOM   4557  HZ  PHE A 299       0.716  -1.758  11.945  1.00 93.17           H
ATOM   4558  HN  PHE A 299       3.600  -8.674  14.031  1.00 93.17           H
ATOM   4559  N   GLN A 300       5.447  -6.585  12.294  1.00 92.62           N
ATOM   4560  CA  GLN A 300       6.565  -5.866  11.707  1.00 92.62           C
ATOM   4561  C   GLN A 300       7.024  -6.556  10.421  1.00 92.62           C
ATOM   4562  O   GLN A 300       7.306  -5.894   9.423  1.00 92.62           O
ATOM   4563  HA  GLN A 300       6.181  -4.872  11.477  1.00 92.62           H
ATOM   4564  CB  GLN A 300       7.719  -5.739  12.703  1.00 92.62           C
ATOM   4565 1HB  GLN A 300       7.963  -6.721  13.109  1.00 92.62           H
ATOM   4566 2HB  GLN A 300       8.609  -5.377  12.190  1.00 92.62           H
ATOM   4567  CG  GLN A 300       7.357  -4.785  13.843  1.00 92.62           C
ATOM   4568 1HG  GLN A 300       6.409  -5.087  14.288  1.00 92.62           H
ATOM   4569 2HG  GLN A 300       8.111  -4.847  14.628  1.00 92.62           H
ATOM   4570  CD  GLN A 300       7.254  -3.344  13.340  1.00 92.62           C
ATOM   4571  OE1 GLN A 300       7.619  -3.022  12.221  1.00 92.62           O
ATOM   4572  NE2 GLN A 300       6.739  -2.497  14.227  1.00 92.62           N
ATOM   4573 1HE2 GLN A 300       6.460  -2.826  15.129  1.00 92.62           H
ATOM   4574 2HE2 GLN A 300       6.632  -1.531  13.991  1.00 92.62           H
ATOM   4575  HN  GLN A 300       5.626  -6.982  13.194  1.00 92.62           H
ATOM   4576  N   VAL A 301       7.084  -7.878  10.486  1.00 94.32           N
ATOM   4577  CA  VAL A 301       7.556  -8.662   9.357  1.00 94.32           C
ATOM   4578  C   VAL A 301       6.608  -8.466   8.173  1.00 94.32           C
ATOM   4579  O   VAL A 301       7.044  -8.130   7.073  1.00 94.32           O
ATOM   4580  HA  VAL A 301       8.542  -8.285   9.084  1.00 94.32           H
ATOM   4581  CB  VAL A 301       7.707 -10.129   9.765  1.00 94.32           C
ATOM   4582  HB  VAL A 301       6.754 -10.462  10.177  1.00 94.32           H
ATOM   4583  CG1 VAL A 301       8.028 -11.005   8.553  1.00 94.32           C
ATOM   4584 1HG1 VAL A 301       7.221 -10.926   7.824  1.00 94.32           H
ATOM   4585 2HG1 VAL A 301       8.961 -10.671   8.099  1.00 94.32           H
ATOM   4586 3HG1 VAL A 301       8.129 -12.043   8.871  1.00 94.32           H
ATOM   4587  CG2 VAL A 301       8.770 -10.289  10.854  1.00 94.32           C
ATOM   4588 1HG2 VAL A 301       9.729  -9.930  10.480  1.00 94.32           H
ATOM   4589 2HG2 VAL A 301       8.482  -9.710  11.731  1.00 94.32           H
ATOM   4590 3HG2 VAL A 301       8.857 -11.341  11.125  1.00 94.32           H
ATOM   4591  HN  VAL A 301       6.818  -8.411  11.289  1.00 94.32           H
ATOM   4592  N   THR A 302       5.328  -8.683   8.438  1.00 93.89           N
ATOM   4593  CA  THR A 302       4.328  -8.646   7.385  1.00 93.89           C
ATOM   4594  C   THR A 302       4.192  -7.227   6.829  1.00 93.89           C
ATOM   4595  O   THR A 302       3.941  -7.044   5.639  1.00 93.89           O
ATOM   4596  HA  THR A 302       4.669  -9.279   6.565  1.00 93.89           H
ATOM   4597  CB  THR A 302       3.022  -9.204   7.952  1.00 93.89           C
ATOM   4598  HB  THR A 302       2.233  -9.188   7.201  1.00 93.89           H
ATOM   4599  OG1 THR A 302       2.782  -8.413   9.113  1.00 93.89           O
ATOM   4600  HG1 THR A 302       3.188  -8.851   9.915  1.00 93.89           H
ATOM   4601  CG2 THR A 302       3.180 -10.625   8.496  1.00 93.89           C
ATOM   4602 1HG2 THR A 302       3.921 -10.628   9.295  1.00 93.89           H
ATOM   4603 2HG2 THR A 302       3.507 -11.287   7.694  1.00 93.89           H
ATOM   4604 3HG2 THR A 302       2.223 -10.973   8.887  1.00 93.89           H
ATOM   4605  HN  THR A 302       4.972  -8.882   9.352  1.00 93.89           H
ATOM   4606  N   GLN A 303       4.364  -6.259   7.717  1.00 92.68           N
ATOM   4607  CA  GLN A 303       4.342  -4.863   7.315  1.00 92.68           C
ATOM   4608  C   GLN A 303       5.455  -4.584   6.302  1.00 92.68           C
ATOM   4609  O   GLN A 303       5.242  -3.874   5.320  1.00 92.68           O
ATOM   4610  HA  GLN A 303       3.370  -4.710   6.848  1.00 92.68           H
ATOM   4611  CB  GLN A 303       4.464  -3.941   8.530  1.00 92.68           C
ATOM   4612 1HB  GLN A 303       3.579  -4.041   9.158  1.00 92.68           H
ATOM   4613 2HB  GLN A 303       5.320  -4.241   9.135  1.00 92.68           H
ATOM   4614  CG  GLN A 303       4.626  -2.482   8.097  1.00 92.68           C
ATOM   4615 1HG  GLN A 303       5.678  -2.271   7.903  1.00 92.68           H
ATOM   4616 2HG  GLN A 303       4.089  -2.314   7.164  1.00 92.68           H
ATOM   4617  CD  GLN A 303       4.100  -1.530   9.173  1.00 92.68           C
ATOM   4618  OE1 GLN A 303       4.757  -1.243  10.160  1.00 92.68           O
ATOM   4619  NE2 GLN A 303       2.881  -1.057   8.927  1.00 92.68           N
ATOM   4620 1HE2 GLN A 303       2.396  -1.332   8.098  1.00 92.68           H
ATOM   4621 2HE2 GLN A 303       2.450  -0.426   9.573  1.00 92.68           H
ATOM   4622  HN  GLN A 303       4.515  -6.415   8.693  1.00 92.68           H
ATOM   4623  N   THR A 304       6.617  -5.159   6.575  1.00 92.75           N
ATOM   4624  CA  THR A 304       7.779  -4.932   5.733  1.00 92.75           C
ATOM   4625  C   THR A 304       7.550  -5.518   4.338  1.00 92.75           C
ATOM   4626  O   THR A 304       7.930  -4.913   3.337  1.00 92.75           O
ATOM   4627  HA  THR A 304       7.911  -3.857   5.610  1.00 92.75           H
ATOM   4628  CB  THR A 304       9.000  -5.518   6.445  1.00 92.75           C
ATOM   4629  HB  THR A 304       8.928  -6.604   6.512  1.00 92.75           H
ATOM   4630  OG1 THR A 304       9.042  -4.827   7.690  1.00 92.75           O
ATOM   4631  HG1 THR A 304       8.586  -5.367   8.397  1.00 92.75           H
ATOM   4632  CG2 THR A 304      10.315  -5.137   5.763  1.00 92.75           C
ATOM   4633 1HG2 THR A 304      10.420  -4.052   5.756  1.00 92.75           H
ATOM   4634 2HG2 THR A 304      10.314  -5.508   4.738  1.00 92.75           H
ATOM   4635 3HG2 THR A 304      11.149  -5.578   6.308  1.00 92.75           H
ATOM   4636  HN  THR A 304       6.771  -5.768   7.353  1.00 92.75           H
ATOM   4637  N   ILE A 305       6.930  -6.689   4.317  1.00 93.62           N
ATOM   4638  CA  ILE A 305       6.620  -7.349   3.061  1.00 93.62           C
ATOM   4639  C   ILE A 305       5.674  -6.466   2.246  1.00 93.62           C
ATOM   4640  O   ILE A 305       5.831  -6.336   1.032  1.00 93.62           O
ATOM   4641  HA  ILE A 305       7.554  -7.457   2.509  1.00 93.62           H
ATOM   4642  CB  ILE A 305       6.080  -8.758   3.315  1.00 93.62           C
ATOM   4643  HB  ILE A 305       5.252  -8.684   4.020  1.00 93.62           H
ATOM   4644  CG1 ILE A 305       7.146  -9.646   3.961  1.00 93.62           C
ATOM   4645 1HG1 ILE A 305       7.943  -9.842   3.244  1.00 93.62           H
ATOM   4646 2HG1 ILE A 305       7.597  -9.123   4.804  1.00 93.62           H
ATOM   4647  CG2 ILE A 305       5.524  -9.373   2.029  1.00 93.62           C
ATOM   4648 1HG2 ILE A 305       4.713  -8.751   1.650  1.00 93.62           H
ATOM   4649 2HG2 ILE A 305       6.316  -9.431   1.283  1.00 93.62           H
ATOM   4650 3HG2 ILE A 305       5.147 -10.374   2.238  1.00 93.62           H
ATOM   4651  CD1 ILE A 305       6.542 -10.969   4.436  1.00 93.62           C
ATOM   4652 1HD1 ILE A 305       5.762 -10.769   5.171  1.00 93.62           H
ATOM   4653 2HD1 ILE A 305       6.114 -11.499   3.586  1.00 93.62           H
ATOM   4654 3HD1 ILE A 305       7.321 -11.581   4.891  1.00 93.62           H
ATOM   4655  HN  ILE A 305       6.642  -7.184   5.137  1.00 93.62           H
ATOM   4656  N   ALA A 306       4.712  -5.880   2.945  1.00 92.01           N
ATOM   4657  CA  ALA A 306       3.701  -5.067   2.291  1.00 92.01           C
ATOM   4658  C   ALA A 306       4.370  -3.855   1.640  1.00 92.01           C
ATOM   4659  O   ALA A 306       3.976  -3.433   0.554  1.00 92.01           O
ATOM   4660  HA  ALA A 306       3.236  -5.675   1.515  1.00 92.01           H
ATOM   4661  CB  ALA A 306       2.632  -4.666   3.310  1.00 92.01           C
ATOM   4662 1HB  ALA A 306       2.167  -5.562   3.721  1.00 92.01           H
ATOM   4663 2HB  ALA A 306       3.094  -4.094   4.115  1.00 92.01           H
ATOM   4664 3HB  ALA A 306       1.874  -4.056   2.819  1.00 92.01           H
ATOM   4665  HN  ALA A 306       4.618  -5.955   3.937  1.00 92.01           H
ATOM   4666  N   PHE A 307       5.371  -3.329   2.331  1.00 92.10           N
ATOM   4667  CA  PHE A 307       6.060  -2.139   1.863  1.00 92.10           C
ATOM   4668  C   PHE A 307       6.921  -2.451   0.637  1.00 92.10           C
ATOM   4669  O   PHE A 307       7.066  -1.614  -0.253  1.00 92.10           O
ATOM   4670  HA  PHE A 307       5.297  -1.409   1.592  1.00 92.10           H
ATOM   4671  CB  PHE A 307       6.967  -1.669   3.002  1.00 92.10           C
ATOM   4672 1HB  PHE A 307       7.532  -2.522   3.378  1.00 92.10           H
ATOM   4673 2HB  PHE A 307       7.691  -0.957   2.606  1.00 92.10           H
ATOM   4674  CG  PHE A 307       6.217  -1.019   4.166  1.00 92.10           C
ATOM   4675  CD1 PHE A 307       4.857  -1.008   4.178  1.00 92.10           C
ATOM   4676  HD1 PHE A 307       4.301  -1.462   3.357  1.00 92.10           H
ATOM   4677  CD2 PHE A 307       6.910  -0.452   5.190  1.00 92.10           C
ATOM   4678  HD2 PHE A 307       8.000  -0.461   5.181  1.00 92.10           H
ATOM   4679  CE1 PHE A 307       4.161  -0.404   5.258  1.00 92.10           C
ATOM   4680  HE1 PHE A 307       3.071  -0.395   5.267  1.00 92.10           H
ATOM   4681  CE2 PHE A 307       6.214   0.151   6.271  1.00 92.10           C
ATOM   4682  HE2 PHE A 307       6.770   0.606   7.091  1.00 92.10           H
ATOM   4683  CZ  PHE A 307       4.854   0.163   6.282  1.00 92.10           C
ATOM   4684  HZ  PHE A 307       4.320   0.626   7.111  1.00 92.10           H
ATOM   4685  HN  PHE A 307       5.711  -3.702   3.195  1.00 92.10           H
ATOM   4686  N   PHE A 308       7.470  -3.657   0.630  1.00 92.58           N
ATOM   4687  CA  PHE A 308       8.351  -4.072  -0.448  1.00 92.58           C
ATOM   4688  C   PHE A 308       7.617  -4.060  -1.791  1.00 92.58           C
ATOM   4689  O   PHE A 308       8.245  -3.970  -2.844  1.00 92.58           O
ATOM   4690  HA  PHE A 308       9.178  -3.363  -0.482  1.00 92.58           H
ATOM   4691  CB  PHE A 308       8.796  -5.502  -0.136  1.00 92.58           C
ATOM   4692 1HB  PHE A 308       9.138  -5.548   0.898  1.00 92.58           H
ATOM   4693 2HB  PHE A 308       7.935  -6.166  -0.217  1.00 92.58           H
ATOM   4694  CG  PHE A 308       9.909  -6.021  -1.050  1.00 92.58           C
ATOM   4695  CD1 PHE A 308       9.608  -6.851  -2.084  1.00 92.58           C
ATOM   4696  HD1 PHE A 308       8.574  -7.148  -2.262  1.00 92.58           H
ATOM   4697  CD2 PHE A 308      11.199  -5.651  -0.827  1.00 92.58           C
ATOM   4698  HD2 PHE A 308      11.440  -4.985   0.001  1.00 92.58           H
ATOM   4699  CE1 PHE A 308      10.641  -7.332  -2.931  1.00 92.58           C
ATOM   4700  HE1 PHE A 308      10.400  -7.998  -3.760  1.00 92.58           H
ATOM   4701  CE2 PHE A 308      12.231  -6.132  -1.675  1.00 92.58           C
ATOM   4702  HE2 PHE A 308      13.265  -5.836  -1.497  1.00 92.58           H
ATOM   4703  CZ  PHE A 308      11.931  -6.963  -2.709  1.00 92.58           C
ATOM   4704  HZ  PHE A 308      12.723  -7.332  -3.360  1.00 92.58           H
ATOM   4705  HN  PHE A 308       7.322  -4.342   1.343  1.00 92.58           H
ATOM   4706  N   HIS A 309       6.298  -4.153  -1.709  1.00 91.05           N
ATOM   4707  CA  HIS A 309       5.475  -4.189  -2.905  1.00 91.05           C
ATOM   4708  C   HIS A 309       5.734  -2.936  -3.745  1.00 91.05           C
ATOM   4709  O   HIS A 309       5.735  -2.997  -4.973  1.00 91.05           O
ATOM   4710  HA  HIS A 309       5.785  -5.066  -3.472  1.00 91.05           H
ATOM   4711  CB  HIS A 309       3.998  -4.365  -2.544  1.00 91.05           C
ATOM   4712 1HB  HIS A 309       3.885  -5.276  -1.957  1.00 91.05           H
ATOM   4713 2HB  HIS A 309       3.689  -3.536  -1.908  1.00 91.05           H
ATOM   4714  CG  HIS A 309       3.078  -4.435  -3.739  1.00 91.05           C
ATOM   4715  ND1 HIS A 309       2.503  -3.312  -4.309  1.00 91.05           N
ATOM   4716  HD1 HIS A 309       2.631  -2.369  -4.002  1.00 91.05           H
ATOM   4717  CD2 HIS A 309       2.639  -5.503  -4.465  1.00 91.05           C
ATOM   4718  HD2 HIS A 309       2.901  -6.546  -4.286  1.00 91.05           H
ATOM   4719  CE1 HIS A 309       1.754  -3.700  -5.331  1.00 91.05           C
ATOM   4720  HE1 HIS A 309       1.171  -3.047  -5.982  1.00 91.05           H
ATOM   4721  NE2 HIS A 309       1.839  -5.058  -5.426  1.00 91.05           N
ATOM   4722  HN  HIS A 309       5.793  -4.202  -0.847  1.00 91.05           H
ATOM   4723  N   SER A 310       5.948  -1.829  -3.048  1.00 89.31           N
ATOM   4724  CA  SER A 310       5.986  -0.531  -3.699  1.00 89.31           C
ATOM   4725  C   SER A 310       7.222  -0.432  -4.596  1.00 89.31           C
ATOM   4726  O   SER A 310       7.313   0.462  -5.436  1.00 89.31           O
ATOM   4727  HA  SER A 310       5.075  -0.480  -4.295  1.00 89.31           H
ATOM   4728  CB  SER A 310       5.985   0.601  -2.670  1.00 89.31           C
ATOM   4729 1HB  SER A 310       6.793   0.442  -1.955  1.00 89.31           H
ATOM   4730 2HB  SER A 310       6.186   1.548  -3.172  1.00 89.31           H
ATOM   4731  OG  SER A 310       4.745   0.688  -1.973  1.00 89.31           O
ATOM   4732  HG  SER A 310       4.044   1.077  -2.570  1.00 89.31           H
ATOM   4733  HN  SER A 310       6.093  -1.811  -2.059  1.00 89.31           H
ATOM   4734  N   CYS A 311       8.141  -1.362  -4.387  1.00 91.23           N
ATOM   4735  CA  CYS A 311       9.354  -1.409  -5.187  1.00 91.23           C
ATOM   4736  C   CYS A 311       9.176  -2.477  -6.268  1.00 91.23           C
ATOM   4737  O   CYS A 311       9.975  -2.561  -7.199  1.00 91.23           O
ATOM   4738  HA  CYS A 311       9.472  -0.422  -5.633  1.00 91.23           H
ATOM   4739  CB  CYS A 311      10.590  -1.670  -4.324  1.00 91.23           C
ATOM   4740 1HB  CYS A 311      11.494  -1.456  -4.895  1.00 91.23           H
ATOM   4741 2HB  CYS A 311      10.591  -1.001  -3.463  1.00 91.23           H
ATOM   4742  SG  CYS A 311      10.604  -3.411  -3.761  1.00 91.23           S
ATOM   4743  HG  CYS A 311       9.608  -3.283  -2.890  1.00 91.23           H
ATOM   4744  HN  CYS A 311       8.068  -2.074  -3.689  1.00 91.23           H
ATOM   4745  N   LEU A 312       8.124  -3.266  -6.108  1.00 89.74           N
ATOM   4746  CA  LEU A 312       7.905  -4.407  -6.980  1.00 89.74           C
ATOM   4747  C   LEU A 312       7.190  -3.943  -8.250  1.00 89.74           C
ATOM   4748  O   LEU A 312       7.431  -4.476  -9.332  1.00 89.74           O
ATOM   4749  HA  LEU A 312       8.884  -4.798  -7.258  1.00 89.74           H
ATOM   4750  CB  LEU A 312       7.169  -5.520  -6.231  1.00 89.74           C
ATOM   4751 1HB  LEU A 312       6.332  -5.076  -5.692  1.00 89.74           H
ATOM   4752 2HB  LEU A 312       6.747  -6.207  -6.965  1.00 89.74           H
ATOM   4753  CG  LEU A 312       8.007  -6.329  -5.238  1.00 89.74           C
ATOM   4754  HG  LEU A 312       8.318  -5.664  -4.433  1.00 89.74           H
ATOM   4755  CD1 LEU A 312       7.178  -7.448  -4.606  1.00 89.74           C
ATOM   4756 1HD1 LEU A 312       6.328  -7.016  -4.076  1.00 89.74           H
ATOM   4757 2HD1 LEU A 312       6.816  -8.118  -5.386  1.00 89.74           H
ATOM   4758 3HD1 LEU A 312       7.797  -8.007  -3.904  1.00 89.74           H
ATOM   4759  CD2 LEU A 312       9.278  -6.862  -5.901  1.00 89.74           C
ATOM   4760 1HD2 LEU A 312       9.009  -7.506  -6.738  1.00 89.74           H
ATOM   4761 2HD2 LEU A 312       9.877  -6.026  -6.264  1.00 89.74           H
ATOM   4762 3HD2 LEU A 312       9.855  -7.433  -5.174  1.00 89.74           H
ATOM   4763  HN  LEU A 312       7.430  -3.136  -5.400  1.00 89.74           H
ATOM   4764  N   ASN A 313       6.325  -2.955  -8.077  1.00 81.95           N
ATOM   4765  CA  ASN A 313       5.444  -2.534  -9.153  1.00 81.95           C
ATOM   4766  C   ASN A 313       6.277  -2.250 -10.405  1.00 81.95           C
ATOM   4767  O   ASN A 313       6.007  -2.801 -11.472  1.00 81.95           O
ATOM   4768  HA  ASN A 313       4.748  -3.360  -9.294  1.00 81.95           H
ATOM   4769  CB  ASN A 313       4.696  -1.251  -8.783  1.00 81.95           C
ATOM   4770 1HB  ASN A 313       5.356  -0.591  -8.220  1.00 81.95           H
ATOM   4771 2HB  ASN A 313       4.410  -0.718  -9.689  1.00 81.95           H
ATOM   4772  CG  ASN A 313       3.449  -1.564  -7.953  1.00 81.95           C
ATOM   4773  OD1 ASN A 313       2.901  -2.654  -7.995  1.00 81.95           O
ATOM   4774  ND2 ASN A 313       3.033  -0.551  -7.199  1.00 81.95           N
ATOM   4775 1HD2 ASN A 313       3.529   0.317  -7.210  1.00 81.95           H
ATOM   4776 2HD2 ASN A 313       2.225  -0.658  -6.620  1.00 81.95           H
ATOM   4777  HN  ASN A 313       6.220  -2.448  -7.222  1.00 81.95           H
ATOM   4778  N   PRO A 314       7.299  -1.390 -10.300  1.00 79.59           N
ATOM   4779  CA  PRO A 314       8.125  -1.054 -11.462  1.00 79.59           C
ATOM   4780  C   PRO A 314       8.674  -2.289 -12.156  1.00 79.59           C
ATOM   4781  O   PRO A 314       8.670  -2.370 -13.384  1.00 79.59           O
ATOM   4782  HA  PRO A 314       7.522  -0.548 -12.216  1.00 79.59           H
ATOM   4783  CB  PRO A 314       9.242  -0.189 -10.875  1.00 79.59           C
ATOM   4784 1HB  PRO A 314      10.109  -0.787 -10.597  1.00 79.59           H
ATOM   4785 2HB  PRO A 314       9.587   0.559 -11.589  1.00 79.59           H
ATOM   4786  CG  PRO A 314       8.588   0.454  -9.658  1.00 79.59           C
ATOM   4787 1HG  PRO A 314       9.328   0.812  -8.942  1.00 79.59           H
ATOM   4788 2HG  PRO A 314       7.983   1.319  -9.932  1.00 79.59           H
ATOM   4789  CD  PRO A 314       7.744  -0.676  -9.090  1.00 79.59           C
ATOM   4790 1HD  PRO A 314       8.324  -1.324  -8.433  1.00 79.59           H
ATOM   4791 2HD  PRO A 314       6.906  -0.299  -8.502  1.00 79.59           H
ATOM   4792  N   VAL A 315       9.137  -3.229 -11.344  1.00 79.56           N
ATOM   4793  CA  VAL A 315       9.772  -4.426 -11.870  1.00 79.56           C
ATOM   4794  C   VAL A 315       8.775  -5.181 -12.751  1.00 79.56           C
ATOM   4795  O   VAL A 315       9.128  -5.649 -13.832  1.00 79.56           O
ATOM   4796  HA  VAL A 315      10.614  -4.109 -12.485  1.00 79.56           H
ATOM   4797  CB  VAL A 315      10.318  -5.275 -10.721  1.00 79.56           C
ATOM   4798  HB  VAL A 315       9.483  -5.536 -10.070  1.00 79.56           H
ATOM   4799  CG1 VAL A 315      10.931  -6.576 -11.244  1.00 79.56           C
ATOM   4800 1HG1 VAL A 315      10.169  -7.150 -11.771  1.00 79.56           H
ATOM   4801 2HG1 VAL A 315      11.748  -6.344 -11.926  1.00 79.56           H
ATOM   4802 3HG1 VAL A 315      11.311  -7.161 -10.406  1.00 79.56           H
ATOM   4803  CG2 VAL A 315      11.333  -4.487  -9.890  1.00 79.56           C
ATOM   4804 1HG2 VAL A 315      12.164  -4.182 -10.525  1.00 79.56           H
ATOM   4805 2HG2 VAL A 315      10.851  -3.602  -9.472  1.00 79.56           H
ATOM   4806 3HG2 VAL A 315      11.705  -5.114  -9.080  1.00 79.56           H
ATOM   4807  HN  VAL A 315       9.084  -3.181 -10.347  1.00 79.56           H
ATOM   4808  N   LEU A 316       7.550  -5.277 -12.255  1.00 78.65           N
ATOM   4809  CA  LEU A 316       6.529  -6.061 -12.929  1.00 78.65           C
ATOM   4810  C   LEU A 316       6.307  -5.498 -14.335  1.00 78.65           C
ATOM   4811  O   LEU A 316       6.141  -6.254 -15.291  1.00 78.65           O
ATOM   4812  HA  LEU A 316       6.906  -7.079 -13.021  1.00 78.65           H
ATOM   4813  CB  LEU A 316       5.256  -6.123 -12.084  1.00 78.65           C
ATOM   4814 1HB  LEU A 316       4.899  -5.105 -11.925  1.00 78.65           H
ATOM   4815 2HB  LEU A 316       4.488  -6.644 -12.656  1.00 78.65           H
ATOM   4816  CG  LEU A 316       5.388  -6.806 -10.721  1.00 78.65           C
ATOM   4817  HG  LEU A 316       6.112  -6.247 -10.128  1.00 78.65           H
ATOM   4818  CD1 LEU A 316       4.060  -6.776  -9.961  1.00 78.65           C
ATOM   4819 1HD1 LEU A 316       3.754  -5.741  -9.805  1.00 78.65           H
ATOM   4820 2HD1 LEU A 316       3.298  -7.297 -10.541  1.00 78.65           H
ATOM   4821 3HD1 LEU A 316       4.183  -7.268  -8.996  1.00 78.65           H
ATOM   4822  CD2 LEU A 316       5.930  -8.229 -10.871  1.00 78.65           C
ATOM   4823 1HD2 LEU A 316       5.250  -8.813 -11.491  1.00 78.65           H
ATOM   4824 2HD2 LEU A 316       6.913  -8.195 -11.343  1.00 78.65           H
ATOM   4825 3HD2 LEU A 316       6.015  -8.691  -9.888  1.00 78.65           H
ATOM   4826  HN  LEU A 316       7.252  -4.833 -11.410  1.00 78.65           H
ATOM   4827  N   TYR A 317       6.311  -4.176 -14.416  1.00 72.48           N
ATOM   4828  CA  TYR A 317       6.066  -3.503 -15.680  1.00 72.48           C
ATOM   4829  C   TYR A 317       7.256  -3.665 -16.628  1.00 72.48           C
ATOM   4830  O   TYR A 317       7.076  -3.862 -17.828  1.00 72.48           O
ATOM   4831  HA  TYR A 317       5.184  -3.953 -16.136  1.00 72.48           H
ATOM   4832  CB  TYR A 317       5.897  -2.020 -15.343  1.00 72.48           C
ATOM   4833 1HB  TYR A 317       6.821  -1.651 -14.899  1.00 72.48           H
ATOM   4834 2HB  TYR A 317       5.742  -1.463 -16.267  1.00 72.48           H
ATOM   4835  CG  TYR A 317       4.737  -1.728 -14.388  1.00 72.48           C
ATOM   4836  CD1 TYR A 317       3.574  -2.466 -14.468  1.00 72.48           C
ATOM   4837  HD1 TYR A 317       3.482  -3.258 -15.212  1.00 72.48           H
ATOM   4838  CD2 TYR A 317       4.855  -0.725 -13.447  1.00 72.48           C
ATOM   4839  HD2 TYR A 317       5.773  -0.142 -13.384  1.00 72.48           H
ATOM   4840  CE1 TYR A 317       2.483  -2.191 -13.570  1.00 72.48           C
ATOM   4841  HE1 TYR A 317       1.559  -2.767 -13.622  1.00 72.48           H
ATOM   4842  CE2 TYR A 317       3.764  -0.450 -12.549  1.00 72.48           C
ATOM   4843  HE2 TYR A 317       3.843   0.339 -11.801  1.00 72.48           H
ATOM   4844  CZ  TYR A 317       2.632  -1.196 -12.654  1.00 72.48           C
ATOM   4845  OH  TYR A 317       1.601  -0.937 -11.806  1.00 72.48           O
ATOM   4846  HH  TYR A 317       1.050  -1.760 -11.675  1.00 72.48           H
ATOM   4847  HN  TYR A 317       6.477  -3.568 -13.639  1.00 72.48           H
ATOM   4848  N   VAL A 318       8.446  -3.577 -16.052  1.00 68.09           N
ATOM   4849  CA  VAL A 318       9.666  -3.677 -16.835  1.00 68.09           C
ATOM   4850  C   VAL A 318       9.733  -5.057 -17.493  1.00 68.09           C
ATOM   4851  O   VAL A 318       9.973  -5.165 -18.694  1.00 68.09           O
ATOM   4852  HA  VAL A 318       9.619  -2.918 -17.616  1.00 68.09           H
ATOM   4853  CB  VAL A 318      10.880  -3.375 -15.954  1.00 68.09           C
ATOM   4854  HB  VAL A 318      10.863  -4.066 -15.111  1.00 68.09           H
ATOM   4855  CG1 VAL A 318      12.184  -3.603 -16.721  1.00 68.09           C
ATOM   4856 1HG1 VAL A 318      12.238  -4.642 -17.046  1.00 68.09           H
ATOM   4857 2HG1 VAL A 318      12.213  -2.948 -17.592  1.00 68.09           H
ATOM   4858 3HG1 VAL A 318      13.031  -3.381 -16.072  1.00 68.09           H
ATOM   4859  CG2 VAL A 318      10.813  -1.952 -15.397  1.00 68.09           C
ATOM   4860 1HG2 VAL A 318      10.794  -1.240 -16.222  1.00 68.09           H
ATOM   4861 2HG2 VAL A 318       9.909  -1.839 -14.798  1.00 68.09           H
ATOM   4862 3HG2 VAL A 318      11.688  -1.764 -14.774  1.00 68.09           H
ATOM   4863  HN  VAL A 318       8.584  -3.440 -15.071  1.00 68.09           H
ATOM   4864  N   PHE A 319       9.517  -6.078 -16.676  1.00 66.81           N
ATOM   4865  CA  PHE A 319       9.827  -7.438 -17.080  1.00 66.81           C
ATOM   4866  C   PHE A 319       8.657  -8.066 -17.839  1.00 66.81           C
ATOM   4867  O   PHE A 319       8.861  -8.868 -18.749  1.00 66.81           O
ATOM   4868  HA  PHE A 319      10.698  -7.391 -17.734  1.00 66.81           H
ATOM   4869  CB  PHE A 319      10.078  -8.239 -15.800  1.00 66.81           C
ATOM   4870 1HB  PHE A 319       9.342  -7.946 -15.051  1.00 66.81           H
ATOM   4871 2HB  PHE A 319       9.916  -9.297 -16.008  1.00 66.81           H
ATOM   4872  CG  PHE A 319      11.480  -8.057 -15.216  1.00 66.81           C
ATOM   4873  CD1 PHE A 319      12.527  -8.754 -15.733  1.00 66.81           C
ATOM   4874  HD1 PHE A 319      12.368  -9.442 -16.563  1.00 66.81           H
ATOM   4875  CD2 PHE A 319      11.679  -7.198 -14.181  1.00 66.81           C
ATOM   4876  HD2 PHE A 319      10.840  -6.639 -13.767  1.00 66.81           H
ATOM   4877  CE1 PHE A 319      13.829  -8.585 -15.191  1.00 66.81           C
ATOM   4878  HE1 PHE A 319      14.668  -9.143 -15.605  1.00 66.81           H
ATOM   4879  CE2 PHE A 319      12.981  -7.029 -13.639  1.00 66.81           C
ATOM   4880  HE2 PHE A 319      13.140  -6.340 -12.809  1.00 66.81           H
ATOM   4881  CZ  PHE A 319      14.028  -7.726 -14.155  1.00 66.81           C
ATOM   4882  HZ  PHE A 319      15.027  -7.596 -13.740  1.00 66.81           H
ATOM   4883  HN  PHE A 319       9.137  -5.987 -15.755  1.00 66.81           H
ATOM   4884  N   VAL A 320       7.456  -7.677 -17.437  1.00 68.55           N
ATOM   4885  CA  VAL A 320       6.252  -8.302 -17.959  1.00 68.55           C
ATOM   4886  C   VAL A 320       5.680  -7.437 -19.084  1.00 68.55           C
ATOM   4887  O   VAL A 320       5.006  -7.944 -19.979  1.00 68.55           O
ATOM   4888  HA  VAL A 320       6.537  -9.270 -18.372  1.00 68.55           H
ATOM   4889  CB  VAL A 320       5.255  -8.546 -16.825  1.00 68.55           C
ATOM   4890  HB  VAL A 320       4.699  -7.622 -16.663  1.00 68.55           H
ATOM   4891  CG1 VAL A 320       4.251  -9.637 -17.203  1.00 68.55           C
ATOM   4892 1HG1 VAL A 320       3.701  -9.332 -18.093  1.00 68.55           H
ATOM   4893 2HG1 VAL A 320       4.784 -10.566 -17.405  1.00 68.55           H
ATOM   4894 3HG1 VAL A 320       3.554  -9.790 -16.379  1.00 68.55           H
ATOM   4895  CG2 VAL A 320       5.979  -8.893 -15.523  1.00 68.55           C
ATOM   4896 1HG2 VAL A 320       6.571  -9.797 -15.667  1.00 68.55           H
ATOM   4897 2HG2 VAL A 320       6.635  -8.070 -15.241  1.00 68.55           H
ATOM   4898 3HG2 VAL A 320       5.246  -9.061 -14.733  1.00 68.55           H
ATOM   4899  HN  VAL A 320       7.298  -6.950 -16.768  1.00 68.55           H
ATOM   4900  N   GLY A 321       5.969  -6.147 -19.000  1.00 70.45           N
ATOM   4901  CA  GLY A 321       5.438  -5.197 -19.963  1.00 70.45           C
ATOM   4902  C   GLY A 321       6.290  -5.171 -21.234  1.00 70.45           C
ATOM   4903  O   GLY A 321       7.351  -4.551 -21.262  1.00 70.45           O
ATOM   4904 1HA  GLY A 321       4.412  -5.463 -20.214  1.00 70.45           H
ATOM   4905 2HA  GLY A 321       5.410  -4.202 -19.520  1.00 70.45           H
ATOM   4906  HN  GLY A 321       6.554  -5.750 -18.293  1.00 70.45           H
ATOM   4907  N   GLU A 322       5.791  -5.853 -22.256  1.00 70.79           N
ATOM   4908  CA  GLU A 322       6.428  -5.817 -23.561  1.00 70.79           C
ATOM   4909  C   GLU A 322       6.517  -4.376 -24.069  1.00 70.79           C
ATOM   4910  O   GLU A 322       7.558  -3.953 -24.569  1.00 70.79           O
ATOM   4911  HA  GLU A 322       7.430  -6.216 -23.406  1.00 70.79           H
ATOM   4912  CB  GLU A 322       5.683  -6.705 -24.559  1.00 70.79           C
ATOM   4913 1HB  GLU A 322       4.612  -6.515 -24.492  1.00 70.79           H
ATOM   4914 2HB  GLU A 322       6.086  -6.551 -25.560  1.00 70.79           H
ATOM   4915  CG  GLU A 322       5.890  -8.186 -24.235  1.00 70.79           C
ATOM   4916 1HG  GLU A 322       6.954  -8.392 -24.120  1.00 70.79           H
ATOM   4917 2HG  GLU A 322       5.414  -8.424 -23.283  1.00 70.79           H
ATOM   4918  CD  GLU A 322       5.309  -9.075 -25.337  1.00 70.79           C
ATOM   4919  OE1 GLU A 322       5.676 -10.269 -25.355  1.00 70.79           O
ATOM   4920  OE2 GLU A 322       4.511  -8.539 -26.136  1.00 70.79           O
ATOM   4921  HN  GLU A 322       4.970  -6.420 -22.202  1.00 70.79           H
ATOM   4922  N   ARG A 323       5.410  -3.662 -23.924  1.00 70.79           N
ATOM   4923  CA  ARG A 323       5.332  -2.295 -24.410  1.00 70.79           C
ATOM   4924  C   ARG A 323       6.356  -1.416 -23.688  1.00 70.79           C
ATOM   4925  O   ARG A 323       7.021  -0.591 -24.312  1.00 70.79           O
ATOM   4926  HA  ARG A 323       5.556  -2.364 -25.474  1.00 70.79           H
ATOM   4927  CB  ARG A 323       3.933  -1.714 -24.199  1.00 70.79           C
ATOM   4928 1HB  ARG A 323       3.183  -2.472 -24.427  1.00 70.79           H
ATOM   4929 2HB  ARG A 323       3.802  -1.442 -23.151  1.00 70.79           H
ATOM   4930  CG  ARG A 323       3.710  -0.485 -25.082  1.00 70.79           C
ATOM   4931 1HG  ARG A 323       4.418   0.297 -24.809  1.00 70.79           H
ATOM   4932 2HG  ARG A 323       3.905  -0.742 -26.124  1.00 70.79           H
ATOM   4933  CD  ARG A 323       2.280   0.041 -24.940  1.00 70.79           C
ATOM   4934 1HD  ARG A 323       1.568  -0.770 -25.096  1.00 70.79           H
ATOM   4935 2HD  ARG A 323       2.121   0.415 -23.928  1.00 70.79           H
ATOM   4936  NE  ARG A 323       2.039   1.122 -25.922  1.00 70.79           N
ATOM   4937  HE  ARG A 323       2.540   1.090 -26.786  1.00 70.79           H
ATOM   4938  CZ  ARG A 323       1.190   2.140 -25.724  1.00 70.79           C
ATOM   4939  NH1 ARG A 323       0.492   2.232 -24.584  1.00 70.79           N
ATOM   4940 1HH1 ARG A 323       0.602   1.538 -23.873  1.00 70.79           H
ATOM   4941 2HH1 ARG A 323      -0.140   2.995 -24.445  1.00 70.79           H
ATOM   4942  NH2 ARG A 323       1.050   3.064 -26.684  1.00 70.79           N
ATOM   4943 1HH2 ARG A 323       0.421   3.830 -26.553  1.00 70.79           H
ATOM   4944 2HH2 ARG A 323       1.575   2.988 -27.532  1.00 70.79           H
ATOM   4945  HN  ARG A 323       4.579  -4.003 -23.484  1.00 70.79           H
ATOM   4946  N   PHE A 324       6.449  -1.623 -22.382  1.00 71.58           N
ATOM   4947  CA  PHE A 324       7.346  -0.827 -21.561  1.00 71.58           C
ATOM   4948  C   PHE A 324       8.805  -1.060 -21.958  1.00 71.58           C
ATOM   4949  O   PHE A 324       9.587  -0.115 -22.046  1.00 71.58           O
ATOM   4950  HA  PHE A 324       7.090   0.220 -21.724  1.00 71.58           H
ATOM   4951  CB  PHE A 324       7.145  -1.279 -20.113  1.00 71.58           C
ATOM   4952 1HB  PHE A 324       6.077  -1.329 -19.903  1.00 71.58           H
ATOM   4953 2HB  PHE A 324       7.539  -2.289 -20.000  1.00 71.58           H
ATOM   4954  CG  PHE A 324       7.811  -0.368 -19.079  1.00 71.58           C
ATOM   4955  CD1 PHE A 324       9.126  -0.535 -18.773  1.00 71.58           C
ATOM   4956  HD1 PHE A 324       9.705  -1.317 -19.264  1.00 71.58           H
ATOM   4957  CD2 PHE A 324       7.089   0.608 -18.467  1.00 71.58           C
ATOM   4958  HD2 PHE A 324       6.035   0.741 -18.712  1.00 71.58           H
ATOM   4959  CE1 PHE A 324       9.744   0.310 -17.813  1.00 71.58           C
ATOM   4960  HE1 PHE A 324      10.797   0.176 -17.568  1.00 71.58           H
ATOM   4961  CE2 PHE A 324       7.707   1.453 -17.507  1.00 71.58           C
ATOM   4962  HE2 PHE A 324       7.128   2.235 -17.016  1.00 71.58           H
ATOM   4963  CZ  PHE A 324       9.021   1.286 -17.201  1.00 71.58           C
ATOM   4964  HZ  PHE A 324       9.496   1.934 -16.465  1.00 71.58           H
ATOM   4965  HN  PHE A 324       5.928  -2.318 -21.887  1.00 71.58           H
ATOM   4966  N   ARG A 325       9.128  -2.325 -22.187  1.00 72.30           N
ATOM   4967  CA  ARG A 325      10.472  -2.691 -22.599  1.00 72.30           C
ATOM   4968  C   ARG A 325      10.863  -1.933 -23.869  1.00 72.30           C
ATOM   4969  O   ARG A 325      11.966  -1.397 -23.961  1.00 72.30           O
ATOM   4970  HA  ARG A 325      11.108  -2.406 -21.760  1.00 72.30           H
ATOM   4971  CB  ARG A 325      10.578  -4.195 -22.858  1.00 72.30           C
ATOM   4972 1HB  ARG A 325       9.740  -4.522 -23.473  1.00 72.30           H
ATOM   4973 2HB  ARG A 325      11.488  -4.408 -23.419  1.00 72.30           H
ATOM   4974  CG  ARG A 325      10.589  -4.978 -21.543  1.00 72.30           C
ATOM   4975 1HG  ARG A 325      11.408  -4.629 -20.914  1.00 72.30           H
ATOM   4976 2HG  ARG A 325       9.665  -4.791 -20.997  1.00 72.30           H
ATOM   4977  CD  ARG A 325      10.740  -6.479 -21.800  1.00 72.30           C
ATOM   4978 1HD  ARG A 325       9.843  -6.866 -22.283  1.00 72.30           H
ATOM   4979 2HD  ARG A 325      11.571  -6.658 -22.482  1.00 72.30           H
ATOM   4980  NE  ARG A 325      10.973  -7.190 -20.524  1.00 72.30           N
ATOM   4981  HE  ARG A 325      11.002  -6.649 -19.684  1.00 72.30           H
ATOM   4982  CZ  ARG A 325      11.147  -8.515 -20.423  1.00 72.30           C
ATOM   4983  NH1 ARG A 325      11.117  -9.290 -21.515  1.00 72.30           N
ATOM   4984 1HH1 ARG A 325      10.964  -8.881 -22.415  1.00 72.30           H
ATOM   4985 2HH1 ARG A 325      11.248 -10.278 -21.431  1.00 72.30           H
ATOM   4986  NH2 ARG A 325      11.351  -9.053 -19.212  1.00 72.30           N
ATOM   4987 1HH2 ARG A 325      11.482 -10.040 -19.120  1.00 72.30           H
ATOM   4988 2HH2 ARG A 325      11.371  -8.468 -18.402  1.00 72.30           H
ATOM   4989  HN  ARG A 325       8.491  -3.090 -22.095  1.00 72.30           H
ATOM   4990  N   ARG A 326       9.937  -1.913 -24.816  1.00 74.03           N
ATOM   4991  CA  ARG A 326      10.177  -1.243 -26.083  1.00 74.03           C
ATOM   4992  C   ARG A 326      10.423   0.250 -25.856  1.00 74.03           C
ATOM   4993  O   ARG A 326      11.359   0.821 -26.413  1.00 74.03           O
ATOM   4994  HA  ARG A 326      11.063  -1.728 -26.492  1.00 74.03           H
ATOM   4995  CB  ARG A 326       8.990  -1.419 -27.033  1.00 74.03           C
ATOM   4996 1HB  ARG A 326       8.061  -1.216 -26.500  1.00 74.03           H
ATOM   4997 2HB  ARG A 326       9.058  -0.693 -27.843  1.00 74.03           H
ATOM   4998  CG  ARG A 326       8.955  -2.835 -27.610  1.00 74.03           C
ATOM   4999 1HG  ARG A 326       9.861  -3.019 -28.188  1.00 74.03           H
ATOM   5000 2HG  ARG A 326       8.942  -3.562 -26.798  1.00 74.03           H
ATOM   5001  CD  ARG A 326       7.727  -3.035 -28.500  1.00 74.03           C
ATOM   5002 1HD  ARG A 326       6.823  -2.771 -27.951  1.00 74.03           H
ATOM   5003 2HD  ARG A 326       7.781  -2.371 -29.362  1.00 74.03           H
ATOM   5004  NE  ARG A 326       7.651  -4.442 -28.950  1.00 74.03           N
ATOM   5005  HE  ARG A 326       7.854  -5.159 -28.283  1.00 74.03           H
ATOM   5006  CZ  ARG A 326       7.328  -4.816 -30.196  1.00 74.03           C
ATOM   5007  NH1 ARG A 326       7.046  -3.898 -31.130  1.00 74.03           N
ATOM   5008 1HH1 ARG A 326       7.076  -2.925 -30.900  1.00 74.03           H
ATOM   5009 2HH1 ARG A 326       6.806  -4.185 -32.057  1.00 74.03           H
ATOM   5010  NH2 ARG A 326       7.290  -6.122 -30.493  1.00 74.03           N
ATOM   5011 1HH2 ARG A 326       7.050  -6.418 -31.417  1.00 74.03           H
ATOM   5012 2HH2 ARG A 326       7.502  -6.801 -29.790  1.00 74.03           H
ATOM   5013  HN  ARG A 326       9.038  -2.343 -24.729  1.00 74.03           H
ATOM   5014  N   ASP A 327       9.565   0.840 -25.036  1.00 74.21           N
ATOM   5015  CA  ASP A 327       9.591   2.279 -24.835  1.00 74.21           C
ATOM   5016  C   ASP A 327      10.814   2.650 -23.993  1.00 74.21           C
ATOM   5017  O   ASP A 327      11.400   3.715 -24.180  1.00 74.21           O
ATOM   5018  HA  ASP A 327       9.628   2.708 -25.836  1.00 74.21           H
ATOM   5019  CB  ASP A 327       8.342   2.753 -24.089  1.00 74.21           C
ATOM   5020 1HB  ASP A 327       8.221   2.177 -23.172  1.00 74.21           H
ATOM   5021 2HB  ASP A 327       8.463   3.796 -23.796  1.00 74.21           H
ATOM   5022  CG  ASP A 327       7.093   2.604 -24.960  1.00 74.21           C
ATOM   5023  OD1 ASP A 327       7.266   2.561 -26.197  1.00 74.21           O
ATOM   5024  OD2 ASP A 327       5.994   2.536 -24.369  1.00 74.21           O
ATOM   5025  HN  ASP A 327       8.864   0.353 -24.515  1.00 74.21           H
ATOM   5026  N   LEU A 328      11.162   1.751 -23.084  1.00 73.53           N
ATOM   5027  CA  LEU A 328      12.358   1.925 -22.279  1.00 73.53           C
ATOM   5028  C   LEU A 328      13.579   2.008 -23.198  1.00 73.53           C
ATOM   5029  O   LEU A 328      14.397   2.918 -23.068  1.00 73.53           O
ATOM   5030  HA  LEU A 328      12.260   2.873 -21.749  1.00 73.53           H
ATOM   5031  CB  LEU A 328      12.458   0.824 -21.222  1.00 73.53           C
ATOM   5032 1HB  LEU A 328      11.586   0.892 -20.571  1.00 73.53           H
ATOM   5033 2HB  LEU A 328      12.406  -0.141 -21.725  1.00 73.53           H
ATOM   5034  CG  LEU A 328      13.714   0.844 -20.348  1.00 73.53           C
ATOM   5035  HG  LEU A 328      14.585   0.854 -21.003  1.00 73.53           H
ATOM   5036  CD1 LEU A 328      13.771   2.117 -19.500  1.00 73.53           C
ATOM   5037 1HD1 LEU A 328      13.786   2.989 -20.155  1.00 73.53           H
ATOM   5038 2HD1 LEU A 328      12.895   2.163 -18.854  1.00 73.53           H
ATOM   5039 3HD1 LEU A 328      14.674   2.106 -18.889  1.00 73.53           H
ATOM   5040  CD2 LEU A 328      13.807  -0.420 -19.491  1.00 73.53           C
ATOM   5041 1HD2 LEU A 328      12.932  -0.485 -18.844  1.00 73.53           H
ATOM   5042 2HD2 LEU A 328      13.846  -1.296 -20.139  1.00 73.53           H
ATOM   5043 3HD2 LEU A 328      14.708  -0.379 -18.880  1.00 73.53           H
ATOM   5044  HN  LEU A 328      10.643   0.917 -22.896  1.00 73.53           H
ATOM   5045  N   VAL A 329      13.663   1.047 -24.105  1.00 75.50           N
ATOM   5046  CA  VAL A 329      14.799   0.966 -25.007  1.00 75.50           C
ATOM   5047  C   VAL A 329      14.826   2.209 -25.899  1.00 75.50           C
ATOM   5048  O   VAL A 329      15.897   2.699 -26.255  1.00 75.50           O
ATOM   5049  HA  VAL A 329      15.703   0.952 -24.398  1.00 75.50           H
ATOM   5050  CB  VAL A 329      14.744  -0.339 -25.803  1.00 75.50           C
ATOM   5051  HB  VAL A 329      13.758  -0.411 -26.262  1.00 75.50           H
ATOM   5052  CG1 VAL A 329      15.785  -0.342 -26.925  1.00 75.50           C
ATOM   5053 1HG1 VAL A 329      15.590   0.489 -27.603  1.00 75.50           H
ATOM   5054 2HG1 VAL A 329      16.781  -0.236 -26.496  1.00 75.50           H
ATOM   5055 3HG1 VAL A 329      15.724  -1.281 -27.475  1.00 75.50           H
ATOM   5056  CG2 VAL A 329      14.925  -1.550 -24.885  1.00 75.50           C
ATOM   5057 1HG2 VAL A 329      15.891  -1.486 -24.386  1.00 75.50           H
ATOM   5058 2HG2 VAL A 329      14.130  -1.561 -24.139  1.00 75.50           H
ATOM   5059 3HG2 VAL A 329      14.881  -2.464 -25.477  1.00 75.50           H
ATOM   5060  HN  VAL A 329      12.974   0.333 -24.229  1.00 75.50           H
ATOM   5061  N   LYS A 330      13.636   2.684 -26.233  1.00 74.37           N
[truncated: 117,320 more chars]
