# Supplementary material for: Noncanonical roles of chemokine regions in CCR9 activation revealed by structural modeling and mutational mapping
Source: Nat Commun. 2025 Aug 18;16:7695. doi: 10.1038/s41467-025-62321-9 (PMC12361432; doi:10.1038/s41467-025-62321-9)
Supplement: Supplementary file 4 — Supplementary Data 2 [file 41467_2025_62321_MOESM4_ESM.zip › CCR9_CCL25_rnk244.pdb]

SSBOND   1 CYS A   38    CYS A  289 
SSBOND   2 CYS A  119    CYS A  198 
SSBOND   3 CYS B    7    CYS B   35 
SSBOND   4 CYS B    8    CYS B   52 
ATOM      1  N   GLU A  20      -1.567  -3.691  60.941  1.00 47.13           N
ATOM      2  CA  GLU A  20      -1.887  -3.448  59.545  1.00 47.13           C
ATOM      3  C   GLU A  20      -0.640  -3.626  58.676  1.00 47.13           C
ATOM      4  O   GLU A  20      -0.746  -3.898  57.481  1.00 47.13           O
ATOM      5  HA  GLU A  20      -2.631  -4.200  59.283  1.00 47.13           H
ATOM      6  CB  GLU A  20      -2.492  -2.055  59.356  1.00 47.13           C
ATOM      7 1HB  GLU A  20      -2.089  -1.374  60.105  1.00 47.13           H
ATOM      8 2HB  GLU A  20      -2.325  -1.718  58.333  1.00 47.13           H
ATOM      9  CG  GLU A  20      -4.009  -2.085  59.557  1.00 47.13           C
ATOM     10 1HG  GLU A  20      -4.417  -3.004  59.137  1.00 47.13           H
ATOM     11 2HG  GLU A  20      -4.237  -2.093  60.623  1.00 47.13           H
ATOM     12  CD  GLU A  20      -4.673  -0.875  58.897  1.00 47.13           C
ATOM     13  OE1 GLU A  20      -5.919  -0.897  58.797  1.00 47.13           O
ATOM     14  OE2 GLU A  20      -3.921   0.043  58.507  1.00 47.13           O
ATOM     15  HN  GLU A  20      -0.606  -3.897  61.125  1.00 47.13           H
ATOM     16  N   SER A  21       0.512  -3.466  59.310  1.00 51.55           N
ATOM     17  CA  SER A  21       1.775  -3.530  58.594  1.00 51.55           C
ATOM     18  C   SER A  21       2.048  -4.966  58.143  1.00 51.55           C
ATOM     19  O   SER A  21       2.502  -5.192  57.022  1.00 51.55           O
ATOM     20  HA  SER A  21       1.652  -2.875  57.732  1.00 51.55           H
ATOM     21  CB  SER A  21       2.926  -3.018  59.462  1.00 51.55           C
ATOM     22 1HB  SER A  21       3.769  -2.751  58.825  1.00 51.55           H
ATOM     23 2HB  SER A  21       2.616  -2.109  59.978  1.00 51.55           H
ATOM     24  OG  SER A  21       3.345  -3.987  60.420  1.00 51.55           O
ATOM     25  HG  SER A  21       4.112  -3.631  60.954  1.00 51.55           H
ATOM     26  HN  SER A  21       0.591  -3.295  60.292  1.00 51.55           H
ATOM     27  N   THR A  22       1.761  -5.899  59.039  1.00 51.66           N
ATOM     28  CA  THR A  22       2.082  -7.295  58.795  1.00 51.66           C
ATOM     29  C   THR A  22       1.187  -7.864  57.693  1.00 51.66           C
ATOM     30  O   THR A  22       1.681  -8.412  56.709  1.00 51.66           O
ATOM     31  HA  THR A  22       3.110  -7.353  58.435  1.00 51.66           H
ATOM     32  CB  THR A  22       1.963  -8.046  60.123  1.00 51.66           C
ATOM     33  HB  THR A  22       0.920  -8.147  60.420  1.00 51.66           H
ATOM     34  OG1 THR A  22       2.788  -7.304  61.017  1.00 51.66           O
ATOM     35  HG1 THR A  22       2.601  -7.575  61.961  1.00 51.66           H
ATOM     36  CG2 THR A  22       2.616  -9.429  60.074  1.00 51.66           C
ATOM     37 1HG2 THR A  22       3.676  -9.322  59.843  1.00 51.66           H
ATOM     38 2HG2 THR A  22       2.135 -10.031  59.303  1.00 51.66           H
ATOM     39 3HG2 THR A  22       2.503  -9.918  61.041  1.00 51.66           H
ATOM     40  HN  THR A  22       1.317  -5.714  59.916  1.00 51.66           H
ATOM     41  N   SER A  23      -0.114  -7.714  57.894  1.00 52.97           N
ATOM     42  CA  SER A  23      -1.083  -8.224  56.939  1.00 52.97           C
ATOM     43  C   SER A  23      -0.890  -7.542  55.584  1.00 52.97           C
ATOM     44  O   SER A  23      -0.991  -8.186  54.541  1.00 52.97           O
ATOM     45  HA  SER A  23      -0.878  -9.292  56.863  1.00 52.97           H
ATOM     46  CB  SER A  23      -2.513  -8.015  57.441  1.00 52.97           C
ATOM     47 1HB  SER A  23      -3.216  -8.386  56.695  1.00 52.97           H
ATOM     48 2HB  SER A  23      -2.669  -8.602  58.346  1.00 52.97           H
ATOM     49  OG  SER A  23      -2.789  -6.644  57.711  1.00 52.97           O
ATOM     50  HG  SER A  23      -3.736  -6.538  58.015  1.00 52.97           H
ATOM     51  HN  SER A  23      -0.507  -7.255  58.691  1.00 52.97           H
ATOM     52  N   SER A  24      -0.618  -6.247  55.642  1.00 58.23           N
ATOM     53  CA  SER A  24      -0.401  -5.472  54.432  1.00 58.23           C
ATOM     54  C   SER A  24       0.856  -5.967  53.713  1.00 58.23           C
ATOM     55  O   SER A  24       0.970  -5.835  52.495  1.00 58.23           O
ATOM     56  HA  SER A  24      -1.285  -5.641  53.818  1.00 58.23           H
ATOM     57  CB  SER A  24      -0.278  -3.980  54.748  1.00 58.23           C
ATOM     58 1HB  SER A  24      -0.323  -3.408  53.821  1.00 58.23           H
ATOM     59 2HB  SER A  24      -1.127  -3.667  55.356  1.00 58.23           H
ATOM     60  OG  SER A  24       0.934  -3.677  55.433  1.00 58.23           O
ATOM     61  HG  SER A  24       1.217  -4.458  55.990  1.00 58.23           H
ATOM     62  HN  SER A  24      -0.545  -5.728  56.494  1.00 58.23           H
ATOM     63  N   MET A  25       1.766  -6.527  54.496  1.00 58.98           N
ATOM     64  CA  MET A  25       2.979  -7.103  53.941  1.00 58.98           C
ATOM     65  C   MET A  25       2.699  -8.469  53.312  1.00 58.98           C
ATOM     66  O   MET A  25       3.147  -8.749  52.201  1.00 58.98           O
ATOM     67  HA  MET A  25       3.311  -6.404  53.174  1.00 58.98           H
ATOM     68  CB  MET A  25       4.025  -7.254  55.047  1.00 58.98           C
ATOM     69 1HB  MET A  25       4.052  -6.349  55.653  1.00 58.98           H
ATOM     70 2HB  MET A  25       3.743  -8.073  55.709  1.00 58.98           H
ATOM     71  CG  MET A  25       5.411  -7.522  54.457  1.00 58.98           C
ATOM     72 1HG  MET A  25       6.110  -7.780  55.253  1.00 58.98           H
ATOM     73 2HG  MET A  25       5.369  -8.375  53.781  1.00 58.98           H
ATOM     74  SD  MET A  25       5.991  -6.078  53.582  1.00 58.98           S
ATOM     75  CE  MET A  25       7.438  -5.688  54.552  1.00 58.98           C
ATOM     76 1HE  MET A  25       7.143  -5.492  55.583  1.00 58.98           H
ATOM     77 2HE  MET A  25       8.131  -6.530  54.526  1.00 58.98           H
ATOM     78 3HE  MET A  25       7.925  -4.805  54.139  1.00 58.98           H
ATOM     79  HN  MET A  25       1.685  -6.590  55.491  1.00 58.98           H
ATOM     80  N   GLU A  26       1.959  -9.284  54.050  1.00 58.57           N
ATOM     81  CA  GLU A  26       1.599 -10.608  53.571  1.00 58.57           C
ATOM     82  C   GLU A  26       0.785 -10.502  52.280  1.00 58.57           C
ATOM     83  O   GLU A  26       1.058 -11.207  51.310  1.00 58.57           O
ATOM     84  HA  GLU A  26       2.545 -11.111  53.371  1.00 58.57           H
ATOM     85  CB  GLU A  26       0.832 -11.388  54.640  1.00 58.57           C
ATOM     86 1HB  GLU A  26       0.107 -10.733  55.124  1.00 58.57           H
ATOM     87 2HB  GLU A  26       0.381 -12.275  54.195  1.00 58.57           H
ATOM     88  CG  GLU A  26       1.775 -11.888  55.736  1.00 58.57           C
ATOM     89 1HG  GLU A  26       2.567 -12.491  55.292  1.00 58.57           H
ATOM     90 2HG  GLU A  26       2.255 -11.039  56.223  1.00 58.57           H
ATOM     91  CD  GLU A  26       1.017 -12.717  56.775  1.00 58.57           C
ATOM     92  OE1 GLU A  26       1.688 -13.519  57.460  1.00 58.57           O
ATOM     93  OE2 GLU A  26      -0.216 -12.530  56.861  1.00 58.57           O
ATOM     94  HN  GLU A  26       1.608  -9.053  54.957  1.00 58.57           H
ATOM     95  N   ASP A  27      -0.199  -9.615  52.309  1.00 58.32           N
ATOM     96  CA  ASP A  27      -1.052  -9.404  51.152  1.00 58.32           C
ATOM     97  C   ASP A  27      -0.183  -9.064  49.939  1.00 58.32           C
ATOM     98  O   ASP A  27      -0.456  -9.516  48.829  1.00 58.32           O
ATOM     99  HA  ASP A  27      -1.598 -10.338  51.024  1.00 58.32           H
ATOM    100  CB  ASP A  27      -2.017  -8.239  51.383  1.00 58.32           C
ATOM    101 1HB  ASP A  27      -1.489  -7.415  51.863  1.00 58.32           H
ATOM    102 2HB  ASP A  27      -2.382  -7.869  50.426  1.00 58.32           H
ATOM    103  CG  ASP A  27      -3.198  -8.671  52.254  1.00 58.32           C
ATOM    104  OD1 ASP A  27      -3.356  -9.899  52.428  1.00 58.32           O
ATOM    105  OD2 ASP A  27      -3.918  -7.764  52.725  1.00 58.32           O
ATOM    106  HN  ASP A  27      -0.417  -9.048  53.104  1.00 58.32           H
ATOM    107  N   TYR A  28       0.847  -8.269  50.193  1.00 61.49           N
ATOM    108  CA  TYR A  28       1.745  -7.846  49.133  1.00 61.49           C
ATOM    109  C   TYR A  28       2.594  -9.016  48.633  1.00 61.49           C
ATOM    110  O   TYR A  28       2.908  -9.098  47.447  1.00 61.49           O
ATOM    111  HA  TYR A  28       1.139  -7.469  48.309  1.00 61.49           H
ATOM    112  CB  TYR A  28       2.665  -6.793  49.754  1.00 61.49           C
ATOM    113 1HB  TYR A  28       2.053  -6.031  50.237  1.00 61.49           H
ATOM    114 2HB  TYR A  28       3.263  -7.263  50.534  1.00 61.49           H
ATOM    115  CG  TYR A  28       3.601  -6.115  48.752  1.00 61.49           C
ATOM    116  CD1 TYR A  28       4.821  -6.685  48.452  1.00 61.49           C
ATOM    117  HD1 TYR A  28       5.118  -7.619  48.930  1.00 61.49           H
ATOM    118  CD2 TYR A  28       3.225  -4.932  48.147  1.00 61.49           C
ATOM    119  HD2 TYR A  28       2.261  -4.482  48.384  1.00 61.49           H
ATOM    120  CE1 TYR A  28       5.702  -6.047  47.509  1.00 61.49           C
ATOM    121  HE1 TYR A  28       6.669  -6.487  47.263  1.00 61.49           H
ATOM    122  CE2 TYR A  28       4.106  -4.294  47.204  1.00 61.49           C
ATOM    123  HE2 TYR A  28       3.821  -3.360  46.719  1.00 61.49           H
ATOM    124  CZ  TYR A  28       5.301  -4.883  46.931  1.00 61.49           C
ATOM    125  OH  TYR A  28       6.133  -4.280  46.040  1.00 61.49           O
ATOM    126  HH  TYR A  28       6.641  -4.971  45.526  1.00 61.49           H
ATOM    127  HN  TYR A  28       1.071  -7.917  51.102  1.00 61.49           H
ATOM    128  N   VAL A  29       2.942  -9.893  49.564  1.00 58.73           N
ATOM    129  CA  VAL A  29       3.770 -11.042  49.238  1.00 58.73           C
ATOM    130  C   VAL A  29       2.927 -12.078  48.492  1.00 58.73           C
ATOM    131  O   VAL A  29       3.405 -12.715  47.555  1.00 58.73           O
ATOM    132  HA  VAL A  29       4.566 -10.697  48.578  1.00 58.73           H
ATOM    133  CB  VAL A  29       4.415 -11.599  50.508  1.00 58.73           C
ATOM    134  HB  VAL A  29       3.666 -12.191  51.033  1.00 58.73           H
ATOM    135  CG1 VAL A  29       5.589 -12.520  50.168  1.00 58.73           C
ATOM    136 1HG1 VAL A  29       5.233 -13.354  49.563  1.00 58.73           H
ATOM    137 2HG1 VAL A  29       6.340 -11.961  49.611  1.00 58.73           H
ATOM    138 3HG1 VAL A  29       6.029 -12.902  51.089  1.00 58.73           H
ATOM    139  CG2 VAL A  29       4.858 -10.469  51.440  1.00 58.73           C
ATOM    140 1HG2 VAL A  29       5.584  -9.838  50.927  1.00 58.73           H
ATOM    141 2HG2 VAL A  29       3.991  -9.870  51.722  1.00 58.73           H
ATOM    142 3HG2 VAL A  29       5.313 -10.893  52.335  1.00 58.73           H
ATOM    143  HN  VAL A  29       2.669  -9.828  50.524  1.00 58.73           H
ATOM    144  N   ASN A  30       1.686 -12.214  48.936  1.00 60.33           N
ATOM    145  CA  ASN A  30       0.824 -13.272  48.436  1.00 60.33           C
ATOM    146  C   ASN A  30       0.159 -12.811  47.137  1.00 60.33           C
ATOM    147  O   ASN A  30      -0.415 -13.620  46.409  1.00 60.33           O
ATOM    148  HA  ASN A  30       1.480 -14.129  48.287  1.00 60.33           H
ATOM    149  CB  ASN A  30      -0.281 -13.603  49.441  1.00 60.33           C
ATOM    150 1HB  ASN A  30      -0.721 -12.681  49.820  1.00 60.33           H
ATOM    151 2HB  ASN A  30      -1.077 -14.156  48.943  1.00 60.33           H
ATOM    152  CG  ASN A  30       0.268 -14.429  50.606  1.00 60.33           C
ATOM    153  OD1 ASN A  30       1.316 -15.049  50.523  1.00 60.33           O
ATOM    154  ND2 ASN A  30      -0.495 -14.403  51.695  1.00 60.33           N
ATOM    155 1HD2 ASN A  30      -1.344 -13.874  51.698  1.00 60.33           H
ATOM    156 2HD2 ASN A  30      -0.221 -14.912  52.511  1.00 60.33           H
ATOM    157  HN  ASN A  30       1.269 -11.618  49.622  1.00 60.33           H
ATOM    158  N   PHE A  31       0.259 -11.514  46.886  1.00 62.31           N
ATOM    159  CA  PHE A  31      -0.261 -10.948  45.653  1.00 62.31           C
ATOM    160  C   PHE A  31       0.407 -11.586  44.433  1.00 62.31           C
ATOM    161  O   PHE A  31       1.619 -11.472  44.254  1.00 62.31           O
ATOM    162  HA  PHE A  31      -1.331 -11.155  45.628  1.00 62.31           H
ATOM    163  CB  PHE A  31       0.064  -9.453  45.675  1.00 62.31           C
ATOM    164 1HB  PHE A  31      -0.276  -9.032  46.621  1.00 62.31           H
ATOM    165 2HB  PHE A  31       1.146  -9.327  45.640  1.00 62.31           H
ATOM    166  CG  PHE A  31      -0.564  -8.663  44.525  1.00 62.31           C
ATOM    167  CD1 PHE A  31       0.179  -8.347  43.431  1.00 62.31           C
ATOM    168  HD1 PHE A  31       1.223  -8.657  43.373  1.00 62.31           H
ATOM    169  CD2 PHE A  31      -1.866  -8.277  44.598  1.00 62.31           C
ATOM    170  HD2 PHE A  31      -2.462  -8.530  45.475  1.00 62.31           H
ATOM    171  CE1 PHE A  31      -0.404  -7.613  42.364  1.00 62.31           C
ATOM    172  HE1 PHE A  31       0.192  -7.360  41.488  1.00 62.31           H
ATOM    173  CE2 PHE A  31      -2.449  -7.543  43.531  1.00 62.31           C
ATOM    174  HE2 PHE A  31      -3.493  -7.233  43.589  1.00 62.31           H
ATOM    175  CZ  PHE A  31      -1.706  -7.227  42.437  1.00 62.31           C
ATOM    176  HZ  PHE A  31      -2.154  -6.664  41.618  1.00 62.31           H
ATOM    177  HN  PHE A  31       0.684 -10.856  47.507  1.00 62.31           H
ATOM    178  N   ASN A  32      -0.412 -12.243  43.625  1.00 62.87           N
ATOM    179  CA  ASN A  32       0.085 -12.901  42.429  1.00 62.87           C
ATOM    180  C   ASN A  32       0.358 -11.851  41.350  1.00 62.87           C
ATOM    181  O   ASN A  32      -0.541 -11.484  40.595  1.00 62.87           O
ATOM    182  HA  ASN A  32       0.991 -13.421  42.744  1.00 62.87           H
ATOM    183  CB  ASN A  32      -0.943 -13.890  41.877  1.00 62.87           C
ATOM    184 1HB  ASN A  32      -1.436 -14.406  42.701  1.00 62.87           H
ATOM    185 2HB  ASN A  32      -1.717 -13.349  41.332  1.00 62.87           H
ATOM    186  CG  ASN A  32      -0.279 -14.912  40.952  1.00 62.87           C
ATOM    187  OD1 ASN A  32       0.911 -14.868  40.688  1.00 62.87           O
ATOM    188  ND2 ASN A  32      -1.113 -15.833  40.476  1.00 62.87           N
ATOM    189 1HD2 ASN A  32      -2.079 -15.812  40.732  1.00 62.87           H
ATOM    190 2HD2 ASN A  32      -0.773 -16.545  39.862  1.00 62.87           H
ATOM    191  HN  ASN A  32      -1.397 -12.329  43.777  1.00 62.87           H
ATOM    192  N   PHE A  33       1.603 -11.398  41.312  1.00 64.22           N
ATOM    193  CA  PHE A  33       2.035 -10.485  40.268  1.00 64.22           C
ATOM    194  C   PHE A  33       2.214 -11.219  38.937  1.00 64.22           C
ATOM    195  O   PHE A  33       3.315 -11.261  38.391  1.00 64.22           O
ATOM    196  HA  PHE A  33       1.260  -9.726  40.160  1.00 64.22           H
ATOM    197  CB  PHE A  33       3.384  -9.911  40.705  1.00 64.22           C
ATOM    198 1HB  PHE A  33       4.076 -10.733  40.886  1.00 64.22           H
ATOM    199 2HB  PHE A  33       3.798  -9.319  39.889  1.00 64.22           H
ATOM    200  CG  PHE A  33       3.311  -9.040  41.961  1.00 64.22           C
ATOM    201  CD1 PHE A  33       3.059  -7.708  41.851  1.00 64.22           C
ATOM    202  HD1 PHE A  33       2.908  -7.261  40.868  1.00 64.22           H
ATOM    203  CD2 PHE A  33       3.499  -9.597  43.187  1.00 64.22           C
ATOM    204  HD2 PHE A  33       3.702 -10.664  43.275  1.00 64.22           H
ATOM    205  CE1 PHE A  33       2.992  -6.899  43.016  1.00 64.22           C
ATOM    206  HE1 PHE A  33       2.790  -5.832  42.928  1.00 64.22           H
ATOM    207  CE2 PHE A  33       3.432  -8.789  44.353  1.00 64.22           C
ATOM    208  HE2 PHE A  33       3.583  -9.235  45.335  1.00 64.22           H
ATOM    209  CZ  PHE A  33       3.180  -7.457  44.243  1.00 64.22           C
ATOM    210  HZ  PHE A  33       3.128  -6.836  45.137  1.00 64.22           H
ATOM    211  HN  PHE A  33       2.308 -11.643  41.977  1.00 64.22           H
ATOM    212  N   THR A  34       1.115 -11.780  38.455  1.00 68.73           N
ATOM    213  CA  THR A  34       1.017 -12.152  37.054  1.00 68.73           C
ATOM    214  C   THR A  34       1.415 -10.975  36.161  1.00 68.73           C
ATOM    215  O   THR A  34       0.841  -9.892  36.263  1.00 68.73           O
ATOM    216  HA  THR A  34       1.729 -12.955  36.861  1.00 68.73           H
ATOM    217  CB  THR A  34      -0.404 -12.657  36.796  1.00 68.73           C
ATOM    218  HB  THR A  34      -1.106 -11.826  36.732  1.00 68.73           H
ATOM    219  OG1 THR A  34      -0.641 -13.582  37.854  1.00 68.73           O
ATOM    220  HG1 THR A  34      -1.621 -13.754  37.944  1.00 68.73           H
ATOM    221  CG2 THR A  34      -0.502 -13.507  35.528  1.00 68.73           C
ATOM    222 1HG2 THR A  34       0.151 -14.375  35.621  1.00 68.73           H
ATOM    223 2HG2 THR A  34      -0.196 -12.913  34.667  1.00 68.73           H
ATOM    224 3HG2 THR A  34      -1.531 -13.840  35.393  1.00 68.73           H
ATOM    225  HN  THR A  34       0.302 -11.980  39.003  1.00 68.73           H
ATOM    226  N   ASP A  35       2.395 -11.227  35.306  1.00 80.25           N
ATOM    227  CA  ASP A  35       3.058 -10.151  34.588  1.00 80.25           C
ATOM    228  C   ASP A  35       2.184  -9.717  33.410  1.00 80.25           C
ATOM    229  O   ASP A  35       2.452 -10.080  32.266  1.00 80.25           O
ATOM    230  HA  ASP A  35       3.192  -9.357  35.322  1.00 80.25           H
ATOM    231  CB  ASP A  35       4.407 -10.609  34.032  1.00 80.25           C
ATOM    232 1HB  ASP A  35       4.699 -11.548  34.502  1.00 80.25           H
ATOM    233 2HB  ASP A  35       4.318 -10.802  32.963  1.00 80.25           H
ATOM    234  CG  ASP A  35       5.487  -9.553  34.276  1.00 80.25           C
ATOM    235  OD1 ASP A  35       5.122  -8.478  34.800  1.00 80.25           O
ATOM    236  OD2 ASP A  35       6.654  -9.845  33.934  1.00 80.25           O
ATOM    237  HN  ASP A  35       2.737 -12.144  35.101  1.00 80.25           H
ATOM    238  N   PHE A  36       1.155  -8.945  33.730  1.00 88.50           N
ATOM    239  CA  PHE A  36       0.264  -8.424  32.707  1.00 88.50           C
ATOM    240  C   PHE A  36       0.865  -7.190  32.033  1.00 88.50           C
ATOM    241  O   PHE A  36       0.374  -6.743  30.997  1.00 88.50           O
ATOM    242  HA  PHE A  36       0.127  -9.211  31.966  1.00 88.50           H
ATOM    243  CB  PHE A  36      -1.036  -8.025  33.409  1.00 88.50           C
ATOM    244 1HB  PHE A  36      -0.799  -7.369  34.246  1.00 88.50           H
ATOM    245 2HB  PHE A  36      -1.649  -7.448  32.716  1.00 88.50           H
ATOM    246  CG  PHE A  36      -1.854  -9.211  33.924  1.00 88.50           C
ATOM    247  CD1 PHE A  36      -2.015 -10.315  33.147  1.00 88.50           C
ATOM    248  HD1 PHE A  36      -1.561 -10.356  32.157  1.00 88.50           H
ATOM    249  CD2 PHE A  36      -2.421  -9.160  35.159  1.00 88.50           C
ATOM    250  HD2 PHE A  36      -2.293  -8.275  35.782  1.00 88.50           H
ATOM    251  CE1 PHE A  36      -2.774 -11.416  33.625  1.00 88.50           C
ATOM    252  HE1 PHE A  36      -2.903 -12.301  33.002  1.00 88.50           H
ATOM    253  CE2 PHE A  36      -3.181 -10.261  35.638  1.00 88.50           C
ATOM    254  HE2 PHE A  36      -3.635 -10.220  36.628  1.00 88.50           H
ATOM    255  CZ  PHE A  36      -3.341 -11.365  34.861  1.00 88.50           C
ATOM    256  HZ  PHE A  36      -3.924 -12.210  35.228  1.00 88.50           H
ATOM    257  HN  PHE A  36       0.928  -8.675  34.666  1.00 88.50           H
ATOM    258  N   TYR A  37       1.919  -6.673  32.647  1.00 91.02           N
ATOM    259  CA  TYR A  37       2.724  -5.642  32.013  1.00 91.02           C
ATOM    260  C   TYR A  37       3.803  -6.260  31.122  1.00 91.02           C
ATOM    261  O   TYR A  37       4.664  -6.996  31.602  1.00 91.02           O
ATOM    262  HA  TYR A  37       2.063  -5.029  31.400  1.00 91.02           H
ATOM    263  CB  TYR A  37       3.398  -4.875  33.152  1.00 91.02           C
ATOM    264 1HB  TYR A  37       2.632  -4.521  33.842  1.00 91.02           H
ATOM    265 2HB  TYR A  37       4.038  -5.559  33.709  1.00 91.02           H
ATOM    266  CG  TYR A  37       4.235  -3.681  32.688  1.00 91.02           C
ATOM    267  CD1 TYR A  37       5.567  -3.854  32.369  1.00 91.02           C
ATOM    268  HD1 TYR A  37       6.022  -4.841  32.448  1.00 91.02           H
ATOM    269  CD2 TYR A  37       3.659  -2.431  32.588  1.00 91.02           C
ATOM    270  HD2 TYR A  37       2.607  -2.294  32.839  1.00 91.02           H
ATOM    271  CE1 TYR A  37       6.355  -2.731  31.932  1.00 91.02           C
ATOM    272  HE1 TYR A  37       7.407  -2.854  31.677  1.00 91.02           H
ATOM    273  CE2 TYR A  37       4.446  -1.308  32.150  1.00 91.02           C
ATOM    274  HE2 TYR A  37       4.004  -0.315  32.067  1.00 91.02           H
ATOM    275  CZ  TYR A  37       5.755  -1.513  31.844  1.00 91.02           C
ATOM    276  OH  TYR A  37       6.499  -0.452  31.431  1.00 91.02           O
ATOM    277  HH  TYR A  37       7.157  -0.745  30.737  1.00 91.02           H
ATOM    278  HN  TYR A  37       2.225  -6.947  33.559  1.00 91.02           H
ATOM    279  N   CYS A  38       3.721  -5.939  29.839  1.00 91.00           N
ATOM    280  CA  CYS A  38       4.608  -6.540  28.858  1.00 91.00           C
ATOM    281  C   CYS A  38       5.625  -5.485  28.419  1.00 91.00           C
ATOM    282  O   CYS A  38       5.256  -4.470  27.830  1.00 91.00           O
ATOM    283  HA  CYS A  38       5.105  -7.373  29.356  1.00 91.00           H
ATOM    284  CB  CYS A  38       3.833  -7.115  27.671  1.00 91.00           C
ATOM    285 1HB  CYS A  38       3.029  -7.759  28.028  1.00 91.00           H
ATOM    286 2HB  CYS A  38       3.367  -6.308  27.105  1.00 91.00           H
ATOM    287  SG  CYS A  38       4.961  -8.067  26.589  1.00 91.00           S
ATOM    288  HN  CYS A  38       3.065  -5.281  29.468  1.00 91.00           H
ATOM    289  N   GLU A  39       6.885  -5.760  28.723  1.00 89.45           N
ATOM    290  CA  GLU A  39       7.975  -4.955  28.197  1.00 89.45           C
ATOM    291  C   GLU A  39       8.313  -5.388  26.769  1.00 89.45           C
ATOM    292  O   GLU A  39       8.687  -6.536  26.537  1.00 89.45           O
ATOM    293  HA  GLU A  39       7.603  -3.931  28.195  1.00 89.45           H
ATOM    294  CB  GLU A  39       9.205  -5.041  29.102  1.00 89.45           C
ATOM    295 1HB  GLU A  39       9.404  -6.082  29.354  1.00 89.45           H
ATOM    296 2HB  GLU A  39      10.049  -4.545  28.621  1.00 89.45           H
ATOM    297  CG  GLU A  39       8.968  -4.305  30.422  1.00 89.45           C
ATOM    298 1HG  GLU A  39       8.627  -3.289  30.220  1.00 89.45           H
ATOM    299 2HG  GLU A  39       8.175  -4.801  30.981  1.00 89.45           H
ATOM    300  CD  GLU A  39      10.245  -4.263  31.263  1.00 89.45           C
ATOM    301  OE1 GLU A  39      10.170  -3.707  32.381  1.00 89.45           O
ATOM    302  OE2 GLU A  39      11.267  -4.787  30.771  1.00 89.45           O
ATOM    303  HN  GLU A  39       7.165  -6.515  29.315  1.00 89.45           H
ATOM    304  N   LYS A  40       8.168  -4.445  25.849  1.00 89.50           N
ATOM    305  CA  LYS A  40       8.292  -4.755  24.435  1.00 89.50           C
ATOM    306  C   LYS A  40       9.733  -4.501  23.986  1.00 89.50           C
ATOM    307  O   LYS A  40       9.979  -4.194  22.821  1.00 89.50           O
ATOM    308  HA  LYS A  40       8.074  -5.815  24.312  1.00 89.50           H
ATOM    309  CB  LYS A  40       7.251  -3.981  23.624  1.00 89.50           C
ATOM    310 1HB  LYS A  40       7.379  -2.911  23.786  1.00 89.50           H
ATOM    311 2HB  LYS A  40       7.405  -4.162  22.560  1.00 89.50           H
ATOM    312  CG  LYS A  40       5.831  -4.396  24.017  1.00 89.50           C
ATOM    313 1HG  LYS A  40       5.709  -4.310  25.096  1.00 89.50           H
ATOM    314 2HG  LYS A  40       5.111  -3.717  23.560  1.00 89.50           H
ATOM    315  CD  LYS A  40       5.538  -5.832  23.577  1.00 89.50           C
ATOM    316 1HD  LYS A  40       5.813  -5.959  22.530  1.00 89.50           H
ATOM    317 2HD  LYS A  40       6.151  -6.525  24.154  1.00 89.50           H
ATOM    318  CE  LYS A  40       4.059  -6.172  23.766  1.00 89.50           C
ATOM    319 1HE  LYS A  40       3.864  -6.404  24.813  1.00 89.50           H
ATOM    320 2HE  LYS A  40       3.445  -5.307  23.512  1.00 89.50           H
ATOM    321  NZ  LYS A  40       3.679  -7.323  22.918  1.00 89.50           N
ATOM    322 1HZ  LYS A  40       2.700  -7.542  23.064  1.00 89.50           H
ATOM    323 2HZ  LYS A  40       3.831  -7.089  21.943  1.00 89.50           H
ATOM    324 3HZ  LYS A  40       4.246  -8.127  23.165  1.00 89.50           H
ATOM    325  HN  LYS A  40       7.970  -3.487  26.056  1.00 89.50           H
ATOM    326  N   ASN A  41      10.647  -4.639  24.935  1.00 87.76           N
ATOM    327  CA  ASN A  41      12.046  -4.346  24.674  1.00 87.76           C
ATOM    328  C   ASN A  41      12.554  -5.258  23.556  1.00 87.76           C
ATOM    329  O   ASN A  41      13.276  -4.812  22.665  1.00 87.76           O
ATOM    330  HA  ASN A  41      12.071  -3.292  24.396  1.00 87.76           H
ATOM    331  CB  ASN A  41      12.903  -4.599  25.916  1.00 87.76           C
ATOM    332 1HB  ASN A  41      12.612  -5.543  26.377  1.00 87.76           H
ATOM    333 2HB  ASN A  41      13.949  -4.695  25.628  1.00 87.76           H
ATOM    334  CG  ASN A  41      12.750  -3.462  26.929  1.00 87.76           C
ATOM    335  OD1 ASN A  41      12.428  -2.335  26.591  1.00 87.76           O
ATOM    336  ND2 ASN A  41      12.998  -3.820  28.186  1.00 87.76           N
ATOM    337 1HD2 ASN A  41      13.257  -4.762  28.395  1.00 87.76           H
ATOM    338 2HD2 ASN A  41      12.924  -3.146  28.921  1.00 87.76           H
ATOM    339  HN  ASN A  41      10.446  -4.944  25.866  1.00 87.76           H
ATOM    340  N   ASN A  42      12.158  -6.520  23.639  1.00 89.69           N
ATOM    341  CA  ASN A  42      12.605  -7.510  22.674  1.00 89.69           C
ATOM    342  C   ASN A  42      12.120  -7.112  21.279  1.00 89.69           C
ATOM    343  O   ASN A  42      12.850  -7.256  20.299  1.00 89.69           O
ATOM    344  HA  ASN A  42      13.692  -7.515  22.752  1.00 89.69           H
ATOM    345  CB  ASN A  42      12.033  -8.892  22.997  1.00 89.69           C
ATOM    346 1HB  ASN A  42      10.954  -8.820  23.131  1.00 89.69           H
ATOM    347 2HB  ASN A  42      12.207  -9.566  22.159  1.00 89.69           H
ATOM    348  CG  ASN A  42      12.672  -9.468  24.263  1.00 89.69           C
ATOM    349  OD1 ASN A  42      13.631  -8.939  24.801  1.00 89.69           O
ATOM    350  ND2 ASN A  42      12.089 -10.578  24.706  1.00 89.69           N
ATOM    351 1HD2 ASN A  42      11.305 -10.960  24.217  1.00 89.69           H
ATOM    352 2HD2 ASN A  42      12.434 -11.030  25.528  1.00 89.69           H
ATOM    353  HN  ASN A  42      11.543  -6.867  24.347  1.00 89.69           H
ATOM    354  N   VAL A  43      10.891  -6.619  21.233  1.00 90.52           N
ATOM    355  CA  VAL A  43      10.294  -6.213  19.972  1.00 90.52           C
ATOM    356  C   VAL A  43      11.081  -5.034  19.396  1.00 90.52           C
ATOM    357  O   VAL A  43      11.375  -5.003  18.202  1.00 90.52           O
ATOM    358  HA  VAL A  43      10.373  -7.056  19.284  1.00 90.52           H
ATOM    359  CB  VAL A  43       8.810  -5.901  20.172  1.00 90.52           C
ATOM    360  HB  VAL A  43       8.735  -5.032  20.825  1.00 90.52           H
ATOM    361  CG1 VAL A  43       8.140  -5.549  18.842  1.00 90.52           C
ATOM    362 1HG1 VAL A  43       8.626  -4.674  18.411  1.00 90.52           H
ATOM    363 2HG1 VAL A  43       8.231  -6.391  18.155  1.00 90.52           H
ATOM    364 3HG1 VAL A  43       7.086  -5.332  19.013  1.00 90.52           H
ATOM    365  CG2 VAL A  43       8.092  -7.067  20.856  1.00 90.52           C
ATOM    366 1HG2 VAL A  43       8.181  -7.961  20.239  1.00 90.52           H
ATOM    367 2HG2 VAL A  43       8.545  -7.251  21.830  1.00 90.52           H
ATOM    368 3HG2 VAL A  43       7.039  -6.818  20.985  1.00 90.52           H
ATOM    369  HN  VAL A  43      10.308  -6.495  22.035  1.00 90.52           H
ATOM    370  N   ARG A  44      11.399  -4.092  20.272  1.00 89.26           N
ATOM    371  CA  ARG A  44      12.084  -2.881  19.854  1.00 89.26           C
ATOM    372  C   ARG A  44      13.493  -3.213  19.356  1.00 89.26           C
ATOM    373  O   ARG A  44      13.964  -2.631  18.381  1.00 89.26           O
ATOM    374  HA  ARG A  44      11.470  -2.477  19.049  1.00 89.26           H
ATOM    375  CB  ARG A  44      12.181  -1.877  21.004  1.00 89.26           C
ATOM    376 1HB  ARG A  44      12.591  -2.368  21.886  1.00 89.26           H
ATOM    377 2HB  ARG A  44      12.869  -1.076  20.735  1.00 89.26           H
ATOM    378  CG  ARG A  44      10.808  -1.288  21.334  1.00 89.26           C
ATOM    379 1HG  ARG A  44      10.313  -0.972  20.415  1.00 89.26           H
ATOM    380 2HG  ARG A  44      10.179  -2.054  21.787  1.00 89.26           H
ATOM    381  CD  ARG A  44      10.936  -0.097  22.285  1.00 89.26           C
ATOM    382 1HD  ARG A  44      11.771   0.534  21.981  1.00 89.26           H
ATOM    383 2HD  ARG A  44      10.038   0.518  22.236  1.00 89.26           H
ATOM    384  NE  ARG A  44      11.144  -0.576  23.670  1.00 89.26           N
ATOM    385  HE  ARG A  44      12.008  -1.032  23.884  1.00 89.26           H
ATOM    386  CZ  ARG A  44      10.248  -0.436  24.656  1.00 89.26           C
ATOM    387  NH1 ARG A  44       9.074   0.168  24.427  1.00 89.26           N
ATOM    388 1HH1 ARG A  44       8.861   0.518  23.515  1.00 89.26           H
ATOM    389 2HH1 ARG A  44       8.410   0.268  25.168  1.00 89.26           H
ATOM    390  NH2 ARG A  44      10.543  -0.909  25.875  1.00 89.26           N
ATOM    391 1HH2 ARG A  44       9.885  -0.813  26.621  1.00 89.26           H
ATOM    392 2HH2 ARG A  44      11.421  -1.358  26.037  1.00 89.26           H
ATOM    393  HN  ARG A  44      11.197  -4.147  21.250  1.00 89.26           H
ATOM    394  N   GLN A  45      14.125  -4.148  20.050  1.00 90.49           N
ATOM    395  CA  GLN A  45      15.489  -4.529  19.723  1.00 90.49           C
ATOM    396  C   GLN A  45      15.542  -5.174  18.336  1.00 90.49           C
ATOM    397  O   GLN A  45      16.442  -4.887  17.548  1.00 90.49           O
ATOM    398  HA  GLN A  45      16.057  -3.598  19.720  1.00 90.49           H
ATOM    399  CB  GLN A  45      16.067  -5.465  20.786  1.00 90.49           C
ATOM    400 1HB  GLN A  45      15.953  -5.016  21.772  1.00 90.49           H
ATOM    401 2HB  GLN A  45      15.508  -6.400  20.795  1.00 90.49           H
ATOM    402  CG  GLN A  45      17.546  -5.752  20.518  1.00 90.49           C
ATOM    403 1HG  GLN A  45      17.660  -6.205  19.533  1.00 90.49           H
ATOM    404 2HG  GLN A  45      18.105  -4.816  20.505  1.00 90.49           H
ATOM    405  CD  GLN A  45      18.126  -6.684  21.584  1.00 90.49           C
ATOM    406  OE1 GLN A  45      17.428  -7.192  22.446  1.00 90.49           O
ATOM    407  NE2 GLN A  45      19.437  -6.879  21.477  1.00 90.49           N
ATOM    408 1HE2 GLN A  45      19.951  -6.432  20.745  1.00 90.49           H
ATOM    409 2HE2 GLN A  45      19.909  -7.473  22.128  1.00 90.49           H
ATOM    410  HN  GLN A  45      13.723  -4.641  20.821  1.00 90.49           H
ATOM    411  N   PHE A  46      14.567  -6.033  18.081  1.00 92.52           N
ATOM    412  CA  PHE A  46      14.456  -6.676  16.782  1.00 92.52           C
ATOM    413  C   PHE A  46      14.254  -5.641  15.674  1.00 92.52           C
ATOM    414  O   PHE A  46      14.936  -5.680  14.651  1.00 92.52           O
ATOM    415  HA  PHE A  46      15.388  -7.215  16.608  1.00 92.52           H
ATOM    416  CB  PHE A  46      13.232  -7.591  16.839  1.00 92.52           C
ATOM    417 1HB  PHE A  46      13.410  -8.375  17.575  1.00 92.52           H
ATOM    418 2HB  PHE A  46      12.376  -7.015  17.189  1.00 92.52           H
ATOM    419  CG  PHE A  46      12.878  -8.241  15.500  1.00 92.52           C
ATOM    420  CD1 PHE A  46      11.858  -7.743  14.751  1.00 92.52           C
ATOM    421  HD1 PHE A  46      11.292  -6.881  15.105  1.00 92.52           H
ATOM    422  CD2 PHE A  46      13.584  -9.316  15.058  1.00 92.52           C
ATOM    423  HD2 PHE A  46      14.401  -9.715  15.658  1.00 92.52           H
ATOM    424  CE1 PHE A  46      11.529  -8.346  13.508  1.00 92.52           C
ATOM    425  HE1 PHE A  46      10.711  -7.947  12.908  1.00 92.52           H
ATOM    426  CE2 PHE A  46      13.255  -9.919  13.815  1.00 92.52           C
ATOM    427  HE2 PHE A  46      13.821 -10.781  13.461  1.00 92.52           H
ATOM    428  CZ  PHE A  46      12.235  -9.421  13.066  1.00 92.52           C
ATOM    429  HZ  PHE A  46      11.983  -9.884  12.112  1.00 92.52           H
ATOM    430  HN  PHE A  46      13.861  -6.291  18.741  1.00 92.52           H
ATOM    431  N   ALA A  47      13.313  -4.739  15.914  1.00 91.45           N
ATOM    432  CA  ALA A  47      12.945  -3.756  14.910  1.00 91.45           C
ATOM    433  C   ALA A  47      14.180  -2.938  14.527  1.00 91.45           C
ATOM    434  O   ALA A  47      14.400  -2.654  13.350  1.00 91.45           O
ATOM    435  HA  ALA A  47      12.590  -4.295  14.032  1.00 91.45           H
ATOM    436  CB  ALA A  47      11.810  -2.880  15.445  1.00 91.45           C
ATOM    437 1HB  ALA A  47      10.947  -3.505  15.675  1.00 91.45           H
ATOM    438 2HB  ALA A  47      12.140  -2.370  16.350  1.00 91.45           H
ATOM    439 3HB  ALA A  47      11.534  -2.143  14.692  1.00 91.45           H
ATOM    440  HN  ALA A  47      12.808  -4.675  16.775  1.00 91.45           H
ATOM    441  N   SER A  48      14.954  -2.583  15.542  1.00 92.00           N
ATOM    442  CA  SER A  48      16.032  -1.625  15.362  1.00 92.00           C
ATOM    443  C   SER A  48      17.106  -2.212  14.443  1.00 92.00           C
ATOM    444  O   SER A  48      17.835  -1.473  13.784  1.00 92.00           O
ATOM    445  HA  SER A  48      15.569  -0.753  14.901  1.00 92.00           H
ATOM    446  CB  SER A  48      16.644  -1.226  16.706  1.00 92.00           C
ATOM    447 1HB  SER A  48      17.319  -0.383  16.561  1.00 92.00           H
ATOM    448 2HB  SER A  48      15.855  -0.890  17.379  1.00 92.00           H
ATOM    449  OG  SER A  48      17.355  -2.303  17.310  1.00 92.00           O
ATOM    450  HG  SER A  48      17.731  -2.014  18.191  1.00 92.00           H
ATOM    451  HN  SER A  48      14.854  -2.937  16.472  1.00 92.00           H
ATOM    452  N   HIS A  49      17.168  -3.536  14.429  1.00 92.48           N
ATOM    453  CA  HIS A  49      18.164  -4.229  13.630  1.00 92.48           C
ATOM    454  C   HIS A  49      17.569  -4.585  12.266  1.00 92.48           C
ATOM    455  O   HIS A  49      18.255  -4.511  11.247  1.00 92.48           O
ATOM    456  HA  HIS A  49      18.990  -3.533  13.486  1.00 92.48           H
ATOM    457  CB  HIS A  49      18.706  -5.449  14.377  1.00 92.48           C
ATOM    458 1HB  HIS A  49      17.868  -6.069  14.697  1.00 92.48           H
ATOM    459 2HB  HIS A  49      19.301  -6.049  13.688  1.00 92.48           H
ATOM    460  CG  HIS A  49      19.549  -5.107  15.582  1.00 92.48           C
ATOM    461  ND1 HIS A  49      19.003  -4.775  16.809  1.00 92.48           N
ATOM    462  HD1 HIS A  49      18.027  -4.729  17.022  1.00 92.48           H
ATOM    463  CD2 HIS A  49      20.904  -5.049  15.735  1.00 92.48           C
ATOM    464  HD2 HIS A  49      21.642  -5.253  14.959  1.00 92.48           H
ATOM    465  CE1 HIS A  49      19.993  -4.530  17.655  1.00 92.48           C
ATOM    466  HE1 HIS A  49      19.885  -4.243  18.701  1.00 92.48           H
ATOM    467  NE2 HIS A  49      21.170  -4.699  16.987  1.00 92.48           N
ATOM    468  HN  HIS A  49      16.555  -4.130  14.949  1.00 92.48           H
ATOM    469  N   PHE A  50      16.300  -4.965  12.289  1.00 93.90           N
ATOM    470  CA  PHE A  50      15.690  -5.608  11.138  1.00 93.90           C
ATOM    471  C   PHE A  50      15.190  -4.570  10.131  1.00 93.90           C
ATOM    472  O   PHE A  50      15.447  -4.687   8.934  1.00 93.90           O
ATOM    473  HA  PHE A  50      16.455  -6.227  10.670  1.00 93.90           H
ATOM    474  CB  PHE A  50      14.497  -6.414  11.657  1.00 93.90           C
ATOM    475 1HB  PHE A  50      14.846  -7.110  12.419  1.00 93.90           H
ATOM    476 2HB  PHE A  50      13.796  -5.735  12.142  1.00 93.90           H
ATOM    477  CG  PHE A  50      13.757  -7.198  10.571  1.00 93.90           C
ATOM    478  CD1 PHE A  50      12.527  -6.791  10.157  1.00 93.90           C
ATOM    479  HD1 PHE A  50      12.068  -5.906  10.599  1.00 93.90           H
ATOM    480  CD2 PHE A  50      14.328  -8.302  10.020  1.00 93.90           C
ATOM    481  HD2 PHE A  50      15.314  -8.628  10.352  1.00 93.90           H
ATOM    482  CE1 PHE A  50      11.840  -7.518   9.150  1.00 93.90           C
ATOM    483  HE1 PHE A  50      10.854  -7.192   8.818  1.00 93.90           H
ATOM    484  CE2 PHE A  50      13.642  -9.029   9.012  1.00 93.90           C
ATOM    485  HE2 PHE A  50      14.100  -9.914   8.571  1.00 93.90           H
ATOM    486  CZ  PHE A  50      12.412  -8.622   8.599  1.00 93.90           C
ATOM    487  HZ  PHE A  50      11.884  -9.181   7.825  1.00 93.90           H
ATOM    488  HN  PHE A  50      15.694  -4.840  13.074  1.00 93.90           H
ATOM    489  N   LEU A  51      14.484  -3.578  10.654  1.00 94.12           N
ATOM    490  CA  LEU A  51      13.659  -2.725   9.816  1.00 94.12           C
ATOM    491  C   LEU A  51      14.559  -1.804   8.989  1.00 94.12           C
ATOM    492  O   LEU A  51      14.427  -1.734   7.768  1.00 94.12           O
ATOM    493  HA  LEU A  51      13.107  -3.372   9.134  1.00 94.12           H
ATOM    494  CB  LEU A  51      12.627  -1.977  10.664  1.00 94.12           C
ATOM    495 1HB  LEU A  51      13.160  -1.354  11.382  1.00 94.12           H
ATOM    496 2HB  LEU A  51      12.068  -1.306  10.012  1.00 94.12           H
ATOM    497  CG  LEU A  51      11.630  -2.849  11.429  1.00 94.12           C
ATOM    498  HG  LEU A  51      12.188  -3.487  12.114  1.00 94.12           H
ATOM    499  CD1 LEU A  51      10.689  -1.990  12.277  1.00 94.12           C
ATOM    500 1HD1 LEU A  51      11.272  -1.413  12.995  1.00 94.12           H
ATOM    501 2HD1 LEU A  51      10.135  -1.310  11.630  1.00 94.12           H
ATOM    502 3HD1 LEU A  51       9.990  -2.635  12.810  1.00 94.12           H
ATOM    503  CD2 LEU A  51      10.863  -3.769  10.477  1.00 94.12           C
ATOM    504 1HD2 LEU A  51      10.317  -3.168   9.751  1.00 94.12           H
ATOM    505 2HD2 LEU A  51      11.566  -4.419   9.955  1.00 94.12           H
ATOM    506 3HD2 LEU A  51      10.161  -4.378  11.047  1.00 94.12           H
ATOM    507  HN  LEU A  51      14.471  -3.354  11.628  1.00 94.12           H
ATOM    508  N   PRO A  52      15.485  -1.084   9.636  1.00 95.12           N
ATOM    509  CA  PRO A  52      16.191   0.013   8.968  1.00 95.12           C
ATOM    510  C   PRO A  52      16.824  -0.423   7.657  1.00 95.12           C
ATOM    511  O   PRO A  52      16.599   0.195   6.618  1.00 95.12           O
ATOM    512  HA  PRO A  52      15.487   0.800   8.696  1.00 95.12           H
ATOM    513  CB  PRO A  52      17.243   0.444   9.991  1.00 95.12           C
ATOM    514 1HB  PRO A  52      18.187  -0.080   9.841  1.00 95.12           H
ATOM    515 2HB  PRO A  52      17.456   1.511   9.922  1.00 95.12           H
ATOM    516  CG  PRO A  52      16.604   0.083  11.327  1.00 95.12           C
ATOM    517 1HG  PRO A  52      17.347  -0.002  12.121  1.00 95.12           H
ATOM    518 2HG  PRO A  52      15.892   0.841  11.654  1.00 95.12           H
ATOM    519  CD  PRO A  52      15.929  -1.246  11.032  1.00 95.12           C
ATOM    520 1HD  PRO A  52      16.619  -2.084  11.138  1.00 95.12           H
ATOM    521 2HD  PRO A  52      15.096  -1.436  11.709  1.00 95.12           H
ATOM    522  N   PRO A  53      17.630  -1.494   7.673  1.00 95.59           N
ATOM    523  CA  PRO A  53      18.294  -1.958   6.452  1.00 95.59           C
ATOM    524  C   PRO A  53      17.315  -2.175   5.310  1.00 95.59           C
ATOM    525  O   PRO A  53      17.592  -1.802   4.171  1.00 95.59           O
ATOM    526  HA  PRO A  53      18.988  -1.198   6.092  1.00 95.59           H
ATOM    527  CB  PRO A  53      18.967  -3.263   6.879  1.00 95.59           C
ATOM    528 1HB  PRO A  53      18.324  -4.124   6.698  1.00 95.59           H
ATOM    529 2HB  PRO A  53      19.892  -3.437   6.328  1.00 95.59           H
ATOM    530  CG  PRO A  53      19.227  -3.057   8.366  1.00 95.59           C
ATOM    531 1HG  PRO A  53      19.374  -4.003   8.887  1.00 95.59           H
ATOM    532 2HG  PRO A  53      20.127  -2.468   8.542  1.00 95.59           H
ATOM    533  CD  PRO A  53      17.973  -2.336   8.833  1.00 95.59           C
ATOM    534 1HD  PRO A  53      17.171  -3.034   9.073  1.00 95.59           H
ATOM    535 2HD  PRO A  53      18.156  -1.746   9.731  1.00 95.59           H
ATOM    536  N   LEU A  54      16.185  -2.778   5.648  1.00 95.10           N
ATOM    537  CA  LEU A  54      15.218  -3.177   4.639  1.00 95.10           C
ATOM    538  C   LEU A  54      14.556  -1.928   4.052  1.00 95.10           C
ATOM    539  O   LEU A  54      14.399  -1.817   2.838  1.00 95.10           O
ATOM    540  HA  LEU A  54      15.765  -3.683   3.844  1.00 95.10           H
ATOM    541  CB  LEU A  54      14.224  -4.186   5.218  1.00 95.10           C
ATOM    542 1HB  LEU A  54      13.789  -3.760   6.122  1.00 95.10           H
ATOM    543 2HB  LEU A  54      13.411  -4.316   4.503  1.00 95.10           H
ATOM    544  CG  LEU A  54      14.791  -5.565   5.559  1.00 95.10           C
ATOM    545  HG  LEU A  54      15.642  -5.429   6.227  1.00 95.10           H
ATOM    546  CD1 LEU A  54      13.760  -6.411   6.308  1.00 95.10           C
ATOM    547 1HD1 LEU A  54      13.481  -5.909   7.235  1.00 95.10           H
ATOM    548 2HD1 LEU A  54      12.875  -6.542   5.685  1.00 95.10           H
ATOM    549 3HD1 LEU A  54      14.189  -7.387   6.539  1.00 95.10           H
ATOM    550  CD2 LEU A  54      15.310  -6.271   4.305  1.00 95.10           C
ATOM    551 1HD2 LEU A  54      14.493  -6.395   3.594  1.00 95.10           H
ATOM    552 2HD2 LEU A  54      16.098  -5.671   3.850  1.00 95.10           H
ATOM    553 3HD2 LEU A  54      15.707  -7.249   4.576  1.00 95.10           H
ATOM    554  HN  LEU A  54      15.927  -2.995   6.589  1.00 95.10           H
ATOM    555  N   TYR A  55      14.185  -1.020   4.943  1.00 94.80           N
ATOM    556  CA  TYR A  55      13.471   0.178   4.538  1.00 94.80           C
ATOM    557  C   TYR A  55      14.344   1.061   3.644  1.00 94.80           C
ATOM    558  O   TYR A  55      13.845   1.696   2.715  1.00 94.80           O
ATOM    559  HA  TYR A  55      12.587  -0.130   3.979  1.00 94.80           H
ATOM    560  CB  TYR A  55      13.152   0.936   5.828  1.00 94.80           C
ATOM    561 1HB  TYR A  55      14.039   0.943   6.462  1.00 94.80           H
ATOM    562 2HB  TYR A  55      12.928   1.974   5.582  1.00 94.80           H
ATOM    563  CG  TYR A  55      11.981   0.351   6.621  1.00 94.80           C
ATOM    564  CD1 TYR A  55      11.340  -0.783   6.167  1.00 94.80           C
ATOM    565  HD1 TYR A  55      11.667  -1.262   5.244  1.00 94.80           H
ATOM    566  CD2 TYR A  55      11.568   0.958   7.789  1.00 94.80           C
ATOM    567  HD2 TYR A  55      12.074   1.854   8.147  1.00 94.80           H
ATOM    568  CE1 TYR A  55      10.238  -1.334   6.913  1.00 94.80           C
ATOM    569  HE1 TYR A  55       9.722  -2.229   6.566  1.00 94.80           H
ATOM    570  CE2 TYR A  55      10.466   0.407   8.535  1.00 94.80           C
ATOM    571  HE2 TYR A  55      10.129   0.877   9.459  1.00 94.80           H
ATOM    572  CZ  TYR A  55       9.855  -0.711   8.060  1.00 94.80           C
ATOM    573  OH  TYR A  55       8.815  -1.232   8.765  1.00 94.80           O
ATOM    574  HH  TYR A  55       8.454  -2.038   8.297  1.00 94.80           H
ATOM    575  HN  TYR A  55      14.366  -1.093   5.924  1.00 94.80           H
ATOM    576  N   TRP A  56      15.631   1.074   3.955  1.00 95.82           N
ATOM    577  CA  TRP A  56      16.592   1.797   3.139  1.00 95.82           C
ATOM    578  C   TRP A  56      16.667   1.108   1.776  1.00 95.82           C
ATOM    579  O   TRP A  56      16.681   1.772   0.740  1.00 95.82           O
ATOM    580  HA  TRP A  56      16.227   2.818   3.022  1.00 95.82           H
ATOM    581  CB  TRP A  56      17.949   1.887   3.840  1.00 95.82           C
ATOM    582 1HB  TRP A  56      18.104   0.981   4.426  1.00 95.82           H
ATOM    583 2HB  TRP A  56      18.735   1.916   3.085  1.00 95.82           H
ATOM    584  CG  TRP A  56      18.097   3.102   4.757  1.00 95.82           C
ATOM    585  CD1 TRP A  56      18.223   3.119   6.091  1.00 95.82           C
ATOM    586  HD1 TRP A  56      18.237   2.226   6.717  1.00 95.82           H
ATOM    587  CD2 TRP A  56      18.130   4.487   4.351  1.00 95.82           C
ATOM    588  NE1 TRP A  56      18.334   4.407   6.573  1.00 95.82           N
ATOM    589  HE1 TRP A  56      18.438   4.674   7.531  1.00 95.82           H
ATOM    590  CE2 TRP A  56      18.275   5.265   5.481  1.00 95.82           C
ATOM    591  CE3 TRP A  56      18.039   5.062   3.071  1.00 95.82           C
ATOM    592  HE3 TRP A  56      17.924   4.469   2.164  1.00 95.82           H
ATOM    593  CZ2 TRP A  56      18.343   6.663   5.445  1.00 95.82           C
ATOM    594  HZ2 TRP A  56      18.459   7.256   6.352  1.00 95.82           H
ATOM    595  CZ3 TRP A  56      18.109   6.460   3.052  1.00 95.82           C
ATOM    596  HZ3 TRP A  56      18.043   6.957   2.085  1.00 95.82           H
ATOM    597  CH2 TRP A  56      18.255   7.258   4.181  1.00 95.82           C
ATOM    598  HH2 TRP A  56      18.301   8.343   4.082  1.00 95.82           H
ATOM    599  HN  TRP A  56      16.020   0.602   4.747  1.00 95.82           H
ATOM    600  N   LEU A  57      16.714  -0.215   1.819  1.00 95.45           N
ATOM    601  CA  LEU A  57      16.809  -1.001   0.600  1.00 95.45           C
ATOM    602  C   LEU A  57      15.580  -0.735  -0.271  1.00 95.45           C
ATOM    603  O   LEU A  57      15.708  -0.440  -1.458  1.00 95.45           O
ATOM    604  HA  LEU A  57      17.694  -0.661   0.061  1.00 95.45           H
ATOM    605  CB  LEU A  57      17.021  -2.480   0.931  1.00 95.45           C
ATOM    606 1HB  LEU A  57      17.924  -2.571   1.534  1.00 95.45           H
ATOM    607 2HB  LEU A  57      16.189  -2.816   1.549  1.00 95.45           H
ATOM    608  CG  LEU A  57      17.143  -3.424  -0.267  1.00 95.45           C
ATOM    609  HG  LEU A  57      16.305  -3.235  -0.938  1.00 95.45           H
ATOM    610  CD1 LEU A  57      18.425  -3.146  -1.055  1.00 95.45           C
ATOM    611 1HD1 LEU A  57      18.412  -2.119  -1.420  1.00 95.45           H
ATOM    612 2HD1 LEU A  57      19.289  -3.290  -0.406  1.00 95.45           H
ATOM    613 3HD1 LEU A  57      18.487  -3.831  -1.901  1.00 95.45           H
ATOM    614  CD2 LEU A  57      17.048  -4.886   0.176  1.00 95.45           C
ATOM    615 1HD2 LEU A  57      17.852  -5.106   0.878  1.00 95.45           H
ATOM    616 2HD2 LEU A  57      16.086  -5.057   0.659  1.00 95.45           H
ATOM    617 3HD2 LEU A  57      17.138  -5.535  -0.695  1.00 95.45           H
ATOM    618  HN  LEU A  57      16.687  -0.749   2.664  1.00 95.45           H
ATOM    619  N   VAL A  58      14.417  -0.850   0.353  1.00 95.00           N
ATOM    620  CA  VAL A  58      13.163  -0.695  -0.366  1.00 95.00           C
ATOM    621  C   VAL A  58      13.089   0.716  -0.954  1.00 95.00           C
ATOM    622  O   VAL A  58      12.670   0.895  -2.097  1.00 95.00           O
ATOM    623  HA  VAL A  58      13.162  -1.415  -1.184  1.00 95.00           H
ATOM    624  CB  VAL A  58      11.987  -1.021   0.556  1.00 95.00           C
ATOM    625  HB  VAL A  58      12.084  -0.409   1.452  1.00 95.00           H
ATOM    626  CG1 VAL A  58      10.655  -0.672  -0.110  1.00 95.00           C
ATOM    627 1HG1 VAL A  58      10.632   0.393  -0.341  1.00 95.00           H
ATOM    628 2HG1 VAL A  58      10.547  -1.246  -1.030  1.00 95.00           H
ATOM    629 3HG1 VAL A  58       9.836  -0.914   0.567  1.00 95.00           H
ATOM    630  CG2 VAL A  58      12.018  -2.490   0.985  1.00 95.00           C
ATOM    631 1HG2 VAL A  58      11.957  -3.127   0.102  1.00 95.00           H
ATOM    632 2HG2 VAL A  58      12.947  -2.693   1.517  1.00 95.00           H
ATOM    633 3HG2 VAL A  58      11.171  -2.695   1.639  1.00 95.00           H
ATOM    634  HN  VAL A  58      14.322  -1.044   1.329  1.00 95.00           H
ATOM    635  N   PHE A  59      13.501   1.682  -0.146  1.00 96.52           N
ATOM    636  CA  PHE A  59      13.489   3.071  -0.573  1.00 96.52           C
ATOM    637  C   PHE A  59      14.307   3.258  -1.852  1.00 96.52           C
ATOM    638  O   PHE A  59      13.811   3.807  -2.835  1.00 96.52           O
ATOM    639  HA  PHE A  59      12.451   3.342  -0.764  1.00 96.52           H
ATOM    640  CB  PHE A  59      14.129   3.889   0.551  1.00 96.52           C
ATOM    641 1HB  PHE A  59      13.488   3.841   1.432  1.00 96.52           H
ATOM    642 2HB  PHE A  59      15.080   3.433   0.823  1.00 96.52           H
ATOM    643  CG  PHE A  59      14.368   5.357   0.193  1.00 96.52           C
ATOM    644  CD1 PHE A  59      15.637   5.834   0.090  1.00 96.52           C
ATOM    645  HD1 PHE A  59      16.484   5.170   0.263  1.00 96.52           H
ATOM    646  CD2 PHE A  59      13.311   6.186  -0.023  1.00 96.52           C
ATOM    647  HD2 PHE A  59      12.293   5.804   0.059  1.00 96.52           H
ATOM    648  CE1 PHE A  59      15.859   7.197  -0.242  1.00 96.52           C
ATOM    649  HE1 PHE A  59      16.877   7.579  -0.325  1.00 96.52           H
ATOM    650  CE2 PHE A  59      13.533   7.548  -0.356  1.00 96.52           C
ATOM    651  HE2 PHE A  59      12.686   8.212  -0.529  1.00 96.52           H
ATOM    652  CZ  PHE A  59      14.802   8.025  -0.458  1.00 96.52           C
ATOM    653  HZ  PHE A  59      14.973   9.071  -0.714  1.00 96.52           H
ATOM    654  HN  PHE A  59      13.837   1.528   0.784  1.00 96.52           H
ATOM    655  N   ILE A  60      15.545   2.790  -1.799  1.00 96.33           N
ATOM    656  CA  ILE A  60      16.486   3.038  -2.878  1.00 96.33           C
ATOM    657  C   ILE A  60      15.961   2.394  -4.163  1.00 96.33           C
ATOM    658  O   ILE A  60      15.879   3.049  -5.201  1.00 96.33           O
ATOM    659  HA  ILE A  60      16.536   4.116  -3.028  1.00 96.33           H
ATOM    660  CB  ILE A  60      17.889   2.570  -2.485  1.00 96.33           C
ATOM    661  HB  ILE A  60      17.814   1.555  -2.095  1.00 96.33           H
ATOM    662  CG1 ILE A  60      18.463   3.442  -1.366  1.00 96.33           C
ATOM    663 1HG1 ILE A  60      18.723   4.423  -1.762  1.00 96.33           H
ATOM    664 2HG1 ILE A  60      17.707   3.598  -0.597  1.00 96.33           H
ATOM    665  CG2 ILE A  60      18.812   2.520  -3.704  1.00 96.33           C
ATOM    666 1HG2 ILE A  60      18.406   1.825  -4.439  1.00 96.33           H
ATOM    667 2HG2 ILE A  60      18.886   3.514  -4.145  1.00 96.33           H
ATOM    668 3HG2 ILE A  60      19.802   2.185  -3.395  1.00 96.33           H
ATOM    669  CD1 ILE A  60      19.702   2.792  -0.746  1.00 96.33           C
ATOM    670 1HD1 ILE A  60      19.433   1.821  -0.329  1.00 96.33           H
ATOM    671 2HD1 ILE A  60      20.465   2.659  -1.513  1.00 96.33           H
ATOM    672 3HD1 ILE A  60      20.090   3.432   0.046  1.00 96.33           H
ATOM    673  HN  ILE A  60      15.908   2.253  -1.037  1.00 96.33           H
ATOM    674  N   VAL A  61      15.620   1.119  -4.052  1.00 94.59           N
ATOM    675  CA  VAL A  61      15.226   0.345  -5.217  1.00 94.59           C
ATOM    676  C   VAL A  61      13.924   0.913  -5.785  1.00 94.59           C
ATOM    677  O   VAL A  61      13.781   1.051  -6.999  1.00 94.59           O
ATOM    678  HA  VAL A  61      16.012   0.453  -5.965  1.00 94.59           H
ATOM    679  CB  VAL A  61      15.122  -1.137  -4.850  1.00 94.59           C
ATOM    680  HB  VAL A  61      14.416  -1.229  -4.025  1.00 94.59           H
ATOM    681  CG1 VAL A  61      14.583  -1.956  -6.025  1.00 94.59           C
ATOM    682 1HG1 VAL A  61      13.591  -1.592  -6.296  1.00 94.59           H
ATOM    683 2HG1 VAL A  61      15.253  -1.853  -6.878  1.00 94.59           H
ATOM    684 3HG1 VAL A  61      14.519  -3.005  -5.737  1.00 94.59           H
ATOM    685  CG2 VAL A  61      16.472  -1.681  -4.377  1.00 94.59           C
ATOM    686 1HG2 VAL A  61      17.208  -1.569  -5.173  1.00 94.59           H
ATOM    687 2HG2 VAL A  61      16.799  -1.125  -3.498  1.00 94.59           H
ATOM    688 3HG2 VAL A  61      16.369  -2.736  -4.122  1.00 94.59           H
ATOM    689  HN  VAL A  61      15.609   0.616  -3.188  1.00 94.59           H
ATOM    690  N   GLY A  62      13.009   1.227  -4.881  1.00 95.47           N
ATOM    691  CA  GLY A  62      11.693   1.697  -5.280  1.00 95.47           C
ATOM    692  C   GLY A  62      11.777   3.083  -5.922  1.00 95.47           C
ATOM    693  O   GLY A  62      11.103   3.354  -6.914  1.00 95.47           O
ATOM    694 1HA  GLY A  62      11.249   0.993  -5.984  1.00 95.47           H
ATOM    695 2HA  GLY A  62      11.037   1.734  -4.410  1.00 95.47           H
ATOM    696  HN  GLY A  62      13.153   1.164  -3.893  1.00 95.47           H
ATOM    697  N   ALA A  63      12.611   3.925  -5.329  1.00 95.77           N
ATOM    698  CA  ALA A  63      12.751   5.294  -5.796  1.00 95.77           C
ATOM    699  C   ALA A  63      13.292   5.288  -7.226  1.00 95.77           C
ATOM    700  O   ALA A  63      12.786   6.004  -8.089  1.00 95.77           O
ATOM    701  HA  ALA A  63      11.759   5.748  -5.793  1.00 95.77           H
ATOM    702  CB  ALA A  63      13.651   6.072  -4.834  1.00 95.77           C
ATOM    703 1HB  ALA A  63      13.207   6.071  -3.839  1.00 95.77           H
ATOM    704 2HB  ALA A  63      14.633   5.600  -4.795  1.00 95.77           H
ATOM    705 3HB  ALA A  63      13.755   7.099  -5.185  1.00 95.77           H
ATOM    706  HN  ALA A  63      13.184   3.685  -4.545  1.00 95.77           H
ATOM    707  N   LEU A  64      14.315   4.471  -7.435  1.00 94.00           N
ATOM    708  CA  LEU A  64      14.939   4.372  -8.743  1.00 94.00           C
ATOM    709  C   LEU A  64      13.922   3.829  -9.749  1.00 94.00           C
ATOM    710  O   LEU A  64      13.781   4.367 -10.846  1.00 94.00           O
ATOM    711  HA  LEU A  64      15.222   5.380  -9.047  1.00 94.00           H
ATOM    712  CB  LEU A  64      16.225   3.547  -8.662  1.00 94.00           C
ATOM    713 1HB  LEU A  64      15.992   2.594  -8.185  1.00 94.00           H
ATOM    714 2HB  LEU A  64      16.554   3.323  -9.677  1.00 94.00           H
ATOM    715  CG  LEU A  64      17.390   4.191  -7.909  1.00 94.00           C
ATOM    716  HG  LEU A  64      17.037   4.481  -6.919  1.00 94.00           H
ATOM    717  CD1 LEU A  64      18.532   3.193  -7.708  1.00 94.00           C
ATOM    718 1HD1 LEU A  64      18.172   2.341  -7.132  1.00 94.00           H
ATOM    719 2HD1 LEU A  64      18.890   2.851  -8.678  1.00 94.00           H
ATOM    720 3HD1 LEU A  64      19.347   3.678  -7.170  1.00 94.00           H
ATOM    721  CD2 LEU A  64      17.859   5.466  -8.612  1.00 94.00           C
ATOM    722 1HD2 LEU A  64      18.188   5.223  -9.623  1.00 94.00           H
ATOM    723 2HD2 LEU A  64      17.036   6.179  -8.659  1.00 94.00           H
ATOM    724 3HD2 LEU A  64      18.688   5.904  -8.056  1.00 94.00           H
ATOM    725  HN  LEU A  64      14.716   3.886  -6.730  1.00 94.00           H
ATOM    726  N   GLY A  65      13.238   2.771  -9.338  1.00 92.31           N
ATOM    727  CA  GLY A  65      12.337   2.068 -10.235  1.00 92.31           C
ATOM    728  C   GLY A  65      11.203   2.984 -10.701  1.00 92.31           C
ATOM    729  O   GLY A  65      10.965   3.122 -11.900  1.00 92.31           O
ATOM    730 1HA  GLY A  65      12.891   1.701 -11.099  1.00 92.31           H
ATOM    731 2HA  GLY A  65      11.920   1.197  -9.729  1.00 92.31           H
ATOM    732  HN  GLY A  65      13.293   2.394  -8.414  1.00 92.31           H
ATOM    733  N   ASN A  66      10.535   3.587  -9.729  1.00 94.40           N
ATOM    734  CA  ASN A  66       9.330   4.349 -10.010  1.00 94.40           C
ATOM    735  C   ASN A  66       9.708   5.644 -10.733  1.00 94.40           C
ATOM    736  O   ASN A  66       8.954   6.132 -11.574  1.00 94.40           O
ATOM    737  HA  ASN A  66       8.713   3.693 -10.625  1.00 94.40           H
ATOM    738  CB  ASN A  66       8.601   4.725  -8.718  1.00 94.40           C
ATOM    739 1HB  ASN A  66       9.317   5.108  -7.991  1.00 94.40           H
ATOM    740 2HB  ASN A  66       7.889   5.525  -8.918  1.00 94.40           H
ATOM    741  CG  ASN A  66       7.868   3.517  -8.132  1.00 94.40           C
ATOM    742  OD1 ASN A  66       6.939   2.980  -8.712  1.00 94.40           O
ATOM    743  ND2 ASN A  66       8.336   3.121  -6.952  1.00 94.40           N
ATOM    744 1HD2 ASN A  66       9.102   3.605  -6.529  1.00 94.40           H
ATOM    745 2HD2 ASN A  66       7.922   2.338  -6.486  1.00 94.40           H
ATOM    746  HN  ASN A  66      10.803   3.561  -8.766  1.00 94.40           H
ATOM    747  N   SER A  67      10.874   6.163 -10.379  1.00 93.15           N
ATOM    748  CA  SER A  67      11.394   7.351 -11.035  1.00 93.15           C
ATOM    749  C   SER A  67      11.615   7.073 -12.523  1.00 93.15           C
ATOM    750  O   SER A  67      11.367   7.937 -13.363  1.00 93.15           O
ATOM    751  HA  SER A  67      10.629   8.115 -10.897  1.00 93.15           H
ATOM    752  CB  SER A  67      12.699   7.813 -10.383  1.00 93.15           C
ATOM    753 1HB  SER A  67      13.437   7.013 -10.442  1.00 93.15           H
ATOM    754 2HB  SER A  67      13.102   8.660 -10.938  1.00 93.15           H
ATOM    755  OG  SER A  67      12.512   8.186  -9.020  1.00 93.15           O
ATOM    756  HG  SER A  67      12.965   7.527  -8.420  1.00 93.15           H
ATOM    757  HN  SER A  67      11.459   5.786  -9.661  1.00 93.15           H
ATOM    758  N   LEU A  68      12.077   5.864 -12.805  1.00 89.59           N
ATOM    759  CA  LEU A  68      12.322   5.457 -14.178  1.00 89.59           C
ATOM    760  C   LEU A  68      10.994   5.410 -14.936  1.00 89.59           C
ATOM    761  O   LEU A  68      10.925   5.803 -16.100  1.00 89.59           O
ATOM    762  HA  LEU A  68      12.954   6.218 -14.636  1.00 89.59           H
ATOM    763  CB  LEU A  68      13.099   4.140 -14.217  1.00 89.59           C
ATOM    764 1HB  LEU A  68      14.011   4.262 -13.633  1.00 89.59           H
ATOM    765 2HB  LEU A  68      12.502   3.375 -13.720  1.00 89.59           H
ATOM    766  CG  LEU A  68      13.480   3.626 -15.607  1.00 89.59           C
ATOM    767  HG  LEU A  68      12.575   3.573 -16.211  1.00 89.59           H
ATOM    768  CD1 LEU A  68      14.434   4.596 -16.306  1.00 89.59           C
ATOM    769 1HD1 LEU A  68      13.952   5.568 -16.413  1.00 89.59           H
ATOM    770 2HD1 LEU A  68      15.342   4.705 -15.713  1.00 89.59           H
ATOM    771 3HD1 LEU A  68      14.690   4.207 -17.292  1.00 89.59           H
ATOM    772  CD2 LEU A  68      14.056   2.211 -15.529  1.00 89.59           C
ATOM    773 1HD2 LEU A  68      14.947   2.215 -14.902  1.00 89.59           H
ATOM    774 2HD2 LEU A  68      13.313   1.539 -15.100  1.00 89.59           H
ATOM    775 3HD2 LEU A  68      14.319   1.870 -16.531  1.00 89.59           H
ATOM    776  HN  LEU A  68      12.284   5.169 -12.116  1.00 89.59           H
ATOM    777  N   VAL A  69       9.972   4.927 -14.245  1.00 89.75           N
ATOM    778  CA  VAL A  69       8.658   4.790 -14.850  1.00 89.75           C
ATOM    779  C   VAL A  69       8.162   6.166 -15.301  1.00 89.75           C
ATOM    780  O   VAL A  69       7.674   6.317 -16.420  1.00 89.75           O
ATOM    781  HA  VAL A  69       8.764   4.151 -15.727  1.00 89.75           H
ATOM    782  CB  VAL A  69       7.702   4.101 -13.874  1.00 89.75           C
ATOM    783  HB  VAL A  69       7.733   4.648 -12.932  1.00 89.75           H
ATOM    784  CG1 VAL A  69       6.263   4.143 -14.394  1.00 89.75           C
ATOM    785 1HG1 VAL A  69       5.951   5.180 -14.516  1.00 89.75           H
ATOM    786 2HG1 VAL A  69       6.210   3.632 -15.355  1.00 89.75           H
ATOM    787 3HG1 VAL A  69       5.605   3.646 -13.681  1.00 89.75           H
ATOM    788  CG2 VAL A  69       8.143   2.663 -13.597  1.00 89.75           C
ATOM    789 1HG2 VAL A  69       8.155   2.100 -14.531  1.00 89.75           H
ATOM    790 2HG2 VAL A  69       9.143   2.667 -13.163  1.00 89.75           H
ATOM    791 3HG2 VAL A  69       7.447   2.196 -12.901  1.00 89.75           H
ATOM    792  HN  VAL A  69      10.031   4.633 -13.291  1.00 89.75           H
ATOM    793  N   ILE A  70       8.306   7.133 -14.407  1.00 91.03           N
ATOM    794  CA  ILE A  70       7.830   8.479 -14.679  1.00 91.03           C
ATOM    795  C   ILE A  70       8.603   9.058 -15.866  1.00 91.03           C
ATOM    796  O   ILE A  70       8.017   9.693 -16.742  1.00 91.03           O
ATOM    797  HA  ILE A  70       6.778   8.405 -14.955  1.00 91.03           H
ATOM    798  CB  ILE A  70       7.908   9.340 -13.416  1.00 91.03           C
ATOM    799  HB  ILE A  70       8.918   9.266 -13.014  1.00 91.03           H
ATOM    800  CG1 ILE A  70       6.954   8.819 -12.339  1.00 91.03           C
ATOM    801 1HG1 ILE A  70       5.926   8.890 -12.694  1.00 91.03           H
ATOM    802 2HG1 ILE A  70       7.155   7.765 -12.149  1.00 91.03           H
ATOM    803  CG2 ILE A  70       7.657  10.814 -13.741  1.00 91.03           C
ATOM    804 1HG2 ILE A  70       8.409  11.163 -14.448  1.00 91.03           H
ATOM    805 2HG2 ILE A  70       6.665  10.925 -14.180  1.00 91.03           H
ATOM    806 3HG2 ILE A  70       7.718  11.403 -12.826  1.00 91.03           H
ATOM    807  CD1 ILE A  70       7.107   9.615 -11.041  1.00 91.03           C
ATOM    808 1HD1 ILE A  70       8.130   9.523 -10.676  1.00 91.03           H
ATOM    809 2HD1 ILE A  70       6.882  10.665 -11.230  1.00 91.03           H
ATOM    810 3HD1 ILE A  70       6.417   9.225 -10.292  1.00 91.03           H
ATOM    811  HN  ILE A  70       8.736   7.009 -13.513  1.00 91.03           H
ATOM    812  N   LEU A  71       9.906   8.819 -15.857  1.00 87.73           N
ATOM    813  CA  LEU A  71      10.779   9.389 -16.869  1.00 87.73           C
ATOM    814  C   LEU A  71      10.409   8.814 -18.238  1.00 87.73           C
ATOM    815  O   LEU A  71      10.350   9.543 -19.226  1.00 87.73           O
ATOM    816  HA  LEU A  71      10.600  10.464 -16.887  1.00 87.73           H
ATOM    817  CB  LEU A  71      12.246   9.180 -16.490  1.00 87.73           C
ATOM    818 1HB  LEU A  71      12.412   9.613 -15.504  1.00 87.73           H
ATOM    819 2HB  LEU A  71      12.429   8.109 -16.403  1.00 87.73           H
ATOM    820  CG  LEU A  71      13.278   9.768 -17.455  1.00 87.73           C
ATOM    821  HG  LEU A  71      12.830  10.629 -17.951  1.00 87.73           H
ATOM    822  CD1 LEU A  71      14.509  10.272 -16.700  1.00 87.73           C
ATOM    823 1HD1 LEU A  71      14.210  11.047 -15.993  1.00 87.73           H
ATOM    824 2HD1 LEU A  71      14.968   9.445 -16.159  1.00 87.73           H
ATOM    825 3HD1 LEU A  71      15.227  10.685 -17.409  1.00 87.73           H
ATOM    826  CD2 LEU A  71      13.647   8.760 -18.545  1.00 87.73           C
ATOM    827 1HD2 LEU A  71      14.068   7.866 -18.085  1.00 87.73           H
ATOM    828 2HD2 LEU A  71      12.754   8.492 -19.109  1.00 87.73           H
ATOM    829 3HD2 LEU A  71      14.382   9.204 -19.216  1.00 87.73           H
ATOM    830  HN  LEU A  71      10.365   8.249 -15.175  1.00 87.73           H
ATOM    831  N   VAL A  72      10.169   7.510 -18.251  1.00 85.40           N
ATOM    832  CA  VAL A  72       9.797   6.831 -19.480  1.00 85.40           C
ATOM    833  C   VAL A  72       8.482   7.413 -20.002  1.00 85.40           C
ATOM    834  O   VAL A  72       8.320   7.611 -21.205  1.00 85.40           O
ATOM    835  HA  VAL A  72      10.581   7.023 -20.213  1.00 85.40           H
ATOM    836  CB  VAL A  72       9.729   5.321 -19.243  1.00 85.40           C
ATOM    837  HB  VAL A  72       9.079   5.145 -18.387  1.00 85.40           H
ATOM    838  CG1 VAL A  72       9.122   4.603 -20.450  1.00 85.40           C
ATOM    839 1HG1 VAL A  72       8.112   4.975 -20.624  1.00 85.40           H
ATOM    840 2HG1 VAL A  72       9.735   4.791 -21.331  1.00 85.40           H
ATOM    841 3HG1 VAL A  72       9.086   3.531 -20.255  1.00 85.40           H
ATOM    842  CG2 VAL A  72      11.111   4.756 -18.908  1.00 85.40           C
ATOM    843 1HG2 VAL A  72      11.794   4.950 -19.735  1.00 85.40           H
ATOM    844 2HG2 VAL A  72      11.490   5.235 -18.005  1.00 85.40           H
ATOM    845 3HG2 VAL A  72      11.034   3.681 -18.744  1.00 85.40           H
ATOM    846  HN  VAL A  72      10.226   6.923 -17.444  1.00 85.40           H
ATOM    847  N   TYR A  73       7.576   7.672 -19.071  1.00 84.70           N
ATOM    848  CA  TYR A  73       6.266   8.193 -19.425  1.00 84.70           C
ATOM    849  C   TYR A  73       6.387   9.534 -20.152  1.00 84.70           C
ATOM    850  O   TYR A  73       5.683   9.780 -21.130  1.00 84.70           O
ATOM    851  HA  TYR A  73       5.785   7.472 -20.086  1.00 84.70           H
ATOM    852  CB  TYR A  73       5.526   8.408 -18.103  1.00 84.70           C
ATOM    853 1HB  TYR A  73       5.460   7.456 -17.576  1.00 84.70           H
ATOM    854 2HB  TYR A  73       6.111   9.079 -17.476  1.00 84.70           H
ATOM    855  CG  TYR A  73       4.117   8.982 -18.265  1.00 84.70           C
ATOM    856  CD1 TYR A  73       3.931  10.349 -18.313  1.00 84.70           C
ATOM    857  HD1 TYR A  73       4.787  11.019 -18.235  1.00 84.70           H
ATOM    858  CD2 TYR A  73       3.033   8.134 -18.364  1.00 84.70           C
ATOM    859  HD2 TYR A  73       3.180   7.055 -18.326  1.00 84.70           H
ATOM    860  CE1 TYR A  73       2.605  10.890 -18.465  1.00 84.70           C
ATOM    861  HE1 TYR A  73       2.444  11.967 -18.504  1.00 84.70           H
ATOM    862  CE2 TYR A  73       1.707   8.675 -18.516  1.00 84.70           C
ATOM    863  HE2 TYR A  73       0.842   8.017 -18.595  1.00 84.70           H
ATOM    864  CZ  TYR A  73       1.559  10.026 -18.559  1.00 84.70           C
ATOM    865  OH  TYR A  73       0.307  10.537 -18.704  1.00 84.70           O
ATOM    866  HH  TYR A  73      -0.340   9.804 -18.911  1.00 84.70           H
ATOM    867  HN  TYR A  73       7.724   7.533 -18.092  1.00 84.70           H
ATOM    868  N   TRP A  74       7.286  10.366 -19.646  1.00 85.40           N
ATOM    869  CA  TRP A  74       7.423  11.719 -20.155  1.00 85.40           C
ATOM    870  C   TRP A  74       8.042  11.638 -21.552  1.00 85.40           C
ATOM    871  O   TRP A  74       7.515  12.213 -22.503  1.00 85.40           O
ATOM    872  HA  TRP A  74       6.425  12.156 -20.215  1.00 85.40           H
ATOM    873  CB  TRP A  74       8.233  12.589 -19.192  1.00 85.40           C
ATOM    874 1HB  TRP A  74       8.992  11.972 -18.712  1.00 85.40           H
ATOM    875 2HB  TRP A  74       8.758  13.354 -19.763  1.00 85.40           H
ATOM    876  CG  TRP A  74       7.391  13.269 -18.110  1.00 85.40           C
ATOM    877  CD1 TRP A  74       6.131  13.716 -18.203  1.00 85.40           C
ATOM    878  HD1 TRP A  74       5.522  13.647 -19.104  1.00 85.40           H
ATOM    879  CD2 TRP A  74       7.803  13.561 -16.758  1.00 85.40           C
ATOM    880  NE1 TRP A  74       5.703  14.273 -17.016  1.00 85.40           N
ATOM    881  HE1 TRP A  74       4.803  14.673 -16.841  1.00 85.40           H
ATOM    882  CE2 TRP A  74       6.752  14.177 -16.109  1.00 85.40           C
ATOM    883  CE3 TRP A  74       9.023  13.315 -16.105  1.00 85.40           C
ATOM    884  HE3 TRP A  74       9.868  12.831 -16.595  1.00 85.40           H
ATOM    885  CZ2 TRP A  74       6.814  14.597 -14.775  1.00 85.40           C
ATOM    886  HZ2 TRP A  74       5.969  15.080 -14.285  1.00 85.40           H
ATOM    887  CZ3 TRP A  74       9.070  13.741 -14.772  1.00 85.40           C
ATOM    888  HZ3 TRP A  74       9.994  13.574 -14.219  1.00 85.40           H
ATOM    889  CH2 TRP A  74       8.020  14.361 -14.104  1.00 85.40           C
ATOM    890  HH2 TRP A  74       8.136  14.664 -13.064  1.00 85.40           H
ATOM    891  HN  TRP A  74       7.911  10.129 -18.902  1.00 85.40           H
ATOM    892  N   TYR A  75       9.153  10.920 -21.631  1.00 80.98           N
ATOM    893  CA  TYR A  75       9.982  10.952 -22.824  1.00 80.98           C
ATOM    894  C   TYR A  75       9.434  10.009 -23.897  1.00 80.98           C
ATOM    895  O   TYR A  75       9.906  10.015 -25.033  1.00 80.98           O
ATOM    896  HA  TYR A  75       9.977  11.971 -23.209  1.00 80.98           H
ATOM    897  CB  TYR A  75      11.365  10.462 -22.390  1.00 80.98           C
ATOM    898 1HB  TYR A  75      11.244   9.600 -21.733  1.00 80.98           H
ATOM    899 2HB  TYR A  75      11.910  10.120 -23.269  1.00 80.98           H
ATOM    900  CG  TYR A  75      12.201  11.521 -21.668  1.00 80.98           C
ATOM    901  CD1 TYR A  75      12.806  12.530 -22.389  1.00 80.98           C
ATOM    902  HD1 TYR A  75      12.688  12.573 -23.471  1.00 80.98           H
ATOM    903  CD2 TYR A  75      12.351  11.466 -20.297  1.00 80.98           C
ATOM    904  HD2 TYR A  75      11.873  10.669 -19.729  1.00 80.98           H
ATOM    905  CE1 TYR A  75      13.594  13.527 -21.710  1.00 80.98           C
ATOM    906  HE1 TYR A  75      14.077  14.329 -22.267  1.00 80.98           H
ATOM    907  CE2 TYR A  75      13.138  12.462 -19.619  1.00 80.98           C
ATOM    908  HE2 TYR A  75      13.264  12.431 -18.537  1.00 80.98           H
ATOM    909  CZ  TYR A  75      13.721  13.444 -20.358  1.00 80.98           C
ATOM    910  OH  TYR A  75      14.464  14.385 -19.717  1.00 80.98           O
ATOM    911  HH  TYR A  75      14.833  15.038 -20.379  1.00 80.98           H
ATOM    912  HN  TYR A  75       9.487  10.325 -20.900  1.00 80.98           H
ATOM    913  N   CYS A  76       8.446   9.221 -23.500  1.00 73.79           N
ATOM    914  CA  CYS A  76       7.759   8.350 -24.438  1.00 73.79           C
ATOM    915  C   CYS A  76       7.010   9.225 -25.446  1.00 73.79           C
ATOM    916  O   CYS A  76       6.089   9.952 -25.077  1.00 73.79           O
ATOM    917  HA  CYS A  76       8.527   7.758 -24.936  1.00 73.79           H
ATOM    918  CB  CYS A  76       6.823   7.374 -23.723  1.00 73.79           C
ATOM    919 1HB  CYS A  76       7.374   6.820 -22.962  1.00 73.79           H
ATOM    920 2HB  CYS A  76       6.035   7.923 -23.209  1.00 73.79           H
ATOM    921  SG  CYS A  76       6.089   6.212 -24.931  1.00 73.79           S
ATOM    922  HG  CYS A  76       7.239   5.664 -25.314  1.00 73.79           H
ATOM    923  HN  CYS A  76       8.114   9.173 -22.558  1.00 73.79           H
ATOM    924  N   THR A  77       7.433   9.125 -26.697  1.00 66.07           N
ATOM    925  CA  THR A  77       6.916  10.002 -27.734  1.00 66.07           C
ATOM    926  C   THR A  77       5.551   9.508 -28.219  1.00 66.07           C
ATOM    927  O   THR A  77       4.866  10.203 -28.968  1.00 66.07           O
ATOM    928  HA  THR A  77       6.763  10.991 -27.303  1.00 66.07           H
ATOM    929  CB  THR A  77       7.962  10.086 -28.847  1.00 66.07           C
ATOM    930  HB  THR A  77       7.629  10.749 -29.645  1.00 66.07           H
ATOM    931  OG1 THR A  77       8.178   8.729 -29.225  1.00 66.07           O
ATOM    932  HG1 THR A  77       8.631   8.689 -30.115  1.00 66.07           H
ATOM    933  CG2 THR A  77       9.327  10.551 -28.334  1.00 66.07           C
ATOM    934 1HG2 THR A  77       9.691   9.850 -27.584  1.00 66.07           H
ATOM    935 2HG2 THR A  77       9.229  11.541 -27.889  1.00 66.07           H
ATOM    936 3HG2 THR A  77      10.032  10.593 -29.164  1.00 66.07           H
ATOM    937  HN  THR A  77       8.114   8.461 -27.006  1.00 66.07           H
ATOM    938  N   ARG A  78       5.197   8.312 -27.772  1.00 70.35           N
ATOM    939  CA  ARG A  78       3.958   7.689 -28.203  1.00 70.35           C
ATOM    940  C   ARG A  78       2.770   8.294 -27.453  1.00 70.35           C
ATOM    941  O   ARG A  78       2.886   8.644 -26.279  1.00 70.35           O
ATOM    942  HA  ARG A  78       3.896   7.900 -29.271  1.00 70.35           H
ATOM    943  CB  ARG A  78       3.988   6.178 -27.962  1.00 70.35           C
ATOM    944 1HB  ARG A  78       3.291   5.684 -28.640  1.00 70.35           H
ATOM    945 2HB  ARG A  78       4.981   5.790 -28.188  1.00 70.35           H
ATOM    946  CG  ARG A  78       3.622   5.846 -26.514  1.00 70.35           C
ATOM    947 1HG  ARG A  78       4.245   6.430 -25.835  1.00 70.35           H
ATOM    948 2HG  ARG A  78       2.588   6.131 -26.322  1.00 70.35           H
ATOM    949  CD  ARG A  78       3.807   4.355 -26.230  1.00 70.35           C
ATOM    950 1HD  ARG A  78       2.963   3.792 -26.630  1.00 70.35           H
ATOM    951 2HD  ARG A  78       4.702   3.988 -26.734  1.00 70.35           H
ATOM    952  NE  ARG A  78       3.919   4.127 -24.772  1.00 70.35           N
ATOM    953  HE  ARG A  78       4.828   4.180 -24.358  1.00 70.35           H
ATOM    954  CZ  ARG A  78       2.879   3.855 -23.972  1.00 70.35           C
ATOM    955  NH1 ARG A  78       1.639   3.773 -24.473  1.00 70.35           N
ATOM    956 1HH1 ARG A  78       1.484   3.915 -25.450  1.00 70.35           H
ATOM    957 2HH1 ARG A  78       0.868   3.570 -23.869  1.00 70.35           H
ATOM    958  NH2 ARG A  78       3.098   3.667 -22.663  1.00 70.35           N
ATOM    959 1HH2 ARG A  78       2.333   3.464 -22.052  1.00 70.35           H
ATOM    960 2HH2 ARG A  78       4.027   3.730 -22.298  1.00 70.35           H
ATOM    961  HN  ARG A  78       5.740   7.773 -27.128  1.00 70.35           H
ATOM    962  N   VAL A  79       1.655   8.399 -28.160  1.00 75.36           N
ATOM    963  CA  VAL A  79       0.414   8.834 -27.542  1.00 75.36           C
ATOM    964  C   VAL A  79       0.185   8.041 -26.254  1.00 75.36           C
ATOM    965  O   VAL A  79       0.263   6.813 -26.255  1.00 75.36           O
ATOM    966  HA  VAL A  79       0.525   9.889 -27.289  1.00 75.36           H
ATOM    967  CB  VAL A  79      -0.740   8.704 -28.537  1.00 75.36           C
ATOM    968  HB  VAL A  79      -0.918   7.643 -28.708  1.00 75.36           H
ATOM    969  CG1 VAL A  79      -2.025   9.310 -27.969  1.00 75.36           C
ATOM    970 1HG1 VAL A  79      -2.296   8.791 -27.050  1.00 75.36           H
ATOM    971 2HG1 VAL A  79      -1.865  10.367 -27.755  1.00 75.36           H
ATOM    972 3HG1 VAL A  79      -2.830   9.204 -28.696  1.00 75.36           H
ATOM    973  CG2 VAL A  79      -0.381   9.343 -29.880  1.00 75.36           C
ATOM    974 1HG2 VAL A  79      -0.164  10.401 -29.733  1.00 75.36           H
ATOM    975 2HG2 VAL A  79       0.496   8.846 -30.296  1.00 75.36           H
ATOM    976 3HG2 VAL A  79      -1.219   9.236 -30.569  1.00 75.36           H
ATOM    977  HN  VAL A  79       1.591   8.194 -29.137  1.00 75.36           H
ATOM    978  N   LYS A  80      -0.092   8.774 -25.186  1.00 79.82           N
ATOM    979  CA  LYS A  80      -0.389   8.151 -23.907  1.00 79.82           C
ATOM    980  C   LYS A  80      -1.688   7.352 -24.023  1.00 79.82           C
ATOM    981  O   LYS A  80      -2.493   7.596 -24.921  1.00 79.82           O
ATOM    982  HA  LYS A  80       0.423   7.459 -23.684  1.00 79.82           H
ATOM    983  CB  LYS A  80      -0.409   9.199 -22.793  1.00 79.82           C
ATOM    984 1HB  LYS A  80      -1.309   9.809 -22.877  1.00 79.82           H
ATOM    985 2HB  LYS A  80      -0.451   8.703 -21.823  1.00 79.82           H
ATOM    986  CG  LYS A  80       0.829  10.095 -22.861  1.00 79.82           C
ATOM    987 1HG  LYS A  80       0.836  10.641 -23.804  1.00 79.82           H
ATOM    988 2HG  LYS A  80       0.789  10.838 -22.064  1.00 79.82           H
ATOM    989  CD  LYS A  80       2.111   9.270 -22.732  1.00 79.82           C
ATOM    990 1HD  LYS A  80       2.093   8.706 -21.799  1.00 79.82           H
ATOM    991 2HD  LYS A  80       2.163   8.544 -23.543  1.00 79.82           H
ATOM    992  CE  LYS A  80       3.348  10.170 -22.766  1.00 79.82           C
ATOM    993 1HE  LYS A  80       3.215  10.953 -23.513  1.00 79.82           H
ATOM    994 2HE  LYS A  80       3.471  10.666 -21.803  1.00 79.82           H
ATOM    995  NZ  LYS A  80       4.557   9.377 -23.080  1.00 79.82           N
ATOM    996 1HZ  LYS A  80       5.374   9.978 -23.047  1.00 79.82           H
ATOM    997 2HZ  LYS A  80       4.659   8.632 -22.400  1.00 79.82           H
ATOM    998 3HZ  LYS A  80       4.469   8.978 -24.008  1.00 79.82           H
ATOM    999  HN  LYS A  80      -0.116   9.774 -25.185  1.00 79.82           H
ATOM   1000  N   THR A  81      -1.853   6.413 -23.103  1.00 81.33           N
ATOM   1001  CA  THR A  81      -3.121   5.719 -22.960  1.00 81.33           C
ATOM   1002  C   THR A  81      -3.669   5.895 -21.543  1.00 81.33           C
ATOM   1003  O   THR A  81      -2.953   6.340 -20.647  1.00 81.33           O
ATOM   1004  HA  THR A  81      -3.841   6.175 -23.640  1.00 81.33           H
ATOM   1005  CB  THR A  81      -2.905   4.255 -23.351  1.00 81.33           C
ATOM   1006  HB  THR A  81      -3.849   3.710 -23.354  1.00 81.33           H
ATOM   1007  OG1 THR A  81      -1.929   3.789 -22.424  1.00 81.33           O
ATOM   1008  HG1 THR A  81      -1.018   4.090 -22.706  1.00 81.33           H
ATOM   1009  CG2 THR A  81      -2.226   4.107 -24.714  1.00 81.33           C
ATOM   1010 1HG2 THR A  81      -1.252   4.595 -24.689  1.00 81.33           H
ATOM   1011 2HG2 THR A  81      -2.845   4.571 -25.481  1.00 81.33           H
ATOM   1012 3HG2 THR A  81      -2.097   3.049 -24.942  1.00 81.33           H
ATOM   1013  HN  THR A  81      -1.140   6.126 -22.463  1.00 81.33           H
ATOM   1014  N   MET A  82      -4.935   5.536 -21.383  1.00 84.67           N
ATOM   1015  CA  MET A  82      -5.564   5.574 -20.074  1.00 84.67           C
ATOM   1016  C   MET A  82      -4.801   4.703 -19.074  1.00 84.67           C
ATOM   1017  O   MET A  82      -4.610   5.094 -17.924  1.00 84.67           O
ATOM   1018  HA  MET A  82      -5.526   6.617 -19.761  1.00 84.67           H
ATOM   1019  CB  MET A  82      -7.007   5.078 -20.187  1.00 84.67           C
ATOM   1020 1HB  MET A  82      -7.586   5.769 -20.800  1.00 84.67           H
ATOM   1021 2HB  MET A  82      -7.025   4.112 -20.691  1.00 84.67           H
ATOM   1022  CG  MET A  82      -7.652   4.951 -18.805  1.00 84.67           C
ATOM   1023 1HG  MET A  82      -7.312   4.037 -18.319  1.00 84.67           H
ATOM   1024 2HG  MET A  82      -7.343   5.783 -18.172  1.00 84.67           H
ATOM   1025  SD  MET A  82      -9.430   4.931 -18.961  1.00 84.67           S
ATOM   1026  CE  MET A  82      -9.894   5.206 -17.259  1.00 84.67           C
ATOM   1027 1HE  MET A  82      -9.495   4.403 -16.640  1.00 84.67           H
ATOM   1028 2HE  MET A  82      -9.489   6.160 -16.922  1.00 84.67           H
ATOM   1029 3HE  MET A  82     -10.980   5.223 -17.177  1.00 84.67           H
ATOM   1030  HN  MET A  82      -5.526   5.225 -22.127  1.00 84.67           H
ATOM   1031  N   THR A  83      -4.386   3.538 -19.549  1.00 83.33           N
ATOM   1032  CA  THR A  83      -3.527   2.671 -18.760  1.00 83.33           C
ATOM   1033  C   THR A  83      -2.279   3.430 -18.303  1.00 83.33           C
ATOM   1034  O   THR A  83      -1.889   3.348 -17.139  1.00 83.33           O
ATOM   1035  HA  THR A  83      -4.068   2.376 -17.861  1.00 83.33           H
ATOM   1036  CB  THR A  83      -3.210   1.430 -19.597  1.00 83.33           C
ATOM   1037  HB  THR A  83      -2.659   1.699 -20.498  1.00 83.33           H
ATOM   1038  OG1 THR A  83      -4.481   0.822 -19.810  1.00 83.33           O
ATOM   1039  HG1 THR A  83      -5.211   1.453 -19.545  1.00 83.33           H
ATOM   1040  CG2 THR A  83      -2.422   0.380 -18.811  1.00 83.33           C
ATOM   1041 1HG2 THR A  83      -3.003   0.062 -17.945  1.00 83.33           H
ATOM   1042 2HG2 THR A  83      -1.477   0.809 -18.477  1.00 83.33           H
ATOM   1043 3HG2 THR A  83      -2.224  -0.480 -19.451  1.00 83.33           H
ATOM   1044  HN  THR A  83      -4.626   3.184 -20.453  1.00 83.33           H
ATOM   1045  N   ASP A  84      -1.687   4.152 -19.243  1.00 84.72           N
ATOM   1046  CA  ASP A  84      -0.432   4.837 -18.982  1.00 84.72           C
ATOM   1047  C   ASP A  84      -0.647   5.889 -17.893  1.00 84.72           C
ATOM   1048  O   ASP A  84       0.232   6.118 -17.064  1.00 84.72           O
ATOM   1049  HA  ASP A  84       0.262   4.055 -18.675  1.00 84.72           H
ATOM   1050  CB  ASP A  84       0.076   5.551 -20.236  1.00 84.72           C
ATOM   1051 1HB  ASP A  84      -0.622   6.339 -20.519  1.00 84.72           H
ATOM   1052 2HB  ASP A  84       1.030   6.034 -20.022  1.00 84.72           H
ATOM   1053  CG  ASP A  84       0.244   4.569 -21.397  1.00 84.72           C
ATOM   1054  OD1 ASP A  84       0.848   3.502 -21.155  1.00 84.72           O
ATOM   1055  OD2 ASP A  84      -0.236   4.908 -22.500  1.00 84.72           O
ATOM   1056  HN  ASP A  84      -2.050   4.273 -20.167  1.00 84.72           H
ATOM   1057  N   MET A  85      -1.822   6.502 -17.929  1.00 89.36           N
ATOM   1058  CA  MET A  85      -2.160   7.529 -16.959  1.00 89.36           C
ATOM   1059  C   MET A  85      -2.201   6.953 -15.543  1.00 89.36           C
ATOM   1060  O   MET A  85      -1.696   7.567 -14.604  1.00 89.36           O
ATOM   1061  HA  MET A  85      -1.369   8.275 -17.033  1.00 89.36           H
ATOM   1062  CB  MET A  85      -3.524   8.129 -17.307  1.00 89.36           C
ATOM   1063 1HB  MET A  85      -3.524   8.466 -18.343  1.00 89.36           H
ATOM   1064 2HB  MET A  85      -4.295   7.363 -17.221  1.00 89.36           H
ATOM   1065  CG  MET A  85      -3.858   9.302 -16.383  1.00 89.36           C
ATOM   1066 1HG  MET A  85      -4.855   9.681 -16.608  1.00 89.36           H
ATOM   1067 2HG  MET A  85      -3.871   8.968 -15.346  1.00 89.36           H
ATOM   1068  SD  MET A  85      -2.653  10.603 -16.588  1.00 89.36           S
ATOM   1069  CE  MET A  85      -3.063  11.149 -18.237  1.00 89.36           C
ATOM   1070 1HE  MET A  85      -2.944  10.320 -18.935  1.00 89.36           H
ATOM   1071 2HE  MET A  85      -4.096  11.495 -18.259  1.00 89.36           H
ATOM   1072 3HE  MET A  85      -2.400  11.965 -18.526  1.00 89.36           H
ATOM   1073  HN  MET A  85      -2.533   6.306 -18.604  1.00 89.36           H
ATOM   1074  N   PHE A  86      -2.808   5.781 -15.432  1.00 90.19           N
ATOM   1075  CA  PHE A  86      -2.933   5.121 -14.143  1.00 90.19           C
ATOM   1076  C   PHE A  86      -1.574   4.622 -13.649  1.00 90.19           C
ATOM   1077  O   PHE A  86      -1.276   4.697 -12.458  1.00 90.19           O
ATOM   1078  HA  PHE A  86      -3.325   5.857 -13.440  1.00 90.19           H
ATOM   1079  CB  PHE A  86      -3.863   3.922 -14.342  1.00 90.19           C
ATOM   1080 1HB  PHE A  86      -3.461   3.292 -15.136  1.00 90.19           H
ATOM   1081 2HB  PHE A  86      -3.867   3.324 -13.431  1.00 90.19           H
ATOM   1082  CG  PHE A  86      -5.303   4.303 -14.692  1.00 90.19           C
ATOM   1083  CD1 PHE A  86      -5.891   5.368 -14.086  1.00 90.19           C
ATOM   1084  HD1 PHE A  86      -5.337   5.952 -13.350  1.00 90.19           H
ATOM   1085  CD2 PHE A  86      -5.994   3.575 -15.610  1.00 90.19           C
ATOM   1086  HD2 PHE A  86      -5.523   2.721 -16.096  1.00 90.19           H
ATOM   1087  CE1 PHE A  86      -7.228   5.721 -14.410  1.00 90.19           C
ATOM   1088  HE1 PHE A  86      -7.699   6.575 -13.924  1.00 90.19           H
ATOM   1089  CE2 PHE A  86      -7.331   3.928 -15.935  1.00 90.19           C
ATOM   1090  HE2 PHE A  86      -7.885   3.345 -16.670  1.00 90.19           H
ATOM   1091  CZ  PHE A  86      -7.919   4.994 -15.328  1.00 90.19           C
ATOM   1092  HZ  PHE A  86      -8.945   5.265 -15.577  1.00 90.19           H
ATOM   1093  HN  PHE A  86      -3.210   5.284 -16.201  1.00 90.19           H
ATOM   1094  N   LEU A  87      -0.786   4.122 -14.590  1.00 87.81           N
ATOM   1095  CA  LEU A  87       0.540   3.623 -14.267  1.00 87.81           C
ATOM   1096  C   LEU A  87       1.387   4.764 -13.700  1.00 87.81           C
ATOM   1097  O   LEU A  87       2.182   4.557 -12.785  1.00 87.81           O
ATOM   1098  HA  LEU A  87       0.424   2.862 -13.495  1.00 87.81           H
ATOM   1099  CB  LEU A  87       1.166   2.939 -15.485  1.00 87.81           C
ATOM   1100 1HB  LEU A  87       1.084   3.614 -16.337  1.00 87.81           H
ATOM   1101 2HB  LEU A  87       2.229   2.798 -15.291  1.00 87.81           H
ATOM   1102  CG  LEU A  87       0.565   1.589 -15.879  1.00 87.81           C
ATOM   1103  HG  LEU A  87      -0.498   1.732 -16.072  1.00 87.81           H
ATOM   1104  CD1 LEU A  87       1.193   1.065 -17.172  1.00 87.81           C
ATOM   1105 1HD1 LEU A  87       1.013   1.776 -17.977  1.00 87.81           H
ATOM   1106 2HD1 LEU A  87       2.267   0.942 -17.030  1.00 87.81           H
ATOM   1107 3HD1 LEU A  87       0.748   0.104 -17.429  1.00 87.81           H
ATOM   1108  CD2 LEU A  87       0.684   0.581 -14.734  1.00 87.81           C
ATOM   1109 1HD2 LEU A  87       1.736   0.436 -14.485  1.00 87.81           H
ATOM   1110 2HD2 LEU A  87       0.153   0.958 -13.860  1.00 87.81           H
ATOM   1111 3HD2 LEU A  87       0.249  -0.371 -15.041  1.00 87.81           H
ATOM   1112  HN  LEU A  87      -1.039   4.056 -15.555  1.00 87.81           H
ATOM   1113  N   LEU A  88       1.186   5.945 -14.267  1.00 90.91           N
ATOM   1114  CA  LEU A  88       1.901   7.125 -13.811  1.00 90.91           C
ATOM   1115  C   LEU A  88       1.543   7.400 -12.349  1.00 90.91           C
ATOM   1116  O   LEU A  88       2.427   7.556 -11.509  1.00 90.91           O
ATOM   1117  HA  LEU A  88       2.966   6.905 -13.870  1.00 90.91           H
ATOM   1118  CB  LEU A  88       1.631   8.308 -14.743  1.00 90.91           C
ATOM   1119 1HB  LEU A  88       2.037   8.071 -15.726  1.00 90.91           H
ATOM   1120 2HB  LEU A  88       0.552   8.414 -14.861  1.00 90.91           H
ATOM   1121  CG  LEU A  88       2.202   9.656 -14.299  1.00 90.91           C
ATOM   1122  HG  LEU A  88       1.925   9.818 -13.257  1.00 90.91           H
ATOM   1123  CD1 LEU A  88       3.731   9.652 -14.364  1.00 90.91           C
ATOM   1124 1HD1 LEU A  88       4.120   8.874 -13.708  1.00 90.91           H
ATOM   1125 2HD1 LEU A  88       4.050   9.458 -15.388  1.00 90.91           H
ATOM   1126 3HD1 LEU A  88       4.110  10.622 -14.043  1.00 90.91           H
ATOM   1127  CD2 LEU A  88       1.596  10.803 -15.111  1.00 90.91           C
ATOM   1128 1HD2 LEU A  88       1.823  10.659 -16.167  1.00 90.91           H
ATOM   1129 2HD2 LEU A  88       0.516  10.817 -14.969  1.00 90.91           H
ATOM   1130 3HD2 LEU A  88       2.020  11.749 -14.774  1.00 90.91           H
ATOM   1131  HN  LEU A  88       0.550   6.102 -15.023  1.00 90.91           H
ATOM   1132  N   ASN A  89       0.244   7.451 -12.091  1.00 94.31           N
ATOM   1133  CA  ASN A  89      -0.243   7.823 -10.773  1.00 94.31           C
ATOM   1134  C   ASN A  89       0.165   6.750  -9.762  1.00 94.31           C
ATOM   1135  O   ASN A  89       0.365   7.046  -8.585  1.00 94.31           O
ATOM   1136  HA  ASN A  89       0.214   8.790 -10.562  1.00 94.31           H
ATOM   1137  CB  ASN A  89      -1.769   7.930 -10.760  1.00 94.31           C
ATOM   1138 1HB  ASN A  89      -2.198   7.128 -11.360  1.00 94.31           H
ATOM   1139 2HB  ASN A  89      -2.137   7.799  -9.742  1.00 94.31           H
ATOM   1140  CG  ASN A  89      -2.228   9.284 -11.303  1.00 94.31           C
ATOM   1141  OD1 ASN A  89      -2.498  10.219 -10.567  1.00 94.31           O
ATOM   1142  ND2 ASN A  89      -2.302   9.338 -12.630  1.00 94.31           N
ATOM   1143 1HD2 ASN A  89      -2.067   8.534 -13.177  1.00 94.31           H
ATOM   1144 2HD2 ASN A  89      -2.593  10.181 -13.081  1.00 94.31           H
ATOM   1145  HN  ASN A  89      -0.468   7.244 -12.762  1.00 94.31           H
ATOM   1146  N   LEU A  90       0.276   5.526 -10.258  1.00 92.08           N
ATOM   1147  CA  LEU A  90       0.684   4.413  -9.418  1.00 92.08           C
ATOM   1148  C   LEU A  90       2.115   4.645  -8.930  1.00 92.08           C
ATOM   1149  O   LEU A  90       2.402   4.494  -7.744  1.00 92.08           O
ATOM   1150  HA  LEU A  90       0.022   4.398  -8.552  1.00 92.08           H
ATOM   1151  CB  LEU A  90       0.493   3.087 -10.157  1.00 92.08           C
ATOM   1152 1HB  LEU A  90      -0.456   3.125 -10.693  1.00 92.08           H
ATOM   1153 2HB  LEU A  90       1.279   2.995 -10.907  1.00 92.08           H
ATOM   1154  CG  LEU A  90       0.505   1.827  -9.289  1.00 92.08           C
ATOM   1155  HG  LEU A  90       1.272   1.948  -8.524  1.00 92.08           H
ATOM   1156  CD1 LEU A  90      -0.831   1.646  -8.565  1.00 92.08           C
ATOM   1157 1HD1 LEU A  90      -1.017   2.510  -7.926  1.00 92.08           H
ATOM   1158 2HD1 LEU A  90      -1.632   1.557  -9.299  1.00 92.08           H
ATOM   1159 3HD1 LEU A  90      -0.794   0.744  -7.955  1.00 92.08           H
ATOM   1160  CD2 LEU A  90       0.881   0.595 -10.115  1.00 92.08           C
ATOM   1161 1HD2 LEU A  90       0.155   0.460 -10.916  1.00 92.08           H
ATOM   1162 2HD2 LEU A  90       1.874   0.734 -10.544  1.00 92.08           H
ATOM   1163 3HD2 LEU A  90       0.883  -0.286  -9.473  1.00 92.08           H
ATOM   1164  HN  LEU A  90       0.093   5.291 -11.212  1.00 92.08           H
ATOM   1165  N   ALA A  91       2.975   5.007  -9.870  1.00 93.88           N
ATOM   1166  CA  ALA A  91       4.381   5.208  -9.562  1.00 93.88           C
ATOM   1167  C   ALA A  91       4.523   6.390  -8.600  1.00 93.88           C
ATOM   1168  O   ALA A  91       5.392   6.385  -7.730  1.00 93.88           O
ATOM   1169  HA  ALA A  91       4.745   4.306  -9.071  1.00 93.88           H
ATOM   1170  CB  ALA A  91       5.164   5.415 -10.859  1.00 93.88           C
ATOM   1171 1HB  ALA A  91       5.054   4.536 -11.494  1.00 93.88           H
ATOM   1172 2HB  ALA A  91       4.778   6.291 -11.381  1.00 93.88           H
ATOM   1173 3HB  ALA A  91       6.219   5.566 -10.627  1.00 93.88           H
ATOM   1174  HN  ALA A  91       2.726   5.163 -10.826  1.00 93.88           H
ATOM   1175  N   ILE A  92       3.656   7.374  -8.789  1.00 95.22           N
ATOM   1176  CA  ILE A  92       3.665   8.553  -7.941  1.00 95.22           C
ATOM   1177  C   ILE A  92       3.272   8.155  -6.517  1.00 95.22           C
ATOM   1178  O   ILE A  92       3.906   8.579  -5.552  1.00 95.22           O
ATOM   1179  HA  ILE A  92       4.686   8.935  -7.923  1.00 95.22           H
ATOM   1180  CB  ILE A  92       2.782   9.650  -8.539  1.00 95.22           C
ATOM   1181  HB  ILE A  92       1.821   9.210  -8.801  1.00 95.22           H
ATOM   1182  CG1 ILE A  92       3.393  10.204  -9.828  1.00 95.22           C
ATOM   1183 1HG1 ILE A  92       4.288  10.780  -9.592  1.00 95.22           H
ATOM   1184 2HG1 ILE A  92       3.704   9.380 -10.470  1.00 95.22           H
ATOM   1185  CG2 ILE A  92       2.509  10.753  -7.514  1.00 95.22           C
ATOM   1186 1HG2 ILE A  92       2.000  10.328  -6.649  1.00 95.22           H
ATOM   1187 2HG2 ILE A  92       3.453  11.198  -7.198  1.00 95.22           H
ATOM   1188 3HG2 ILE A  92       1.880  11.520  -7.965  1.00 95.22           H
ATOM   1189  CD1 ILE A  92       2.392  11.089 -10.573  1.00 95.22           C
ATOM   1190 1HD1 ILE A  92       1.508  10.504 -10.827  1.00 95.22           H
ATOM   1191 2HD1 ILE A  92       2.102  11.925  -9.936  1.00 95.22           H
ATOM   1192 3HD1 ILE A  92       2.851  11.469 -11.485  1.00 95.22           H
ATOM   1193  HN  ILE A  92       2.958   7.374  -9.506  1.00 95.22           H
ATOM   1194  N   ALA A  93       2.227   7.344  -6.431  1.00 95.46           N
ATOM   1195  CA  ALA A  93       1.712   6.923  -5.139  1.00 95.46           C
ATOM   1196  C   ALA A  93       2.806   6.172  -4.378  1.00 95.46           C
ATOM   1197  O   ALA A  93       2.980   6.370  -3.177  1.00 95.46           O
ATOM   1198  HA  ALA A  93       1.442   7.819  -4.581  1.00 95.46           H
ATOM   1199  CB  ALA A  93       0.456   6.073  -5.344  1.00 95.46           C
ATOM   1200 1HB  ALA A  93      -0.301   6.661  -5.862  1.00 95.46           H
ATOM   1201 2HB  ALA A  93       0.705   5.195  -5.940  1.00 95.46           H
ATOM   1202 3HB  ALA A  93       0.070   5.757  -4.375  1.00 95.46           H
ATOM   1203  HN  ALA A  93       1.737   6.978  -7.222  1.00 95.46           H
ATOM   1204  N   ASP A  94       3.517   5.326  -5.109  1.00 94.95           N
ATOM   1205  CA  ASP A  94       4.572   4.524  -4.513  1.00 94.95           C
ATOM   1206  C   ASP A  94       5.675   5.448  -3.992  1.00 94.95           C
ATOM   1207  O   ASP A  94       6.157   5.275  -2.874  1.00 94.95           O
ATOM   1208  HA  ASP A  94       4.088   3.962  -3.715  1.00 94.95           H
ATOM   1209  CB  ASP A  94       5.194   3.578  -5.542  1.00 94.95           C
ATOM   1210 1HB  ASP A  94       5.356   4.111  -6.479  1.00 94.95           H
ATOM   1211 2HB  ASP A  94       6.171   3.246  -5.191  1.00 94.95           H
ATOM   1212  CG  ASP A  94       4.294   2.366  -5.787  1.00 94.95           C
ATOM   1213  OD1 ASP A  94       3.532   2.027  -4.855  1.00 94.95           O
ATOM   1214  OD2 ASP A  94       4.388   1.805  -6.900  1.00 94.95           O
ATOM   1215  HN  ASP A  94       3.381   5.183  -6.090  1.00 94.95           H
ATOM   1216  N   LEU A  95       6.042   6.409  -4.827  1.00 95.91           N
ATOM   1217  CA  LEU A  95       7.121   7.321  -4.491  1.00 95.91           C
ATOM   1218  C   LEU A  95       6.774   8.060  -3.197  1.00 95.91           C
ATOM   1219  O   LEU A  95       7.619   8.206  -2.315  1.00 95.91           O
ATOM   1220  HA  LEU A  95       8.014   6.720  -4.316  1.00 95.91           H
ATOM   1221  CB  LEU A  95       7.424   8.250  -5.668  1.00 95.91           C
ATOM   1222 1HB  LEU A  95       6.478   8.575  -6.101  1.00 95.91           H
ATOM   1223 2HB  LEU A  95       7.921   9.141  -5.284  1.00 95.91           H
ATOM   1224  CG  LEU A  95       8.288   7.659  -6.784  1.00 95.91           C
ATOM   1225  HG  LEU A  95       7.805   6.752  -7.146  1.00 95.91           H
ATOM   1226  CD1 LEU A  95       8.387   8.622  -7.969  1.00 95.91           C
ATOM   1227 1HD1 LEU A  95       7.390   8.815  -8.364  1.00 95.91           H
ATOM   1228 2HD1 LEU A  95       8.835   9.559  -7.639  1.00 95.91           H
ATOM   1229 3HD1 LEU A  95       9.007   8.177  -8.748  1.00 95.91           H
ATOM   1230  CD2 LEU A  95       9.667   7.257  -6.255  1.00 95.91           C
ATOM   1231 1HD2 LEU A  95      10.171   8.135  -5.851  1.00 95.91           H
ATOM   1232 2HD2 LEU A  95       9.551   6.510  -5.470  1.00 95.91           H
ATOM   1233 3HD2 LEU A  95      10.260   6.840  -7.069  1.00 95.91           H
ATOM   1234  HN  LEU A  95       5.616   6.568  -5.718  1.00 95.91           H
ATOM   1235  N   LEU A  96       5.529   8.508  -3.125  1.00 95.15           N
ATOM   1236  CA  LEU A  96       5.093   9.330  -2.009  1.00 95.15           C
ATOM   1237  C   LEU A  96       5.308   8.564  -0.702  1.00 95.15           C
ATOM   1238  O   LEU A  96       5.750   9.137   0.292  1.00 95.15           O
ATOM   1239  HA  LEU A  96       5.721  10.221  -1.994  1.00 95.15           H
ATOM   1240  CB  LEU A  96       3.651   9.796  -2.219  1.00 95.15           C
ATOM   1241 1HB  LEU A  96       3.048   8.932  -2.500  1.00 95.15           H
ATOM   1242 2HB  LEU A  96       3.265  10.158  -1.266  1.00 95.15           H
ATOM   1243  CG  LEU A  96       3.445  10.890  -3.269  1.00 95.15           C
ATOM   1244  HG  LEU A  96       3.764  10.500  -4.235  1.00 95.15           H
ATOM   1245  CD1 LEU A  96       1.965  11.257  -3.395  1.00 95.15           C
ATOM   1246 1HD1 LEU A  96       1.396  10.376  -3.692  1.00 95.15           H
ATOM   1247 2HD1 LEU A  96       1.597  11.620  -2.436  1.00 95.15           H
ATOM   1248 3HD1 LEU A  96       1.848  12.036  -4.148  1.00 95.15           H
ATOM   1249  CD2 LEU A  96       4.315  12.111  -2.965  1.00 95.15           C
ATOM   1250 1HD2 LEU A  96       4.050  12.512  -1.987  1.00 95.15           H
ATOM   1251 2HD2 LEU A  96       5.365  11.819  -2.966  1.00 95.15           H
ATOM   1252 3HD2 LEU A  96       4.149  12.873  -3.727  1.00 95.15           H
ATOM   1253  HN  LEU A  96       4.826   8.317  -3.810  1.00 95.15           H
ATOM   1254  N   PHE A  97       4.984   7.280  -0.746  1.00 96.01           N
ATOM   1255  CA  PHE A  97       5.117   6.434   0.428  1.00 96.01           C
ATOM   1256  C   PHE A  97       6.588   6.153   0.738  1.00 96.01           C
ATOM   1257  O   PHE A  97       7.014   6.251   1.887  1.00 96.01           O
ATOM   1258  HA  PHE A  97       4.667   6.969   1.265  1.00 96.01           H
ATOM   1259  CB  PHE A  97       4.413   5.113   0.110  1.00 96.01           C
ATOM   1260 1HB  PHE A  97       3.337   5.286   0.074  1.00 96.01           H
ATOM   1261 2HB  PHE A  97       4.716   4.782  -0.883  1.00 96.01           H
ATOM   1262  CG  PHE A  97       4.702   3.996   1.115  1.00 96.01           C
ATOM   1263  CD1 PHE A  97       5.326   2.859   0.706  1.00 96.01           C
ATOM   1264  HD1 PHE A  97       5.621   2.744  -0.337  1.00 96.01           H
ATOM   1265  CD2 PHE A  97       4.335   4.141   2.416  1.00 96.01           C
ATOM   1266  HD2 PHE A  97       3.834   5.052   2.744  1.00 96.01           H
ATOM   1267  CE1 PHE A  97       5.594   1.823   1.639  1.00 96.01           C
ATOM   1268  HE1 PHE A  97       6.095   0.911   1.312  1.00 96.01           H
ATOM   1269  CE2 PHE A  97       4.603   3.104   3.349  1.00 96.01           C
ATOM   1270  HE2 PHE A  97       4.308   3.219   4.392  1.00 96.01           H
ATOM   1271  CZ  PHE A  97       5.227   1.967   2.940  1.00 96.01           C
ATOM   1272  HZ  PHE A  97       5.433   1.171   3.656  1.00 96.01           H
ATOM   1273  HN  PHE A  97       4.637   6.818  -1.562  1.00 96.01           H
ATOM   1274  N   LEU A  98       7.324   5.807  -0.308  1.00 96.11           N
ATOM   1275  CA  LEU A  98       8.697   5.360  -0.143  1.00 96.11           C
ATOM   1276  C   LEU A  98       9.491   6.433   0.605  1.00 96.11           C
ATOM   1277  O   LEU A  98      10.354   6.115   1.421  1.00 96.11           O
ATOM   1278  HA  LEU A  98       8.675   4.458   0.468  1.00 96.11           H
ATOM   1279  CB  LEU A  98       9.302   4.977  -1.495  1.00 96.11           C
ATOM   1280 1HB  LEU A  98       9.107   5.784  -2.200  1.00 96.11           H
ATOM   1281 2HB  LEU A  98      10.384   4.908  -1.380  1.00 96.11           H
ATOM   1282  CG  LEU A  98       8.799   3.669  -2.108  1.00 96.11           C
ATOM   1283  HG  LEU A  98       7.714   3.640  -2.008  1.00 96.11           H
ATOM   1284  CD1 LEU A  98       9.116   3.606  -3.604  1.00 96.11           C
ATOM   1285 1HD1 LEU A  98       8.633   4.440  -4.113  1.00 96.11           H
ATOM   1286 2HD1 LEU A  98      10.195   3.668  -3.749  1.00 96.11           H
ATOM   1287 3HD1 LEU A  98       8.748   2.666  -4.014  1.00 96.11           H
ATOM   1288  CD2 LEU A  98       9.354   2.459  -1.353  1.00 96.11           C
ATOM   1289 1HD2 LEU A  98      10.443   2.471  -1.400  1.00 96.11           H
ATOM   1290 2HD2 LEU A  98       9.034   2.503  -0.312  1.00 96.11           H
ATOM   1291 3HD2 LEU A  98       8.981   1.543  -1.810  1.00 96.11           H
ATOM   1292  HN  LEU A  98       6.998   5.829  -1.253  1.00 96.11           H
ATOM   1293  N   VAL A  99       9.172   7.682   0.298  1.00 95.50           N
ATOM   1294  CA  VAL A  99       9.886   8.803   0.885  1.00 95.50           C
ATOM   1295  C   VAL A  99       9.680   8.795   2.402  1.00 95.50           C
ATOM   1296  O   VAL A  99      10.422   9.445   3.136  1.00 95.50           O
ATOM   1297  HA  VAL A  99      10.946   8.664   0.675  1.00 95.50           H
ATOM   1298  CB  VAL A  99       9.439  10.110   0.228  1.00 95.50           C
ATOM   1299  HB  VAL A  99       8.350  10.140   0.248  1.00 95.50           H
ATOM   1300  CG1 VAL A  99       9.956  11.320   1.008  1.00 95.50           C
ATOM   1301 1HG1 VAL A  99       9.567  11.290   2.026  1.00 95.50           H
ATOM   1302 2HG1 VAL A  99      11.045  11.297   1.035  1.00 95.50           H
ATOM   1303 3HG1 VAL A  99       9.624  12.236   0.520  1.00 95.50           H
ATOM   1304  CG2 VAL A  99       9.885  10.169  -1.234  1.00 95.50           C
ATOM   1305 1HG2 VAL A  99      10.972  10.106  -1.285  1.00 95.50           H
ATOM   1306 2HG2 VAL A  99       9.446   9.335  -1.782  1.00 95.50           H
ATOM   1307 3HG2 VAL A  99       9.554  11.108  -1.677  1.00 95.50           H
ATOM   1308  HN  VAL A  99       8.441   7.932  -0.337  1.00 95.50           H
ATOM   1309  N   THR A 100       8.669   8.051   2.826  1.00 94.63           N
ATOM   1310  CA  THR A 100       8.329   7.984   4.237  1.00 94.63           C
ATOM   1311  C   THR A 100       9.174   6.920   4.939  1.00 94.63           C
ATOM   1312  O   THR A 100       9.296   6.927   6.163  1.00 94.63           O
ATOM   1313  HA  THR A 100       8.576   8.942   4.695  1.00 94.63           H
ATOM   1314  CB  THR A 100       6.824   7.737   4.349  1.00 94.63           C
ATOM   1315  HB  THR A 100       6.468   7.955   5.356  1.00 94.63           H
ATOM   1316  OG1 THR A 100       6.660   6.388   3.918  1.00 94.63           O
ATOM   1317  HG1 THR A 100       6.574   6.356   2.923  1.00 94.63           H
ATOM   1318  CG2 THR A 100       6.019   8.552   3.336  1.00 94.63           C
ATOM   1319 1HG2 THR A 100       6.328   8.284   2.326  1.00 94.63           H
ATOM   1320 2HG2 THR A 100       6.197   9.615   3.500  1.00 94.63           H
ATOM   1321 3HG2 THR A 100       4.957   8.339   3.459  1.00 94.63           H
ATOM   1322  HN  THR A 100       8.088   7.502   2.225  1.00 94.63           H
ATOM   1323  N   LEU A 101       9.736   6.030   4.134  1.00 94.66           N
ATOM   1324  CA  LEU A 101      10.411   4.859   4.668  1.00 94.66           C
ATOM   1325  C   LEU A 101      11.652   5.300   5.445  1.00 94.66           C
ATOM   1326  O   LEU A 101      11.935   4.775   6.521  1.00 94.66           O
ATOM   1327  HA  LEU A 101       9.723   4.374   5.362  1.00 94.66           H
ATOM   1328  CB  LEU A 101      10.708   3.857   3.551  1.00 94.66           C
ATOM   1329 1HB  LEU A 101      11.235   4.379   2.752  1.00 94.66           H
ATOM   1330 2HB  LEU A 101      11.389   3.100   3.941  1.00 94.66           H
ATOM   1331  CG  LEU A 101       9.495   3.147   2.945  1.00 94.66           C
ATOM   1332  HG  LEU A 101       8.888   3.890   2.428  1.00 94.66           H
ATOM   1333  CD1 LEU A 101       9.928   2.113   1.904  1.00 94.66           C
ATOM   1334 1HD1 LEU A 101      10.477   2.611   1.104  1.00 94.66           H
ATOM   1335 2HD1 LEU A 101      10.569   1.369   2.376  1.00 94.66           H
ATOM   1336 3HD1 LEU A 101       9.047   1.624   1.489  1.00 94.66           H
ATOM   1337  CD2 LEU A 101       8.620   2.529   4.037  1.00 94.66           C
ATOM   1338 1HD2 LEU A 101       9.204   1.802   4.603  1.00 94.66           H
ATOM   1339 2HD2 LEU A 101       8.268   3.313   4.708  1.00 94.66           H
ATOM   1340 3HD2 LEU A 101       7.765   2.031   3.580  1.00 94.66           H
ATOM   1341  HN  LEU A 101       9.736   6.100   3.137  1.00 94.66           H
ATOM   1342  N   PRO A 102      12.413   6.269   4.917  1.00 94.23           N
ATOM   1343  CA  PRO A 102      13.620   6.738   5.603  1.00 94.23           C
ATOM   1344  C   PRO A 102      13.346   7.144   7.041  1.00 94.23           C
ATOM   1345  O   PRO A 102      14.147   6.868   7.932  1.00 94.23           O
ATOM   1346  HA  PRO A 102      14.351   5.931   5.669  1.00 94.23           H
ATOM   1347  CB  PRO A 102      14.080   7.925   4.755  1.00 94.23           C
ATOM   1348 1HB  PRO A 102      13.666   8.864   5.121  1.00 94.23           H
ATOM   1349 2HB  PRO A 102      15.165   8.030   4.766  1.00 94.23           H
ATOM   1350  CG  PRO A 102      13.562   7.587   3.362  1.00 94.23           C
ATOM   1351 1HG  PRO A 102      13.495   8.471   2.729  1.00 94.23           H
ATOM   1352 2HG  PRO A 102      14.219   6.888   2.844  1.00 94.23           H
ATOM   1353  CD  PRO A 102      12.196   6.983   3.646  1.00 94.23           C
ATOM   1354 1HD  PRO A 102      11.427   7.749   3.744  1.00 94.23           H
ATOM   1355 2HD  PRO A 102      11.875   6.314   2.848  1.00 94.23           H
ATOM   1356  N   PHE A 103      12.209   7.797   7.231  1.00 93.49           N
ATOM   1357  CA  PHE A 103      11.847   8.305   8.544  1.00 93.49           C
ATOM   1358  C   PHE A 103      11.546   7.158   9.511  1.00 93.49           C
ATOM   1359  O   PHE A 103      11.903   7.222  10.686  1.00 93.49           O
ATOM   1360  HA  PHE A 103      12.697   8.877   8.915  1.00 93.49           H
ATOM   1361  CB  PHE A 103      10.584   9.150   8.364  1.00 93.49           C
ATOM   1362 1HB  PHE A 103       9.819   8.544   7.879  1.00 93.49           H
ATOM   1363 2HB  PHE A 103      10.199   9.423   9.347  1.00 93.49           H
ATOM   1364  CG  PHE A 103      10.800  10.424   7.546  1.00 93.49           C
ATOM   1365  CD1 PHE A 103      11.193  11.571   8.163  1.00 93.49           C
ATOM   1366  HD1 PHE A 103      11.355  11.582   9.241  1.00 93.49           H
ATOM   1367  CD2 PHE A 103      10.598  10.411   6.201  1.00 93.49           C
ATOM   1368  HD2 PHE A 103      10.283   9.492   5.706  1.00 93.49           H
ATOM   1369  CE1 PHE A 103      11.393  12.754   7.403  1.00 93.49           C
ATOM   1370  HE1 PHE A 103      11.708  13.672   7.898  1.00 93.49           H
ATOM   1371  CE2 PHE A 103      10.798  11.594   5.441  1.00 93.49           C
ATOM   1372  HE2 PHE A 103      10.636  11.583   4.363  1.00 93.49           H
ATOM   1373  CZ  PHE A 103      11.191  12.740   6.058  1.00 93.49           C
ATOM   1374  HZ  PHE A 103      11.345  13.648   5.475  1.00 93.49           H
ATOM   1375  HN  PHE A 103      11.542   7.981   6.509  1.00 93.49           H
ATOM   1376  N   TRP A 104      10.891   6.136   8.980  1.00 91.95           N
ATOM   1377  CA  TRP A 104      10.582   4.955   9.768  1.00 91.95           C
ATOM   1378  C   TRP A 104      11.903   4.303  10.182  1.00 91.95           C
ATOM   1379  O   TRP A 104      12.034   3.813  11.302  1.00 91.95           O
ATOM   1380  HA  TRP A 104      10.033   5.278  10.653  1.00 91.95           H
ATOM   1381  CB  TRP A 104       9.663   4.005   8.997  1.00 91.95           C
ATOM   1382 1HB  TRP A 104       9.978   3.980   7.953  1.00 91.95           H
ATOM   1383 2HB  TRP A 104       9.786   2.997   9.391  1.00 91.95           H
ATOM   1384  CG  TRP A 104       8.182   4.385   9.059  1.00 91.95           C
ATOM   1385  CD1 TRP A 104       7.360   4.670   8.040  1.00 91.95           C
ATOM   1386  HD1 TRP A 104       7.658   4.667   6.992  1.00 91.95           H
ATOM   1387  CD2 TRP A 104       7.376   4.509  10.249  1.00 91.95           C
ATOM   1388  NE1 TRP A 104       6.088   4.968   8.485  1.00 91.95           N
ATOM   1389  HE1 TRP A 104       5.304   5.212   7.915  1.00 91.95           H
ATOM   1390  CE2 TRP A 104       6.098   4.867   9.871  1.00 91.95           C
ATOM   1391  CE3 TRP A 104       7.715   4.325  11.601  1.00 91.95           C
ATOM   1392  HE3 TRP A 104       8.717   4.043  11.926  1.00 91.95           H
ATOM   1393  CZ2 TRP A 104       5.057   5.073  10.784  1.00 91.95           C
ATOM   1394  HZ2 TRP A 104       4.056   5.355  10.460  1.00 91.95           H
ATOM   1395  CZ3 TRP A 104       6.664   4.534  12.502  1.00 91.95           C
ATOM   1396  HZ3 TRP A 104       6.873   4.405  13.564  1.00 91.95           H
ATOM   1397  CH2 TRP A 104       5.372   4.895  12.137  1.00 91.95           C
ATOM   1398  HH2 TRP A 104       4.608   5.039  12.900  1.00 91.95           H
ATOM   1399  HN  TRP A 104      10.574   6.106   8.032  1.00 91.95           H
ATOM   1400  N   ALA A 105      12.850   4.319   9.255  1.00 93.62           N
ATOM   1401  CA  ALA A 105      14.129   3.668   9.480  1.00 93.62           C
ATOM   1402  C   ALA A 105      14.831   4.329  10.668  1.00 93.62           C
ATOM   1403  O   ALA A 105      15.338   3.643  11.554  1.00 93.62           O
ATOM   1404  HA  ALA A 105      13.931   2.623   9.721  1.00 93.62           H
ATOM   1405  CB  ALA A 105      14.965   3.729   8.200  1.00 93.62           C
ATOM   1406 1HB  ALA A 105      14.435   3.220   7.395  1.00 93.62           H
ATOM   1407 2HB  ALA A 105      15.132   4.770   7.924  1.00 93.62           H
ATOM   1408 3HB  ALA A 105      15.925   3.240   8.370  1.00 93.62           H
ATOM   1409  HN  ALA A 105      12.754   4.766   8.365  1.00 93.62           H
ATOM   1410  N   ILE A 106      14.838   5.654  10.647  1.00 93.08           N
ATOM   1411  CA  ILE A 106      15.503   6.415  11.692  1.00 93.08           C
ATOM   1412  C   ILE A 106      14.808   6.152  13.029  1.00 93.08           C
ATOM   1413  O   ILE A 106      15.469   5.947  14.046  1.00 93.08           O
ATOM   1414  HA  ILE A 106      16.528   6.051  11.758  1.00 93.08           H
ATOM   1415  CB  ILE A 106      15.571   7.896  11.314  1.00 93.08           C
ATOM   1416  HB  ILE A 106      14.579   8.212  10.992  1.00 93.08           H
ATOM   1417  CG1 ILE A 106      16.521   8.119  10.136  1.00 93.08           C
ATOM   1418 1HG1 ILE A 106      17.553   8.012  10.472  1.00 93.08           H
ATOM   1419 2HG1 ILE A 106      16.352   7.354   9.378  1.00 93.08           H
ATOM   1420  CG2 ILE A 106      15.947   8.753  12.525  1.00 93.08           C
ATOM   1421 1HG2 ILE A 106      15.198   8.626  13.307  1.00 93.08           H
ATOM   1422 2HG2 ILE A 106      16.922   8.443  12.901  1.00 93.08           H
ATOM   1423 3HG2 ILE A 106      15.988   9.801  12.229  1.00 93.08           H
ATOM   1424  CD1 ILE A 106      16.320   9.506   9.524  1.00 93.08           C
ATOM   1425 1HD1 ILE A 106      15.294   9.600   9.168  1.00 93.08           H
ATOM   1426 2HD1 ILE A 106      16.514  10.268  10.279  1.00 93.08           H
ATOM   1427 3HD1 ILE A 106      17.008   9.638   8.689  1.00 93.08           H
ATOM   1428  HN  ILE A 106      14.401   6.205   9.936  1.00 93.08           H
ATOM   1429  N   ALA A 107      13.484   6.167  12.985  1.00 91.31           N
ATOM   1430  CA  ALA A 107      12.693   6.036  14.197  1.00 91.31           C
ATOM   1431  C   ALA A 107      12.912   4.645  14.796  1.00 91.31           C
ATOM   1432  O   ALA A 107      12.850   4.472  16.012  1.00 91.31           O
ATOM   1433  HA  ALA A 107      13.044   6.786  14.905  1.00 91.31           H
ATOM   1434  CB  ALA A 107      11.221   6.308  13.878  1.00 91.31           C
ATOM   1435 1HB  ALA A 107      11.116   7.319  13.483  1.00 91.31           H
ATOM   1436 2HB  ALA A 107      10.871   5.590  13.136  1.00 91.31           H
ATOM   1437 3HB  ALA A 107      10.628   6.210  14.787  1.00 91.31           H
ATOM   1438  HN  ALA A 107      12.954   6.265  12.143  1.00 91.31           H
ATOM   1439  N   ALA A 108      13.164   3.689  13.914  1.00 91.08           N
ATOM   1440  CA  ALA A 108      13.371   2.315  14.338  1.00 91.08           C
ATOM   1441  C   ALA A 108      14.789   2.166  14.894  1.00 91.08           C
ATOM   1442  O   ALA A 108      15.025   1.362  15.795  1.00 91.08           O
ATOM   1443  HA  ALA A 108      12.655   2.100  15.131  1.00 91.08           H
ATOM   1444  CB  ALA A 108      13.104   1.371  13.164  1.00 91.08           C
ATOM   1445 1HB  ALA A 108      12.075   1.495  12.825  1.00 91.08           H
ATOM   1446 2HB  ALA A 108      13.786   1.606  12.347  1.00 91.08           H
ATOM   1447 3HB  ALA A 108      13.260   0.341  13.483  1.00 91.08           H
ATOM   1448  HN  ALA A 108      13.226   3.840  12.927  1.00 91.08           H
ATOM   1449  N   ALA A 109      15.695   2.954  14.335  1.00 90.17           N
ATOM   1450  CA  ALA A 109      17.099   2.853  14.695  1.00 90.17           C
ATOM   1451  C   ALA A 109      17.299   3.399  16.110  1.00 90.17           C
ATOM   1452  O   ALA A 109      18.156   2.918  16.850  1.00 90.17           O
ATOM   1453  HA  ALA A 109      17.371   1.797  14.680  1.00 90.17           H
ATOM   1454  CB  ALA A 109      17.947   3.594  13.659  1.00 90.17           C
ATOM   1455 1HB  ALA A 109      17.791   3.148  12.676  1.00 90.17           H
ATOM   1456 2HB  ALA A 109      17.654   4.643  13.633  1.00 90.17           H
ATOM   1457 3HB  ALA A 109      19.000   3.518  13.929  1.00 90.17           H
ATOM   1458  HN  ALA A 109      15.484   3.650  13.649  1.00 90.17           H
ATOM   1459  N   ASP A 110      16.494   4.397  16.444  1.00 86.64           N
ATOM   1460  CA  ASP A 110      16.641   5.083  17.716  1.00 86.64           C
ATOM   1461  C   ASP A 110      15.258   5.458  18.251  1.00 86.64           C
ATOM   1462  O   ASP A 110      14.517   4.598  18.724  1.00 86.64           O
ATOM   1463  HA  ASP A 110      17.162   4.378  18.364  1.00 86.64           H
ATOM   1464  CB  ASP A 110      17.452   6.371  17.556  1.00 86.64           C
ATOM   1465 1HB  ASP A 110      18.380   6.158  17.027  1.00 86.64           H
ATOM   1466 2HB  ASP A 110      16.894   7.083  16.948  1.00 86.64           H
ATOM   1467  CG  ASP A 110      17.767   6.993  18.918  1.00 86.64           C
ATOM   1468  OD1 ASP A 110      17.603   6.269  19.924  1.00 86.64           O
ATOM   1469  OD2 ASP A 110      18.163   8.179  18.923  1.00 86.64           O
ATOM   1470  HN  ASP A 110      15.754   4.736  15.864  1.00 86.64           H
ATOM   1471  N   GLN A 111      14.952   6.744  18.159  1.00 85.49           N
ATOM   1472  CA  GLN A 111      13.645   7.233  18.566  1.00 85.49           C
ATOM   1473  C   GLN A 111      13.122   8.255  17.555  1.00 85.49           C
ATOM   1474  O   GLN A 111      13.868   8.718  16.693  1.00 85.49           O
ATOM   1475  HA  GLN A 111      12.998   6.357  18.575  1.00 85.49           H
ATOM   1476  CB  GLN A 111      13.698   7.832  19.973  1.00 85.49           C
ATOM   1477 1HB  GLN A 111      12.713   8.207  20.250  1.00 85.49           H
ATOM   1478 2HB  GLN A 111      13.957   7.056  20.693  1.00 85.49           H
ATOM   1479  CG  GLN A 111      14.721   8.967  20.048  1.00 85.49           C
ATOM   1480 1HG  GLN A 111      15.716   8.580  19.826  1.00 85.49           H
ATOM   1481 2HG  GLN A 111      14.495   9.716  19.290  1.00 85.49           H
ATOM   1482  CD  GLN A 111      14.719   9.617  21.433  1.00 85.49           C
ATOM   1483  OE1 GLN A 111      13.687   9.804  22.057  1.00 85.49           O
ATOM   1484  NE2 GLN A 111      15.927   9.950  21.877  1.00 85.49           N
ATOM   1485 1HE2 GLN A 111      16.734   9.769  21.314  1.00 85.49           H
ATOM   1486 2HE2 GLN A 111      16.029  10.382  22.773  1.00 85.49           H
ATOM   1487  HN  GLN A 111      15.577   7.445  17.815  1.00 85.49           H
ATOM   1488  N   TRP A 112      11.844   8.576  17.693  1.00 89.95           N
ATOM   1489  CA  TRP A 112      11.216   9.543  16.809  1.00 89.95           C
ATOM   1490  C   TRP A 112      11.751  10.930  17.168  1.00 89.95           C
ATOM   1491  O   TRP A 112      11.439  11.464  18.231  1.00 89.95           O
ATOM   1492  HA  TRP A 112      11.494   9.289  15.786  1.00 89.95           H
ATOM   1493  CB  TRP A 112       9.691   9.451  16.891  1.00 89.95           C
ATOM   1494 1HB  TRP A 112       9.389   8.419  16.711  1.00 89.95           H
ATOM   1495 2HB  TRP A 112       9.376   9.703  17.904  1.00 89.95           H
ATOM   1496  CG  TRP A 112       8.958  10.361  15.904  1.00 89.95           C
ATOM   1497  CD1 TRP A 112       8.504  11.605  16.109  1.00 89.95           C
ATOM   1498  HD1 TRP A 112       8.605  12.148  17.049  1.00 89.95           H
ATOM   1499  CD2 TRP A 112       8.611  10.046  14.539  1.00 89.95           C
ATOM   1500  NE1 TRP A 112       7.892  12.113  14.981  1.00 89.95           N
ATOM   1501  HE1 TRP A 112       7.476  13.018  14.890  1.00 89.95           H
ATOM   1502  CE2 TRP A 112       7.959  11.135  13.996  1.00 89.95           C
ATOM   1503  CE3 TRP A 112       8.841   8.880  13.787  1.00 89.95           C
ATOM   1504  HE3 TRP A 112       9.353   8.008  14.193  1.00 89.95           H
ATOM   1505  CZ2 TRP A 112       7.483  11.165  12.680  1.00 89.95           C
ATOM   1506  HZ2 TRP A 112       6.971  12.038  12.274  1.00 89.95           H
ATOM   1507  CZ3 TRP A 112       8.359   8.927  12.474  1.00 89.95           C
ATOM   1508  HZ3 TRP A 112       8.511   8.048  11.847  1.00 89.95           H
ATOM   1509  CH2 TRP A 112       7.701  10.015  11.912  1.00 89.95           C
ATOM   1510  HH2 TRP A 112       7.355   9.972  10.879  1.00 89.95           H
ATOM   1511  HN  TRP A 112      11.243   8.189  18.392  1.00 89.95           H
ATOM   1512  N   LYS A 113      12.549  11.475  16.260  1.00 90.15           N
ATOM   1513  CA  LYS A 113      13.227  12.733  16.519  1.00 90.15           C
ATOM   1514  C   LYS A 113      12.481  13.865  15.809  1.00 90.15           C
ATOM   1515  O   LYS A 113      12.876  15.026  15.900  1.00 90.15           O
ATOM   1516  HA  LYS A 113      13.185  12.913  17.593  1.00 90.15           H
ATOM   1517  CB  LYS A 113      14.705  12.635  16.134  1.00 90.15           C
ATOM   1518 1HB  LYS A 113      14.794  12.307  15.099  1.00 90.15           H
ATOM   1519 2HB  LYS A 113      15.167  13.620  16.198  1.00 90.15           H
ATOM   1520  CG  LYS A 113      15.445  11.657  17.049  1.00 90.15           C
ATOM   1521 1HG  LYS A 113      15.396  12.010  18.080  1.00 90.15           H
ATOM   1522 2HG  LYS A 113      14.955  10.684  17.021  1.00 90.15           H
ATOM   1523  CD  LYS A 113      16.908  11.510  16.625  1.00 90.15           C
ATOM   1524 1HD  LYS A 113      16.958  11.191  15.584  1.00 90.15           H
ATOM   1525 2HD  LYS A 113      17.407  12.477  16.686  1.00 90.15           H
ATOM   1526  CE  LYS A 113      17.636  10.496  17.510  1.00 90.15           C
ATOM   1527 1HE  LYS A 113      17.650  10.849  18.541  1.00 90.15           H
ATOM   1528 2HE  LYS A 113      17.100   9.548  17.504  1.00 90.15           H
ATOM   1529  NZ  LYS A 113      19.022  10.292  17.031  1.00 90.15           N
ATOM   1530 1HZ  LYS A 113      19.444   9.522  17.539  1.00 90.15           H
ATOM   1531 2HZ  LYS A 113      19.009  10.077  16.041  1.00 90.15           H
ATOM   1532 3HZ  LYS A 113      19.561  11.136  17.187  1.00 90.15           H
ATOM   1533  HN  LYS A 113      12.734  11.071  15.364  1.00 90.15           H
ATOM   1534  N   PHE A 114      11.416  13.487  15.118  1.00 91.89           N
ATOM   1535  CA  PHE A 114      10.749  14.403  14.210  1.00 91.89           C
ATOM   1536  C   PHE A 114       9.503  15.009  14.859  1.00 91.89           C
ATOM   1537  O   PHE A 114       9.052  14.540  15.903  1.00 91.89           O
ATOM   1538  HA  PHE A 114      11.457  15.198  13.975  1.00 91.89           H
ATOM   1539  CB  PHE A 114      10.327  13.591  12.984  1.00 91.89           C
ATOM   1540 1HB  PHE A 114       9.549  12.886  13.278  1.00 91.89           H
ATOM   1541 2HB  PHE A 114       9.886  14.264  12.249  1.00 91.89           H
ATOM   1542  CG  PHE A 114      11.472  12.818  12.325  1.00 91.89           C
ATOM   1543  CD1 PHE A 114      12.386  13.476  11.563  1.00 91.89           C
ATOM   1544  HD1 PHE A 114      12.302  14.554  11.421  1.00 91.89           H
ATOM   1545  CD2 PHE A 114      11.576  11.474  12.503  1.00 91.89           C
ATOM   1546  HD2 PHE A 114      10.843  10.947  13.114  1.00 91.89           H
ATOM   1547  CE1 PHE A 114      13.448  12.759  10.951  1.00 91.89           C
ATOM   1548  HE1 PHE A 114      14.180  13.287  10.340  1.00 91.89           H
ATOM   1549  CE2 PHE A 114      12.638  10.757  11.891  1.00 91.89           C
ATOM   1550  HE2 PHE A 114      12.721   9.679  12.033  1.00 91.89           H
ATOM   1551  CZ  PHE A 114      13.552  11.415  11.128  1.00 91.89           C
ATOM   1552  HZ  PHE A 114      14.368  10.865  10.659  1.00 91.89           H
ATOM   1553  HN  PHE A 114      11.010  12.574  15.172  1.00 91.89           H
ATOM   1554  N   GLN A 115       8.981  16.042  14.213  1.00 91.94           N
ATOM   1555  CA  GLN A 115       7.819  16.741  14.735  1.00 91.94           C
ATOM   1556  C   GLN A 115       6.556  15.905  14.521  1.00 91.94           C
ATOM   1557  O   GLN A 115       6.558  14.963  13.730  1.00 91.94           O
ATOM   1558  HA  GLN A 115       8.008  16.860  15.802  1.00 91.94           H
ATOM   1559  CB  GLN A 115       7.678  18.123  14.095  1.00 91.94           C
ATOM   1560 1HB  GLN A 115       7.663  18.025  13.009  1.00 91.94           H
ATOM   1561 2HB  GLN A 115       6.727  18.568  14.388  1.00 91.94           H
ATOM   1562  CG  GLN A 115       8.827  19.042  14.514  1.00 91.94           C
ATOM   1563 1HG  GLN A 115       9.779  18.588  14.239  1.00 91.94           H
ATOM   1564 2HG  GLN A 115       8.757  19.987  13.974  1.00 91.94           H
ATOM   1565  CD  GLN A 115       8.797  19.306  16.021  1.00 91.94           C
ATOM   1566  OE1 GLN A 115       7.774  19.196  16.676  1.00 91.94           O
ATOM   1567  NE2 GLN A 115       9.974  19.657  16.532  1.00 91.94           N
ATOM   1568 1HE2 GLN A 115      10.775  19.729  15.938  1.00 91.94           H
ATOM   1569 2HE2 GLN A 115      10.056  19.851  17.509  1.00 91.94           H
ATOM   1570  HN  GLN A 115       9.338  16.401  13.351  1.00 91.94           H
ATOM   1571  N   THR A 116       5.508  16.280  15.239  1.00 92.37           N
ATOM   1572  CA  THR A 116       4.267  15.525  15.204  1.00 92.37           C
ATOM   1573  C   THR A 116       3.686  15.519  13.788  1.00 92.37           C
ATOM   1574  O   THR A 116       3.088  14.532  13.362  1.00 92.37           O
ATOM   1575  HA  THR A 116       4.488  14.489  15.463  1.00 92.37           H
ATOM   1576  CB  THR A 116       3.320  16.122  16.247  1.00 92.37           C
ATOM   1577  HB  THR A 116       2.958  17.100  15.929  1.00 92.37           H
ATOM   1578  OG1 THR A 116       4.079  16.108  17.453  1.00 92.37           O
ATOM   1579  HG1 THR A 116       3.665  16.723  18.124  1.00 92.37           H
ATOM   1580  CG2 THR A 116       2.128  15.209  16.545  1.00 92.37           C
ATOM   1581 1HG2 THR A 116       2.489  14.254  16.927  1.00 92.37           H
ATOM   1582 2HG2 THR A 116       1.559  15.044  15.631  1.00 92.37           H
ATOM   1583 3HG2 THR A 116       1.488  15.680  17.291  1.00 92.37           H
ATOM   1584  HN  THR A 116       5.497  17.083  15.836  1.00 92.37           H
ATOM   1585  N   PHE A 117       3.883  16.633  13.098  1.00 93.22           N
ATOM   1586  CA  PHE A 117       3.396  16.765  11.735  1.00 93.22           C
ATOM   1587  C   PHE A 117       3.874  15.600  10.867  1.00 93.22           C
ATOM   1588  O   PHE A 117       3.087  15.004  10.133  1.00 93.22           O
ATOM   1589  HA  PHE A 117       2.307  16.760  11.779  1.00 93.22           H
ATOM   1590  CB  PHE A 117       3.971  18.069  11.179  1.00 93.22           C
ATOM   1591 1HB  PHE A 117       3.594  18.903  11.772  1.00 93.22           H
ATOM   1592 2HB  PHE A 117       5.054  18.057  11.299  1.00 93.22           H
ATOM   1593  CG  PHE A 117       3.638  18.318   9.707  1.00 93.22           C
ATOM   1594  CD1 PHE A 117       4.584  18.114   8.752  1.00 93.22           C
ATOM   1595  HD1 PHE A 117       5.580  17.773   9.035  1.00 93.22           H
ATOM   1596  CD2 PHE A 117       2.396  18.743   9.353  1.00 93.22           C
ATOM   1597  HD2 PHE A 117       1.637  18.907  10.118  1.00 93.22           H
ATOM   1598  CE1 PHE A 117       4.276  18.345   7.385  1.00 93.22           C
ATOM   1599  HE1 PHE A 117       5.034  18.181   6.620  1.00 93.22           H
ATOM   1600  CE2 PHE A 117       2.087  18.974   7.986  1.00 93.22           C
ATOM   1601  HE2 PHE A 117       1.091  19.315   7.702  1.00 93.22           H
ATOM   1602  CZ  PHE A 117       3.033  18.770   7.031  1.00 93.22           C
ATOM   1603  HZ  PHE A 117       2.796  18.947   5.982  1.00 93.22           H
ATOM   1604  HN  PHE A 117       4.364  17.434  13.454  1.00 93.22           H
ATOM   1605  N   MET A 118       5.162  15.310  10.979  1.00 92.69           N
ATOM   1606  CA  MET A 118       5.764  14.254  10.182  1.00 92.69           C
ATOM   1607  C   MET A 118       5.166  12.891  10.536  1.00 92.69           C
ATOM   1608  O   MET A 118       5.008  12.034   9.668  1.00 92.69           O
ATOM   1609  HA  MET A 118       5.533  14.501   9.146  1.00 92.69           H
ATOM   1610  CB  MET A 118       7.274  14.229  10.425  1.00 92.69           C
ATOM   1611 1HB  MET A 118       7.674  15.241  10.361  1.00 92.69           H
ATOM   1612 2HB  MET A 118       7.478  13.869  11.434  1.00 92.69           H
ATOM   1613  CG  MET A 118       7.979  13.331   9.406  1.00 92.69           C
ATOM   1614 1HG  MET A 118       9.044  13.280   9.629  1.00 92.69           H
ATOM   1615 2HG  MET A 118       7.590  12.315   9.474  1.00 92.69           H
ATOM   1616  SD  MET A 118       7.731  13.968   7.757  1.00 92.69           S
ATOM   1617  CE  MET A 118       8.771  15.417   7.826  1.00 92.69           C
ATOM   1618 1HE  MET A 118       8.418  16.081   8.615  1.00 92.69           H
ATOM   1619 2HE  MET A 118       9.798  15.118   8.035  1.00 92.69           H
ATOM   1620 3HE  MET A 118       8.733  15.938   6.869  1.00 92.69           H
ATOM   1621  HN  MET A 118       5.790  15.781  11.599  1.00 92.69           H
ATOM   1622  N   CYS A 119       4.851  12.733  11.813  1.00 92.64           N
ATOM   1623  CA  CYS A 119       4.280  11.486  12.294  1.00 92.64           C
ATOM   1624  C   CYS A 119       2.927  11.282  11.609  1.00 92.64           C
ATOM   1625  O   CYS A 119       2.619  10.183  11.150  1.00 92.64           O
ATOM   1626  HA  CYS A 119       4.977  10.695  12.018  1.00 92.64           H
ATOM   1627  CB  CYS A 119       4.155  11.472  13.819  1.00 92.64           C
ATOM   1628 1HB  CYS A 119       5.144  11.533  14.274  1.00 92.64           H
ATOM   1629 2HB  CYS A 119       3.596  12.346  14.155  1.00 92.64           H
ATOM   1630  SG  CYS A 119       3.311   9.943  14.364  1.00 92.64           S
ATOM   1631  HN  CYS A 119       4.979  13.436  12.512  1.00 92.64           H
ATOM   1632  N   LYS A 120       2.155  12.358  11.563  1.00 93.24           N
ATOM   1633  CA  LYS A 120       0.832  12.304  10.963  1.00 93.24           C
ATOM   1634  C   LYS A 120       0.955  11.856   9.505  1.00 93.24           C
ATOM   1635  O   LYS A 120       0.241  10.956   9.067  1.00 93.24           O
ATOM   1636  HA  LYS A 120       0.257  11.555  11.507  1.00 93.24           H
ATOM   1637  CB  LYS A 120       0.111  13.642  11.136  1.00 93.24           C
ATOM   1638 1HB  LYS A 120       0.757  14.454  10.800  1.00 93.24           H
ATOM   1639 2HB  LYS A 120      -0.779  13.664  10.507  1.00 93.24           H
ATOM   1640  CG  LYS A 120      -0.284  13.868  12.597  1.00 93.24           C
ATOM   1641 1HG  LYS A 120      -0.898  13.037  12.943  1.00 93.24           H
ATOM   1642 2HG  LYS A 120       0.610  13.886  13.220  1.00 93.24           H
ATOM   1643  CD  LYS A 120      -1.053  15.181  12.761  1.00 93.24           C
ATOM   1644 1HD  LYS A 120      -0.392  16.022  12.550  1.00 93.24           H
ATOM   1645 2HD  LYS A 120      -1.865  15.224  12.035  1.00 93.24           H
ATOM   1646  CE  LYS A 120      -1.619  15.312  14.176  1.00 93.24           C
ATOM   1647 1HE  LYS A 120      -2.086  14.373  14.476  1.00 93.24           H
ATOM   1648 2HE  LYS A 120      -0.810  15.504  14.881  1.00 93.24           H
ATOM   1649  NZ  LYS A 120      -2.610  16.408  14.238  1.00 93.24           N
ATOM   1650 1HZ  LYS A 120      -2.963  16.492  15.185  1.00 93.24           H
ATOM   1651 2HZ  LYS A 120      -2.169  17.279  13.964  1.00 93.24           H
ATOM   1652 3HZ  LYS A 120      -3.379  16.205  13.608  1.00 93.24           H
ATOM   1653  HN  LYS A 120       2.419  13.252  11.924  1.00 93.24           H
ATOM   1654  N   VAL A 121       1.867  12.504   8.795  1.00 91.68           N
ATOM   1655  CA  VAL A 121       2.035  12.243   7.376  1.00 91.68           C
ATOM   1656  C   VAL A 121       2.459  10.786   7.176  1.00 91.68           C
ATOM   1657  O   VAL A 121       1.856  10.064   6.384  1.00 91.68           O
ATOM   1658  HA  VAL A 121       1.068  12.395   6.897  1.00 91.68           H
ATOM   1659  CB  VAL A 121       3.025  13.242   6.774  1.00 91.68           C
ATOM   1660  HB  VAL A 121       3.934  13.217   7.375  1.00 91.68           H
ATOM   1661  CG1 VAL A 121       3.398  12.849   5.343  1.00 91.68           C
ATOM   1662 1HG1 VAL A 121       3.857  11.860   5.345  1.00 91.68           H
ATOM   1663 2HG1 VAL A 121       2.500  12.831   4.725  1.00 91.68           H
ATOM   1664 3HG1 VAL A 121       4.102  13.575   4.938  1.00 91.68           H
ATOM   1665  CG2 VAL A 121       2.467  14.665   6.824  1.00 91.68           C
ATOM   1666 1HG2 VAL A 121       1.536  14.711   6.258  1.00 91.68           H
ATOM   1667 2HG2 VAL A 121       2.276  14.944   7.860  1.00 91.68           H
ATOM   1668 3HG2 VAL A 121       3.190  15.355   6.389  1.00 91.68           H
ATOM   1669  HN  VAL A 121       2.483  13.195   9.174  1.00 91.68           H
ATOM   1670  N   VAL A 122       3.493  10.399   7.909  1.00 91.22           N
ATOM   1671  CA  VAL A 122       4.175   9.145   7.636  1.00 91.22           C
ATOM   1672  C   VAL A 122       3.217   7.981   7.895  1.00 91.22           C
ATOM   1673  O   VAL A 122       3.237   6.984   7.175  1.00 91.22           O
ATOM   1674  HA  VAL A 122       4.452   9.144   6.582  1.00 91.22           H
ATOM   1675  CB  VAL A 122       5.459   9.058   8.463  1.00 91.22           C
ATOM   1676  HB  VAL A 122       5.210   9.301   9.496  1.00 91.22           H
ATOM   1677  CG1 VAL A 122       6.031   7.638   8.440  1.00 91.22           C
ATOM   1678 1HG1 VAL A 122       5.299   6.946   8.856  1.00 91.22           H
ATOM   1679 2HG1 VAL A 122       6.257   7.355   7.412  1.00 91.22           H
ATOM   1680 3HG1 VAL A 122       6.943   7.604   9.036  1.00 91.22           H
ATOM   1681  CG2 VAL A 122       6.495  10.074   7.977  1.00 91.22           C
ATOM   1682 1HG2 VAL A 122       6.738   9.874   6.933  1.00 91.22           H
ATOM   1683 2HG2 VAL A 122       6.088  11.080   8.070  1.00 91.22           H
ATOM   1684 3HG2 VAL A 122       7.398   9.990   8.582  1.00 91.22           H
ATOM   1685  HN  VAL A 122       3.864  10.924   8.675  1.00 91.22           H
ATOM   1686  N   ASN A 123       2.400   8.147   8.924  1.00 90.41           N
ATOM   1687  CA  ASN A 123       1.442   7.118   9.293  1.00 90.41           C
ATOM   1688  C   ASN A 123       0.385   6.994   8.193  1.00 90.41           C
ATOM   1689  O   ASN A 123      -0.123   5.903   7.936  1.00 90.41           O
ATOM   1690  HA  ASN A 123       2.030   6.208   9.410  1.00 90.41           H
ATOM   1691  CB  ASN A 123       0.727   7.473  10.598  1.00 90.41           C
ATOM   1692 1HB  ASN A 123       0.636   8.556  10.684  1.00 90.41           H
ATOM   1693 2HB  ASN A 123      -0.285   7.069  10.584  1.00 90.41           H
ATOM   1694  CG  ASN A 123       1.485   6.922  11.807  1.00 90.41           C
ATOM   1695  OD1 ASN A 123       2.275   5.997  11.707  1.00 90.41           O
ATOM   1696  ND2 ASN A 123       1.203   7.539  12.950  1.00 90.41           N
ATOM   1697 1HD2 ASN A 123       0.545   8.292  12.963  1.00 90.41           H
ATOM   1698 2HD2 ASN A 123       1.649   7.250  13.798  1.00 90.41           H
ATOM   1699  HN  ASN A 123       2.385   8.964   9.501  1.00 90.41           H
ATOM   1700  N   SER A 124       0.085   8.126   7.574  1.00 92.44           N
ATOM   1701  CA  SER A 124      -1.059   8.211   6.682  1.00 92.44           C
ATOM   1702  C   SER A 124      -0.650   7.800   5.266  1.00 92.44           C
ATOM   1703  O   SER A 124      -1.469   7.289   4.504  1.00 92.44           O
ATOM   1704  HA  SER A 124      -1.792   7.514   7.087  1.00 92.44           H
ATOM   1705  CB  SER A 124      -1.648   9.623   6.676  1.00 92.44           C
ATOM   1706 1HB  SER A 124      -0.938  10.310   6.215  1.00 92.44           H
ATOM   1707 2HB  SER A 124      -2.549   9.637   6.062  1.00 92.44           H
ATOM   1708  OG  SER A 124      -1.962  10.077   7.989  1.00 92.44           O
ATOM   1709  HG  SER A 124      -1.370  10.844   8.237  1.00 92.44           H
ATOM   1710  HN  SER A 124       0.608   8.973   7.674  1.00 92.44           H
ATOM   1711  N   MET A 125       0.616   8.038   4.958  1.00 92.85           N
ATOM   1712  CA  MET A 125       1.088   7.916   3.589  1.00 92.85           C
ATOM   1713  C   MET A 125       0.880   6.494   3.062  1.00 92.85           C
ATOM   1714  O   MET A 125       0.517   6.306   1.901  1.00 92.85           O
ATOM   1715  HA  MET A 125       0.490   8.617   3.008  1.00 92.85           H
ATOM   1716  CB  MET A 125       2.576   8.270   3.528  1.00 92.85           C
ATOM   1717 1HB  MET A 125       3.094   7.823   4.377  1.00 92.85           H
ATOM   1718 2HB  MET A 125       3.017   7.846   2.626  1.00 92.85           H
ATOM   1719  CG  MET A 125       2.779   9.786   3.539  1.00 92.85           C
ATOM   1720 1HG  MET A 125       2.272  10.223   4.399  1.00 92.85           H
ATOM   1721 2HG  MET A 125       3.839  10.018   3.642  1.00 92.85           H
ATOM   1722  SD  MET A 125       2.143  10.498   2.031  1.00 92.85           S
ATOM   1723  CE  MET A 125       0.717  11.358   2.672  1.00 92.85           C
ATOM   1724 1HE  MET A 125       0.042  10.643   3.143  1.00 92.85           H
ATOM   1725 2HE  MET A 125       1.037  12.095   3.408  1.00 92.85           H
ATOM   1726 3HE  MET A 125       0.199  11.862   1.855  1.00 92.85           H
ATOM   1727  HN  MET A 125       1.313   8.309   5.622  1.00 92.85           H
ATOM   1728  N   TYR A 126       1.118   5.531   3.939  1.00 89.21           N
ATOM   1729  CA  TYR A 126       1.013   4.132   3.561  1.00 89.21           C
ATOM   1730  C   TYR A 126      -0.421   3.777   3.164  1.00 89.21           C
ATOM   1731  O   TYR A 126      -0.644   3.142   2.134  1.00 89.21           O
ATOM   1732  HA  TYR A 126       1.671   3.964   2.708  1.00 89.21           H
ATOM   1733  CB  TYR A 126       1.399   3.329   4.805  1.00 89.21           C
ATOM   1734 1HB  TYR A 126       2.452   3.504   5.026  1.00 89.21           H
ATOM   1735 2HB  TYR A 126       0.829   3.701   5.657  1.00 89.21           H
ATOM   1736  CG  TYR A 126       1.165   1.823   4.672  1.00 89.21           C
ATOM   1737  CD1 TYR A 126       0.289   1.183   5.525  1.00 89.21           C
ATOM   1738  HD1 TYR A 126      -0.235   1.750   6.294  1.00 89.21           H
ATOM   1739  CD2 TYR A 126       1.828   1.105   3.698  1.00 89.21           C
ATOM   1740  HD2 TYR A 126       2.520   1.611   3.024  1.00 89.21           H
ATOM   1741  CE1 TYR A 126       0.068  -0.235   5.399  1.00 89.21           C
ATOM   1742  HE1 TYR A 126      -0.621  -0.753   6.066  1.00 89.21           H
ATOM   1743  CE2 TYR A 126       1.608  -0.312   3.572  1.00 89.21           C
ATOM   1744  HE2 TYR A 126       2.125  -0.891   2.807  1.00 89.21           H
ATOM   1745  CZ  TYR A 126       0.738  -0.912   4.429  1.00 89.21           C
ATOM   1746  OH  TYR A 126       0.530  -2.251   4.310  1.00 89.21           O
ATOM   1747  HH  TYR A 126       0.697  -2.541   3.367  1.00 89.21           H
ATOM   1748  HN  TYR A 126       1.377   5.693   4.891  1.00 89.21           H
ATOM   1749  N   LYS A 127      -1.355   4.201   4.002  1.00 88.80           N
ATOM   1750  CA  LYS A 127      -2.755   3.874   3.790  1.00 88.80           C
ATOM   1751  C   LYS A 127      -3.231   4.510   2.483  1.00 88.80           C
ATOM   1752  O   LYS A 127      -4.001   3.905   1.738  1.00 88.80           O
ATOM   1753  HA  LYS A 127      -2.826   2.790   3.693  1.00 88.80           H
ATOM   1754  CB  LYS A 127      -3.589   4.275   5.008  1.00 88.80           C
ATOM   1755 1HB  LYS A 127      -3.362   5.304   5.287  1.00 88.80           H
ATOM   1756 2HB  LYS A 127      -4.649   4.240   4.755  1.00 88.80           H
ATOM   1757  CG  LYS A 127      -3.312   3.347   6.193  1.00 88.80           C
ATOM   1758 1HG  LYS A 127      -2.245   3.346   6.416  1.00 88.80           H
ATOM   1759 2HG  LYS A 127      -3.823   3.721   7.080  1.00 88.80           H
ATOM   1760  CD  LYS A 127      -3.776   1.920   5.893  1.00 88.80           C
ATOM   1761 1HD  LYS A 127      -4.812   1.936   5.551  1.00 88.80           H
ATOM   1762 2HD  LYS A 127      -3.180   1.503   5.082  1.00 88.80           H
ATOM   1763  CE  LYS A 127      -3.655   1.032   7.132  1.00 88.80           C
ATOM   1764 1HE  LYS A 127      -2.630   1.049   7.501  1.00 88.80           H
ATOM   1765 2HE  LYS A 127      -4.287   1.422   7.930  1.00 88.80           H
ATOM   1766  NZ  LYS A 127      -4.051  -0.358   6.814  1.00 88.80           N
ATOM   1767 1HZ  LYS A 127      -4.024  -0.919   7.659  1.00 88.80           H
ATOM   1768 2HZ  LYS A 127      -4.991  -0.364   6.435  1.00 88.80           H
ATOM   1769 3HZ  LYS A 127      -3.408  -0.745   6.132  1.00 88.80           H
ATOM   1770  HN  LYS A 127      -1.169   4.757   4.812  1.00 88.80           H
ATOM   1771  N   MET A 128      -2.752   5.722   2.243  1.00 92.27           N
ATOM   1772  CA  MET A 128      -3.086   6.429   1.019  1.00 92.27           C
ATOM   1773  C   MET A 128      -2.558   5.682  -0.208  1.00 92.27           C
ATOM   1774  O   MET A 128      -3.258   5.557  -1.211  1.00 92.27           O
ATOM   1775  HA  MET A 128      -4.175   6.467   0.989  1.00 92.27           H
ATOM   1776  CB  MET A 128      -2.481   7.834   1.060  1.00 92.27           C
ATOM   1777 1HB  MET A 128      -2.780   8.335   1.981  1.00 92.27           H
ATOM   1778 2HB  MET A 128      -1.394   7.766   1.072  1.00 92.27           H
ATOM   1779  CG  MET A 128      -2.933   8.661  -0.146  1.00 92.27           C
ATOM   1780 1HG  MET A 128      -2.775   8.096  -1.064  1.00 92.27           H
ATOM   1781 2HG  MET A 128      -4.001   8.866  -0.077  1.00 92.27           H
ATOM   1782  SD  MET A 128      -2.021  10.194  -0.211  1.00 92.27           S
ATOM   1783  CE  MET A 128      -0.388   9.569  -0.568  1.00 92.27           C
ATOM   1784 1HE  MET A 128      -0.072   8.899   0.232  1.00 92.27           H
ATOM   1785 2HE  MET A 128      -0.406   9.024  -1.512  1.00 92.27           H
ATOM   1786 3HE  MET A 128       0.312  10.401  -0.642  1.00 92.27           H
ATOM   1787  HN  MET A 128      -2.149   6.218   2.867  1.00 92.27           H
ATOM   1788  N   ASN A 129      -1.328   5.205  -0.086  1.00 93.02           N
ATOM   1789  CA  ASN A 129      -0.709   4.448  -1.161  1.00 93.02           C
ATOM   1790  C   ASN A 129      -1.542   3.195  -1.441  1.00 93.02           C
ATOM   1791  O   ASN A 129      -1.902   2.928  -2.586  1.00 93.02           O
ATOM   1792  HA  ASN A 129      -0.681   5.129  -2.012  1.00 93.02           H
ATOM   1793  CB  ASN A 129       0.703   4.001  -0.778  1.00 93.02           C
ATOM   1794 1HB  ASN A 129       1.361   4.868  -0.726  1.00 93.02           H
ATOM   1795 2HB  ASN A 129       0.689   3.552   0.215  1.00 93.02           H
ATOM   1796  CG  ASN A 129       1.254   2.995  -1.791  1.00 93.02           C
ATOM   1797  OD1 ASN A 129       1.060   1.796  -1.681  1.00 93.02           O
ATOM   1798  ND2 ASN A 129       1.949   3.549  -2.780  1.00 93.02           N
ATOM   1799 1HD2 ASN A 129       2.070   4.541  -2.811  1.00 93.02           H
ATOM   1800 2HD2 ASN A 129       2.350   2.974  -3.493  1.00 93.02           H
ATOM   1801  HN  ASN A 129      -0.758   5.328   0.726  1.00 93.02           H
ATOM   1802  N   PHE A 130      -1.823   2.460  -0.375  1.00 90.79           N
ATOM   1803  CA  PHE A 130      -2.490   1.176  -0.507  1.00 90.79           C
ATOM   1804  C   PHE A 130      -3.813   1.320  -1.261  1.00 90.79           C
ATOM   1805  O   PHE A 130      -4.047   0.627  -2.250  1.00 90.79           O
ATOM   1806  HA  PHE A 130      -1.824   0.521  -1.068  1.00 90.79           H
ATOM   1807  CB  PHE A 130      -2.777   0.673   0.909  1.00 90.79           C
ATOM   1808 1HB  PHE A 130      -1.831   0.546   1.437  1.00 90.79           H
ATOM   1809 2HB  PHE A 130      -3.342   1.435   1.447  1.00 90.79           H
ATOM   1810  CG  PHE A 130      -3.552  -0.645   0.957  1.00 90.79           C
ATOM   1811  CD1 PHE A 130      -4.910  -0.633   1.035  1.00 90.79           C
ATOM   1812  HD1 PHE A 130      -5.446   0.316   1.063  1.00 90.79           H
ATOM   1813  CD2 PHE A 130      -2.884  -1.829   0.922  1.00 90.79           C
ATOM   1814  HD2 PHE A 130      -1.796  -1.839   0.860  1.00 90.79           H
ATOM   1815  CE1 PHE A 130      -5.630  -1.856   1.079  1.00 90.79           C
ATOM   1816  HE1 PHE A 130      -6.718  -1.846   1.141  1.00 90.79           H
ATOM   1817  CE2 PHE A 130      -3.603  -3.052   0.966  1.00 90.79           C
ATOM   1818  HE2 PHE A 130      -3.068  -4.001   0.938  1.00 90.79           H
ATOM   1819  CZ  PHE A 130      -4.961  -3.040   1.044  1.00 90.79           C
ATOM   1820  HZ  PHE A 130      -5.513  -3.979   1.078  1.00 90.79           H
ATOM   1821  HN  PHE A 130      -1.603   2.727   0.563  1.00 90.79           H
ATOM   1822  N   TYR A 131      -4.644   2.226  -0.766  1.00 89.42           N
ATOM   1823  CA  TYR A 131      -5.982   2.390  -1.309  1.00 89.42           C
ATOM   1824  C   TYR A 131      -5.930   2.874  -2.759  1.00 89.42           C
ATOM   1825  O   TYR A 131      -6.677   2.389  -3.607  1.00 89.42           O
ATOM   1826  HA  TYR A 131      -6.480   1.421  -1.275  1.00 89.42           H
ATOM   1827  CB  TYR A 131      -6.657   3.461  -0.450  1.00 89.42           C
ATOM   1828 1HB  TYR A 131      -6.037   4.357  -0.451  1.00 89.42           H
ATOM   1829 2HB  TYR A 131      -7.609   3.732  -0.906  1.00 89.42           H
ATOM   1830  CG  TYR A 131      -6.906   3.032   0.998  1.00 89.42           C
ATOM   1831  CD1 TYR A 131      -7.319   1.745   1.275  1.00 89.42           C
ATOM   1832  HD1 TYR A 131      -7.468   1.034   0.462  1.00 89.42           H
ATOM   1833  CD2 TYR A 131      -6.717   3.933   2.026  1.00 89.42           C
ATOM   1834  HD2 TYR A 131      -6.391   4.950   1.807  1.00 89.42           H
ATOM   1835  CE1 TYR A 131      -7.553   1.342   2.637  1.00 89.42           C
ATOM   1836  HE1 TYR A 131      -7.879   0.328   2.870  1.00 89.42           H
ATOM   1837  CE2 TYR A 131      -6.951   3.530   3.388  1.00 89.42           C
ATOM   1838  HE2 TYR A 131      -6.806   4.231   4.210  1.00 89.42           H
ATOM   1839  CZ  TYR A 131      -7.358   2.254   3.627  1.00 89.42           C
ATOM   1840  OH  TYR A 131      -7.579   1.873   4.913  1.00 89.42           O
ATOM   1841  HH  TYR A 131      -7.541   2.669   5.517  1.00 89.42           H
ATOM   1842  HN  TYR A 131      -4.417   2.839  -0.009  1.00 89.42           H
ATOM   1843  N   SER A 132      -5.040   3.826  -3.000  1.00 91.43           N
ATOM   1844  CA  SER A 132      -4.903   4.405  -4.326  1.00 91.43           C
ATOM   1845  C   SER A 132      -4.435   3.337  -5.317  1.00 91.43           C
ATOM   1846  O   SER A 132      -4.919   3.279  -6.446  1.00 91.43           O
ATOM   1847  HA  SER A 132      -5.898   4.761  -4.589  1.00 91.43           H
ATOM   1848  CB  SER A 132      -3.926   5.582  -4.314  1.00 91.43           C
ATOM   1849 1HB  SER A 132      -3.809   5.966  -5.328  1.00 91.43           H
ATOM   1850 2HB  SER A 132      -4.341   6.392  -3.714  1.00 91.43           H
ATOM   1851  OG  SER A 132      -2.651   5.214  -3.796  1.00 91.43           O
ATOM   1852  HG  SER A 132      -2.531   5.595  -2.879  1.00 91.43           H
ATOM   1853  HN  SER A 132      -4.420   4.200  -2.309  1.00 91.43           H
ATOM   1854  N   CYS A 133      -3.499   2.518  -4.858  1.00 88.09           N
ATOM   1855  CA  CYS A 133      -2.936   1.478  -5.702  1.00 88.09           C
ATOM   1856  C   CYS A 133      -4.056   0.506  -6.078  1.00 88.09           C
ATOM   1857  O   CYS A 133      -4.216   0.161  -7.248  1.00 88.09           O
ATOM   1858  HA  CYS A 133      -2.540   1.974  -6.588  1.00 88.09           H
ATOM   1859  CB  CYS A 133      -1.768   0.766  -5.017  1.00 88.09           C
ATOM   1860 1HB  CYS A 133      -2.023   0.543  -3.981  1.00 88.09           H
ATOM   1861 2HB  CYS A 133      -1.574  -0.187  -5.509  1.00 88.09           H
ATOM   1862  SG  CYS A 133      -0.271   1.817  -5.079  1.00 88.09           S
ATOM   1863  HG  CYS A 133      -0.652   2.657  -4.122  1.00 88.09           H
ATOM   1864  HN  CYS A 133      -3.128   2.558  -3.930  1.00 88.09           H
ATOM   1865  N   VAL A 134      -4.802   0.092  -5.065  1.00 86.77           N
ATOM   1866  CA  VAL A 134      -5.857  -0.888  -5.263  1.00 86.77           C
ATOM   1867  C   VAL A 134      -6.832  -0.373  -6.324  1.00 86.77           C
ATOM   1868  O   VAL A 134      -7.205  -1.107  -7.238  1.00 86.77           O
ATOM   1869  HA  VAL A 134      -5.391  -1.803  -5.630  1.00 86.77           H
ATOM   1870  CB  VAL A 134      -6.536  -1.203  -3.929  1.00 86.77           C
ATOM   1871  HB  VAL A 134      -6.820  -0.258  -3.466  1.00 86.77           H
ATOM   1872  CG1 VAL A 134      -7.810  -2.022  -4.143  1.00 86.77           C
ATOM   1873 1HG1 VAL A 134      -8.505  -1.457  -4.765  1.00 86.77           H
ATOM   1874 2HG1 VAL A 134      -7.560  -2.960  -4.638  1.00 86.77           H
ATOM   1875 3HG1 VAL A 134      -8.273  -2.232  -3.179  1.00 86.77           H
ATOM   1876  CG2 VAL A 134      -5.575  -1.922  -2.981  1.00 86.77           C
ATOM   1877 1HG2 VAL A 134      -5.247  -2.856  -3.435  1.00 86.77           H
ATOM   1878 2HG2 VAL A 134      -4.709  -1.287  -2.791  1.00 86.77           H
ATOM   1879 3HG2 VAL A 134      -6.083  -2.134  -2.040  1.00 86.77           H
ATOM   1880  HN  VAL A 134      -4.695   0.413  -4.124  1.00 86.77           H
ATOM   1881  N   LEU A 135      -7.217   0.885  -6.167  1.00 87.85           N
ATOM   1882  CA  LEU A 135      -8.222   1.474  -7.035  1.00 87.85           C
ATOM   1883  C   LEU A 135      -7.652   1.613  -8.448  1.00 87.85           C
ATOM   1884  O   LEU A 135      -8.357   1.388  -9.431  1.00 87.85           O
ATOM   1885  HA  LEU A 135      -9.067   0.786  -7.070  1.00 87.85           H
ATOM   1886  CB  LEU A 135      -8.734   2.790  -6.447  1.00 87.85           C
ATOM   1887 1HB  LEU A 135      -7.879   3.444  -6.272  1.00 87.85           H
ATOM   1888 2HB  LEU A 135      -9.361   3.279  -7.192  1.00 87.85           H
ATOM   1889  CG  LEU A 135      -9.530   2.678  -5.145  1.00 87.85           C
ATOM   1890  HG  LEU A 135      -8.938   2.105  -4.431  1.00 87.85           H
ATOM   1891  CD1 LEU A 135      -9.770   4.058  -4.529  1.00 87.85           C
ATOM   1892 1HD1 LEU A 135      -8.812   4.531  -4.313  1.00 87.85           H
ATOM   1893 2HD1 LEU A 135     -10.331   4.677  -5.230  1.00 87.85           H
ATOM   1894 3HD1 LEU A 135     -10.338   3.950  -3.605  1.00 87.85           H
ATOM   1895  CD2 LEU A 135     -10.837   1.914  -5.366  1.00 87.85           C
ATOM   1896 1HD2 LEU A 135     -11.445   2.438  -6.103  1.00 87.85           H
ATOM   1897 2HD2 LEU A 135     -10.614   0.910  -5.726  1.00 87.85           H
ATOM   1898 3HD2 LEU A 135     -11.383   1.849  -4.425  1.00 87.85           H
ATOM   1899  HN  LEU A 135      -6.855   1.497  -5.464  1.00 87.85           H
ATOM   1900  N   LEU A 136      -6.381   1.982  -8.505  1.00 89.18           N
ATOM   1901  CA  LEU A 136      -5.719   2.192  -9.782  1.00 89.18           C
ATOM   1902  C   LEU A 136      -5.652   0.865 -10.541  1.00 89.18           C
ATOM   1903  O   LEU A 136      -5.908   0.820 -11.743  1.00 89.18           O
ATOM   1904  HA  LEU A 136      -6.330   2.888 -10.356  1.00 89.18           H
ATOM   1905  CB  LEU A 136      -4.354   2.852  -9.576  1.00 89.18           C
ATOM   1906 1HB  LEU A 136      -3.844   2.338  -8.761  1.00 89.18           H
ATOM   1907 2HB  LEU A 136      -3.758   2.695 -10.474  1.00 89.18           H
ATOM   1908  CG  LEU A 136      -4.373   4.350  -9.264  1.00 89.18           C
ATOM   1909  HG  LEU A 136      -5.098   4.524  -8.469  1.00 89.18           H
ATOM   1910  CD1 LEU A 136      -3.013   4.820  -8.747  1.00 89.18           C
ATOM   1911 1HD1 LEU A 136      -2.763   4.277  -7.835  1.00 89.18           H
ATOM   1912 2HD1 LEU A 136      -2.251   4.630  -9.503  1.00 89.18           H
ATOM   1913 3HD1 LEU A 136      -3.054   5.888  -8.533  1.00 89.18           H
ATOM   1914  CD2 LEU A 136      -4.834   5.156 -10.480  1.00 89.18           C
ATOM   1915 1HD2 LEU A 136      -4.152   4.981 -11.312  1.00 89.18           H
ATOM   1916 2HD2 LEU A 136      -5.840   4.845 -10.762  1.00 89.18           H
ATOM   1917 3HD2 LEU A 136      -4.839   6.218 -10.231  1.00 89.18           H
ATOM   1918  HN  LEU A 136      -5.807   2.138  -7.701  1.00 89.18           H
ATOM   1919  N   ILE A 137      -5.306  -0.183  -9.807  1.00 83.85           N
ATOM   1920  CA  ILE A 137      -5.179  -1.503 -10.401  1.00 83.85           C
ATOM   1921  C   ILE A 137      -6.523  -1.916 -11.006  1.00 83.85           C
ATOM   1922  O   ILE A 137      -6.571  -2.448 -12.114  1.00 83.85           O
ATOM   1923  HA  ILE A 137      -4.447  -1.431 -11.205  1.00 83.85           H
ATOM   1924  CB  ILE A 137      -4.632  -2.500  -9.378  1.00 83.85           C
ATOM   1925  HB  ILE A 137      -5.166  -2.353  -8.439  1.00 83.85           H
ATOM   1926  CG1 ILE A 137      -3.150  -2.244  -9.101  1.00 83.85           C
ATOM   1927 1HG1 ILE A 137      -2.558  -2.534  -9.969  1.00 83.85           H
ATOM   1928 2HG1 ILE A 137      -2.984  -1.178  -8.945  1.00 83.85           H
ATOM   1929  CG2 ILE A 137      -4.892  -3.941  -9.824  1.00 83.85           C
ATOM   1930 1HG2 ILE A 137      -5.965  -4.101  -9.929  1.00 83.85           H
ATOM   1931 2HG2 ILE A 137      -4.402  -4.118 -10.782  1.00 83.85           H
ATOM   1932 3HG2 ILE A 137      -4.493  -4.629  -9.079  1.00 83.85           H
ATOM   1933  CD1 ILE A 137      -2.679  -3.024  -7.872  1.00 83.85           C
ATOM   1934 1HD1 ILE A 137      -3.256  -2.714  -7.001  1.00 83.85           H
ATOM   1935 2HD1 ILE A 137      -2.823  -4.091  -8.042  1.00 83.85           H
ATOM   1936 3HD1 ILE A 137      -1.622  -2.824  -7.698  1.00 83.85           H
ATOM   1937  HN  ILE A 137      -5.115  -0.140  -8.827  1.00 83.85           H
ATOM   1938  N   MET A 138      -7.580  -1.656 -10.251  1.00 84.54           N
ATOM   1939  CA  MET A 138      -8.923  -1.959 -10.716  1.00 84.54           C
ATOM   1940  C   MET A 138      -9.223  -1.241 -12.033  1.00 84.54           C
ATOM   1941  O   MET A 138      -9.728  -1.850 -12.975  1.00 84.54           O
ATOM   1942  HA  MET A 138      -8.944  -3.038 -10.869  1.00 84.54           H
ATOM   1943  CB  MET A 138      -9.939  -1.529  -9.656  1.00 84.54           C
ATOM   1944 1HB  MET A 138      -9.647  -1.926  -8.684  1.00 84.54           H
ATOM   1945 2HB  MET A 138      -9.940  -0.442  -9.568  1.00 84.54           H
ATOM   1946  CG  MET A 138     -11.344  -2.018 -10.012  1.00 84.54           C
ATOM   1947 1HG  MET A 138     -11.619  -1.668 -11.007  1.00 84.54           H
ATOM   1948 2HG  MET A 138     -11.362  -3.108 -10.042  1.00 84.54           H
ATOM   1949  SD  MET A 138     -12.522  -1.423  -8.810  1.00 84.54           S
ATOM   1950  CE  MET A 138     -12.344   0.338  -9.048  1.00 84.54           C
ATOM   1951 1HE  MET A 138     -11.315   0.630  -8.842  1.00 84.54           H
ATOM   1952 2HE  MET A 138     -12.596   0.592 -10.077  1.00 84.54           H
ATOM   1953 3HE  MET A 138     -13.014   0.865  -8.369  1.00 84.54           H
ATOM   1954  HN  MET A 138      -7.530  -1.248  -9.340  1.00 84.54           H
ATOM   1955  N   CYS A 139      -8.900   0.044 -12.056  1.00 86.80           N
ATOM   1956  CA  CYS A 139      -9.229   0.878 -13.200  1.00 86.80           C
ATOM   1957  C   CYS A 139      -8.438   0.370 -14.407  1.00 86.80           C
ATOM   1958  O   CYS A 139      -8.932   0.398 -15.533  1.00 86.80           O
ATOM   1959  HA  CYS A 139     -10.301   0.772 -13.366  1.00 86.80           H
ATOM   1960  CB  CYS A 139      -8.955   2.356 -12.919  1.00 86.80           C
ATOM   1961 1HB  CYS A 139      -7.934   2.484 -12.559  1.00 86.80           H
ATOM   1962 2HB  CYS A 139      -9.042   2.932 -13.840  1.00 86.80           H
ATOM   1963  SG  CYS A 139     -10.139   2.987 -11.674  1.00 86.80           S
ATOM   1964  HG  CYS A 139      -9.515   2.474 -10.617  1.00 86.80           H
ATOM   1965  HN  CYS A 139      -8.423   0.514 -11.313  1.00 86.80           H
ATOM   1966  N   ILE A 140      -7.224  -0.083 -14.132  1.00 83.60           N
ATOM   1967  CA  ILE A 140      -6.365  -0.608 -15.179  1.00 83.60           C
ATOM   1968  C   ILE A 140      -7.037  -1.824 -15.822  1.00 83.60           C
ATOM   1969  O   ILE A 140      -7.052  -1.955 -17.044  1.00 83.60           O
ATOM   1970  HA  ILE A 140      -6.261   0.169 -15.937  1.00 83.60           H
ATOM   1971  CB  ILE A 140      -4.966  -0.897 -14.631  1.00 83.60           C
ATOM   1972  HB  ILE A 140      -5.073  -1.408 -13.674  1.00 83.60           H
ATOM   1973  CG1 ILE A 140      -4.202   0.401 -14.368  1.00 83.60           C
ATOM   1974 1HG1 ILE A 140      -3.913   0.856 -15.316  1.00 83.60           H
ATOM   1975 2HG1 ILE A 140      -4.851   1.113 -13.858  1.00 83.60           H
ATOM   1976  CG2 ILE A 140      -4.197  -1.837 -15.561  1.00 83.60           C
ATOM   1977 1HG2 ILE A 140      -4.737  -2.780 -15.654  1.00 83.60           H
ATOM   1978 2HG2 ILE A 140      -4.099  -1.377 -16.544  1.00 83.60           H
ATOM   1979 3HG2 ILE A 140      -3.206  -2.026 -15.147  1.00 83.60           H
ATOM   1980  CD1 ILE A 140      -2.955   0.141 -13.520  1.00 83.60           C
ATOM   1981 1HD1 ILE A 140      -3.250  -0.291 -12.564  1.00 83.60           H
ATOM   1982 2HD1 ILE A 140      -2.297  -0.552 -14.044  1.00 83.60           H
ATOM   1983 3HD1 ILE A 140      -2.430   1.081 -13.348  1.00 83.60           H
ATOM   1984  HN  ILE A 140      -6.826  -0.094 -13.214  1.00 83.60           H
ATOM   1985  N   SER A 141      -7.577  -2.681 -14.968  1.00 79.70           N
ATOM   1986  CA  SER A 141      -8.175  -3.922 -15.431  1.00 79.70           C
ATOM   1987  C   SER A 141      -9.417  -3.622 -16.273  1.00 79.70           C
ATOM   1988  O   SER A 141      -9.650  -4.268 -17.293  1.00 79.70           O
ATOM   1989  HA  SER A 141      -7.408  -4.403 -16.038  1.00 79.70           H
ATOM   1990  CB  SER A 141      -8.537  -4.831 -14.255  1.00 79.70           C
ATOM   1991 1HB  SER A 141      -9.175  -4.286 -13.559  1.00 79.70           H
ATOM   1992 2HB  SER A 141      -9.115  -5.681 -14.618  1.00 79.70           H
ATOM   1993  OG  SER A 141      -7.381  -5.303 -13.569  1.00 79.70           O
ATOM   1994  HG  SER A 141      -7.642  -5.687 -12.683  1.00 79.70           H
ATOM   1995  HN  SER A 141      -7.610  -2.540 -13.979  1.00 79.70           H
ATOM   1996  N   VAL A 142     -10.181  -2.642 -15.813  1.00 81.50           N
ATOM   1997  CA  VAL A 142     -11.373  -2.223 -16.532  1.00 81.50           C
ATOM   1998  C   VAL A 142     -10.966  -1.637 -17.886  1.00 81.50           C
ATOM   1999  O   VAL A 142     -11.604  -1.912 -18.901  1.00 81.50           O
ATOM   2000  HA  VAL A 142     -11.983  -3.110 -16.702  1.00 81.50           H
ATOM   2001  CB  VAL A 142     -12.183  -1.247 -15.677  1.00 81.50           C
ATOM   2002  HB  VAL A 142     -11.526  -0.424 -15.394  1.00 81.50           H
ATOM   2003  CG1 VAL A 142     -13.352  -0.662 -16.472  1.00 81.50           C
ATOM   2004 1HG1 VAL A 142     -12.970  -0.130 -17.342  1.00 81.50           H
ATOM   2005 2HG1 VAL A 142     -14.009  -1.468 -16.798  1.00 81.50           H
ATOM   2006 3HG1 VAL A 142     -13.911   0.029 -15.840  1.00 81.50           H
ATOM   2007  CG2 VAL A 142     -12.674  -1.919 -14.393  1.00 81.50           C
ATOM   2008 1HG2 VAL A 142     -13.307  -2.769 -14.647  1.00 81.50           H
ATOM   2009 2HG2 VAL A 142     -11.818  -2.264 -13.813  1.00 81.50           H
ATOM   2010 3HG2 VAL A 142     -13.247  -1.203 -13.804  1.00 81.50           H
ATOM   2011  HN  VAL A 142      -9.999  -2.140 -14.968  1.00 81.50           H
ATOM   2012  N   ASP A 143      -9.908  -0.841 -17.856  1.00 81.18           N
ATOM   2013  CA  ASP A 143      -9.456  -0.153 -19.054  1.00 81.18           C
ATOM   2014  C   ASP A 143      -9.015  -1.185 -20.094  1.00 81.18           C
ATOM   2015  O   ASP A 143      -9.294  -1.033 -21.282  1.00 81.18           O
ATOM   2016  HA  ASP A 143     -10.311   0.435 -19.387  1.00 81.18           H
ATOM   2017  CB  ASP A 143      -8.260   0.752 -18.750  1.00 81.18           C
ATOM   2018 1HB  ASP A 143      -8.497   1.403 -17.908  1.00 81.18           H
ATOM   2019 2HB  ASP A 143      -7.405   0.145 -18.454  1.00 81.18           H
ATOM   2020  CG  ASP A 143      -7.892   1.601 -19.969  1.00 81.18           C
ATOM   2021  OD1 ASP A 143      -8.811   2.261 -20.500  1.00 81.18           O
ATOM   2022  OD2 ASP A 143      -6.700   1.570 -20.343  1.00 81.18           O
ATOM   2023  HN  ASP A 143      -9.365  -0.663 -17.036  1.00 81.18           H
ATOM   2024  N   ARG A 144      -8.334  -2.213 -19.608  1.00 74.96           N
ATOM   2025  CA  ARG A 144      -7.818  -3.250 -20.486  1.00 74.96           C
ATOM   2026  C   ARG A 144      -8.969  -4.063 -21.081  1.00 74.96           C
ATOM   2027  O   ARG A 144      -8.920  -4.454 -22.246  1.00 74.96           O
ATOM   2028  HA  ARG A 144      -7.274  -2.713 -21.263  1.00 74.96           H
ATOM   2029  CB  ARG A 144      -6.875  -4.190 -19.732  1.00 74.96           C
ATOM   2030 1HB  ARG A 144      -7.280  -4.402 -18.743  1.00 74.96           H
ATOM   2031 2HB  ARG A 144      -6.807  -5.142 -20.259  1.00 74.96           H
ATOM   2032  CG  ARG A 144      -5.480  -3.576 -19.598  1.00 74.96           C
ATOM   2033 1HG  ARG A 144      -5.106  -3.295 -20.582  1.00 74.96           H
ATOM   2034 2HG  ARG A 144      -5.537  -2.663 -19.005  1.00 74.96           H
ATOM   2035  CD  ARG A 144      -4.510  -4.558 -18.939  1.00 74.96           C
ATOM   2036 1HD  ARG A 144      -4.692  -4.597 -17.865  1.00 74.96           H
ATOM   2037 2HD  ARG A 144      -4.677  -5.563 -19.327  1.00 74.96           H
ATOM   2038  NE  ARG A 144      -3.113  -4.142 -19.200  1.00 74.96           N
ATOM   2039  HE  ARG A 144      -2.928  -3.166 -19.310  1.00 74.96           H
ATOM   2040  CZ  ARG A 144      -2.082  -4.992 -19.296  1.00 74.96           C
ATOM   2041  NH1 ARG A 144      -2.272  -6.311 -19.156  1.00 74.96           N
ATOM   2042 1HH1 ARG A 144      -3.189  -6.668 -18.978  1.00 74.96           H
ATOM   2043 2HH1 ARG A 144      -1.496  -6.938 -19.230  1.00 74.96           H
ATOM   2044  NH2 ARG A 144      -0.857  -4.502 -19.535  1.00 74.96           N
ATOM   2045 1HH2 ARG A 144      -0.077  -5.123 -19.610  1.00 74.96           H
ATOM   2046 2HH2 ARG A 144      -0.724  -3.517 -19.638  1.00 74.96           H
ATOM   2047  HN  ARG A 144      -8.134  -2.343 -18.637  1.00 74.96           H
ATOM   2048  N   TYR A 145      -9.978  -4.293 -20.254  1.00 75.90           N
ATOM   2049  CA  TYR A 145     -11.187  -4.956 -20.715  1.00 75.90           C
ATOM   2050  C   TYR A 145     -11.776  -4.238 -21.931  1.00 75.90           C
ATOM   2051  O   TYR A 145     -12.000  -4.855 -22.971  1.00 75.90           O
ATOM   2052  HA  TYR A 145     -10.925  -5.976 -20.996  1.00 75.90           H
ATOM   2053  CB  TYR A 145     -12.182  -4.871 -19.555  1.00 75.90           C
ATOM   2054 1HB  TYR A 145     -11.778  -5.416 -18.702  1.00 75.90           H
ATOM   2055 2HB  TYR A 145     -12.281  -3.829 -19.250  1.00 75.90           H
ATOM   2056  CG  TYR A 145     -13.570  -5.425 -19.885  1.00 75.90           C
ATOM   2057  CD1 TYR A 145     -14.664  -4.584 -19.895  1.00 75.90           C
ATOM   2058  HD1 TYR A 145     -14.539  -3.525 -19.668  1.00 75.90           H
ATOM   2059  CD2 TYR A 145     -13.727  -6.765 -20.172  1.00 75.90           C
ATOM   2060  HD2 TYR A 145     -12.863  -7.430 -20.164  1.00 75.90           H
ATOM   2061  CE1 TYR A 145     -15.970  -5.105 -20.205  1.00 75.90           C
ATOM   2062  HE1 TYR A 145     -16.842  -4.451 -20.216  1.00 75.90           H
ATOM   2063  CE2 TYR A 145     -15.033  -7.287 -20.482  1.00 75.90           C
ATOM   2064  HE2 TYR A 145     -15.172  -8.343 -20.711  1.00 75.90           H
ATOM   2065  CZ  TYR A 145     -16.090  -6.430 -20.483  1.00 75.90           C
ATOM   2066  OH  TYR A 145     -17.324  -6.923 -20.776  1.00 75.90           O
ATOM   2067  HH  TYR A 145     -17.260  -7.896 -20.997  1.00 75.90           H
ATOM   2068  HN  TYR A 145      -9.980  -4.035 -19.288  1.00 75.90           H
ATOM   2069  N   ILE A 146     -12.012  -2.946 -21.758  1.00 77.17           N
ATOM   2070  CA  ILE A 146     -12.694  -2.167 -22.778  1.00 77.17           C
ATOM   2071  C   ILE A 146     -11.854  -2.162 -24.057  1.00 77.17           C
ATOM   2072  O   ILE A 146     -12.393  -2.271 -25.157  1.00 77.17           O
ATOM   2073  HA  ILE A 146     -13.642  -2.664 -22.989  1.00 77.17           H
ATOM   2074  CB  ILE A 146     -13.023  -0.768 -22.253  1.00 77.17           C
ATOM   2075  HB  ILE A 146     -12.105  -0.321 -21.874  1.00 77.17           H
ATOM   2076  CG1 ILE A 146     -14.008  -0.839 -21.084  1.00 77.17           C
ATOM   2077 1HG1 ILE A 146     -14.997  -1.112 -21.452  1.00 77.17           H
ATOM   2078 2HG1 ILE A 146     -13.699  -1.621 -20.390  1.00 77.17           H
ATOM   2079  CG2 ILE A 146     -13.534   0.134 -23.378  1.00 77.17           C
ATOM   2080 1HG2 ILE A 146     -12.769   0.221 -24.149  1.00 77.17           H
ATOM   2081 2HG2 ILE A 146     -14.437  -0.299 -23.810  1.00 77.17           H
ATOM   2082 3HG2 ILE A 146     -13.760   1.122 -22.978  1.00 77.17           H
ATOM   2083  CD1 ILE A 146     -14.083   0.501 -20.349  1.00 77.17           C
ATOM   2084 1HD1 ILE A 146     -13.098   0.758 -19.961  1.00 77.17           H
ATOM   2085 2HD1 ILE A 146     -14.416   1.276 -21.039  1.00 77.17           H
ATOM   2086 3HD1 ILE A 146     -14.790   0.423 -19.523  1.00 77.17           H
ATOM   2087  HN  ILE A 146     -11.746  -2.433 -20.942  1.00 77.17           H
ATOM   2088  N   ALA A 147     -10.549  -2.035 -23.869  1.00 76.37           N
ATOM   2089  CA  ALA A 147      -9.635  -1.952 -24.996  1.00 76.37           C
ATOM   2090  C   ALA A 147      -9.736  -3.235 -25.824  1.00 76.37           C
ATOM   2091  O   ALA A 147      -9.573  -3.205 -27.043  1.00 76.37           O
ATOM   2092  HA  ALA A 147      -9.943  -1.107 -25.611  1.00 76.37           H
ATOM   2093  CB  ALA A 147      -8.216  -1.699 -24.484  1.00 76.37           C
ATOM   2094 1HB  ALA A 147      -8.192  -0.762 -23.928  1.00 76.37           H
ATOM   2095 2HB  ALA A 147      -7.913  -2.518 -23.831  1.00 76.37           H
ATOM   2096 3HB  ALA A 147      -7.531  -1.637 -25.330  1.00 76.37           H
ATOM   2097  HN  ALA A 147     -10.115  -1.989 -22.969  1.00 76.37           H
ATOM   2098  N   ILE A 148     -10.005  -4.331 -25.130  1.00 72.61           N
ATOM   2099  CA  ILE A 148      -9.943  -5.643 -25.749  1.00 72.61           C
ATOM   2100  C   ILE A 148     -11.324  -6.012 -26.293  1.00 72.61           C
ATOM   2101  O   ILE A 148     -11.435  -6.605 -27.365  1.00 72.61           O
ATOM   2102  HA  ILE A 148      -9.248  -5.577 -26.586  1.00 72.61           H
ATOM   2103  CB  ILE A 148      -9.373  -6.671 -24.769  1.00 72.61           C
ATOM   2104  HB  ILE A 148      -9.954  -6.624 -23.848  1.00 72.61           H
ATOM   2105  CG1 ILE A 148      -7.924  -6.339 -24.407  1.00 72.61           C
ATOM   2106 1HG1 ILE A 148      -7.282  -6.507 -25.271  1.00 72.61           H
ATOM   2107 2HG1 ILE A 148      -7.843  -5.283 -24.149  1.00 72.61           H
ATOM   2108  CG2 ILE A 148      -9.515  -8.091 -25.321  1.00 72.61           C
ATOM   2109 1HG2 ILE A 148     -10.569  -8.313 -25.486  1.00 72.61           H
ATOM   2110 2HG2 ILE A 148      -8.974  -8.171 -26.264  1.00 72.61           H
ATOM   2111 3HG2 ILE A 148      -9.102  -8.802 -24.605  1.00 72.61           H
ATOM   2112  CD1 ILE A 148      -7.443  -7.195 -23.233  1.00 72.61           C
ATOM   2113 1HD1 ILE A 148      -8.073  -7.007 -22.364  1.00 72.61           H
ATOM   2114 2HD1 ILE A 148      -7.503  -8.249 -23.504  1.00 72.61           H
ATOM   2115 3HD1 ILE A 148      -6.410  -6.938 -22.996  1.00 72.61           H
ATOM   2116  HN  ILE A 148     -10.261  -4.331 -24.163  1.00 72.61           H
ATOM   2117  N   ALA A 149     -12.343  -5.646 -25.529  1.00 73.20           N
ATOM   2118  CA  ALA A 149     -13.704  -6.033 -25.860  1.00 73.20           C
ATOM   2119  C   ALA A 149     -14.258  -5.078 -26.919  1.00 73.20           C
ATOM   2120  O   ALA A 149     -14.869  -5.513 -27.894  1.00 73.20           O
ATOM   2121  HA  ALA A 149     -13.670  -7.041 -26.275  1.00 73.20           H
ATOM   2122  CB  ALA A 149     -14.554  -6.051 -24.588  1.00 73.20           C
ATOM   2123 1HB  ALA A 149     -14.134  -6.766 -23.881  1.00 73.20           H
ATOM   2124 2HB  ALA A 149     -14.558  -5.057 -24.141  1.00 73.20           H
ATOM   2125 3HB  ALA A 149     -15.574  -6.342 -24.837  1.00 73.20           H
ATOM   2126  HN  ALA A 149     -12.250  -5.095 -24.700  1.00 73.20           H
ATOM   2127  N   GLN A 150     -14.025  -3.794 -26.691  1.00 74.81           N
ATOM   2128  CA  GLN A 150     -14.542  -2.770 -27.583  1.00 74.81           C
ATOM   2129  C   GLN A 150     -13.414  -2.195 -28.442  1.00 74.81           C
ATOM   2130  O   GLN A 150     -13.377  -0.994 -28.702  1.00 74.81           O
ATOM   2131  HA  GLN A 150     -15.268  -3.278 -28.218  1.00 74.81           H
ATOM   2132  CB  GLN A 150     -15.250  -1.664 -26.798  1.00 74.81           C
ATOM   2133 1HB  GLN A 150     -14.539  -1.172 -26.135  1.00 74.81           H
ATOM   2134 2HB  GLN A 150     -15.623  -0.905 -27.486  1.00 74.81           H
ATOM   2135  CG  GLN A 150     -16.411  -2.232 -25.978  1.00 74.81           C
ATOM   2136 1HG  GLN A 150     -16.984  -2.930 -26.588  1.00 74.81           H
ATOM   2137 2HG  GLN A 150     -16.021  -2.795 -25.130  1.00 74.81           H
ATOM   2138  CD  GLN A 150     -17.326  -1.113 -25.476  1.00 74.81           C
ATOM   2139  OE1 GLN A 150     -17.113   0.061 -25.732  1.00 74.81           O
ATOM   2140  NE2 GLN A 150     -18.355  -1.541 -24.750  1.00 74.81           N
ATOM   2141 1HE2 GLN A 150     -18.473  -2.519 -24.577  1.00 74.81           H
ATOM   2142 2HE2 GLN A 150     -19.011  -0.884 -24.377  1.00 74.81           H
ATOM   2143  HN  GLN A 150     -13.495  -3.450 -25.916  1.00 74.81           H
ATOM   2144  N   ALA A 151     -12.521  -3.081 -28.859  1.00 69.88           N
ATOM   2145  CA  ALA A 151     -11.319  -2.659 -29.559  1.00 69.88           C
ATOM   2146  C   ALA A 151     -11.707  -1.755 -30.730  1.00 69.88           C
ATOM   2147  O   ALA A 151     -10.973  -0.829 -31.074  1.00 69.88           O
ATOM   2148  HA  ALA A 151     -10.709  -2.090 -28.857  1.00 69.88           H
ATOM   2149  CB  ALA A 151     -10.531  -3.892 -30.009  1.00 69.88           C
ATOM   2150 1HB  ALA A 151     -10.255  -4.484 -29.137  1.00 69.88           H
ATOM   2151 2HB  ALA A 151     -11.148  -4.493 -30.676  1.00 69.88           H
ATOM   2152 3HB  ALA A 151      -9.630  -3.575 -30.533  1.00 69.88           H
ATOM   2153  HN  ALA A 151     -12.608  -4.068 -28.726  1.00 69.88           H
ATOM   2154  N   MET A 152     -12.859  -2.056 -31.312  1.00 63.78           N
ATOM   2155  CA  MET A 152     -13.312  -1.336 -32.490  1.00 63.78           C
ATOM   2156  C   MET A 152     -13.657   0.114 -32.148  1.00 63.78           C
ATOM   2157  O   MET A 152     -13.350   1.026 -32.914  1.00 63.78           O
ATOM   2158  HA  MET A 152     -12.477  -1.363 -33.190  1.00 63.78           H
ATOM   2159  CB  MET A 152     -14.546  -2.032 -33.070  1.00 63.78           C
ATOM   2160 1HB  MET A 152     -15.286  -2.181 -32.284  1.00 63.78           H
ATOM   2161 2HB  MET A 152     -15.006  -1.394 -33.824  1.00 63.78           H
ATOM   2162  CG  MET A 152     -14.174  -3.379 -33.691  1.00 63.78           C
ATOM   2163 1HG  MET A 152     -13.108  -3.567 -33.563  1.00 63.78           H
ATOM   2164 2HG  MET A 152     -14.703  -4.183 -33.179  1.00 63.78           H
ATOM   2165  SD  MET A 152     -14.590  -3.386 -35.427  1.00 63.78           S
ATOM   2166  CE  MET A 152     -16.363  -3.566 -35.320  1.00 63.78           C
ATOM   2167 1HE  MET A 152     -16.603  -4.496 -34.803  1.00 63.78           H
ATOM   2168 2HE  MET A 152     -16.781  -2.725 -34.768  1.00 63.78           H
ATOM   2169 3HE  MET A 152     -16.787  -3.589 -36.324  1.00 63.78           H
ATOM   2170  HN  MET A 152     -13.476  -2.774 -30.991  1.00 63.78           H
ATOM   2171  N   ARG A 153     -14.291   0.283 -30.997  1.00 66.45           N
ATOM   2172  CA  ARG A 153     -14.743   1.598 -30.577  1.00 66.45           C
ATOM   2173  C   ARG A 153     -13.654   2.298 -29.760  1.00 66.45           C
ATOM   2174  O   ARG A 153     -13.707   3.510 -29.559  1.00 66.45           O
ATOM   2175  HA  ARG A 153     -14.942   2.134 -31.505  1.00 66.45           H
ATOM   2176  CB  ARG A 153     -16.018   1.501 -29.736  1.00 66.45           C
ATOM   2177 1HB  ARG A 153     -15.879   0.765 -28.944  1.00 66.45           H
ATOM   2178 2HB  ARG A 153     -16.213   2.458 -29.253  1.00 66.45           H
ATOM   2179  CG  ARG A 153     -17.216   1.106 -30.602  1.00 66.45           C
ATOM   2180 1HG  ARG A 153     -17.297   1.788 -31.449  1.00 66.45           H
ATOM   2181 2HG  ARG A 153     -17.062   0.107 -31.010  1.00 66.45           H
ATOM   2182  CD  ARG A 153     -18.513   1.136 -29.790  1.00 66.45           C
ATOM   2183 1HD  ARG A 153     -18.471   0.391 -28.996  1.00 66.45           H
ATOM   2184 2HD  ARG A 153     -18.628   2.108 -29.309  1.00 66.45           H
ATOM   2185  NE  ARG A 153     -19.670   0.870 -30.673  1.00 66.45           N
ATOM   2186  HE  ARG A 153     -19.491   0.708 -31.644  1.00 66.45           H
ATOM   2187  CZ  ARG A 153     -20.942   0.832 -30.254  1.00 66.45           C
ATOM   2188  NH1 ARG A 153     -21.240   1.041 -28.965  1.00 66.45           N
ATOM   2189 1HH1 ARG A 153     -20.510   1.228 -28.307  1.00 66.45           H
ATOM   2190 2HH1 ARG A 153     -22.192   1.011 -28.660  1.00 66.45           H
ATOM   2191  NH2 ARG A 153     -21.912   0.581 -31.144  1.00 66.45           N
ATOM   2192 1HH2 ARG A 153     -22.866   0.549 -30.848  1.00 66.45           H
ATOM   2193 2HH2 ARG A 153     -21.681   0.425 -32.105  1.00 66.45           H
ATOM   2194  HN  ARG A 153     -14.497  -0.458 -30.358  1.00 66.45           H
ATOM   2195  N   ALA A 154     -12.693   1.503 -29.312  1.00 64.03           N
ATOM   2196  CA  ALA A 154     -11.753   1.962 -28.304  1.00 64.03           C
ATOM   2197  C   ALA A 154     -10.931   3.122 -28.869  1.00 64.03           C
ATOM   2198  O   ALA A 154     -10.443   3.965 -28.118  1.00 64.03           O
ATOM   2199  HA  ALA A 154     -12.329   2.318 -27.450  1.00 64.03           H
ATOM   2200  CB  ALA A 154     -10.877   0.791 -27.853  1.00 64.03           C
ATOM   2201 1HB  ALA A 154     -11.506   0.007 -27.433  1.00 64.03           H
ATOM   2202 2HB  ALA A 154     -10.328   0.398 -28.709  1.00 64.03           H
ATOM   2203 3HB  ALA A 154     -10.172   1.135 -27.096  1.00 64.03           H
ATOM   2204  HN  ALA A 154     -12.552   0.564 -29.626  1.00 64.03           H
ATOM   2205  N   HIS A 155     -10.803   3.127 -30.187  1.00 65.95           N
ATOM   2206  CA  HIS A 155      -9.924   4.076 -30.850  1.00 65.95           C
ATOM   2207  C   HIS A 155     -10.572   5.462 -30.852  1.00 65.95           C
ATOM   2208  O   HIS A 155      -9.934   6.450 -30.493  1.00 65.95           O
ATOM   2209  HA  HIS A 155      -9.006   4.114 -30.263  1.00 65.95           H
ATOM   2210  CB  HIS A 155      -9.559   3.589 -32.254  1.00 65.95           C
ATOM   2211 1HB  HIS A 155      -9.299   2.532 -32.205  1.00 65.95           H
ATOM   2212 2HB  HIS A 155     -10.436   3.673 -32.895  1.00 65.95           H
ATOM   2213  CG  HIS A 155      -8.416   4.345 -32.888  1.00 65.95           C
ATOM   2214  ND1 HIS A 155      -8.596   5.520 -33.598  1.00 65.95           N
ATOM   2215  HD1 HIS A 155      -9.471   5.977 -33.760  1.00 65.95           H
ATOM   2216  CD2 HIS A 155      -7.078   4.083 -32.912  1.00 65.95           C
ATOM   2217  HD2 HIS A 155      -6.588   3.228 -32.445  1.00 65.95           H
ATOM   2218  CE1 HIS A 155      -7.413   5.936 -34.025  1.00 65.95           C
ATOM   2219  HE1 HIS A 155      -7.224   6.834 -34.614  1.00 65.95           H
ATOM   2220  NE2 HIS A 155      -6.473   5.044 -33.599  1.00 65.95           N
ATOM   2221  HN  HIS A 155     -11.286   2.500 -30.799  1.00 65.95           H
ATOM   2222  N   THR A 156     -11.832   5.489 -31.261  1.00 69.72           N
ATOM   2223  CA  THR A 156     -12.535   6.749 -31.436  1.00 69.72           C
ATOM   2224  C   THR A 156     -12.782   7.414 -30.080  1.00 69.72           C
ATOM   2225  O   THR A 156     -12.952   8.630 -30.003  1.00 69.72           O
ATOM   2226  HA  THR A 156     -11.897   7.422 -32.010  1.00 69.72           H
ATOM   2227  CB  THR A 156     -13.819   6.470 -32.219  1.00 69.72           C
ATOM   2228  HB  THR A 156     -14.496   7.323 -32.172  1.00 69.72           H
ATOM   2229  OG1 THR A 156     -14.314   5.260 -31.653  1.00 69.72           O
ATOM   2230  HG1 THR A 156     -15.282   5.147 -31.880  1.00 69.72           H
ATOM   2231  CG2 THR A 156     -13.547   6.113 -33.682  1.00 69.72           C
ATOM   2232 1HG2 THR A 156     -12.925   5.220 -33.728  1.00 69.72           H
ATOM   2233 2HG2 THR A 156     -13.031   6.942 -34.168  1.00 69.72           H
ATOM   2234 3HG2 THR A 156     -14.492   5.925 -34.191  1.00 69.72           H
ATOM   2235  HN  THR A 156     -12.370   4.673 -31.472  1.00 69.72           H
ATOM   2236  N   TRP A 157     -12.794   6.588 -29.045  1.00 77.33           N
ATOM   2237  CA  TRP A 157     -13.183   7.049 -27.723  1.00 77.33           C
ATOM   2238  C   TRP A 157     -11.907   7.340 -26.930  1.00 77.33           C
ATOM   2239  O   TRP A 157     -11.956   7.522 -25.714  1.00 77.33           O
ATOM   2240  HA  TRP A 157     -13.762   7.965 -27.847  1.00 77.33           H
ATOM   2241  CB  TRP A 157     -14.097   6.034 -27.034  1.00 77.33           C
ATOM   2242 1HB  TRP A 157     -13.672   5.037 -27.155  1.00 77.33           H
ATOM   2243 2HB  TRP A 157     -14.116   6.245 -25.965  1.00 77.33           H
ATOM   2244  CG  TRP A 157     -15.532   6.028 -27.565  1.00 77.33           C
ATOM   2245  CD1 TRP A 157     -15.946   6.212 -28.826  1.00 77.33           C
ATOM   2246  HD1 TRP A 157     -15.281   6.396 -29.669  1.00 77.33           H
ATOM   2247  CD2 TRP A 157     -16.733   5.820 -26.792  1.00 77.33           C
ATOM   2248  NE1 TRP A 157     -17.321   6.138 -28.922  1.00 77.33           N
ATOM   2249  HE1 TRP A 157     -17.862   6.241 -29.757  1.00 77.33           H
ATOM   2250  CE2 TRP A 157     -17.815   5.892 -27.646  1.00 77.33           C
ATOM   2251  CE3 TRP A 157     -16.900   5.580 -25.417  1.00 77.33           C
ATOM   2252  HE3 TRP A 157     -16.063   5.518 -24.722  1.00 77.33           H
ATOM   2253  CZ2 TRP A 157     -19.139   5.734 -27.221  1.00 77.33           C
ATOM   2254  HZ2 TRP A 157     -19.977   5.795 -27.916  1.00 77.33           H
ATOM   2255  CZ3 TRP A 157     -18.230   5.424 -25.008  1.00 77.33           C
ATOM   2256  HZ3 TRP A 157     -18.416   5.235 -23.951  1.00 77.33           H
ATOM   2257  CH2 TRP A 157     -19.330   5.494 -25.855  1.00 77.33           C
ATOM   2258  HH2 TRP A 157     -20.336   5.361 -25.458  1.00 77.33           H
ATOM   2259  HN  TRP A 157     -12.545   5.621 -29.098  1.00 77.33           H
ATOM   2260  N   ARG A 158     -10.796   7.375 -27.650  1.00 74.56           N
ATOM   2261  CA  ARG A 158      -9.491   7.424 -27.011  1.00 74.56           C
ATOM   2262  C   ARG A 158      -9.345   8.714 -26.202  1.00 74.56           C
ATOM   2263  O   ARG A 158      -8.884   8.687 -25.062  1.00 74.56           O
ATOM   2264  HA  ARG A 158      -9.466   6.549 -26.362  1.00 74.56           H
ATOM   2265  CB  ARG A 158      -8.368   7.349 -28.047  1.00 74.56           C
ATOM   2266 1HB  ARG A 158      -8.533   6.497 -28.707  1.00 74.56           H
ATOM   2267 2HB  ARG A 158      -8.383   8.243 -28.671  1.00 74.56           H
ATOM   2268  CG  ARG A 158      -7.003   7.218 -27.367  1.00 74.56           C
ATOM   2269 1HG  ARG A 158      -6.817   8.093 -26.745  1.00 74.56           H
ATOM   2270 2HG  ARG A 158      -7.004   6.351 -26.706  1.00 74.56           H
ATOM   2271  CD  ARG A 158      -5.886   7.074 -28.403  1.00 74.56           C
ATOM   2272 1HD  ARG A 158      -6.118   6.259 -29.089  1.00 74.56           H
ATOM   2273 2HD  ARG A 158      -5.814   7.983 -29.001  1.00 74.56           H
ATOM   2274  NE  ARG A 158      -4.597   6.813 -27.724  1.00 74.56           N
ATOM   2275  HE  ARG A 158      -4.561   6.919 -26.730  1.00 74.56           H
ATOM   2276  CZ  ARG A 158      -3.476   6.443 -28.358  1.00 74.56           C
ATOM   2277  NH1 ARG A 158      -3.467   6.286 -29.689  1.00 74.56           N
ATOM   2278 1HH1 ARG A 158      -4.301   6.445 -30.216  1.00 74.56           H
ATOM   2279 2HH1 ARG A 158      -2.626   6.011 -30.154  1.00 74.56           H
ATOM   2280  NH2 ARG A 158      -2.364   6.233 -27.641  1.00 74.56           N
ATOM   2281 1HH2 ARG A 158      -1.518   5.957 -28.098  1.00 74.56           H
ATOM   2282 2HH2 ARG A 158      -2.379   6.353 -26.648  1.00 74.56           H
ATOM   2283  HN  ARG A 158     -10.777   7.371 -28.650  1.00 74.56           H
ATOM   2284  N   GLU A 159      -9.745   9.814 -26.824  1.00 78.38           N
ATOM   2285  CA  GLU A 159      -9.596  11.120 -26.205  1.00 78.38           C
ATOM   2286  C   GLU A 159     -10.483  11.222 -24.962  1.00 78.38           C
ATOM   2287  O   GLU A 159     -10.025  11.643 -23.901  1.00 78.38           O
ATOM   2288  HA  GLU A 159      -8.547  11.186 -25.917  1.00 78.38           H
ATOM   2289  CB  GLU A 159      -9.914  12.238 -27.200  1.00 78.38           C
ATOM   2290 1HB  GLU A 159     -10.858  12.024 -27.702  1.00 78.38           H
ATOM   2291 2HB  GLU A 159      -9.907  13.199 -26.686  1.00 78.38           H
ATOM   2292  CG  GLU A 159      -8.843  12.323 -28.289  1.00 78.38           C
ATOM   2293 1HG  GLU A 159      -7.857  12.388 -27.830  1.00 78.38           H
ATOM   2294 2HG  GLU A 159      -8.857  11.413 -28.889  1.00 78.38           H
ATOM   2295  CD  GLU A 159      -9.074  13.538 -29.190  1.00 78.38           C
ATOM   2296  OE1 GLU A 159      -8.117  13.903 -29.906  1.00 78.38           O
ATOM   2297  OE2 GLU A 159     -10.202  14.075 -29.142  1.00 78.38           O
ATOM   2298  HN  GLU A 159     -10.163   9.822 -27.732  1.00 78.38           H
ATOM   2299  N   LYS A 160     -11.737  10.831 -25.136  1.00 82.76           N
ATOM   2300  CA  LYS A 160     -12.688  10.856 -24.037  1.00 82.76           C
ATOM   2301  C   LYS A 160     -12.143  10.020 -22.878  1.00 82.76           C
ATOM   2302  O   LYS A 160     -12.217  10.433 -21.721  1.00 82.76           O
ATOM   2303  HA  LYS A 160     -12.776  11.891 -23.706  1.00 82.76           H
ATOM   2304  CB  LYS A 160     -14.072  10.415 -24.517  1.00 82.76           C
ATOM   2305 1HB  LYS A 160     -13.992   9.469 -25.052  1.00 82.76           H
ATOM   2306 2HB  LYS A 160     -14.720  10.241 -23.657  1.00 82.76           H
ATOM   2307  CG  LYS A 160     -14.699  11.472 -25.428  1.00 82.76           C
ATOM   2308 1HG  LYS A 160     -14.717  12.434 -24.916  1.00 82.76           H
ATOM   2309 2HG  LYS A 160     -14.086  11.598 -26.321  1.00 82.76           H
ATOM   2310  CD  LYS A 160     -16.121  11.075 -25.831  1.00 82.76           C
ATOM   2311 1HD  LYS A 160     -16.096  10.142 -26.393  1.00 82.76           H
ATOM   2312 2HD  LYS A 160     -16.718  10.894 -24.937  1.00 82.76           H
ATOM   2313  CE  LYS A 160     -16.777  12.169 -26.676  1.00 82.76           C
ATOM   2314 1HE  LYS A 160     -16.780  13.110 -26.126  1.00 82.76           H
ATOM   2315 2HE  LYS A 160     -16.196  12.333 -27.584  1.00 82.76           H
ATOM   2316  NZ  LYS A 160     -18.163  11.790 -27.029  1.00 82.76           N
ATOM   2317 1HZ  LYS A 160     -18.586  12.529 -27.580  1.00 82.76           H
ATOM   2318 2HZ  LYS A 160     -18.152  10.931 -27.567  1.00 82.76           H
ATOM   2319 3HZ  LYS A 160     -18.702  11.650 -26.181  1.00 82.76           H
ATOM   2320  HN  LYS A 160     -12.105  10.501 -26.005  1.00 82.76           H
ATOM   2321  N   ARG A 161     -11.608   8.859 -23.227  1.00 83.33           N
ATOM   2322  CA  ARG A 161     -11.076   7.950 -22.227  1.00 83.33           C
ATOM   2323  C   ARG A 161      -9.951   8.626 -21.440  1.00 83.33           C
ATOM   2324  O   ARG A 161      -9.793   8.383 -20.244  1.00 83.33           O
ATOM   2325  HA  ARG A 161     -11.923   7.719 -21.581  1.00 83.33           H
ATOM   2326  CB  ARG A 161     -10.538   6.672 -22.875  1.00 83.33           C
ATOM   2327 1HB  ARG A 161      -9.923   6.929 -23.737  1.00 83.33           H
ATOM   2328 2HB  ARG A 161      -9.895   6.145 -22.170  1.00 83.33           H
ATOM   2329  CG  ARG A 161     -11.683   5.756 -23.313  1.00 83.33           C
ATOM   2330 1HG  ARG A 161     -12.183   5.349 -22.434  1.00 83.33           H
ATOM   2331 2HG  ARG A 161     -12.425   6.334 -23.863  1.00 83.33           H
ATOM   2332  CD  ARG A 161     -11.166   4.613 -24.188  1.00 83.33           C
ATOM   2333 1HD  ARG A 161     -12.003   4.094 -24.655  1.00 83.33           H
ATOM   2334 2HD  ARG A 161     -10.549   5.011 -24.994  1.00 83.33           H
ATOM   2335  NE  ARG A 161     -10.378   3.665 -23.370  1.00 83.33           N
ATOM   2336  HE  ARG A 161     -10.396   3.776 -22.376  1.00 83.33           H
ATOM   2337  CZ  ARG A 161      -9.641   2.667 -23.877  1.00 83.33           C
ATOM   2338  NH1 ARG A 161      -9.580   2.472 -25.201  1.00 83.33           N
ATOM   2339 1HH1 ARG A 161     -10.086   3.073 -25.819  1.00 83.33           H
ATOM   2340 2HH1 ARG A 161      -9.027   1.725 -25.571  1.00 83.33           H
ATOM   2341  NH2 ARG A 161      -8.966   1.867 -23.039  1.00 83.33           N
ATOM   2342 1HH2 ARG A 161      -8.412   1.118 -23.402  1.00 83.33           H
ATOM   2343 2HH2 ARG A 161      -9.018   2.020 -22.052  1.00 83.33           H
ATOM   2344  HN  ARG A 161     -11.536   8.538 -24.171  1.00 83.33           H
ATOM   2345  N   LEU A 162      -9.200   9.461 -22.142  1.00 85.83           N
ATOM   2346  CA  LEU A 162      -8.038  10.101 -21.549  1.00 85.83           C
ATOM   2347  C   LEU A 162      -8.500  11.207 -20.598  1.00 85.83           C
ATOM   2348  O   LEU A 162      -7.833  11.494 -19.605  1.00 85.83           O
ATOM   2349  HA  LEU A 162      -7.509   9.345 -20.969  1.00 85.83           H
ATOM   2350  CB  LEU A 162      -7.080  10.588 -22.639  1.00 85.83           C
ATOM   2351 1HB  LEU A 162      -7.245   9.989 -23.534  1.00 85.83           H
ATOM   2352 2HB  LEU A 162      -7.341  11.616 -22.891  1.00 85.83           H
ATOM   2353  CG  LEU A 162      -5.591  10.540 -22.293  1.00 85.83           C
ATOM   2354  HG  LEU A 162      -5.444   9.787 -21.518  1.00 85.83           H
ATOM   2355  CD1 LEU A 162      -4.761  10.108 -23.504  1.00 85.83           C
ATOM   2356 1HD1 LEU A 162      -5.077   9.116 -23.827  1.00 85.83           H
ATOM   2357 2HD1 LEU A 162      -4.908  10.819 -24.318  1.00 85.83           H
ATOM   2358 3HD1 LEU A 162      -3.706  10.082 -23.231  1.00 85.83           H
ATOM   2359  CD2 LEU A 162      -5.117  11.877 -21.721  1.00 85.83           C
ATOM   2360 1HD2 LEU A 162      -5.280  12.665 -22.456  1.00 85.83           H
ATOM   2361 2HD2 LEU A 162      -5.678  12.104 -20.815  1.00 85.83           H
ATOM   2362 3HD2 LEU A 162      -4.055  11.815 -21.484  1.00 85.83           H
ATOM   2363  HN  LEU A 162      -9.374   9.702 -23.097  1.00 85.83           H
ATOM   2364  N   LEU A 163      -9.637  11.796 -20.934  1.00 88.09           N
ATOM   2365  CA  LEU A 163     -10.242  12.800 -20.076  1.00 88.09           C
ATOM   2366  C   LEU A 163     -10.755  12.132 -18.799  1.00 88.09           C
ATOM   2367  O   LEU A 163     -10.456  12.582 -17.694  1.00 88.09           O
ATOM   2368  HA  LEU A 163      -9.462  13.511 -19.804  1.00 88.09           H
ATOM   2369  CB  LEU A 163     -11.318  13.578 -20.837  1.00 88.09           C
ATOM   2370 1HB  LEU A 163     -10.875  13.970 -21.753  1.00 88.09           H
ATOM   2371 2HB  LEU A 163     -12.101  12.881 -21.135  1.00 88.09           H
ATOM   2372  CG  LEU A 163     -11.968  14.739 -20.081  1.00 88.09           C
ATOM   2373  HG  LEU A 163     -12.331  14.363 -19.124  1.00 88.09           H
ATOM   2374  CD1 LEU A 163     -10.946  15.836 -19.777  1.00 88.09           C
ATOM   2375 1HD1 LEU A 163     -10.143  15.425 -19.164  1.00 88.09           H
ATOM   2376 2HD1 LEU A 163     -10.532  16.216 -20.711  1.00 88.09           H
ATOM   2377 3HD1 LEU A 163     -11.434  16.649 -19.239  1.00 88.09           H
ATOM   2378  CD2 LEU A 163     -13.179  15.279 -20.843  1.00 88.09           C
ATOM   2379 1HD2 LEU A 163     -12.863  15.635 -21.823  1.00 88.09           H
ATOM   2380 2HD2 LEU A 163     -13.916  14.485 -20.964  1.00 88.09           H
ATOM   2381 3HD2 LEU A 163     -13.622  16.103 -20.283  1.00 88.09           H
ATOM   2382  HN  LEU A 163     -10.143  11.598 -21.774  1.00 88.09           H
ATOM   2383  N   TYR A 164     -11.520  11.067 -18.993  1.00 89.16           N
ATOM   2384  CA  TYR A 164     -12.088  10.339 -17.871  1.00 89.16           C
ATOM   2385  C   TYR A 164     -10.989   9.806 -16.950  1.00 89.16           C
ATOM   2386  O   TYR A 164     -11.149   9.792 -15.730  1.00 89.16           O
ATOM   2387  HA  TYR A 164     -12.720  11.027 -17.309  1.00 89.16           H
ATOM   2388  CB  TYR A 164     -12.848   9.157 -18.476  1.00 89.16           C
ATOM   2389 1HB  TYR A 164     -12.260   8.741 -19.293  1.00 89.16           H
ATOM   2390 2HB  TYR A 164     -12.944   8.376 -17.722  1.00 89.16           H
ATOM   2391  CG  TYR A 164     -14.240   9.514 -18.999  1.00 89.16           C
ATOM   2392  CD1 TYR A 164     -15.198  10.003 -18.134  1.00 89.16           C
ATOM   2393  HD1 TYR A 164     -14.962  10.134 -17.077  1.00 89.16           H
ATOM   2394  CD2 TYR A 164     -14.539   9.349 -20.336  1.00 89.16           C
ATOM   2395  HD2 TYR A 164     -13.782   8.963 -21.020  1.00 89.16           H
ATOM   2396  CE1 TYR A 164     -16.509  10.339 -18.626  1.00 89.16           C
ATOM   2397  HE1 TYR A 164     -17.275  10.726 -17.953  1.00 89.16           H
ATOM   2398  CE2 TYR A 164     -15.849   9.685 -20.828  1.00 89.16           C
ATOM   2399  HE2 TYR A 164     -16.098   9.559 -21.882  1.00 89.16           H
ATOM   2400  CZ  TYR A 164     -16.770  10.164 -19.949  1.00 89.16           C
ATOM   2401  OH  TYR A 164     -18.008  10.482 -20.414  1.00 89.16           O
ATOM   2402  HH  TYR A 164     -18.053  10.324 -21.401  1.00 89.16           H
ATOM   2403  HN  TYR A 164     -11.752  10.701 -19.894  1.00 89.16           H
ATOM   2404  N   SER A 165      -9.897   9.381 -17.569  1.00 90.38           N
ATOM   2405  CA  SER A 165      -8.793   8.800 -16.824  1.00 90.38           C
ATOM   2406  C   SER A 165      -8.208   9.836 -15.862  1.00 90.38           C
ATOM   2407  O   SER A 165      -7.780   9.494 -14.761  1.00 90.38           O
ATOM   2408  HA  SER A 165      -9.225   7.966 -16.271  1.00 90.38           H
ATOM   2409  CB  SER A 165      -7.707   8.279 -17.767  1.00 90.38           C
ATOM   2410 1HB  SER A 165      -7.078   7.564 -17.235  1.00 90.38           H
ATOM   2411 2HB  SER A 165      -8.171   7.742 -18.594  1.00 90.38           H
ATOM   2412  OG  SER A 165      -6.896   9.332 -18.281  1.00 90.38           O
ATOM   2413  HG  SER A 165      -7.470  10.107 -18.547  1.00 90.38           H
ATOM   2414  HN  SER A 165      -9.761   9.428 -18.558  1.00 90.38           H
ATOM   2415  N   LYS A 166      -8.209  11.082 -16.312  1.00 92.40           N
ATOM   2416  CA  LYS A 166      -7.726  12.176 -15.488  1.00 92.40           C
ATOM   2417  C   LYS A 166      -8.651  12.347 -14.281  1.00 92.40           C
ATOM   2418  O   LYS A 166      -8.186  12.438 -13.146  1.00 92.40           O
ATOM   2419  HA  LYS A 166      -6.735  11.901 -15.127  1.00 92.40           H
ATOM   2420  CB  LYS A 166      -7.566  13.447 -16.324  1.00 92.40           C
ATOM   2421 1HB  LYS A 166      -8.465  13.613 -16.918  1.00 92.40           H
ATOM   2422 2HB  LYS A 166      -7.456  14.309 -15.666  1.00 92.40           H
ATOM   2423  CG  LYS A 166      -6.350  13.347 -17.248  1.00 92.40           C
ATOM   2424 1HG  LYS A 166      -5.445  13.226 -16.652  1.00 92.40           H
ATOM   2425 2HG  LYS A 166      -6.438  12.460 -17.876  1.00 92.40           H
ATOM   2426  CD  LYS A 166      -6.226  14.592 -18.128  1.00 92.40           C
ATOM   2427 1HD  LYS A 166      -7.105  14.679 -18.767  1.00 92.40           H
ATOM   2428 2HD  LYS A 166      -6.197  15.483 -17.502  1.00 92.40           H
ATOM   2429  CE  LYS A 166      -4.965  14.528 -18.993  1.00 92.40           C
ATOM   2430 1HE  LYS A 166      -4.092  14.358 -18.362  1.00 92.40           H
ATOM   2431 2HE  LYS A 166      -5.030  13.685 -19.681  1.00 92.40           H
ATOM   2432  NZ  LYS A 166      -4.795  15.785 -19.755  1.00 92.40           N
ATOM   2433 1HZ  LYS A 166      -3.961  15.723 -20.329  1.00 92.40           H
ATOM   2434 2HZ  LYS A 166      -5.604  15.932 -20.349  1.00 92.40           H
ATOM   2435 3HZ  LYS A 166      -4.704  16.562 -19.110  1.00 92.40           H
ATOM   2436  HN  LYS A 166      -8.531  11.348 -17.221  1.00 92.40           H
ATOM   2437  N   MET A 167      -9.944  12.385 -14.567  1.00 93.83           N
ATOM   2438  CA  MET A 167     -10.934  12.616 -13.529  1.00 93.83           C
ATOM   2439  C   MET A 167     -10.929  11.480 -12.504  1.00 93.83           C
ATOM   2440  O   MET A 167     -11.067  11.719 -11.306  1.00 93.83           O
ATOM   2441  HA  MET A 167     -10.642  13.549 -13.048  1.00 93.83           H
ATOM   2442  CB  MET A 167     -12.322  12.726 -14.163  1.00 93.83           C
ATOM   2443 1HB  MET A 167     -12.519  11.843 -14.772  1.00 93.83           H
ATOM   2444 2HB  MET A 167     -13.082  12.749 -13.381  1.00 93.83           H
ATOM   2445  CG  MET A 167     -12.432  13.983 -15.027  1.00 93.83           C
ATOM   2446 1HG  MET A 167     -11.936  14.819 -14.533  1.00 93.83           H
ATOM   2447 2HG  MET A 167     -11.923  13.827 -15.978  1.00 93.83           H
ATOM   2448  SD  MET A 167     -14.149  14.378 -15.314  1.00 93.83           S
ATOM   2449  CE  MET A 167     -14.638  12.956 -16.276  1.00 93.83           C
ATOM   2450 1HE  MET A 167     -14.037  12.907 -17.184  1.00 93.83           H
ATOM   2451 2HE  MET A 167     -14.484  12.051 -15.689  1.00 93.83           H
ATOM   2452 3HE  MET A 167     -15.691  13.042 -16.541  1.00 93.83           H
ATOM   2453  HN  MET A 167     -10.317  12.261 -15.487  1.00 93.83           H
ATOM   2454  N   VAL A 168     -10.767  10.267 -13.013  1.00 93.98           N
ATOM   2455  CA  VAL A 168     -10.743   9.093 -12.157  1.00 93.98           C
ATOM   2456  C   VAL A 168      -9.542   9.180 -11.213  1.00 93.98           C
ATOM   2457  O   VAL A 168      -9.667   8.914 -10.019  1.00 93.98           O
ATOM   2458  HA  VAL A 168     -11.657   9.100 -11.564  1.00 93.98           H
ATOM   2459  CB  VAL A 168     -10.742   7.823 -13.011  1.00 93.98           C
ATOM   2460  HB  VAL A 168      -9.960   7.925 -13.763  1.00 93.98           H
ATOM   2461  CG1 VAL A 168     -10.419   6.592 -12.161  1.00 93.98           C
ATOM   2462 1HG1 VAL A 168      -9.434   6.711 -11.710  1.00 93.98           H
ATOM   2463 2HG1 VAL A 168     -11.168   6.485 -11.377  1.00 93.98           H
ATOM   2464 3HG1 VAL A 168     -10.425   5.704 -12.792  1.00 93.98           H
ATOM   2465  CG2 VAL A 168     -12.076   7.652 -13.740  1.00 93.98           C
ATOM   2466 1HG2 VAL A 168     -12.883   7.581 -13.011  1.00 93.98           H
ATOM   2467 2HG2 VAL A 168     -12.247   8.509 -14.391  1.00 93.98           H
ATOM   2468 3HG2 VAL A 168     -12.048   6.741 -14.339  1.00 93.98           H
ATOM   2469  HN  VAL A 168     -10.654  10.081 -13.989  1.00 93.98           H
ATOM   2470  N   CYS A 169      -8.407   9.554 -11.785  1.00 94.37           N
ATOM   2471  CA  CYS A 169      -7.181   9.664 -11.012  1.00 94.37           C
ATOM   2472  C   CYS A 169      -7.424  10.644  -9.863  1.00 94.37           C
ATOM   2473  O   CYS A 169      -7.102  10.350  -8.713  1.00 94.37           O
ATOM   2474  HA  CYS A 169      -6.961   8.667 -10.631  1.00 94.37           H
ATOM   2475  CB  CYS A 169      -5.999  10.089 -11.885  1.00 94.37           C
ATOM   2476 1HB  CYS A 169      -6.277  10.947 -12.497  1.00 94.37           H
ATOM   2477 2HB  CYS A 169      -5.166  10.403 -11.256  1.00 94.37           H
ATOM   2478  SG  CYS A 169      -5.481   8.700 -12.958  1.00 94.37           S
ATOM   2479  HG  CYS A 169      -6.448   8.851 -13.858  1.00 94.37           H
ATOM   2480  HN  CYS A 169      -8.317   9.780 -12.755  1.00 94.37           H
ATOM   2481  N   PHE A 170      -7.989  11.790 -10.214  1.00 95.71           N
ATOM   2482  CA  PHE A 170      -8.247  12.829  -9.232  1.00 95.71           C
ATOM   2483  C   PHE A 170      -9.155  12.314  -8.113  1.00 95.71           C
ATOM   2484  O   PHE A 170      -8.889  12.548  -6.935  1.00 95.71           O
ATOM   2485  HA  PHE A 170      -7.285  13.121  -8.810  1.00 95.71           H
ATOM   2486  CB  PHE A 170      -8.955  13.971  -9.963  1.00 95.71           C
ATOM   2487 1HB  PHE A 170      -8.342  14.283 -10.808  1.00 95.71           H
ATOM   2488 2HB  PHE A 170      -9.895  13.599 -10.372  1.00 95.71           H
ATOM   2489  CG  PHE A 170      -9.245  15.188  -9.084  1.00 95.71           C
ATOM   2490  CD1 PHE A 170     -10.487  15.368  -8.560  1.00 95.71           C
ATOM   2491  HD1 PHE A 170     -11.276  14.645  -8.766  1.00 95.71           H
ATOM   2492  CD2 PHE A 170      -8.261  16.091  -8.826  1.00 95.71           C
ATOM   2493  HD2 PHE A 170      -7.266  15.947  -9.247  1.00 95.71           H
ATOM   2494  CE1 PHE A 170     -10.757  16.499  -7.743  1.00 95.71           C
ATOM   2495  HE1 PHE A 170     -11.752  16.643  -7.323  1.00 95.71           H
ATOM   2496  CE2 PHE A 170      -8.531  17.222  -8.010  1.00 95.71           C
ATOM   2497  HE2 PHE A 170      -7.742  17.945  -7.804  1.00 95.71           H
ATOM   2498  CZ  PHE A 170      -9.772  17.401  -7.486  1.00 95.71           C
ATOM   2499  HZ  PHE A 170      -9.979  18.269  -6.859  1.00 95.71           H
ATOM   2500  HN  PHE A 170      -8.270  12.012 -11.147  1.00 95.71           H
ATOM   2501  N   THR A 171     -10.209  11.623  -8.522  1.00 95.76           N
ATOM   2502  CA  THR A 171     -11.183  11.111  -7.572  1.00 95.76           C
ATOM   2503  C   THR A 171     -10.517  10.134  -6.601  1.00 95.76           C
ATOM   2504  O   THR A 171     -10.829  10.127  -5.411  1.00 95.76           O
ATOM   2505  HA  THR A 171     -11.556  11.946  -6.980  1.00 95.76           H
ATOM   2506  CB  THR A 171     -12.335  10.491  -8.364  1.00 95.76           C
ATOM   2507  HB  THR A 171     -12.021   9.567  -8.850  1.00 95.76           H
ATOM   2508  OG1 THR A 171     -12.756  11.534  -9.239  1.00 95.76           O
ATOM   2509  HG1 THR A 171     -12.333  11.418 -10.138  1.00 95.76           H
ATOM   2510  CG2 THR A 171     -13.563  10.217  -7.494  1.00 95.76           C
ATOM   2511 1HG2 THR A 171     -13.918  11.152  -7.061  1.00 95.76           H
ATOM   2512 2HG2 THR A 171     -13.295   9.525  -6.695  1.00 95.76           H
ATOM   2513 3HG2 THR A 171     -14.351   9.777  -8.105  1.00 95.76           H
ATOM   2514  HN  THR A 171     -10.402  11.412  -9.480  1.00 95.76           H
ATOM   2515  N   ILE A 172      -9.613   9.333  -7.145  1.00 94.90           N
ATOM   2516  CA  ILE A 172      -8.933   8.324  -6.350  1.00 94.90           C
ATOM   2517  C   ILE A 172      -8.106   9.010  -5.261  1.00 94.90           C
ATOM   2518  O   ILE A 172      -8.115   8.583  -4.108  1.00 94.90           O
ATOM   2519  HA  ILE A 172      -9.699   7.715  -5.870  1.00 94.90           H
ATOM   2520  CB  ILE A 172      -8.115   7.395  -7.250  1.00 94.90           C
ATOM   2521  HB  ILE A 172      -7.575   8.008  -7.972  1.00 94.90           H
ATOM   2522  CG1 ILE A 172      -9.027   6.458  -8.044  1.00 94.90           C
ATOM   2523 1HG1 ILE A 172      -9.502   5.748  -7.368  1.00 94.90           H
ATOM   2524 2HG1 ILE A 172      -9.824   7.033  -8.515  1.00 94.90           H
ATOM   2525  CG2 ILE A 172      -7.070   6.627  -6.439  1.00 94.90           C
ATOM   2526 1HG2 ILE A 172      -6.393   7.332  -5.957  1.00 94.90           H
ATOM   2527 2HG2 ILE A 172      -7.570   6.026  -5.679  1.00 94.90           H
ATOM   2528 3HG2 ILE A 172      -6.502   5.974  -7.102  1.00 94.90           H
ATOM   2529  CD1 ILE A 172      -8.237   5.701  -9.114  1.00 94.90           C
ATOM   2530 1HD1 ILE A 172      -7.783   6.414  -9.802  1.00 94.90           H
ATOM   2531 2HD1 ILE A 172      -7.456   5.108  -8.637  1.00 94.90           H
ATOM   2532 3HD1 ILE A 172      -8.909   5.042  -9.663  1.00 94.90           H
ATOM   2533  HN  ILE A 172      -9.344   9.365  -8.107  1.00 94.90           H
ATOM   2534  N   TRP A 173      -7.411  10.064  -5.665  1.00 95.52           N
ATOM   2535  CA  TRP A 173      -6.527  10.771  -4.755  1.00 95.52           C
ATOM   2536  C   TRP A 173      -7.376  11.334  -3.613  1.00 95.52           C
ATOM   2537  O   TRP A 173      -7.021  11.194  -2.444  1.00 95.52           O
ATOM   2538  HA  TRP A 173      -5.806  10.053  -4.365  1.00 95.52           H
ATOM   2539  CB  TRP A 173      -5.729  11.848  -5.493  1.00 95.52           C
ATOM   2540 1HB  TRP A 173      -6.385  12.347  -6.206  1.00 95.52           H
ATOM   2541 2HB  TRP A 173      -5.406  12.602  -4.775  1.00 95.52           H
ATOM   2542  CG  TRP A 173      -4.503  11.315  -6.236  1.00 95.52           C
ATOM   2543  CD1 TRP A 173      -4.303  11.251  -7.559  1.00 95.52           C
ATOM   2544  HD1 TRP A 173      -5.023  11.587  -8.305  1.00 95.52           H
ATOM   2545  CD2 TRP A 173      -3.307  10.769  -5.640  1.00 95.52           C
ATOM   2546  NE1 TRP A 173      -3.071  10.706  -7.860  1.00 95.52           N
ATOM   2547  HE1 TRP A 173      -2.697  10.556  -8.775  1.00 95.52           H
ATOM   2548  CE2 TRP A 173      -2.446  10.403  -6.655  1.00 95.52           C
ATOM   2549  CE3 TRP A 173      -2.964  10.589  -4.289  1.00 95.52           C
ATOM   2550  HE3 TRP A 173      -3.626  10.870  -3.469  1.00 95.52           H
ATOM   2551  CZ2 TRP A 173      -1.187   9.836  -6.426  1.00 95.52           C
ATOM   2552  HZ2 TRP A 173      -0.525   9.556  -7.245  1.00 95.52           H
ATOM   2553  CZ3 TRP A 173      -1.702  10.021  -4.076  1.00 95.52           C
ATOM   2554  HZ3 TRP A 173      -1.386   9.860  -3.045  1.00 95.52           H
ATOM   2555  CH2 TRP A 173      -0.824   9.648  -5.087  1.00 95.52           C
ATOM   2556  HH2 TRP A 173       0.143   9.211  -4.838  1.00 95.52           H
ATOM   2557  HN  TRP A 173      -7.446  10.433  -6.594  1.00 95.52           H
ATOM   2558  N   VAL A 174      -8.482  11.958  -3.992  1.00 95.79           N
ATOM   2559  CA  VAL A 174      -9.349  12.600  -3.019  1.00 95.79           C
ATOM   2560  C   VAL A 174      -9.890  11.547  -2.050  1.00 95.79           C
ATOM   2561  O   VAL A 174      -9.898  11.759  -0.839  1.00 95.79           O
ATOM   2562  HA  VAL A 174      -8.745  13.314  -2.460  1.00 95.79           H
ATOM   2563  CB  VAL A 174     -10.456  13.376  -3.737  1.00 95.79           C
ATOM   2564  HB  VAL A 174     -10.953  12.692  -4.425  1.00 95.79           H
ATOM   2565  CG1 VAL A 174     -11.502  13.885  -2.743  1.00 95.79           C
ATOM   2566 1HG1 VAL A 174     -11.950  13.038  -2.222  1.00 95.79           H
ATOM   2567 2HG1 VAL A 174     -11.024  14.546  -2.019  1.00 95.79           H
ATOM   2568 3HG1 VAL A 174     -12.277  14.433  -3.280  1.00 95.79           H
ATOM   2569  CG2 VAL A 174      -9.874  14.528  -4.558  1.00 95.79           C
ATOM   2570 1HG2 VAL A 174      -9.340  15.212  -3.898  1.00 95.79           H
ATOM   2571 2HG2 VAL A 174      -9.185  14.132  -5.304  1.00 95.79           H
ATOM   2572 3HG2 VAL A 174     -10.681  15.063  -5.058  1.00 95.79           H
ATOM   2573  HN  VAL A 174      -8.787  12.028  -4.942  1.00 95.79           H
ATOM   2574  N   LEU A 175     -10.328  10.434  -2.620  1.00 93.71           N
ATOM   2575  CA  LEU A 175     -10.953   9.386  -1.832  1.00 93.71           C
ATOM   2576  C   LEU A 175      -9.933   8.822  -0.840  1.00 93.71           C
ATOM   2577  O   LEU A 175     -10.241   8.639   0.336  1.00 93.71           O
ATOM   2578  HA  LEU A 175     -11.767   9.842  -1.268  1.00 93.71           H
ATOM   2579  CB  LEU A 175     -11.573   8.326  -2.745  1.00 93.71           C
ATOM   2580 1HB  LEU A 175     -12.237   8.826  -3.450  1.00 93.71           H
ATOM   2581 2HB  LEU A 175     -10.775   7.867  -3.329  1.00 93.71           H
ATOM   2582  CG  LEU A 175     -12.359   7.215  -2.046  1.00 93.71           C
ATOM   2583  HG  LEU A 175     -11.748   6.823  -1.233  1.00 93.71           H
ATOM   2584  CD1 LEU A 175     -13.644   7.763  -1.421  1.00 93.71           C
ATOM   2585 1HD1 LEU A 175     -13.394   8.529  -0.687  1.00 93.71           H
ATOM   2586 2HD1 LEU A 175     -14.270   8.197  -2.200  1.00 93.71           H
ATOM   2587 3HD1 LEU A 175     -14.184   6.952  -0.931  1.00 93.71           H
ATOM   2588  CD2 LEU A 175     -12.636   6.054  -3.002  1.00 93.71           C
ATOM   2589 1HD2 LEU A 175     -13.219   6.413  -3.851  1.00 93.71           H
ATOM   2590 2HD2 LEU A 175     -11.692   5.643  -3.358  1.00 93.71           H
ATOM   2591 3HD2 LEU A 175     -13.197   5.278  -2.480  1.00 93.71           H
ATOM   2592  HN  LEU A 175     -10.262  10.244  -3.599  1.00 93.71           H
ATOM   2593  N   ALA A 176      -8.738   8.563  -1.352  1.00 93.48           N
ATOM   2594  CA  ALA A 176      -7.696   7.950  -0.547  1.00 93.48           C
ATOM   2595  C   ALA A 176      -7.333   8.885   0.608  1.00 93.48           C
ATOM   2596  O   ALA A 176      -7.081   8.432   1.723  1.00 93.48           O
ATOM   2597  HA  ALA A 176      -8.095   7.021  -0.139  1.00 93.48           H
ATOM   2598  CB  ALA A 176      -6.492   7.623  -1.433  1.00 93.48           C
ATOM   2599 1HB  ALA A 176      -6.797   6.932  -2.220  1.00 93.48           H
ATOM   2600 2HB  ALA A 176      -6.112   8.540  -1.882  1.00 93.48           H
ATOM   2601 3HB  ALA A 176      -5.710   7.163  -0.829  1.00 93.48           H
ATOM   2602  HN  ALA A 176      -8.479   8.764  -2.297  1.00 93.48           H
ATOM   2603  N   ALA A 177      -7.318  10.174   0.301  1.00 93.39           N
ATOM   2604  CA  ALA A 177      -6.958  11.175   1.291  1.00 93.39           C
ATOM   2605  C   ALA A 177      -7.984  11.154   2.426  1.00 93.39           C
ATOM   2606  O   ALA A 177      -7.617  11.183   3.600  1.00 93.39           O
ATOM   2607  HA  ALA A 177      -5.980  10.909   1.691  1.00 93.39           H
ATOM   2608  CB  ALA A 177      -6.860  12.546   0.619  1.00 93.39           C
ATOM   2609 1HB  ALA A 177      -6.098  12.515  -0.160  1.00 93.39           H
ATOM   2610 2HB  ALA A 177      -7.822  12.803   0.175  1.00 93.39           H
ATOM   2611 3HB  ALA A 177      -6.590  13.296   1.362  1.00 93.39           H
ATOM   2612  HN  ALA A 177      -7.545  10.536  -0.603  1.00 93.39           H
ATOM   2613  N   ALA A 178      -9.249  11.106   2.037  1.00 93.96           N
ATOM   2614  CA  ALA A 178     -10.332  11.163   3.003  1.00 93.96           C
ATOM   2615  C   ALA A 178     -10.267   9.931   3.909  1.00 93.96           C
ATOM   2616  O   ALA A 178     -10.542  10.021   5.105  1.00 93.96           O
ATOM   2617  HA  ALA A 178     -10.190  12.057   3.609  1.00 93.96           H
ATOM   2618  CB  ALA A 178     -11.669  11.274   2.267  1.00 93.96           C
ATOM   2619 1HB  ALA A 178     -11.675  12.180   1.661  1.00 93.96           H
ATOM   2620 2HB  ALA A 178     -11.802  10.405   1.623  1.00 93.96           H
ATOM   2621 3HB  ALA A 178     -12.481  11.317   2.993  1.00 93.96           H
ATOM   2622  HN  ALA A 178      -9.538  11.029   1.082  1.00 93.96           H
ATOM   2623  N   LEU A 179      -9.900   8.811   3.305  1.00 91.71           N
ATOM   2624  CA  LEU A 179      -9.884   7.546   4.021  1.00 91.71           C
ATOM   2625  C   LEU A 179      -8.726   7.546   5.021  1.00 91.71           C
ATOM   2626  O   LEU A 179      -8.685   6.716   5.928  1.00 91.71           O
ATOM   2627  HA  LEU A 179     -10.819   7.472   4.575  1.00 91.71           H
ATOM   2628  CB  LEU A 179      -9.846   6.374   3.037  1.00 91.71           C
ATOM   2629 1HB  LEU A 179      -9.030   6.542   2.335  1.00 91.71           H
ATOM   2630 2HB  LEU A 179      -9.608   5.467   3.592  1.00 91.71           H
ATOM   2631  CG  LEU A 179     -11.127   6.128   2.238  1.00 91.71           C
ATOM   2632  HG  LEU A 179     -11.369   7.040   1.692  1.00 91.71           H
ATOM   2633  CD1 LEU A 179     -10.923   5.021   1.202  1.00 91.71           C
ATOM   2634 1HD1 LEU A 179     -10.131   5.310   0.512  1.00 91.71           H
ATOM   2635 2HD1 LEU A 179     -10.644   4.097   1.709  1.00 91.71           H
ATOM   2636 3HD1 LEU A 179     -11.849   4.866   0.649  1.00 91.71           H
ATOM   2637  CD2 LEU A 179     -12.306   5.833   3.168  1.00 91.71           C
ATOM   2638 1HD2 LEU A 179     -12.087   4.945   3.761  1.00 91.71           H
ATOM   2639 2HD2 LEU A 179     -12.466   6.682   3.833  1.00 91.71           H
ATOM   2640 3HD2 LEU A 179     -13.203   5.662   2.575  1.00 91.71           H
ATOM   2641  HN  LEU A 179      -9.619   8.758   2.347  1.00 91.71           H
ATOM   2642  N   CYS A 180      -7.815   8.487   4.823  1.00 93.06           N
ATOM   2643  CA  CYS A 180      -6.611   8.545   5.635  1.00 93.06           C
ATOM   2644  C   CYS A 180      -6.826   9.581   6.740  1.00 93.06           C
ATOM   2645  O   CYS A 180      -5.908   9.882   7.501  1.00 93.06           O
ATOM   2646  HA  CYS A 180      -6.470   7.551   6.058  1.00 93.06           H
ATOM   2647  CB  CYS A 180      -5.374   8.861   4.790  1.00 93.06           C
ATOM   2648 1HB  CYS A 180      -5.511   9.810   4.271  1.00 93.06           H
ATOM   2649 2HB  CYS A 180      -4.503   8.973   5.435  1.00 93.06           H
ATOM   2650  SG  CYS A 180      -5.086   7.521   3.577  1.00 93.06           S
ATOM   2651  HG  CYS A 180      -6.165   7.767   2.840  1.00 93.06           H
ATOM   2652  HN  CYS A 180      -7.889   9.199   4.125  1.00 93.06           H
ATOM   2653  N   ILE A 181      -8.045  10.098   6.793  1.00 93.59           N
ATOM   2654  CA  ILE A 181      -8.381  11.125   7.764  1.00 93.59           C
ATOM   2655  C   ILE A 181      -8.104  10.599   9.174  1.00 93.59           C
ATOM   2656  O   ILE A 181      -7.460  11.271   9.977  1.00 93.59           O
ATOM   2657  HA  ILE A 181      -7.725  11.976   7.579  1.00 93.59           H
ATOM   2658  CB  ILE A 181      -9.818  11.608   7.559  1.00 93.59           C
ATOM   2659  HB  ILE A 181     -10.448  10.737   7.379  1.00 93.59           H
ATOM   2660  CG1 ILE A 181      -9.924  12.505   6.324  1.00 93.59           C
ATOM   2661 1HG1 ILE A 181      -9.353  13.420   6.485  1.00 93.59           H
ATOM   2662 2HG1 ILE A 181      -9.482  12.001   5.465  1.00 93.59           H
ATOM   2663  CG2 ILE A 181     -10.349  12.299   8.816  1.00 93.59           C
ATOM   2664 1HG2 ILE A 181     -10.332  11.597   9.651  1.00 93.59           H
ATOM   2665 2HG2 ILE A 181      -9.722  13.158   9.051  1.00 93.59           H
ATOM   2666 3HG2 ILE A 181     -11.373  12.632   8.643  1.00 93.59           H
ATOM   2667  CD1 ILE A 181     -11.383  12.854   6.023  1.00 93.59           C
ATOM   2668 1HD1 ILE A 181     -11.945  11.938   5.839  1.00 93.59           H
ATOM   2669 2HD1 ILE A 181     -11.814  13.379   6.875  1.00 93.59           H
ATOM   2670 3HD1 ILE A 181     -11.429  13.492   5.141  1.00 93.59           H
ATOM   2671  HN  ILE A 181      -8.794   9.827   6.189  1.00 93.59           H
ATOM   2672  N   PRO A 182      -8.585   9.391   9.499  1.00 92.17           N
ATOM   2673  CA  PRO A 182      -8.442   8.863  10.859  1.00 92.17           C
ATOM   2674  C   PRO A 182      -7.001   8.896  11.342  1.00 92.17           C
ATOM   2675  O   PRO A 182      -6.730   9.308  12.469  1.00 92.17           O
ATOM   2676  HA  PRO A 182      -8.993   9.487  11.562  1.00 92.17           H
ATOM   2677  CB  PRO A 182      -8.972   7.432  10.749  1.00 92.17           C
ATOM   2678 1HB  PRO A 182      -8.173   6.724  10.532  1.00 92.17           H
ATOM   2679 2HB  PRO A 182      -9.442   7.106  11.677  1.00 92.17           H
ATOM   2680  CG  PRO A 182      -9.978   7.514   9.607  1.00 92.17           C
ATOM   2681 1HG  PRO A 182     -10.180   6.534   9.175  1.00 92.17           H
ATOM   2682 2HG  PRO A 182     -10.939   7.906   9.942  1.00 92.17           H
ATOM   2683  CD  PRO A 182      -9.294   8.445   8.619  1.00 92.17           C
ATOM   2684 1HD  PRO A 182      -8.603   7.908   7.969  1.00 92.17           H
ATOM   2685 2HD  PRO A 182     -10.013   8.945   7.971  1.00 92.17           H
ATOM   2686  N   GLU A 183      -6.108   8.456  10.468  1.00 92.21           N
ATOM   2687  CA  GLU A 183      -4.698   8.378  10.814  1.00 92.21           C
ATOM   2688  C   GLU A 183      -4.157   9.769  11.151  1.00 92.21           C
ATOM   2689  O   GLU A 183      -3.370   9.923  12.083  1.00 92.21           O
ATOM   2690  HA  GLU A 183      -4.651   7.739  11.695  1.00 92.21           H
ATOM   2691  CB  GLU A 183      -3.892   7.735   9.684  1.00 92.21           C
ATOM   2692 1HB  GLU A 183      -4.219   8.135   8.725  1.00 92.21           H
ATOM   2693 2HB  GLU A 183      -2.826   7.874   9.869  1.00 92.21           H
ATOM   2694  CG  GLU A 183      -4.126   6.224   9.634  1.00 92.21           C
ATOM   2695 1HG  GLU A 183      -3.318   5.745   9.082  1.00 92.21           H
ATOM   2696 2HG  GLU A 183      -4.108   5.816  10.645  1.00 92.21           H
ATOM   2697  CD  GLU A 183      -5.467   5.899   8.971  1.00 92.21           C
ATOM   2698  OE1 GLU A 183      -5.801   4.695   8.928  1.00 92.21           O
ATOM   2699  OE2 GLU A 183      -6.126   6.862   8.523  1.00 92.21           O
ATOM   2700  HN  GLU A 183      -6.332   8.157   9.541  1.00 92.21           H
ATOM   2701  N   ILE A 184      -4.601  10.746  10.374  1.00 93.64           N
ATOM   2702  CA  ILE A 184      -4.091  12.100  10.509  1.00 93.64           C
ATOM   2703  C   ILE A 184      -4.489  12.657  11.877  1.00 93.64           C
ATOM   2704  O   ILE A 184      -3.718  13.381  12.505  1.00 93.64           O
ATOM   2705  HA  ILE A 184      -3.003  12.045  10.462  1.00 93.64           H
ATOM   2706  CB  ILE A 184      -4.552  12.966   9.335  1.00 93.64           C
ATOM   2707  HB  ILE A 184      -5.639  12.908   9.274  1.00 93.64           H
ATOM   2708  CG1 ILE A 184      -3.996  12.436   8.012  1.00 93.64           C
ATOM   2709 1HG1 ILE A 184      -2.911  12.540   8.001  1.00 93.64           H
ATOM   2710 2HG1 ILE A 184      -4.215  11.372   7.921  1.00 93.64           H
ATOM   2711  CG2 ILE A 184      -4.189  14.435   9.562  1.00 93.64           C
ATOM   2712 1HG2 ILE A 184      -4.673  14.792  10.471  1.00 93.64           H
ATOM   2713 2HG2 ILE A 184      -3.109  14.531   9.663  1.00 93.64           H
ATOM   2714 3HG2 ILE A 184      -4.529  15.028   8.712  1.00 93.64           H
ATOM   2715  CD1 ILE A 184      -4.598  13.189   6.824  1.00 93.64           C
ATOM   2716 1HD1 ILE A 184      -5.681  13.063   6.824  1.00 93.64           H
ATOM   2717 2HD1 ILE A 184      -4.356  14.249   6.905  1.00 93.64           H
ATOM   2718 3HD1 ILE A 184      -4.186  12.793   5.896  1.00 93.64           H
ATOM   2719  HN  ILE A 184      -5.295  10.625   9.665  1.00 93.64           H
ATOM   2720  N   LEU A 185      -5.692  12.297  12.300  1.00 93.28           N
ATOM   2721  CA  LEU A 185      -6.290  12.916  13.470  1.00 93.28           C
ATOM   2722  C   LEU A 185      -5.594  12.396  14.729  1.00 93.28           C
ATOM   2723  O   LEU A 185      -5.179  13.179  15.582  1.00 93.28           O
ATOM   2724  HA  LEU A 185      -6.116  13.990  13.397  1.00 93.28           H
ATOM   2725  CB  LEU A 185      -7.806  12.703  13.473  1.00 93.28           C
ATOM   2726 1HB  LEU A 185      -8.004  11.643  13.315  1.00 93.28           H
ATOM   2727 2HB  LEU A 185      -8.186  12.955  14.464  1.00 93.28           H
ATOM   2728  CG  LEU A 185      -8.597  13.502  12.436  1.00 93.28           C
ATOM   2729  HG  LEU A 185      -8.240  13.223  11.445  1.00 93.28           H
ATOM   2730  CD1 LEU A 185     -10.086  13.154  12.495  1.00 93.28           C
ATOM   2731 1HD1 LEU A 185     -10.218  12.091  12.293  1.00 93.28           H
ATOM   2732 2HD1 LEU A 185     -10.474  13.387  13.486  1.00 93.28           H
ATOM   2733 3HD1 LEU A 185     -10.625  13.736  11.747  1.00 93.28           H
ATOM   2734  CD2 LEU A 185      -8.353  15.004  12.598  1.00 93.28           C
ATOM   2735 1HD2 LEU A 185      -8.666  15.318  13.594  1.00 93.28           H
ATOM   2736 2HD2 LEU A 185      -7.292  15.216  12.467  1.00 93.28           H
ATOM   2737 3HD2 LEU A 185      -8.928  15.548  11.848  1.00 93.28           H
ATOM   2738  HN  LEU A 185      -6.254  11.598  11.858  1.00 93.28           H
ATOM   2739  N   TYR A 186      -5.487  11.077  14.806  1.00 93.03           N
ATOM   2740  CA  TYR A 186      -5.132  10.427  16.056  1.00 93.03           C
ATOM   2741  C   TYR A 186      -3.621  10.200  16.145  1.00 93.03           C
ATOM   2742  O   TYR A 186      -3.110   9.809  17.193  1.00 93.03           O
ATOM   2743  HA  TYR A 186      -5.443  11.077  16.874  1.00 93.03           H
ATOM   2744  CB  TYR A 186      -5.839   9.071  16.041  1.00 93.03           C
ATOM   2745 1HB  TYR A 186      -5.506   8.507  15.170  1.00 93.03           H
ATOM   2746 2HB  TYR A 186      -5.536   8.504  16.922  1.00 93.03           H
ATOM   2747  CG  TYR A 186      -7.366   9.165  16.015  1.00 93.03           C
ATOM   2748  CD1 TYR A 186      -8.030   9.876  16.994  1.00 93.03           C
ATOM   2749  HD1 TYR A 186      -7.467  10.370  17.785  1.00 93.03           H
ATOM   2750  CD2 TYR A 186      -8.079   8.540  15.012  1.00 93.03           C
ATOM   2751  HD2 TYR A 186      -7.555   7.978  14.239  1.00 93.03           H
ATOM   2752  CE1 TYR A 186      -9.467   9.966  16.969  1.00 93.03           C
ATOM   2753  HE1 TYR A 186     -10.004  10.524  17.736  1.00 93.03           H
ATOM   2754  CE2 TYR A 186      -9.516   8.629  14.988  1.00 93.03           C
ATOM   2755  HE2 TYR A 186     -10.091   8.140  14.202  1.00 93.03           H
ATOM   2756  CZ  TYR A 186     -10.139   9.338  15.967  1.00 93.03           C
ATOM   2757  OH  TYR A 186     -11.496   9.422  15.943  1.00 93.03           O
ATOM   2758  HH  TYR A 186     -11.841   9.149  15.045  1.00 93.03           H
ATOM   2759  HN  TYR A 186      -5.639  10.458  14.036  1.00 93.03           H
ATOM   2760  N   SER A 187      -2.950  10.455  15.032  1.00 93.11           N
ATOM   2761  CA  SER A 187      -1.503  10.333  14.986  1.00 93.11           C
ATOM   2762  C   SER A 187      -0.859  11.403  15.869  1.00 93.11           C
ATOM   2763  O   SER A 187      -1.041  12.597  15.636  1.00 93.11           O
ATOM   2764  HA  SER A 187      -1.285   9.337  15.372  1.00 93.11           H
ATOM   2765  CB  SER A 187      -0.985  10.447  13.551  1.00 93.11           C
ATOM   2766 1HB  SER A 187      -1.380  11.354  13.094  1.00 93.11           H
ATOM   2767 2HB  SER A 187       0.100  10.543  13.563  1.00 93.11           H
ATOM   2768  OG  SER A 187      -1.352   9.320  12.760  1.00 93.11           O
ATOM   2769  HG  SER A 187      -2.344   9.194  12.784  1.00 93.11           H
ATOM   2770  HN  SER A 187      -3.377  10.739  14.174  1.00 93.11           H
ATOM   2771  N   GLN A 188      -0.120  10.938  16.865  1.00 91.80           N
ATOM   2772  CA  GLN A 188       0.560  11.841  17.778  1.00 91.80           C
ATOM   2773  C   GLN A 188       1.897  11.242  18.220  1.00 91.80           C
ATOM   2774  O   GLN A 188       2.157  10.061  17.995  1.00 91.80           O
ATOM   2775  HA  GLN A 188       0.734  12.753  17.207  1.00 91.80           H
ATOM   2776  CB  GLN A 188      -0.321  12.165  18.986  1.00 91.80           C
ATOM   2777 1HB  GLN A 188      -0.573  11.246  19.514  1.00 91.80           H
ATOM   2778 2HB  GLN A 188       0.231  12.793  19.685  1.00 91.80           H
ATOM   2779  CG  GLN A 188      -1.603  12.879  18.554  1.00 91.80           C
ATOM   2780 1HG  GLN A 188      -1.358  13.690  17.867  1.00 91.80           H
ATOM   2781 2HG  GLN A 188      -2.245  12.185  18.011  1.00 91.80           H
ATOM   2782  CD  GLN A 188      -2.354  13.438  19.764  1.00 91.80           C
ATOM   2783  OE1 GLN A 188      -1.857  13.464  20.878  1.00 91.80           O
ATOM   2784  NE2 GLN A 188      -3.576  13.883  19.484  1.00 91.80           N
ATOM   2785 1HE2 GLN A 188      -3.924  13.833  18.548  1.00 91.80           H
ATOM   2786 2HE2 GLN A 188      -4.146  14.268  20.210  1.00 91.80           H
ATOM   2787  HN  GLN A 188       0.018   9.965  17.052  1.00 91.80           H
ATOM   2788  N   ILE A 189       2.711  12.084  18.840  1.00 91.74           N
ATOM   2789  CA  ILE A 189       3.936  11.617  19.467  1.00 91.74           C
ATOM   2790  C   ILE A 189       3.660  11.291  20.936  1.00 91.74           C
ATOM   2791  O   ILE A 189       3.146  12.128  21.675  1.00 91.74           O
ATOM   2792  HA  ILE A 189       4.233  10.699  18.959  1.00 91.74           H
ATOM   2793  CB  ILE A 189       5.062  12.632  19.263  1.00 91.74           C
ATOM   2794  HB  ILE A 189       4.734  13.591  19.663  1.00 91.74           H
ATOM   2795  CG1 ILE A 189       5.352  12.838  17.775  1.00 91.74           C
ATOM   2796 1HG1 ILE A 189       5.779  11.928  17.354  1.00 91.74           H
ATOM   2797 2HG1 ILE A 189       4.420  13.029  17.242  1.00 91.74           H
ATOM   2798  CG2 ILE A 189       6.316  12.223  20.039  1.00 91.74           C
ATOM   2799 1HG2 ILE A 189       6.083  12.168  21.103  1.00 91.74           H
ATOM   2800 2HG2 ILE A 189       6.656  11.247  19.691  1.00 91.74           H
ATOM   2801 3HG2 ILE A 189       7.101  12.961  19.877  1.00 91.74           H
ATOM   2802  CD1 ILE A 189       6.316  14.007  17.561  1.00 91.74           C
ATOM   2803 1HD1 ILE A 189       5.874  14.920  17.961  1.00 91.74           H
ATOM   2804 2HD1 ILE A 189       7.255  13.802  18.075  1.00 91.74           H
ATOM   2805 3HD1 ILE A 189       6.504  14.132  16.495  1.00 91.74           H
ATOM   2806  HN  ILE A 189       2.544  13.067  18.918  1.00 91.74           H
ATOM   2807  N   LYS A 190       4.014  10.071  21.315  1.00 88.53           N
ATOM   2808  CA  LYS A 190       3.908   9.659  22.704  1.00 88.53           C
ATOM   2809  C   LYS A 190       5.311   9.484  23.288  1.00 88.53           C
ATOM   2810  O   LYS A 190       6.155   8.815  22.695  1.00 88.53           O
ATOM   2811  HA  LYS A 190       3.406  10.461  23.245  1.00 88.53           H
ATOM   2812  CB  LYS A 190       3.030   8.412  22.827  1.00 88.53           C
ATOM   2813 1HB  LYS A 190       2.123   8.540  22.237  1.00 88.53           H
ATOM   2814 2HB  LYS A 190       3.557   7.550  22.417  1.00 88.53           H
ATOM   2815  CG  LYS A 190       2.661   8.143  24.288  1.00 88.53           C
ATOM   2816 1HG  LYS A 190       3.567   7.974  24.870  1.00 88.53           H
ATOM   2817 2HG  LYS A 190       2.170   9.020  24.710  1.00 88.53           H
ATOM   2818  CD  LYS A 190       1.737   6.929  24.405  1.00 88.53           C
ATOM   2819 1HD  LYS A 190       0.796   7.134  23.896  1.00 88.53           H
ATOM   2820 2HD  LYS A 190       2.191   6.073  23.906  1.00 88.53           H
ATOM   2821  CE  LYS A 190       1.467   6.587  25.872  1.00 88.53           C
ATOM   2822 1HE  LYS A 190       2.408   6.532  26.418  1.00 88.53           H
ATOM   2823 2HE  LYS A 190       0.876   7.378  26.333  1.00 88.53           H
ATOM   2824  NZ  LYS A 190       0.748   5.297  25.979  1.00 88.53           N
ATOM   2825 1HZ  LYS A 190       0.699   5.017  26.952  1.00 88.53           H
ATOM   2826 2HZ  LYS A 190      -0.190   5.401  25.608  1.00 88.53           H
ATOM   2827 3HZ  LYS A 190       1.244   4.589  25.448  1.00 88.53           H
ATOM   2828  HN  LYS A 190       4.366   9.373  20.692  1.00 88.53           H
ATOM   2829  N   GLU A 191       5.517  10.098  24.444  1.00 86.58           N
ATOM   2830  CA  GLU A 191       6.761   9.923  25.173  1.00 86.58           C
ATOM   2831  C   GLU A 191       6.601   8.842  26.244  1.00 86.58           C
ATOM   2832  O   GLU A 191       5.688   8.907  27.066  1.00 86.58           O
ATOM   2833  HA  GLU A 191       7.490   9.601  24.429  1.00 86.58           H
ATOM   2834  CB  GLU A 191       7.225  11.243  25.792  1.00 86.58           C
ATOM   2835 1HB  GLU A 191       6.391  11.721  26.305  1.00 86.58           H
ATOM   2836 2HB  GLU A 191       8.084  11.064  26.439  1.00 86.58           H
ATOM   2837  CG  GLU A 191       7.695  12.219  24.712  1.00 86.58           C
ATOM   2838 1HG  GLU A 191       8.447  11.740  24.085  1.00 86.58           H
ATOM   2839 2HG  GLU A 191       6.859  12.480  24.063  1.00 86.58           H
ATOM   2840  CD  GLU A 191       8.278  13.489  25.336  1.00 86.58           C
ATOM   2841  OE1 GLU A 191       8.719  14.356  24.551  1.00 86.58           O
ATOM   2842  OE2 GLU A 191       8.270  13.563  26.584  1.00 86.58           O
ATOM   2843  HN  GLU A 191       4.853  10.705  24.881  1.00 86.58           H
ATOM   2844  N   GLU A 192       7.504   7.873  26.201  1.00 78.96           N
ATOM   2845  CA  GLU A 192       7.509   6.810  27.192  1.00 78.96           C
ATOM   2846  C   GLU A 192       8.932   6.559  27.694  1.00 78.96           C
ATOM   2847  O   GLU A 192       9.810   6.184  26.918  1.00 78.96           O
ATOM   2848  HA  GLU A 192       6.887   7.174  28.010  1.00 78.96           H
ATOM   2849  CB  GLU A 192       6.893   5.529  26.626  1.00 78.96           C
ATOM   2850 1HB  GLU A 192       5.837   5.694  26.409  1.00 78.96           H
ATOM   2851 2HB  GLU A 192       7.464   5.200  25.758  1.00 78.96           H
ATOM   2852  CG  GLU A 192       6.962   4.390  27.645  1.00 78.96           C
ATOM   2853 1HG  GLU A 192       7.969   3.974  27.662  1.00 78.96           H
ATOM   2854 2HG  GLU A 192       6.760   4.779  28.643  1.00 78.96           H
ATOM   2855  CD  GLU A 192       5.955   3.290  27.307  1.00 78.96           C
ATOM   2856  OE1 GLU A 192       5.368   2.743  28.265  1.00 78.96           O
ATOM   2857  OE2 GLU A 192       5.794   3.020  26.097  1.00 78.96           O
ATOM   2858  HN  GLU A 192       8.220   7.807  25.507  1.00 78.96           H
ATOM   2859  N   SER A 193       9.117   6.776  28.988  1.00 74.72           N
ATOM   2860  CA  SER A 193      10.361   6.403  29.639  1.00 74.72           C
ATOM   2861  C   SER A 193      11.544   7.051  28.917  1.00 74.72           C
ATOM   2862  O   SER A 193      12.624   6.467  28.840  1.00 74.72           O
ATOM   2863  HA  SER A 193      10.279   6.784  30.657  1.00 74.72           H
ATOM   2864  CB  SER A 193      10.529   4.883  29.676  1.00 74.72           C
ATOM   2865 1HB  SER A 193      10.684   4.511  28.664  1.00 74.72           H
ATOM   2866 2HB  SER A 193      11.421   4.631  30.249  1.00 74.72           H
ATOM   2867  OG  SER A 193       9.398   4.235  30.252  1.00 74.72           O
ATOM   2868  HG  SER A 193       9.469   3.246  30.124  1.00 74.72           H
ATOM   2869  HN  SER A 193       8.436   7.198  29.586  1.00 74.72           H
ATOM   2870  N   GLY A 194      11.301   8.249  28.406  1.00 76.20           N
ATOM   2871  CA  GLY A 194      12.349   9.007  27.744  1.00 76.20           C
ATOM   2872  C   GLY A 194      12.474   8.602  26.274  1.00 76.20           C
ATOM   2873  O   GLY A 194      13.373   9.064  25.574  1.00 76.20           O
ATOM   2874 1HA  GLY A 194      12.131  10.073  27.814  1.00 76.20           H
ATOM   2875 2HA  GLY A 194      13.299   8.842  28.253  1.00 76.20           H
ATOM   2876  HN  GLY A 194      10.409   8.700  28.439  1.00 76.20           H
ATOM   2877  N   ILE A 195      11.559   7.742  25.851  1.00 82.62           N
ATOM   2878  CA  ILE A 195      11.505   7.333  24.458  1.00 82.62           C
ATOM   2879  C   ILE A 195      10.296   7.987  23.785  1.00 82.62           C
ATOM   2880  O   ILE A 195       9.165   7.826  24.241  1.00 82.62           O
ATOM   2881  HA  ILE A 195      12.409   7.701  23.974  1.00 82.62           H
ATOM   2882  CB  ILE A 195      11.520   5.807  24.346  1.00 82.62           C
ATOM   2883  HB  ILE A 195      10.639   5.419  24.858  1.00 82.62           H
ATOM   2884  CG1 ILE A 195      12.745   5.218  25.047  1.00 82.62           C
ATOM   2885 1HG1 ILE A 195      13.653   5.577  24.562  1.00 82.62           H
ATOM   2886 2HG1 ILE A 195      12.779   5.564  26.081  1.00 82.62           H
ATOM   2887  CG2 ILE A 195      11.426   5.363  22.885  1.00 82.62           C
ATOM   2888 1HG2 ILE A 195      10.499   5.736  22.451  1.00 82.62           H
ATOM   2889 2HG2 ILE A 195      12.274   5.762  22.329  1.00 82.62           H
ATOM   2890 3HG2 ILE A 195      11.439   4.274  22.835  1.00 82.62           H
ATOM   2891  CD1 ILE A 195      12.713   3.689  25.016  1.00 82.62           C
ATOM   2892 1HD1 ILE A 195      11.816   3.334  25.523  1.00 82.62           H
ATOM   2893 2HD1 ILE A 195      12.704   3.347  23.981  1.00 82.62           H
ATOM   2894 3HD1 ILE A 195      13.596   3.296  25.521  1.00 82.62           H
ATOM   2895  HN  ILE A 195      10.865   7.329  26.440  1.00 82.62           H
ATOM   2896  N   ALA A 196      10.576   8.711  22.711  1.00 89.44           N
ATOM   2897  CA  ALA A 196       9.517   9.290  21.902  1.00 89.44           C
ATOM   2898  C   ALA A 196       9.052   8.264  20.868  1.00 89.44           C
ATOM   2899  O   ALA A 196       9.868   7.685  20.152  1.00 89.44           O
ATOM   2900  HA  ALA A 196       8.685   9.528  22.565  1.00 89.44           H
ATOM   2901  CB  ALA A 196      10.018  10.584  21.256  1.00 89.44           C
ATOM   2902 1HB  ALA A 196      10.308  11.290  22.034  1.00 89.44           H
ATOM   2903 2HB  ALA A 196      10.879  10.365  20.625  1.00 89.44           H
ATOM   2904 3HB  ALA A 196       9.223  11.018  20.650  1.00 89.44           H
ATOM   2905  HN  ALA A 196      11.504   8.903  22.393  1.00 89.44           H
ATOM   2906  N   ILE A 197       7.742   8.070  20.821  1.00 88.62           N
ATOM   2907  CA  ILE A 197       7.161   7.100  19.908  1.00 88.62           C
ATOM   2908  C   ILE A 197       6.067   7.778  19.080  1.00 88.62           C
ATOM   2909  O   ILE A 197       5.180   8.428  19.631  1.00 88.62           O
ATOM   2910  HA  ILE A 197       7.952   6.773  19.233  1.00 88.62           H
ATOM   2911  CB  ILE A 197       6.678   5.866  20.673  1.00 88.62           C
ATOM   2912  HB  ILE A 197       5.959   6.190  21.425  1.00 88.62           H
ATOM   2913  CG1 ILE A 197       7.835   5.193  21.413  1.00 88.62           C
ATOM   2914 1HG1 ILE A 197       8.553   4.800  20.693  1.00 88.62           H
ATOM   2915 2HG1 ILE A 197       8.362   5.930  22.019  1.00 88.62           H
ATOM   2916  CG2 ILE A 197       5.950   4.894  19.742  1.00 88.62           C
ATOM   2917 1HG2 ILE A 197       5.087   5.392  19.301  1.00 88.62           H
ATOM   2918 2HG2 ILE A 197       6.628   4.572  18.951  1.00 88.62           H
ATOM   2919 3HG2 ILE A 197       5.618   4.026  20.311  1.00 88.62           H
ATOM   2920  CD1 ILE A 197       7.328   4.059  22.307  1.00 88.62           C
ATOM   2921 1HD1 ILE A 197       6.630   4.460  23.041  1.00 88.62           H
ATOM   2922 2HD1 ILE A 197       6.823   3.312  21.694  1.00 88.62           H
ATOM   2923 3HD1 ILE A 197       8.171   3.597  22.821  1.00 88.62           H
ATOM   2924  HN  ILE A 197       7.083   8.560  21.392  1.00 88.62           H
ATOM   2925  N   CYS A 198       6.166   7.602  17.771  1.00 91.09           N
ATOM   2926  CA  CYS A 198       5.102   8.024  16.876  1.00 91.09           C
ATOM   2927  C   CYS A 198       4.013   6.949  16.883  1.00 91.09           C
ATOM   2928  O   CYS A 198       4.227   5.841  16.395  1.00 91.09           O
ATOM   2929  HA  CYS A 198       4.718   8.966  17.269  1.00 91.09           H
ATOM   2930  CB  CYS A 198       5.624   8.298  15.464  1.00 91.09           C
ATOM   2931 1HB  CYS A 198       6.272   9.175  15.471  1.00 91.09           H
ATOM   2932 2HB  CYS A 198       6.229   7.458  15.123  1.00 91.09           H
ATOM   2933  SG  CYS A 198       4.223   8.565  14.319  1.00 91.09           S
ATOM   2934  HN  CYS A 198       6.954   7.181  17.321  1.00 91.09           H
ATOM   2935  N   THR A 199       2.869   7.314  17.443  1.00 90.96           N
ATOM   2936  CA  THR A 199       1.776   6.369  17.597  1.00 90.96           C
ATOM   2937  C   THR A 199       0.435   7.057  17.330  1.00 90.96           C
ATOM   2938  O   THR A 199       0.378   8.276  17.178  1.00 90.96           O
ATOM   2939  HA  THR A 199       1.890   5.588  16.846  1.00 90.96           H
ATOM   2940  CB  THR A 199       1.876   5.754  18.994  1.00 90.96           C
ATOM   2941  HB  THR A 199       2.911   5.517  19.241  1.00 90.96           H
ATOM   2942  OG1 THR A 199       0.984   4.644  18.949  1.00 90.96           O
ATOM   2943  HG1 THR A 199       1.123   4.061  19.750  1.00 90.96           H
ATOM   2944  CG2 THR A 199       1.288   6.661  20.077  1.00 90.96           C
ATOM   2945 1HG2 THR A 199       0.234   6.843  19.865  1.00 90.96           H
ATOM   2946 2HG2 THR A 199       1.825   7.609  20.088  1.00 90.96           H
ATOM   2947 3HG2 THR A 199       1.384   6.177  21.048  1.00 90.96           H
ATOM   2948  HN  THR A 199       2.684   8.235  17.787  1.00 90.96           H
ATOM   2949  N   MET A 200      -0.610   6.245  17.281  1.00 91.98           N
ATOM   2950  CA  MET A 200      -1.966   6.765  17.339  1.00 91.98           C
ATOM   2951  C   MET A 200      -2.513   6.712  18.766  1.00 91.98           C
ATOM   2952  O   MET A 200      -2.415   5.684  19.435  1.00 91.98           O
ATOM   2953  HA  MET A 200      -1.896   7.801  17.007  1.00 91.98           H
ATOM   2954  CB  MET A 200      -2.867   5.944  16.414  1.00 91.98           C
ATOM   2955 1HB  MET A 200      -2.810   4.891  16.686  1.00 91.98           H
ATOM   2956 2HB  MET A 200      -3.905   6.252  16.546  1.00 91.98           H
ATOM   2957  CG  MET A 200      -2.459   6.122  14.951  1.00 91.98           C
ATOM   2958 1HG  MET A 200      -2.466   7.180  14.688  1.00 91.98           H
ATOM   2959 2HG  MET A 200      -1.441   5.764  14.802  1.00 91.98           H
ATOM   2960  SD  MET A 200      -3.581   5.225  13.891  1.00 91.98           S
ATOM   2961  CE  MET A 200      -3.368   3.576  14.540  1.00 91.98           C
ATOM   2962 1HE  MET A 200      -2.325   3.276  14.436  1.00 91.98           H
ATOM   2963 2HE  MET A 200      -3.646   3.561  15.594  1.00 91.98           H
ATOM   2964 3HE  MET A 200      -4.001   2.882  13.987  1.00 91.98           H
ATOM   2965  HN  MET A 200      -0.543   5.250  17.204  1.00 91.98           H
ATOM   2966  N   VAL A 201      -3.079   7.832  19.191  1.00 92.77           N
ATOM   2967  CA  VAL A 201      -3.683   7.913  20.510  1.00 92.77           C
ATOM   2968  C   VAL A 201      -5.185   8.161  20.365  1.00 92.77           C
ATOM   2969  O   VAL A 201      -5.602   9.060  19.636  1.00 92.77           O
ATOM   2970  HA  VAL A 201      -3.532   6.950  21.000  1.00 92.77           H
ATOM   2971  CB  VAL A 201      -2.977   8.984  21.344  1.00 92.77           C
ATOM   2972  HB  VAL A 201      -3.166   9.951  20.877  1.00 92.77           H
ATOM   2973  CG1 VAL A 201      -3.541   9.032  22.766  1.00 92.77           C
ATOM   2974 1HG1 VAL A 201      -4.605   9.263  22.727  1.00 92.77           H
ATOM   2975 2HG1 VAL A 201      -3.397   8.064  23.246  1.00 92.77           H
ATOM   2976 3HG1 VAL A 201      -3.022   9.802  23.337  1.00 92.77           H
ATOM   2977  CG2 VAL A 201      -1.464   8.758  21.361  1.00 92.77           C
ATOM   2978 1HG2 VAL A 201      -1.248   7.781  21.793  1.00 92.77           H
ATOM   2979 2HG2 VAL A 201      -1.079   8.798  20.342  1.00 92.77           H
ATOM   2980 3HG2 VAL A 201      -0.988   9.534  21.961  1.00 92.77           H
ATOM   2981  HN  VAL A 201      -3.129   8.673  18.652  1.00 92.77           H
ATOM   2982  N   TYR A 202      -5.958   7.349  21.070  1.00 91.87           N
ATOM   2983  CA  TYR A 202      -7.406   7.467  21.026  1.00 91.87           C
ATOM   2984  C   TYR A 202      -7.939   8.143  22.291  1.00 91.87           C
ATOM   2985  O   TYR A 202      -7.501   7.833  23.397  1.00 91.87           O
ATOM   2986  HA  TYR A 202      -7.667   8.075  20.160  1.00 91.87           H
ATOM   2987  CB  TYR A 202      -7.944   6.036  20.961  1.00 91.87           C
ATOM   2988 1HB  TYR A 202      -7.601   5.490  21.840  1.00 91.87           H
ATOM   2989 2HB  TYR A 202      -9.032   6.066  21.009  1.00 91.87           H
ATOM   2990  CG  TYR A 202      -7.523   5.269  19.706  1.00 91.87           C
ATOM   2991  CD1 TYR A 202      -8.244   5.410  18.538  1.00 91.87           C
ATOM   2992  HD1 TYR A 202      -9.113   6.068  18.509  1.00 91.87           H
ATOM   2993  CD2 TYR A 202      -6.423   4.437  19.742  1.00 91.87           C
ATOM   2994  HD2 TYR A 202      -5.854   4.325  20.665  1.00 91.87           H
ATOM   2995  CE1 TYR A 202      -7.848   4.689  17.356  1.00 91.87           C
ATOM   2996  HE1 TYR A 202      -8.408   4.791  16.427  1.00 91.87           H
ATOM   2997  CE2 TYR A 202      -6.027   3.715  18.561  1.00 91.87           C
ATOM   2998  HE2 TYR A 202      -5.160   3.054  18.575  1.00 91.87           H
ATOM   2999  CZ  TYR A 202      -6.759   3.877  17.426  1.00 91.87           C
ATOM   3000  OH  TYR A 202      -6.385   3.195  16.310  1.00 91.87           O
ATOM   3001  HH  TYR A 202      -7.116   3.228  15.628  1.00 91.87           H
ATOM   3002  HN  TYR A 202      -5.611   6.622  21.663  1.00 91.87           H
ATOM   3003  N   PRO A 203      -8.892   9.075  22.151  1.00 83.94           N
ATOM   3004  CA  PRO A 203      -9.335   9.878  23.294  1.00 83.94           C
ATOM   3005  C   PRO A 203     -10.097   9.052  24.318  1.00 83.94           C
ATOM   3006  O   PRO A 203     -10.764   8.081  23.964  1.00 83.94           O
ATOM   3007  HA  PRO A 203      -8.474  10.273  23.833  1.00 83.94           H
ATOM   3008  CB  PRO A 203     -10.219  10.954  22.660  1.00 83.94           C
ATOM   3009 1HB  PRO A 203     -11.030  11.250  23.325  1.00 83.94           H
ATOM   3010 2HB  PRO A 203      -9.651  11.855  22.431  1.00 83.94           H
ATOM   3011  CG  PRO A 203     -10.739  10.298  21.414  1.00 83.94           C
ATOM   3012 1HG  PRO A 203     -11.626   9.700  21.624  1.00 83.94           H
ATOM   3013 2HG  PRO A 203     -11.025  11.039  20.668  1.00 83.94           H
ATOM   3014  CD  PRO A 203      -9.613   9.438  20.918  1.00 83.94           C
ATOM   3015 1HD  PRO A 203      -9.981   8.557  20.394  1.00 83.94           H
ATOM   3016 2HD  PRO A 203      -8.971   9.979  20.222  1.00 83.94           H
ATOM   3017  N   SER A 204      -9.978   9.465  25.571  1.00 73.66           N
ATOM   3018  CA  SER A 204     -10.154   8.545  26.682  1.00 73.66           C
ATOM   3019  C   SER A 204     -11.532   7.884  26.601  1.00 73.66           C
ATOM   3020  O   SER A 204     -11.654   6.672  26.769  1.00 73.66           O
ATOM   3021  HA  SER A 204      -9.366   7.800  26.567  1.00 73.66           H
ATOM   3022  CB  SER A 204      -9.987   9.262  28.023  1.00 73.66           C
ATOM   3023 1HB  SER A 204     -10.317   8.606  28.828  1.00 73.66           H
ATOM   3024 2HB  SER A 204      -8.930   9.469  28.194  1.00 73.66           H
ATOM   3025  OG  SER A 204     -10.724  10.480  28.072  1.00 73.66           O
ATOM   3026  HG  SER A 204     -11.684  10.291  28.279  1.00 73.66           H
ATOM   3027  HN  SER A 204      -9.766  10.406  25.832  1.00 73.66           H
ATOM   3028  N   ASP A 205     -12.535   8.711  26.344  1.00 73.54           N
ATOM   3029  CA  ASP A 205     -13.888   8.401  26.771  1.00 73.54           C
ATOM   3030  C   ASP A 205     -14.328   7.079  26.137  1.00 73.54           C
ATOM   3031  O   ASP A 205     -14.735   6.155  26.840  1.00 73.54           O
ATOM   3032  HA  ASP A 205     -13.840   8.346  27.858  1.00 73.54           H
ATOM   3033  CB  ASP A 205     -14.869   9.488  26.326  1.00 73.54           C
ATOM   3034 1HB  ASP A 205     -14.772   9.653  25.253  1.00 73.54           H
ATOM   3035 2HB  ASP A 205     -15.891   9.156  26.506  1.00 73.54           H
ATOM   3036  CG  ASP A 205     -14.612  10.797  27.075  1.00 73.54           C
ATOM   3037  OD1 ASP A 205     -13.903  10.734  28.102  1.00 73.54           O
ATOM   3038  OD2 ASP A 205     -15.131  11.832  26.603  1.00 73.54           O
ATOM   3039  HN  ASP A 205     -12.434   9.577  25.854  1.00 73.54           H
ATOM   3040  N   GLU A 206     -14.233   7.032  24.817  1.00 83.80           N
ATOM   3041  CA  GLU A 206     -14.588   5.830  24.083  1.00 83.80           C
ATOM   3042  C   GLU A 206     -13.386   5.318  23.287  1.00 83.80           C
ATOM   3043  O   GLU A 206     -13.540   4.827  22.170  1.00 83.80           O
ATOM   3044  HA  GLU A 206     -14.867   5.099  24.842  1.00 83.80           H
ATOM   3045  CB  GLU A 206     -15.787   6.081  23.165  1.00 83.80           C
ATOM   3046 1HB  GLU A 206     -15.587   6.944  22.529  1.00 83.80           H
ATOM   3047 2HB  GLU A 206     -16.016   5.176  22.604  1.00 83.80           H
ATOM   3048  CG  GLU A 206     -17.039   6.413  23.978  1.00 83.80           C
ATOM   3049 1HG  GLU A 206     -16.922   6.050  24.999  1.00 83.80           H
ATOM   3050 2HG  GLU A 206     -17.163   7.495  24.037  1.00 83.80           H
ATOM   3051  CD  GLU A 206     -18.284   5.785  23.348  1.00 83.80           C
ATOM   3052  OE1 GLU A 206     -19.128   5.293  24.128  1.00 83.80           O
ATOM   3053  OE2 GLU A 206     -18.364   5.811  22.101  1.00 83.80           O
ATOM   3054  HN  GLU A 206     -13.919   7.795  24.251  1.00 83.80           H
ATOM   3055  N   SER A 207     -12.215   5.451  23.893  1.00 89.23           N
ATOM   3056  CA  SER A 207     -10.975   5.141  23.202  1.00 89.23           C
ATOM   3057  C   SER A 207     -11.062   3.750  22.571  1.00 89.23           C
ATOM   3058  O   SER A 207     -10.676   3.563  21.418  1.00 89.23           O
ATOM   3059  HA  SER A 207     -10.875   5.906  22.432  1.00 89.23           H
ATOM   3060  CB  SER A 207      -9.780   5.218  24.155  1.00 89.23           C
ATOM   3061 1HB  SER A 207      -8.911   4.759  23.683  1.00 89.23           H
ATOM   3062 2HB  SER A 207      -9.529   6.263  24.337  1.00 89.23           H
ATOM   3063  OG  SER A 207     -10.044   4.570  25.396  1.00 89.23           O
ATOM   3064  HG  SER A 207     -10.284   5.247  26.091  1.00 89.23           H
ATOM   3065  HN  SER A 207     -12.107   5.763  24.837  1.00 89.23           H
ATOM   3066  N   THR A 208     -11.570   2.810  23.354  1.00 90.20           N
ATOM   3067  CA  THR A 208     -11.583   1.418  22.939  1.00 90.20           C
ATOM   3068  C   THR A 208     -12.510   1.228  21.737  1.00 90.20           C
ATOM   3069  O   THR A 208     -12.146   0.566  20.766  1.00 90.20           O
ATOM   3070  HA  THR A 208     -10.579   1.146  22.615  1.00 90.20           H
ATOM   3071  CB  THR A 208     -11.976   0.568  24.150  1.00 90.20           C
ATOM   3072  HB  THR A 208     -12.005  -0.490  23.890  1.00 90.20           H
ATOM   3073  OG1 THR A 208     -13.212   1.129  24.582  1.00 90.20           O
ATOM   3074  HG1 THR A 208     -13.688   0.487  25.183  1.00 90.20           H
ATOM   3075  CG2 THR A 208     -11.037   0.775  25.340  1.00 90.20           C
ATOM   3076 1HG2 THR A 208     -11.060   1.822  25.643  1.00 90.20           H
ATOM   3077 2HG2 THR A 208     -10.021   0.502  25.053  1.00 90.20           H
ATOM   3078 3HG2 THR A 208     -11.360   0.149  26.171  1.00 90.20           H
ATOM   3079  HN  THR A 208     -11.967   2.987  24.254  1.00 90.20           H
ATOM   3080  N   LYS A 209     -13.691   1.819  21.842  1.00 91.40           N
ATOM   3081  CA  LYS A 209     -14.661   1.749  20.762  1.00 91.40           C
ATOM   3082  C   LYS A 209     -14.054   2.355  19.496  1.00 91.40           C
ATOM   3083  O   LYS A 209     -14.207   1.806  18.406  1.00 91.40           O
ATOM   3084  HA  LYS A 209     -14.868   0.695  20.576  1.00 91.40           H
ATOM   3085  CB  LYS A 209     -15.980   2.401  21.184  1.00 91.40           C
ATOM   3086 1HB  LYS A 209     -15.788   3.400  21.576  1.00 91.40           H
ATOM   3087 2HB  LYS A 209     -16.626   2.520  20.314  1.00 91.40           H
ATOM   3088  CG  LYS A 209     -16.693   1.559  22.244  1.00 91.40           C
ATOM   3089 1HG  LYS A 209     -16.847   0.548  21.868  1.00 91.40           H
ATOM   3090 2HG  LYS A 209     -16.065   1.477  23.131  1.00 91.40           H
ATOM   3091  CD  LYS A 209     -18.039   2.180  22.623  1.00 91.40           C
ATOM   3092 1HD  LYS A 209     -17.896   3.221  22.911  1.00 91.40           H
ATOM   3093 2HD  LYS A 209     -18.701   2.177  21.757  1.00 91.40           H
ATOM   3094  CE  LYS A 209     -18.693   1.412  23.773  1.00 91.40           C
ATOM   3095 1HE  LYS A 209     -18.947   0.403  23.447  1.00 91.40           H
ATOM   3096 2HE  LYS A 209     -17.988   1.313  24.599  1.00 91.40           H
ATOM   3097  NZ  LYS A 209     -19.913   2.111  24.236  1.00 91.40           N
ATOM   3098 1HZ  LYS A 209     -20.332   1.590  24.999  1.00 91.40           H
ATOM   3099 2HZ  LYS A 209     -19.668   3.042  24.557  1.00 91.40           H
ATOM   3100 3HZ  LYS A 209     -20.574   2.180  23.471  1.00 91.40           H
ATOM   3101  HN  LYS A 209     -13.988   2.339  22.643  1.00 91.40           H
ATOM   3102  N   LEU A 210     -13.377   3.479  19.682  1.00 92.44           N
ATOM   3103  CA  LEU A 210     -12.842   4.225  18.556  1.00 92.44           C
ATOM   3104  C   LEU A 210     -11.759   3.393  17.866  1.00 92.44           C
ATOM   3105  O   LEU A 210     -11.755   3.264  16.643  1.00 92.44           O
ATOM   3106  HA  LEU A 210     -13.658   4.383  17.851  1.00 92.44           H
ATOM   3107  CB  LEU A 210     -12.361   5.606  19.008  1.00 92.44           C
ATOM   3108 1HB  LEU A 210     -13.166   6.085  19.565  1.00 92.44           H
ATOM   3109 2HB  LEU A 210     -11.530   5.470  19.701  1.00 92.44           H
ATOM   3110  CG  LEU A 210     -11.912   6.557  17.897  1.00 92.44           C
ATOM   3111  HG  LEU A 210     -11.117   6.070  17.331  1.00 92.44           H
ATOM   3112  CD1 LEU A 210     -13.055   6.837  16.920  1.00 92.44           C
ATOM   3113 1HD1 LEU A 210     -13.385   5.902  16.467  1.00 92.44           H
ATOM   3114 2HD1 LEU A 210     -13.887   7.294  17.456  1.00 92.44           H
ATOM   3115 3HD1 LEU A 210     -12.709   7.516  16.140  1.00 92.44           H
ATOM   3116  CD2 LEU A 210     -11.327   7.845  18.480  1.00 92.44           C
ATOM   3117 1HD2 LEU A 210     -12.084   8.346  19.084  1.00 92.44           H
ATOM   3118 2HD2 LEU A 210     -10.466   7.603  19.103  1.00 92.44           H
ATOM   3119 3HD2 LEU A 210     -11.016   8.503  17.669  1.00 92.44           H
ATOM   3120  HN  LEU A 210     -13.193   3.879  20.580  1.00 92.44           H
ATOM   3121  N   LYS A 211     -10.867   2.849  18.680  1.00 92.99           N
ATOM   3122  CA  LYS A 211      -9.799   2.008  18.167  1.00 92.99           C
ATOM   3123  C   LYS A 211     -10.405   0.859  17.357  1.00 92.99           C
ATOM   3124  O   LYS A 211      -9.978   0.593  16.235  1.00 92.99           O
ATOM   3125  HA  LYS A 211      -9.194   2.620  17.497  1.00 92.99           H
ATOM   3126  CB  LYS A 211      -8.887   1.545  19.304  1.00 92.99           C
ATOM   3127 1HB  LYS A 211      -8.410   2.408  19.768  1.00 92.99           H
ATOM   3128 2HB  LYS A 211      -9.482   1.058  20.077  1.00 92.99           H
ATOM   3129  CG  LYS A 211      -7.818   0.578  18.791  1.00 92.99           C
ATOM   3130 1HG  LYS A 211      -8.283  -0.365  18.504  1.00 92.99           H
ATOM   3131 2HG  LYS A 211      -7.351   0.989  17.896  1.00 92.99           H
ATOM   3132  CD  LYS A 211      -6.751   0.324  19.858  1.00 92.99           C
ATOM   3133 1HD  LYS A 211      -6.330   1.273  20.191  1.00 92.99           H
ATOM   3134 2HD  LYS A 211      -7.208  -0.145  20.730  1.00 92.99           H
ATOM   3135  CE  LYS A 211      -5.636  -0.573  19.316  1.00 92.99           C
ATOM   3136 1HE  LYS A 211      -6.024  -1.576  19.135  1.00 92.99           H
ATOM   3137 2HE  LYS A 211      -5.286  -0.189  18.358  1.00 92.99           H
ATOM   3138  NZ  LYS A 211      -4.510  -0.636  20.274  1.00 92.99           N
ATOM   3139 1HZ  LYS A 211      -3.683  -0.985  19.801  1.00 92.99           H
ATOM   3140 2HZ  LYS A 211      -4.324   0.292  20.638  1.00 92.99           H
ATOM   3141 3HZ  LYS A 211      -4.750  -1.257  21.038  1.00 92.99           H
ATOM   3142  HN  LYS A 211     -10.866   2.974  19.673  1.00 92.99           H
ATOM   3143  N   SER A 212     -11.390   0.209  17.959  1.00 92.51           N
ATOM   3144  CA  SER A 212     -12.013  -0.947  17.338  1.00 92.51           C
ATOM   3145  C   SER A 212     -12.600  -0.559  15.979  1.00 92.51           C
ATOM   3146  O   SER A 212     -12.372  -1.242  14.982  1.00 92.51           O
ATOM   3147  HA  SER A 212     -11.211  -1.675  17.214  1.00 92.51           H
ATOM   3148  CB  SER A 212     -13.101  -1.536  18.237  1.00 92.51           C
ATOM   3149 1HB  SER A 212     -12.692  -1.716  19.231  1.00 92.51           H
ATOM   3150 2HB  SER A 212     -13.909  -0.813  18.351  1.00 92.51           H
ATOM   3151  OG  SER A 212     -13.626  -2.754  17.713  1.00 92.51           O
ATOM   3152  HG  SER A 212     -12.901  -3.439  17.651  1.00 92.51           H
ATOM   3153  HN  SER A 212     -11.762   0.460  18.853  1.00 92.51           H
ATOM   3154  N   ALA A 213     -13.344   0.538  15.983  1.00 92.14           N
ATOM   3155  CA  ALA A 213     -14.017   0.990  14.778  1.00 92.14           C
ATOM   3156  C   ALA A 213     -12.974   1.291  13.699  1.00 92.14           C
ATOM   3157  O   ALA A 213     -13.139   0.900  12.545  1.00 92.14           O
ATOM   3158  HA  ALA A 213     -14.660   0.181  14.433  1.00 92.14           H
ATOM   3159  CB  ALA A 213     -14.886   2.206  15.104  1.00 92.14           C
ATOM   3160 1HB  ALA A 213     -15.629   1.932  15.853  1.00 92.14           H
ATOM   3161 2HB  ALA A 213     -14.258   3.008  15.492  1.00 92.14           H
ATOM   3162 3HB  ALA A 213     -15.390   2.545  14.199  1.00 92.14           H
ATOM   3163  HN  ALA A 213     -13.490   1.111  16.790  1.00 92.14           H
ATOM   3164  N   VAL A 214     -11.923   1.983  14.114  1.00 92.39           N
ATOM   3165  CA  VAL A 214     -10.881   2.389  13.187  1.00 92.39           C
ATOM   3166  C   VAL A 214     -10.207   1.143  12.607  1.00 92.39           C
ATOM   3167  O   VAL A 214      -9.903   1.095  11.416  1.00 92.39           O
ATOM   3168  HA  VAL A 214     -11.358   2.939  12.376  1.00 92.39           H
ATOM   3169  CB  VAL A 214      -9.897   3.331  13.884  1.00 92.39           C
ATOM   3170  HB  VAL A 214      -9.577   2.854  14.811  1.00 92.39           H
ATOM   3171  CG1 VAL A 214      -8.656   3.564  13.021  1.00 92.39           C
ATOM   3172 1HG1 VAL A 214      -8.157   2.612  12.837  1.00 92.39           H
ATOM   3173 2HG1 VAL A 214      -8.952   4.009  12.071  1.00 92.39           H
ATOM   3174 3HG1 VAL A 214      -7.973   4.237  13.541  1.00 92.39           H
ATOM   3175  CG2 VAL A 214     -10.571   4.656  14.246  1.00 92.39           C
ATOM   3176 1HG2 VAL A 214     -10.933   5.139  13.338  1.00 92.39           H
ATOM   3177 2HG2 VAL A 214     -11.409   4.467  14.916  1.00 92.39           H
ATOM   3178 3HG2 VAL A 214      -9.849   5.307  14.740  1.00 92.39           H
ATOM   3179  HN  VAL A 214     -11.778   2.265  15.063  1.00 92.39           H
ATOM   3180  N   LEU A 215      -9.992   0.167  13.476  1.00 92.02           N
ATOM   3181  CA  LEU A 215      -9.327  -1.061  13.074  1.00 92.02           C
ATOM   3182  C   LEU A 215     -10.231  -1.833  12.110  1.00 92.02           C
ATOM   3183  O   LEU A 215      -9.764  -2.358  11.101  1.00 92.02           O
ATOM   3184  HA  LEU A 215      -8.417  -0.781  12.544  1.00 92.02           H
ATOM   3185  CB  LEU A 215      -8.905  -1.870  14.302  1.00 92.02           C
ATOM   3186 1HB  LEU A 215      -9.722  -1.849  15.024  1.00 92.02           H
ATOM   3187 2HB  LEU A 215      -8.773  -2.909  14.001  1.00 92.02           H
ATOM   3188  CG  LEU A 215      -7.629  -1.404  15.005  1.00 92.02           C
ATOM   3189  HG  LEU A 215      -7.731  -0.344  15.233  1.00 92.02           H
ATOM   3190  CD1 LEU A 215      -7.437  -2.137  16.335  1.00 92.02           C
ATOM   3191 1HD1 LEU A 215      -8.288  -1.935  16.986  1.00 92.02           H
ATOM   3192 2HD1 LEU A 215      -7.365  -3.209  16.152  1.00 92.02           H
ATOM   3193 3HD1 LEU A 215      -6.522  -1.787  16.813  1.00 92.02           H
ATOM   3194  CD2 LEU A 215      -6.413  -1.553  14.088  1.00 92.02           C
ATOM   3195 1HD2 LEU A 215      -6.296  -2.600  13.807  1.00 92.02           H
ATOM   3196 2HD2 LEU A 215      -6.558  -0.951  13.192  1.00 92.02           H
ATOM   3197 3HD2 LEU A 215      -5.519  -1.216  14.613  1.00 92.02           H
ATOM   3198  HN  LEU A 215     -10.263   0.205  14.438  1.00 92.02           H
ATOM   3199  N   THR A 216     -11.510  -1.877  12.456  1.00 92.03           N
ATOM   3200  CA  THR A 216     -12.486  -2.560  11.624  1.00 92.03           C
ATOM   3201  C   THR A 216     -12.504  -1.957  10.218  1.00 92.03           C
ATOM   3202  O   THR A 216     -12.529  -2.685   9.227  1.00 92.03           O
ATOM   3203  HA  THR A 216     -12.182  -3.601  11.522  1.00 92.03           H
ATOM   3204  CB  THR A 216     -13.841  -2.490  12.332  1.00 92.03           C
ATOM   3205  HB  THR A 216     -14.163  -1.456  12.455  1.00 92.03           H
ATOM   3206  OG1 THR A 216     -13.639  -3.220  13.540  1.00 92.03           O
ATOM   3207  HG1 THR A 216     -13.302  -2.609  14.256  1.00 92.03           H
ATOM   3208  CG2 THR A 216     -14.927  -3.279  11.597  1.00 92.03           C
ATOM   3209 1HG2 THR A 216     -14.635  -4.327  11.534  1.00 92.03           H
ATOM   3210 2HG2 THR A 216     -15.052  -2.875  10.593  1.00 92.03           H
ATOM   3211 3HG2 THR A 216     -15.867  -3.196  12.142  1.00 92.03           H
ATOM   3212  HN  THR A 216     -11.880  -1.457  13.284  1.00 92.03           H
ATOM   3213  N   LEU A 217     -12.491  -0.633  10.176  1.00 90.01           N
ATOM   3214  CA  LEU A 217     -12.491   0.075   8.907  1.00 90.01           C
ATOM   3215  C   LEU A 217     -11.250  -0.322   8.106  1.00 90.01           C
ATOM   3216  O   LEU A 217     -11.333  -0.549   6.900  1.00 90.01           O
ATOM   3217  HA  LEU A 217     -13.376  -0.243   8.355  1.00 90.01           H
ATOM   3218  CB  LEU A 217     -12.619   1.583   9.136  1.00 90.01           C
ATOM   3219 1HB  LEU A 217     -13.529   1.769   9.705  1.00 90.01           H
ATOM   3220 2HB  LEU A 217     -11.783   1.908   9.756  1.00 90.01           H
ATOM   3221  CG  LEU A 217     -12.651   2.452   7.877  1.00 90.01           C
ATOM   3222  HG  LEU A 217     -11.781   2.205   7.269  1.00 90.01           H
ATOM   3223  CD1 LEU A 217     -13.892   2.148   7.033  1.00 90.01           C
ATOM   3224 1HD1 LEU A 217     -13.880   1.100   6.735  1.00 90.01           H
ATOM   3225 2HD1 LEU A 217     -14.788   2.349   7.620  1.00 90.01           H
ATOM   3226 3HD1 LEU A 217     -13.890   2.779   6.145  1.00 90.01           H
ATOM   3227  CD2 LEU A 217     -12.549   3.936   8.232  1.00 90.01           C
ATOM   3228 1HD2 LEU A 217     -13.387   4.215   8.871  1.00 90.01           H
ATOM   3229 2HD2 LEU A 217     -11.613   4.120   8.759  1.00 90.01           H
ATOM   3230 3HD2 LEU A 217     -12.575   4.531   7.319  1.00 90.01           H
ATOM   3231  HN  LEU A 217     -12.481  -0.048  10.987  1.00 90.01           H
ATOM   3232  N   LYS A 218     -10.129  -0.396   8.808  1.00 88.10           N
ATOM   3233  CA  LYS A 218      -8.869  -0.739   8.173  1.00 88.10           C
ATOM   3234  C   LYS A 218      -8.971  -2.141   7.570  1.00 88.10           C
ATOM   3235  O   LYS A 218      -8.452  -2.394   6.484  1.00 88.10           O
ATOM   3236  HA  LYS A 218      -8.706  -0.027   7.364  1.00 88.10           H
ATOM   3237  CB  LYS A 218      -7.710  -0.576   9.158  1.00 88.10           C
ATOM   3238 1HB  LYS A 218      -7.999  -0.968  10.134  1.00 88.10           H
ATOM   3239 2HB  LYS A 218      -6.856  -1.163   8.821  1.00 88.10           H
ATOM   3240  CG  LYS A 218      -7.306   0.893   9.292  1.00 88.10           C
ATOM   3241 1HG  LYS A 218      -6.854   1.236   8.362  1.00 88.10           H
ATOM   3242 2HG  LYS A 218      -8.193   1.504   9.460  1.00 88.10           H
ATOM   3243  CD  LYS A 218      -6.321   1.088  10.446  1.00 88.10           C
ATOM   3244 1HD  LYS A 218      -6.816   0.872  11.393  1.00 88.10           H
ATOM   3245 2HD  LYS A 218      -5.497   0.381  10.349  1.00 88.10           H
ATOM   3246  CE  LYS A 218      -5.774   2.517  10.465  1.00 88.10           C
ATOM   3247 1HE  LYS A 218      -5.198   2.704   9.559  1.00 88.10           H
ATOM   3248 2HE  LYS A 218      -6.599   3.229  10.471  1.00 88.10           H
ATOM   3249  NZ  LYS A 218      -4.920   2.730  11.655  1.00 88.10           N
ATOM   3250 1HZ  LYS A 218      -4.622   3.698  11.689  1.00 88.10           H
ATOM   3251 2HZ  LYS A 218      -5.446   2.508  12.493  1.00 88.10           H
ATOM   3252 3HZ  LYS A 218      -4.106   2.128  11.599  1.00 88.10           H
ATOM   3253  HN  LYS A 218     -10.074  -0.226   9.792  1.00 88.10           H
ATOM   3254  N   VAL A 219      -9.645  -3.017   8.301  1.00 87.94           N
ATOM   3255  CA  VAL A 219      -9.758  -4.406   7.890  1.00 87.94           C
ATOM   3256  C   VAL A 219     -10.676  -4.499   6.669  1.00 87.94           C
ATOM   3257  O   VAL A 219     -10.377  -5.217   5.717  1.00 87.94           O
ATOM   3258  HA  VAL A 219      -8.763  -4.747   7.607  1.00 87.94           H
ATOM   3259  CB  VAL A 219     -10.237  -5.262   9.064  1.00 87.94           C
ATOM   3260  HB  VAL A 219     -11.124  -4.788   9.485  1.00 87.94           H
ATOM   3261  CG1 VAL A 219     -10.631  -6.664   8.596  1.00 87.94           C
ATOM   3262 1HG1 VAL A 219     -11.437  -6.590   7.866  1.00 87.94           H
ATOM   3263 2HG1 VAL A 219      -9.769  -7.150   8.138  1.00 87.94           H
ATOM   3264 3HG1 VAL A 219     -10.967  -7.252   9.450  1.00 87.94           H
ATOM   3265  CG2 VAL A 219      -9.174  -5.329  10.163  1.00 87.94           C
ATOM   3266 1HG2 VAL A 219      -8.262  -5.769   9.759  1.00 87.94           H
ATOM   3267 2HG2 VAL A 219      -8.963  -4.324  10.527  1.00 87.94           H
ATOM   3268 3HG2 VAL A 219      -9.540  -5.944  10.985  1.00 87.94           H
ATOM   3269  HN  VAL A 219     -10.108  -2.791   9.159  1.00 87.94           H
ATOM   3270  N   ILE A 220     -11.775  -3.762   6.738  1.00 86.98           N
ATOM   3271  CA  ILE A 220     -12.754  -3.777   5.664  1.00 86.98           C
ATOM   3272  C   ILE A 220     -12.092  -3.301   4.369  1.00 86.98           C
ATOM   3273  O   ILE A 220     -12.175  -3.972   3.342  1.00 86.98           O
ATOM   3274  HA  ILE A 220     -13.074  -4.810   5.528  1.00 86.98           H
ATOM   3275  CB  ILE A 220     -13.992  -2.967   6.056  1.00 86.98           C
ATOM   3276  HB  ILE A 220     -13.660  -2.014   6.468  1.00 86.98           H
ATOM   3277  CG1 ILE A 220     -14.789  -3.680   7.150  1.00 86.98           C
ATOM   3278 1HG1 ILE A 220     -15.246  -4.582   6.744  1.00 86.98           H
ATOM   3279 2HG1 ILE A 220     -14.116  -3.995   7.948  1.00 86.98           H
ATOM   3280  CG2 ILE A 220     -14.853  -2.655   4.831  1.00 86.98           C
ATOM   3281 1HG2 ILE A 220     -14.269  -2.077   4.114  1.00 86.98           H
ATOM   3282 2HG2 ILE A 220     -15.177  -3.587   4.367  1.00 86.98           H
ATOM   3283 3HG2 ILE A 220     -15.726  -2.079   5.138  1.00 86.98           H
ATOM   3284  CD1 ILE A 220     -15.873  -2.764   7.722  1.00 86.98           C
ATOM   3285 1HD1 ILE A 220     -15.410  -1.875   8.150  1.00 86.98           H
ATOM   3286 2HD1 ILE A 220     -16.558  -2.471   6.926  1.00 86.98           H
ATOM   3287 3HD1 ILE A 220     -16.425  -3.296   8.498  1.00 86.98           H
ATOM   3288  HN  ILE A 220     -12.001  -3.164   7.507  1.00 86.98           H
ATOM   3289  N   LEU A 221     -11.450  -2.145   4.461  1.00 84.68           N
ATOM   3290  CA  LEU A 221     -10.867  -1.518   3.287  1.00 84.68           C
ATOM   3291  C   LEU A 221      -9.573  -2.244   2.915  1.00 84.68           C
ATOM   3292  O   LEU A 221      -9.144  -2.205   1.763  1.00 84.68           O
ATOM   3293  HA  LEU A 221     -11.577  -1.635   2.468  1.00 84.68           H
ATOM   3294  CB  LEU A 221     -10.686  -0.016   3.517  1.00 84.68           C
ATOM   3295 1HB  LEU A 221      -9.984   0.123   4.339  1.00 84.68           H
ATOM   3296 2HB  LEU A 221     -10.225   0.414   2.628  1.00 84.68           H
ATOM   3297  CG  LEU A 221     -11.958   0.773   3.830  1.00 84.68           C
ATOM   3298  HG  LEU A 221     -12.460   0.293   4.671  1.00 84.68           H
ATOM   3299  CD1 LEU A 221     -11.624   2.203   4.261  1.00 84.68           C
ATOM   3300 1HD1 LEU A 221     -11.000   2.177   5.154  1.00 84.68           H
ATOM   3301 2HD1 LEU A 221     -11.089   2.709   3.457  1.00 84.68           H
ATOM   3302 3HD1 LEU A 221     -12.547   2.742   4.477  1.00 84.68           H
ATOM   3303  CD2 LEU A 221     -12.928   0.742   2.647  1.00 84.68           C
ATOM   3304 1HD2 LEU A 221     -12.449   1.184   1.773  1.00 84.68           H
ATOM   3305 2HD2 LEU A 221     -13.202  -0.290   2.429  1.00 84.68           H
ATOM   3306 3HD2 LEU A 221     -13.824   1.311   2.897  1.00 84.68           H
ATOM   3307  HN  LEU A 221     -11.326  -1.641   5.315  1.00 84.68           H
ATOM   3308  N   GLY A 222      -8.987  -2.890   3.913  1.00 79.01           N
ATOM   3309  CA  GLY A 222      -7.668  -3.479   3.751  1.00 79.01           C
ATOM   3310  C   GLY A 222      -7.759  -4.852   3.082  1.00 79.01           C
ATOM   3311  O   GLY A 222      -6.904  -5.211   2.274  1.00 79.01           O
ATOM   3312 1HA  GLY A 222      -7.043  -2.818   3.150  1.00 79.01           H
ATOM   3313 2HA  GLY A 222      -7.187  -3.575   4.724  1.00 79.01           H
ATOM   3314  HN  GLY A 222      -9.397  -3.013   4.817  1.00 79.01           H
ATOM   3315  N   PHE A 223      -8.804  -5.582   3.443  1.00 75.72           N
ATOM   3316  CA  PHE A 223      -8.918  -6.975   3.043  1.00 75.72           C
ATOM   3317  C   PHE A 223      -9.914  -7.135   1.893  1.00 75.72           C
ATOM   3318  O   PHE A 223      -9.555  -7.611   0.817  1.00 75.72           O
ATOM   3319  HA  PHE A 223      -7.930  -7.298   2.714  1.00 75.72           H
ATOM   3320  CB  PHE A 223      -9.431  -7.749   4.259  1.00 75.72           C
ATOM   3321 1HB  PHE A 223      -9.050  -7.277   5.165  1.00 75.72           H
ATOM   3322 2HB  PHE A 223     -10.518  -7.673   4.293  1.00 75.72           H
ATOM   3323  CG  PHE A 223      -9.037  -9.227   4.267  1.00 75.72           C
ATOM   3324  CD1 PHE A 223      -9.993 -10.186   4.140  1.00 75.72           C
ATOM   3325  HD1 PHE A 223     -11.040  -9.902   4.033  1.00 75.72           H
ATOM   3326  CD2 PHE A 223      -7.731  -9.582   4.401  1.00 75.72           C
ATOM   3327  HD2 PHE A 223      -6.965  -8.814   4.502  1.00 75.72           H
ATOM   3328  CE1 PHE A 223      -9.627 -11.558   4.148  1.00 75.72           C
ATOM   3329  HE1 PHE A 223     -10.394 -12.327   4.046  1.00 75.72           H
ATOM   3330  CE2 PHE A 223      -7.365 -10.955   4.408  1.00 75.72           C
ATOM   3331  HE2 PHE A 223      -6.319 -11.239   4.515  1.00 75.72           H
ATOM   3332  CZ  PHE A 223      -8.321 -11.914   4.281  1.00 75.72           C
ATOM   3333  HZ  PHE A 223      -8.041 -12.967   4.287  1.00 75.72           H
ATOM   3334  HN  PHE A 223      -9.562  -5.239   3.998  1.00 75.72           H
ATOM   3335  N   PHE A 224     -11.147  -6.730   2.160  1.00 76.78           N
ATOM   3336  CA  PHE A 224     -12.250  -7.051   1.270  1.00 76.78           C
ATOM   3337  C   PHE A 224     -12.135  -6.278  -0.046  1.00 76.78           C
ATOM   3338  O   PHE A 224     -12.497  -6.790  -1.104  1.00 76.78           O
ATOM   3339  HA  PHE A 224     -12.200  -8.120   1.067  1.00 76.78           H
ATOM   3340  CB  PHE A 224     -13.537  -6.631   1.983  1.00 76.78           C
ATOM   3341 1HB  PHE A 224     -13.403  -5.631   2.395  1.00 76.78           H
ATOM   3342 2HB  PHE A 224     -14.342  -6.569   1.251  1.00 76.78           H
ATOM   3343  CG  PHE A 224     -13.962  -7.578   3.107  1.00 76.78           C
ATOM   3344  CD1 PHE A 224     -14.762  -8.643   2.834  1.00 76.78           C
ATOM   3345  HD1 PHE A 224     -15.100  -8.823   1.814  1.00 76.78           H
ATOM   3346  CD2 PHE A 224     -13.539  -7.354   4.381  1.00 76.78           C
ATOM   3347  HD2 PHE A 224     -12.898  -6.500   4.600  1.00 76.78           H
ATOM   3348  CE1 PHE A 224     -15.156  -9.521   3.878  1.00 76.78           C
ATOM   3349  HE1 PHE A 224     -15.798 -10.375   3.659  1.00 76.78           H
ATOM   3350  CE2 PHE A 224     -13.934  -8.232   5.424  1.00 76.78           C
ATOM   3351  HE2 PHE A 224     -13.595  -8.052   6.445  1.00 76.78           H
ATOM   3352  CZ  PHE A 224     -14.734  -9.297   5.151  1.00 76.78           C
ATOM   3353  HZ  PHE A 224     -15.036  -9.971   5.952  1.00 76.78           H
ATOM   3354  HN  PHE A 224     -11.397  -6.192   2.966  1.00 76.78           H
ATOM   3355  N   LEU A 225     -11.629  -5.058   0.063  1.00 78.25           N
ATOM   3356  CA  LEU A 225     -11.526  -4.185  -1.093  1.00 78.25           C
ATOM   3357  C   LEU A 225     -10.626  -4.839  -2.143  1.00 78.25           C
ATOM   3358  O   LEU A 225     -11.003  -4.949  -3.309  1.00 78.25           O
ATOM   3359  HA  LEU A 225     -12.526  -4.080  -1.514  1.00 78.25           H
ATOM   3360  CB  LEU A 225     -11.064  -2.789  -0.671  1.00 78.25           C
ATOM   3361 1HB  LEU A 225     -11.741  -2.422   0.100  1.00 78.25           H
ATOM   3362 2HB  LEU A 225     -10.078  -2.877  -0.214  1.00 78.25           H
ATOM   3363  CG  LEU A 225     -10.988  -1.742  -1.784  1.00 78.25           C
ATOM   3364  HG  LEU A 225     -10.484  -2.190  -2.640  1.00 78.25           H
ATOM   3365  CD1 LEU A 225     -12.388  -1.332  -2.248  1.00 78.25           C
ATOM   3366 1HD1 LEU A 225     -12.916  -2.207  -2.626  1.00 78.25           H
ATOM   3367 2HD1 LEU A 225     -12.940  -0.910  -1.408  1.00 78.25           H
ATOM   3368 3HD1 LEU A 225     -12.305  -0.587  -3.039  1.00 78.25           H
ATOM   3369  CD2 LEU A 225     -10.153  -0.537  -1.347  1.00 78.25           C
ATOM   3370 1HD2 LEU A 225     -10.607  -0.080  -0.468  1.00 78.25           H
ATOM   3371 2HD2 LEU A 225      -9.142  -0.864  -1.106  1.00 78.25           H
ATOM   3372 3HD2 LEU A 225     -10.116   0.192  -2.157  1.00 78.25           H
ATOM   3373  HN  LEU A 225     -11.294  -4.667   0.920  1.00 78.25           H
ATOM   3374  N   PRO A 226      -9.424  -5.284  -1.751  1.00 74.07           N
ATOM   3375  CA  PRO A 226      -8.556  -6.023  -2.672  1.00 74.07           C
ATOM   3376  C   PRO A 226      -9.265  -7.208  -3.307  1.00 74.07           C
ATOM   3377  O   PRO A 226      -9.135  -7.443  -4.508  1.00 74.07           O
ATOM   3378  HA  PRO A 226      -8.265  -5.385  -3.506  1.00 74.07           H
ATOM   3379  CB  PRO A 226      -7.387  -6.467  -1.790  1.00 74.07           C
ATOM   3380 1HB  PRO A 226      -7.558  -7.457  -1.366  1.00 74.07           H
ATOM   3381 2HB  PRO A 226      -6.456  -6.520  -2.355  1.00 74.07           H
ATOM   3382  CG  PRO A 226      -7.331  -5.393  -0.711  1.00 74.07           C
ATOM   3383 1HG  PRO A 226      -6.799  -5.738   0.176  1.00 74.07           H
ATOM   3384 2HG  PRO A 226      -6.808  -4.501  -1.054  1.00 74.07           H
ATOM   3385  CD  PRO A 226      -8.799  -5.121  -0.426  1.00 74.07           C
ATOM   3386 1HD  PRO A 226      -9.208  -5.825   0.299  1.00 74.07           H
ATOM   3387 2HD  PRO A 226      -8.954  -4.122  -0.018  1.00 74.07           H
ATOM   3388  N   PHE A 227     -10.004  -7.930  -2.477  1.00 75.40           N
ATOM   3389  CA  PHE A 227     -10.675  -9.137  -2.929  1.00 75.40           C
ATOM   3390  C   PHE A 227     -11.770  -8.807  -3.944  1.00 75.40           C
ATOM   3391  O   PHE A 227     -11.917  -9.499  -4.951  1.00 75.40           O
ATOM   3392  HA  PHE A 227      -9.922  -9.768  -3.401  1.00 75.40           H
ATOM   3393  CB  PHE A 227     -11.315  -9.780  -1.697  1.00 75.40           C
ATOM   3394 1HB  PHE A 227     -11.628  -8.994  -1.010  1.00 75.40           H
ATOM   3395 2HB  PHE A 227     -12.215 -10.313  -2.004  1.00 75.40           H
ATOM   3396  CG  PHE A 227     -10.394 -10.750  -0.953  1.00 75.40           C
ATOM   3397  CD1 PHE A 227     -10.007 -11.911  -1.547  1.00 75.40           C
ATOM   3398  HD1 PHE A 227     -10.351 -12.149  -2.553  1.00 75.40           H
ATOM   3399  CD2 PHE A 227      -9.964 -10.452   0.302  1.00 75.40           C
ATOM   3400  HD2 PHE A 227     -10.275  -9.522   0.779  1.00 75.40           H
ATOM   3401  CE1 PHE A 227      -9.153 -12.811  -0.856  1.00 75.40           C
ATOM   3402  HE1 PHE A 227      -8.842 -13.741  -1.332  1.00 75.40           H
ATOM   3403  CE2 PHE A 227      -9.111 -11.352   0.993  1.00 75.40           C
ATOM   3404  HE2 PHE A 227      -8.766 -11.114   1.999  1.00 75.40           H
ATOM   3405  CZ  PHE A 227      -8.723 -12.513   0.399  1.00 75.40           C
ATOM   3406  HZ  PHE A 227      -8.067 -13.204   0.929  1.00 75.40           H
ATOM   3407  HN  PHE A 227     -10.146  -7.702  -1.514  1.00 75.40           H
ATOM   3408  N   VAL A 228     -12.512  -7.750  -3.646  1.00 77.99           N
ATOM   3409  CA  VAL A 228     -13.561  -7.295  -4.541  1.00 77.99           C
ATOM   3410  C   VAL A 228     -12.946  -6.915  -5.890  1.00 77.99           C
ATOM   3411  O   VAL A 228     -13.459  -7.298  -6.940  1.00 77.99           O
ATOM   3412  HA  VAL A 228     -14.249  -8.127  -4.692  1.00 77.99           H
ATOM   3413  CB  VAL A 228     -14.340  -6.147  -3.895  1.00 77.99           C
ATOM   3414  HB  VAL A 228     -13.620  -5.395  -3.571  1.00 77.99           H
ATOM   3415  CG1 VAL A 228     -15.286  -5.491  -4.902  1.00 77.99           C
ATOM   3416 1HG1 VAL A 228     -14.709  -5.095  -5.738  1.00 77.99           H
ATOM   3417 2HG1 VAL A 228     -15.996  -6.231  -5.269  1.00 77.99           H
ATOM   3418 3HG1 VAL A 228     -15.826  -4.678  -4.416  1.00 77.99           H
ATOM   3419  CG2 VAL A 228     -15.102  -6.630  -2.659  1.00 77.99           C
ATOM   3420 1HG2 VAL A 228     -15.807  -7.410  -2.949  1.00 77.99           H
ATOM   3421 2HG2 VAL A 228     -14.398  -7.029  -1.930  1.00 77.99           H
ATOM   3422 3HG2 VAL A 228     -15.647  -5.794  -2.219  1.00 77.99           H
ATOM   3423  HN  VAL A 228     -12.404  -7.210  -2.811  1.00 77.99           H
ATOM   3424  N   VAL A 229     -11.855  -6.167  -5.817  1.00 75.86           N
ATOM   3425  CA  VAL A 229     -11.163  -5.733  -7.018  1.00 75.86           C
ATOM   3426  C   VAL A 229     -10.672  -6.960  -7.790  1.00 75.86           C
ATOM   3427  O   VAL A 229     -10.828  -7.035  -9.008  1.00 75.86           O
ATOM   3428  HA  VAL A 229     -11.882  -5.195  -7.636  1.00 75.86           H
ATOM   3429  CB  VAL A 229     -10.035  -4.767  -6.653  1.00 75.86           C
ATOM   3430  HB  VAL A 229      -9.462  -5.212  -5.840  1.00 75.86           H
ATOM   3431  CG1 VAL A 229      -9.088  -4.557  -7.836  1.00 75.86           C
ATOM   3432 1HG1 VAL A 229      -8.650  -5.512  -8.124  1.00 75.86           H
ATOM   3433 2HG1 VAL A 229      -9.644  -4.143  -8.677  1.00 75.86           H
ATOM   3434 3HG1 VAL A 229      -8.296  -3.865  -7.549  1.00 75.86           H
ATOM   3435  CG2 VAL A 229     -10.596  -3.433  -6.156  1.00 75.86           C
ATOM   3436 1HG2 VAL A 229     -11.204  -2.980  -6.939  1.00 75.86           H
ATOM   3437 2HG2 VAL A 229     -11.210  -3.603  -5.272  1.00 75.86           H
ATOM   3438 3HG2 VAL A 229      -9.773  -2.764  -5.903  1.00 75.86           H
ATOM   3439  HN  VAL A 229     -11.445  -5.858  -4.958  1.00 75.86           H
ATOM   3440  N   MET A 230     -10.090  -7.892  -7.049  1.00 75.14           N
ATOM   3441  CA  MET A 230      -9.577  -9.112  -7.648  1.00 75.14           C
ATOM   3442  C   MET A 230     -10.668  -9.834  -8.442  1.00 75.14           C
ATOM   3443  O   MET A 230     -10.474 -10.165  -9.610  1.00 75.14           O
ATOM   3444  HA  MET A 230      -8.778  -8.796  -8.319  1.00 75.14           H
ATOM   3445  CB  MET A 230      -9.048 -10.037  -6.550  1.00 75.14           C
ATOM   3446 1HB  MET A 230      -9.582  -9.845  -5.619  1.00 75.14           H
ATOM   3447 2HB  MET A 230      -9.241 -11.075  -6.819  1.00 75.14           H
ATOM   3448  CG  MET A 230      -7.547  -9.830  -6.335  1.00 75.14           C
ATOM   3449 1HG  MET A 230      -7.057  -9.641  -7.290  1.00 75.14           H
ATOM   3450 2HG  MET A 230      -7.378  -8.953  -5.711  1.00 75.14           H
ATOM   3451  SD  MET A 230      -6.837 -11.273  -5.561  1.00 75.14           S
ATOM   3452  CE  MET A 230      -5.243 -11.303  -6.363  1.00 75.14           C
ATOM   3453 1HE  MET A 230      -5.380 -11.400  -7.440  1.00 75.14           H
ATOM   3454 2HE  MET A 230      -4.710 -10.377  -6.146  1.00 75.14           H
ATOM   3455 3HE  MET A 230      -4.665 -12.149  -5.992  1.00 75.14           H
ATOM   3456  HN  MET A 230      -9.966  -7.822  -6.059  1.00 75.14           H
ATOM   3457  N   ALA A 231     -11.791 -10.056  -7.775  1.00 77.69           N
ATOM   3458  CA  ALA A 231     -12.879 -10.811  -8.373  1.00 77.69           C
ATOM   3459  C   ALA A 231     -13.351 -10.098  -9.642  1.00 77.69           C
ATOM   3460  O   ALA A 231     -13.587 -10.738 -10.666  1.00 77.69           O
ATOM   3461  HA  ALA A 231     -12.493 -11.794  -8.641  1.00 77.69           H
ATOM   3462  CB  ALA A 231     -14.003 -10.985  -7.350  1.00 77.69           C
ATOM   3463 1HB  ALA A 231     -13.623 -11.522  -6.481  1.00 77.69           H
ATOM   3464 2HB  ALA A 231     -14.368 -10.006  -7.040  1.00 77.69           H
ATOM   3465 3HB  ALA A 231     -14.819 -11.551  -7.799  1.00 77.69           H
ATOM   3466  HN  ALA A 231     -11.963  -9.731  -6.845  1.00 77.69           H
ATOM   3467  N   CYS A 232     -13.476  -8.784  -9.533  1.00 78.19           N
ATOM   3468  CA  CYS A 232     -13.899  -7.975 -10.663  1.00 78.19           C
ATOM   3469  C   CYS A 232     -12.860  -8.123 -11.776  1.00 78.19           C
ATOM   3470  O   CYS A 232     -13.213  -8.251 -12.947  1.00 78.19           O
ATOM   3471  HA  CYS A 232     -14.866  -8.366 -10.982  1.00 78.19           H
ATOM   3472  CB  CYS A 232     -14.107  -6.512 -10.267  1.00 78.19           C
ATOM   3473 1HB  CYS A 232     -13.241  -6.151  -9.711  1.00 78.19           H
ATOM   3474 2HB  CYS A 232     -14.193  -5.894 -11.160  1.00 78.19           H
ATOM   3475  SG  CYS A 232     -15.616  -6.348  -9.246  1.00 78.19           S
ATOM   3476  HG  CYS A 232     -15.061  -6.758  -8.109  1.00 78.19           H
ATOM   3477  HN  CYS A 232     -13.293  -8.273  -8.693  1.00 78.19           H
ATOM   3478  N   CYS A 233     -11.599  -8.102 -11.371  1.00 74.67           N
ATOM   3479  CA  CYS A 233     -10.504  -8.165 -12.325  1.00 74.67           C
ATOM   3480  C   CYS A 233     -10.608  -9.486 -13.089  1.00 74.67           C
ATOM   3481  O   CYS A 233     -10.655  -9.495 -14.318  1.00 74.67           O
ATOM   3482  HA  CYS A 233     -10.628  -7.317 -12.999  1.00 74.67           H
ATOM   3483  CB  CYS A 233      -9.146  -8.007 -11.639  1.00 74.67           C
ATOM   3484 1HB  CYS A 233      -9.061  -8.716 -10.814  1.00 74.67           H
ATOM   3485 2HB  CYS A 233      -8.345  -8.239 -12.341  1.00 74.67           H
ATOM   3486  SG  CYS A 233      -8.954  -6.298 -11.015  1.00 74.67           S
ATOM   3487  HG  CYS A 233      -9.995  -6.333 -10.188  1.00 74.67           H
ATOM   3488  HN  CYS A 233     -11.320  -8.043 -10.412  1.00 74.67           H
ATOM   3489  N   TYR A 234     -10.642 -10.571 -12.329  1.00 73.60           N
ATOM   3490  CA  TYR A 234     -10.596 -11.899 -12.917  1.00 73.60           C
ATOM   3491  C   TYR A 234     -11.851 -12.173 -13.749  1.00 73.60           C
ATOM   3492  O   TYR A 234     -11.768 -12.746 -14.834  1.00 73.60           O
ATOM   3493  HA  TYR A 234      -9.722 -11.949 -13.566  1.00 73.60           H
ATOM   3494  CB  TYR A 234     -10.552 -12.879 -11.744  1.00 73.60           C
ATOM   3495 1HB  TYR A 234     -11.210 -12.515 -10.954  1.00 73.60           H
ATOM   3496 2HB  TYR A 234     -10.948 -13.840 -12.071  1.00 73.60           H
ATOM   3497  CG  TYR A 234      -9.152 -13.092 -11.163  1.00 73.60           C
ATOM   3498  CD1 TYR A 234      -8.148 -13.609 -11.956  1.00 73.60           C
ATOM   3499  HD1 TYR A 234      -8.352 -13.866 -12.995  1.00 73.60           H
ATOM   3500  CD2 TYR A 234      -8.894 -12.766  -9.847  1.00 73.60           C
ATOM   3501  HD2 TYR A 234      -9.688 -12.358  -9.221  1.00 73.60           H
ATOM   3502  CE1 TYR A 234      -6.830 -13.809 -11.410  1.00 73.60           C
ATOM   3503  HE1 TYR A 234      -6.028 -14.216 -12.025  1.00 73.60           H
ATOM   3504  CE2 TYR A 234      -7.577 -12.966  -9.301  1.00 73.60           C
ATOM   3505  HE2 TYR A 234      -7.360 -12.713  -8.263  1.00 73.60           H
ATOM   3506  CZ  TYR A 234      -6.610 -13.478 -10.109  1.00 73.60           C
ATOM   3507  OH  TYR A 234      -5.366 -13.666  -9.593  1.00 73.60           O
ATOM   3508  HH  TYR A 234      -4.768 -14.074 -10.283  1.00 73.60           H
ATOM   3509  HN  TYR A 234     -10.699 -10.553 -11.331  1.00 73.60           H
ATOM   3510  N   THR A 235     -12.985 -11.751 -13.207  1.00 79.83           N
ATOM   3511  CA  THR A 235     -14.250 -11.904 -13.906  1.00 79.83           C
ATOM   3512  C   THR A 235     -14.198 -11.199 -15.263  1.00 79.83           C
ATOM   3513  O   THR A 235     -14.617 -11.760 -16.274  1.00 79.83           O
ATOM   3514  HA  THR A 235     -14.408 -12.964 -14.102  1.00 79.83           H
ATOM   3515  CB  THR A 235     -15.360 -11.382 -12.992  1.00 79.83           C
ATOM   3516  HB  THR A 235     -16.317 -11.365 -13.513  1.00 79.83           H
ATOM   3517  OG1 THR A 235     -14.879 -10.116 -12.548  1.00 79.83           O
ATOM   3518  HG1 THR A 235     -15.234  -9.390 -13.136  1.00 79.83           H
ATOM   3519  CG2 THR A 235     -15.494 -12.201 -11.706  1.00 79.83           C
ATOM   3520 1HG2 THR A 235     -14.557 -12.162 -11.151  1.00 79.83           H
ATOM   3521 2HG2 THR A 235     -15.725 -13.236 -11.958  1.00 79.83           H
ATOM   3522 3HG2 THR A 235     -16.296 -11.788 -11.094  1.00 79.83           H
ATOM   3523  HN  THR A 235     -13.047 -11.313 -12.311  1.00 79.83           H
ATOM   3524  N   ILE A 236     -13.681  -9.979 -15.241  1.00 76.19           N
ATOM   3525  CA  ILE A 236     -13.469  -9.234 -16.470  1.00 76.19           C
ATOM   3526  C   ILE A 236     -12.537 -10.027 -17.388  1.00 76.19           C
ATOM   3527  O   ILE A 236     -12.806 -10.168 -18.580  1.00 76.19           O
ATOM   3528  HA  ILE A 236     -14.436  -9.135 -16.963  1.00 76.19           H
ATOM   3529  CB  ILE A 236     -12.971  -7.821 -16.161  1.00 76.19           C
ATOM   3530  HB  ILE A 236     -12.303  -7.875 -15.301  1.00 76.19           H
ATOM   3531  CG1 ILE A 236     -14.132  -6.903 -15.774  1.00 76.19           C
ATOM   3532 1HG1 ILE A 236     -14.777  -6.742 -16.638  1.00 76.19           H
ATOM   3533 2HG1 ILE A 236     -14.741  -7.383 -15.007  1.00 76.19           H
ATOM   3534  CG2 ILE A 236     -12.160  -7.257 -17.329  1.00 76.19           C
ATOM   3535 1HG2 ILE A 236     -11.298  -7.898 -17.516  1.00 76.19           H
ATOM   3536 2HG2 ILE A 236     -12.785  -7.220 -18.221  1.00 76.19           H
ATOM   3537 3HG2 ILE A 236     -11.818  -6.252 -17.083  1.00 76.19           H
ATOM   3538  CD1 ILE A 236     -13.619  -5.558 -15.256  1.00 76.19           C
ATOM   3539 1HD1 ILE A 236     -12.995  -5.721 -14.378  1.00 76.19           H
ATOM   3540 2HD1 ILE A 236     -13.032  -5.069 -16.034  1.00 76.19           H
ATOM   3541 3HD1 ILE A 236     -14.465  -4.924 -14.988  1.00 76.19           H
ATOM   3542  HN  ILE A 236     -13.410  -9.502 -14.405  1.00 76.19           H
ATOM   3543  N   ILE A 237     -11.460 -10.525 -16.798  1.00 72.28           N
ATOM   3544  CA  ILE A 237     -10.435 -11.211 -17.566  1.00 72.28           C
ATOM   3545  C   ILE A 237     -11.053 -12.426 -18.262  1.00 72.28           C
ATOM   3546  O   ILE A 237     -10.860 -12.623 -19.461  1.00 72.28           O
ATOM   3547  HA  ILE A 237     -10.082 -10.518 -18.330  1.00 72.28           H
ATOM   3548  CB  ILE A 237      -9.239 -11.554 -16.677  1.00 72.28           C
ATOM   3549  HB  ILE A 237      -9.615 -11.971 -15.743  1.00 72.28           H
ATOM   3550  CG1 ILE A 237      -8.442 -10.297 -16.321  1.00 72.28           C
ATOM   3551 1HG1 ILE A 237      -8.044  -9.844 -17.229  1.00 72.28           H
ATOM   3552 2HG1 ILE A 237      -9.103  -9.561 -15.862  1.00 72.28           H
ATOM   3553  CG2 ILE A 237      -8.360 -12.623 -17.328  1.00 72.28           C
ATOM   3554 1HG2 ILE A 237      -8.947 -13.528 -17.488  1.00 72.28           H
ATOM   3555 2HG2 ILE A 237      -7.990 -12.256 -18.286  1.00 72.28           H
ATOM   3556 3HG2 ILE A 237      -7.517 -12.848 -16.675  1.00 72.28           H
ATOM   3557  CD1 ILE A 237      -7.295 -10.627 -15.364  1.00 72.28           C
ATOM   3558 1HD1 ILE A 237      -7.699 -11.057 -14.447  1.00 72.28           H
ATOM   3559 2HD1 ILE A 237      -6.623 -11.344 -15.836  1.00 72.28           H
ATOM   3560 3HD1 ILE A 237      -6.745  -9.716 -15.127  1.00 72.28           H
ATOM   3561  HN  ILE A 237     -11.283 -10.466 -15.815  1.00 72.28           H
ATOM   3562  N   ILE A 238     -11.782 -13.208 -17.480  1.00 74.39           N
ATOM   3563  CA  ILE A 238     -12.403 -14.414 -17.999  1.00 74.39           C
ATOM   3564  C   ILE A 238     -13.319 -14.049 -19.169  1.00 74.39           C
ATOM   3565  O   ILE A 238     -13.277 -14.690 -20.218  1.00 74.39           O
ATOM   3566  HA  ILE A 238     -11.606 -15.058 -18.372  1.00 74.39           H
ATOM   3567  CB  ILE A 238     -13.113 -15.177 -16.878  1.00 74.39           C
ATOM   3568  HB  ILE A 238     -13.716 -14.467 -16.311  1.00 74.39           H
ATOM   3569  CG1 ILE A 238     -12.102 -15.788 -15.906  1.00 74.39           C
ATOM   3570 1HG1 ILE A 238     -11.639 -16.664 -16.361  1.00 74.39           H
ATOM   3571 2HG1 ILE A 238     -11.304 -15.072 -15.707  1.00 74.39           H
ATOM   3572  CG2 ILE A 238     -14.068 -16.227 -17.448  1.00 74.39           C
ATOM   3573 1HG2 ILE A 238     -14.819 -15.737 -18.067  1.00 74.39           H
ATOM   3574 2HG2 ILE A 238     -13.506 -16.939 -18.053  1.00 74.39           H
ATOM   3575 3HG2 ILE A 238     -14.559 -16.754 -16.630  1.00 74.39           H
ATOM   3576  CD1 ILE A 238     -12.777 -16.186 -14.592  1.00 74.39           C
ATOM   3577 1HD1 ILE A 238     -13.218 -15.304 -14.128  1.00 74.39           H
ATOM   3578 2HD1 ILE A 238     -13.557 -16.920 -14.792  1.00 74.39           H
ATOM   3579 3HD1 ILE A 238     -12.036 -16.618 -13.919  1.00 74.39           H
ATOM   3580  HN  ILE A 238     -11.952 -13.028 -16.511  1.00 74.39           H
ATOM   3581  N   HIS A 239     -14.125 -13.021 -18.950  1.00 77.54           N
ATOM   3582  CA  HIS A 239     -15.083 -12.593 -19.955  1.00 77.54           C
ATOM   3583  C   HIS A 239     -14.340 -12.166 -21.223  1.00 77.54           C
ATOM   3584  O   HIS A 239     -14.813 -12.404 -22.333  1.00 77.54           O
ATOM   3585  HA  HIS A 239     -15.705 -13.458 -20.183  1.00 77.54           H
ATOM   3586  CB  HIS A 239     -15.995 -11.495 -19.404  1.00 77.54           C
ATOM   3587 1HB  HIS A 239     -15.885 -11.456 -18.320  1.00 77.54           H
ATOM   3588 2HB  HIS A 239     -15.663 -10.532 -19.793  1.00 77.54           H
ATOM   3589  CG  HIS A 239     -17.454 -11.682 -19.742  1.00 77.54           C
ATOM   3590  ND1 HIS A 239     -17.986 -11.353 -20.976  1.00 77.54           N
ATOM   3591  HD1 HIS A 239     -17.479 -10.970 -21.749  1.00 77.54           H
ATOM   3592  CD2 HIS A 239     -18.487 -12.168 -18.995  1.00 77.54           C
ATOM   3593  HD2 HIS A 239     -18.418 -12.522 -17.966  1.00 77.54           H
ATOM   3594  CE1 HIS A 239     -19.282 -11.631 -20.962  1.00 77.54           C
ATOM   3595  HE1 HIS A 239     -19.979 -11.483 -21.787  1.00 77.54           H
ATOM   3596  NE2 HIS A 239     -19.590 -12.136 -19.732  1.00 77.54           N
ATOM   3597  HN  HIS A 239     -14.130 -12.484 -18.106  1.00 77.54           H
ATOM   3598  N   THR A 240     -13.190 -11.542 -21.015  1.00 72.76           N
ATOM   3599  CA  THR A 240     -12.359 -11.114 -22.127  1.00 72.76           C
ATOM   3600  C   THR A 240     -11.847 -12.326 -22.908  1.00 72.76           C
ATOM   3601  O   THR A 240     -11.933 -12.361 -24.134  1.00 72.76           O
ATOM   3602  HA  THR A 240     -12.974 -10.530 -22.811  1.00 72.76           H
ATOM   3603  CB  THR A 240     -11.239 -10.233 -21.569  1.00 72.76           C
ATOM   3604  HB  THR A 240     -10.509 -10.831 -21.024  1.00 72.76           H
ATOM   3605  OG1 THR A 240     -11.923  -9.247 -20.802  1.00 72.76           O
ATOM   3606  HG1 THR A 240     -11.927  -9.507 -19.836  1.00 72.76           H
ATOM   3607  CG2 THR A 240     -10.528  -9.430 -22.660  1.00 72.76           C
ATOM   3608 1HG2 THR A 240     -11.247  -8.781 -23.161  1.00 72.76           H
ATOM   3609 2HG2 THR A 240     -10.087 -10.113 -23.386  1.00 72.76           H
ATOM   3610 3HG2 THR A 240      -9.743  -8.822 -22.210  1.00 72.76           H
ATOM   3611  HN  THR A 240     -12.825 -11.330 -20.108  1.00 72.76           H
ATOM   3612  N   LEU A 241     -11.324 -13.291 -22.165  1.00 71.64           N
ATOM   3613  CA  LEU A 241     -10.686 -14.444 -22.777  1.00 71.64           C
ATOM   3614  C   LEU A 241     -11.708 -15.191 -23.636  1.00 71.64           C
ATOM   3615  O   LEU A 241     -11.368 -15.719 -24.693  1.00 71.64           O
ATOM   3616  HA  LEU A 241      -9.894 -14.073 -23.427  1.00 71.64           H
ATOM   3617  CB  LEU A 241     -10.023 -15.318 -21.710  1.00 71.64           C
ATOM   3618 1HB  LEU A 241     -10.719 -15.433 -20.879  1.00 71.64           H
ATOM   3619 2HB  LEU A 241      -9.863 -16.311 -22.130  1.00 71.64           H
ATOM   3620  CG  LEU A 241      -8.691 -14.807 -21.157  1.00 71.64           C
ATOM   3621  HG  LEU A 241      -8.840 -13.790 -20.795  1.00 71.64           H
ATOM   3622  CD1 LEU A 241      -8.234 -15.649 -19.964  1.00 71.64           C
ATOM   3623 1HD1 LEU A 241      -8.984 -15.597 -19.174  1.00 71.64           H
ATOM   3624 2HD1 LEU A 241      -8.108 -16.685 -20.277  1.00 71.64           H
ATOM   3625 3HD1 LEU A 241      -7.285 -15.264 -19.590  1.00 71.64           H
ATOM   3626  CD2 LEU A 241      -7.629 -14.746 -22.256  1.00 71.64           C
ATOM   3627 1HD2 LEU A 241      -7.476 -15.742 -22.670  1.00 71.64           H
ATOM   3628 2HD2 LEU A 241      -7.961 -14.071 -23.045  1.00 71.64           H
ATOM   3629 3HD2 LEU A 241      -6.692 -14.379 -21.835  1.00 71.64           H
ATOM   3630  HN  LEU A 241     -11.332 -13.293 -21.165  1.00 71.64           H
ATOM   3631  N   ILE A 242     -12.940 -15.212 -23.149  1.00 74.55           N
ATOM   3632  CA  ILE A 242     -14.011 -15.897 -23.853  1.00 74.55           C
ATOM   3633  C   ILE A 242     -14.290 -15.176 -25.173  1.00 74.55           C
ATOM   3634  O   ILE A 242     -14.482 -15.817 -26.205  1.00 74.55           O
ATOM   3635  HA  ILE A 242     -13.664 -16.905 -24.076  1.00 74.55           H
ATOM   3636  CB  ILE A 242     -15.243 -16.031 -22.954  1.00 74.55           C
ATOM   3637  HB  ILE A 242     -15.479 -15.047 -22.549  1.00 74.55           H
ATOM   3638  CG1 ILE A 242     -14.956 -16.951 -21.766  1.00 74.55           C
ATOM   3639 1HG1 ILE A 242     -14.896 -17.985 -22.108  1.00 74.55           H
ATOM   3640 2HG1 ILE A 242     -13.987 -16.702 -21.334  1.00 74.55           H
ATOM   3641  CG2 ILE A 242     -16.460 -16.494 -23.757  1.00 74.55           C
ATOM   3642 1HG2 ILE A 242     -16.676 -15.767 -24.540  1.00 74.55           H
ATOM   3643 2HG2 ILE A 242     -16.249 -17.463 -24.210  1.00 74.55           H
ATOM   3644 3HG2 ILE A 242     -17.321 -16.582 -23.095  1.00 74.55           H
ATOM   3645  CD1 ILE A 242     -16.045 -16.824 -20.699  1.00 74.55           C
ATOM   3646 1HD1 ILE A 242     -16.085 -15.795 -20.342  1.00 74.55           H
ATOM   3647 2HD1 ILE A 242     -17.009 -17.097 -21.128  1.00 74.55           H
ATOM   3648 3HD1 ILE A 242     -15.817 -17.489 -19.865  1.00 74.55           H
ATOM   3649  HN  ILE A 242     -13.210 -14.774 -22.292  1.00 74.55           H
ATOM   3650  N   GLN A 243     -14.302 -13.853 -25.098  1.00 69.78           N
ATOM   3651  CA  GLN A 243     -14.558 -13.039 -26.274  1.00 69.78           C
ATOM   3652  C   GLN A 243     -13.307 -12.968 -27.152  1.00 69.78           C
ATOM   3653  O   GLN A 243     -13.392 -12.638 -28.334  1.00 69.78           O
ATOM   3654  HA  GLN A 243     -15.358 -13.548 -26.810  1.00 69.78           H
ATOM   3655  CB  GLN A 243     -15.031 -11.638 -25.879  1.00 69.78           C
ATOM   3656 1HB  GLN A 243     -14.332 -11.202 -25.165  1.00 69.78           H
ATOM   3657 2HB  GLN A 243     -15.036 -10.991 -26.756  1.00 69.78           H
ATOM   3658  CG  GLN A 243     -16.431 -11.686 -25.265  1.00 69.78           C
ATOM   3659 1HG  GLN A 243     -17.121 -12.165 -25.960  1.00 69.78           H
ATOM   3660 2HG  GLN A 243     -16.416 -12.295 -24.361  1.00 69.78           H
ATOM   3661  CD  GLN A 243     -16.931 -10.279 -24.930  1.00 69.78           C
ATOM   3662  OE1 GLN A 243     -16.227  -9.292 -25.071  1.00 69.78           O
ATOM   3663  NE2 GLN A 243     -18.182 -10.242 -24.480  1.00 69.78           N
ATOM   3664 1HE2 GLN A 243     -18.705 -11.089 -24.388  1.00 69.78           H
ATOM   3665 2HE2 GLN A 243     -18.599  -9.367 -24.234  1.00 69.78           H
ATOM   3666  HN  GLN A 243     -14.142 -13.340 -24.255  1.00 69.78           H
ATOM   3667  N   ALA A 244     -12.174 -13.282 -26.540  1.00 62.23           N
ATOM   3668  CA  ALA A 244     -10.897 -13.165 -27.223  1.00 62.23           C
ATOM   3669  C   ALA A 244     -10.748 -14.318 -28.217  1.00 62.23           C
ATOM   3670  O   ALA A 244     -10.109 -15.325 -27.914  1.00 62.23           O
ATOM   3671  HA  ALA A 244     -10.899 -12.222 -27.770  1.00 62.23           H
ATOM   3672  CB  ALA A 244      -9.767 -13.134 -26.191  1.00 62.23           C
ATOM   3673 1HB  ALA A 244      -9.904 -12.280 -25.528  1.00 62.23           H
ATOM   3674 2HB  ALA A 244      -9.784 -14.054 -25.607  1.00 62.23           H
ATOM   3675 3HB  ALA A 244      -8.810 -13.046 -26.704  1.00 62.23           H
ATOM   3676  HN  ALA A 244     -12.121 -13.611 -25.597  1.00 62.23           H
ATOM   3677  N   LYS A 245     -11.348 -14.133 -29.384  1.00 56.88           N
ATOM   3678  CA  LYS A 245     -11.197 -15.093 -30.464  1.00 56.88           C
ATOM   3679  C   LYS A 245      -9.713 -15.238 -30.807  1.00 56.88           C
ATOM   3680  O   LYS A 245      -9.311 -16.213 -31.441  1.00 56.88           O
ATOM   3681  HA  LYS A 245     -11.562 -16.054 -30.100  1.00 56.88           H
ATOM   3682  CB  LYS A 245     -12.069 -14.699 -31.657  1.00 56.88           C
ATOM   3683 1HB  LYS A 245     -11.932 -13.641 -31.879  1.00 56.88           H
ATOM   3684 2HB  LYS A 245     -11.753 -15.253 -32.541  1.00 56.88           H
ATOM   3685  CG  LYS A 245     -13.546 -14.979 -31.373  1.00 56.88           C
ATOM   3686 1HG  LYS A 245     -13.655 -15.975 -30.943  1.00 56.88           H
ATOM   3687 2HG  LYS A 245     -13.918 -14.270 -30.634  1.00 56.88           H
ATOM   3688  CD  LYS A 245     -14.379 -14.875 -32.652  1.00 56.88           C
ATOM   3689 1HD  LYS A 245     -14.362 -13.849 -33.020  1.00 56.88           H
ATOM   3690 2HD  LYS A 245     -13.939 -15.500 -33.429  1.00 56.88           H
ATOM   3691  CE  LYS A 245     -15.825 -15.308 -32.401  1.00 56.88           C
ATOM   3692 1HE  LYS A 245     -15.839 -16.275 -31.897  1.00 56.88           H
ATOM   3693 2HE  LYS A 245     -16.314 -14.596 -31.736  1.00 56.88           H
ATOM   3694  NZ  LYS A 245     -16.569 -15.396 -33.677  1.00 56.88           N
ATOM   3695 1HZ  LYS A 245     -17.531 -15.659 -33.490  1.00 56.88           H
ATOM   3696 2HZ  LYS A 245     -16.549 -14.496 -34.143  1.00 56.88           H
ATOM   3697 3HZ  LYS A 245     -16.137 -16.094 -34.273  1.00 56.88           H
ATOM   3698  HN  LYS A 245     -11.927 -13.346 -29.596  1.00 56.88           H
ATOM   3699  N   LYS A 246      -8.939 -14.253 -30.374  1.00 56.03           N
ATOM   3700  CA  LYS A 246      -7.558 -14.140 -30.811  1.00 56.03           C
ATOM   3701  C   LYS A 246      -6.629 -14.453 -29.637  1.00 56.03           C
ATOM   3702  O   LYS A 246      -6.725 -13.831 -28.580  1.00 56.03           O
ATOM   3703  HA  LYS A 246      -7.398 -14.888 -31.587  1.00 56.03           H
ATOM   3704  CB  LYS A 246      -7.307 -12.770 -31.444  1.00 56.03           C
ATOM   3705 1HB  LYS A 246      -7.684 -11.986 -30.787  1.00 56.03           H
ATOM   3706 2HB  LYS A 246      -6.235 -12.606 -31.553  1.00 56.03           H
ATOM   3707  CG  LYS A 246      -7.985 -12.666 -32.812  1.00 56.03           C
ATOM   3708 1HG  LYS A 246      -7.857 -13.600 -33.357  1.00 56.03           H
ATOM   3709 2HG  LYS A 246      -9.057 -12.518 -32.680  1.00 56.03           H
ATOM   3710  CD  LYS A 246      -7.402 -11.509 -33.626  1.00 56.03           C
ATOM   3711 1HD  LYS A 246      -7.623 -10.563 -33.132  1.00 56.03           H
ATOM   3712 2HD  LYS A 246      -6.317 -11.600 -33.669  1.00 56.03           H
ATOM   3713  CE  LYS A 246      -7.974 -11.495 -35.045  1.00 56.03           C
ATOM   3714 1HE  LYS A 246      -7.964 -12.504 -35.458  1.00 56.03           H
ATOM   3715 2HE  LYS A 246      -9.015 -11.171 -35.021  1.00 56.03           H
ATOM   3716  NZ  LYS A 246      -7.188 -10.589 -35.912  1.00 56.03           N
ATOM   3717 1HZ  LYS A 246      -7.589 -10.579 -36.843  1.00 56.03           H
ATOM   3718 2HZ  LYS A 246      -7.205  -9.652 -35.526  1.00 56.03           H
ATOM   3719 3HZ  LYS A 246      -6.229 -10.917 -35.961  1.00 56.03           H
ATOM   3720  HN  LYS A 246      -9.241 -13.544 -29.738  1.00 56.03           H
ATOM   3721  N   SER A 247      -5.749 -15.419 -29.861  1.00 54.82           N
ATOM   3722  CA  SER A 247      -4.887 -15.908 -28.798  1.00 54.82           C
ATOM   3723  C   SER A 247      -4.092 -14.748 -28.194  1.00 54.82           C
ATOM   3724  O   SER A 247      -3.825 -14.733 -26.994  1.00 54.82           O
ATOM   3725  HA  SER A 247      -5.560 -16.338 -28.056  1.00 54.82           H
ATOM   3726  CB  SER A 247      -3.938 -16.991 -29.313  1.00 54.82           C
ATOM   3727 1HB  SER A 247      -4.495 -17.914 -29.474  1.00 54.82           H
ATOM   3728 2HB  SER A 247      -3.534 -16.690 -30.280  1.00 54.82           H
ATOM   3729  OG  SER A 247      -2.866 -17.236 -28.407  1.00 54.82           O
ATOM   3730  HG  SER A 247      -3.215 -17.654 -27.569  1.00 54.82           H
ATOM   3731  HN  SER A 247      -5.622 -15.864 -30.747  1.00 54.82           H
ATOM   3732  N   SER A 248      -3.737 -13.805 -29.054  1.00 57.65           N
ATOM   3733  CA  SER A 248      -2.769 -12.785 -28.689  1.00 57.65           C
ATOM   3734  C   SER A 248      -3.220 -12.068 -27.415  1.00 57.65           C
ATOM   3735  O   SER A 248      -2.428 -11.382 -26.771  1.00 57.65           O
ATOM   3736  HA  SER A 248      -1.836 -13.322 -28.516  1.00 57.65           H
ATOM   3737  CB  SER A 248      -2.574 -11.778 -29.824  1.00 57.65           C
ATOM   3738 1HB  SER A 248      -1.740 -11.118 -29.585  1.00 57.65           H
ATOM   3739 2HB  SER A 248      -2.308 -12.309 -30.738  1.00 57.65           H
ATOM   3740  OG  SER A 248      -3.745 -10.999 -30.053  1.00 57.65           O
ATOM   3741  HG  SER A 248      -3.572 -10.325 -30.771  1.00 57.65           H
ATOM   3742  HN  SER A 248      -4.097 -13.732 -29.984  1.00 57.65           H
ATOM   3743  N   LYS A 249      -4.491 -12.251 -27.090  1.00 60.29           N
ATOM   3744  CA  LYS A 249      -5.083 -11.553 -25.961  1.00 60.29           C
ATOM   3745  C   LYS A 249      -4.543 -12.147 -24.659  1.00 60.29           C
ATOM   3746  O   LYS A 249      -4.586 -11.500 -23.613  1.00 60.29           O
ATOM   3747  HA  LYS A 249      -4.770 -10.510 -26.022  1.00 60.29           H
ATOM   3748  CB  LYS A 249      -6.610 -11.573 -26.060  1.00 60.29           C
ATOM   3749 1HB  LYS A 249      -6.957 -12.599 -26.180  1.00 60.29           H
ATOM   3750 2HB  LYS A 249      -7.043 -11.197 -25.133  1.00 60.29           H
ATOM   3751  CG  LYS A 249      -7.095 -10.723 -27.237  1.00 60.29           C
ATOM   3752 1HG  LYS A 249      -6.828  -9.680 -27.070  1.00 60.29           H
ATOM   3753 2HG  LYS A 249      -6.590 -11.039 -28.150  1.00 60.29           H
ATOM   3754  CD  LYS A 249      -8.609 -10.846 -27.415  1.00 60.29           C
ATOM   3755 1HD  LYS A 249      -8.854 -11.836 -27.800  1.00 60.29           H
ATOM   3756 2HD  LYS A 249      -9.102 -10.750 -26.447  1.00 60.29           H
ATOM   3757  CE  LYS A 249      -9.138  -9.775 -28.371  1.00 60.29           C
ATOM   3758 1HE  LYS A 249      -8.595  -8.843 -28.217  1.00 60.29           H
ATOM   3759 2HE  LYS A 249      -8.961 -10.081 -29.402  1.00 60.29           H
ATOM   3760  NZ  LYS A 249     -10.585  -9.555 -28.154  1.00 60.29           N
ATOM   3761 1HZ  LYS A 249     -10.791  -8.565 -28.226  1.00 60.29           H
ATOM   3762 2HZ  LYS A 249     -11.113 -10.062 -28.855  1.00 60.29           H
ATOM   3763 3HZ  LYS A 249     -10.843  -9.887 -27.231  1.00 60.29           H
ATOM   3764  HN  LYS A 249      -5.112 -12.863 -27.581  1.00 60.29           H
ATOM   3765  N   HIS A 250      -4.048 -13.371 -24.765  1.00 64.63           N
ATOM   3766  CA  HIS A 250      -3.501 -14.060 -23.608  1.00 64.63           C
ATOM   3767  C   HIS A 250      -2.280 -13.300 -23.088  1.00 64.63           C
ATOM   3768  O   HIS A 250      -2.117 -13.131 -21.880  1.00 64.63           O
ATOM   3769  HA  HIS A 250      -4.278 -14.050 -22.843  1.00 64.63           H
ATOM   3770  CB  HIS A 250      -3.193 -15.521 -23.941  1.00 64.63           C
ATOM   3771 1HB  HIS A 250      -2.607 -15.557 -24.860  1.00 64.63           H
ATOM   3772 2HB  HIS A 250      -2.572 -15.940 -23.150  1.00 64.63           H
ATOM   3773  CG  HIS A 250      -4.420 -16.385 -24.109  1.00 64.63           C
ATOM   3774  ND1 HIS A 250      -5.133 -16.890 -23.036  1.00 64.63           N
ATOM   3775  HD1 HIS A 250      -4.920 -16.742 -22.070  1.00 64.63           H
ATOM   3776  CD2 HIS A 250      -5.053 -16.826 -25.234  1.00 64.63           C
ATOM   3777  HD2 HIS A 250      -4.753 -16.611 -26.259  1.00 64.63           H
ATOM   3778  CE1 HIS A 250      -6.147 -17.603 -23.506  1.00 64.63           C
ATOM   3779  HE1 HIS A 250      -6.892 -18.129 -22.908  1.00 64.63           H
ATOM   3780  NE2 HIS A 250      -6.095 -17.562 -24.868  1.00 64.63           N
ATOM   3781  HN  HIS A 250      -4.016 -13.889 -25.619  1.00 64.63           H
ATOM   3782  N   LYS A 251      -1.452 -12.862 -24.025  1.00 64.53           N
ATOM   3783  CA  LYS A 251      -0.220 -12.176 -23.674  1.00 64.53           C
ATOM   3784  C   LYS A 251      -0.553 -10.920 -22.866  1.00 64.53           C
ATOM   3785  O   LYS A 251       0.109 -10.624 -21.872  1.00 64.53           O
ATOM   3786  HA  LYS A 251       0.361 -12.849 -23.043  1.00 64.53           H
ATOM   3787  CB  LYS A 251       0.614 -11.898 -24.927  1.00 64.53           C
ATOM   3788 1HB  LYS A 251      -0.024 -11.937 -25.809  1.00 64.53           H
ATOM   3789 2HB  LYS A 251       1.026 -10.890 -24.877  1.00 64.53           H
ATOM   3790  CG  LYS A 251       1.749 -12.913 -25.066  1.00 64.53           C
ATOM   3791 1HG  LYS A 251       2.264 -13.022 -24.111  1.00 64.53           H
ATOM   3792 2HG  LYS A 251       1.339 -13.890 -25.320  1.00 64.53           H
ATOM   3793  CD  LYS A 251       2.746 -12.477 -26.141  1.00 64.53           C
ATOM   3794 1HD  LYS A 251       2.271 -12.517 -27.121  1.00 64.53           H
ATOM   3795 2HD  LYS A 251       3.039 -11.441 -25.972  1.00 64.53           H
ATOM   3796  CE  LYS A 251       3.988 -13.371 -26.134  1.00 64.53           C
ATOM   3797 1HE  LYS A 251       4.294 -13.570 -25.107  1.00 64.53           H
ATOM   3798 2HE  LYS A 251       3.752 -14.334 -26.588  1.00 64.53           H
ATOM   3799  NZ  LYS A 251       5.096 -12.726 -26.872  1.00 64.53           N
ATOM   3800 1HZ  LYS A 251       5.899 -13.345 -26.884  1.00 64.53           H
ATOM   3801 2HZ  LYS A 251       4.802 -12.534 -27.823  1.00 64.53           H
ATOM   3802 3HZ  LYS A 251       5.346 -11.857 -26.413  1.00 64.53           H
ATOM   3803  HN  LYS A 251      -1.611 -12.969 -25.006  1.00 64.53           H
ATOM   3804  N   ALA A 252      -1.578 -10.215 -23.322  1.00 65.40           N
ATOM   3805  CA  ALA A 252      -1.940  -8.944 -22.719  1.00 65.40           C
ATOM   3806  C   ALA A 252      -2.323  -9.171 -21.255  1.00 65.40           C
ATOM   3807  O   ALA A 252      -2.006  -8.352 -20.393  1.00 65.40           O
ATOM   3808  HA  ALA A 252      -1.065  -8.296 -22.760  1.00 65.40           H
ATOM   3809  CB  ALA A 252      -3.070  -8.300 -23.524  1.00 65.40           C
ATOM   3810 1HB  ALA A 252      -2.737  -8.134 -24.549  1.00 65.40           H
ATOM   3811 2HB  ALA A 252      -3.937  -8.961 -23.527  1.00 65.40           H
ATOM   3812 3HB  ALA A 252      -3.342  -7.347 -23.071  1.00 65.40           H
ATOM   3813  HN  ALA A 252      -2.155 -10.499 -24.088  1.00 65.40           H
ATOM   3814  N   LEU A 253      -3.000 -10.285 -21.019  1.00 73.90           N
ATOM   3815  CA  LEU A 253      -3.598 -10.536 -19.719  1.00 73.90           C
ATOM   3816  C   LEU A 253      -2.500 -10.902 -18.718  1.00 73.90           C
ATOM   3817  O   LEU A 253      -2.645 -10.671 -17.519  1.00 73.90           O
ATOM   3818  HA  LEU A 253      -4.068  -9.609 -19.391  1.00 73.90           H
ATOM   3819  CB  LEU A 253      -4.703 -11.589 -19.831  1.00 73.90           C
ATOM   3820 1HB  LEU A 253      -4.346 -12.393 -20.475  1.00 73.90           H
ATOM   3821 2HB  LEU A 253      -4.868 -12.020 -18.844  1.00 73.90           H
ATOM   3822  CG  LEU A 253      -6.046 -11.096 -20.374  1.00 73.90           C
ATOM   3823  HG  LEU A 253      -5.852 -10.451 -21.230  1.00 73.90           H
ATOM   3824  CD1 LEU A 253      -6.897 -12.265 -20.873  1.00 73.90           C
ATOM   3825 1HD1 LEU A 253      -6.368 -12.786 -21.671  1.00 73.90           H
ATOM   3826 2HD1 LEU A 253      -7.085 -12.956 -20.050  1.00 73.90           H
ATOM   3827 3HD1 LEU A 253      -7.846 -11.887 -21.253  1.00 73.90           H
ATOM   3828  CD2 LEU A 253      -6.783 -10.254 -19.331  1.00 73.90           C
ATOM   3829 1HD2 LEU A 253      -6.965 -10.856 -18.441  1.00 73.90           H
ATOM   3830 2HD2 LEU A 253      -6.175  -9.389 -19.066  1.00 73.90           H
ATOM   3831 3HD2 LEU A 253      -7.734  -9.917 -19.742  1.00 73.90           H
ATOM   3832  HN  LEU A 253      -3.141 -11.007 -21.696  1.00 73.90           H
ATOM   3833  N   LYS A 254      -1.424 -11.466 -19.249  1.00 74.68           N
ATOM   3834  CA  LYS A 254      -0.357 -11.980 -18.408  1.00 74.68           C
ATOM   3835  C   LYS A 254       0.053 -10.906 -17.398  1.00 74.68           C
ATOM   3836  O   LYS A 254       0.179 -11.185 -16.207  1.00 74.68           O
ATOM   3837  HA  LYS A 254      -0.755 -12.834 -17.860  1.00 74.68           H
ATOM   3838  CB  LYS A 254       0.801 -12.493 -19.266  1.00 74.68           C
ATOM   3839 1HB  LYS A 254       0.425 -13.190 -20.014  1.00 74.68           H
ATOM   3840 2HB  LYS A 254       1.254 -11.661 -19.806  1.00 74.68           H
ATOM   3841  CG  LYS A 254       1.859 -13.184 -18.403  1.00 74.68           C
ATOM   3842 1HG  LYS A 254       2.303 -12.461 -17.718  1.00 74.68           H
ATOM   3843 2HG  LYS A 254       1.389 -13.955 -17.793  1.00 74.68           H
ATOM   3844  CD  LYS A 254       2.952 -13.809 -19.271  1.00 74.68           C
ATOM   3845 1HD  LYS A 254       2.509 -14.533 -19.955  1.00 74.68           H
ATOM   3846 2HD  LYS A 254       3.421 -13.038 -19.883  1.00 74.68           H
ATOM   3847  CE  LYS A 254       4.012 -14.497 -18.408  1.00 74.68           C
ATOM   3848 1HE  LYS A 254       4.508 -13.762 -17.776  1.00 74.68           H
ATOM   3849 2HE  LYS A 254       3.535 -15.219 -17.744  1.00 74.68           H
ATOM   3850  NZ  LYS A 254       5.009 -15.182 -19.260  1.00 74.68           N
ATOM   3851 1HZ  LYS A 254       5.698 -15.640 -18.673  1.00 74.68           H
ATOM   3852 2HZ  LYS A 254       4.543 -15.875 -19.836  1.00 74.68           H
ATOM   3853 3HZ  LYS A 254       5.470 -14.502 -19.855  1.00 74.68           H
ATOM   3854  HN  LYS A 254      -1.277 -11.574 -20.232  1.00 74.68           H
ATOM   3855  N   VAL A 255       0.251  -9.701 -17.912  1.00 74.72           N
ATOM   3856  CA  VAL A 255       0.748  -8.610 -17.091  1.00 74.72           C
ATOM   3857  C   VAL A 255      -0.195  -8.400 -15.905  1.00 74.72           C
ATOM   3858  O   VAL A 255       0.249  -8.318 -14.761  1.00 74.72           O
ATOM   3859  HA  VAL A 255       1.727  -8.902 -16.713  1.00 74.72           H
ATOM   3860  CB  VAL A 255       0.925  -7.352 -17.944  1.00 74.72           C
ATOM   3861  HB  VAL A 255      -0.044  -7.101 -18.376  1.00 74.72           H
ATOM   3862  CG1 VAL A 255       1.378  -6.168 -17.088  1.00 74.72           C
ATOM   3863 1HG1 VAL A 255       0.631  -5.968 -16.320  1.00 74.72           H
ATOM   3864 2HG1 VAL A 255       2.331  -6.406 -16.614  1.00 74.72           H
ATOM   3865 3HG1 VAL A 255       1.497  -5.287 -17.719  1.00 74.72           H
ATOM   3866  CG2 VAL A 255       1.901  -7.603 -19.095  1.00 74.72           C
ATOM   3867 1HG2 VAL A 255       2.872  -7.891 -18.691  1.00 74.72           H
ATOM   3868 2HG2 VAL A 255       1.519  -8.404 -19.728  1.00 74.72           H
ATOM   3869 3HG2 VAL A 255       2.009  -6.693 -19.685  1.00 74.72           H
ATOM   3870  HN  VAL A 255       0.078  -9.466 -18.869  1.00 74.72           H
ATOM   3871  N   THR A 256      -1.480  -8.318 -16.218  1.00 74.04           N
ATOM   3872  CA  THR A 256      -2.475  -7.977 -15.216  1.00 74.04           C
ATOM   3873  C   THR A 256      -2.515  -9.043 -14.119  1.00 74.04           C
ATOM   3874  O   THR A 256      -2.598  -8.719 -12.935  1.00 74.04           O
ATOM   3875  HA  THR A 256      -2.177  -7.041 -14.741  1.00 74.04           H
ATOM   3876  CB  THR A 256      -3.816  -7.786 -15.926  1.00 74.04           C
ATOM   3877  HB  THR A 256      -4.149  -8.716 -16.385  1.00 74.04           H
ATOM   3878  OG1 THR A 256      -3.582  -6.705 -16.825  1.00 74.04           O
ATOM   3879  HG1 THR A 256      -3.235  -5.912 -16.325  1.00 74.04           H
ATOM   3880  CG2 THR A 256      -4.906  -7.261 -14.989  1.00 74.04           C
ATOM   3881 1HG2 THR A 256      -4.601  -6.296 -14.582  1.00 74.04           H
ATOM   3882 2HG2 THR A 256      -5.056  -7.968 -14.174  1.00 74.04           H
ATOM   3883 3HG2 THR A 256      -5.836  -7.143 -15.544  1.00 74.04           H
ATOM   3884  HN  THR A 256      -1.843  -8.481 -17.136  1.00 74.04           H
ATOM   3885  N   ILE A 257      -2.452 -10.294 -14.551  1.00 76.17           N
ATOM   3886  CA  ILE A 257      -2.527 -11.411 -13.625  1.00 76.17           C
ATOM   3887  C   ILE A 257      -1.355 -11.334 -12.645  1.00 76.17           C
ATOM   3888  O   ILE A 257      -1.543 -11.465 -11.436  1.00 76.17           O
ATOM   3889  HA  ILE A 257      -3.455 -11.307 -13.062  1.00 76.17           H
ATOM   3890  CB  ILE A 257      -2.606 -12.735 -14.387  1.00 76.17           C
ATOM   3891  HB  ILE A 257      -1.780 -12.769 -15.098  1.00 76.17           H
ATOM   3892  CG1 ILE A 257      -3.902 -12.826 -15.196  1.00 76.17           C
ATOM   3893 1HG1 ILE A 257      -4.750 -12.934 -14.520  1.00 76.17           H
ATOM   3894 2HG1 ILE A 257      -4.053 -11.901 -15.752  1.00 76.17           H
ATOM   3895  CG2 ILE A 257      -2.437 -13.924 -13.440  1.00 76.17           C
ATOM   3896 1HG2 ILE A 257      -1.466 -13.861 -12.948  1.00 76.17           H
ATOM   3897 2HG2 ILE A 257      -3.227 -13.906 -12.689  1.00 76.17           H
ATOM   3898 3HG2 ILE A 257      -2.497 -14.853 -14.008  1.00 76.17           H
ATOM   3899  CD1 ILE A 257      -3.861 -14.010 -16.165  1.00 76.17           C
ATOM   3900 1HD1 ILE A 257      -3.027 -13.886 -16.855  1.00 76.17           H
ATOM   3901 2HD1 ILE A 257      -3.734 -14.935 -15.603  1.00 76.17           H
ATOM   3902 3HD1 ILE A 257      -4.794 -14.051 -16.727  1.00 76.17           H
ATOM   3903  HN  ILE A 257      -2.353 -10.549 -15.513  1.00 76.17           H
ATOM   3904  N   THR A 258      -0.172 -11.123 -13.202  1.00 80.98           N
ATOM   3905  CA  THR A 258       1.044 -11.136 -12.406  1.00 80.98           C
ATOM   3906  C   THR A 258       0.977 -10.068 -11.313  1.00 80.98           C
ATOM   3907  O   THR A 258       1.250 -10.349 -10.147  1.00 80.98           O
ATOM   3908  HA  THR A 258       1.115 -12.102 -11.905  1.00 80.98           H
ATOM   3909  CB  THR A 258       2.232 -10.963 -13.354  1.00 80.98           C
ATOM   3910  HB  THR A 258       2.216  -9.978 -13.822  1.00 80.98           H
ATOM   3911  OG1 THR A 258       2.128 -12.069 -14.246  1.00 80.98           O
ATOM   3912  HG1 THR A 258       1.548 -11.828 -15.025  1.00 80.98           H
ATOM   3913  CG2 THR A 258       3.575 -11.174 -12.654  1.00 80.98           C
ATOM   3914 1HG2 THR A 258       3.617 -12.183 -12.244  1.00 80.98           H
ATOM   3915 2HG2 THR A 258       3.682 -10.449 -11.846  1.00 80.98           H
ATOM   3916 3HG2 THR A 258       4.385 -11.039 -13.372  1.00 80.98           H
ATOM   3917  HN  THR A 258      -0.037 -10.944 -14.177  1.00 80.98           H
ATOM   3918  N   VAL A 259       0.614  -8.863 -11.729  1.00 78.31           N
ATOM   3919  CA  VAL A 259       0.569  -7.737 -10.812  1.00 78.31           C
ATOM   3920  C   VAL A 259      -0.419  -8.041  -9.685  1.00 78.31           C
ATOM   3921  O   VAL A 259      -0.139  -7.770  -8.518  1.00 78.31           O
ATOM   3922  HA  VAL A 259       1.565  -7.621 -10.384  1.00 78.31           H
ATOM   3923  CB  VAL A 259       0.229  -6.455 -11.575  1.00 78.31           C
ATOM   3924  HB  VAL A 259      -0.657  -6.648 -12.178  1.00 78.31           H
ATOM   3925  CG1 VAL A 259      -0.099  -5.313 -10.610  1.00 78.31           C
ATOM   3926 1HG1 VAL A 259      -0.955  -5.592  -9.996  1.00 78.31           H
ATOM   3927 2HG1 VAL A 259       0.762  -5.121  -9.969  1.00 78.31           H
ATOM   3928 3HG1 VAL A 259      -0.336  -4.414 -11.178  1.00 78.31           H
ATOM   3929  CG2 VAL A 259       1.366  -6.063 -12.522  1.00 78.31           C
ATOM   3930 1HG2 VAL A 259       2.277  -5.896 -11.947  1.00 78.31           H
ATOM   3931 2HG2 VAL A 259       1.531  -6.864 -13.242  1.00 78.31           H
ATOM   3932 3HG2 VAL A 259       1.098  -5.148 -13.051  1.00 78.31           H
ATOM   3933  HN  VAL A 259       0.353  -8.652 -12.671  1.00 78.31           H
ATOM   3934  N   LEU A 260      -1.556  -8.601 -10.072  1.00 77.19           N
ATOM   3935  CA  LEU A 260      -2.635  -8.835  -9.128  1.00 77.19           C
ATOM   3936  C   LEU A 260      -2.188  -9.873  -8.096  1.00 77.19           C
ATOM   3937  O   LEU A 260      -2.451  -9.722  -6.904  1.00 77.19           O
ATOM   3938  HA  LEU A 260      -2.827  -7.895  -8.611  1.00 77.19           H
ATOM   3939  CB  LEU A 260      -3.920  -9.216  -9.866  1.00 77.19           C
ATOM   3940 1HB  LEU A 260      -4.063  -8.517 -10.690  1.00 77.19           H
ATOM   3941 2HB  LEU A 260      -3.783 -10.204 -10.306  1.00 77.19           H
ATOM   3942  CG  LEU A 260      -5.197  -9.236  -9.024  1.00 77.19           C
ATOM   3943  HG  LEU A 260      -5.016  -9.855  -8.144  1.00 77.19           H
ATOM   3944  CD1 LEU A 260      -5.547  -7.833  -8.524  1.00 77.19           C
ATOM   3945 1HD1 LEU A 260      -4.730  -7.451  -7.912  1.00 77.19           H
ATOM   3946 2HD1 LEU A 260      -5.701  -7.172  -9.377  1.00 77.19           H
ATOM   3947 3HD1 LEU A 260      -6.458  -7.876  -7.928  1.00 77.19           H
ATOM   3948  CD2 LEU A 260      -6.353  -9.875  -9.796  1.00 77.19           C
ATOM   3949 1HD2 LEU A 260      -6.543  -9.304 -10.704  1.00 77.19           H
ATOM   3950 2HD2 LEU A 260      -6.092 -10.900 -10.059  1.00 77.19           H
ATOM   3951 3HD2 LEU A 260      -7.248  -9.877  -9.174  1.00 77.19           H
ATOM   3952  HN  LEU A 260      -1.744  -8.893 -11.010  1.00 77.19           H
ATOM   3953  N   THR A 261      -1.520 -10.904  -8.592  1.00 81.40           N
ATOM   3954  CA  THR A 261      -1.087 -11.996  -7.737  1.00 81.40           C
ATOM   3955  C   THR A 261      -0.040 -11.507  -6.735  1.00 81.40           C
ATOM   3956  O   THR A 261      -0.122 -11.814  -5.547  1.00 81.40           O
ATOM   3957  HA  THR A 261      -1.945 -12.342  -7.160  1.00 81.40           H
ATOM   3958  CB  THR A 261      -0.586 -13.129  -8.635  1.00 81.40           C
ATOM   3959  HB  THR A 261       0.279 -12.810  -9.217  1.00 81.40           H
ATOM   3960  OG1 THR A 261      -1.732 -13.506  -9.393  1.00 81.40           O
ATOM   3961  HG1 THR A 261      -1.803 -12.937 -10.212  1.00 81.40           H
ATOM   3962  CG2 THR A 261      -0.231 -14.390  -7.844  1.00 81.40           C
ATOM   3963 1HG2 THR A 261      -1.114 -14.747  -7.315  1.00 81.40           H
ATOM   3964 2HG2 THR A 261       0.555 -14.159  -7.125  1.00 81.40           H
ATOM   3965 3HG2 THR A 261       0.119 -15.162  -8.529  1.00 81.40           H
ATOM   3966  HN  THR A 261      -1.275 -11.000  -9.557  1.00 81.40           H
ATOM   3967  N   VAL A 262       0.920 -10.753  -7.251  1.00 84.45           N
ATOM   3968  CA  VAL A 262       2.020 -10.277  -6.430  1.00 84.45           C
ATOM   3969  C   VAL A 262       1.471  -9.381  -5.319  1.00 84.45           C
ATOM   3970  O   VAL A 262       1.922  -9.456  -4.177  1.00 84.45           O
ATOM   3971  HA  VAL A 262       2.494 -11.148  -5.977  1.00 84.45           H
ATOM   3972  CB  VAL A 262       3.060  -9.575  -7.306  1.00 84.45           C
ATOM   3973  HB  VAL A 262       2.543  -8.827  -7.906  1.00 84.45           H
ATOM   3974  CG1 VAL A 262       4.101  -8.852  -6.448  1.00 84.45           C
ATOM   3975 1HG1 VAL A 262       3.605  -8.106  -5.828  1.00 84.45           H
ATOM   3976 2HG1 VAL A 262       4.611  -9.574  -5.810  1.00 84.45           H
ATOM   3977 3HG1 VAL A 262       4.828  -8.362  -7.095  1.00 84.45           H
ATOM   3978  CG2 VAL A 262       3.730 -10.564  -8.262  1.00 84.45           C
ATOM   3979 1HG2 VAL A 262       4.227 -11.345  -7.688  1.00 84.45           H
ATOM   3980 2HG2 VAL A 262       2.975 -11.013  -8.908  1.00 84.45           H
ATOM   3981 3HG2 VAL A 262       4.464 -10.039  -8.873  1.00 84.45           H
ATOM   3982  HN  VAL A 262       0.953 -10.469  -8.209  1.00 84.45           H
ATOM   3983  N   PHE A 263       0.506  -8.554  -5.692  1.00 81.90           N
ATOM   3984  CA  PHE A 263      -0.100  -7.634  -4.744  1.00 81.90           C
ATOM   3985  C   PHE A 263      -0.703  -8.389  -3.557  1.00 81.90           C
ATOM   3986  O   PHE A 263      -0.427  -8.063  -2.404  1.00 81.90           O
ATOM   3987  HA  PHE A 263       0.689  -6.971  -4.387  1.00 81.90           H
ATOM   3988  CB  PHE A 263      -1.216  -6.898  -5.486  1.00 81.90           C
ATOM   3989 1HB  PHE A 263      -0.794  -6.406  -6.362  1.00 81.90           H
ATOM   3990 2HB  PHE A 263      -1.941  -7.627  -5.848  1.00 81.90           H
ATOM   3991  CG  PHE A 263      -1.946  -5.855  -4.636  1.00 81.90           C
ATOM   3992  CD1 PHE A 263      -3.129  -6.169  -4.043  1.00 81.90           C
ATOM   3993  HD1 PHE A 263      -3.557  -7.163  -4.172  1.00 81.90           H
ATOM   3994  CD2 PHE A 263      -1.412  -4.615  -4.475  1.00 81.90           C
ATOM   3995  HD2 PHE A 263      -0.465  -4.363  -4.951  1.00 81.90           H
ATOM   3996  CE1 PHE A 263      -3.806  -5.202  -3.254  1.00 81.90           C
ATOM   3997  HE1 PHE A 263      -4.754  -5.453  -2.778  1.00 81.90           H
ATOM   3998  CE2 PHE A 263      -2.090  -3.648  -3.686  1.00 81.90           C
ATOM   3999  HE2 PHE A 263      -1.662  -2.653  -3.557  1.00 81.90           H
ATOM   4000  CZ  PHE A 263      -3.272  -3.961  -3.092  1.00 81.90           C
ATOM   4001  HZ  PHE A 263      -3.792  -3.219  -2.487  1.00 81.90           H
ATOM   4002  HN  PHE A 263       0.139  -8.505  -6.621  1.00 81.90           H
ATOM   4003  N   VAL A 264      -1.516  -9.383  -3.882  1.00 80.03           N
ATOM   4004  CA  VAL A 264      -2.277 -10.090  -2.865  1.00 80.03           C
ATOM   4005  C   VAL A 264      -1.316 -10.880  -1.973  1.00 80.03           C
ATOM   4006  O   VAL A 264      -1.482 -10.916  -0.755  1.00 80.03           O
ATOM   4007  HA  VAL A 264      -2.786  -9.343  -2.256  1.00 80.03           H
ATOM   4008  CB  VAL A 264      -3.341 -10.970  -3.524  1.00 80.03           C
ATOM   4009  HB  VAL A 264      -2.897 -11.427  -4.408  1.00 80.03           H
ATOM   4010  CG1 VAL A 264      -3.782 -12.094  -2.585  1.00 80.03           C
ATOM   4011 1HG1 VAL A 264      -2.922 -12.715  -2.333  1.00 80.03           H
ATOM   4012 2HG1 VAL A 264      -4.199 -11.664  -1.674  1.00 80.03           H
ATOM   4013 3HG1 VAL A 264      -4.539 -12.704  -3.078  1.00 80.03           H
ATOM   4014  CG2 VAL A 264      -4.539 -10.133  -3.978  1.00 80.03           C
ATOM   4015 1HG2 VAL A 264      -4.982  -9.635  -3.116  1.00 80.03           H
ATOM   4016 2HG2 VAL A 264      -4.208  -9.386  -4.699  1.00 80.03           H
ATOM   4017 3HG2 VAL A 264      -5.280 -10.783  -4.444  1.00 80.03           H
ATOM   4018  HN  VAL A 264      -1.659  -9.706  -4.817  1.00 80.03           H
ATOM   4019  N   LEU A 265      -0.333 -11.494  -2.615  1.00 85.97           N
ATOM   4020  CA  LEU A 265       0.626 -12.320  -1.902  1.00 85.97           C
ATOM   4021  C   LEU A 265       1.390 -11.455  -0.897  1.00 85.97           C
ATOM   4022  O   LEU A 265       1.782 -11.933   0.166  1.00 85.97           O
ATOM   4023  HA  LEU A 265       0.062 -13.073  -1.351  1.00 85.97           H
ATOM   4024  CB  LEU A 265       1.530 -13.063  -2.887  1.00 85.97           C
ATOM   4025 1HB  LEU A 265       1.930 -12.341  -3.598  1.00 85.97           H
ATOM   4026 2HB  LEU A 265       2.378 -13.470  -2.335  1.00 85.97           H
ATOM   4027  CG  LEU A 265       0.875 -14.202  -3.672  1.00 85.97           C
ATOM   4028  HG  LEU A 265       0.032 -13.791  -4.228  1.00 85.97           H
ATOM   4029  CD1 LEU A 265       1.846 -14.793  -4.695  1.00 85.97           C
ATOM   4030 1HD1 LEU A 265       2.153 -14.017  -5.395  1.00 85.97           H
ATOM   4031 2HD1 LEU A 265       2.723 -15.184  -4.179  1.00 85.97           H
ATOM   4032 3HD1 LEU A 265       1.355 -15.600  -5.238  1.00 85.97           H
ATOM   4033  CD2 LEU A 265       0.317 -15.268  -2.728  1.00 85.97           C
ATOM   4034 1HD2 LEU A 265       1.126 -15.680  -2.125  1.00 85.97           H
ATOM   4035 2HD2 LEU A 265      -0.431 -14.819  -2.073  1.00 85.97           H
ATOM   4036 3HD2 LEU A 265      -0.144 -16.065  -3.311  1.00 85.97           H
ATOM   4037  HN  LEU A 265      -0.186 -11.433  -3.603  1.00 85.97           H
ATOM   4038  N   SER A 266       1.579 -10.198  -1.270  1.00 87.86           N
ATOM   4039  CA  SER A 266       2.359  -9.284  -0.454  1.00 87.86           C
ATOM   4040  C   SER A 266       1.489  -8.710   0.666  1.00 87.86           C
ATOM   4041  O   SER A 266       1.948  -8.555   1.797  1.00 87.86           O
ATOM   4042  HA  SER A 266       3.168  -9.886  -0.039  1.00 87.86           H
ATOM   4043  CB  SER A 266       2.948  -8.155  -1.301  1.00 87.86           C
ATOM   4044 1HB  SER A 266       3.592  -7.533  -0.679  1.00 87.86           H
ATOM   4045 2HB  SER A 266       3.575  -8.579  -2.085  1.00 87.86           H
ATOM   4046  OG  SER A 266       1.935  -7.345  -1.890  1.00 87.86           O
ATOM   4047  HG  SER A 266       1.556  -7.803  -2.695  1.00 87.86           H
ATOM   4048  HN  SER A 266       1.209  -9.803  -2.112  1.00 87.86           H
ATOM   4049  N   GLN A 267       0.248  -8.409   0.313  1.00 87.40           N
ATOM   4050  CA  GLN A 267      -0.609  -7.623   1.184  1.00 87.40           C
ATOM   4051  C   GLN A 267      -1.360  -8.536   2.154  1.00 87.40           C
ATOM   4052  O   GLN A 267      -1.683  -8.132   3.270  1.00 87.40           O
ATOM   4053  HA  GLN A 267       0.064  -6.968   1.738  1.00 87.40           H
ATOM   4054  CB  GLN A 267      -1.582  -6.768   0.370  1.00 87.40           C
ATOM   4055 1HB  GLN A 267      -2.195  -7.411  -0.261  1.00 87.40           H
ATOM   4056 2HB  GLN A 267      -2.260  -6.242   1.043  1.00 87.40           H
ATOM   4057  CG  GLN A 267      -0.830  -5.757  -0.498  1.00 87.40           C
ATOM   4058 1HG  GLN A 267      -0.184  -6.285  -1.200  1.00 87.40           H
ATOM   4059 2HG  GLN A 267      -1.542  -5.181  -1.090  1.00 87.40           H
ATOM   4060  CD  GLN A 267       0.008  -4.811   0.363  1.00 87.40           C
ATOM   4061  OE1 GLN A 267      -0.444  -4.272   1.360  1.00 87.40           O
ATOM   4062  NE2 GLN A 267       1.252  -4.640  -0.075  1.00 87.40           N
ATOM   4063 1HE2 GLN A 267       1.561  -5.112  -0.901  1.00 87.40           H
ATOM   4064 2HE2 GLN A 267       1.879  -4.039   0.421  1.00 87.40           H
ATOM   4065  HN  GLN A 267      -0.172  -8.692  -0.550  1.00 87.40           H
ATOM   4066  N   PHE A 268      -1.617  -9.752   1.694  1.00 87.17           N
ATOM   4067  CA  PHE A 268      -2.506 -10.651   2.410  1.00 87.17           C
ATOM   4068  C   PHE A 268      -1.996 -10.911   3.829  1.00 87.17           C
ATOM   4069  O   PHE A 268      -2.737 -10.749   4.797  1.00 87.17           O
ATOM   4070  HA  PHE A 268      -3.482 -10.169   2.459  1.00 87.17           H
ATOM   4071  CB  PHE A 268      -2.524 -11.972   1.637  1.00 87.17           C
ATOM   4072 1HB  PHE A 268      -2.830 -11.776   0.609  1.00 87.17           H
ATOM   4073 2HB  PHE A 268      -1.510 -12.371   1.596  1.00 87.17           H
ATOM   4074  CG  PHE A 268      -3.450 -13.031   2.237  1.00 87.17           C
ATOM   4075  CD1 PHE A 268      -2.935 -14.025   3.009  1.00 87.17           C
ATOM   4076  HD1 PHE A 268      -1.863 -14.067   3.201  1.00 87.17           H
ATOM   4077  CD2 PHE A 268      -4.788 -12.979   1.998  1.00 87.17           C
ATOM   4078  HD2 PHE A 268      -5.200 -12.183   1.378  1.00 87.17           H
ATOM   4079  CE1 PHE A 268      -3.795 -15.009   3.566  1.00 87.17           C
ATOM   4080  HE1 PHE A 268      -3.383 -15.806   4.185  1.00 87.17           H
ATOM   4081  CE2 PHE A 268      -5.647 -13.963   2.554  1.00 87.17           C
ATOM   4082  HE2 PHE A 268      -6.719 -13.921   2.363  1.00 87.17           H
ATOM   4083  CZ  PHE A 268      -5.133 -14.957   3.327  1.00 87.17           C
ATOM   4084  HZ  PHE A 268      -5.793 -15.712   3.754  1.00 87.17           H
ATOM   4085  HN  PHE A 268      -1.229 -10.124   0.850  1.00 87.17           H
ATOM   4086  N   PRO A 269      -0.728 -11.318   3.977  1.00 91.67           N
ATOM   4087  CA  PRO A 269      -0.200 -11.675   5.296  1.00 91.67           C
ATOM   4088  C   PRO A 269      -0.421 -10.576   6.323  1.00 91.67           C
ATOM   4089  O   PRO A 269      -0.814 -10.850   7.456  1.00 91.67           O
ATOM   4090  HA  PRO A 269      -0.730 -12.543   5.690  1.00 91.67           H
ATOM   4091  CB  PRO A 269       1.288 -11.920   5.037  1.00 91.67           C
ATOM   4092 1HB  PRO A 269       1.876 -11.015   5.192  1.00 91.67           H
ATOM   4093 2HB  PRO A 269       1.692 -12.680   5.705  1.00 91.67           H
ATOM   4094  CG  PRO A 269       1.323 -12.372   3.582  1.00 91.67           C
ATOM   4095 1HG  PRO A 269       2.313 -12.248   3.143  1.00 91.67           H
ATOM   4096 2HG  PRO A 269       1.072 -13.428   3.480  1.00 91.67           H
ATOM   4097  CD  PRO A 269       0.289 -11.474   2.922  1.00 91.67           C
ATOM   4098 1HD  PRO A 269       0.714 -10.513   2.632  1.00 91.67           H
ATOM   4099 2HD  PRO A 269      -0.120 -11.924   2.018  1.00 91.67           H
ATOM   4100  N   TYR A 270      -0.159  -9.350   5.896  1.00 92.00           N
ATOM   4101  CA  TYR A 270      -0.224  -8.213   6.798  1.00 92.00           C
ATOM   4102  C   TYR A 270      -1.654  -7.990   7.295  1.00 92.00           C
ATOM   4103  O   TYR A 270      -1.872  -7.754   8.483  1.00 92.00           O
ATOM   4104  HA  TYR A 270       0.421  -8.423   7.651  1.00 92.00           H
ATOM   4105  CB  TYR A 270       0.213  -6.998   5.977  1.00 92.00           C
ATOM   4106 1HB  TYR A 270       1.266  -7.107   5.718  1.00 92.00           H
ATOM   4107 2HB  TYR A 270      -0.346  -6.983   5.042  1.00 92.00           H
ATOM   4108  CG  TYR A 270       0.016  -5.660   6.693  1.00 92.00           C
ATOM   4109  CD1 TYR A 270      -0.908  -4.752   6.218  1.00 92.00           C
ATOM   4110  HD1 TYR A 270      -1.498  -4.989   5.332  1.00 92.00           H
ATOM   4111  CD2 TYR A 270       0.763  -5.361   7.815  1.00 92.00           C
ATOM   4112  HD2 TYR A 270       1.493  -6.078   8.190  1.00 92.00           H
ATOM   4113  CE1 TYR A 270      -1.094  -3.493   6.891  1.00 92.00           C
ATOM   4114  HE1 TYR A 270      -1.820  -2.768   6.526  1.00 92.00           H
ATOM   4115  CE2 TYR A 270       0.577  -4.102   8.488  1.00 92.00           C
ATOM   4116  HE2 TYR A 270       1.161  -3.853   9.375  1.00 92.00           H
ATOM   4117  CZ  TYR A 270      -0.342  -3.230   7.994  1.00 92.00           C
ATOM   4118  OH  TYR A 270      -0.517  -2.041   8.630  1.00 92.00           O
ATOM   4119  HH  TYR A 270       0.083  -1.989   9.428  1.00 92.00           H
ATOM   4120  HN  TYR A 270       0.094  -9.128   4.954  1.00 92.00           H
ATOM   4121  N   ASN A 271      -2.591  -8.072   6.362  1.00 88.33           N
ATOM   4122  CA  ASN A 271      -3.985  -7.809   6.676  1.00 88.33           C
ATOM   4123  C   ASN A 271      -4.517  -8.920   7.584  1.00 88.33           C
ATOM   4124  O   ASN A 271      -5.453  -8.703   8.352  1.00 88.33           O
ATOM   4125  HA  ASN A 271      -3.990  -6.834   7.163  1.00 88.33           H
ATOM   4126  CB  ASN A 271      -4.840  -7.784   5.407  1.00 88.33           C
ATOM   4127 1HB  ASN A 271      -4.595  -8.643   4.783  1.00 88.33           H
ATOM   4128 2HB  ASN A 271      -5.893  -7.874   5.673  1.00 88.33           H
ATOM   4129  CG  ASN A 271      -4.615  -6.493   4.619  1.00 88.33           C
ATOM   4130  OD1 ASN A 271      -5.048  -5.418   5.002  1.00 88.33           O
ATOM   4131  ND2 ASN A 271      -3.916  -6.657   3.500  1.00 88.33           N
ATOM   4132 1HD2 ASN A 271      -3.589  -7.566   3.243  1.00 88.33           H
ATOM   4133 2HD2 ASN A 271      -3.716  -5.870   2.915  1.00 88.33           H
ATOM   4134  HN  ASN A 271      -2.410  -8.312   5.408  1.00 88.33           H
ATOM   4135  N   CYS A 272      -3.897 -10.085   7.465  1.00 90.64           N
ATOM   4136  CA  CYS A 272      -4.233 -11.203   8.330  1.00 90.64           C
ATOM   4137  C   CYS A 272      -3.916 -10.805   9.773  1.00 90.64           C
ATOM   4138  O   CYS A 272      -4.715 -11.044  10.677  1.00 90.64           O
ATOM   4139  HA  CYS A 272      -5.300 -11.386   8.205  1.00 90.64           H
ATOM   4140  CB  CYS A 272      -3.500 -12.479   7.915  1.00 90.64           C
ATOM   4141 1HB  CYS A 272      -2.439 -12.271   7.778  1.00 90.64           H
ATOM   4142 2HB  CYS A 272      -3.578 -13.227   8.705  1.00 90.64           H
ATOM   4143  SG  CYS A 272      -4.213 -13.135   6.362  1.00 90.64           S
ATOM   4144  HG  CYS A 272      -3.641 -12.243   5.559  1.00 90.64           H
ATOM   4145  HN  CYS A 272      -3.179 -10.270   6.794  1.00 90.64           H
ATOM   4146  N   ILE A 273      -2.747 -10.206   9.945  1.00 92.79           N
ATOM   4147  CA  ILE A 273      -2.303  -9.795  11.266  1.00 92.79           C
ATOM   4148  C   ILE A 273      -3.181  -8.643  11.758  1.00 92.79           C
ATOM   4149  O   ILE A 273      -3.526  -8.581  12.938  1.00 92.79           O
ATOM   4150  HA  ILE A 273      -2.440 -10.644  11.935  1.00 92.79           H
ATOM   4151  CB  ILE A 273      -0.809  -9.466  11.251  1.00 92.79           C
ATOM   4152  HB  ILE A 273      -0.635  -8.699  10.497  1.00 92.79           H
ATOM   4153  CG1 ILE A 273       0.018 -10.690  10.849  1.00 92.79           C
ATOM   4154 1HG1 ILE A 273      -0.285 -11.027   9.858  1.00 92.79           H
ATOM   4155 2HG1 ILE A 273       1.071 -10.416  10.786  1.00 92.79           H
ATOM   4156  CG2 ILE A 273      -0.361  -8.889  12.596  1.00 92.79           C
ATOM   4157 1HG2 ILE A 273      -0.918  -7.975  12.802  1.00 92.79           H
ATOM   4158 2HG2 ILE A 273      -0.552  -9.616  13.385  1.00 92.79           H
ATOM   4159 3HG2 ILE A 273       0.704  -8.664  12.558  1.00 92.79           H
ATOM   4160  CD1 ILE A 273      -0.160 -11.827  11.857  1.00 92.79           C
ATOM   4161 1HD1 ILE A 273       0.166 -11.493  12.843  1.00 92.79           H
ATOM   4162 2HD1 ILE A 273      -1.211 -12.113  11.900  1.00 92.79           H
ATOM   4163 3HD1 ILE A 273       0.438 -12.684  11.548  1.00 92.79           H
ATOM   4164  HN  ILE A 273      -2.109 -10.001   9.202  1.00 92.79           H
ATOM   4165  N   LEU A 274      -3.518  -7.759  10.830  1.00 91.22           N
ATOM   4166  CA  LEU A 274      -4.390  -6.640  11.144  1.00 91.22           C
ATOM   4167  C   LEU A 274      -5.714  -7.170  11.697  1.00 91.22           C
ATOM   4168  O   LEU A 274      -6.277  -6.595  12.628  1.00 91.22           O
ATOM   4169  HA  LEU A 274      -3.901  -6.054  11.922  1.00 91.22           H
ATOM   4170  CB  LEU A 274      -4.552  -5.729   9.926  1.00 91.22           C
ATOM   4171 1HB  LEU A 274      -4.637  -6.355   9.038  1.00 91.22           H
ATOM   4172 2HB  LEU A 274      -5.493  -5.187  10.025  1.00 91.22           H
ATOM   4173  CG  LEU A 274      -3.432  -4.713   9.694  1.00 91.22           C
ATOM   4174  HG  LEU A 274      -2.496  -5.258   9.572  1.00 91.22           H
ATOM   4175  CD1 LEU A 274      -3.667  -3.923   8.404  1.00 91.22           C
ATOM   4176 1HD1 LEU A 274      -3.696  -4.610   7.558  1.00 91.22           H
ATOM   4177 2HD1 LEU A 274      -4.614  -3.389   8.473  1.00 91.22           H
ATOM   4178 3HD1 LEU A 274      -2.856  -3.208   8.264  1.00 91.22           H
ATOM   4179  CD2 LEU A 274      -3.265  -3.795  10.906  1.00 91.22           C
ATOM   4180 1HD2 LEU A 274      -4.195  -3.255  11.084  1.00 91.22           H
ATOM   4181 2HD2 LEU A 274      -3.019  -4.393  11.783  1.00 91.22           H
ATOM   4182 3HD2 LEU A 274      -2.463  -3.082  10.714  1.00 91.22           H
ATOM   4183  HN  LEU A 274      -3.207  -7.799   9.881  1.00 91.22           H
ATOM   4184  N   LEU A 275      -6.174  -8.259  11.100  1.00 91.87           N
ATOM   4185  CA  LEU A 275      -7.420  -8.876  11.524  1.00 91.87           C
ATOM   4186  C   LEU A 275      -7.294  -9.318  12.984  1.00 91.87           C
ATOM   4187  O   LEU A 275      -8.173  -9.040  13.798  1.00 91.87           O
ATOM   4188  HA  LEU A 275      -8.199  -8.117  11.459  1.00 91.87           H
ATOM   4189  CB  LEU A 275      -7.809 -10.008  10.571  1.00 91.87           C
ATOM   4190 1HB  LEU A 275      -7.937  -9.588   9.573  1.00 91.87           H
ATOM   4191 2HB  LEU A 275      -6.980 -10.712  10.517  1.00 91.87           H
ATOM   4192  CG  LEU A 275      -9.078 -10.783  10.933  1.00 91.87           C
ATOM   4193  HG  LEU A 275      -8.972 -11.154  11.953  1.00 91.87           H
ATOM   4194  CD1 LEU A 275     -10.305  -9.869  10.910  1.00 91.87           C
ATOM   4195 1HD1 LEU A 275     -10.171  -9.062  11.630  1.00 91.87           H
ATOM   4196 2HD1 LEU A 275     -10.425  -9.449   9.911  1.00 91.87           H
ATOM   4197 3HD1 LEU A 275     -11.192 -10.446  11.171  1.00 91.87           H
ATOM   4198  CD2 LEU A 275      -9.253 -12.002  10.025  1.00 91.87           C
ATOM   4199 1HD2 LEU A 275      -9.328 -11.675   8.988  1.00 91.87           H
ATOM   4200 2HD2 LEU A 275      -8.394 -12.664  10.137  1.00 91.87           H
ATOM   4201 3HD2 LEU A 275     -10.162 -12.535  10.305  1.00 91.87           H
ATOM   4202  HN  LEU A 275      -5.713  -8.718  10.341  1.00 91.87           H
ATOM   4203  N   VAL A 276      -6.194  -9.998  13.270  1.00 93.99           N
ATOM   4204  CA  VAL A 276      -5.949 -10.494  14.614  1.00 93.99           C
ATOM   4205  C   VAL A 276      -5.954  -9.321  15.595  1.00 93.99           C
ATOM   4206  O   VAL A 276      -6.585  -9.390  16.648  1.00 93.99           O
ATOM   4207  HA  VAL A 276      -6.766 -11.169  14.869  1.00 93.99           H
ATOM   4208  CB  VAL A 276      -4.646 -11.295  14.646  1.00 93.99           C
ATOM   4209  HB  VAL A 276      -3.853 -10.663  14.245  1.00 93.99           H
ATOM   4210  CG1 VAL A 276      -4.268 -11.669  16.081  1.00 93.99           C
ATOM   4211 1HG1 VAL A 276      -4.135 -10.761  16.670  1.00 93.99           H
ATOM   4212 2HG1 VAL A 276      -5.061 -12.274  16.520  1.00 93.99           H
ATOM   4213 3HG1 VAL A 276      -3.338 -12.238  16.075  1.00 93.99           H
ATOM   4214  CG2 VAL A 276      -4.745 -12.541  13.763  1.00 93.99           C
ATOM   4215 1HG2 VAL A 276      -5.555 -13.176  14.122  1.00 93.99           H
ATOM   4216 2HG2 VAL A 276      -4.946 -12.242  12.735  1.00 93.99           H
ATOM   4217 3HG2 VAL A 276      -3.806 -13.092  13.805  1.00 93.99           H
ATOM   4218  HN  VAL A 276      -5.478 -10.211  12.604  1.00 93.99           H
ATOM   4219  N   GLN A 277      -5.242  -8.269  15.214  1.00 92.94           N
ATOM   4220  CA  GLN A 277      -5.134  -7.093  16.061  1.00 92.94           C
ATOM   4221  C   GLN A 277      -6.515  -6.481  16.299  1.00 92.94           C
ATOM   4222  O   GLN A 277      -6.779  -5.932  17.368  1.00 92.94           O
ATOM   4223  HA  GLN A 277      -4.721  -7.452  17.004  1.00 92.94           H
ATOM   4224  CB  GLN A 277      -4.176  -6.067  15.453  1.00 92.94           C
ATOM   4225 1HB  GLN A 277      -4.411  -5.925  14.398  1.00 92.94           H
ATOM   4226 2HB  GLN A 277      -4.312  -5.103  15.942  1.00 92.94           H
ATOM   4227  CG  GLN A 277      -2.722  -6.519  15.600  1.00 92.94           C
ATOM   4228 1HG  GLN A 277      -2.489  -6.672  16.654  1.00 92.94           H
ATOM   4229 2HG  GLN A 277      -2.583  -7.478  15.101  1.00 92.94           H
ATOM   4230  CD  GLN A 277      -1.763  -5.485  15.005  1.00 92.94           C
ATOM   4231  OE1 GLN A 277      -2.115  -4.699  14.142  1.00 92.94           O
ATOM   4232  NE2 GLN A 277      -0.535  -5.530  15.515  1.00 92.94           N
ATOM   4233 1HE2 GLN A 277      -0.312  -6.201  16.222  1.00 92.94           H
ATOM   4234 2HE2 GLN A 277       0.164  -4.894  15.190  1.00 92.94           H
ATOM   4235  HN  GLN A 277      -4.747  -8.213  14.347  1.00 92.94           H
ATOM   4236  N   THR A 278      -7.360  -6.595  15.285  1.00 92.92           N
ATOM   4237  CA  THR A 278      -8.696  -6.026  15.356  1.00 92.92           C
ATOM   4238  C   THR A 278      -9.550  -6.798  16.364  1.00 92.92           C
ATOM   4239  O   THR A 278     -10.257  -6.197  17.171  1.00 92.92           O
ATOM   4240  HA  THR A 278      -8.615  -5.003  15.723  1.00 92.92           H
ATOM   4241  CB  THR A 278      -9.282  -6.018  13.943  1.00 92.92           C
ATOM   4242  HB  THR A 278      -9.449  -7.034  13.584  1.00 92.92           H
ATOM   4243  OG1 THR A 278      -8.355  -5.243  13.187  1.00 92.92           O
ATOM   4244  HG1 THR A 278      -7.700  -5.845  12.730  1.00 92.92           H
ATOM   4245  CG2 THR A 278     -10.588  -5.225  13.855  1.00 92.92           C
ATOM   4246 1HG2 THR A 278     -10.406  -4.192  14.150  1.00 92.92           H
ATOM   4247 2HG2 THR A 278     -11.327  -5.669  14.523  1.00 92.92           H
ATOM   4248 3HG2 THR A 278     -10.961  -5.251  12.832  1.00 92.92           H
ATOM   4249  HN  THR A 278      -7.146  -7.064  14.428  1.00 92.92           H
ATOM   4250  N   ILE A 279      -9.457  -8.117  16.283  1.00 94.11           N
ATOM   4251  CA  ILE A 279     -10.216  -8.977  17.176  1.00 94.11           C
ATOM   4252  C   ILE A 279      -9.757  -8.740  18.616  1.00 94.11           C
ATOM   4253  O   ILE A 279     -10.579  -8.671  19.529  1.00 94.11           O
ATOM   4254  HA  ILE A 279     -11.264  -8.688  17.095  1.00 94.11           H
ATOM   4255  CB  ILE A 279     -10.113 -10.437  16.729  1.00 94.11           C
ATOM   4256  HB  ILE A 279      -9.057 -10.695  16.646  1.00 94.11           H
ATOM   4257  CG1 ILE A 279     -10.737 -10.632  15.346  1.00 94.11           C
ATOM   4258 1HG1 ILE A 279     -11.823 -10.589  15.424  1.00 94.11           H
ATOM   4259 2HG1 ILE A 279     -10.432  -9.819  14.687  1.00 94.11           H
ATOM   4260  CG2 ILE A 279     -10.726 -11.373  17.772  1.00 94.11           C
ATOM   4261 1HG2 ILE A 279     -10.197 -11.259  18.718  1.00 94.11           H
ATOM   4262 2HG2 ILE A 279     -11.778 -11.124  17.911  1.00 94.11           H
ATOM   4263 3HG2 ILE A 279     -10.639 -12.405  17.430  1.00 94.11           H
ATOM   4264  CD1 ILE A 279     -10.316 -11.972  14.739  1.00 94.11           C
ATOM   4265 1HD1 ILE A 279      -9.231 -12.002  14.640  1.00 94.11           H
ATOM   4266 2HD1 ILE A 279     -10.644 -12.784  15.389  1.00 94.11           H
ATOM   4267 3HD1 ILE A 279     -10.774 -12.086  13.756  1.00 94.11           H
ATOM   4268  HN  ILE A 279      -8.878  -8.598  15.625  1.00 94.11           H
ATOM   4269  N   ASP A 280      -8.447  -8.624  18.775  1.00 93.72           N
ATOM   4270  CA  ASP A 280      -7.865  -8.467  20.097  1.00 93.72           C
ATOM   4271  C   ASP A 280      -8.234  -7.090  20.652  1.00 93.72           C
ATOM   4272  O   ASP A 280      -8.416  -6.931  21.858  1.00 93.72           O
ATOM   4273  HA  ASP A 280      -8.279  -9.281  20.691  1.00 93.72           H
ATOM   4274  CB  ASP A 280      -6.338  -8.559  20.040  1.00 93.72           C
ATOM   4275 1HB  ASP A 280      -6.045  -9.456  19.495  1.00 93.72           H
ATOM   4276 2HB  ASP A 280      -5.939  -7.707  19.491  1.00 93.72           H
ATOM   4277  CG  ASP A 280      -5.739  -8.593  21.448  1.00 93.72           C
ATOM   4278  OD1 ASP A 280      -6.224  -9.418  22.252  1.00 93.72           O
ATOM   4279  OD2 ASP A 280      -4.809  -7.792  21.687  1.00 93.72           O
ATOM   4280  HN  ASP A 280      -7.789  -8.636  18.022  1.00 93.72           H
ATOM   4281  N   ALA A 281      -8.335  -6.129  19.745  1.00 92.03           N
ATOM   4282  CA  ALA A 281      -8.711  -4.778  20.124  1.00 92.03           C
ATOM   4283  C   ALA A 281     -10.107  -4.798  20.749  1.00 92.03           C
ATOM   4284  O   ALA A 281     -10.425  -3.963  21.595  1.00 92.03           O
ATOM   4285  HA  ALA A 281      -7.994  -4.431  20.869  1.00 92.03           H
ATOM   4286  CB  ALA A 281      -8.632  -3.863  18.901  1.00 92.03           C
ATOM   4287 1HB  ALA A 281      -7.613  -3.861  18.513  1.00 92.03           H
ATOM   4288 2HB  ALA A 281      -9.313  -4.226  18.131  1.00 92.03           H
ATOM   4289 3HB  ALA A 281      -8.914  -2.849  19.186  1.00 92.03           H
ATOM   4290  HN  ALA A 281      -8.165  -6.262  18.768  1.00 92.03           H
ATOM   4291  N   TYR A 282     -10.904  -5.760  20.307  1.00 90.55           N
ATOM   4292  CA  TYR A 282     -12.264  -5.891  20.803  1.00 90.55           C
ATOM   4293  C   TYR A 282     -12.316  -6.813  22.023  1.00 90.55           C
ATOM   4294  O   TYR A 282     -12.928  -6.475  23.035  1.00 90.55           O
ATOM   4295  HA  TYR A 282     -12.615  -4.900  21.090  1.00 90.55           H
ATOM   4296  CB  TYR A 282     -13.067  -6.525  19.666  1.00 90.55           C
ATOM   4297 1HB  TYR A 282     -12.911  -5.945  18.756  1.00 90.55           H
ATOM   4298 2HB  TYR A 282     -12.680  -7.526  19.475  1.00 90.55           H
ATOM   4299  CG  TYR A 282     -14.569  -6.619  19.942  1.00 90.55           C
ATOM   4300  CD1 TYR A 282     -15.119  -7.810  20.371  1.00 90.55           C
ATOM   4301  HD1 TYR A 282     -14.483  -8.684  20.514  1.00 90.55           H
ATOM   4302  CD2 TYR A 282     -15.374  -5.512  19.762  1.00 90.55           C
ATOM   4303  HD2 TYR A 282     -14.940  -4.572  19.423  1.00 90.55           H
ATOM   4304  CE1 TYR A 282     -16.533  -7.898  20.632  1.00 90.55           C
ATOM   4305  HE1 TYR A 282     -16.979  -8.832  20.971  1.00 90.55           H
ATOM   4306  CE2 TYR A 282     -16.788  -5.601  20.022  1.00 90.55           C
ATOM   4307  HE2 TYR A 282     -17.435  -4.735  19.884  1.00 90.55           H
ATOM   4308  CZ  TYR A 282     -17.297  -6.789  20.444  1.00 90.55           C
ATOM   4309  OH  TYR A 282     -18.632  -6.872  20.690  1.00 90.55           O
ATOM   4310  HH  TYR A 282     -18.861  -7.785  21.028  1.00 90.55           H
ATOM   4311  HN  TYR A 282     -10.635  -6.439  19.625  1.00 90.55           H
ATOM   4312  N   ALA A 283     -11.664  -7.958  21.888  1.00 91.56           N
ATOM   4313  CA  ALA A 283     -11.869  -9.051  22.824  1.00 91.56           C
ATOM   4314  C   ALA A 283     -10.777  -9.010  23.895  1.00 91.56           C
ATOM   4315  O   ALA A 283     -10.935  -9.585  24.971  1.00 91.56           O
ATOM   4316  HA  ALA A 283     -12.838  -8.902  23.300  1.00 91.56           H
ATOM   4317  CB  ALA A 283     -11.890 -10.378  22.064  1.00 91.56           C
ATOM   4318 1HB  ALA A 283     -12.702 -10.366  21.336  1.00 91.56           H
ATOM   4319 2HB  ALA A 283     -10.941 -10.516  21.547  1.00 91.56           H
ATOM   4320 3HB  ALA A 283     -12.044 -11.197  22.766  1.00 91.56           H
ATOM   4321  HN  ALA A 283     -11.008  -8.146  21.157  1.00 91.56           H
ATOM   4322  N   MET A 284      -9.692  -8.325  23.563  1.00 89.12           N
ATOM   4323  CA  MET A 284      -8.553  -8.245  24.462  1.00 89.12           C
ATOM   4324  C   MET A 284      -8.177  -9.629  24.995  1.00 89.12           C
ATOM   4325  O   MET A 284      -8.003  -9.808  26.199  1.00 89.12           O
ATOM   4326  HA  MET A 284      -7.735  -7.844  23.864  1.00 89.12           H
ATOM   4327  CB  MET A 284      -8.891  -7.321  25.634  1.00 89.12           C
ATOM   4328 1HB  MET A 284      -9.790  -7.679  26.136  1.00 89.12           H
ATOM   4329 2HB  MET A 284      -8.085  -7.347  26.367  1.00 89.12           H
ATOM   4330  CG  MET A 284      -9.106  -5.884  25.155  1.00 89.12           C
ATOM   4331 1HG  MET A 284      -8.179  -5.488  24.739  1.00 89.12           H
ATOM   4332 2HG  MET A 284      -9.847  -5.865  24.356  1.00 89.12           H
ATOM   4333  SD  MET A 284      -9.649  -4.862  26.514  1.00 89.12           S
ATOM   4334  CE  MET A 284     -11.398  -5.217  26.489  1.00 89.12           C
ATOM   4335 1HE  MET A 284     -11.814  -4.928  25.524  1.00 89.12           H
ATOM   4336 2HE  MET A 284     -11.555  -6.284  26.647  1.00 89.12           H
ATOM   4337 3HE  MET A 284     -11.894  -4.656  27.281  1.00 89.12           H
ATOM   4338  HN  MET A 284      -9.585  -7.831  22.700  1.00 89.12           H
ATOM   4339  N   PHE A 285      -8.062 -10.572  24.071  1.00 90.59           N
ATOM   4340  CA  PHE A 285      -7.882 -11.965  24.443  1.00 90.59           C
ATOM   4341  C   PHE A 285      -6.398 -12.304  24.596  1.00 90.59           C
ATOM   4342  O   PHE A 285      -6.050 -13.333  25.174  1.00 90.59           O
ATOM   4343  HA  PHE A 285      -8.388 -12.113  25.397  1.00 90.59           H
ATOM   4344  CB  PHE A 285      -8.472 -12.810  23.311  1.00 90.59           C
ATOM   4345 1HB  PHE A 285      -8.575 -13.839  23.655  1.00 90.59           H
ATOM   4346 2HB  PHE A 285      -9.475 -12.447  23.085  1.00 90.59           H
ATOM   4347  CG  PHE A 285      -7.640 -12.797  22.027  1.00 90.59           C
ATOM   4348  CD1 PHE A 285      -7.889 -11.869  21.064  1.00 90.59           C
ATOM   4349  HD1 PHE A 285      -8.681 -11.135  21.208  1.00 90.59           H
ATOM   4350  CD2 PHE A 285      -6.652 -13.714  21.848  1.00 90.59           C
ATOM   4351  HD2 PHE A 285      -6.452 -14.458  22.620  1.00 90.59           H
ATOM   4352  CE1 PHE A 285      -7.117 -11.858  19.873  1.00 90.59           C
ATOM   4353  HE1 PHE A 285      -7.317 -11.114  19.101  1.00 90.59           H
ATOM   4354  CE2 PHE A 285      -5.879 -13.703  20.657  1.00 90.59           C
ATOM   4355  HE2 PHE A 285      -5.087 -14.437  20.513  1.00 90.59           H
ATOM   4356  CZ  PHE A 285      -6.129 -12.775  19.694  1.00 90.59           C
ATOM   4357  HZ  PHE A 285      -5.536 -12.766  18.779  1.00 90.59           H
ATOM   4358  HN  PHE A 285      -8.091 -10.397  23.087  1.00 90.59           H
ATOM   4359  N   ILE A 286      -5.564 -11.420  24.069  1.00 91.16           N
ATOM   4360  CA  ILE A 286      -4.126 -11.596  24.169  1.00 91.16           C
ATOM   4361  C   ILE A 286      -3.630 -10.981  25.479  1.00 91.16           C
ATOM   4362  O   ILE A 286      -3.250  -9.811  25.515  1.00 91.16           O
ATOM   4363  HA  ILE A 286      -3.929 -12.668  24.195  1.00 91.16           H
ATOM   4364  CB  ILE A 286      -3.430 -11.039  22.926  1.00 91.16           C
ATOM   4365  HB  ILE A 286      -3.617  -9.966  22.882  1.00 91.16           H
ATOM   4366  CG1 ILE A 286      -4.012 -11.651  21.650  1.00 91.16           C
ATOM   4367 1HG1 ILE A 286      -3.737 -12.704  21.589  1.00 91.16           H
ATOM   4368 2HG1 ILE A 286      -5.101 -11.608  21.687  1.00 91.16           H
ATOM   4369  CG2 ILE A 286      -1.914 -11.230  23.013  1.00 91.16           C
ATOM   4370 1HG2 ILE A 286      -1.532 -10.709  23.891  1.00 91.16           H
ATOM   4371 2HG2 ILE A 286      -1.687 -12.293  23.094  1.00 91.16           H
ATOM   4372 3HG2 ILE A 286      -1.445 -10.825  22.117  1.00 91.16           H
ATOM   4373  CD1 ILE A 286      -3.509 -10.913  20.408  1.00 91.16           C
ATOM   4374 1HD1 ILE A 286      -3.807  -9.866  20.461  1.00 91.16           H
ATOM   4375 2HD1 ILE A 286      -2.421 -10.979  20.363  1.00 91.16           H
ATOM   4376 3HD1 ILE A 286      -3.938 -11.369  19.516  1.00 91.16           H
ATOM   4377  HN  ILE A 286      -5.857 -10.597  23.582  1.00 91.16           H
ATOM   4378  N   SER A 287      -3.651 -11.795  26.524  1.00 88.77           N
ATOM   4379  CA  SER A 287      -3.184 -11.354  27.827  1.00 88.77           C
ATOM   4380  C   SER A 287      -1.723 -11.762  28.025  1.00 88.77           C
ATOM   4381  O   SER A 287      -1.045 -11.246  28.912  1.00 88.77           O
ATOM   4382  HA  SER A 287      -3.279 -10.268  27.814  1.00 88.77           H
ATOM   4383  CB  SER A 287      -4.052 -11.928  28.947  1.00 88.77           C
ATOM   4384 1HB  SER A 287      -3.681 -11.577  29.910  1.00 88.77           H
ATOM   4385 2HB  SER A 287      -5.071 -11.555  28.844  1.00 88.77           H
ATOM   4386  OG  SER A 287      -4.065 -13.353  28.935  1.00 88.77           O
ATOM   4387  HG  SER A 287      -4.662 -13.696  29.661  1.00 88.77           H
ATOM   4388  HN  SER A 287      -3.978 -12.740  26.490  1.00 88.77           H
ATOM   4389  N   ASN A 288      -1.281 -12.686  27.185  1.00 91.58           N
ATOM   4390  CA  ASN A 288       0.045 -13.262  27.335  1.00 91.58           C
ATOM   4391  C   ASN A 288       1.066 -12.373  26.624  1.00 91.58           C
ATOM   4392  O   ASN A 288       0.930 -12.094  25.433  1.00 91.58           O
ATOM   4393  HA  ASN A 288       0.214 -13.314  28.410  1.00 91.58           H
ATOM   4394  CB  ASN A 288       0.114 -14.656  26.708  1.00 91.58           C
ATOM   4395 1HB  ASN A 288      -0.701 -15.271  27.089  1.00 91.58           H
ATOM   4396 2HB  ASN A 288      -0.021 -14.581  25.629  1.00 91.58           H
ATOM   4397  CG  ASN A 288       1.454 -15.329  27.014  1.00 91.58           C
ATOM   4398  OD1 ASN A 288       2.519 -14.767  26.818  1.00 91.58           O
ATOM   4399  ND2 ASN A 288       1.342 -16.560  27.503  1.00 91.58           N
ATOM   4400 1HD2 ASN A 288       0.437 -16.964  27.640  1.00 91.58           H
ATOM   4401 2HD2 ASN A 288       2.162 -17.083  27.735  1.00 91.58           H
ATOM   4402  HN  ASN A 288      -1.810 -13.040  26.414  1.00 91.58           H
ATOM   4403  N   CYS A 289       2.067 -11.951  27.383  1.00 91.03           N
ATOM   4404  CA  CYS A 289       3.042 -11.001  26.876  1.00 91.03           C
ATOM   4405  C   CYS A 289       3.848 -11.684  25.769  1.00 91.03           C
ATOM   4406  O   CYS A 289       4.211 -11.050  24.780  1.00 91.03           O
ATOM   4407  HA  CYS A 289       2.480 -10.156  26.480  1.00 91.03           H
ATOM   4408  CB  CYS A 289       3.944 -10.466  27.991  1.00 91.03           C
ATOM   4409 1HB  CYS A 289       3.338  -9.999  28.767  1.00 91.03           H
ATOM   4410 2HB  CYS A 289       4.482 -11.290  28.461  1.00 91.03           H
ATOM   4411  SG  CYS A 289       5.130  -9.252  27.309  1.00 91.03           S
ATOM   4412  HN  CYS A 289       2.216 -12.247  28.327  1.00 91.03           H
ATOM   4413  N   ALA A 290       4.104 -12.968  25.974  1.00 92.60           N
ATOM   4414  CA  ALA A 290       4.908 -13.729  25.033  1.00 92.60           C
ATOM   4415  C   ALA A 290       4.189 -13.788  23.684  1.00 92.60           C
ATOM   4416  O   ALA A 290       4.801 -13.569  22.640  1.00 92.60           O
ATOM   4417  HA  ALA A 290       5.856 -13.206  24.907  1.00 92.60           H
ATOM   4418  CB  ALA A 290       5.185 -15.120  25.608  1.00 92.60           C
ATOM   4419 1HB  ALA A 290       5.724 -15.023  26.551  1.00 92.60           H
ATOM   4420 2HB  ALA A 290       4.241 -15.637  25.780  1.00 92.60           H
ATOM   4421 3HB  ALA A 290       5.789 -15.691  24.902  1.00 92.60           H
ATOM   4422  HN  ALA A 290       3.772 -13.485  26.762  1.00 92.60           H
ATOM   4423  N   VAL A 291       2.899 -14.087  23.750  1.00 93.31           N
ATOM   4424  CA  VAL A 291       2.089 -14.170  22.547  1.00 93.31           C
ATOM   4425  C   VAL A 291       2.032 -12.795  21.879  1.00 93.31           C
ATOM   4426  O   VAL A 291       2.159 -12.688  20.660  1.00 93.31           O
ATOM   4427  HA  VAL A 291       2.577 -14.870  21.869  1.00 93.31           H
ATOM   4428  CB  VAL A 291       0.704 -14.727  22.887  1.00 93.31           C
ATOM   4429  HB  VAL A 291       0.247 -14.063  23.620  1.00 93.31           H
ATOM   4430  CG1 VAL A 291      -0.195 -14.752  21.649  1.00 93.31           C
ATOM   4431 1HG1 VAL A 291      -0.311 -13.739  21.264  1.00 93.31           H
ATOM   4432 2HG1 VAL A 291       0.257 -15.383  20.884  1.00 93.31           H
ATOM   4433 3HG1 VAL A 291      -1.173 -15.152  21.919  1.00 93.31           H
ATOM   4434  CG2 VAL A 291       0.812 -16.118  23.515  1.00 93.31           C
ATOM   4435 1HG2 VAL A 291       1.299 -16.796  22.814  1.00 93.31           H
ATOM   4436 2HG2 VAL A 291       1.399 -16.058  24.431  1.00 93.31           H
ATOM   4437 3HG2 VAL A 291      -0.186 -16.490  23.746  1.00 93.31           H
ATOM   4438  HN  VAL A 291       2.410 -14.269  24.603  1.00 93.31           H
ATOM   4439  N   SER A 292       1.842 -11.778  22.706  1.00 92.83           N
ATOM   4440  CA  SER A 292       1.731 -10.418  22.207  1.00 92.83           C
ATOM   4441  C   SER A 292       3.021 -10.018  21.486  1.00 92.83           C
ATOM   4442  O   SER A 292       2.976  -9.413  20.416  1.00 92.83           O
ATOM   4443  HA  SER A 292       0.893 -10.433  21.510  1.00 92.83           H
ATOM   4444  CB  SER A 292       1.432  -9.437  23.342  1.00 92.83           C
ATOM   4445 1HB  SER A 292       0.595  -9.810  23.932  1.00 92.83           H
ATOM   4446 2HB  SER A 292       2.292  -9.381  24.009  1.00 92.83           H
ATOM   4447  OG  SER A 292       1.124  -8.134  22.854  1.00 92.83           O
ATOM   4448  HG  SER A 292       0.215  -8.130  22.439  1.00 92.83           H
ATOM   4449  HN  SER A 292       1.763 -11.871  23.698  1.00 92.83           H
ATOM   4450  N   THR A 293       4.139 -10.373  22.102  1.00 92.76           N
ATOM   4451  CA  THR A 293       5.438 -10.030  21.550  1.00 92.76           C
ATOM   4452  C   THR A 293       5.608 -10.648  20.160  1.00 92.76           C
ATOM   4453  O   THR A 293       6.052  -9.978  19.229  1.00 92.76           O
ATOM   4454  HA  THR A 293       5.484  -8.948  21.426  1.00 92.76           H
ATOM   4455  CB  THR A 293       6.509 -10.475  22.548  1.00 92.76           C
ATOM   4456  HB  THR A 293       6.431 -11.543  22.751  1.00 92.76           H
ATOM   4457  OG1 THR A 293       6.315  -9.620  23.671  1.00 92.76           O
ATOM   4458  HG1 THR A 293       5.768 -10.087  24.366  1.00 92.76           H
ATOM   4459  CG2 THR A 293       7.926 -10.149  22.071  1.00 92.76           C
ATOM   4460 1HG2 THR A 293       8.023  -9.072  21.933  1.00 92.76           H
ATOM   4461 2HG2 THR A 293       8.117 -10.656  21.125  1.00 92.76           H
ATOM   4462 3HG2 THR A 293       8.646 -10.486  22.816  1.00 92.76           H
ATOM   4463  HN  THR A 293       4.166 -10.885  22.960  1.00 92.76           H
ATOM   4464  N   ASN A 294       5.245 -11.918  20.065  1.00 94.01           N
ATOM   4465  CA  ASN A 294       5.415 -12.654  18.823  1.00 94.01           C
ATOM   4466  C   ASN A 294       4.506 -12.051  17.750  1.00 94.01           C
ATOM   4467  O   ASN A 294       4.884 -11.978  16.581  1.00 94.01           O
ATOM   4468  HA  ASN A 294       6.472 -12.558  18.576  1.00 94.01           H
ATOM   4469  CB  ASN A 294       5.030 -14.124  18.997  1.00 94.01           C
ATOM   4470 1HB  ASN A 294       4.070 -14.195  19.508  1.00 94.01           H
ATOM   4471 2HB  ASN A 294       4.905 -14.589  18.019  1.00 94.01           H
ATOM   4472  CG  ASN A 294       6.095 -14.880  19.794  1.00 94.01           C
ATOM   4473  OD1 ASN A 294       7.233 -14.457  19.915  1.00 94.01           O
ATOM   4474  ND2 ASN A 294       5.663 -16.018  20.330  1.00 94.01           N
ATOM   4475 1HD2 ASN A 294       4.716 -16.308  20.193  1.00 94.01           H
ATOM   4476 2HD2 ASN A 294       6.286 -16.584  20.871  1.00 94.01           H
ATOM   4477  HN  ASN A 294       4.843 -12.443  20.815  1.00 94.01           H
ATOM   4478  N   ILE A 295       3.326 -11.634  18.185  1.00 93.54           N
ATOM   4479  CA  ILE A 295       2.344 -11.079  17.269  1.00 93.54           C
ATOM   4480  C   ILE A 295       2.863  -9.751  16.714  1.00 93.54           C
ATOM   4481  O   ILE A 295       2.685  -9.455  15.533  1.00 93.54           O
ATOM   4482  HA  ILE A 295       2.236 -11.781  16.441  1.00 93.54           H
ATOM   4483  CB  ILE A 295       0.979 -10.969  17.950  1.00 93.54           C
ATOM   4484  HB  ILE A 295       1.128 -10.571  18.953  1.00 93.54           H
ATOM   4485  CG1 ILE A 295       0.329 -12.346  18.102  1.00 93.54           C
ATOM   4486 1HG1 ILE A 295       0.050 -12.731  17.121  1.00 93.54           H
ATOM   4487 2HG1 ILE A 295       1.049 -13.047  18.526  1.00 93.54           H
ATOM   4488  CG2 ILE A 295       0.072  -9.987  17.205  1.00 93.54           C
ATOM   4489 1HG2 ILE A 295       0.537  -9.001  17.193  1.00 93.54           H
ATOM   4490 2HG2 ILE A 295      -0.074 -10.332  16.182  1.00 93.54           H
ATOM   4491 3HG2 ILE A 295      -0.892  -9.928  17.710  1.00 93.54           H
ATOM   4492  CD1 ILE A 295      -0.909 -12.273  18.998  1.00 93.54           C
ATOM   4493 1HD1 ILE A 295      -0.621 -11.911  19.986  1.00 93.54           H
ATOM   4494 2HD1 ILE A 295      -1.636 -11.590  18.558  1.00 93.54           H
ATOM   4495 3HD1 ILE A 295      -1.351 -13.265  19.090  1.00 93.54           H
ATOM   4496  HN  ILE A 295       3.038 -11.670  19.142  1.00 93.54           H
ATOM   4497  N   ASP A 296       3.496  -8.987  17.592  1.00 93.08           N
ATOM   4498  CA  ASP A 296       4.025  -7.688  17.209  1.00 93.08           C
ATOM   4499  C   ASP A 296       5.163  -7.882  16.205  1.00 93.08           C
ATOM   4500  O   ASP A 296       5.281  -7.127  15.241  1.00 93.08           O
ATOM   4501  HA  ASP A 296       3.179  -7.149  16.782  1.00 93.08           H
ATOM   4502  CB  ASP A 296       4.586  -6.943  18.422  1.00 93.08           C
ATOM   4503 1HB  ASP A 296       5.285  -7.586  18.957  1.00 93.08           H
ATOM   4504 2HB  ASP A 296       5.146  -6.069  18.089  1.00 93.08           H
ATOM   4505  CG  ASP A 296       3.463  -6.506  19.365  1.00 93.08           C
ATOM   4506  OD1 ASP A 296       2.310  -6.449  18.885  1.00 93.08           O
ATOM   4507  OD2 ASP A 296       3.782  -6.240  20.543  1.00 93.08           O
ATOM   4508  HN  ASP A 296       3.649  -9.240  18.547  1.00 93.08           H
ATOM   4509  N   ILE A 297       5.973  -8.898  16.465  1.00 94.07           N
ATOM   4510  CA  ILE A 297       7.060  -9.238  15.564  1.00 94.07           C
ATOM   4511  C   ILE A 297       6.484  -9.648  14.207  1.00 94.07           C
ATOM   4512  O   ILE A 297       6.973  -9.216  13.165  1.00 94.07           O
ATOM   4513  HA  ILE A 297       7.663  -8.340  15.426  1.00 94.07           H
ATOM   4514  CB  ILE A 297       7.966 -10.299  16.193  1.00 94.07           C
ATOM   4515  HB  ILE A 297       7.335 -11.095  16.589  1.00 94.07           H
ATOM   4516  CG1 ILE A 297       8.754  -9.719  17.369  1.00 94.07           C
ATOM   4517 1HG1 ILE A 297       9.494  -9.008  17.001  1.00 94.07           H
ATOM   4518 2HG1 ILE A 297       8.081  -9.168  18.026  1.00 94.07           H
ATOM   4519  CG2 ILE A 297       8.883 -10.929  15.143  1.00 94.07           C
ATOM   4520 1HG2 ILE A 297       8.279 -11.401  14.369  1.00 94.07           H
ATOM   4521 2HG2 ILE A 297       9.509 -10.156  14.696  1.00 94.07           H
ATOM   4522 3HG2 ILE A 297       9.516 -11.679  15.617  1.00 94.07           H
ATOM   4523  CD1 ILE A 297       9.453 -10.827  18.160  1.00 94.07           C
ATOM   4524 1HD1 ILE A 297       8.708 -11.522  18.547  1.00 94.07           H
ATOM   4525 2HD1 ILE A 297      10.143 -11.361  17.506  1.00 94.07           H
ATOM   4526 3HD1 ILE A 297      10.006 -10.388  18.990  1.00 94.07           H
ATOM   4527  HN  ILE A 297       5.895  -9.482  17.273  1.00 94.07           H
ATOM   4528  N   CYS A 298       5.451 -10.477  14.265  1.00 94.13           N
ATOM   4529  CA  CYS A 298       4.799 -10.944  13.054  1.00 94.13           C
ATOM   4530  C   CYS A 298       4.306  -9.725  12.272  1.00 94.13           C
ATOM   4531  O   CYS A 298       4.409  -9.686  11.047  1.00 94.13           O
ATOM   4532  HA  CYS A 298       5.550 -11.492  12.485  1.00 94.13           H
ATOM   4533  CB  CYS A 298       3.662 -11.920  13.365  1.00 94.13           C
ATOM   4534 1HB  CYS A 298       3.074 -11.550  14.205  1.00 94.13           H
ATOM   4535 2HB  CYS A 298       2.988 -11.991  12.511  1.00 94.13           H
ATOM   4536  SG  CYS A 298       4.345 -13.571  13.760  1.00 94.13           S
ATOM   4537  HG  CYS A 298       4.755 -13.262  14.987  1.00 94.13           H
ATOM   4538  HN  CYS A 298       5.062 -10.826  15.117  1.00 94.13           H
ATOM   4539  N   PHE A 299       3.782  -8.759  13.013  1.00 94.12           N
ATOM   4540  CA  PHE A 299       3.280  -7.539  12.404  1.00 94.12           C
ATOM   4541  C   PHE A 299       4.384  -6.819  11.627  1.00 94.12           C
ATOM   4542  O   PHE A 299       4.175  -6.399  10.490  1.00 94.12           O
ATOM   4543  HA  PHE A 299       2.482  -7.824  11.719  1.00 94.12           H
ATOM   4544  CB  PHE A 299       2.802  -6.636  13.543  1.00 94.12           C
ATOM   4545 1HB  PHE A 299       2.017  -7.151  14.097  1.00 94.12           H
ATOM   4546 2HB  PHE A 299       3.628  -6.474  14.236  1.00 94.12           H
ATOM   4547  CG  PHE A 299       2.271  -5.278  13.079  1.00 94.12           C
ATOM   4548  CD1 PHE A 299       3.105  -4.205  13.024  1.00 94.12           C
ATOM   4549  HD1 PHE A 299       4.151  -4.312  13.309  1.00 94.12           H
ATOM   4550  CD2 PHE A 299       0.966  -5.143  12.722  1.00 94.12           C
ATOM   4551  HD2 PHE A 299       0.298  -6.003  12.767  1.00 94.12           H
ATOM   4552  CE1 PHE A 299       2.613  -2.944  12.593  1.00 94.12           C
ATOM   4553  HE1 PHE A 299       3.281  -2.084  12.549  1.00 94.12           H
ATOM   4554  CE2 PHE A 299       0.473  -3.883  12.291  1.00 94.12           C
ATOM   4555  HE2 PHE A 299      -0.573  -3.775  12.005  1.00 94.12           H
ATOM   4556  CZ  PHE A 299       1.307  -2.810  12.236  1.00 94.12           C
ATOM   4557  HZ  PHE A 299       0.929  -1.843  11.905  1.00 94.12           H
ATOM   4558  HN  PHE A 299       3.698  -8.801  14.008  1.00 94.12           H
ATOM   4559  N   GLN A 300       5.535  -6.698  12.272  1.00 93.05           N
ATOM   4560  CA  GLN A 300       6.650  -5.975  11.684  1.00 93.05           C
ATOM   4561  C   GLN A 300       7.110  -6.664  10.398  1.00 93.05           C
ATOM   4562  O   GLN A 300       7.393  -6.001   9.401  1.00 93.05           O
ATOM   4563  HA  GLN A 300       6.262  -4.983  11.453  1.00 93.05           H
ATOM   4564  CB  GLN A 300       7.804  -5.843  12.679  1.00 93.05           C
ATOM   4565 1HB  GLN A 300       8.010  -6.813  13.132  1.00 93.05           H
ATOM   4566 2HB  GLN A 300       8.709  -5.538  12.154  1.00 93.05           H
ATOM   4567  CG  GLN A 300       7.473  -4.824  13.771  1.00 93.05           C
ATOM   4568 1HG  GLN A 300       7.151  -3.888  13.314  1.00 93.05           H
ATOM   4569 2HG  GLN A 300       6.641  -5.188  14.373  1.00 93.05           H
ATOM   4570  CD  GLN A 300       8.686  -4.568  14.668  1.00 93.05           C
ATOM   4571  OE1 GLN A 300       9.751  -5.136  14.492  1.00 93.05           O
ATOM   4572  NE2 GLN A 300       8.465  -3.686  15.638  1.00 93.05           N
ATOM   4573 1HE2 GLN A 300       7.566  -3.256  15.728  1.00 93.05           H
ATOM   4574 2HE2 GLN A 300       9.197  -3.451  16.278  1.00 93.05           H
ATOM   4575  HN  GLN A 300       5.712  -7.083  13.177  1.00 93.05           H
ATOM   4576  N   VAL A 301       7.172  -7.986  10.462  1.00 94.23           N
ATOM   4577  CA  VAL A 301       7.666  -8.767   9.341  1.00 94.23           C
ATOM   4578  C   VAL A 301       6.721  -8.597   8.150  1.00 94.23           C
ATOM   4579  O   VAL A 301       7.158  -8.268   7.048  1.00 94.23           O
ATOM   4580  HA  VAL A 301       8.646  -8.372   9.071  1.00 94.23           H
ATOM   4581  CB  VAL A 301       7.843 -10.228   9.759  1.00 94.23           C
ATOM   4582  HB  VAL A 301       6.898 -10.575  10.176  1.00 94.23           H
ATOM   4583  CG1 VAL A 301       8.175 -11.108   8.552  1.00 94.23           C
ATOM   4584 1HG1 VAL A 301       7.365 -11.048   7.825  1.00 94.23           H
ATOM   4585 2HG1 VAL A 301       9.101 -10.761   8.093  1.00 94.23           H
ATOM   4586 3HG1 VAL A 301       8.296 -12.141   8.878  1.00 94.23           H
ATOM   4587  CG2 VAL A 301       8.913 -10.362  10.846  1.00 94.23           C
ATOM   4588 1HG2 VAL A 301       9.864  -9.989  10.467  1.00 94.23           H
ATOM   4589 2HG2 VAL A 301       8.617  -9.781  11.720  1.00 94.23           H
ATOM   4590 3HG2 VAL A 301       9.018 -11.410  11.124  1.00 94.23           H
ATOM   4591  HN  VAL A 301       6.892  -8.521  11.259  1.00 94.23           H
ATOM   4592  N   THR A 302       5.443  -8.828   8.412  1.00 93.63           N
ATOM   4593  CA  THR A 302       4.445  -8.795   7.356  1.00 93.63           C
ATOM   4594  C   THR A 302       4.304  -7.377   6.800  1.00 93.63           C
ATOM   4595  O   THR A 302       4.061  -7.195   5.608  1.00 93.63           O
ATOM   4596  HA  THR A 302       4.789  -9.427   6.538  1.00 93.63           H
ATOM   4597  CB  THR A 302       3.140  -9.358   7.922  1.00 93.63           C
ATOM   4598  HB  THR A 302       2.355  -9.355   7.166  1.00 93.63           H
ATOM   4599  OG1 THR A 302       2.887  -8.558   9.074  1.00 93.63           O
ATOM   4600  HG1 THR A 302       3.277  -8.993   9.885  1.00 93.63           H
ATOM   4601  CG2 THR A 302       3.306 -10.773   8.480  1.00 93.63           C
ATOM   4602 1HG2 THR A 302       4.043 -10.763   9.283  1.00 93.63           H
ATOM   4603 2HG2 THR A 302       3.642 -11.439   7.686  1.00 93.63           H
ATOM   4604 3HG2 THR A 302       2.350 -11.125   8.868  1.00 93.63           H
ATOM   4605  HN  THR A 302       5.087  -9.034   9.323  1.00 93.63           H
ATOM   4606  N   GLN A 303       4.464  -6.408   7.689  1.00 92.46           N
ATOM   4607  CA  GLN A 303       4.423  -5.011   7.290  1.00 92.46           C
ATOM   4608  C   GLN A 303       5.522  -4.720   6.266  1.00 92.46           C
ATOM   4609  O   GLN A 303       5.285  -4.033   5.274  1.00 92.46           O
ATOM   4610  HA  GLN A 303       3.444  -4.869   6.832  1.00 92.46           H
ATOM   4611  CB  GLN A 303       4.547  -4.090   8.505  1.00 92.46           C
ATOM   4612 1HB  GLN A 303       3.684  -4.224   9.157  1.00 92.46           H
ATOM   4613 2HB  GLN A 303       5.430  -4.362   9.084  1.00 92.46           H
ATOM   4614  CG  GLN A 303       4.645  -2.625   8.074  1.00 92.46           C
ATOM   4615 1HG  GLN A 303       5.665  -2.401   7.761  1.00 92.46           H
ATOM   4616 2HG  GLN A 303       4.001  -2.452   7.211  1.00 92.46           H
ATOM   4617  CD  GLN A 303       4.239  -1.690   9.215  1.00 92.46           C
ATOM   4618  OE1 GLN A 303       5.008  -1.397  10.115  1.00 92.46           O
ATOM   4619  NE2 GLN A 303       2.991  -1.239   9.127  1.00 92.46           N
ATOM   4620 1HE2 GLN A 303       2.411  -1.518   8.361  1.00 92.46           H
ATOM   4621 2HE2 GLN A 303       2.632  -0.620   9.826  1.00 92.46           H
ATOM   4622  HN  GLN A 303       4.618  -6.564   8.665  1.00 92.46           H
ATOM   4623  N   THR A 304       6.702  -5.257   6.543  1.00 92.47           N
ATOM   4624  CA  THR A 304       7.856  -5.006   5.696  1.00 92.47           C
ATOM   4625  C   THR A 304       7.645  -5.619   4.311  1.00 92.47           C
ATOM   4626  O   THR A 304       8.025  -5.028   3.301  1.00 92.47           O
ATOM   4627  HA  THR A 304       7.952  -3.929   5.558  1.00 92.47           H
ATOM   4628  CB  THR A 304       9.095  -5.541   6.415  1.00 92.47           C
ATOM   4629  HB  THR A 304       9.058  -6.627   6.498  1.00 92.47           H
ATOM   4630  OG1 THR A 304       9.114  -4.831   7.651  1.00 92.47           O
ATOM   4631  HG1 THR A 304       8.697  -5.386   8.371  1.00 92.47           H
ATOM   4632  CG2 THR A 304      10.397  -5.125   5.727  1.00 92.47           C
ATOM   4633 1HG2 THR A 304      10.465  -4.038   5.705  1.00 92.47           H
ATOM   4634 2HG2 THR A 304      10.408  -5.511   4.708  1.00 92.47           H
ATOM   4635 3HG2 THR A 304      11.245  -5.532   6.278  1.00 92.47           H
ATOM   4636  HN  THR A 304       6.875  -5.853   7.327  1.00 92.47           H
ATOM   4637  N   ILE A 305       7.038  -6.797   4.306  1.00 92.51           N
ATOM   4638  CA  ILE A 305       6.735  -7.478   3.059  1.00 92.51           C
ATOM   4639  C   ILE A 305       5.769  -6.622   2.237  1.00 92.51           C
ATOM   4640  O   ILE A 305       5.911  -6.514   1.020  1.00 92.51           O
ATOM   4641  HA  ILE A 305       7.668  -7.575   2.504  1.00 92.51           H
ATOM   4642  CB  ILE A 305       6.222  -8.893   3.332  1.00 92.51           C
ATOM   4643  HB  ILE A 305       5.408  -8.828   4.055  1.00 92.51           H
ATOM   4644  CG1 ILE A 305       7.315  -9.761   3.959  1.00 92.51           C
ATOM   4645 1HG1 ILE A 305       8.075  -9.990   3.213  1.00 92.51           H
ATOM   4646 2HG1 ILE A 305       7.808  -9.209   4.759  1.00 92.51           H
ATOM   4647  CG2 ILE A 305       5.648  -9.523   2.061  1.00 92.51           C
ATOM   4648 1HG2 ILE A 305       4.820  -8.916   1.697  1.00 92.51           H
ATOM   4649 2HG2 ILE A 305       6.425  -9.574   1.298  1.00 92.51           H
ATOM   4650 3HG2 ILE A 305       5.290 -10.529   2.284  1.00 92.51           H
ATOM   4651  CD1 ILE A 305       6.731 -11.061   4.515  1.00 92.51           C
ATOM   4652 1HD1 ILE A 305       5.988 -10.829   5.278  1.00 92.51           H
ATOM   4653 2HD1 ILE A 305       6.259 -11.622   3.708  1.00 92.51           H
ATOM   4654 3HD1 ILE A 305       7.529 -11.659   4.955  1.00 92.51           H
ATOM   4655  HN  ILE A 305       6.756  -7.284   5.133  1.00 92.51           H
ATOM   4656  N   ALA A 306       4.808  -6.034   2.936  1.00 90.91           N
ATOM   4657  CA  ALA A 306       3.779  -5.247   2.278  1.00 90.91           C
ATOM   4658  C   ALA A 306       4.423  -4.031   1.610  1.00 90.91           C
ATOM   4659  O   ALA A 306       4.000  -3.614   0.533  1.00 90.91           O
ATOM   4660  HA  ALA A 306       3.322  -5.873   1.512  1.00 90.91           H
ATOM   4661  CB  ALA A 306       2.708  -4.854   3.297  1.00 90.91           C
ATOM   4662 1HB  ALA A 306       2.262  -5.754   3.721  1.00 90.91           H
ATOM   4663 2HB  ALA A 306       3.162  -4.265   4.093  1.00 90.91           H
ATOM   4664 3HB  ALA A 306       1.936  -4.264   2.803  1.00 90.91           H
ATOM   4665  HN  ALA A 306       4.727  -6.090   3.931  1.00 90.91           H
ATOM   4666  N   PHE A 307       5.435  -3.495   2.277  1.00 91.01           N
ATOM   4667  CA  PHE A 307       6.093  -2.292   1.799  1.00 91.01           C
ATOM   4668  C   PHE A 307       6.968  -2.592   0.580  1.00 91.01           C
ATOM   4669  O   PHE A 307       7.117  -1.751  -0.304  1.00 91.01           O
ATOM   4670  HA  PHE A 307       5.311  -1.586   1.517  1.00 91.01           H
ATOM   4671  CB  PHE A 307       6.981  -1.785   2.937  1.00 91.01           C
ATOM   4672 1HB  PHE A 307       7.592  -2.610   3.302  1.00 91.01           H
ATOM   4673 2HB  PHE A 307       7.664  -1.032   2.544  1.00 91.01           H
ATOM   4674  CG  PHE A 307       6.205  -1.185   4.112  1.00 91.01           C
ATOM   4675  CD1 PHE A 307       4.845  -1.189   4.101  1.00 91.01           C
ATOM   4676  HD1 PHE A 307       4.308  -1.619   3.256  1.00 91.01           H
ATOM   4677  CD2 PHE A 307       6.876  -0.649   5.167  1.00 91.01           C
ATOM   4678  HD2 PHE A 307       7.965  -0.647   5.175  1.00 91.01           H
ATOM   4679  CE1 PHE A 307       4.125  -0.632   5.191  1.00 91.01           C
ATOM   4680  HE1 PHE A 307       3.035  -0.635   5.183  1.00 91.01           H
ATOM   4681  CE2 PHE A 307       6.156  -0.093   6.257  1.00 91.01           C
ATOM   4682  HE2 PHE A 307       6.693   0.337   7.102  1.00 91.01           H
ATOM   4683  CZ  PHE A 307       4.796  -0.096   6.246  1.00 91.01           C
ATOM   4684  HZ  PHE A 307       4.243   0.331   7.083  1.00 91.01           H
ATOM   4685  HN  PHE A 307       5.804  -3.869   3.128  1.00 91.01           H
ATOM   4686  N   PHE A 308       7.524  -3.795   0.573  1.00 90.42           N
ATOM   4687  CA  PHE A 308       8.414  -4.202  -0.501  1.00 90.42           C
ATOM   4688  C   PHE A 308       7.687  -4.197  -1.847  1.00 90.42           C
ATOM   4689  O   PHE A 308       8.320  -4.111  -2.898  1.00 90.42           O
ATOM   4690  HA  PHE A 308       9.234  -3.485  -0.530  1.00 90.42           H
ATOM   4691  CB  PHE A 308       8.871  -5.628  -0.187  1.00 90.42           C
ATOM   4692 1HB  PHE A 308       9.183  -5.677   0.857  1.00 90.42           H
ATOM   4693 2HB  PHE A 308       8.023  -6.303  -0.298  1.00 90.42           H
ATOM   4694  CG  PHE A 308      10.019  -6.122  -1.070  1.00 90.42           C
ATOM   4695  CD1 PHE A 308       9.761  -6.945  -2.122  1.00 90.42           C
ATOM   4696  HD1 PHE A 308       8.737  -7.252  -2.335  1.00 90.42           H
ATOM   4697  CD2 PHE A 308      11.296  -5.739  -0.804  1.00 90.42           C
ATOM   4698  HD2 PHE A 308      11.502  -5.080   0.040  1.00 90.42           H
ATOM   4699  CE1 PHE A 308      10.826  -7.404  -2.942  1.00 90.42           C
ATOM   4700  HE1 PHE A 308      10.619  -8.063  -3.785  1.00 90.42           H
ATOM   4701  CE2 PHE A 308      12.361  -6.198  -1.623  1.00 90.42           C
ATOM   4702  HE2 PHE A 308      13.384  -5.891  -1.410  1.00 90.42           H
ATOM   4703  CZ  PHE A 308      12.103  -7.020  -2.675  1.00 90.42           C
ATOM   4704  HZ  PHE A 308      12.920  -7.372  -3.305  1.00 90.42           H
ATOM   4705  HN  PHE A 308       7.375  -4.484   1.283  1.00 90.42           H
ATOM   4706  N   HIS A 309       6.367  -4.291  -1.771  1.00 87.48           N
ATOM   4707  CA  HIS A 309       5.550  -4.337  -2.971  1.00 87.48           C
ATOM   4708  C   HIS A 309       5.779  -3.069  -3.797  1.00 87.48           C
ATOM   4709  O   HIS A 309       5.828  -3.124  -5.025  1.00 87.48           O
ATOM   4710  HA  HIS A 309       5.887  -5.200  -3.546  1.00 87.48           H
ATOM   4711  CB  HIS A 309       4.078  -4.556  -2.618  1.00 87.48           C
ATOM   4712 1HB  HIS A 309       3.989  -5.466  -2.024  1.00 87.48           H
ATOM   4713 2HB  HIS A 309       3.738  -3.732  -1.992  1.00 87.48           H
ATOM   4714  CG  HIS A 309       3.168  -4.666  -3.819  1.00 87.48           C
ATOM   4715  ND1 HIS A 309       2.596  -3.564  -4.429  1.00 87.48           N
ATOM   4716  HD1 HIS A 309       2.720  -2.611  -4.150  1.00 87.48           H
ATOM   4717  CD2 HIS A 309       2.739  -5.758  -4.515  1.00 87.48           C
ATOM   4718  HD2 HIS A 309       3.001  -6.794  -4.301  1.00 87.48           H
ATOM   4719  CE1 HIS A 309       1.857  -3.984  -5.445  1.00 87.48           C
ATOM   4720  HE1 HIS A 309       1.279  -3.354  -6.121  1.00 87.48           H
ATOM   4721  NE2 HIS A 309       1.947  -5.345  -5.496  1.00 87.48           N
ATOM   4722  HN  HIS A 309       5.859  -4.335  -0.911  1.00 87.48           H
ATOM   4723  N   SER A 310       5.914  -1.957  -3.090  1.00 87.30           N
ATOM   4724  CA  SER A 310       5.908  -0.655  -3.735  1.00 87.30           C
ATOM   4725  C   SER A 310       7.165  -0.489  -4.591  1.00 87.30           C
ATOM   4726  O   SER A 310       7.256   0.439  -5.393  1.00 87.30           O
ATOM   4727  HA  SER A 310       5.015  -0.647  -4.360  1.00 87.30           H
ATOM   4728  CB  SER A 310       5.817   0.470  -2.702  1.00 87.30           C
ATOM   4729 1HB  SER A 310       6.636   0.376  -1.989  1.00 87.30           H
ATOM   4730 2HB  SER A 310       5.938   1.432  -3.202  1.00 87.30           H
ATOM   4731  OG  SER A 310       4.575   0.454  -2.002  1.00 87.30           O
ATOM   4732  HG  SER A 310       3.849   0.819  -2.585  1.00 87.30           H
ATOM   4733  HN  SER A 310       6.025  -1.936  -2.096  1.00 87.30           H
ATOM   4734  N   CYS A 311       8.103  -1.403  -4.391  1.00 89.48           N
ATOM   4735  CA  CYS A 311       9.336  -1.391  -5.160  1.00 89.48           C
ATOM   4736  C   CYS A 311       9.224  -2.446  -6.262  1.00 89.48           C
ATOM   4737  O   CYS A 311      10.080  -2.523  -7.142  1.00 89.48           O
ATOM   4738  HA  CYS A 311       9.428  -0.393  -5.588  1.00 89.48           H
ATOM   4739  CB  CYS A 311      10.560  -1.621  -4.272  1.00 89.48           C
ATOM   4740 1HB  CYS A 311      11.470  -1.385  -4.824  1.00 89.48           H
ATOM   4741 2HB  CYS A 311      10.526  -0.951  -3.412  1.00 89.48           H
ATOM   4742  SG  CYS A 311      10.605  -3.361  -3.706  1.00 89.48           S
ATOM   4743  HG  CYS A 311      11.782  -3.277  -3.093  1.00 89.48           H
ATOM   4744  HN  CYS A 311       8.032  -2.140  -3.719  1.00 89.48           H
ATOM   4745  N   LEU A 312       8.162  -3.234  -6.178  1.00 85.95           N
ATOM   4746  CA  LEU A 312       8.022  -4.396  -7.039  1.00 85.95           C
ATOM   4747  C   LEU A 312       7.358  -3.977  -8.352  1.00 85.95           C
ATOM   4748  O   LEU A 312       7.645  -4.542  -9.405  1.00 85.95           O
ATOM   4749  HA  LEU A 312       9.025  -4.761  -7.261  1.00 85.95           H
ATOM   4750  CB  LEU A 312       7.284  -5.519  -6.307  1.00 85.95           C
ATOM   4751 1HB  LEU A 312       6.418  -5.089  -5.803  1.00 85.95           H
ATOM   4752 2HB  LEU A 312       6.904  -6.221  -7.049  1.00 85.95           H
ATOM   4753  CG  LEU A 312       8.102  -6.301  -5.278  1.00 85.95           C
ATOM   4754  HG  LEU A 312       8.394  -5.616  -4.482  1.00 85.95           H
ATOM   4755  CD1 LEU A 312       7.263  -7.408  -4.637  1.00 85.95           C
ATOM   4756 1HD1 LEU A 312       6.401  -6.967  -4.136  1.00 85.95           H
ATOM   4757 2HD1 LEU A 312       6.921  -8.098  -5.408  1.00 85.95           H
ATOM   4758 3HD1 LEU A 312       7.869  -7.948  -3.909  1.00 85.95           H
ATOM   4759  CD2 LEU A 312       9.389  -6.845  -5.900  1.00 85.95           C
ATOM   4760 1HD2 LEU A 312       9.140  -7.510  -6.727  1.00 85.95           H
ATOM   4761 2HD2 LEU A 312       9.993  -6.016  -6.270  1.00 85.95           H
ATOM   4762 3HD2 LEU A 312       9.952  -7.397  -5.147  1.00 85.95           H
ATOM   4763  HN  LEU A 312       7.408  -3.089  -5.538  1.00 85.95           H
ATOM   4764  N   ASN A 313       6.483  -2.988  -8.245  1.00 80.20           N
ATOM   4765  CA  ASN A 313       5.624  -2.625  -9.360  1.00 80.20           C
ATOM   4766  C   ASN A 313       6.488  -2.318 -10.585  1.00 80.20           C
ATOM   4767  O   ASN A 313       6.280  -2.889 -11.654  1.00 80.20           O
ATOM   4768  HA  ASN A 313       4.974  -3.487  -9.513  1.00 80.20           H
ATOM   4769  CB  ASN A 313       4.800  -1.376  -9.037  1.00 80.20           C
ATOM   4770 1HB  ASN A 313       5.427  -0.644  -8.528  1.00 80.20           H
ATOM   4771 2HB  ASN A 313       4.457  -0.914  -9.962  1.00 80.20           H
ATOM   4772  CG  ASN A 313       3.598  -1.725  -8.158  1.00 80.20           C
ATOM   4773  OD1 ASN A 313       3.095  -2.837  -8.161  1.00 80.20           O
ATOM   4774  ND2 ASN A 313       3.166  -0.716  -7.407  1.00 80.20           N
ATOM   4775 1HD2 ASN A 313       3.623   0.172  -7.452  1.00 80.20           H
ATOM   4776 2HD2 ASN A 313       2.383  -0.845  -6.798  1.00 80.20           H
ATOM   4777  HN  ASN A 313       6.356  -2.440  -7.418  1.00 80.20           H
ATOM   4778  N   PRO A 314       7.468  -1.414 -10.452  1.00 78.39           N
ATOM   4779  CA  PRO A 314       8.303  -1.034 -11.595  1.00 78.39           C
ATOM   4780  C   PRO A 314       8.921  -2.240 -12.284  1.00 78.39           C
ATOM   4781  O   PRO A 314       8.971  -2.299 -13.512  1.00 78.39           O
ATOM   4782  HA  PRO A 314       7.694  -0.550 -12.359  1.00 78.39           H
ATOM   4783  CB  PRO A 314       9.368  -0.124 -10.979  1.00 78.39           C
ATOM   4784 1HB  PRO A 314      10.255  -0.686 -10.686  1.00 78.39           H
ATOM   4785 2HB  PRO A 314       9.695   0.643 -11.680  1.00 78.39           H
ATOM   4786  CG  PRO A 314       8.660   0.481  -9.772  1.00 78.39           C
ATOM   4787 1HG  PRO A 314       9.369   0.866  -9.039  1.00 78.39           H
ATOM   4788 2HG  PRO A 314       8.024   1.319 -10.054  1.00 78.39           H
ATOM   4789  CD  PRO A 314       7.856  -0.689  -9.229  1.00 78.39           C
ATOM   4790 1HD  PRO A 314       8.450  -1.315  -8.564  1.00 78.39           H
ATOM   4791 2HD  PRO A 314       6.990  -0.354  -8.657  1.00 78.39           H
ATOM   4792  N   VAL A 315       9.380  -3.177 -11.468  1.00 79.48           N
ATOM   4793  CA  VAL A 315      10.096  -4.332 -11.982  1.00 79.48           C
ATOM   4794  C   VAL A 315       9.163  -5.147 -12.881  1.00 79.48           C
ATOM   4795  O   VAL A 315       9.568  -5.606 -13.947  1.00 79.48           O
ATOM   4796  HA  VAL A 315      10.927  -3.963 -12.583  1.00 79.48           H
ATOM   4797  CB  VAL A 315      10.673  -5.148 -10.824  1.00 79.48           C
ATOM   4798  HB  VAL A 315       9.844  -5.465 -10.191  1.00 79.48           H
ATOM   4799  CG1 VAL A 315      11.380  -6.405 -11.337  1.00 79.48           C
ATOM   4800 1HG1 VAL A 315      10.668  -7.025 -11.881  1.00 79.48           H
ATOM   4801 2HG1 VAL A 315      12.194  -6.117 -12.002  1.00 79.48           H
ATOM   4802 3HG1 VAL A 315      11.781  -6.966 -10.493  1.00 79.48           H
ATOM   4803  CG2 VAL A 315      11.617  -4.298  -9.971  1.00 79.48           C
ATOM   4804 1HG2 VAL A 315      12.440  -3.938 -10.589  1.00 79.48           H
ATOM   4805 2HG2 VAL A 315      11.071  -3.448  -9.562  1.00 79.48           H
ATOM   4806 3HG2 VAL A 315      12.013  -4.903  -9.155  1.00 79.48           H
ATOM   4807  HN  VAL A 315       9.269  -3.157 -10.474  1.00 79.48           H
ATOM   4808  N   LEU A 316       7.932  -5.300 -12.416  1.00 77.49           N
ATOM   4809  CA  LEU A 316       6.962  -6.120 -13.124  1.00 77.49           C
ATOM   4810  C   LEU A 316       6.774  -5.572 -14.539  1.00 77.49           C
ATOM   4811  O   LEU A 316       6.656  -6.337 -15.495  1.00 77.49           O
ATOM   4812  HA  LEU A 316       7.376  -7.126 -13.195  1.00 77.49           H
ATOM   4813  CB  LEU A 316       5.662  -6.220 -12.324  1.00 77.49           C
ATOM   4814 1HB  LEU A 316       5.294  -5.211 -12.138  1.00 77.49           H
ATOM   4815 2HB  LEU A 316       4.917  -6.722 -12.942  1.00 77.49           H
ATOM   4816  CG  LEU A 316       5.752  -6.956 -10.986  1.00 77.49           C
ATOM   4817  HG  LEU A 316       6.473  -6.434 -10.357  1.00 77.49           H
ATOM   4818  CD1 LEU A 316       4.409  -6.928 -10.253  1.00 77.49           C
ATOM   4819 1HD1 LEU A 316       4.120  -5.894 -10.065  1.00 77.49           H
ATOM   4820 2HD1 LEU A 316       3.649  -7.411 -10.867  1.00 77.49           H
ATOM   4821 3HD1 LEU A 316       4.501  -7.457  -9.305  1.00 77.49           H
ATOM   4822  CD2 LEU A 316       6.270  -8.383 -11.178  1.00 77.49           C
ATOM   4823 1HD2 LEU A 316       5.592  -8.930 -11.833  1.00 77.49           H
ATOM   4824 2HD2 LEU A 316       7.262  -8.351 -11.627  1.00 77.49           H
ATOM   4825 3HD2 LEU A 316       6.324  -8.883 -10.211  1.00 77.49           H
ATOM   4826  HN  LEU A 316       7.594  -4.878 -11.575  1.00 77.49           H
ATOM   4827  N   TYR A 317       6.750  -4.250 -14.629  1.00 74.65           N
ATOM   4828  CA  TYR A 317       6.531  -3.590 -15.906  1.00 74.65           C
ATOM   4829  C   TYR A 317       7.732  -3.779 -16.834  1.00 74.65           C
ATOM   4830  O   TYR A 317       7.568  -3.949 -18.041  1.00 74.65           O
ATOM   4831  HA  TYR A 317       5.650  -4.037 -16.368  1.00 74.65           H
ATOM   4832  CB  TYR A 317       6.374  -2.102 -15.590  1.00 74.65           C
ATOM   4833 1HB  TYR A 317       7.292  -1.740 -15.126  1.00 74.65           H
ATOM   4834 2HB  TYR A 317       6.251  -1.553 -16.524  1.00 74.65           H
ATOM   4835  CG  TYR A 317       5.195  -1.782 -14.669  1.00 74.65           C
ATOM   4836  CD1 TYR A 317       4.016  -2.489 -14.786  1.00 74.65           C
ATOM   4837  HD1 TYR A 317       3.924  -3.275 -15.536  1.00 74.65           H
ATOM   4838  CD2 TYR A 317       5.311  -0.786 -13.720  1.00 74.65           C
ATOM   4839  HD2 TYR A 317       6.242  -0.227 -13.627  1.00 74.65           H
ATOM   4840  CE1 TYR A 317       2.906  -2.188 -13.920  1.00 74.65           C
ATOM   4841  HE1 TYR A 317       1.969  -2.738 -14.002  1.00 74.65           H
ATOM   4842  CE2 TYR A 317       4.201  -0.485 -12.853  1.00 74.65           C
ATOM   4843  HE2 TYR A 317       4.279   0.299 -12.100  1.00 74.65           H
ATOM   4844  CZ  TYR A 317       3.054  -1.201 -12.996  1.00 74.65           C
ATOM   4845  OH  TYR A 317       2.006  -0.916 -12.177  1.00 74.65           O
ATOM   4846  HH  TYR A 317       1.275  -1.586 -12.311  1.00 74.65           H
ATOM   4847  HN  TYR A 317       6.877  -3.634 -13.852  1.00 74.65           H
ATOM   4848  N   VAL A 318       8.914  -3.743 -16.235  1.00 72.47           N
ATOM   4849  CA  VAL A 318      10.144  -3.869 -16.998  1.00 72.47           C
ATOM   4850  C   VAL A 318      10.182  -5.241 -17.673  1.00 72.47           C
ATOM   4851  O   VAL A 318      10.499  -5.345 -18.857  1.00 72.47           O
ATOM   4852  HA  VAL A 318      10.133  -3.098 -17.769  1.00 72.47           H
ATOM   4853  CB  VAL A 318      11.350  -3.615 -16.091  1.00 72.47           C
ATOM   4854  HB  VAL A 318      11.266  -4.275 -15.228  1.00 72.47           H
ATOM   4855  CG1 VAL A 318      12.658  -3.949 -16.812  1.00 72.47           C
ATOM   4856 1HG1 VAL A 318      12.654  -5.000 -17.103  1.00 72.47           H
ATOM   4857 2HG1 VAL A 318      12.752  -3.326 -17.701  1.00 72.47           H
ATOM   4858 3HG1 VAL A 318      13.499  -3.760 -16.145  1.00 72.47           H
ATOM   4859  CG2 VAL A 318      11.359  -2.173 -15.580  1.00 72.47           C
ATOM   4860 1HG2 VAL A 318      11.408  -1.488 -16.427  1.00 72.47           H
ATOM   4861 2HG2 VAL A 318      10.448  -1.983 -15.012  1.00 72.47           H
ATOM   4862 3HG2 VAL A 318      12.226  -2.020 -14.939  1.00 72.47           H
ATOM   4863  HN  VAL A 318       9.038  -3.630 -15.249  1.00 72.47           H
ATOM   4864  N   PHE A 319       9.855  -6.259 -16.891  1.00 71.10           N
ATOM   4865  CA  PHE A 319      10.073  -7.631 -17.319  1.00 71.10           C
ATOM   4866  C   PHE A 319       8.870  -8.158 -18.104  1.00 71.10           C
ATOM   4867  O   PHE A 319       9.034  -8.887 -19.081  1.00 71.10           O
ATOM   4868  HA  PHE A 319      10.953  -7.633 -17.961  1.00 71.10           H
ATOM   4869  CB  PHE A 319      10.248  -8.471 -16.052  1.00 71.10           C
ATOM   4870 1HB  PHE A 319       9.508  -8.159 -15.316  1.00 71.10           H
ATOM   4871 2HB  PHE A 319      10.041  -9.515 -16.289  1.00 71.10           H
ATOM   4872  CG  PHE A 319      11.641  -8.372 -15.427  1.00 71.10           C
ATOM   4873  CD1 PHE A 319      12.711  -8.922 -16.061  1.00 71.10           C
ATOM   4874  HD1 PHE A 319      12.577  -9.434 -17.014  1.00 71.10           H
ATOM   4875  CD2 PHE A 319      11.809  -7.734 -14.238  1.00 71.10           C
ATOM   4876  HD2 PHE A 319      10.951  -7.293 -13.730  1.00 71.10           H
ATOM   4877  CE1 PHE A 319      14.004  -8.830 -15.481  1.00 71.10           C
ATOM   4878  HE1 PHE A 319      14.862  -9.271 -15.989  1.00 71.10           H
ATOM   4879  CE2 PHE A 319      13.102  -7.641 -13.659  1.00 71.10           C
ATOM   4880  HE2 PHE A 319      13.237  -7.130 -12.705  1.00 71.10           H
ATOM   4881  CZ  PHE A 319      14.172  -8.192 -14.292  1.00 71.10           C
ATOM   4882  HZ  PHE A 319      15.165  -8.121 -13.847  1.00 71.10           H
ATOM   4883  HN  PHE A 319       9.448  -6.159 -15.983  1.00 71.10           H
ATOM   4884  N   VAL A 320       7.689  -7.769 -17.647  1.00 70.82           N
ATOM   4885  CA  VAL A 320       6.460  -8.347 -18.163  1.00 70.82           C
ATOM   4886  C   VAL A 320       5.873  -7.420 -19.228  1.00 70.82           C
ATOM   4887  O   VAL A 320       5.149  -7.868 -20.116  1.00 70.82           O
ATOM   4888  HA  VAL A 320       6.714  -9.300 -18.629  1.00 70.82           H
ATOM   4889  CB  VAL A 320       5.490  -8.627 -17.013  1.00 70.82           C
ATOM   4890  HB  VAL A 320       4.987  -7.692 -16.765  1.00 70.82           H
ATOM   4891  CG1 VAL A 320       4.421  -9.639 -17.431  1.00 70.82           C
ATOM   4892 1HG1 VAL A 320       3.857  -9.244 -18.276  1.00 70.82           H
ATOM   4893 2HG1 VAL A 320       4.900 -10.575 -17.719  1.00 70.82           H
ATOM   4894 3HG1 VAL A 320       3.745  -9.819 -16.595  1.00 70.82           H
ATOM   4895  CG2 VAL A 320       6.239  -9.103 -15.767  1.00 70.82           C
ATOM   4896 1HG2 VAL A 320       6.781 -10.020 -15.997  1.00 70.82           H
ATOM   4897 2HG2 VAL A 320       6.944  -8.334 -15.451  1.00 70.82           H
ATOM   4898 3HG2 VAL A 320       5.526  -9.294 -14.965  1.00 70.82           H
ATOM   4899  HN  VAL A 320       7.564  -7.074 -16.939  1.00 70.82           H
ATOM   4900  N   GLY A 321       6.206  -6.143 -19.105  1.00 72.38           N
ATOM   4901  CA  GLY A 321       5.654  -5.136 -19.995  1.00 72.38           C
ATOM   4902  C   GLY A 321       6.481  -5.025 -21.277  1.00 72.38           C
ATOM   4903  O   GLY A 321       7.477  -4.304 -21.317  1.00 72.38           O
ATOM   4904 1HA  GLY A 321       4.624  -5.390 -20.243  1.00 72.38           H
ATOM   4905 2HA  GLY A 321       5.631  -4.171 -19.488  1.00 72.38           H
ATOM   4906  HN  GLY A 321       6.839  -5.795 -18.413  1.00 72.38           H
ATOM   4907  N   GLU A 322       6.038  -5.750 -22.294  1.00 73.36           N
ATOM   4908  CA  GLU A 322       6.652  -5.652 -23.607  1.00 73.36           C
ATOM   4909  C   GLU A 322       6.663  -4.197 -24.081  1.00 73.36           C
ATOM   4910  O   GLU A 322       7.661  -3.725 -24.623  1.00 73.36           O
ATOM   4911  HA  GLU A 322       7.675  -6.005 -23.475  1.00 73.36           H
ATOM   4912  CB  GLU A 322       5.937  -6.553 -24.615  1.00 73.36           C
ATOM   4913 1HB  GLU A 322       4.858  -6.437 -24.510  1.00 73.36           H
ATOM   4914 2HB  GLU A 322       6.297  -6.337 -25.621  1.00 73.36           H
ATOM   4915  CG  GLU A 322       6.250  -8.027 -24.353  1.00 73.36           C
ATOM   4916 1HG  GLU A 322       7.330  -8.171 -24.312  1.00 73.36           H
ATOM   4917 2HG  GLU A 322       5.852  -8.319 -23.381  1.00 73.36           H
ATOM   4918  CD  GLU A 322       5.652  -8.917 -25.444  1.00 73.36           C
ATOM   4919  OE1 GLU A 322       5.928 -10.136 -25.397  1.00 73.36           O
ATOM   4920  OE2 GLU A 322       4.933  -8.359 -26.301  1.00 73.36           O
ATOM   4921  HN  GLU A 322       5.275  -6.393 -22.231  1.00 73.36           H
ATOM   4922  N   ARG A 323       5.541  -3.528 -23.860  1.00 74.38           N
ATOM   4923  CA  ARG A 323       5.385  -2.157 -24.315  1.00 74.38           C
ATOM   4924  C   ARG A 323       6.381  -1.244 -23.598  1.00 74.38           C
ATOM   4925  O   ARG A 323       7.002  -0.385 -24.223  1.00 74.38           O
ATOM   4926  HA  ARG A 323       5.587  -2.194 -25.385  1.00 74.38           H
ATOM   4927  CB  ARG A 323       3.964  -1.650 -24.060  1.00 74.38           C
ATOM   4928 1HB  ARG A 323       3.253  -2.464 -24.201  1.00 74.38           H
ATOM   4929 2HB  ARG A 323       3.872  -1.322 -23.025  1.00 74.38           H
ATOM   4930  CG  ARG A 323       3.617  -0.494 -25.000  1.00 74.38           C
ATOM   4931 1HG  ARG A 323       4.322   0.324 -24.852  1.00 74.38           H
ATOM   4932 2HG  ARG A 323       3.720  -0.820 -26.035  1.00 74.38           H
ATOM   4933  CD  ARG A 323       2.191   0.003 -24.755  1.00 74.38           C
ATOM   4934 1HD  ARG A 323       1.598  -0.783 -24.288  1.00 74.38           H
ATOM   4935 2HD  ARG A 323       2.205   0.845 -24.063  1.00 74.38           H
ATOM   4936  NE  ARG A 323       1.571   0.411 -26.035  1.00 74.38           N
ATOM   4937  HE  ARG A 323       2.112   0.316 -26.870  1.00 74.38           H
ATOM   4938  CZ  ARG A 323       0.328   0.900 -26.145  1.00 74.38           C
ATOM   4939  NH1 ARG A 323      -0.443   1.049 -25.060  1.00 74.38           N
ATOM   4940 1HH1 ARG A 323      -0.092   0.795 -24.158  1.00 74.38           H
ATOM   4941 2HH1 ARG A 323      -1.369   1.415 -25.150  1.00 74.38           H
ATOM   4942  NH2 ARG A 323      -0.132   1.237 -27.358  1.00 74.38           N
ATOM   4943 1HH2 ARG A 323      -1.058   1.604 -27.457  1.00 74.38           H
ATOM   4944 2HH2 ARG A 323       0.449   1.123 -28.163  1.00 74.38           H
ATOM   4945  HN  ARG A 323       4.749  -3.907 -23.381  1.00 74.38           H
ATOM   4946  N   PHE A 324       6.503  -1.460 -22.297  1.00 76.12           N
ATOM   4947  CA  PHE A 324       7.352  -0.615 -21.474  1.00 76.12           C
ATOM   4948  C   PHE A 324       8.823  -0.769 -21.865  1.00 76.12           C
ATOM   4949  O   PHE A 324       9.559   0.214 -21.928  1.00 76.12           O
ATOM   4950  HA  PHE A 324       7.040   0.416 -21.639  1.00 76.12           H
ATOM   4951  CB  PHE A 324       7.171  -1.075 -20.026  1.00 76.12           C
ATOM   4952 1HB  PHE A 324       6.106  -1.117 -19.799  1.00 76.12           H
ATOM   4953 2HB  PHE A 324       7.559  -2.088 -19.926  1.00 76.12           H
ATOM   4954  CG  PHE A 324       7.862  -0.177 -18.997  1.00 76.12           C
ATOM   4955  CD1 PHE A 324       9.134  -0.450 -18.601  1.00 76.12           C
ATOM   4956  HD1 PHE A 324       9.661  -1.309 -19.016  1.00 76.12           H
ATOM   4957  CD2 PHE A 324       7.204   0.895 -18.479  1.00 76.12           C
ATOM   4958  HD2 PHE A 324       6.184   1.114 -18.797  1.00 76.12           H
ATOM   4959  CE1 PHE A 324       9.774   0.383 -17.646  1.00 76.12           C
ATOM   4960  HE1 PHE A 324      10.794   0.164 -17.328  1.00 76.12           H
ATOM   4961  CE2 PHE A 324       7.845   1.729 -17.525  1.00 76.12           C
ATOM   4962  HE2 PHE A 324       7.317   2.587 -17.110  1.00 76.12           H
ATOM   4963  CZ  PHE A 324       9.116   1.455 -17.128  1.00 76.12           C
ATOM   4964  HZ  PHE A 324       9.608   2.095 -16.396  1.00 76.12           H
ATOM   4965  HN  PHE A 324       6.035  -2.195 -21.806  1.00 76.12           H
ATOM   4966  N   ARG A 325       9.208  -2.012 -22.118  1.00 76.88           N
ATOM   4967  CA  ARG A 325      10.562  -2.300 -22.561  1.00 76.88           C
ATOM   4968  C   ARG A 325      10.887  -1.503 -23.826  1.00 76.88           C
ATOM   4969  O   ARG A 325      11.967  -0.924 -23.938  1.00 76.88           O
ATOM   4970  HA  ARG A 325      11.198  -1.995 -21.730  1.00 76.88           H
ATOM   4971  CB  ARG A 325      10.741  -3.793 -22.847  1.00 76.88           C
ATOM   4972 1HB  ARG A 325       9.767  -4.259 -22.990  1.00 76.88           H
ATOM   4973 2HB  ARG A 325      11.297  -3.925 -23.775  1.00 76.88           H
ATOM   4974  CG  ARG A 325      11.481  -4.485 -21.700  1.00 76.88           C
ATOM   4975 1HG  ARG A 325      12.470  -4.043 -21.581  1.00 76.88           H
ATOM   4976 2HG  ARG A 325      10.945  -4.322 -20.765  1.00 76.88           H
ATOM   4977  CD  ARG A 325      11.615  -5.987 -21.962  1.00 76.88           C
ATOM   4978 1HD  ARG A 325      10.629  -6.429 -22.104  1.00 76.88           H
ATOM   4979 2HD  ARG A 325      12.176  -6.155 -22.881  1.00 76.88           H
ATOM   4980  NE  ARG A 325      12.302  -6.639 -20.825  1.00 76.88           N
ATOM   4981  HE  ARG A 325      12.412  -6.115 -19.980  1.00 76.88           H
ATOM   4982  CZ  ARG A 325      12.787  -7.888 -20.857  1.00 76.88           C
ATOM   4983  NH1 ARG A 325      12.668  -8.636 -21.962  1.00 76.88           N
ATOM   4984 1HH1 ARG A 325      12.215  -8.263 -22.772  1.00 76.88           H
ATOM   4985 2HH1 ARG A 325      13.033  -9.567 -21.978  1.00 76.88           H
ATOM   4986  NH2 ARG A 325      13.392  -8.378 -19.766  1.00 76.88           N
ATOM   4987 1HH2 ARG A 325      13.759  -9.308 -19.773  1.00 76.88           H
ATOM   4988 2HH2 ARG A 325      13.477  -7.813 -18.945  1.00 76.88           H
ATOM   4989  HN  ARG A 325       8.615  -2.811 -22.025  1.00 76.88           H
ATOM   4990  N   ARG A 326       9.934  -1.499 -24.746  1.00 77.68           N
ATOM   4991  CA  ARG A 326      10.100  -0.771 -25.992  1.00 77.68           C
ATOM   4992  C   ARG A 326      10.253   0.726 -25.716  1.00 77.68           C
ATOM   4993  O   ARG A 326      11.120   1.382 -26.292  1.00 77.68           O
ATOM   4994  HA  ARG A 326      11.006  -1.182 -26.437  1.00 77.68           H
ATOM   4995  CB  ARG A 326       8.906  -0.991 -26.923  1.00 77.68           C
ATOM   4996 1HB  ARG A 326       7.978  -0.873 -26.363  1.00 77.68           H
ATOM   4997 2HB  ARG A 326       8.905  -0.233 -27.705  1.00 77.68           H
ATOM   4998  CG  ARG A 326       8.953  -2.384 -27.555  1.00 77.68           C
ATOM   4999 1HG  ARG A 326       9.869  -2.493 -28.135  1.00 77.68           H
ATOM   5000 2HG  ARG A 326       8.979  -3.142 -26.772  1.00 77.68           H
ATOM   5001  CD  ARG A 326       7.740  -2.618 -28.457  1.00 77.68           C
ATOM   5002 1HD  ARG A 326       6.828  -2.316 -27.941  1.00 77.68           H
ATOM   5003 2HD  ARG A 326       7.818  -2.001 -29.353  1.00 77.68           H
ATOM   5004  NE  ARG A 326       7.657  -4.046 -28.834  1.00 77.68           N
ATOM   5005  HE  ARG A 326       8.079  -4.717 -28.224  1.00 77.68           H
ATOM   5006  CZ  ARG A 326       7.052  -4.498 -29.942  1.00 77.68           C
ATOM   5007  NH1 ARG A 326       6.470  -3.644 -30.795  1.00 77.68           N
ATOM   5008 1HH1 ARG A 326       6.485  -2.661 -30.607  1.00 77.68           H
ATOM   5009 2HH1 ARG A 326       6.021  -3.988 -31.619  1.00 77.68           H
ATOM   5010  NH2 ARG A 326       7.038  -5.816 -30.183  1.00 77.68           N
ATOM   5011 1HH2 ARG A 326       6.591  -6.169 -31.005  1.00 77.68           H
ATOM   5012 2HH2 ARG A 326       7.475  -6.446 -29.541  1.00 77.68           H
ATOM   5013  HN  ARG A 326       9.063  -1.980 -24.651  1.00 77.68           H
ATOM   5014  N   ASP A 327       9.397   1.223 -24.835  1.00 79.90           N
ATOM   5015  CA  ASP A 327       9.368   2.646 -24.540  1.00 79.90           C
ATOM   5016  C   ASP A 327      10.648   3.035 -23.798  1.00 79.90           C
ATOM   5017  O   ASP A 327      11.180   4.125 -24.000  1.00 79.90           O
ATOM   5018  HA  ASP A 327       9.283   3.137 -25.509  1.00 79.90           H
ATOM   5019  CB  ASP A 327       8.178   2.999 -23.647  1.00 79.90           C
ATOM   5020 1HB  ASP A 327       8.215   2.405 -22.734  1.00 79.90           H
ATOM   5021 2HB  ASP A 327       8.240   4.046 -23.349  1.00 79.90           H
ATOM   5022  CG  ASP A 327       6.854   2.747 -24.372  1.00 79.90           C
ATOM   5023  OD1 ASP A 327       6.855   2.876 -25.616  1.00 79.90           O
ATOM   5024  OD2 ASP A 327       5.872   2.431 -23.667  1.00 79.90           O
ATOM   5025  HN  ASP A 327       8.734   0.673 -24.328  1.00 79.90           H
ATOM   5026  N   LEU A 328      11.105   2.121 -22.954  1.00 79.74           N
ATOM   5027  CA  LEU A 328      12.316   2.353 -22.184  1.00 79.74           C
ATOM   5028  C   LEU A 328      13.501   2.509 -23.140  1.00 79.74           C
ATOM   5029  O   LEU A 328      14.258   3.473 -23.043  1.00 79.74           O
ATOM   5030  HA  LEU A 328      12.185   3.289 -21.642  1.00 79.74           H
ATOM   5031  CB  LEU A 328      12.508   1.249 -21.142  1.00 79.74           C
ATOM   5032 1HB  LEU A 328      11.666   1.278 -20.451  1.00 79.74           H
ATOM   5033 2HB  LEU A 328      12.469   0.286 -21.651  1.00 79.74           H
ATOM   5034  CG  LEU A 328      13.802   1.312 -20.329  1.00 79.74           C
ATOM   5035  HG  LEU A 328      14.642   1.335 -21.024  1.00 79.74           H
ATOM   5036  CD1 LEU A 328      13.866   2.596 -19.500  1.00 79.74           C
ATOM   5037 1HD1 LEU A 328      13.828   3.460 -20.164  1.00 79.74           H
ATOM   5038 2HD1 LEU A 328      13.020   2.628 -18.813  1.00 79.74           H
ATOM   5039 3HD1 LEU A 328      14.796   2.616 -18.931  1.00 79.74           H
ATOM   5040  CD2 LEU A 328      13.967   0.062 -19.463  1.00 79.74           C
ATOM   5041 1HD2 LEU A 328      13.125  -0.018 -18.775  1.00 79.74           H
ATOM   5042 2HD2 LEU A 328      13.999  -0.821 -20.101  1.00 79.74           H
ATOM   5043 3HD2 LEU A 328      14.895   0.133 -18.895  1.00 79.74           H
ATOM   5044  HN  LEU A 328      10.664   1.239 -22.792  1.00 79.74           H
ATOM   5045  N   VAL A 329      13.623   1.545 -24.042  1.00 79.00           N
ATOM   5046  CA  VAL A 329      14.736   1.532 -24.976  1.00 79.00           C
ATOM   5047  C   VAL A 329      14.679   2.788 -25.848  1.00 79.00           C
ATOM   5048  O   VAL A 329      15.713   3.375 -26.165  1.00 79.00           O
ATOM   5049  HA  VAL A 329      15.656   1.552 -24.392  1.00 79.00           H
ATOM   5050  CB  VAL A 329      14.720   0.237 -25.790  1.00 79.00           C
ATOM   5051  HB  VAL A 329      13.776   0.194 -26.333  1.00 79.00           H
ATOM   5052  CG1 VAL A 329      15.854   0.221 -26.818  1.00 79.00           C
ATOM   5053 1HG1 VAL A 329      15.738   1.064 -27.499  1.00 79.00           H
ATOM   5054 2HG1 VAL A 329      16.812   0.299 -26.303  1.00 79.00           H
ATOM   5055 3HG1 VAL A 329      15.819  -0.710 -27.383  1.00 79.00           H
ATOM   5056  CG2 VAL A 329      14.792  -0.987 -24.875  1.00 79.00           C
ATOM   5057 1HG2 VAL A 329      15.713  -0.952 -24.293  1.00 79.00           H
ATOM   5058 2HG2 VAL A 329      13.936  -0.988 -24.201  1.00 79.00           H
ATOM   5059 3HG2 VAL A 329      14.779  -1.894 -25.480  1.00 79.00           H
ATOM   5060  HN  VAL A 329      12.980   0.786 -24.139  1.00 79.00           H
ATOM   5061  N   LYS A 330      13.461   3.162 -26.212  1.00 79.08           N
[truncated: 117,320 more chars]
