# Supplementary material for: Noncanonical roles of chemokine regions in CCR9 activation revealed by structural modeling and mutational mapping
Source: Nat Commun. 2025 Aug 18;16:7695. doi: 10.1038/s41467-025-62321-9 (PMC12361432; doi:10.1038/s41467-025-62321-9)
Supplement: Supplementary file 4 — Supplementary Data 2 [file 41467_2025_62321_MOESM4_ESM.zip › CCR9_CCL25_rnk245.pdb]

SSBOND   1 CYS A   38    CYS A  289 
SSBOND   2 CYS A  119    CYS A  198 
SSBOND   3 CYS B    7    CYS B   35 
SSBOND   4 CYS B    8    CYS B   52 
ATOM      1  N   GLU A  20      -2.497  -3.477  61.476  1.00 49.49           N
ATOM      2  CA  GLU A  20      -2.636  -3.067  60.089  1.00 49.49           C
ATOM      3  C   GLU A  20      -1.351  -3.367  59.316  1.00 49.49           C
ATOM      4  O   GLU A  20      -1.383  -3.559  58.101  1.00 49.49           O
ATOM      5  HA  GLU A  20      -3.456  -3.666  59.691  1.00 49.49           H
ATOM      6  CB  GLU A  20      -3.003  -1.585  59.990  1.00 49.49           C
ATOM      7 1HB  GLU A  20      -2.562  -1.041  60.824  1.00 49.49           H
ATOM      8 2HB  GLU A  20      -2.704  -1.197  59.016  1.00 49.49           H
ATOM      9  CG  GLU A  20      -4.518  -1.388  60.085  1.00 49.49           C
ATOM     10 1HG  GLU A  20      -5.028  -2.218  59.596  1.00 49.49           H
ATOM     11 2HG  GLU A  20      -4.824  -1.397  61.131  1.00 49.49           H
ATOM     12  CD  GLU A  20      -4.941  -0.069  59.436  1.00 49.49           C
ATOM     13  OE1 GLU A  20      -6.143   0.045  59.113  1.00 49.49           O
ATOM     14  OE2 GLU A  20      -4.052   0.796  59.277  1.00 49.49           O
ATOM     15  HN  GLU A  20      -1.603  -3.854  61.718  1.00 49.49           H
ATOM     16  N   SER A  21      -0.249  -3.397  60.051  1.00 55.42           N
ATOM     17  CA  SER A  21       1.054  -3.596  59.439  1.00 55.42           C
ATOM     18  C   SER A  21       1.175  -5.030  58.919  1.00 55.42           C
ATOM     19  O   SER A  21       1.627  -5.251  57.797  1.00 55.42           O
ATOM     20  HA  SER A  21       1.096  -2.885  58.613  1.00 55.42           H
ATOM     21  CB  SER A  21       2.180  -3.293  60.430  1.00 55.42           C
ATOM     22 1HB  SER A  21       3.104  -3.105  59.882  1.00 55.42           H
ATOM     23 2HB  SER A  21       1.944  -2.381  60.979  1.00 55.42           H
ATOM     24  OG  SER A  21       2.383  -4.362  61.350  1.00 55.42           O
ATOM     25  HG  SER A  21       3.119  -4.131  61.986  1.00 55.42           H
ATOM     26  HN  SER A  21      -0.237  -3.289  61.045  1.00 55.42           H
ATOM     27  N   THR A  22       0.764  -5.967  59.761  1.00 55.71           N
ATOM     28  CA  THR A  22       0.963  -7.376  59.468  1.00 55.71           C
ATOM     29  C   THR A  22       0.073  -7.808  58.301  1.00 55.71           C
ATOM     30  O   THR A  22       0.556  -8.391  57.331  1.00 55.71           O
ATOM     31  HA  THR A  22       1.996  -7.518  59.152  1.00 55.71           H
ATOM     32  CB  THR A  22       0.707  -8.167  60.752  1.00 55.71           C
ATOM     33  HB  THR A  22      -0.340  -8.462  60.826  1.00 55.71           H
ATOM     34  OG1 THR A  22       1.178  -7.309  61.788  1.00 55.71           O
ATOM     35  HG1 THR A  22       0.855  -7.635  62.676  1.00 55.71           H
ATOM     36  CG2 THR A  22       1.596  -9.407  60.863  1.00 55.71           C
ATOM     37 1HG2 THR A  22       2.643  -9.105  60.858  1.00 55.71           H
ATOM     38 2HG2 THR A  22       1.404 -10.068  60.018  1.00 55.71           H
ATOM     39 3HG2 THR A  22       1.374  -9.932  61.792  1.00 55.71           H
ATOM     40  HN  THR A  22       0.303  -5.776  60.628  1.00 55.71           H
ATOM     41  N   SER A  23      -1.210  -7.506  58.433  1.00 58.76           N
ATOM     42  CA  SER A  23      -2.180  -7.905  57.427  1.00 58.76           C
ATOM     43  C   SER A  23      -1.849  -7.241  56.089  1.00 58.76           C
ATOM     44  O   SER A  23      -1.991  -7.858  55.034  1.00 58.76           O
ATOM     45  HA  SER A  23      -2.087  -8.988  57.350  1.00 58.76           H
ATOM     46  CB  SER A  23      -3.602  -7.546  57.860  1.00 58.76           C
ATOM     47 1HB  SER A  23      -4.304  -7.841  57.080  1.00 58.76           H
ATOM     48 2HB  SER A  23      -3.863  -8.112  58.754  1.00 58.76           H
ATOM     49  OG  SER A  23      -3.744  -6.153  58.124  1.00 58.76           O
ATOM     50  HG  SER A  23      -4.686  -5.949  58.391  1.00 58.76           H
ATOM     51  HN  SER A  23      -1.589  -7.000  59.207  1.00 58.76           H
ATOM     52  N   SER A  24      -1.414  -5.993  56.175  1.00 62.64           N
ATOM     53  CA  SER A  24      -1.060  -5.239  54.985  1.00 62.64           C
ATOM     54  C   SER A  24       0.144  -5.883  54.296  1.00 62.64           C
ATOM     55  O   SER A  24       0.317  -5.749  53.085  1.00 62.64           O
ATOM     56  HA  SER A  24      -1.939  -5.286  54.342  1.00 62.64           H
ATOM     57  CB  SER A  24      -0.758  -3.779  55.327  1.00 62.64           C
ATOM     58 1HB  SER A  24      -0.899  -3.162  54.439  1.00 62.64           H
ATOM     59 2HB  SER A  24      -1.468  -3.427  56.075  1.00 62.64           H
ATOM     60  OG  SER A  24       0.570  -3.609  55.815  1.00 62.64           O
ATOM     61  HG  SER A  24       0.714  -4.184  56.621  1.00 62.64           H
ATOM     62  HN  SER A  24      -1.302  -5.498  57.037  1.00 62.64           H
ATOM     63  N   MET A  25       0.946  -6.570  55.097  1.00 64.81           N
ATOM     64  CA  MET A  25       2.118  -7.253  54.576  1.00 64.81           C
ATOM     65  C   MET A  25       1.729  -8.565  53.891  1.00 64.81           C
ATOM     66  O   MET A  25       2.257  -8.896  52.831  1.00 64.81           O
ATOM     67  HA  MET A  25       2.556  -6.571  53.847  1.00 64.81           H
ATOM     68  CB  MET A  25       3.091  -7.543  55.720  1.00 64.81           C
ATOM     69 1HB  MET A  25       3.090  -6.710  56.423  1.00 64.81           H
ATOM     70 2HB  MET A  25       2.759  -8.424  56.270  1.00 64.81           H
ATOM     71  CG  MET A  25       4.508  -7.770  55.191  1.00 64.81           C
ATOM     72 1HG  MET A  25       5.128  -8.218  55.968  1.00 64.81           H
ATOM     73 2HG  MET A  25       4.486  -8.472  54.357  1.00 64.81           H
ATOM     74  SD  MET A  25       5.219  -6.220  54.664  1.00 64.81           S
ATOM     75  CE  MET A  25       6.935  -6.693  54.534  1.00 64.81           C
ATOM     76 1HE  MET A  25       7.292  -7.036  55.506  1.00 64.81           H
ATOM     77 2HE  MET A  25       7.036  -7.497  53.806  1.00 64.81           H
ATOM     78 3HE  MET A  25       7.525  -5.835  54.213  1.00 64.81           H
ATOM     79  HN  MET A  25       0.806  -6.663  56.082  1.00 64.81           H
ATOM     80  N   GLU A  26       0.808  -9.276  54.525  1.00 65.19           N
ATOM     81  CA  GLU A  26       0.323 -10.531  53.977  1.00 65.19           C
ATOM     82  C   GLU A  26      -0.404 -10.286  52.653  1.00 65.19           C
ATOM     83  O   GLU A  26      -0.192 -11.010  51.682  1.00 65.19           O
ATOM     84  HA  GLU A  26       1.214 -11.135  53.804  1.00 65.19           H
ATOM     85  CB  GLU A  26      -0.584 -11.251  54.976  1.00 65.19           C
ATOM     86 1HB  GLU A  26      -1.296 -10.543  55.403  1.00 65.19           H
ATOM     87 2HB  GLU A  26      -1.062 -12.102  54.491  1.00 65.19           H
ATOM     88  CG  GLU A  26       0.226 -11.818  56.143  1.00 65.19           C
ATOM     89 1HG  GLU A  26       0.982 -12.506  55.765  1.00 65.19           H
ATOM     90 2HG  GLU A  26       0.755 -11.011  56.650  1.00 65.19           H
ATOM     91  CD  GLU A  26      -0.680 -12.545  57.139  1.00 65.19           C
ATOM     92  OE1 GLU A  26      -0.143 -13.400  57.876  1.00 65.19           O
ATOM     93  OE2 GLU A  26      -1.890 -12.230  57.139  1.00 65.19           O
ATOM     94  HN  GLU A  26       0.397  -9.008  55.396  1.00 65.19           H
ATOM     95  N   ASP A  27      -1.246  -9.263  52.658  1.00 64.24           N
ATOM     96  CA  ASP A  27      -2.028  -8.932  51.479  1.00 64.24           C
ATOM     97  C   ASP A  27      -1.087  -8.721  50.291  1.00 64.24           C
ATOM     98  O   ASP A  27      -1.392  -9.132  49.173  1.00 64.24           O
ATOM     99  HA  ASP A  27      -2.700  -9.779  51.334  1.00 64.24           H
ATOM    100  CB  ASP A  27      -2.822  -7.641  51.689  1.00 64.24           C
ATOM    101 1HB  ASP A  27      -2.198  -6.905  52.195  1.00 64.24           H
ATOM    102 2HB  ASP A  27      -3.096  -7.217  50.723  1.00 64.24           H
ATOM    103  CG  ASP A  27      -4.084  -7.901  52.514  1.00 64.24           C
ATOM    104  OD1 ASP A  27      -4.433  -9.093  52.656  1.00 64.24           O
ATOM    105  OD2 ASP A  27      -4.671  -6.902  52.983  1.00 64.24           O
ATOM    106  HN  ASP A  27      -1.398  -8.667  53.447  1.00 64.24           H
ATOM    107  N   TYR A  28       0.037  -8.081  50.575  1.00 68.11           N
ATOM    108  CA  TYR A  28       1.011  -7.783  49.538  1.00 68.11           C
ATOM    109  C   TYR A  28       1.730  -9.054  49.080  1.00 68.11           C
ATOM    110  O   TYR A  28       2.071  -9.190  47.906  1.00 68.11           O
ATOM    111  HA  TYR A  28       0.479  -7.351  48.691  1.00 68.11           H
ATOM    112  CB  TYR A  28       2.030  -6.837  50.175  1.00 68.11           C
ATOM    113 1HB  TYR A  28       1.504  -5.974  50.583  1.00 68.11           H
ATOM    114 2HB  TYR A  28       2.507  -7.344  51.014  1.00 68.11           H
ATOM    115  CG  TYR A  28       3.113  -6.348  49.212  1.00 68.11           C
ATOM    116  CD1 TYR A  28       4.319  -7.015  49.133  1.00 68.11           C
ATOM    117  HD1 TYR A  28       4.500  -7.889  49.758  1.00 68.11           H
ATOM    118  CD2 TYR A  28       2.884  -5.240  48.421  1.00 68.11           C
ATOM    119  HD2 TYR A  28       1.932  -4.714  48.483  1.00 68.11           H
ATOM    120  CE1 TYR A  28       5.338  -6.554  48.226  1.00 68.11           C
ATOM    121  HE1 TYR A  28       6.295  -7.071  48.154  1.00 68.11           H
ATOM    122  CE2 TYR A  28       3.903  -4.780  47.514  1.00 68.11           C
ATOM    123  HE2 TYR A  28       3.736  -3.907  46.884  1.00 68.11           H
ATOM    124  CZ  TYR A  28       5.080  -5.460  47.461  1.00 68.11           C
ATOM    125  OH  TYR A  28       6.043  -5.025  46.604  1.00 68.11           O
ATOM    126  HH  TYR A  28       5.814  -4.112  46.268  1.00 68.11           H
ATOM    127  HN  TYR A  28       0.287  -7.768  51.491  1.00 68.11           H
ATOM    128  N   VAL A  29       1.939  -9.953  50.031  1.00 65.17           N
ATOM    129  CA  VAL A  29       2.689 -11.168  49.761  1.00 65.17           C
ATOM    130  C   VAL A  29       1.811 -12.139  48.970  1.00 65.17           C
ATOM    131  O   VAL A  29       2.301 -12.856  48.099  1.00 65.17           O
ATOM    132  HA  VAL A  29       3.549 -10.894  49.149  1.00 65.17           H
ATOM    133  CB  VAL A  29       3.210 -11.763  51.071  1.00 65.17           C
ATOM    134  HB  VAL A  29       2.362 -11.879  51.746  1.00 65.17           H
ATOM    135  CG1 VAL A  29       3.819 -13.147  50.839  1.00 65.17           C
ATOM    136 1HG1 VAL A  29       3.061 -13.814  50.429  1.00 65.17           H
ATOM    137 2HG1 VAL A  29       4.650 -13.066  50.138  1.00 65.17           H
ATOM    138 3HG1 VAL A  29       4.181 -13.548  51.786  1.00 65.17           H
ATOM    139  CG2 VAL A  29       4.217 -10.825  51.738  1.00 65.17           C
ATOM    140 1HG2 VAL A  29       5.062 -10.663  51.067  1.00 65.17           H
ATOM    141 2HG2 VAL A  29       3.737  -9.870  51.954  1.00 65.17           H
ATOM    142 3HG2 VAL A  29       4.571 -11.272  52.666  1.00 65.17           H
ATOM    143  HN  VAL A  29       1.606  -9.861  50.970  1.00 65.17           H
ATOM    144  N   ASN A  30       0.528 -12.131  49.302  1.00 67.90           N
ATOM    145  CA  ASN A  30      -0.396 -13.104  48.743  1.00 67.90           C
ATOM    146  C   ASN A  30      -0.919 -12.590  47.400  1.00 67.90           C
ATOM    147  O   ASN A  30      -1.588 -13.320  46.670  1.00 67.90           O
ATOM    148  HA  ASN A  30       0.183 -14.022  48.640  1.00 67.90           H
ATOM    149  CB  ASN A  30      -1.596 -13.319  49.667  1.00 67.90           C
ATOM    150 1HB  ASN A  30      -1.942 -12.359  50.049  1.00 67.90           H
ATOM    151 2HB  ASN A  30      -2.421 -13.753  49.103  1.00 67.90           H
ATOM    152  CG  ASN A  30      -1.230 -14.237  50.835  1.00 67.90           C
ATOM    153  OD1 ASN A  30      -0.277 -14.997  50.786  1.00 67.90           O
ATOM    154  ND2 ASN A  30      -2.039 -14.125  51.885  1.00 67.90           N
ATOM    155 1HD2 ASN A  30      -2.804 -13.482  51.860  1.00 67.90           H
ATOM    156 2HD2 ASN A  30      -1.882 -14.685  52.699  1.00 67.90           H
ATOM    157  HN  ASN A  30       0.119 -11.478  49.939  1.00 67.90           H
ATOM    158  N   PHE A  31      -0.596 -11.337  47.116  1.00 74.29           N
ATOM    159  CA  PHE A  31      -1.003 -10.725  45.862  1.00 74.29           C
ATOM    160  C   PHE A  31      -0.349 -11.427  44.671  1.00 74.29           C
ATOM    161  O   PHE A  31       0.876 -11.497  44.584  1.00 74.29           O
ATOM    162  HA  PHE A  31      -2.086 -10.825  45.790  1.00 74.29           H
ATOM    163  CB  PHE A  31      -0.534  -9.269  45.902  1.00 74.29           C
ATOM    164 1HB  PHE A  31      -0.919  -8.798  46.806  1.00 74.29           H
ATOM    165 2HB  PHE A  31       0.553  -9.250  45.971  1.00 74.29           H
ATOM    166  CG  PHE A  31      -0.968  -8.442  44.690  1.00 74.29           C
ATOM    167  CD1 PHE A  31      -0.104  -8.242  43.658  1.00 74.29           C
ATOM    168  HD1 PHE A  31       0.897  -8.672  43.695  1.00 74.29           H
ATOM    169  CD2 PHE A  31      -2.218  -7.907  44.644  1.00 74.29           C
ATOM    170  HD2 PHE A  31      -2.910  -8.067  45.470  1.00 74.29           H
ATOM    171  CE1 PHE A  31      -0.507  -7.475  42.534  1.00 74.29           C
ATOM    172  HE1 PHE A  31       0.185  -7.315  41.707  1.00 74.29           H
ATOM    173  CE2 PHE A  31      -2.620  -7.140  43.519  1.00 74.29           C
ATOM    174  HE2 PHE A  31      -3.622  -6.710  43.482  1.00 74.29           H
ATOM    175  CZ  PHE A  31      -1.757  -6.940  42.488  1.00 74.29           C
ATOM    176  HZ  PHE A  31      -2.066  -6.351  41.624  1.00 74.29           H
ATOM    177  HN  PHE A  31      -0.067 -10.744  47.723  1.00 74.29           H
ATOM    178  N   ASN A  32      -1.194 -11.929  43.783  1.00 72.30           N
ATOM    179  CA  ASN A  32      -0.713 -12.586  42.579  1.00 72.30           C
ATOM    180  C   ASN A  32      -0.273 -11.527  41.567  1.00 72.30           C
ATOM    181  O   ASN A  32      -1.096 -10.993  40.824  1.00 72.30           O
ATOM    182  HA  ASN A  32       0.113 -13.217  42.908  1.00 72.30           H
ATOM    183  CB  ASN A  32      -1.815 -13.429  41.934  1.00 72.30           C
ATOM    184 1HB  ASN A  32      -2.281 -14.063  42.688  1.00 72.30           H
ATOM    185 2HB  ASN A  32      -2.594 -12.776  41.541  1.00 72.30           H
ATOM    186  CG  ASN A  32      -1.252 -14.296  40.806  1.00 72.30           C
ATOM    187  OD1 ASN A  32      -0.092 -14.206  40.439  1.00 72.30           O
ATOM    188  ND2 ASN A  32      -2.135 -15.140  40.280  1.00 72.30           N
ATOM    189 1HD2 ASN A  32      -3.072 -15.164  40.628  1.00 72.30           H
ATOM    190 2HD2 ASN A  32      -1.863 -15.750  39.536  1.00 72.30           H
ATOM    191  HN  ASN A  32      -2.189 -11.892  43.875  1.00 72.30           H
ATOM    192  N   PHE A  33       1.024 -11.255  41.568  1.00 73.72           N
ATOM    193  CA  PHE A  33       1.603 -10.365  40.577  1.00 73.72           C
ATOM    194  C   PHE A  33       1.774 -11.077  39.233  1.00 73.72           C
ATOM    195  O   PHE A  33       2.884 -11.170  38.713  1.00 73.72           O
ATOM    196  HA  PHE A  33       0.918  -9.525  40.456  1.00 73.72           H
ATOM    197  CB  PHE A  33       2.980  -9.949  41.099  1.00 73.72           C
ATOM    198 1HB  PHE A  33       3.565 -10.845  41.305  1.00 73.72           H
ATOM    199 2HB  PHE A  33       3.503  -9.400  40.316  1.00 73.72           H
ATOM    200  CG  PHE A  33       2.932  -9.086  42.361  1.00 73.72           C
ATOM    201  CD1 PHE A  33       2.782  -7.738  42.258  1.00 73.72           C
ATOM    202  HD1 PHE A  33       2.694  -7.273  41.276  1.00 73.72           H
ATOM    203  CD2 PHE A  33       3.041  -9.666  43.586  1.00 73.72           C
ATOM    204  HD2 PHE A  33       3.162 -10.747  43.669  1.00 73.72           H
ATOM    205  CE1 PHE A  33       2.737  -6.937  43.430  1.00 73.72           C
ATOM    206  HE1 PHE A  33       2.617  -5.857  43.347  1.00 73.72           H
ATOM    207  CE2 PHE A  33       2.997  -8.865  44.758  1.00 73.72           C
ATOM    208  HE2 PHE A  33       3.084  -9.331  45.740  1.00 73.72           H
ATOM    209  CZ  PHE A  33       2.846  -7.518  44.655  1.00 73.72           C
ATOM    210  HZ  PHE A  33       2.812  -6.903  45.554  1.00 73.72           H
ATOM    211  HN  PHE A  33       1.673 -11.630  42.230  1.00 73.72           H
ATOM    212  N   THR A  34       0.657 -11.561  38.711  1.00 74.23           N
ATOM    213  CA  THR A  34       0.609 -12.006  37.328  1.00 74.23           C
ATOM    214  C   THR A  34       1.071 -10.888  36.392  1.00 74.23           C
ATOM    215  O   THR A  34       0.606  -9.754  36.496  1.00 74.23           O
ATOM    216  HA  THR A  34       1.309 -12.833  37.209  1.00 74.23           H
ATOM    217  CB  THR A  34      -0.812 -12.494  37.037  1.00 74.23           C
ATOM    218  HB  THR A  34      -1.510 -11.658  37.000  1.00 74.23           H
ATOM    219  OG1 THR A  34      -1.063 -13.460  38.054  1.00 74.23           O
ATOM    220  HG1 THR A  34      -0.257 -14.038  38.182  1.00 74.23           H
ATOM    221  CG2 THR A  34      -0.902 -13.292  35.735  1.00 74.23           C
ATOM    222 1HG2 THR A  34      -0.254 -14.166  35.799  1.00 74.23           H
ATOM    223 2HG2 THR A  34      -0.585 -12.664  34.902  1.00 74.23           H
ATOM    224 3HG2 THR A  34      -1.931 -13.614  35.576  1.00 74.23           H
ATOM    225  HN  THR A  34      -0.203 -11.651  39.213  1.00 74.23           H
ATOM    226  N   ASP A  35       1.982 -11.247  35.498  1.00 81.92           N
ATOM    227  CA  ASP A  35       2.687 -10.252  34.708  1.00 81.92           C
ATOM    228  C   ASP A  35       1.815  -9.837  33.522  1.00 81.92           C
ATOM    229  O   ASP A  35       2.050 -10.266  32.394  1.00 81.92           O
ATOM    230  HA  ASP A  35       2.880  -9.426  35.393  1.00 81.92           H
ATOM    231  CB  ASP A  35       3.999 -10.816  34.157  1.00 81.92           C
ATOM    232 1HB  ASP A  35       4.382 -11.582  34.831  1.00 81.92           H
ATOM    233 2HB  ASP A  35       3.816 -11.299  33.197  1.00 81.92           H
ATOM    234  CG  ASP A  35       5.042  -9.710  33.987  1.00 81.92           C
ATOM    235  OD1 ASP A  35       4.783  -8.601  34.502  1.00 81.92           O
ATOM    236  OD2 ASP A  35       6.075  -9.999  33.345  1.00 81.92           O
ATOM    237  HN  ASP A  35       2.238 -12.195  35.311  1.00 81.92           H
ATOM    238  N   PHE A  36       0.827  -9.005  33.818  1.00 90.43           N
ATOM    239  CA  PHE A  36      -0.046  -8.482  32.781  1.00 90.43           C
ATOM    240  C   PHE A  36       0.595  -7.283  32.078  1.00 90.43           C
ATOM    241  O   PHE A  36       0.115  -6.841  31.036  1.00 90.43           O
ATOM    242  HA  PHE A  36      -0.206  -9.282  32.058  1.00 90.43           H
ATOM    243  CB  PHE A  36      -1.334  -8.025  33.469  1.00 90.43           C
ATOM    244 1HB  PHE A  36      -1.078  -7.359  34.293  1.00 90.43           H
ATOM    245 2HB  PHE A  36      -1.926  -7.445  32.761  1.00 90.43           H
ATOM    246  CG  PHE A  36      -2.192  -9.172  34.008  1.00 90.43           C
ATOM    247  CD1 PHE A  36      -2.352 -10.305  33.273  1.00 90.43           C
ATOM    248  HD1 PHE A  36      -1.869 -10.396  32.300  1.00 90.43           H
ATOM    249  CD2 PHE A  36      -2.794  -9.059  35.222  1.00 90.43           C
ATOM    250  HD2 PHE A  36      -2.666  -8.150  35.811  1.00 90.43           H
ATOM    251  CE1 PHE A  36      -3.148 -11.370  33.773  1.00 90.43           C
ATOM    252  HE1 PHE A  36      -3.276 -12.278  33.184  1.00 90.43           H
ATOM    253  CE2 PHE A  36      -3.590 -10.123  35.722  1.00 90.43           C
ATOM    254  HE2 PHE A  36      -4.073 -10.032  36.695  1.00 90.43           H
ATOM    255  CZ  PHE A  36      -3.750 -11.256  34.987  1.00 90.43           C
ATOM    256  HZ  PHE A  36      -4.361 -12.073  35.372  1.00 90.43           H
ATOM    257  HN  PHE A  36       0.619  -8.691  34.744  1.00 90.43           H
ATOM    258  N   TYR A  37       1.669  -6.792  32.677  1.00 91.95           N
ATOM    259  CA  TYR A  37       2.473  -5.759  32.045  1.00 91.95           C
ATOM    260  C   TYR A  37       3.550  -6.374  31.150  1.00 91.95           C
ATOM    261  O   TYR A  37       4.437  -7.077  31.633  1.00 91.95           O
ATOM    262  HA  TYR A  37       1.811  -5.145  31.434  1.00 91.95           H
ATOM    263  CB  TYR A  37       3.148  -4.993  33.184  1.00 91.95           C
ATOM    264 1HB  TYR A  37       2.382  -4.628  33.868  1.00 91.95           H
ATOM    265 2HB  TYR A  37       3.777  -5.682  33.749  1.00 91.95           H
ATOM    266  CG  TYR A  37       4.002  -3.812  32.719  1.00 91.95           C
ATOM    267  CD1 TYR A  37       5.339  -3.997  32.433  1.00 91.95           C
ATOM    268  HD1 TYR A  37       5.787  -4.985  32.538  1.00 91.95           H
ATOM    269  CD2 TYR A  37       3.434  -2.561  32.587  1.00 91.95           C
ATOM    270  HD2 TYR A  37       2.378  -2.415  32.813  1.00 91.95           H
ATOM    271  CE1 TYR A  37       6.142  -2.885  31.996  1.00 91.95           C
ATOM    272  HE1 TYR A  37       7.200  -3.017  31.766  1.00 91.95           H
ATOM    273  CE2 TYR A  37       4.238  -1.449  32.149  1.00 91.95           C
ATOM    274  HE2 TYR A  37       3.802  -0.455  32.040  1.00 91.95           H
ATOM    275  CZ  TYR A  37       5.552  -1.666  31.875  1.00 91.95           C
ATOM    276  OH  TYR A  37       6.311  -0.615  31.462  1.00 91.95           O
ATOM    277  HH  TYR A  37       5.726   0.172  31.264  1.00 91.95           H
ATOM    278  HN  TYR A  37       1.992  -7.087  33.577  1.00 91.95           H
ATOM    279  N   CYS A  38       3.438  -6.088  29.861  1.00 91.49           N
ATOM    280  CA  CYS A  38       4.340  -6.673  28.884  1.00 91.49           C
ATOM    281  C   CYS A  38       5.369  -5.613  28.484  1.00 91.49           C
ATOM    282  O   CYS A  38       5.016  -4.585  27.910  1.00 91.49           O
ATOM    283  HA  CYS A  38       4.825  -7.519  29.371  1.00 91.49           H
ATOM    284  CB  CYS A  38       3.583  -7.219  27.671  1.00 91.49           C
ATOM    285 1HB  CYS A  38       2.786  -7.886  28.000  1.00 91.49           H
ATOM    286 2HB  CYS A  38       3.110  -6.400  27.129  1.00 91.49           H
ATOM    287  SG  CYS A  38       4.734  -8.116  26.567  1.00 91.49           S
ATOM    288  HN  CYS A  38       2.749  -5.470  29.483  1.00 91.49           H
ATOM    289  N   GLU A  39       6.622  -5.901  28.805  1.00 89.98           N
ATOM    290  CA  GLU A  39       7.729  -5.133  28.261  1.00 89.98           C
ATOM    291  C   GLU A  39       8.076  -5.624  26.854  1.00 89.98           C
ATOM    292  O   GLU A  39       8.459  -6.779  26.673  1.00 89.98           O
ATOM    293  HA  GLU A  39       7.373  -4.104  28.216  1.00 89.98           H
ATOM    294  CB  GLU A  39       8.949  -5.201  29.181  1.00 89.98           C
ATOM    295 1HB  GLU A  39       9.133  -6.236  29.471  1.00 89.98           H
ATOM    296 2HB  GLU A  39       9.804  -4.732  28.695  1.00 89.98           H
ATOM    297  CG  GLU A  39       8.706  -4.419  30.474  1.00 89.98           C
ATOM    298 1HG  GLU A  39       8.374  -3.409  30.234  1.00 89.98           H
ATOM    299 2HG  GLU A  39       7.905  -4.891  31.043  1.00 89.98           H
ATOM    300  CD  GLU A  39       9.976  -4.357  31.325  1.00 89.98           C
ATOM    301  OE1 GLU A  39       9.887  -3.791  32.435  1.00 89.98           O
ATOM    302  OE2 GLU A  39      11.006  -4.877  30.845  1.00 89.98           O
ATOM    303  HN  GLU A  39       6.886  -6.642  29.422  1.00 89.98           H
ATOM    304  N   LYS A  40       7.928  -4.723  25.894  1.00 89.78           N
ATOM    305  CA  LYS A  40       8.112  -5.080  24.497  1.00 89.78           C
ATOM    306  C   LYS A  40       9.532  -4.711  24.064  1.00 89.78           C
ATOM    307  O   LYS A  40       9.761  -4.362  22.907  1.00 89.78           O
ATOM    308  HA  LYS A  40       7.997  -6.161  24.419  1.00 89.78           H
ATOM    309  CB  LYS A  40       7.021  -4.444  23.634  1.00 89.78           C
ATOM    310 1HB  LYS A  40       7.099  -3.358  23.683  1.00 89.78           H
ATOM    311 2HB  LYS A  40       7.167  -4.726  22.591  1.00 89.78           H
ATOM    312  CG  LYS A  40       5.630  -4.883  24.096  1.00 89.78           C
ATOM    313 1HG  LYS A  40       5.647  -5.941  24.359  1.00 89.78           H
ATOM    314 2HG  LYS A  40       5.353  -4.335  24.997  1.00 89.78           H
ATOM    315  CD  LYS A  40       4.586  -4.639  23.004  1.00 89.78           C
ATOM    316 1HD  LYS A  40       4.589  -3.587  22.722  1.00 89.78           H
ATOM    317 2HD  LYS A  40       4.848  -5.209  22.113  1.00 89.78           H
ATOM    318  CE  LYS A  40       3.189  -5.042  23.481  1.00 89.78           C
ATOM    319 1HE  LYS A  40       3.180  -6.098  23.749  1.00 89.78           H
ATOM    320 2HE  LYS A  40       2.931  -4.482  24.380  1.00 89.78           H
ATOM    321  NZ  LYS A  40       2.187  -4.783  22.424  1.00 89.78           N
ATOM    322 1HZ  LYS A  40       1.274  -5.092  22.741  1.00 89.78           H
ATOM    323 2HZ  LYS A  40       2.156  -3.790  22.222  1.00 89.78           H
ATOM    324 3HZ  LYS A  40       2.442  -5.291  21.584  1.00 89.78           H
ATOM    325  HN  LYS A  40       7.688  -3.766  26.057  1.00 89.78           H
ATOM    326  N   ASN A  41      10.449  -4.801  25.016  1.00 88.26           N
ATOM    327  CA  ASN A  41      11.839  -4.472  24.750  1.00 88.26           C
ATOM    328  C   ASN A  41      12.364  -5.364  23.623  1.00 88.26           C
ATOM    329  O   ASN A  41      13.081  -4.898  22.739  1.00 88.26           O
ATOM    330  HA  ASN A  41      11.836  -3.416  24.478  1.00 88.26           H
ATOM    331  CB  ASN A  41      12.708  -4.711  25.986  1.00 88.26           C
ATOM    332 1HB  ASN A  41      12.445  -5.665  26.441  1.00 88.26           H
ATOM    333 2HB  ASN A  41      13.756  -4.776  25.691  1.00 88.26           H
ATOM    334  CG  ASN A  41      12.530  -3.586  27.008  1.00 88.26           C
ATOM    335  OD1 ASN A  41      12.194  -2.460  26.678  1.00 88.26           O
ATOM    336  ND2 ASN A  41      12.772  -3.952  28.263  1.00 88.26           N
ATOM    337 1HD2 ASN A  41      13.045  -4.892  28.466  1.00 88.26           H
ATOM    338 2HD2 ASN A  41      12.683  -3.286  29.004  1.00 88.26           H
ATOM    339  HN  ASN A  41      10.256  -5.093  25.953  1.00 88.26           H
ATOM    340  N   ASN A  42      11.986  -6.632  23.692  1.00 90.82           N
ATOM    341  CA  ASN A  42      12.445  -7.604  22.714  1.00 90.82           C
ATOM    342  C   ASN A  42      11.953  -7.195  21.324  1.00 90.82           C
ATOM    343  O   ASN A  42      12.682  -7.317  20.342  1.00 90.82           O
ATOM    344  HA  ASN A  42      13.533  -7.595  22.790  1.00 90.82           H
ATOM    345  CB  ASN A  42      11.893  -8.997  23.020  1.00 90.82           C
ATOM    346 1HB  ASN A  42      10.813  -8.942  23.157  1.00 90.82           H
ATOM    347 2HB  ASN A  42      12.073  -9.658  22.172  1.00 90.82           H
ATOM    348  CG  ASN A  42      12.543  -9.581  24.276  1.00 90.82           C
ATOM    349  OD1 ASN A  42      13.531  -9.079  24.786  1.00 90.82           O
ATOM    350  ND2 ASN A  42      11.934 -10.667  24.745  1.00 90.82           N
ATOM    351 1HD2 ASN A  42      11.127 -11.028  24.280  1.00 90.82           H
ATOM    352 2HD2 ASN A  42      12.285 -11.122  25.564  1.00 90.82           H
ATOM    353  HN  ASN A  42      11.378  -6.998  24.397  1.00 90.82           H
ATOM    354  N   VAL A  43      10.717  -6.717  21.286  1.00 91.22           N
ATOM    355  CA  VAL A  43      10.119  -6.289  20.034  1.00 91.22           C
ATOM    356  C   VAL A  43      10.917  -5.112  19.468  1.00 91.22           C
ATOM    357  O   VAL A  43      11.216  -5.076  18.276  1.00 91.22           O
ATOM    358  HA  VAL A  43      10.182  -7.123  19.336  1.00 91.22           H
ATOM    359  CB  VAL A  43       8.639  -5.960  20.246  1.00 91.22           C
ATOM    360  HB  VAL A  43       8.580  -5.088  20.898  1.00 91.22           H
ATOM    361  CG1 VAL A  43       7.962  -5.604  18.921  1.00 91.22           C
ATOM    362 1HG1 VAL A  43       8.453  -4.735  18.484  1.00 91.22           H
ATOM    363 2HG1 VAL A  43       8.037  -6.448  18.236  1.00 91.22           H
ATOM    364 3HG1 VAL A  43       6.911  -5.375  19.101  1.00 91.22           H
ATOM    365  CG2 VAL A  43       7.915  -7.116  20.939  1.00 91.22           C
ATOM    366 1HG2 VAL A  43       7.989  -8.012  20.324  1.00 91.22           H
ATOM    367 2HG2 VAL A  43       8.375  -7.302  21.910  1.00 91.22           H
ATOM    368 3HG2 VAL A  43       6.866  -6.856  21.078  1.00 91.22           H
ATOM    369  HN  VAL A  43      10.130  -6.621  22.090  1.00 91.22           H
ATOM    370  N   ARG A  44      11.240  -4.178  20.351  1.00 89.83           N
ATOM    371  CA  ARG A  44      11.935  -2.970  19.942  1.00 89.83           C
ATOM    372  C   ARG A  44      13.341  -3.310  19.442  1.00 89.83           C
ATOM    373  O   ARG A  44      13.813  -2.732  18.465  1.00 89.83           O
ATOM    374  HA  ARG A  44      11.324  -2.554  19.141  1.00 89.83           H
ATOM    375  CB  ARG A  44      12.040  -1.976  21.100  1.00 89.83           C
ATOM    376 1HB  ARG A  44      12.444  -2.478  21.980  1.00 89.83           H
ATOM    377 2HB  ARG A  44      12.737  -1.180  20.839  1.00 89.83           H
ATOM    378  CG  ARG A  44      10.673  -1.375  21.432  1.00 89.83           C
ATOM    379 1HG  ARG A  44      10.186  -1.040  20.516  1.00 89.83           H
ATOM    380 2HG  ARG A  44      10.032  -2.140  21.872  1.00 89.83           H
ATOM    381  CD  ARG A  44      10.811  -0.200  22.402  1.00 89.83           C
ATOM    382 1HD  ARG A  44      11.665   0.417  22.120  1.00 89.83           H
ATOM    383 2HD  ARG A  44       9.927   0.435  22.345  1.00 89.83           H
ATOM    384  NE  ARG A  44      10.985  -0.701  23.783  1.00 89.83           N
ATOM    385  HE  ARG A  44      11.649  -1.433  23.937  1.00 89.83           H
ATOM    386  CZ  ARG A  44      10.308  -0.236  24.842  1.00 89.83           C
ATOM    387  NH1 ARG A  44       9.405   0.744  24.695  1.00 89.83           N
ATOM    388 1HH1 ARG A  44       9.233   1.134  23.791  1.00 89.83           H
ATOM    389 2HH1 ARG A  44       8.904   1.086  25.491  1.00 89.83           H
ATOM    390  NH2 ARG A  44      10.546  -0.765  26.050  1.00 89.83           N
ATOM    391 1HH2 ARG A  44      10.050  -0.429  26.850  1.00 89.83           H
ATOM    392 2HH2 ARG A  44      11.221  -1.496  26.151  1.00 89.83           H
ATOM    393  HN  ARG A  44      11.034  -4.238  21.328  1.00 89.83           H
ATOM    394  N   GLN A  45      13.971  -4.247  20.136  1.00 91.69           N
ATOM    395  CA  GLN A  45      15.335  -4.628  19.813  1.00 91.69           C
ATOM    396  C   GLN A  45      15.393  -5.262  18.421  1.00 91.69           C
ATOM    397  O   GLN A  45      16.296  -4.969  17.639  1.00 91.69           O
ATOM    398  HA  GLN A  45      15.905  -3.699  19.821  1.00 91.69           H
ATOM    399  CB  GLN A  45      15.905  -5.575  20.871  1.00 91.69           C
ATOM    400 1HB  GLN A  45      15.795  -5.130  21.860  1.00 91.69           H
ATOM    401 2HB  GLN A  45      15.338  -6.506  20.875  1.00 91.69           H
ATOM    402  CG  GLN A  45      17.381  -5.873  20.601  1.00 91.69           C
ATOM    403 1HG  GLN A  45      17.491  -6.326  19.616  1.00 91.69           H
ATOM    404 2HG  GLN A  45      17.947  -4.941  20.588  1.00 91.69           H
ATOM    405  CD  GLN A  45      17.955  -6.810  21.666  1.00 91.69           C
ATOM    406  OE1 GLN A  45      17.254  -7.316  22.527  1.00 91.69           O
ATOM    407  NE2 GLN A  45      19.265  -7.012  21.560  1.00 91.69           N
ATOM    408 1HE2 GLN A  45      19.782  -6.566  20.829  1.00 91.69           H
ATOM    409 2HE2 GLN A  45      19.733  -7.610  22.211  1.00 91.69           H
ATOM    410  HN  GLN A  45      13.565  -4.741  20.905  1.00 91.69           H
ATOM    411  N   PHE A  46      14.418  -6.118  18.155  1.00 93.52           N
ATOM    412  CA  PHE A  46      14.315  -6.753  16.852  1.00 93.52           C
ATOM    413  C   PHE A  46      14.133  -5.711  15.747  1.00 93.52           C
ATOM    414  O   PHE A  46      14.821  -5.753  14.728  1.00 93.52           O
ATOM    415  HA  PHE A  46      15.243  -7.299  16.684  1.00 93.52           H
ATOM    416  CB  PHE A  46      13.082  -7.658  16.891  1.00 93.52           C
ATOM    417 1HB  PHE A  46      13.249  -8.451  17.620  1.00 93.52           H
ATOM    418 2HB  PHE A  46      12.229  -7.077  17.242  1.00 93.52           H
ATOM    419  CG  PHE A  46      12.731  -8.290  15.543  1.00 93.52           C
ATOM    420  CD1 PHE A  46      11.728  -7.768  14.788  1.00 93.52           C
ATOM    421  HD1 PHE A  46      11.174  -6.899  15.143  1.00 93.52           H
ATOM    422  CD2 PHE A  46      13.422  -9.375  15.100  1.00 93.52           C
ATOM    423  HD2 PHE A  46      14.226  -9.793  15.705  1.00 93.52           H
ATOM    424  CE1 PHE A  46      11.402  -8.356  13.536  1.00 93.52           C
ATOM    425  HE1 PHE A  46      10.598  -7.937  12.931  1.00 93.52           H
ATOM    426  CE2 PHE A  46      13.096  -9.962  13.849  1.00 93.52           C
ATOM    427  HE2 PHE A  46      13.650 -10.831  13.494  1.00 93.52           H
ATOM    428  CZ  PHE A  46      12.093  -9.440  13.093  1.00 93.52           C
ATOM    429  HZ  PHE A  46      11.843  -9.890  12.133  1.00 93.52           H
ATOM    430  HN  PHE A  46      13.708  -6.379  18.809  1.00 93.52           H
ATOM    431  N   ALA A  47      13.201  -4.799  15.985  1.00 92.27           N
ATOM    432  CA  ALA A  47      12.850  -3.808  14.982  1.00 92.27           C
ATOM    433  C   ALA A  47      14.095  -3.001  14.609  1.00 92.27           C
ATOM    434  O   ALA A  47      14.328  -2.719  13.435  1.00 92.27           O
ATOM    435  HA  ALA A  47      12.495  -4.341  14.100  1.00 92.27           H
ATOM    436  CB  ALA A  47      11.719  -2.924  15.512  1.00 92.27           C
ATOM    437 1HB  ALA A  47      10.848  -3.541  15.734  1.00 92.27           H
ATOM    438 2HB  ALA A  47      12.048  -2.420  16.421  1.00 92.27           H
ATOM    439 3HB  ALA A  47      11.456  -2.181  14.759  1.00 92.27           H
ATOM    440  HN  ALA A  47      12.692  -4.731  16.843  1.00 92.27           H
ATOM    441  N   SER A  48      14.863  -2.653  15.631  1.00 92.20           N
ATOM    442  CA  SER A  48      15.945  -1.698  15.463  1.00 92.20           C
ATOM    443  C   SER A  48      17.022  -2.283  14.547  1.00 92.20           C
ATOM    444  O   SER A  48      17.756  -1.543  13.894  1.00 92.20           O
ATOM    445  HA  SER A  48      15.487  -0.822  15.004  1.00 92.20           H
ATOM    446  CB  SER A  48      16.551  -1.309  16.813  1.00 92.20           C
ATOM    447 1HB  SER A  48      17.243  -0.478  16.673  1.00 92.20           H
ATOM    448 2HB  SER A  48      15.761  -0.958  17.477  1.00 92.20           H
ATOM    449  OG  SER A  48      17.236  -2.398  17.425  1.00 92.20           O
ATOM    450  HG  SER A  48      17.607  -2.115  18.309  1.00 92.20           H
ATOM    451  HN  SER A  48      14.756  -3.011  16.559  1.00 92.20           H
ATOM    452  N   HIS A  49      17.082  -3.607  14.528  1.00 93.67           N
ATOM    453  CA  HIS A  49      18.083  -4.299  13.734  1.00 93.67           C
ATOM    454  C   HIS A  49      17.500  -4.648  12.363  1.00 93.67           C
ATOM    455  O   HIS A  49      18.193  -4.563  11.350  1.00 93.67           O
ATOM    456  HA  HIS A  49      18.912  -3.604  13.601  1.00 93.67           H
ATOM    457  CB  HIS A  49      18.617  -5.523  14.480  1.00 93.67           C
ATOM    458 1HB  HIS A  49      17.776  -6.152  14.773  1.00 93.67           H
ATOM    459 2HB  HIS A  49      19.233  -6.111  13.800  1.00 93.67           H
ATOM    460  CG  HIS A  49      19.428  -5.188  15.709  1.00 93.67           C
ATOM    461  ND1 HIS A  49      18.850  -4.879  16.928  1.00 93.67           N
ATOM    462  HD1 HIS A  49      17.869  -4.845  17.118  1.00 93.67           H
ATOM    463  CD2 HIS A  49      20.778  -5.119  15.895  1.00 93.67           C
ATOM    464  HD2 HIS A  49      21.536  -5.306  15.134  1.00 93.67           H
ATOM    465  CE1 HIS A  49      19.817  -4.635  17.800  1.00 93.67           C
ATOM    466  HE1 HIS A  49      19.683  -4.363  18.847  1.00 93.67           H
ATOM    467  NE2 HIS A  49      21.011  -4.784  17.157  1.00 93.67           N
ATOM    468  HN  HIS A  49      16.464  -4.202  15.041  1.00 93.67           H
ATOM    469  N   PHE A  50      16.232  -5.032  12.375  1.00 94.84           N
ATOM    470  CA  PHE A  50      15.631  -5.663  11.213  1.00 94.84           C
ATOM    471  C   PHE A  50      15.148  -4.615  10.208  1.00 94.84           C
ATOM    472  O   PHE A  50      15.407  -4.731   9.012  1.00 94.84           O
ATOM    473  HA  PHE A  50      16.397  -6.283  10.748  1.00 94.84           H
ATOM    474  CB  PHE A  50      14.428  -6.466  11.712  1.00 94.84           C
ATOM    475 1HB  PHE A  50      14.770  -7.195  12.447  1.00 94.84           H
ATOM    476 2HB  PHE A  50      13.743  -5.792  12.227  1.00 94.84           H
ATOM    477  CG  PHE A  50      13.665  -7.197  10.606  1.00 94.84           C
ATOM    478  CD1 PHE A  50      12.439  -6.755  10.218  1.00 94.84           C
ATOM    479  HD1 PHE A  50      11.999  -5.879  10.696  1.00 94.84           H
ATOM    480  CD2 PHE A  50      14.214  -8.290  10.010  1.00 94.84           C
ATOM    481  HD2 PHE A  50      15.196  -8.644  10.320  1.00 94.84           H
ATOM    482  CE1 PHE A  50      11.731  -7.434   9.191  1.00 94.84           C
ATOM    483  HE1 PHE A  50      10.748  -7.080   8.881  1.00 94.84           H
ATOM    484  CE2 PHE A  50      13.506  -8.969   8.983  1.00 94.84           C
ATOM    485  HE2 PHE A  50      13.945  -9.844   8.505  1.00 94.84           H
ATOM    486  CZ  PHE A  50      12.280  -8.527   8.595  1.00 94.84           C
ATOM    487  HZ  PHE A  50      11.736  -9.048   7.807  1.00 94.84           H
ATOM    488  HN  PHE A  50      15.621  -4.919  13.159  1.00 94.84           H
ATOM    489  N   LEU A  51      14.455  -3.615  10.732  1.00 94.64           N
ATOM    490  CA  LEU A  51      13.637  -2.752   9.896  1.00 94.64           C
ATOM    491  C   LEU A  51      14.545  -1.823   9.088  1.00 94.64           C
ATOM    492  O   LEU A  51      14.428  -1.745   7.866  1.00 94.64           O
ATOM    493  HA  LEU A  51      13.091  -3.392   9.203  1.00 94.64           H
ATOM    494  CB  LEU A  51      12.599  -2.014  10.743  1.00 94.64           C
ATOM    495 1HB  LEU A  51      13.125  -1.409  11.482  1.00 94.64           H
ATOM    496 2HB  LEU A  51      12.055  -1.325  10.096  1.00 94.64           H
ATOM    497  CG  LEU A  51      11.582  -2.892  11.475  1.00 94.64           C
ATOM    498  HG  LEU A  51      12.124  -3.535  12.170  1.00 94.64           H
ATOM    499  CD1 LEU A  51      10.618  -2.041  12.305  1.00 94.64           C
ATOM    500 1HD1 LEU A  51      11.181  -1.469  13.042  1.00 94.64           H
ATOM    501 2HD1 LEU A  51      10.080  -1.357  11.648  1.00 94.64           H
ATOM    502 3HD1 LEU A  51       9.907  -2.691  12.814  1.00 94.64           H
ATOM    503  CD2 LEU A  51      10.843  -3.807  10.497  1.00 94.64           C
ATOM    504 1HD2 LEU A  51      10.315  -3.200   9.761  1.00 94.64           H
ATOM    505 2HD2 LEU A  51      11.560  -4.451   9.989  1.00 94.64           H
ATOM    506 3HD2 LEU A  51      10.126  -4.420  11.043  1.00 94.64           H
ATOM    507  HN  LEU A  51      14.446  -3.391  11.707  1.00 94.64           H
ATOM    508  N   PRO A  52      15.461  -1.105   9.751  1.00 95.44           N
ATOM    509  CA  PRO A  52      16.172  -0.003   9.100  1.00 95.44           C
ATOM    510  C   PRO A  52      16.824  -0.428   7.794  1.00 95.44           C
ATOM    511  O   PRO A  52      16.624   0.207   6.760  1.00 95.44           O
ATOM    512  HA  PRO A  52      15.471   0.785   8.824  1.00 95.44           H
ATOM    513  CB  PRO A  52      17.210   0.424  10.140  1.00 95.44           C
ATOM    514 1HB  PRO A  52      18.158  -0.096   9.998  1.00 95.44           H
ATOM    515 2HB  PRO A  52      17.422   1.492  10.081  1.00 95.44           H
ATOM    516  CG  PRO A  52      16.556   0.052  11.465  1.00 95.44           C
ATOM    517 1HG  PRO A  52      17.288  -0.037  12.267  1.00 95.44           H
ATOM    518 2HG  PRO A  52      15.838   0.806  11.787  1.00 95.44           H
ATOM    519  CD  PRO A  52      15.887  -1.277  11.152  1.00 95.44           C
ATOM    520 1HD  PRO A  52      16.578  -2.113  11.261  1.00 95.44           H
ATOM    521 2HD  PRO A  52      15.046  -1.473  11.817  1.00 95.44           H
ATOM    522  N   PRO A  53      17.616  -1.509   7.809  1.00 96.42           N
ATOM    523  CA  PRO A  53      18.291  -1.968   6.592  1.00 96.42           C
ATOM    524  C   PRO A  53      17.325  -2.160   5.435  1.00 96.42           C
ATOM    525  O   PRO A  53      17.615  -1.766   4.307  1.00 96.42           O
ATOM    526  HA  PRO A  53      18.999  -1.213   6.250  1.00 96.42           H
ATOM    527  CB  PRO A  53      18.942  -3.286   7.014  1.00 96.42           C
ATOM    528 1HB  PRO A  53      18.291  -4.137   6.815  1.00 96.42           H
ATOM    529 2HB  PRO A  53      19.872  -3.465   6.474  1.00 96.42           H
ATOM    530  CG  PRO A  53      19.185  -3.099   8.507  1.00 96.42           C
ATOM    531 1HG  PRO A  53      19.313  -4.053   9.019  1.00 96.42           H
ATOM    532 2HG  PRO A  53      20.090  -2.523   8.701  1.00 96.42           H
ATOM    533  CD  PRO A  53      17.933  -2.368   8.965  1.00 96.42           C
ATOM    534 1HD  PRO A  53      17.119  -3.058   9.186  1.00 96.42           H
ATOM    535 2HD  PRO A  53      18.112  -1.789   9.871  1.00 96.42           H
ATOM    536  N   LEU A  54      16.190  -2.768   5.748  1.00 95.61           N
ATOM    537  CA  LEU A  54      15.233  -3.143   4.721  1.00 95.61           C
ATOM    538  C   LEU A  54      14.592  -1.880   4.142  1.00 95.61           C
ATOM    539  O   LEU A  54      14.445  -1.755   2.927  1.00 95.61           O
ATOM    540  HA  LEU A  54      15.786  -3.645   3.926  1.00 95.61           H
ATOM    541  CB  LEU A  54      14.221  -4.149   5.272  1.00 95.61           C
ATOM    542 1HB  LEU A  54      13.784  -3.735   6.181  1.00 95.61           H
ATOM    543 2HB  LEU A  54      13.412  -4.255   4.549  1.00 95.61           H
ATOM    544  CG  LEU A  54      14.767  -5.543   5.592  1.00 95.61           C
ATOM    545  HG  LEU A  54      15.596  -5.433   6.291  1.00 95.61           H
ATOM    546  CD1 LEU A  54      13.705  -6.402   6.282  1.00 95.61           C
ATOM    547 1HD1 LEU A  54      13.399  -5.924   7.212  1.00 95.61           H
ATOM    548 2HD1 LEU A  54      12.841  -6.507   5.626  1.00 95.61           H
ATOM    549 3HD1 LEU A  54      14.119  -7.387   6.498  1.00 95.61           H
ATOM    550  CD2 LEU A  54      15.321  -6.216   4.335  1.00 95.61           C
ATOM    551 1HD2 LEU A  54      14.528  -6.313   3.594  1.00 95.61           H
ATOM    552 2HD2 LEU A  54      16.129  -5.610   3.925  1.00 95.61           H
ATOM    553 3HD2 LEU A  54      15.703  -7.205   4.591  1.00 95.61           H
ATOM    554  HN  LEU A  54      15.921  -3.004   6.682  1.00 95.61           H
ATOM    555  N   TYR A  55      14.227  -0.976   5.039  1.00 94.83           N
ATOM    556  CA  TYR A  55      13.532   0.236   4.640  1.00 94.83           C
ATOM    557  C   TYR A  55      14.418   1.107   3.748  1.00 94.83           C
ATOM    558  O   TYR A  55      13.930   1.743   2.814  1.00 94.83           O
ATOM    559  HA  TYR A  55      12.641  -0.055   4.082  1.00 94.83           H
ATOM    560  CB  TYR A  55      13.229   0.994   5.934  1.00 94.83           C
ATOM    561 1HB  TYR A  55      14.126   1.007   6.554  1.00 94.83           H
ATOM    562 2HB  TYR A  55      12.995   2.030   5.690  1.00 94.83           H
ATOM    563  CG  TYR A  55      12.075   0.403   6.746  1.00 94.83           C
ATOM    564  CD1 TYR A  55      11.377  -0.685   6.262  1.00 94.83           C
ATOM    565  HD1 TYR A  55      11.648  -1.123   5.302  1.00 94.83           H
ATOM    566  CD2 TYR A  55      11.731   0.958   7.962  1.00 94.83           C
ATOM    567  HD2 TYR A  55      12.283   1.817   8.344  1.00 94.83           H
ATOM    568  CE1 TYR A  55      10.290  -1.241   7.026  1.00 94.83           C
ATOM    569  HE1 TYR A  55       9.730  -2.100   6.656  1.00 94.83           H
ATOM    570  CE2 TYR A  55      10.645   0.402   8.726  1.00 94.83           C
ATOM    571  HE2 TYR A  55      10.363   0.831   9.688  1.00 94.83           H
ATOM    572  CZ  TYR A  55       9.978  -0.670   8.221  1.00 94.83           C
ATOM    573  OH  TYR A  55       8.952  -1.195   8.942  1.00 94.83           O
ATOM    574  HH  TYR A  55       8.495  -1.912   8.415  1.00 94.83           H
ATOM    575  HN  TYR A  55      14.398  -1.062   6.021  1.00 94.83           H
ATOM    576  N   TRP A  56      15.704   1.109   4.066  1.00 96.06           N
ATOM    577  CA  TRP A  56      16.675   1.822   3.254  1.00 96.06           C
ATOM    578  C   TRP A  56      16.745   1.135   1.889  1.00 96.06           C
ATOM    579  O   TRP A  56      16.772   1.801   0.855  1.00 96.06           O
ATOM    580  HA  TRP A  56      16.323   2.847   3.138  1.00 96.06           H
ATOM    581  CB  TRP A  56      18.032   1.893   3.957  1.00 96.06           C
ATOM    582 1HB  TRP A  56      18.164   0.994   4.560  1.00 96.06           H
ATOM    583 2HB  TRP A  56      18.820   1.892   3.205  1.00 96.06           H
ATOM    584  CG  TRP A  56      18.204   3.121   4.854  1.00 96.06           C
ATOM    585  CD1 TRP A  56      18.325   3.157   6.188  1.00 96.06           C
ATOM    586  HD1 TRP A  56      18.315   2.276   6.830  1.00 96.06           H
ATOM    587  CD2 TRP A  56      18.271   4.497   4.424  1.00 96.06           C
ATOM    588  NE1 TRP A  56      18.464   4.451   6.648  1.00 96.06           N
ATOM    589  HE1 TRP A  56      18.570   4.732   7.602  1.00 96.06           H
ATOM    590  CE2 TRP A  56      18.430   5.291   5.541  1.00 96.06           C
ATOM    591  CE3 TRP A  56      18.199   5.051   3.134  1.00 96.06           C
ATOM    592  HE3 TRP A  56      18.073   4.445   2.237  1.00 96.06           H
ATOM    593  CZ2 TRP A  56      18.530   6.687   5.481  1.00 96.06           C
ATOM    594  HZ2 TRP A  56      18.656   7.292   6.378  1.00 96.06           H
ATOM    595  CZ3 TRP A  56      18.301   6.447   3.091  1.00 96.06           C
ATOM    596  HZ3 TRP A  56      18.251   6.929   2.115  1.00 96.06           H
ATOM    597  CH2 TRP A  56      18.461   7.261   4.206  1.00 96.06           C
ATOM    598  HH2 TRP A  56      18.533   8.343   4.089  1.00 96.06           H
ATOM    599  HN  TRP A  56      16.084   0.635   4.861  1.00 96.06           H
ATOM    600  N   LEU A  57      16.772  -0.189   1.929  1.00 96.26           N
ATOM    601  CA  LEU A  57      16.846  -0.974   0.708  1.00 96.26           C
ATOM    602  C   LEU A  57      15.621  -0.678  -0.159  1.00 96.26           C
ATOM    603  O   LEU A  57      15.752  -0.369  -1.342  1.00 96.26           O
ATOM    604  HA  LEU A  57      17.737  -0.652   0.167  1.00 96.26           H
ATOM    605  CB  LEU A  57      17.026  -2.457   1.034  1.00 96.26           C
ATOM    606 1HB  LEU A  57      17.904  -2.565   1.671  1.00 96.26           H
ATOM    607 2HB  LEU A  57      16.166  -2.787   1.618  1.00 96.26           H
ATOM    608  CG  LEU A  57      17.182  -3.394  -0.165  1.00 96.26           C
ATOM    609  HG  LEU A  57      16.459  -3.099  -0.926  1.00 96.26           H
ATOM    610  CD1 LEU A  57      18.573  -3.260  -0.788  1.00 96.26           C
ATOM    611 1HD1 LEU A  57      18.724  -2.234  -1.124  1.00 96.26           H
ATOM    612 2HD1 LEU A  57      19.330  -3.514  -0.045  1.00 96.26           H
ATOM    613 3HD1 LEU A  57      18.657  -3.937  -1.638  1.00 96.26           H
ATOM    614  CD2 LEU A  57      16.864  -4.840   0.223  1.00 96.26           C
ATOM    615 1HD2 LEU A  57      17.546  -5.163   1.010  1.00 96.26           H
ATOM    616 2HD2 LEU A  57      15.838  -4.902   0.583  1.00 96.26           H
ATOM    617 3HD2 LEU A  57      16.983  -5.484  -0.648  1.00 96.26           H
ATOM    618  HN  LEU A  57      16.743  -0.724   2.773  1.00 96.26           H
ATOM    619  N   VAL A  58      14.456  -0.785   0.464  1.00 95.36           N
ATOM    620  CA  VAL A  58      13.205  -0.603  -0.252  1.00 95.36           C
ATOM    621  C   VAL A  58      13.168   0.802  -0.858  1.00 95.36           C
ATOM    622  O   VAL A  58      12.780   0.974  -2.012  1.00 95.36           O
ATOM    623  HA  VAL A  58      13.180  -1.334  -1.061  1.00 95.36           H
ATOM    624  CB  VAL A  58      12.023  -0.884   0.678  1.00 95.36           C
ATOM    625  HB  VAL A  58      12.129  -0.247   1.556  1.00 95.36           H
ATOM    626  CG1 VAL A  58      10.697  -0.535   0.001  1.00 95.36           C
ATOM    627 1HG1 VAL A  58      10.690   0.523  -0.262  1.00 95.36           H
ATOM    628 2HG1 VAL A  58      10.581  -1.135  -0.902  1.00 95.36           H
ATOM    629 3HG1 VAL A  58       9.874  -0.745   0.684  1.00 95.36           H
ATOM    630  CG2 VAL A  58      12.032  -2.340   1.150  1.00 95.36           C
ATOM    631 1HG2 VAL A  58      11.962  -3.002   0.287  1.00 95.36           H
ATOM    632 2HG2 VAL A  58      12.957  -2.542   1.689  1.00 95.36           H
ATOM    633 3HG2 VAL A  58      11.181  -2.512   1.810  1.00 95.36           H
ATOM    634  HN  VAL A  58      14.359  -0.990   1.438  1.00 95.36           H
ATOM    635  N   PHE A  59      13.577   1.770  -0.051  1.00 96.81           N
ATOM    636  CA  PHE A  59      13.578   3.156  -0.486  1.00 96.81           C
ATOM    637  C   PHE A  59      14.393   3.327  -1.770  1.00 96.81           C
ATOM    638  O   PHE A  59      13.901   3.881  -2.752  1.00 96.81           O
ATOM    639  HA  PHE A  59      12.542   3.437  -0.675  1.00 96.81           H
ATOM    640  CB  PHE A  59      14.230   3.975   0.630  1.00 96.81           C
ATOM    641 1HB  PHE A  59      13.595   3.934   1.515  1.00 96.81           H
ATOM    642 2HB  PHE A  59      15.180   3.513   0.898  1.00 96.81           H
ATOM    643  CG  PHE A  59      14.477   5.440   0.264  1.00 96.81           C
ATOM    644  CD1 PHE A  59      15.747   5.924   0.220  1.00 96.81           C
ATOM    645  HD1 PHE A  59      16.589   5.269   0.445  1.00 96.81           H
ATOM    646  CD2 PHE A  59      13.427   6.257  -0.017  1.00 96.81           C
ATOM    647  HD2 PHE A  59      12.410   5.869   0.019  1.00 96.81           H
ATOM    648  CE1 PHE A  59      15.977   7.284  -0.120  1.00 96.81           C
ATOM    649  HE1 PHE A  59      16.995   7.673  -0.155  1.00 96.81           H
ATOM    650  CE2 PHE A  59      13.657   7.617  -0.356  1.00 96.81           C
ATOM    651  HE2 PHE A  59      12.815   8.272  -0.581  1.00 96.81           H
ATOM    652  CZ  PHE A  59      14.927   8.101  -0.401  1.00 96.81           C
ATOM    653  HZ  PHE A  59      15.103   9.145  -0.661  1.00 96.81           H
ATOM    654  HN  PHE A  59      13.903   1.620   0.883  1.00 96.81           H
ATOM    655  N   ILE A  60      15.625   2.841  -1.720  1.00 96.99           N
ATOM    656  CA  ILE A  60      16.564   3.071  -2.805  1.00 96.99           C
ATOM    657  C   ILE A  60      16.024   2.430  -4.085  1.00 96.99           C
ATOM    658  O   ILE A  60      15.929   3.087  -5.121  1.00 96.99           O
ATOM    659  HA  ILE A  60      16.628   4.148  -2.959  1.00 96.99           H
ATOM    660  CB  ILE A  60      17.961   2.585  -2.416  1.00 96.99           C
ATOM    661  HB  ILE A  60      17.874   1.571  -2.024  1.00 96.99           H
ATOM    662  CG1 ILE A  60      18.552   3.451  -1.301  1.00 96.99           C
ATOM    663 1HG1 ILE A  60      18.816   4.430  -1.698  1.00 96.99           H
ATOM    664 2HG1 ILE A  60      17.803   3.612  -0.526  1.00 96.99           H
ATOM    665  CG2 ILE A  60      18.879   2.519  -3.638  1.00 96.99           C
ATOM    666 1HG2 ILE A  60      18.461   1.829  -4.370  1.00 96.99           H
ATOM    667 2HG2 ILE A  60      18.965   3.511  -4.082  1.00 96.99           H
ATOM    668 3HG2 ILE A  60      19.866   2.171  -3.333  1.00 96.99           H
ATOM    669  CD1 ILE A  60      19.790   2.790  -0.692  1.00 96.99           C
ATOM    670 1HD1 ILE A  60      19.516   1.821  -0.274  1.00 96.99           H
ATOM    671 2HD1 ILE A  60      20.546   2.652  -1.465  1.00 96.99           H
ATOM    672 3HD1 ILE A  60      20.190   3.426   0.098  1.00 96.99           H
ATOM    673  HN  ILE A  60      15.983   2.301  -0.959  1.00 96.99           H
ATOM    674  N   VAL A  61      15.685   1.154  -3.972  1.00 95.25           N
ATOM    675  CA  VAL A  61      15.293   0.378  -5.137  1.00 95.25           C
ATOM    676  C   VAL A  61      13.991   0.944  -5.707  1.00 95.25           C
ATOM    677  O   VAL A  61      13.847   1.077  -6.921  1.00 95.25           O
ATOM    678  HA  VAL A  61      16.079   0.486  -5.884  1.00 95.25           H
ATOM    679  CB  VAL A  61      15.190  -1.104  -4.768  1.00 95.25           C
ATOM    680  HB  VAL A  61      14.477  -1.196  -3.949  1.00 95.25           H
ATOM    681  CG1 VAL A  61      14.663  -1.926  -5.945  1.00 95.25           C
ATOM    682 1HG1 VAL A  61      13.673  -1.566  -6.226  1.00 95.25           H
ATOM    683 2HG1 VAL A  61      15.340  -1.824  -6.793  1.00 95.25           H
ATOM    684 3HG1 VAL A  61      14.599  -2.975  -5.656  1.00 95.25           H
ATOM    685  CG2 VAL A  61      16.537  -1.643  -4.282  1.00 95.25           C
ATOM    686 1HG2 VAL A  61      17.279  -1.530  -5.071  1.00 95.25           H
ATOM    687 2HG2 VAL A  61      16.855  -1.085  -3.401  1.00 95.25           H
ATOM    688 3HG2 VAL A  61      16.435  -2.697  -4.026  1.00 95.25           H
ATOM    689  HN  VAL A  61      15.675   0.652  -3.107  1.00 95.25           H
ATOM    690  N   GLY A  62      13.076   1.263  -4.803  1.00 95.55           N
ATOM    691  CA  GLY A  62      11.764   1.741  -5.204  1.00 95.55           C
ATOM    692  C   GLY A  62      11.861   3.115  -5.870  1.00 95.55           C
ATOM    693  O   GLY A  62      11.191   3.372  -6.870  1.00 95.55           O
ATOM    694 1HA  GLY A  62      11.308   1.030  -5.893  1.00 95.55           H
ATOM    695 2HA  GLY A  62      11.113   1.801  -4.332  1.00 95.55           H
ATOM    696  HN  GLY A  62      13.219   1.199  -3.816  1.00 95.55           H
ATOM    697  N   ALA A  63      12.699   3.961  -5.290  1.00 96.13           N
ATOM    698  CA  ALA A  63      12.844   5.322  -5.776  1.00 96.13           C
ATOM    699  C   ALA A  63      13.374   5.294  -7.211  1.00 96.13           C
ATOM    700  O   ALA A  63      12.869   6.005  -8.078  1.00 96.13           O
ATOM    701  HA  ALA A  63      11.856   5.783  -5.772  1.00 96.13           H
ATOM    702  CB  ALA A  63      13.757   6.107  -4.832  1.00 96.13           C
ATOM    703 1HB  ALA A  63      13.321   6.122  -3.833  1.00 96.13           H
ATOM    704 2HB  ALA A  63      14.736   5.629  -4.794  1.00 96.13           H
ATOM    705 3HB  ALA A  63      13.866   7.128  -5.197  1.00 96.13           H
ATOM    706  HN  ALA A  63      13.272   3.729  -4.504  1.00 96.13           H
ATOM    707  N   LEU A  64      14.387   4.464  -7.417  1.00 94.58           N
ATOM    708  CA  LEU A  64      15.001   4.345  -8.728  1.00 94.58           C
ATOM    709  C   LEU A  64      13.972   3.801  -9.722  1.00 94.58           C
ATOM    710  O   LEU A  64      13.818   4.338 -10.817  1.00 94.58           O
ATOM    711  HA  LEU A  64      15.291   5.347  -9.046  1.00 94.58           H
ATOM    712  CB  LEU A  64      16.280   3.509  -8.647  1.00 94.58           C
ATOM    713 1HB  LEU A  64      16.040   2.562  -8.162  1.00 94.58           H
ATOM    714 2HB  LEU A  64      16.602   3.275  -9.661  1.00 94.58           H
ATOM    715  CG  LEU A  64      17.454   4.148  -7.903  1.00 94.58           C
ATOM    716  HG  LEU A  64      17.109   4.444  -6.912  1.00 94.58           H
ATOM    717  CD1 LEU A  64      18.590   3.144  -7.705  1.00 94.58           C
ATOM    718 1HD1 LEU A  64      18.229   2.295  -7.124  1.00 94.58           H
ATOM    719 2HD1 LEU A  64      18.941   2.795  -8.677  1.00 94.58           H
ATOM    720 3HD1 LEU A  64      19.412   3.624  -7.174  1.00 94.58           H
ATOM    721  CD2 LEU A  64      17.927   5.418  -8.614  1.00 94.58           C
ATOM    722 1HD2 LEU A  64      18.248   5.169  -9.626  1.00 94.58           H
ATOM    723 2HD2 LEU A  64      17.109   6.136  -8.659  1.00 94.58           H
ATOM    724 3HD2 LEU A  64      18.762   5.852  -8.064  1.00 94.58           H
ATOM    725  HN  LEU A  64      14.785   3.882  -6.709  1.00 94.58           H
ATOM    726  N   GLY A  65      13.295   2.742  -9.302  1.00 92.74           N
ATOM    727  CA  GLY A  65      12.394   2.030 -10.192  1.00 92.74           C
ATOM    728  C   GLY A  65      11.256   2.939 -10.662  1.00 92.74           C
ATOM    729  O   GLY A  65      11.002   3.053 -11.860  1.00 92.74           O
ATOM    730 1HA  GLY A  65      12.947   1.658 -11.055  1.00 92.74           H
ATOM    731 2HA  GLY A  65      11.982   1.161  -9.679  1.00 92.74           H
ATOM    732  HN  GLY A  65      13.354   2.371  -8.376  1.00 92.74           H
ATOM    733  N   ASN A  66      10.601   3.562  -9.694  1.00 94.14           N
ATOM    734  CA  ASN A  66       9.400   4.330  -9.976  1.00 94.14           C
ATOM    735  C   ASN A  66       9.781   5.607 -10.728  1.00 94.14           C
ATOM    736  O   ASN A  66       9.031   6.076 -11.583  1.00 94.14           O
ATOM    737  HA  ASN A  66       8.771   3.668 -10.571  1.00 94.14           H
ATOM    738  CB  ASN A  66       8.689   4.736  -8.684  1.00 94.14           C
ATOM    739 1HB  ASN A  66       9.417   5.118  -7.968  1.00 94.14           H
ATOM    740 2HB  ASN A  66       7.989   5.546  -8.889  1.00 94.14           H
ATOM    741  CG  ASN A  66       7.940   3.550  -8.074  1.00 94.14           C
ATOM    742  OD1 ASN A  66       6.984   3.034  -8.629  1.00 94.14           O
ATOM    743  ND2 ASN A  66       8.427   3.147  -6.903  1.00 94.14           N
ATOM    744 1HD2 ASN A  66       9.215   3.614  -6.502  1.00 94.14           H
ATOM    745 2HD2 ASN A  66       8.005   2.377  -6.425  1.00 94.14           H
ATOM    746  HN  ASN A  66      10.878   3.549  -8.733  1.00 94.14           H
ATOM    747  N   SER A  67      10.947   6.134 -10.381  1.00 93.12           N
ATOM    748  CA  SER A  67      11.464   7.314 -11.053  1.00 93.12           C
ATOM    749  C   SER A  67      11.679   7.018 -12.539  1.00 93.12           C
ATOM    750  O   SER A  67      11.436   7.874 -13.388  1.00 93.12           O
ATOM    751  HA  SER A  67      10.698   8.079 -10.923  1.00 93.12           H
ATOM    752  CB  SER A  67      12.770   7.786 -10.411  1.00 93.12           C
ATOM    753 1HB  SER A  67      13.509   6.987 -10.465  1.00 93.12           H
ATOM    754 2HB  SER A  67      13.169   8.628 -10.976  1.00 93.12           H
ATOM    755  OG  SER A  67      12.587   8.172  -9.051  1.00 93.12           O
ATOM    756  HG  SER A  67      13.054   7.527  -8.447  1.00 93.12           H
ATOM    757  HN  SER A  67      11.532   5.769  -9.658  1.00 93.12           H
ATOM    758  N   LEU A  68      12.134   5.803 -12.807  1.00 90.15           N
ATOM    759  CA  LEU A  68      12.365   5.376 -14.177  1.00 90.15           C
ATOM    760  C   LEU A  68      11.030   5.333 -14.925  1.00 90.15           C
ATOM    761  O   LEU A  68      10.958   5.707 -16.094  1.00 90.15           O
ATOM    762  HA  LEU A  68      13.001   6.124 -14.650  1.00 90.15           H
ATOM    763  CB  LEU A  68      13.127   4.050 -14.204  1.00 90.15           C
ATOM    764 1HB  LEU A  68      14.055   4.176 -13.645  1.00 90.15           H
ATOM    765 2HB  LEU A  68      12.536   3.303 -13.675  1.00 90.15           H
ATOM    766  CG  LEU A  68      13.470   3.501 -15.590  1.00 90.15           C
ATOM    767  HG  LEU A  68      12.549   3.441 -16.171  1.00 90.15           H
ATOM    768  CD1 LEU A  68      14.414   4.446 -16.336  1.00 90.15           C
ATOM    769 1HD1 LEU A  68      13.936   5.419 -16.454  1.00 90.15           H
ATOM    770 2HD1 LEU A  68      15.337   4.561 -15.768  1.00 90.15           H
ATOM    771 3HD1 LEU A  68      14.641   4.032 -17.319  1.00 90.15           H
ATOM    772  CD2 LEU A  68      14.037   2.083 -15.494  1.00 90.15           C
ATOM    773 1HD2 LEU A  68      14.943   2.095 -14.889  1.00 90.15           H
ATOM    774 2HD2 LEU A  68      13.299   1.428 -15.031  1.00 90.15           H
ATOM    775 3HD2 LEU A  68      14.271   1.717 -16.493  1.00 90.15           H
ATOM    776  HN  LEU A  68      12.343   5.117 -12.110  1.00 90.15           H
ATOM    777  N   VAL A  69      10.008   4.873 -14.219  1.00 89.18           N
ATOM    778  CA  VAL A  69       8.685   4.753 -14.809  1.00 89.18           C
ATOM    779  C   VAL A  69       8.218   6.130 -15.287  1.00 89.18           C
ATOM    780  O   VAL A  69       7.741   6.271 -16.412  1.00 89.18           O
ATOM    781  HA  VAL A  69       8.768   4.092 -15.671  1.00 89.18           H
ATOM    782  CB  VAL A  69       7.722   4.110 -13.809  1.00 89.18           C
ATOM    783  HB  VAL A  69       7.773   4.680 -12.881  1.00 89.18           H
ATOM    784  CG1 VAL A  69       6.281   4.169 -14.319  1.00 89.18           C
ATOM    785 1HG1 VAL A  69       5.990   5.209 -14.465  1.00 89.18           H
ATOM    786 2HG1 VAL A  69       6.209   3.635 -15.267  1.00 89.18           H
ATOM    787 3HG1 VAL A  69       5.618   3.705 -13.589  1.00 89.18           H
ATOM    788  CG2 VAL A  69       8.136   2.670 -13.499  1.00 89.18           C
ATOM    789 1HG2 VAL A  69       8.128   2.084 -14.418  1.00 89.18           H
ATOM    790 2HG2 VAL A  69       9.139   2.664 -13.072  1.00 89.18           H
ATOM    791 3HG2 VAL A  69       7.435   2.236 -12.785  1.00 89.18           H
ATOM    792  HN  VAL A  69      10.072   4.586 -13.263  1.00 89.18           H
ATOM    793  N   ILE A  70       8.372   7.110 -14.409  1.00 90.68           N
ATOM    794  CA  ILE A  70       7.922   8.459 -14.707  1.00 90.68           C
ATOM    795  C   ILE A  70       8.697   8.995 -15.913  1.00 90.68           C
ATOM    796  O   ILE A  70       8.118   9.625 -16.797  1.00 90.68           O
ATOM    797  HA  ILE A  70       6.867   8.401 -14.973  1.00 90.68           H
ATOM    798  CB  ILE A  70       8.028   9.346 -13.465  1.00 90.68           C
ATOM    799  HB  ILE A  70       9.047   9.279 -13.083  1.00 90.68           H
ATOM    800  CG1 ILE A  70       7.097   8.850 -12.356  1.00 90.68           C
ATOM    801 1HG1 ILE A  70       6.066   8.865 -12.709  1.00 90.68           H
ATOM    802 2HG1 ILE A  70       7.336   7.815 -12.112  1.00 90.68           H
ATOM    803  CG2 ILE A  70       7.773  10.813 -13.815  1.00 90.68           C
ATOM    804 1HG2 ILE A  70       8.510  11.146 -14.546  1.00 90.68           H
ATOM    805 2HG2 ILE A  70       6.772  10.917 -14.235  1.00 90.68           H
ATOM    806 3HG2 ILE A  70       7.854  11.421 -12.914  1.00 90.68           H
ATOM    807  CD1 ILE A  70       7.226   9.719 -11.103  1.00 90.68           C
ATOM    808 1HD1 ILE A  70       8.253   9.682 -10.740  1.00 90.68           H
ATOM    809 2HD1 ILE A  70       6.964  10.748 -11.346  1.00 90.68           H
ATOM    810 3HD1 ILE A  70       6.554   9.344 -10.331  1.00 90.68           H
ATOM    811  HN  ILE A  70       8.793   6.994 -13.510  1.00 90.68           H
ATOM    812  N   LEU A  71       9.994   8.725 -15.911  1.00 88.65           N
ATOM    813  CA  LEU A  71      10.870   9.254 -16.942  1.00 88.65           C
ATOM    814  C   LEU A  71      10.458   8.681 -18.299  1.00 88.65           C
ATOM    815  O   LEU A  71      10.365   9.414 -19.283  1.00 88.65           O
ATOM    816  HA  LEU A  71      10.731  10.335 -16.966  1.00 88.65           H
ATOM    817  CB  LEU A  71      12.335   8.994 -16.585  1.00 88.65           C
ATOM    818 1HB  LEU A  71      12.513   9.362 -15.574  1.00 88.65           H
ATOM    819 2HB  LEU A  71      12.498   7.917 -16.565  1.00 88.65           H
ATOM    820  CG  LEU A  71      13.374   9.622 -17.516  1.00 88.65           C
ATOM    821  HG  LEU A  71      12.966  10.557 -17.902  1.00 88.65           H
ATOM    822  CD1 LEU A  71      14.655   9.969 -16.754  1.00 88.65           C
ATOM    823 1HD1 LEU A  71      14.424  10.678 -15.959  1.00 88.65           H
ATOM    824 2HD1 LEU A  71      15.077   9.062 -16.321  1.00 88.65           H
ATOM    825 3HD1 LEU A  71      15.376  10.414 -17.440  1.00 88.65           H
ATOM    826  CD2 LEU A  71      13.649   8.718 -18.719  1.00 88.65           C
ATOM    827 1HD2 LEU A  71      14.027   7.757 -18.372  1.00 88.65           H
ATOM    828 2HD2 LEU A  71      12.726   8.566 -19.278  1.00 88.65           H
ATOM    829 3HD2 LEU A  71      14.391   9.189 -19.365  1.00 88.65           H
ATOM    830  HN  LEU A  71      10.445   8.156 -15.223  1.00 88.65           H
ATOM    831  N   VAL A  72      10.221   7.378 -18.309  1.00 83.84           N
ATOM    832  CA  VAL A  72       9.867   6.690 -19.539  1.00 83.84           C
ATOM    833  C   VAL A  72       8.554   7.261 -20.078  1.00 83.84           C
ATOM    834  O   VAL A  72       8.404   7.452 -21.283  1.00 83.84           O
ATOM    835  HA  VAL A  72      10.657   6.885 -20.264  1.00 83.84           H
ATOM    836  CB  VAL A  72       9.808   5.181 -19.297  1.00 83.84           C
ATOM    837  HB  VAL A  72       9.149   5.003 -18.447  1.00 83.84           H
ATOM    838  CG1 VAL A  72       9.220   4.454 -20.508  1.00 83.84           C
ATOM    839 1HG1 VAL A  72       8.209   4.818 -20.694  1.00 83.84           H
ATOM    840 2HG1 VAL A  72       9.842   4.643 -21.383  1.00 83.84           H
ATOM    841 3HG1 VAL A  72       9.189   3.383 -20.309  1.00 83.84           H
ATOM    842  CG2 VAL A  72      11.190   4.628 -18.943  1.00 83.84           C
ATOM    843 1HG2 VAL A  72      11.880   4.823 -19.764  1.00 83.84           H
ATOM    844 2HG2 VAL A  72      11.555   5.113 -18.038  1.00 83.84           H
ATOM    845 3HG2 VAL A  72      11.119   3.553 -18.776  1.00 83.84           H
ATOM    846  HN  VAL A  72      10.268   6.795 -17.498  1.00 83.84           H
ATOM    847  N   TYR A  73       7.636   7.518 -19.157  1.00 84.00           N
ATOM    848  CA  TYR A  73       6.335   8.051 -19.526  1.00 84.00           C
ATOM    849  C   TYR A  73       6.476   9.405 -20.224  1.00 84.00           C
ATOM    850  O   TYR A  73       5.758   9.691 -21.181  1.00 84.00           O
ATOM    851  HA  TYR A  73       5.864   7.345 -20.209  1.00 84.00           H
ATOM    852  CB  TYR A  73       5.572   8.245 -18.214  1.00 84.00           C
ATOM    853 1HB  TYR A  73       5.508   7.287 -17.698  1.00 84.00           H
ATOM    854 2HB  TYR A  73       6.140   8.916 -17.570  1.00 84.00           H
ATOM    855  CG  TYR A  73       4.159   8.805 -18.393  1.00 84.00           C
ATOM    856  CD1 TYR A  73       3.959  10.170 -18.430  1.00 84.00           C
ATOM    857  HD1 TYR A  73       4.806  10.849 -18.332  1.00 84.00           H
ATOM    858  CD2 TYR A  73       3.086   7.946 -18.517  1.00 84.00           C
ATOM    859  HD2 TYR A  73       3.245   6.868 -18.488  1.00 84.00           H
ATOM    860  CE1 TYR A  73       2.630  10.698 -18.598  1.00 84.00           C
ATOM    861  HE1 TYR A  73       2.457  11.774 -18.629  1.00 84.00           H
ATOM    862  CE2 TYR A  73       1.757   8.474 -18.685  1.00 84.00           C
ATOM    863  HE2 TYR A  73       0.901   7.807 -18.785  1.00 84.00           H
ATOM    864  CZ  TYR A  73       1.595   9.824 -18.718  1.00 84.00           C
ATOM    865  OH  TYR A  73       0.339  10.323 -18.877  1.00 84.00           O
ATOM    866  HH  TYR A  73      -0.301   9.581 -19.074  1.00 84.00           H
ATOM    867  HN  TYR A  73       7.769   7.368 -18.178  1.00 84.00           H
ATOM    868  N   TRP A  74       7.405  10.203 -19.719  1.00 84.79           N
ATOM    869  CA  TRP A  74       7.531  11.581 -20.162  1.00 84.79           C
ATOM    870  C   TRP A  74       8.136  11.572 -21.568  1.00 84.79           C
ATOM    871  O   TRP A  74       7.626  12.233 -22.471  1.00 84.79           O
ATOM    872  HA  TRP A  74       6.531  12.014 -20.189  1.00 84.79           H
ATOM    873  CB  TRP A  74       8.348  12.405 -19.165  1.00 84.79           C
ATOM    874 1HB  TRP A  74       8.198  11.999 -18.165  1.00 84.79           H
ATOM    875 2HB  TRP A  74       9.407  12.294 -19.399  1.00 84.79           H
ATOM    876  CG  TRP A  74       7.996  13.894 -19.153  1.00 84.79           C
ATOM    877  CD1 TRP A  74       8.252  14.810 -20.097  1.00 84.79           C
ATOM    878  HD1 TRP A  74       8.767  14.598 -21.034  1.00 84.79           H
ATOM    879  CD2 TRP A  74       7.309  14.606 -18.103  1.00 84.79           C
ATOM    880  NE1 TRP A  74       7.782  16.056 -19.734  1.00 84.79           N
ATOM    881  HE1 TRP A  74       7.854  16.895 -20.271  1.00 84.79           H
ATOM    882  CE2 TRP A  74       7.190  15.928 -18.482  1.00 84.79           C
ATOM    883  CE3 TRP A  74       6.804  14.149 -16.873  1.00 84.79           C
ATOM    884  HE3 TRP A  74       6.884  13.111 -16.551  1.00 84.79           H
ATOM    885  CZ2 TRP A  74       6.570  16.901 -17.689  1.00 84.79           C
ATOM    886  HZ2 TRP A  74       6.490  17.939 -18.012  1.00 84.79           H
ATOM    887  CZ3 TRP A  74       6.187  15.134 -16.092  1.00 84.79           C
ATOM    888  HZ3 TRP A  74       5.778  14.833 -15.127  1.00 84.79           H
ATOM    889  CH2 TRP A  74       6.060  16.468 -16.459  1.00 84.79           C
ATOM    890  HH2 TRP A  74       5.565  17.175 -15.793  1.00 84.79           H
ATOM    891  HN  TRP A  74       8.063   9.922 -19.020  1.00 84.79           H
ATOM    892  N   TYR A  75       9.214  10.814 -21.708  1.00 78.51           N
ATOM    893  CA  TYR A  75      10.034  10.896 -22.905  1.00 78.51           C
ATOM    894  C   TYR A  75       9.479   9.998 -24.012  1.00 78.51           C
ATOM    895  O   TYR A  75       9.875  10.118 -25.171  1.00 78.51           O
ATOM    896  HA  TYR A  75      10.027  11.930 -23.248  1.00 78.51           H
ATOM    897  CB  TYR A  75      11.420  10.389 -22.501  1.00 78.51           C
ATOM    898 1HB  TYR A  75      11.304   9.524 -21.847  1.00 78.51           H
ATOM    899 2HB  TYR A  75      11.945  10.046 -23.393  1.00 78.51           H
ATOM    900  CG  TYR A  75      12.282  11.435 -21.791  1.00 78.51           C
ATOM    901  CD1 TYR A  75      12.926  12.411 -22.523  1.00 78.51           C
ATOM    902  HD1 TYR A  75      12.820  12.438 -23.607  1.00 78.51           H
ATOM    903  CD2 TYR A  75      12.416  11.401 -20.417  1.00 78.51           C
ATOM    904  HD2 TYR A  75      11.908  10.629 -19.839  1.00 78.51           H
ATOM    905  CE1 TYR A  75      13.737  13.395 -21.854  1.00 78.51           C
ATOM    906  HE1 TYR A  75      14.251  14.172 -22.421  1.00 78.51           H
ATOM    907  CE2 TYR A  75      13.228  12.385 -19.749  1.00 78.51           C
ATOM    908  HE2 TYR A  75      13.342  12.370 -18.665  1.00 78.51           H
ATOM    909  CZ  TYR A  75      13.848  13.334 -20.500  1.00 78.51           C
ATOM    910  OH  TYR A  75      14.614  14.263 -19.869  1.00 78.51           O
ATOM    911  HH  TYR A  75      15.011  14.891 -20.538  1.00 78.51           H
ATOM    912  HN  TYR A  75       9.528  10.156 -21.024  1.00 78.51           H
ATOM    913  N   CYS A  76       8.570   9.118 -23.617  1.00 71.22           N
ATOM    914  CA  CYS A  76       7.903   8.250 -24.573  1.00 71.22           C
ATOM    915  C   CYS A  76       6.996   9.112 -25.452  1.00 71.22           C
ATOM    916  O   CYS A  76       6.040   9.713 -24.963  1.00 71.22           O
ATOM    917  HA  CYS A  76       8.686   7.780 -25.168  1.00 71.22           H
ATOM    918  CB  CYS A  76       7.127   7.132 -23.875  1.00 71.22           C
ATOM    919 1HB  CYS A  76       7.781   6.601 -23.183  1.00 71.22           H
ATOM    920 2HB  CYS A  76       6.314   7.555 -23.285  1.00 71.22           H
ATOM    921  SG  CYS A  76       6.456   5.967 -25.117  1.00 71.22           S
ATOM    922  HG  CYS A  76       7.635   5.512 -25.532  1.00 71.22           H
ATOM    923  HN  CYS A  76       8.289   8.994 -22.665  1.00 71.22           H
ATOM    924  N   THR A  77       7.326   9.146 -26.735  1.00 63.77           N
ATOM    925  CA  THR A  77       6.637  10.026 -27.663  1.00 63.77           C
ATOM    926  C   THR A  77       5.326   9.389 -28.129  1.00 63.77           C
ATOM    927  O   THR A  77       4.563  10.003 -28.873  1.00 63.77           O
ATOM    928  HA  THR A  77       6.376  10.944 -27.137  1.00 63.77           H
ATOM    929  CB  THR A  77       7.597  10.349 -28.810  1.00 63.77           C
ATOM    930  HB  THR A  77       7.139  11.041 -29.517  1.00 63.77           H
ATOM    931  OG1 THR A  77       7.949   9.074 -29.337  1.00 63.77           O
ATOM    932  HG1 THR A  77       8.350   9.179 -30.247  1.00 63.77           H
ATOM    933  CG2 THR A  77       8.924  10.928 -28.316  1.00 63.77           C
ATOM    934 1HG2 THR A  77       9.414  10.208 -27.662  1.00 63.77           H
ATOM    935 2HG2 THR A  77       8.736  11.850 -27.766  1.00 63.77           H
ATOM    936 3HG2 THR A  77       9.568  11.140 -29.170  1.00 63.77           H
ATOM    937  HN  THR A  77       8.049   8.586 -27.141  1.00 63.77           H
ATOM    938  N   ARG A  78       5.105   8.165 -27.672  1.00 67.11           N
ATOM    939  CA  ARG A  78       3.935   7.410 -28.089  1.00 67.11           C
ATOM    940  C   ARG A  78       2.682   7.944 -27.392  1.00 67.11           C
ATOM    941  O   ARG A  78       2.744   8.376 -26.242  1.00 67.11           O
ATOM    942  HA  ARG A  78       3.878   7.559 -29.167  1.00 67.11           H
ATOM    943  CB  ARG A  78       4.096   5.923 -27.766  1.00 67.11           C
ATOM    944 1HB  ARG A  78       3.474   5.333 -28.439  1.00 67.11           H
ATOM    945 2HB  ARG A  78       5.128   5.620 -27.937  1.00 67.11           H
ATOM    946  CG  ARG A  78       3.706   5.632 -26.316  1.00 67.11           C
ATOM    947 1HG  ARG A  78       4.357   6.189 -25.642  1.00 67.11           H
ATOM    948 2HG  ARG A  78       2.688   5.977 -26.132  1.00 67.11           H
ATOM    949  CD  ARG A  78       3.807   4.136 -26.011  1.00 67.11           C
ATOM    950 1HD  ARG A  78       2.904   3.627 -26.347  1.00 67.11           H
ATOM    951 2HD  ARG A  78       4.642   3.700 -26.558  1.00 67.11           H
ATOM    952  NE  ARG A  78       3.992   3.927 -24.557  1.00 67.11           N
ATOM    953  HE  ARG A  78       4.898   4.101 -24.170  1.00 67.11           H
ATOM    954  CZ  ARG A  78       3.022   3.520 -23.727  1.00 67.11           C
ATOM    955  NH1 ARG A  78       1.789   3.273 -24.191  1.00 67.11           N
ATOM    956 1HH1 ARG A  78       1.588   3.392 -25.163  1.00 67.11           H
ATOM    957 2HH1 ARG A  78       1.071   2.970 -23.565  1.00 67.11           H
ATOM    958  NH2 ARG A  78       3.303   3.364 -22.426  1.00 67.11           N
ATOM    959 1HH2 ARG A  78       2.591   3.061 -21.793  1.00 67.11           H
ATOM    960 2HH2 ARG A  78       4.226   3.551 -22.088  1.00 67.11           H
ATOM    961  HN  ARG A  78       5.706   7.691 -27.029  1.00 67.11           H
ATOM    962  N   VAL A  79       1.575   7.897 -28.118  1.00 71.13           N
ATOM    963  CA  VAL A  79       0.294   8.290 -27.555  1.00 71.13           C
ATOM    964  C   VAL A  79       0.063   7.531 -26.247  1.00 71.13           C
ATOM    965  O   VAL A  79       0.207   6.311 -26.199  1.00 71.13           O
ATOM    966  HA  VAL A  79       0.343   9.357 -27.338  1.00 71.13           H
ATOM    967  CB  VAL A  79      -0.819   8.065 -28.581  1.00 71.13           C
ATOM    968  HB  VAL A  79      -0.994   6.992 -28.656  1.00 71.13           H
ATOM    969  CG1 VAL A  79      -2.124   8.723 -28.127  1.00 71.13           C
ATOM    970 1HG1 VAL A  79      -2.434   8.294 -27.174  1.00 71.13           H
ATOM    971 2HG1 VAL A  79      -1.968   9.795 -28.009  1.00 71.13           H
ATOM    972 3HG1 VAL A  79      -2.898   8.548 -28.874  1.00 71.13           H
ATOM    973  CG2 VAL A  79      -0.401   8.572 -29.963  1.00 71.13           C
ATOM    974 1HG2 VAL A  79      -0.186   9.639 -29.909  1.00 71.13           H
ATOM    975 2HG2 VAL A  79       0.490   8.037 -30.292  1.00 71.13           H
ATOM    976 3HG2 VAL A  79      -1.211   8.400 -30.673  1.00 71.13           H
ATOM    977  HN  VAL A  79       1.544   7.599 -29.072  1.00 71.13           H
ATOM    978  N   LYS A  80      -0.291   8.286 -25.217  1.00 78.35           N
ATOM    979  CA  LYS A  80      -0.558   7.699 -23.915  1.00 78.35           C
ATOM    980  C   LYS A  80      -1.863   6.902 -23.978  1.00 78.35           C
ATOM    981  O   LYS A  80      -2.700   7.142 -24.846  1.00 78.35           O
ATOM    982  HA  LYS A  80       0.257   7.009 -23.694  1.00 78.35           H
ATOM    983  CB  LYS A  80      -0.547   8.776 -22.829  1.00 78.35           C
ATOM    984 1HB  LYS A  80      -1.454   9.377 -22.898  1.00 78.35           H
ATOM    985 2HB  LYS A  80      -0.552   8.306 -21.845  1.00 78.35           H
ATOM    986  CG  LYS A  80       0.681   9.678 -22.963  1.00 78.35           C
ATOM    987 1HG  LYS A  80       0.671  10.169 -23.937  1.00 78.35           H
ATOM    988 2HG  LYS A  80       0.644  10.464 -22.209  1.00 78.35           H
ATOM    989  CD  LYS A  80       1.973   8.873 -22.805  1.00 78.35           C
ATOM    990 1HD  LYS A  80       2.024   8.455 -21.800  1.00 78.35           H
ATOM    991 2HD  LYS A  80       1.969   8.033 -23.500  1.00 78.35           H
ATOM    992  CE  LYS A  80       3.200   9.750 -23.062  1.00 78.35           C
ATOM    993 1HE  LYS A  80       3.100  10.253 -24.024  1.00 78.35           H
ATOM    994 2HE  LYS A  80       3.265  10.527 -22.301  1.00 78.35           H
ATOM    995  NZ  LYS A  80       4.433   8.931 -23.050  1.00 78.35           N
ATOM    996 1HZ  LYS A  80       5.213   9.490 -23.379  1.00 78.35           H
ATOM    997 2HZ  LYS A  80       4.619   8.615 -22.105  1.00 78.35           H
ATOM    998 3HZ  LYS A  80       4.312   8.129 -23.657  1.00 78.35           H
ATOM    999  HN  LYS A  80      -0.396   9.280 -25.262  1.00 78.35           H
ATOM   1000  N   THR A  81      -1.995   5.969 -23.046  1.00 80.55           N
ATOM   1001  CA  THR A  81      -3.248   5.255 -22.874  1.00 80.55           C
ATOM   1002  C   THR A  81      -3.783   5.451 -21.454  1.00 80.55           C
ATOM   1003  O   THR A  81      -3.074   5.953 -20.584  1.00 80.55           O
ATOM   1004  HA  THR A  81      -3.984   5.683 -23.555  1.00 80.55           H
ATOM   1005  CB  THR A  81      -3.010   3.788 -23.237  1.00 80.55           C
ATOM   1006  HB  THR A  81      -3.951   3.238 -23.273  1.00 80.55           H
ATOM   1007  OG1 THR A  81      -2.072   3.337 -22.263  1.00 80.55           O
ATOM   1008  HG1 THR A  81      -1.147   3.607 -22.529  1.00 80.55           H
ATOM   1009  CG2 THR A  81      -2.273   3.625 -24.567  1.00 80.55           C
ATOM   1010 1HG2 THR A  81      -1.302   4.118 -24.508  1.00 80.55           H
ATOM   1011 2HG2 THR A  81      -2.861   4.077 -25.366  1.00 80.55           H
ATOM   1012 3HG2 THR A  81      -2.129   2.565 -24.777  1.00 80.55           H
ATOM   1013  HN  THR A  81      -1.265   5.700 -22.417  1.00 80.55           H
ATOM   1014  N   MET A  82      -5.030   5.044 -21.265  1.00 84.60           N
ATOM   1015  CA  MET A  82      -5.650   5.119 -19.953  1.00 84.60           C
ATOM   1016  C   MET A  82      -4.843   4.332 -18.919  1.00 84.60           C
ATOM   1017  O   MET A  82      -4.642   4.797 -17.798  1.00 84.60           O
ATOM   1018  HA  MET A  82      -5.656   6.177 -19.691  1.00 84.60           H
ATOM   1019  CB  MET A  82      -7.071   4.557 -20.027  1.00 84.60           C
ATOM   1020 1HB  MET A  82      -7.682   5.186 -20.674  1.00 84.60           H
ATOM   1021 2HB  MET A  82      -7.050   3.564 -20.477  1.00 84.60           H
ATOM   1022  CG  MET A  82      -7.704   4.480 -18.636  1.00 84.60           C
ATOM   1023 1HG  MET A  82      -7.296   3.630 -18.089  1.00 84.60           H
ATOM   1024 2HG  MET A  82      -7.457   5.375 -18.065  1.00 84.60           H
ATOM   1025  SD  MET A  82      -9.476   4.318 -18.779  1.00 84.60           S
ATOM   1026  CE  MET A  82      -9.966   4.812 -17.135  1.00 84.60           C
ATOM   1027 1HE  MET A  82      -9.517   4.139 -16.405  1.00 84.60           H
ATOM   1028 2HE  MET A  82      -9.628   5.831 -16.946  1.00 84.60           H
ATOM   1029 3HE  MET A  82     -11.051   4.768 -17.051  1.00 84.60           H
ATOM   1030  HN  MET A  82      -5.612   4.670 -21.987  1.00 84.60           H
ATOM   1031  N   THR A  83      -4.401   3.153 -19.333  1.00 82.63           N
ATOM   1032  CA  THR A  83      -3.528   2.346 -18.497  1.00 82.63           C
ATOM   1033  C   THR A  83      -2.291   3.147 -18.087  1.00 82.63           C
ATOM   1034  O   THR A  83      -1.896   3.133 -16.923  1.00 82.63           O
ATOM   1035  HA  THR A  83      -4.065   2.095 -17.582  1.00 82.63           H
ATOM   1036  CB  THR A  83      -3.196   1.063 -19.262  1.00 82.63           C
ATOM   1037  HB  THR A  83      -2.673   1.289 -20.191  1.00 82.63           H
ATOM   1038  OG1 THR A  83      -4.454   0.409 -19.406  1.00 82.63           O
ATOM   1039  HG1 THR A  83      -5.093   1.002 -19.896  1.00 82.63           H
ATOM   1040  CG2 THR A  83      -2.361   0.086 -18.431  1.00 82.63           C
ATOM   1041 1HG2 THR A  83      -2.914  -0.192 -17.534  1.00 82.63           H
ATOM   1042 2HG2 THR A  83      -1.422   0.561 -18.147  1.00 82.63           H
ATOM   1043 3HG2 THR A  83      -2.153  -0.807 -19.021  1.00 82.63           H
ATOM   1044  HN  THR A  83      -4.629   2.750 -20.219  1.00 82.63           H
ATOM   1045  N   ASP A  84      -1.714   3.827 -19.068  1.00 83.95           N
ATOM   1046  CA  ASP A  84      -0.472   4.548 -18.848  1.00 83.95           C
ATOM   1047  C   ASP A  84      -0.698   5.635 -17.795  1.00 83.95           C
ATOM   1048  O   ASP A  84       0.188   5.917 -16.989  1.00 83.95           O
ATOM   1049  HA  ASP A  84       0.243   3.794 -18.522  1.00 83.95           H
ATOM   1050  CB  ASP A  84       0.005   5.227 -20.134  1.00 83.95           C
ATOM   1051 1HB  ASP A  84      -0.729   5.967 -20.452  1.00 83.95           H
ATOM   1052 2HB  ASP A  84       0.935   5.762 -19.943  1.00 83.95           H
ATOM   1053  CG  ASP A  84       0.220   4.201 -21.248  1.00 83.95           C
ATOM   1054  OD1 ASP A  84       0.958   3.227 -20.988  1.00 83.95           O
ATOM   1055  OD2 ASP A  84      -0.360   4.414 -22.335  1.00 83.95           O
ATOM   1056  HN  ASP A  84      -2.081   3.889 -19.996  1.00 83.95           H
ATOM   1057  N   MET A  85      -1.888   6.216 -17.836  1.00 89.23           N
ATOM   1058  CA  MET A  85      -2.239   7.270 -16.899  1.00 89.23           C
ATOM   1059  C   MET A  85      -2.248   6.745 -15.462  1.00 89.23           C
ATOM   1060  O   MET A  85      -1.745   7.404 -14.554  1.00 89.23           O
ATOM   1061  HA  MET A  85      -1.466   8.031 -17.011  1.00 89.23           H
ATOM   1062  CB  MET A  85      -3.621   7.825 -17.249  1.00 89.23           C
ATOM   1063 1HB  MET A  85      -3.639   8.133 -18.294  1.00 89.23           H
ATOM   1064 2HB  MET A  85      -4.371   7.042 -17.135  1.00 89.23           H
ATOM   1065  CG  MET A  85      -3.977   9.014 -16.354  1.00 89.23           C
ATOM   1066 1HG  MET A  85      -4.970   9.385 -16.607  1.00 89.23           H
ATOM   1067 2HG  MET A  85      -4.011   8.698 -15.312  1.00 89.23           H
ATOM   1068  SD  MET A  85      -2.770  10.313 -16.557  1.00 89.23           S
ATOM   1069  CE  MET A  85      -3.128  10.809 -18.235  1.00 89.23           C
ATOM   1070 1HE  MET A  85      -2.982   9.960 -18.903  1.00 89.23           H
ATOM   1071 2HE  MET A  85      -4.161  11.149 -18.301  1.00 89.23           H
ATOM   1072 3HE  MET A  85      -2.459  11.619 -18.525  1.00 89.23           H
ATOM   1073  HN  MET A  85      -2.604   5.979 -18.493  1.00 89.23           H
ATOM   1074  N   PHE A  86      -2.825   5.563 -15.301  1.00 89.65           N
ATOM   1075  CA  PHE A  86      -2.912   4.945 -13.989  1.00 89.65           C
ATOM   1076  C   PHE A  86      -1.533   4.500 -13.500  1.00 89.65           C
ATOM   1077  O   PHE A  86      -1.225   4.612 -12.314  1.00 89.65           O
ATOM   1078  HA  PHE A  86      -3.314   5.693 -13.306  1.00 89.65           H
ATOM   1079  CB  PHE A  86      -3.811   3.715 -14.133  1.00 89.65           C
ATOM   1080 1HB  PHE A  86      -3.406   3.072 -14.914  1.00 89.65           H
ATOM   1081 2HB  PHE A  86      -3.781   3.146 -13.204  1.00 89.65           H
ATOM   1082  CG  PHE A  86      -5.267   4.044 -14.466  1.00 89.65           C
ATOM   1083  CD1 PHE A  86      -5.863   5.132 -13.909  1.00 89.65           C
ATOM   1084  HD1 PHE A  86      -5.304   5.770 -13.225  1.00 89.65           H
ATOM   1085  CD2 PHE A  86      -5.966   3.248 -15.319  1.00 89.65           C
ATOM   1086  HD2 PHE A  86      -5.488   2.376 -15.766  1.00 89.65           H
ATOM   1087  CE1 PHE A  86      -7.215   5.437 -14.219  1.00 89.65           C
ATOM   1088  HE1 PHE A  86      -7.693   6.309 -13.772  1.00 89.65           H
ATOM   1089  CE2 PHE A  86      -7.318   3.553 -15.629  1.00 89.65           C
ATOM   1090  HE2 PHE A  86      -7.878   2.915 -16.313  1.00 89.65           H
ATOM   1091  CZ  PHE A  86      -7.914   4.641 -15.072  1.00 89.65           C
ATOM   1092  HZ  PHE A  86      -8.952   4.875 -15.309  1.00 89.65           H
ATOM   1093  HN  PHE A  86      -3.228   5.031 -16.047  1.00 89.65           H
ATOM   1094  N   LEU A  87      -0.739   4.005 -14.438  1.00 87.69           N
ATOM   1095  CA  LEU A  87       0.603   3.547 -14.118  1.00 87.69           C
ATOM   1096  C   LEU A  87       1.424   4.722 -13.585  1.00 87.69           C
ATOM   1097  O   LEU A  87       2.222   4.559 -12.663  1.00 87.69           O
ATOM   1098  HA  LEU A  87       0.514   2.802 -13.328  1.00 87.69           H
ATOM   1099  CB  LEU A  87       1.234   2.853 -15.327  1.00 87.69           C
ATOM   1100 1HB  LEU A  87       1.164   3.523 -16.183  1.00 87.69           H
ATOM   1101 2HB  LEU A  87       2.295   2.706 -15.123  1.00 87.69           H
ATOM   1102  CG  LEU A  87       0.627   1.504 -15.719  1.00 87.69           C
ATOM   1103  HG  LEU A  87      -0.419   1.664 -15.981  1.00 87.69           H
ATOM   1104  CD1 LEU A  87       1.320   0.930 -16.956  1.00 87.69           C
ATOM   1105 1HD1 LEU A  87       1.205   1.621 -17.791  1.00 87.69           H
ATOM   1106 2HD1 LEU A  87       2.380   0.788 -16.745  1.00 87.69           H
ATOM   1107 3HD1 LEU A  87       0.869  -0.029 -17.212  1.00 87.69           H
ATOM   1108  CD2 LEU A  87       0.653   0.528 -14.541  1.00 87.69           C
ATOM   1109 1HD2 LEU A  87       1.684   0.368 -14.225  1.00 87.69           H
ATOM   1110 2HD2 LEU A  87       0.079   0.942 -13.712  1.00 87.69           H
ATOM   1111 3HD2 LEU A  87       0.216  -0.422 -14.847  1.00 87.69           H
ATOM   1112  HN  LEU A  87      -0.998   3.915 -15.400  1.00 87.69           H
ATOM   1113  N   LEU A  88       1.202   5.881 -14.189  1.00 90.23           N
ATOM   1114  CA  LEU A  88       1.898   7.087 -13.774  1.00 90.23           C
ATOM   1115  C   LEU A  88       1.551   7.396 -12.317  1.00 90.23           C
ATOM   1116  O   LEU A  88       2.441   7.589 -11.490  1.00 90.23           O
ATOM   1117  HA  LEU A  88       2.968   6.885 -13.839  1.00 90.23           H
ATOM   1118  CB  LEU A  88       1.596   8.238 -14.736  1.00 90.23           C
ATOM   1119 1HB  LEU A  88       1.998   7.982 -15.716  1.00 90.23           H
ATOM   1120 2HB  LEU A  88       0.514   8.317 -14.847  1.00 90.23           H
ATOM   1121  CG  LEU A  88       2.142   9.609 -14.334  1.00 90.23           C
ATOM   1122  HG  LEU A  88       1.834   9.811 -13.308  1.00 90.23           H
ATOM   1123  CD1 LEU A  88       3.672   9.618 -14.357  1.00 90.23           C
ATOM   1124 1HD1 LEU A  88       4.050   8.873 -13.658  1.00 90.23           H
ATOM   1125 2HD1 LEU A  88       4.021   9.384 -15.363  1.00 90.23           H
ATOM   1126 3HD1 LEU A  88       4.033  10.605 -14.067  1.00 90.23           H
ATOM   1127  CD2 LEU A  88       1.548  10.714 -15.210  1.00 90.23           C
ATOM   1128 1HD2 LEU A  88       1.805  10.528 -16.253  1.00 90.23           H
ATOM   1129 2HD2 LEU A  88       0.464  10.723 -15.098  1.00 90.23           H
ATOM   1130 3HD2 LEU A  88       1.953  11.678 -14.902  1.00 90.23           H
ATOM   1131  HN  LEU A  88       0.560   6.003 -14.946  1.00 90.23           H
ATOM   1132  N   ASN A  89       0.255   7.432 -12.045  1.00 93.64           N
ATOM   1133  CA  ASN A  89      -0.224   7.833 -10.733  1.00 93.64           C
ATOM   1134  C   ASN A  89       0.216   6.797  -9.697  1.00 93.64           C
ATOM   1135  O   ASN A  89       0.453   7.136  -8.538  1.00 93.64           O
ATOM   1136  HA  ASN A  89       0.215   8.814 -10.555  1.00 93.64           H
ATOM   1137  CB  ASN A  89      -1.752   7.910 -10.705  1.00 93.64           C
ATOM   1138 1HB  ASN A  89      -2.173   7.089 -11.285  1.00 93.64           H
ATOM   1139 2HB  ASN A  89      -2.107   7.792  -9.681  1.00 93.64           H
ATOM   1140  CG  ASN A  89      -2.244   9.245 -11.269  1.00 93.64           C
ATOM   1141  OD1 ASN A  89      -2.518  10.190 -10.548  1.00 93.64           O
ATOM   1142  ND2 ASN A  89      -2.340   9.269 -12.596  1.00 93.64           N
ATOM   1143 1HD2 ASN A  89      -2.100   8.458 -13.129  1.00 93.64           H
ATOM   1144 2HD2 ASN A  89      -2.653  10.097 -13.059  1.00 93.64           H
ATOM   1145  HN  ASN A  89      -0.461   7.195 -12.702  1.00 93.64           H
ATOM   1146  N   LEU A  90       0.311   5.556 -10.151  1.00 91.24           N
ATOM   1147  CA  LEU A  90       0.724   4.470  -9.278  1.00 91.24           C
ATOM   1148  C   LEU A  90       2.161   4.713  -8.813  1.00 91.24           C
ATOM   1149  O   LEU A  90       2.467   4.572  -7.630  1.00 91.24           O
ATOM   1150  HA  LEU A  90       0.071   4.486  -8.405  1.00 91.24           H
ATOM   1151  CB  LEU A  90       0.521   3.120  -9.970  1.00 91.24           C
ATOM   1152 1HB  LEU A  90      -0.493   3.087 -10.369  1.00 91.24           H
ATOM   1153 2HB  LEU A  90       1.200   3.065 -10.821  1.00 91.24           H
ATOM   1154  CG  LEU A  90       0.738   1.881  -9.099  1.00 91.24           C
ATOM   1155  HG  LEU A  90       1.692   1.989  -8.583  1.00 91.24           H
ATOM   1156  CD1 LEU A  90      -0.346   1.769  -8.026  1.00 91.24           C
ATOM   1157 1HD1 LEU A  90      -0.320   2.653  -7.389  1.00 91.24           H
ATOM   1158 2HD1 LEU A  90      -1.324   1.694  -8.503  1.00 91.24           H
ATOM   1159 3HD1 LEU A  90      -0.168   0.879  -7.421  1.00 91.24           H
ATOM   1160  CD2 LEU A  90       0.829   0.617  -9.957  1.00 91.24           C
ATOM   1161 1HD2 LEU A  90      -0.097   0.492 -10.519  1.00 91.24           H
ATOM   1162 2HD2 LEU A  90       1.665   0.708 -10.651  1.00 91.24           H
ATOM   1163 3HD2 LEU A  90       0.983  -0.249  -9.313  1.00 91.24           H
ATOM   1164  HN  LEU A  90       0.112   5.289 -11.093  1.00 91.24           H
ATOM   1165  N   ALA A  91       3.005   5.074  -9.768  1.00 92.91           N
ATOM   1166  CA  ALA A  91       4.411   5.299  -9.479  1.00 92.91           C
ATOM   1167  C   ALA A  91       4.548   6.499  -8.539  1.00 92.91           C
ATOM   1168  O   ALA A  91       5.405   6.506  -7.656  1.00 92.91           O
ATOM   1169  HA  ALA A  91       4.793   4.410  -8.978  1.00 92.91           H
ATOM   1170  CB  ALA A  91       5.177   5.495 -10.789  1.00 92.91           C
ATOM   1171 1HB  ALA A  91       5.072   4.604 -11.408  1.00 92.91           H
ATOM   1172 2HB  ALA A  91       4.774   6.356 -11.321  1.00 92.91           H
ATOM   1173 3HB  ALA A  91       6.232   5.664 -10.571  1.00 92.91           H
ATOM   1174  HN  ALA A  91       2.743   5.213 -10.723  1.00 92.91           H
ATOM   1175  N   ILE A  92       3.691   7.485  -8.760  1.00 94.79           N
ATOM   1176  CA  ILE A  92       3.705   8.686  -7.943  1.00 94.79           C
ATOM   1177  C   ILE A  92       3.339   8.322  -6.503  1.00 94.79           C
ATOM   1178  O   ILE A  92       3.989   8.773  -5.561  1.00 94.79           O
ATOM   1179  HA  ILE A  92       4.722   9.076  -7.953  1.00 94.79           H
ATOM   1180  CB  ILE A  92       2.802   9.760  -8.554  1.00 94.79           C
ATOM   1181  HB  ILE A  92       1.839   9.305  -8.787  1.00 94.79           H
ATOM   1182  CG1 ILE A  92       3.385  10.283  -9.869  1.00 94.79           C
ATOM   1183 1HG1 ILE A  92       4.277  10.875  -9.665  1.00 94.79           H
ATOM   1184 2HG1 ILE A  92       3.695   9.444 -10.492  1.00 94.79           H
ATOM   1185  CG2 ILE A  92       2.539  10.888  -7.555  1.00 94.79           C
ATOM   1186 1HG2 ILE A  92       2.049  10.483  -6.670  1.00 94.79           H
ATOM   1187 2HG2 ILE A  92       3.485  11.348  -7.268  1.00 94.79           H
ATOM   1188 3HG2 ILE A  92       1.895  11.638  -8.015  1.00 94.79           H
ATOM   1189  CD1 ILE A  92       2.361  11.135 -10.622  1.00 94.79           C
ATOM   1190 1HD1 ILE A  92       1.481  10.532 -10.845  1.00 94.79           H
ATOM   1191 2HD1 ILE A  92       2.072  11.985 -10.004  1.00 94.79           H
ATOM   1192 3HD1 ILE A  92       2.801  11.493 -11.552  1.00 94.79           H
ATOM   1193  HN  ILE A  92       2.998   7.472  -9.481  1.00 94.79           H
ATOM   1194  N   ALA A  93       2.300   7.509  -6.377  1.00 94.98           N
ATOM   1195  CA  ALA A  93       1.801   7.130  -5.066  1.00 94.98           C
ATOM   1196  C   ALA A  93       2.901   6.391  -4.301  1.00 94.98           C
ATOM   1197  O   ALA A  93       3.085   6.611  -3.105  1.00 94.98           O
ATOM   1198  HA  ALA A  93       1.549   8.045  -4.529  1.00 94.98           H
ATOM   1199  CB  ALA A  93       0.535   6.286  -5.226  1.00 94.98           C
ATOM   1200 1HB  ALA A  93      -0.225   6.867  -5.749  1.00 94.98           H
ATOM   1201 2HB  ALA A  93       0.766   5.389  -5.800  1.00 94.98           H
ATOM   1202 3HB  ALA A  93       0.161   6.002  -4.242  1.00 94.98           H
ATOM   1203  HN  ALA A  93       1.803   7.114  -7.149  1.00 94.98           H
ATOM   1204  N   ASP A  94       3.604   5.530  -5.022  1.00 94.59           N
ATOM   1205  CA  ASP A  94       4.665   4.740  -4.421  1.00 94.59           C
ATOM   1206  C   ASP A  94       5.774   5.674  -3.930  1.00 94.59           C
ATOM   1207  O   ASP A  94       6.264   5.526  -2.812  1.00 94.59           O
ATOM   1208  HA  ASP A  94       4.189   4.194  -3.607  1.00 94.59           H
ATOM   1209  CB  ASP A  94       5.276   3.774  -5.438  1.00 94.59           C
ATOM   1210 1HB  ASP A  94       5.422   4.286  -6.389  1.00 94.59           H
ATOM   1211 2HB  ASP A  94       6.260   3.453  -5.094  1.00 94.59           H
ATOM   1212  CG  ASP A  94       4.378   2.553  -5.642  1.00 94.59           C
ATOM   1213  OD1 ASP A  94       3.699   2.177  -4.662  1.00 94.59           O
ATOM   1214  OD2 ASP A  94       4.390   2.022  -6.774  1.00 94.59           O
ATOM   1215  HN  ASP A  94       3.458   5.368  -5.998  1.00 94.59           H
ATOM   1216  N   LEU A  95       6.136   6.614  -4.791  1.00 96.08           N
ATOM   1217  CA  LEU A  95       7.230   7.521  -4.491  1.00 96.08           C
ATOM   1218  C   LEU A  95       6.909   8.294  -3.210  1.00 96.08           C
ATOM   1219  O   LEU A  95       7.773   8.464  -2.350  1.00 96.08           O
ATOM   1220  HA  LEU A  95       8.119   6.915  -4.314  1.00 96.08           H
ATOM   1221  CB  LEU A  95       7.527   8.419  -5.693  1.00 96.08           C
ATOM   1222 1HB  LEU A  95       6.579   8.775  -6.098  1.00 96.08           H
ATOM   1223 2HB  LEU A  95       8.072   9.295  -5.342  1.00 96.08           H
ATOM   1224  CG  LEU A  95       8.326   7.777  -6.829  1.00 96.08           C
ATOM   1225  HG  LEU A  95       7.784   6.897  -7.173  1.00 96.08           H
ATOM   1226  CD1 LEU A  95       8.446   8.729  -8.021  1.00 96.08           C
ATOM   1227 1HD1 LEU A  95       7.450   8.975  -8.390  1.00 96.08           H
ATOM   1228 2HD1 LEU A  95       8.954   9.641  -7.709  1.00 96.08           H
ATOM   1229 3HD1 LEU A  95       9.018   8.248  -8.814  1.00 96.08           H
ATOM   1230  CD2 LEU A  95       9.694   7.302  -6.336  1.00 96.08           C
ATOM   1231 1HD2 LEU A  95      10.257   8.152  -5.949  1.00 96.08           H
ATOM   1232 2HD2 LEU A  95       9.559   6.565  -5.544  1.00 96.08           H
ATOM   1233 3HD2 LEU A  95      10.241   6.850  -7.163  1.00 96.08           H
ATOM   1234  HN  LEU A  95       5.697   6.760  -5.677  1.00 96.08           H
ATOM   1235  N   LEU A  96       5.666   8.743  -3.123  1.00 95.84           N
ATOM   1236  CA  LEU A  96       5.246   9.576  -2.009  1.00 95.84           C
ATOM   1237  C   LEU A  96       5.480   8.822  -0.698  1.00 95.84           C
ATOM   1238  O   LEU A  96       5.921   9.409   0.289  1.00 95.84           O
ATOM   1239  HA  LEU A  96       5.875  10.466  -2.012  1.00 95.84           H
ATOM   1240  CB  LEU A  96       3.801  10.040  -2.201  1.00 95.84           C
ATOM   1241 1HB  LEU A  96       3.194   9.174  -2.464  1.00 95.84           H
ATOM   1242 2HB  LEU A  96       3.430  10.413  -1.246  1.00 95.84           H
ATOM   1243  CG  LEU A  96       3.580  11.123  -3.260  1.00 95.84           C
ATOM   1244  HG  LEU A  96       3.866  10.716  -4.230  1.00 95.84           H
ATOM   1245  CD1 LEU A  96       2.103  11.509  -3.349  1.00 95.84           C
ATOM   1246 1HD1 LEU A  96       1.513  10.633  -3.617  1.00 95.84           H
ATOM   1247 2HD1 LEU A  96       1.768  11.890  -2.384  1.00 95.84           H
ATOM   1248 3HD1 LEU A  96       1.974  12.280  -4.108  1.00 95.84           H
ATOM   1249  CD2 LEU A  96       4.475  12.336  -2.998  1.00 95.84           C
ATOM   1250 1HD2 LEU A  96       4.245  12.753  -2.018  1.00 95.84           H
ATOM   1251 2HD2 LEU A  96       5.521  12.029  -3.025  1.00 95.84           H
ATOM   1252 3HD2 LEU A  96       4.298  13.090  -3.765  1.00 95.84           H
ATOM   1253  HN  LEU A  96       4.952   8.546  -3.796  1.00 95.84           H
ATOM   1254  N   PHE A  97       5.175   7.533  -0.731  1.00 96.39           N
ATOM   1255  CA  PHE A  97       5.320   6.699   0.450  1.00 96.39           C
ATOM   1256  C   PHE A  97       6.795   6.426   0.751  1.00 96.39           C
ATOM   1257  O   PHE A  97       7.234   6.559   1.892  1.00 96.39           O
ATOM   1258  HA  PHE A  97       4.875   7.241   1.285  1.00 96.39           H
ATOM   1259  CB  PHE A  97       4.618   5.373   0.150  1.00 96.39           C
ATOM   1260 1HB  PHE A  97       3.542   5.543   0.115  1.00 96.39           H
ATOM   1261 2HB  PHE A  97       4.919   5.030  -0.840  1.00 96.39           H
ATOM   1262  CG  PHE A  97       4.913   4.269   1.167  1.00 96.39           C
ATOM   1263  CD1 PHE A  97       5.513   3.117   0.765  1.00 96.39           C
ATOM   1264  HD1 PHE A  97       5.784   2.980  -0.282  1.00 96.39           H
ATOM   1265  CD2 PHE A  97       4.575   4.440   2.474  1.00 96.39           C
ATOM   1266  HD2 PHE A  97       4.094   5.363   2.796  1.00 96.39           H
ATOM   1267  CE1 PHE A  97       5.787   2.092   1.709  1.00 96.39           C
ATOM   1268  HE1 PHE A  97       6.268   1.168   1.387  1.00 96.39           H
ATOM   1269  CE2 PHE A  97       4.849   3.415   3.418  1.00 96.39           C
ATOM   1270  HE2 PHE A  97       4.578   3.552   4.465  1.00 96.39           H
ATOM   1271  CZ  PHE A  97       5.449   2.263   3.016  1.00 96.39           C
ATOM   1272  HZ  PHE A  97       5.660   1.476   3.740  1.00 96.39           H
ATOM   1273  HN  PHE A  97       4.836   7.059  -1.544  1.00 96.39           H
ATOM   1274  N   LEU A  98       7.518   6.048  -0.293  1.00 96.06           N
ATOM   1275  CA  LEU A  98       8.891   5.599  -0.129  1.00 96.06           C
ATOM   1276  C   LEU A  98       9.693   6.680   0.597  1.00 96.06           C
ATOM   1277  O   LEU A  98      10.564   6.372   1.410  1.00 96.06           O
ATOM   1278  HA  LEU A  98       8.870   4.706   0.496  1.00 96.06           H
ATOM   1279  CB  LEU A  98       9.486   5.193  -1.479  1.00 96.06           C
ATOM   1280 1HB  LEU A  98       9.309   6.000  -2.189  1.00 96.06           H
ATOM   1281 2HB  LEU A  98      10.566   5.101  -1.364  1.00 96.06           H
ATOM   1282  CG  LEU A  98       8.953   3.893  -2.083  1.00 96.06           C
ATOM   1283  HG  LEU A  98       7.868   3.888  -1.979  1.00 96.06           H
ATOM   1284  CD1 LEU A  98       9.264   3.816  -3.579  1.00 96.06           C
ATOM   1285 1HD1 LEU A  98       8.796   4.657  -4.091  1.00 96.06           H
ATOM   1286 2HD1 LEU A  98      10.343   3.854  -3.729  1.00 96.06           H
ATOM   1287 3HD1 LEU A  98       8.873   2.882  -3.984  1.00 96.06           H
ATOM   1288  CD2 LEU A  98       9.485   2.676  -1.324  1.00 96.06           C
ATOM   1289 1HD2 LEU A  98      10.574   2.664  -1.374  1.00 96.06           H
ATOM   1290 2HD2 LEU A  98       9.170   2.732  -0.282  1.00 96.06           H
ATOM   1291 3HD2 LEU A  98       9.090   1.765  -1.774  1.00 96.06           H
ATOM   1292  HN  LEU A  98       7.183   6.045  -1.235  1.00 96.06           H
ATOM   1293  N   VAL A  99       9.372   7.926   0.278  1.00 96.23           N
ATOM   1294  CA  VAL A  99      10.093   9.053   0.843  1.00 96.23           C
ATOM   1295  C   VAL A  99       9.920   9.054   2.363  1.00 96.23           C
ATOM   1296  O   VAL A  99      10.690   9.693   3.079  1.00 96.23           O
ATOM   1297  HA  VAL A  99      11.150   8.918   0.610  1.00 96.23           H
ATOM   1298  CB  VAL A  99       9.627  10.355   0.187  1.00 96.23           C
ATOM   1299  HB  VAL A  99       8.538  10.384   0.237  1.00 96.23           H
ATOM   1300  CG1 VAL A  99      10.164  11.572   0.942  1.00 96.23           C
ATOM   1301 1HG1 VAL A  99       9.804  11.550   1.971  1.00 96.23           H
ATOM   1302 2HG1 VAL A  99      11.254  11.550   0.939  1.00 96.23           H
ATOM   1303 3HG1 VAL A  99       9.818  12.483   0.455  1.00 96.23           H
ATOM   1304  CG2 VAL A  99      10.031  10.401  -1.287  1.00 96.23           C
ATOM   1305 1HG2 VAL A  99      11.116  10.339  -1.369  1.00 96.23           H
ATOM   1306 2HG2 VAL A  99       9.578   9.562  -1.815  1.00 96.23           H
ATOM   1307 3HG2 VAL A  99       9.687  11.337  -1.729  1.00 96.23           H
ATOM   1308  HN  VAL A  99       8.635   8.169  -0.354  1.00 96.23           H
ATOM   1309  N   THR A 100       8.904   8.330   2.811  1.00 95.50           N
ATOM   1310  CA  THR A 100       8.585   8.285   4.228  1.00 95.50           C
ATOM   1311  C   THR A 100       9.390   7.184   4.921  1.00 95.50           C
ATOM   1312  O   THR A 100       9.505   7.170   6.145  1.00 95.50           O
ATOM   1313  HA  THR A 100       8.885   9.231   4.678  1.00 95.50           H
ATOM   1314  CB  THR A 100       7.072   8.110   4.366  1.00 95.50           C
ATOM   1315  HB  THR A 100       6.746   8.326   5.384  1.00 95.50           H
ATOM   1316  OG1 THR A 100       6.833   6.780   3.914  1.00 95.50           O
ATOM   1317  HG1 THR A 100       6.801   6.759   2.915  1.00 95.50           H
ATOM   1318  CG2 THR A 100       6.289   8.984   3.384  1.00 95.50           C
ATOM   1319 1HG2 THR A 100       6.565   8.720   2.363  1.00 95.50           H
ATOM   1320 2HG2 THR A 100       6.523  10.033   3.564  1.00 95.50           H
ATOM   1321 3HG2 THR A 100       5.220   8.821   3.525  1.00 95.50           H
ATOM   1322  HN  THR A 100       8.306   7.784   2.225  1.00 95.50           H
ATOM   1323  N   LEU A 101       9.927   6.286   4.107  1.00 95.08           N
ATOM   1324  CA  LEU A 101      10.571   5.093   4.629  1.00 95.08           C
ATOM   1325  C   LEU A 101      11.809   5.497   5.432  1.00 95.08           C
ATOM   1326  O   LEU A 101      12.077   4.932   6.491  1.00 95.08           O
ATOM   1327  HA  LEU A 101       9.864   4.609   5.303  1.00 95.08           H
ATOM   1328  CB  LEU A 101      10.867   4.105   3.499  1.00 95.08           C
ATOM   1329 1HB  LEU A 101      11.378   4.641   2.699  1.00 95.08           H
ATOM   1330 2HB  LEU A 101      11.561   3.353   3.873  1.00 95.08           H
ATOM   1331  CG  LEU A 101       9.655   3.388   2.900  1.00 95.08           C
ATOM   1332  HG  LEU A 101       9.033   4.129   2.397  1.00 95.08           H
ATOM   1333  CD1 LEU A 101      10.087   2.369   1.844  1.00 95.08           C
ATOM   1334 1HD1 LEU A 101      10.621   2.880   1.043  1.00 95.08           H
ATOM   1335 2HD1 LEU A 101      10.742   1.627   2.301  1.00 95.08           H
ATOM   1336 3HD1 LEU A 101       9.206   1.874   1.435  1.00 95.08           H
ATOM   1337  CD2 LEU A 101       8.799   2.750   3.996  1.00 95.08           C
ATOM   1338 1HD2 LEU A 101       9.397   2.025   4.548  1.00 95.08           H
ATOM   1339 2HD2 LEU A 101       8.446   3.523   4.678  1.00 95.08           H
ATOM   1340 3HD2 LEU A 101       7.945   2.247   3.543  1.00 95.08           H
ATOM   1341  HN  LEU A 101       9.927   6.364   3.110  1.00 95.08           H
ATOM   1342  N   PRO A 102      12.582   6.478   4.947  1.00 94.61           N
ATOM   1343  CA  PRO A 102      13.785   6.913   5.660  1.00 94.61           C
ATOM   1344  C   PRO A 102      13.499   7.271   7.109  1.00 94.61           C
ATOM   1345  O   PRO A 102      14.285   6.950   7.998  1.00 94.61           O
ATOM   1346  HA  PRO A 102      14.509   6.100   5.705  1.00 94.61           H
ATOM   1347  CB  PRO A 102      14.261   8.127   4.859  1.00 94.61           C
ATOM   1348 1HB  PRO A 102      13.850   9.055   5.254  1.00 94.61           H
ATOM   1349 2HB  PRO A 102      15.347   8.223   4.884  1.00 94.61           H
ATOM   1350  CG  PRO A 102      13.754   7.841   3.450  1.00 94.61           C
ATOM   1351 1HG  PRO A 102      13.700   8.748   2.848  1.00 94.61           H
ATOM   1352 2HG  PRO A 102      14.412   7.157   2.914  1.00 94.61           H
ATOM   1353  CD  PRO A 102      12.382   7.238   3.699  1.00 94.61           C
ATOM   1354 1HD  PRO A 102      11.617   8.005   3.817  1.00 94.61           H
ATOM   1355 2HD  PRO A 102      12.064   6.599   2.875  1.00 94.61           H
ATOM   1356  N   PHE A 103      12.369   7.934   7.309  1.00 94.23           N
ATOM   1357  CA  PHE A 103      11.992   8.386   8.638  1.00 94.23           C
ATOM   1358  C   PHE A 103      11.626   7.203   9.536  1.00 94.23           C
ATOM   1359  O   PHE A 103      11.957   7.193  10.721  1.00 94.23           O
ATOM   1360  HA  PHE A 103      12.853   8.907   9.058  1.00 94.23           H
ATOM   1361  CB  PHE A 103      10.766   9.286   8.473  1.00 94.23           C
ATOM   1362 1HB  PHE A 103       9.984   8.726   7.960  1.00 94.23           H
ATOM   1363 2HB  PHE A 103      10.379   9.541   9.460  1.00 94.23           H
ATOM   1364  CG  PHE A 103      11.040  10.577   7.700  1.00 94.23           C
ATOM   1365  CD1 PHE A 103      11.464  11.688   8.360  1.00 94.23           C
ATOM   1366  HD1 PHE A 103      11.608  11.658   9.440  1.00 94.23           H
ATOM   1367  CD2 PHE A 103      10.860  10.614   6.352  1.00 94.23           C
ATOM   1368  HD2 PHE A 103      10.520   9.723   5.823  1.00 94.23           H
ATOM   1369  CE1 PHE A 103      11.719  12.886   7.642  1.00 94.23           C
ATOM   1370  HE1 PHE A 103      12.058  13.777   8.171  1.00 94.23           H
ATOM   1371  CE2 PHE A 103      11.115  11.812   5.634  1.00 94.23           C
ATOM   1372  HE2 PHE A 103      10.971  11.842   4.554  1.00 94.23           H
ATOM   1373  CZ  PHE A 103      11.539  12.923   6.294  1.00 94.23           C
ATOM   1374  HZ  PHE A 103      11.734  13.843   5.743  1.00 94.23           H
ATOM   1375  HN  PHE A 103      11.718   8.161   6.585  1.00 94.23           H
ATOM   1376  N   TRP A 104      10.946   6.235   8.939  1.00 92.10           N
ATOM   1377  CA  TRP A 104      10.580   5.025   9.655  1.00 92.10           C
ATOM   1378  C   TRP A 104      11.868   4.351  10.133  1.00 92.10           C
ATOM   1379  O   TRP A 104      11.924   3.831  11.246  1.00 92.10           O
ATOM   1380  HA  TRP A 104       9.972   5.316  10.511  1.00 92.10           H
ATOM   1381  CB  TRP A 104       9.716   4.112   8.783  1.00 92.10           C
ATOM   1382 1HB  TRP A 104      10.084   4.151   7.758  1.00 92.10           H
ATOM   1383 2HB  TRP A 104       9.832   3.084   9.125  1.00 92.10           H
ATOM   1384  CG  TRP A 104       8.229   4.472   8.790  1.00 92.10           C
ATOM   1385  CD1 TRP A 104       7.476   4.890   7.763  1.00 92.10           C
ATOM   1386  HD1 TRP A 104       7.848   5.033   6.748  1.00 92.10           H
ATOM   1387  CD2 TRP A 104       7.338   4.426   9.925  1.00 92.10           C
ATOM   1388  NE1 TRP A 104       6.172   5.117   8.151  1.00 92.10           N
ATOM   1389  HE1 TRP A 104       5.426   5.433   7.565  1.00 92.10           H
ATOM   1390  CE2 TRP A 104       6.085   4.827   9.508  1.00 92.10           C
ATOM   1391  CE3 TRP A 104       7.584   4.060  11.260  1.00 92.10           C
ATOM   1392  HE3 TRP A 104       8.564   3.740  11.614  1.00 92.10           H
ATOM   1393  CZ2 TRP A 104       4.979   4.898  10.363  1.00 92.10           C
ATOM   1394  HZ2 TRP A 104       3.999   5.217  10.009  1.00 92.10           H
ATOM   1395  CZ3 TRP A 104       6.468   4.137  12.102  1.00 92.10           C
ATOM   1396  HZ3 TRP A 104       6.603   3.863  13.148  1.00 92.10           H
ATOM   1397  CH2 TRP A 104       5.200   4.538  11.698  1.00 92.10           C
ATOM   1398  HH2 TRP A 104       4.381   4.571  12.416  1.00 92.10           H
ATOM   1399  HN  TRP A 104      10.648   6.268   7.985  1.00 92.10           H
ATOM   1400  N   ALA A 105      12.871   4.382   9.267  1.00 93.87           N
ATOM   1401  CA  ALA A 105      14.120   3.693   9.545  1.00 93.87           C
ATOM   1402  C   ALA A 105      14.777   4.315  10.778  1.00 93.87           C
ATOM   1403  O   ALA A 105      15.211   3.602  11.681  1.00 93.87           O
ATOM   1404  HA  ALA A 105      13.884   2.650   9.756  1.00 93.87           H
ATOM   1405  CB  ALA A 105      15.022   3.755   8.310  1.00 93.87           C
ATOM   1406 1HB  ALA A 105      14.521   3.274   7.470  1.00 93.87           H
ATOM   1407 2HB  ALA A 105      15.228   4.796   8.062  1.00 93.87           H
ATOM   1408 3HB  ALA A 105      15.959   3.238   8.519  1.00 93.87           H
ATOM   1409  HN  ALA A 105      12.839   4.864   8.392  1.00 93.87           H
ATOM   1410  N   ILE A 106      14.830   5.639  10.777  1.00 93.28           N
ATOM   1411  CA  ILE A 106      15.473   6.364  11.860  1.00 93.28           C
ATOM   1412  C   ILE A 106      14.736   6.075  13.169  1.00 93.28           C
ATOM   1413  O   ILE A 106      15.363   5.851  14.203  1.00 93.28           O
ATOM   1414  HA  ILE A 106      16.491   5.985  11.947  1.00 93.28           H
ATOM   1415  CB  ILE A 106      15.571   7.853  11.525  1.00 93.28           C
ATOM   1416  HB  ILE A 106      14.596   8.188  11.170  1.00 93.28           H
ATOM   1417  CG1 ILE A 106      16.571   8.095  10.393  1.00 93.28           C
ATOM   1418 1HG1 ILE A 106      17.586   7.943  10.761  1.00 93.28           H
ATOM   1419 2HG1 ILE A 106      16.409   7.368   9.597  1.00 93.28           H
ATOM   1420  CG2 ILE A 106      15.906   8.675  12.771  1.00 93.28           C
ATOM   1421 1HG2 ILE A 106      15.125   8.536  13.518  1.00 93.28           H
ATOM   1422 2HG2 ILE A 106      16.861   8.345  13.178  1.00 93.28           H
ATOM   1423 3HG2 ILE A 106      15.969   9.730  12.504  1.00 93.28           H
ATOM   1424  CD1 ILE A 106      16.433   9.512   9.832  1.00 93.28           C
ATOM   1425 1HD1 ILE A 106      15.424   9.652   9.443  1.00 93.28           H
ATOM   1426 2HD1 ILE A 106      16.620  10.236  10.625  1.00 93.28           H
ATOM   1427 3HD1 ILE A 106      17.156   9.658   9.029  1.00 93.28           H
ATOM   1428  HN  ILE A 106      14.443   6.214  10.056  1.00 93.28           H
ATOM   1429  N   ALA A 107      13.413   6.092  13.083  1.00 91.92           N
ATOM   1430  CA  ALA A 107      12.584   5.927  14.264  1.00 91.92           C
ATOM   1431  C   ALA A 107      12.798   4.526  14.841  1.00 91.92           C
ATOM   1432  O   ALA A 107      12.772   4.341  16.057  1.00 91.92           O
ATOM   1433  HA  ALA A 107      12.903   6.666  14.999  1.00 91.92           H
ATOM   1434  CB  ALA A 107      11.121   6.191  13.902  1.00 91.92           C
ATOM   1435 1HB  ALA A 107      11.018   7.208  13.525  1.00 91.92           H
ATOM   1436 2HB  ALA A 107      10.804   5.485  13.134  1.00 91.92           H
ATOM   1437 3HB  ALA A 107      10.499   6.067  14.789  1.00 91.92           H
ATOM   1438  HN  ALA A 107      12.911   6.214  12.227  1.00 91.92           H
ATOM   1439  N   ALA A 108      13.005   3.576  13.942  1.00 91.21           N
ATOM   1440  CA  ALA A 108      13.181   2.190  14.344  1.00 91.21           C
ATOM   1441  C   ALA A 108      14.576   2.011  14.944  1.00 91.21           C
ATOM   1442  O   ALA A 108      14.769   1.192  15.841  1.00 91.21           O
ATOM   1443  HA  ALA A 108      12.435   1.969  15.107  1.00 91.21           H
ATOM   1444  CB  ALA A 108      12.941   1.275  13.141  1.00 91.21           C
ATOM   1445 1HB  ALA A 108      11.927   1.420  12.770  1.00 91.21           H
ATOM   1446 2HB  ALA A 108      13.654   1.518  12.352  1.00 91.21           H
ATOM   1447 3HB  ALA A 108      13.073   0.236  13.443  1.00 91.21           H
ATOM   1448  HN  ALA A 108      13.054   3.739  12.956  1.00 91.21           H
ATOM   1449  N   ALA A 109      15.514   2.790  14.425  1.00 91.04           N
ATOM   1450  CA  ALA A 109      16.908   2.637  14.804  1.00 91.04           C
ATOM   1451  C   ALA A 109      17.090   3.081  16.256  1.00 91.04           C
ATOM   1452  O   ALA A 109      17.889   2.502  16.991  1.00 91.04           O
ATOM   1453  HA  ALA A 109      17.160   1.580  14.722  1.00 91.04           H
ATOM   1454  CB  ALA A 109      17.790   3.430  13.837  1.00 91.04           C
ATOM   1455 1HB  ALA A 109      17.645   3.056  12.823  1.00 91.04           H
ATOM   1456 2HB  ALA A 109      17.516   4.485  13.878  1.00 91.04           H
ATOM   1457 3HB  ALA A 109      18.836   3.315  14.121  1.00 91.04           H
ATOM   1458  HN  ALA A 109      15.334   3.514  13.759  1.00 91.04           H
ATOM   1459  N   ASP A 110      16.335   4.105  16.628  1.00 87.26           N
ATOM   1460  CA  ASP A 110      16.503   4.725  17.931  1.00 87.26           C
ATOM   1461  C   ASP A 110      15.138   5.166  18.461  1.00 87.26           C
ATOM   1462  O   ASP A 110      14.398   4.363  19.026  1.00 87.26           O
ATOM   1463  HA  ASP A 110      16.965   3.960  18.555  1.00 87.26           H
ATOM   1464  CB  ASP A 110      17.398   5.963  17.840  1.00 87.26           C
ATOM   1465 1HB  ASP A 110      18.365   5.687  17.419  1.00 87.26           H
ATOM   1466 2HB  ASP A 110      16.951   6.690  17.163  1.00 87.26           H
ATOM   1467  CG  ASP A 110      17.598   6.596  19.219  1.00 87.26           C
ATOM   1468  OD1 ASP A 110      17.267   5.912  20.211  1.00 87.26           O
ATOM   1469  OD2 ASP A 110      18.078   7.750  19.248  1.00 87.26           O
ATOM   1470  HN  ASP A 110      15.621   4.509  16.056  1.00 87.26           H
ATOM   1471  N   GLN A 111      14.845   6.443  18.259  1.00 86.94           N
ATOM   1472  CA  GLN A 111      13.571   6.995  18.689  1.00 86.94           C
ATOM   1473  C   GLN A 111      13.082   8.043  17.687  1.00 86.94           C
ATOM   1474  O   GLN A 111      13.838   8.477  16.819  1.00 86.94           O
ATOM   1475  HA  GLN A 111      12.881   6.151  18.708  1.00 86.94           H
ATOM   1476  CB  GLN A 111      13.677   7.588  20.095  1.00 86.94           C
ATOM   1477 1HB  GLN A 111      12.705   7.969  20.408  1.00 86.94           H
ATOM   1478 2HB  GLN A 111      13.957   6.808  20.803  1.00 86.94           H
ATOM   1479  CG  GLN A 111      14.710   8.717  20.138  1.00 86.94           C
ATOM   1480 1HG  GLN A 111      15.687   8.332  19.844  1.00 86.94           H
ATOM   1481 2HG  GLN A 111      14.441   9.488  19.416  1.00 86.94           H
ATOM   1482  CD  GLN A 111      14.796   9.329  21.537  1.00 86.94           C
ATOM   1483  OE1 GLN A 111      13.799   9.624  22.176  1.00 86.94           O
ATOM   1484  NE2 GLN A 111      16.039   9.502  21.976  1.00 86.94           N
ATOM   1485 1HE2 GLN A 111      16.814   9.238  21.402  1.00 86.94           H
ATOM   1486 2HE2 GLN A 111      16.199   9.896  22.881  1.00 86.94           H
ATOM   1487  HN  GLN A 111      15.459   7.093  17.813  1.00 86.94           H
ATOM   1488  N   TRP A 112      11.821   8.419  17.841  1.00 89.66           N
ATOM   1489  CA  TRP A 112      11.235   9.439  16.987  1.00 89.66           C
ATOM   1490  C   TRP A 112      11.825  10.791  17.393  1.00 89.66           C
ATOM   1491  O   TRP A 112      11.534  11.301  18.473  1.00 89.66           O
ATOM   1492  HA  TRP A 112      11.506   9.207  15.957  1.00 89.66           H
ATOM   1493  CB  TRP A 112       9.707   9.406  17.064  1.00 89.66           C
ATOM   1494 1HB  TRP A 112       9.366   8.390  16.867  1.00 89.66           H
ATOM   1495 2HB  TRP A 112       9.399   9.655  18.080  1.00 89.66           H
ATOM   1496  CG  TRP A 112       9.015  10.360  16.089  1.00 89.66           C
ATOM   1497  CD1 TRP A 112       8.601  11.614  16.315  1.00 89.66           C
ATOM   1498  HD1 TRP A 112       8.711  12.134  17.266  1.00 89.66           H
ATOM   1499  CD2 TRP A 112       8.670  10.083  14.715  1.00 89.66           C
ATOM   1500  NE1 TRP A 112       8.017  12.164  15.192  1.00 89.66           N
ATOM   1501  HE1 TRP A 112       7.633  13.084  15.114  1.00 89.66           H
ATOM   1502  CE2 TRP A 112       8.060  11.203  14.188  1.00 89.66           C
ATOM   1503  CE3 TRP A 112       8.868   8.925  13.943  1.00 89.66           C
ATOM   1504  HE3 TRP A 112       9.347   8.028  14.335  1.00 89.66           H
ATOM   1505  CZ2 TRP A 112       7.598  11.275  12.868  1.00 89.66           C
ATOM   1506  HZ2 TRP A 112       7.119  12.172  12.476  1.00 89.66           H
ATOM   1507  CZ3 TRP A 112       8.400   9.013  12.626  1.00 89.66           C
ATOM   1508  HZ3 TRP A 112       8.528   8.142  11.984  1.00 89.66           H
ATOM   1509  CH2 TRP A 112       7.784  10.133  12.081  1.00 89.66           C
ATOM   1510  HH2 TRP A 112       7.447  10.122  11.044  1.00 89.66           H
ATOM   1511  HN  TRP A 112      11.205   8.041  18.532  1.00 89.66           H
ATOM   1512  N   LYS A 113      12.645  11.333  16.504  1.00 90.53           N
ATOM   1513  CA  LYS A 113      13.381  12.549  16.808  1.00 90.53           C
ATOM   1514  C   LYS A 113      12.682  13.741  16.152  1.00 90.53           C
ATOM   1515  O   LYS A 113      13.111  14.882  16.313  1.00 90.53           O
ATOM   1516  HA  LYS A 113      13.354  12.685  17.889  1.00 90.53           H
ATOM   1517  CB  LYS A 113      14.850  12.400  16.407  1.00 90.53           C
ATOM   1518 1HB  LYS A 113      14.917  12.119  15.356  1.00 90.53           H
ATOM   1519 2HB  LYS A 113      15.358  13.358  16.513  1.00 90.53           H
ATOM   1520  CG  LYS A 113      15.549  11.347  17.268  1.00 90.53           C
ATOM   1521 1HG  LYS A 113      15.529  11.654  18.313  1.00 90.53           H
ATOM   1522 2HG  LYS A 113      15.009  10.402  17.203  1.00 90.53           H
ATOM   1523  CD  LYS A 113      16.998  11.145  16.818  1.00 90.53           C
ATOM   1524 1HD  LYS A 113      17.020  10.868  15.764  1.00 90.53           H
ATOM   1525 2HD  LYS A 113      17.546  12.082  16.913  1.00 90.53           H
ATOM   1526  CE  LYS A 113      17.684  10.060  17.651  1.00 90.53           C
ATOM   1527 1HE  LYS A 113      17.718  10.363  18.697  1.00 90.53           H
ATOM   1528 2HE  LYS A 113      17.105   9.137  17.605  1.00 90.53           H
ATOM   1529  NZ  LYS A 113      19.056   9.815  17.153  1.00 90.53           N
ATOM   1530 1HZ  LYS A 113      19.465   9.036  17.658  1.00 90.53           H
ATOM   1531 2HZ  LYS A 113      19.023   9.598  16.164  1.00 90.53           H
ATOM   1532 3HZ  LYS A 113      19.621  10.645  17.298  1.00 90.53           H
ATOM   1533  HN  LYS A 113      12.809  10.957  15.592  1.00 90.53           H
ATOM   1534  N   PHE A 114      11.616  13.435  15.426  1.00 92.05           N
ATOM   1535  CA  PHE A 114      10.996  14.420  14.556  1.00 92.05           C
ATOM   1536  C   PHE A 114       9.756  15.029  15.214  1.00 92.05           C
ATOM   1537  O   PHE A 114       9.277  14.526  16.229  1.00 92.05           O
ATOM   1538  HA  PHE A 114      11.732  15.204  14.377  1.00 92.05           H
ATOM   1539  CB  PHE A 114      10.574  13.688  13.280  1.00 92.05           C
ATOM   1540 1HB  PHE A 114       9.771  12.991  13.522  1.00 92.05           H
ATOM   1541 2HB  PHE A 114      10.165  14.412  12.576  1.00 92.05           H
ATOM   1542  CG  PHE A 114      11.708  12.920  12.599  1.00 92.05           C
ATOM   1543  CD1 PHE A 114      12.659  13.592  11.896  1.00 92.05           C
ATOM   1544  HD1 PHE A 114      12.612  14.678  11.818  1.00 92.05           H
ATOM   1545  CD2 PHE A 114      11.766  11.564  12.697  1.00 92.05           C
ATOM   1546  HD2 PHE A 114      11.005  11.025  13.260  1.00 92.05           H
ATOM   1547  CE1 PHE A 114      13.712  12.879  11.264  1.00 92.05           C
ATOM   1548  HE1 PHE A 114      14.473  13.418  10.701  1.00 92.05           H
ATOM   1549  CE2 PHE A 114      12.819  10.851  12.065  1.00 92.05           C
ATOM   1550  HE2 PHE A 114      12.866   9.765  12.143  1.00 92.05           H
ATOM   1551  CZ  PHE A 114      13.770  11.524  11.362  1.00 92.05           C
ATOM   1552  HZ  PHE A 114      14.578  10.977  10.877  1.00 92.05           H
ATOM   1553  HN  PHE A 114      11.179  12.536  15.425  1.00 92.05           H
ATOM   1554  N   GLN A 115       9.272  16.104  14.609  1.00 92.56           N
ATOM   1555  CA  GLN A 115       8.125  16.814  15.148  1.00 92.56           C
ATOM   1556  C   GLN A 115       6.846  16.004  14.921  1.00 92.56           C
ATOM   1557  O   GLN A 115       6.830  15.077  14.113  1.00 92.56           O
ATOM   1558  HA  GLN A 115       8.318  16.908  16.217  1.00 92.56           H
ATOM   1559  CB  GLN A 115       8.006  18.210  14.535  1.00 92.56           C
ATOM   1560 1HB  GLN A 115       8.012  18.136  13.448  1.00 92.56           H
ATOM   1561 2HB  GLN A 115       7.052  18.656  14.819  1.00 92.56           H
ATOM   1562  CG  GLN A 115       9.153  19.111  14.997  1.00 92.56           C
ATOM   1563 1HG  GLN A 115      10.107  18.640  14.762  1.00 92.56           H
ATOM   1564 2HG  GLN A 115       9.121  20.055  14.452  1.00 92.56           H
ATOM   1565  CD  GLN A 115       9.067  19.381  16.500  1.00 92.56           C
ATOM   1566  OE1 GLN A 115       8.015  19.301  17.113  1.00 92.56           O
ATOM   1567  NE2 GLN A 115      10.231  19.703  17.059  1.00 92.56           N
ATOM   1568 1HE2 GLN A 115      11.058  19.751  16.500  1.00 92.56           H
ATOM   1569 2HE2 GLN A 115      10.277  19.898  18.039  1.00 92.56           H
ATOM   1570  HN  GLN A 115       9.650  16.490  13.767  1.00 92.56           H
ATOM   1571  N   THR A 116       5.806  16.385  15.647  1.00 93.17           N
ATOM   1572  CA  THR A 116       4.550  15.655  15.597  1.00 93.17           C
ATOM   1573  C   THR A 116       3.978  15.676  14.179  1.00 93.17           C
ATOM   1574  O   THR A 116       3.383  14.696  13.731  1.00 93.17           O
ATOM   1575  HA  THR A 116       4.749  14.613  15.847  1.00 93.17           H
ATOM   1576  CB  THR A 116       3.610  16.261  16.641  1.00 93.17           C
ATOM   1577  HB  THR A 116       3.278  17.253  16.337  1.00 93.17           H
ATOM   1578  OG1 THR A 116       4.355  16.206  17.854  1.00 93.17           O
ATOM   1579  HG1 THR A 116       3.948  16.816  18.534  1.00 93.17           H
ATOM   1580  CG2 THR A 116       2.391  15.377  16.913  1.00 93.17           C
ATOM   1581 1HG2 THR A 116       2.721  14.406  17.282  1.00 93.17           H
ATOM   1582 2HG2 THR A 116       1.826  15.242  15.991  1.00 93.17           H
ATOM   1583 3HG2 THR A 116       1.756  15.853  17.661  1.00 93.17           H
ATOM   1584  HN  THR A 116       5.811  17.175  16.261  1.00 93.17           H
ATOM   1585  N   PHE A 117       4.177  16.802  13.511  1.00 94.04           N
ATOM   1586  CA  PHE A 117       3.687  16.964  12.152  1.00 94.04           C
ATOM   1587  C   PHE A 117       4.165  15.819  11.257  1.00 94.04           C
ATOM   1588  O   PHE A 117       3.381  15.250  10.499  1.00 94.04           O
ATOM   1589  HA  PHE A 117       2.598  16.956  12.198  1.00 94.04           H
ATOM   1590  CB  PHE A 117       4.258  18.281  11.624  1.00 94.04           C
ATOM   1591 1HB  PHE A 117       3.870  19.102  12.228  1.00 94.04           H
ATOM   1592 2HB  PHE A 117       5.340  18.274  11.754  1.00 94.04           H
ATOM   1593  CG  PHE A 117       3.936  18.554  10.153  1.00 94.04           C
ATOM   1594  CD1 PHE A 117       4.898  18.388   9.205  1.00 94.04           C
ATOM   1595  HD1 PHE A 117       5.897  18.062   9.494  1.00 94.04           H
ATOM   1596  CD2 PHE A 117       2.690  18.961   9.794  1.00 94.04           C
ATOM   1597  HD2 PHE A 117       1.919  19.094  10.553  1.00 94.04           H
ATOM   1598  CE1 PHE A 117       4.599  18.641   7.840  1.00 94.04           C
ATOM   1599  HE1 PHE A 117       5.370  18.509   7.081  1.00 94.04           H
ATOM   1600  CE2 PHE A 117       2.391  19.214   8.429  1.00 94.04           C
ATOM   1601  HE2 PHE A 117       1.392  19.540   8.140  1.00 94.04           H
ATOM   1602  CZ  PHE A 117       3.353  19.048   7.481  1.00 94.04           C
ATOM   1603  HZ  PHE A 117       3.124  19.242   6.433  1.00 94.04           H
ATOM   1604  HN  PHE A 117       4.663  17.594  13.881  1.00 94.04           H
ATOM   1605  N   MET A 118       5.450  15.516  11.374  1.00 94.04           N
ATOM   1606  CA  MET A 118       6.051  14.478  10.555  1.00 94.04           C
ATOM   1607  C   MET A 118       5.447  13.109  10.874  1.00 94.04           C
ATOM   1608  O   MET A 118       5.301  12.269   9.987  1.00 94.04           O
ATOM   1609  HA  MET A 118       5.827  14.750   9.524  1.00 94.04           H
ATOM   1610  CB  MET A 118       7.560  14.440  10.805  1.00 94.04           C
ATOM   1611 1HB  MET A 118       7.963  15.452  10.773  1.00 94.04           H
ATOM   1612 2HB  MET A 118       7.758  14.050  11.804  1.00 94.04           H
ATOM   1613  CG  MET A 118       8.267  13.570   9.764  1.00 94.04           C
ATOM   1614 1HG  MET A 118       9.333  13.515   9.987  1.00 94.04           H
ATOM   1615 2HG  MET A 118       7.880  12.552   9.805  1.00 94.04           H
ATOM   1616  SD  MET A 118       8.020  14.249   8.132  1.00 94.04           S
ATOM   1617  CE  MET A 118       9.038  15.711   8.248  1.00 94.04           C
ATOM   1618 1HE  MET A 118       8.670  16.347   9.052  1.00 94.04           H
ATOM   1619 2HE  MET A 118      10.068  15.422   8.456  1.00 94.04           H
ATOM   1620 3HE  MET A 118       8.997  16.258   7.305  1.00 94.04           H
ATOM   1621  HN  MET A 118       6.074  15.965  12.013  1.00 94.04           H
ATOM   1622  N   CYS A 119       5.110  12.927  12.142  1.00 93.16           N
ATOM   1623  CA  CYS A 119       4.521  11.675  12.588  1.00 93.16           C
ATOM   1624  C   CYS A 119       3.182  11.492  11.871  1.00 93.16           C
ATOM   1625  O   CYS A 119       2.876  10.403  11.390  1.00 93.16           O
ATOM   1626  HA  CYS A 119       5.219  10.885  12.312  1.00 93.16           H
ATOM   1627  CB  CYS A 119       4.365  11.634  14.110  1.00 93.16           C
ATOM   1628 1HB  CYS A 119       5.346  11.636  14.585  1.00 93.16           H
ATOM   1629 2HB  CYS A 119       3.842  12.527  14.454  1.00 93.16           H
ATOM   1630  SG  CYS A 119       3.435  10.137  14.603  1.00 93.16           S
ATOM   1631  HN  CYS A 119       5.234  13.614  12.858  1.00 93.16           H
ATOM   1632  N   LYS A 120       2.420  12.575  11.823  1.00 94.31           N
ATOM   1633  CA  LYS A 120       1.112  12.543  11.191  1.00 94.31           C
ATOM   1634  C   LYS A 120       1.269  12.131   9.726  1.00 94.31           C
ATOM   1635  O   LYS A 120       0.568  11.240   9.250  1.00 94.31           O
ATOM   1636  HA  LYS A 120       0.522  11.782  11.702  1.00 94.31           H
ATOM   1637  CB  LYS A 120       0.392  13.879  11.382  1.00 94.31           C
ATOM   1638 1HB  LYS A 120       1.044  14.696  11.071  1.00 94.31           H
ATOM   1639 2HB  LYS A 120      -0.490  13.915  10.742  1.00 94.31           H
ATOM   1640  CG  LYS A 120      -0.022  14.076  12.841  1.00 94.31           C
ATOM   1641 1HG  LYS A 120      -0.664  13.253  13.155  1.00 94.31           H
ATOM   1642 2HG  LYS A 120       0.861  14.052  13.480  1.00 94.31           H
ATOM   1643  CD  LYS A 120      -0.758  15.404  13.028  1.00 94.31           C
ATOM   1644 1HD  LYS A 120      -0.080  16.232  12.822  1.00 94.31           H
ATOM   1645 2HD  LYS A 120      -1.575  15.475  12.310  1.00 94.31           H
ATOM   1646  CE  LYS A 120      -1.309  15.530  14.450  1.00 94.31           C
ATOM   1647 1HE  LYS A 120      -1.242  14.569  14.959  1.00 94.31           H
ATOM   1648 2HE  LYS A 120      -0.703  16.235  15.020  1.00 94.31           H
ATOM   1649  NZ  LYS A 120      -2.716  15.987  14.422  1.00 94.31           N
ATOM   1650 1HZ  LYS A 120      -3.069  16.052  15.370  1.00 94.31           H
ATOM   1651 2HZ  LYS A 120      -2.767  16.898  13.979  1.00 94.31           H
ATOM   1652 3HZ  LYS A 120      -3.276  15.324  13.898  1.00 94.31           H
ATOM   1653  HN  LYS A 120       2.683  13.461  12.205  1.00 94.31           H
ATOM   1654  N   VAL A 121       2.192  12.801   9.052  1.00 94.20           N
ATOM   1655  CA  VAL A 121       2.377  12.592   7.626  1.00 94.20           C
ATOM   1656  C   VAL A 121       2.798  11.142   7.378  1.00 94.20           C
ATOM   1657  O   VAL A 121       2.216  10.458   6.538  1.00 94.20           O
ATOM   1658  HA  VAL A 121       1.416  12.766   7.141  1.00 94.20           H
ATOM   1659  CB  VAL A 121       3.378  13.609   7.073  1.00 94.20           C
ATOM   1660  HB  VAL A 121       4.282  13.552   7.679  1.00 94.20           H
ATOM   1661  CG1 VAL A 121       3.758  13.274   5.629  1.00 94.20           C
ATOM   1662 1HG1 VAL A 121       4.210  12.283   5.593  1.00 94.20           H
ATOM   1663 2HG1 VAL A 121       2.864  13.289   5.006  1.00 94.20           H
ATOM   1664 3HG1 VAL A 121       4.470  14.012   5.261  1.00 94.20           H
ATOM   1665  CG2 VAL A 121       2.829  15.033   7.180  1.00 94.20           C
ATOM   1666 1HG2 VAL A 121       1.903  15.109   6.610  1.00 94.20           H
ATOM   1667 2HG2 VAL A 121       2.632  15.269   8.226  1.00 94.20           H
ATOM   1668 3HG2 VAL A 121       3.560  15.735   6.780  1.00 94.20           H
ATOM   1669  HN  VAL A 121       2.806  13.475   9.463  1.00 94.20           H
ATOM   1670  N   VAL A 122       3.807  10.717   8.124  1.00 92.77           N
ATOM   1671  CA  VAL A 122       4.466   9.453   7.841  1.00 92.77           C
ATOM   1672  C   VAL A 122       3.466   8.310   8.025  1.00 92.77           C
ATOM   1673  O   VAL A 122       3.449   7.363   7.239  1.00 92.77           O
ATOM   1674  HA  VAL A 122       4.786   9.475   6.800  1.00 92.77           H
ATOM   1675  CB  VAL A 122       5.711   9.305   8.718  1.00 92.77           C
ATOM   1676  HB  VAL A 122       5.423   9.515   9.748  1.00 92.77           H
ATOM   1677  CG1 VAL A 122       6.252   7.875   8.664  1.00 92.77           C
ATOM   1678 1HG1 VAL A 122       5.489   7.184   9.022  1.00 92.77           H
ATOM   1679 2HG1 VAL A 122       6.516   7.624   7.636  1.00 92.77           H
ATOM   1680 3HG1 VAL A 122       7.137   7.797   9.296  1.00 92.77           H
ATOM   1681  CG2 VAL A 122       6.788  10.314   8.315  1.00 92.77           C
ATOM   1682 1HG2 VAL A 122       7.071  10.148   7.275  1.00 92.77           H
ATOM   1683 2HG2 VAL A 122       6.399  11.326   8.429  1.00 92.77           H
ATOM   1684 3HG2 VAL A 122       7.662  10.187   8.954  1.00 92.77           H
ATOM   1685  HN  VAL A 122       4.173  11.219   8.907  1.00 92.77           H
ATOM   1686  N   ASN A 123       2.657   8.435   9.067  1.00 91.17           N
ATOM   1687  CA  ASN A 123       1.664   7.418   9.370  1.00 91.17           C
ATOM   1688  C   ASN A 123       0.622   7.379   8.251  1.00 91.17           C
ATOM   1689  O   ASN A 123       0.156   6.306   7.868  1.00 91.17           O
ATOM   1690  HA  ASN A 123       2.224   6.486   9.451  1.00 91.17           H
ATOM   1691  CB  ASN A 123       0.939   7.729  10.681  1.00 91.17           C
ATOM   1692 1HB  ASN A 123       0.837   8.808  10.796  1.00 91.17           H
ATOM   1693 2HB  ASN A 123      -0.068   7.315  10.650  1.00 91.17           H
ATOM   1694  CG  ASN A 123       1.698   7.152  11.878  1.00 91.17           C
ATOM   1695  OD1 ASN A 123       2.546   6.285  11.748  1.00 91.17           O
ATOM   1696  ND2 ASN A 123       1.346   7.680  13.047  1.00 91.17           N
ATOM   1697 1HD2 ASN A 123       0.642   8.390  13.083  1.00 91.17           H
ATOM   1698 2HD2 ASN A 123       1.786   7.368  13.889  1.00 91.17           H
ATOM   1699  HN  ASN A 123       2.672   9.212   9.696  1.00 91.17           H
ATOM   1700  N   SER A 124       0.286   8.561   7.757  1.00 92.99           N
ATOM   1701  CA  SER A 124      -0.834   8.700   6.842  1.00 92.99           C
ATOM   1702  C   SER A 124      -0.415   8.272   5.434  1.00 92.99           C
ATOM   1703  O   SER A 124      -1.228   7.749   4.673  1.00 92.99           O
ATOM   1704  HA  SER A 124      -1.607   8.035   7.229  1.00 92.99           H
ATOM   1705  CB  SER A 124      -1.359  10.137   6.827  1.00 92.99           C
ATOM   1706 1HB  SER A 124      -0.611  10.791   6.378  1.00 92.99           H
ATOM   1707 2HB  SER A 124      -2.248  10.192   6.199  1.00 92.99           H
ATOM   1708  OG  SER A 124      -1.673  10.604   8.136  1.00 92.99           O
ATOM   1709  HG  SER A 124      -1.055  11.348   8.391  1.00 92.99           H
ATOM   1710  HN  SER A 124       0.764   9.413   7.971  1.00 92.99           H
ATOM   1711  N   MET A 125       0.852   8.512   5.129  1.00 93.59           N
ATOM   1712  CA  MET A 125       1.334   8.369   3.766  1.00 93.59           C
ATOM   1713  C   MET A 125       1.168   6.930   3.274  1.00 93.59           C
ATOM   1714  O   MET A 125       0.819   6.702   2.116  1.00 93.59           O
ATOM   1715  HA  MET A 125       0.718   9.039   3.166  1.00 93.59           H
ATOM   1716  CB  MET A 125       2.811   8.763   3.703  1.00 93.59           C
ATOM   1717 1HB  MET A 125       3.337   8.357   4.566  1.00 93.59           H
ATOM   1718 2HB  MET A 125       3.270   8.327   2.815  1.00 93.59           H
ATOM   1719  CG  MET A 125       2.971  10.285   3.671  1.00 93.59           C
ATOM   1720 1HG  MET A 125       2.355  10.740   4.446  1.00 93.59           H
ATOM   1721 2HG  MET A 125       4.005  10.554   3.886  1.00 93.59           H
ATOM   1722  SD  MET A 125       2.498  10.915   2.069  1.00 93.59           S
ATOM   1723  CE  MET A 125       1.907  12.533   2.536  1.00 93.59           C
ATOM   1724 1HE  MET A 125       1.076  12.429   3.233  1.00 93.59           H
ATOM   1725 2HE  MET A 125       2.713  13.092   3.011  1.00 93.59           H
ATOM   1726 3HE  MET A 125       1.570  13.067   1.647  1.00 93.59           H
ATOM   1727  HN  MET A 125       1.542   8.797   5.794  1.00 93.59           H
ATOM   1728  N   TYR A 126       1.426   5.996   4.177  1.00 87.84           N
ATOM   1729  CA  TYR A 126       1.312   4.585   3.848  1.00 87.84           C
ATOM   1730  C   TYR A 126      -0.120   4.229   3.447  1.00 87.84           C
ATOM   1731  O   TYR A 126      -0.340   3.584   2.423  1.00 87.84           O
ATOM   1732  HA  TYR A 126       1.978   4.380   3.010  1.00 87.84           H
ATOM   1733  CB  TYR A 126       1.675   3.824   5.125  1.00 87.84           C
ATOM   1734 1HB  TYR A 126       2.733   3.978   5.340  1.00 87.84           H
ATOM   1735 2HB  TYR A 126       1.115   4.246   5.959  1.00 87.84           H
ATOM   1736  CG  TYR A 126       1.399   2.321   5.053  1.00 87.84           C
ATOM   1737  CD1 TYR A 126       0.566   1.727   5.980  1.00 87.84           C
ATOM   1738  HD1 TYR A 126       0.104   2.330   6.762  1.00 87.84           H
ATOM   1739  CD2 TYR A 126       1.983   1.558   4.062  1.00 87.84           C
ATOM   1740  HD2 TYR A 126       2.641   2.027   3.331  1.00 87.84           H
ATOM   1741  CE1 TYR A 126       0.305   0.313   5.912  1.00 87.84           C
ATOM   1742  HE1 TYR A 126      -0.351  -0.169   6.638  1.00 87.84           H
ATOM   1743  CE2 TYR A 126       1.723   0.144   3.995  1.00 87.84           C
ATOM   1744  HE2 TYR A 126       2.178  -0.470   3.217  1.00 87.84           H
ATOM   1745  CZ  TYR A 126       0.897  -0.409   4.923  1.00 87.84           C
ATOM   1746  OH  TYR A 126       0.651  -1.745   4.859  1.00 87.84           O
ATOM   1747  HH  TYR A 126       0.984  -2.113   3.991  1.00 87.84           H
ATOM   1748  HN  TYR A 126       1.708   6.189   5.117  1.00 87.84           H
ATOM   1749  N   LYS A 127      -1.059   4.666   4.274  1.00 88.30           N
ATOM   1750  CA  LYS A 127      -2.456   4.323   4.070  1.00 88.30           C
ATOM   1751  C   LYS A 127      -2.938   4.930   2.751  1.00 88.30           C
ATOM   1752  O   LYS A 127      -3.734   4.321   2.037  1.00 88.30           O
ATOM   1753  HA  LYS A 127      -2.517   3.237   3.993  1.00 88.30           H
ATOM   1754  CB  LYS A 127      -3.292   4.739   5.281  1.00 88.30           C
ATOM   1755 1HB  LYS A 127      -3.047   5.763   5.563  1.00 88.30           H
ATOM   1756 2HB  LYS A 127      -4.350   4.726   5.019  1.00 88.30           H
ATOM   1757  CG  LYS A 127      -3.044   3.804   6.466  1.00 88.30           C
ATOM   1758 1HG  LYS A 127      -1.976   3.760   6.682  1.00 88.30           H
ATOM   1759 2HG  LYS A 127      -3.532   4.202   7.356  1.00 88.30           H
ATOM   1760  CD  LYS A 127      -3.570   2.397   6.175  1.00 88.30           C
ATOM   1761 1HD  LYS A 127      -4.617   2.451   5.876  1.00 88.30           H
ATOM   1762 2HD  LYS A 127      -3.021   1.966   5.338  1.00 88.30           H
ATOM   1763  CE  LYS A 127      -3.430   1.494   7.402  1.00 88.30           C
ATOM   1764 1HE  LYS A 127      -2.411   1.545   7.784  1.00 88.30           H
ATOM   1765 2HE  LYS A 127      -4.086   1.848   8.198  1.00 88.30           H
ATOM   1766  NZ  LYS A 127      -3.768   0.095   7.058  1.00 88.30           N
ATOM   1767 1HZ  LYS A 127      -3.692  -0.485   7.886  1.00 88.30           H
ATOM   1768 2HZ  LYS A 127      -4.717   0.055   6.703  1.00 88.30           H
ATOM   1769 3HZ  LYS A 127      -3.128  -0.242   6.348  1.00 88.30           H
ATOM   1770  HN  LYS A 127      -0.878   5.244   5.070  1.00 88.30           H
ATOM   1771  N   MET A 128      -2.437   6.123   2.467  1.00 92.07           N
ATOM   1772  CA  MET A 128      -2.784   6.806   1.233  1.00 92.07           C
ATOM   1773  C   MET A 128      -2.295   6.021   0.014  1.00 92.07           C
ATOM   1774  O   MET A 128      -3.026   5.865  -0.963  1.00 92.07           O
ATOM   1775  HA  MET A 128      -3.873   6.862   1.225  1.00 92.07           H
ATOM   1776  CB  MET A 128      -2.155   8.201   1.227  1.00 92.07           C
ATOM   1777 1HB  MET A 128      -2.437   8.735   2.135  1.00 92.07           H
ATOM   1778 2HB  MET A 128      -1.069   8.114   1.232  1.00 92.07           H
ATOM   1779  CG  MET A 128      -2.602   8.999   0.000  1.00 92.07           C
ATOM   1780 1HG  MET A 128      -2.384   8.437  -0.908  1.00 92.07           H
ATOM   1781 2HG  MET A 128      -3.681   9.152   0.029  1.00 92.07           H
ATOM   1782  SD  MET A 128      -1.765  10.575  -0.042  1.00 92.07           S
ATOM   1783  CE  MET A 128      -0.089  10.027  -0.321  1.00 92.07           C
ATOM   1784 1HE  MET A 128       0.224   9.381   0.499  1.00 92.07           H
ATOM   1785 2HE  MET A 128      -0.039   9.474  -1.259  1.00 92.07           H
ATOM   1786 3HE  MET A 128       0.572  10.893  -0.374  1.00 92.07           H
ATOM   1787  HN  MET A 128      -1.805   6.620   3.062  1.00 92.07           H
ATOM   1788  N   ASN A 129      -1.062   5.546   0.112  1.00 91.54           N
ATOM   1789  CA  ASN A 129      -0.479   4.751  -0.955  1.00 91.54           C
ATOM   1790  C   ASN A 129      -1.318   3.488  -1.160  1.00 91.54           C
ATOM   1791  O   ASN A 129      -1.701   3.168  -2.285  1.00 91.54           O
ATOM   1792  HA  ASN A 129      -0.483   5.400  -1.831  1.00 91.54           H
ATOM   1793  CB  ASN A 129       0.946   4.320  -0.606  1.00 91.54           C
ATOM   1794 1HB  ASN A 129       1.605   5.188  -0.616  1.00 91.54           H
ATOM   1795 2HB  ASN A 129       0.970   3.914   0.406  1.00 91.54           H
ATOM   1796  CG  ASN A 129       1.460   3.271  -1.594  1.00 91.54           C
ATOM   1797  OD1 ASN A 129       1.296   2.076  -1.411  1.00 91.54           O
ATOM   1798  ND2 ASN A 129       2.089   3.783  -2.648  1.00 91.54           N
ATOM   1799 1HD2 ASN A 129       2.189   4.774  -2.738  1.00 91.54           H
ATOM   1800 2HD2 ASN A 129       2.461   3.177  -3.351  1.00 91.54           H
ATOM   1801  HN  ASN A 129      -0.466   5.697   0.901  1.00 91.54           H
ATOM   1802  N   PHE A 130      -1.579   2.803  -0.056  1.00 86.92           N
ATOM   1803  CA  PHE A 130      -2.251   1.516  -0.114  1.00 86.92           C
ATOM   1804  C   PHE A 130      -3.584   1.628  -0.857  1.00 86.92           C
ATOM   1805  O   PHE A 130      -3.831   0.892  -1.811  1.00 86.92           O
ATOM   1806  HA  PHE A 130      -1.594   0.832  -0.651  1.00 86.92           H
ATOM   1807  CB  PHE A 130      -2.519   1.086   1.329  1.00 86.92           C
ATOM   1808 1HB  PHE A 130      -1.568   0.995   1.853  1.00 86.92           H
ATOM   1809 2HB  PHE A 130      -3.086   1.870   1.832  1.00 86.92           H
ATOM   1810  CG  PHE A 130      -3.283  -0.234   1.453  1.00 86.92           C
ATOM   1811  CD1 PHE A 130      -4.642  -0.232   1.507  1.00 86.92           C
ATOM   1812  HD1 PHE A 130      -5.187   0.711   1.461  1.00 86.92           H
ATOM   1813  CD2 PHE A 130      -2.602  -1.410   1.510  1.00 86.92           C
ATOM   1814  HD2 PHE A 130      -1.513  -1.412   1.468  1.00 86.92           H
ATOM   1815  CE1 PHE A 130      -5.350  -1.457   1.622  1.00 86.92           C
ATOM   1816  HE1 PHE A 130      -6.439  -1.455   1.665  1.00 86.92           H
ATOM   1817  CE2 PHE A 130      -3.311  -2.636   1.626  1.00 86.92           C
ATOM   1818  HE2 PHE A 130      -2.765  -3.578   1.671  1.00 86.92           H
ATOM   1819  CZ  PHE A 130      -4.669  -2.633   1.679  1.00 86.92           C
ATOM   1820  HZ  PHE A 130      -5.213  -3.574   1.767  1.00 86.92           H
ATOM   1821  HN  PHE A 130      -1.339   3.113   0.864  1.00 86.92           H
ATOM   1822  N   TYR A 131      -4.409   2.554  -0.391  1.00 87.81           N
ATOM   1823  CA  TYR A 131      -5.752   2.698  -0.927  1.00 87.81           C
ATOM   1824  C   TYR A 131      -5.713   3.113  -2.399  1.00 87.81           C
ATOM   1825  O   TYR A 131      -6.482   2.603  -3.212  1.00 87.81           O
ATOM   1826  HA  TYR A 131      -6.253   1.734  -0.842  1.00 87.81           H
ATOM   1827  CB  TYR A 131      -6.414   3.812  -0.112  1.00 87.81           C
ATOM   1828 1HB  TYR A 131      -5.770   4.692  -0.129  1.00 87.81           H
ATOM   1829 2HB  TYR A 131      -7.350   4.093  -0.594  1.00 87.81           H
ATOM   1830  CG  TYR A 131      -6.699   3.434   1.342  1.00 87.81           C
ATOM   1831  CD1 TYR A 131      -7.197   2.183   1.645  1.00 87.81           C
ATOM   1832  HD1 TYR A 131      -7.387   1.464   0.848  1.00 87.81           H
ATOM   1833  CD2 TYR A 131      -6.458   4.344   2.352  1.00 87.81           C
ATOM   1834  HD2 TYR A 131      -6.065   5.332   2.113  1.00 87.81           H
ATOM   1835  CE1 TYR A 131      -7.465   1.827   3.014  1.00 87.81           C
ATOM   1836  HE1 TYR A 131      -7.858   0.842   3.267  1.00 87.81           H
ATOM   1837  CE2 TYR A 131      -6.726   3.987   3.721  1.00 87.81           C
ATOM   1838  HE2 TYR A 131      -6.541   4.696   4.528  1.00 87.81           H
ATOM   1839  CZ  TYR A 131      -7.217   2.747   3.985  1.00 87.81           C
ATOM   1840  OH  TYR A 131      -7.470   2.410   5.278  1.00 87.81           O
ATOM   1841  HH  TYR A 131      -7.393   3.218   5.863  1.00 87.81           H
ATOM   1842  HN  TYR A 131      -4.174   3.197   0.338  1.00 87.81           H
ATOM   1843  N   SER A 132      -4.810   4.036  -2.697  1.00 89.38           N
ATOM   1844  CA  SER A 132      -4.682   4.549  -4.050  1.00 89.38           C
ATOM   1845  C   SER A 132      -4.222   3.433  -4.991  1.00 89.38           C
ATOM   1846  O   SER A 132      -4.714   3.320  -6.113  1.00 89.38           O
ATOM   1847  HA  SER A 132      -5.680   4.892  -4.324  1.00 89.38           H
ATOM   1848  CB  SER A 132      -3.706   5.725  -4.104  1.00 89.38           C
ATOM   1849 1HB  SER A 132      -3.574   6.040  -5.139  1.00 89.38           H
ATOM   1850 2HB  SER A 132      -4.129   6.573  -3.565  1.00 89.38           H
ATOM   1851  OG  SER A 132      -2.438   5.393  -3.544  1.00 89.38           O
ATOM   1852  HG  SER A 132      -2.331   5.836  -2.654  1.00 89.38           H
ATOM   1853  HN  SER A 132      -4.174   4.431  -2.034  1.00 89.38           H
ATOM   1854  N   CYS A 133      -3.283   2.638  -4.499  1.00 84.32           N
ATOM   1855  CA  CYS A 133      -2.754   1.532  -5.280  1.00 84.32           C
ATOM   1856  C   CYS A 133      -3.910   0.588  -5.619  1.00 84.32           C
ATOM   1857  O   CYS A 133      -4.085   0.206  -6.775  1.00 84.32           O
ATOM   1858  HA  CYS A 133      -2.329   1.964  -6.186  1.00 84.32           H
ATOM   1859  CB  CYS A 133      -1.624   0.810  -4.544  1.00 84.32           C
ATOM   1860 1HB  CYS A 133      -1.893   0.669  -3.497  1.00 84.32           H
ATOM   1861 2HB  CYS A 133      -1.476  -0.182  -4.972  1.00 84.32           H
ATOM   1862  SG  CYS A 133      -0.077   1.780  -4.667  1.00 84.32           S
ATOM   1863  HG  CYS A 133      -0.430   2.715  -3.790  1.00 84.32           H
ATOM   1864  HN  CYS A 133      -2.885   2.740  -3.588  1.00 84.32           H
ATOM   1865  N   VAL A 134      -4.668   0.239  -4.590  1.00 82.57           N
ATOM   1866  CA  VAL A 134      -5.760  -0.705  -4.751  1.00 82.57           C
ATOM   1867  C   VAL A 134      -6.699  -0.210  -5.853  1.00 82.57           C
ATOM   1868  O   VAL A 134      -7.045  -0.962  -6.763  1.00 82.57           O
ATOM   1869  HA  VAL A 134      -5.328  -1.657  -5.060  1.00 82.57           H
ATOM   1870  CB  VAL A 134      -6.470  -0.919  -3.413  1.00 82.57           C
ATOM   1871  HB  VAL A 134      -6.693   0.061  -2.992  1.00 82.57           H
ATOM   1872  CG1 VAL A 134      -7.794  -1.660  -3.607  1.00 82.57           C
ATOM   1873 1HG1 VAL A 134      -8.445  -1.076  -4.258  1.00 82.57           H
ATOM   1874 2HG1 VAL A 134      -7.604  -2.632  -4.060  1.00 82.57           H
ATOM   1875 3HG1 VAL A 134      -8.278  -1.798  -2.640  1.00 82.57           H
ATOM   1876  CG2 VAL A 134      -5.566  -1.660  -2.425  1.00 82.57           C
ATOM   1877 1HG2 VAL A 134      -5.298  -2.633  -2.838  1.00 82.57           H
ATOM   1878 2HG2 VAL A 134      -4.661  -1.077  -2.252  1.00 82.57           H
ATOM   1879 3HG2 VAL A 134      -6.095  -1.798  -1.482  1.00 82.57           H
ATOM   1880  HN  VAL A 134      -4.546   0.590  -3.661  1.00 82.57           H
ATOM   1881  N   LEU A 135      -7.084   1.052  -5.735  1.00 85.57           N
ATOM   1882  CA  LEU A 135      -8.091   1.613  -6.619  1.00 85.57           C
ATOM   1883  C   LEU A 135      -7.537   1.673  -8.044  1.00 85.57           C
ATOM   1884  O   LEU A 135      -8.266   1.443  -9.008  1.00 85.57           O
ATOM   1885  HA  LEU A 135      -8.947   0.937  -6.610  1.00 85.57           H
ATOM   1886  CB  LEU A 135      -8.576   2.964  -6.090  1.00 85.57           C
ATOM   1887 1HB  LEU A 135      -7.710   3.615  -5.967  1.00 85.57           H
ATOM   1888 2HB  LEU A 135      -9.213   3.421  -6.848  1.00 85.57           H
ATOM   1889  CG  LEU A 135      -9.346   2.930  -4.769  1.00 85.57           C
ATOM   1890  HG  LEU A 135      -8.756   2.370  -4.044  1.00 85.57           H
ATOM   1891  CD1 LEU A 135      -9.533   4.341  -4.207  1.00 85.57           C
ATOM   1892 1HD1 LEU A 135      -8.558   4.794  -4.031  1.00 85.57           H
ATOM   1893 2HD1 LEU A 135     -10.091   4.946  -4.921  1.00 85.57           H
ATOM   1894 3HD1 LEU A 135     -10.084   4.288  -3.267  1.00 85.57           H
ATOM   1895  CD2 LEU A 135     -10.679   2.196  -4.930  1.00 85.57           C
ATOM   1896 1HD2 LEU A 135     -11.288   2.707  -5.676  1.00 85.57           H
ATOM   1897 2HD2 LEU A 135     -10.493   1.172  -5.253  1.00 85.57           H
ATOM   1898 3HD2 LEU A 135     -11.206   2.187  -3.976  1.00 85.57           H
ATOM   1899  HN  LEU A 135      -6.721   1.686  -5.053  1.00 85.57           H
ATOM   1900  N   LEU A 136      -6.252   1.983  -8.132  1.00 87.42           N
ATOM   1901  CA  LEU A 136      -5.602   2.121  -9.425  1.00 87.42           C
ATOM   1902  C   LEU A 136      -5.553   0.756 -10.114  1.00 87.42           C
ATOM   1903  O   LEU A 136      -5.811   0.652 -11.312  1.00 87.42           O
ATOM   1904  HA  LEU A 136      -6.215   2.791 -10.029  1.00 87.42           H
ATOM   1905  CB  LEU A 136      -4.231   2.781  -9.267  1.00 87.42           C
ATOM   1906 1HB  LEU A 136      -3.706   2.291  -8.447  1.00 87.42           H
ATOM   1907 2HB  LEU A 136      -3.653   2.592 -10.172  1.00 87.42           H
ATOM   1908  CG  LEU A 136      -4.238   4.288  -9.005  1.00 87.42           C
ATOM   1909  HG  LEU A 136      -4.944   4.491  -8.200  1.00 87.42           H
ATOM   1910  CD1 LEU A 136      -2.864   4.769  -8.533  1.00 87.42           C
ATOM   1911 1HD1 LEU A 136      -2.596   4.254  -7.610  1.00 87.42           H
ATOM   1912 2HD1 LEU A 136      -2.120   4.551  -9.299  1.00 87.42           H
ATOM   1913 3HD1 LEU A 136      -2.897   5.843  -8.353  1.00 87.42           H
ATOM   1914  CD2 LEU A 136      -4.722   5.057 -10.236  1.00 87.42           C
ATOM   1915 1HD2 LEU A 136      -4.059   4.852 -11.076  1.00 87.42           H
ATOM   1916 2HD2 LEU A 136      -5.735   4.741 -10.486  1.00 87.42           H
ATOM   1917 3HD2 LEU A 136      -4.717   6.126 -10.022  1.00 87.42           H
ATOM   1918  HN  LEU A 136      -5.659   2.139  -7.342  1.00 87.42           H
ATOM   1919  N   ILE A 137      -5.219  -0.256  -9.327  1.00 80.43           N
ATOM   1920  CA  ILE A 137      -5.112  -1.608  -9.851  1.00 80.43           C
ATOM   1921  C   ILE A 137      -6.470  -2.045 -10.403  1.00 80.43           C
ATOM   1922  O   ILE A 137      -6.543  -2.671 -11.459  1.00 80.43           O
ATOM   1923  HA  ILE A 137      -4.397  -1.584 -10.673  1.00 80.43           H
ATOM   1924  CB  ILE A 137      -4.547  -2.552  -8.788  1.00 80.43           C
ATOM   1925  HB  ILE A 137      -5.060  -2.351  -7.847  1.00 80.43           H
ATOM   1926  CG1 ILE A 137      -3.058  -2.289  -8.556  1.00 80.43           C
ATOM   1927 1HG1 ILE A 137      -2.489  -2.605  -9.431  1.00 80.43           H
ATOM   1928 2HG1 ILE A 137      -2.888  -1.219  -8.435  1.00 80.43           H
ATOM   1929  CG2 ILE A 137      -4.822  -4.012  -9.150  1.00 80.43           C
ATOM   1930 1HG2 ILE A 137      -5.898  -4.172  -9.223  1.00 80.43           H
ATOM   1931 2HG2 ILE A 137      -4.354  -4.244 -10.106  1.00 80.43           H
ATOM   1932 3HG2 ILE A 137      -4.410  -4.662  -8.377  1.00 80.43           H
ATOM   1933  CD1 ILE A 137      -2.556  -3.034  -7.318  1.00 80.43           C
ATOM   1934 1HD1 ILE A 137      -3.110  -2.697  -6.442  1.00 80.43           H
ATOM   1935 2HD1 ILE A 137      -2.705  -4.105  -7.453  1.00 80.43           H
ATOM   1936 3HD1 ILE A 137      -1.494  -2.829  -7.177  1.00 80.43           H
ATOM   1937  HN  ILE A 137      -5.023  -0.165  -8.351  1.00 80.43           H
ATOM   1938  N   MET A 138      -7.513  -1.697  -9.663  1.00 80.66           N
ATOM   1939  CA  MET A 138      -8.869  -1.988 -10.097  1.00 80.66           C
ATOM   1940  C   MET A 138      -9.151  -1.367 -11.467  1.00 80.66           C
ATOM   1941  O   MET A 138      -9.650  -2.040 -12.367  1.00 80.66           O
ATOM   1942  HA  MET A 138      -8.929  -3.074 -10.164  1.00 80.66           H
ATOM   1943  CB  MET A 138      -9.863  -1.437  -9.073  1.00 80.66           C
ATOM   1944 1HB  MET A 138      -9.623  -1.826  -8.083  1.00 80.66           H
ATOM   1945 2HB  MET A 138      -9.772  -0.353  -9.019  1.00 80.66           H
ATOM   1946  CG  MET A 138     -11.298  -1.817  -9.442  1.00 80.66           C
ATOM   1947 1HG  MET A 138     -11.556  -1.397 -10.414  1.00 80.66           H
ATOM   1948 2HG  MET A 138     -11.385  -2.900  -9.529  1.00 80.66           H
ATOM   1949  SD  MET A 138     -12.428  -1.214  -8.199  1.00 80.66           S
ATOM   1950  CE  MET A 138     -12.196   0.545  -8.396  1.00 80.66           C
ATOM   1951 1HE  MET A 138     -11.153   0.797  -8.206  1.00 80.66           H
ATOM   1952 2HE  MET A 138     -12.460   0.834  -9.413  1.00 80.66           H
ATOM   1953 3HE  MET A 138     -12.833   1.077  -7.689  1.00 80.66           H
ATOM   1954  HN  MET A 138      -7.443  -1.227  -8.783  1.00 80.66           H
ATOM   1955  N   CYS A 139      -8.819  -0.089 -11.581  1.00 84.49           N
ATOM   1956  CA  CYS A 139      -9.166   0.671 -12.770  1.00 84.49           C
ATOM   1957  C   CYS A 139      -8.394   0.088 -13.955  1.00 84.49           C
ATOM   1958  O   CYS A 139      -8.912   0.029 -15.069  1.00 84.49           O
ATOM   1959  HA  CYS A 139     -10.240   0.555 -12.913  1.00 84.49           H
ATOM   1960  CB  CYS A 139      -8.890   2.165 -12.587  1.00 84.49           C
ATOM   1961 1HB  CYS A 139      -7.859   2.315 -12.265  1.00 84.49           H
ATOM   1962 2HB  CYS A 139      -9.005   2.683 -13.539  1.00 84.49           H
ATOM   1963  SG  CYS A 139     -10.040   2.867 -11.349  1.00 84.49           S
ATOM   1964  HG  CYS A 139      -9.377   2.432 -10.281  1.00 84.49           H
ATOM   1965  HN  CYS A 139      -8.322   0.424 -10.881  1.00 84.49           H
ATOM   1966  N   ILE A 140      -7.167  -0.327 -13.675  1.00 80.92           N
ATOM   1967  CA  ILE A 140      -6.321  -0.908 -14.703  1.00 80.92           C
ATOM   1968  C   ILE A 140      -7.000  -2.156 -15.271  1.00 80.92           C
ATOM   1969  O   ILE A 140      -7.015  -2.362 -16.483  1.00 80.92           O
ATOM   1970  HA  ILE A 140      -6.226  -0.173 -15.502  1.00 80.92           H
ATOM   1971  CB  ILE A 140      -4.915  -1.167 -14.157  1.00 80.92           C
ATOM   1972  HB  ILE A 140      -5.011  -1.636 -13.177  1.00 80.92           H
ATOM   1973  CG1 ILE A 140      -4.154   0.145 -13.958  1.00 80.92           C
ATOM   1974 1HG1 ILE A 140      -3.891   0.567 -14.928  1.00 80.92           H
ATOM   1975 2HG1 ILE A 140      -4.796   0.870 -13.458  1.00 80.92           H
ATOM   1976  CG2 ILE A 140      -4.151  -2.144 -15.052  1.00 80.92           C
ATOM   1977 1HG2 ILE A 140      -4.688  -3.092 -15.098  1.00 80.92           H
ATOM   1978 2HG2 ILE A 140      -4.064  -1.726 -16.055  1.00 80.92           H
ATOM   1979 3HG2 ILE A 140      -3.155  -2.311 -14.640  1.00 80.92           H
ATOM   1980  CD1 ILE A 140      -2.886  -0.077 -13.131  1.00 80.92           C
ATOM   1981 1HD1 ILE A 140      -3.154  -0.477 -12.154  1.00 80.92           H
ATOM   1982 2HD1 ILE A 140      -2.235  -0.784 -13.647  1.00 80.92           H
ATOM   1983 3HD1 ILE A 140      -2.364   0.871 -13.005  1.00 80.92           H
ATOM   1984  HN  ILE A 140      -6.752  -0.271 -12.767  1.00 80.92           H
ATOM   1985  N   SER A 141      -7.544  -2.958 -14.367  1.00 75.91           N
ATOM   1986  CA  SER A 141      -8.141  -4.225 -14.753  1.00 75.91           C
ATOM   1987  C   SER A 141      -9.383  -3.978 -15.612  1.00 75.91           C
ATOM   1988  O   SER A 141      -9.605  -4.674 -16.602  1.00 75.91           O
ATOM   1989  HA  SER A 141      -7.374  -4.742 -15.328  1.00 75.91           H
ATOM   1990  CB  SER A 141      -8.504  -5.060 -13.523  1.00 75.91           C
ATOM   1991 1HB  SER A 141      -9.158  -4.480 -12.871  1.00 75.91           H
ATOM   1992 2HB  SER A 141      -9.066  -5.940 -13.835  1.00 75.91           H
ATOM   1993  OG  SER A 141      -7.349  -5.468 -12.795  1.00 75.91           O
ATOM   1994  HG  SER A 141      -7.079  -4.751 -12.153  1.00 75.91           H
ATOM   1995  HN  SER A 141      -7.582  -2.753 -13.388  1.00 75.91           H
ATOM   1996  N   VAL A 142     -10.159  -2.986 -15.203  1.00 78.18           N
ATOM   1997  CA  VAL A 142     -11.358  -2.622 -15.938  1.00 78.18           C
ATOM   1998  C   VAL A 142     -10.966  -2.130 -17.333  1.00 78.18           C
ATOM   1999  O   VAL A 142     -11.607  -2.482 -18.322  1.00 78.18           O
ATOM   2000  HA  VAL A 142     -11.967  -3.520 -16.041  1.00 78.18           H
ATOM   2001  CB  VAL A 142     -12.165  -1.590 -15.146  1.00 78.18           C
ATOM   2002  HB  VAL A 142     -11.507  -0.750 -14.923  1.00 78.18           H
ATOM   2003  CG1 VAL A 142     -13.339  -1.062 -15.972  1.00 78.18           C
ATOM   2004 1HG1 VAL A 142     -12.963  -0.589 -16.879  1.00 78.18           H
ATOM   2005 2HG1 VAL A 142     -13.997  -1.889 -16.240  1.00 78.18           H
ATOM   2006 3HG1 VAL A 142     -13.896  -0.331 -15.385  1.00 78.18           H
ATOM   2007  CG2 VAL A 142     -12.647  -2.175 -13.817  1.00 78.18           C
ATOM   2008 1HG2 VAL A 142     -13.281  -3.041 -14.010  1.00 78.18           H
ATOM   2009 2HG2 VAL A 142     -11.788  -2.479 -13.221  1.00 78.18           H
ATOM   2010 3HG2 VAL A 142     -13.218  -1.421 -13.275  1.00 78.18           H
ATOM   2011  HN  VAL A 142      -9.981  -2.437 -14.386  1.00 78.18           H
ATOM   2012  N   ASP A 143      -9.914  -1.325 -17.368  1.00 79.74           N
ATOM   2013  CA  ASP A 143      -9.475  -0.721 -18.615  1.00 79.74           C
ATOM   2014  C   ASP A 143      -9.017  -1.820 -19.576  1.00 79.74           C
ATOM   2015  O   ASP A 143      -9.302  -1.762 -20.771  1.00 79.74           O
ATOM   2016  HA  ASP A 143     -10.341  -0.175 -18.988  1.00 79.74           H
ATOM   2017  CB  ASP A 143      -8.296   0.226 -18.382  1.00 79.74           C
ATOM   2018 1HB  ASP A 143      -8.536   0.920 -17.577  1.00 79.74           H
ATOM   2019 2HB  ASP A 143      -7.425  -0.345 -18.062  1.00 79.74           H
ATOM   2020  CG  ASP A 143      -7.962   1.007 -19.655  1.00 79.74           C
ATOM   2021  OD1 ASP A 143      -8.916   1.544 -20.258  1.00 79.74           O
ATOM   2022  OD2 ASP A 143      -6.760   1.050 -19.995  1.00 79.74           O
ATOM   2023  HN  ASP A 143      -9.367  -1.085 -16.566  1.00 79.74           H
ATOM   2024  N   ARG A 144      -8.315  -2.795 -19.018  1.00 74.85           N
ATOM   2025  CA  ARG A 144      -7.789  -3.890 -19.815  1.00 74.85           C
ATOM   2026  C   ARG A 144      -8.935  -4.719 -20.399  1.00 74.85           C
ATOM   2027  O   ARG A 144      -8.862  -5.168 -21.541  1.00 74.85           O
ATOM   2028  HA  ARG A 144      -7.213  -3.407 -20.605  1.00 74.85           H
ATOM   2029  CB  ARG A 144      -6.886  -4.797 -18.978  1.00 74.85           C
ATOM   2030 1HB  ARG A 144      -7.339  -4.965 -18.001  1.00 74.85           H
ATOM   2031 2HB  ARG A 144      -6.797  -5.771 -19.459  1.00 74.85           H
ATOM   2032  CG  ARG A 144      -5.498  -4.179 -18.803  1.00 74.85           C
ATOM   2033 1HG  ARG A 144      -5.087  -3.917 -19.778  1.00 74.85           H
ATOM   2034 2HG  ARG A 144      -5.577  -3.254 -18.231  1.00 74.85           H
ATOM   2035  CD  ARG A 144      -4.552  -5.147 -18.089  1.00 74.85           C
ATOM   2036 1HD  ARG A 144      -4.894  -5.315 -17.068  1.00 74.85           H
ATOM   2037 2HD  ARG A 144      -4.562  -6.114 -18.592  1.00 74.85           H
ATOM   2038  NE  ARG A 144      -3.178  -4.597 -18.078  1.00 74.85           N
ATOM   2039  HE  ARG A 144      -3.009  -3.749 -18.580  1.00 74.85           H
ATOM   2040  CZ  ARG A 144      -2.147  -5.164 -17.438  1.00 74.85           C
ATOM   2041  NH1 ARG A 144      -2.317  -6.302 -16.749  1.00 74.85           N
ATOM   2042 1HH1 ARG A 144      -3.218  -6.733 -16.711  1.00 74.85           H
ATOM   2043 2HH1 ARG A 144      -1.542  -6.719 -16.274  1.00 74.85           H
ATOM   2044  NH2 ARG A 144      -0.944  -4.577 -17.496  1.00 74.85           N
ATOM   2045 1HH2 ARG A 144      -0.164  -4.988 -17.023  1.00 74.85           H
ATOM   2046 2HH2 ARG A 144      -0.826  -3.729 -18.012  1.00 74.85           H
ATOM   2047  HN  ARG A 144      -8.105  -2.845 -18.041  1.00 74.85           H
ATOM   2048  N   TYR A 145      -9.967  -4.898 -19.587  1.00 74.95           N
ATOM   2049  CA  TYR A 145     -11.154  -5.608 -20.031  1.00 74.95           C
ATOM   2050  C   TYR A 145     -11.752  -4.951 -21.276  1.00 74.95           C
ATOM   2051  O   TYR A 145     -11.990  -5.619 -22.281  1.00 74.95           O
ATOM   2052  HA  TYR A 145     -10.864  -6.631 -20.272  1.00 74.95           H
ATOM   2053  CB  TYR A 145     -12.160  -5.507 -18.882  1.00 74.95           C
ATOM   2054 1HB  TYR A 145     -11.827  -6.146 -18.064  1.00 74.95           H
ATOM   2055 2HB  TYR A 145     -12.165  -4.484 -18.506  1.00 74.95           H
ATOM   2056  CG  TYR A 145     -13.587  -5.900 -19.269  1.00 74.95           C
ATOM   2057  CD1 TYR A 145     -14.591  -4.952 -19.258  1.00 74.95           C
ATOM   2058  HD1 TYR A 145     -14.366  -3.924 -18.973  1.00 74.95           H
ATOM   2059  CD2 TYR A 145     -13.871  -7.202 -19.629  1.00 74.95           C
ATOM   2060  HD2 TYR A 145     -13.079  -7.950 -19.637  1.00 74.95           H
ATOM   2061  CE1 TYR A 145     -15.934  -5.322 -19.621  1.00 74.95           C
ATOM   2062  HE1 TYR A 145     -16.736  -4.584 -19.617  1.00 74.95           H
ATOM   2063  CE2 TYR A 145     -15.215  -7.571 -19.992  1.00 74.95           C
ATOM   2064  HE2 TYR A 145     -15.453  -8.596 -20.279  1.00 74.95           H
ATOM   2065  CZ  TYR A 145     -16.180  -6.613 -19.971  1.00 74.95           C
ATOM   2066  OH  TYR A 145     -17.448  -6.962 -20.315  1.00 74.95           O
ATOM   2067  HH  TYR A 145     -17.481  -7.930 -20.565  1.00 74.95           H
ATOM   2068  HN  TYR A 145     -10.000  -4.568 -18.643  1.00 74.95           H
ATOM   2069  N   ILE A 146     -11.978  -3.650 -21.169  1.00 76.23           N
ATOM   2070  CA  ILE A 146     -12.629  -2.913 -22.239  1.00 76.23           C
ATOM   2071  C   ILE A 146     -11.787  -3.020 -23.512  1.00 76.23           C
ATOM   2072  O   ILE A 146     -12.325  -3.192 -24.604  1.00 76.23           O
ATOM   2073  HA  ILE A 146     -13.594  -3.387 -22.422  1.00 76.23           H
ATOM   2074  CB  ILE A 146     -12.908  -1.473 -21.805  1.00 76.23           C
ATOM   2075  HB  ILE A 146     -11.977  -1.041 -21.437  1.00 76.23           H
ATOM   2076  CG1 ILE A 146     -13.912  -1.432 -20.651  1.00 76.23           C
ATOM   2077 1HG1 ILE A 146     -14.904  -1.692 -21.019  1.00 76.23           H
ATOM   2078 2HG1 ILE A 146     -13.643  -2.178 -19.904  1.00 76.23           H
ATOM   2079  CG2 ILE A 146     -13.363  -0.621 -22.991  1.00 76.23           C
ATOM   2080 1HG2 ILE A 146     -12.582  -0.612 -23.752  1.00 76.23           H
ATOM   2081 2HG2 ILE A 146     -14.276  -1.042 -23.412  1.00 76.23           H
ATOM   2082 3HG2 ILE A 146     -13.554   0.398 -22.655  1.00 76.23           H
ATOM   2083  CD1 ILE A 146     -13.949  -0.046 -20.005  1.00 76.23           C
ATOM   2084 1HD1 ILE A 146     -12.961   0.201 -19.617  1.00 76.23           H
ATOM   2085 2HD1 ILE A 146     -14.242   0.695 -20.750  1.00 76.23           H
ATOM   2086 3HD1 ILE A 146     -14.671  -0.045 -19.189  1.00 76.23           H
ATOM   2087  HN  ILE A 146     -11.726  -3.102 -20.371  1.00 76.23           H
ATOM   2088  N   ALA A 147     -10.479  -2.913 -23.328  1.00 76.63           N
ATOM   2089  CA  ALA A 147      -9.565  -2.881 -24.457  1.00 76.63           C
ATOM   2090  C   ALA A 147      -9.652  -4.206 -25.217  1.00 76.63           C
ATOM   2091  O   ALA A 147      -9.464  -4.243 -26.432  1.00 76.63           O
ATOM   2092  HA  ALA A 147      -9.881  -2.072 -25.117  1.00 76.63           H
ATOM   2093  CB  ALA A 147      -8.149  -2.586 -23.959  1.00 76.63           C
ATOM   2094 1HB  ALA A 147      -8.135  -1.620 -23.453  1.00 76.63           H
ATOM   2095 2HB  ALA A 147      -7.838  -3.365 -23.264  1.00 76.63           H
ATOM   2096 3HB  ALA A 147      -7.463  -2.561 -24.807  1.00 76.63           H
ATOM   2097  HN  ALA A 147     -10.044  -2.850 -22.430  1.00 76.63           H
ATOM   2098  N   ILE A 148      -9.936  -5.262 -24.469  1.00 71.40           N
ATOM   2099  CA  ILE A 148      -9.895  -6.605 -25.023  1.00 71.40           C
ATOM   2100  C   ILE A 148     -11.280  -6.975 -25.557  1.00 71.40           C
ATOM   2101  O   ILE A 148     -11.398  -7.561 -26.632  1.00 71.40           O
ATOM   2102  HA  ILE A 148      -9.195  -6.592 -25.859  1.00 71.40           H
ATOM   2103  CB  ILE A 148      -9.349  -7.594 -23.991  1.00 71.40           C
ATOM   2104  HB  ILE A 148      -9.941  -7.499 -23.081  1.00 71.40           H
ATOM   2105  CG1 ILE A 148      -7.901  -7.262 -23.625  1.00 71.40           C
ATOM   2106 1HG1 ILE A 148      -7.253  -7.454 -24.481  1.00 71.40           H
ATOM   2107 2HG1 ILE A 148      -7.815  -6.200 -23.393  1.00 71.40           H
ATOM   2108  CG2 ILE A 148      -9.501  -9.036 -24.480  1.00 71.40           C
ATOM   2109 1HG2 ILE A 148     -10.555  -9.253 -24.649  1.00 71.40           H
ATOM   2110 2HG2 ILE A 148      -8.950  -9.163 -25.412  1.00 71.40           H
ATOM   2111 3HG2 ILE A 148      -9.105  -9.718 -23.727  1.00 71.40           H
ATOM   2112  CD1 ILE A 148      -7.434  -8.092 -22.428  1.00 71.40           C
ATOM   2113 1HD1 ILE A 148      -8.069  -7.879 -21.568  1.00 71.40           H
ATOM   2114 2HD1 ILE A 148      -7.498  -9.152 -22.674  1.00 71.40           H
ATOM   2115 3HD1 ILE A 148      -6.401  -7.836 -22.189  1.00 71.40           H
ATOM   2116  HN  ILE A 148     -10.191  -5.212 -23.503  1.00 71.40           H
ATOM   2117  N   ALA A 149     -12.293  -6.617 -24.782  1.00 73.05           N
ATOM   2118  CA  ALA A 149     -13.649  -7.049 -25.075  1.00 73.05           C
ATOM   2119  C   ALA A 149     -14.243  -6.148 -26.160  1.00 73.05           C
ATOM   2120  O   ALA A 149     -14.907  -6.630 -27.076  1.00 73.05           O
ATOM   2121  HA  ALA A 149     -13.598  -8.071 -25.451  1.00 73.05           H
ATOM   2122  CB  ALA A 149     -14.478  -7.037 -23.789  1.00 73.05           C
ATOM   2123 1HB  ALA A 149     -14.030  -7.715 -23.062  1.00 73.05           H
ATOM   2124 2HB  ALA A 149     -14.499  -6.027 -23.379  1.00 73.05           H
ATOM   2125 3HB  ALA A 149     -15.495  -7.362 -24.009  1.00 73.05           H
ATOM   2126  HN  ALA A 149     -12.199  -6.044 -23.967  1.00 73.05           H
ATOM   2127  N   GLN A 150     -13.983  -4.857 -26.020  1.00 75.77           N
ATOM   2128  CA  GLN A 150     -14.585  -3.872 -26.903  1.00 75.77           C
ATOM   2129  C   GLN A 150     -13.507  -3.181 -27.740  1.00 75.77           C
ATOM   2130  O   GLN A 150     -13.550  -1.967 -27.934  1.00 75.77           O
ATOM   2131  HA  GLN A 150     -15.253  -4.436 -27.553  1.00 75.77           H
ATOM   2132  CB  GLN A 150     -15.402  -2.851 -26.109  1.00 75.77           C
ATOM   2133 1HB  GLN A 150     -14.749  -2.315 -25.419  1.00 75.77           H
ATOM   2134 2HB  GLN A 150     -15.824  -2.110 -26.788  1.00 75.77           H
ATOM   2135  CG  GLN A 150     -16.526  -3.535 -25.328  1.00 75.77           C
ATOM   2136 1HG  GLN A 150     -17.051  -4.235 -25.978  1.00 75.77           H
ATOM   2137 2HG  GLN A 150     -16.103  -4.116 -24.509  1.00 75.77           H
ATOM   2138  CD  GLN A 150     -17.514  -2.506 -24.775  1.00 75.77           C
ATOM   2139  OE1 GLN A 150     -17.421  -1.317 -25.032  1.00 75.77           O
ATOM   2140  NE2 GLN A 150     -18.462  -3.028 -24.003  1.00 75.77           N
ATOM   2141 1HE2 GLN A 150     -18.482  -4.013 -23.832  1.00 75.77           H
ATOM   2142 2HE2 GLN A 150     -19.156  -2.436 -23.593  1.00 75.77           H
ATOM   2143  HN  GLN A 150     -13.375  -4.481 -25.320  1.00 75.77           H
ATOM   2144  N   ALA A 151     -12.565  -3.984 -28.214  1.00 73.14           N
ATOM   2145  CA  ALA A 151     -11.352  -3.446 -28.806  1.00 73.14           C
ATOM   2146  C   ALA A 151     -11.722  -2.369 -29.827  1.00 73.14           C
ATOM   2147  O   ALA A 151     -11.096  -1.311 -29.873  1.00 73.14           O
ATOM   2148  HA  ALA A 151     -10.766  -2.991 -28.007  1.00 73.14           H
ATOM   2149  CB  ALA A 151     -10.539  -4.584 -29.426  1.00 73.14           C
ATOM   2150 1HB  ALA A 151     -10.277  -5.307 -28.654  1.00 73.14           H
ATOM   2151 2HB  ALA A 151     -11.132  -5.076 -30.198  1.00 73.14           H
ATOM   2152 3HB  ALA A 151      -9.629  -4.181 -29.870  1.00 73.14           H
ATOM   2153  HN  ALA A 151     -12.622  -4.982 -28.198  1.00 73.14           H
ATOM   2154  N   MET A 152     -12.737  -2.676 -30.622  1.00 70.38           N
ATOM   2155  CA  MET A 152     -13.175  -1.762 -31.663  1.00 70.38           C
ATOM   2156  C   MET A 152     -13.608  -0.420 -31.068  1.00 70.38           C
ATOM   2157  O   MET A 152     -13.061   0.624 -31.419  1.00 70.38           O
ATOM   2158  HA  MET A 152     -12.310  -1.617 -32.310  1.00 70.38           H
ATOM   2159  CB  MET A 152     -14.345  -2.382 -32.428  1.00 70.38           C
ATOM   2160 1HB  MET A 152     -15.060  -2.808 -31.724  1.00 70.38           H
ATOM   2161 2HB  MET A 152     -14.871  -1.608 -32.987  1.00 70.38           H
ATOM   2162  CG  MET A 152     -13.857  -3.470 -33.388  1.00 70.38           C
ATOM   2163 1HG  MET A 152     -12.890  -3.849 -33.059  1.00 70.38           H
ATOM   2164 2HG  MET A 152     -14.550  -4.311 -33.379  1.00 70.38           H
ATOM   2165  SD  MET A 152     -13.722  -2.809 -35.041  1.00 70.38           S
ATOM   2166  CE  MET A 152     -15.438  -2.851 -35.532  1.00 70.38           C
ATOM   2167 1HE  MET A 152     -15.802  -3.877 -35.494  1.00 70.38           H
ATOM   2168 2HE  MET A 152     -16.025  -2.231 -34.854  1.00 70.38           H
ATOM   2169 3HE  MET A 152     -15.534  -2.469 -36.549  1.00 70.38           H
ATOM   2170  HN  MET A 152     -13.255  -3.529 -30.562  1.00 70.38           H
ATOM   2171  N   ARG A 153     -14.587  -0.492 -30.178  1.00 74.68           N
ATOM   2172  CA  ARG A 153     -15.137   0.708 -29.571  1.00 74.68           C
ATOM   2173  C   ARG A 153     -14.067   1.422 -28.742  1.00 74.68           C
ATOM   2174  O   ARG A 153     -14.054   2.649 -28.662  1.00 74.68           O
ATOM   2175  HA  ARG A 153     -15.456   1.324 -30.412  1.00 74.68           H
ATOM   2176  CB  ARG A 153     -16.330   0.375 -28.674  1.00 74.68           C
ATOM   2177 1HB  ARG A 153     -16.077  -0.461 -28.021  1.00 74.68           H
ATOM   2178 2HB  ARG A 153     -16.554   1.225 -28.030  1.00 74.68           H
ATOM   2179  CG  ARG A 153     -17.563   0.022 -29.509  1.00 74.68           C
ATOM   2180 1HG  ARG A 153     -17.783   0.835 -30.201  1.00 74.68           H
ATOM   2181 2HG  ARG A 153     -17.356  -0.863 -30.112  1.00 74.68           H
ATOM   2182  CD  ARG A 153     -18.776  -0.236 -28.614  1.00 74.68           C
ATOM   2183 1HD  ARG A 153     -18.604  -1.121 -28.000  1.00 74.68           H
ATOM   2184 2HD  ARG A 153     -18.920   0.602 -27.932  1.00 74.68           H
ATOM   2185  NE  ARG A 153     -19.987  -0.425 -29.444  1.00 74.68           N
ATOM   2186  HE  ARG A 153     -19.888  -0.366 -30.437  1.00 74.68           H
ATOM   2187  CZ  ARG A 153     -21.207  -0.671 -28.948  1.00 74.68           C
ATOM   2188  NH1 ARG A 153     -21.398  -0.761 -27.625  1.00 74.68           N
ATOM   2189 1HH1 ARG A 153     -20.626  -0.644 -26.999  1.00 74.68           H
ATOM   2190 2HH1 ARG A 153     -22.312  -0.944 -27.263  1.00 74.68           H
ATOM   2191  NH2 ARG A 153     -22.234  -0.825 -29.795  1.00 74.68           N
ATOM   2192 1HH2 ARG A 153     -23.151  -1.009 -29.441  1.00 74.68           H
ATOM   2193 2HH2 ARG A 153     -22.083  -0.756 -30.781  1.00 74.68           H
ATOM   2194  HN  ARG A 153     -15.002  -1.349 -29.871  1.00 74.68           H
ATOM   2195  N   ALA A 154     -13.196   0.622 -28.145  1.00 73.20           N
ATOM   2196  CA  ALA A 154     -12.204   1.150 -27.224  1.00 73.20           C
ATOM   2197  C   ALA A 154     -11.262   2.090 -27.979  1.00 73.20           C
ATOM   2198  O   ALA A 154     -10.721   3.030 -27.400  1.00 73.20           O
ATOM   2199  HA  ALA A 154     -12.732   1.718 -26.457  1.00 73.20           H
ATOM   2200  CB  ALA A 154     -11.460  -0.008 -26.555  1.00 73.20           C
ATOM   2201 1HB  ALA A 154     -12.170  -0.628 -26.008  1.00 73.20           H
ATOM   2202 2HB  ALA A 154     -10.964  -0.609 -27.317  1.00 73.20           H
ATOM   2203 3HB  ALA A 154     -10.716   0.389 -25.864  1.00 73.20           H
ATOM   2204  HN  ALA A 154     -13.160  -0.368 -28.282  1.00 73.20           H
ATOM   2205  N   HIS A 155     -11.094   1.802 -29.262  1.00 74.91           N
ATOM   2206  CA  HIS A 155     -10.229   2.612 -30.103  1.00 74.91           C
ATOM   2207  C   HIS A 155     -10.881   3.974 -30.349  1.00 74.91           C
ATOM   2208  O   HIS A 155     -10.242   5.011 -30.183  1.00 74.91           O
ATOM   2209  HA  HIS A 155      -9.302   2.757 -29.550  1.00 74.91           H
ATOM   2210  CB  HIS A 155      -9.889   1.875 -31.400  1.00 74.91           C
ATOM   2211 1HB  HIS A 155      -9.596   0.853 -31.159  1.00 74.91           H
ATOM   2212 2HB  HIS A 155     -10.785   1.813 -32.017  1.00 74.91           H
ATOM   2213  CG  HIS A 155      -8.786   2.523 -32.203  1.00 74.91           C
ATOM   2214  ND1 HIS A 155      -9.025   3.504 -33.149  1.00 74.91           N
ATOM   2215  HD1 HIS A 155      -9.921   3.875 -33.394  1.00 74.91           H
ATOM   2216  CD2 HIS A 155      -7.437   2.321 -32.190  1.00 74.91           C
ATOM   2217  HD2 HIS A 155      -6.905   1.612 -31.556  1.00 74.91           H
ATOM   2218  CE1 HIS A 155      -7.866   3.868 -33.677  1.00 74.91           C
ATOM   2219  HE1 HIS A 155      -7.722   4.622 -34.451  1.00 74.91           H
ATOM   2220  NE2 HIS A 155      -6.883   3.133 -33.081  1.00 74.91           N
ATOM   2221  HN  HIS A 155     -11.536   1.034 -29.725  1.00 74.91           H
ATOM   2222  N   THR A 156     -12.146   3.927 -30.741  1.00 75.60           N
ATOM   2223  CA  THR A 156     -12.857   5.136 -31.121  1.00 75.60           C
ATOM   2224  C   THR A 156     -13.005   6.068 -29.917  1.00 75.60           C
ATOM   2225  O   THR A 156     -12.997   7.289 -30.067  1.00 75.60           O
ATOM   2226  HA  THR A 156     -12.262   5.666 -31.864  1.00 75.60           H
ATOM   2227  CB  THR A 156     -14.195   4.723 -31.738  1.00 75.60           C
ATOM   2228  HB  THR A 156     -14.914   4.454 -30.964  1.00 75.60           H
ATOM   2229  OG1 THR A 156     -13.851   3.682 -32.648  1.00 75.60           O
ATOM   2230  HG1 THR A 156     -14.651   3.110 -32.831  1.00 75.60           H
ATOM   2231  CG2 THR A 156     -14.790   5.815 -32.630  1.00 75.60           C
ATOM   2232 1HG2 THR A 156     -14.099   6.037 -33.443  1.00 75.60           H
ATOM   2233 2HG2 THR A 156     -14.957   6.716 -32.039  1.00 75.60           H
ATOM   2234 3HG2 THR A 156     -15.738   5.471 -33.042  1.00 75.60           H
ATOM   2235  HN  THR A 156     -12.682   3.085 -30.802  1.00 75.60           H
ATOM   2236  N   TRP A 157     -13.137   5.457 -28.748  1.00 81.48           N
ATOM   2237  CA  TRP A 157     -13.475   6.202 -27.548  1.00 81.48           C
ATOM   2238  C   TRP A 157     -12.177   6.491 -26.790  1.00 81.48           C
ATOM   2239  O   TRP A 157     -12.204   6.780 -25.595  1.00 81.48           O
ATOM   2240  HA  TRP A 157     -13.942   7.137 -27.857  1.00 81.48           H
ATOM   2241  CB  TRP A 157     -14.504   5.447 -26.705  1.00 81.48           C
ATOM   2242 1HB  TRP A 157     -14.214   4.398 -26.649  1.00 81.48           H
ATOM   2243 2HB  TRP A 157     -14.483   5.838 -25.687  1.00 81.48           H
ATOM   2244  CG  TRP A 157     -15.935   5.537 -27.240  1.00 81.48           C
ATOM   2245  CD1 TRP A 157     -16.350   5.415 -28.508  1.00 81.48           C
ATOM   2246  HD1 TRP A 157     -15.689   5.226 -29.355  1.00 81.48           H
ATOM   2247  CD2 TRP A 157     -17.129   5.776 -26.466  1.00 81.48           C
ATOM   2248  NE1 TRP A 157     -17.719   5.557 -28.608  1.00 81.48           N
ATOM   2249  HE1 TRP A 157     -18.260   5.506 -29.447  1.00 81.48           H
ATOM   2250  CE2 TRP A 157     -18.208   5.784 -27.327  1.00 81.48           C
ATOM   2251  CE3 TRP A 157     -17.292   5.980 -25.085  1.00 81.48           C
ATOM   2252  HE3 TRP A 157     -16.457   5.978 -24.385  1.00 81.48           H
ATOM   2253  CZ2 TRP A 157     -19.526   5.990 -26.902  1.00 81.48           C
ATOM   2254  HZ2 TRP A 157     -20.361   5.991 -27.602  1.00 81.48           H
ATOM   2255  CZ3 TRP A 157     -18.615   6.185 -24.676  1.00 81.48           C
ATOM   2256  HZ3 TRP A 157     -18.798   6.348 -23.614  1.00 81.48           H
ATOM   2257  CH2 TRP A 157     -19.712   6.195 -25.530  1.00 81.48           C
ATOM   2258  HH2 TRP A 157     -20.714   6.362 -25.132  1.00 81.48           H
ATOM   2259  HN  TRP A 157     -13.018   4.473 -28.615  1.00 81.48           H
ATOM   2260  N   ARG A 158     -11.073   6.402 -27.517  1.00 80.86           N
ATOM   2261  CA  ARG A 158      -9.761   6.482 -26.897  1.00 80.86           C
ATOM   2262  C   ARG A 158      -9.614   7.799 -26.134  1.00 80.86           C
ATOM   2263  O   ARG A 158      -9.141   7.814 -24.998  1.00 80.86           O
ATOM   2264  HA  ARG A 158      -9.721   5.629 -26.219  1.00 80.86           H
ATOM   2265  CB  ARG A 158      -8.650   6.380 -27.944  1.00 80.86           C
ATOM   2266 1HB  ARG A 158      -8.777   5.468 -28.527  1.00 80.86           H
ATOM   2267 2HB  ARG A 158      -8.724   7.216 -28.640  1.00 80.86           H
ATOM   2268  CG  ARG A 158      -7.271   6.382 -27.282  1.00 80.86           C
ATOM   2269 1HG  ARG A 158      -7.170   7.261 -26.647  1.00 80.86           H
ATOM   2270 2HG  ARG A 158      -7.172   5.509 -26.637  1.00 80.86           H
ATOM   2271  CD  ARG A 158      -6.159   6.374 -28.333  1.00 80.86           C
ATOM   2272 1HD  ARG A 158      -6.287   5.525 -29.004  1.00 80.86           H
ATOM   2273 2HD  ARG A 158      -6.218   7.275 -28.944  1.00 80.86           H
ATOM   2274  NE  ARG A 158      -4.837   6.299 -27.670  1.00 80.86           N
ATOM   2275  HE  ARG A 158      -4.794   6.485 -26.689  1.00 80.86           H
ATOM   2276  CZ  ARG A 158      -3.695   5.998 -28.304  1.00 80.86           C
ATOM   2277  NH1 ARG A 158      -3.694   5.740 -29.619  1.00 80.86           N
ATOM   2278 1HH1 ARG A 158      -4.550   5.772 -30.135  1.00 80.86           H
ATOM   2279 2HH1 ARG A 158      -2.838   5.517 -30.084  1.00 80.86           H
ATOM   2280  NH2 ARG A 158      -2.554   5.959 -27.602  1.00 80.86           N
ATOM   2281 1HH2 ARG A 158      -1.693   5.736 -28.060  1.00 80.86           H
ATOM   2282 2HH2 ARG A 158      -2.564   6.153 -26.621  1.00 80.86           H
ATOM   2283  HN  ARG A 158     -11.065   6.277 -28.509  1.00 80.86           H
ATOM   2284  N   GLU A 159     -10.028   8.875 -26.788  1.00 81.80           N
ATOM   2285  CA  GLU A 159      -9.851  10.205 -26.230  1.00 81.80           C
ATOM   2286  C   GLU A 159     -10.729  10.382 -24.990  1.00 81.80           C
ATOM   2287  O   GLU A 159     -10.260  10.851 -23.954  1.00 81.80           O
ATOM   2288  HA  GLU A 159      -8.799  10.263 -25.950  1.00 81.80           H
ATOM   2289  CB  GLU A 159     -10.152  11.282 -27.274  1.00 81.80           C
ATOM   2290 1HB  GLU A 159     -11.110  11.074 -27.750  1.00 81.80           H
ATOM   2291 2HB  GLU A 159     -10.107  12.267 -26.809  1.00 81.80           H
ATOM   2292  CG  GLU A 159      -9.098  11.280 -28.383  1.00 81.80           C
ATOM   2293 1HG  GLU A 159      -8.103  11.340 -27.944  1.00 81.80           H
ATOM   2294 2HG  GLU A 159      -9.148  10.342 -28.935  1.00 81.80           H
ATOM   2295  CD  GLU A 159      -9.310  12.454 -29.342  1.00 81.80           C
ATOM   2296  OE1 GLU A 159      -8.367  12.733 -30.113  1.00 81.80           O
ATOM   2297  OE2 GLU A 159     -10.410  13.045 -29.281  1.00 81.80           O
ATOM   2298  HN  GLU A 159     -10.477   8.848 -27.681  1.00 81.80           H
ATOM   2299  N   LYS A 160     -11.988   9.997 -25.136  1.00 85.58           N
ATOM   2300  CA  LYS A 160     -12.933  10.093 -24.036  1.00 85.58           C
ATOM   2301  C   LYS A 160     -12.398   9.304 -22.839  1.00 85.58           C
ATOM   2302  O   LYS A 160     -12.482   9.763 -21.701  1.00 85.58           O
ATOM   2303  HA  LYS A 160     -13.000  11.144 -23.754  1.00 85.58           H
ATOM   2304  CB  LYS A 160     -14.328   9.655 -24.487  1.00 85.58           C
ATOM   2305 1HB  LYS A 160     -14.266   8.687 -24.983  1.00 85.58           H
ATOM   2306 2HB  LYS A 160     -14.972   9.527 -23.617  1.00 85.58           H
ATOM   2307  CG  LYS A 160     -14.944  10.683 -25.438  1.00 85.58           C
ATOM   2308 1HG  LYS A 160     -14.899  11.674 -24.987  1.00 85.58           H
ATOM   2309 2HG  LYS A 160     -14.363  10.726 -26.360  1.00 85.58           H
ATOM   2310  CD  LYS A 160     -16.397  10.329 -25.761  1.00 85.58           C
ATOM   2311 1HD  LYS A 160     -16.437   9.361 -26.261  1.00 85.58           H
ATOM   2312 2HD  LYS A 160     -16.966  10.234 -24.837  1.00 85.58           H
ATOM   2313  CE  LYS A 160     -17.036  11.395 -26.653  1.00 85.58           C
ATOM   2314 1HE  LYS A 160     -16.962  12.371 -26.173  1.00 85.58           H
ATOM   2315 2HE  LYS A 160     -16.494  11.462 -27.596  1.00 85.58           H
ATOM   2316  NZ  LYS A 160     -18.456  11.070 -26.913  1.00 85.58           N
ATOM   2317 1HZ  LYS A 160     -18.863  11.783 -27.509  1.00 85.58           H
ATOM   2318 2HZ  LYS A 160     -18.518  10.169 -27.375  1.00 85.58           H
ATOM   2319 3HZ  LYS A 160     -18.962  11.035 -26.035  1.00 85.58           H
ATOM   2320  HN  LYS A 160     -12.365   9.625 -25.985  1.00 85.58           H
ATOM   2321  N   ARG A 161     -11.859   8.131 -23.138  1.00 85.85           N
ATOM   2322  CA  ARG A 161     -11.333   7.263 -22.098  1.00 85.85           C
ATOM   2323  C   ARG A 161     -10.194   7.959 -21.350  1.00 85.85           C
ATOM   2324  O   ARG A 161     -10.052   7.798 -20.139  1.00 85.85           O
ATOM   2325  HA  ARG A 161     -12.180   7.076 -21.437  1.00 85.85           H
ATOM   2326  CB  ARG A 161     -10.819   5.948 -22.686  1.00 85.85           C
ATOM   2327 1HB  ARG A 161     -10.208   6.153 -23.565  1.00 85.85           H
ATOM   2328 2HB  ARG A 161     -10.177   5.447 -21.962  1.00 85.85           H
ATOM   2329  CG  ARG A 161     -11.980   5.028 -23.069  1.00 85.85           C
ATOM   2330 1HG  ARG A 161     -12.460   4.648 -22.168  1.00 85.85           H
ATOM   2331 2HG  ARG A 161     -12.733   5.595 -23.617  1.00 85.85           H
ATOM   2332  CD  ARG A 161     -11.492   3.857 -23.926  1.00 85.85           C
ATOM   2333 1HD  ARG A 161     -12.343   3.279 -24.285  1.00 85.85           H
ATOM   2334 2HD  ARG A 161     -10.968   4.233 -24.805  1.00 85.85           H
ATOM   2335  NE  ARG A 161     -10.592   2.991 -23.133  1.00 85.85           N
ATOM   2336  HE  ARG A 161     -10.712   2.973 -22.141  1.00 85.85           H
ATOM   2337  CZ  ARG A 161      -9.625   2.228 -23.662  1.00 85.85           C
ATOM   2338  NH1 ARG A 161      -9.418   2.213 -24.986  1.00 85.85           N
ATOM   2339 1HH1 ARG A 161      -9.988   2.774 -25.587  1.00 85.85           H
ATOM   2340 2HH1 ARG A 161      -8.695   1.642 -25.373  1.00 85.85           H
ATOM   2341  NH2 ARG A 161      -8.868   1.481 -22.847  1.00 85.85           N
ATOM   2342 1HH2 ARG A 161      -8.142   0.907 -23.226  1.00 85.85           H
ATOM   2343 2HH2 ARG A 161      -9.028   1.498 -21.860  1.00 85.85           H
ATOM   2344  HN  ARG A 161     -11.778   7.773 -24.068  1.00 85.85           H
ATOM   2345  N   LEU A 162      -9.412   8.719 -22.104  1.00 86.93           N
ATOM   2346  CA  LEU A 162      -8.271   9.415 -21.533  1.00 86.93           C
ATOM   2347  C   LEU A 162      -8.768  10.516 -20.595  1.00 86.93           C
ATOM   2348  O   LEU A 162      -8.184  10.745 -19.537  1.00 86.93           O
ATOM   2349  HA  LEU A 162      -7.706   8.690 -20.947  1.00 86.93           H
ATOM   2350  CB  LEU A 162      -7.345   9.922 -22.640  1.00 86.93           C
ATOM   2351 1HB  LEU A 162      -7.162   9.104 -23.337  1.00 86.93           H
ATOM   2352 2HB  LEU A 162      -7.867  10.702 -23.195  1.00 86.93           H
ATOM   2353  CG  LEU A 162      -5.994  10.476 -22.183  1.00 86.93           C
ATOM   2354  HG  LEU A 162      -6.171  11.182 -21.372  1.00 86.93           H
ATOM   2355  CD1 LEU A 162      -5.104   9.362 -21.627  1.00 86.93           C
ATOM   2356 1HD1 LEU A 162      -5.597   8.895 -20.775  1.00 86.93           H
ATOM   2357 2HD1 LEU A 162      -4.931   8.615 -22.401  1.00 86.93           H
ATOM   2358 3HD1 LEU A 162      -4.150   9.784 -21.310  1.00 86.93           H
ATOM   2359  CD2 LEU A 162      -5.308  11.248 -23.312  1.00 86.93           C
ATOM   2360 1HD2 LEU A 162      -5.144  10.583 -24.160  1.00 86.93           H
ATOM   2361 2HD2 LEU A 162      -5.941  12.080 -23.620  1.00 86.93           H
ATOM   2362 3HD2 LEU A 162      -4.350  11.631 -22.960  1.00 86.93           H
ATOM   2363  HN  LEU A 162      -9.547   8.861 -23.084  1.00 86.93           H
ATOM   2364  N   LEU A 163      -9.841  11.169 -21.017  1.00 89.95           N
ATOM   2365  CA  LEU A 163     -10.437  12.225 -20.216  1.00 89.95           C
ATOM   2366  C   LEU A 163     -10.924  11.640 -18.889  1.00 89.95           C
ATOM   2367  O   LEU A 163     -10.587  12.149 -17.821  1.00 89.95           O
ATOM   2368  HA  LEU A 163      -9.656  12.956 -20.006  1.00 89.95           H
ATOM   2369  CB  LEU A 163     -11.530  12.946 -21.008  1.00 89.95           C
ATOM   2370 1HB  LEU A 163     -11.116  13.244 -21.971  1.00 89.95           H
ATOM   2371 2HB  LEU A 163     -12.332  12.236 -21.212  1.00 89.95           H
ATOM   2372  CG  LEU A 163     -12.138  14.181 -20.341  1.00 89.95           C
ATOM   2373  HG  LEU A 163     -12.446  13.907 -19.332  1.00 89.95           H
ATOM   2374  CD1 LEU A 163     -11.103  15.300 -20.210  1.00 89.95           C
ATOM   2375 1HD1 LEU A 163     -10.266  14.951 -19.604  1.00 89.95           H
ATOM   2376 2HD1 LEU A 163     -10.743  15.579 -21.200  1.00 89.95           H
ATOM   2377 3HD1 LEU A 163     -11.561  16.165 -19.733  1.00 89.95           H
ATOM   2378  CD2 LEU A 163     -13.392  14.645 -21.085  1.00 89.95           C
ATOM   2379 1HD2 LEU A 163     -13.132  14.895 -22.114  1.00 89.95           H
ATOM   2380 2HD2 LEU A 163     -14.133  13.845 -21.082  1.00 89.95           H
ATOM   2381 3HD2 LEU A 163     -13.804  15.524 -20.590  1.00 89.95           H
ATOM   2382  HN  LEU A 163     -10.301  10.987 -21.886  1.00 89.95           H
ATOM   2383  N   TYR A 164     -11.709  10.579 -18.999  1.00 90.06           N
ATOM   2384  CA  TYR A 164     -12.257   9.927 -17.822  1.00 90.06           C
ATOM   2385  C   TYR A 164     -11.140   9.423 -16.905  1.00 90.06           C
ATOM   2386  O   TYR A 164     -11.282   9.433 -15.684  1.00 90.06           O
ATOM   2387  HA  TYR A 164     -12.857  10.659 -17.281  1.00 90.06           H
ATOM   2388  CB  TYR A 164     -13.058   8.730 -18.336  1.00 90.06           C
ATOM   2389 1HB  TYR A 164     -12.455   8.189 -19.066  1.00 90.06           H
ATOM   2390 2HB  TYR A 164     -13.243   8.046 -17.507  1.00 90.06           H
ATOM   2391  CG  TYR A 164     -14.395   9.105 -18.978  1.00 90.06           C
ATOM   2392  CD1 TYR A 164     -15.239   9.993 -18.344  1.00 90.06           C
ATOM   2393  HD1 TYR A 164     -14.954  10.427 -17.386  1.00 90.06           H
ATOM   2394  CD2 TYR A 164     -14.756   8.555 -20.191  1.00 90.06           C
ATOM   2395  HD2 TYR A 164     -14.089   7.853 -20.692  1.00 90.06           H
ATOM   2396  CE1 TYR A 164     -16.498  10.346 -18.949  1.00 90.06           C
ATOM   2397  HE1 TYR A 164     -17.174  11.047 -18.459  1.00 90.06           H
ATOM   2398  CE2 TYR A 164     -16.014   8.908 -20.796  1.00 90.06           C
ATOM   2399  HE2 TYR A 164     -16.312   8.481 -21.753  1.00 90.06           H
ATOM   2400  CZ  TYR A 164     -16.823   9.786 -20.145  1.00 90.06           C
ATOM   2401  OH  TYR A 164     -18.012  10.120 -20.715  1.00 90.06           O
ATOM   2402  HH  TYR A 164     -18.131   9.621 -21.574  1.00 90.06           H
ATOM   2403  HN  TYR A 164     -11.972  10.166 -19.871  1.00 90.06           H
ATOM   2404  N   SER A 165     -10.053   8.994 -17.531  1.00 90.38           N
ATOM   2405  CA  SER A 165      -8.919   8.473 -16.787  1.00 90.38           C
ATOM   2406  C   SER A 165      -8.356   9.556 -15.865  1.00 90.38           C
ATOM   2407  O   SER A 165      -7.885   9.259 -14.768  1.00 90.38           O
ATOM   2408  HA  SER A 165      -9.313   7.641 -16.204  1.00 90.38           H
ATOM   2409  CB  SER A 165      -7.829   7.962 -17.732  1.00 90.38           C
ATOM   2410 1HB  SER A 165      -7.165   7.290 -17.189  1.00 90.38           H
ATOM   2411 2HB  SER A 165      -8.287   7.380 -18.532  1.00 90.38           H
ATOM   2412  OG  SER A 165      -7.069   9.027 -18.296  1.00 90.38           O
ATOM   2413  HG  SER A 165      -7.645   9.836 -18.408  1.00 90.38           H
ATOM   2414  HN  SER A 165      -9.942   8.998 -18.524  1.00 90.38           H
ATOM   2415  N   LYS A 166      -8.424  10.790 -16.343  1.00 92.80           N
ATOM   2416  CA  LYS A 166      -7.922  11.918 -15.577  1.00 92.80           C
ATOM   2417  C   LYS A 166      -8.817  12.138 -14.356  1.00 92.80           C
ATOM   2418  O   LYS A 166      -8.324  12.307 -13.242  1.00 92.80           O
ATOM   2419  HA  LYS A 166      -6.922  11.658 -15.229  1.00 92.80           H
ATOM   2420  CB  LYS A 166      -7.785  13.153 -16.469  1.00 92.80           C
ATOM   2421 1HB  LYS A 166      -8.706  13.304 -17.032  1.00 92.80           H
ATOM   2422 2HB  LYS A 166      -7.641  14.039 -15.851  1.00 92.80           H
ATOM   2423  CG  LYS A 166      -6.609  13.002 -17.436  1.00 92.80           C
ATOM   2424 1HG  LYS A 166      -5.685  12.866 -16.873  1.00 92.80           H
ATOM   2425 2HG  LYS A 166      -6.746  12.108 -18.044  1.00 92.80           H
ATOM   2426  CD  LYS A 166      -6.484  14.229 -18.342  1.00 92.80           C
ATOM   2427 1HD  LYS A 166      -7.394  14.344 -18.931  1.00 92.80           H
ATOM   2428 2HD  LYS A 166      -6.382  15.127 -17.733  1.00 92.80           H
ATOM   2429  CE  LYS A 166      -5.278  14.100 -19.276  1.00 92.80           C
ATOM   2430 1HE  LYS A 166      -4.380  13.893 -18.694  1.00 92.80           H
ATOM   2431 2HE  LYS A 166      -5.422  13.256 -19.951  1.00 92.80           H
ATOM   2432  NZ  LYS A 166      -5.094  15.342 -20.059  1.00 92.80           N
ATOM   2433 1HZ  LYS A 166      -4.306  15.232 -20.687  1.00 92.80           H
ATOM   2434 2HZ  LYS A 166      -5.932  15.529 -20.598  1.00 92.80           H
ATOM   2435 3HZ  LYS A 166      -4.919  16.116 -19.428  1.00 92.80           H
ATOM   2436  HN  LYS A 166      -8.812  11.023 -17.234  1.00 92.80           H
ATOM   2437  N   MET A 167     -10.119  12.129 -14.606  1.00 94.44           N
ATOM   2438  CA  MET A 167     -11.087  12.350 -13.545  1.00 94.44           C
ATOM   2439  C   MET A 167     -10.994  11.255 -12.481  1.00 94.44           C
ATOM   2440  O   MET A 167     -11.017  11.543 -11.285  1.00 94.44           O
ATOM   2441  HA  MET A 167     -10.827  13.314 -13.108  1.00 94.44           H
ATOM   2442  CB  MET A 167     -12.497  12.369 -14.137  1.00 94.44           C
ATOM   2443 1HB  MET A 167     -12.685  11.436 -14.669  1.00 94.44           H
ATOM   2444 2HB  MET A 167     -13.232  12.431 -13.334  1.00 94.44           H
ATOM   2445  CG  MET A 167     -12.676  13.551 -15.092  1.00 94.44           C
ATOM   2446 1HG  MET A 167     -12.473  14.486 -14.568  1.00 94.44           H
ATOM   2447 2HG  MET A 167     -11.957  13.481 -15.909  1.00 94.44           H
ATOM   2448  SD  MET A 167     -14.338  13.565 -15.743  1.00 94.44           S
ATOM   2449  CE  MET A 167     -15.236  14.079 -14.288  1.00 94.44           C
ATOM   2450 1HE  MET A 167     -15.079  13.354 -13.489  1.00 94.44           H
ATOM   2451 2HE  MET A 167     -14.878  15.057 -13.967  1.00 94.44           H
ATOM   2452 3HE  MET A 167     -16.299  14.140 -14.520  1.00 94.44           H
ATOM   2453  HN  MET A 167     -10.512  11.974 -15.512  1.00 94.44           H
ATOM   2454  N   VAL A 168     -10.890  10.022 -12.954  1.00 93.98           N
ATOM   2455  CA  VAL A 168     -10.840   8.879 -12.058  1.00 93.98           C
ATOM   2456  C   VAL A 168      -9.617   9.003 -11.148  1.00 93.98           C
ATOM   2457  O   VAL A 168      -9.706   8.761  -9.945  1.00 93.98           O
ATOM   2458  HA  VAL A 168     -11.739   8.903 -11.443  1.00 93.98           H
ATOM   2459  CB  VAL A 168     -10.853   7.580 -12.867  1.00 93.98           C
ATOM   2460  HB  VAL A 168     -10.090   7.659 -13.641  1.00 93.98           H
ATOM   2461  CG1 VAL A 168     -10.504   6.380 -11.983  1.00 93.98           C
ATOM   2462 1HG1 VAL A 168      -9.509   6.519 -11.560  1.00 93.98           H
ATOM   2463 2HG1 VAL A 168     -11.233   6.298 -11.177  1.00 93.98           H
ATOM   2464 3HG1 VAL A 168     -10.521   5.470 -12.583  1.00 93.98           H
ATOM   2465  CG2 VAL A 168     -12.204   7.377 -13.557  1.00 93.98           C
ATOM   2466 1HG2 VAL A 168     -12.992   7.329 -12.806  1.00 93.98           H
ATOM   2467 2HG2 VAL A 168     -12.395   8.211 -14.232  1.00 93.98           H
ATOM   2468 3HG2 VAL A 168     -12.186   6.447 -14.124  1.00 93.98           H
ATOM   2469  HN  VAL A 168     -10.841   9.798 -13.927  1.00 93.98           H
ATOM   2470  N   CYS A 169      -8.502   9.381 -11.756  1.00 94.05           N
ATOM   2471  CA  CYS A 169      -7.261   9.535 -11.016  1.00 94.05           C
ATOM   2472  C   CYS A 169      -7.494  10.547  -9.893  1.00 94.05           C
ATOM   2473  O   CYS A 169      -7.123  10.303  -8.745  1.00 94.05           O
ATOM   2474  HA  CYS A 169      -7.015   8.554 -10.609  1.00 94.05           H
ATOM   2475  CB  CYS A 169      -6.106   9.951 -11.929  1.00 94.05           C
ATOM   2476 1HB  CYS A 169      -6.421  10.769 -12.577  1.00 94.05           H
ATOM   2477 2HB  CYS A 169      -5.274  10.322 -11.330  1.00 94.05           H
ATOM   2478  SG  CYS A 169      -5.562   8.526 -12.940  1.00 94.05           S
ATOM   2479  HG  CYS A 169      -6.547   8.604 -13.830  1.00 94.05           H
ATOM   2480  HN  CYS A 169      -8.438   9.580 -12.734  1.00 94.05           H
ATOM   2481  N   PHE A 170      -8.107  11.662 -10.262  1.00 95.79           N
ATOM   2482  CA  PHE A 170      -8.360  12.728  -9.307  1.00 95.79           C
ATOM   2483  C   PHE A 170      -9.236  12.235  -8.154  1.00 95.79           C
ATOM   2484  O   PHE A 170      -8.933  12.485  -6.989  1.00 95.79           O
ATOM   2485  HA  PHE A 170      -7.394  13.048  -8.916  1.00 95.79           H
ATOM   2486  CB  PHE A 170      -9.102  13.835 -10.059  1.00 95.79           C
ATOM   2487 1HB  PHE A 170      -8.505  14.139 -10.919  1.00 95.79           H
ATOM   2488 2HB  PHE A 170     -10.038  13.432 -10.447  1.00 95.79           H
ATOM   2489  CG  PHE A 170      -9.410  15.068  -9.207  1.00 95.79           C
ATOM   2490  CD1 PHE A 170     -10.648  15.231  -8.669  1.00 95.79           C
ATOM   2491  HD1 PHE A 170     -11.421  14.483  -8.844  1.00 95.79           H
ATOM   2492  CD2 PHE A 170      -8.445  16.001  -8.989  1.00 95.79           C
ATOM   2493  HD2 PHE A 170      -7.453  15.871  -9.420  1.00 95.79           H
ATOM   2494  CE1 PHE A 170     -10.933  16.375  -7.878  1.00 95.79           C
ATOM   2495  HE1 PHE A 170     -11.925  16.506  -7.446  1.00 95.79           H
ATOM   2496  CE2 PHE A 170      -8.730  17.145  -8.198  1.00 95.79           C
ATOM   2497  HE2 PHE A 170      -7.957  17.894  -8.023  1.00 95.79           H
ATOM   2498  CZ  PHE A 170      -9.968  17.308  -7.659  1.00 95.79           C
ATOM   2499  HZ  PHE A 170     -10.187  18.187  -7.052  1.00 95.79           H
ATOM   2500  HN  PHE A 170      -8.427  11.843 -11.192  1.00 95.79           H
ATOM   2501  N   THR A 171     -10.305  11.543  -8.520  1.00 96.00           N
ATOM   2502  CA  THR A 171     -11.242  11.035  -7.531  1.00 96.00           C
ATOM   2503  C   THR A 171     -10.531  10.093  -6.558  1.00 96.00           C
ATOM   2504  O   THR A 171     -10.818  10.099  -5.362  1.00 96.00           O
ATOM   2505  HA  THR A 171     -11.615  11.877  -6.947  1.00 96.00           H
ATOM   2506  CB  THR A 171     -12.404  10.376  -8.277  1.00 96.00           C
ATOM   2507  HB  THR A 171     -12.072   9.477  -8.797  1.00 96.00           H
ATOM   2508  OG1 THR A 171     -12.918  11.414  -9.107  1.00 96.00           O
ATOM   2509  HG1 THR A 171     -12.503  11.362 -10.015  1.00 96.00           H
ATOM   2510  CG2 THR A 171     -13.571  10.027  -7.350  1.00 96.00           C
ATOM   2511 1HG2 THR A 171     -13.946  10.936  -6.881  1.00 96.00           H
ATOM   2512 2HG2 THR A 171     -13.229   9.335  -6.581  1.00 96.00           H
ATOM   2513 3HG2 THR A 171     -14.368   9.562  -7.930  1.00 96.00           H
ATOM   2514  HN  THR A 171     -10.535  11.329  -9.469  1.00 96.00           H
ATOM   2515  N   ILE A 172      -9.618   9.306  -7.107  1.00 94.22           N
ATOM   2516  CA  ILE A 172      -8.900   8.324  -6.311  1.00 94.22           C
ATOM   2517  C   ILE A 172      -8.072   9.045  -5.245  1.00 94.22           C
ATOM   2518  O   ILE A 172      -8.072   8.648  -4.081  1.00 94.22           O
ATOM   2519  HA  ILE A 172      -9.643   7.704  -5.810  1.00 94.22           H
ATOM   2520  CB  ILE A 172      -8.074   7.404  -7.212  1.00 94.22           C
ATOM   2521  HB  ILE A 172      -7.580   8.017  -7.965  1.00 94.22           H
ATOM   2522  CG1 ILE A 172      -8.973   6.413  -7.954  1.00 94.22           C
ATOM   2523 1HG1 ILE A 172      -9.424   5.722  -7.242  1.00 94.22           H
ATOM   2524 2HG1 ILE A 172      -9.789   6.949  -8.439  1.00 94.22           H
ATOM   2525  CG2 ILE A 172      -6.977   6.696  -6.415  1.00 94.22           C
ATOM   2526 1HG2 ILE A 172      -6.313   7.439  -5.972  1.00 94.22           H
ATOM   2527 2HG2 ILE A 172      -7.430   6.097  -5.625  1.00 94.22           H
ATOM   2528 3HG2 ILE A 172      -6.405   6.048  -7.079  1.00 94.22           H
ATOM   2529  CD1 ILE A 172      -8.178   5.629  -9.001  1.00 94.22           C
ATOM   2530 1HD1 ILE A 172      -7.749   6.322  -9.725  1.00 94.22           H
ATOM   2531 2HD1 ILE A 172      -7.378   5.075  -8.509  1.00 94.22           H
ATOM   2532 3HD1 ILE A 172      -8.841   4.933  -9.514  1.00 94.22           H
ATOM   2533  HN  ILE A 172      -9.366   9.331  -8.074  1.00 94.22           H
ATOM   2534  N   TRP A 173      -7.387  10.092  -5.681  1.00 95.47           N
ATOM   2535  CA  TRP A 173      -6.499  10.827  -4.796  1.00 95.47           C
ATOM   2536  C   TRP A 173      -7.339  11.406  -3.656  1.00 95.47           C
ATOM   2537  O   TRP A 173      -6.969  11.295  -2.489  1.00 95.47           O
ATOM   2538  HA  TRP A 173      -5.767  10.123  -4.400  1.00 95.47           H
ATOM   2539  CB  TRP A 173      -5.718  11.894  -5.566  1.00 95.47           C
ATOM   2540 1HB  TRP A 173      -6.376  12.345  -6.309  1.00 95.47           H
ATOM   2541 2HB  TRP A 173      -5.428  12.686  -4.875  1.00 95.47           H
ATOM   2542  CG  TRP A 173      -4.466  11.365  -6.267  1.00 95.47           C
ATOM   2543  CD1 TRP A 173      -4.257  11.216  -7.582  1.00 95.47           C
ATOM   2544  HD1 TRP A 173      -4.988  11.466  -8.351  1.00 95.47           H
ATOM   2545  CD2 TRP A 173      -3.249  10.918  -5.633  1.00 95.47           C
ATOM   2546  NE1 TRP A 173      -3.001  10.708  -7.841  1.00 95.47           N
ATOM   2547  HE1 TRP A 173      -2.616  10.511  -8.743  1.00 95.47           H
ATOM   2548  CE2 TRP A 173      -2.368  10.520  -6.618  1.00 95.47           C
ATOM   2549  CE3 TRP A 173      -2.905  10.851  -4.271  1.00 95.47           C
ATOM   2550  HE3 TRP A 173      -3.582  11.158  -3.475  1.00 95.47           H
ATOM   2551  CZ2 TRP A 173      -1.086  10.028  -6.346  1.00 95.47           C
ATOM   2552  HZ2 TRP A 173      -0.408   9.721  -7.143  1.00 95.47           H
ATOM   2553  CZ3 TRP A 173      -1.620  10.357  -4.017  1.00 95.47           C
ATOM   2554  HZ3 TRP A 173      -1.302  10.284  -2.977  1.00 95.47           H
ATOM   2555  CH2 TRP A 173      -0.721   9.953  -4.997  1.00 95.47           C
ATOM   2556  HH2 TRP A 173       0.264   9.579  -4.717  1.00 95.47           H
ATOM   2557  HN  TRP A 173      -7.432  10.439  -6.618  1.00 95.47           H
ATOM   2558  N   VAL A 174      -8.455  12.011  -4.035  1.00 95.99           N
ATOM   2559  CA  VAL A 174      -9.316  12.669  -3.066  1.00 95.99           C
ATOM   2560  C   VAL A 174      -9.819  11.637  -2.055  1.00 95.99           C
ATOM   2561  O   VAL A 174      -9.817  11.891  -0.851  1.00 95.99           O
ATOM   2562  HA  VAL A 174      -8.713  13.410  -2.541  1.00 95.99           H
ATOM   2563  CB  VAL A 174     -10.449  13.403  -3.786  1.00 95.99           C
ATOM   2564  HB  VAL A 174     -10.949  12.688  -4.440  1.00 95.99           H
ATOM   2565  CG1 VAL A 174     -11.482  13.930  -2.788  1.00 95.99           C
ATOM   2566 1HG1 VAL A 174     -11.905  13.095  -2.229  1.00 95.99           H
ATOM   2567 2HG1 VAL A 174     -11.000  14.622  -2.098  1.00 95.99           H
ATOM   2568 3HG1 VAL A 174     -12.276  14.447  -3.326  1.00 95.99           H
ATOM   2569  CG2 VAL A 174      -9.902  14.534  -4.659  1.00 95.99           C
ATOM   2570 1HG2 VAL A 174      -9.365  15.248  -4.034  1.00 95.99           H
ATOM   2571 2HG2 VAL A 174      -9.223  14.122  -5.405  1.00 95.99           H
ATOM   2572 3HG2 VAL A 174     -10.729  15.039  -5.159  1.00 95.99           H
ATOM   2573  HN  VAL A 174      -8.773  12.057  -4.982  1.00 95.99           H
ATOM   2574  N   LEU A 175     -10.238  10.495  -2.581  1.00 93.93           N
ATOM   2575  CA  LEU A 175     -10.846   9.468  -1.752  1.00 93.93           C
ATOM   2576  C   LEU A 175      -9.808   8.937  -0.762  1.00 93.93           C
ATOM   2577  O   LEU A 175     -10.099   8.777   0.423  1.00 93.93           O
ATOM   2578  HA  LEU A 175     -11.652   9.938  -1.188  1.00 93.93           H
ATOM   2579  CB  LEU A 175     -11.477   8.381  -2.623  1.00 93.93           C
ATOM   2580 1HB  LEU A 175     -12.145   8.860  -3.340  1.00 93.93           H
ATOM   2581 2HB  LEU A 175     -10.687   7.899  -3.198  1.00 93.93           H
ATOM   2582  CG  LEU A 175     -12.263   7.298  -1.881  1.00 93.93           C
ATOM   2583  HG  LEU A 175     -11.625   6.892  -1.095  1.00 93.93           H
ATOM   2584  CD1 LEU A 175     -13.500   7.887  -1.200  1.00 93.93           C
ATOM   2585 1HD1 LEU A 175     -13.192   8.649  -0.484  1.00 93.93           H
ATOM   2586 2HD1 LEU A 175     -14.149   8.336  -1.952  1.00 93.93           H
ATOM   2587 3HD1 LEU A 175     -14.039   7.096  -0.680  1.00 93.93           H
ATOM   2588  CD2 LEU A 175     -12.619   6.141  -2.816  1.00 93.93           C
ATOM   2589 1HD2 LEU A 175     -13.230   6.513  -3.638  1.00 93.93           H
ATOM   2590 2HD2 LEU A 175     -11.705   5.700  -3.213  1.00 93.93           H
ATOM   2591 3HD2 LEU A 175     -13.177   5.385  -2.263  1.00 93.93           H
ATOM   2592  HN  LEU A 175     -10.167  10.268  -3.552  1.00 93.93           H
ATOM   2593  N   ALA A 176      -8.618   8.678  -1.284  1.00 93.26           N
ATOM   2594  CA  ALA A 176      -7.556   8.102  -0.476  1.00 93.26           C
ATOM   2595  C   ALA A 176      -7.195   9.071   0.651  1.00 93.26           C
ATOM   2596  O   ALA A 176      -6.915   8.649   1.772  1.00 93.26           O
ATOM   2597  HA  ALA A 176      -7.934   7.177  -0.041  1.00 93.26           H
ATOM   2598  CB  ALA A 176      -6.357   7.773  -1.368  1.00 93.26           C
ATOM   2599 1HB  ALA A 176      -6.659   7.058  -2.134  1.00 93.26           H
ATOM   2600 2HB  ALA A 176      -5.997   8.685  -1.844  1.00 93.26           H
ATOM   2601 3HB  ALA A 176      -5.561   7.341  -0.762  1.00 93.26           H
ATOM   2602  HN  ALA A 176      -8.375   8.854  -2.238  1.00 93.26           H
ATOM   2603  N   ALA A 177      -7.213  10.353   0.315  1.00 94.17           N
ATOM   2604  CA  ALA A 177      -6.857  11.383   1.275  1.00 94.17           C
ATOM   2605  C   ALA A 177      -7.853  11.359   2.436  1.00 94.17           C
ATOM   2606  O   ALA A 177      -7.457  11.408   3.600  1.00 94.17           O
ATOM   2607  HA  ALA A 177      -5.862  11.153   1.656  1.00 94.17           H
ATOM   2608  CB  ALA A 177      -6.813  12.742   0.573  1.00 94.17           C
ATOM   2609 1HB  ALA A 177      -6.070  12.715  -0.224  1.00 94.17           H
ATOM   2610 2HB  ALA A 177      -7.793  12.964   0.149  1.00 94.17           H
ATOM   2611 3HB  ALA A 177      -6.546  13.515   1.293  1.00 94.17           H
ATOM   2612  HN  ALA A 177      -7.465  10.689  -0.593  1.00 94.17           H
ATOM   2613  N   ALA A 178      -9.127  11.284   2.080  1.00 94.11           N
ATOM   2614  CA  ALA A 178     -10.187  11.339   3.072  1.00 94.11           C
ATOM   2615  C   ALA A 178     -10.070  10.132   4.005  1.00 94.11           C
ATOM   2616  O   ALA A 178     -10.335  10.239   5.201  1.00 94.11           O
ATOM   2617  HA  ALA A 178     -10.049  12.251   3.654  1.00 94.11           H
ATOM   2618  CB  ALA A 178     -11.543  11.403   2.368  1.00 94.11           C
ATOM   2619 1HB  ALA A 178     -11.586  12.294   1.741  1.00 94.11           H
ATOM   2620 2HB  ALA A 178     -11.673  10.516   1.748  1.00 94.11           H
ATOM   2621 3HB  ALA A 178     -12.338  11.445   3.113  1.00 94.11           H
ATOM   2622  HN  ALA A 178      -9.438  11.187   1.134  1.00 94.11           H
ATOM   2623  N   LEU A 179      -9.673   9.010   3.421  1.00 91.91           N
ATOM   2624  CA  LEU A 179      -9.619   7.761   4.161  1.00 91.91           C
ATOM   2625  C   LEU A 179      -8.451   7.808   5.148  1.00 91.91           C
ATOM   2626  O   LEU A 179      -8.372   6.987   6.061  1.00 91.91           O
ATOM   2627  HA  LEU A 179     -10.546   7.676   4.727  1.00 91.91           H
ATOM   2628  CB  LEU A 179      -9.564   6.571   3.200  1.00 91.91           C
ATOM   2629 1HB  LEU A 179      -8.762   6.745   2.483  1.00 91.91           H
ATOM   2630 2HB  LEU A 179      -9.295   5.682   3.769  1.00 91.91           H
ATOM   2631  CG  LEU A 179     -10.850   6.277   2.424  1.00 91.91           C
ATOM   2632  HG  LEU A 179     -11.128   7.174   1.871  1.00 91.91           H
ATOM   2633  CD1 LEU A 179     -10.628   5.164   1.398  1.00 91.91           C
ATOM   2634 1HD1 LEU A 179      -9.855   5.469   0.692  1.00 91.91           H
ATOM   2635 2HD1 LEU A 179     -10.313   4.255   1.910  1.00 91.91           H
ATOM   2636 3HD1 LEU A 179     -11.557   4.974   0.860  1.00 91.91           H
ATOM   2637  CD2 LEU A 179     -12.004   5.957   3.376  1.00 91.91           C
ATOM   2638 1HD2 LEU A 179     -11.749   5.083   3.975  1.00 91.91           H
ATOM   2639 2HD2 LEU A 179     -12.180   6.809   4.033  1.00 91.91           H
ATOM   2640 3HD2 LEU A 179     -12.905   5.752   2.798  1.00 91.91           H
ATOM   2641  HN  LEU A 179      -9.393   8.947   2.464  1.00 91.91           H
ATOM   2642  N   CYS A 180      -7.573   8.776   4.931  1.00 92.89           N
ATOM   2643  CA  CYS A 180      -6.357   8.875   5.721  1.00 92.89           C
ATOM   2644  C   CYS A 180      -6.597   9.881   6.848  1.00 92.89           C
ATOM   2645  O   CYS A 180      -5.686  10.189   7.615  1.00 92.89           O
ATOM   2646  HA  CYS A 180      -6.165   7.881   6.124  1.00 92.89           H
ATOM   2647  CB  CYS A 180      -5.153   9.259   4.860  1.00 92.89           C
ATOM   2648 1HB  CYS A 180      -5.346  10.202   4.350  1.00 92.89           H
ATOM   2649 2HB  CYS A 180      -4.277   9.411   5.491  1.00 92.89           H
ATOM   2650  SG  CYS A 180      -4.816   7.943   3.633  1.00 92.89           S
ATOM   2651  HG  CYS A 180      -5.903   8.158   2.897  1.00 92.89           H
ATOM   2652  HN  CYS A 180      -7.682   9.483   4.233  1.00 92.89           H
ATOM   2653  N   ILE A 181      -7.828  10.367   6.913  1.00 93.67           N
ATOM   2654  CA  ILE A 181      -8.186  11.371   7.900  1.00 93.67           C
ATOM   2655  C   ILE A 181      -7.879  10.836   9.300  1.00 93.67           C
ATOM   2656  O   ILE A 181      -7.264  11.526  10.111  1.00 93.67           O
ATOM   2657  HA  ILE A 181      -7.559  12.245   7.719  1.00 93.67           H
ATOM   2658  CB  ILE A 181      -9.639  11.812   7.714  1.00 93.67           C
ATOM   2659  HB  ILE A 181     -10.246  10.923   7.540  1.00 93.67           H
ATOM   2660  CG1 ILE A 181      -9.788  12.709   6.484  1.00 93.67           C
ATOM   2661 1HG1 ILE A 181      -9.238  13.637   6.638  1.00 93.67           H
ATOM   2662 2HG1 ILE A 181      -9.347  12.218   5.616  1.00 93.67           H
ATOM   2663  CG2 ILE A 181     -10.175  12.482   8.981  1.00 93.67           C
ATOM   2664 1HG2 ILE A 181     -10.126  11.780   9.813  1.00 93.67           H
ATOM   2665 2HG2 ILE A 181      -9.571  13.360   9.210  1.00 93.67           H
ATOM   2666 3HG2 ILE A 181     -11.210  12.785   8.822  1.00 93.67           H
ATOM   2667  CD1 ILE A 181     -11.260  13.021   6.208  1.00 93.67           C
ATOM   2668 1HD1 ILE A 181     -11.801  12.092   6.030  1.00 93.67           H
ATOM   2669 2HD1 ILE A 181     -11.690  13.534   7.068  1.00 93.67           H
ATOM   2670 3HD1 ILE A 181     -11.337  13.660   5.328  1.00 93.67           H
ATOM   2671  HN  ILE A 181      -8.573  10.086   6.307  1.00 93.67           H
ATOM   2672  N   PRO A 182      -8.300   9.601   9.607  1.00 91.76           N
ATOM   2673  CA  PRO A 182      -8.123   9.058  10.956  1.00 91.76           C
ATOM   2674  C   PRO A 182      -6.682   9.150  11.431  1.00 91.76           C
ATOM   2675  O   PRO A 182      -6.422   9.558  12.562  1.00 91.76           O
ATOM   2676  HA  PRO A 182      -8.697   9.644  11.674  1.00 91.76           H
ATOM   2677  CB  PRO A 182      -8.586   7.606  10.826  1.00 91.76           C
ATOM   2678 1HB  PRO A 182      -7.756   6.940  10.591  1.00 91.76           H
ATOM   2679 2HB  PRO A 182      -9.033   7.242  11.751  1.00 91.76           H
ATOM   2680  CG  PRO A 182      -9.603   7.660   9.692  1.00 91.76           C
ATOM   2681 1HG  PRO A 182      -9.762   6.679   9.243  1.00 91.76           H
ATOM   2682 2HG  PRO A 182     -10.578   8.000  10.039  1.00 91.76           H
ATOM   2683  CD  PRO A 182      -8.970   8.638   8.715  1.00 91.76           C
ATOM   2684 1HD  PRO A 182      -8.260   8.146   8.052  1.00 91.76           H
ATOM   2685 2HD  PRO A 182      -9.717   9.116   8.080  1.00 91.76           H
ATOM   2686  N   GLU A 183      -5.775   8.765  10.545  1.00 92.22           N
ATOM   2687  CA  GLU A 183      -4.361   8.755  10.878  1.00 92.22           C
ATOM   2688  C   GLU A 183      -3.895  10.163  11.256  1.00 92.22           C
ATOM   2689  O   GLU A 183      -3.114  10.332  12.192  1.00 92.22           O
ATOM   2690  HA  GLU A 183      -4.270   8.092  11.739  1.00 92.22           H
ATOM   2691  CB  GLU A 183      -3.529   8.194   9.723  1.00 92.22           C
ATOM   2692 1HB  GLU A 183      -3.916   8.570   8.776  1.00 92.22           H
ATOM   2693 2HB  GLU A 183      -2.476   8.427   9.881  1.00 92.22           H
ATOM   2694  CG  GLU A 183      -3.630   6.669   9.666  1.00 92.22           C
ATOM   2695 1HG  GLU A 183      -2.877   6.276   8.981  1.00 92.22           H
ATOM   2696 2HG  GLU A 183      -3.416   6.249  10.649  1.00 92.22           H
ATOM   2697  CD  GLU A 183      -5.022   6.228   9.209  1.00 92.22           C
ATOM   2698  OE1 GLU A 183      -5.346   5.043   9.440  1.00 92.22           O
ATOM   2699  OE2 GLU A 183      -5.730   7.085   8.639  1.00 92.22           O
ATOM   2700  HN  GLU A 183      -5.993   8.464   9.617  1.00 92.22           H
ATOM   2701  N   ILE A 184      -4.393  11.137  10.509  1.00 93.69           N
ATOM   2702  CA  ILE A 184      -3.929  12.506  10.658  1.00 93.69           C
ATOM   2703  C   ILE A 184      -4.336  13.031  12.036  1.00 93.69           C
ATOM   2704  O   ILE A 184      -3.593  13.787  12.661  1.00 93.69           O
ATOM   2705  HA  ILE A 184      -2.841  12.490  10.602  1.00 93.69           H
ATOM   2706  CB  ILE A 184      -4.429  13.370   9.498  1.00 93.69           C
ATOM   2707  HB  ILE A 184      -5.514  13.280   9.448  1.00 93.69           H
ATOM   2708  CG1 ILE A 184      -3.871  12.872   8.163  1.00 93.69           C
ATOM   2709 1HG1 ILE A 184      -2.793  13.030   8.134  1.00 93.69           H
ATOM   2710 2HG1 ILE A 184      -4.039  11.799   8.072  1.00 93.69           H
ATOM   2711  CG2 ILE A 184      -4.110  14.847   9.738  1.00 93.69           C
ATOM   2712 1HG2 ILE A 184      -4.595  15.180  10.656  1.00 93.69           H
ATOM   2713 2HG2 ILE A 184      -3.031  14.976   9.830  1.00 93.69           H
ATOM   2714 3HG2 ILE A 184      -4.476  15.439   8.899  1.00 93.69           H
ATOM   2715  CD1 ILE A 184      -4.531  13.599   6.989  1.00 93.69           C
ATOM   2716 1HD1 ILE A 184      -5.605  13.419   7.008  1.00 93.69           H
ATOM   2717 2HD1 ILE A 184      -4.340  14.669   7.070  1.00 93.69           H
ATOM   2718 3HD1 ILE A 184      -4.116  13.226   6.052  1.00 93.69           H
ATOM   2719  HN  ILE A 184      -5.099  11.003   9.813  1.00 93.69           H
ATOM   2720  N   LEU A 185      -5.515  12.609  12.470  1.00 93.07           N
ATOM   2721  CA  LEU A 185      -6.123  13.181  13.659  1.00 93.07           C
ATOM   2722  C   LEU A 185      -5.415  12.636  14.901  1.00 93.07           C
ATOM   2723  O   LEU A 185      -4.995  13.402  15.767  1.00 93.07           O
ATOM   2724  HA  LEU A 185      -5.968  14.259  13.619  1.00 93.07           H
ATOM   2725  CB  LEU A 185      -7.634  12.940  13.657  1.00 93.07           C
ATOM   2726 1HB  LEU A 185      -7.813  11.880  13.479  1.00 93.07           H
ATOM   2727 2HB  LEU A 185      -8.019  13.166  14.652  1.00 93.07           H
ATOM   2728  CG  LEU A 185      -8.440  13.744  12.635  1.00 93.07           C
ATOM   2729  HG  LEU A 185      -8.078  13.489  11.639  1.00 93.07           H
ATOM   2730  CD1 LEU A 185      -9.922  13.368  12.688  1.00 93.07           C
ATOM   2731 1HD1 LEU A 185     -10.036  12.307  12.466  1.00 93.07           H
ATOM   2732 2HD1 LEU A 185     -10.314  13.576  13.683  1.00 93.07           H
ATOM   2733 3HD1 LEU A 185     -10.472  13.954  11.951  1.00 93.07           H
ATOM   2734  CD2 LEU A 185      -8.222  15.247  12.824  1.00 93.07           C
ATOM   2735 1HD2 LEU A 185      -8.540  15.537  13.825  1.00 93.07           H
ATOM   2736 2HD2 LEU A 185      -7.165  15.480  12.697  1.00 93.07           H
ATOM   2737 3HD2 LEU A 185      -8.807  15.794  12.084  1.00 93.07           H
ATOM   2738  HN  LEU A 185      -6.051  11.892  12.024  1.00 93.07           H
ATOM   2739  N   TYR A 186      -5.305  11.316  14.949  1.00 92.67           N
ATOM   2740  CA  TYR A 186      -5.002  10.635  16.196  1.00 92.67           C
ATOM   2741  C   TYR A 186      -3.504  10.352  16.317  1.00 92.67           C
ATOM   2742  O   TYR A 186      -3.035   9.908  17.364  1.00 92.67           O
ATOM   2743  HA  TYR A 186      -5.309  11.284  17.017  1.00 92.67           H
ATOM   2744  CB  TYR A 186      -5.758   9.306  16.145  1.00 92.67           C
ATOM   2745 1HB  TYR A 186      -5.414   8.738  15.280  1.00 92.67           H
ATOM   2746 2HB  TYR A 186      -5.507   8.722  17.030  1.00 92.67           H
ATOM   2747  CG  TYR A 186      -7.279   9.457  16.066  1.00 92.67           C
ATOM   2748  CD1 TYR A 186      -7.944  10.234  16.992  1.00 92.67           C
ATOM   2749  HD1 TYR A 186      -7.386  10.740  17.780  1.00 92.67           H
ATOM   2750  CD2 TYR A 186      -7.985   8.816  15.068  1.00 92.67           C
ATOM   2751  HD2 TYR A 186      -7.459   8.202  14.336  1.00 92.67           H
ATOM   2752  CE1 TYR A 186      -9.375  10.376  16.917  1.00 92.67           C
ATOM   2753  HE1 TYR A 186      -9.913  10.987  17.643  1.00 92.67           H
ATOM   2754  CE2 TYR A 186      -9.416   8.958  14.994  1.00 92.67           C
ATOM   2755  HE2 TYR A 186      -9.986   8.458  14.211  1.00 92.67           H
ATOM   2756  CZ  TYR A 186     -10.040   9.732  15.922  1.00 92.67           C
ATOM   2757  OH  TYR A 186     -11.392   9.866  15.852  1.00 92.67           O
ATOM   2758  HH  TYR A 186     -11.725   9.517  14.976  1.00 92.67           H
ATOM   2759  HN  TYR A 186      -5.418  10.717  14.157  1.00 92.67           H
ATOM   2760  N   SER A 187      -2.794  10.621  15.231  1.00 93.04           N
ATOM   2761  CA  SER A 187      -1.346  10.498  15.234  1.00 93.04           C
ATOM   2762  C   SER A 187      -0.731  11.580  16.124  1.00 93.04           C
ATOM   2763  O   SER A 187      -0.906  12.771  15.871  1.00 93.04           O
ATOM   2764  HA  SER A 187      -1.141   9.507  15.639  1.00 93.04           H
ATOM   2765  CB  SER A 187      -0.782  10.594  13.815  1.00 93.04           C
ATOM   2766 1HB  SER A 187      -1.125  11.519  13.351  1.00 93.04           H
ATOM   2767 2HB  SER A 187       0.306  10.645  13.860  1.00 93.04           H
ATOM   2768  OG  SER A 187      -1.172   9.486  13.009  1.00 93.04           O
ATOM   2769  HG  SER A 187      -1.675   9.807  12.206  1.00 93.04           H
ATOM   2770  HN  SER A 187      -3.191  10.918  14.363  1.00 93.04           H
ATOM   2771  N   GLN A 188      -0.023  11.126  17.149  1.00 91.49           N
ATOM   2772  CA  GLN A 188       0.756  12.029  17.978  1.00 91.49           C
ATOM   2773  C   GLN A 188       2.004  11.320  18.508  1.00 91.49           C
ATOM   2774  O   GLN A 188       2.139  10.106  18.369  1.00 91.49           O
ATOM   2775  HA  GLN A 188       1.047  12.849  17.321  1.00 91.49           H
ATOM   2776  CB  GLN A 188      -0.088  12.585  19.127  1.00 91.49           C
ATOM   2777 1HB  GLN A 188       0.471  13.360  19.652  1.00 91.49           H
ATOM   2778 2HB  GLN A 188      -0.987  13.055  18.728  1.00 91.49           H
ATOM   2779  CG  GLN A 188      -0.478  11.476  20.107  1.00 91.49           C
ATOM   2780 1HG  GLN A 188      -1.027  10.696  19.579  1.00 91.49           H
ATOM   2781 2HG  GLN A 188       0.421  11.013  20.514  1.00 91.49           H
ATOM   2782  CD  GLN A 188      -1.334  12.029  21.248  1.00 91.49           C
ATOM   2783  OE1 GLN A 188      -1.875  13.121  21.180  1.00 91.49           O
ATOM   2784  NE2 GLN A 188      -1.428  11.217  22.297  1.00 91.49           N
ATOM   2785 1HE2 GLN A 188      -0.959  10.333  22.288  1.00 91.49           H
ATOM   2786 2HE2 GLN A 188      -1.967  11.489  23.094  1.00 91.49           H
ATOM   2787  HN  GLN A 188       0.023  10.163  17.414  1.00 91.49           H
ATOM   2788  N   ILE A 189       2.886  12.109  19.105  1.00 91.21           N
ATOM   2789  CA  ILE A 189       4.072  11.560  19.740  1.00 91.21           C
ATOM   2790  C   ILE A 189       3.765  11.259  21.208  1.00 91.21           C
ATOM   2791  O   ILE A 189       3.236  12.108  21.923  1.00 91.21           O
ATOM   2792  HA  ILE A 189       4.308  10.623  19.237  1.00 91.21           H
ATOM   2793  CB  ILE A 189       5.267  12.494  19.540  1.00 91.21           C
ATOM   2794  HB  ILE A 189       5.018  13.465  19.970  1.00 91.21           H
ATOM   2795  CG1 ILE A 189       5.547  12.717  18.053  1.00 91.21           C
ATOM   2796 1HG1 ILE A 189       5.918  11.794  17.607  1.00 91.21           H
ATOM   2797 2HG1 ILE A 189       4.619  12.968  17.538  1.00 91.21           H
ATOM   2798  CG2 ILE A 189       6.499  11.974  20.284  1.00 91.21           C
ATOM   2799 1HG2 ILE A 189       6.280  11.910  21.350  1.00 91.21           H
ATOM   2800 2HG2 ILE A 189       6.761  10.986  19.907  1.00 91.21           H
ATOM   2801 3HG2 ILE A 189       7.334  12.657  20.125  1.00 91.21           H
ATOM   2802  CD1 ILE A 189       6.570  13.836  17.848  1.00 91.21           C
ATOM   2803 1HD1 ILE A 189       6.184  14.762  18.274  1.00 91.21           H
ATOM   2804 2HD1 ILE A 189       7.503  13.570  18.344  1.00 91.21           H
ATOM   2805 3HD1 ILE A 189       6.750  13.973  16.782  1.00 91.21           H
ATOM   2806  HN  ILE A 189       2.800  13.104  19.159  1.00 91.21           H
ATOM   2807  N   LYS A 190       4.111  10.046  21.615  1.00 88.04           N
ATOM   2808  CA  LYS A 190       4.008   9.668  23.014  1.00 88.04           C
ATOM   2809  C   LYS A 190       5.405   9.366  23.561  1.00 88.04           C
ATOM   2810  O   LYS A 190       6.167   8.619  22.949  1.00 88.04           O
ATOM   2811  HA  LYS A 190       3.603  10.523  23.555  1.00 88.04           H
ATOM   2812  CB  LYS A 190       3.018   8.514  23.186  1.00 88.04           C
ATOM   2813 1HB  LYS A 190       2.064   8.777  22.729  1.00 88.04           H
ATOM   2814 2HB  LYS A 190       3.388   7.632  22.663  1.00 88.04           H
ATOM   2815  CG  LYS A 190       2.809   8.187  24.666  1.00 88.04           C
ATOM   2816 1HG  LYS A 190       3.685   7.668  25.055  1.00 88.04           H
ATOM   2817 2HG  LYS A 190       2.706   9.111  25.235  1.00 88.04           H
ATOM   2818  CD  LYS A 190       1.565   7.318  24.864  1.00 88.04           C
ATOM   2819 1HD  LYS A 190       0.671   7.939  24.812  1.00 88.04           H
ATOM   2820 2HD  LYS A 190       1.494   6.589  24.058  1.00 88.04           H
ATOM   2821  CE  LYS A 190       1.612   6.594  26.211  1.00 88.04           C
ATOM   2822 1HE  LYS A 190       2.647   6.458  26.522  1.00 88.04           H
ATOM   2823 2HE  LYS A 190       1.128   7.203  26.975  1.00 88.04           H
ATOM   2824  NZ  LYS A 190       0.938   5.280  26.117  1.00 88.04           N
ATOM   2825 1HZ  LYS A 190       0.989   4.809  27.014  1.00 88.04           H
ATOM   2826 2HZ  LYS A 190      -0.034   5.415  25.861  1.00 88.04           H
ATOM   2827 3HZ  LYS A 190       1.398   4.715  25.412  1.00 88.04           H
ATOM   2828  HN  LYS A 190       4.456   9.330  21.008  1.00 88.04           H
ATOM   2829  N   GLU A 191       5.699   9.962  24.707  1.00 85.39           N
ATOM   2830  CA  GLU A 191       6.963   9.712  25.378  1.00 85.39           C
ATOM   2831  C   GLU A 191       6.793   8.624  26.441  1.00 85.39           C
ATOM   2832  O   GLU A 191       5.891   8.700  27.274  1.00 85.39           O
ATOM   2833  HA  GLU A 191       7.641   9.365  24.599  1.00 85.39           H
ATOM   2834  CB  GLU A 191       7.521  10.997  25.994  1.00 85.39           C
ATOM   2835 1HB  GLU A 191       6.730  11.520  26.532  1.00 85.39           H
ATOM   2836 2HB  GLU A 191       8.383  10.761  26.618  1.00 85.39           H
ATOM   2837  CG  GLU A 191       8.022  11.952  24.909  1.00 85.39           C
ATOM   2838 1HG  GLU A 191       8.757  11.444  24.284  1.00 85.39           H
ATOM   2839 2HG  GLU A 191       7.195  12.237  24.259  1.00 85.39           H
ATOM   2840  CD  GLU A 191       8.648  13.204  25.526  1.00 85.39           C
ATOM   2841  OE1 GLU A 191       9.095  14.063  24.737  1.00 85.39           O
ATOM   2842  OE2 GLU A 191       8.665  13.273  26.774  1.00 85.39           O
ATOM   2843  HN  GLU A 191       5.092  10.605  25.174  1.00 85.39           H
ATOM   2844  N   GLU A 192       7.674   7.636  26.377  1.00 76.48           N
ATOM   2845  CA  GLU A 192       7.596   6.504  27.284  1.00 76.48           C
ATOM   2846  C   GLU A 192       8.997   6.097  27.747  1.00 76.48           C
ATOM   2847  O   GLU A 192       9.835   5.713  26.933  1.00 76.48           O
ATOM   2848  HA  GLU A 192       7.013   6.855  28.136  1.00 76.48           H
ATOM   2849  CB  GLU A 192       6.871   5.326  26.631  1.00 76.48           C
ATOM   2850 1HB  GLU A 192       5.845   5.611  26.397  1.00 76.48           H
ATOM   2851 2HB  GLU A 192       7.432   4.986  25.761  1.00 76.48           H
ATOM   2852  CG  GLU A 192       6.790   4.134  27.586  1.00 76.48           C
ATOM   2853 1HG  GLU A 192       7.577   3.418  27.346  1.00 76.48           H
ATOM   2854 2HG  GLU A 192       6.965   4.469  28.608  1.00 76.48           H
ATOM   2855  CD  GLU A 192       5.425   3.449  27.494  1.00 76.48           C
ATOM   2856  OE1 GLU A 192       5.181   2.555  28.333  1.00 76.48           O
ATOM   2857  OE2 GLU A 192       4.657   3.835  26.587  1.00 76.48           O
ATOM   2858  HN  GLU A 192       8.429   7.602  25.722  1.00 76.48           H
ATOM   2859  N   SER A 193       9.207   6.196  29.051  1.00 72.56           N
ATOM   2860  CA  SER A 193      10.438   5.710  29.650  1.00 72.56           C
ATOM   2861  C   SER A 193      11.644   6.351  28.960  1.00 72.56           C
ATOM   2862  O   SER A 193      12.694   5.724  28.829  1.00 72.56           O
ATOM   2863  HA  SER A 193      10.389   6.013  30.696  1.00 72.56           H
ATOM   2864  CB  SER A 193      10.527   4.185  29.565  1.00 72.56           C
ATOM   2865 1HB  SER A 193      10.623   3.885  28.521  1.00 72.56           H
ATOM   2866 2HB  SER A 193      11.426   3.845  30.079  1.00 72.56           H
ATOM   2867  OG  SER A 193       9.386   3.551  30.136  1.00 72.56           O
ATOM   2868  HG  SER A 193       9.425   2.565  29.974  1.00 72.56           H
ATOM   2869  HN  SER A 193       8.555   6.599  29.693  1.00 72.56           H
ATOM   2870  N   GLY A 194      11.453   7.592  28.538  1.00 76.68           N
ATOM   2871  CA  GLY A 194      12.528   8.344  27.912  1.00 76.68           C
ATOM   2872  C   GLY A 194      12.636   8.009  26.423  1.00 76.68           C
ATOM   2873  O   GLY A 194      13.568   8.447  25.751  1.00 76.68           O
ATOM   2874 1HA  GLY A 194      12.350   9.412  28.037  1.00 76.68           H
ATOM   2875 2HA  GLY A 194      13.472   8.117  28.409  1.00 76.68           H
ATOM   2876  HN  GLY A 194      10.585   8.083  28.618  1.00 76.68           H
ATOM   2877  N   ILE A 195      11.669   7.236  25.951  1.00 83.22           N
ATOM   2878  CA  ILE A 195      11.602   6.898  24.540  1.00 83.22           C
ATOM   2879  C   ILE A 195      10.405   7.609  23.906  1.00 83.22           C
ATOM   2880  O   ILE A 195       9.270   7.434  24.346  1.00 83.22           O
ATOM   2881  HA  ILE A 195      12.513   7.270  24.071  1.00 83.22           H
ATOM   2882  CB  ILE A 195      11.585   5.379  24.352  1.00 83.22           C
ATOM   2883  HB  ILE A 195      10.690   4.986  24.835  1.00 83.22           H
ATOM   2884  CG1 ILE A 195      12.790   4.729  25.035  1.00 83.22           C
ATOM   2885 1HG1 ILE A 195      13.710   5.083  24.571  1.00 83.22           H
ATOM   2886 2HG1 ILE A 195      12.825   5.029  26.082  1.00 83.22           H
ATOM   2887  CG2 ILE A 195      11.498   5.011  22.870  1.00 83.22           C
ATOM   2888 1HG2 ILE A 195      10.584   5.426  22.446  1.00 83.22           H
ATOM   2889 2HG2 ILE A 195      12.361   5.418  22.343  1.00 83.22           H
ATOM   2890 3HG2 ILE A 195      11.487   3.926  22.765  1.00 83.22           H
ATOM   2891  CD1 ILE A 195      12.717   3.204  24.938  1.00 83.22           C
ATOM   2892 1HD1 ILE A 195      11.808   2.852  25.425  1.00 83.22           H
ATOM   2893 2HD1 ILE A 195      12.707   2.906  23.890  1.00 83.22           H
ATOM   2894 3HD1 ILE A 195      13.586   2.767  25.431  1.00 83.22           H
ATOM   2895  HN  ILE A 195      10.942   6.843  26.515  1.00 83.22           H
ATOM   2896  N   ALA A 196      10.700   8.397  22.882  1.00 89.81           N
ATOM   2897  CA  ALA A 196       9.653   9.041  22.107  1.00 89.81           C
ATOM   2898  C   ALA A 196       9.148   8.071  21.036  1.00 89.81           C
ATOM   2899  O   ALA A 196       9.938   7.522  20.269  1.00 89.81           O
ATOM   2900  HA  ALA A 196       8.834   9.276  22.786  1.00 89.81           H
ATOM   2901  CB  ALA A 196      10.187  10.343  21.509  1.00 89.81           C
ATOM   2902 1HB  ALA A 196      10.505  11.008  22.312  1.00 89.81           H
ATOM   2903 2HB  ALA A 196      11.036  10.124  20.861  1.00 89.81           H
ATOM   2904 3HB  ALA A 196       9.402  10.825  20.927  1.00 89.81           H
ATOM   2905  HN  ALA A 196      11.632   8.598  22.581  1.00 89.81           H
ATOM   2906  N   ILE A 197       7.836   7.890  21.018  1.00 88.81           N
ATOM   2907  CA  ILE A 197       7.221   6.964  20.082  1.00 88.81           C
ATOM   2908  C   ILE A 197       6.124   7.690  19.300  1.00 88.81           C
ATOM   2909  O   ILE A 197       5.252   8.324  19.891  1.00 88.81           O
ATOM   2910  HA  ILE A 197       7.993   6.648  19.381  1.00 88.81           H
ATOM   2911  CB  ILE A 197       6.730   5.712  20.811  1.00 88.81           C
ATOM   2912  HB  ILE A 197       6.029   6.020  21.587  1.00 88.81           H
ATOM   2913  CG1 ILE A 197       7.888   4.994  21.509  1.00 88.81           C
ATOM   2914 1HG1 ILE A 197       8.585   4.611  20.763  1.00 88.81           H
ATOM   2915 2HG1 ILE A 197       8.440   5.703  22.127  1.00 88.81           H
ATOM   2916  CG2 ILE A 197       5.972   4.785  19.859  1.00 88.81           C
ATOM   2917 1HG2 ILE A 197       5.110   5.311  19.450  1.00 88.81           H
ATOM   2918 2HG2 ILE A 197       6.631   4.480  19.046  1.00 88.81           H
ATOM   2919 3HG2 ILE A 197       5.634   3.903  20.403  1.00 88.81           H
ATOM   2920  CD1 ILE A 197       7.376   3.842  22.376  1.00 88.81           C
ATOM   2921 1HD1 ILE A 197       6.698   4.232  23.135  1.00 88.81           H
ATOM   2922 2HD1 ILE A 197       6.846   3.124  21.750  1.00 88.81           H
ATOM   2923 3HD1 ILE A 197       8.219   3.350  22.860  1.00 88.81           H
ATOM   2924  HN  ILE A 197       7.198   8.361  21.627  1.00 88.81           H
ATOM   2925  N   CYS A 198       6.204   7.572  17.983  1.00 91.57           N
ATOM   2926  CA  CYS A 198       5.137   8.053  17.122  1.00 91.57           C
ATOM   2927  C   CYS A 198       4.038   6.989  17.080  1.00 91.57           C
ATOM   2928  O   CYS A 198       4.238   5.907  16.530  1.00 91.57           O
ATOM   2929  HA  CYS A 198       4.765   8.975  17.570  1.00 91.57           H
ATOM   2930  CB  CYS A 198       5.650   8.399  15.723  1.00 91.57           C
ATOM   2931 1HB  CYS A 198       6.288   9.282  15.769  1.00 91.57           H
ATOM   2932 2HB  CYS A 198       6.263   7.583  15.340  1.00 91.57           H
ATOM   2933  SG  CYS A 198       4.241   8.705  14.597  1.00 91.57           S
ATOM   2934  HN  CYS A 198       6.979   7.159  17.505  1.00 91.57           H
ATOM   2935  N   THR A 199       2.902   7.333  17.669  1.00 90.87           N
ATOM   2936  CA  THR A 199       1.798   6.394  17.771  1.00 90.87           C
ATOM   2937  C   THR A 199       0.463   7.117  17.581  1.00 90.87           C
ATOM   2938  O   THR A 199       0.402   8.344  17.654  1.00 90.87           O
ATOM   2939  HA  THR A 199       1.887   5.669  16.962  1.00 90.87           H
ATOM   2940  CB  THR A 199       1.913   5.675  19.117  1.00 90.87           C
ATOM   2941  HB  THR A 199       2.941   5.369  19.308  1.00 90.87           H
ATOM   2942  OG1 THR A 199       0.964   4.616  19.026  1.00 90.87           O
ATOM   2943  HG1 THR A 199       1.057   4.005  19.812  1.00 90.87           H
ATOM   2944  CG2 THR A 199       1.408   6.528  20.282  1.00 90.87           C
ATOM   2945 1HG2 THR A 199       0.359   6.777  20.123  1.00 90.87           H
ATOM   2946 2HG2 THR A 199       1.995   7.445  20.341  1.00 90.87           H
ATOM   2947 3HG2 THR A 199       1.512   5.970  21.213  1.00 90.87           H
ATOM   2948  HN  THR A 199       2.731   8.233  18.070  1.00 90.87           H
ATOM   2949  N   MET A 200      -0.572   6.327  17.340  1.00 91.45           N
ATOM   2950  CA  MET A 200      -1.933   6.831  17.423  1.00 91.45           C
ATOM   2951  C   MET A 200      -2.484   6.690  18.843  1.00 91.45           C
ATOM   2952  O   MET A 200      -2.390   5.623  19.447  1.00 91.45           O
ATOM   2953  HA  MET A 200      -1.873   7.885  17.152  1.00 91.45           H
ATOM   2954  CB  MET A 200      -2.824   6.056  16.450  1.00 91.45           C
ATOM   2955 1HB  MET A 200      -2.696   4.985  16.608  1.00 91.45           H
ATOM   2956 2HB  MET A 200      -3.871   6.285  16.649  1.00 91.45           H
ATOM   2957  CG  MET A 200      -2.487   6.406  15.000  1.00 91.45           C
ATOM   2958 1HG  MET A 200      -2.651   7.470  14.826  1.00 91.45           H
ATOM   2959 2HG  MET A 200      -1.432   6.211  14.805  1.00 91.45           H
ATOM   2960  SD  MET A 200      -3.499   5.444  13.888  1.00 91.45           S
ATOM   2961  CE  MET A 200      -3.051   3.797  14.409  1.00 91.45           C
ATOM   2962 1HE  MET A 200      -1.980   3.650  14.271  1.00 91.45           H
ATOM   2963 2HE  MET A 200      -3.304   3.667  15.461  1.00 91.45           H
ATOM   2964 3HE  MET A 200      -3.597   3.066  13.812  1.00 91.45           H
ATOM   2965  HN  MET A 200      -0.494   5.361  17.093  1.00 91.45           H
ATOM   2966  N   VAL A 201      -3.048   7.784  19.336  1.00 91.96           N
ATOM   2967  CA  VAL A 201      -3.706   7.768  20.631  1.00 91.96           C
ATOM   2968  C   VAL A 201      -5.174   8.164  20.457  1.00 91.96           C
ATOM   2969  O   VAL A 201      -5.477   9.167  19.813  1.00 91.96           O
ATOM   2970  HA  VAL A 201      -3.661   6.747  21.010  1.00 91.96           H
ATOM   2971  CB  VAL A 201      -2.955   8.671  21.611  1.00 91.96           C
ATOM   2972  HB  VAL A 201      -3.006   9.692  21.232  1.00 91.96           H
ATOM   2973  CG1 VAL A 201      -3.613   8.649  22.992  1.00 91.96           C
ATOM   2974 1HG1 VAL A 201      -4.641   9.001  22.910  1.00 91.96           H
ATOM   2975 2HG1 VAL A 201      -3.607   7.630  23.381  1.00 91.96           H
ATOM   2976 3HG1 VAL A 201      -3.059   9.299  23.669  1.00 91.96           H
ATOM   2977  CG2 VAL A 201      -1.479   8.276  21.700  1.00 91.96           C
ATOM   2978 1HG2 VAL A 201      -1.400   7.245  22.044  1.00 91.96           H
ATOM   2979 2HG2 VAL A 201      -1.019   8.368  20.717  1.00 91.96           H
ATOM   2980 3HG2 VAL A 201      -0.969   8.934  22.403  1.00 91.96           H
ATOM   2981  HN  VAL A 201      -3.059   8.667  18.867  1.00 91.96           H
ATOM   2982  N   TYR A 202      -6.045   7.356  21.043  1.00 90.62           N
ATOM   2983  CA  TYR A 202      -7.475   7.568  20.900  1.00 90.62           C
ATOM   2984  C   TYR A 202      -8.052   8.263  22.136  1.00 90.62           C
ATOM   2985  O   TYR A 202      -8.196   7.644  23.189  1.00 90.62           O
ATOM   2986  HA  TYR A 202      -7.636   8.202  20.028  1.00 90.62           H
ATOM   2987  CB  TYR A 202      -8.098   6.176  20.775  1.00 90.62           C
ATOM   2988 1HB  TYR A 202      -7.822   5.586  21.648  1.00 90.62           H
ATOM   2989 2HB  TYR A 202      -9.184   6.273  20.786  1.00 90.62           H
ATOM   2990  CG  TYR A 202      -7.681   5.419  19.513  1.00 90.62           C
ATOM   2991  CD1 TYR A 202      -8.353   5.631  18.327  1.00 90.62           C
ATOM   2992  HD1 TYR A 202      -9.182   6.338  18.289  1.00 90.62           H
ATOM   2993  CD2 TYR A 202      -6.631   4.524  19.560  1.00 90.62           C
ATOM   2994  HD2 TYR A 202      -6.100   4.357  20.497  1.00 90.62           H
ATOM   2995  CE1 TYR A 202      -7.961   4.919  17.138  1.00 90.62           C
ATOM   2996  HE1 TYR A 202      -8.484   5.077  16.195  1.00 90.62           H
ATOM   2997  CE2 TYR A 202      -6.238   3.812  18.372  1.00 90.62           C
ATOM   2998  HE2 TYR A 202      -5.411   3.102  18.396  1.00 90.62           H
ATOM   2999  CZ  TYR A 202      -6.922   4.044  17.220  1.00 90.62           C
ATOM   3000  OH  TYR A 202      -6.551   3.372  16.098  1.00 90.62           O
ATOM   3001  HH  TYR A 202      -5.950   2.610  16.339  1.00 90.62           H
ATOM   3002  HN  TYR A 202      -5.789   6.570  21.605  1.00 90.62           H
ATOM   3003  N   PRO A 203      -8.392   9.554  22.030  1.00 79.37           N
ATOM   3004  CA  PRO A 203      -8.967  10.279  23.166  1.00 79.37           C
ATOM   3005  C   PRO A 203     -10.367   9.795  23.510  1.00 79.37           C
ATOM   3006  O   PRO A 203     -10.941   8.982  22.788  1.00 79.37           O
ATOM   3007  HA  PRO A 203      -8.376  10.100  24.064  1.00 79.37           H
ATOM   3008  CB  PRO A 203      -8.969  11.737  22.703  1.00 79.37           C
ATOM   3009 1HB  PRO A 203      -9.812  12.289  23.119  1.00 79.37           H
ATOM   3010 2HB  PRO A 203      -8.063  12.258  23.014  1.00 79.37           H
ATOM   3011  CG  PRO A 203      -9.061  11.635  21.207  1.00 79.37           C
ATOM   3012 1HG  PRO A 203     -10.096  11.535  20.882  1.00 79.37           H
ATOM   3013 2HG  PRO A 203      -8.660  12.527  20.726  1.00 79.37           H
ATOM   3014  CD  PRO A 203      -8.260  10.419  20.843  1.00 79.37           C
ATOM   3015 1HD  PRO A 203      -8.650   9.935  19.948  1.00 79.37           H
ATOM   3016 2HD  PRO A 203      -7.218  10.669  20.643  1.00 79.37           H
ATOM   3017  N   SER A 204     -10.882  10.312  24.616  1.00 70.54           N
ATOM   3018  CA  SER A 204     -12.284  10.124  24.946  1.00 70.54           C
ATOM   3019  C   SER A 204     -12.453   8.884  25.827  1.00 70.54           C
ATOM   3020  O   SER A 204     -11.601   7.997  25.826  1.00 70.54           O
ATOM   3021  HA  SER A 204     -12.575  11.022  25.491  1.00 70.54           H
ATOM   3022  CB  SER A 204     -13.137   9.997  23.682  1.00 70.54           C
ATOM   3023 1HB  SER A 204     -14.156  10.315  23.899  1.00 70.54           H
ATOM   3024 2HB  SER A 204     -12.750  10.668  22.915  1.00 70.54           H
ATOM   3025  OG  SER A 204     -13.152   8.663  23.181  1.00 70.54           O
ATOM   3026  HG  SER A 204     -13.691   8.620  22.339  1.00 70.54           H
ATOM   3027  HN  SER A 204     -10.360  10.850  25.277  1.00 70.54           H
ATOM   3028  N   ASP A 205     -13.558   8.862  26.558  1.00 68.72           N
ATOM   3029  CA  ASP A 205     -13.872   7.724  27.405  1.00 68.72           C
ATOM   3030  C   ASP A 205     -14.080   6.485  26.531  1.00 68.72           C
ATOM   3031  O   ASP A 205     -13.957   5.358  27.008  1.00 68.72           O
ATOM   3032  HA  ASP A 205     -13.020   7.623  28.076  1.00 68.72           H
ATOM   3033  CB  ASP A 205     -15.159   7.966  28.196  1.00 68.72           C
ATOM   3034 1HB  ASP A 205     -15.924   8.376  27.537  1.00 68.72           H
ATOM   3035 2HB  ASP A 205     -15.540   7.018  28.575  1.00 68.72           H
ATOM   3036  CG  ASP A 205     -14.914   8.926  29.362  1.00 68.72           C
ATOM   3037  OD1 ASP A 205     -13.878   8.745  30.038  1.00 68.72           O
ATOM   3038  OD2 ASP A 205     -15.768   9.819  29.551  1.00 68.72           O
ATOM   3039  HN  ASP A 205     -14.231   9.602  26.577  1.00 68.72           H
ATOM   3040  N   GLU A 206     -14.391   6.737  25.268  1.00 82.79           N
ATOM   3041  CA  GLU A 206     -14.753   5.663  24.359  1.00 82.79           C
ATOM   3042  C   GLU A 206     -13.595   5.361  23.406  1.00 82.79           C
ATOM   3043  O   GLU A 206     -13.814   4.958  22.264  1.00 82.79           O
ATOM   3044  HA  GLU A 206     -14.944   4.798  24.994  1.00 82.79           H
ATOM   3045  CB  GLU A 206     -16.026   6.007  23.583  1.00 82.79           C
ATOM   3046 1HB  GLU A 206     -15.902   6.965  23.080  1.00 82.79           H
ATOM   3047 2HB  GLU A 206     -16.273   5.192  22.903  1.00 82.79           H
ATOM   3048  CG  GLU A 206     -17.220   6.157  24.528  1.00 82.79           C
ATOM   3049 1HG  GLU A 206     -16.950   6.807  25.360  1.00 82.79           H
ATOM   3050 2HG  GLU A 206     -18.046   6.637  24.003  1.00 82.79           H
ATOM   3051  CD  GLU A 206     -17.671   4.796  25.063  1.00 82.79           C
ATOM   3052  OE1 GLU A 206     -18.742   4.766  25.706  1.00 82.79           O
ATOM   3053  OE2 GLU A 206     -16.934   3.817  24.816  1.00 82.79           O
ATOM   3054  HN  GLU A 206     -14.398   7.652  24.865  1.00 82.79           H
ATOM   3055  N   SER A 207     -12.387   5.568  23.909  1.00 88.85           N
ATOM   3056  CA  SER A 207     -11.196   5.387  23.096  1.00 88.85           C
ATOM   3057  C   SER A 207     -11.145   3.957  22.555  1.00 88.85           C
ATOM   3058  O   SER A 207     -10.681   3.728  21.439  1.00 88.85           O
ATOM   3059  HA  SER A 207     -11.293   6.102  22.279  1.00 88.85           H
ATOM   3060  CB  SER A 207      -9.930   5.697  23.897  1.00 88.85           C
ATOM   3061 1HB  SER A 207      -9.055   5.390  23.325  1.00 88.85           H
ATOM   3062 2HB  SER A 207      -9.850   6.774  24.047  1.00 88.85           H
ATOM   3063  OG  SER A 207      -9.924   5.041  25.162  1.00 88.85           O
ATOM   3064  HG  SER A 207      -9.176   5.391  25.726  1.00 88.85           H
ATOM   3065  HN  SER A 207     -12.215   5.853  24.852  1.00 88.85           H
ATOM   3066  N   THR A 208     -11.627   3.031  23.371  1.00 89.30           N
ATOM   3067  CA  THR A 208     -11.609   1.626  23.003  1.00 89.30           C
ATOM   3068  C   THR A 208     -12.517   1.379  21.797  1.00 89.30           C
ATOM   3069  O   THR A 208     -12.115   0.721  20.838  1.00 89.30           O
ATOM   3070  HA  THR A 208     -10.595   1.363  22.700  1.00 89.30           H
ATOM   3071  CB  THR A 208     -12.001   0.809  24.236  1.00 89.30           C
ATOM   3072  HB  THR A 208     -11.971  -0.259  24.021  1.00 89.30           H
ATOM   3073  OG1 THR A 208     -13.277   1.326  24.603  1.00 89.30           O
ATOM   3074  HG1 THR A 208     -13.744   0.685  25.213  1.00 89.30           H
ATOM   3075  CG2 THR A 208     -11.115   1.112  25.446  1.00 89.30           C
ATOM   3076 1HG2 THR A 208     -11.198   2.168  25.702  1.00 89.30           H
ATOM   3077 2HG2 THR A 208     -10.078   0.878  25.204  1.00 89.30           H
ATOM   3078 3HG2 THR A 208     -11.436   0.506  26.293  1.00 89.30           H
ATOM   3079  HN  THR A 208     -12.024   3.228  24.268  1.00 89.30           H
ATOM   3080  N   LYS A 209     -13.723   1.919  21.883  1.00 90.73           N
ATOM   3081  CA  LYS A 209     -14.683   1.786  20.800  1.00 90.73           C
ATOM   3082  C   LYS A 209     -14.116   2.443  19.540  1.00 90.73           C
ATOM   3083  O   LYS A 209     -14.278   1.921  18.438  1.00 90.73           O
ATOM   3084  HA  LYS A 209     -14.811   0.721  20.607  1.00 90.73           H
ATOM   3085  CB  LYS A 209     -16.046   2.337  21.222  1.00 90.73           C
ATOM   3086 1HB  LYS A 209     -15.932   3.355  21.594  1.00 90.73           H
ATOM   3087 2HB  LYS A 209     -16.705   2.388  20.355  1.00 90.73           H
ATOM   3088  CG  LYS A 209     -16.682   1.461  22.303  1.00 90.73           C
ATOM   3089 1HG  LYS A 209     -16.664   0.418  21.987  1.00 90.73           H
ATOM   3090 2HG  LYS A 209     -16.097   1.527  23.220  1.00 90.73           H
ATOM   3091  CD  LYS A 209     -18.124   1.891  22.579  1.00 90.73           C
ATOM   3092 1HD  LYS A 209     -18.172   2.975  22.677  1.00 90.73           H
ATOM   3093 2HD  LYS A 209     -18.757   1.619  21.734  1.00 90.73           H
ATOM   3094  CE  LYS A 209     -18.657   1.235  23.854  1.00 90.73           C
ATOM   3095 1HE  LYS A 209     -19.148   0.293  23.608  1.00 90.73           H
ATOM   3096 2HE  LYS A 209     -17.828   0.997  24.522  1.00 90.73           H
ATOM   3097  NZ  LYS A 209     -19.611   2.134  24.540  1.00 90.73           N
ATOM   3098 1HZ  LYS A 209     -20.200   1.591  25.162  1.00 90.73           H
ATOM   3099 2HZ  LYS A 209     -19.098   2.825  25.078  1.00 90.73           H
ATOM   3100 3HZ  LYS A 209     -20.189   2.603  23.851  1.00 90.73           H
ATOM   3101  HN  LYS A 209     -14.047   2.439  22.674  1.00 90.73           H
ATOM   3102  N   LEU A 210     -13.465   3.578  19.744  1.00 92.02           N
ATOM   3103  CA  LEU A 210     -12.935   4.348  18.631  1.00 92.02           C
ATOM   3104  C   LEU A 210     -11.856   3.529  17.919  1.00 92.02           C
ATOM   3105  O   LEU A 210     -11.858   3.427  16.693  1.00 92.02           O
ATOM   3106  HA  LEU A 210     -13.755   4.520  17.934  1.00 92.02           H
ATOM   3107  CB  LEU A 210     -12.451   5.718  19.110  1.00 92.02           C
ATOM   3108 1HB  LEU A 210     -13.264   6.198  19.654  1.00 92.02           H
ATOM   3109 2HB  LEU A 210     -11.638   5.567  19.819  1.00 92.02           H
ATOM   3110  CG  LEU A 210     -11.968   6.677  18.020  1.00 92.02           C
ATOM   3111  HG  LEU A 210     -11.174   6.184  17.459  1.00 92.02           H
ATOM   3112  CD1 LEU A 210     -13.091   6.992  17.030  1.00 92.02           C
ATOM   3113 1HD1 LEU A 210     -13.430   6.070  16.559  1.00 92.02           H
ATOM   3114 2HD1 LEU A 210     -13.923   7.456  17.560  1.00 92.02           H
ATOM   3115 3HD1 LEU A 210     -12.721   7.676  16.266  1.00 92.02           H
ATOM   3116  CD2 LEU A 210     -11.370   7.945  18.631  1.00 92.02           C
ATOM   3117 1HD2 LEU A 210     -12.126   8.451  19.231  1.00 92.02           H
ATOM   3118 2HD2 LEU A 210     -10.523   7.679  19.263  1.00 92.02           H
ATOM   3119 3HD2 LEU A 210     -11.034   8.609  17.834  1.00 92.02           H
ATOM   3120  HN  LEU A 210     -13.298   3.972  20.648  1.00 92.02           H
ATOM   3121  N   LYS A 211     -10.961   2.966  18.717  1.00 92.42           N
ATOM   3122  CA  LYS A 211      -9.890   2.145  18.179  1.00 92.42           C
ATOM   3123  C   LYS A 211     -10.492   1.007  17.352  1.00 92.42           C
ATOM   3124  O   LYS A 211     -10.094   0.789  16.209  1.00 92.42           O
ATOM   3125  HA  LYS A 211      -9.295   2.775  17.519  1.00 92.42           H
ATOM   3126  CB  LYS A 211      -8.967   1.667  19.302  1.00 92.42           C
ATOM   3127 1HB  LYS A 211      -8.505   2.525  19.789  1.00 92.42           H
ATOM   3128 2HB  LYS A 211      -9.550   1.145  20.061  1.00 92.42           H
ATOM   3129  CG  LYS A 211      -7.880   0.737  18.759  1.00 92.42           C
ATOM   3130 1HG  LYS A 211      -8.331  -0.194  18.415  1.00 92.42           H
ATOM   3131 2HG  LYS A 211      -7.401   1.197  17.894  1.00 92.42           H
ATOM   3132  CD  LYS A 211      -6.830   0.436  19.830  1.00 92.42           C
ATOM   3133 1HD  LYS A 211      -6.401   1.369  20.196  1.00 92.42           H
ATOM   3134 2HD  LYS A 211      -7.304  -0.053  20.682  1.00 92.42           H
ATOM   3135  CE  LYS A 211      -5.720  -0.459  19.274  1.00 92.42           C
ATOM   3136 1HE  LYS A 211      -6.121  -1.448  19.050  1.00 92.42           H
ATOM   3137 2HE  LYS A 211      -5.347  -0.046  18.337  1.00 92.42           H
ATOM   3138  NZ  LYS A 211      -4.612  -0.576  20.248  1.00 92.42           N
ATOM   3139 1HZ  LYS A 211      -3.783  -0.920  19.777  1.00 92.42           H
ATOM   3140 2HZ  LYS A 211      -4.419   0.335  20.651  1.00 92.42           H
ATOM   3141 3HZ  LYS A 211      -4.875  -1.222  20.984  1.00 92.42           H
ATOM   3142  HN  LYS A 211     -10.960   3.064  19.712  1.00 92.42           H
ATOM   3143  N   SER A 212     -11.442   0.313  17.962  1.00 91.03           N
ATOM   3144  CA  SER A 212     -12.048  -0.844  17.326  1.00 91.03           C
ATOM   3145  C   SER A 212     -12.659  -0.443  15.982  1.00 91.03           C
ATOM   3146  O   SER A 212     -12.494  -1.146  14.986  1.00 91.03           O
ATOM   3147  HA  SER A 212     -11.233  -1.553  17.180  1.00 91.03           H
ATOM   3148  CB  SER A 212     -13.114  -1.472  18.226  1.00 91.03           C
ATOM   3149 1HB  SER A 212     -12.666  -1.745  19.182  1.00 91.03           H
ATOM   3150 2HB  SER A 212     -13.890  -0.736  18.437  1.00 91.03           H
ATOM   3151  OG  SER A 212     -13.703  -2.626  17.632  1.00 91.03           O
ATOM   3152  HG  SER A 212     -12.990  -3.273  17.363  1.00 91.03           H
ATOM   3153  HN  SER A 212     -11.796   0.530  18.871  1.00 91.03           H
ATOM   3154  N   ALA A 213     -13.352   0.686  15.996  1.00 91.78           N
ATOM   3155  CA  ALA A 213     -14.032   1.162  14.804  1.00 91.78           C
ATOM   3156  C   ALA A 213     -12.997   1.477  13.722  1.00 91.78           C
ATOM   3157  O   ALA A 213     -13.146   1.059  12.575  1.00 91.78           O
ATOM   3158  HA  ALA A 213     -14.682   0.362  14.451  1.00 91.78           H
ATOM   3159  CB  ALA A 213     -14.893   2.377  15.157  1.00 91.78           C
ATOM   3160 1HB  ALA A 213     -15.631   2.093  15.907  1.00 91.78           H
ATOM   3161 2HB  ALA A 213     -14.258   3.169  15.554  1.00 91.78           H
ATOM   3162 3HB  ALA A 213     -15.403   2.734  14.262  1.00 91.78           H
ATOM   3163  HN  ALA A 213     -13.452   1.271  16.801  1.00 91.78           H
ATOM   3164  N   VAL A 214     -11.970   2.210  14.126  1.00 91.18           N
ATOM   3165  CA  VAL A 214     -10.938   2.631  13.194  1.00 91.18           C
ATOM   3166  C   VAL A 214     -10.266   1.395  12.591  1.00 91.18           C
ATOM   3167  O   VAL A 214      -9.996   1.354  11.392  1.00 91.18           O
ATOM   3168  HA  VAL A 214     -11.424   3.190  12.395  1.00 91.18           H
ATOM   3169  CB  VAL A 214      -9.950   3.566  13.894  1.00 91.18           C
ATOM   3170  HB  VAL A 214      -9.654   3.099  14.833  1.00 91.18           H
ATOM   3171  CG1 VAL A 214      -8.689   3.763  13.050  1.00 91.18           C
ATOM   3172 1HG1 VAL A 214      -8.205   2.800  12.890  1.00 91.18           H
ATOM   3173 2HG1 VAL A 214      -8.960   4.198  12.088  1.00 91.18           H
ATOM   3174 3HG1 VAL A 214      -8.004   4.432  13.571  1.00 91.18           H
ATOM   3175  CG2 VAL A 214     -10.606   4.909  14.222  1.00 91.18           C
ATOM   3176 1HG2 VAL A 214     -10.943   5.384  13.301  1.00 91.18           H
ATOM   3177 2HG2 VAL A 214     -11.459   4.746  14.881  1.00 91.18           H
ATOM   3178 3HG2 VAL A 214      -9.882   5.555  14.719  1.00 91.18           H
ATOM   3179  HN  VAL A 214     -11.837   2.515  15.069  1.00 91.18           H
ATOM   3180  N   LEU A 215     -10.016   0.418  13.451  1.00 91.06           N
ATOM   3181  CA  LEU A 215      -9.281  -0.767  13.044  1.00 91.06           C
ATOM   3182  C   LEU A 215     -10.155  -1.608  12.110  1.00 91.06           C
ATOM   3183  O   LEU A 215      -9.658  -2.190  11.147  1.00 91.06           O
ATOM   3184  HA  LEU A 215      -8.405  -0.433  12.489  1.00 91.06           H
ATOM   3185  CB  LEU A 215      -8.777  -1.532  14.269  1.00 91.06           C
ATOM   3186 1HB  LEU A 215      -8.583  -0.814  15.066  1.00 91.06           H
ATOM   3187 2HB  LEU A 215      -9.575  -2.187  14.618  1.00 91.06           H
ATOM   3188  CG  LEU A 215      -7.517  -2.375  14.062  1.00 91.06           C
ATOM   3189  HG  LEU A 215      -7.740  -3.146  13.325  1.00 91.06           H
ATOM   3190  CD1 LEU A 215      -6.376  -1.526  13.497  1.00 91.06           C
ATOM   3191 1HD1 LEU A 215      -6.677  -1.105  12.538  1.00 91.06           H
ATOM   3192 2HD1 LEU A 215      -6.146  -0.719  14.192  1.00 91.06           H
ATOM   3193 3HD1 LEU A 215      -5.493  -2.150  13.360  1.00 91.06           H
ATOM   3194  CD2 LEU A 215      -7.116  -3.088  15.355  1.00 91.06           C
ATOM   3195 1HD2 LEU A 215      -6.918  -2.349  16.131  1.00 91.06           H
ATOM   3196 2HD2 LEU A 215      -7.926  -3.743  15.675  1.00 91.06           H
ATOM   3197 3HD2 LEU A 215      -6.217  -3.680  15.179  1.00 91.06           H
ATOM   3198  HN  LEU A 215     -10.306   0.428  14.408  1.00 91.06           H
ATOM   3199  N   THR A 216     -11.440  -1.645  12.428  1.00 91.79           N
ATOM   3200  CA  THR A 216     -12.399  -2.346  11.591  1.00 91.79           C
ATOM   3201  C   THR A 216     -12.411  -1.751  10.181  1.00 91.79           C
ATOM   3202  O   THR A 216     -12.378  -2.483   9.194  1.00 91.79           O
ATOM   3203  HA  THR A 216     -12.079  -3.384  11.497  1.00 91.79           H
ATOM   3204  CB  THR A 216     -13.761  -2.292  12.285  1.00 91.79           C
ATOM   3205  HB  THR A 216     -14.110  -1.264  12.378  1.00 91.79           H
ATOM   3206  OG1 THR A 216     -13.553  -2.985  13.512  1.00 91.79           O
ATOM   3207  HG1 THR A 216     -13.413  -2.331  14.255  1.00 91.79           H
ATOM   3208  CG2 THR A 216     -14.820  -3.126  11.561  1.00 91.79           C
ATOM   3209 1HG2 THR A 216     -14.502  -4.168  11.527  1.00 91.79           H
ATOM   3210 2HG2 THR A 216     -14.946  -2.751  10.545  1.00 91.79           H
ATOM   3211 3HG2 THR A 216     -15.768  -3.053  12.095  1.00 91.79           H
ATOM   3212  HN  THR A 216     -11.828  -1.208  13.240  1.00 91.79           H
ATOM   3213  N   LEU A 217     -12.457  -0.427  10.133  1.00 89.67           N
ATOM   3214  CA  LEU A 217     -12.477   0.274   8.860  1.00 89.67           C
ATOM   3215  C   LEU A 217     -11.231  -0.102   8.056  1.00 89.67           C
ATOM   3216  O   LEU A 217     -11.307  -0.297   6.844  1.00 89.67           O
ATOM   3217  HA  LEU A 217     -13.357  -0.066   8.314  1.00 89.67           H
ATOM   3218  CB  LEU A 217     -12.636   1.780   9.082  1.00 89.67           C
ATOM   3219 1HB  LEU A 217     -13.554   1.950   9.643  1.00 89.67           H
ATOM   3220 2HB  LEU A 217     -11.812   2.124   9.707  1.00 89.67           H
ATOM   3221  CG  LEU A 217     -12.675   2.643   7.819  1.00 89.67           C
ATOM   3222  HG  LEU A 217     -11.800   2.404   7.214  1.00 89.67           H
ATOM   3223  CD1 LEU A 217     -13.910   2.321   6.974  1.00 89.67           C
ATOM   3224 1HD1 LEU A 217     -13.885   1.272   6.680  1.00 89.67           H
ATOM   3225 2HD1 LEU A 217     -14.810   2.514   7.557  1.00 89.67           H
ATOM   3226 3HD1 LEU A 217     -13.913   2.949   6.082  1.00 89.67           H
ATOM   3227  CD2 LEU A 217     -12.591   4.130   8.168  1.00 89.67           C
ATOM   3228 1HD2 LEU A 217     -13.434   4.402   8.804  1.00 89.67           H
ATOM   3229 2HD2 LEU A 217     -11.658   4.327   8.696  1.00 89.67           H
ATOM   3230 3HD2 LEU A 217     -12.622   4.721   7.252  1.00 89.67           H
ATOM   3231  HN  LEU A 217     -12.481   0.161  10.941  1.00 89.67           H
ATOM   3232  N   LYS A 218     -10.114  -0.191   8.763  1.00 87.69           N
ATOM   3233  CA  LYS A 218      -8.849  -0.510   8.124  1.00 87.69           C
ATOM   3234  C   LYS A 218      -8.918  -1.922   7.540  1.00 87.69           C
ATOM   3235  O   LYS A 218      -8.372  -2.182   6.469  1.00 87.69           O
ATOM   3236  HA  LYS A 218      -8.708   0.196   7.306  1.00 87.69           H
ATOM   3237  CB  LYS A 218      -7.689  -0.306   9.102  1.00 87.69           C
ATOM   3238 1HB  LYS A 218      -7.914  -0.800  10.047  1.00 87.69           H
ATOM   3239 2HB  LYS A 218      -6.788  -0.773   8.705  1.00 87.69           H
ATOM   3240  CG  LYS A 218      -7.434   1.183   9.346  1.00 87.69           C
ATOM   3241 1HG  LYS A 218      -7.086   1.652   8.426  1.00 87.69           H
ATOM   3242 2HG  LYS A 218      -8.367   1.675   9.622  1.00 87.69           H
ATOM   3243  CD  LYS A 218      -6.397   1.387  10.453  1.00 87.69           C
ATOM   3244 1HD  LYS A 218      -6.694   0.829  11.341  1.00 87.69           H
ATOM   3245 2HD  LYS A 218      -5.435   0.988  10.132  1.00 87.69           H
ATOM   3246  CE  LYS A 218      -6.251   2.870  10.800  1.00 87.69           C
ATOM   3247 1HE  LYS A 218      -6.333   3.471   9.895  1.00 87.69           H
ATOM   3248 2HE  LYS A 218      -7.061   3.176  11.461  1.00 87.69           H
ATOM   3249  NZ  LYS A 218      -4.947   3.123  11.453  1.00 87.69           N
ATOM   3250 1HZ  LYS A 218      -4.519   3.947  11.046  1.00 87.69           H
ATOM   3251 2HZ  LYS A 218      -5.090   3.272  12.446  1.00 87.69           H
ATOM   3252 3HZ  LYS A 218      -4.339   2.323  11.316  1.00 87.69           H
ATOM   3253  HN  LYS A 218     -10.066  -0.051   9.752  1.00 87.69           H
ATOM   3254  N   VAL A 219      -9.594  -2.798   8.269  1.00 87.70           N
ATOM   3255  CA  VAL A 219      -9.729  -4.180   7.844  1.00 87.70           C
ATOM   3256  C   VAL A 219     -10.617  -4.243   6.600  1.00 87.70           C
ATOM   3257  O   VAL A 219     -10.298  -4.944   5.641  1.00 87.70           O
ATOM   3258  HA  VAL A 219      -8.734  -4.543   7.584  1.00 87.70           H
ATOM   3259  CB  VAL A 219     -10.257  -5.034   8.999  1.00 87.70           C
ATOM   3260  HB  VAL A 219     -11.135  -4.535   9.410  1.00 87.70           H
ATOM   3261  CG1 VAL A 219     -10.690  -6.416   8.506  1.00 87.70           C
ATOM   3262 1HG1 VAL A 219     -11.480  -6.306   7.763  1.00 87.70           H
ATOM   3263 2HG1 VAL A 219      -9.837  -6.925   8.057  1.00 87.70           H
ATOM   3264 3HG1 VAL A 219     -11.061  -7.002   9.347  1.00 87.70           H
ATOM   3265  CG2 VAL A 219      -9.217  -5.150  10.115  1.00 87.70           C
ATOM   3266 1HG2 VAL A 219      -8.313  -5.616   9.722  1.00 87.70           H
ATOM   3267 2HG2 VAL A 219      -8.979  -4.157  10.495  1.00 87.70           H
ATOM   3268 3HG2 VAL A 219      -9.619  -5.762  10.923  1.00 87.70           H
ATOM   3269  HN  VAL A 219     -10.045  -2.575   9.134  1.00 87.70           H
ATOM   3270  N   ILE A 220     -11.712  -3.501   6.656  1.00 87.30           N
ATOM   3271  CA  ILE A 220     -12.673  -3.500   5.565  1.00 87.30           C
ATOM   3272  C   ILE A 220     -11.990  -3.000   4.290  1.00 87.30           C
ATOM   3273  O   ILE A 220     -12.085  -3.635   3.241  1.00 87.30           O
ATOM   3274  HA  ILE A 220     -12.987  -4.532   5.406  1.00 87.30           H
ATOM   3275  CB  ILE A 220     -13.920  -2.702   5.949  1.00 87.30           C
ATOM   3276  HB  ILE A 220     -13.599  -1.747   6.367  1.00 87.30           H
ATOM   3277  CG1 ILE A 220     -14.721  -3.424   7.035  1.00 87.30           C
ATOM   3278 1HG1 ILE A 220     -15.168  -4.327   6.621  1.00 87.30           H
ATOM   3279 2HG1 ILE A 220     -14.052  -3.738   7.837  1.00 87.30           H
ATOM   3280  CG2 ILE A 220     -14.773  -2.391   4.718  1.00 87.30           C
ATOM   3281 1HG2 ILE A 220     -14.188  -1.806   4.009  1.00 87.30           H
ATOM   3282 2HG2 ILE A 220     -15.086  -3.324   4.249  1.00 87.30           H
ATOM   3283 3HG2 ILE A 220     -15.653  -1.823   5.020  1.00 87.30           H
ATOM   3284  CD1 ILE A 220     -15.816  -2.519   7.601  1.00 87.30           C
ATOM   3285 1HD1 ILE A 220     -15.363  -1.628   8.036  1.00 87.30           H
ATOM   3286 2HD1 ILE A 220     -16.496  -2.227   6.801  1.00 87.30           H
ATOM   3287 3HD1 ILE A 220     -16.370  -3.057   8.371  1.00 87.30           H
ATOM   3288  HN  ILE A 220     -11.948  -2.908   7.426  1.00 87.30           H
ATOM   3289  N   LEU A 221     -11.318  -1.866   4.424  1.00 83.46           N
ATOM   3290  CA  LEU A 221     -10.714  -1.214   3.274  1.00 83.46           C
ATOM   3291  C   LEU A 221      -9.390  -1.904   2.940  1.00 83.46           C
ATOM   3292  O   LEU A 221      -8.907  -1.815   1.812  1.00 83.46           O
ATOM   3293  HA  LEU A 221     -11.393  -1.344   2.431  1.00 83.46           H
ATOM   3294  CB  LEU A 221     -10.580   0.290   3.519  1.00 83.46           C
ATOM   3295 1HB  LEU A 221      -9.913   0.441   4.368  1.00 83.46           H
ATOM   3296 2HB  LEU A 221     -10.097   0.738   2.651  1.00 83.46           H
ATOM   3297  CG  LEU A 221     -11.883   1.044   3.790  1.00 83.46           C
ATOM   3298  HG  LEU A 221     -12.403   0.546   4.608  1.00 83.46           H
ATOM   3299  CD1 LEU A 221     -11.602   2.479   4.240  1.00 83.46           C
ATOM   3300 1HD1 LEU A 221     -11.011   2.463   5.156  1.00 83.46           H
ATOM   3301 2HD1 LEU A 221     -11.050   3.004   3.460  1.00 83.46           H
ATOM   3302 3HD1 LEU A 221     -12.546   2.993   4.426  1.00 83.46           H
ATOM   3303  CD2 LEU A 221     -12.807   0.996   2.571  1.00 83.46           C
ATOM   3304 1HD2 LEU A 221     -12.308   1.456   1.718  1.00 83.46           H
ATOM   3305 2HD2 LEU A 221     -13.046  -0.041   2.337  1.00 83.46           H
ATOM   3306 3HD2 LEU A 221     -13.726   1.540   2.791  1.00 83.46           H
ATOM   3307  HN  LEU A 221     -11.184  -1.394   5.295  1.00 83.46           H
ATOM   3308  N   GLY A 222      -8.840  -2.575   3.941  1.00 76.37           N
ATOM   3309  CA  GLY A 222      -7.521  -3.169   3.808  1.00 76.37           C
ATOM   3310  C   GLY A 222      -7.600  -4.534   3.122  1.00 76.37           C
ATOM   3311  O   GLY A 222      -6.721  -4.892   2.340  1.00 76.37           O
ATOM   3312 1HA  GLY A 222      -6.875  -2.506   3.232  1.00 76.37           H
ATOM   3313 2HA  GLY A 222      -7.067  -3.279   4.793  1.00 76.37           H
ATOM   3314  HN  GLY A 222      -9.280  -2.716   4.828  1.00 76.37           H
ATOM   3315  N   PHE A 223      -8.663  -5.260   3.440  1.00 76.42           N
ATOM   3316  CA  PHE A 223      -8.747  -6.663   3.073  1.00 76.42           C
ATOM   3317  C   PHE A 223      -9.908  -6.909   2.108  1.00 76.42           C
ATOM   3318  O   PHE A 223      -9.696  -7.326   0.970  1.00 76.42           O
ATOM   3319  HA  PHE A 223      -7.809  -6.927   2.585  1.00 76.42           H
ATOM   3320  CB  PHE A 223      -8.998  -7.448   4.363  1.00 76.42           C
ATOM   3321 1HB  PHE A 223      -8.271  -7.136   5.113  1.00 76.42           H
ATOM   3322 2HB  PHE A 223      -9.984  -7.189   4.748  1.00 76.42           H
ATOM   3323  CG  PHE A 223      -8.914  -8.966   4.194  1.00 76.42           C
ATOM   3324  CD1 PHE A 223     -10.044  -9.721   4.260  1.00 76.42           C
ATOM   3325  HD1 PHE A 223     -11.008  -9.244   4.434  1.00 76.42           H
ATOM   3326  CD2 PHE A 223      -7.711  -9.561   3.977  1.00 76.42           C
ATOM   3327  HD2 PHE A 223      -6.805  -8.956   3.923  1.00 76.42           H
ATOM   3328  CE1 PHE A 223      -9.966 -11.130   4.103  1.00 76.42           C
ATOM   3329  HE1 PHE A 223     -10.871 -11.735   4.157  1.00 76.42           H
ATOM   3330  CE2 PHE A 223      -7.633 -10.970   3.819  1.00 76.42           C
ATOM   3331  HE2 PHE A 223      -6.668 -11.447   3.646  1.00 76.42           H
ATOM   3332  CZ  PHE A 223      -8.763 -11.725   3.886  1.00 76.42           C
ATOM   3333  HZ  PHE A 223      -8.703 -12.807   3.765  1.00 76.42           H
ATOM   3334  HN  PHE A 223      -9.454  -4.904   3.937  1.00 76.42           H
ATOM   3335  N   PHE A 224     -11.110  -6.639   2.596  1.00 81.85           N
ATOM   3336  CA  PHE A 224     -12.313  -7.066   1.902  1.00 81.85           C
ATOM   3337  C   PHE A 224     -12.465  -6.333   0.568  1.00 81.85           C
ATOM   3338  O   PHE A 224     -12.820  -6.941  -0.441  1.00 81.85           O
ATOM   3339  HA  PHE A 224     -12.218  -8.136   1.719  1.00 81.85           H
ATOM   3340  CB  PHE A 224     -13.498  -6.712   2.803  1.00 81.85           C
ATOM   3341 1HB  PHE A 224     -13.341  -5.718   3.220  1.00 81.85           H
ATOM   3342 2HB  PHE A 224     -14.402  -6.664   2.195  1.00 81.85           H
ATOM   3343  CG  PHE A 224     -13.725  -7.700   3.950  1.00 81.85           C
ATOM   3344  CD1 PHE A 224     -14.361  -8.879   3.715  1.00 81.85           C
ATOM   3345  HD1 PHE A 224     -14.709  -9.121   2.711  1.00 81.85           H
ATOM   3346  CD2 PHE A 224     -13.291  -7.399   5.203  1.00 81.85           C
ATOM   3347  HD2 PHE A 224     -12.782  -6.454   5.390  1.00 81.85           H
ATOM   3348  CE1 PHE A 224     -14.572  -9.796   4.779  1.00 81.85           C
ATOM   3349  HE1 PHE A 224     -15.081 -10.741   4.592  1.00 81.85           H
ATOM   3350  CE2 PHE A 224     -13.502  -8.315   6.267  1.00 81.85           C
ATOM   3351  HE2 PHE A 224     -13.154  -8.074   7.271  1.00 81.85           H
ATOM   3352  CZ  PHE A 224     -14.137  -9.494   6.032  1.00 81.85           C
ATOM   3353  HZ  PHE A 224     -14.299 -10.198   6.849  1.00 81.85           H
ATOM   3354  HN  PHE A 224     -11.268  -6.140   3.449  1.00 81.85           H
ATOM   3355  N   LEU A 225     -12.190  -5.038   0.606  1.00 78.43           N
ATOM   3356  CA  LEU A 225     -12.323  -4.209  -0.580  1.00 78.43           C
ATOM   3357  C   LEU A 225     -11.374  -4.722  -1.665  1.00 78.43           C
ATOM   3358  O   LEU A 225     -11.803  -5.029  -2.776  1.00 78.43           O
ATOM   3359  HA  LEU A 225     -13.347  -4.316  -0.939  1.00 78.43           H
ATOM   3360  CB  LEU A 225     -12.117  -2.735  -0.230  1.00 78.43           C
ATOM   3361 1HB  LEU A 225     -12.891  -2.438   0.479  1.00 78.43           H
ATOM   3362 2HB  LEU A 225     -11.160  -2.634   0.282  1.00 78.43           H
ATOM   3363  CG  LEU A 225     -12.140  -1.756  -1.406  1.00 78.43           C
ATOM   3364  HG  LEU A 225     -11.476  -2.138  -2.181  1.00 78.43           H
ATOM   3365  CD1 LEU A 225     -13.541  -1.665  -2.016  1.00 78.43           C
ATOM   3366 1HD1 LEU A 225     -13.846  -2.649  -2.373  1.00 78.43           H
ATOM   3367 2HD1 LEU A 225     -14.245  -1.319  -1.259  1.00 78.43           H
ATOM   3368 3HD1 LEU A 225     -13.529  -0.963  -2.849  1.00 78.43           H
ATOM   3369  CD2 LEU A 225     -11.607  -0.384  -0.988  1.00 78.43           C
ATOM   3370 1HD2 LEU A 225     -12.227   0.018  -0.186  1.00 78.43           H
ATOM   3371 2HD2 LEU A 225     -10.580  -0.485  -0.638  1.00 78.43           H
ATOM   3372 3HD2 LEU A 225     -11.635   0.292  -1.842  1.00 78.43           H
ATOM   3373  HN  LEU A 225     -11.881  -4.556   1.426  1.00 78.43           H
ATOM   3374  N   PRO A 226     -10.072  -4.824  -1.364  1.00 74.72           N
ATOM   3375  CA  PRO A 226      -9.121  -5.407  -2.315  1.00 74.72           C
ATOM   3376  C   PRO A 226      -9.558  -6.781  -2.798  1.00 74.72           C
ATOM   3377  O   PRO A 226      -9.499  -7.070  -3.992  1.00 74.72           O
ATOM   3378  HA  PRO A 226      -9.066  -4.793  -3.213  1.00 74.72           H
ATOM   3379  CB  PRO A 226      -7.813  -5.474  -1.524  1.00 74.72           C
ATOM   3380 1HB  PRO A 226      -7.697  -6.433  -1.021  1.00 74.72           H
ATOM   3381 2HB  PRO A 226      -6.946  -5.347  -2.172  1.00 74.72           H
ATOM   3382  CG  PRO A 226      -7.944  -4.327  -0.528  1.00 74.72           C
ATOM   3383 1HG  PRO A 226      -7.275  -4.452   0.323  1.00 74.72           H
ATOM   3384 2HG  PRO A 226      -7.690  -3.368  -0.980  1.00 74.72           H
ATOM   3385  CD  PRO A 226      -9.406  -4.397  -0.120  1.00 74.72           C
ATOM   3386 1HD  PRO A 226      -9.568  -5.113   0.686  1.00 74.72           H
ATOM   3387 2HD  PRO A 226      -9.774  -3.435   0.234  1.00 74.72           H
ATOM   3388  N   PHE A 227      -9.990  -7.598  -1.848  1.00 78.90           N
ATOM   3389  CA  PHE A 227     -10.372  -8.966  -2.155  1.00 78.90           C
ATOM   3390  C   PHE A 227     -11.504  -9.002  -3.183  1.00 78.90           C
ATOM   3391  O   PHE A 227     -11.432  -9.738  -4.166  1.00 78.90           O
ATOM   3392  HA  PHE A 227      -9.493  -9.462  -2.567  1.00 78.90           H
ATOM   3393  CB  PHE A 227     -10.864  -9.595  -0.850  1.00 78.90           C
ATOM   3394 1HB  PHE A 227     -10.057  -9.565  -0.117  1.00 78.90           H
ATOM   3395 2HB  PHE A 227     -11.679  -8.992  -0.452  1.00 78.90           H
ATOM   3396  CG  PHE A 227     -11.344 -11.041  -0.999  1.00 78.90           C
ATOM   3397  CD1 PHE A 227     -12.675 -11.311  -1.070  1.00 78.90           C
ATOM   3398  HD1 PHE A 227     -13.399 -10.498  -1.022  1.00 78.90           H
ATOM   3399  CD2 PHE A 227     -10.440 -12.055  -1.059  1.00 78.90           C
ATOM   3400  HD2 PHE A 227      -9.373 -11.838  -1.002  1.00 78.90           H
ATOM   3401  CE1 PHE A 227     -13.120 -12.652  -1.208  1.00 78.90           C
ATOM   3402  HE1 PHE A 227     -14.187 -12.869  -1.265  1.00 78.90           H
ATOM   3403  CE2 PHE A 227     -10.885 -13.396  -1.198  1.00 78.90           C
ATOM   3404  HE2 PHE A 227     -10.160 -14.209  -1.246  1.00 78.90           H
ATOM   3405  CZ  PHE A 227     -12.216 -13.666  -1.269  1.00 78.90           C
ATOM   3406  HZ  PHE A 227     -12.558 -14.696  -1.375  1.00 78.90           H
ATOM   3407  HN  PHE A 227     -10.081  -7.339  -0.887  1.00 78.90           H
ATOM   3408  N   VAL A 228     -12.525  -8.198  -2.921  1.00 81.71           N
ATOM   3409  CA  VAL A 228     -13.666  -8.121  -3.817  1.00 81.71           C
ATOM   3410  C   VAL A 228     -13.195  -7.652  -5.196  1.00 81.71           C
ATOM   3411  O   VAL A 228     -13.586  -8.220  -6.215  1.00 81.71           O
ATOM   3412  HA  VAL A 228     -14.080  -9.125  -3.910  1.00 81.71           H
ATOM   3413  CB  VAL A 228     -14.744  -7.217  -3.215  1.00 81.71           C
ATOM   3414  HB  VAL A 228     -14.271  -6.281  -2.921  1.00 81.71           H
ATOM   3415  CG1 VAL A 228     -15.827  -6.894  -4.246  1.00 81.71           C
ATOM   3416 1HG1 VAL A 228     -15.377  -6.381  -5.097  1.00 81.71           H
ATOM   3417 2HG1 VAL A 228     -16.294  -7.818  -4.584  1.00 81.71           H
ATOM   3418 3HG1 VAL A 228     -16.580  -6.250  -3.792  1.00 81.71           H
ATOM   3419  CG2 VAL A 228     -15.352  -7.850  -1.961  1.00 81.71           C
ATOM   3420 1HG2 VAL A 228     -15.803  -8.808  -2.220  1.00 81.71           H
ATOM   3421 2HG2 VAL A 228     -14.571  -8.006  -1.217  1.00 81.71           H
ATOM   3422 3HG2 VAL A 228     -16.115  -7.188  -1.554  1.00 81.71           H
ATOM   3423  HN  VAL A 228     -12.579  -7.608  -2.115  1.00 81.71           H
ATOM   3424  N   VAL A 229     -12.363  -6.622  -5.183  1.00 73.88           N
ATOM   3425  CA  VAL A 229     -11.842  -6.065  -6.420  1.00 73.88           C
ATOM   3426  C   VAL A 229     -11.104  -7.158  -7.195  1.00 73.88           C
ATOM   3427  O   VAL A 229     -11.337  -7.343  -8.389  1.00 73.88           O
ATOM   3428  HA  VAL A 229     -12.693  -5.729  -7.013  1.00 73.88           H
ATOM   3429  CB  VAL A 229     -10.964  -4.849  -6.118  1.00 73.88           C
ATOM   3430  HB  VAL A 229     -10.319  -5.102  -5.277  1.00 73.88           H
ATOM   3431  CG1 VAL A 229     -10.070  -4.509  -7.312  1.00 73.88           C
ATOM   3432 1HG1 VAL A 229      -9.425  -5.358  -7.536  1.00 73.88           H
ATOM   3433 2HG1 VAL A 229     -10.691  -4.284  -8.179  1.00 73.88           H
ATOM   3434 3HG1 VAL A 229      -9.457  -3.641  -7.070  1.00 73.88           H
ATOM   3435  CG2 VAL A 229     -11.816  -3.645  -5.711  1.00 73.88           C
ATOM   3436 1HG2 VAL A 229     -12.498  -3.391  -6.522  1.00 73.88           H
ATOM   3437 2HG2 VAL A 229     -12.391  -3.892  -4.818  1.00 73.88           H
ATOM   3438 3HG2 VAL A 229     -11.167  -2.795  -5.502  1.00 73.88           H
ATOM   3439  HN  VAL A 229     -12.045  -6.170  -4.350  1.00 73.88           H
ATOM   3440  N   MET A 230     -10.228  -7.853  -6.485  1.00 74.39           N
ATOM   3441  CA  MET A 230      -9.367  -8.839  -7.116  1.00 74.39           C
ATOM   3442  C   MET A 230     -10.188  -9.991  -7.699  1.00 74.39           C
ATOM   3443  O   MET A 230      -9.915 -10.456  -8.804  1.00 74.39           O
ATOM   3444  HA  MET A 230      -8.852  -8.309  -7.918  1.00 74.39           H
ATOM   3445  CB  MET A 230      -8.377  -9.388  -6.086  1.00 74.39           C
ATOM   3446 1HB  MET A 230      -8.918  -9.730  -5.204  1.00 74.39           H
ATOM   3447 2HB  MET A 230      -7.860 -10.253  -6.499  1.00 74.39           H
ATOM   3448  CG  MET A 230      -7.357  -8.321  -5.684  1.00 74.39           C
ATOM   3449 1HG  MET A 230      -6.870  -7.918  -6.572  1.00 74.39           H
ATOM   3450 2HG  MET A 230      -7.863  -7.489  -5.193  1.00 74.39           H
ATOM   3451  SD  MET A 230      -6.138  -9.025  -4.587  1.00 74.39           S
ATOM   3452  CE  MET A 230      -7.190  -9.525  -3.234  1.00 74.39           C
ATOM   3453 1HE  MET A 230      -7.699  -8.652  -2.828  1.00 74.39           H
ATOM   3454 2HE  MET A 230      -7.928 -10.242  -3.594  1.00 74.39           H
ATOM   3455 3HE  MET A 230      -6.584  -9.988  -2.455  1.00 74.39           H
ATOM   3456  HN  MET A 230     -10.101  -7.752  -5.498  1.00 74.39           H
ATOM   3457  N   ALA A 231     -11.179 -10.418  -6.929  1.00 79.62           N
ATOM   3458  CA  ALA A 231     -12.068 -11.478  -7.373  1.00 79.62           C
ATOM   3459  C   ALA A 231     -12.747 -11.055  -8.677  1.00 79.62           C
ATOM   3460  O   ALA A 231     -12.752 -11.807  -9.651  1.00 79.62           O
ATOM   3461  HA  ALA A 231     -11.461 -12.364  -7.560  1.00 79.62           H
ATOM   3462  CB  ALA A 231     -13.076 -11.795  -6.267  1.00 79.62           C
ATOM   3463 1HB  ALA A 231     -12.544 -12.119  -5.372  1.00 79.62           H
ATOM   3464 2HB  ALA A 231     -13.660 -10.903  -6.040  1.00 79.62           H
ATOM   3465 3HB  ALA A 231     -13.743 -12.590  -6.601  1.00 79.62           H
ATOM   3466  HN  ALA A 231     -11.377 -10.054  -6.019  1.00 79.62           H
ATOM   3467  N   CYS A 232     -13.304  -9.853  -8.655  1.00 75.28           N
ATOM   3468  CA  CYS A 232     -13.995  -9.326  -9.819  1.00 75.28           C
ATOM   3469  C   CYS A 232     -13.008  -9.286 -10.987  1.00 75.28           C
ATOM   3470  O   CYS A 232     -13.354  -9.649 -12.110  1.00 75.28           O
ATOM   3471  HA  CYS A 232     -14.817 -10.010 -10.030  1.00 75.28           H
ATOM   3472  CB  CYS A 232     -14.606  -7.951  -9.540  1.00 75.28           C
ATOM   3473 1HB  CYS A 232     -13.850  -7.287  -9.121  1.00 75.28           H
ATOM   3474 2HB  CYS A 232     -14.946  -7.499 -10.472  1.00 75.28           H
ATOM   3475  SG  CYS A 232     -16.009  -8.114  -8.377  1.00 75.28           S
ATOM   3476  HG  CYS A 232     -15.270  -8.156  -7.272  1.00 75.28           H
ATOM   3477  HN  CYS A 232     -13.288  -9.244  -7.861  1.00 75.28           H
ATOM   3478  N   CYS A 233     -11.797  -8.841 -10.682  1.00 70.43           N
ATOM   3479  CA  CYS A 233     -10.779  -8.681 -11.706  1.00 70.43           C
ATOM   3480  C   CYS A 233     -10.575 -10.031 -12.396  1.00 70.43           C
ATOM   3481  O   CYS A 233     -10.622 -10.118 -13.622  1.00 70.43           O
ATOM   3482  HA  CYS A 233     -11.157  -7.939 -12.409  1.00 70.43           H
ATOM   3483  CB  CYS A 233      -9.474  -8.134 -11.124  1.00 70.43           C
ATOM   3484 1HB  CYS A 233      -9.168  -8.735 -10.268  1.00 70.43           H
ATOM   3485 2HB  CYS A 233      -8.677  -8.207 -11.865  1.00 70.43           H
ATOM   3486  SG  CYS A 233      -9.696  -6.390 -10.616  1.00 70.43           S
ATOM   3487  HG  CYS A 233     -10.634  -6.630  -9.704  1.00 70.43           H
ATOM   3488  HN  CYS A 233     -11.510  -8.593  -9.757  1.00 70.43           H
ATOM   3489  N   TYR A 234     -10.354 -11.050 -11.579  1.00 73.75           N
ATOM   3490  CA  TYR A 234     -10.082 -12.380 -12.098  1.00 73.75           C
ATOM   3491  C   TYR A 234     -11.287 -12.926 -12.866  1.00 73.75           C
ATOM   3492  O   TYR A 234     -11.129 -13.549 -13.915  1.00 73.75           O
ATOM   3493  HA  TYR A 234      -9.231 -12.308 -12.776  1.00 73.75           H
ATOM   3494  CB  TYR A 234      -9.826 -13.265 -10.877  1.00 73.75           C
ATOM   3495 1HB  TYR A 234     -10.521 -12.984 -10.085  1.00 73.75           H
ATOM   3496 2HB  TYR A 234     -10.043 -14.300 -11.139  1.00 73.75           H
ATOM   3497  CG  TYR A 234      -8.398 -13.180 -10.335  1.00 73.75           C
ATOM   3498  CD1 TYR A 234      -7.332 -13.525 -11.141  1.00 73.75           C
ATOM   3499  HD1 TYR A 234      -7.509 -13.858 -12.164  1.00 73.75           H
ATOM   3500  CD2 TYR A 234      -8.175 -12.758  -9.040  1.00 73.75           C
ATOM   3501  HD2 TYR A 234      -9.017 -12.486  -8.403  1.00 73.75           H
ATOM   3502  CE1 TYR A 234      -5.988 -13.446 -10.631  1.00 73.75           C
ATOM   3503  HE1 TYR A 234      -5.138 -13.716 -11.257  1.00 73.75           H
ATOM   3504  CE2 TYR A 234      -6.831 -12.679  -8.530  1.00 73.75           C
ATOM   3505  HE2 TYR A 234      -6.641 -12.348  -7.509  1.00 73.75           H
ATOM   3506  CZ  TYR A 234      -5.804 -13.026  -9.351  1.00 73.75           C
ATOM   3507  OH  TYR A 234      -4.534 -12.951  -8.869  1.00 73.75           O
ATOM   3508  HH  TYR A 234      -3.891 -13.322  -9.540  1.00 73.75           H
ATOM   3509  HN  TYR A 234     -10.359 -10.978 -10.582  1.00 73.75           H
ATOM   3510  N   THR A 235     -12.465 -12.673 -12.313  1.00 79.56           N
ATOM   3511  CA  THR A 235     -13.697 -13.122 -12.939  1.00 79.56           C
ATOM   3512  C   THR A 235     -13.805 -12.569 -14.361  1.00 79.56           C
ATOM   3513  O   THR A 235     -14.115 -13.306 -15.296  1.00 79.56           O
ATOM   3514  HA  THR A 235     -13.665 -14.209 -13.020  1.00 79.56           H
ATOM   3515  CB  THR A 235     -14.862 -12.711 -12.037  1.00 79.56           C
ATOM   3516  HB  THR A 235     -14.969 -11.627 -12.009  1.00 79.56           H
ATOM   3517  OG1 THR A 235     -14.570 -13.332 -10.788  1.00 79.56           O
ATOM   3518  HG1 THR A 235     -14.073 -12.697 -10.197  1.00 79.56           H
ATOM   3519  CG2 THR A 235     -16.187 -13.344 -12.467  1.00 79.56           C
ATOM   3520 1HG2 THR A 235     -16.100 -14.430 -12.429  1.00 79.56           H
ATOM   3521 2HG2 THR A 235     -16.425 -13.033 -13.484  1.00 79.56           H
ATOM   3522 3HG2 THR A 235     -16.980 -13.020 -11.793  1.00 79.56           H
ATOM   3523  HN  THR A 235     -12.584 -12.172 -11.456  1.00 79.56           H
ATOM   3524  N   ILE A 236     -13.544 -11.275 -14.480  1.00 73.86           N
ATOM   3525  CA  ILE A 236     -13.642 -10.608 -15.767  1.00 73.86           C
ATOM   3526  C   ILE A 236     -12.549 -11.140 -16.697  1.00 73.86           C
ATOM   3527  O   ILE A 236     -12.797 -11.379 -17.878  1.00 73.86           O
ATOM   3528  HA  ILE A 236     -14.612 -10.861 -16.194  1.00 73.86           H
ATOM   3529  CB  ILE A 236     -13.610  -9.089 -15.587  1.00 73.86           C
ATOM   3530  HB  ILE A 236     -12.744  -8.836 -14.974  1.00 73.86           H
ATOM   3531  CG1 ILE A 236     -14.851  -8.599 -14.839  1.00 73.86           C
ATOM   3532 1HG1 ILE A 236     -15.722  -8.661 -15.493  1.00 73.86           H
ATOM   3533 2HG1 ILE A 236     -15.046  -9.249 -13.986  1.00 73.86           H
ATOM   3534  CG2 ILE A 236     -13.433  -8.380 -16.931  1.00 73.86           C
ATOM   3535 1HG2 ILE A 236     -12.496  -8.698 -17.389  1.00 73.86           H
ATOM   3536 2HG2 ILE A 236     -14.264  -8.637 -17.589  1.00 73.86           H
ATOM   3537 3HG2 ILE A 236     -13.414  -7.302 -16.774  1.00 73.86           H
ATOM   3538  CD1 ILE A 236     -14.669  -7.158 -14.359  1.00 73.86           C
ATOM   3539 1HD1 ILE A 236     -13.813  -7.104 -13.687  1.00 73.86           H
ATOM   3540 2HD1 ILE A 236     -14.499  -6.508 -15.217  1.00 73.86           H
ATOM   3541 3HD1 ILE A 236     -15.567  -6.835 -13.831  1.00 73.86           H
ATOM   3542  HN  ILE A 236     -13.271 -10.688 -13.719  1.00 73.86           H
ATOM   3543  N   ILE A 237     -11.364 -11.309 -16.129  1.00 70.80           N
ATOM   3544  CA  ILE A 237     -10.224 -11.773 -16.901  1.00 70.80           C
ATOM   3545  C   ILE A 237     -10.553 -13.133 -17.521  1.00 70.80           C
ATOM   3546  O   ILE A 237     -10.355 -13.337 -18.718  1.00 70.80           O
ATOM   3547  HA  ILE A 237     -10.061 -11.057 -17.706  1.00 70.80           H
ATOM   3548  CB  ILE A 237      -8.960 -11.780 -16.039  1.00 70.80           C
ATOM   3549  HB  ILE A 237      -9.229 -12.126 -15.041  1.00 70.80           H
ATOM   3550  CG1 ILE A 237      -8.391 -10.368 -15.889  1.00 70.80           C
ATOM   3551 1HG1 ILE A 237      -7.986 -10.032 -16.844  1.00 70.80           H
ATOM   3552 2HG1 ILE A 237      -9.190  -9.676 -15.621  1.00 70.80           H
ATOM   3553  CG2 ILE A 237      -7.924 -12.760 -16.593  1.00 70.80           C
ATOM   3554 1HG2 ILE A 237      -8.344 -13.765 -16.604  1.00 70.80           H
ATOM   3555 2HG2 ILE A 237      -7.653 -12.468 -17.607  1.00 70.80           H
ATOM   3556 3HG2 ILE A 237      -7.036 -12.745 -15.961  1.00 70.80           H
ATOM   3557  CD1 ILE A 237      -7.295 -10.328 -14.822  1.00 70.80           C
ATOM   3558 1HD1 ILE A 237      -7.710 -10.641 -13.864  1.00 70.80           H
ATOM   3559 2HD1 ILE A 237      -6.487 -11.002 -15.106  1.00 70.80           H
ATOM   3560 3HD1 ILE A 237      -6.908  -9.313 -14.736  1.00 70.80           H
ATOM   3561  HN  ILE A 237     -11.178 -11.136 -15.162  1.00 70.80           H
ATOM   3562  N   ILE A 238     -11.048 -14.027 -16.679  1.00 73.93           N
ATOM   3563  CA  ILE A 238     -11.375 -15.372 -17.122  1.00 73.93           C
ATOM   3564  C   ILE A 238     -12.410 -15.296 -18.247  1.00 73.93           C
ATOM   3565  O   ILE A 238     -12.257 -15.944 -19.281  1.00 73.93           O
ATOM   3566  HA  ILE A 238     -10.463 -15.815 -17.522  1.00 73.93           H
ATOM   3567  CB  ILE A 238     -11.817 -16.234 -15.938  1.00 73.93           C
ATOM   3568  HB  ILE A 238     -12.551 -15.671 -15.361  1.00 73.93           H
ATOM   3569  CG1 ILE A 238     -10.640 -16.530 -15.006  1.00 73.93           C
ATOM   3570 1HG1 ILE A 238      -9.991 -17.278 -15.461  1.00 73.93           H
ATOM   3571 2HG1 ILE A 238     -10.042 -15.628 -14.872  1.00 73.93           H
ATOM   3572  CG2 ILE A 238     -12.504 -17.514 -16.417  1.00 73.93           C
ATOM   3573 1HG2 ILE A 238     -13.383 -17.255 -17.008  1.00 73.93           H
ATOM   3574 2HG2 ILE A 238     -11.811 -18.091 -17.030  1.00 73.93           H
ATOM   3575 3HG2 ILE A 238     -12.808 -18.108 -15.555  1.00 73.93           H
ATOM   3576  CD1 ILE A 238     -11.130 -17.030 -13.646  1.00 73.93           C
ATOM   3577 1HD1 ILE A 238     -11.759 -16.269 -13.184  1.00 73.93           H
ATOM   3578 2HD1 ILE A 238     -11.707 -17.945 -13.781  1.00 73.93           H
ATOM   3579 3HD1 ILE A 238     -10.273 -17.232 -13.003  1.00 73.93           H
ATOM   3580  HN  ILE A 238     -11.226 -13.846 -15.712  1.00 73.93           H
ATOM   3581  N   HIS A 239     -13.441 -14.499 -18.007  1.00 74.97           N
ATOM   3582  CA  HIS A 239     -14.535 -14.383 -18.956  1.00 74.97           C
ATOM   3583  C   HIS A 239     -13.998 -13.885 -20.300  1.00 74.97           C
ATOM   3584  O   HIS A 239     -14.441 -14.336 -21.355  1.00 74.97           O
ATOM   3585  HA  HIS A 239     -14.943 -15.386 -19.086  1.00 74.97           H
ATOM   3586  CB  HIS A 239     -15.648 -13.496 -18.397  1.00 74.97           C
ATOM   3587 1HB  HIS A 239     -15.858 -13.797 -17.370  1.00 74.97           H
ATOM   3588 2HB  HIS A 239     -15.294 -12.465 -18.360  1.00 74.97           H
ATOM   3589  CG  HIS A 239     -16.930 -13.544 -19.193  1.00 74.97           C
ATOM   3590  ND1 HIS A 239     -17.243 -12.613 -20.168  1.00 74.97           N
ATOM   3591  HD1 HIS A 239     -16.674 -11.837 -20.439  1.00 74.97           H
ATOM   3592  CD2 HIS A 239     -17.975 -14.421 -19.149  1.00 74.97           C
ATOM   3593  HD2 HIS A 239     -18.055 -15.283 -18.487  1.00 74.97           H
ATOM   3594  CE1 HIS A 239     -18.425 -12.924 -20.680  1.00 74.97           C
ATOM   3595  HE1 HIS A 239     -18.944 -12.381 -21.469  1.00 74.97           H
ATOM   3596  NE2 HIS A 239     -18.876 -14.045 -20.047  1.00 74.97           N
ATOM   3597  HN  HIS A 239     -13.535 -13.939 -17.183  1.00 74.97           H
ATOM   3598  N   THR A 240     -13.051 -12.962 -20.217  1.00 70.43           N
ATOM   3599  CA  THR A 240     -12.478 -12.369 -21.413  1.00 70.43           C
ATOM   3600  C   THR A 240     -11.660 -13.406 -22.184  1.00 70.43           C
ATOM   3601  O   THR A 240     -11.717 -13.459 -23.412  1.00 70.43           O
ATOM   3602  HA  THR A 240     -13.293 -12.055 -22.065  1.00 70.43           H
ATOM   3603  CB  THR A 240     -11.663 -11.145 -20.990  1.00 70.43           C
ATOM   3604  HB  THR A 240     -10.781 -11.442 -20.423  1.00 70.43           H
ATOM   3605  OG1 THR A 240     -12.599 -10.330 -20.289  1.00 70.43           O
ATOM   3606  HG1 THR A 240     -12.439 -10.395 -19.304  1.00 70.43           H
ATOM   3607  CG2 THR A 240     -11.238 -10.284 -22.181  1.00 70.43           C
ATOM   3608 1HG2 THR A 240     -12.124  -9.931 -22.709  1.00 70.43           H
ATOM   3609 2HG2 THR A 240     -10.625 -10.878 -22.858  1.00 70.43           H
ATOM   3610 3HG2 THR A 240     -10.663  -9.429 -21.824  1.00 70.43           H
ATOM   3611  HN  THR A 240     -12.677 -12.621 -19.355  1.00 70.43           H
ATOM   3612  N   LEU A 241     -10.918 -14.206 -21.432  1.00 70.74           N
ATOM   3613  CA  LEU A 241     -10.101 -15.249 -22.028  1.00 70.74           C
ATOM   3614  C   LEU A 241     -10.993 -16.180 -22.852  1.00 70.74           C
ATOM   3615  O   LEU A 241     -10.643 -16.550 -23.972  1.00 70.74           O
ATOM   3616  HA  LEU A 241      -9.393 -14.765 -22.701  1.00 70.74           H
ATOM   3617  CB  LEU A 241      -9.285 -15.971 -20.954  1.00 70.74           C
ATOM   3618 1HB  LEU A 241      -9.903 -16.068 -20.061  1.00 70.74           H
ATOM   3619 2HB  LEU A 241      -9.072 -16.980 -21.305  1.00 70.74           H
ATOM   3620  CG  LEU A 241      -7.965 -15.308 -20.557  1.00 70.74           C
ATOM   3621  HG  LEU A 241      -8.186 -14.323 -20.147  1.00 70.74           H
ATOM   3622  CD1 LEU A 241      -7.259 -16.107 -19.459  1.00 70.74           C
ATOM   3623 1HD1 LEU A 241      -7.901 -16.161 -18.580  1.00 70.74           H
ATOM   3624 2HD1 LEU A 241      -7.050 -17.114 -19.820  1.00 70.74           H
ATOM   3625 3HD1 LEU A 241      -6.323 -15.614 -19.196  1.00 70.74           H
ATOM   3626  CD2 LEU A 241      -7.068 -15.097 -21.779  1.00 70.74           C
ATOM   3627 1HD2 LEU A 241      -6.851 -16.060 -22.241  1.00 70.74           H
ATOM   3628 2HD2 LEU A 241      -7.579 -14.456 -22.498  1.00 70.74           H
ATOM   3629 3HD2 LEU A 241      -6.136 -14.625 -21.469  1.00 70.74           H
ATOM   3630  HN  LEU A 241     -10.870 -14.150 -20.435  1.00 70.74           H
ATOM   3631  N   ILE A 242     -12.127 -16.533 -22.266  1.00 73.19           N
ATOM   3632  CA  ILE A 242     -13.021 -17.498 -22.884  1.00 73.19           C
ATOM   3633  C   ILE A 242     -13.543 -16.929 -24.205  1.00 73.19           C
ATOM   3634  O   ILE A 242     -13.676 -17.656 -25.189  1.00 73.19           O
ATOM   3635  HA  ILE A 242     -12.437 -18.393 -23.100  1.00 73.19           H
ATOM   3636  CB  ILE A 242     -14.128 -17.904 -21.910  1.00 73.19           C
ATOM   3637  HB  ILE A 242     -14.592 -16.997 -21.523  1.00 73.19           H
ATOM   3638  CG1 ILE A 242     -13.553 -18.663 -20.712  1.00 73.19           C
ATOM   3639 1HG1 ILE A 242     -13.266 -19.669 -21.019  1.00 73.19           H
ATOM   3640 2HG1 ILE A 242     -12.648 -18.166 -20.362  1.00 73.19           H
ATOM   3641  CG2 ILE A 242     -15.221 -18.703 -22.623  1.00 73.19           C
ATOM   3642 1HG2 ILE A 242     -15.658 -18.094 -23.414  1.00 73.19           H
ATOM   3643 2HG2 ILE A 242     -14.788 -19.605 -23.056  1.00 73.19           H
ATOM   3644 3HG2 ILE A 242     -15.995 -18.979 -21.907  1.00 73.19           H
ATOM   3645  CD1 ILE A 242     -14.571 -18.743 -19.573  1.00 73.19           C
ATOM   3646 1HD1 ILE A 242     -14.837 -17.735 -19.253  1.00 73.19           H
ATOM   3647 2HD1 ILE A 242     -15.464 -19.262 -19.920  1.00 73.19           H
ATOM   3648 3HD1 ILE A 242     -14.136 -19.287 -18.734  1.00 73.19           H
ATOM   3649  HN  ILE A 242     -12.438 -16.173 -21.386  1.00 73.19           H
ATOM   3650  N   GLN A 243     -13.824 -15.635 -24.186  1.00 68.80           N
ATOM   3651  CA  GLN A 243     -14.368 -14.969 -25.357  1.00 68.80           C
ATOM   3652  C   GLN A 243     -13.258 -14.691 -26.373  1.00 68.80           C
ATOM   3653  O   GLN A 243     -13.531 -14.492 -27.556  1.00 68.80           O
ATOM   3654  HA  GLN A 243     -15.089 -15.669 -25.779  1.00 68.80           H
ATOM   3655  CB  GLN A 243     -15.091 -13.678 -24.967  1.00 68.80           C
ATOM   3656 1HB  GLN A 243     -14.423 -13.044 -24.384  1.00 68.80           H
ATOM   3657 2HB  GLN A 243     -15.356 -13.120 -25.866  1.00 68.80           H
ATOM   3658  CG  GLN A 243     -16.353 -13.980 -24.157  1.00 68.80           C
ATOM   3659 1HG  GLN A 243     -16.960 -14.717 -24.683  1.00 68.80           H
ATOM   3660 2HG  GLN A 243     -16.077 -14.419 -23.198  1.00 68.80           H
ATOM   3661  CD  GLN A 243     -17.172 -12.709 -23.924  1.00 68.80           C
ATOM   3662  OE1 GLN A 243     -16.674 -11.597 -23.995  1.00 68.80           O
ATOM   3663  NE2 GLN A 243     -18.452 -12.934 -23.643  1.00 68.80           N
ATOM   3664 1HE2 GLN A 243     -18.797 -13.871 -23.600  1.00 68.80           H
ATOM   3665 2HE2 GLN A 243     -19.070 -12.166 -23.475  1.00 68.80           H
ATOM   3666  HN  GLN A 243     -13.685 -15.045 -23.390  1.00 68.80           H
ATOM   3667  N   ALA A 244     -12.031 -14.686 -25.874  1.00 63.47           N
ATOM   3668  CA  ALA A 244     -10.892 -14.309 -26.694  1.00 63.47           C
ATOM   3669  C   ALA A 244     -10.579 -15.441 -27.675  1.00 63.47           C
ATOM   3670  O   ALA A 244      -9.778 -16.324 -27.374  1.00 63.47           O
ATOM   3671  HA  ALA A 244     -11.168 -13.418 -27.257  1.00 63.47           H
ATOM   3672  CB  ALA A 244      -9.702 -13.974 -25.792  1.00 63.47           C
ATOM   3673 1HB  ALA A 244      -9.967 -13.145 -25.135  1.00 63.47           H
ATOM   3674 2HB  ALA A 244      -9.445 -14.846 -25.191  1.00 63.47           H
ATOM   3675 3HB  ALA A 244      -8.848 -13.691 -26.407  1.00 63.47           H
ATOM   3676  HN  ALA A 244     -11.809 -14.933 -24.931  1.00 63.47           H
ATOM   3677  N   LYS A 245     -11.227 -15.377 -28.829  1.00 58.32           N
ATOM   3678  CA  LYS A 245     -11.015 -16.376 -29.863  1.00 58.32           C
ATOM   3679  C   LYS A 245      -9.543 -16.369 -30.279  1.00 58.32           C
ATOM   3680  O   LYS A 245      -9.073 -17.304 -30.925  1.00 58.32           O
ATOM   3681  HA  LYS A 245     -11.247 -17.349 -29.429  1.00 58.32           H
ATOM   3682  CB  LYS A 245     -11.985 -16.157 -31.026  1.00 58.32           C
ATOM   3683 1HB  LYS A 245     -11.963 -15.110 -31.331  1.00 58.32           H
ATOM   3684 2HB  LYS A 245     -11.665 -16.745 -31.886  1.00 58.32           H
ATOM   3685  CG  LYS A 245     -13.410 -16.549 -30.633  1.00 58.32           C
ATOM   3686 1HG  LYS A 245     -13.402 -17.526 -30.150  1.00 58.32           H
ATOM   3687 2HG  LYS A 245     -13.800 -15.837 -29.906  1.00 58.32           H
ATOM   3688  CD  LYS A 245     -14.326 -16.588 -31.859  1.00 58.32           C
ATOM   3689 1HD  LYS A 245     -14.430 -15.584 -32.271  1.00 58.32           H
ATOM   3690 2HD  LYS A 245     -13.874 -17.206 -32.635  1.00 58.32           H
ATOM   3691  CE  LYS A 245     -15.705 -17.142 -31.495  1.00 58.32           C
ATOM   3692 1HE  LYS A 245     -15.596 -18.091 -30.971  1.00 58.32           H
ATOM   3693 2HE  LYS A 245     -16.210 -16.458 -30.814  1.00 58.32           H
ATOM   3694  NZ  LYS A 245     -16.524 -17.333 -32.713  1.00 58.32           N
ATOM   3695 1HZ  LYS A 245     -17.437 -17.689 -32.454  1.00 58.32           H
ATOM   3696 2HZ  LYS A 245     -16.630 -16.445 -33.192  1.00 58.32           H
ATOM   3697 3HZ  LYS A 245     -16.065 -17.995 -33.329  1.00 58.32           H
ATOM   3698  HN  LYS A 245     -11.884 -14.660 -29.062  1.00 58.32           H
ATOM   3699  N   LYS A 246      -8.857 -15.304 -29.893  1.00 57.38           N
ATOM   3700  CA  LYS A 246      -7.517 -15.054 -30.396  1.00 57.38           C
ATOM   3701  C   LYS A 246      -6.498 -15.361 -29.297  1.00 57.38           C
ATOM   3702  O   LYS A 246      -6.573 -14.803 -28.203  1.00 57.38           O
ATOM   3703  HA  LYS A 246      -7.347 -15.739 -31.226  1.00 57.38           H
ATOM   3704  CB  LYS A 246      -7.410 -13.633 -30.954  1.00 57.38           C
ATOM   3705 1HB  LYS A 246      -7.922 -12.937 -30.289  1.00 57.38           H
ATOM   3706 2HB  LYS A 246      -6.364 -13.329 -30.988  1.00 57.38           H
ATOM   3707  CG  LYS A 246      -8.018 -13.547 -32.356  1.00 57.38           C
ATOM   3708 1HG  LYS A 246      -7.701 -14.406 -32.946  1.00 57.38           H
ATOM   3709 2HG  LYS A 246      -9.105 -13.590 -32.288  1.00 57.38           H
ATOM   3710  CD  LYS A 246      -7.596 -12.255 -33.058  1.00 57.38           C
ATOM   3711 1HD  LYS A 246      -8.012 -11.397 -32.529  1.00 57.38           H
ATOM   3712 2HD  LYS A 246      -6.511 -12.155 -33.023  1.00 57.38           H
ATOM   3713  CE  LYS A 246      -8.069 -12.242 -34.513  1.00 57.38           C
ATOM   3714 1HE  LYS A 246      -7.776 -13.169 -35.005  1.00 57.38           H
ATOM   3715 2HE  LYS A 246      -9.157 -12.192 -34.547  1.00 57.38           H
ATOM   3716  NZ  LYS A 246      -7.490 -11.087 -35.235  1.00 57.38           N
ATOM   3717 1HZ  LYS A 246      -7.835 -11.078 -36.189  1.00 57.38           H
ATOM   3718 2HZ  LYS A 246      -7.761 -10.227 -34.770  1.00 57.38           H
ATOM   3719 3HZ  LYS A 246      -6.479 -11.164 -35.242  1.00 57.38           H
ATOM   3720  HN  LYS A 246      -9.201 -14.620 -29.250  1.00 57.38           H
ATOM   3721  N   SER A 247      -5.570 -16.247 -29.626  1.00 56.10           N
ATOM   3722  CA  SER A 247      -4.628 -16.746 -28.638  1.00 56.10           C
ATOM   3723  C   SER A 247      -3.829 -15.585 -28.044  1.00 56.10           C
ATOM   3724  O   SER A 247      -3.518 -15.585 -26.854  1.00 56.10           O
ATOM   3725  HA  SER A 247      -5.240 -17.222 -27.871  1.00 56.10           H
ATOM   3726  CB  SER A 247      -3.684 -17.782 -29.251  1.00 56.10           C
ATOM   3727 1HB  SER A 247      -3.189 -18.337 -28.455  1.00 56.10           H
ATOM   3728 2HB  SER A 247      -4.262 -18.502 -29.830  1.00 56.10           H
ATOM   3729  OG  SER A 247      -2.701 -17.178 -30.089  1.00 56.10           O
ATOM   3730  HG  SER A 247      -2.114 -17.882 -30.488  1.00 56.10           H
ATOM   3731  HN  SER A 247      -5.456 -16.623 -30.546  1.00 56.10           H
ATOM   3732  N   SER A 248      -3.520 -14.622 -28.900  1.00 57.34           N
ATOM   3733  CA  SER A 248      -2.538 -13.606 -28.561  1.00 57.34           C
ATOM   3734  C   SER A 248      -2.940 -12.902 -27.263  1.00 57.34           C
ATOM   3735  O   SER A 248      -2.124 -12.224 -26.641  1.00 57.34           O
ATOM   3736  HA  SER A 248      -1.599 -14.144 -28.429  1.00 57.34           H
ATOM   3737  CB  SER A 248      -2.387 -12.587 -29.692  1.00 57.34           C
ATOM   3738 1HB  SER A 248      -1.538 -11.936 -29.482  1.00 57.34           H
ATOM   3739 2HB  SER A 248      -2.166 -13.109 -30.623  1.00 57.34           H
ATOM   3740  OG  SER A 248      -3.560 -11.796 -29.859  1.00 57.34           O
ATOM   3741  HG  SER A 248      -3.417 -11.120 -30.582  1.00 57.34           H
ATOM   3742  HN  SER A 248      -3.926 -14.530 -29.809  1.00 57.34           H
ATOM   3743  N   LYS A 249      -4.199 -13.087 -26.892  1.00 60.69           N
ATOM   3744  CA  LYS A 249      -4.751 -12.390 -25.743  1.00 60.69           C
ATOM   3745  C   LYS A 249      -4.155 -12.975 -24.462  1.00 60.69           C
ATOM   3746  O   LYS A 249      -4.171 -12.331 -23.414  1.00 60.69           O
ATOM   3747  HA  LYS A 249      -4.449 -11.345 -25.819  1.00 60.69           H
ATOM   3748  CB  LYS A 249      -6.280 -12.423 -25.781  1.00 60.69           C
ATOM   3749 1HB  LYS A 249      -6.623 -13.452 -25.887  1.00 60.69           H
ATOM   3750 2HB  LYS A 249      -6.679 -12.051 -24.837  1.00 60.69           H
ATOM   3751  CG  LYS A 249      -6.819 -11.578 -26.937  1.00 60.69           C
ATOM   3752 1HG  LYS A 249      -6.566 -10.530 -26.774  1.00 60.69           H
ATOM   3753 2HG  LYS A 249      -6.340 -11.881 -27.868  1.00 60.69           H
ATOM   3754  CD  LYS A 249      -8.336 -11.727 -27.065  1.00 60.69           C
ATOM   3755 1HD  LYS A 249      -8.574 -12.702 -27.490  1.00 60.69           H
ATOM   3756 2HD  LYS A 249      -8.794 -11.691 -26.076  1.00 60.69           H
ATOM   3757  CE  LYS A 249      -8.924 -10.623 -27.946  1.00 60.69           C
ATOM   3758 1HE  LYS A 249      -8.479  -9.664 -27.682  1.00 60.69           H
ATOM   3759 2HE  LYS A 249      -8.675 -10.812 -28.990  1.00 60.69           H
ATOM   3760  NZ  LYS A 249     -10.393 -10.558 -27.784  1.00 60.69           N
ATOM   3761 1HZ  LYS A 249     -10.740  -9.696 -28.192  1.00 60.69           H
ATOM   3762 2HZ  LYS A 249     -10.820 -11.349 -28.252  1.00 60.69           H
ATOM   3763 3HZ  LYS A 249     -10.626 -10.582 -26.798  1.00 60.69           H
ATOM   3764  HN  LYS A 249      -4.836 -13.699 -27.361  1.00 60.69           H
ATOM   3765  N   HIS A 250      -3.641 -14.191 -24.587  1.00 64.21           N
ATOM   3766  CA  HIS A 250      -3.089 -14.892 -23.441  1.00 64.21           C
ATOM   3767  C   HIS A 250      -1.956 -14.064 -22.830  1.00 64.21           C
ATOM   3768  O   HIS A 250      -1.811 -14.008 -21.610  1.00 64.21           O
ATOM   3769  HA  HIS A 250      -3.894 -14.983 -22.712  1.00 64.21           H
ATOM   3770  CB  HIS A 250      -2.648 -16.305 -23.828  1.00 64.21           C
ATOM   3771 1HB  HIS A 250      -2.029 -16.248 -24.724  1.00 64.21           H
ATOM   3772 2HB  HIS A 250      -2.022 -16.710 -23.033  1.00 64.21           H
ATOM   3773  CG  HIS A 250      -3.793 -17.256 -24.083  1.00 64.21           C
ATOM   3774  ND1 HIS A 250      -4.640 -17.696 -23.081  1.00 64.21           N
ATOM   3775  HD1 HIS A 250      -4.586 -17.440 -22.116  1.00 64.21           H
ATOM   3776  CD2 HIS A 250      -4.221 -17.846 -25.236  1.00 64.21           C
ATOM   3777  HD2 HIS A 250      -3.776 -17.716 -26.222  1.00 64.21           H
ATOM   3778  CE1 HIS A 250      -5.533 -18.514 -23.618  1.00 64.21           C
ATOM   3779  HE1 HIS A 250      -6.336 -19.024 -23.085  1.00 64.21           H
ATOM   3780  NE2 HIS A 250      -5.272 -18.606 -24.953  1.00 64.21           N
ATOM   3781  HN  HIS A 250      -3.600 -14.694 -25.450  1.00 64.21           H
ATOM   3782  N   LYS A 251      -1.182 -13.442 -23.707  1.00 64.74           N
ATOM   3783  CA  LYS A 251       0.033 -12.766 -23.286  1.00 64.74           C
ATOM   3784  C   LYS A 251      -0.335 -11.523 -22.473  1.00 64.74           C
ATOM   3785  O   LYS A 251       0.223 -11.288 -21.403  1.00 64.74           O
ATOM   3786  HA  LYS A 251       0.581 -13.451 -22.639  1.00 64.74           H
ATOM   3787  CB  LYS A 251       0.928 -12.470 -24.491  1.00 64.74           C
ATOM   3788 1HB  LYS A 251       0.930 -13.325 -25.167  1.00 64.74           H
ATOM   3789 2HB  LYS A 251       0.524 -11.625 -25.049  1.00 64.74           H
ATOM   3790  CG  LYS A 251       2.359 -12.159 -24.049  1.00 64.74           C
ATOM   3791 1HG  LYS A 251       2.373 -11.234 -23.472  1.00 64.74           H
ATOM   3792 2HG  LYS A 251       2.720 -12.950 -23.392  1.00 64.74           H
ATOM   3793  CD  LYS A 251       3.290 -12.027 -25.256  1.00 64.74           C
ATOM   3794 1HD  LYS A 251       3.091 -12.833 -25.963  1.00 64.74           H
ATOM   3795 2HD  LYS A 251       3.086 -11.091 -25.776  1.00 64.74           H
ATOM   3796  CE  LYS A 251       4.757 -12.069 -24.825  1.00 64.74           C
ATOM   3797 1HE  LYS A 251       4.998 -11.177 -24.247  1.00 64.74           H
ATOM   3798 2HE  LYS A 251       4.926 -12.926 -24.173  1.00 64.74           H
ATOM   3799  NZ  LYS A 251       5.643 -12.156 -26.007  1.00 64.74           N
ATOM   3800 1HZ  LYS A 251       6.593 -12.337 -25.705  1.00 64.74           H
ATOM   3801 2HZ  LYS A 251       5.330 -12.910 -26.609  1.00 64.74           H
ATOM   3802 3HZ  LYS A 251       5.611 -11.281 -26.519  1.00 64.74           H
ATOM   3803  HN  LYS A 251      -1.373 -13.395 -24.688  1.00 64.74           H
ATOM   3804  N   ALA A 252      -1.274 -10.759 -23.014  1.00 63.34           N
ATOM   3805  CA  ALA A 252      -1.705  -9.532 -22.365  1.00 63.34           C
ATOM   3806  C   ALA A 252      -2.233  -9.858 -20.967  1.00 63.34           C
ATOM   3807  O   ALA A 252      -2.101  -9.053 -20.047  1.00 63.34           O
ATOM   3808  HA  ALA A 252      -0.835  -8.882 -22.274  1.00 63.34           H
ATOM   3809  CB  ALA A 252      -2.752  -8.835 -23.236  1.00 63.34           C
ATOM   3810 1HB  ALA A 252      -2.318  -8.599 -24.208  1.00 63.34           H
ATOM   3811 2HB  ALA A 252      -3.609  -9.495 -23.372  1.00 63.34           H
ATOM   3812 3HB  ALA A 252      -3.076  -7.915 -22.750  1.00 63.34           H
ATOM   3813  HN  ALA A 252      -1.735 -10.966 -23.876  1.00 63.34           H
ATOM   3814  N   LEU A 253      -2.820 -11.040 -20.851  1.00 69.51           N
ATOM   3815  CA  LEU A 253      -3.553 -11.398 -19.648  1.00 69.51           C
ATOM   3816  C   LEU A 253      -2.569 -11.890 -18.585  1.00 69.51           C
ATOM   3817  O   LEU A 253      -2.799 -11.707 -17.390  1.00 69.51           O
ATOM   3818  HA  LEU A 253      -4.036 -10.493 -19.280  1.00 69.51           H
ATOM   3819  CB  LEU A 253      -4.660 -12.402 -19.974  1.00 69.51           C
ATOM   3820 1HB  LEU A 253      -5.000 -12.220 -20.993  1.00 69.51           H
ATOM   3821 2HB  LEU A 253      -4.231 -13.404 -19.956  1.00 69.51           H
ATOM   3822  CG  LEU A 253      -5.877 -12.382 -19.048  1.00 69.51           C
ATOM   3823  HG  LEU A 253      -5.761 -11.554 -18.349  1.00 69.51           H
ATOM   3824  CD1 LEU A 253      -7.163 -12.131 -19.838  1.00 69.51           C
ATOM   3825 1HD1 LEU A 253      -7.095 -11.169 -20.346  1.00 69.51           H
ATOM   3826 2HD1 LEU A 253      -7.297 -12.923 -20.575  1.00 69.51           H
ATOM   3827 3HD1 LEU A 253      -8.013 -12.122 -19.156  1.00 69.51           H
ATOM   3828  CD2 LEU A 253      -5.956 -13.665 -18.218  1.00 69.51           C
ATOM   3829 1HD2 LEU A 253      -6.038 -14.524 -18.884  1.00 69.51           H
ATOM   3830 2HD2 LEU A 253      -5.056 -13.761 -17.611  1.00 69.51           H
ATOM   3831 3HD2 LEU A 253      -6.830 -13.625 -17.569  1.00 69.51           H
ATOM   3832  HN  LEU A 253      -2.800 -11.746 -21.559  1.00 69.51           H
ATOM   3833  N   LYS A 254      -1.494 -12.504 -19.057  1.00 72.23           N
ATOM   3834  CA  LYS A 254      -0.421 -12.921 -18.171  1.00 72.23           C
ATOM   3835  C   LYS A 254       0.006 -11.737 -17.301  1.00 72.23           C
ATOM   3836  O   LYS A 254       0.208 -11.887 -16.097  1.00 72.23           O
ATOM   3837  HA  LYS A 254      -0.818 -13.701 -17.521  1.00 72.23           H
ATOM   3838  CB  LYS A 254       0.726 -13.540 -18.972  1.00 72.23           C
ATOM   3839 1HB  LYS A 254       0.341 -14.339 -19.607  1.00 72.23           H
ATOM   3840 2HB  LYS A 254       1.159 -12.790 -19.633  1.00 72.23           H
ATOM   3841  CG  LYS A 254       1.807 -14.096 -18.043  1.00 72.23           C
ATOM   3842 1HG  LYS A 254       2.247 -13.283 -17.466  1.00 72.23           H
ATOM   3843 2HG  LYS A 254       1.359 -14.787 -17.330  1.00 72.23           H
ATOM   3844  CD  LYS A 254       2.899 -14.813 -18.840  1.00 72.23           C
ATOM   3845 1HD  LYS A 254       2.461 -15.635 -19.405  1.00 72.23           H
ATOM   3846 2HD  LYS A 254       3.336 -14.126 -19.564  1.00 72.23           H
ATOM   3847  CE  LYS A 254       3.991 -15.349 -17.913  1.00 72.23           C
ATOM   3848 1HE  LYS A 254       4.502 -14.519 -17.424  1.00 72.23           H
ATOM   3849 2HE  LYS A 254       3.544 -15.955 -17.126  1.00 72.23           H
ATOM   3850  NZ  LYS A 254       4.968 -16.158 -18.676  1.00 72.23           N
ATOM   3851 1HZ  LYS A 254       5.696 -16.487 -18.052  1.00 72.23           H
ATOM   3852 2HZ  LYS A 254       4.495 -16.953 -19.093  1.00 72.23           H
ATOM   3853 3HZ  LYS A 254       5.381 -15.589 -19.407  1.00 72.23           H
ATOM   3854  HN  LYS A 254      -1.351 -12.716 -20.023  1.00 72.23           H
ATOM   3855  N   VAL A 255       0.131 -10.586 -17.945  1.00 72.86           N
ATOM   3856  CA  VAL A 255       0.605  -9.394 -17.262  1.00 72.86           C
ATOM   3857  C   VAL A 255      -0.290  -9.112 -16.054  1.00 72.86           C
ATOM   3858  O   VAL A 255       0.203  -8.845 -14.960  1.00 72.86           O
ATOM   3859  HA  VAL A 255       1.616  -9.598 -16.910  1.00 72.86           H
ATOM   3860  CB  VAL A 255       0.673  -8.221 -18.243  1.00 72.86           C
ATOM   3861  HB  VAL A 255      -0.348  -7.911 -18.466  1.00 72.86           H
ATOM   3862  CG1 VAL A 255       1.401  -7.028 -17.621  1.00 72.86           C
ATOM   3863 1HG1 VAL A 255       0.870  -6.705 -16.726  1.00 72.86           H
ATOM   3864 2HG1 VAL A 255       2.417  -7.320 -17.355  1.00 72.86           H
ATOM   3865 3HG1 VAL A 255       1.435  -6.209 -18.339  1.00 72.86           H
ATOM   3866  CG2 VAL A 255       1.334  -8.643 -19.557  1.00 72.86           C
ATOM   3867 1HG2 VAL A 255       2.347  -8.991 -19.359  1.00 72.86           H
ATOM   3868 2HG2 VAL A 255       0.756  -9.447 -20.013  1.00 72.86           H
ATOM   3869 3HG2 VAL A 255       1.369  -7.790 -20.236  1.00 72.86           H
ATOM   3870  HN  VAL A 255      -0.086 -10.460 -18.913  1.00 72.86           H
ATOM   3871  N   THR A 256      -1.592  -9.182 -16.294  1.00 70.47           N
ATOM   3872  CA  THR A 256      -2.561  -8.805 -15.279  1.00 70.47           C
ATOM   3873  C   THR A 256      -2.504  -9.777 -14.099  1.00 70.47           C
ATOM   3874  O   THR A 256      -2.498  -9.357 -12.943  1.00 70.47           O
ATOM   3875  HA  THR A 256      -2.291  -7.821 -14.895  1.00 70.47           H
ATOM   3876  CB  THR A 256      -3.937  -8.734 -15.943  1.00 70.47           C
ATOM   3877  HB  THR A 256      -4.433  -9.704 -15.916  1.00 70.47           H
ATOM   3878  OG1 THR A 256      -3.670  -8.216 -17.243  1.00 70.47           O
ATOM   3879  HG1 THR A 256      -4.385  -8.504 -17.880  1.00 70.47           H
ATOM   3880  CG2 THR A 256      -4.843  -7.681 -15.302  1.00 70.47           C
ATOM   3881 1HG2 THR A 256      -4.377  -6.699 -15.389  1.00 70.47           H
ATOM   3882 2HG2 THR A 256      -4.990  -7.920 -14.248  1.00 70.47           H
ATOM   3883 3HG2 THR A 256      -5.807  -7.672 -15.810  1.00 70.47           H
ATOM   3884  HN  THR A 256      -1.985  -9.490 -17.160  1.00 70.47           H
ATOM   3885  N   ILE A 257      -2.464 -11.059 -14.432  1.00 74.64           N
ATOM   3886  CA  ILE A 257      -2.474 -12.097 -13.415  1.00 74.64           C
ATOM   3887  C   ILE A 257      -1.272 -11.907 -12.487  1.00 74.64           C
ATOM   3888  O   ILE A 257      -1.411 -11.963 -11.266  1.00 74.64           O
ATOM   3889  HA  ILE A 257      -3.385 -11.972 -12.829  1.00 74.64           H
ATOM   3890  CB  ILE A 257      -2.538 -13.482 -14.063  1.00 74.64           C
ATOM   3891  HB  ILE A 257      -1.764 -13.537 -14.828  1.00 74.64           H
ATOM   3892  CG1 ILE A 257      -3.882 -13.698 -14.762  1.00 74.64           C
ATOM   3893 1HG1 ILE A 257      -4.688 -13.647 -14.031  1.00 74.64           H
ATOM   3894 2HG1 ILE A 257      -4.053 -12.898 -15.483  1.00 74.64           H
ATOM   3895  CG2 ILE A 257      -2.241 -14.580 -13.040  1.00 74.64           C
ATOM   3896 1HG2 ILE A 257      -1.243 -14.433 -12.628  1.00 74.64           H
ATOM   3897 2HG2 ILE A 257      -2.976 -14.536 -12.236  1.00 74.64           H
ATOM   3898 3HG2 ILE A 257      -2.293 -15.554 -13.527  1.00 74.64           H
ATOM   3899  CD1 ILE A 257      -3.917 -15.051 -15.476  1.00 74.64           C
ATOM   3900 1HD1 ILE A 257      -3.124 -15.089 -16.222  1.00 74.64           H
ATOM   3901 2HD1 ILE A 257      -3.769 -15.849 -14.748  1.00 74.64           H
ATOM   3902 3HD1 ILE A 257      -4.883 -15.179 -15.964  1.00 74.64           H
ATOM   3903  HN  ILE A 257      -2.426 -11.391 -15.374  1.00 74.64           H
ATOM   3904  N   THR A 258      -0.119 -11.686 -13.102  1.00 78.41           N
ATOM   3905  CA  THR A 258       1.123 -11.596 -12.354  1.00 78.41           C
ATOM   3906  C   THR A 258       1.051 -10.455 -11.337  1.00 78.41           C
ATOM   3907  O   THR A 258       1.372 -10.642 -10.165  1.00 78.41           O
ATOM   3908  HA  THR A 258       1.252 -12.519 -11.790  1.00 78.41           H
ATOM   3909  CB  THR A 258       2.269 -11.445 -13.357  1.00 78.41           C
ATOM   3910  HB  THR A 258       2.194 -10.500 -13.894  1.00 78.41           H
ATOM   3911  OG1 THR A 258       2.183 -12.618 -14.161  1.00 78.41           O
ATOM   3912  HG1 THR A 258       1.571 -12.458 -14.936  1.00 78.41           H
ATOM   3913  CG2 THR A 258       3.644 -11.547 -12.694  1.00 78.41           C
ATOM   3914 1HG2 THR A 258       3.744 -12.521 -12.213  1.00 78.41           H
ATOM   3915 2HG2 THR A 258       3.746 -10.761 -11.946  1.00 78.41           H
ATOM   3916 3HG2 THR A 258       4.421 -11.433 -13.450  1.00 78.41           H
ATOM   3917  HN  THR A 258      -0.026 -11.570 -14.091  1.00 78.41           H
ATOM   3918  N   VAL A 259       0.628  -9.297 -11.824  1.00 75.89           N
ATOM   3919  CA  VAL A 259       0.553  -8.114 -10.983  1.00 75.89           C
ATOM   3920  C   VAL A 259      -0.404  -8.381  -9.819  1.00 75.89           C
ATOM   3921  O   VAL A 259      -0.112  -8.029  -8.678  1.00 75.89           O
ATOM   3922  HA  VAL A 259       1.550  -7.932 -10.582  1.00 75.89           H
ATOM   3923  CB  VAL A 259       0.150  -6.900 -11.822  1.00 75.89           C
ATOM   3924  HB  VAL A 259      -0.743  -7.165 -12.388  1.00 75.89           H
ATOM   3925  CG1 VAL A 259      -0.195  -5.707 -10.929  1.00 75.89           C
ATOM   3926 1HG1 VAL A 259      -1.026  -5.971 -10.275  1.00 75.89           H
ATOM   3927 2HG1 VAL A 259       0.672  -5.442 -10.325  1.00 75.89           H
ATOM   3928 3HG1 VAL A 259      -0.478  -4.858 -11.551  1.00 75.89           H
ATOM   3929  CG2 VAL A 259       1.249  -6.536 -12.823  1.00 75.89           C
ATOM   3930 1HG2 VAL A 259       2.167  -6.300 -12.284  1.00 75.89           H
ATOM   3931 2HG2 VAL A 259       1.426  -7.380 -13.490  1.00 75.89           H
ATOM   3932 3HG2 VAL A 259       0.937  -5.670 -13.406  1.00 75.89           H
ATOM   3933  HN  VAL A 259       0.339  -9.161 -12.772  1.00 75.89           H
ATOM   3934  N   LEU A 260      -1.528  -9.000 -10.149  1.00 75.95           N
ATOM   3935  CA  LEU A 260      -2.579  -9.216  -9.169  1.00 75.95           C
ATOM   3936  C   LEU A 260      -2.079 -10.186  -8.097  1.00 75.95           C
ATOM   3937  O   LEU A 260      -2.307  -9.973  -6.907  1.00 75.95           O
ATOM   3938  HA  LEU A 260      -2.787  -8.256  -8.696  1.00 75.95           H
ATOM   3939  CB  LEU A 260      -3.868  -9.670  -9.857  1.00 75.95           C
ATOM   3940 1HB  LEU A 260      -3.989  -9.094 -10.774  1.00 75.95           H
ATOM   3941 2HB  LEU A 260      -3.752 -10.714 -10.149  1.00 75.95           H
ATOM   3942  CG  LEU A 260      -5.150  -9.539  -9.033  1.00 75.95           C
ATOM   3943  HG  LEU A 260      -5.047 -10.157  -8.141  1.00 75.95           H
ATOM   3944  CD1 LEU A 260      -5.355  -8.098  -8.563  1.00 75.95           C
ATOM   3945 1HD1 LEU A 260      -4.510  -7.793  -7.946  1.00 75.95           H
ATOM   3946 2HD1 LEU A 260      -5.428  -7.440  -9.429  1.00 75.95           H
ATOM   3947 3HD1 LEU A 260      -6.274  -8.033  -7.979  1.00 75.95           H
ATOM   3948  CD2 LEU A 260      -6.358 -10.066  -9.810  1.00 75.95           C
ATOM   3949 1HD2 LEU A 260      -6.475  -9.495 -10.731  1.00 75.95           H
ATOM   3950 2HD2 LEU A 260      -6.203 -11.118 -10.052  1.00 75.95           H
ATOM   3951 3HD2 LEU A 260      -7.256  -9.962  -9.201  1.00 75.95           H
ATOM   3952  HN  LEU A 260      -1.725  -9.351 -11.065  1.00 75.95           H
ATOM   3953  N   THR A 261      -1.407 -11.231  -8.557  1.00 79.28           N
ATOM   3954  CA  THR A 261      -0.941 -12.275  -7.660  1.00 79.28           C
ATOM   3955  C   THR A 261       0.100 -11.718  -6.687  1.00 79.28           C
ATOM   3956  O   THR A 261       0.077 -12.035  -5.499  1.00 79.28           O
ATOM   3957  HA  THR A 261      -1.786 -12.617  -7.062  1.00 79.28           H
ATOM   3958  CB  THR A 261      -0.418 -13.432  -8.513  1.00 79.28           C
ATOM   3959  HB  THR A 261       0.411 -13.108  -9.142  1.00 79.28           H
ATOM   3960  OG1 THR A 261      -1.570 -13.901  -9.207  1.00 79.28           O
ATOM   3961  HG1 THR A 261      -1.609 -13.494 -10.120  1.00 79.28           H
ATOM   3962  CG2 THR A 261       0.021 -14.630  -7.669  1.00 79.28           C
ATOM   3963 1HG2 THR A 261      -0.826 -14.997  -7.090  1.00 79.28           H
ATOM   3964 2HG2 THR A 261       0.819 -14.325  -6.992  1.00 79.28           H
ATOM   3965 3HG2 THR A 261       0.384 -15.423  -8.323  1.00 79.28           H
ATOM   3966  HN  THR A 261      -1.181 -11.370  -9.521  1.00 79.28           H
ATOM   3967  N   VAL A 262       0.988 -10.896  -7.228  1.00 84.29           N
ATOM   3968  CA  VAL A 262       2.067 -10.334  -6.435  1.00 84.29           C
ATOM   3969  C   VAL A 262       1.479  -9.439  -5.342  1.00 84.29           C
ATOM   3970  O   VAL A 262       1.955  -9.445  -4.208  1.00 84.29           O
ATOM   3971  HA  VAL A 262       2.595 -11.163  -5.963  1.00 84.29           H
ATOM   3972  CB  VAL A 262       3.055  -9.598  -7.342  1.00 84.29           C
ATOM   3973  HB  VAL A 262       2.492  -8.884  -7.942  1.00 84.29           H
ATOM   3974  CG1 VAL A 262       4.079  -8.815  -6.517  1.00 84.29           C
ATOM   3975 1HG1 VAL A 262       3.562  -8.083  -5.897  1.00 84.29           H
ATOM   3976 2HG1 VAL A 262       4.635  -9.503  -5.880  1.00 84.29           H
ATOM   3977 3HG1 VAL A 262       4.769  -8.302  -7.187  1.00 84.29           H
ATOM   3978  CG2 VAL A 262       3.750 -10.570  -8.298  1.00 84.29           C
ATOM   3979 1HG2 VAL A 262       4.295 -11.319  -7.723  1.00 84.29           H
ATOM   3980 2HG2 VAL A 262       3.003 -11.063  -8.921  1.00 84.29           H
ATOM   3981 3HG2 VAL A 262       4.446 -10.021  -8.932  1.00 84.29           H
ATOM   3982  HN  VAL A 262       0.978 -10.615  -8.188  1.00 84.29           H
ATOM   3983  N   PHE A 263       0.453  -8.692  -5.722  1.00 79.31           N
ATOM   3984  CA  PHE A 263      -0.219  -7.811  -4.783  1.00 79.31           C
ATOM   3985  C   PHE A 263      -0.882  -8.609  -3.659  1.00 79.31           C
ATOM   3986  O   PHE A 263      -0.703  -8.298  -2.483  1.00 79.31           O
ATOM   3987  HA  PHE A 263       0.538  -7.151  -4.360  1.00 79.31           H
ATOM   3988  CB  PHE A 263      -1.300  -7.062  -5.567  1.00 79.31           C
ATOM   3989 1HB  PHE A 263      -0.836  -6.558  -6.414  1.00 79.31           H
ATOM   3990 2HB  PHE A 263      -2.006  -7.786  -5.974  1.00 79.31           H
ATOM   3991  CG  PHE A 263      -2.069  -6.032  -4.737  1.00 79.31           C
ATOM   3992  CD1 PHE A 263      -3.258  -6.368  -4.169  1.00 79.31           C
ATOM   3993  HD1 PHE A 263      -3.663  -7.371  -4.305  1.00 79.31           H
ATOM   3994  CD2 PHE A 263      -1.564  -4.781  -4.569  1.00 79.31           C
ATOM   3995  HD2 PHE A 263      -0.611  -4.512  -5.024  1.00 79.31           H
ATOM   3996  CE1 PHE A 263      -3.972  -5.412  -3.400  1.00 79.31           C
ATOM   3997  HE1 PHE A 263      -4.925  -5.680  -2.944  1.00 79.31           H
ATOM   3998  CE2 PHE A 263      -2.278  -3.825  -3.799  1.00 79.31           C
ATOM   3999  HE2 PHE A 263      -1.873  -2.822  -3.664  1.00 79.31           H
ATOM   4000  CZ  PHE A 263      -3.467  -4.160  -3.231  1.00 79.31           C
ATOM   4001  HZ  PHE A 263      -4.015  -3.426  -2.640  1.00 79.31           H
ATOM   4002  HN  PHE A 263       0.082  -8.683  -6.651  1.00 79.31           H
ATOM   4003  N   VAL A 264      -1.634  -9.624  -4.061  1.00 79.63           N
ATOM   4004  CA  VAL A 264      -2.336 -10.461  -3.103  1.00 79.63           C
ATOM   4005  C   VAL A 264      -1.341 -10.989  -2.068  1.00 79.63           C
ATOM   4006  O   VAL A 264      -1.548 -10.833  -0.866  1.00 79.63           O
ATOM   4007  HA  VAL A 264      -3.071  -9.835  -2.596  1.00 79.63           H
ATOM   4008  CB  VAL A 264      -3.087 -11.576  -3.834  1.00 79.63           C
ATOM   4009  HB  VAL A 264      -2.362 -12.136  -4.426  1.00 79.63           H
ATOM   4010  CG1 VAL A 264      -3.731 -12.545  -2.841  1.00 79.63           C
ATOM   4011 1HG1 VAL A 264      -2.958 -12.994  -2.218  1.00 79.63           H
ATOM   4012 2HG1 VAL A 264      -4.437 -12.003  -2.211  1.00 79.63           H
ATOM   4013 3HG1 VAL A 264      -4.258 -13.327  -3.387  1.00 79.63           H
ATOM   4014  CG2 VAL A 264      -4.130 -10.998  -4.792  1.00 79.63           C
ATOM   4015 1HG2 VAL A 264      -4.850 -10.403  -4.230  1.00 79.63           H
ATOM   4016 2HG2 VAL A 264      -3.635 -10.367  -5.531  1.00 79.63           H
ATOM   4017 3HG2 VAL A 264      -4.649 -11.812  -5.298  1.00 79.63           H
ATOM   4018  HN  VAL A 264      -1.767  -9.876  -5.020  1.00 79.63           H
ATOM   4019  N   LEU A 265      -0.281 -11.603  -2.573  1.00 84.73           N
ATOM   4020  CA  LEU A 265       0.590 -12.406  -1.732  1.00 84.73           C
ATOM   4021  C   LEU A 265       1.335 -11.492  -0.757  1.00 84.73           C
ATOM   4022  O   LEU A 265       1.698 -11.913   0.340  1.00 84.73           O
ATOM   4023  HA  LEU A 265      -0.043 -13.081  -1.156  1.00 84.73           H
ATOM   4024  CB  LEU A 265       1.514 -13.273  -2.590  1.00 84.73           C
ATOM   4025 1HB  LEU A 265       2.017 -12.629  -3.311  1.00 84.73           H
ATOM   4026 2HB  LEU A 265       2.286 -13.694  -1.946  1.00 84.73           H
ATOM   4027  CG  LEU A 265       0.843 -14.418  -3.351  1.00 84.73           C
ATOM   4028  HG  LEU A 265       0.060 -13.996  -3.981  1.00 84.73           H
ATOM   4029  CD1 LEU A 265       1.839 -15.119  -4.276  1.00 84.73           C
ATOM   4030 1HD1 LEU A 265       2.232 -14.403  -4.998  1.00 84.73           H
ATOM   4031 2HD1 LEU A 265       2.660 -15.526  -3.685  1.00 84.73           H
ATOM   4032 3HD1 LEU A 265       1.336 -15.929  -4.805  1.00 84.73           H
ATOM   4033  CD2 LEU A 265       0.169 -15.397  -2.387  1.00 84.73           C
ATOM   4034 1HD2 LEU A 265       0.916 -15.816  -1.713  1.00 84.73           H
ATOM   4035 2HD2 LEU A 265      -0.590 -14.871  -1.807  1.00 84.73           H
ATOM   4036 3HD2 LEU A 265      -0.300 -16.201  -2.955  1.00 84.73           H
ATOM   4037  HN  LEU A 265      -0.015 -11.559  -3.536  1.00 84.73           H
ATOM   4038  N   SER A 266       1.540 -10.258  -1.192  1.00 87.97           N
ATOM   4039  CA  SER A 266       2.305  -9.304  -0.406  1.00 87.97           C
ATOM   4040  C   SER A 266       1.414  -8.676   0.667  1.00 87.97           C
ATOM   4041  O   SER A 266       1.852  -8.464   1.796  1.00 87.97           O
ATOM   4042  HA  SER A 266       3.105  -9.885   0.053  1.00 87.97           H
ATOM   4043  CB  SER A 266       2.911  -8.217  -1.297  1.00 87.97           C
ATOM   4044 1HB  SER A 266       3.449  -7.500  -0.677  1.00 87.97           H
ATOM   4045 2HB  SER A 266       3.640  -8.666  -1.971  1.00 87.97           H
ATOM   4046  OG  SER A 266       1.918  -7.535  -2.057  1.00 87.97           O
ATOM   4047  HG  SER A 266       1.741  -8.028  -2.909  1.00 87.97           H
ATOM   4048  HN  SER A 266       1.194  -9.907  -2.063  1.00 87.97           H
ATOM   4049  N   GLN A 267       0.179  -8.395   0.275  1.00 86.30           N
ATOM   4050  CA  GLN A 267      -0.702  -7.588   1.102  1.00 86.30           C
ATOM   4051  C   GLN A 267      -1.485  -8.478   2.069  1.00 86.30           C
ATOM   4052  O   GLN A 267      -1.835  -8.050   3.168  1.00 86.30           O
ATOM   4053  HA  GLN A 267      -0.046  -6.922   1.661  1.00 86.30           H
ATOM   4054  CB  GLN A 267      -1.649  -6.752   0.239  1.00 86.30           C
ATOM   4055 1HB  GLN A 267      -2.243  -7.408  -0.398  1.00 86.30           H
ATOM   4056 2HB  GLN A 267      -2.347  -6.210   0.877  1.00 86.30           H
ATOM   4057  CG  GLN A 267      -0.869  -5.761  -0.628  1.00 86.30           C
ATOM   4058 1HG  GLN A 267      -0.191  -6.304  -1.287  1.00 86.30           H
ATOM   4059 2HG  GLN A 267      -1.559  -5.208  -1.266  1.00 86.30           H
ATOM   4060  CD  GLN A 267      -0.072  -4.783   0.238  1.00 86.30           C
ATOM   4061  OE1 GLN A 267      -0.516  -4.335   1.282  1.00 86.30           O
ATOM   4062  NE2 GLN A 267       1.126  -4.479  -0.252  1.00 86.30           N
ATOM   4063 1HE2 GLN A 267       1.430  -4.882  -1.116  1.00 86.30           H
ATOM   4064 2HE2 GLN A 267       1.723  -3.847   0.242  1.00 86.30           H
ATOM   4065  HN  GLN A 267      -0.219  -8.709  -0.587  1.00 86.30           H
ATOM   4066  N   PHE A 268      -1.737  -9.701   1.626  1.00 87.03           N
ATOM   4067  CA  PHE A 268      -2.621 -10.594   2.355  1.00 87.03           C
ATOM   4068  C   PHE A 268      -2.104 -10.840   3.774  1.00 87.03           C
ATOM   4069  O   PHE A 268      -2.839 -10.667   4.745  1.00 87.03           O
ATOM   4070  HA  PHE A 268      -3.598 -10.113   2.404  1.00 87.03           H
ATOM   4071  CB  PHE A 268      -2.641 -11.922   1.596  1.00 87.03           C
ATOM   4072 1HB  PHE A 268      -2.982 -11.741   0.576  1.00 87.03           H
ATOM   4073 2HB  PHE A 268      -1.623 -12.306   1.528  1.00 87.03           H
ATOM   4074  CG  PHE A 268      -3.532 -12.991   2.233  1.00 87.03           C
ATOM   4075  CD1 PHE A 268      -2.986 -13.935   3.046  1.00 87.03           C
ATOM   4076  HD1 PHE A 268      -1.914 -13.930   3.243  1.00 87.03           H
ATOM   4077  CD2 PHE A 268      -4.870 -12.996   1.987  1.00 87.03           C
ATOM   4078  HD2 PHE A 268      -5.307 -12.240   1.336  1.00 87.03           H
ATOM   4079  CE1 PHE A 268      -3.813 -14.926   3.638  1.00 87.03           C
ATOM   4080  HE1 PHE A 268      -3.376 -15.683   4.289  1.00 87.03           H
ATOM   4081  CE2 PHE A 268      -5.696 -13.987   2.579  1.00 87.03           C
ATOM   4082  HE2 PHE A 268      -6.769 -13.992   2.382  1.00 87.03           H
ATOM   4083  CZ  PHE A 268      -5.151 -14.931   3.392  1.00 87.03           C
ATOM   4084  HZ  PHE A 268      -5.785 -15.692   3.846  1.00 87.03           H
ATOM   4085  HN  PHE A 268      -1.349 -10.083   0.787  1.00 87.03           H
ATOM   4086  N   PRO A 269      -0.835 -11.245   3.920  1.00 91.70           N
ATOM   4087  CA  PRO A 269      -0.304 -11.601   5.238  1.00 91.70           C
ATOM   4088  C   PRO A 269      -0.523 -10.502   6.264  1.00 91.70           C
ATOM   4089  O   PRO A 269      -0.924 -10.775   7.395  1.00 91.70           O
ATOM   4090  HA  PRO A 269      -0.832 -12.469   5.632  1.00 91.70           H
ATOM   4091  CB  PRO A 269       1.184 -11.844   4.975  1.00 91.70           C
ATOM   4092 1HB  PRO A 269       1.771 -10.939   5.128  1.00 91.70           H
ATOM   4093 2HB  PRO A 269       1.591 -12.604   5.642  1.00 91.70           H
ATOM   4094  CG  PRO A 269       1.216 -12.297   3.520  1.00 91.70           C
ATOM   4095 1HG  PRO A 269       2.205 -12.172   3.079  1.00 91.70           H
ATOM   4096 2HG  PRO A 269       0.967 -13.353   3.419  1.00 91.70           H
ATOM   4097  CD  PRO A 269       0.180 -11.400   2.862  1.00 91.70           C
ATOM   4098 1HD  PRO A 269       0.603 -10.439   2.570  1.00 91.70           H
ATOM   4099 2HD  PRO A 269      -0.231 -11.851   1.959  1.00 91.70           H
ATOM   4100  N   TYR A 270      -0.252  -9.277   5.840  1.00 91.03           N
ATOM   4101  CA  TYR A 270      -0.335  -8.138   6.738  1.00 91.03           C
ATOM   4102  C   TYR A 270      -1.770  -7.929   7.227  1.00 91.03           C
ATOM   4103  O   TYR A 270      -1.997  -7.700   8.414  1.00 91.03           O
ATOM   4104  HA  TYR A 270       0.308  -8.338   7.595  1.00 91.03           H
ATOM   4105  CB  TYR A 270       0.093  -6.920   5.916  1.00 91.03           C
ATOM   4106 1HB  TYR A 270       1.154  -7.008   5.682  1.00 91.03           H
ATOM   4107 2HB  TYR A 270      -0.444  -6.928   4.968  1.00 91.03           H
ATOM   4108  CG  TYR A 270      -0.152  -5.581   6.614  1.00 91.03           C
ATOM   4109  CD1 TYR A 270      -1.115  -4.718   6.133  1.00 91.03           C
ATOM   4110  HD1 TYR A 270      -1.701  -4.991   5.255  1.00 91.03           H
ATOM   4111  CD2 TYR A 270       0.591  -5.236   7.725  1.00 91.03           C
ATOM   4112  HD2 TYR A 270       1.352  -5.918   8.105  1.00 91.03           H
ATOM   4113  CE1 TYR A 270      -1.345  -3.457   6.790  1.00 91.03           C
ATOM   4114  HE1 TYR A 270      -2.103  -2.766   6.420  1.00 91.03           H
ATOM   4115  CE2 TYR A 270       0.360  -3.976   8.382  1.00 91.03           C
ATOM   4116  HE2 TYR A 270       0.940  -3.691   9.260  1.00 91.03           H
ATOM   4117  CZ  TYR A 270      -0.596  -3.149   7.882  1.00 91.03           C
ATOM   4118  OH  TYR A 270      -0.814  -1.958   8.502  1.00 91.03           O
ATOM   4119  HH  TYR A 270      -0.161  -1.838   9.250  1.00 91.03           H
ATOM   4120  HN  TYR A 270       0.020  -9.057   4.903  1.00 91.03           H
ATOM   4121  N   ASN A 271      -2.700  -8.015   6.288  1.00 88.38           N
ATOM   4122  CA  ASN A 271      -4.098  -7.765   6.594  1.00 88.38           C
ATOM   4123  C   ASN A 271      -4.611  -8.853   7.540  1.00 88.38           C
ATOM   4124  O   ASN A 271      -5.512  -8.609   8.341  1.00 88.38           O
ATOM   4125  HA  ASN A 271      -4.119  -6.774   7.048  1.00 88.38           H
ATOM   4126  CB  ASN A 271      -4.954  -7.798   5.326  1.00 88.38           C
ATOM   4127 1HB  ASN A 271      -4.636  -8.624   4.690  1.00 88.38           H
ATOM   4128 2HB  ASN A 271      -5.995  -7.983   5.591  1.00 88.38           H
ATOM   4129  CG  ASN A 271      -4.843  -6.482   4.555  1.00 88.38           C
ATOM   4130  OD1 ASN A 271      -5.358  -5.451   4.958  1.00 88.38           O
ATOM   4131  ND2 ASN A 271      -4.146  -6.573   3.426  1.00 88.38           N
ATOM   4132 1HD2 ASN A 271      -3.749  -7.449   3.153  1.00 88.38           H
ATOM   4133 2HD2 ASN A 271      -4.017  -5.765   2.851  1.00 88.38           H
ATOM   4134  HN  ASN A 271      -2.512  -8.251   5.334  1.00 88.38           H
ATOM   4135  N   CYS A 272      -4.016 -10.030   7.415  1.00 90.88           N
ATOM   4136  CA  CYS A 272      -4.358 -11.138   8.290  1.00 90.88           C
ATOM   4137  C   CYS A 272      -4.036 -10.730   9.729  1.00 90.88           C
ATOM   4138  O   CYS A 272      -4.855 -10.913  10.628  1.00 90.88           O
ATOM   4139  HA  CYS A 272      -5.426 -11.315   8.168  1.00 90.88           H
ATOM   4140  CB  CYS A 272      -3.633 -12.423   7.886  1.00 90.88           C
ATOM   4141 1HB  CYS A 272      -2.571 -12.222   7.742  1.00 90.88           H
ATOM   4142 2HB  CYS A 272      -3.712 -13.161   8.683  1.00 90.88           H
ATOM   4143  SG  CYS A 272      -4.356 -13.090   6.343  1.00 90.88           S
ATOM   4144  HG  CYS A 272      -3.778 -12.212   5.528  1.00 90.88           H
ATOM   4145  HN  CYS A 272      -3.313 -10.232   6.732  1.00 90.88           H
ATOM   4146  N   ILE A 273      -2.841 -10.184   9.903  1.00 92.57           N
ATOM   4147  CA  ILE A 273      -2.390  -9.775  11.222  1.00 92.57           C
ATOM   4148  C   ILE A 273      -3.252  -8.610  11.712  1.00 92.57           C
ATOM   4149  O   ILE A 273      -3.605  -8.546  12.889  1.00 92.57           O
ATOM   4150  HA  ILE A 273      -2.537 -10.620  11.895  1.00 92.57           H
ATOM   4151  CB  ILE A 273      -0.892  -9.466  11.204  1.00 92.57           C
ATOM   4152  HB  ILE A 273      -0.709  -8.705  10.445  1.00 92.57           H
ATOM   4153  CG1 ILE A 273      -0.082 -10.702  10.809  1.00 92.57           C
ATOM   4154 1HG1 ILE A 273      -0.394 -11.047   9.823  1.00 92.57           H
ATOM   4155 2HG1 ILE A 273       0.974 -10.442  10.735  1.00 92.57           H
ATOM   4156  CG2 ILE A 273      -0.435  -8.885  12.544  1.00 92.57           C
ATOM   4157 1HG2 ILE A 273      -0.979  -7.963  12.745  1.00 92.57           H
ATOM   4158 2HG2 ILE A 273      -0.634  -9.605  13.338  1.00 92.57           H
ATOM   4159 3HG2 ILE A 273       0.634  -8.675  12.503  1.00 92.57           H
ATOM   4160  CD1 ILE A 273      -0.265 -11.827  11.830  1.00 92.57           C
ATOM   4161 1HD1 ILE A 273       0.072 -11.487  12.809  1.00 92.57           H
ATOM   4162 2HD1 ILE A 273      -1.318 -12.101  11.883  1.00 92.57           H
ATOM   4163 3HD1 ILE A 273       0.322 -12.694  11.525  1.00 92.57           H
ATOM   4164  HN  ILE A 273      -2.188 -10.021   9.163  1.00 92.57           H
ATOM   4165  N   LEU A 274      -3.567  -7.717  10.785  1.00 91.24           N
ATOM   4166  CA  LEU A 274      -4.359  -6.544  11.114  1.00 91.24           C
ATOM   4167  C   LEU A 274      -5.731  -6.988  11.626  1.00 91.24           C
ATOM   4168  O   LEU A 274      -6.302  -6.352  12.511  1.00 91.24           O
ATOM   4169  HA  LEU A 274      -3.844  -6.017  11.918  1.00 91.24           H
ATOM   4170  CB  LEU A 274      -4.427  -5.591   9.919  1.00 91.24           C
ATOM   4171 1HB  LEU A 274      -3.438  -5.540   9.463  1.00 91.24           H
ATOM   4172 2HB  LEU A 274      -5.099  -6.020   9.176  1.00 91.24           H
ATOM   4173  CG  LEU A 274      -4.892  -4.166  10.224  1.00 91.24           C
ATOM   4174  HG  LEU A 274      -5.785  -4.223  10.845  1.00 91.24           H
ATOM   4175  CD1 LEU A 274      -3.834  -3.403  11.023  1.00 91.24           C
ATOM   4176 1HD1 LEU A 274      -3.648  -3.919  11.965  1.00 91.24           H
ATOM   4177 2HD1 LEU A 274      -2.909  -3.354  10.448  1.00 91.24           H
ATOM   4178 3HD1 LEU A 274      -4.189  -2.393  11.226  1.00 91.24           H
ATOM   4179  CD2 LEU A 274      -5.281  -3.430   8.940  1.00 91.24           C
ATOM   4180 1HD2 LEU A 274      -4.419  -3.382   8.273  1.00 91.24           H
ATOM   4181 2HD2 LEU A 274      -6.092  -3.964   8.446  1.00 91.24           H
ATOM   4182 3HD2 LEU A 274      -5.607  -2.419   9.185  1.00 91.24           H
ATOM   4183  HN  LEU A 274      -3.290  -7.785   9.827  1.00 91.24           H
ATOM   4184  N   LEU A 275      -6.219  -8.075  11.048  1.00 92.69           N
ATOM   4185  CA  LEU A 275      -7.492  -8.638  11.467  1.00 92.69           C
ATOM   4186  C   LEU A 275      -7.389  -9.092  12.924  1.00 92.69           C
ATOM   4187  O   LEU A 275      -8.264  -8.793  13.735  1.00 92.69           O
ATOM   4188  HA  LEU A 275      -8.236  -7.844  11.405  1.00 92.69           H
ATOM   4189  CB  LEU A 275      -7.929  -9.746  10.507  1.00 92.69           C
ATOM   4190 1HB  LEU A 275      -8.058  -9.311   9.516  1.00 92.69           H
ATOM   4191 2HB  LEU A 275      -7.122 -10.475  10.433  1.00 92.69           H
ATOM   4192  CG  LEU A 275      -9.215 -10.487  10.879  1.00 92.69           C
ATOM   4193  HG  LEU A 275      -9.111 -10.862  11.897  1.00 92.69           H
ATOM   4194  CD1 LEU A 275     -10.417  -9.539  10.868  1.00 92.69           C
ATOM   4195 1HD1 LEU A 275     -10.254  -8.737  11.588  1.00 92.69           H
ATOM   4196 2HD1 LEU A 275     -10.534  -9.114   9.871  1.00 92.69           H
ATOM   4197 3HD1 LEU A 275     -11.317 -10.091  11.136  1.00 92.69           H
ATOM   4198  CD2 LEU A 275      -9.433 -11.699   9.971  1.00 92.69           C
ATOM   4199 1HD2 LEU A 275      -9.507 -11.368   8.935  1.00 92.69           H
ATOM   4200 2HD2 LEU A 275      -8.592 -12.385  10.074  1.00 92.69           H
ATOM   4201 3HD2 LEU A 275     -10.353 -12.207  10.257  1.00 92.69           H
ATOM   4202  HN  LEU A 275      -5.762  -8.569  10.308  1.00 92.69           H
ATOM   4203  N   VAL A 276      -6.311  -9.807  13.213  1.00 94.06           N
ATOM   4204  CA  VAL A 276      -6.091 -10.320  14.555  1.00 94.06           C
ATOM   4205  C   VAL A 276      -6.078  -9.154  15.546  1.00 94.06           C
ATOM   4206  O   VAL A 276      -6.719  -9.219  16.594  1.00 94.06           O
ATOM   4207  HA  VAL A 276      -6.926 -10.977  14.797  1.00 94.06           H
ATOM   4208  CB  VAL A 276      -4.807 -11.151  14.593  1.00 94.06           C
ATOM   4209  HB  VAL A 276      -3.995 -10.532  14.211  1.00 94.06           H
ATOM   4210  CG1 VAL A 276      -4.456 -11.553  16.027  1.00 94.06           C
ATOM   4211 1HG1 VAL A 276      -4.310 -10.657  16.630  1.00 94.06           H
ATOM   4212 2HG1 VAL A 276      -5.269 -12.146  16.447  1.00 94.06           H
ATOM   4213 3HG1 VAL A 276      -3.540 -12.143  16.025  1.00 94.06           H
ATOM   4214  CG2 VAL A 276      -4.924 -12.382  13.691  1.00 94.06           C
ATOM   4215 1HG2 VAL A 276      -5.753 -13.003  14.030  1.00 94.06           H
ATOM   4216 2HG2 VAL A 276      -5.104 -12.064  12.664  1.00 94.06           H
ATOM   4217 3HG2 VAL A 276      -3.998 -12.955  13.737  1.00 94.06           H
ATOM   4218  HN  VAL A 276      -5.598 -10.036  12.551  1.00 94.06           H
ATOM   4219  N   GLN A 277      -5.340  -8.116  15.180  1.00 92.90           N
ATOM   4220  CA  GLN A 277      -5.230  -6.941  16.027  1.00 92.90           C
ATOM   4221  C   GLN A 277      -6.607  -6.309  16.241  1.00 92.90           C
ATOM   4222  O   GLN A 277      -6.873  -5.735  17.295  1.00 92.90           O
ATOM   4223  HA  GLN A 277      -4.838  -7.304  16.977  1.00 92.90           H
ATOM   4224  CB  GLN A 277      -4.248  -5.928  15.434  1.00 92.90           C
ATOM   4225 1HB  GLN A 277      -4.472  -5.773  14.379  1.00 92.90           H
ATOM   4226 2HB  GLN A 277      -4.368  -4.965  15.931  1.00 92.90           H
ATOM   4227  CG  GLN A 277      -2.804  -6.410  15.588  1.00 92.90           C
ATOM   4228 1HG  GLN A 277      -2.590  -6.601  16.640  1.00 92.90           H
ATOM   4229 2HG  GLN A 277      -2.673  -7.354  15.060  1.00 92.90           H
ATOM   4230  CD  GLN A 277      -1.819  -5.374  15.042  1.00 92.90           C
ATOM   4231  OE1 GLN A 277      -2.152  -4.534  14.223  1.00 92.90           O
ATOM   4232  NE2 GLN A 277      -0.590  -5.480  15.541  1.00 92.90           N
ATOM   4233 1HE2 GLN A 277      -0.383  -6.193  16.211  1.00 92.90           H
ATOM   4234 2HE2 GLN A 277       0.125  -4.847  15.246  1.00 92.90           H
ATOM   4235  HN  GLN A 277      -4.826  -8.070  14.324  1.00 92.90           H
ATOM   4236  N   THR A 278      -7.445  -6.436  15.222  1.00 92.77           N
ATOM   4237  CA  THR A 278      -8.786  -5.881  15.284  1.00 92.77           C
ATOM   4238  C   THR A 278      -9.619  -6.614  16.337  1.00 92.77           C
ATOM   4239  O   THR A 278     -10.279  -5.983  17.162  1.00 92.77           O
ATOM   4240  HA  THR A 278      -8.714  -4.841  15.601  1.00 92.77           H
ATOM   4241  CB  THR A 278      -9.390  -5.945  13.880  1.00 92.77           C
ATOM   4242  HB  THR A 278      -9.613  -6.975  13.599  1.00 92.77           H
ATOM   4243  OG1 THR A 278      -8.434  -5.278  13.060  1.00 92.77           O
ATOM   4244  HG1 THR A 278      -7.718  -5.918  12.780  1.00 92.77           H
ATOM   4245  CG2 THR A 278     -10.654  -5.094  13.746  1.00 92.77           C
ATOM   4246 1HG2 THR A 278     -10.415  -4.052  13.961  1.00 92.77           H
ATOM   4247 2HG2 THR A 278     -11.406  -5.447  14.451  1.00 92.77           H
ATOM   4248 3HG2 THR A 278     -11.041  -5.175  12.730  1.00 92.77           H
ATOM   4249  HN  THR A 278      -7.221  -6.907  14.369  1.00 92.77           H
ATOM   4250  N   ILE A 279      -9.562  -7.936  16.276  1.00 94.33           N
ATOM   4251  CA  ILE A 279     -10.351  -8.763  17.173  1.00 94.33           C
ATOM   4252  C   ILE A 279      -9.900  -8.516  18.615  1.00 94.33           C
ATOM   4253  O   ILE A 279     -10.728  -8.415  19.519  1.00 94.33           O
ATOM   4254  HA  ILE A 279     -11.390  -8.448  17.078  1.00 94.33           H
ATOM   4255  CB  ILE A 279     -10.282 -10.231  16.750  1.00 94.33           C
ATOM   4256  HB  ILE A 279      -9.233 -10.523  16.698  1.00 94.33           H
ATOM   4257  CG1 ILE A 279     -10.875 -10.428  15.353  1.00 94.33           C
ATOM   4258 1HG1 ILE A 279     -11.961 -10.351  15.401  1.00 94.33           H
ATOM   4259 2HG1 ILE A 279     -10.528  -9.633  14.692  1.00 94.33           H
ATOM   4260  CG2 ILE A 279     -10.951 -11.134  17.789  1.00 94.33           C
ATOM   4261 1HG2 ILE A 279     -10.444 -11.022  18.747  1.00 94.33           H
ATOM   4262 2HG2 ILE A 279     -11.998 -10.850  17.896  1.00 94.33           H
ATOM   4263 3HG2 ILE A 279     -10.887 -12.172  17.463  1.00 94.33           H
ATOM   4264  CD1 ILE A 279     -10.479 -11.788  14.776  1.00 94.33           C
ATOM   4265 1HD1 ILE A 279      -9.393 -11.851  14.706  1.00 94.33           H
ATOM   4266 2HD1 ILE A 279     -10.848 -12.580  15.427  1.00 94.33           H
ATOM   4267 3HD1 ILE A 279     -10.914 -11.902  13.783  1.00 94.33           H
ATOM   4268  HN  ILE A 279      -8.990  -8.442  15.629  1.00 94.33           H
ATOM   4269  N   ASP A 280      -8.589  -8.427  18.784  1.00 93.95           N
ATOM   4270  CA  ASP A 280      -8.015  -8.262  20.109  1.00 93.95           C
ATOM   4271  C   ASP A 280      -8.350  -6.865  20.635  1.00 93.95           C
ATOM   4272  O   ASP A 280      -8.551  -6.681  21.834  1.00 93.95           O
ATOM   4273  HA  ASP A 280      -8.460  -9.053  20.713  1.00 93.95           H
ATOM   4274  CB  ASP A 280      -6.492  -8.401  20.070  1.00 93.95           C
ATOM   4275 1HB  ASP A 280      -6.220  -9.317  19.546  1.00 93.95           H
ATOM   4276 2HB  ASP A 280      -6.062  -7.572  19.508  1.00 93.95           H
ATOM   4277  CG  ASP A 280      -5.908  -8.423  21.484  1.00 93.95           C
ATOM   4278  OD1 ASP A 280      -6.438  -9.202  22.305  1.00 93.95           O
ATOM   4279  OD2 ASP A 280      -4.944  -7.660  21.712  1.00 93.95           O
ATOM   4280  HN  ASP A 280      -7.925  -8.465  18.037  1.00 93.95           H
ATOM   4281  N   ALA A 281      -8.399  -5.916  19.711  1.00 91.77           N
ATOM   4282  CA  ALA A 281      -8.734  -4.546  20.063  1.00 91.77           C
ATOM   4283  C   ALA A 281     -10.140  -4.508  20.666  1.00 91.77           C
ATOM   4284  O   ALA A 281     -10.441  -3.649  21.493  1.00 91.77           O
ATOM   4285  HA  ALA A 281      -8.017  -4.212  20.812  1.00 91.77           H
ATOM   4286  CB  ALA A 281      -8.606  -3.656  18.825  1.00 91.77           C
ATOM   4287 1HB  ALA A 281      -7.582  -3.695  18.454  1.00 91.77           H
ATOM   4288 2HB  ALA A 281      -9.288  -4.009  18.052  1.00 91.77           H
ATOM   4289 3HB  ALA A 281      -8.857  -2.628  19.090  1.00 91.77           H
ATOM   4290  HN  ALA A 281      -8.216  -6.070  18.740  1.00 91.77           H
ATOM   4291  N   TYR A 282     -10.963  -5.449  20.228  1.00 90.43           N
ATOM   4292  CA  TYR A 282     -12.332  -5.528  20.707  1.00 90.43           C
ATOM   4293  C   TYR A 282     -12.433  -6.433  21.936  1.00 90.43           C
ATOM   4294  O   TYR A 282     -13.026  -6.053  22.944  1.00 90.43           O
ATOM   4295  HA  TYR A 282     -12.652  -4.522  20.979  1.00 90.43           H
ATOM   4296  CB  TYR A 282     -13.143  -6.145  19.565  1.00 90.43           C
ATOM   4297 1HB  TYR A 282     -12.976  -5.564  18.659  1.00 90.43           H
ATOM   4298 2HB  TYR A 282     -12.772  -7.152  19.372  1.00 90.43           H
ATOM   4299  CG  TYR A 282     -14.647  -6.216  19.838  1.00 90.43           C
ATOM   4300  CD1 TYR A 282     -15.227  -7.415  20.201  1.00 90.43           C
ATOM   4301  HD1 TYR A 282     -14.613  -8.311  20.293  1.00 90.43           H
ATOM   4302  CD2 TYR A 282     -15.424  -5.081  19.721  1.00 90.43           C
ATOM   4303  HD2 TYR A 282     -14.966  -4.134  19.435  1.00 90.43           H
ATOM   4304  CE1 TYR A 282     -16.642  -7.481  20.457  1.00 90.43           C
ATOM   4305  HE1 TYR A 282     -17.113  -8.422  20.744  1.00 90.43           H
ATOM   4306  CE2 TYR A 282     -16.839  -5.148  19.978  1.00 90.43           C
ATOM   4307  HE2 TYR A 282     -17.464  -4.259  19.889  1.00 90.43           H
ATOM   4308  CZ  TYR A 282     -17.378  -6.345  20.333  1.00 90.43           C
ATOM   4309  OH  TYR A 282     -18.715  -6.407  20.575  1.00 90.43           O
ATOM   4310  HH  TYR A 282     -18.971  -7.336  20.843  1.00 90.43           H
ATOM   4311  HN  TYR A 282     -10.708  -6.148  19.560  1.00 90.43           H
ATOM   4312  N   ALA A 283     -11.844  -7.614  21.811  1.00 91.99           N
ATOM   4313  CA  ALA A 283     -12.106  -8.684  22.758  1.00 91.99           C
ATOM   4314  C   ALA A 283     -11.031  -8.671  23.847  1.00 91.99           C
ATOM   4315  O   ALA A 283     -11.232  -9.220  24.929  1.00 91.99           O
ATOM   4316  HA  ALA A 283     -13.077  -8.492  23.215  1.00 91.99           H
ATOM   4317  CB  ALA A 283     -12.167 -10.020  22.015  1.00 91.99           C
ATOM   4318 1HB  ALA A 283     -12.965  -9.987  21.273  1.00 91.99           H
ATOM   4319 2HB  ALA A 283     -11.215 -10.202  21.516  1.00 91.99           H
ATOM   4320 3HB  ALA A 283     -12.364 -10.823  22.725  1.00 91.99           H
ATOM   4321  HN  ALA A 283     -11.200  -7.843  21.082  1.00 91.99           H
ATOM   4322  N   MET A 284      -9.913  -8.039  23.522  1.00 90.30           N
ATOM   4323  CA  MET A 284      -8.788  -7.989  24.440  1.00 90.30           C
ATOM   4324  C   MET A 284      -8.477  -9.378  25.002  1.00 90.30           C
ATOM   4325  O   MET A 284      -8.339  -9.545  26.212  1.00 90.30           O
ATOM   4326  HA  MET A 284      -7.944  -7.631  23.850  1.00 90.30           H
ATOM   4327  CB  MET A 284      -9.109  -7.033  25.590  1.00 90.30           C
ATOM   4328 1HB  MET A 284     -10.038  -7.338  26.073  1.00 90.30           H
ATOM   4329 2HB  MET A 284      -8.324  -7.090  26.345  1.00 90.30           H
ATOM   4330  CG  MET A 284      -9.238  -5.594  25.088  1.00 90.30           C
ATOM   4331 1HG  MET A 284      -8.271  -5.236  24.734  1.00 90.30           H
ATOM   4332 2HG  MET A 284      -9.921  -5.556  24.239  1.00 90.30           H
ATOM   4333  SD  MET A 284      -9.835  -4.540  26.399  1.00 90.30           S
ATOM   4334  CE  MET A 284     -11.592  -4.815  26.241  1.00 90.30           C
ATOM   4335 1HE  MET A 284     -11.919  -4.513  25.247  1.00 90.30           H
ATOM   4336 2HE  MET A 284     -11.809  -5.873  26.390  1.00 90.30           H
ATOM   4337 3HE  MET A 284     -12.120  -4.227  26.992  1.00 90.30           H
ATOM   4338  HN  MET A 284      -9.770  -7.567  22.652  1.00 90.30           H
ATOM   4339  N   PHE A 285      -8.376 -10.339  24.095  1.00 90.71           N
ATOM   4340  CA  PHE A 285      -8.259 -11.732  24.491  1.00 90.71           C
ATOM   4341  C   PHE A 285      -6.793 -12.126  24.683  1.00 90.71           C
ATOM   4342  O   PHE A 285      -6.497 -13.161  25.278  1.00 90.71           O
ATOM   4343  HA  PHE A 285      -8.791 -11.846  25.435  1.00 90.71           H
ATOM   4344  CB  PHE A 285      -8.855 -12.571  23.359  1.00 90.71           C
ATOM   4345 1HB  PHE A 285      -9.006 -13.590  23.715  1.00 90.71           H
ATOM   4346 2HB  PHE A 285      -9.838 -12.174  23.105  1.00 90.71           H
ATOM   4347  CG  PHE A 285      -7.995 -12.611  22.094  1.00 90.71           C
ATOM   4348  CD1 PHE A 285      -8.187 -11.690  21.112  1.00 90.71           C
ATOM   4349  HD1 PHE A 285      -8.953 -10.923  21.226  1.00 90.71           H
ATOM   4350  CD2 PHE A 285      -7.038 -13.567  21.952  1.00 90.71           C
ATOM   4351  HD2 PHE A 285      -6.885 -14.305  22.739  1.00 90.71           H
ATOM   4352  CE1 PHE A 285      -7.388 -11.726  19.938  1.00 90.71           C
ATOM   4353  HE1 PHE A 285      -7.542 -10.988  19.151  1.00 90.71           H
ATOM   4354  CE2 PHE A 285      -6.240 -13.604  20.778  1.00 90.71           C
ATOM   4355  HE2 PHE A 285      -5.473 -14.370  20.665  1.00 90.71           H
ATOM   4356  CZ  PHE A 285      -6.431 -12.683  19.796  1.00 90.71           C
ATOM   4357  HZ  PHE A 285      -5.818 -12.711  18.895  1.00 90.71           H
ATOM   4358  HN  PHE A 285      -8.374 -10.179  23.108  1.00 90.71           H
ATOM   4359  N   ILE A 286      -5.913 -11.279  24.169  1.00 90.98           N
ATOM   4360  CA  ILE A 286      -4.485 -11.503  24.313  1.00 90.98           C
ATOM   4361  C   ILE A 286      -4.013 -10.917  25.646  1.00 90.98           C
ATOM   4362  O   ILE A 286      -3.735  -9.722  25.739  1.00 90.98           O
ATOM   4363  HA  ILE A 286      -4.324 -12.581  24.334  1.00 90.98           H
ATOM   4364  CB  ILE A 286      -3.731 -10.956  23.099  1.00 90.98           C
ATOM   4365  HB  ILE A 286      -3.918  -9.884  23.036  1.00 90.98           H
ATOM   4366  CG1 ILE A 286      -4.251 -11.582  21.804  1.00 90.98           C
ATOM   4367 1HG1 ILE A 286      -3.989 -12.640  21.777  1.00 90.98           H
ATOM   4368 2HG1 ILE A 286      -5.339 -11.522  21.777  1.00 90.98           H
ATOM   4369  CG2 ILE A 286      -2.221 -11.143  23.262  1.00 90.98           C
ATOM   4370 1HG2 ILE A 286      -1.883 -10.612  24.151  1.00 90.98           H
ATOM   4371 2HG2 ILE A 286      -1.996 -12.204  23.364  1.00 90.98           H
ATOM   4372 3HG2 ILE A 286      -1.710 -10.746  22.385  1.00 90.98           H
ATOM   4373  CD1 ILE A 286      -3.665 -10.875  20.580  1.00 90.98           C
ATOM   4374 1HD1 ILE A 286      -3.949  -9.823  20.598  1.00 90.98           H
ATOM   4375 2HD1 ILE A 286      -2.578 -10.959  20.597  1.00 90.98           H
ATOM   4376 3HD1 ILE A 286      -4.050 -11.340  19.672  1.00 90.98           H
ATOM   4377  HN  ILE A 286      -6.162 -10.453  23.662  1.00 90.98           H
ATOM   4378  N   SER A 287      -3.937 -11.785  26.644  1.00 88.67           N
ATOM   4379  CA  SER A 287      -3.454 -11.380  27.953  1.00 88.67           C
ATOM   4380  C   SER A 287      -1.992 -11.798  28.124  1.00 88.67           C
ATOM   4381  O   SER A 287      -1.308 -11.318  29.026  1.00 88.67           O
ATOM   4382  HA  SER A 287      -3.547 -10.294  27.971  1.00 88.67           H
ATOM   4383  CB  SER A 287      -4.312 -11.983  29.067  1.00 88.67           C
ATOM   4384 1HB  SER A 287      -3.923 -11.668  30.035  1.00 88.67           H
ATOM   4385 2HB  SER A 287      -5.329 -11.596  28.992  1.00 88.67           H
ATOM   4386  OG  SER A 287      -4.342 -13.406  29.008  1.00 88.67           O
ATOM   4387  HG  SER A 287      -4.930 -13.767  29.731  1.00 88.67           H
ATOM   4388  HN  SER A 287      -4.198 -12.748  26.569  1.00 88.67           H
ATOM   4389  N   ASN A 288      -1.557 -12.687  27.243  1.00 92.47           N
ATOM   4390  CA  ASN A 288      -0.236 -13.278  27.367  1.00 92.47           C
ATOM   4391  C   ASN A 288       0.780 -12.406  26.628  1.00 92.47           C
ATOM   4392  O   ASN A 288       0.633 -12.152  25.433  1.00 92.47           O
ATOM   4393  HA  ASN A 288      -0.043 -13.326  28.439  1.00 92.47           H
ATOM   4394  CB  ASN A 288      -0.198 -14.677  26.748  1.00 92.47           C
ATOM   4395 1HB  ASN A 288      -1.037 -15.265  27.117  1.00 92.47           H
ATOM   4396 2HB  ASN A 288      -0.313 -14.602  25.666  1.00 92.47           H
ATOM   4397  CG  ASN A 288       1.116 -15.388  27.078  1.00 92.47           C
ATOM   4398  OD1 ASN A 288       2.185 -14.800  27.087  1.00 92.47           O
ATOM   4399  ND2 ASN A 288       0.977 -16.682  27.349  1.00 92.47           N
ATOM   4400 1HD2 ASN A 288       0.070 -17.104  27.324  1.00 92.47           H
ATOM   4401 2HD2 ASN A 288       1.779 -17.234  27.577  1.00 92.47           H
ATOM   4402  HN  ASN A 288      -2.090 -13.003  26.458  1.00 92.47           H
ATOM   4403  N   CYS A 289       1.789 -11.970  27.369  1.00 91.38           N
ATOM   4404  CA  CYS A 289       2.767 -11.042  26.830  1.00 91.38           C
ATOM   4405  C   CYS A 289       3.546 -11.755  25.722  1.00 91.38           C
ATOM   4406  O   CYS A 289       3.929 -11.136  24.730  1.00 91.38           O
ATOM   4407  HA  CYS A 289       2.209 -10.197  26.427  1.00 91.38           H
ATOM   4408  CB  CYS A 289       3.693 -10.499  27.920  1.00 91.38           C
ATOM   4409 1HB  CYS A 289       3.105 -10.020  28.703  1.00 91.38           H
ATOM   4410 2HB  CYS A 289       4.238 -11.319  28.387  1.00 91.38           H
ATOM   4411  SG  CYS A 289       4.870  -9.297  27.200  1.00 91.38           S
ATOM   4412  HN  CYS A 289       1.942 -12.241  28.319  1.00 91.38           H
ATOM   4413  N   ALA A 290       3.759 -13.046  25.929  1.00 93.71           N
ATOM   4414  CA  ALA A 290       4.525 -13.839  24.984  1.00 93.71           C
ATOM   4415  C   ALA A 290       3.807 -13.849  23.632  1.00 93.71           C
ATOM   4416  O   ALA A 290       4.443 -13.721  22.587  1.00 93.71           O
ATOM   4417  HA  ALA A 290       5.499 -13.364  24.865  1.00 93.71           H
ATOM   4418  CB  ALA A 290       4.729 -15.248  25.546  1.00 93.71           C
ATOM   4419 1HB  ALA A 290       5.269 -15.187  26.491  1.00 93.71           H
ATOM   4420 2HB  ALA A 290       3.759 -15.717  25.711  1.00 93.71           H
ATOM   4421 3HB  ALA A 290       5.304 -15.842  24.836  1.00 93.71           H
ATOM   4422  HN  ALA A 290       3.417 -13.549  26.724  1.00 93.71           H
ATOM   4423  N   VAL A 291       2.493 -14.002  23.698  1.00 93.77           N
ATOM   4424  CA  VAL A 291       1.683 -14.040  22.492  1.00 93.77           C
ATOM   4425  C   VAL A 291       1.693 -12.659  21.833  1.00 93.77           C
ATOM   4426  O   VAL A 291       1.828 -12.550  20.615  1.00 93.77           O
ATOM   4427  HA  VAL A 291       2.140 -14.757  21.811  1.00 93.77           H
ATOM   4428  CB  VAL A 291       0.273 -14.533  22.824  1.00 93.77           C
ATOM   4429  HB  VAL A 291      -0.159 -13.848  23.553  1.00 93.77           H
ATOM   4430  CG1 VAL A 291      -0.619 -14.520  21.581  1.00 93.77           C
ATOM   4431 1HG1 VAL A 291      -0.687 -13.504  21.193  1.00 93.77           H
ATOM   4432 2HG1 VAL A 291      -0.191 -15.172  20.819  1.00 93.77           H
ATOM   4433 3HG1 VAL A 291      -1.615 -14.875  21.845  1.00 93.77           H
ATOM   4434  CG2 VAL A 291       0.314 -15.927  23.455  1.00 93.77           C
ATOM   4435 1HG2 VAL A 291       0.775 -16.627  22.758  1.00 93.77           H
ATOM   4436 2HG2 VAL A 291       0.898 -15.892  24.374  1.00 93.77           H
ATOM   4437 3HG2 VAL A 291      -0.701 -16.253  23.680  1.00 93.77           H
ATOM   4438  HN  VAL A 291       1.983 -14.100  24.553  1.00 93.77           H
ATOM   4439  N   SER A 292       1.549 -11.639  22.666  1.00 93.43           N
ATOM   4440  CA  SER A 292       1.540 -10.270  22.180  1.00 93.43           C
ATOM   4441  C   SER A 292       2.846  -9.969  21.440  1.00 93.43           C
ATOM   4442  O   SER A 292       2.828  -9.407  20.347  1.00 93.43           O
ATOM   4443  HA  SER A 292       0.692 -10.212  21.497  1.00 93.43           H
ATOM   4444  CB  SER A 292       1.340  -9.279  23.327  1.00 93.43           C
ATOM   4445 1HB  SER A 292       0.393  -9.488  23.826  1.00 93.43           H
ATOM   4446 2HB  SER A 292       2.127  -9.418  24.068  1.00 93.43           H
ATOM   4447  OG  SER A 292       1.348  -7.928  22.874  1.00 93.43           O
ATOM   4448  HG  SER A 292       0.582  -7.772  22.251  1.00 93.43           H
ATOM   4449  HN  SER A 292       1.440 -11.737  23.656  1.00 93.43           H
ATOM   4450  N   THR A 293       3.946 -10.357  22.067  1.00 93.21           N
ATOM   4451  CA  THR A 293       5.261 -10.060  21.525  1.00 93.21           C
ATOM   4452  C   THR A 293       5.404 -10.648  20.119  1.00 93.21           C
ATOM   4453  O   THR A 293       5.867  -9.971  19.203  1.00 93.21           O
ATOM   4454  HA  THR A 293       5.357  -8.978  21.429  1.00 93.21           H
ATOM   4455  CB  THR A 293       6.309 -10.580  22.511  1.00 93.21           C
ATOM   4456  HB  THR A 293       6.191 -11.651  22.674  1.00 93.21           H
ATOM   4457  OG1 THR A 293       6.139  -9.759  23.663  1.00 93.21           O
ATOM   4458  HG1 THR A 293       5.498 -10.191  24.299  1.00 93.21           H
ATOM   4459  CG2 THR A 293       7.739 -10.288  22.053  1.00 93.21           C
ATOM   4460 1HG2 THR A 293       7.877  -9.212  21.955  1.00 93.21           H
ATOM   4461 2HG2 THR A 293       7.918 -10.767  21.091  1.00 93.21           H
ATOM   4462 3HG2 THR A 293       8.443 -10.679  22.789  1.00 93.21           H
ATOM   4463  HN  THR A 293       3.950 -10.865  22.929  1.00 93.21           H
ATOM   4464  N   ASN A 294       4.998 -11.903  19.994  1.00 94.50           N
ATOM   4465  CA  ASN A 294       5.155 -12.619  18.740  1.00 94.50           C
ATOM   4466  C   ASN A 294       4.276 -11.966  17.671  1.00 94.50           C
ATOM   4467  O   ASN A 294       4.680 -11.849  16.516  1.00 94.50           O
ATOM   4468  HA  ASN A 294       6.217 -12.552  18.503  1.00 94.50           H
ATOM   4469  CB  ASN A 294       4.723 -14.080  18.881  1.00 94.50           C
ATOM   4470 1HB  ASN A 294       3.756 -14.130  19.381  1.00 94.50           H
ATOM   4471 2HB  ASN A 294       4.593 -14.521  17.893  1.00 94.50           H
ATOM   4472  CG  ASN A 294       5.756 -14.883  19.673  1.00 94.50           C
ATOM   4473  OD1 ASN A 294       6.890 -14.475  19.857  1.00 94.50           O
ATOM   4474  ND2 ASN A 294       5.301 -16.047  20.130  1.00 94.50           N
ATOM   4475 1HD2 ASN A 294       4.358 -16.323  19.944  1.00 94.50           H
ATOM   4476 2HD2 ASN A 294       5.902 -16.645  20.661  1.00 94.50           H
ATOM   4477  HN  ASN A 294       4.569 -12.428  20.729  1.00 94.50           H
ATOM   4478  N   ILE A 295       3.088 -11.559  18.096  1.00 93.55           N
ATOM   4479  CA  ILE A 295       2.127 -10.972  17.178  1.00 93.55           C
ATOM   4480  C   ILE A 295       2.684  -9.654  16.636  1.00 93.55           C
ATOM   4481  O   ILE A 295       2.535  -9.354  15.452  1.00 93.55           O
ATOM   4482  HA  ILE A 295       2.005 -11.664  16.345  1.00 93.55           H
ATOM   4483  CB  ILE A 295       0.760 -10.831  17.852  1.00 93.55           C
ATOM   4484  HB  ILE A 295       0.915 -10.451  18.862  1.00 93.55           H
ATOM   4485  CG1 ILE A 295       0.070 -12.190  17.982  1.00 93.55           C
ATOM   4486 1HG1 ILE A 295      -0.248 -12.536  16.998  1.00 93.55           H
ATOM   4487 2HG1 ILE A 295       0.777 -12.926  18.365  1.00 93.55           H
ATOM   4488  CG2 ILE A 295      -0.112  -9.813  17.115  1.00 93.55           C
ATOM   4489 1HG2 ILE A 295       0.382  -8.841  17.119  1.00 93.55           H
ATOM   4490 2HG2 ILE A 295      -0.262 -10.140  16.086  1.00 93.55           H
ATOM   4491 3HG2 ILE A 295      -1.077  -9.732  17.615  1.00 93.55           H
ATOM   4492  CD1 ILE A 295      -1.140 -12.103  18.914  1.00 93.55           C
ATOM   4493 1HD1 ILE A 295      -0.815 -11.781  19.903  1.00 93.55           H
ATOM   4494 2HD1 ILE A 295      -1.856 -11.385  18.514  1.00 93.55           H
ATOM   4495 3HD1 ILE A 295      -1.613 -13.083  18.988  1.00 93.55           H
ATOM   4496  HN  ILE A 295       2.781 -11.625  19.045  1.00 93.55           H
ATOM   4497  N   ASP A 296       3.314  -8.904  17.528  1.00 93.53           N
ATOM   4498  CA  ASP A 296       3.857  -7.606  17.164  1.00 93.53           C
ATOM   4499  C   ASP A 296       5.018  -7.799  16.186  1.00 93.53           C
ATOM   4500  O   ASP A 296       5.180  -7.020  15.248  1.00 93.53           O
ATOM   4501  HA  ASP A 296       3.023  -7.062  16.719  1.00 93.53           H
ATOM   4502  CB  ASP A 296       4.391  -6.868  18.393  1.00 93.53           C
ATOM   4503 1HB  ASP A 296       5.091  -7.508  18.930  1.00 93.53           H
ATOM   4504 2HB  ASP A 296       4.945  -5.984  18.078  1.00 93.53           H
ATOM   4505  CG  ASP A 296       3.249  -6.457  19.325  1.00 93.53           C
ATOM   4506  OD1 ASP A 296       2.121  -6.306  18.808  1.00 93.53           O
ATOM   4507  OD2 ASP A 296       3.531  -6.303  20.533  1.00 93.53           O
ATOM   4508  HN  ASP A 296       3.456  -9.169  18.481  1.00 93.53           H
ATOM   4509  N   ILE A 297       5.795  -8.841  16.440  1.00 94.25           N
ATOM   4510  CA  ILE A 297       6.892  -9.191  15.552  1.00 94.25           C
ATOM   4511  C   ILE A 297       6.330  -9.578  14.183  1.00 94.25           C
ATOM   4512  O   ILE A 297       6.843  -9.145  13.152  1.00 94.25           O
ATOM   4513  HA  ILE A 297       7.511  -8.302  15.432  1.00 94.25           H
ATOM   4514  CB  ILE A 297       7.769 -10.272  16.184  1.00 94.25           C
ATOM   4515  HB  ILE A 297       7.120 -11.061  16.564  1.00 94.25           H
ATOM   4516  CG1 ILE A 297       8.549  -9.717  17.378  1.00 94.25           C
ATOM   4517 1HG1 ILE A 297       9.293  -9.000  17.029  1.00 94.25           H
ATOM   4518 2HG1 ILE A 297       7.872  -9.177  18.040  1.00 94.25           H
ATOM   4519  CG2 ILE A 297       8.692 -10.908  15.143  1.00 94.25           C
ATOM   4520 1HG2 ILE A 297       8.091 -11.362  14.355  1.00 94.25           H
ATOM   4521 2HG2 ILE A 297       9.337 -10.142  14.712  1.00 94.25           H
ATOM   4522 3HG2 ILE A 297       9.305 -11.674  15.619  1.00 94.25           H
ATOM   4523  CD1 ILE A 297       9.241 -10.841  18.152  1.00 94.25           C
ATOM   4524 1HD1 ILE A 297       8.492 -11.543  18.520  1.00 94.25           H
ATOM   4525 2HD1 ILE A 297       9.935 -11.363  17.493  1.00 94.25           H
ATOM   4526 3HD1 ILE A 297       9.788 -10.419  18.995  1.00 94.25           H
ATOM   4527  HN  ILE A 297       5.686  -9.441  17.233  1.00 94.25           H
ATOM   4528  N   CYS A 298       5.283 -10.389  14.216  1.00 94.33           N
ATOM   4529  CA  CYS A 298       4.650 -10.844  12.990  1.00 94.33           C
ATOM   4530  C   CYS A 298       4.176  -9.617  12.209  1.00 94.33           C
ATOM   4531  O   CYS A 298       4.293  -9.572  10.985  1.00 94.33           O
ATOM   4532  HA  CYS A 298       5.409 -11.390  12.430  1.00 94.33           H
ATOM   4533  CB  CYS A 298       3.504 -11.818  13.273  1.00 94.33           C
ATOM   4534 1HB  CYS A 298       2.867 -11.423  14.064  1.00 94.33           H
ATOM   4535 2HB  CYS A 298       2.880 -11.926  12.385  1.00 94.33           H
ATOM   4536  SG  CYS A 298       4.174 -13.447  13.766  1.00 94.33           S
ATOM   4537  HG  CYS A 298       4.522 -13.087  14.998  1.00 94.33           H
ATOM   4538  HN  CYS A 298       4.868 -10.733  15.058  1.00 94.33           H
ATOM   4539  N   PHE A 299       3.651  -8.651  12.948  1.00 93.58           N
ATOM   4540  CA  PHE A 299       3.155  -7.428  12.340  1.00 93.58           C
ATOM   4541  C   PHE A 299       4.265  -6.710  11.570  1.00 93.58           C
ATOM   4542  O   PHE A 299       4.061  -6.281  10.435  1.00 93.58           O
ATOM   4543  HA  PHE A 299       2.360  -7.710  11.649  1.00 93.58           H
ATOM   4544  CB  PHE A 299       2.673  -6.526  13.477  1.00 93.58           C
ATOM   4545 1HB  PHE A 299       1.909  -7.054  14.048  1.00 93.58           H
ATOM   4546 2HB  PHE A 299       3.505  -6.339  14.156  1.00 93.58           H
ATOM   4547  CG  PHE A 299       2.105  -5.185  13.010  1.00 93.58           C
ATOM   4548  CD1 PHE A 299       2.909  -4.090  12.946  1.00 93.58           C
ATOM   4549  HD1 PHE A 299       3.959  -4.168  13.229  1.00 93.58           H
ATOM   4550  CD2 PHE A 299       0.795  -5.087  12.657  1.00 93.58           C
ATOM   4551  HD2 PHE A 299       0.150  -5.965  12.708  1.00 93.58           H
ATOM   4552  CE1 PHE A 299       2.381  -2.845  12.512  1.00 93.58           C
ATOM   4553  HE1 PHE A 299       3.026  -1.968  12.462  1.00 93.58           H
ATOM   4554  CE2 PHE A 299       0.267  -3.843  12.223  1.00 93.58           C
ATOM   4555  HE2 PHE A 299      -0.783  -3.765  11.940  1.00 93.58           H
ATOM   4556  CZ  PHE A 299       1.071  -2.748  12.160  1.00 93.58           C
ATOM   4557  HZ  PHE A 299       0.666  -1.793  11.826  1.00 93.58           H
ATOM   4558  HN  PHE A 299       3.563  -8.694  13.943  1.00 93.58           H
ATOM   4559  N   GLN A 300       5.416  -6.600  12.217  1.00 93.16           N
ATOM   4560  CA  GLN A 300       6.538  -5.886  11.633  1.00 93.16           C
ATOM   4561  C   GLN A 300       6.995  -6.576  10.347  1.00 93.16           C
ATOM   4562  O   GLN A 300       7.267  -5.915   9.346  1.00 93.16           O
ATOM   4563  HA  GLN A 300       6.160  -4.890  11.404  1.00 93.16           H
ATOM   4564  CB  GLN A 300       7.692  -5.768  12.631  1.00 93.16           C
ATOM   4565 1HB  GLN A 300       7.888  -6.740  13.082  1.00 93.16           H
ATOM   4566 2HB  GLN A 300       8.601  -5.470  12.109  1.00 93.16           H
ATOM   4567  CG  GLN A 300       7.368  -4.748  13.725  1.00 93.16           C
ATOM   4568 1HG  GLN A 300       6.979  -3.836  13.273  1.00 93.16           H
ATOM   4569 2HG  GLN A 300       6.585  -5.141  14.374  1.00 93.16           H
ATOM   4570  CD  GLN A 300       8.611  -4.423  14.556  1.00 93.16           C
ATOM   4571  OE1 GLN A 300       9.708  -4.883  14.287  1.00 93.16           O
ATOM   4572  NE2 GLN A 300       8.379  -3.605  15.579  1.00 93.16           N
ATOM   4573 1HE2 GLN A 300       7.454  -3.262  15.745  1.00 93.16           H
ATOM   4574 2HE2 GLN A 300       9.129  -3.333  16.182  1.00 93.16           H
ATOM   4575  HN  GLN A 300       5.587  -6.988  13.123  1.00 93.16           H
ATOM   4576  N   VAL A 301       7.065  -7.898  10.415  1.00 94.38           N
ATOM   4577  CA  VAL A 301       7.557  -8.680   9.293  1.00 94.38           C
ATOM   4578  C   VAL A 301       6.617  -8.499   8.099  1.00 94.38           C
ATOM   4579  O   VAL A 301       7.061  -8.179   6.998  1.00 94.38           O
ATOM   4580  HA  VAL A 301       8.540  -8.291   9.027  1.00 94.38           H
ATOM   4581  CB  VAL A 301       7.722 -10.143   9.708  1.00 94.38           C
ATOM   4582  HB  VAL A 301       6.771 -10.485  10.116  1.00 94.38           H
ATOM   4583  CG1 VAL A 301       8.058 -11.021   8.501  1.00 94.38           C
ATOM   4584 1HG1 VAL A 301       7.254 -10.954   7.768  1.00 94.38           H
ATOM   4585 2HG1 VAL A 301       8.989 -10.678   8.050  1.00 94.38           H
ATOM   4586 3HG1 VAL A 301       8.169 -12.056   8.824  1.00 94.38           H
ATOM   4587  CG2 VAL A 301       8.781 -10.287  10.802  1.00 94.38           C
ATOM   4588 1HG2 VAL A 301       9.738  -9.919  10.432  1.00 94.38           H
ATOM   4589 2HG2 VAL A 301       8.483  -9.708  11.676  1.00 94.38           H
ATOM   4590 3HG2 VAL A 301       8.878 -11.337  11.078  1.00 94.38           H
ATOM   4591  HN  VAL A 301       6.793  -8.432  11.215  1.00 94.38           H
ATOM   4592  N   THR A 302       5.335  -8.712   8.359  1.00 93.25           N
ATOM   4593  CA  THR A 302       4.343  -8.684   7.298  1.00 93.25           C
ATOM   4594  C   THR A 302       4.212  -7.271   6.727  1.00 93.25           C
ATOM   4595  O   THR A 302       3.979  -7.099   5.532  1.00 93.25           O
ATOM   4596  HA  THR A 302       4.687  -9.326   6.487  1.00 93.25           H
ATOM   4597  CB  THR A 302       3.032  -9.235   7.863  1.00 93.25           C
ATOM   4598  HB  THR A 302       2.247  -9.225   7.106  1.00 93.25           H
ATOM   4599  OG1 THR A 302       2.785  -8.432   9.014  1.00 93.25           O
ATOM   4600  HG1 THR A 302       3.166  -8.874   9.827  1.00 93.25           H
ATOM   4601  CG2 THR A 302       3.184 -10.651   8.421  1.00 93.25           C
ATOM   4602 1HG2 THR A 302       3.920 -10.648   9.225  1.00 93.25           H
ATOM   4603 2HG2 THR A 302       3.515 -11.321   7.628  1.00 93.25           H
ATOM   4604 3HG2 THR A 302       2.224 -10.994   8.809  1.00 93.25           H
ATOM   4605  HN  THR A 302       4.973  -8.901   9.271  1.00 93.25           H
ATOM   4606  N   GLN A 303       4.368  -6.294   7.609  1.00 92.15           N
ATOM   4607  CA  GLN A 303       4.324  -4.901   7.198  1.00 92.15           C
ATOM   4608  C   GLN A 303       5.451  -4.605   6.206  1.00 92.15           C
ATOM   4609  O   GLN A 303       5.244  -3.901   5.219  1.00 92.15           O
ATOM   4610  HA  GLN A 303       3.358  -4.773   6.710  1.00 92.15           H
ATOM   4611  CB  GLN A 303       4.401  -3.970   8.409  1.00 92.15           C
ATOM   4612 1HB  GLN A 303       3.548  -4.148   9.065  1.00 92.15           H
ATOM   4613 2HB  GLN A 303       5.298  -4.191   8.987  1.00 92.15           H
ATOM   4614  CG  GLN A 303       4.417  -2.503   7.973  1.00 92.15           C
ATOM   4615 1HG  GLN A 303       5.400  -2.249   7.575  1.00 92.15           H
ATOM   4616 2HG  GLN A 303       3.698  -2.351   7.168  1.00 92.15           H
ATOM   4617  CD  GLN A 303       4.082  -1.579   9.145  1.00 92.15           C
ATOM   4618  OE1 GLN A 303       4.770  -1.535  10.152  1.00 92.15           O
ATOM   4619  NE2 GLN A 303       2.988  -0.845   8.959  1.00 92.15           N
ATOM   4620 1HE2 GLN A 303       2.468  -0.929   8.109  1.00 92.15           H
ATOM   4621 2HE2 GLN A 303       2.686  -0.209   9.669  1.00 92.15           H
ATOM   4622  HN  GLN A 303       4.521  -6.442   8.586  1.00 92.15           H
ATOM   4623  N   THR A 304       6.618  -5.157   6.503  1.00 92.32           N
ATOM   4624  CA  THR A 304       7.792  -4.914   5.682  1.00 92.32           C
ATOM   4625  C   THR A 304       7.607  -5.529   4.293  1.00 92.32           C
ATOM   4626  O   THR A 304       8.023  -4.947   3.292  1.00 92.32           O
ATOM   4627  HA  THR A 304       7.898  -3.838   5.544  1.00 92.32           H
ATOM   4628  CB  THR A 304       9.012  -5.455   6.429  1.00 92.32           C
ATOM   4629  HB  THR A 304       8.967  -6.541   6.513  1.00 92.32           H
ATOM   4630  OG1 THR A 304       9.009  -4.742   7.663  1.00 92.32           O
ATOM   4631  HG1 THR A 304       8.589  -5.300   8.379  1.00 92.32           H
ATOM   4632  CG2 THR A 304      10.331  -5.049   5.768  1.00 92.32           C
ATOM   4633 1HG2 THR A 304      10.407  -3.962   5.745  1.00 92.32           H
ATOM   4634 2HG2 THR A 304      10.362  -5.437   4.750  1.00 92.32           H
ATOM   4635 3HG2 THR A 304      11.165  -5.460   6.338  1.00 92.32           H
ATOM   4636  HN  THR A 304       6.768  -5.759   7.287  1.00 92.32           H
ATOM   4637  N   ILE A 305       6.983  -6.697   4.276  1.00 92.61           N
ATOM   4638  CA  ILE A 305       6.686  -7.369   3.023  1.00 92.61           C
ATOM   4639  C   ILE A 305       5.743  -6.497   2.193  1.00 92.61           C
ATOM   4640  O   ILE A 305       5.902  -6.384   0.978  1.00 92.61           O
ATOM   4641  HA  ILE A 305       7.625  -7.477   2.479  1.00 92.61           H
ATOM   4642  CB  ILE A 305       6.150  -8.778   3.284  1.00 92.61           C
ATOM   4643  HB  ILE A 305       5.331  -8.705   3.999  1.00 92.61           H
ATOM   4644  CG1 ILE A 305       7.224  -9.664   3.918  1.00 92.61           C
ATOM   4645 1HG1 ILE A 305       7.992  -9.897   3.180  1.00 92.61           H
ATOM   4646 2HG1 ILE A 305       7.715  -9.125   4.728  1.00 92.61           H
ATOM   4647  CG2 ILE A 305       5.581  -9.394   2.005  1.00 92.61           C
ATOM   4648 1HG2 ILE A 305       4.765  -8.773   1.634  1.00 92.61           H
ATOM   4649 2HG2 ILE A 305       6.365  -9.453   1.249  1.00 92.61           H
ATOM   4650 3HG2 ILE A 305       5.207 -10.396   2.219  1.00 92.61           H
ATOM   4651  CD1 ILE A 305       6.617 -10.962   4.456  1.00 92.61           C
ATOM   4652 1HD1 ILE A 305       5.868 -10.726   5.212  1.00 92.61           H
ATOM   4653 2HD1 ILE A 305       6.149 -11.510   3.639  1.00 92.61           H
ATOM   4654 3HD1 ILE A 305       7.403 -11.573   4.902  1.00 92.61           H
ATOM   4655  HN  ILE A 305       6.683  -7.183   5.098  1.00 92.61           H
ATOM   4656  N   ALA A 306       4.780  -5.901   2.881  1.00 90.42           N
ATOM   4657  CA  ALA A 306       3.772  -5.094   2.214  1.00 90.42           C
ATOM   4658  C   ALA A 306       4.445  -3.888   1.555  1.00 90.42           C
ATOM   4659  O   ALA A 306       4.050  -3.470   0.468  1.00 90.42           O
ATOM   4660  HA  ALA A 306       3.312  -5.710   1.442  1.00 90.42           H
ATOM   4661  CB  ALA A 306       2.698  -4.683   3.223  1.00 90.42           C
ATOM   4662 1HB  ALA A 306       2.231  -5.575   3.640  1.00 90.42           H
ATOM   4663 2HB  ALA A 306       3.155  -4.103   4.025  1.00 90.42           H
ATOM   4664 3HB  ALA A 306       1.942  -4.077   2.722  1.00 90.42           H
ATOM   4665  HN  ALA A 306       4.682  -5.963   3.875  1.00 90.42           H
ATOM   4666  N   PHE A 307       5.450  -3.363   2.241  1.00 90.13           N
ATOM   4667  CA  PHE A 307       6.142  -2.177   1.766  1.00 90.13           C
ATOM   4668  C   PHE A 307       6.986  -2.493   0.529  1.00 90.13           C
ATOM   4669  O   PHE A 307       7.125  -1.657  -0.362  1.00 90.13           O
ATOM   4670  HA  PHE A 307       5.381  -1.442   1.505  1.00 90.13           H
ATOM   4671  CB  PHE A 307       7.065  -1.715   2.895  1.00 90.13           C
ATOM   4672 1HB  PHE A 307       7.631  -2.571   3.261  1.00 90.13           H
ATOM   4673 2HB  PHE A 307       7.787  -1.004   2.492  1.00 90.13           H
ATOM   4674  CG  PHE A 307       6.333  -1.065   4.071  1.00 90.13           C
ATOM   4675  CD1 PHE A 307       4.973  -1.040   4.095  1.00 90.13           C
ATOM   4676  HD1 PHE A 307       4.405  -1.482   3.276  1.00 90.13           H
ATOM   4677  CD2 PHE A 307       7.042  -0.514   5.092  1.00 90.13           C
ATOM   4678  HD2 PHE A 307       8.131  -0.534   5.073  1.00 90.13           H
ATOM   4679  CE1 PHE A 307       4.294  -0.437   5.186  1.00 90.13           C
ATOM   4680  HE1 PHE A 307       3.204  -0.416   5.205  1.00 90.13           H
ATOM   4681  CE2 PHE A 307       6.362   0.089   6.183  1.00 90.13           C
ATOM   4682  HE2 PHE A 307       6.930   0.531   7.002  1.00 90.13           H
ATOM   4683  CZ  PHE A 307       5.003   0.115   6.207  1.00 90.13           C
ATOM   4684  HZ  PHE A 307       4.481   0.578   7.045  1.00 90.13           H
ATOM   4685  HN  PHE A 307       5.792  -3.734   3.105  1.00 90.13           H
ATOM   4686  N   PHE A 308       7.528  -3.702   0.515  1.00 91.17           N
ATOM   4687  CA  PHE A 308       8.398  -4.120  -0.570  1.00 91.17           C
ATOM   4688  C   PHE A 308       7.645  -4.136  -1.902  1.00 91.17           C
ATOM   4689  O   PHE A 308       8.259  -4.103  -2.967  1.00 91.17           O
ATOM   4690  HA  PHE A 308       9.215  -3.400  -0.625  1.00 91.17           H
ATOM   4691  CB  PHE A 308       8.868  -5.540  -0.247  1.00 91.17           C
ATOM   4692 1HB  PHE A 308       9.199  -5.574   0.791  1.00 91.17           H
ATOM   4693 2HB  PHE A 308       8.021  -6.220  -0.334  1.00 91.17           H
ATOM   4694  CG  PHE A 308      10.000  -6.040  -1.145  1.00 91.17           C
ATOM   4695  CD1 PHE A 308       9.730  -6.895  -2.168  1.00 91.17           C
ATOM   4696  HD1 PHE A 308       8.706  -7.222  -2.348  1.00 91.17           H
ATOM   4697  CD2 PHE A 308      11.278  -5.632  -0.921  1.00 91.17           C
ATOM   4698  HD2 PHE A 308      11.495  -4.947  -0.101  1.00 91.17           H
ATOM   4699  CE1 PHE A 308      10.781  -7.360  -3.002  1.00 91.17           C
ATOM   4700  HE1 PHE A 308      10.564  -8.044  -3.822  1.00 91.17           H
ATOM   4701  CE2 PHE A 308      12.329  -6.096  -1.754  1.00 91.17           C
ATOM   4702  HE2 PHE A 308      13.353  -5.769  -1.574  1.00 91.17           H
ATOM   4703  CZ  PHE A 308      12.058  -6.951  -2.777  1.00 91.17           C
ATOM   4704  HZ  PHE A 308      12.865  -7.307  -3.417  1.00 91.17           H
ATOM   4705  HN  PHE A 308       7.380  -4.389   1.227  1.00 91.17           H
ATOM   4706  N   HIS A 309       6.325  -4.185  -1.798  1.00 88.83           N
ATOM   4707  CA  HIS A 309       5.482  -4.225  -2.981  1.00 88.83           C
ATOM   4708  C   HIS A 309       5.716  -2.968  -3.820  1.00 88.83           C
ATOM   4709  O   HIS A 309       5.696  -3.024  -5.049  1.00 88.83           O
ATOM   4710  HA  HIS A 309       5.791  -5.098  -3.556  1.00 88.83           H
ATOM   4711  CB  HIS A 309       4.014  -4.417  -2.596  1.00 88.83           C
ATOM   4712 1HB  HIS A 309       3.926  -5.306  -1.972  1.00 88.83           H
ATOM   4713 2HB  HIS A 309       3.694  -3.569  -1.990  1.00 88.83           H
ATOM   4714  CG  HIS A 309       3.082  -4.553  -3.776  1.00 88.83           C
ATOM   4715  ND1 HIS A 309       2.488  -3.465  -4.392  1.00 88.83           N
ATOM   4716  HD1 HIS A 309       2.608  -2.508  -4.131  1.00 88.83           H
ATOM   4717  CD2 HIS A 309       2.649  -5.659  -4.447  1.00 88.83           C
ATOM   4718  HD2 HIS A 309       2.925  -6.689  -4.222  1.00 88.83           H
ATOM   4719  CE1 HIS A 309       1.733  -3.909  -5.387  1.00 88.83           C
ATOM   4720  HE1 HIS A 309       1.137  -3.294  -6.061  1.00 88.83           H
ATOM   4721  NE2 HIS A 309       1.834  -5.268  -5.419  1.00 88.83           N
ATOM   4722  HN  HIS A 309       5.833  -4.199  -0.928  1.00 88.83           H
ATOM   4723  N   SER A 310       5.932  -1.862  -3.123  1.00 87.28           N
ATOM   4724  CA  SER A 310       5.973  -0.563  -3.774  1.00 87.28           C
ATOM   4725  C   SER A 310       7.204  -0.470  -4.678  1.00 87.28           C
ATOM   4726  O   SER A 310       7.255   0.365  -5.580  1.00 87.28           O
ATOM   4727  HA  SER A 310       5.059  -0.507  -4.366  1.00 87.28           H
ATOM   4728  CB  SER A 310       5.983   0.569  -2.745  1.00 87.28           C
ATOM   4729 1HB  SER A 310       6.788   0.401  -2.030  1.00 87.28           H
ATOM   4730 2HB  SER A 310       6.195   1.513  -3.247  1.00 87.28           H
ATOM   4731  OG  SER A 310       4.744   0.669  -2.049  1.00 87.28           O
ATOM   4732  HG  SER A 310       4.051   1.080  -2.642  1.00 87.28           H
ATOM   4733  HN  SER A 310       6.077  -1.843  -2.134  1.00 87.28           H
ATOM   4734  N   CYS A 311       8.167  -1.338  -4.404  1.00 89.35           N
ATOM   4735  CA  CYS A 311       9.386  -1.378  -5.194  1.00 89.35           C
ATOM   4736  C   CYS A 311       9.223  -2.448  -6.276  1.00 89.35           C
ATOM   4737  O   CYS A 311      10.003  -2.500  -7.225  1.00 89.35           O
ATOM   4738  HA  CYS A 311       9.502  -0.390  -5.641  1.00 89.35           H
ATOM   4739  CB  CYS A 311      10.617  -1.631  -4.322  1.00 89.35           C
ATOM   4740 1HB  CYS A 311      11.523  -1.533  -4.921  1.00 89.35           H
ATOM   4741 2HB  CYS A 311      10.675  -0.881  -3.533  1.00 89.35           H
ATOM   4742  SG  CYS A 311      10.531  -3.305  -3.588  1.00 89.35           S
ATOM   4743  HG  CYS A 311      11.693  -3.235  -2.945  1.00 89.35           H
ATOM   4744  HN  CYS A 311       8.124  -2.004  -3.659  1.00 89.35           H
ATOM   4745  N   LEU A 312       8.203  -3.274  -6.096  1.00 88.21           N
ATOM   4746  CA  LEU A 312       7.982  -4.397  -6.992  1.00 88.21           C
ATOM   4747  C   LEU A 312       7.210  -3.917  -8.223  1.00 88.21           C
ATOM   4748  O   LEU A 312       7.383  -4.454  -9.316  1.00 88.21           O
ATOM   4749  HA  LEU A 312       8.960  -4.754  -7.315  1.00 88.21           H
ATOM   4750  CB  LEU A 312       7.302  -5.549  -6.250  1.00 88.21           C
ATOM   4751 1HB  LEU A 312       6.474  -5.143  -5.669  1.00 88.21           H
ATOM   4752 2HB  LEU A 312       6.872  -6.227  -6.987  1.00 88.21           H
ATOM   4753  CG  LEU A 312       8.196  -6.363  -5.311  1.00 88.21           C
ATOM   4754  HG  LEU A 312       8.537  -5.706  -4.510  1.00 88.21           H
ATOM   4755  CD1 LEU A 312       7.411  -7.502  -4.658  1.00 88.21           C
ATOM   4756 1HD1 LEU A 312       6.583  -7.090  -4.082  1.00 88.21           H
ATOM   4757 2HD1 LEU A 312       7.022  -8.165  -5.431  1.00 88.21           H
ATOM   4758 3HD1 LEU A 312       8.070  -8.064  -3.996  1.00 88.21           H
ATOM   4759  CD2 LEU A 312       9.441  -6.869  -6.041  1.00 88.21           C
ATOM   4760 1HD2 LEU A 312       9.141  -7.504  -6.875  1.00 88.21           H
ATOM   4761 2HD2 LEU A 312      10.012  -6.020  -6.418  1.00 88.21           H
ATOM   4762 3HD2 LEU A 312      10.059  -7.444  -5.351  1.00 88.21           H
ATOM   4763  HN  LEU A 312       7.536  -3.187  -5.356  1.00 88.21           H
ATOM   4764  N   ASN A 313       6.375  -2.912  -8.003  1.00 80.13           N
ATOM   4765  CA  ASN A 313       5.466  -2.455  -9.040  1.00 80.13           C
ATOM   4766  C   ASN A 313       6.256  -2.179 -10.321  1.00 80.13           C
ATOM   4767  O   ASN A 313       5.944  -2.725 -11.377  1.00 80.13           O
ATOM   4768  HA  ASN A 313       4.743  -3.262  -9.162  1.00 80.13           H
ATOM   4769  CB  ASN A 313       4.766  -1.159  -8.627  1.00 80.13           C
ATOM   4770 1HB  ASN A 313       5.450  -0.542  -8.043  1.00 80.13           H
ATOM   4771 2HB  ASN A 313       4.500  -0.586  -9.515  1.00 80.13           H
ATOM   4772  CG  ASN A 313       3.508  -1.452  -7.806  1.00 80.13           C
ATOM   4773  OD1 ASN A 313       2.954  -2.538  -7.839  1.00 80.13           O
ATOM   4774  ND2 ASN A 313       3.091  -0.425  -7.071  1.00 80.13           N
ATOM   4775 1HD2 ASN A 313       3.592   0.440  -7.090  1.00 80.13           H
ATOM   4776 2HD2 ASN A 313       2.276  -0.519  -6.499  1.00 80.13           H
ATOM   4777  HN  ASN A 313       6.315  -2.414  -7.138  1.00 80.13           H
ATOM   4778  N   PRO A 314       7.290  -1.329 -10.251  1.00 80.48           N
ATOM   4779  CA  PRO A 314       8.075  -0.997 -11.442  1.00 80.48           C
ATOM   4780  C   PRO A 314       8.587  -2.236 -12.159  1.00 80.48           C
ATOM   4781  O   PRO A 314       8.494  -2.332 -13.382  1.00 80.48           O
ATOM   4782  HA  PRO A 314       7.450  -0.483 -12.172  1.00 80.48           H
ATOM   4783  CB  PRO A 314       9.222  -0.145 -10.894  1.00 80.48           C
ATOM   4784 1HB  PRO A 314      10.093  -0.753 -10.650  1.00 80.48           H
ATOM   4785 2HB  PRO A 314       9.548   0.602 -11.617  1.00 80.48           H
ATOM   4786  CG  PRO A 314       8.619   0.500  -9.651  1.00 80.48           C
ATOM   4787 1HG  PRO A 314       9.389   0.849  -8.962  1.00 80.48           H
ATOM   4788 2HG  PRO A 314       8.014   1.372  -9.901  1.00 80.48           H
ATOM   4789  CD  PRO A 314       7.786  -0.623  -9.056  1.00 80.48           C
ATOM   4790 1HD  PRO A 314       8.384  -1.278  -8.423  1.00 80.48           H
ATOM   4791 2HD  PRO A 314       6.975  -0.240  -8.437  1.00 80.48           H
ATOM   4792  N   VAL A 315       9.118  -3.159 -11.372  1.00 80.54           N
ATOM   4793  CA  VAL A 315       9.733  -4.353 -11.928  1.00 80.54           C
ATOM   4794  C   VAL A 315       8.701  -5.110 -12.766  1.00 80.54           C
ATOM   4795  O   VAL A 315       9.008  -5.579 -13.861  1.00 80.54           O
ATOM   4796  HA  VAL A 315      10.546  -4.031 -12.579  1.00 80.54           H
ATOM   4797  CB  VAL A 315      10.333  -5.203 -10.807  1.00 80.54           C
ATOM   4798  HB  VAL A 315       9.529  -5.465 -10.118  1.00 80.54           H
ATOM   4799  CG1 VAL A 315      10.921  -6.503 -11.359  1.00 80.54           C
ATOM   4800 1HG1 VAL A 315      10.135  -7.077 -11.851  1.00 80.54           H
ATOM   4801 2HG1 VAL A 315      11.705  -6.270 -12.079  1.00 80.54           H
ATOM   4802 3HG1 VAL A 315      11.340  -7.089 -10.541  1.00 80.54           H
ATOM   4803  CG2 VAL A 315      11.385  -4.415 -10.023  1.00 80.54           C
ATOM   4804 1HG2 VAL A 315      12.185  -4.110 -10.697  1.00 80.54           H
ATOM   4805 2HG2 VAL A 315      10.923  -3.531  -9.583  1.00 80.54           H
ATOM   4806 3HG2 VAL A 315      11.795  -5.043  -9.232  1.00 80.54           H
ATOM   4807  HN  VAL A 315       9.133  -3.102 -10.374  1.00 80.54           H
ATOM   4808  N   LEU A 316       7.498  -5.206 -12.219  1.00 78.29           N
ATOM   4809  CA  LEU A 316       6.453  -5.999 -12.844  1.00 78.29           C
ATOM   4810  C   LEU A 316       6.165  -5.446 -14.241  1.00 78.29           C
ATOM   4811  O   LEU A 316       6.061  -6.204 -15.204  1.00 78.29           O
ATOM   4812  HA  LEU A 316       6.832  -7.016 -12.947  1.00 78.29           H
ATOM   4813  CB  LEU A 316       5.218  -6.065 -11.943  1.00 78.29           C
ATOM   4814 1HB  LEU A 316       4.884  -5.047 -11.742  1.00 78.29           H
ATOM   4815 2HB  LEU A 316       4.418  -6.561 -12.492  1.00 78.29           H
ATOM   4816  CG  LEU A 316       5.403  -6.785 -10.605  1.00 78.29           C
ATOM   4817  HG  LEU A 316       6.270  -6.355 -10.103  1.00 78.29           H
ATOM   4818  CD1 LEU A 316       4.195  -6.562  -9.692  1.00 78.29           C
ATOM   4819 1HD1 LEU A 316       4.075  -5.495  -9.502  1.00 78.29           H
ATOM   4820 2HD1 LEU A 316       3.298  -6.948 -10.175  1.00 78.29           H
ATOM   4821 3HD1 LEU A 316       4.352  -7.084  -8.748  1.00 78.29           H
ATOM   4822  CD2 LEU A 316       5.694  -8.272 -10.817  1.00 78.29           C
ATOM   4823 1HD2 LEU A 316       4.862  -8.732 -11.350  1.00 78.29           H
ATOM   4824 2HD2 LEU A 316       6.607  -8.383 -11.403  1.00 78.29           H
ATOM   4825 3HD2 LEU A 316       5.821  -8.759  -9.850  1.00 78.29           H
ATOM   4826  HN  LEU A 316       7.233  -4.755 -11.367  1.00 78.29           H
ATOM   4827  N   TYR A 317       6.045  -4.128 -14.307  1.00 70.77           N
ATOM   4828  CA  TYR A 317       5.667  -3.472 -15.548  1.00 70.77           C
ATOM   4829  C   TYR A 317       6.834  -3.458 -16.537  1.00 70.77           C
ATOM   4830  O   TYR A 317       6.625  -3.495 -17.749  1.00 70.77           O
ATOM   4831  HA  TYR A 317       4.838  -4.029 -15.984  1.00 70.77           H
ATOM   4832  CB  TYR A 317       5.314  -2.031 -15.173  1.00 70.77           C
ATOM   4833 1HB  TYR A 317       6.167  -1.579 -14.666  1.00 70.77           H
ATOM   4834 2HB  TYR A 317       5.146  -1.460 -16.086  1.00 70.77           H
ATOM   4835  CG  TYR A 317       4.082  -1.906 -14.275  1.00 70.77           C
ATOM   4836  CD1 TYR A 317       2.883  -2.467 -14.666  1.00 70.77           C
ATOM   4837  HD1 TYR A 317       2.815  -3.000 -15.615  1.00 70.77           H
ATOM   4838  CD2 TYR A 317       4.168  -1.231 -13.074  1.00 70.77           C
ATOM   4839  HD2 TYR A 317       5.115  -0.788 -12.765  1.00 70.77           H
ATOM   4840  CE1 TYR A 317       1.723  -2.349 -13.822  1.00 70.77           C
ATOM   4841  HE1 TYR A 317       0.771  -2.788 -14.119  1.00 70.77           H
ATOM   4842  CE2 TYR A 317       3.008  -1.113 -12.230  1.00 70.77           C
ATOM   4843  HE2 TYR A 317       3.063  -0.583 -11.279  1.00 70.77           H
ATOM   4844  CZ  TYR A 317       1.843  -1.678 -12.645  1.00 70.77           C
ATOM   4845  OH  TYR A 317       0.747  -1.567 -11.847  1.00 70.77           O
ATOM   4846  HH  TYR A 317      -0.059  -1.921 -12.322  1.00 70.77           H
ATOM   4847  HN  TYR A 317       6.200  -3.513 -13.534  1.00 70.77           H
ATOM   4848  N   VAL A 318       8.037  -3.404 -15.984  1.00 70.46           N
ATOM   4849  CA  VAL A 318       9.236  -3.357 -16.804  1.00 70.46           C
ATOM   4850  C   VAL A 318       9.417  -4.700 -17.513  1.00 70.46           C
ATOM   4851  O   VAL A 318       9.563  -4.747 -18.733  1.00 70.46           O
ATOM   4852  HA  VAL A 318       9.091  -2.580 -17.555  1.00 70.46           H
ATOM   4853  CB  VAL A 318      10.441  -2.966 -15.945  1.00 70.46           C
ATOM   4854  HB  VAL A 318      10.527  -3.693 -15.138  1.00 70.46           H
ATOM   4855  CG1 VAL A 318      11.734  -3.016 -16.762  1.00 70.46           C
ATOM   4856 1HG1 VAL A 318      11.887  -4.027 -17.140  1.00 70.46           H
ATOM   4857 2HG1 VAL A 318      11.662  -2.322 -17.599  1.00 70.46           H
ATOM   4858 3HG1 VAL A 318      12.575  -2.734 -16.128  1.00 70.46           H
ATOM   4859  CG2 VAL A 318      10.242  -1.586 -15.316  1.00 70.46           C
ATOM   4860 1HG2 VAL A 318      10.118  -0.842 -16.103  1.00 70.46           H
ATOM   4861 2HG2 VAL A 318       9.353  -1.599 -14.685  1.00 70.46           H
ATOM   4862 3HG2 VAL A 318      11.113  -1.334 -14.712  1.00 70.46           H
ATOM   4863  HN  VAL A 318       8.198  -3.393 -14.997  1.00 70.46           H
ATOM   4864  N   PHE A 319       9.402  -5.760 -16.717  1.00 67.16           N
ATOM   4865  CA  PHE A 319       9.759  -7.076 -17.218  1.00 67.16           C
ATOM   4866  C   PHE A 319       8.594  -7.707 -17.983  1.00 67.16           C
ATOM   4867  O   PHE A 319       8.803  -8.417 -18.965  1.00 67.16           O
ATOM   4868  HA  PHE A 319      10.606  -6.948 -17.892  1.00 67.16           H
ATOM   4869  CB  PHE A 319      10.084  -7.945 -16.001  1.00 67.16           C
ATOM   4870 1HB  PHE A 319       9.353  -7.743 -15.217  1.00 67.16           H
ATOM   4871 2HB  PHE A 319       9.974  -8.994 -16.276  1.00 67.16           H
ATOM   4872  CG  PHE A 319      11.489  -7.725 -15.436  1.00 67.16           C
ATOM   4873  CD1 PHE A 319      12.559  -8.325 -16.024  1.00 67.16           C
ATOM   4874  HD1 PHE A 319      12.416  -8.962 -16.896  1.00 67.16           H
ATOM   4875  CD2 PHE A 319      11.668  -6.930 -14.348  1.00 67.16           C
ATOM   4876  HD2 PHE A 319      10.810  -6.449 -13.877  1.00 67.16           H
ATOM   4877  CE1 PHE A 319      13.863  -8.121 -15.500  1.00 67.16           C
ATOM   4878  HE1 PHE A 319      14.721  -8.602 -15.970  1.00 67.16           H
ATOM   4879  CE2 PHE A 319      12.972  -6.726 -13.824  1.00 67.16           C
ATOM   4880  HE2 PHE A 319      13.115  -6.088 -12.952  1.00 67.16           H
ATOM   4881  CZ  PHE A 319      14.042  -7.325 -14.411  1.00 67.16           C
ATOM   4882  HZ  PHE A 319      15.043  -7.169 -14.009  1.00 67.16           H
ATOM   4883  HN  PHE A 319       9.152  -5.729 -15.750  1.00 67.16           H
ATOM   4884  N   VAL A 320       7.391  -7.424 -17.504  1.00 67.35           N
ATOM   4885  CA  VAL A 320       6.209  -8.111 -17.996  1.00 67.35           C
ATOM   4886  C   VAL A 320       5.545  -7.261 -19.082  1.00 67.35           C
ATOM   4887  O   VAL A 320       4.784  -7.776 -19.899  1.00 67.35           O
ATOM   4888  HA  VAL A 320       6.535  -9.052 -18.438  1.00 67.35           H
ATOM   4889  CB  VAL A 320       5.269  -8.434 -16.832  1.00 67.35           C
ATOM   4890  HB  VAL A 320       4.693  -7.537 -16.608  1.00 67.35           H
ATOM   4891  CG1 VAL A 320       4.286  -9.542 -17.214  1.00 67.35           C
ATOM   4892 1HG1 VAL A 320       3.688  -9.220 -18.066  1.00 67.35           H
ATOM   4893 2HG1 VAL A 320       4.838 -10.444 -17.478  1.00 67.35           H
ATOM   4894 3HG1 VAL A 320       3.630  -9.752 -16.369  1.00 67.35           H
ATOM   4895  CG2 VAL A 320       6.060  -8.811 -15.578  1.00 67.35           C
ATOM   4896 1HG2 VAL A 320       6.674  -9.687 -15.785  1.00 67.35           H
ATOM   4897 2HG2 VAL A 320       6.701  -7.978 -15.288  1.00 67.35           H
ATOM   4898 3HG2 VAL A 320       5.368  -9.036 -14.766  1.00 67.35           H
ATOM   4899  HN  VAL A 320       7.218  -6.741 -16.794  1.00 67.35           H
ATOM   4900  N   GLY A 321       5.858  -5.974 -19.054  1.00 67.70           N
ATOM   4901  CA  GLY A 321       5.312  -5.050 -20.034  1.00 67.70           C
ATOM   4902  C   GLY A 321       6.190  -4.996 -21.286  1.00 67.70           C
ATOM   4903  O   GLY A 321       7.253  -4.379 -21.276  1.00 67.70           O
ATOM   4904 1HA  GLY A 321       4.302  -5.358 -20.306  1.00 67.70           H
ATOM   4905 2HA  GLY A 321       5.234  -4.055 -19.597  1.00 67.70           H
ATOM   4906  HN  GLY A 321       6.471  -5.561 -18.381  1.00 67.70           H
ATOM   4907  N   GLU A 322       5.711  -5.651 -22.334  1.00 69.46           N
ATOM   4908  CA  GLU A 322       6.403  -5.626 -23.611  1.00 69.46           C
ATOM   4909  C   GLU A 322       6.539  -4.188 -24.114  1.00 69.46           C
ATOM   4910  O   GLU A 322       7.608  -3.783 -24.566  1.00 69.46           O
ATOM   4911  HA  GLU A 322       7.390  -6.044 -23.414  1.00 69.46           H
ATOM   4912  CB  GLU A 322       5.685  -6.501 -24.641  1.00 69.46           C
ATOM   4913 1HB  GLU A 322       4.619  -6.273 -24.638  1.00 69.46           H
ATOM   4914 2HB  GLU A 322       6.150  -6.375 -25.618  1.00 69.46           H
ATOM   4915  CG  GLU A 322       5.819  -7.984 -24.288  1.00 69.46           C
ATOM   4916 1HG  GLU A 322       6.857  -8.212 -24.049  1.00 69.46           H
ATOM   4917 2HG  GLU A 322       5.230  -8.205 -23.398  1.00 69.46           H
ATOM   4918  CD  GLU A 322       5.351  -8.867 -25.447  1.00 69.46           C
ATOM   4919  OE1 GLU A 322       6.091  -9.822 -25.768  1.00 69.46           O
ATOM   4920  OE2 GLU A 322       4.264  -8.568 -25.986  1.00 69.46           O
ATOM   4921  HN  GLU A 322       4.869  -6.189 -22.320  1.00 69.46           H
ATOM   4922  N   ARG A 323       5.439  -3.455 -24.018  1.00 70.53           N
ATOM   4923  CA  ARG A 323       5.412  -2.080 -24.489  1.00 70.53           C
ATOM   4924  C   ARG A 323       6.461  -1.246 -23.751  1.00 70.53           C
ATOM   4925  O   ARG A 323       7.184  -0.465 -24.367  1.00 70.53           O
ATOM   4926  HA  ARG A 323       5.640  -2.146 -25.552  1.00 70.53           H
ATOM   4927  CB  ARG A 323       4.032  -1.454 -24.279  1.00 70.53           C
ATOM   4928 1HB  ARG A 323       3.664  -1.701 -23.284  1.00 70.53           H
ATOM   4929 2HB  ARG A 323       4.111  -0.368 -24.330  1.00 70.53           H
ATOM   4930  CG  ARG A 323       3.040  -1.948 -25.334  1.00 70.53           C
ATOM   4931 1HG  ARG A 323       3.461  -1.806 -26.329  1.00 70.53           H
ATOM   4932 2HG  ARG A 323       2.873  -3.018 -25.208  1.00 70.53           H
ATOM   4933  CD  ARG A 323       1.708  -1.202 -25.226  1.00 70.53           C
ATOM   4934 1HD  ARG A 323       1.279  -1.350 -24.235  1.00 70.53           H
ATOM   4935 2HD  ARG A 323       1.871  -0.131 -25.346  1.00 70.53           H
ATOM   4936  NE  ARG A 323       0.770  -1.690 -26.261  1.00 70.53           N
ATOM   4937  HE  ARG A 323       1.096  -2.388 -26.898  1.00 70.53           H
ATOM   4938  CZ  ARG A 323      -0.490  -1.255 -26.397  1.00 70.53           C
ATOM   4939  NH1 ARG A 323      -0.981  -0.321 -25.571  1.00 70.53           N
ATOM   4940 1HH1 ARG A 323      -0.405   0.057 -24.846  1.00 70.53           H
ATOM   4941 2HH1 ARG A 323      -1.922  -0.001 -25.680  1.00 70.53           H
ATOM   4942  NH2 ARG A 323      -1.253  -1.768 -27.373  1.00 70.53           N
ATOM   4943 1HH2 ARG A 323      -2.195  -1.454 -27.488  1.00 70.53           H
ATOM   4944 2HH2 ARG A 323      -0.879  -2.465 -27.985  1.00 70.53           H
ATOM   4945  HN  ARG A 323       4.579  -3.785 -23.628  1.00 70.53           H
ATOM   4946  N   PHE A 324       6.510  -1.439 -22.441  1.00 73.19           N
ATOM   4947  CA  PHE A 324       7.383  -0.640 -21.599  1.00 73.19           C
ATOM   4948  C   PHE A 324       8.853  -0.867 -21.961  1.00 73.19           C
ATOM   4949  O   PHE A 324       9.640   0.077 -21.996  1.00 73.19           O
ATOM   4950  HA  PHE A 324       7.127   0.406 -21.767  1.00 73.19           H
ATOM   4951  CB  PHE A 324       7.150  -1.092 -20.156  1.00 73.19           C
ATOM   4952 1HB  PHE A 324       6.079  -1.211 -19.991  1.00 73.19           H
ATOM   4953 2HB  PHE A 324       7.605  -2.073 -20.015  1.00 73.19           H
ATOM   4954  CG  PHE A 324       7.709  -0.131 -19.104  1.00 73.19           C
ATOM   4955  CD1 PHE A 324       9.023  -0.192 -18.757  1.00 73.19           C
ATOM   4956  HD1 PHE A 324       9.677  -0.925 -19.228  1.00 73.19           H
ATOM   4957  CD2 PHE A 324       6.892   0.784 -18.517  1.00 73.19           C
ATOM   4958  HD2 PHE A 324       5.840   0.832 -18.795  1.00 73.19           H
ATOM   4959  CE1 PHE A 324       9.541   0.700 -17.782  1.00 73.19           C
ATOM   4960  HE1 PHE A 324      10.594   0.651 -17.503  1.00 73.19           H
ATOM   4961  CE2 PHE A 324       7.411   1.675 -17.541  1.00 73.19           C
ATOM   4962  HE2 PHE A 324       6.756   2.409 -17.070  1.00 73.19           H
ATOM   4963  CZ  PHE A 324       8.725   1.615 -17.194  1.00 73.19           C
ATOM   4964  HZ  PHE A 324       9.123   2.299 -16.445  1.00 73.19           H
ATOM   4965  HN  PHE A 324       5.968  -2.125 -21.956  1.00 73.19           H
ATOM   4966  N   ARG A 325       9.177  -2.125 -22.221  1.00 73.65           N
ATOM   4967  CA  ARG A 325      10.518  -2.477 -22.657  1.00 73.65           C
ATOM   4968  C   ARG A 325      10.888  -1.694 -23.918  1.00 73.65           C
ATOM   4969  O   ARG A 325      11.996  -1.171 -24.025  1.00 73.65           O
ATOM   4970  HA  ARG A 325      11.163  -2.204 -21.822  1.00 73.65           H
ATOM   4971  CB  ARG A 325      10.627  -3.976 -22.945  1.00 73.65           C
ATOM   4972 1HB  ARG A 325       9.824  -4.281 -23.615  1.00 73.65           H
ATOM   4973 2HB  ARG A 325      11.566  -4.184 -23.457  1.00 73.65           H
ATOM   4974  CG  ARG A 325      10.555  -4.789 -21.651  1.00 73.65           C
ATOM   4975 1HG  ARG A 325      11.296  -4.418 -20.942  1.00 73.65           H
ATOM   4976 2HG  ARG A 325       9.577  -4.657 -21.188  1.00 73.65           H
ATOM   4977  CD  ARG A 325      10.800  -6.275 -21.923  1.00 73.65           C
ATOM   4978 1HD  ARG A 325       9.987  -6.682 -22.523  1.00 73.65           H
ATOM   4979 2HD  ARG A 325      11.716  -6.401 -22.499  1.00 73.65           H
ATOM   4980  NE  ARG A 325      10.902  -7.013 -20.644  1.00 73.65           N
ATOM   4981  HE  ARG A 325      10.755  -6.504 -19.796  1.00 73.65           H
ATOM   4982  CZ  ARG A 325      11.180  -8.321 -20.552  1.00 73.65           C
ATOM   4983  NH1 ARG A 325      11.387  -9.052 -21.656  1.00 73.65           N
ATOM   4984 1HH1 ARG A 325      11.334  -8.622 -22.557  1.00 73.65           H
ATOM   4985 2HH1 ARG A 325      11.594 -10.027 -21.578  1.00 73.65           H
ATOM   4986  NH2 ARG A 325      11.248  -8.886 -19.339  1.00 73.65           N
ATOM   4987 1HH2 ARG A 325      11.454  -9.861 -19.253  1.00 73.65           H
ATOM   4988 2HH2 ARG A 325      11.092  -8.334 -18.520  1.00 73.65           H
ATOM   4989  HN  ARG A 325       8.544  -2.894 -22.139  1.00 73.65           H
ATOM   4990  N   ARG A 326       9.940  -1.639 -24.842  1.00 75.88           N
ATOM   4991  CA  ARG A 326      10.150  -0.922 -26.088  1.00 75.88           C
ATOM   4992  C   ARG A 326      10.327   0.574 -25.816  1.00 75.88           C
ATOM   4993  O   ARG A 326      11.203   1.214 -26.395  1.00 75.88           O
ATOM   4994  HA  ARG A 326      11.057  -1.354 -26.509  1.00 75.88           H
ATOM   4995  CB  ARG A 326       8.972  -1.123 -27.044  1.00 75.88           C
ATOM   4996 1HB  ARG A 326       8.037  -0.915 -26.524  1.00 75.88           H
ATOM   4997 2HB  ARG A 326       9.043  -0.413 -27.868  1.00 75.88           H
ATOM   4998  CG  ARG A 326       8.950  -2.550 -27.594  1.00 75.88           C
ATOM   4999 1HG  ARG A 326       9.880  -2.753 -28.126  1.00 75.88           H
ATOM   5000 2HG  ARG A 326       8.893  -3.261 -26.770  1.00 75.88           H
ATOM   5001  CD  ARG A 326       7.762  -2.757 -28.536  1.00 75.88           C
ATOM   5002 1HD  ARG A 326       6.838  -2.458 -28.040  1.00 75.88           H
ATOM   5003 2HD  ARG A 326       7.870  -2.123 -29.416  1.00 75.88           H
ATOM   5004  NE  ARG A 326       7.680  -4.177 -28.943  1.00 75.88           N
ATOM   5005  HE  ARG A 326       7.874  -4.875 -28.253  1.00 75.88           H
ATOM   5006  CZ  ARG A 326       7.363  -4.587 -30.179  1.00 75.88           C
ATOM   5007  NH1 ARG A 326       7.095  -3.696 -31.143  1.00 75.88           N
ATOM   5008 1HH1 ARG A 326       7.130  -2.717 -30.943  1.00 75.88           H
ATOM   5009 2HH1 ARG A 326       6.859  -4.010 -32.063  1.00 75.88           H
ATOM   5010  NH2 ARG A 326       7.319  -5.902 -30.436  1.00 75.88           N
ATOM   5011 1HH2 ARG A 326       7.084  -6.224 -31.353  1.00 75.88           H
ATOM   5012 2HH2 ARG A 326       7.521  -6.560 -29.711  1.00 75.88           H
ATOM   5013  HN  ARG A 326       9.044  -2.073 -24.750  1.00 75.88           H
ATOM   5014  N   ASP A 327       9.481   1.086 -24.934  1.00 76.28           N
ATOM   5015  CA  ASP A 327       9.481   2.509 -24.638  1.00 76.28           C
ATOM   5016  C   ASP A 327      10.778   2.876 -23.914  1.00 76.28           C
ATOM   5017  O   ASP A 327      11.349   3.938 -24.156  1.00 76.28           O
ATOM   5018  HA  ASP A 327       9.389   3.003 -25.605  1.00 76.28           H
ATOM   5019  CB  ASP A 327       8.309   2.881 -23.727  1.00 76.28           C
ATOM   5020 1HB  ASP A 327       8.362   2.301 -22.805  1.00 76.28           H
ATOM   5021 2HB  ASP A 327       8.382   3.932 -23.446  1.00 76.28           H
ATOM   5022  CG  ASP A 327       6.971   2.624 -24.422  1.00 76.28           C
ATOM   5023  OD1 ASP A 327       6.930   2.801 -25.658  1.00 76.28           O
ATOM   5024  OD2 ASP A 327       6.018   2.256 -23.701  1.00 76.28           O
ATOM   5025  HN  ASP A 327       8.807   0.549 -24.428  1.00 76.28           H
ATOM   5026  N   LEU A 328      11.205   1.976 -23.040  1.00 75.97           N
ATOM   5027  CA  LEU A 328      12.431   2.186 -22.289  1.00 75.97           C
ATOM   5028  C   LEU A 328      13.605   2.313 -23.261  1.00 75.97           C
ATOM   5029  O   LEU A 328      14.411   3.235 -23.149  1.00 75.97           O
ATOM   5030  HA  LEU A 328      12.326   3.127 -21.749  1.00 75.97           H
ATOM   5031  CB  LEU A 328      12.614   1.082 -21.244  1.00 75.97           C
ATOM   5032 1HB  LEU A 328      11.766   1.112 -20.560  1.00 75.97           H
ATOM   5033 2HB  LEU A 328      12.580   0.119 -21.753  1.00 75.97           H
ATOM   5034  CG  LEU A 328      13.902   1.147 -20.420  1.00 75.97           C
ATOM   5035  HG  LEU A 328      14.746   1.182 -21.108  1.00 75.97           H
ATOM   5036  CD1 LEU A 328      13.951   2.423 -19.578  1.00 75.97           C
ATOM   5037 1HD1 LEU A 328      13.912   3.293 -20.234  1.00 75.97           H
ATOM   5038 2HD1 LEU A 328      13.099   2.443 -18.898  1.00 75.97           H
ATOM   5039 3HD1 LEU A 328      14.876   2.444 -19.003  1.00 75.97           H
ATOM   5040  CD2 LEU A 328      14.068  -0.111 -19.565  1.00 75.97           C
ATOM   5041 1HD2 LEU A 328      13.222  -0.202 -18.884  1.00 75.97           H
ATOM   5042 2HD2 LEU A 328      14.111  -0.987 -20.212  1.00 75.97           H
ATOM   5043 3HD2 LEU A 328      14.991  -0.039 -18.989  1.00 75.97           H
ATOM   5044  HN  LEU A 328      10.730   1.118 -22.843  1.00 75.97           H
ATOM   5045  N   VAL A 329      13.663   1.375 -24.194  1.00 76.27           N
ATOM   5046  CA  VAL A 329      14.751   1.343 -25.157  1.00 76.27           C
ATOM   5047  C   VAL A 329      14.691   2.599 -26.030  1.00 76.27           C
ATOM   5048  O   VAL A 329      15.725   3.165 -26.382  1.00 76.27           O
ATOM   5049  HA  VAL A 329      15.687   1.351 -24.597  1.00 76.27           H
ATOM   5050  CB  VAL A 329      14.695   0.048 -25.969  1.00 76.27           C
ATOM   5051  HB  VAL A 329      13.695  -0.038 -26.395  1.00 76.27           H
ATOM   5052  CG1 VAL A 329      15.697   0.081 -27.124  1.00 76.27           C
ATOM   5053 1HG1 VAL A 329      15.464   0.917 -27.784  1.00 76.27           H
ATOM   5054 2HG1 VAL A 329      16.705   0.201 -26.728  1.00 76.27           H
ATOM   5055 3HG1 VAL A 329      15.636  -0.852 -27.685  1.00 76.27           H
ATOM   5056  CG2 VAL A 329      14.930  -1.171 -25.074  1.00 76.27           C
ATOM   5057 1HG2 VAL A 329      15.912  -1.094 -24.606  1.00 76.27           H
ATOM   5058 2HG2 VAL A 329      14.162  -1.208 -24.301  1.00 76.27           H
ATOM   5059 3HG2 VAL A 329      14.885  -2.078 -25.676  1.00 76.27           H
ATOM   5060  HN  VAL A 329      12.986   0.646 -24.298  1.00 76.27           H
ATOM   5061  N   LYS A 330      13.469   2.997 -26.353  1.00 75.74           N
[truncated: 117,320 more chars]
