# Supplementary material for: Noncanonical roles of chemokine regions in CCR9 activation revealed by structural modeling and mutational mapping
Source: Nat Commun. 2025 Aug 18;16:7695. doi: 10.1038/s41467-025-62321-9 (PMC12361432; doi:10.1038/s41467-025-62321-9)
Supplement: Supplementary file 4 — Supplementary Data 2 [file 41467_2025_62321_MOESM4_ESM.zip › CCR9_CCL25_rnk246.pdb]

SSBOND   1 CYS A   38    CYS A  289 
SSBOND   2 CYS A  119    CYS A  198 
SSBOND   3 CYS B    7    CYS B   35 
SSBOND   4 CYS B    8    CYS B   52 
ATOM      1  N   GLU A  20      -2.092  -3.726  60.765  1.00 47.17           N
ATOM      2  CA  GLU A  20      -2.397  -3.464  59.369  1.00 47.17           C
ATOM      3  C   GLU A  20      -1.141  -3.630  58.510  1.00 47.17           C
ATOM      4  O   GLU A  20      -1.234  -3.919  57.319  1.00 47.17           O
ATOM      5  HA  GLU A  20      -3.138  -4.212  59.089  1.00 47.17           H
ATOM      6  CB  GLU A  20      -3.001  -2.069  59.192  1.00 47.17           C
ATOM      7 1HB  GLU A  20      -2.665  -1.418  59.999  1.00 47.17           H
ATOM      8 2HB  GLU A  20      -2.759  -1.686  58.201  1.00 47.17           H
ATOM      9  CG  GLU A  20      -4.528  -2.119  59.274  1.00 47.17           C
ATOM     10 1HG  GLU A  20      -4.891  -3.038  58.814  1.00 47.17           H
ATOM     11 2HG  GLU A  20      -4.840  -2.140  60.318  1.00 47.17           H
ATOM     12  CD  GLU A  20      -5.154  -0.911  58.574  1.00 47.17           C
ATOM     13  OE1 GLU A  20      -6.402  -0.879  58.504  1.00 47.17           O
ATOM     14  OE2 GLU A  20      -4.371  -0.047  58.124  1.00 47.17           O
ATOM     15  HN  GLU A  20      -1.133  -3.939  60.955  1.00 47.17           H
ATOM     16  N   SER A  21       0.003  -3.439  59.150  1.00 51.56           N
ATOM     17  CA  SER A  21       1.273  -3.494  58.445  1.00 51.56           C
ATOM     18  C   SER A  21       1.562  -4.929  58.000  1.00 51.56           C
ATOM     19  O   SER A  21       2.034  -5.154  56.886  1.00 51.56           O
ATOM     20  HA  SER A  21       1.151  -2.842  57.580  1.00 51.56           H
ATOM     21  CB  SER A  21       2.412  -2.970  59.321  1.00 51.56           C
ATOM     22 1HB  SER A  21       3.271  -2.730  58.694  1.00 51.56           H
ATOM     23 2HB  SER A  21       2.102  -2.043  59.804  1.00 51.56           H
ATOM     24  OG  SER A  21       2.800  -3.915  60.314  1.00 51.56           O
ATOM     25  HG  SER A  21       3.561  -3.553  60.853  1.00 51.56           H
ATOM     26  HN  SER A  21       0.072  -3.251  60.130  1.00 51.56           H
ATOM     27  N   THR A  22       1.268  -5.863  58.892  1.00 51.59           N
ATOM     28  CA  THR A  22       1.618  -7.254  58.663  1.00 51.59           C
ATOM     29  C   THR A  22       0.736  -7.852  57.565  1.00 51.59           C
ATOM     30  O   THR A  22       1.241  -8.405  56.590  1.00 51.59           O
ATOM     31  HA  THR A  22       2.646  -7.296  58.305  1.00 51.59           H
ATOM     32  CB  THR A  22       1.511  -7.995  59.998  1.00 51.59           C
ATOM     33  HB  THR A  22       0.482  -8.292  60.197  1.00 51.59           H
ATOM     34  OG1 THR A  22       2.085  -7.094  60.941  1.00 51.59           O
ATOM     35  HG1 THR A  22       1.877  -7.395  61.872  1.00 51.59           H
ATOM     36  CG2 THR A  22       2.418  -9.225  60.058  1.00 51.59           C
ATOM     37 1HG2 THR A  22       3.456  -8.919  59.926  1.00 51.59           H
ATOM     38 2HG2 THR A  22       2.141  -9.920  59.266  1.00 51.59           H
ATOM     39 3HG2 THR A  22       2.304  -9.714  61.026  1.00 51.59           H
ATOM     40  HN  THR A  22       0.801  -5.682  59.758  1.00 51.59           H
ATOM     41  N   SER A  23      -0.568  -7.720  57.760  1.00 52.99           N
ATOM     42  CA  SER A  23      -1.525  -8.246  56.802  1.00 52.99           C
ATOM     43  C   SER A  23      -1.340  -7.562  55.446  1.00 52.99           C
ATOM     44  O   SER A  23      -1.418  -8.211  54.404  1.00 52.99           O
ATOM     45  HA  SER A  23      -1.303  -9.311  56.728  1.00 52.99           H
ATOM     46  CB  SER A  23      -2.961  -8.060  57.299  1.00 52.99           C
ATOM     47 1HB  SER A  23      -3.655  -8.451  56.555  1.00 52.99           H
ATOM     48 2HB  SER A  23      -3.108  -8.642  58.209  1.00 52.99           H
ATOM     49  OG  SER A  23      -3.263  -6.692  57.556  1.00 52.99           O
ATOM     50  HG  SER A  23      -4.212  -6.602  57.859  1.00 52.99           H
ATOM     51  HN  SER A  23      -0.972  -7.263  58.553  1.00 52.99           H
ATOM     52  N   SER A  24      -1.097  -6.261  55.504  1.00 58.45           N
ATOM     53  CA  SER A  24      -0.886  -5.485  54.294  1.00 58.45           C
ATOM     54  C   SER A  24       0.376  -5.966  53.577  1.00 58.45           C
ATOM     55  O   SER A  24       0.481  -5.856  52.356  1.00 58.45           O
ATOM     56  HA  SER A  24      -1.768  -5.664  53.679  1.00 58.45           H
ATOM     57  CB  SER A  24      -0.780  -3.991  54.610  1.00 58.45           C
ATOM     58 1HB  SER A  24      -0.809  -3.422  53.681  1.00 58.45           H
ATOM     59 2HB  SER A  24      -1.644  -3.683  55.199  1.00 58.45           H
ATOM     60  OG  SER A  24       0.415  -3.679  55.320  1.00 58.45           O
ATOM     61  HG  SER A  24       0.682  -4.452  55.896  1.00 58.45           H
ATOM     62  HN  SER A  24      -1.044  -5.740  56.356  1.00 58.45           H
ATOM     63  N   MET A  25       1.303  -6.491  54.365  1.00 59.23           N
ATOM     64  CA  MET A  25       2.527  -7.047  53.814  1.00 59.23           C
ATOM     65  C   MET A  25       2.273  -8.419  53.187  1.00 59.23           C
ATOM     66  O   MET A  25       2.736  -8.695  52.082  1.00 59.23           O
ATOM     67  HA  MET A  25       2.850  -6.343  53.047  1.00 59.23           H
ATOM     68  CB  MET A  25       3.573  -7.178  54.924  1.00 59.23           C
ATOM     69 1HB  MET A  25       3.586  -6.270  55.526  1.00 59.23           H
ATOM     70 2HB  MET A  25       3.301  -7.998  55.589  1.00 59.23           H
ATOM     71  CG  MET A  25       4.964  -7.428  54.339  1.00 59.23           C
ATOM     72 1HG  MET A  25       5.672  -7.643  55.140  1.00 59.23           H
ATOM     73 2HG  MET A  25       4.943  -8.304  53.690  1.00 59.23           H
ATOM     74  SD  MET A  25       5.504  -5.999  53.415  1.00 59.23           S
ATOM     75  CE  MET A  25       6.894  -5.492  54.415  1.00 59.23           C
ATOM     76 1HE  MET A  25       6.551  -5.264  55.424  1.00 59.23           H
ATOM     77 2HE  MET A  25       7.627  -6.297  54.453  1.00 59.23           H
ATOM     78 3HE  MET A  25       7.351  -4.605  53.977  1.00 59.23           H
ATOM     79  HN  MET A  25       1.228  -6.539  55.361  1.00 59.23           H
ATOM     80  N   GLU A  26       1.537  -9.242  53.920  1.00 58.50           N
ATOM     81  CA  GLU A  26       1.196 -10.570  53.440  1.00 58.50           C
ATOM     82  C   GLU A  26       0.395 -10.475  52.140  1.00 58.50           C
ATOM     83  O   GLU A  26       0.702 -11.161  51.166  1.00 58.50           O
ATOM     84  HA  GLU A  26       2.150 -11.063  53.251  1.00 58.50           H
ATOM     85  CB  GLU A  26       0.426 -11.356  54.502  1.00 58.50           C
ATOM     86 1HB  GLU A  26      -0.315 -10.710  54.973  1.00 58.50           H
ATOM     87 2HB  GLU A  26      -0.006 -12.252  54.055  1.00 58.50           H
ATOM     88  CG  GLU A  26       1.361 -11.837  55.613  1.00 58.50           C
ATOM     89 1HG  GLU A  26       2.167 -12.433  55.183  1.00 58.50           H
ATOM     90 2HG  GLU A  26       1.823 -10.979  56.101  1.00 58.50           H
ATOM     91  CD  GLU A  26       0.600 -12.670  56.647  1.00 58.50           C
ATOM     92  OE1 GLU A  26       1.273 -13.455  57.350  1.00 58.50           O
ATOM     93  OE2 GLU A  26      -0.637 -12.503  56.712  1.00 58.50           O
ATOM     94  HN  GLU A  26       1.177  -9.014  54.825  1.00 58.50           H
ATOM     95  N   ASP A  27      -0.616  -9.618  52.166  1.00 58.26           N
ATOM     96  CA  ASP A  27      -1.457  -9.418  50.999  1.00 58.26           C
ATOM     97  C   ASP A  27      -0.580  -9.051  49.800  1.00 58.26           C
ATOM     98  O   ASP A  27      -0.830  -9.500  48.683  1.00 58.26           O
ATOM     99  HA  ASP A  27      -1.982 -10.363  50.858  1.00 58.26           H
ATOM    100  CB  ASP A  27      -2.450  -8.276  51.225  1.00 58.26           C
ATOM    101 1HB  ASP A  27      -1.948  -7.445  51.721  1.00 58.26           H
ATOM    102 2HB  ASP A  27      -2.808  -7.905  50.265  1.00 58.26           H
ATOM    103  CG  ASP A  27      -3.636  -8.740  52.073  1.00 58.26           C
ATOM    104  OD1 ASP A  27      -3.770  -9.973  52.234  1.00 58.26           O
ATOM    105  OD2 ASP A  27      -4.382  -7.853  52.541  1.00 58.26           O
ATOM    106  HN  ASP A  27      -0.862  -9.069  52.964  1.00 58.26           H
ATOM    107  N   TYR A  28       0.430  -8.237  50.073  1.00 61.25           N
ATOM    108  CA  TYR A  28       1.328  -7.783  49.026  1.00 61.25           C
ATOM    109  C   TYR A  28       2.211  -8.928  48.526  1.00 61.25           C
ATOM    110  O   TYR A  28       2.542  -8.990  47.343  1.00 61.25           O
ATOM    111  HA  TYR A  28       0.722  -7.413  48.199  1.00 61.25           H
ATOM    112  CB  TYR A  28       2.215  -6.713  49.667  1.00 61.25           C
ATOM    113 1HB  TYR A  28       1.581  -5.974  50.154  1.00 61.25           H
ATOM    114 2HB  TYR A  28       2.821  -7.177  50.446  1.00 61.25           H
ATOM    115  CG  TYR A  28       3.140  -5.999  48.679  1.00 61.25           C
ATOM    116  CD1 TYR A  28       4.364  -6.549  48.358  1.00 61.25           C
ATOM    117  HD1 TYR A  28       4.672  -7.493  48.808  1.00 61.25           H
ATOM    118  CD2 TYR A  28       2.750  -4.803  48.110  1.00 61.25           C
ATOM    119  HD2 TYR A  28       1.784  -4.368  48.364  1.00 61.25           H
ATOM    120  CE1 TYR A  28       5.235  -5.877  47.429  1.00 61.25           C
ATOM    121  HE1 TYR A  28       6.204  -6.300  47.166  1.00 61.25           H
ATOM    122  CE2 TYR A  28       3.621  -4.131  47.181  1.00 61.25           C
ATOM    123  HE2 TYR A  28       3.325  -3.186  46.724  1.00 61.25           H
ATOM    124  CZ  TYR A  28       4.820  -4.701  46.886  1.00 61.25           C
ATOM    125  OH  TYR A  28       5.642  -4.065  46.008  1.00 61.25           O
ATOM    126  HH  TYR A  28       6.099  -4.734  45.422  1.00 61.25           H
ATOM    127  HN  TYR A  28       0.637  -7.891  50.988  1.00 61.25           H
ATOM    128  N   VAL A  29       2.567  -9.806  49.451  1.00 58.72           N
ATOM    129  CA  VAL A  29       3.421 -10.935  49.123  1.00 58.72           C
ATOM    130  C   VAL A  29       2.605 -11.980  48.358  1.00 58.72           C
ATOM    131  O   VAL A  29       3.107 -12.599  47.421  1.00 58.72           O
ATOM    132  HA  VAL A  29       4.217 -10.569  48.475  1.00 58.72           H
ATOM    133  CB  VAL A  29       4.063 -11.493  50.395  1.00 58.72           C
ATOM    134  HB  VAL A  29       3.350 -12.172  50.861  1.00 58.72           H
ATOM    135  CG1 VAL A  29       5.326 -12.291  50.066  1.00 58.72           C
ATOM    136 1HG1 VAL A  29       5.070 -13.123  49.410  1.00 58.72           H
ATOM    137 2HG1 VAL A  29       6.046 -11.643  49.566  1.00 58.72           H
ATOM    138 3HG1 VAL A  29       5.763 -12.676  50.988  1.00 58.72           H
ATOM    139  CG2 VAL A  29       4.366 -10.373  51.392  1.00 58.72           C
ATOM    140 1HG2 VAL A  29       5.053  -9.658  50.938  1.00 58.72           H
ATOM    141 2HG2 VAL A  29       3.440  -9.866  51.662  1.00 58.72           H
ATOM    142 3HG2 VAL A  29       4.822 -10.797  52.287  1.00 58.72           H
ATOM    143  HN  VAL A  29       2.283  -9.756  50.409  1.00 58.72           H
ATOM    144  N   ASN A  30       1.362 -12.143  48.786  1.00 60.19           N
ATOM    145  CA  ASN A  30       0.530 -13.220  48.276  1.00 60.19           C
ATOM    146  C   ASN A  30      -0.147 -12.766  46.981  1.00 60.19           C
ATOM    147  O   ASN A  30      -0.695 -13.583  46.243  1.00 60.19           O
ATOM    148  HA  ASN A  30       1.210 -14.057  48.119  1.00 60.19           H
ATOM    149  CB  ASN A  30      -0.566 -13.591  49.277  1.00 60.19           C
ATOM    150 1HB  ASN A  30      -1.021 -12.685  49.676  1.00 60.19           H
ATOM    151 2HB  ASN A  30      -1.354 -14.147  48.769  1.00 60.19           H
ATOM    152  CG  ASN A  30       0.001 -14.430  50.424  1.00 60.19           C
ATOM    153  OD1 ASN A  30       1.063 -15.023  50.328  1.00 60.19           O
ATOM    154  ND2 ASN A  30      -0.765 -14.448  51.511  1.00 60.19           N
ATOM    155 1HD2 ASN A  30      -1.626 -13.940  51.524  1.00 60.19           H
ATOM    156 2HD2 ASN A  30      -0.480 -14.970  52.315  1.00 60.19           H
ATOM    157  HN  ASN A  30       0.923 -11.557  49.467  1.00 60.19           H
ATOM    158  N   PHE A  31      -0.086 -11.464  46.744  1.00 61.64           N
ATOM    159  CA  PHE A  31      -0.627 -10.900  45.519  1.00 61.64           C
ATOM    160  C   PHE A  31       0.034 -11.524  44.289  1.00 61.64           C
ATOM    161  O   PHE A  31       1.244 -11.404  44.101  1.00 61.64           O
ATOM    162  HA  PHE A  31      -1.695 -11.119  45.506  1.00 61.64           H
ATOM    163  CB  PHE A  31      -0.321  -9.401  45.543  1.00 61.64           C
ATOM    164 1HB  PHE A  31      -0.637  -8.991  46.502  1.00 61.64           H
ATOM    165 2HB  PHE A  31       0.758  -9.260  45.477  1.00 61.64           H
ATOM    166  CG  PHE A  31      -0.993  -8.610  44.419  1.00 61.64           C
ATOM    167  CD1 PHE A  31      -0.285  -8.271  43.308  1.00 61.64           C
ATOM    168  HD1 PHE A  31       0.761  -8.562  43.219  1.00 61.64           H
ATOM    169  CD2 PHE A  31      -2.299  -8.247  44.530  1.00 61.64           C
ATOM    170  HD2 PHE A  31      -2.866  -8.519  45.420  1.00 61.64           H
ATOM    171  CE1 PHE A  31      -0.910  -7.537  42.265  1.00 61.64           C
ATOM    172  HE1 PHE A  31      -0.342  -7.265  41.375  1.00 61.64           H
ATOM    173  CE2 PHE A  31      -2.923  -7.513  43.487  1.00 61.64           C
ATOM    174  HE2 PHE A  31      -3.970  -7.222  43.576  1.00 61.64           H
ATOM    175  CZ  PHE A  31      -2.215  -7.174  42.377  1.00 61.64           C
ATOM    176  HZ  PHE A  31      -2.695  -6.610  41.576  1.00 61.64           H
ATOM    177  HN  PHE A  31       0.323 -10.800  47.370  1.00 61.64           H
ATOM    178  N   ASN A  32      -0.789 -12.178  43.482  1.00 62.49           N
ATOM    179  CA  ASN A  32      -0.297 -12.834  42.283  1.00 62.49           C
ATOM    180  C   ASN A  32      -0.023 -11.782  41.207  1.00 62.49           C
ATOM    181  O   ASN A  32      -0.918 -11.420  40.445  1.00 62.49           O
ATOM    182  HA  ASN A  32       0.607 -13.358  42.593  1.00 62.49           H
ATOM    183  CB  ASN A  32      -1.330 -13.818  41.730  1.00 62.49           C
ATOM    184 1HB  ASN A  32      -1.801 -14.357  42.552  1.00 62.49           H
ATOM    185 2HB  ASN A  32      -2.119 -13.271  41.214  1.00 62.49           H
ATOM    186  CG  ASN A  32      -0.679 -14.813  40.767  1.00 62.49           C
ATOM    187  OD1 ASN A  32       0.511 -14.773  40.502  1.00 62.49           O
ATOM    188  ND2 ASN A  32      -1.524 -15.707  40.260  1.00 62.49           N
ATOM    189 1HD2 ASN A  32      -2.489 -15.685  40.518  1.00 62.49           H
ATOM    190 2HD2 ASN A  32      -1.193 -16.400  39.619  1.00 62.49           H
ATOM    191  HN  ASN A  32      -1.773 -12.263  43.636  1.00 62.49           H
ATOM    192  N   PHE A  33       1.219 -11.320  41.178  1.00 64.72           N
ATOM    193  CA  PHE A  33       1.652 -10.401  40.139  1.00 64.72           C
ATOM    194  C   PHE A  33       1.860 -11.134  38.812  1.00 64.72           C
ATOM    195  O   PHE A  33       2.972 -11.174  38.289  1.00 64.72           O
ATOM    196  HA  PHE A  33       0.868  -9.654  40.021  1.00 64.72           H
ATOM    197  CB  PHE A  33       2.987  -9.808  40.595  1.00 64.72           C
ATOM    198 1HB  PHE A  33       3.693 -10.620  40.769  1.00 64.72           H
ATOM    199 2HB  PHE A  33       3.395  -9.198  39.789  1.00 64.72           H
ATOM    200  CG  PHE A  33       2.889  -8.956  41.862  1.00 64.72           C
ATOM    201  CD1 PHE A  33       2.623  -7.625  41.767  1.00 64.72           C
ATOM    202  HD1 PHE A  33       2.480  -7.166  40.789  1.00 64.72           H
ATOM    203  CD2 PHE A  33       3.067  -9.528  43.082  1.00 64.72           C
ATOM    204  HD2 PHE A  33       3.280 -10.595  43.158  1.00 64.72           H
ATOM    205  CE1 PHE A  33       2.532  -6.834  42.943  1.00 64.72           C
ATOM    206  HE1 PHE A  33       2.320  -5.768  42.867  1.00 64.72           H
ATOM    207  CE2 PHE A  33       2.976  -8.737  44.258  1.00 64.72           C
ATOM    208  HE2 PHE A  33       3.119  -9.196  45.236  1.00 64.72           H
ATOM    209  CZ  PHE A  33       2.711  -7.407  44.163  1.00 64.72           C
ATOM    210  HZ  PHE A  33       2.641  -6.800  45.066  1.00 64.72           H
ATOM    211  HN  PHE A  33       1.921 -11.563  41.848  1.00 64.72           H
ATOM    212  N   THR A  34       0.771 -11.694  38.306  1.00 69.89           N
ATOM    213  CA  THR A  34       0.695 -12.043  36.897  1.00 69.89           C
ATOM    214  C   THR A  34       1.101 -10.850  36.030  1.00 69.89           C
ATOM    215  O   THR A  34       0.507  -9.777  36.127  1.00 69.89           O
ATOM    216  HA  THR A  34       1.413 -12.839  36.701  1.00 69.89           H
ATOM    217  CB  THR A  34      -0.720 -12.549  36.611  1.00 69.89           C
ATOM    218  HB  THR A  34      -1.427 -11.721  36.563  1.00 69.89           H
ATOM    219  OG1 THR A  34      -0.961 -13.505  37.639  1.00 69.89           O
ATOM    220  HG1 THR A  34      -1.942 -13.687  37.715  1.00 69.89           H
ATOM    221  CG2 THR A  34      -0.801 -13.363  35.318  1.00 69.89           C
ATOM    222 1HG2 THR A  34      -0.143 -14.230  35.393  1.00 69.89           H
ATOM    223 2HG2 THR A  34      -0.490 -12.743  34.478  1.00 69.89           H
ATOM    224 3HG2 THR A  34      -1.826 -13.698  35.163  1.00 69.89           H
ATOM    225  HN  THR A  34      -0.047 -11.909  38.839  1.00 69.89           H
ATOM    226  N   ASP A  35       2.109 -11.077  35.201  1.00 80.23           N
ATOM    227  CA  ASP A  35       2.763  -9.984  34.501  1.00 80.23           C
ATOM    228  C   ASP A  35       1.908  -9.569  33.302  1.00 80.23           C
ATOM    229  O   ASP A  35       2.188  -9.961  32.170  1.00 80.23           O
ATOM    230  HA  ASP A  35       2.860  -9.188  35.239  1.00 80.23           H
ATOM    231  CB  ASP A  35       4.137 -10.409  33.977  1.00 80.23           C
ATOM    232 1HB  ASP A  35       4.538 -11.205  34.604  1.00 80.23           H
ATOM    233 2HB  ASP A  35       4.037 -10.815  32.971  1.00 80.23           H
ATOM    234  CG  ASP A  35       5.107  -9.226  33.962  1.00 80.23           C
ATOM    235  OD1 ASP A  35       4.688  -8.142  34.422  1.00 80.23           O
ATOM    236  OD2 ASP A  35       6.246  -9.433  33.490  1.00 80.23           O
ATOM    237  HN  ASP A  35       2.479 -11.985  35.006  1.00 80.23           H
ATOM    238  N   PHE A  36       0.883  -8.781  33.591  1.00 88.45           N
ATOM    239  CA  PHE A  36       0.011  -8.273  32.546  1.00 88.45           C
ATOM    240  C   PHE A  36       0.625  -7.048  31.866  1.00 88.45           C
ATOM    241  O   PHE A  36       0.144  -6.604  30.825  1.00 88.45           O
ATOM    242  HA  PHE A  36      -0.112  -9.070  31.812  1.00 88.45           H
ATOM    243  CB  PHE A  36      -1.302  -7.864  33.217  1.00 88.45           C
ATOM    244 1HB  PHE A  36      -1.080  -7.193  34.047  1.00 88.45           H
ATOM    245 2HB  PHE A  36      -1.903  -7.301  32.504  1.00 88.45           H
ATOM    246  CG  PHE A  36      -2.127  -9.042  33.739  1.00 88.45           C
ATOM    247  CD1 PHE A  36      -2.267 -10.163  32.982  1.00 88.45           C
ATOM    248  HD1 PHE A  36      -1.791 -10.222  32.003  1.00 88.45           H
ATOM    249  CD2 PHE A  36      -2.720  -8.969  34.961  1.00 88.45           C
ATOM    250  HD2 PHE A  36      -2.608  -8.070  35.568  1.00 88.45           H
ATOM    251  CE1 PHE A  36      -3.033 -11.256  33.467  1.00 88.45           C
ATOM    252  HE1 PHE A  36      -3.145 -12.155  32.859  1.00 88.45           H
ATOM    253  CE2 PHE A  36      -3.486 -10.062  35.445  1.00 88.45           C
ATOM    254  HE2 PHE A  36      -3.962 -10.003  36.424  1.00 88.45           H
ATOM    255  CZ  PHE A  36      -3.626 -11.183  34.688  1.00 88.45           C
ATOM    256  HZ  PHE A  36      -4.214 -12.022  35.060  1.00 88.45           H
ATOM    257  HN  PHE A  36       0.645  -8.490  34.518  1.00 88.45           H
ATOM    258  N   TYR A  37       1.680  -6.535  32.483  1.00 90.95           N
ATOM    259  CA  TYR A  37       2.481  -5.496  31.859  1.00 90.95           C
ATOM    260  C   TYR A  37       3.588  -6.102  30.995  1.00 90.95           C
ATOM    261  O   TYR A  37       4.472  -6.789  31.504  1.00 90.95           O
ATOM    262  HA  TYR A  37       1.823  -4.899  31.227  1.00 90.95           H
ATOM    263  CB  TYR A  37       3.118  -4.708  33.005  1.00 90.95           C
ATOM    264 1HB  TYR A  37       2.331  -4.362  33.676  1.00 90.95           H
ATOM    265 2HB  TYR A  37       3.756  -5.378  33.582  1.00 90.95           H
ATOM    266  CG  TYR A  37       3.945  -3.505  32.549  1.00 90.95           C
ATOM    267  CD1 TYR A  37       5.285  -3.660  32.256  1.00 90.95           C
ATOM    268  HD1 TYR A  37       5.753  -4.639  32.350  1.00 90.95           H
ATOM    269  CD2 TYR A  37       3.351  -2.265  32.430  1.00 90.95           C
ATOM    270  HD2 TYR A  37       2.293  -2.142  32.662  1.00 90.95           H
ATOM    271  CE1 TYR A  37       6.063  -2.527  31.827  1.00 90.95           C
ATOM    272  HE1 TYR A  37       7.122  -2.635  31.592  1.00 90.95           H
ATOM    273  CE2 TYR A  37       4.130  -1.132  32.001  1.00 90.95           C
ATOM    274  HE2 TYR A  37       3.674  -0.147  31.903  1.00 90.95           H
ATOM    275  CZ  TYR A  37       5.448  -1.319  31.720  1.00 90.95           C
ATOM    276  OH  TYR A  37       6.183  -0.249  31.315  1.00 90.95           O
ATOM    277  HH  TYR A  37       5.584   0.535  31.150  1.00 90.95           H
ATOM    278  HN  TYR A  37       1.989  -6.818  33.391  1.00 90.95           H
ATOM    279  N   CYS A  38       3.505  -5.825  29.702  1.00 90.19           N
ATOM    280  CA  CYS A  38       4.417  -6.430  28.746  1.00 90.19           C
ATOM    281  C   CYS A  38       5.445  -5.376  28.329  1.00 90.19           C
ATOM    282  O   CYS A  38       5.087  -4.347  27.758  1.00 90.19           O
ATOM    283  HA  CYS A  38       4.901  -7.261  29.259  1.00 90.19           H
ATOM    284  CB  CYS A  38       3.672  -7.009  27.541  1.00 90.19           C
ATOM    285 1HB  CYS A  38       2.850  -7.639  27.880  1.00 90.19           H
ATOM    286 2HB  CYS A  38       3.234  -6.203  26.953  1.00 90.19           H
ATOM    287  SG  CYS A  38       4.822  -7.985  26.505  1.00 90.19           S
ATOM    288  HN  CYS A  38       2.831  -5.201  29.306  1.00 90.19           H
ATOM    289  N   GLU A  39       6.701  -5.669  28.631  1.00 88.79           N
ATOM    290  CA  GLU A  39       7.800  -4.864  28.124  1.00 88.79           C
ATOM    291  C   GLU A  39       8.176  -5.311  26.710  1.00 88.79           C
ATOM    292  O   GLU A  39       8.593  -6.450  26.505  1.00 88.79           O
ATOM    293  HA  GLU A  39       7.423  -3.842  28.100  1.00 88.79           H
ATOM    294  CB  GLU A  39       9.008  -4.933  29.060  1.00 88.79           C
ATOM    295 1HB  GLU A  39       9.204  -5.970  29.332  1.00 88.79           H
ATOM    296 2HB  GLU A  39       9.861  -4.440  28.595  1.00 88.79           H
ATOM    297  CG  GLU A  39       8.734  -4.180  30.364  1.00 88.79           C
ATOM    298 1HG  GLU A  39       8.380  -3.174  30.140  1.00 88.79           H
ATOM    299 2HG  GLU A  39       7.939  -4.681  30.917  1.00 88.79           H
ATOM    300  CD  GLU A  39       9.994  -4.104  31.228  1.00 88.79           C
ATOM    301  OE1 GLU A  39       9.885  -3.548  32.343  1.00 88.79           O
ATOM    302  OE2 GLU A  39      11.038  -4.603  30.755  1.00 88.79           O
ATOM    303  HN  GLU A  39       6.973  -6.438  29.209  1.00 88.79           H
ATOM    304  N   LYS A  40       8.016  -4.391  25.770  1.00 88.64           N
ATOM    305  CA  LYS A  40       8.196  -4.716  24.366  1.00 88.64           C
ATOM    306  C   LYS A  40       9.649  -4.452  23.967  1.00 88.64           C
ATOM    307  O   LYS A  40       9.926  -4.080  22.828  1.00 88.64           O
ATOM    308  HA  LYS A  40       7.994  -5.781  24.248  1.00 88.64           H
ATOM    309  CB  LYS A  40       7.176  -3.965  23.507  1.00 88.64           C
ATOM    310 1HB  LYS A  40       7.311  -2.891  23.631  1.00 88.64           H
ATOM    311 2HB  LYS A  40       7.348  -4.188  22.454  1.00 88.64           H
ATOM    312  CG  LYS A  40       5.747  -4.353  23.889  1.00 88.64           C
ATOM    313 1HG  LYS A  40       5.604  -4.220  24.962  1.00 88.64           H
ATOM    314 2HG  LYS A  40       5.040  -3.690  23.389  1.00 88.64           H
ATOM    315  CD  LYS A  40       5.451  -5.804  23.505  1.00 88.64           C
ATOM    316 1HD  LYS A  40       5.740  -5.976  22.469  1.00 88.64           H
ATOM    317 2HD  LYS A  40       6.051  -6.476  24.119  1.00 88.64           H
ATOM    318  CE  LYS A  40       3.966  -6.128  23.687  1.00 88.64           C
ATOM    319 1HE  LYS A  40       3.756  -6.318  24.740  1.00 88.64           H
ATOM    320 2HE  LYS A  40       3.362  -5.270  23.391  1.00 88.64           H
ATOM    321  NZ  LYS A  40       3.591  -7.309  22.879  1.00 88.64           N
ATOM    322 1HZ  LYS A  40       2.609  -7.519  23.023  1.00 88.64           H
ATOM    323 2HZ  LYS A  40       3.754  -7.113  21.897  1.00 88.64           H
ATOM    324 3HZ  LYS A  40       4.151  -8.105  23.162  1.00 88.64           H
ATOM    325  HN  LYS A  40       7.769  -3.440  25.955  1.00 88.64           H
ATOM    326  N   ASN A  41      10.539  -4.654  24.928  1.00 87.21           N
ATOM    327  CA  ASN A  41      11.949  -4.375  24.713  1.00 87.21           C
ATOM    328  C   ASN A  41      12.478  -5.277  23.596  1.00 87.21           C
ATOM    329  O   ASN A  41      13.243  -4.831  22.742  1.00 87.21           O
ATOM    330  HA  ASN A  41      11.996  -3.318  24.452  1.00 87.21           H
ATOM    331  CB  ASN A  41      12.765  -4.659  25.975  1.00 87.21           C
ATOM    332 1HB  ASN A  41      12.484  -5.629  26.384  1.00 87.21           H
ATOM    333 2HB  ASN A  41      13.824  -4.714  25.723  1.00 87.21           H
ATOM    334  CG  ASN A  41      12.542  -3.572  27.028  1.00 87.21           C
ATOM    335  OD1 ASN A  41      12.200  -2.440  26.727  1.00 87.21           O
ATOM    336  ND2 ASN A  41      12.754  -3.976  28.277  1.00 87.21           N
ATOM    337 1HD2 ASN A  41      13.033  -4.920  28.457  1.00 87.21           H
ATOM    338 2HD2 ASN A  41      12.633  -3.338  29.037  1.00 87.21           H
ATOM    339  HN  ASN A  41      10.311  -5.000  25.838  1.00 87.21           H
ATOM    340  N   ASN A  42      12.049  -6.530  23.637  1.00 88.71           N
ATOM    341  CA  ASN A  42      12.515  -7.513  22.674  1.00 88.71           C
ATOM    342  C   ASN A  42      12.055  -7.105  21.273  1.00 88.71           C
ATOM    343  O   ASN A  42      12.804  -7.238  20.306  1.00 88.71           O
ATOM    344  HA  ASN A  42      13.600  -7.518  22.771  1.00 88.71           H
ATOM    345  CB  ASN A  42      11.937  -8.897  22.976  1.00 88.71           C
ATOM    346 1HB  ASN A  42      10.854  -8.829  23.078  1.00 88.71           H
ATOM    347 2HB  ASN A  42      12.137  -9.569  22.141  1.00 88.71           H
ATOM    348  CG  ASN A  42      12.541  -9.475  24.258  1.00 88.71           C
ATOM    349  OD1 ASN A  42      13.494  -8.956  24.815  1.00 88.71           O
ATOM    350  ND2 ASN A  42      11.934 -10.576  24.693  1.00 88.71           N
ATOM    351 1HD2 ASN A  42      11.156 -10.950  24.189  1.00 88.71           H
ATOM    352 2HD2 ASN A  42      12.255 -11.029  25.525  1.00 88.71           H
ATOM    353  HN  ASN A  42      11.397  -6.876  24.312  1.00 88.71           H
ATOM    354  N   VAL A  43      10.826  -6.616  21.207  1.00 89.49           N
ATOM    355  CA  VAL A  43      10.250  -6.207  19.937  1.00 89.49           C
ATOM    356  C   VAL A  43      11.045  -5.026  19.378  1.00 89.49           C
ATOM    357  O   VAL A  43      11.355  -4.990  18.188  1.00 89.49           O
ATOM    358  HA  VAL A  43      10.340  -7.048  19.249  1.00 89.49           H
ATOM    359  CB  VAL A  43       8.762  -5.896  20.113  1.00 89.49           C
ATOM    360  HB  VAL A  43       8.677  -4.998  20.725  1.00 89.49           H
ATOM    361  CG1 VAL A  43       8.098  -5.610  18.765  1.00 89.49           C
ATOM    362 1HG1 VAL A  43       8.581  -4.753  18.296  1.00 89.49           H
ATOM    363 2HG1 VAL A  43       8.199  -6.482  18.118  1.00 89.49           H
ATOM    364 3HG1 VAL A  43       7.041  -5.393  18.919  1.00 89.49           H
ATOM    365  CG2 VAL A  43       8.047  -7.033  20.847  1.00 89.49           C
ATOM    366 1HG2 VAL A  43       8.146  -7.954  20.273  1.00 89.49           H
ATOM    367 2HG2 VAL A  43       8.495  -7.169  21.831  1.00 89.49           H
ATOM    368 3HG2 VAL A  43       6.991  -6.786  20.958  1.00 89.49           H
ATOM    369  HN  VAL A  43      10.228  -6.497  22.000  1.00 89.49           H
ATOM    370  N   ARG A  44      11.353  -4.089  20.262  1.00 88.70           N
ATOM    371  CA  ARG A  44      12.071  -2.890  19.864  1.00 88.70           C
ATOM    372  C   ARG A  44      13.466  -3.253  19.352  1.00 88.70           C
ATOM    373  O   ARG A  44      13.919  -2.718  18.341  1.00 88.70           O
ATOM    374  HA  ARG A  44      11.464  -2.452  19.071  1.00 88.70           H
ATOM    375  CB  ARG A  44      12.203  -1.912  21.033  1.00 88.70           C
ATOM    376 1HB  ARG A  44      12.442  -2.460  21.945  1.00 88.70           H
ATOM    377 2HB  ARG A  44      13.030  -1.227  20.847  1.00 88.70           H
ATOM    378  CG  ARG A  44      10.910  -1.119  21.233  1.00 88.70           C
ATOM    379 1HG  ARG A  44      10.671  -0.572  20.321  1.00 88.70           H
ATOM    380 2HG  ARG A  44      10.083  -1.805  21.420  1.00 88.70           H
ATOM    381  CD  ARG A  44      11.042  -0.141  22.402  1.00 88.70           C
ATOM    382 1HD  ARG A  44      12.069   0.218  22.472  1.00 88.70           H
ATOM    383 2HD  ARG A  44      10.411   0.731  22.231  1.00 88.70           H
ATOM    384  NE  ARG A  44      10.652  -0.806  23.665  1.00 88.70           N
ATOM    385  HE  ARG A  44      10.411  -1.776  23.629  1.00 88.70           H
ATOM    386  CZ  ARG A  44      10.603  -0.190  24.854  1.00 88.70           C
ATOM    387  NH1 ARG A  44      10.917   1.108  24.962  1.00 88.70           N
ATOM    388 1HH1 ARG A  44      11.190   1.625  24.150  1.00 88.70           H
ATOM    389 2HH1 ARG A  44      10.878   1.560  25.853  1.00 88.70           H
ATOM    390  NH2 ARG A  44      10.236  -0.893  25.935  1.00 88.70           N
ATOM    391 1HH2 ARG A  44      10.194  -0.448  26.830  1.00 88.70           H
ATOM    392 2HH2 ARG A  44      10.003  -1.861  25.846  1.00 88.70           H
ATOM    393  HN  ARG A  44      11.120  -4.138  21.234  1.00 88.70           H
ATOM    394  N   GLN A  45      14.109  -4.161  20.073  1.00 89.81           N
ATOM    395  CA  GLN A  45      15.469  -4.552  19.744  1.00 89.81           C
ATOM    396  C   GLN A  45      15.516  -5.194  18.356  1.00 89.81           C
ATOM    397  O   GLN A  45      16.407  -4.899  17.561  1.00 89.81           O
ATOM    398  HA  GLN A  45      16.044  -3.626  19.743  1.00 89.81           H
ATOM    399  CB  GLN A  45      16.040  -5.495  20.804  1.00 89.81           C
ATOM    400 1HB  GLN A  45      15.927  -5.049  21.792  1.00 89.81           H
ATOM    401 2HB  GLN A  45      15.474  -6.427  20.809  1.00 89.81           H
ATOM    402  CG  GLN A  45      17.517  -5.790  20.538  1.00 89.81           C
ATOM    403 1HG  GLN A  45      17.631  -6.227  19.546  1.00 89.81           H
ATOM    404 2HG  GLN A  45      18.084  -4.860  20.544  1.00 89.81           H
ATOM    405  CD  GLN A  45      18.084  -6.747  21.589  1.00 89.81           C
ATOM    406  OE1 GLN A  45      17.377  -7.268  22.437  1.00 89.81           O
ATOM    407  NE2 GLN A  45      19.395  -6.947  21.488  1.00 89.81           N
ATOM    408 1HE2 GLN A  45      19.916  -6.488  20.769  1.00 89.81           H
ATOM    409 2HE2 GLN A  45      19.858  -7.556  22.131  1.00 89.81           H
ATOM    410  HN  GLN A  45      13.716  -4.625  20.867  1.00 89.81           H
ATOM    411  N   PHE A  46      14.545  -6.061  18.107  1.00 92.29           N
ATOM    412  CA  PHE A  46      14.445  -6.722  16.817  1.00 92.29           C
ATOM    413  C   PHE A  46      14.256  -5.703  15.692  1.00 92.29           C
ATOM    414  O   PHE A  46      14.953  -5.755  14.679  1.00 92.29           O
ATOM    415  HA  PHE A  46      15.376  -7.266  16.660  1.00 92.29           H
ATOM    416  CB  PHE A  46      13.217  -7.633  16.876  1.00 92.29           C
ATOM    417 1HB  PHE A  46      13.397  -8.422  17.605  1.00 92.29           H
ATOM    418 2HB  PHE A  46      12.365  -7.055  17.235  1.00 92.29           H
ATOM    419  CG  PHE A  46      12.852  -8.272  15.534  1.00 92.29           C
ATOM    420  CD1 PHE A  46      11.814  -7.779  14.807  1.00 92.29           C
ATOM    421  HD1 PHE A  46      11.242  -6.929  15.179  1.00 92.29           H
ATOM    422  CD2 PHE A  46      13.565  -9.332  15.069  1.00 92.29           C
ATOM    423  HD2 PHE A  46      14.397  -9.727  15.653  1.00 92.29           H
ATOM    424  CE1 PHE A  46      11.475  -8.372  13.562  1.00 92.29           C
ATOM    425  HE1 PHE A  46      10.643  -7.977  12.979  1.00 92.29           H
ATOM    426  CE2 PHE A  46      13.226  -9.925  13.824  1.00 92.29           C
ATOM    427  HE2 PHE A  46      13.797 -10.775  13.452  1.00 92.29           H
ATOM    428  CZ  PHE A  46      12.188  -9.432  13.097  1.00 92.29           C
ATOM    429  HZ  PHE A  46      11.928  -9.888  12.141  1.00 92.29           H
ATOM    430  HN  PHE A  46      13.837  -6.313  18.767  1.00 92.29           H
ATOM    431  N   ALA A  47      13.311  -4.800  15.907  1.00 90.68           N
ATOM    432  CA  ALA A  47      12.932  -3.852  14.873  1.00 90.68           C
ATOM    433  C   ALA A  47      14.134  -2.969  14.532  1.00 90.68           C
ATOM    434  O   ALA A  47      14.349  -2.627  13.370  1.00 90.68           O
ATOM    435  HA  ALA A  47      12.648  -4.421  13.988  1.00 90.68           H
ATOM    436  CB  ALA A  47      11.725  -3.038  15.343  1.00 90.68           C
ATOM    437 1HB  ALA A  47      10.890  -3.709  15.544  1.00 90.68           H
ATOM    438 2HB  ALA A  47      11.984  -2.498  16.254  1.00 90.68           H
ATOM    439 3HB  ALA A  47      11.442  -2.327  14.567  1.00 90.68           H
ATOM    440  HN  ALA A  47      12.808  -4.711  16.767  1.00 90.68           H
ATOM    441  N   SER A  48      14.887  -2.624  15.567  1.00 91.44           N
ATOM    442  CA  SER A  48      15.966  -1.663  15.420  1.00 91.44           C
ATOM    443  C   SER A  48      17.049  -2.228  14.498  1.00 91.44           C
ATOM    444  O   SER A  48      17.773  -1.474  13.850  1.00 91.44           O
ATOM    445  HA  SER A  48      15.508  -0.780  14.974  1.00 91.44           H
ATOM    446  CB  SER A  48      16.565  -1.295  16.779  1.00 91.44           C
ATOM    447 1HB  SER A  48      17.207  -0.420  16.668  1.00 91.44           H
ATOM    448 2HB  SER A  48      15.765  -1.017  17.465  1.00 91.44           H
ATOM    449  OG  SER A  48      17.318  -2.367  17.338  1.00 91.44           O
ATOM    450  HG  SER A  48      17.699  -2.093  18.222  1.00 91.44           H
ATOM    451  HN  SER A  48      14.769  -2.989  16.490  1.00 91.44           H
ATOM    452  N   HIS A  49      17.125  -3.550  14.469  1.00 92.26           N
ATOM    453  CA  HIS A  49      18.124  -4.225  13.659  1.00 92.26           C
ATOM    454  C   HIS A  49      17.529  -4.571  12.293  1.00 92.26           C
ATOM    455  O   HIS A  49      18.211  -4.483  11.273  1.00 92.26           O
ATOM    456  HA  HIS A  49      18.943  -3.519  13.520  1.00 92.26           H
ATOM    457  CB  HIS A  49      18.682  -5.448  14.389  1.00 92.26           C
ATOM    458 1HB  HIS A  49      17.852  -6.088  14.691  1.00 92.26           H
ATOM    459 2HB  HIS A  49      19.294  -6.025  13.696  1.00 92.26           H
ATOM    460  CG  HIS A  49      19.508  -5.112  15.608  1.00 92.26           C
ATOM    461  ND1 HIS A  49      18.945  -4.805  16.834  1.00 92.26           N
ATOM    462  HD1 HIS A  49      17.966  -4.775  17.037  1.00 92.26           H
ATOM    463  CD2 HIS A  49      20.860  -5.038  15.776  1.00 92.26           C
ATOM    464  HD2 HIS A  49      21.608  -5.222  15.005  1.00 92.26           H
ATOM    465  CE1 HIS A  49      19.923  -4.559  17.694  1.00 92.26           C
ATOM    466  HE1 HIS A  49      19.801  -4.288  18.742  1.00 92.26           H
ATOM    467  NE2 HIS A  49      21.109  -4.703  17.035  1.00 92.26           N
ATOM    468  HN  HIS A  49      16.521  -4.157  14.986  1.00 92.26           H
ATOM    469  N   PHE A  50      16.261  -4.958  12.316  1.00 93.85           N
ATOM    470  CA  PHE A  50      15.652  -5.596  11.162  1.00 93.85           C
ATOM    471  C   PHE A  50      15.156  -4.554  10.157  1.00 93.85           C
ATOM    472  O   PHE A  50      15.410  -4.671   8.959  1.00 93.85           O
ATOM    473  HA  PHE A  50      16.417  -6.215  10.693  1.00 93.85           H
ATOM    474  CB  PHE A  50      14.457  -6.401  11.675  1.00 93.85           C
ATOM    475 1HB  PHE A  50      14.804  -7.106  12.430  1.00 93.85           H
ATOM    476 2HB  PHE A  50      13.760  -5.723  12.168  1.00 93.85           H
ATOM    477  CG  PHE A  50      13.710  -7.171  10.583  1.00 93.85           C
ATOM    478  CD1 PHE A  50      12.485  -6.749  10.171  1.00 93.85           C
ATOM    479  HD1 PHE A  50      12.035  -5.863  10.617  1.00 93.85           H
ATOM    480  CD2 PHE A  50      14.272  -8.277  10.026  1.00 93.85           C
ATOM    481  HD2 PHE A  50      15.254  -8.615  10.357  1.00 93.85           H
ATOM    482  CE1 PHE A  50      11.792  -7.464   9.158  1.00 93.85           C
ATOM    483  HE1 PHE A  50      10.810  -7.126   8.827  1.00 93.85           H
ATOM    484  CE2 PHE A  50      13.579  -8.991   9.013  1.00 93.85           C
ATOM    485  HE2 PHE A  50      14.030  -9.878   8.567  1.00 93.85           H
ATOM    486  CZ  PHE A  50      12.354  -8.570   8.600  1.00 93.85           C
ATOM    487  HZ  PHE A  50      11.822  -9.118   7.823  1.00 93.85           H
ATOM    488  HN  PHE A  50      15.656  -4.841  13.103  1.00 93.85           H
ATOM    489  N   LEU A  51      14.458  -3.558  10.682  1.00 93.80           N
ATOM    490  CA  LEU A  51      13.638  -2.697   9.846  1.00 93.80           C
ATOM    491  C   LEU A  51      14.544  -1.783   9.020  1.00 93.80           C
ATOM    492  O   LEU A  51      14.413  -1.712   7.799  1.00 93.80           O
ATOM    493  HA  LEU A  51      13.080  -3.339   9.164  1.00 93.80           H
ATOM    494  CB  LEU A  51      12.614  -1.942  10.697  1.00 93.80           C
ATOM    495 1HB  LEU A  51      13.153  -1.326  11.417  1.00 93.80           H
ATOM    496 2HB  LEU A  51      12.062  -1.263  10.047  1.00 93.80           H
ATOM    497  CG  LEU A  51      11.608  -2.806  11.459  1.00 93.80           C
ATOM    498  HG  LEU A  51      12.161  -3.459  12.135  1.00 93.80           H
ATOM    499  CD1 LEU A  51      10.684  -1.942  12.319  1.00 93.80           C
ATOM    500 1HD1 LEU A  51      11.278  -1.381  13.040  1.00 93.80           H
ATOM    501 2HD1 LEU A  51      10.136  -1.249  11.681  1.00 93.80           H
ATOM    502 3HD1 LEU A  51       9.978  -2.582  12.850  1.00 93.80           H
ATOM    503  CD2 LEU A  51      10.824  -3.707  10.503  1.00 93.80           C
ATOM    504 1HD2 LEU A  51      10.283  -3.091   9.785  1.00 93.80           H
ATOM    505 2HD2 LEU A  51      11.515  -4.362   9.971  1.00 93.80           H
ATOM    506 3HD2 LEU A  51      10.116  -4.311  11.070  1.00 93.80           H
ATOM    507  HN  LEU A  51      14.447  -3.336  11.657  1.00 93.80           H
ATOM    508  N   PRO A  52      15.476  -1.068   9.666  1.00 94.65           N
ATOM    509  CA  PRO A  52      16.188   0.024   8.998  1.00 94.65           C
ATOM    510  C   PRO A  52      16.819  -0.416   7.686  1.00 94.65           C
ATOM    511  O   PRO A  52      16.598   0.205   6.648  1.00 94.65           O
ATOM    512  HA  PRO A  52      15.489   0.815   8.726  1.00 94.65           H
ATOM    513  CB  PRO A  52      17.243   0.448  10.021  1.00 94.65           C
ATOM    514 1HB  PRO A  52      18.184  -0.081   9.870  1.00 94.65           H
ATOM    515 2HB  PRO A  52      17.463   1.513   9.952  1.00 94.65           H
ATOM    516  CG  PRO A  52      16.603   0.091  11.357  1.00 94.65           C
ATOM    517 1HG  PRO A  52      17.345   0.001  12.150  1.00 94.65           H
ATOM    518 2HG  PRO A  52      15.896   0.853  11.684  1.00 94.65           H
ATOM    519  CD  PRO A  52      15.919  -1.234  11.062  1.00 94.65           C
ATOM    520 1HD  PRO A  52      16.603  -2.075  11.168  1.00 94.65           H
ATOM    521 2HD  PRO A  52      15.085  -1.419  11.740  1.00 94.65           H
ATOM    522  N   PRO A  53      17.615  -1.494   7.702  1.00 95.55           N
ATOM    523  CA  PRO A  53      18.275  -1.962   6.480  1.00 95.55           C
ATOM    524  C   PRO A  53      17.294  -2.170   5.338  1.00 95.55           C
ATOM    525  O   PRO A  53      17.574  -1.800   4.199  1.00 95.55           O
ATOM    526  HA  PRO A  53      18.975  -1.208   6.120  1.00 95.55           H
ATOM    527  CB  PRO A  53      18.937  -3.273   6.906  1.00 95.55           C
ATOM    528 1HB  PRO A  53      18.287  -4.129   6.725  1.00 95.55           H
ATOM    529 2HB  PRO A  53      19.860  -3.454   6.355  1.00 95.55           H
ATOM    530  CG  PRO A  53      19.200  -3.070   8.394  1.00 95.55           C
ATOM    531 1HG  PRO A  53      19.338  -4.018   8.914  1.00 95.55           H
ATOM    532 2HG  PRO A  53      20.105  -2.488   8.569  1.00 95.55           H
ATOM    533  CD  PRO A  53      17.952  -2.339   8.861  1.00 95.55           C
ATOM    534 1HD  PRO A  53      17.144  -3.031   9.101  1.00 95.55           H
ATOM    535 2HD  PRO A  53      18.140  -1.751   9.759  1.00 95.55           H
ATOM    536  N   LEU A  54      16.158  -2.763   5.677  1.00 94.98           N
ATOM    537  CA  LEU A  54      15.190  -3.158   4.668  1.00 94.98           C
ATOM    538  C   LEU A  54      14.528  -1.907   4.086  1.00 94.98           C
ATOM    539  O   LEU A  54      14.359  -1.797   2.873  1.00 94.98           O
ATOM    540  HA  LEU A  54      15.737  -3.662   3.870  1.00 94.98           H
ATOM    541  CB  LEU A  54      14.197  -4.168   5.244  1.00 94.98           C
ATOM    542 1HB  LEU A  54      13.751  -3.739   6.141  1.00 94.98           H
ATOM    543 2HB  LEU A  54      13.391  -4.308   4.524  1.00 94.98           H
ATOM    544  CG  LEU A  54      14.768  -5.542   5.601  1.00 94.98           C
ATOM    545  HG  LEU A  54      15.607  -5.397   6.281  1.00 94.98           H
ATOM    546  CD1 LEU A  54      13.731  -6.393   6.337  1.00 94.98           C
ATOM    547 1HD1 LEU A  54      13.434  -5.889   7.256  1.00 94.98           H
ATOM    548 2HD1 LEU A  54      12.857  -6.532   5.700  1.00 94.98           H
ATOM    549 3HD1 LEU A  54      14.163  -7.364   6.578  1.00 94.98           H
ATOM    550  CD2 LEU A  54      15.311  -6.249   4.357  1.00 94.98           C
ATOM    551 1HD2 LEU A  54      14.507  -6.382   3.634  1.00 94.98           H
ATOM    552 2HD2 LEU A  54      16.103  -5.646   3.913  1.00 94.98           H
ATOM    553 3HD2 LEU A  54      15.711  -7.224   4.639  1.00 94.98           H
ATOM    554  HN  LEU A  54      15.897  -2.974   6.619  1.00 94.98           H
ATOM    555  N   TYR A  55      14.170  -0.996   4.979  1.00 94.53           N
ATOM    556  CA  TYR A  55      13.463   0.208   4.578  1.00 94.53           C
ATOM    557  C   TYR A  55      14.341   1.087   3.685  1.00 94.53           C
ATOM    558  O   TYR A  55      13.846   1.726   2.758  1.00 94.53           O
ATOM    559  HA  TYR A  55      12.576  -0.093   4.020  1.00 94.53           H
ATOM    560  CB  TYR A  55      13.153   0.965   5.871  1.00 94.53           C
ATOM    561 1HB  TYR A  55      14.041   0.966   6.502  1.00 94.53           H
ATOM    562 2HB  TYR A  55      12.934   2.005   5.627  1.00 94.53           H
ATOM    563  CG  TYR A  55      11.981   0.385   6.665  1.00 94.53           C
ATOM    564  CD1 TYR A  55      11.338  -0.750   6.216  1.00 94.53           C
ATOM    565  HD1 TYR A  55      11.664  -1.234   5.295  1.00 94.53           H
ATOM    566  CD2 TYR A  55      11.568   0.997   7.831  1.00 94.53           C
ATOM    567  HD2 TYR A  55      12.076   1.894   8.186  1.00 94.53           H
ATOM    568  CE1 TYR A  55      10.235  -1.297   6.964  1.00 94.53           C
ATOM    569  HE1 TYR A  55       9.718  -2.193   6.621  1.00 94.53           H
ATOM    570  CE2 TYR A  55      10.465   0.451   8.579  1.00 94.53           C
ATOM    571  HE2 TYR A  55      10.128   0.924   9.501  1.00 94.53           H
ATOM    572  CZ  TYR A  55       9.853  -0.669   8.109  1.00 94.53           C
ATOM    573  OH  TYR A  55       8.812  -1.185   8.815  1.00 94.53           O
ATOM    574  HH  TYR A  55       8.447  -1.990   8.348  1.00 94.53           H
ATOM    575  HN  TYR A  55      14.355  -1.071   5.959  1.00 94.53           H
ATOM    576  N   TRP A  56      15.629   1.090   3.995  1.00 95.54           N
ATOM    577  CA  TRP A  56      16.594   1.805   3.177  1.00 95.54           C
ATOM    578  C   TRP A  56      16.661   1.115   1.813  1.00 95.54           C
ATOM    579  O   TRP A  56      16.678   1.779   0.777  1.00 95.54           O
ATOM    580  HA  TRP A  56      16.238   2.829   3.060  1.00 95.54           H
ATOM    581  CB  TRP A  56      17.954   1.883   3.874  1.00 95.54           C
ATOM    582 1HB  TRP A  56      18.105   0.974   4.456  1.00 95.54           H
ATOM    583 2HB  TRP A  56      18.738   1.911   3.118  1.00 95.54           H
ATOM    584  CG  TRP A  56      18.111   3.094   4.796  1.00 95.54           C
ATOM    585  CD1 TRP A  56      18.245   3.104   6.129  1.00 95.54           C
ATOM    586  HD1 TRP A  56      18.259   2.208   6.751  1.00 95.54           H
ATOM    587  CD2 TRP A  56      18.147   4.480   4.397  1.00 95.54           C
ATOM    588  NE1 TRP A  56      18.364   4.389   6.617  1.00 95.54           N
ATOM    589  HE1 TRP A  56      18.474   4.652   7.575  1.00 95.54           H
ATOM    590  CE2 TRP A  56      18.302   5.253   5.529  1.00 95.54           C
ATOM    591  CE3 TRP A  56      18.051   5.062   3.120  1.00 95.54           C
ATOM    592  HE3 TRP A  56      17.928   4.473   2.211  1.00 95.54           H
ATOM    593  CZ2 TRP A  56      18.375   6.651   5.499  1.00 95.54           C
ATOM    594  HZ2 TRP A  56      18.497   7.239   6.409  1.00 95.54           H
ATOM    595  CZ3 TRP A  56      18.125   6.460   3.107  1.00 95.54           C
ATOM    596  HZ3 TRP A  56      18.056   6.962   2.142  1.00 95.54           H
ATOM    597  CH2 TRP A  56      18.281   7.252   4.239  1.00 95.54           C
ATOM    598  HH2 TRP A  56      18.331   8.337   4.144  1.00 95.54           H
ATOM    599  HN  TRP A  56      16.015   0.617   4.786  1.00 95.54           H
ATOM    600  N   LEU A  57      16.697  -0.208   1.856  1.00 95.34           N
ATOM    601  CA  LEU A  57      16.779  -0.995   0.637  1.00 95.34           C
ATOM    602  C   LEU A  57      15.550  -0.713  -0.231  1.00 95.34           C
ATOM    603  O   LEU A  57      15.679  -0.416  -1.418  1.00 95.34           O
ATOM    604  HA  LEU A  57      17.666  -0.667   0.095  1.00 95.34           H
ATOM    605  CB  LEU A  57      16.971  -2.476   0.967  1.00 95.34           C
ATOM    606 1HB  LEU A  57      17.874  -2.580   1.568  1.00 95.34           H
ATOM    607 2HB  LEU A  57      16.136  -2.801   1.587  1.00 95.34           H
ATOM    608  CG  LEU A  57      17.079  -3.422  -0.231  1.00 95.34           C
ATOM    609  HG  LEU A  57      16.250  -3.213  -0.907  1.00 95.34           H
ATOM    610  CD1 LEU A  57      18.372  -3.174  -1.011  1.00 95.34           C
ATOM    611 1HD1 LEU A  57      18.385  -2.147  -1.374  1.00 95.34           H
ATOM    612 2HD1 LEU A  57      19.228  -3.340  -0.357  1.00 95.34           H
ATOM    613 3HD1 LEU A  57      18.423  -3.859  -1.857  1.00 95.34           H
ATOM    614  CD2 LEU A  57      16.946  -4.881   0.208  1.00 95.34           C
ATOM    615 1HD2 LEU A  57      17.739  -5.122   0.916  1.00 95.34           H
ATOM    616 2HD2 LEU A  57      15.977  -5.030   0.685  1.00 95.34           H
ATOM    617 3HD2 LEU A  57      17.026  -5.532  -0.662  1.00 95.34           H
ATOM    618  HN  LEU A  57      16.671  -0.741   2.701  1.00 95.34           H
ATOM    619  N   VAL A  58      14.387  -0.815   0.395  1.00 94.84           N
ATOM    620  CA  VAL A  58      13.134  -0.643  -0.320  1.00 94.84           C
ATOM    621  C   VAL A  58      13.074   0.770  -0.903  1.00 94.84           C
ATOM    622  O   VAL A  58      12.661   0.956  -2.047  1.00 94.84           O
ATOM    623  HA  VAL A  58      13.123  -1.362  -1.140  1.00 94.84           H
ATOM    624  CB  VAL A  58      11.957  -0.959   0.604  1.00 94.84           C
ATOM    625  HB  VAL A  58      12.060  -0.348   1.500  1.00 94.84           H
ATOM    626  CG1 VAL A  58      10.627  -0.597  -0.060  1.00 94.84           C
ATOM    627 1HG1 VAL A  58      10.614   0.468  -0.291  1.00 94.84           H
ATOM    628 2HG1 VAL A  58      10.512  -1.169  -0.981  1.00 94.84           H
ATOM    629 3HG1 VAL A  58       9.806  -0.832   0.618  1.00 94.84           H
ATOM    630  CG2 VAL A  58      11.974  -2.428   1.031  1.00 94.84           C
ATOM    631 1HG2 VAL A  58      11.906  -3.064   0.149  1.00 94.84           H
ATOM    632 2HG2 VAL A  58      12.901  -2.641   1.562  1.00 94.84           H
ATOM    633 3HG2 VAL A  58      11.126  -2.626   1.687  1.00 94.84           H
ATOM    634  HN  VAL A  58      14.293  -1.010   1.372  1.00 94.84           H
ATOM    635  N   PHE A  59      13.493   1.729  -0.091  1.00 96.41           N
ATOM    636  CA  PHE A  59      13.497   3.119  -0.514  1.00 96.41           C
ATOM    637  C   PHE A  59      14.311   3.300  -1.797  1.00 96.41           C
ATOM    638  O   PHE A  59      13.819   3.860  -2.775  1.00 96.41           O
ATOM    639  HA  PHE A  59      12.462   3.404  -0.700  1.00 96.41           H
ATOM    640  CB  PHE A  59      14.152   3.927   0.609  1.00 96.41           C
ATOM    641 1HB  PHE A  59      13.513   3.887   1.491  1.00 96.41           H
ATOM    642 2HB  PHE A  59      15.097   3.455   0.878  1.00 96.41           H
ATOM    643  CG  PHE A  59      14.413   5.391   0.251  1.00 96.41           C
ATOM    644  CD1 PHE A  59      15.690   5.853   0.165  1.00 96.41           C
ATOM    645  HD1 PHE A  59      16.527   5.179   0.351  1.00 96.41           H
ATOM    646  CD2 PHE A  59      13.369   6.231   0.020  1.00 96.41           C
ATOM    647  HD2 PHE A  59      12.346   5.861   0.089  1.00 96.41           H
ATOM    648  CE1 PHE A  59      15.932   7.212  -0.166  1.00 96.41           C
ATOM    649  HE1 PHE A  59      16.955   7.582  -0.235  1.00 96.41           H
ATOM    650  CE2 PHE A  59      13.612   7.591  -0.312  1.00 96.41           C
ATOM    651  HE2 PHE A  59      12.775   8.264  -0.498  1.00 96.41           H
ATOM    652  CZ  PHE A  59      14.889   8.052  -0.398  1.00 96.41           C
ATOM    653  HZ  PHE A  59      15.075   9.095  -0.653  1.00 96.41           H
ATOM    654  HN  PHE A  59      13.825   1.569   0.839  1.00 96.41           H
ATOM    655  N   ILE A  60      15.543   2.814  -1.752  1.00 96.15           N
ATOM    656  CA  ILE A  60      16.483   3.056  -2.833  1.00 96.15           C
ATOM    657  C   ILE A  60      15.954   2.413  -4.116  1.00 96.15           C
ATOM    658  O   ILE A  60      15.865   3.069  -5.153  1.00 96.15           O
ATOM    659  HA  ILE A  60      16.537   4.134  -2.984  1.00 96.15           H
ATOM    660  CB  ILE A  60      17.884   2.583  -2.441  1.00 96.15           C
ATOM    661  HB  ILE A  60      17.806   1.567  -2.055  1.00 96.15           H
ATOM    662  CG1 ILE A  60      18.461   3.449  -1.319  1.00 96.15           C
ATOM    663 1HG1 ILE A  60      18.730   4.429  -1.713  1.00 96.15           H
ATOM    664 2HG1 ILE A  60      17.703   3.611  -0.553  1.00 96.15           H
ATOM    665  CG2 ILE A  60      18.808   2.534  -3.659  1.00 96.15           C
ATOM    666 1HG2 ILE A  60      18.400   1.843  -4.397  1.00 96.15           H
ATOM    667 2HG2 ILE A  60      18.884   3.529  -4.097  1.00 96.15           H
ATOM    668 3HG2 ILE A  60      19.797   2.195  -3.352  1.00 96.15           H
ATOM    669  CD1 ILE A  60      19.692   2.790  -0.695  1.00 96.15           C
ATOM    670 1HD1 ILE A  60      19.415   1.821  -0.280  1.00 96.15           H
ATOM    671 2HD1 ILE A  60      20.457   2.652  -1.459  1.00 96.15           H
ATOM    672 3HD1 ILE A  60      20.082   3.426   0.100  1.00 96.15           H
ATOM    673  HN  ILE A  60      15.900   2.265  -0.996  1.00 96.15           H
ATOM    674  N   VAL A  61      15.616   1.136  -4.005  1.00 94.34           N
ATOM    675  CA  VAL A  61      15.220   0.363  -5.170  1.00 94.34           C
ATOM    676  C   VAL A  61      13.916   0.930  -5.734  1.00 94.34           C
ATOM    677  O   VAL A  61      13.766   1.062  -6.948  1.00 94.34           O
ATOM    678  HA  VAL A  61      16.004   0.472  -5.919  1.00 94.34           H
ATOM    679  CB  VAL A  61      15.118  -1.119  -4.803  1.00 94.34           C
ATOM    680  HB  VAL A  61      14.412  -1.212  -3.978  1.00 94.34           H
ATOM    681  CG1 VAL A  61      14.579  -1.938  -5.978  1.00 94.34           C
ATOM    682 1HG1 VAL A  61      13.587  -1.576  -6.248  1.00 94.34           H
ATOM    683 2HG1 VAL A  61      15.249  -1.835  -6.831  1.00 94.34           H
ATOM    684 3HG1 VAL A  61      14.516  -2.988  -5.690  1.00 94.34           H
ATOM    685  CG2 VAL A  61      16.468  -1.661  -4.330  1.00 94.34           C
ATOM    686 1HG2 VAL A  61      17.204  -1.548  -5.126  1.00 94.34           H
ATOM    687 2HG2 VAL A  61      16.795  -1.106  -3.451  1.00 94.34           H
ATOM    688 3HG2 VAL A  61      16.367  -2.717  -4.076  1.00 94.34           H
ATOM    689  HN  VAL A  61      15.611   0.633  -3.141  1.00 94.34           H
ATOM    690  N   GLY A  62      13.006   1.251  -4.826  1.00 95.14           N
ATOM    691  CA  GLY A  62      11.690   1.726  -5.221  1.00 95.14           C
ATOM    692  C   GLY A  62      11.778   3.109  -5.869  1.00 95.14           C
ATOM    693  O   GLY A  62      11.100   3.379  -6.859  1.00 95.14           O
ATOM    694 1HA  GLY A  62      11.240   1.021  -5.920  1.00 95.14           H
ATOM    695 2HA  GLY A  62      11.039   1.770  -4.348  1.00 95.14           H
ATOM    696  HN  GLY A  62      13.155   1.191  -3.839  1.00 95.14           H
ATOM    697  N   ALA A  63      12.619   3.949  -5.283  1.00 95.48           N
ATOM    698  CA  ALA A  63      12.763   5.315  -5.757  1.00 95.48           C
ATOM    699  C   ALA A  63      13.299   5.299  -7.191  1.00 95.48           C
ATOM    700  O   ALA A  63      12.792   6.013  -8.055  1.00 95.48           O
ATOM    701  HA  ALA A  63      11.775   5.775  -5.753  1.00 95.48           H
ATOM    702  CB  ALA A  63      13.673   6.093  -4.804  1.00 95.48           C
ATOM    703 1HB  ALA A  63      13.233   6.100  -3.807  1.00 95.48           H
ATOM    704 2HB  ALA A  63      14.652   5.616  -4.766  1.00 95.48           H
ATOM    705 3HB  ALA A  63      13.781   7.117  -5.160  1.00 95.48           H
ATOM    706  HN  ALA A  63      13.193   3.711  -4.500  1.00 95.48           H
ATOM    707  N   LEU A  64      14.316   4.476  -7.399  1.00 93.46           N
ATOM    708  CA  LEU A  64      14.937   4.370  -8.709  1.00 93.46           C
ATOM    709  C   LEU A  64      13.915   3.827  -9.710  1.00 93.46           C
ATOM    710  O   LEU A  64      13.777   4.358 -10.811  1.00 93.46           O
ATOM    711  HA  LEU A  64      15.222   5.376  -9.017  1.00 93.46           H
ATOM    712  CB  LEU A  64      16.220   3.541  -8.628  1.00 93.46           C
ATOM    713 1HB  LEU A  64      15.985   2.590  -8.150  1.00 93.46           H
ATOM    714 2HB  LEU A  64      16.548   3.315  -9.643  1.00 93.46           H
ATOM    715  CG  LEU A  64      17.387   4.182  -7.876  1.00 93.46           C
ATOM    716  HG  LEU A  64      17.039   4.468  -6.883  1.00 93.46           H
ATOM    717  CD1 LEU A  64      18.531   3.184  -7.683  1.00 93.46           C
ATOM    718 1HD1 LEU A  64      18.173   2.329  -7.110  1.00 93.46           H
ATOM    719 2HD1 LEU A  64      18.886   2.846  -8.657  1.00 93.46           H
ATOM    720 3HD1 LEU A  64      19.347   3.666  -7.146  1.00 93.46           H
ATOM    721  CD2 LEU A  64      17.854   5.460  -8.575  1.00 93.46           C
ATOM    722 1HD2 LEU A  64      18.180   5.222  -9.588  1.00 93.46           H
ATOM    723 2HD2 LEU A  64      17.031   6.174  -8.617  1.00 93.46           H
ATOM    724 3HD2 LEU A  64      18.685   5.896  -8.020  1.00 93.46           H
ATOM    725  HN  LEU A  64      14.715   3.891  -6.694  1.00 93.46           H
ATOM    726  N   GLY A  65      13.225   2.776  -9.292  1.00 91.79           N
ATOM    727  CA  GLY A  65      12.314   2.077 -10.181  1.00 91.79           C
ATOM    728  C   GLY A  65      11.187   3.000 -10.648  1.00 91.79           C
ATOM    729  O   GLY A  65      10.950   3.140 -11.846  1.00 91.79           O
ATOM    730 1HA  GLY A  65      12.862   1.700 -11.046  1.00 91.79           H
ATOM    731 2HA  GLY A  65      11.893   1.212  -9.670  1.00 91.79           H
ATOM    732  HN  GLY A  65      13.281   2.403  -8.365  1.00 91.79           H
ATOM    733  N   ASN A  66      10.521   3.606  -9.675  1.00 93.86           N
ATOM    734  CA  ASN A  66       9.319   4.373  -9.956  1.00 93.86           C
ATOM    735  C   ASN A  66       9.702   5.664 -10.683  1.00 93.86           C
ATOM    736  O   ASN A  66       8.951   6.152 -11.526  1.00 93.86           O
ATOM    737  HA  ASN A  66       8.698   3.719 -10.568  1.00 93.86           H
ATOM    738  CB  ASN A  66       8.595   4.755  -8.664  1.00 93.86           C
ATOM    739 1HB  ASN A  66       9.313   5.141  -7.941  1.00 93.86           H
ATOM    740 2HB  ASN A  66       7.883   5.556  -8.865  1.00 93.86           H
ATOM    741  CG  ASN A  66       7.862   3.551  -8.070  1.00 93.86           C
ATOM    742  OD1 ASN A  66       6.910   3.033  -8.630  1.00 93.86           O
ATOM    743  ND2 ASN A  66       8.357   3.135  -6.907  1.00 93.86           N
ATOM    744 1HD2 ASN A  66       9.140   3.605  -6.501  1.00 93.86           H
ATOM    745 2HD2 ASN A  66       7.945   2.353  -6.439  1.00 93.86           H
ATOM    746  HN  ASN A  66      10.790   3.579  -8.713  1.00 93.86           H
ATOM    747  N   SER A  67      10.870   6.181 -10.330  1.00 92.66           N
ATOM    748  CA  SER A  67      11.395   7.364 -10.989  1.00 92.66           C
ATOM    749  C   SER A  67      11.613   7.081 -12.476  1.00 92.66           C
ATOM    750  O   SER A  67      11.370   7.945 -13.318  1.00 92.66           O
ATOM    751  HA  SER A  67      10.633   8.132 -10.853  1.00 92.66           H
ATOM    752  CB  SER A  67      12.702   7.823 -10.338  1.00 92.66           C
ATOM    753 1HB  SER A  67      13.437   7.021 -10.399  1.00 92.66           H
ATOM    754 2HB  SER A  67      13.106   8.669 -10.895  1.00 92.66           H
ATOM    755  OG  SER A  67      12.518   8.196  -8.976  1.00 92.66           O
ATOM    756  HG  SER A  67      12.964   7.532  -8.376  1.00 92.66           H
ATOM    757  HN  SER A  67      11.452   5.805  -9.609  1.00 92.66           H
ATOM    758  N   LEU A  68      12.068   5.869 -12.755  1.00 88.89           N
ATOM    759  CA  LEU A  68      12.306   5.456 -14.128  1.00 88.89           C
ATOM    760  C   LEU A  68      10.975   5.410 -14.880  1.00 88.89           C
ATOM    761  O   LEU A  68      10.902   5.802 -16.044  1.00 88.89           O
ATOM    762  HA  LEU A  68      12.939   6.212 -14.591  1.00 88.89           H
ATOM    763  CB  LEU A  68      13.079   4.135 -14.163  1.00 88.89           C
ATOM    764 1HB  LEU A  68      13.991   4.255 -13.580  1.00 88.89           H
ATOM    765 2HB  LEU A  68      12.480   3.373 -13.665  1.00 88.89           H
ATOM    766  CG  LEU A  68      13.459   3.618 -15.552  1.00 88.89           C
ATOM    767  HG  LEU A  68      12.553   3.559 -16.155  1.00 88.89           H
ATOM    768  CD1 LEU A  68      14.408   4.590 -16.258  1.00 88.89           C
ATOM    769 1HD1 LEU A  68      13.921   5.559 -16.367  1.00 88.89           H
ATOM    770 2HD1 LEU A  68      15.316   4.704 -15.667  1.00 88.89           H
ATOM    771 3HD1 LEU A  68      14.662   4.198 -17.243  1.00 88.89           H
ATOM    772  CD2 LEU A  68      14.041   2.206 -15.471  1.00 88.89           C
ATOM    773 1HD2 LEU A  68      14.933   2.216 -14.845  1.00 88.89           H
ATOM    774 2HD2 LEU A  68      13.301   1.532 -15.038  1.00 88.89           H
ATOM    775 3HD2 LEU A  68      14.303   1.863 -16.472  1.00 88.89           H
ATOM    776  HN  LEU A  68      12.273   5.176 -12.064  1.00 88.89           H
ATOM    777  N   VAL A  69       9.955   4.928 -14.185  1.00 88.72           N
ATOM    778  CA  VAL A  69       8.638   4.797 -14.783  1.00 88.72           C
ATOM    779  C   VAL A  69       8.145   6.175 -15.230  1.00 88.72           C
ATOM    780  O   VAL A  69       7.653   6.331 -16.346  1.00 88.72           O
ATOM    781  HA  VAL A  69       8.737   4.159 -15.662  1.00 88.72           H
ATOM    782  CB  VAL A  69       7.684   4.110 -13.804  1.00 88.72           C
ATOM    783  HB  VAL A  69       7.726   4.652 -12.859  1.00 88.72           H
ATOM    784  CG1 VAL A  69       6.242   4.164 -14.313  1.00 88.72           C
ATOM    785 1HG1 VAL A  69       5.936   5.204 -14.427  1.00 88.72           H
ATOM    786 2HG1 VAL A  69       6.178   3.658 -15.276  1.00 88.72           H
ATOM    787 3HG1 VAL A  69       5.586   3.668 -13.597  1.00 88.72           H
ATOM    788  CG2 VAL A  69       8.118   2.667 -13.538  1.00 88.72           C
ATOM    789 1HG2 VAL A  69       8.119   2.109 -14.474  1.00 88.72           H
ATOM    790 2HG2 VAL A  69       9.121   2.662 -13.111  1.00 88.72           H
ATOM    791 3HG2 VAL A  69       7.423   2.202 -12.838  1.00 88.72           H
ATOM    792  HN  VAL A  69      10.018   4.631 -13.233  1.00 88.72           H
ATOM    793  N   ILE A  70       8.294   7.140 -14.334  1.00 90.25           N
ATOM    794  CA  ILE A  70       7.823   8.488 -14.600  1.00 90.25           C
ATOM    795  C   ILE A  70       8.590   9.066 -15.791  1.00 90.25           C
ATOM    796  O   ILE A  70       8.003   9.712 -16.658  1.00 90.25           O
ATOM    797  HA  ILE A  70       6.769   8.418 -14.870  1.00 90.25           H
ATOM    798  CB  ILE A  70       7.911   9.346 -13.337  1.00 90.25           C
ATOM    799  HB  ILE A  70       8.920   9.260 -12.935  1.00 90.25           H
ATOM    800  CG1 ILE A  70       6.950   8.837 -12.260  1.00 90.25           C
ATOM    801 1HG1 ILE A  70       5.923   8.924 -12.613  1.00 90.25           H
ATOM    802 2HG1 ILE A  70       7.135   7.779 -12.074  1.00 90.25           H
ATOM    803  CG2 ILE A  70       7.678  10.824 -13.660  1.00 90.25           C
ATOM    804 1HG2 ILE A  70       8.435  11.164 -14.367  1.00 90.25           H
ATOM    805 2HG2 ILE A  70       6.688  10.948 -14.099  1.00 90.25           H
ATOM    806 3HG2 ILE A  70       7.746  11.411 -12.744  1.00 90.25           H
ATOM    807  CD1 ILE A  70       7.117   9.626 -10.960  1.00 90.25           C
ATOM    808 1HD1 ILE A  70       8.139   9.516 -10.597  1.00 90.25           H
ATOM    809 2HD1 ILE A  70       6.908  10.679 -11.144  1.00 90.25           H
ATOM    810 3HD1 ILE A  70       6.423   9.243 -10.211  1.00 90.25           H
ATOM    811  HN  ILE A  70       8.728   7.013 -13.442  1.00 90.25           H
ATOM    812  N   LEU A  71       9.890   8.813 -15.796  1.00 87.24           N
ATOM    813  CA  LEU A  71      10.758   9.372 -16.818  1.00 87.24           C
ATOM    814  C   LEU A  71      10.380   8.784 -18.179  1.00 87.24           C
ATOM    815  O   LEU A  71      10.321   9.503 -19.175  1.00 87.24           O
ATOM    816  HA  LEU A  71      10.581  10.447 -16.845  1.00 87.24           H
ATOM    817  CB  LEU A  71      12.228   9.165 -16.446  1.00 87.24           C
ATOM    818 1HB  LEU A  71      12.404   9.627 -15.475  1.00 87.24           H
ATOM    819 2HB  LEU A  71      12.405   8.096 -16.327  1.00 87.24           H
ATOM    820  CG  LEU A  71      13.255   9.716 -17.436  1.00 87.24           C
ATOM    821  HG  LEU A  71      12.793  10.538 -17.985  1.00 87.24           H
ATOM    822  CD1 LEU A  71      14.470  10.288 -16.704  1.00 87.24           C
ATOM    823 1HD1 LEU A  71      14.151  11.096 -16.046  1.00 87.24           H
ATOM    824 2HD1 LEU A  71      14.941   9.503 -16.113  1.00 87.24           H
ATOM    825 3HD1 LEU A  71      15.185  10.674 -17.432  1.00 87.24           H
ATOM    826  CD2 LEU A  71      13.652   8.654 -18.463  1.00 87.24           C
ATOM    827 1HD2 LEU A  71      14.087   7.797 -17.949  1.00 87.24           H
ATOM    828 2HD2 LEU A  71      12.768   8.336 -19.017  1.00 87.24           H
ATOM    829 3HD2 LEU A  71      14.383   9.073 -19.155  1.00 87.24           H
ATOM    830  HN  LEU A  71      10.351   8.238 -15.119  1.00 87.24           H
ATOM    831  N   VAL A  72      10.134   7.482 -18.178  1.00 84.16           N
ATOM    832  CA  VAL A  72       9.755   6.790 -19.398  1.00 84.16           C
ATOM    833  C   VAL A  72       8.444   7.378 -19.926  1.00 84.16           C
ATOM    834  O   VAL A  72       8.288   7.575 -21.130  1.00 84.16           O
ATOM    835  HA  VAL A  72      10.539   6.967 -20.134  1.00 84.16           H
ATOM    836  CB  VAL A  72       9.675   5.284 -19.143  1.00 84.16           C
ATOM    837  HB  VAL A  72       9.024   5.123 -18.284  1.00 84.16           H
ATOM    838  CG1 VAL A  72       9.060   4.557 -20.341  1.00 84.16           C
ATOM    839 1HG1 VAL A  72       8.053   4.935 -20.517  1.00 84.16           H
ATOM    840 2HG1 VAL A  72       9.673   4.730 -21.225  1.00 84.16           H
ATOM    841 3HG1 VAL A  72       9.015   3.488 -20.133  1.00 84.16           H
ATOM    842  CG2 VAL A  72      11.053   4.712 -18.803  1.00 84.16           C
ATOM    843 1HG2 VAL A  72      11.735   4.890 -19.634  1.00 84.16           H
ATOM    844 2HG2 VAL A  72      11.437   5.198 -17.907  1.00 84.16           H
ATOM    845 3HG2 VAL A  72      10.967   3.640 -18.627  1.00 84.16           H
ATOM    846  HN  VAL A  72      10.190   6.903 -17.364  1.00 84.16           H
ATOM    847  N   TYR A  73       7.535   7.640 -18.998  1.00 83.78           N
ATOM    848  CA  TYR A  73       6.241   8.198 -19.355  1.00 83.78           C
ATOM    849  C   TYR A  73       6.402   9.547 -20.060  1.00 83.78           C
ATOM    850  O   TYR A  73       5.706   9.828 -21.035  1.00 83.78           O
ATOM    851  HA  TYR A  73       5.748   7.499 -20.031  1.00 83.78           H
ATOM    852  CB  TYR A  73       5.496   8.411 -18.036  1.00 83.78           C
ATOM    853 1HB  TYR A  73       5.446   7.462 -17.501  1.00 83.78           H
ATOM    854 2HB  TYR A  73       6.069   9.098 -17.413  1.00 83.78           H
ATOM    855  CG  TYR A  73       4.078   8.960 -18.204  1.00 83.78           C
ATOM    856  CD1 TYR A  73       3.874  10.319 -18.329  1.00 83.78           C
ATOM    857  HD1 TYR A  73       4.724  11.002 -18.307  1.00 83.78           H
ATOM    858  CD2 TYR A  73       3.002   8.096 -18.232  1.00 83.78           C
ATOM    859  HD2 TYR A  73       3.163   7.022 -18.133  1.00 83.78           H
ATOM    860  CE1 TYR A  73       2.539  10.836 -18.487  1.00 83.78           C
ATOM    861  HE1 TYR A  73       2.365  11.907 -18.587  1.00 83.78           H
ATOM    862  CE2 TYR A  73       1.667   8.612 -18.390  1.00 83.78           C
ATOM    863  HE2 TYR A  73       0.809   7.941 -18.413  1.00 83.78           H
ATOM    864  CZ  TYR A  73       1.502   9.957 -18.510  1.00 83.78           C
ATOM    865  OH  TYR A  73       0.241  10.445 -18.660  1.00 83.78           O
ATOM    866  HH  TYR A  73      -0.402   9.692 -18.803  1.00 83.78           H
ATOM    867  HN  TYR A  73       7.670   7.478 -18.021  1.00 83.78           H
ATOM    868  N   TRP A  74       7.322  10.345 -19.539  1.00 84.73           N
ATOM    869  CA  TRP A  74       7.475  11.713 -20.003  1.00 84.73           C
ATOM    870  C   TRP A  74       8.039  11.670 -21.425  1.00 84.73           C
ATOM    871  O   TRP A  74       7.502  12.308 -22.329  1.00 84.73           O
ATOM    872  HA  TRP A  74       6.488  12.176 -20.008  1.00 84.73           H
ATOM    873  CB  TRP A  74       8.344  12.525 -19.040  1.00 84.73           C
ATOM    874 1HB  TRP A  74       8.645  11.885 -18.211  1.00 84.73           H
ATOM    875 2HB  TRP A  74       9.255  12.827 -19.556  1.00 84.73           H
ATOM    876  CG  TRP A  74       7.655  13.771 -18.481  1.00 84.73           C
ATOM    877  CD1 TRP A  74       6.956  14.698 -19.149  1.00 84.73           C
ATOM    878  HD1 TRP A  74       6.782  14.678 -20.225  1.00 84.73           H
ATOM    879  CD2 TRP A  74       7.628  14.191 -17.100  1.00 84.73           C
ATOM    880  NE1 TRP A  74       6.482  15.681 -18.305  1.00 84.73           N
ATOM    881  HE1 TRP A  74       5.935  16.476 -18.569  1.00 84.73           H
ATOM    882  CE2 TRP A  74       6.904  15.363 -17.019  1.00 84.73           C
ATOM    883  CE3 TRP A  74       8.197  13.601 -15.958  1.00 84.73           C
ATOM    884  HE3 TRP A  74       8.773  12.677 -15.996  1.00 84.73           H
ATOM    885  CZ2 TRP A  74       6.681  16.045 -15.817  1.00 84.73           C
ATOM    886  HZ2 TRP A  74       6.105  16.970 -15.779  1.00 84.73           H
ATOM    887  CZ3 TRP A  74       7.966  14.295 -14.764  1.00 84.73           C
ATOM    888  HZ3 TRP A  74       8.386  13.881 -13.848  1.00 84.73           H
ATOM    889  CH2 TRP A  74       7.239  15.476 -14.666  1.00 84.73           C
ATOM    890  HH2 TRP A  74       7.104  15.956 -13.697  1.00 84.73           H
ATOM    891  HN  TRP A  74       7.954  10.071 -18.814  1.00 84.73           H
ATOM    892  N   TYR A  75       9.114  10.910 -21.578  1.00 79.83           N
ATOM    893  CA  TYR A  75       9.904  10.968 -22.796  1.00 79.83           C
ATOM    894  C   TYR A  75       9.332  10.035 -23.865  1.00 79.83           C
ATOM    895  O   TYR A  75       9.767  10.062 -25.016  1.00 79.83           O
ATOM    896  HA  TYR A  75       9.876  11.993 -23.167  1.00 79.83           H
ATOM    897  CB  TYR A  75      11.305  10.488 -22.414  1.00 79.83           C
ATOM    898 1HB  TYR A  75      11.215   9.610 -21.774  1.00 79.83           H
ATOM    899 2HB  TYR A  75      11.829  10.173 -23.316  1.00 79.83           H
ATOM    900  CG  TYR A  75      12.149  11.542 -21.694  1.00 79.83           C
ATOM    901  CD1 TYR A  75      12.723  12.572 -22.409  1.00 79.83           C
ATOM    902  HD1 TYR A  75      12.576  12.636 -23.487  1.00 79.83           H
ATOM    903  CD2 TYR A  75      12.335  11.461 -20.329  1.00 79.83           C
ATOM    904  HD2 TYR A  75      11.881  10.647 -19.763  1.00 79.83           H
ATOM    905  CE1 TYR A  75      13.518  13.564 -21.731  1.00 79.83           C
ATOM    906  HE1 TYR A  75      13.977  14.383 -22.285  1.00 79.83           H
ATOM    907  CE2 TYR A  75      13.129  12.453 -19.651  1.00 79.83           C
ATOM    908  HE2 TYR A  75      13.284  12.402 -18.573  1.00 79.83           H
ATOM    909  CZ  TYR A  75      13.681  13.456 -20.386  1.00 79.83           C
ATOM    910  OH  TYR A  75      14.431  14.392 -19.746  1.00 79.83           O
ATOM    911  HH  TYR A  75      14.775  15.063 -20.403  1.00 79.83           H
ATOM    912  HN  TYR A  75       9.446  10.266 -20.890  1.00 79.83           H
ATOM    913  N   CYS A  76       8.365   9.231 -23.448  1.00 72.62           N
ATOM    914  CA  CYS A  76       7.676   8.347 -24.372  1.00 72.62           C
ATOM    915  C   CYS A  76       6.893   9.207 -25.367  1.00 72.62           C
ATOM    916  O   CYS A  76       5.939   9.886 -24.990  1.00 72.62           O
ATOM    917  HA  CYS A  76       8.444   7.767 -24.883  1.00 72.62           H
ATOM    918  CB  CYS A  76       6.769   7.356 -23.638  1.00 72.62           C
ATOM    919 1HB  CYS A  76       7.349   6.794 -22.906  1.00 72.62           H
ATOM    920 2HB  CYS A  76       5.999   7.895 -23.087  1.00 72.62           H
ATOM    921  SG  CYS A  76       5.995   6.210 -24.836  1.00 72.62           S
ATOM    922  HG  CYS A  76       7.127   5.635 -25.230  1.00 72.62           H
ATOM    923  HN  CYS A  76       8.052   9.178 -22.499  1.00 72.62           H
ATOM    924  N   THR A  77       7.326   9.150 -26.618  1.00 63.83           N
ATOM    925  CA  THR A  77       6.782  10.029 -27.638  1.00 63.83           C
ATOM    926  C   THR A  77       5.423   9.514 -28.117  1.00 63.83           C
ATOM    927  O   THR A  77       4.723  10.198 -28.862  1.00 63.83           O
ATOM    928  HA  THR A  77       6.613  11.010 -27.193  1.00 63.83           H
ATOM    929  CB  THR A  77       7.815  10.148 -28.760  1.00 63.83           C
ATOM    930  HB  THR A  77       7.459  10.810 -29.549  1.00 63.83           H
ATOM    931  OG1 THR A  77       8.060   8.800 -29.152  1.00 63.83           O
ATOM    932  HG1 THR A  77       8.507   8.779 -30.046  1.00 63.83           H
ATOM    933  CG2 THR A  77       9.173  10.641 -28.256  1.00 63.83           C
ATOM    934 1HG2 THR A  77       9.561   9.942 -27.515  1.00 63.83           H
ATOM    935 2HG2 THR A  77       9.056  11.625 -27.801  1.00 63.83           H
ATOM    936 3HG2 THR A  77       9.869  10.707 -29.092  1.00 63.83           H
ATOM    937  HN  THR A  77       8.034   8.520 -26.936  1.00 63.83           H
ATOM    938  N   ARG A  78       5.090   8.312 -27.668  1.00 67.76           N
ATOM    939  CA  ARG A  78       3.861   7.667 -28.097  1.00 67.76           C
ATOM    940  C   ARG A  78       2.663   8.260 -27.352  1.00 67.76           C
ATOM    941  O   ARG A  78       2.774   8.626 -26.183  1.00 67.76           O
ATOM    942  HA  ARG A  78       3.798   7.870 -29.166  1.00 67.76           H
ATOM    943  CB  ARG A  78       3.913   6.159 -27.845  1.00 67.76           C
ATOM    944 1HB  ARG A  78       3.238   5.648 -28.532  1.00 67.76           H
ATOM    945 2HB  ARG A  78       4.917   5.787 -28.050  1.00 67.76           H
ATOM    946  CG  ARG A  78       3.526   5.830 -26.402  1.00 67.76           C
ATOM    947 1HG  ARG A  78       4.141   6.412 -25.715  1.00 67.76           H
ATOM    948 2HG  ARG A  78       2.490   6.119 -26.224  1.00 67.76           H
ATOM    949  CD  ARG A  78       3.702   4.338 -26.113  1.00 67.76           C
ATOM    950 1HD  ARG A  78       2.835   3.785 -26.476  1.00 67.76           H
ATOM    951 2HD  ARG A  78       4.571   3.956 -26.648  1.00 67.76           H
ATOM    952  NE  ARG A  78       3.867   4.120 -24.659  1.00 67.76           N
ATOM    953  HE  ARG A  78       4.784   4.218 -24.272  1.00 67.76           H
ATOM    954  CZ  ARG A  78       2.866   3.797 -23.829  1.00 67.76           C
ATOM    955  NH1 ARG A  78       1.618   3.652 -24.293  1.00 67.76           N
ATOM    956 1HH1 ARG A  78       1.427   3.784 -25.266  1.00 67.76           H
ATOM    957 2HH1 ARG A  78       0.876   3.412 -23.667  1.00 67.76           H
ATOM    958  NH2 ARG A  78       3.132   3.623 -22.527  1.00 67.76           N
ATOM    959 1HH2 ARG A  78       2.396   3.383 -21.894  1.00 67.76           H
ATOM    960 2HH2 ARG A  78       4.066   3.734 -22.189  1.00 67.76           H
ATOM    961  HN  ARG A  78       5.644   7.782 -27.025  1.00 67.76           H
ATOM    962  N   VAL A  79       1.546   8.337 -28.060  1.00 72.65           N
ATOM    963  CA  VAL A  79       0.297   8.754 -27.445  1.00 72.65           C
ATOM    964  C   VAL A  79       0.086   7.971 -26.148  1.00 72.65           C
ATOM    965  O   VAL A  79       0.154   6.743 -26.142  1.00 72.65           O
ATOM    966  HA  VAL A  79       0.387   9.814 -27.204  1.00 72.65           H
ATOM    967  CB  VAL A  79      -0.856   8.590 -28.437  1.00 72.65           C
ATOM    968  HB  VAL A  79      -1.005   7.523 -28.603  1.00 72.65           H
ATOM    969  CG1 VAL A  79      -2.155   9.164 -27.868  1.00 72.65           C
ATOM    970 1HG1 VAL A  79      -2.410   8.641 -26.946  1.00 72.65           H
ATOM    971 2HG1 VAL A  79      -2.022  10.225 -27.659  1.00 72.65           H
ATOM    972 3HG1 VAL A  79      -2.958   9.034 -28.593  1.00 72.65           H
ATOM    973  CG2 VAL A  79      -0.516   9.232 -29.783  1.00 72.65           C
ATOM    974 1HG2 VAL A  79      -0.327  10.296 -29.641  1.00 72.65           H
ATOM    975 2HG2 VAL A  79       0.373   8.758 -30.199  1.00 72.65           H
ATOM    976 3HG2 VAL A  79      -1.353   9.101 -30.470  1.00 72.65           H
ATOM    977  HN  VAL A  79       1.485   8.120 -29.034  1.00 72.65           H
ATOM    978  N   LYS A  80      -0.167   8.714 -25.080  1.00 77.85           N
ATOM    979  CA  LYS A  80      -0.464   8.102 -23.796  1.00 77.85           C
ATOM    980  C   LYS A  80      -1.762   7.299 -23.906  1.00 77.85           C
ATOM    981  O   LYS A  80      -2.574   7.545 -24.798  1.00 77.85           O
ATOM    982  HA  LYS A  80       0.349   7.413 -23.566  1.00 77.85           H
ATOM    983  CB  LYS A  80      -0.487   9.160 -22.691  1.00 77.85           C
ATOM    984 1HB  LYS A  80      -1.353   9.809 -22.821  1.00 77.85           H
ATOM    985 2HB  LYS A  80      -0.597   8.675 -21.721  1.00 77.85           H
ATOM    986  CG  LYS A  80       0.793   9.997 -22.707  1.00 77.85           C
ATOM    987 1HG  LYS A  80       0.855  10.555 -23.641  1.00 77.85           H
ATOM    988 2HG  LYS A  80       0.763  10.729 -21.900  1.00 77.85           H
ATOM    989  CD  LYS A  80       2.030   9.111 -22.552  1.00 77.85           C
ATOM    990 1HD  LYS A  80       1.911   8.461 -21.685  1.00 77.85           H
ATOM    991 2HD  LYS A  80       2.129   8.463 -23.424  1.00 77.85           H
ATOM    992  CE  LYS A  80       3.295   9.957 -22.393  1.00 77.85           C
ATOM    993 1HE  LYS A  80       3.196  10.881 -22.963  1.00 77.85           H
ATOM    994 2HE  LYS A  80       3.421  10.240 -21.348  1.00 77.85           H
ATOM    995  NZ  LYS A  80       4.483   9.206 -22.857  1.00 77.85           N
ATOM    996 1HZ  LYS A  80       5.324   9.714 -22.604  1.00 77.85           H
ATOM    997 2HZ  LYS A  80       4.496   8.291 -22.421  1.00 77.85           H
ATOM    998 3HZ  LYS A  80       4.443   9.100 -23.865  1.00 77.85           H
ATOM    999  HN  LYS A  80      -0.171   9.714 -25.082  1.00 77.85           H
ATOM   1000  N   THR A  81      -1.918   6.357 -22.988  1.00 79.68           N
ATOM   1001  CA  THR A  81      -3.180   5.651 -22.847  1.00 79.68           C
ATOM   1002  C   THR A  81      -3.731   5.821 -21.430  1.00 79.68           C
ATOM   1003  O   THR A  81      -3.024   6.287 -20.537  1.00 79.68           O
ATOM   1004  HA  THR A  81      -3.903   6.101 -23.527  1.00 79.68           H
ATOM   1005  CB  THR A  81      -2.951   4.190 -23.238  1.00 79.68           C
ATOM   1006  HB  THR A  81      -3.889   3.635 -23.237  1.00 79.68           H
ATOM   1007  OG1 THR A  81      -1.965   3.734 -22.316  1.00 79.68           O
ATOM   1008  HG1 THR A  81      -1.059   4.047 -22.601  1.00 79.68           H
ATOM   1009  CG2 THR A  81      -2.276   4.048 -24.604  1.00 79.68           C
ATOM   1010 1HG2 THR A  81      -1.307   4.546 -24.584  1.00 79.68           H
ATOM   1011 2HG2 THR A  81      -2.905   4.505 -25.369  1.00 79.68           H
ATOM   1012 3HG2 THR A  81      -2.137   2.991 -24.833  1.00 79.68           H
ATOM   1013  HN  THR A  81      -1.202   6.075 -22.350  1.00 79.68           H
ATOM   1014  N   MET A  82      -4.988   5.435 -21.267  1.00 84.00           N
ATOM   1015  CA  MET A  82      -5.610   5.446 -19.954  1.00 84.00           C
ATOM   1016  C   MET A  82      -4.807   4.604 -18.960  1.00 84.00           C
ATOM   1017  O   MET A  82      -4.604   5.012 -17.818  1.00 84.00           O
ATOM   1018  HA  MET A  82      -5.612   6.489 -19.639  1.00 84.00           H
ATOM   1019  CB  MET A  82      -7.033   4.894 -20.059  1.00 84.00           C
ATOM   1020 1HB  MET A  82      -7.633   5.544 -20.695  1.00 84.00           H
ATOM   1021 2HB  MET A  82      -7.012   3.913 -20.535  1.00 84.00           H
ATOM   1022  CG  MET A  82      -7.681   4.783 -18.678  1.00 84.00           C
ATOM   1023 1HG  MET A  82      -7.329   3.883 -18.173  1.00 84.00           H
ATOM   1024 2HG  MET A  82      -7.387   5.631 -18.060  1.00 84.00           H
ATOM   1025  SD  MET A  82      -9.458   4.734 -18.839  1.00 84.00           S
ATOM   1026  CE  MET A  82      -9.932   5.043 -17.146  1.00 84.00           C
ATOM   1027 1HE  MET A  82      -9.524   4.261 -16.506  1.00 84.00           H
ATOM   1028 2HE  MET A  82      -9.542   6.011 -16.831  1.00 84.00           H
ATOM   1029 3HE  MET A  82     -11.019   5.046 -17.068  1.00 84.00           H
ATOM   1030  HN  MET A  82      -5.576   5.120 -22.011  1.00 84.00           H
ATOM   1031  N   THR A  83      -4.373   3.444 -19.431  1.00 81.78           N
ATOM   1032  CA  THR A  83      -3.499   2.595 -18.640  1.00 81.78           C
ATOM   1033  C   THR A  83      -2.260   3.375 -18.192  1.00 81.78           C
ATOM   1034  O   THR A  83      -1.873   3.315 -17.027  1.00 81.78           O
ATOM   1035  HA  THR A  83      -4.033   2.299 -17.737  1.00 81.78           H
ATOM   1036  CB  THR A  83      -3.168   1.353 -19.469  1.00 81.78           C
ATOM   1037  HB  THR A  83      -2.545   1.611 -20.325  1.00 81.78           H
ATOM   1038  OG1 THR A  83      -4.442   0.795 -19.782  1.00 81.78           O
ATOM   1039  HG1 THR A  83      -5.167   1.349 -19.373  1.00 81.78           H
ATOM   1040  CG2 THR A  83      -2.478   0.265 -18.644  1.00 81.78           C
ATOM   1041 1HG2 THR A  83      -3.131  -0.041 -17.827  1.00 81.78           H
ATOM   1042 2HG2 THR A  83      -1.545   0.655 -18.237  1.00 81.78           H
ATOM   1043 3HG2 THR A  83      -2.266  -0.594 -19.281  1.00 81.78           H
ATOM   1044  HN  THR A  83      -4.608   3.084 -20.334  1.00 81.78           H
ATOM   1045  N   ASP A  84      -1.674   4.088 -19.143  1.00 83.70           N
ATOM   1046  CA  ASP A  84      -0.431   4.796 -18.888  1.00 83.70           C
ATOM   1047  C   ASP A  84      -0.661   5.845 -17.798  1.00 83.70           C
ATOM   1048  O   ASP A  84       0.215   6.087 -16.969  1.00 83.70           O
ATOM   1049  HA  ASP A  84       0.279   4.027 -18.583  1.00 83.70           H
ATOM   1050  CB  ASP A  84       0.059   5.518 -20.144  1.00 83.70           C
ATOM   1051 1HB  ASP A  84      -0.653   6.295 -20.422  1.00 83.70           H
ATOM   1052 2HB  ASP A  84       1.007   6.014 -19.936  1.00 83.70           H
ATOM   1053  CG  ASP A  84       0.233   4.539 -21.307  1.00 83.70           C
ATOM   1054  OD1 ASP A  84       0.835   3.471 -21.064  1.00 83.70           O
ATOM   1055  OD2 ASP A  84      -0.239   4.881 -22.413  1.00 83.70           O
ATOM   1056  HN  ASP A  84      -2.034   4.186 -20.071  1.00 83.70           H
ATOM   1057  N   MET A  85      -1.844   6.441 -17.835  1.00 88.52           N
ATOM   1058  CA  MET A  85      -2.195   7.467 -16.869  1.00 88.52           C
ATOM   1059  C   MET A  85      -2.224   6.898 -15.449  1.00 88.52           C
ATOM   1060  O   MET A  85      -1.715   7.518 -14.517  1.00 88.52           O
ATOM   1061  HA  MET A  85      -1.415   8.224 -16.948  1.00 88.52           H
ATOM   1062  CB  MET A  85      -3.568   8.046 -17.215  1.00 88.52           C
ATOM   1063 1HB  MET A  85      -3.583   8.358 -18.260  1.00 88.52           H
ATOM   1064 2HB  MET A  85      -4.331   7.275 -17.102  1.00 88.52           H
ATOM   1065  CG  MET A  85      -3.903   9.239 -16.317  1.00 88.52           C
ATOM   1066 1HG  MET A  85      -4.895   9.620 -16.560  1.00 88.52           H
ATOM   1067 2HG  MET A  85      -3.930   8.923 -15.274  1.00 88.52           H
ATOM   1068  SD  MET A  85      -2.686  10.526 -16.532  1.00 88.52           S
ATOM   1069  CE  MET A  85      -3.144  11.119 -18.152  1.00 88.52           C
ATOM   1070 1HE  MET A  85      -3.062  10.305 -18.874  1.00 88.52           H
ATOM   1071 2HE  MET A  85      -4.172  11.481 -18.129  1.00 88.52           H
ATOM   1072 3HE  MET A  85      -2.479  11.932 -18.444  1.00 88.52           H
ATOM   1073  HN  MET A  85      -2.554   6.232 -18.507  1.00 88.52           H
ATOM   1074  N   PHE A  86      -2.825   5.723 -15.330  1.00 89.37           N
ATOM   1075  CA  PHE A  86      -2.933   5.065 -14.038  1.00 89.37           C
ATOM   1076  C   PHE A  86      -1.564   4.586 -13.552  1.00 89.37           C
ATOM   1077  O   PHE A  86      -1.258   4.673 -12.363  1.00 89.37           O
ATOM   1078  HA  PHE A  86      -3.331   5.796 -13.335  1.00 89.37           H
ATOM   1079  CB  PHE A  86      -3.846   3.853 -14.229  1.00 89.37           C
ATOM   1080 1HB  PHE A  86      -3.436   3.221 -15.017  1.00 89.37           H
ATOM   1081 2HB  PHE A  86      -3.844   3.261 -13.313  1.00 89.37           H
ATOM   1082  CG  PHE A  86      -5.291   4.211 -14.583  1.00 89.37           C
ATOM   1083  CD1 PHE A  86      -5.885   5.289 -14.003  1.00 89.37           C
ATOM   1084  HD1 PHE A  86      -5.333   5.896 -13.287  1.00 89.37           H
ATOM   1085  CD2 PHE A  86      -5.980   3.453 -15.477  1.00 89.37           C
ATOM   1086  HD2 PHE A  86      -5.504   2.590 -15.941  1.00 89.37           H
ATOM   1087  CE1 PHE A  86      -7.226   5.621 -14.332  1.00 89.37           C
ATOM   1088  HE1 PHE A  86      -7.703   6.485 -13.867  1.00 89.37           H
ATOM   1089  CE2 PHE A  86      -7.321   3.786 -15.805  1.00 89.37           C
ATOM   1090  HE2 PHE A  86      -7.874   3.178 -16.522  1.00 89.37           H
ATOM   1091  CZ  PHE A  86      -7.916   4.863 -15.226  1.00 89.37           C
ATOM   1092  HZ  PHE A  86      -8.945   5.119 -15.478  1.00 89.37           H
ATOM   1093  HN  PHE A  86      -3.233   5.223 -16.094  1.00 89.37           H
ATOM   1094  N   LEU A  87      -0.776   4.090 -14.495  1.00 86.59           N
ATOM   1095  CA  LEU A  87       0.556   3.604 -14.178  1.00 86.59           C
ATOM   1096  C   LEU A  87       1.394   4.755 -13.617  1.00 86.59           C
ATOM   1097  O   LEU A  87       2.191   4.558 -12.701  1.00 86.59           O
ATOM   1098  HA  LEU A  87       0.451   2.844 -13.404  1.00 86.59           H
ATOM   1099  CB  LEU A  87       1.183   2.925 -15.397  1.00 86.59           C
ATOM   1100 1HB  LEU A  87       1.100   3.601 -16.248  1.00 86.59           H
ATOM   1101 2HB  LEU A  87       2.246   2.785 -15.204  1.00 86.59           H
ATOM   1102  CG  LEU A  87       0.583   1.574 -15.795  1.00 86.59           C
ATOM   1103  HG  LEU A  87      -0.481   1.716 -15.987  1.00 86.59           H
ATOM   1104  CD1 LEU A  87       1.211   1.055 -17.089  1.00 86.59           C
ATOM   1105 1HD1 LEU A  87       1.029   1.768 -17.893  1.00 86.59           H
ATOM   1106 2HD1 LEU A  87       2.285   0.932 -16.949  1.00 86.59           H
ATOM   1107 3HD1 LEU A  87       0.767   0.094 -17.349  1.00 86.59           H
ATOM   1108  CD2 LEU A  87       0.704   0.563 -14.653  1.00 86.59           C
ATOM   1109 1HD2 LEU A  87       1.756   0.419 -14.405  1.00 86.59           H
ATOM   1110 2HD2 LEU A  87       0.173   0.938 -13.778  1.00 86.59           H
ATOM   1111 3HD2 LEU A  87       0.270  -0.388 -14.962  1.00 86.59           H
ATOM   1112  HN  LEU A  87      -1.034   4.018 -15.458  1.00 86.59           H
ATOM   1113  N   LEU A  88       1.186   5.931 -14.190  1.00 90.03           N
ATOM   1114  CA  LEU A  88       1.898   7.117 -13.746  1.00 90.03           C
ATOM   1115  C   LEU A  88       1.540   7.404 -12.286  1.00 90.03           C
ATOM   1116  O   LEU A  88       2.424   7.574 -11.448  1.00 90.03           O
ATOM   1117  HA  LEU A  88       2.964   6.898 -13.803  1.00 90.03           H
ATOM   1118  CB  LEU A  88       1.625   8.290 -14.689  1.00 90.03           C
ATOM   1119 1HB  LEU A  88       2.039   8.048 -15.667  1.00 90.03           H
ATOM   1120 2HB  LEU A  88       0.547   8.387 -14.814  1.00 90.03           H
ATOM   1121  CG  LEU A  88       2.183   9.646 -14.251  1.00 90.03           C
ATOM   1122  HG  LEU A  88       1.869   9.829 -13.223  1.00 90.03           H
ATOM   1123  CD1 LEU A  88       3.713   9.638 -14.262  1.00 90.03           C
ATOM   1124 1HD1 LEU A  88       4.077   8.873 -13.576  1.00 90.03           H
ATOM   1125 2HD1 LEU A  88       4.068   9.423 -15.269  1.00 90.03           H
ATOM   1126 3HD1 LEU A  88       4.083  10.614 -13.946  1.00 90.03           H
ATOM   1127  CD2 LEU A  88       1.610  10.777 -15.107  1.00 90.03           C
ATOM   1128 1HD2 LEU A  88       1.873  10.612 -16.152  1.00 90.03           H
ATOM   1129 2HD2 LEU A  88       0.525  10.796 -15.004  1.00 90.03           H
ATOM   1130 3HD2 LEU A  88       2.023  11.729 -14.775  1.00 90.03           H
ATOM   1131  HN  LEU A  88       0.546   6.080 -14.944  1.00 90.03           H
ATOM   1132  N   ASN A  89       0.241   7.450 -12.027  1.00 93.74           N
ATOM   1133  CA  ASN A  89      -0.247   7.833 -10.713  1.00 93.74           C
ATOM   1134  C   ASN A  89       0.168   6.772  -9.691  1.00 93.74           C
ATOM   1135  O   ASN A  89       0.368   7.081  -8.517  1.00 93.74           O
ATOM   1136  HA  ASN A  89       0.205   8.804 -10.512  1.00 93.74           H
ATOM   1137  CB  ASN A  89      -1.773   7.932 -10.699  1.00 93.74           C
ATOM   1138 1HB  ASN A  89      -2.199   7.119 -11.288  1.00 93.74           H
ATOM   1139 2HB  ASN A  89      -2.140   7.813  -9.680  1.00 93.74           H
ATOM   1140  CG  ASN A  89      -2.241   9.275 -11.262  1.00 93.74           C
ATOM   1141  OD1 ASN A  89      -2.517  10.218 -10.539  1.00 93.74           O
ATOM   1142  ND2 ASN A  89      -2.314   9.310 -12.590  1.00 93.74           N
ATOM   1143 1HD2 ASN A  89      -2.074   8.500 -13.125  1.00 93.74           H
ATOM   1144 2HD2 ASN A  89      -2.610  10.145 -13.052  1.00 93.74           H
ATOM   1145  HN  ASN A  89      -0.470   7.231 -12.695  1.00 93.74           H
ATOM   1146  N   LEU A  90       0.283   5.544 -10.174  1.00 91.34           N
ATOM   1147  CA  LEU A  90       0.699   4.442  -9.323  1.00 91.34           C
ATOM   1148  C   LEU A  90       2.133   4.683  -8.848  1.00 91.34           C
ATOM   1149  O   LEU A  90       2.428   4.548  -7.661  1.00 91.34           O
ATOM   1150  HA  LEU A  90       0.043   4.435  -8.453  1.00 91.34           H
ATOM   1151  CB  LEU A  90       0.507   3.106 -10.045  1.00 91.34           C
ATOM   1152 1HB  LEU A  90      -0.450   3.132 -10.566  1.00 91.34           H
ATOM   1153 2HB  LEU A  90       1.282   3.013 -10.806  1.00 91.34           H
ATOM   1154  CG  LEU A  90       0.543   1.856  -9.164  1.00 91.34           C
ATOM   1155  HG  LEU A  90       1.323   1.990  -8.414  1.00 91.34           H
ATOM   1156  CD1 LEU A  90      -0.778   1.675  -8.415  1.00 91.34           C
ATOM   1157 1HD1 LEU A  90      -0.959   2.544  -7.782  1.00 91.34           H
ATOM   1158 2HD1 LEU A  90      -1.592   1.573  -9.133  1.00 91.34           H
ATOM   1159 3HD1 LEU A  90      -0.725   0.779  -7.796  1.00 91.34           H
ATOM   1160  CD2 LEU A  90       0.912   0.618  -9.983  1.00 91.34           C
ATOM   1161 1HD2 LEU A  90       0.173   0.470 -10.770  1.00 91.34           H
ATOM   1162 2HD2 LEU A  90       1.896   0.759 -10.431  1.00 91.34           H
ATOM   1163 3HD2 LEU A  90       0.931  -0.256  -9.333  1.00 91.34           H
ATOM   1164  HN  LEU A  90       0.099   5.298 -11.125  1.00 91.34           H
ATOM   1165  N   ALA A  91       2.987   5.036  -9.798  1.00 93.24           N
ATOM   1166  CA  ALA A  91       4.394   5.241  -9.501  1.00 93.24           C
ATOM   1167  C   ALA A  91       4.542   6.430  -8.550  1.00 93.24           C
ATOM   1168  O   ALA A  91       5.421   6.436  -7.689  1.00 93.24           O
ATOM   1169  HA  ALA A  91       4.763   4.343  -9.006  1.00 93.24           H
ATOM   1170  CB  ALA A  91       5.168   5.439 -10.806  1.00 93.24           C
ATOM   1171 1HB  ALA A  91       5.054   4.555 -11.433  1.00 93.24           H
ATOM   1172 2HB  ALA A  91       4.777   6.310 -11.332  1.00 93.24           H
ATOM   1173 3HB  ALA A  91       6.223   5.593 -10.583  1.00 93.24           H
ATOM   1174  HN  ALA A  91       2.731   5.181 -10.753  1.00 93.24           H
ATOM   1175  N   ILE A  92       3.668   7.409  -8.736  1.00 94.75           N
ATOM   1176  CA  ILE A  92       3.681   8.594  -7.895  1.00 94.75           C
ATOM   1177  C   ILE A  92       3.295   8.204  -6.467  1.00 94.75           C
ATOM   1178  O   ILE A  92       3.933   8.635  -5.508  1.00 94.75           O
ATOM   1179  HA  ILE A  92       4.701   8.976  -7.885  1.00 94.75           H
ATOM   1180  CB  ILE A  92       2.794   9.686  -8.496  1.00 94.75           C
ATOM   1181  HB  ILE A  92       1.832   9.243  -8.753  1.00 94.75           H
ATOM   1182  CG1 ILE A  92       3.399  10.234  -9.790  1.00 94.75           C
ATOM   1183 1HG1 ILE A  92       4.284  10.826  -9.560  1.00 94.75           H
ATOM   1184 2HG1 ILE A  92       3.723   9.407 -10.422  1.00 94.75           H
ATOM   1185  CG2 ILE A  92       2.523  10.794  -7.476  1.00 94.75           C
ATOM   1186 1HG2 ILE A  92       2.018  10.373  -6.607  1.00 94.75           H
ATOM   1187 2HG2 ILE A  92       3.467  11.242  -7.167  1.00 94.75           H
ATOM   1188 3HG2 ILE A  92       1.890  11.558  -7.929  1.00 94.75           H
ATOM   1189  CD1 ILE A  92       2.386  11.095 -10.548  1.00 94.75           C
ATOM   1190 1HD1 ILE A  92       1.512  10.493 -10.797  1.00 94.75           H
ATOM   1191 2HD1 ILE A  92       2.082  11.934  -9.921  1.00 94.75           H
ATOM   1192 3HD1 ILE A  92       2.841  11.471 -11.463  1.00 94.75           H
ATOM   1193  HN  ILE A  92       2.963   7.401  -9.445  1.00 94.75           H
ATOM   1194  N   ALA A  93       2.251   7.393  -6.371  1.00 95.05           N
ATOM   1195  CA  ALA A  93       1.744   6.978  -5.074  1.00 95.05           C
ATOM   1196  C   ALA A  93       2.844   6.234  -4.315  1.00 95.05           C
ATOM   1197  O   ALA A  93       3.026   6.442  -3.116  1.00 95.05           O
ATOM   1198  HA  ALA A  93       1.476   7.877  -4.519  1.00 95.05           H
ATOM   1199  CB  ALA A  93       0.488   6.125  -5.266  1.00 95.05           C
ATOM   1200 1HB  ALA A  93      -0.273   6.709  -5.784  1.00 95.05           H
ATOM   1201 2HB  ALA A  93       0.735   5.244  -5.859  1.00 95.05           H
ATOM   1202 3HB  ALA A  93       0.108   5.814  -4.294  1.00 95.05           H
ATOM   1203  HN  ALA A  93       1.756   7.023  -7.157  1.00 95.05           H
ATOM   1204  N   ASP A  94       3.549   5.381  -5.044  1.00 94.58           N
ATOM   1205  CA  ASP A  94       4.614   4.591  -4.451  1.00 94.58           C
ATOM   1206  C   ASP A  94       5.713   5.525  -3.940  1.00 94.58           C
ATOM   1207  O   ASP A  94       6.192   5.370  -2.818  1.00 94.58           O
ATOM   1208  HA  ASP A  94       4.139   4.028  -3.647  1.00 94.58           H
ATOM   1209  CB  ASP A  94       5.237   3.645  -5.479  1.00 94.58           C
ATOM   1210 1HB  ASP A  94       5.375   4.170  -6.425  1.00 94.58           H
ATOM   1211 2HB  ASP A  94       6.226   3.334  -5.141  1.00 94.58           H
ATOM   1212  CG  ASP A  94       4.356   2.414  -5.697  1.00 94.58           C
ATOM   1213  OD1 ASP A  94       3.649   2.045  -4.735  1.00 94.58           O
ATOM   1214  OD2 ASP A  94       4.409   1.870  -6.821  1.00 94.58           O
ATOM   1215  HN  ASP A  94       3.403   5.227  -6.022  1.00 94.58           H
ATOM   1216  N   LEU A  95       6.079   6.474  -4.789  1.00 95.57           N
ATOM   1217  CA  LEU A  95       7.158   7.392  -4.464  1.00 95.57           C
ATOM   1218  C   LEU A  95       6.815   8.138  -3.172  1.00 95.57           C
ATOM   1219  O   LEU A  95       7.663   8.286  -2.294  1.00 95.57           O
ATOM   1220  HA  LEU A  95       8.054   6.796  -4.291  1.00 95.57           H
ATOM   1221  CB  LEU A  95       7.450   8.316  -5.648  1.00 95.57           C
ATOM   1222 1HB  LEU A  95       6.500   8.639  -6.074  1.00 95.57           H
ATOM   1223 2HB  LEU A  95       7.950   9.209  -5.272  1.00 95.57           H
ATOM   1224  CG  LEU A  95       8.304   7.721  -6.768  1.00 95.57           C
ATOM   1225  HG  LEU A  95       7.789   6.845  -7.162  1.00 95.57           H
ATOM   1226  CD1 LEU A  95       8.460   8.711  -7.924  1.00 95.57           C
ATOM   1227 1HD1 LEU A  95       7.477   8.956  -8.327  1.00 95.57           H
ATOM   1228 2HD1 LEU A  95       8.941   9.619  -7.563  1.00 95.57           H
ATOM   1229 3HD1 LEU A  95       9.071   8.262  -8.707  1.00 95.57           H
ATOM   1230  CD2 LEU A  95       9.657   7.247  -6.234  1.00 95.57           C
ATOM   1231 1HD2 LEU A  95      10.191   8.091  -5.798  1.00 95.57           H
ATOM   1232 2HD2 LEU A  95       9.499   6.484  -5.471  1.00 95.57           H
ATOM   1233 3HD2 LEU A  95      10.244   6.828  -7.051  1.00 95.57           H
ATOM   1234  HN  LEU A  95       5.655   6.620  -5.682  1.00 95.57           H
ATOM   1235  N   LEU A  96       5.571   8.586  -3.097  1.00 94.78           N
ATOM   1236  CA  LEU A  96       5.141   9.418  -1.987  1.00 94.78           C
ATOM   1237  C   LEU A  96       5.353   8.660  -0.675  1.00 94.78           C
ATOM   1238  O   LEU A  96       5.791   9.240   0.318  1.00 94.78           O
ATOM   1239  HA  LEU A  96       5.774  10.306  -1.979  1.00 94.78           H
ATOM   1240  CB  LEU A  96       3.701   9.891  -2.198  1.00 94.78           C
ATOM   1241 1HB  LEU A  96       3.093   9.029  -2.471  1.00 94.78           H
ATOM   1242 2HB  LEU A  96       3.319  10.262  -1.247  1.00 94.78           H
ATOM   1243  CG  LEU A  96       3.500  10.978  -3.255  1.00 94.78           C
ATOM   1244  HG  LEU A  96       3.819  10.580  -4.219  1.00 94.78           H
ATOM   1245  CD1 LEU A  96       2.022  11.349  -3.386  1.00 94.78           C
ATOM   1246 1HD1 LEU A  96       1.450  10.468  -3.678  1.00 94.78           H
ATOM   1247 2HD1 LEU A  96       1.654  11.721  -2.430  1.00 94.78           H
ATOM   1248 3HD1 LEU A  96       1.907  12.124  -4.145  1.00 94.78           H
ATOM   1249  CD2 LEU A  96       4.374  12.199  -2.960  1.00 94.78           C
ATOM   1250 1HD2 LEU A  96       4.109  12.607  -1.985  1.00 94.78           H
ATOM   1251 2HD2 LEU A  96       5.423  11.903  -2.958  1.00 94.78           H
ATOM   1252 3HD2 LEU A  96       4.211  12.956  -3.727  1.00 94.78           H
ATOM   1253  HN  LEU A  96       4.864   8.390  -3.777  1.00 94.78           H
ATOM   1254  N   PHE A  97       5.033   7.375  -0.713  1.00 95.80           N
ATOM   1255  CA  PHE A  97       5.169   6.535   0.465  1.00 95.80           C
ATOM   1256  C   PHE A  97       6.642   6.251   0.768  1.00 95.80           C
ATOM   1257  O   PHE A  97       7.076   6.361   1.914  1.00 95.80           O
ATOM   1258  HA  PHE A  97       4.726   7.076   1.301  1.00 95.80           H
ATOM   1259  CB  PHE A  97       4.460   5.215   0.157  1.00 95.80           C
ATOM   1260 1HB  PHE A  97       3.384   5.386   0.146  1.00 95.80           H
ATOM   1261 2HB  PHE A  97       4.742   4.888  -0.844  1.00 95.80           H
ATOM   1262  CG  PHE A  97       4.773   4.094   1.150  1.00 95.80           C
ATOM   1263  CD1 PHE A  97       5.369   2.950   0.719  1.00 95.80           C
ATOM   1264  HD1 PHE A  97       5.624   2.832  -0.334  1.00 95.80           H
ATOM   1265  CD2 PHE A  97       4.455   4.241   2.464  1.00 95.80           C
ATOM   1266  HD2 PHE A  97       3.977   5.158   2.810  1.00 95.80           H
ATOM   1267  CE1 PHE A  97       5.659   1.910   1.641  1.00 95.80           C
ATOM   1268  HE1 PHE A  97       6.137   0.993   1.296  1.00 95.80           H
ATOM   1269  CE2 PHE A  97       4.745   3.201   3.386  1.00 95.80           C
ATOM   1270  HE2 PHE A  97       4.490   3.319   4.440  1.00 95.80           H
ATOM   1271  CZ  PHE A  97       5.341   2.057   2.955  1.00 95.80           C
ATOM   1272  HZ  PHE A  97       5.564   1.259   3.663  1.00 95.80           H
ATOM   1273  HN  PHE A  97       4.687   6.909  -1.527  1.00 95.80           H
ATOM   1274  N   LEU A  98       7.370   5.889  -0.278  1.00 95.93           N
ATOM   1275  CA  LEU A  98       8.739   5.431  -0.116  1.00 95.93           C
ATOM   1276  C   LEU A  98       9.546   6.503   0.620  1.00 95.93           C
ATOM   1277  O   LEU A  98      10.411   6.184   1.434  1.00 95.93           O
ATOM   1278  HA  LEU A  98       8.712   4.534   0.503  1.00 95.93           H
ATOM   1279  CB  LEU A  98       9.335   5.032  -1.467  1.00 95.93           C
ATOM   1280 1HB  LEU A  98       9.148   5.838  -2.177  1.00 95.93           H
ATOM   1281 2HB  LEU A  98      10.416   4.950  -1.355  1.00 95.93           H
ATOM   1282  CG  LEU A  98       8.812   3.727  -2.071  1.00 95.93           C
ATOM   1283  HG  LEU A  98       7.726   3.715  -1.970  1.00 95.93           H
ATOM   1284  CD1 LEU A  98       9.128   3.650  -3.566  1.00 95.93           C
ATOM   1285 1HD1 LEU A  98       8.656   4.487  -4.081  1.00 95.93           H
ATOM   1286 2HD1 LEU A  98      10.207   3.695  -3.712  1.00 95.93           H
ATOM   1287 3HD1 LEU A  98       8.745   2.713  -3.970  1.00 95.93           H
ATOM   1288  CD2 LEU A  98       9.350   2.515  -1.308  1.00 95.93           C
ATOM   1289 1HD2 LEU A  98      10.439   2.511  -1.355  1.00 95.93           H
ATOM   1290 2HD2 LEU A  98       9.031   2.571  -0.267  1.00 95.93           H
ATOM   1291 3HD2 LEU A  98       8.963   1.601  -1.758  1.00 95.93           H
ATOM   1292  HN  LEU A  98       7.039   5.906  -1.222  1.00 95.93           H
ATOM   1293  N   VAL A  99       9.235   7.752   0.306  1.00 95.40           N
ATOM   1294  CA  VAL A  99       9.961   8.871   0.883  1.00 95.40           C
ATOM   1295  C   VAL A  99       9.759   8.878   2.399  1.00 95.40           C
ATOM   1296  O   VAL A  99      10.508   9.529   3.126  1.00 95.40           O
ATOM   1297  HA  VAL A  99      11.020   8.721   0.670  1.00 95.40           H
ATOM   1298  CB  VAL A  99       9.524  10.177   0.216  1.00 95.40           C
ATOM   1299  HB  VAL A  99       8.435  10.220   0.244  1.00 95.40           H
ATOM   1300  CG1 VAL A  99      10.062  11.389   0.980  1.00 95.40           C
ATOM   1301 1HG1 VAL A  99       9.681  11.373   2.001  1.00 95.40           H
ATOM   1302 2HG1 VAL A  99      11.151  11.353   0.998  1.00 95.40           H
ATOM   1303 3HG1 VAL A  99       9.737  12.304   0.485  1.00 95.40           H
ATOM   1304  CG2 VAL A  99       9.959  10.216  -1.250  1.00 95.40           C
ATOM   1305 1HG2 VAL A  99      11.044  10.140  -1.310  1.00 95.40           H
ATOM   1306 2HG2 VAL A  99       9.506   9.382  -1.786  1.00 95.40           H
ATOM   1307 3HG2 VAL A  99       9.635  11.155  -1.700  1.00 95.40           H
ATOM   1308  HN  VAL A  99       8.504   8.004  -0.327  1.00 95.40           H
ATOM   1309  N   THR A 100       8.744   8.145   2.832  1.00 94.52           N
ATOM   1310  CA  THR A 100       8.409   8.090   4.245  1.00 94.52           C
ATOM   1311  C   THR A 100       9.240   7.015   4.949  1.00 94.52           C
ATOM   1312  O   THR A 100       9.358   7.018   6.173  1.00 94.52           O
ATOM   1313  HA  THR A 100       8.674   9.046   4.698  1.00 94.52           H
ATOM   1314  CB  THR A 100       6.901   7.867   4.366  1.00 94.52           C
ATOM   1315  HB  THR A 100       6.552   8.100   5.372  1.00 94.52           H
ATOM   1316  OG1 THR A 100       6.714   6.518   3.947  1.00 94.52           O
ATOM   1317  HG1 THR A 100       6.629   6.477   2.952  1.00 94.52           H
ATOM   1318  CG2 THR A 100       6.105   8.686   3.347  1.00 94.52           C
ATOM   1319 1HG2 THR A 100       6.406   8.404   2.339  1.00 94.52           H
ATOM   1320 2HG2 THR A 100       6.301   9.748   3.502  1.00 94.52           H
ATOM   1321 3HG2 THR A 100       5.040   8.491   3.476  1.00 94.52           H
ATOM   1322  HN  THR A 100       8.156   7.596   2.237  1.00 94.52           H
ATOM   1323  N   LEU A 101       9.796   6.121   4.144  1.00 94.58           N
ATOM   1324  CA  LEU A 101      10.458   4.943   4.678  1.00 94.58           C
ATOM   1325  C   LEU A 101      11.706   5.372   5.452  1.00 94.58           C
ATOM   1326  O   LEU A 101      11.988   4.842   6.526  1.00 94.58           O
ATOM   1327  HA  LEU A 101       9.767   4.467   5.374  1.00 94.58           H
ATOM   1328  CB  LEU A 101      10.742   3.936   3.562  1.00 94.58           C
ATOM   1329 1HB  LEU A 101      11.262   4.454   2.756  1.00 94.58           H
ATOM   1330 2HB  LEU A 101      11.426   3.179   3.947  1.00 94.58           H
ATOM   1331  CG  LEU A 101       9.522   3.227   2.971  1.00 94.58           C
ATOM   1332  HG  LEU A 101       8.911   3.970   2.458  1.00 94.58           H
ATOM   1333  CD1 LEU A 101       9.942   2.189   1.928  1.00 94.58           C
ATOM   1334 1HD1 LEU A 101      10.484   2.683   1.121  1.00 94.58           H
ATOM   1335 2HD1 LEU A 101      10.587   1.445   2.396  1.00 94.58           H
ATOM   1336 3HD1 LEU A 101       9.056   1.700   1.524  1.00 94.58           H
ATOM   1337  CD2 LEU A 101       8.657   2.614   4.074  1.00 94.58           C
ATOM   1338 1HD2 LEU A 101       9.245   1.888   4.635  1.00 94.58           H
ATOM   1339 2HD2 LEU A 101       8.313   3.400   4.745  1.00 94.58           H
ATOM   1340 3HD2 LEU A 101       7.796   2.116   3.626  1.00 94.58           H
ATOM   1341  HN  LEU A 101       9.798   6.191   3.146  1.00 94.58           H
ATOM   1342  N   PRO A 102      12.474   6.335   4.924  1.00 94.15           N
ATOM   1343  CA  PRO A 102      13.686   6.793   5.608  1.00 94.15           C
ATOM   1344  C   PRO A 102      13.417   7.200   7.047  1.00 94.15           C
ATOM   1345  O   PRO A 102      14.218   6.916   7.936  1.00 94.15           O
ATOM   1346  HA  PRO A 102      14.410   5.981   5.672  1.00 94.15           H
ATOM   1347  CB  PRO A 102      14.153   7.978   4.760  1.00 94.15           C
ATOM   1348 1HB  PRO A 102      13.747   8.920   5.129  1.00 94.15           H
ATOM   1349 2HB  PRO A 102      15.239   8.075   4.770  1.00 94.15           H
ATOM   1350  CG  PRO A 102      13.629   7.646   3.368  1.00 94.15           C
ATOM   1351 1HG  PRO A 102      13.568   8.532   2.737  1.00 94.15           H
ATOM   1352 2HG  PRO A 102      14.280   6.943   2.848  1.00 94.15           H
ATOM   1353  CD  PRO A 102      12.259   7.052   3.654  1.00 94.15           C
ATOM   1354 1HD  PRO A 102      11.497   7.824   3.755  1.00 94.15           H
ATOM   1355 2HD  PRO A 102      11.932   6.387   2.855  1.00 94.15           H
ATOM   1356  N   PHE A 103      12.285   7.862   7.240  1.00 93.16           N
ATOM   1357  CA  PHE A 103      11.930   8.369   8.555  1.00 93.16           C
ATOM   1358  C   PHE A 103      11.609   7.224   9.517  1.00 93.16           C
ATOM   1359  O   PHE A 103      11.968   7.277  10.692  1.00 93.16           O
ATOM   1360  HA  PHE A 103      12.789   8.926   8.929  1.00 93.16           H
ATOM   1361  CB  PHE A 103      10.681   9.235   8.377  1.00 93.16           C
ATOM   1362 1HB  PHE A 103       9.904   8.641   7.896  1.00 93.16           H
ATOM   1363 2HB  PHE A 103      10.304   9.517   9.360  1.00 93.16           H
ATOM   1364  CG  PHE A 103      10.915  10.503   7.554  1.00 93.16           C
ATOM   1365  CD1 PHE A 103      11.338  11.643   8.165  1.00 93.16           C
ATOM   1366  HD1 PHE A 103      11.510  11.652   9.241  1.00 93.16           H
ATOM   1367  CD2 PHE A 103      10.700  10.492   6.211  1.00 93.16           C
ATOM   1368  HD2 PHE A 103      10.362   9.579   5.721  1.00 93.16           H
ATOM   1369  CE1 PHE A 103      11.555  12.819   7.400  1.00 93.16           C
ATOM   1370  HE1 PHE A 103      11.894  13.733   7.890  1.00 93.16           H
ATOM   1371  CE2 PHE A 103      10.918  11.668   5.446  1.00 93.16           C
ATOM   1372  HE2 PHE A 103      10.745  11.659   4.370  1.00 93.16           H
ATOM   1373  CZ  PHE A 103      11.340  12.808   6.057  1.00 93.16           C
ATOM   1374  HZ  PHE A 103      11.507  13.711   5.471  1.00 93.16           H
ATOM   1375  HN  PHE A 103      11.619   8.052   6.519  1.00 93.16           H
ATOM   1376  N   TRP A 104      10.938   6.215   8.981  1.00 91.42           N
ATOM   1377  CA  TRP A 104      10.619   5.031   9.761  1.00 91.42           C
ATOM   1378  C   TRP A 104      11.934   4.371  10.179  1.00 91.42           C
ATOM   1379  O   TRP A 104      12.060   3.883  11.301  1.00 91.42           O
ATOM   1380  HA  TRP A 104      10.067   5.353  10.644  1.00 91.42           H
ATOM   1381  CB  TRP A 104       9.700   4.090   8.979  1.00 91.42           C
ATOM   1382 1HB  TRP A 104      10.002   4.091   7.932  1.00 91.42           H
ATOM   1383 2HB  TRP A 104       9.836   3.074   9.350  1.00 91.42           H
ATOM   1384  CG  TRP A 104       8.216   4.455   9.067  1.00 91.42           C
ATOM   1385  CD1 TRP A 104       7.385   4.776   8.066  1.00 91.42           C
ATOM   1386  HD1 TRP A 104       7.676   4.820   7.017  1.00 91.42           H
ATOM   1387  CD2 TRP A 104       7.417   4.522  10.267  1.00 91.42           C
ATOM   1388  NE1 TRP A 104       6.114   5.045   8.531  1.00 91.42           N
ATOM   1389  HE1 TRP A 104       5.323   5.306   7.977  1.00 91.42           H
ATOM   1390  CE2 TRP A 104       6.134   4.885   9.912  1.00 91.42           C
ATOM   1391  CE3 TRP A 104       7.767   4.283  11.608  1.00 91.42           C
ATOM   1392  HE3 TRP A 104       8.772   3.995  11.913  1.00 91.42           H
ATOM   1393  CZ2 TRP A 104       5.097   5.043  10.840  1.00 91.42           C
ATOM   1394  HZ2 TRP A 104       4.092   5.331  10.534  1.00 91.42           H
ATOM   1395  CZ3 TRP A 104       6.720   4.445  12.523  1.00 91.42           C
ATOM   1396  HZ3 TRP A 104       6.937   4.272  13.577  1.00 91.42           H
ATOM   1397  CH2 TRP A 104       5.423   4.810  12.182  1.00 91.42           C
ATOM   1398  HH2 TRP A 104       4.662   4.916  12.955  1.00 91.42           H
ATOM   1399  HN  TRP A 104      10.614   6.197   8.035  1.00 91.42           H
ATOM   1400  N   ALA A 105      12.882   4.376   9.253  1.00 93.24           N
ATOM   1401  CA  ALA A 105      14.149   3.701   9.475  1.00 93.24           C
ATOM   1402  C   ALA A 105      14.863   4.343  10.666  1.00 93.24           C
ATOM   1403  O   ALA A 105      15.361   3.643  11.546  1.00 93.24           O
ATOM   1404  HA  ALA A 105      13.933   2.659   9.710  1.00 93.24           H
ATOM   1405  CB  ALA A 105      14.987   3.754   8.196  1.00 93.24           C
ATOM   1406 1HB  ALA A 105      14.449   3.259   7.387  1.00 93.24           H
ATOM   1407 2HB  ALA A 105      15.172   4.794   7.926  1.00 93.24           H
ATOM   1408 3HB  ALA A 105      15.938   3.247   8.362  1.00 93.24           H
ATOM   1409  HN  ALA A 105      12.795   4.831   8.366  1.00 93.24           H
ATOM   1410  N   ILE A 106      14.889   5.667  10.656  1.00 92.75           N
ATOM   1411  CA  ILE A 106      15.566   6.411  11.705  1.00 92.75           C
ATOM   1412  C   ILE A 106      14.863   6.156  13.040  1.00 92.75           C
ATOM   1413  O   ILE A 106      15.518   5.948  14.060  1.00 92.75           O
ATOM   1414  HA  ILE A 106      16.584   6.027  11.772  1.00 92.75           H
ATOM   1415  CB  ILE A 106      15.664   7.892  11.334  1.00 92.75           C
ATOM   1416  HB  ILE A 106      14.679   8.229  11.010  1.00 92.75           H
ATOM   1417  CG1 ILE A 106      16.622   8.101  10.160  1.00 92.75           C
ATOM   1418 1HG1 ILE A 106      17.651   7.982  10.500  1.00 92.75           H
ATOM   1419 2HG1 ILE A 106      16.446   7.338   9.402  1.00 92.75           H
ATOM   1420  CG2 ILE A 106      16.052   8.737  12.549  1.00 92.75           C
ATOM   1421 1HG2 ILE A 106      15.299   8.620  13.329  1.00 92.75           H
ATOM   1422 2HG2 ILE A 106      17.020   8.406  12.927  1.00 92.75           H
ATOM   1423 3HG2 ILE A 106      16.115   9.785  12.258  1.00 92.75           H
ATOM   1424  CD1 ILE A 106      16.441   9.491   9.545  1.00 92.75           C
ATOM   1425 1HD1 ILE A 106      15.418   9.598   9.185  1.00 92.75           H
ATOM   1426 2HD1 ILE A 106      16.641  10.251  10.300  1.00 92.75           H
ATOM   1427 3HD1 ILE A 106      17.134   9.613   8.713  1.00 92.75           H
ATOM   1428  HN  ILE A 106      14.459   6.230   9.950  1.00 92.75           H
ATOM   1429  N   ALA A 107      13.539   6.180  12.989  1.00 90.72           N
ATOM   1430  CA  ALA A 107      12.742   6.050  14.197  1.00 90.72           C
ATOM   1431  C   ALA A 107      12.956   4.658  14.797  1.00 90.72           C
ATOM   1432  O   ALA A 107      12.927   4.493  16.015  1.00 90.72           O
ATOM   1433  HA  ALA A 107      13.090   6.800  14.907  1.00 90.72           H
ATOM   1434  CB  ALA A 107      11.273   6.324  13.871  1.00 90.72           C
ATOM   1435 1HB  ALA A 107      11.171   7.335  13.476  1.00 90.72           H
ATOM   1436 2HB  ALA A 107      10.925   5.607  13.127  1.00 90.72           H
ATOM   1437 3HB  ALA A 107      10.675   6.227  14.777  1.00 90.72           H
ATOM   1438  HN  ALA A 107      13.014   6.285  12.145  1.00 90.72           H
ATOM   1439  N   ALA A 108      13.166   3.694  13.913  1.00 90.35           N
ATOM   1440  CA  ALA A 108      13.355   2.317  14.338  1.00 90.35           C
ATOM   1441  C   ALA A 108      14.770   2.150  14.897  1.00 90.35           C
ATOM   1442  O   ALA A 108      14.992   1.351  15.805  1.00 90.35           O
ATOM   1443  HA  ALA A 108      12.634   2.113  15.130  1.00 90.35           H
ATOM   1444  CB  ALA A 108      13.077   1.377  13.164  1.00 90.35           C
ATOM   1445 1HB  ALA A 108      12.051   1.514  12.823  1.00 90.35           H
ATOM   1446 2HB  ALA A 108      13.764   1.603  12.348  1.00 90.35           H
ATOM   1447 3HB  ALA A 108      13.219   0.345  13.483  1.00 90.35           H
ATOM   1448  HN  ALA A 108      13.208   3.840  12.925  1.00 90.35           H
ATOM   1449  N   ALA A 109      15.689   2.918  14.331  1.00 89.97           N
ATOM   1450  CA  ALA A 109      17.092   2.793  14.689  1.00 89.97           C
ATOM   1451  C   ALA A 109      17.298   3.307  16.115  1.00 89.97           C
ATOM   1452  O   ALA A 109      18.158   2.809  16.840  1.00 89.97           O
ATOM   1453  HA  ALA A 109      17.351   1.735  14.652  1.00 89.97           H
ATOM   1454  CB  ALA A 109      17.948   3.545  13.668  1.00 89.97           C
ATOM   1455 1HB  ALA A 109      17.787   3.122  12.676  1.00 89.97           H
ATOM   1456 2HB  ALA A 109      17.667   4.598  13.664  1.00 89.97           H
ATOM   1457 3HB  ALA A 109      19.001   3.451  13.937  1.00 89.97           H
ATOM   1458  HN  ALA A 109      15.490   3.614  13.641  1.00 89.97           H
ATOM   1459  N   ASP A 110      16.495   4.297  16.475  1.00 87.06           N
ATOM   1460  CA  ASP A 110      16.651   4.959  17.759  1.00 87.06           C
ATOM   1461  C   ASP A 110      15.273   5.345  18.300  1.00 87.06           C
ATOM   1462  O   ASP A 110      14.535   4.493  18.793  1.00 87.06           O
ATOM   1463  HA  ASP A 110      17.160   4.234  18.394  1.00 87.06           H
ATOM   1464  CB  ASP A 110      17.481   6.237  17.623  1.00 87.06           C
ATOM   1465 1HB  ASP A 110      18.414   6.015  17.106  1.00 87.06           H
ATOM   1466 2HB  ASP A 110      16.942   6.961  17.012  1.00 87.06           H
ATOM   1467  CG  ASP A 110      17.782   6.843  18.995  1.00 87.06           C
ATOM   1468  OD1 ASP A 110      17.624   6.102  19.990  1.00 87.06           O
ATOM   1469  OD2 ASP A 110      18.164   8.033  19.019  1.00 87.06           O
ATOM   1470  HN  ASP A 110      15.750   4.648  15.907  1.00 87.06           H
ATOM   1471  N   GLN A 111      14.967   6.629  18.189  1.00 85.83           N
ATOM   1472  CA  GLN A 111      13.663   7.126  18.594  1.00 85.83           C
ATOM   1473  C   GLN A 111      13.154   8.161  17.589  1.00 85.83           C
ATOM   1474  O   GLN A 111      13.906   8.620  16.730  1.00 85.83           O
ATOM   1475  HA  GLN A 111      13.008   6.255  18.592  1.00 85.83           H
ATOM   1476  CB  GLN A 111      13.715   7.713  20.006  1.00 85.83           C
ATOM   1477 1HB  GLN A 111      12.728   8.080  20.287  1.00 85.83           H
ATOM   1478 2HB  GLN A 111      13.979   6.931  20.719  1.00 85.83           H
ATOM   1479  CG  GLN A 111      14.732   8.853  20.090  1.00 85.83           C
ATOM   1480 1HG  GLN A 111      15.731   8.469  19.883  1.00 85.83           H
ATOM   1481 2HG  GLN A 111      14.512   9.598  19.325  1.00 85.83           H
ATOM   1482  CD  GLN A 111      14.707   9.509  21.472  1.00 85.83           C
ATOM   1483  OE1 GLN A 111      13.667   9.681  22.087  1.00 85.83           O
ATOM   1484  NE2 GLN A 111      15.906   9.865  21.923  1.00 85.83           N
ATOM   1485 1HE2 GLN A 111      16.720   9.696  21.367  1.00 85.83           H
ATOM   1486 2HE2 GLN A 111      15.994  10.303  22.818  1.00 85.83           H
ATOM   1487  HN  GLN A 111      15.592   7.323  17.831  1.00 85.83           H
ATOM   1488  N   TRP A 112      11.881   8.499  17.729  1.00 89.99           N
ATOM   1489  CA  TRP A 112      11.265   9.479  16.851  1.00 89.99           C
ATOM   1490  C   TRP A 112      11.820  10.857  17.216  1.00 89.99           C
ATOM   1491  O   TRP A 112      11.497  11.401  18.271  1.00 89.99           O
ATOM   1492  HA  TRP A 112      11.539   9.226  15.826  1.00 89.99           H
ATOM   1493  CB  TRP A 112       9.739   9.408  16.934  1.00 89.99           C
ATOM   1494 1HB  TRP A 112       9.422   8.381  16.751  1.00 89.99           H
ATOM   1495 2HB  TRP A 112       9.429   9.661  17.948  1.00 89.99           H
ATOM   1496  CG  TRP A 112       9.018  10.332  15.951  1.00 89.99           C
ATOM   1497  CD1 TRP A 112       8.574  11.578  16.163  1.00 89.99           C
ATOM   1498  HD1 TRP A 112       8.677  12.113  17.108  1.00 89.99           H
ATOM   1499  CD2 TRP A 112       8.674  10.030  14.582  1.00 89.99           C
ATOM   1500  NE1 TRP A 112       7.971  12.100  15.037  1.00 89.99           N
ATOM   1501  HE1 TRP A 112       7.564  13.009  14.950  1.00 89.99           H
ATOM   1502  CE2 TRP A 112       8.034  11.128  14.045  1.00 89.99           C
ATOM   1503  CE3 TRP A 112       8.896   8.867  13.823  1.00 89.99           C
ATOM   1504  HE3 TRP A 112       9.399   7.988  14.224  1.00 89.99           H
ATOM   1505  CZ2 TRP A 112       7.563  11.172  12.727  1.00 89.99           C
ATOM   1506  HZ2 TRP A 112       7.060  12.053  12.326  1.00 89.99           H
ATOM   1507  CZ3 TRP A 112       8.419   8.928  12.508  1.00 89.99           C
ATOM   1508  HZ3 TRP A 112       8.566   8.052  11.876  1.00 89.99           H
ATOM   1509  CH2 TRP A 112       7.773  10.025  11.952  1.00 89.99           C
ATOM   1510  HH2 TRP A 112       7.431   9.993  10.918  1.00 89.99           H
ATOM   1511  HN  TRP A 112      11.274   8.116  18.426  1.00 89.99           H
ATOM   1512  N   LYS A 113      12.647  11.382  16.324  1.00 90.29           N
ATOM   1513  CA  LYS A 113      13.338  12.632  16.589  1.00 90.29           C
ATOM   1514  C   LYS A 113      12.608  13.774  15.879  1.00 90.29           C
ATOM   1515  O   LYS A 113      13.018  14.930  15.971  1.00 90.29           O
ATOM   1516  HA  LYS A 113      13.293  12.809  17.664  1.00 90.29           H
ATOM   1517  CB  LYS A 113      14.816  12.519  16.211  1.00 90.29           C
ATOM   1518 1HB  LYS A 113      14.906  12.218  15.167  1.00 90.29           H
ATOM   1519 2HB  LYS A 113      15.295  13.493  16.303  1.00 90.29           H
ATOM   1520  CG  LYS A 113      15.534  11.504  17.103  1.00 90.29           C
ATOM   1521 1HG  LYS A 113      15.471  11.822  18.144  1.00 90.29           H
ATOM   1522 2HG  LYS A 113      15.036  10.537  17.034  1.00 90.29           H
ATOM   1523  CD  LYS A 113      17.002  11.359  16.697  1.00 90.29           C
ATOM   1524 1HD  LYS A 113      17.067  11.093  15.642  1.00 90.29           H
ATOM   1525 2HD  LYS A 113      17.513  12.315  16.816  1.00 90.29           H
ATOM   1526  CE  LYS A 113      17.702  10.292  17.541  1.00 90.29           C
ATOM   1527 1HE  LYS A 113      17.677  10.578  18.593  1.00 90.29           H
ATOM   1528 2HE  LYS A 113      17.168   9.345  17.456  1.00 90.29           H
ATOM   1529  NZ  LYS A 113      19.104  10.119  17.100  1.00 90.29           N
ATOM   1530 1HZ  LYS A 113      19.522   9.343  17.601  1.00 90.29           H
ATOM   1531 2HZ  LYS A 113      19.124   9.930  16.105  1.00 90.29           H
ATOM   1532 3HZ  LYS A 113      19.626  10.967  17.294  1.00 90.29           H
ATOM   1533  HN  LYS A 113      12.847  10.969  15.436  1.00 90.29           H
ATOM   1534  N   PHE A 114      11.538  13.410  15.188  1.00 91.95           N
ATOM   1535  CA  PHE A 114      10.873  14.341  14.292  1.00 91.95           C
ATOM   1536  C   PHE A 114       9.637  14.952  14.956  1.00 91.95           C
ATOM   1537  O   PHE A 114       9.195  14.483  16.004  1.00 91.95           O
ATOM   1538  HA  PHE A 114      11.586  15.132  14.060  1.00 91.95           H
ATOM   1539  CB  PHE A 114      10.435  13.544  13.062  1.00 91.95           C
ATOM   1540 1HB  PHE A 114       9.635  12.861  13.351  1.00 91.95           H
ATOM   1541 2HB  PHE A 114      10.017  14.231  12.327  1.00 91.95           H
ATOM   1542  CG  PHE A 114      11.561  12.741  12.408  1.00 91.95           C
ATOM   1543  CD1 PHE A 114      12.502  13.376  11.659  1.00 91.95           C
ATOM   1544  HD1 PHE A 114      12.455  14.457  11.526  1.00 91.95           H
ATOM   1545  CD2 PHE A 114      11.620  11.393  12.574  1.00 91.95           C
ATOM   1546  HD2 PHE A 114      10.865  10.884  13.174  1.00 91.95           H
ATOM   1547  CE1 PHE A 114      13.547  12.631  11.052  1.00 91.95           C
ATOM   1548  HE1 PHE A 114      14.302  13.140  10.452  1.00 91.95           H
ATOM   1549  CE2 PHE A 114      12.665  10.647  11.967  1.00 91.95           C
ATOM   1550  HE2 PHE A 114      12.713   9.567  12.100  1.00 91.95           H
ATOM   1551  CZ  PHE A 114      13.607  11.282  11.218  1.00 91.95           C
ATOM   1552  HZ  PHE A 114      14.409  10.710  10.752  1.00 91.95           H
ATOM   1553  HN  PHE A 114      11.126  12.500  15.232  1.00 91.95           H
ATOM   1554  N   GLN A 115       9.115  15.990  14.319  1.00 92.14           N
ATOM   1555  CA  GLN A 115       7.963  16.695  14.855  1.00 92.14           C
ATOM   1556  C   GLN A 115       6.689  15.879  14.630  1.00 92.14           C
ATOM   1557  O   GLN A 115       6.680  14.942  13.833  1.00 92.14           O
ATOM   1558  HA  GLN A 115       8.155  16.794  15.923  1.00 92.14           H
ATOM   1559  CB  GLN A 115       7.837  18.089  14.237  1.00 92.14           C
ATOM   1560 1HB  GLN A 115       7.818  18.009  13.150  1.00 92.14           H
ATOM   1561 2HB  GLN A 115       6.892  18.541  14.540  1.00 92.14           H
ATOM   1562  CG  GLN A 115       8.999  18.987  14.668  1.00 92.14           C
ATOM   1563 1HG  GLN A 115       9.944  18.526  14.382  1.00 92.14           H
ATOM   1564 2HG  GLN A 115       8.939  19.941  14.145  1.00 92.14           H
ATOM   1565  CD  GLN A 115       8.977  19.225  16.179  1.00 92.14           C
ATOM   1566  OE1 GLN A 115       7.955  19.112  16.836  1.00 92.14           O
ATOM   1567  NE2 GLN A 115      10.158  19.559  16.691  1.00 92.14           N
ATOM   1568 1HE2 GLN A 115      10.958  19.634  16.096  1.00 92.14           H
ATOM   1569 2HE2 GLN A 115      10.246  19.735  17.672  1.00 92.14           H
ATOM   1570  HN  GLN A 115       9.464  16.349  13.453  1.00 92.14           H
ATOM   1571  N   THR A 116       5.643  16.264  15.347  1.00 92.54           N
ATOM   1572  CA  THR A 116       4.385  15.540  15.283  1.00 92.54           C
ATOM   1573  C   THR A 116       3.834  15.551  13.856  1.00 92.54           C
ATOM   1574  O   THR A 116       3.242  14.570  13.407  1.00 92.54           O
ATOM   1575  HA  THR A 116       4.574  14.499  15.545  1.00 92.54           H
ATOM   1576  CB  THR A 116       3.431  16.159  16.307  1.00 92.54           C
ATOM   1577  HB  THR A 116       3.149  17.170  16.014  1.00 92.54           H
ATOM   1578  OG1 THR A 116       4.130  16.049  17.544  1.00 92.54           O
ATOM   1579  HG1 THR A 116       3.725  16.662  18.221  1.00 92.54           H
ATOM   1580  CG2 THR A 116       2.170  15.318  16.516  1.00 92.54           C
ATOM   1581 1HG2 THR A 116       2.449  14.327  16.874  1.00 92.54           H
ATOM   1582 2HG2 THR A 116       1.634  15.225  15.571  1.00 92.54           H
ATOM   1583 3HG2 THR A 116       1.528  15.802  17.252  1.00 92.54           H
ATOM   1584  HN  THR A 116       5.646  17.053  15.961  1.00 92.54           H
ATOM   1585  N   PHE A 117       4.049  16.671  13.181  1.00 93.76           N
ATOM   1586  CA  PHE A 117       3.583  16.822  11.813  1.00 93.76           C
ATOM   1587  C   PHE A 117       4.057  15.658  10.941  1.00 93.76           C
ATOM   1588  O   PHE A 117       3.271  15.078  10.193  1.00 93.76           O
ATOM   1589  HA  PHE A 117       2.494  16.832  11.842  1.00 93.76           H
ATOM   1590  CB  PHE A 117       4.184  18.124  11.278  1.00 93.76           C
ATOM   1591 1HB  PHE A 117       3.807  18.957  11.871  1.00 93.76           H
ATOM   1592 2HB  PHE A 117       5.265  18.097  11.416  1.00 93.76           H
ATOM   1593  CG  PHE A 117       3.879  18.388   9.802  1.00 93.76           C
ATOM   1594  CD1 PHE A 117       4.838  18.176   8.861  1.00 93.76           C
ATOM   1595  HD1 PHE A 117       5.823  17.818   9.158  1.00 93.76           H
ATOM   1596  CD2 PHE A 117       2.649  18.835   9.431  1.00 93.76           C
ATOM   1597  HD2 PHE A 117       1.881  19.005  10.185  1.00 93.76           H
ATOM   1598  CE1 PHE A 117       4.555  18.422   7.491  1.00 93.76           C
ATOM   1599  HE1 PHE A 117       5.324  18.252   6.737  1.00 93.76           H
ATOM   1600  CE2 PHE A 117       2.366  19.081   8.061  1.00 93.76           C
ATOM   1601  HE2 PHE A 117       1.381  19.439   7.764  1.00 93.76           H
ATOM   1602  CZ  PHE A 117       3.325  18.869   7.120  1.00 93.76           C
ATOM   1603  HZ  PHE A 117       3.108  19.057   6.069  1.00 93.76           H
ATOM   1604  HN  PHE A 117       4.531  17.464  13.554  1.00 93.76           H
ATOM   1605  N   MET A 118       5.340  15.352  11.065  1.00 92.63           N
ATOM   1606  CA  MET A 118       5.938  14.297  10.264  1.00 92.63           C
ATOM   1607  C   MET A 118       5.321  12.938  10.599  1.00 92.63           C
ATOM   1608  O   MET A 118       5.167  12.089   9.722  1.00 92.63           O
ATOM   1609  HA  MET A 118       5.722  14.557   9.228  1.00 92.63           H
ATOM   1610  CB  MET A 118       7.445  14.251  10.523  1.00 92.63           C
ATOM   1611 1HB  MET A 118       7.859  15.258  10.465  1.00 92.63           H
ATOM   1612 2HB  MET A 118       7.633  13.888  11.533  1.00 92.63           H
ATOM   1613  CG  MET A 118       8.149  13.346   9.510  1.00 92.63           C
ATOM   1614 1HG  MET A 118       9.213  13.289   9.738  1.00 92.63           H
ATOM   1615 2HG  MET A 118       7.753  12.333   9.579  1.00 92.63           H
ATOM   1616  SD  MET A 118       7.914  13.980   7.858  1.00 92.63           S
ATOM   1617  CE  MET A 118       8.955  15.428   7.931  1.00 92.63           C
ATOM   1618 1HE  MET A 118       8.597  16.094   8.716  1.00 92.63           H
ATOM   1619 2HE  MET A 118       9.980  15.128   8.148  1.00 92.63           H
ATOM   1620 3HE  MET A 118       8.924  15.946   6.972  1.00 92.63           H
ATOM   1621  HN  MET A 118       5.966  15.809  11.696  1.00 92.63           H
ATOM   1622  N   CYS A 119       4.984  12.773  11.869  1.00 92.46           N
ATOM   1623  CA  CYS A 119       4.395  11.529  12.332  1.00 92.46           C
ATOM   1624  C   CYS A 119       3.046  11.347  11.634  1.00 92.46           C
ATOM   1625  O   CYS A 119       2.733  10.258  11.154  1.00 92.46           O
ATOM   1626  HA  CYS A 119       5.086  10.733  12.054  1.00 92.46           H
ATOM   1627  CB  CYS A 119       4.257  11.500  13.856  1.00 92.46           C
ATOM   1628 1HB  CYS A 119       5.243  11.545  14.319  1.00 92.46           H
ATOM   1629 2HB  CYS A 119       3.705  12.376  14.196  1.00 92.46           H
ATOM   1630  SG  CYS A 119       3.391   9.975  14.378  1.00 92.46           S
ATOM   1631  HN  CYS A 119       5.108  13.471  12.575  1.00 92.46           H
ATOM   1632  N   LYS A 120       2.283  12.429  11.599  1.00 93.29           N
ATOM   1633  CA  LYS A 120       0.969  12.399  10.979  1.00 93.29           C
ATOM   1634  C   LYS A 120       1.111  11.982   9.514  1.00 93.29           C
ATOM   1635  O   LYS A 120       0.400  11.093   9.047  1.00 93.29           O
ATOM   1636  HA  LYS A 120       0.380  11.643  11.498  1.00 93.29           H
ATOM   1637  CB  LYS A 120       0.256  13.739  11.170  1.00 93.29           C
ATOM   1638 1HB  LYS A 120       0.913  14.553  10.864  1.00 93.29           H
ATOM   1639 2HB  LYS A 120      -0.624  13.782  10.528  1.00 93.29           H
ATOM   1640  CG  LYS A 120      -0.161  13.935  12.629  1.00 93.29           C
ATOM   1641 1HG  LYS A 120      -0.793  13.105  12.945  1.00 93.29           H
ATOM   1642 2HG  LYS A 120       0.722  13.925  13.268  1.00 93.29           H
ATOM   1643  CD  LYS A 120      -0.914  15.255  12.812  1.00 93.29           C
ATOM   1644 1HD  LYS A 120      -0.237  16.091  12.635  1.00 93.29           H
ATOM   1645 2HD  LYS A 120      -1.712  15.328  12.073  1.00 93.29           H
ATOM   1646  CE  LYS A 120      -1.503  15.359  14.220  1.00 93.29           C
ATOM   1647 1HE  LYS A 120      -1.946  14.405  14.507  1.00 93.29           H
ATOM   1648 2HE  LYS A 120      -0.711  15.571  14.938  1.00 93.29           H
ATOM   1649  NZ  LYS A 120      -2.529  16.424  14.275  1.00 93.29           N
ATOM   1650 1HZ  LYS A 120      -2.898  16.490  15.217  1.00 93.29           H
ATOM   1651 2HZ  LYS A 120      -2.110  17.310  14.014  1.00 93.29           H
ATOM   1652 3HZ  LYS A 120      -3.281  16.203  13.632  1.00 93.29           H
ATOM   1653  HN  LYS A 120       2.549  13.314  11.983  1.00 93.29           H
ATOM   1654  N   VAL A 121       2.033  12.643   8.830  1.00 92.15           N
ATOM   1655  CA  VAL A 121       2.221  12.409   7.408  1.00 92.15           C
ATOM   1656  C   VAL A 121       2.620  10.949   7.184  1.00 92.15           C
ATOM   1657  O   VAL A 121       2.021  10.256   6.364  1.00 92.15           O
ATOM   1658  HA  VAL A 121       1.266  12.591   6.915  1.00 92.15           H
ATOM   1659  CB  VAL A 121       3.241  13.400   6.845  1.00 92.15           C
ATOM   1660  HB  VAL A 121       4.136  13.348   7.465  1.00 92.15           H
ATOM   1661  CG1 VAL A 121       3.637  13.027   5.415  1.00 92.15           C
ATOM   1662 1HG1 VAL A 121       4.078  12.030   5.409  1.00 92.15           H
ATOM   1663 2HG1 VAL A 121       2.752  13.037   4.779  1.00 92.15           H
ATOM   1664 3HG1 VAL A 121       4.363  13.748   5.039  1.00 92.15           H
ATOM   1665  CG2 VAL A 121       2.707  14.833   6.910  1.00 92.15           C
ATOM   1666 1HG2 VAL A 121       1.790  14.905   6.325  1.00 92.15           H
ATOM   1667 2HG2 VAL A 121       2.499  15.096   7.947  1.00 92.15           H
ATOM   1668 3HG2 VAL A 121       3.452  15.517   6.503  1.00 92.15           H
ATOM   1669  HN  VAL A 121       2.643  13.326   9.230  1.00 92.15           H
ATOM   1670  N   VAL A 122       3.631  10.524   7.929  1.00 91.21           N
ATOM   1671  CA  VAL A 122       4.292   9.262   7.644  1.00 91.21           C
ATOM   1672  C   VAL A 122       3.304   8.114   7.854  1.00 91.21           C
ATOM   1673  O   VAL A 122       3.299   7.147   7.093  1.00 91.21           O
ATOM   1674  HA  VAL A 122       4.594   9.279   6.596  1.00 91.21           H
ATOM   1675  CB  VAL A 122       5.554   9.128   8.498  1.00 91.21           C
ATOM   1676  HB  VAL A 122       5.287   9.358   9.530  1.00 91.21           H
ATOM   1677  CG1 VAL A 122       6.093   7.697   8.460  1.00 91.21           C
ATOM   1678 1HG1 VAL A 122       5.336   7.014   8.845  1.00 91.21           H
ATOM   1679 2HG1 VAL A 122       6.336   7.427   7.432  1.00 91.21           H
ATOM   1680 3HG1 VAL A 122       6.990   7.630   9.076  1.00 91.21           H
ATOM   1681  CG2 VAL A 122       6.624  10.129   8.056  1.00 91.21           C
ATOM   1682 1HG2 VAL A 122       6.887   9.944   7.015  1.00 91.21           H
ATOM   1683 2HG2 VAL A 122       6.239  11.143   8.159  1.00 91.21           H
ATOM   1684 3HG2 VAL A 122       7.511  10.012   8.680  1.00 91.21           H
ATOM   1685  HN  VAL A 122       3.996  11.025   8.714  1.00 91.21           H
ATOM   1686  N   ASN A 123       2.489   8.258   8.889  1.00 90.50           N
ATOM   1687  CA  ASN A 123       1.499   7.244   9.209  1.00 90.50           C
ATOM   1688  C   ASN A 123       0.454   7.188   8.093  1.00 90.50           C
ATOM   1689  O   ASN A 123      -0.042   6.114   7.756  1.00 90.50           O
ATOM   1690  HA  ASN A 123       2.060   6.314   9.302  1.00 90.50           H
ATOM   1691  CB  ASN A 123       0.776   7.573  10.517  1.00 90.50           C
ATOM   1692 1HB  ASN A 123       0.679   8.654  10.621  1.00 90.50           H
ATOM   1693 2HB  ASN A 123      -0.233   7.163  10.492  1.00 90.50           H
ATOM   1694  CG  ASN A 123       1.533   7.006  11.719  1.00 90.50           C
ATOM   1695  OD1 ASN A 123       2.317   6.078  11.610  1.00 90.50           O
ATOM   1696  ND2 ASN A 123       1.256   7.615  12.869  1.00 90.50           N
ATOM   1697 1HD2 ASN A 123       0.603   8.371  12.890  1.00 90.50           H
ATOM   1698 2HD2 ASN A 123       1.702   7.316  13.713  1.00 90.50           H
ATOM   1699  HN  ASN A 123       2.499   9.048   9.502  1.00 90.50           H
ATOM   1700  N   SER A 124       0.151   8.358   7.550  1.00 92.61           N
ATOM   1701  CA  SER A 124      -0.971   8.491   6.636  1.00 92.61           C
ATOM   1702  C   SER A 124      -0.551   8.070   5.227  1.00 92.61           C
ATOM   1703  O   SER A 124      -1.360   7.543   4.465  1.00 92.61           O
ATOM   1704  HA  SER A 124      -1.739   7.821   7.023  1.00 92.61           H
ATOM   1705  CB  SER A 124      -1.506   9.924   6.625  1.00 92.61           C
ATOM   1706 1HB  SER A 124      -0.760  10.586   6.184  1.00 92.61           H
ATOM   1707 2HB  SER A 124      -2.392   9.976   5.992  1.00 92.61           H
ATOM   1708  OG  SER A 124      -1.831  10.383   7.934  1.00 92.61           O
ATOM   1709  HG  SER A 124      -1.230  11.140   8.191  1.00 92.61           H
ATOM   1710  HN  SER A 124       0.655   9.203   7.726  1.00 92.61           H
ATOM   1711  N   MET A 125       0.715   8.319   4.922  1.00 92.26           N
ATOM   1712  CA  MET A 125       1.199   8.176   3.560  1.00 92.26           C
ATOM   1713  C   MET A 125       1.011   6.742   3.059  1.00 92.26           C
ATOM   1714  O   MET A 125       0.655   6.527   1.902  1.00 92.26           O
ATOM   1715  HA  MET A 125       0.596   8.859   2.961  1.00 92.26           H
ATOM   1716  CB  MET A 125       2.682   8.546   3.503  1.00 92.26           C
ATOM   1717 1HB  MET A 125       3.205   8.100   4.349  1.00 92.26           H
ATOM   1718 2HB  MET A 125       3.129   8.135   2.598  1.00 92.26           H
ATOM   1719  CG  MET A 125       2.869  10.065   3.525  1.00 92.26           C
ATOM   1720 1HG  MET A 125       2.370  10.488   4.397  1.00 92.26           H
ATOM   1721 2HG  MET A 125       3.927  10.308   3.615  1.00 92.26           H
ATOM   1722  SD  MET A 125       2.203  10.784   2.033  1.00 92.26           S
ATOM   1723  CE  MET A 125       0.727  11.545   2.688  1.00 92.26           C
ATOM   1724 1HE  MET A 125       0.091  10.780   3.133  1.00 92.26           H
ATOM   1725 2HE  MET A 125       1.002  12.277   3.447  1.00 92.26           H
ATOM   1726 3HE  MET A 125       0.187  12.043   1.882  1.00 92.26           H
ATOM   1727  HN  MET A 125       1.402   8.613   5.586  1.00 92.26           H
ATOM   1728  N   TYR A 126       1.259   5.799   3.956  1.00 87.81           N
ATOM   1729  CA  TYR A 126       1.152   4.391   3.611  1.00 87.81           C
ATOM   1730  C   TYR A 126      -0.287   4.026   3.240  1.00 87.81           C
ATOM   1731  O   TYR A 126      -0.522   3.367   2.228  1.00 87.81           O
ATOM   1732  HA  TYR A 126       1.799   4.205   2.754  1.00 87.81           H
ATOM   1733  CB  TYR A 126       1.554   3.617   4.868  1.00 87.81           C
ATOM   1734 1HB  TYR A 126       2.606   3.810   5.079  1.00 87.81           H
ATOM   1735 2HB  TYR A 126       0.984   3.998   5.715  1.00 87.81           H
ATOM   1736  CG  TYR A 126       1.338   2.106   4.764  1.00 87.81           C
ATOM   1737  CD1 TYR A 126       0.500   1.466   5.654  1.00 87.81           C
ATOM   1738  HD1 TYR A 126      -0.007   2.037   6.431  1.00 87.81           H
ATOM   1739  CD2 TYR A 126       1.981   1.383   3.780  1.00 87.81           C
ATOM   1740  HD2 TYR A 126       2.643   1.889   3.077  1.00 87.81           H
ATOM   1741  CE1 TYR A 126       0.297   0.044   5.557  1.00 87.81           C
ATOM   1742  HE1 TYR A 126      -0.362  -0.474   6.253  1.00 87.81           H
ATOM   1743  CE2 TYR A 126       1.778  -0.039   3.682  1.00 87.81           C
ATOM   1744  HE2 TYR A 126       2.280  -0.622   2.910  1.00 87.81           H
ATOM   1745  CZ  TYR A 126       0.946  -0.638   4.575  1.00 87.81           C
ATOM   1746  OH  TYR A 126       0.754  -1.981   4.483  1.00 87.81           O
ATOM   1747  HH  TYR A 126       0.980  -2.297   3.561  1.00 87.81           H
ATOM   1748  HN  TYR A 126       1.527   5.983   4.902  1.00 87.81           H
ATOM   1749  N   LYS A 127      -1.211   4.469   4.079  1.00 88.00           N
ATOM   1750  CA  LYS A 127      -2.613   4.136   3.892  1.00 88.00           C
ATOM   1751  C   LYS A 127      -3.102   4.732   2.570  1.00 88.00           C
ATOM   1752  O   LYS A 127      -3.872   4.101   1.848  1.00 88.00           O
ATOM   1753  HA  LYS A 127      -2.686   3.051   3.829  1.00 88.00           H
ATOM   1754  CB  LYS A 127      -3.435   4.576   5.105  1.00 88.00           C
ATOM   1755 1HB  LYS A 127      -3.222   5.620   5.335  1.00 88.00           H
ATOM   1756 2HB  LYS A 127      -4.498   4.512   4.871  1.00 88.00           H
ATOM   1757  CG  LYS A 127      -3.123   3.705   6.324  1.00 88.00           C
ATOM   1758 1HG  LYS A 127      -2.053   3.736   6.532  1.00 88.00           H
ATOM   1759 2HG  LYS A 127      -3.630   4.106   7.201  1.00 88.00           H
ATOM   1760  CD  LYS A 127      -3.561   2.258   6.091  1.00 88.00           C
ATOM   1761 1HD  LYS A 127      -4.618   2.233   5.824  1.00 88.00           H
ATOM   1762 2HD  LYS A 127      -3.010   1.838   5.249  1.00 88.00           H
ATOM   1763  CE  LYS A 127      -3.324   1.406   7.339  1.00 88.00           C
ATOM   1764 1HE  LYS A 127      -2.288   1.505   7.663  1.00 88.00           H
ATOM   1765 2HE  LYS A 127      -3.949   1.766   8.157  1.00 88.00           H
ATOM   1766  NZ  LYS A 127      -3.630  -0.015   7.062  1.00 88.00           N
ATOM   1767 1HZ  LYS A 127      -3.498  -0.560   7.907  1.00 88.00           H
ATOM   1768 2HZ  LYS A 127      -4.591  -0.100   6.752  1.00 88.00           H
ATOM   1769 3HZ  LYS A 127      -3.009  -0.360   6.338  1.00 88.00           H
ATOM   1770  HN  LYS A 127      -1.016   5.044   4.874  1.00 88.00           H
ATOM   1771  N   MET A 128      -2.633   5.940   2.293  1.00 91.68           N
ATOM   1772  CA  MET A 128      -2.984   6.612   1.053  1.00 91.68           C
ATOM   1773  C   MET A 128      -2.460   5.838  -0.158  1.00 91.68           C
ATOM   1774  O   MET A 128      -3.169   5.677  -1.150  1.00 91.68           O
ATOM   1775  HA  MET A 128      -4.073   6.640   1.032  1.00 91.68           H
ATOM   1776  CB  MET A 128      -2.391   8.023   1.053  1.00 91.68           C
ATOM   1777 1HB  MET A 128      -2.703   8.553   1.953  1.00 91.68           H
ATOM   1778 2HB  MET A 128      -1.303   7.965   1.078  1.00 91.68           H
ATOM   1779  CG  MET A 128      -2.837   8.804  -0.185  1.00 91.68           C
ATOM   1780 1HG  MET A 128      -2.646   8.217  -1.084  1.00 91.68           H
ATOM   1781 2HG  MET A 128      -3.911   8.985  -0.145  1.00 91.68           H
ATOM   1782  SD  MET A 128      -1.960  10.356  -0.276  1.00 91.68           S
ATOM   1783  CE  MET A 128      -0.305   9.761  -0.579  1.00 91.68           C
ATOM   1784 1HE  MET A 128       0.009   9.123   0.247  1.00 91.68           H
ATOM   1785 2HE  MET A 128      -0.289   9.189  -1.507  1.00 91.68           H
ATOM   1786 3HE  MET A 128       0.376  10.608  -0.663  1.00 91.68           H
ATOM   1787  HN  MET A 128      -2.026   6.456   2.897  1.00 91.68           H
ATOM   1788  N   ASN A 129      -1.223   5.379  -0.037  1.00 92.26           N
ATOM   1789  CA  ASN A 129      -0.607   4.600  -1.097  1.00 92.26           C
ATOM   1790  C   ASN A 129      -1.444   3.345  -1.354  1.00 92.26           C
ATOM   1791  O   ASN A 129      -1.828   3.072  -2.490  1.00 92.26           O
ATOM   1792  HA  ASN A 129      -0.577   5.264  -1.961  1.00 92.26           H
ATOM   1793  CB  ASN A 129       0.804   4.155  -0.706  1.00 92.26           C
ATOM   1794 1HB  ASN A 129       1.470   5.018  -0.693  1.00 92.26           H
ATOM   1795 2HB  ASN A 129       0.793   3.746   0.304  1.00 92.26           H
ATOM   1796  CG  ASN A 129       1.338   3.105  -1.682  1.00 92.26           C
ATOM   1797  OD1 ASN A 129       1.111   1.915  -1.539  1.00 92.26           O
ATOM   1798  ND2 ASN A 129       2.060   3.610  -2.678  1.00 92.26           N
ATOM   1799 1HD2 ASN A 129       2.209   4.597  -2.737  1.00 92.26           H
ATOM   1800 2HD2 ASN A 129       2.453   3.003  -3.368  1.00 92.26           H
ATOM   1801  HN  ASN A 129      -0.646   5.531   0.765  1.00 92.26           H
ATOM   1802  N   PHE A 130      -1.702   2.614  -0.279  1.00 89.73           N
ATOM   1803  CA  PHE A 130      -2.357   1.322  -0.392  1.00 89.73           C
ATOM   1804  C   PHE A 130      -3.692   1.447  -1.130  1.00 89.73           C
ATOM   1805  O   PHE A 130      -3.935   0.738  -2.105  1.00 89.73           O
ATOM   1806  HA  PHE A 130      -1.691   0.670  -0.958  1.00 89.73           H
ATOM   1807  CB  PHE A 130      -2.619   0.827   1.032  1.00 89.73           C
ATOM   1808 1HB  PHE A 130      -1.666   0.715   1.548  1.00 89.73           H
ATOM   1809 2HB  PHE A 130      -3.186   1.587   1.571  1.00 89.73           H
ATOM   1810  CG  PHE A 130      -3.378  -0.499   1.100  1.00 89.73           C
ATOM   1811  CD1 PHE A 130      -4.738  -0.503   1.137  1.00 89.73           C
ATOM   1812  HD1 PHE A 130      -5.287   0.438   1.118  1.00 89.73           H
ATOM   1813  CD2 PHE A 130      -2.694  -1.674   1.123  1.00 89.73           C
ATOM   1814  HD2 PHE A 130      -1.604  -1.671   1.094  1.00 89.73           H
ATOM   1815  CE1 PHE A 130      -5.443  -1.734   1.200  1.00 89.73           C
ATOM   1816  HE1 PHE A 130      -6.532  -1.738   1.230  1.00 89.73           H
ATOM   1817  CE2 PHE A 130      -3.399  -2.905   1.186  1.00 89.73           C
ATOM   1818  HE2 PHE A 130      -2.850  -3.847   1.205  1.00 89.73           H
ATOM   1819  CZ  PHE A 130      -4.758  -2.909   1.223  1.00 89.73           C
ATOM   1820  HZ  PHE A 130      -5.299  -3.855   1.272  1.00 89.73           H
ATOM   1821  HN  PHE A 130      -1.472   2.891   0.654  1.00 89.73           H
ATOM   1822  N   TYR A 131      -4.522   2.353  -0.635  1.00 88.48           N
ATOM   1823  CA  TYR A 131      -5.869   2.500  -1.160  1.00 88.48           C
ATOM   1824  C   TYR A 131      -5.842   2.959  -2.619  1.00 88.48           C
ATOM   1825  O   TYR A 131      -6.603   2.459  -3.446  1.00 88.48           O
ATOM   1826  HA  TYR A 131      -6.360   1.528  -1.102  1.00 88.48           H
ATOM   1827  CB  TYR A 131      -6.538   3.581  -0.310  1.00 88.48           C
ATOM   1828 1HB  TYR A 131      -5.923   4.481  -0.335  1.00 88.48           H
ATOM   1829 2HB  TYR A 131      -7.498   3.839  -0.757  1.00 88.48           H
ATOM   1830  CG  TYR A 131      -6.763   3.176   1.148  1.00 88.48           C
ATOM   1831  CD1 TYR A 131      -7.157   1.889   1.454  1.00 88.48           C
ATOM   1832  HD1 TYR A 131      -7.307   1.161   0.656  1.00 88.48           H
ATOM   1833  CD2 TYR A 131      -6.573   4.097   2.158  1.00 88.48           C
ATOM   1834  HD2 TYR A 131      -6.262   5.114   1.917  1.00 88.48           H
ATOM   1835  CE1 TYR A 131      -7.369   1.507   2.826  1.00 88.48           C
ATOM   1836  HE1 TYR A 131      -7.679   0.494   3.081  1.00 88.48           H
ATOM   1837  CE2 TYR A 131      -6.785   3.715   3.530  1.00 88.48           C
ATOM   1838  HE2 TYR A 131      -6.638   4.433   4.337  1.00 88.48           H
ATOM   1839  CZ  TYR A 131      -7.172   2.439   3.796  1.00 88.48           C
ATOM   1840  OH  TYR A 131      -7.372   2.079   5.092  1.00 88.48           O
ATOM   1841  HH  TYR A 131      -7.341   2.887   5.681  1.00 88.48           H
ATOM   1842  HN  TYR A 131      -4.288   2.979   0.109  1.00 88.48           H
ATOM   1843  N   SER A 132      -4.957   3.907  -2.892  1.00 90.61           N
ATOM   1844  CA  SER A 132      -4.836   4.455  -4.232  1.00 90.61           C
ATOM   1845  C   SER A 132      -4.367   3.368  -5.201  1.00 90.61           C
ATOM   1846  O   SER A 132      -4.853   3.286  -6.329  1.00 90.61           O
ATOM   1847  HA  SER A 132      -5.837   4.797  -4.495  1.00 90.61           H
ATOM   1848  CB  SER A 132      -3.869   5.641  -4.257  1.00 90.61           C
ATOM   1849 1HB  SER A 132      -3.751   5.991  -5.282  1.00 90.61           H
ATOM   1850 2HB  SER A 132      -4.293   6.466  -3.685  1.00 90.61           H
ATOM   1851  OG  SER A 132      -2.593   5.300  -3.722  1.00 90.61           O
ATOM   1852  HG  SER A 132      -2.483   5.706  -2.815  1.00 90.61           H
ATOM   1853  HN  SER A 132      -4.332   4.299  -2.217  1.00 90.61           H
ATOM   1854  N   CYS A 133      -3.429   2.561  -4.727  1.00 86.61           N
ATOM   1855  CA  CYS A 133      -2.871   1.499  -5.547  1.00 86.61           C
ATOM   1856  C   CYS A 133      -3.997   0.525  -5.902  1.00 86.61           C
ATOM   1857  O   CYS A 133      -4.164   0.162  -7.065  1.00 86.61           O
ATOM   1858  HA  CYS A 133      -2.472   1.973  -6.444  1.00 86.61           H
ATOM   1859  CB  CYS A 133      -1.708   0.796  -4.846  1.00 86.61           C
ATOM   1860 1HB  CYS A 133      -1.964   0.601  -3.804  1.00 86.61           H
ATOM   1861 2HB  CYS A 133      -1.521  -0.171  -5.314  1.00 86.61           H
ATOM   1862  SG  CYS A 133      -0.203   1.834  -4.936  1.00 86.61           S
ATOM   1863  HG  CYS A 133      -0.578   2.703  -4.002  1.00 86.61           H
ATOM   1864  HN  CYS A 133      -3.052   2.624  -3.803  1.00 86.61           H
ATOM   1865  N   VAL A 134      -4.739   0.129  -4.878  1.00 85.50           N
ATOM   1866  CA  VAL A 134      -5.801  -0.846  -5.057  1.00 85.50           C
ATOM   1867  C   VAL A 134      -6.778  -0.341  -6.119  1.00 85.50           C
ATOM   1868  O   VAL A 134      -7.152  -1.082  -7.027  1.00 85.50           O
ATOM   1869  HA  VAL A 134      -5.343  -1.770  -5.412  1.00 85.50           H
ATOM   1870  CB  VAL A 134      -6.475  -1.138  -3.714  1.00 85.50           C
ATOM   1871  HB  VAL A 134      -6.758  -0.184  -3.268  1.00 85.50           H
ATOM   1872  CG1 VAL A 134      -7.748  -1.963  -3.908  1.00 85.50           C
ATOM   1873 1HG1 VAL A 134      -8.446  -1.412  -4.537  1.00 85.50           H
ATOM   1874 2HG1 VAL A 134      -7.497  -2.910  -4.386  1.00 85.50           H
ATOM   1875 3HG1 VAL A 134      -8.207  -2.156  -2.938  1.00 85.50           H
ATOM   1876  CG2 VAL A 134      -5.508  -1.836  -2.756  1.00 85.50           C
ATOM   1877 1HG2 VAL A 134      -5.180  -2.779  -3.194  1.00 85.50           H
ATOM   1878 2HG2 VAL A 134      -4.643  -1.196  -2.581  1.00 85.50           H
ATOM   1879 3HG2 VAL A 134      -6.013  -2.031  -1.809  1.00 85.50           H
ATOM   1880  HN  VAL A 134      -4.624   0.463  -3.943  1.00 85.50           H
ATOM   1881  N   LEU A 135      -7.166   0.917  -5.971  1.00 86.60           N
ATOM   1882  CA  LEU A 135      -8.179   1.496  -6.837  1.00 86.60           C
ATOM   1883  C   LEU A 135      -7.627   1.603  -8.260  1.00 86.60           C
ATOM   1884  O   LEU A 135      -8.349   1.372  -9.229  1.00 86.60           O
ATOM   1885  HA  LEU A 135      -9.029   0.813  -6.847  1.00 86.60           H
ATOM   1886  CB  LEU A 135      -8.674   2.827  -6.268  1.00 86.60           C
ATOM   1887 1HB  LEU A 135      -7.812   3.475  -6.111  1.00 86.60           H
ATOM   1888 2HB  LEU A 135      -9.304   3.308  -7.017  1.00 86.60           H
ATOM   1889  CG  LEU A 135      -9.460   2.745  -4.958  1.00 86.60           C
ATOM   1890  HG  LEU A 135      -8.865   2.184  -4.237  1.00 86.60           H
ATOM   1891  CD1 LEU A 135      -9.690   4.138  -4.368  1.00 86.60           C
ATOM   1892 1HD1 LEU A 135      -8.728   4.611  -4.169  1.00 86.60           H
ATOM   1893 2HD1 LEU A 135     -10.254   4.744  -5.077  1.00 86.60           H
ATOM   1894 3HD1 LEU A 135     -10.251   4.050  -3.437  1.00 86.60           H
ATOM   1895  CD2 LEU A 135     -10.772   1.982  -5.152  1.00 86.60           C
ATOM   1896 1HD2 LEU A 135     -11.384   2.494  -5.895  1.00 86.60           H
ATOM   1897 2HD2 LEU A 135     -10.556   0.969  -5.494  1.00 86.60           H
ATOM   1898 3HD2 LEU A 135     -11.311   1.938  -4.206  1.00 86.60           H
ATOM   1899  HN  LEU A 135      -6.800   1.537  -5.276  1.00 86.60           H
ATOM   1900  N   LEU A 136      -6.351   1.953  -8.341  1.00 88.07           N
ATOM   1901  CA  LEU A 136      -5.705   2.134  -9.629  1.00 88.07           C
ATOM   1902  C   LEU A 136      -5.643   0.790 -10.357  1.00 88.07           C
ATOM   1903  O   LEU A 136      -5.911   0.716 -11.556  1.00 88.07           O
ATOM   1904  HA  LEU A 136      -6.326   2.814 -10.213  1.00 88.07           H
ATOM   1905  CB  LEU A 136      -4.340   2.803  -9.455  1.00 88.07           C
ATOM   1906 1HB  LEU A 136      -3.815   2.305  -8.640  1.00 88.07           H
ATOM   1907 2HB  LEU A 136      -3.757   2.635 -10.360  1.00 88.07           H
ATOM   1908  CG  LEU A 136      -4.362   4.306  -9.167  1.00 88.07           C
ATOM   1909  HG  LEU A 136      -5.085   4.491  -8.373  1.00 88.07           H
ATOM   1910  CD1 LEU A 136      -3.000   4.786  -8.660  1.00 88.07           C
ATOM   1911 1HD1 LEU A 136      -2.748   4.257  -7.741  1.00 88.07           H
ATOM   1912 2HD1 LEU A 136      -2.240   4.586  -9.415  1.00 88.07           H
ATOM   1913 3HD1 LEU A 136      -3.043   5.857  -8.463  1.00 88.07           H
ATOM   1914  CD2 LEU A 136      -4.827   5.093 -10.394  1.00 88.07           C
ATOM   1915 1HD2 LEU A 136      -4.146   4.906 -11.225  1.00 88.07           H
ATOM   1916 2HD2 LEU A 136      -5.832   4.775 -10.669  1.00 88.07           H
ATOM   1917 3HD2 LEU A 136      -4.833   6.158 -10.161  1.00 88.07           H
ATOM   1918  HN  LEU A 136      -5.764   2.111  -7.547  1.00 88.07           H
ATOM   1919  N   ILE A 137      -5.287  -0.240  -9.603  1.00 81.96           N
ATOM   1920  CA  ILE A 137      -5.150  -1.571 -10.169  1.00 81.96           C
ATOM   1921  C   ILE A 137      -6.499  -2.021 -10.734  1.00 81.96           C
ATOM   1922  O   ILE A 137      -6.557  -2.630 -11.801  1.00 81.96           O
ATOM   1923  HA  ILE A 137      -4.437  -1.504 -10.991  1.00 81.96           H
ATOM   1924  CB  ILE A 137      -4.563  -2.535  -9.136  1.00 81.96           C
ATOM   1925  HB  ILE A 137      -5.084  -2.381  -8.191  1.00 81.96           H
ATOM   1926  CG1 ILE A 137      -3.082  -2.240  -8.890  1.00 81.96           C
ATOM   1927 1HG1 ILE A 137      -2.500  -2.530  -9.765  1.00 81.96           H
ATOM   1928 2HG1 ILE A 137      -2.939  -1.168  -8.754  1.00 81.96           H
ATOM   1929  CG2 ILE A 137      -4.797  -3.989  -9.549  1.00 81.96           C
ATOM   1930 1HG2 ILE A 137      -5.868  -4.176  -9.632  1.00 81.96           H
ATOM   1931 2HG2 ILE A 137      -4.320  -4.175 -10.511  1.00 81.96           H
ATOM   1932 3HG2 ILE A 137      -4.370  -4.653  -8.797  1.00 81.96           H
ATOM   1933  CD1 ILE A 137      -2.571  -2.989  -7.658  1.00 81.96           C
ATOM   1934 1HD1 ILE A 137      -3.140  -2.678  -6.782  1.00 81.96           H
ATOM   1935 2HD1 ILE A 137      -2.694  -4.062  -7.809  1.00 81.96           H
ATOM   1936 3HD1 ILE A 137      -1.516  -2.762  -7.506  1.00 81.96           H
ATOM   1937  HN  ILE A 137      -5.094  -0.175  -8.624  1.00 81.96           H
ATOM   1938  N   MET A 138      -7.551  -1.703  -9.993  1.00 82.92           N
ATOM   1939  CA  MET A 138      -8.900  -2.003 -10.441  1.00 82.92           C
ATOM   1940  C   MET A 138      -9.202  -1.314 -11.773  1.00 82.92           C
ATOM   1941  O   MET A 138      -9.685  -1.948 -12.709  1.00 82.92           O
ATOM   1942  HA  MET A 138      -8.933  -3.085 -10.569  1.00 82.92           H
ATOM   1943  CB  MET A 138      -9.904  -1.537  -9.386  1.00 82.92           C
ATOM   1944 1HB  MET A 138      -9.620  -1.929  -8.409  1.00 82.92           H
ATOM   1945 2HB  MET A 138      -9.880  -0.450  -9.311  1.00 82.92           H
ATOM   1946  CG  MET A 138     -11.320  -1.999  -9.734  1.00 82.92           C
ATOM   1947 1HG  MET A 138     -11.589  -1.653 -10.732  1.00 82.92           H
ATOM   1948 2HG  MET A 138     -11.362  -3.088  -9.752  1.00 82.92           H
ATOM   1949  SD  MET A 138     -12.482  -1.365  -8.536  1.00 82.92           S
ATOM   1950  CE  MET A 138     -12.326   0.385  -8.849  1.00 82.92           C
ATOM   1951 1HE  MET A 138     -11.295   0.695  -8.675  1.00 82.92           H
ATOM   1952 2HE  MET A 138     -12.598   0.595  -9.884  1.00 82.92           H
ATOM   1953 3HE  MET A 138     -12.989   0.935  -8.181  1.00 82.92           H
ATOM   1954  HN  MET A 138      -7.492  -1.250  -9.104  1.00 82.92           H
ATOM   1955  N   CYS A 139      -8.903  -0.023 -11.816  1.00 85.14           N
ATOM   1956  CA  CYS A 139      -9.252   0.788 -12.970  1.00 85.14           C
ATOM   1957  C   CYS A 139      -8.464   0.271 -14.175  1.00 85.14           C
ATOM   1958  O   CYS A 139      -8.972   0.261 -15.296  1.00 85.14           O
ATOM   1959  HA  CYS A 139     -10.323   0.665 -13.127  1.00 85.14           H
ATOM   1960  CB  CYS A 139      -8.995   2.274 -12.715  1.00 85.14           C
ATOM   1961 1HB  CYS A 139      -7.975   2.420 -12.362  1.00 85.14           H
ATOM   1962 2HB  CYS A 139      -9.094   2.833 -13.645  1.00 85.14           H
ATOM   1963  SG  CYS A 139     -10.182   2.910 -11.476  1.00 85.14           S
ATOM   1964  HG  CYS A 139      -9.543   2.430 -10.412  1.00 85.14           H
ATOM   1965  HN  CYS A 139      -8.433   0.467 -11.081  1.00 85.14           H
ATOM   1966  N   ILE A 140      -7.235  -0.146 -13.905  1.00 81.71           N
ATOM   1967  CA  ILE A 140      -6.378  -0.677 -14.950  1.00 81.71           C
ATOM   1968  C   ILE A 140      -7.046  -1.902 -15.578  1.00 81.71           C
ATOM   1969  O   ILE A 140      -7.043  -2.058 -16.798  1.00 81.71           O
ATOM   1970  HA  ILE A 140      -6.280   0.093 -15.716  1.00 81.71           H
ATOM   1971  CB  ILE A 140      -4.976  -0.954 -14.404  1.00 81.71           C
ATOM   1972  HB  ILE A 140      -5.077  -1.440 -13.434  1.00 81.71           H
ATOM   1973  CG1 ILE A 140      -4.208   0.350 -14.179  1.00 81.71           C
ATOM   1974 1HG1 ILE A 140      -3.933   0.785 -15.140  1.00 81.71           H
ATOM   1975 2HG1 ILE A 140      -4.850   1.072 -13.674  1.00 81.71           H
ATOM   1976  CG2 ILE A 140      -4.213  -1.918 -15.315  1.00 81.71           C
ATOM   1977 1HG2 ILE A 140      -4.755  -2.862 -15.381  1.00 81.71           H
ATOM   1978 2HG2 ILE A 140      -4.121  -1.482 -16.310  1.00 81.71           H
ATOM   1979 3HG2 ILE A 140      -3.220  -2.098 -14.904  1.00 81.71           H
ATOM   1980  CD1 ILE A 140      -2.949   0.108 -13.344  1.00 81.71           C
ATOM   1981 1HD1 ILE A 140      -3.230  -0.305 -12.375  1.00 81.71           H
ATOM   1982 2HD1 ILE A 140      -2.298  -0.596 -13.863  1.00 81.71           H
ATOM   1983 3HD1 ILE A 140      -2.422   1.051 -13.199  1.00 81.71           H
ATOM   1984  HN  ILE A 140      -6.826  -0.124 -12.993  1.00 81.71           H
ATOM   1985  N   SER A 141      -7.603  -2.740 -14.716  1.00 77.87           N
ATOM   1986  CA  SER A 141      -8.147  -4.014 -15.155  1.00 77.87           C
ATOM   1987  C   SER A 141      -9.432  -3.786 -15.953  1.00 77.87           C
ATOM   1988  O   SER A 141      -9.686  -4.478 -16.938  1.00 77.87           O
ATOM   1989  HA  SER A 141      -7.377  -4.454 -15.788  1.00 77.87           H
ATOM   1990  CB  SER A 141      -8.418  -4.936 -13.965  1.00 77.87           C
ATOM   1991 1HB  SER A 141      -9.149  -4.471 -13.304  1.00 77.87           H
ATOM   1992 2HB  SER A 141      -8.858  -5.868 -14.321  1.00 77.87           H
ATOM   1993  OG  SER A 141      -7.231  -5.223 -13.231  1.00 77.87           O
ATOM   1994  HG  SER A 141      -7.088  -4.527 -12.527  1.00 77.87           H
ATOM   1995  HN  SER A 141      -7.685  -2.561 -13.735  1.00 77.87           H
ATOM   1996  N   VAL A 142     -10.209  -2.813 -15.499  1.00 79.33           N
ATOM   1997  CA  VAL A 142     -11.420  -2.431 -16.205  1.00 79.33           C
ATOM   1998  C   VAL A 142     -11.047  -1.845 -17.569  1.00 79.33           C
ATOM   1999  O   VAL A 142     -11.705  -2.125 -18.570  1.00 79.33           O
ATOM   2000  HA  VAL A 142     -12.009  -3.335 -16.362  1.00 79.33           H
ATOM   2001  CB  VAL A 142     -12.245  -1.470 -15.347  1.00 79.33           C
ATOM   2002  HB  VAL A 142     -11.607  -0.628 -15.079  1.00 79.33           H
ATOM   2003  CG1 VAL A 142     -13.440  -0.924 -16.131  1.00 79.33           C
ATOM   2004 1HG1 VAL A 142     -13.084  -0.388 -17.010  1.00 79.33           H
ATOM   2005 2HG1 VAL A 142     -14.079  -1.750 -16.442  1.00 79.33           H
ATOM   2006 3HG1 VAL A 142     -14.009  -0.244 -15.497  1.00 79.33           H
ATOM   2007  CG2 VAL A 142     -12.701  -2.146 -14.052  1.00 79.33           C
ATOM   2008 1HG2 VAL A 142     -13.314  -3.014 -14.292  1.00 79.33           H
ATOM   2009 2HG2 VAL A 142     -11.828  -2.463 -13.481  1.00 79.33           H
ATOM   2010 3HG2 VAL A 142     -13.285  -1.441 -13.461  1.00 79.33           H
ATOM   2011  HN  VAL A 142     -10.022  -2.291 -14.667  1.00 79.33           H
ATOM   2012  N   ASP A 143      -9.993  -1.042 -17.564  1.00 79.07           N
ATOM   2013  CA  ASP A 143      -9.564  -0.363 -18.774  1.00 79.07           C
ATOM   2014  C   ASP A 143      -9.118  -1.402 -19.806  1.00 79.07           C
ATOM   2015  O   ASP A 143      -9.407  -1.266 -20.993  1.00 79.07           O
ATOM   2016  HA  ASP A 143     -10.431   0.208 -19.106  1.00 79.07           H
ATOM   2017  CB  ASP A 143      -8.379   0.564 -18.495  1.00 79.07           C
ATOM   2018 1HB  ASP A 143      -8.629   1.244 -17.680  1.00 79.07           H
ATOM   2019 2HB  ASP A 143      -7.522  -0.023 -18.168  1.00 79.07           H
ATOM   2020  CG  ASP A 143      -8.008   1.370 -19.742  1.00 79.07           C
ATOM   2021  OD1 ASP A 143      -8.936   1.966 -20.330  1.00 79.07           O
ATOM   2022  OD2 ASP A 143      -6.804   1.370 -20.079  1.00 79.07           O
ATOM   2023  HN  ASP A 143      -9.437  -0.854 -16.754  1.00 79.07           H
ATOM   2024  N   ARG A 144      -8.421  -2.416 -19.314  1.00 73.23           N
ATOM   2025  CA  ARG A 144      -7.912  -3.464 -20.182  1.00 73.23           C
ATOM   2026  C   ARG A 144      -9.067  -4.296 -20.743  1.00 73.23           C
ATOM   2027  O   ARG A 144      -9.028  -4.719 -21.898  1.00 73.23           O
ATOM   2028  HA  ARG A 144      -7.385  -2.937 -20.977  1.00 73.23           H
ATOM   2029  CB  ARG A 144      -6.949  -4.384 -19.428  1.00 73.23           C
ATOM   2030 1HB  ARG A 144      -7.333  -4.575 -18.426  1.00 73.23           H
ATOM   2031 2HB  ARG A 144      -6.888  -5.347 -19.935  1.00 73.23           H
ATOM   2032  CG  ARG A 144      -5.555  -3.761 -19.335  1.00 73.23           C
ATOM   2033 1HG  ARG A 144      -5.217  -3.468 -20.329  1.00 73.23           H
ATOM   2034 2HG  ARG A 144      -5.597  -2.853 -18.733  1.00 73.23           H
ATOM   2035  CD  ARG A 144      -4.556  -4.742 -18.719  1.00 73.23           C
ATOM   2036 1HD  ARG A 144      -4.694  -4.785 -17.639  1.00 73.23           H
ATOM   2037 2HD  ARG A 144      -4.735  -5.746 -19.103  1.00 73.23           H
ATOM   2038  NE  ARG A 144      -3.172  -4.321 -19.034  1.00 73.23           N
ATOM   2039  HE  ARG A 144      -2.996  -3.344 -19.156  1.00 73.23           H
ATOM   2040  CZ  ARG A 144      -2.141  -5.166 -19.166  1.00 73.23           C
ATOM   2041  NH1 ARG A 144      -2.319  -6.485 -19.013  1.00 73.23           N
ATOM   2042 1HH1 ARG A 144      -3.227  -6.846 -18.799  1.00 73.23           H
ATOM   2043 2HH1 ARG A 144      -1.544  -7.109 -19.113  1.00 73.23           H
ATOM   2044  NH2 ARG A 144      -0.929  -4.672 -19.453  1.00 73.23           N
ATOM   2045 1HH2 ARG A 144      -0.149  -5.289 -19.555  1.00 73.23           H
ATOM   2046 2HH2 ARG A 144      -0.804  -3.686 -19.566  1.00 73.23           H
ATOM   2047  HN  ARG A 144      -8.204  -2.527 -18.344  1.00 73.23           H
ATOM   2048  N   TYR A 145     -10.067  -4.507 -19.900  1.00 74.03           N
ATOM   2049  CA  TYR A 145     -11.280  -5.179 -20.331  1.00 74.03           C
ATOM   2050  C   TYR A 145     -11.888  -4.485 -21.552  1.00 74.03           C
ATOM   2051  O   TYR A 145     -12.123  -5.120 -22.579  1.00 74.03           O
ATOM   2052  HA  TYR A 145     -11.020  -6.204 -20.598  1.00 74.03           H
ATOM   2053  CB  TYR A 145     -12.259  -5.075 -19.160  1.00 74.03           C
ATOM   2054 1HB  TYR A 145     -11.830  -5.581 -18.295  1.00 74.03           H
ATOM   2055 2HB  TYR A 145     -12.377  -4.026 -18.890  1.00 74.03           H
ATOM   2056  CG  TYR A 145     -13.639  -5.670 -19.448  1.00 74.03           C
ATOM   2057  CD1 TYR A 145     -14.768  -4.887 -19.320  1.00 74.03           C
ATOM   2058  HD1 TYR A 145     -14.677  -3.845 -19.015  1.00 74.03           H
ATOM   2059  CD2 TYR A 145     -13.754  -6.990 -19.835  1.00 74.03           C
ATOM   2060  HD2 TYR A 145     -12.863  -7.608 -19.936  1.00 74.03           H
ATOM   2061  CE1 TYR A 145     -16.067  -5.447 -19.591  1.00 74.03           C
ATOM   2062  HE1 TYR A 145     -16.967  -4.840 -19.494  1.00 74.03           H
ATOM   2063  CE2 TYR A 145     -15.053  -7.550 -20.106  1.00 74.03           C
ATOM   2064  HE2 TYR A 145     -15.159  -8.590 -20.413  1.00 74.03           H
ATOM   2065  CZ  TYR A 145     -16.145  -6.751 -19.971  1.00 74.03           C
ATOM   2066  OH  TYR A 145     -17.372  -7.280 -20.227  1.00 74.03           O
ATOM   2067  HH  TYR A 145     -17.281  -8.237 -20.500  1.00 74.03           H
ATOM   2068  HN  TYR A 145     -10.057  -4.227 -18.940  1.00 74.03           H
ATOM   2069  N   ILE A 146     -12.125  -3.190 -21.399  1.00 75.54           N
ATOM   2070  CA  ILE A 146     -12.843  -2.436 -22.412  1.00 75.54           C
ATOM   2071  C   ILE A 146     -12.024  -2.417 -23.704  1.00 75.54           C
ATOM   2072  O   ILE A 146     -12.574  -2.560 -24.795  1.00 75.54           O
ATOM   2073  HA  ILE A 146     -13.780  -2.959 -22.605  1.00 75.54           H
ATOM   2074  CB  ILE A 146     -13.201  -1.043 -21.890  1.00 75.54           C
ATOM   2075  HB  ILE A 146     -12.288  -0.566 -21.534  1.00 75.54           H
ATOM   2076  CG1 ILE A 146     -14.157  -1.133 -20.699  1.00 75.54           C
ATOM   2077 1HG1 ILE A 146     -15.148  -1.429 -21.045  1.00 75.54           H
ATOM   2078 2HG1 ILE A 146     -13.815  -1.907 -20.011  1.00 75.54           H
ATOM   2079  CG2 ILE A 146     -13.762  -0.165 -23.010  1.00 75.54           C
ATOM   2080 1HG2 ILE A 146     -13.017  -0.062 -23.799  1.00 75.54           H
ATOM   2081 2HG2 ILE A 146     -14.661  -0.627 -23.419  1.00 75.54           H
ATOM   2082 3HG2 ILE A 146     -14.008   0.819 -22.612  1.00 75.54           H
ATOM   2083  CD1 ILE A 146     -14.246   0.206 -19.965  1.00 75.54           C
ATOM   2084 1HD1 ILE A 146     -13.259   0.487 -19.600  1.00 75.54           H
ATOM   2085 2HD1 ILE A 146     -14.612   0.972 -20.650  1.00 75.54           H
ATOM   2086 3HD1 ILE A 146     -14.932   0.114 -19.123  1.00 75.54           H
ATOM   2087  HN  ILE A 146     -11.835  -2.659 -20.603  1.00 75.54           H
ATOM   2088  N   ALA A 147     -10.721  -2.238 -23.539  1.00 74.77           N
ATOM   2089  CA  ALA A 147      -9.828  -2.140 -24.681  1.00 74.77           C
ATOM   2090  C   ALA A 147      -9.909  -3.431 -25.498  1.00 74.77           C
ATOM   2091  O   ALA A 147      -9.730  -3.412 -26.714  1.00 74.77           O
ATOM   2092  HA  ALA A 147     -10.168  -1.308 -25.298  1.00 74.77           H
ATOM   2093  CB  ALA A 147      -8.408  -1.845 -24.194  1.00 74.77           C
ATOM   2094 1HB  ALA A 147      -8.400  -0.904 -23.645  1.00 74.77           H
ATOM   2095 2HB  ALA A 147      -8.074  -2.650 -23.540  1.00 74.77           H
ATOM   2096 3HB  ALA A 147      -7.738  -1.772 -25.051  1.00 74.77           H
ATOM   2097  HN  ALA A 147     -10.277  -2.160 -22.646  1.00 74.77           H
ATOM   2098  N   ILE A 148     -10.178  -4.522 -24.795  1.00 71.40           N
ATOM   2099  CA  ILE A 148     -10.136  -5.837 -25.411  1.00 71.40           C
ATOM   2100  C   ILE A 148     -11.522  -6.182 -25.961  1.00 71.40           C
ATOM   2101  O   ILE A 148     -11.641  -6.729 -27.056  1.00 71.40           O
ATOM   2102  HA  ILE A 148      -9.437  -5.786 -26.246  1.00 71.40           H
ATOM   2103  CB  ILE A 148      -9.590  -6.873 -24.427  1.00 71.40           C
ATOM   2104  HB  ILE A 148     -10.152  -6.790 -23.496  1.00 71.40           H
ATOM   2105  CG1 ILE A 148      -8.123  -6.594 -24.094  1.00 71.40           C
ATOM   2106 1HG1 ILE A 148      -7.505  -6.786 -24.971  1.00 71.40           H
ATOM   2107 2HG1 ILE A 148      -7.998  -5.541 -23.841  1.00 71.40           H
ATOM   2108  CG2 ILE A 148      -9.798  -8.294 -24.954  1.00 71.40           C
ATOM   2109 1HG2 ILE A 148     -10.863  -8.477 -25.098  1.00 71.40           H
ATOM   2110 2HG2 ILE A 148      -9.278  -8.408 -25.905  1.00 71.40           H
ATOM   2111 3HG2 ILE A 148      -9.400  -9.011 -24.235  1.00 71.40           H
ATOM   2112  CD1 ILE A 148      -7.649  -7.464 -22.929  1.00 71.40           C
ATOM   2113 1HD1 ILE A 148      -8.254  -7.251 -22.047  1.00 71.40           H
ATOM   2114 2HD1 ILE A 148      -7.753  -8.516 -23.195  1.00 71.40           H
ATOM   2115 3HD1 ILE A 148      -6.604  -7.245 -22.713  1.00 71.40           H
ATOM   2116  HN  ILE A 148     -10.420  -4.517 -23.825  1.00 71.40           H
ATOM   2117  N   ALA A 149     -12.535  -5.848 -25.175  1.00 71.97           N
ATOM   2118  CA  ALA A 149     -13.896  -6.240 -25.501  1.00 71.97           C
ATOM   2119  C   ALA A 149     -14.456  -5.288 -26.560  1.00 71.97           C
ATOM   2120  O   ALA A 149     -15.103  -5.724 -27.511  1.00 71.97           O
ATOM   2121  HA  ALA A 149     -13.862  -7.248 -25.913  1.00 71.97           H
ATOM   2122  CB  ALA A 149     -14.742  -6.256 -24.226  1.00 71.97           C
ATOM   2123 1HB  ALA A 149     -14.319  -6.969 -23.518  1.00 71.97           H
ATOM   2124 2HB  ALA A 149     -14.747  -5.261 -23.781  1.00 71.97           H
ATOM   2125 3HB  ALA A 149     -15.763  -6.550 -24.471  1.00 71.97           H
ATOM   2126  HN  ALA A 149     -12.438  -5.321 -24.331  1.00 71.97           H
ATOM   2127  N   GLN A 150     -14.186  -4.006 -26.360  1.00 72.40           N
ATOM   2128  CA  GLN A 150     -14.690  -2.986 -27.263  1.00 72.40           C
ATOM   2129  C   GLN A 150     -13.551  -2.420 -28.113  1.00 72.40           C
ATOM   2130  O   GLN A 150     -13.506  -1.219 -28.376  1.00 72.40           O
ATOM   2131  HA  GLN A 150     -15.412  -3.495 -27.902  1.00 72.40           H
ATOM   2132  CB  GLN A 150     -15.403  -1.874 -26.491  1.00 72.40           C
ATOM   2133 1HB  GLN A 150     -14.694  -1.372 -25.832  1.00 72.40           H
ATOM   2134 2HB  GLN A 150     -15.776  -1.123 -27.188  1.00 72.40           H
ATOM   2135  CG  GLN A 150     -16.564  -2.435 -25.667  1.00 72.40           C
ATOM   2136 1HG  GLN A 150     -17.138  -3.137 -26.272  1.00 72.40           H
ATOM   2137 2HG  GLN A 150     -16.174  -2.993 -24.816  1.00 72.40           H
ATOM   2138  CD  GLN A 150     -17.478  -1.312 -25.173  1.00 72.40           C
ATOM   2139  OE1 GLN A 150     -17.273  -0.142 -25.449  1.00 72.40           O
ATOM   2140  NE2 GLN A 150     -18.496  -1.733 -24.427  1.00 72.40           N
ATOM   2141 1HE2 GLN A 150     -18.607  -2.708 -24.237  1.00 72.40           H
ATOM   2142 2HE2 GLN A 150     -19.150  -1.074 -24.057  1.00 72.40           H
ATOM   2143  HN  GLN A 150     -13.636  -3.663 -25.599  1.00 72.40           H
ATOM   2144  N   ALA A 151     -12.660  -3.312 -28.520  1.00 66.89           N
ATOM   2145  CA  ALA A 151     -11.462  -2.901 -29.233  1.00 66.89           C
ATOM   2146  C   ALA A 151     -11.856  -2.009 -30.412  1.00 66.89           C
ATOM   2147  O   ALA A 151     -11.123  -1.089 -30.771  1.00 66.89           O
ATOM   2148  HA  ALA A 151     -10.846  -2.325 -28.542  1.00 66.89           H
ATOM   2149  CB  ALA A 151     -10.680  -4.140 -29.674  1.00 66.89           C
ATOM   2150 1HB  ALA A 151     -10.399  -4.724 -28.798  1.00 66.89           H
ATOM   2151 2HB  ALA A 151     -11.303  -4.748 -30.331  1.00 66.89           H
ATOM   2152 3HB  ALA A 151      -9.782  -3.831 -30.209  1.00 66.89           H
ATOM   2153  HN  ALA A 151     -12.745  -4.297 -28.370  1.00 66.89           H
ATOM   2154  N   MET A 152     -13.013  -2.313 -30.981  1.00 61.89           N
ATOM   2155  CA  MET A 152     -13.478  -1.599 -32.159  1.00 61.89           C
ATOM   2156  C   MET A 152     -13.798  -0.141 -31.825  1.00 61.89           C
ATOM   2157  O   MET A 152     -13.484   0.761 -32.601  1.00 61.89           O
ATOM   2158  HA  MET A 152     -12.655  -1.644 -32.872  1.00 61.89           H
ATOM   2159  CB  MET A 152     -14.730  -2.284 -32.710  1.00 61.89           C
ATOM   2160 1HB  MET A 152     -15.453  -2.428 -31.907  1.00 61.89           H
ATOM   2161 2HB  MET A 152     -15.203  -1.642 -33.453  1.00 61.89           H
ATOM   2162  CG  MET A 152     -14.384  -3.634 -33.341  1.00 61.89           C
ATOM   2163 1HG  MET A 152     -13.330  -3.860 -33.182  1.00 61.89           H
ATOM   2164 2HG  MET A 152     -14.956  -4.427 -32.858  1.00 61.89           H
ATOM   2165  SD  MET A 152     -14.744  -3.601 -35.089  1.00 61.89           S
ATOM   2166  CE  MET A 152     -16.526  -3.683 -35.040  1.00 61.89           C
ATOM   2167 1HE  MET A 152     -16.834  -4.603 -34.542  1.00 61.89           H
ATOM   2168 2HE  MET A 152     -16.915  -2.825 -34.492  1.00 61.89           H
ATOM   2169 3HE  MET A 152     -16.918  -3.672 -36.058  1.00 61.89           H
ATOM   2170  HN  MET A 152     -13.627  -3.031 -30.652  1.00 61.89           H
ATOM   2171  N   ARG A 153     -14.418   0.046 -30.669  1.00 64.13           N
ATOM   2172  CA  ARG A 153     -14.850   1.371 -30.257  1.00 64.13           C
ATOM   2173  C   ARG A 153     -13.738   2.072 -29.474  1.00 64.13           C
ATOM   2174  O   ARG A 153     -13.778   3.287 -29.286  1.00 64.13           O
ATOM   2175  HA  ARG A 153     -15.065   1.896 -31.188  1.00 64.13           H
ATOM   2176  CB  ARG A 153     -16.107   1.295 -29.388  1.00 64.13           C
ATOM   2177 1HB  ARG A 153     -15.958   0.567 -28.590  1.00 64.13           H
ATOM   2178 2HB  ARG A 153     -16.282   2.259 -28.911  1.00 64.13           H
ATOM   2179  CG  ARG A 153     -17.328   0.903 -30.222  1.00 64.13           C
ATOM   2180 1HG  ARG A 153     -17.427   1.581 -31.070  1.00 64.13           H
ATOM   2181 2HG  ARG A 153     -17.188  -0.099 -30.630  1.00 64.13           H
ATOM   2182  CD  ARG A 153     -18.604   0.942 -29.379  1.00 64.13           C
ATOM   2183 1HD  ARG A 153     -18.545   0.204 -28.579  1.00 64.13           H
ATOM   2184 2HD  ARG A 153     -18.706   1.918 -28.904  1.00 64.13           H
ATOM   2185  NE  ARG A 153     -19.783   0.670 -30.231  1.00 64.13           N
ATOM   2186  HE  ARG A 153     -19.629   0.505 -31.206  1.00 64.13           H
ATOM   2187  CZ  ARG A 153     -21.044   0.631 -29.779  1.00 64.13           C
ATOM   2188  NH1 ARG A 153     -21.309   0.844 -28.483  1.00 64.13           N
ATOM   2189 1HH1 ARG A 153     -20.563   1.035 -27.845  1.00 64.13           H
ATOM   2190 2HH1 ARG A 153     -22.252   0.813 -28.154  1.00 64.13           H
ATOM   2191  NH2 ARG A 153     -22.036   0.375 -30.643  1.00 64.13           N
ATOM   2192 1HH2 ARG A 153     -22.982   0.342 -30.322  1.00 64.13           H
ATOM   2193 2HH2 ARG A 153     -21.829   0.216 -31.609  1.00 64.13           H
ATOM   2194  HN  ARG A 153     -14.626  -0.687 -30.021  1.00 64.13           H
ATOM   2195  N   ALA A 154     -12.773   1.276 -29.039  1.00 63.05           N
ATOM   2196  CA  ALA A 154     -11.814   1.735 -28.047  1.00 63.05           C
ATOM   2197  C   ALA A 154     -10.983   2.875 -28.638  1.00 63.05           C
ATOM   2198  O   ALA A 154     -10.460   3.712 -27.903  1.00 63.05           O
ATOM   2199  HA  ALA A 154     -12.376   2.111 -27.192  1.00 63.05           H
ATOM   2200  CB  ALA A 154     -10.949   0.559 -27.590  1.00 63.05           C
ATOM   2201 1HB  ALA A 154     -11.585  -0.211 -27.152  1.00 63.05           H
ATOM   2202 2HB  ALA A 154     -10.416   0.145 -28.447  1.00 63.05           H
ATOM   2203 3HB  ALA A 154     -10.231   0.903 -26.847  1.00 63.05           H
ATOM   2204  HN  ALA A 154     -12.640   0.335 -29.351  1.00 63.05           H
ATOM   2205  N   HIS A 155     -10.887   2.872 -29.959  1.00 64.66           N
ATOM   2206  CA  HIS A 155     -10.019   3.812 -30.649  1.00 64.66           C
ATOM   2207  C   HIS A 155     -10.671   5.196 -30.665  1.00 64.66           C
ATOM   2208  O   HIS A 155     -10.040   6.187 -30.299  1.00 64.66           O
ATOM   2209  HA  HIS A 155      -9.094   3.861 -30.075  1.00 64.66           H
ATOM   2210  CB  HIS A 155      -9.673   3.303 -32.050  1.00 64.66           C
ATOM   2211 1HB  HIS A 155      -9.378   2.256 -31.983  1.00 64.66           H
ATOM   2212 2HB  HIS A 155     -10.568   3.343 -32.671  1.00 64.66           H
ATOM   2213  CG  HIS A 155      -8.570   4.080 -32.730  1.00 64.66           C
ATOM   2214  ND1 HIS A 155      -8.807   5.222 -33.474  1.00 64.66           N
ATOM   2215  HD1 HIS A 155      -9.700   5.640 -33.636  1.00 64.66           H
ATOM   2216  CD2 HIS A 155      -7.223   3.867 -32.769  1.00 64.66           C
ATOM   2217  HD2 HIS A 155      -6.694   3.047 -32.283  1.00 64.66           H
ATOM   2218  CE1 HIS A 155      -7.647   5.667 -33.936  1.00 64.66           C
ATOM   2219  HE1 HIS A 155      -7.502   6.551 -34.557  1.00 64.66           H
ATOM   2220  NE2 HIS A 155      -6.668   4.825 -33.498  1.00 64.66           N
ATOM   2221  HN  HIS A 155     -11.389   2.245 -30.555  1.00 64.66           H
ATOM   2222  N   THR A 156     -11.925   5.220 -31.092  1.00 67.30           N
ATOM   2223  CA  THR A 156     -12.629   6.478 -31.274  1.00 67.30           C
ATOM   2224  C   THR A 156     -12.878   7.151 -29.923  1.00 67.30           C
ATOM   2225  O   THR A 156     -13.074   8.363 -29.855  1.00 67.30           O
ATOM   2226  HA  THR A 156     -11.992   7.148 -31.852  1.00 67.30           H
ATOM   2227  CB  THR A 156     -13.913   6.192 -32.056  1.00 67.30           C
ATOM   2228  HB  THR A 156     -14.609   7.027 -31.979  1.00 67.30           H
ATOM   2229  OG1 THR A 156     -14.376   4.954 -31.522  1.00 67.30           O
ATOM   2230  HG1 THR A 156     -15.339   4.820 -31.756  1.00 67.30           H
ATOM   2231  CG2 THR A 156     -13.644   5.885 -33.530  1.00 67.30           C
ATOM   2232 1HG2 THR A 156     -13.002   5.008 -33.608  1.00 67.30           H
ATOM   2233 2HG2 THR A 156     -13.152   6.739 -33.995  1.00 67.30           H
ATOM   2234 3HG2 THR A 156     -14.589   5.689 -34.039  1.00 67.30           H
ATOM   2235  HN  THR A 156     -12.457   4.402 -31.311  1.00 67.30           H
ATOM   2236  N   TRP A 157     -12.862   6.334 -28.879  1.00 75.90           N
ATOM   2237  CA  TRP A 157     -13.233   6.804 -27.555  1.00 75.90           C
ATOM   2238  C   TRP A 157     -11.947   7.109 -26.784  1.00 75.90           C
ATOM   2239  O   TRP A 157     -11.979   7.305 -25.570  1.00 75.90           O
ATOM   2240  HA  TRP A 157     -13.819   7.715 -27.677  1.00 75.90           H
ATOM   2241  CB  TRP A 157     -14.130   5.789 -26.844  1.00 75.90           C
ATOM   2242 1HB  TRP A 157     -13.706   4.793 -26.971  1.00 75.90           H
ATOM   2243 2HB  TRP A 157     -14.128   6.003 -25.776  1.00 75.90           H
ATOM   2244  CG  TRP A 157     -15.576   5.779 -27.345  1.00 75.90           C
ATOM   2245  CD1 TRP A 157     -16.010   5.746 -28.612  1.00 75.90           C
ATOM   2246  HD1 TRP A 157     -15.357   5.722 -29.484  1.00 75.90           H
ATOM   2247  CD2 TRP A 157     -16.767   5.802 -26.530  1.00 75.90           C
ATOM   2248  NE1 TRP A 157     -17.389   5.747 -28.674  1.00 75.90           N
ATOM   2249  HE1 TRP A 157     -17.944   5.727 -29.505  1.00 75.90           H
ATOM   2250  CE2 TRP A 157     -17.864   5.782 -27.368  1.00 75.90           C
ATOM   2251  CE3 TRP A 157     -16.914   5.839 -25.133  1.00 75.90           C
ATOM   2252  HE3 TRP A 157     -16.064   5.855 -24.450  1.00 75.90           H
ATOM   2253  CZ2 TRP A 157     -19.184   5.797 -26.903  1.00 75.90           C
ATOM   2254  HZ2 TRP A 157     -20.034   5.781 -27.585  1.00 75.90           H
ATOM   2255  CZ3 TRP A 157     -18.239   5.853 -24.683  1.00 75.90           C
ATOM   2256  HZ3 TRP A 157     -18.410   5.881 -23.607  1.00 75.90           H
ATOM   2257  CH2 TRP A 157     -19.354   5.834 -25.513  1.00 75.90           C
ATOM   2258  HH2 TRP A 157     -20.356   5.847 -25.085  1.00 75.90           H
ATOM   2259  HN  TRP A 157     -12.602   5.370 -28.928  1.00 75.90           H
ATOM   2260  N   ARG A 158     -10.846   7.139 -27.521  1.00 73.07           N
ATOM   2261  CA  ARG A 158      -9.533   7.203 -26.902  1.00 73.07           C
ATOM   2262  C   ARG A 158      -9.382   8.505 -26.112  1.00 73.07           C
ATOM   2263  O   ARG A 158      -8.903   8.495 -24.979  1.00 73.07           O
ATOM   2264  HA  ARG A 158      -9.493   6.337 -26.241  1.00 73.07           H
ATOM   2265  CB  ARG A 158      -8.424   7.121 -27.952  1.00 73.07           C
ATOM   2266 1HB  ARG A 158      -8.597   6.264 -28.603  1.00 73.07           H
ATOM   2267 2HB  ARG A 158      -8.449   8.010 -28.583  1.00 73.07           H
ATOM   2268  CG  ARG A 158      -7.050   6.996 -27.291  1.00 73.07           C
ATOM   2269 1HG  ARG A 158      -6.858   7.875 -26.676  1.00 73.07           H
ATOM   2270 2HG  ARG A 158      -7.040   6.133 -26.625  1.00 73.07           H
ATOM   2271  CD  ARG A 158      -5.947   6.850 -28.341  1.00 73.07           C
ATOM   2272 1HD  ARG A 158      -6.186   6.031 -29.020  1.00 73.07           H
ATOM   2273 2HD  ARG A 158      -5.885   7.756 -28.944  1.00 73.07           H
ATOM   2274  NE  ARG A 158      -4.648   6.594 -27.679  1.00 73.07           N
ATOM   2275  HE  ARG A 158      -4.601   6.697 -26.685  1.00 73.07           H
ATOM   2276  CZ  ARG A 158      -3.533   6.234 -28.327  1.00 73.07           C
ATOM   2277  NH1 ARG A 158      -3.539   6.082 -29.659  1.00 73.07           N
ATOM   2278 1HH1 ARG A 158      -4.380   6.238 -30.176  1.00 73.07           H
ATOM   2279 2HH1 ARG A 158      -2.702   5.813 -30.135  1.00 73.07           H
ATOM   2280  NH2 ARG A 158      -2.410   6.028 -27.624  1.00 73.07           N
ATOM   2281 1HH2 ARG A 158      -1.569   5.759 -28.093  1.00 73.07           H
ATOM   2282 2HH2 ARG A 158      -2.414   6.144 -26.631  1.00 73.07           H
ATOM   2283  HN  ARG A 158     -10.841   7.119 -28.520  1.00 73.07           H
ATOM   2284  N   GLU A 159      -9.801   9.593 -26.740  1.00 77.36           N
ATOM   2285  CA  GLU A 159      -9.662  10.907 -26.136  1.00 77.36           C
ATOM   2286  C   GLU A 159     -10.540  11.012 -24.887  1.00 77.36           C
ATOM   2287  O   GLU A 159     -10.078  11.450 -23.834  1.00 77.36           O
ATOM   2288  HA  GLU A 159      -8.611  10.988 -25.857  1.00 77.36           H
ATOM   2289  CB  GLU A 159     -10.002  12.011 -27.139  1.00 77.36           C
ATOM   2290 1HB  GLU A 159     -10.946  11.781 -27.632  1.00 77.36           H
ATOM   2291 2HB  GLU A 159     -10.003  12.978 -26.635  1.00 77.36           H
ATOM   2292  CG  GLU A 159      -8.941  12.099 -28.237  1.00 77.36           C
ATOM   2293 1HG  GLU A 159      -7.951  12.180 -27.787  1.00 77.36           H
ATOM   2294 2HG  GLU A 159      -8.948  11.184 -28.829  1.00 77.36           H
ATOM   2295  CD  GLU A 159      -9.192  13.303 -29.147  1.00 77.36           C
ATOM   2296  OE1 GLU A 159      -8.252  13.660 -29.890  1.00 77.36           O
ATOM   2297  OE2 GLU A 159     -10.319  13.840 -29.079  1.00 77.36           O
ATOM   2298  HN  GLU A 159     -10.227   9.587 -27.645  1.00 77.36           H
ATOM   2299  N   LYS A 160     -11.790  10.602 -25.045  1.00 82.02           N
ATOM   2300  CA  LYS A 160     -12.731  10.626 -23.938  1.00 82.02           C
ATOM   2301  C   LYS A 160     -12.168   9.802 -22.778  1.00 82.02           C
ATOM   2302  O   LYS A 160     -12.242  10.218 -21.623  1.00 82.02           O
ATOM   2303  HA  LYS A 160     -12.826  11.661 -23.612  1.00 82.02           H
ATOM   2304  CB  LYS A 160     -14.115  10.168 -24.402  1.00 82.02           C
ATOM   2305 1HB  LYS A 160     -14.038   9.195 -24.886  1.00 82.02           H
ATOM   2306 2HB  LYS A 160     -14.769  10.044 -23.539  1.00 82.02           H
ATOM   2307  CG  LYS A 160     -14.729  11.179 -25.373  1.00 82.02           C
ATOM   2308 1HG  LYS A 160     -14.709  12.174 -24.929  1.00 82.02           H
ATOM   2309 2HG  LYS A 160     -14.131  11.224 -26.283  1.00 82.02           H
ATOM   2310  CD  LYS A 160     -16.170  10.799 -25.721  1.00 82.02           C
ATOM   2311 1HD  LYS A 160     -16.187   9.818 -26.196  1.00 82.02           H
ATOM   2312 2HD  LYS A 160     -16.760  10.722 -24.808  1.00 82.02           H
ATOM   2313  CE  LYS A 160     -16.799  11.834 -26.656  1.00 82.02           C
ATOM   2314 1HE  LYS A 160     -16.749  12.822 -26.200  1.00 82.02           H
ATOM   2315 2HE  LYS A 160     -16.234  11.883 -27.587  1.00 82.02           H
ATOM   2316  NZ  LYS A 160     -18.208  11.484 -26.943  1.00 82.02           N
ATOM   2317 1HZ  LYS A 160     -18.612  12.183 -27.557  1.00 82.02           H
ATOM   2318 2HZ  LYS A 160     -18.246  10.576 -27.393  1.00 82.02           H
ATOM   2319 3HZ  LYS A 160     -18.732  11.454 -26.075  1.00 82.02           H
ATOM   2320  HN  LYS A 160     -12.161  10.260 -25.908  1.00 82.02           H
ATOM   2321  N   ARG A 161     -11.618   8.648 -23.127  1.00 82.32           N
ATOM   2322  CA  ARG A 161     -11.065   7.750 -22.126  1.00 82.32           C
ATOM   2323  C   ARG A 161      -9.936   8.441 -21.359  1.00 82.32           C
ATOM   2324  O   ARG A 161      -9.748   8.193 -20.169  1.00 82.32           O
ATOM   2325  HA  ARG A 161     -11.902   7.517 -21.468  1.00 82.32           H
ATOM   2326  CB  ARG A 161     -10.526   6.472 -22.771  1.00 82.32           C
ATOM   2327 1HB  ARG A 161      -9.935   6.726 -23.652  1.00 82.32           H
ATOM   2328 2HB  ARG A 161      -9.858   5.963 -22.076  1.00 82.32           H
ATOM   2329  CG  ARG A 161     -11.668   5.534 -23.169  1.00 82.32           C
ATOM   2330 1HG  ARG A 161     -12.140   5.131 -22.273  1.00 82.32           H
ATOM   2331 2HG  ARG A 161     -12.432   6.094 -23.708  1.00 82.32           H
ATOM   2332  CD  ARG A 161     -11.156   4.387 -24.043  1.00 82.32           C
ATOM   2333 1HD  ARG A 161     -11.997   3.820 -24.442  1.00 82.32           H
ATOM   2334 2HD  ARG A 161     -10.608   4.786 -24.896  1.00 82.32           H
ATOM   2335  NE  ARG A 161     -10.279   3.498 -23.249  1.00 82.32           N
ATOM   2336  HE  ARG A 161     -10.317   3.570 -22.253  1.00 82.32           H
ATOM   2337  CZ  ARG A 161      -9.436   2.603 -23.783  1.00 82.32           C
ATOM   2338  NH1 ARG A 161      -9.344   2.464 -25.112  1.00 82.32           N
ATOM   2339 1HH1 ARG A 161      -9.906   3.031 -25.714  1.00 82.32           H
ATOM   2340 2HH1 ARG A 161      -8.712   1.794 -25.502  1.00 82.32           H
ATOM   2341  NH2 ARG A 161      -8.687   1.849 -22.966  1.00 82.32           N
ATOM   2342 1HH2 ARG A 161      -8.053   1.177 -23.348  1.00 82.32           H
ATOM   2343 2HH2 ARG A 161      -8.762   1.959 -21.975  1.00 82.32           H
ATOM   2344  HN  ARG A 161     -11.546   8.324 -24.070  1.00 82.32           H
ATOM   2345  N   LEU A 162      -9.215   9.294 -22.071  1.00 84.61           N
ATOM   2346  CA  LEU A 162      -8.062   9.964 -21.493  1.00 84.61           C
ATOM   2347  C   LEU A 162      -8.540  11.069 -20.549  1.00 84.61           C
ATOM   2348  O   LEU A 162      -7.869  11.383 -19.567  1.00 84.61           O
ATOM   2349  HA  LEU A 162      -7.513   9.224 -20.910  1.00 84.61           H
ATOM   2350  CB  LEU A 162      -7.123  10.460 -22.595  1.00 84.61           C
ATOM   2351 1HB  LEU A 162      -7.214   9.791 -23.451  1.00 84.61           H
ATOM   2352 2HB  LEU A 162      -7.465  11.443 -22.921  1.00 84.61           H
ATOM   2353  CG  LEU A 162      -5.644  10.563 -22.219  1.00 84.61           C
ATOM   2354  HG  LEU A 162      -5.503  10.081 -21.252  1.00 84.61           H
ATOM   2355  CD1 LEU A 162      -4.768   9.818 -23.228  1.00 84.61           C
ATOM   2356 1HD1 LEU A 162      -5.051   8.766 -23.248  1.00 84.61           H
ATOM   2357 2HD1 LEU A 162      -4.908  10.250 -24.219  1.00 84.61           H
ATOM   2358 3HD1 LEU A 162      -3.722   9.908 -22.937  1.00 84.61           H
ATOM   2359  CD2 LEU A 162      -5.219  12.025 -22.061  1.00 84.61           C
ATOM   2360 1HD2 LEU A 162      -5.379  12.553 -23.001  1.00 84.61           H
ATOM   2361 2HD2 LEU A 162      -5.813  12.493 -21.275  1.00 84.61           H
ATOM   2362 3HD2 LEU A 162      -4.164  12.070 -21.793  1.00 84.61           H
ATOM   2363  HN  LEU A 162      -9.407   9.530 -23.024  1.00 84.61           H
ATOM   2364  N   LEU A 163      -9.695  11.628 -20.879  1.00 87.50           N
ATOM   2365  CA  LEU A 163     -10.311  12.631 -20.028  1.00 87.50           C
ATOM   2366  C   LEU A 163     -10.820  11.964 -18.748  1.00 87.50           C
ATOM   2367  O   LEU A 163     -10.543  12.435 -17.646  1.00 87.50           O
ATOM   2368  HA  LEU A 163      -9.538  13.350 -19.758  1.00 87.50           H
ATOM   2369  CB  LEU A 163     -11.392  13.394 -20.795  1.00 87.50           C
ATOM   2370 1HB  LEU A 163     -10.954  13.777 -21.717  1.00 87.50           H
ATOM   2371 2HB  LEU A 163     -12.172  12.688 -21.083  1.00 87.50           H
ATOM   2372  CG  LEU A 163     -12.047  14.559 -20.051  1.00 87.50           C
ATOM   2373  HG  LEU A 163     -12.412  14.190 -19.093  1.00 87.50           H
ATOM   2374  CD1 LEU A 163     -11.029  15.661 -19.754  1.00 87.50           C
ATOM   2375 1HD1 LEU A 163     -10.227  15.258 -19.135  1.00 87.50           H
ATOM   2376 2HD1 LEU A 163     -10.613  16.034 -20.690  1.00 87.50           H
ATOM   2377 3HD1 LEU A 163     -11.521  16.477 -19.225  1.00 87.50           H
ATOM   2378  CD2 LEU A 163     -13.258  15.090 -20.821  1.00 87.50           C
ATOM   2379 1HD2 LEU A 163     -12.940  15.438 -21.804  1.00 87.50           H
ATOM   2380 2HD2 LEU A 163     -13.993  14.293 -20.938  1.00 87.50           H
ATOM   2381 3HD2 LEU A 163     -13.705  15.918 -20.270  1.00 87.50           H
ATOM   2382  HN  LEU A 163     -10.206  11.406 -21.709  1.00 87.50           H
ATOM   2383  N   TYR A 164     -11.556  10.878 -18.937  1.00 88.52           N
ATOM   2384  CA  TYR A 164     -12.115  10.148 -17.812  1.00 88.52           C
ATOM   2385  C   TYR A 164     -11.009   9.635 -16.887  1.00 88.52           C
ATOM   2386  O   TYR A 164     -11.167   9.631 -15.667  1.00 88.52           O
ATOM   2387  HA  TYR A 164     -12.757  10.830 -17.254  1.00 88.52           H
ATOM   2388  CB  TYR A 164     -12.858   8.953 -18.412  1.00 88.52           C
ATOM   2389 1HB  TYR A 164     -12.269   8.548 -19.234  1.00 88.52           H
ATOM   2390 2HB  TYR A 164     -12.934   8.170 -17.658  1.00 88.52           H
ATOM   2391  CG  TYR A 164     -14.261   9.285 -18.924  1.00 88.52           C
ATOM   2392  CD1 TYR A 164     -15.219   9.760 -18.052  1.00 88.52           C
ATOM   2393  HD1 TYR A 164     -14.977   9.898 -16.998  1.00 88.52           H
ATOM   2394  CD2 TYR A 164     -14.567   9.110 -20.258  1.00 88.52           C
ATOM   2395  HD2 TYR A 164     -13.810   8.735 -20.947  1.00 88.52           H
ATOM   2396  CE1 TYR A 164     -16.540  10.073 -18.534  1.00 88.52           C
ATOM   2397  HE1 TYR A 164     -17.306  10.448 -17.856  1.00 88.52           H
ATOM   2398  CE2 TYR A 164     -15.888   9.423 -20.740  1.00 88.52           C
ATOM   2399  HE2 TYR A 164     -16.143   9.290 -21.792  1.00 88.52           H
ATOM   2400  CZ  TYR A 164     -16.809   9.889 -19.855  1.00 88.52           C
ATOM   2401  OH  TYR A 164     -18.055  10.184 -20.310  1.00 88.52           O
ATOM   2402  HH  TYR A 164     -18.106  10.024 -21.296  1.00 88.52           H
ATOM   2403  HN  TYR A 164     -11.771  10.498 -19.836  1.00 88.52           H
ATOM   2404  N   SER A 165      -9.915   9.214 -17.504  1.00 89.91           N
ATOM   2405  CA  SER A 165      -8.800   8.659 -16.754  1.00 89.91           C
ATOM   2406  C   SER A 165      -8.231   9.714 -15.804  1.00 89.91           C
ATOM   2407  O   SER A 165      -7.817   9.393 -14.691  1.00 89.91           O
ATOM   2408  HA  SER A 165      -9.218   7.823 -16.193  1.00 89.91           H
ATOM   2409  CB  SER A 165      -7.707   8.145 -17.693  1.00 89.91           C
ATOM   2410 1HB  SER A 165      -7.040   7.480 -17.144  1.00 89.91           H
ATOM   2411 2HB  SER A 165      -8.160   7.555 -18.489  1.00 89.91           H
ATOM   2412  OG  SER A 165      -6.950   9.209 -18.264  1.00 89.91           O
ATOM   2413  HG  SER A 165      -7.561   9.947 -18.553  1.00 89.91           H
ATOM   2414  HN  SER A 165      -9.783   9.248 -18.494  1.00 89.91           H
ATOM   2415  N   LYS A 166      -8.230  10.952 -16.277  1.00 91.86           N
ATOM   2416  CA  LYS A 166      -7.758  12.062 -15.468  1.00 91.86           C
ATOM   2417  C   LYS A 166      -8.684  12.239 -14.263  1.00 91.86           C
ATOM   2418  O   LYS A 166      -8.220  12.345 -13.129  1.00 91.86           O
ATOM   2419  HA  LYS A 166      -6.764  11.802 -15.104  1.00 91.86           H
ATOM   2420  CB  LYS A 166      -7.611  13.323 -16.322  1.00 91.86           C
ATOM   2421 1HB  LYS A 166      -8.510  13.469 -16.920  1.00 91.86           H
ATOM   2422 2HB  LYS A 166      -7.514  14.195 -15.675  1.00 91.86           H
ATOM   2423  CG  LYS A 166      -6.391  13.225 -17.240  1.00 91.86           C
ATOM   2424 1HG  LYS A 166      -5.487  13.121 -16.640  1.00 91.86           H
ATOM   2425 2HG  LYS A 166      -6.469  12.330 -17.858  1.00 91.86           H
ATOM   2426  CD  LYS A 166      -6.277  14.461 -18.135  1.00 91.86           C
ATOM   2427 1HD  LYS A 166      -7.156  14.533 -18.776  1.00 91.86           H
ATOM   2428 2HD  LYS A 166      -6.258  15.360 -17.518  1.00 91.86           H
ATOM   2429  CE  LYS A 166      -5.014  14.400 -18.996  1.00 91.86           C
ATOM   2430 1HE  LYS A 166      -4.142  14.239 -18.362  1.00 91.86           H
ATOM   2431 2HE  LYS A 166      -5.073  13.552 -19.678  1.00 91.86           H
ATOM   2432  NZ  LYS A 166      -4.851  15.653 -19.766  1.00 91.86           N
ATOM   2433 1HZ  LYS A 166      -4.015  15.593 -20.337  1.00 91.86           H
ATOM   2434 2HZ  LYS A 166      -5.659  15.791 -20.363  1.00 91.86           H
ATOM   2435 3HZ  LYS A 166      -4.767  16.435 -19.125  1.00 91.86           H
ATOM   2436  HN  LYS A 166      -8.543  11.200 -17.194  1.00 91.86           H
ATOM   2437  N   MET A 167      -9.977  12.266 -14.550  1.00 93.46           N
ATOM   2438  CA  MET A 167     -10.969  12.497 -13.514  1.00 93.46           C
ATOM   2439  C   MET A 167     -10.950  11.374 -12.476  1.00 93.46           C
ATOM   2440  O   MET A 167     -11.090  11.626 -11.280  1.00 93.46           O
ATOM   2441  HA  MET A 167     -10.688  13.440 -13.044  1.00 93.46           H
ATOM   2442  CB  MET A 167     -12.359  12.584 -14.148  1.00 93.46           C
ATOM   2443 1HB  MET A 167     -12.545  11.692 -14.747  1.00 93.46           H
ATOM   2444 2HB  MET A 167     -13.118  12.606 -13.366  1.00 93.46           H
ATOM   2445  CG  MET A 167     -12.485  13.831 -15.025  1.00 93.46           C
ATOM   2446 1HG  MET A 167     -11.946  14.662 -14.570  1.00 93.46           H
ATOM   2447 2HG  MET A 167     -12.028  13.649 -15.998  1.00 93.46           H
ATOM   2448  SD  MET A 167     -14.205  14.260 -15.232  1.00 93.46           S
ATOM   2449  CE  MET A 167     -14.783  12.815 -16.106  1.00 93.46           C
ATOM   2450 1HE  MET A 167     -14.236  12.715 -17.044  1.00 93.46           H
ATOM   2451 2HE  MET A 167     -14.618  11.929 -15.493  1.00 93.46           H
ATOM   2452 3HE  MET A 167     -15.847  12.919 -16.317  1.00 93.46           H
ATOM   2453  HN  MET A 167     -10.349  12.133 -15.469  1.00 93.46           H
ATOM   2454  N   VAL A 168     -10.774  10.157 -12.971  1.00 93.54           N
ATOM   2455  CA  VAL A 168     -10.734   8.994 -12.101  1.00 93.54           C
ATOM   2456  C   VAL A 168      -9.531   9.107 -11.161  1.00 93.54           C
ATOM   2457  O   VAL A 168      -9.651   8.861  -9.962  1.00 93.54           O
ATOM   2458  HA  VAL A 168     -11.646   8.997 -11.504  1.00 93.54           H
ATOM   2459  CB  VAL A 168     -10.719   7.714 -12.939  1.00 93.54           C
ATOM   2460  HB  VAL A 168      -9.944   7.819 -13.697  1.00 93.54           H
ATOM   2461  CG1 VAL A 168     -10.373   6.498 -12.077  1.00 93.54           C
ATOM   2462 1HG1 VAL A 168      -9.387   6.637 -11.633  1.00 93.54           H
ATOM   2463 2HG1 VAL A 168     -11.115   6.390 -11.286  1.00 93.54           H
ATOM   2464 3HG1 VAL A 168     -10.369   5.602 -12.697  1.00 93.54           H
ATOM   2465  CG2 VAL A 168     -12.055   7.514 -13.657  1.00 93.54           C
ATOM   2466 1HG2 VAL A 168     -12.856   7.441 -12.921  1.00 93.54           H
ATOM   2467 2HG2 VAL A 168     -12.244   8.361 -14.316  1.00 93.54           H
ATOM   2468 3HG2 VAL A 168     -12.018   6.597 -14.245  1.00 93.54           H
ATOM   2469  HN  VAL A 168     -10.662   9.960 -13.945  1.00 93.54           H
ATOM   2470  N   CYS A 169      -8.400   9.480 -11.742  1.00 94.03           N
ATOM   2471  CA  CYS A 169      -7.173   9.609 -10.975  1.00 94.03           C
ATOM   2472  C   CYS A 169      -7.417  10.606  -9.841  1.00 94.03           C
ATOM   2473  O   CYS A 169      -7.088  10.334  -8.688  1.00 94.03           O
ATOM   2474  HA  CYS A 169      -6.946   8.619 -10.578  1.00 94.03           H
ATOM   2475  CB  CYS A 169      -5.995  10.027 -11.859  1.00 94.03           C
ATOM   2476 1HB  CYS A 169      -6.282  10.872 -12.484  1.00 94.03           H
ATOM   2477 2HB  CYS A 169      -5.163  10.358 -11.237  1.00 94.03           H
ATOM   2478  SG  CYS A 169      -5.471   8.622 -12.908  1.00 94.03           S
ATOM   2479  HG  CYS A 169      -6.445   8.748 -13.805  1.00 94.03           H
ATOM   2480  HN  CYS A 169      -8.314   9.691 -12.716  1.00 94.03           H
ATOM   2481  N   PHE A 170      -7.993  11.742 -10.208  1.00 95.53           N
ATOM   2482  CA  PHE A 170      -8.258  12.794  -9.242  1.00 95.53           C
ATOM   2483  C   PHE A 170      -9.156  12.287  -8.112  1.00 95.53           C
ATOM   2484  O   PHE A 170      -8.885  12.539  -6.939  1.00 95.53           O
ATOM   2485  HA  PHE A 170      -7.297  13.102  -8.829  1.00 95.53           H
ATOM   2486  CB  PHE A 170      -8.981  13.916  -9.989  1.00 95.53           C
ATOM   2487 1HB  PHE A 170      -8.376  14.219 -10.843  1.00 95.53           H
ATOM   2488 2HB  PHE A 170      -9.920  13.529 -10.384  1.00 95.53           H
ATOM   2489  CG  PHE A 170      -9.276  15.147  -9.129  1.00 95.53           C
ATOM   2490  CD1 PHE A 170     -10.510  15.317  -8.585  1.00 95.53           C
ATOM   2491  HD1 PHE A 170     -11.290  14.576  -8.762  1.00 95.53           H
ATOM   2492  CD2 PHE A 170      -8.302  16.071  -8.908  1.00 95.53           C
ATOM   2493  HD2 PHE A 170      -7.313  15.935  -9.344  1.00 95.53           H
ATOM   2494  CE1 PHE A 170     -10.784  16.459  -7.787  1.00 95.53           C
ATOM   2495  HE1 PHE A 170     -11.773  16.595  -7.351  1.00 95.53           H
ATOM   2496  CE2 PHE A 170      -8.576  17.213  -8.110  1.00 95.53           C
ATOM   2497  HE2 PHE A 170      -7.796  17.954  -7.934  1.00 95.53           H
ATOM   2498  CZ  PHE A 170      -9.810  17.383  -7.566  1.00 95.53           C
ATOM   2499  HZ  PHE A 170     -10.020  18.260  -6.954  1.00 95.53           H
ATOM   2500  HN  PHE A 170      -8.277  11.947 -11.145  1.00 95.53           H
ATOM   2501  N   THR A 171     -10.207  11.583  -8.505  1.00 95.46           N
ATOM   2502  CA  THR A 171     -11.173  11.080  -7.543  1.00 95.46           C
ATOM   2503  C   THR A 171     -10.499  10.118  -6.563  1.00 95.46           C
ATOM   2504  O   THR A 171     -10.806  10.124  -5.372  1.00 95.46           O
ATOM   2505  HA  THR A 171     -11.547  11.921  -6.960  1.00 95.46           H
ATOM   2506  CB  THR A 171     -12.328  10.445  -8.321  1.00 95.46           C
ATOM   2507  HB  THR A 171     -12.013   9.515  -8.794  1.00 95.46           H
ATOM   2508  OG1 THR A 171     -12.755  11.474  -9.210  1.00 95.46           O
ATOM   2509  HG1 THR A 171     -12.343  11.339 -10.111  1.00 95.46           H
ATOM   2510  CG2 THR A 171     -13.551  10.181  -7.441  1.00 95.46           C
ATOM   2511 1HG2 THR A 171     -13.907  11.123  -7.022  1.00 95.46           H
ATOM   2512 2HG2 THR A 171     -13.278   9.503  -6.633  1.00 95.46           H
ATOM   2513 3HG2 THR A 171     -14.341   9.731  -8.043  1.00 95.46           H
ATOM   2514  HN  THR A 171     -10.402  11.355  -9.459  1.00 95.46           H
ATOM   2515  N   ILE A 172      -9.594   9.314  -7.101  1.00 94.53           N
ATOM   2516  CA  ILE A 172      -8.902   8.321  -6.297  1.00 94.53           C
ATOM   2517  C   ILE A 172      -8.074   9.028  -5.222  1.00 94.53           C
ATOM   2518  O   ILE A 172      -8.076   8.619  -4.062  1.00 94.53           O
ATOM   2519  HA  ILE A 172      -9.661   7.714  -5.803  1.00 94.53           H
ATOM   2520  CB  ILE A 172      -8.082   7.386  -7.188  1.00 94.53           C
ATOM   2521  HB  ILE A 172      -7.552   7.992  -7.922  1.00 94.53           H
ATOM   2522  CG1 ILE A 172      -8.992   6.430  -7.963  1.00 94.53           C
ATOM   2523 1HG1 ILE A 172      -9.465   5.733  -7.272  1.00 94.53           H
ATOM   2524 2HG1 ILE A 172      -9.791   6.994  -8.444  1.00 94.53           H
ATOM   2525  CG2 ILE A 172      -7.027   6.637  -6.372  1.00 94.53           C
ATOM   2526 1HG2 ILE A 172      -6.352   7.354  -5.905  1.00 94.53           H
ATOM   2527 2HG2 ILE A 172      -7.517   6.044  -5.600  1.00 94.53           H
ATOM   2528 3HG2 ILE A 172      -6.458   5.979  -7.030  1.00 94.53           H
ATOM   2529  CD1 ILE A 172      -8.200   5.654  -9.017  1.00 94.53           C
ATOM   2530 1HD1 ILE A 172      -7.748   6.354  -9.720  1.00 94.53           H
ATOM   2531 2HD1 ILE A 172      -7.418   5.073  -8.529  1.00 94.53           H
ATOM   2532 3HD1 ILE A 172      -8.871   4.982  -9.553  1.00 94.53           H
ATOM   2533  HN  ILE A 172      -9.331   9.333  -8.066  1.00 94.53           H
ATOM   2534  N   TRP A 173      -7.386  10.079  -5.646  1.00 95.23           N
ATOM   2535  CA  TRP A 173      -6.500  10.804  -4.751  1.00 95.23           C
ATOM   2536  C   TRP A 173      -7.346  11.384  -3.616  1.00 95.23           C
ATOM   2537  O   TRP A 173      -6.985  11.267  -2.446  1.00 95.23           O
ATOM   2538  HA  TRP A 173      -5.776  10.094  -4.352  1.00 95.23           H
ATOM   2539  CB  TRP A 173      -5.707  11.869  -5.510  1.00 95.23           C
ATOM   2540 1HB  TRP A 173      -6.365  12.351  -6.234  1.00 95.23           H
ATOM   2541 2HB  TRP A 173      -5.388  12.639  -4.807  1.00 95.23           H
ATOM   2542  CG  TRP A 173      -4.478  11.327  -6.242  1.00 95.23           C
ATOM   2543  CD1 TRP A 173      -4.276  11.242  -7.564  1.00 95.23           C
ATOM   2544  HD1 TRP A 173      -4.995  11.564  -8.316  1.00 95.23           H
ATOM   2545  CD2 TRP A 173      -3.282  10.794  -5.635  1.00 95.23           C
ATOM   2546  NE1 TRP A 173      -3.042  10.696  -7.853  1.00 95.23           N
ATOM   2547  HE1 TRP A 173      -2.665  10.532  -8.764  1.00 95.23           H
ATOM   2548  CE2 TRP A 173      -2.418  10.415  -6.642  1.00 95.23           C
ATOM   2549  CE3 TRP A 173      -2.941  10.638  -4.280  1.00 95.23           C
ATOM   2550  HE3 TRP A 173      -3.605  10.930  -3.467  1.00 95.23           H
ATOM   2551  CZ2 TRP A 173      -1.158   9.854  -6.401  1.00 95.23           C
ATOM   2552  HZ2 TRP A 173      -0.494   9.563  -7.215  1.00 95.23           H
ATOM   2553  CZ3 TRP A 173      -1.678  10.077  -4.056  1.00 95.23           C
ATOM   2554  HZ3 TRP A 173      -1.364   9.933  -3.022  1.00 95.23           H
ATOM   2555  CH2 TRP A 173      -0.797   9.689  -5.059  1.00 95.23           C
ATOM   2556  HH2 TRP A 173       0.171   9.259  -4.801  1.00 95.23           H
ATOM   2557  HN  TRP A 173      -7.427  10.434  -6.580  1.00 95.23           H
ATOM   2558  N   VAL A 174      -8.456  11.996  -4.001  1.00 95.49           N
ATOM   2559  CA  VAL A 174      -9.323  12.650  -3.036  1.00 95.49           C
ATOM   2560  C   VAL A 174      -9.852  11.611  -2.045  1.00 95.49           C
ATOM   2561  O   VAL A 174      -9.855  11.845  -0.837  1.00 95.49           O
ATOM   2562  HA  VAL A 174      -8.721  13.378  -2.493  1.00 95.49           H
ATOM   2563  CB  VAL A 174     -10.439  13.405  -3.762  1.00 95.49           C
ATOM   2564  HB  VAL A 174     -10.933  12.706  -4.436  1.00 95.49           H
ATOM   2565  CG1 VAL A 174     -11.484  13.923  -2.772  1.00 95.49           C
ATOM   2566 1HG1 VAL A 174     -11.924  13.082  -2.235  1.00 95.49           H
ATOM   2567 2HG1 VAL A 174     -11.009  14.600  -2.062  1.00 95.49           H
ATOM   2568 3HG1 VAL A 174     -12.266  14.455  -3.315  1.00 95.49           H
ATOM   2569  CG2 VAL A 174      -9.869  14.547  -4.605  1.00 95.49           C
ATOM   2570 1HG2 VAL A 174      -9.337  15.246  -3.959  1.00 95.49           H
ATOM   2571 2HG2 VAL A 174      -9.180  14.143  -5.347  1.00 95.49           H
ATOM   2572 3HG2 VAL A 174     -10.683  15.067  -5.110  1.00 95.49           H
ATOM   2573  HN  VAL A 174      -8.765  12.049  -4.950  1.00 95.49           H
ATOM   2574  N   LEU A 175     -10.285  10.485  -2.592  1.00 93.31           N
ATOM   2575  CA  LEU A 175     -10.900   9.447  -1.781  1.00 93.31           C
ATOM   2576  C   LEU A 175      -9.867   8.899  -0.795  1.00 93.31           C
ATOM   2577  O   LEU A 175     -10.164   8.721   0.386  1.00 93.31           O
ATOM   2578  HA  LEU A 175     -11.707   9.910  -1.215  1.00 93.31           H
ATOM   2579  CB  LEU A 175     -11.529   8.374  -2.672  1.00 93.31           C
ATOM   2580 1HB  LEU A 175     -12.224   8.860  -3.357  1.00 93.31           H
ATOM   2581 2HB  LEU A 175     -10.742   7.927  -3.280  1.00 93.31           H
ATOM   2582  CG  LEU A 175     -12.273   7.252  -1.946  1.00 93.31           C
ATOM   2583  HG  LEU A 175     -11.601   6.819  -1.206  1.00 93.31           H
ATOM   2584  CD1 LEU A 175     -13.486   7.798  -1.190  1.00 93.31           C
ATOM   2585 1HD1 LEU A 175     -13.156   8.531  -0.454  1.00 93.31           H
ATOM   2586 2HD1 LEU A 175     -14.170   8.272  -1.894  1.00 93.31           H
ATOM   2587 3HD1 LEU A 175     -13.997   6.979  -0.683  1.00 93.31           H
ATOM   2588  CD2 LEU A 175     -12.659   6.132  -2.916  1.00 93.31           C
ATOM   2589 1HD2 LEU A 175     -13.306   6.534  -3.695  1.00 93.31           H
ATOM   2590 2HD2 LEU A 175     -11.758   5.718  -3.369  1.00 93.31           H
ATOM   2591 3HD2 LEU A 175     -13.186   5.348  -2.374  1.00 93.31           H
ATOM   2592  HN  LEU A 175     -10.223  10.277  -3.568  1.00 93.31           H
ATOM   2593  N   ALA A 176      -8.675   8.646  -1.314  1.00 93.04           N
ATOM   2594  CA  ALA A 176      -7.618   8.055  -0.511  1.00 93.04           C
ATOM   2595  C   ALA A 176      -7.250   9.013   0.624  1.00 93.04           C
ATOM   2596  O   ALA A 176      -6.985   8.580   1.745  1.00 93.04           O
ATOM   2597  HA  ALA A 176      -8.004   7.130  -0.083  1.00 93.04           H
ATOM   2598  CB  ALA A 176      -6.421   7.724  -1.405  1.00 93.04           C
ATOM   2599 1HB  ALA A 176      -6.729   7.018  -2.176  1.00 93.04           H
ATOM   2600 2HB  ALA A 176      -6.054   8.637  -1.873  1.00 93.04           H
ATOM   2601 3HB  ALA A 176      -5.629   7.280  -0.802  1.00 93.04           H
ATOM   2602  HN  ALA A 176      -8.426   8.838  -2.264  1.00 93.04           H
ATOM   2603  N   ALA A 177      -7.246  10.296   0.295  1.00 93.21           N
ATOM   2604  CA  ALA A 177      -6.885  11.316   1.265  1.00 93.21           C
ATOM   2605  C   ALA A 177      -7.895  11.303   2.413  1.00 93.21           C
ATOM   2606  O   ALA A 177      -7.512  11.344   3.582  1.00 93.21           O
ATOM   2607  HA  ALA A 177      -5.898  11.067   1.656  1.00 93.21           H
ATOM   2608  CB  ALA A 177      -6.810  12.677   0.570  1.00 93.21           C
ATOM   2609 1HB  ALA A 177      -6.058  12.643  -0.218  1.00 93.21           H
ATOM   2610 2HB  ALA A 177      -7.781  12.917   0.135  1.00 93.21           H
ATOM   2611 3HB  ALA A 177      -6.539  13.442   1.297  1.00 93.21           H
ATOM   2612  HN  ALA A 177      -7.483  10.641  -0.613  1.00 93.21           H
ATOM   2613  N   ALA A 178      -9.165  11.244   2.041  1.00 93.96           N
ATOM   2614  CA  ALA A 178     -10.236  11.300   3.022  1.00 93.96           C
ATOM   2615  C   ALA A 178     -10.148  10.077   3.937  1.00 93.96           C
ATOM   2616  O   ALA A 178     -10.410  10.174   5.135  1.00 93.96           O
ATOM   2617  HA  ALA A 178     -10.092  12.201   3.619  1.00 93.96           H
ATOM   2618  CB  ALA A 178     -11.583  11.395   2.303  1.00 93.96           C
ATOM   2619 1HB  ALA A 178     -11.605  12.295   1.690  1.00 93.96           H
ATOM   2620 2HB  ALA A 178     -11.718  10.519   1.668  1.00 93.96           H
ATOM   2621 3HB  ALA A 178     -12.386  11.437   3.039  1.00 93.96           H
ATOM   2622  HN  ALA A 178      -9.466  11.160   1.091  1.00 93.96           H
ATOM   2623  N   LEU A 179      -9.778   8.955   3.338  1.00 91.69           N
ATOM   2624  CA  LEU A 179      -9.742   7.696   4.063  1.00 91.69           C
ATOM   2625  C   LEU A 179      -8.567   7.710   5.043  1.00 91.69           C
ATOM   2626  O   LEU A 179      -8.501   6.883   5.951  1.00 91.69           O
ATOM   2627  HA  LEU A 179     -10.667   7.622   4.635  1.00 91.69           H
ATOM   2628  CB  LEU A 179      -9.716   6.517   3.089  1.00 91.69           C
ATOM   2629 1HB  LEU A 179      -8.920   6.687   2.364  1.00 91.69           H
ATOM   2630 2HB  LEU A 179      -9.454   5.617   3.645  1.00 91.69           H
ATOM   2631  CG  LEU A 179     -11.014   6.250   2.325  1.00 91.69           C
ATOM   2632  HG  LEU A 179     -11.296   7.163   1.801  1.00 91.69           H
ATOM   2633  CD1 LEU A 179     -10.813   5.164   1.265  1.00 91.69           C
ATOM   2634 1HD1 LEU A 179     -10.050   5.486   0.556  1.00 91.69           H
ATOM   2635 2HD1 LEU A 179     -10.495   4.240   1.748  1.00 91.69           H
ATOM   2636 3HD1 LEU A 179     -11.751   4.994   0.737  1.00 91.69           H
ATOM   2637  CD2 LEU A 179     -12.156   5.909   3.285  1.00 91.69           C
ATOM   2638 1HD2 LEU A 179     -11.896   5.018   3.856  1.00 91.69           H
ATOM   2639 2HD2 LEU A 179     -12.317   6.744   3.967  1.00 91.69           H
ATOM   2640 3HD2 LEU A 179     -13.066   5.724   2.715  1.00 91.69           H
ATOM   2641  HN  LEU A 179      -9.507   8.897   2.377  1.00 91.69           H
ATOM   2642  N   CYS A 180      -7.668   8.660   4.826  1.00 92.92           N
ATOM   2643  CA  CYS A 180      -6.457   8.740   5.624  1.00 92.92           C
ATOM   2644  C   CYS A 180      -6.679   9.775   6.730  1.00 92.92           C
ATOM   2645  O   CYS A 180      -5.761  10.085   7.488  1.00 92.92           O
ATOM   2646  HA  CYS A 180      -6.295   7.749   6.048  1.00 92.92           H
ATOM   2647  CB  CYS A 180      -5.235   9.075   4.767  1.00 92.92           C
ATOM   2648 1HB  CYS A 180      -5.395  10.018   4.243  1.00 92.92           H
ATOM   2649 2HB  CYS A 180      -4.360   9.209   5.403  1.00 92.92           H
ATOM   2650  SG  CYS A 180      -4.930   7.734   3.560  1.00 92.92           S
ATOM   2651  HG  CYS A 180      -6.027   7.945   2.837  1.00 92.92           H
ATOM   2652  HN  CYS A 180      -7.757   9.363   4.120  1.00 92.92           H
ATOM   2653  N   ILE A 181      -7.903  10.280   6.787  1.00 93.62           N
ATOM   2654  CA  ILE A 181      -8.249  11.293   7.769  1.00 93.62           C
ATOM   2655  C   ILE A 181      -7.957  10.758   9.172  1.00 93.62           C
ATOM   2656  O   ILE A 181      -7.328  11.438   9.981  1.00 93.62           O
ATOM   2657  HA  ILE A 181      -7.608  12.156   7.588  1.00 93.62           H
ATOM   2658  CB  ILE A 181      -9.695  11.755   7.575  1.00 93.62           C
ATOM   2659  HB  ILE A 181     -10.313  10.876   7.397  1.00 93.62           H
ATOM   2660  CG1 ILE A 181      -9.822  12.654   6.343  1.00 93.62           C
ATOM   2661 1HG1 ILE A 181      -9.264  13.577   6.502  1.00 93.62           H
ATOM   2662 2HG1 ILE A 181      -9.379  12.159   5.479  1.00 93.62           H
ATOM   2663  CG2 ILE A 181     -10.227  12.435   8.838  1.00 93.62           C
ATOM   2664 1HG2 ILE A 181     -10.194  11.732   9.670  1.00 93.62           H
ATOM   2665 2HG2 ILE A 181      -9.611  13.303   9.071  1.00 93.62           H
ATOM   2666 3HG2 ILE A 181     -11.256  12.753   8.672  1.00 93.62           H
ATOM   2667  CD1 ILE A 181     -11.288  12.981   6.053  1.00 93.62           C
ATOM   2668 1HD1 ILE A 181     -11.838  12.058   5.870  1.00 93.62           H
ATOM   2669 2HD1 ILE A 181     -11.722  13.498   6.909  1.00 93.62           H
ATOM   2670 3HD1 ILE A 181     -11.350  13.621   5.173  1.00 93.62           H
ATOM   2671  HN  ILE A 181      -8.648  10.008   6.178  1.00 93.62           H
ATOM   2672  N   PRO A 182      -8.408   9.536   9.485  1.00 92.28           N
ATOM   2673  CA  PRO A 182      -8.237   8.992  10.835  1.00 92.28           C
ATOM   2674  C   PRO A 182      -6.792   9.048  11.301  1.00 92.28           C
ATOM   2675  O   PRO A 182      -6.516   9.443  12.433  1.00 92.28           O
ATOM   2676  HA  PRO A 182      -8.792   9.594  11.554  1.00 92.28           H
ATOM   2677  CB  PRO A 182      -8.738   7.551  10.711  1.00 92.28           C
ATOM   2678 1HB  PRO A 182      -7.927   6.863  10.473  1.00 92.28           H
ATOM   2679 2HB  PRO A 182      -9.189   7.202  11.640  1.00 92.28           H
ATOM   2680  CG  PRO A 182      -9.760   7.628   9.583  1.00 92.28           C
ATOM   2681 1HG  PRO A 182      -9.947   6.651   9.138  1.00 92.28           H
ATOM   2682 2HG  PRO A 182     -10.724   7.995   9.934  1.00 92.28           H
ATOM   2683  CD  PRO A 182      -9.108   8.588   8.600  1.00 92.28           C
ATOM   2684 1HD  PRO A 182      -8.414   8.075   7.934  1.00 92.28           H
ATOM   2685 2HD  PRO A 182      -9.846   9.082   7.968  1.00 92.28           H
ATOM   2686  N   GLU A 183      -5.899   8.647  10.407  1.00 92.40           N
ATOM   2687  CA  GLU A 183      -4.483   8.612  10.728  1.00 92.40           C
ATOM   2688  C   GLU A 183      -3.986  10.013  11.093  1.00 92.40           C
ATOM   2689  O   GLU A 183      -3.212  10.175  12.035  1.00 92.40           O
ATOM   2690  HA  GLU A 183      -4.398   7.953  11.592  1.00 92.40           H
ATOM   2691  CB  GLU A 183      -3.672   8.028   9.570  1.00 92.40           C
ATOM   2692 1HB  GLU A 183      -4.060   8.405   8.623  1.00 92.40           H
ATOM   2693 2HB  GLU A 183      -2.613   8.242   9.717  1.00 92.40           H
ATOM   2694  CG  GLU A 183      -3.802   6.504   9.524  1.00 92.40           C
ATOM   2695 1HG  GLU A 183      -3.060   6.093   8.839  1.00 92.40           H
ATOM   2696 2HG  GLU A 183      -3.591   6.088  10.509  1.00 92.40           H
ATOM   2697  CD  GLU A 183      -5.204   6.086   9.077  1.00 92.40           C
ATOM   2698  OE1 GLU A 183      -5.550   4.910   9.322  1.00 92.40           O
ATOM   2699  OE2 GLU A 183      -5.898   6.952   8.501  1.00 92.40           O
ATOM   2700  HN  GLU A 183      -6.130   8.351   9.481  1.00 92.40           H
ATOM   2701  N   ILE A 184      -4.452  10.989  10.328  1.00 93.70           N
ATOM   2702  CA  ILE A 184      -3.965  12.350  10.472  1.00 93.70           C
ATOM   2703  C   ILE A 184      -4.367  12.888  11.847  1.00 93.70           C
ATOM   2704  O   ILE A 184      -3.609  13.626  12.475  1.00 93.70           O
ATOM   2705  HA  ILE A 184      -2.877  12.315  10.419  1.00 93.70           H
ATOM   2706  CB  ILE A 184      -4.448  13.218   9.308  1.00 93.70           C
ATOM   2707  HB  ILE A 184      -5.534  13.148   9.257  1.00 93.70           H
ATOM   2708  CG1 ILE A 184      -3.899  12.703   7.976  1.00 93.70           C
ATOM   2709 1HG1 ILE A 184      -2.816  12.827   7.953  1.00 93.70           H
ATOM   2710 2HG1 ILE A 184      -4.099  11.635   7.884  1.00 93.70           H
ATOM   2711  CG2 ILE A 184      -4.100  14.690   9.540  1.00 93.70           C
ATOM   2712 1HG2 ILE A 184      -4.579  15.036  10.456  1.00 93.70           H
ATOM   2713 2HG2 ILE A 184      -3.020  14.798   9.633  1.00 93.70           H
ATOM   2714 3HG2 ILE A 184      -4.454  15.284   8.698  1.00 93.70           H
ATOM   2715  CD1 ILE A 184      -4.528  13.449   6.798  1.00 93.70           C
ATOM   2716 1HD1 ILE A 184      -5.608  13.303   6.811  1.00 93.70           H
ATOM   2717 2HD1 ILE A 184      -4.305  14.513   6.880  1.00 93.70           H
ATOM   2718 3HD1 ILE A 184      -4.120  13.063   5.864  1.00 93.70           H
ATOM   2719  HN  ILE A 184      -5.149  10.862   9.622  1.00 93.70           H
ATOM   2720  N   LEU A 185      -5.558  12.498  12.275  1.00 93.29           N
ATOM   2721  CA  LEU A 185      -6.161  13.091  13.457  1.00 93.29           C
ATOM   2722  C   LEU A 185      -5.460  12.554  14.706  1.00 93.29           C
ATOM   2723  O   LEU A 185      -5.041  13.326  15.567  1.00 93.29           O
ATOM   2724  HA  LEU A 185      -5.994  14.167  13.403  1.00 93.29           H
ATOM   2725  CB  LEU A 185      -7.674  12.867  13.456  1.00 93.29           C
ATOM   2726 1HB  LEU A 185      -7.865  11.807  13.290  1.00 93.29           H
ATOM   2727 2HB  LEU A 185      -8.057  13.108  14.448  1.00 93.29           H
ATOM   2728  CG  LEU A 185      -8.471  13.668  12.424  1.00 93.29           C
ATOM   2729  HG  LEU A 185      -8.124  13.385  11.431  1.00 93.29           H
ATOM   2730  CD1 LEU A 185      -9.961  13.328  12.497  1.00 93.29           C
ATOM   2731 1HD1 LEU A 185     -10.100  12.265  12.298  1.00 93.29           H
ATOM   2732 2HD1 LEU A 185     -10.340  13.564  13.491  1.00 93.29           H
ATOM   2733 3HD1 LEU A 185     -10.503  13.911  11.753  1.00 93.29           H
ATOM   2734  CD2 LEU A 185      -8.218  15.169  12.581  1.00 93.29           C
ATOM   2735 1HD2 LEU A 185      -8.520  15.486  13.579  1.00 93.29           H
ATOM   2736 2HD2 LEU A 185      -7.157  15.375  12.440  1.00 93.29           H
ATOM   2737 3HD2 LEU A 185      -8.796  15.715  11.835  1.00 93.29           H
ATOM   2738  HN  LEU A 185      -6.108  11.791  11.830  1.00 93.29           H
ATOM   2739  N   TYR A 186      -5.354  11.235  14.765  1.00 93.06           N
ATOM   2740  CA  TYR A 186      -5.035  10.565  16.014  1.00 93.06           C
ATOM   2741  C   TYR A 186      -3.533  10.292  16.122  1.00 93.06           C
ATOM   2742  O   TYR A 186      -3.050   9.866  17.170  1.00 93.06           O
ATOM   2743  HA  TYR A 186      -5.338  11.217  16.833  1.00 93.06           H
ATOM   2744  CB  TYR A 186      -5.783   9.230  15.980  1.00 93.06           C
ATOM   2745 1HB  TYR A 186      -5.446   8.659  15.115  1.00 93.06           H
ATOM   2746 2HB  TYR A 186      -5.517   8.654  16.866  1.00 93.06           H
ATOM   2747  CG  TYR A 186      -7.305   9.371  15.918  1.00 93.06           C
ATOM   2748  CD1 TYR A 186      -7.966  10.135  16.859  1.00 93.06           C
ATOM   2749  HD1 TYR A 186      -7.403  10.637  17.645  1.00 93.06           H
ATOM   2750  CD2 TYR A 186      -8.017   8.734  14.922  1.00 93.06           C
ATOM   2751  HD2 TYR A 186      -7.495   8.131  14.179  1.00 93.06           H
ATOM   2752  CE1 TYR A 186      -9.398  10.267  16.801  1.00 93.06           C
ATOM   2753  HE1 TYR A 186      -9.933  10.867  17.537  1.00 93.06           H
ATOM   2754  CE2 TYR A 186      -9.449   8.867  14.864  1.00 93.06           C
ATOM   2755  HE2 TYR A 186     -10.024   8.370  14.082  1.00 93.06           H
ATOM   2756  CZ  TYR A 186     -10.070   9.627  15.806  1.00 93.06           C
ATOM   2757  OH  TYR A 186     -11.423   9.752  15.751  1.00 93.06           O
ATOM   2758  HH  TYR A 186     -11.757   9.460  14.855  1.00 93.06           H
ATOM   2759  HN  TYR A 186      -5.482  10.628  13.981  1.00 93.06           H
ATOM   2760  N   SER A 187      -2.837  10.548  15.024  1.00 93.08           N
ATOM   2761  CA  SER A 187      -1.389  10.432  15.012  1.00 93.08           C
ATOM   2762  C   SER A 187      -0.769  11.533  15.876  1.00 93.08           C
ATOM   2763  O   SER A 187      -0.942  12.718  15.596  1.00 93.08           O
ATOM   2764  HA  SER A 187      -1.175   9.450  15.433  1.00 93.08           H
ATOM   2765  CB  SER A 187      -0.842  10.506  13.585  1.00 93.08           C
ATOM   2766 1HB  SER A 187      -1.206  11.414  13.104  1.00 93.08           H
ATOM   2767 2HB  SER A 187       0.245  10.576  13.617  1.00 93.08           H
ATOM   2768  OG  SER A 187      -1.222   9.373  12.809  1.00 93.08           O
ATOM   2769  HG  SER A 187      -1.722   9.669  11.995  1.00 93.08           H
ATOM   2770  HN  SER A 187      -3.246  10.830  14.156  1.00 93.08           H
ATOM   2771  N   GLN A 188      -0.059  11.101  16.908  1.00 91.54           N
ATOM   2772  CA  GLN A 188       0.710  12.024  17.726  1.00 91.54           C
ATOM   2773  C   GLN A 188       1.957  11.331  18.279  1.00 91.54           C
ATOM   2774  O   GLN A 188       2.085  10.111  18.189  1.00 91.54           O
ATOM   2775  HA  GLN A 188       1.002  12.832  17.054  1.00 91.54           H
ATOM   2776  CB  GLN A 188      -0.146  12.598  18.857  1.00 91.54           C
ATOM   2777 1HB  GLN A 188       0.412  13.372  19.383  1.00 91.54           H
ATOM   2778 2HB  GLN A 188      -1.035  13.072  18.441  1.00 91.54           H
ATOM   2779  CG  GLN A 188      -0.560  11.502  19.841  1.00 91.54           C
ATOM   2780 1HG  GLN A 188      -1.101  10.718  19.312  1.00 91.54           H
ATOM   2781 2HG  GLN A 188       0.329  11.040  20.272  1.00 91.54           H
ATOM   2782  CD  GLN A 188      -1.438  12.071  20.958  1.00 91.54           C
ATOM   2783  OE1 GLN A 188      -1.993  13.152  20.856  1.00 91.54           O
ATOM   2784  NE2 GLN A 188      -1.532  11.284  22.026  1.00 91.54           N
ATOM   2785 1HE2 GLN A 188      -1.050  10.408  22.045  1.00 91.54           H
ATOM   2786 2HE2 GLN A 188      -2.084  11.569  22.809  1.00 91.54           H
ATOM   2787  HN  GLN A 188      -0.004  10.143  17.187  1.00 91.54           H
ATOM   2788  N   ILE A 189       2.845  12.140  18.839  1.00 91.43           N
ATOM   2789  CA  ILE A 189       4.033  11.612  19.488  1.00 91.43           C
ATOM   2790  C   ILE A 189       3.698  11.246  20.935  1.00 91.43           C
ATOM   2791  O   ILE A 189       3.162  12.066  21.679  1.00 91.43           O
ATOM   2792  HA  ILE A 189       4.317  10.702  18.959  1.00 91.43           H
ATOM   2793  CB  ILE A 189       5.197  12.595  19.356  1.00 91.43           C
ATOM   2794  HB  ILE A 189       4.894  13.545  19.798  1.00 91.43           H
ATOM   2795  CG1 ILE A 189       5.524  12.865  17.886  1.00 91.43           C
ATOM   2796 1HG1 ILE A 189       5.925  11.961  17.428  1.00 91.43           H
ATOM   2797 2HG1 ILE A 189       4.611  13.116  17.347  1.00 91.43           H
ATOM   2798  CG2 ILE A 189       6.420  12.105  20.135  1.00 91.43           C
ATOM   2799 1HG2 ILE A 189       6.163  12.007  21.189  1.00 91.43           H
ATOM   2800 2HG2 ILE A 189       6.734  11.137  19.745  1.00 91.43           H
ATOM   2801 3HG2 ILE A 189       7.233  12.823  20.024  1.00 91.43           H
ATOM   2802  CD1 ILE A 189       6.535  14.005  17.749  1.00 91.43           C
ATOM   2803 1HD1 ILE A 189       6.120  14.913  18.186  1.00 91.43           H
ATOM   2804 2HD1 ILE A 189       7.455  13.739  18.268  1.00 91.43           H
ATOM   2805 3HD1 ILE A 189       6.749  14.175  16.694  1.00 91.43           H
ATOM   2806  HN  ILE A 189       2.763  13.136  18.854  1.00 91.43           H
ATOM   2807  N   LYS A 190       4.027  10.013  21.291  1.00 87.78           N
ATOM   2808  CA  LYS A 190       3.894   9.571  22.669  1.00 87.78           C
ATOM   2809  C   LYS A 190       5.286   9.360  23.269  1.00 87.78           C
ATOM   2810  O   LYS A 190       6.113   8.655  22.694  1.00 87.78           O
ATOM   2811  HA  LYS A 190       3.398  10.369  23.222  1.00 87.78           H
ATOM   2812  CB  LYS A 190       2.995   8.336  22.752  1.00 87.78           C
ATOM   2813 1HB  LYS A 190       2.044   8.540  22.260  1.00 87.78           H
ATOM   2814 2HB  LYS A 190       3.459   7.507  22.217  1.00 87.78           H
ATOM   2815  CG  LYS A 190       2.747   7.935  24.207  1.00 87.78           C
ATOM   2816 1HG  LYS A 190       3.698   7.736  24.701  1.00 87.78           H
ATOM   2817 2HG  LYS A 190       2.277   8.761  24.741  1.00 87.78           H
ATOM   2818  CD  LYS A 190       1.855   6.694  24.290  1.00 87.78           C
ATOM   2819 1HD  LYS A 190       0.845   6.946  23.964  1.00 87.78           H
ATOM   2820 2HD  LYS A 190       2.227   5.928  23.610  1.00 87.78           H
ATOM   2821  CE  LYS A 190       1.814   6.142  25.716  1.00 87.78           C
ATOM   2822 1HE  LYS A 190       2.824   6.094  26.123  1.00 87.78           H
ATOM   2823 2HE  LYS A 190       1.244   6.815  26.357  1.00 87.78           H
ATOM   2824  NZ  LYS A 190       1.202   4.795  25.733  1.00 87.78           N
ATOM   2825 1HZ  LYS A 190       1.423   4.334  26.609  1.00 87.78           H
ATOM   2826 2HZ  LYS A 190       0.196   4.879  25.639  1.00 87.78           H
ATOM   2827 3HZ  LYS A 190       1.568   4.248  24.961  1.00 87.78           H
ATOM   2828  HN  LYS A 190       4.378   9.323  20.659  1.00 87.78           H
ATOM   2829  N   GLU A 191       5.501   9.984  24.418  1.00 86.01           N
ATOM   2830  CA  GLU A 191       6.736   9.786  25.158  1.00 86.01           C
ATOM   2831  C   GLU A 191       6.558   8.679  26.199  1.00 86.01           C
ATOM   2832  O   GLU A 191       5.610   8.704  26.981  1.00 86.01           O
ATOM   2833  HA  GLU A 191       7.472   9.480  24.415  1.00 86.01           H
ATOM   2834  CB  GLU A 191       7.197  11.088  25.815  1.00 86.01           C
ATOM   2835 1HB  GLU A 191       6.355  11.564  26.317  1.00 86.01           H
ATOM   2836 2HB  GLU A 191       8.037  10.887  26.479  1.00 86.01           H
ATOM   2837  CG  GLU A 191       7.705  12.081  24.767  1.00 86.01           C
ATOM   2838 1HG  GLU A 191       8.466  11.605  24.149  1.00 86.01           H
ATOM   2839 2HG  GLU A 191       6.888  12.365  24.104  1.00 86.01           H
ATOM   2840  CD  GLU A 191       8.287  13.330  25.432  1.00 86.01           C
ATOM   2841  OE1 GLU A 191       8.741  14.215  24.676  1.00 86.01           O
ATOM   2842  OE2 GLU A 191       8.265  13.370  26.681  1.00 86.01           O
ATOM   2843  HN  GLU A 191       4.851  10.614  24.842  1.00 86.01           H
ATOM   2844  N   GLU A 192       7.487   7.734  26.175  1.00 78.82           N
ATOM   2845  CA  GLU A 192       7.420   6.596  27.077  1.00 78.82           C
ATOM   2846  C   GLU A 192       8.814   6.257  27.608  1.00 78.82           C
ATOM   2847  O   GLU A 192       9.689   5.848  26.847  1.00 78.82           O
ATOM   2848  HA  GLU A 192       6.778   6.915  27.898  1.00 78.82           H
ATOM   2849  CB  GLU A 192       6.786   5.386  26.387  1.00 78.82           C
ATOM   2850 1HB  GLU A 192       5.751   5.611  26.129  1.00 78.82           H
ATOM   2851 2HB  GLU A 192       7.391   5.095  25.528  1.00 78.82           H
ATOM   2852  CG  GLU A 192       6.755   4.176  27.322  1.00 78.82           C
ATOM   2853 1HG  GLU A 192       7.605   3.526  27.109  1.00 78.82           H
ATOM   2854 2HG  GLU A 192       6.858   4.507  28.355  1.00 78.82           H
ATOM   2855  CD  GLU A 192       5.452   3.390  27.159  1.00 78.82           C
ATOM   2856  OE1 GLU A 192       4.987   2.844  28.183  1.00 78.82           O
ATOM   2857  OE2 GLU A 192       4.951   3.354  26.014  1.00 78.82           O
ATOM   2858  HN  GLU A 192       8.272   7.737  25.556  1.00 78.82           H
ATOM   2859  N   SER A 193       8.976   6.439  28.910  1.00 74.04           N
ATOM   2860  CA  SER A 193      10.210   6.051  29.572  1.00 74.04           C
ATOM   2861  C   SER A 193      11.403   6.727  28.893  1.00 74.04           C
ATOM   2862  O   SER A 193      12.476   6.136  28.782  1.00 74.04           O
ATOM   2863  HA  SER A 193      10.108   6.398  30.600  1.00 74.04           H
ATOM   2864  CB  SER A 193      10.386   4.531  29.563  1.00 74.04           C
ATOM   2865 1HB  SER A 193      10.555   4.192  28.541  1.00 74.04           H
ATOM   2866 2HB  SER A 193      11.274   4.265  30.137  1.00 74.04           H
ATOM   2867  OG  SER A 193       9.252   3.859  30.104  1.00 74.04           O
ATOM   2868  HG  SER A 193       9.360   2.870  30.003  1.00 74.04           H
ATOM   2869  HN  SER A 193       8.284   6.842  29.509  1.00 74.04           H
ATOM   2870  N   GLY A 194      11.175   7.957  28.455  1.00 75.67           N
ATOM   2871  CA  GLY A 194      12.237   8.747  27.855  1.00 75.67           C
ATOM   2872  C   GLY A 194      12.406   8.403  26.374  1.00 75.67           C
ATOM   2873  O   GLY A 194      13.323   8.897  25.720  1.00 75.67           O
ATOM   2874 1HA  GLY A 194      12.011   9.808  27.963  1.00 75.67           H
ATOM   2875 2HA  GLY A 194      13.173   8.565  28.384  1.00 75.67           H
ATOM   2876  HN  GLY A 194      10.286   8.412  28.505  1.00 75.67           H
ATOM   2877  N   ILE A 195      11.508   7.558  25.889  1.00 82.34           N
ATOM   2878  CA  ILE A 195      11.505   7.196  24.482  1.00 82.34           C
ATOM   2879  C   ILE A 195      10.297   7.838  23.797  1.00 82.34           C
ATOM   2880  O   ILE A 195       9.160   7.640  24.222  1.00 82.34           O
ATOM   2881  HA  ILE A 195      12.412   7.605  24.037  1.00 82.34           H
ATOM   2882  CB  ILE A 195      11.568   5.676  24.320  1.00 82.34           C
ATOM   2883  HB  ILE A 195      10.732   5.239  24.867  1.00 82.34           H
ATOM   2884  CG1 ILE A 195      12.851   5.111  24.933  1.00 82.34           C
ATOM   2885 1HG1 ILE A 195      13.705   5.381  24.311  1.00 82.34           H
ATOM   2886 2HG1 ILE A 195      13.018   5.559  25.913  1.00 82.34           H
ATOM   2887  CG2 ILE A 195      11.408   5.273  22.853  1.00 82.34           C
ATOM   2888 1HG2 ILE A 195      10.445   5.624  22.483  1.00 82.34           H
ATOM   2889 2HG2 ILE A 195      12.209   5.720  22.264  1.00 82.34           H
ATOM   2890 3HG2 ILE A 195      11.457   4.188  22.767  1.00 82.34           H
ATOM   2891  CD1 ILE A 195      12.771   3.589  25.068  1.00 82.34           C
ATOM   2892 1HD1 ILE A 195      11.932   3.325  25.711  1.00 82.34           H
ATOM   2893 2HD1 ILE A 195      12.629   3.144  24.083  1.00 82.34           H
ATOM   2894 3HD1 ILE A 195      13.696   3.215  25.506  1.00 82.34           H
ATOM   2895  HN  ILE A 195      10.793   7.126  26.438  1.00 82.34           H
ATOM   2896  N   ALA A 196      10.585   8.594  22.747  1.00 89.31           N
ATOM   2897  CA  ALA A 196       9.532   9.176  21.933  1.00 89.31           C
ATOM   2898  C   ALA A 196       9.088   8.160  20.879  1.00 89.31           C
ATOM   2899  O   ALA A 196       9.916   7.611  20.153  1.00 89.31           O
ATOM   2900  HA  ALA A 196       8.690   9.398  22.588  1.00 89.31           H
ATOM   2901  CB  ALA A 196      10.031  10.482  21.310  1.00 89.31           C
ATOM   2902 1HB  ALA A 196      10.306  11.179  22.101  1.00 89.31           H
ATOM   2903 2HB  ALA A 196      10.901  10.278  20.687  1.00 89.31           H
ATOM   2904 3HB  ALA A 196       9.241  10.918  20.699  1.00 89.31           H
ATOM   2905  HN  ALA A 196      11.516   8.810  22.452  1.00 89.31           H
ATOM   2906  N   ILE A 197       7.783   7.939  20.828  1.00 88.09           N
ATOM   2907  CA  ILE A 197       7.217   7.012  19.863  1.00 88.09           C
ATOM   2908  C   ILE A 197       6.110   7.715  19.076  1.00 88.09           C
ATOM   2909  O   ILE A 197       5.237   8.355  19.661  1.00 88.09           O
ATOM   2910  HA  ILE A 197       8.012   6.736  19.170  1.00 88.09           H
ATOM   2911  CB  ILE A 197       6.757   5.729  20.559  1.00 88.09           C
ATOM   2912  HB  ILE A 197       5.969   5.988  21.266  1.00 88.09           H
ATOM   2913  CG1 ILE A 197       7.898   5.102  21.362  1.00 88.09           C
ATOM   2914 1HG1 ILE A 197       8.688   4.776  20.685  1.00 88.09           H
ATOM   2915 2HG1 ILE A 197       8.335   5.849  22.025  1.00 88.09           H
ATOM   2916  CG2 ILE A 197       6.156   4.746  19.553  1.00 88.09           C
ATOM   2917 1HG2 ILE A 197       5.297   5.205  19.064  1.00 88.09           H
ATOM   2918 2HG2 ILE A 197       6.905   4.488  18.804  1.00 88.09           H
ATOM   2919 3HG2 ILE A 197       5.837   3.843  20.074  1.00 88.09           H
ATOM   2920  CD1 ILE A 197       7.400   3.912  22.184  1.00 88.09           C
ATOM   2921 1HD1 ILE A 197       6.628   4.246  22.877  1.00 88.09           H
ATOM   2922 2HD1 ILE A 197       6.986   3.156  21.516  1.00 88.09           H
ATOM   2923 3HD1 ILE A 197       8.231   3.485  22.746  1.00 88.09           H
ATOM   2924  HN  ILE A 197       7.117   8.381  21.431  1.00 88.09           H
ATOM   2925  N   CYS A 198       6.181   7.573  17.760  1.00 90.82           N
ATOM   2926  CA  CYS A 198       5.101   8.024  16.899  1.00 90.82           C
ATOM   2927  C   CYS A 198       4.016   6.946  16.883  1.00 90.82           C
ATOM   2928  O   CYS A 198       4.213   5.870  16.320  1.00 90.82           O
ATOM   2929  HA  CYS A 198       4.721   8.949  17.332  1.00 90.82           H
ATOM   2930  CB  CYS A 198       5.601   8.351  15.490  1.00 90.82           C
ATOM   2931 1HB  CYS A 198       6.210   9.255  15.512  1.00 90.82           H
ATOM   2932 2HB  CYS A 198       6.239   7.546  15.125  1.00 90.82           H
ATOM   2933  SG  CYS A 198       4.180   8.583  14.360  1.00 90.82           S
ATOM   2934  HN  CYS A 198       6.956   7.158  17.284  1.00 90.82           H
ATOM   2935  N   THR A 199       2.894   7.271  17.509  1.00 90.93           N
ATOM   2936  CA  THR A 199       1.781   6.340  17.582  1.00 90.93           C
ATOM   2937  C   THR A 199       0.455   7.079  17.394  1.00 90.93           C
ATOM   2938  O   THR A 199       0.417   8.308  17.413  1.00 90.93           O
ATOM   2939  HA  THR A 199       1.871   5.631  16.759  1.00 90.93           H
ATOM   2940  CB  THR A 199       1.877   5.592  18.913  1.00 90.93           C
ATOM   2941  HB  THR A 199       2.902   5.275  19.108  1.00 90.93           H
ATOM   2942  OG1 THR A 199       0.921   4.543  18.791  1.00 90.93           O
ATOM   2943  HG1 THR A 199       1.107   3.830  19.468  1.00 90.93           H
ATOM   2944  CG2 THR A 199       1.368   6.426  20.091  1.00 90.93           C
ATOM   2945 1HG2 THR A 199       0.322   6.686  19.927  1.00 90.93           H
ATOM   2946 2HG2 THR A 199       1.960   7.337  20.174  1.00 90.93           H
ATOM   2947 3HG2 THR A 199       1.458   5.848  21.011  1.00 90.93           H
ATOM   2948  HN  THR A 199       2.740   8.151  17.959  1.00 90.93           H
ATOM   2949  N   MET A 200      -0.601   6.298  17.218  1.00 91.95           N
ATOM   2950  CA  MET A 200      -1.950   6.829  17.321  1.00 91.95           C
ATOM   2951  C   MET A 200      -2.476   6.716  18.753  1.00 91.95           C
ATOM   2952  O   MET A 200      -2.245   5.712  19.425  1.00 91.95           O
ATOM   2953  HA  MET A 200      -1.875   7.879  17.036  1.00 91.95           H
ATOM   2954  CB  MET A 200      -2.875   6.061  16.375  1.00 91.95           C
ATOM   2955 1HB  MET A 200      -2.864   5.001  16.631  1.00 91.95           H
ATOM   2956 2HB  MET A 200      -3.900   6.409  16.500  1.00 91.95           H
ATOM   2957  CG  MET A 200      -2.443   6.243  14.918  1.00 91.95           C
ATOM   2958 1HG  MET A 200      -2.410   7.304  14.670  1.00 91.95           H
ATOM   2959 2HG  MET A 200      -1.436   5.851  14.777  1.00 91.95           H
ATOM   2960  SD  MET A 200      -3.582   5.400  13.833  1.00 91.95           S
ATOM   2961  CE  MET A 200      -3.267   3.708  14.307  1.00 91.95           C
ATOM   2962 1HE  MET A 200      -2.220   3.468  14.123  1.00 91.95           H
ATOM   2963 2HE  MET A 200      -3.488   3.581  15.367  1.00 91.95           H
ATOM   2964 3HE  MET A 200      -3.901   3.042  13.722  1.00 91.95           H
ATOM   2965  HN  MET A 200      -0.546   5.322  17.009  1.00 91.95           H
ATOM   2966  N   VAL A 201      -3.174   7.759  19.178  1.00 92.54           N
ATOM   2967  CA  VAL A 201      -3.824   7.746  20.477  1.00 92.54           C
ATOM   2968  C   VAL A 201      -5.296   8.126  20.309  1.00 92.54           C
ATOM   2969  O   VAL A 201      -5.618   9.087  19.611  1.00 92.54           O
ATOM   2970  HA  VAL A 201      -3.766   6.728  20.863  1.00 92.54           H
ATOM   2971  CB  VAL A 201      -3.076   8.664  21.446  1.00 92.54           C
ATOM   2972  HB  VAL A 201      -3.158   9.685  21.072  1.00 92.54           H
ATOM   2973  CG1 VAL A 201      -3.707   8.622  22.839  1.00 92.54           C
ATOM   2974 1HG1 VAL A 201      -4.745   8.949  22.778  1.00 92.54           H
ATOM   2975 2HG1 VAL A 201      -3.670   7.603  23.224  1.00 92.54           H
ATOM   2976 3HG1 VAL A 201      -3.156   9.283  23.508  1.00 92.54           H
ATOM   2977  CG2 VAL A 201      -1.590   8.304  21.506  1.00 92.54           C
ATOM   2978 1HG2 VAL A 201      -1.479   7.274  21.844  1.00 92.54           H
ATOM   2979 2HG2 VAL A 201      -1.150   8.410  20.514  1.00 92.54           H
ATOM   2980 3HG2 VAL A 201      -1.082   8.972  22.201  1.00 92.54           H
ATOM   2981  HN  VAL A 201      -3.298   8.601  18.652  1.00 92.54           H
ATOM   2982  N   TYR A 202      -6.152   7.353  20.962  1.00 91.86           N
ATOM   2983  CA  TYR A 202      -7.586   7.548  20.832  1.00 91.86           C
ATOM   2984  C   TYR A 202      -8.162   8.230  22.075  1.00 91.86           C
ATOM   2985  O   TYR A 202      -8.144   7.659  23.165  1.00 91.86           O
ATOM   2986  HA  TYR A 202      -7.762   8.184  19.964  1.00 91.86           H
ATOM   2987  CB  TYR A 202      -8.192   6.149  20.705  1.00 91.86           C
ATOM   2988 1HB  TYR A 202      -7.919   5.565  21.583  1.00 91.86           H
ATOM   2989 2HB  TYR A 202      -9.279   6.234  20.704  1.00 91.86           H
ATOM   2990  CG  TYR A 202      -7.753   5.393  19.450  1.00 91.86           C
ATOM   2991  CD1 TYR A 202      -8.397   5.615  18.250  1.00 91.86           C
ATOM   2992  HD1 TYR A 202      -9.219   6.329  18.196  1.00 91.86           H
ATOM   2993  CD2 TYR A 202      -6.713   4.488  19.518  1.00 91.86           C
ATOM   2994  HD2 TYR A 202      -6.205   4.312  20.466  1.00 91.86           H
ATOM   2995  CE1 TYR A 202      -7.984   4.902  17.068  1.00 91.86           C
ATOM   2996  HE1 TYR A 202      -8.484   5.068  16.114  1.00 91.86           H
ATOM   2997  CE2 TYR A 202      -6.300   3.776  18.337  1.00 91.86           C
ATOM   2998  HE2 TYR A 202      -5.480   3.058  18.376  1.00 91.86           H
ATOM   2999  CZ  TYR A 202      -6.956   4.018  17.170  1.00 91.86           C
ATOM   3000  OH  TYR A 202      -6.566   3.346  16.054  1.00 91.86           O
ATOM   3001  HH  TYR A 202      -7.274   3.409  15.351  1.00 91.86           H
ATOM   3002  HN  TYR A 202      -5.881   6.607  21.569  1.00 91.86           H
ATOM   3003  N   PRO A 203      -8.680   9.457  21.937  1.00 81.55           N
ATOM   3004  CA  PRO A 203      -8.962  10.294  23.106  1.00 81.55           C
ATOM   3005  C   PRO A 203     -10.111   9.752  23.940  1.00 81.55           C
ATOM   3006  O   PRO A 203     -11.087   9.237  23.398  1.00 81.55           O
ATOM   3007  HA  PRO A 203      -8.103  10.304  23.777  1.00 81.55           H
ATOM   3008  CB  PRO A 203      -9.294  11.660  22.502  1.00 81.55           C
ATOM   3009 1HB  PRO A 203     -10.029  12.196  23.103  1.00 81.55           H
ATOM   3010 2HB  PRO A 203      -8.411  12.296  22.439  1.00 81.55           H
ATOM   3011  CG  PRO A 203      -9.832  11.326  21.140  1.00 81.55           C
ATOM   3012 1HG  PRO A 203     -10.895  11.092  21.183  1.00 81.55           H
ATOM   3013 2HG  PRO A 203      -9.718  12.166  20.455  1.00 81.55           H
ATOM   3014  CD  PRO A 203      -9.035  10.141  20.680  1.00 81.55           C
ATOM   3015 1HD  PRO A 203      -9.618   9.496  20.022  1.00 81.55           H
ATOM   3016 2HD  PRO A 203      -8.148  10.445  20.124  1.00 81.55           H
ATOM   3017  N   SER A 204      -9.962   9.883  25.250  1.00 71.64           N
ATOM   3018  CA  SER A 204     -11.115  10.024  26.123  1.00 71.64           C
ATOM   3019  C   SER A 204     -11.993   8.774  26.037  1.00 71.64           C
ATOM   3020  O   SER A 204     -11.487   7.667  25.863  1.00 71.64           O
ATOM   3021  HA  SER A 204     -10.704  10.135  27.127  1.00 71.64           H
ATOM   3022  CB  SER A 204     -11.928  11.270  25.765  1.00 71.64           C
ATOM   3023 1HB  SER A 204     -12.656  11.466  26.552  1.00 71.64           H
ATOM   3024 2HB  SER A 204     -11.266  12.135  25.721  1.00 71.64           H
ATOM   3025  OG  SER A 204     -12.603  11.126  24.519  1.00 71.64           O
ATOM   3026  HG  SER A 204     -13.134  11.950  24.321  1.00 71.64           H
ATOM   3027  HN  SER A 204      -9.076   9.893  25.714  1.00 71.64           H
ATOM   3028  N   ASP A 205     -13.294   8.994  26.164  1.00 66.29           N
ATOM   3029  CA  ASP A 205     -14.155   8.027  26.823  1.00 66.29           C
ATOM   3030  C   ASP A 205     -14.256   6.768  25.959  1.00 66.29           C
ATOM   3031  O   ASP A 205     -14.191   5.652  26.472  1.00 66.29           O
ATOM   3032  HA  ASP A 205     -13.685   7.834  27.787  1.00 66.29           H
ATOM   3033  CB  ASP A 205     -15.567   8.585  27.011  1.00 66.29           C
ATOM   3034 1HB  ASP A 205     -15.941   8.967  26.061  1.00 66.29           H
ATOM   3035 2HB  ASP A 205     -16.240   7.786  27.320  1.00 66.29           H
ATOM   3036  CG  ASP A 205     -15.580   9.702  28.057  1.00 66.29           C
ATOM   3037  OD1 ASP A 205     -14.798   9.583  29.025  1.00 66.29           O
ATOM   3038  OD2 ASP A 205     -16.371  10.651  27.864  1.00 66.29           O
ATOM   3039  HN  ASP A 205     -13.758   9.813  25.827  1.00 66.29           H
ATOM   3040  N   GLU A 206     -14.412   6.990  24.662  1.00 84.06           N
ATOM   3041  CA  GLU A 206     -14.711   5.902  23.747  1.00 84.06           C
ATOM   3042  C   GLU A 206     -13.487   5.577  22.890  1.00 84.06           C
ATOM   3043  O   GLU A 206     -13.622   5.192  21.729  1.00 84.06           O
ATOM   3044  HA  GLU A 206     -14.955   5.049  24.381  1.00 84.06           H
ATOM   3045  CB  GLU A 206     -15.920   6.238  22.872  1.00 84.06           C
ATOM   3046 1HB  GLU A 206     -15.735   7.165  22.330  1.00 84.06           H
ATOM   3047 2HB  GLU A 206     -16.147   5.395  22.219  1.00 84.06           H
ATOM   3048  CG  GLU A 206     -17.168   6.469  23.726  1.00 84.06           C
ATOM   3049 1HG  GLU A 206     -17.042   5.992  24.698  1.00 84.06           H
ATOM   3050 2HG  GLU A 206     -17.296   7.536  23.909  1.00 84.06           H
ATOM   3051  CD  GLU A 206     -18.416   5.912  23.037  1.00 84.06           C
ATOM   3052  OE1 GLU A 206     -19.284   5.392  23.770  1.00 84.06           O
ATOM   3053  OE2 GLU A 206     -18.472   6.018  21.793  1.00 84.06           O
ATOM   3054  HN  GLU A 206     -14.338   7.892  24.236  1.00 84.06           H
ATOM   3055  N   SER A 207     -12.319   5.745  23.494  1.00 89.53           N
ATOM   3056  CA  SER A 207     -11.072   5.477  22.799  1.00 89.53           C
ATOM   3057  C   SER A 207     -11.075   4.048  22.251  1.00 89.53           C
ATOM   3058  O   SER A 207     -10.603   3.804  21.142  1.00 89.53           O
ATOM   3059  HA  SER A 207     -11.034   6.199  21.984  1.00 89.53           H
ATOM   3060  CB  SER A 207      -9.871   5.689  23.723  1.00 89.53           C
ATOM   3061 1HB  SER A 207      -8.970   5.312  23.238  1.00 89.53           H
ATOM   3062 2HB  SER A 207      -9.722   6.756  23.886  1.00 89.53           H
ATOM   3063  OG  SER A 207     -10.041   5.037  24.978  1.00 89.53           O
ATOM   3064  HG  SER A 207     -10.273   5.707  25.683  1.00 89.53           H
ATOM   3065  HN  SER A 207     -12.219   6.058  24.438  1.00 89.53           H
ATOM   3066  N   THR A 208     -11.612   3.142  23.055  1.00 90.51           N
ATOM   3067  CA  THR A 208     -11.649   1.738  22.680  1.00 90.51           C
ATOM   3068  C   THR A 208     -12.539   1.537  21.452  1.00 90.51           C
ATOM   3069  O   THR A 208     -12.121   0.922  20.472  1.00 90.51           O
ATOM   3070  HA  THR A 208     -10.641   1.431  22.399  1.00 90.51           H
ATOM   3071  CB  THR A 208     -12.105   0.935  23.900  1.00 90.51           C
ATOM   3072  HB  THR A 208     -12.112  -0.133  23.683  1.00 90.51           H
ATOM   3073  OG1 THR A 208     -13.369   1.503  24.236  1.00 90.51           O
ATOM   3074  HG1 THR A 208     -13.880   0.875  24.823  1.00 90.51           H
ATOM   3075  CG2 THR A 208     -11.239   1.199  25.133  1.00 90.51           C
ATOM   3076 1HG2 THR A 208     -11.286   2.257  25.391  1.00 90.51           H
ATOM   3077 2HG2 THR A 208     -10.206   0.924  24.917  1.00 90.51           H
ATOM   3078 3HG2 THR A 208     -11.606   0.605  25.970  1.00 90.51           H
ATOM   3079  HN  THR A 208     -12.016   3.352  23.945  1.00 90.51           H
ATOM   3080  N   LYS A 209     -13.750   2.066  21.546  1.00 91.27           N
ATOM   3081  CA  LYS A 209     -14.698   1.965  20.449  1.00 91.27           C
ATOM   3082  C   LYS A 209     -14.078   2.571  19.188  1.00 91.27           C
ATOM   3083  O   LYS A 209     -14.217   2.019  18.097  1.00 91.27           O
ATOM   3084  HA  LYS A 209     -14.878   0.905  20.270  1.00 91.27           H
ATOM   3085  CB  LYS A 209     -16.037   2.592  20.839  1.00 91.27           C
ATOM   3086 1HB  LYS A 209     -15.876   3.606  21.205  1.00 91.27           H
ATOM   3087 2HB  LYS A 209     -16.677   2.670  19.959  1.00 91.27           H
ATOM   3088  CG  LYS A 209     -16.739   1.762  21.915  1.00 91.27           C
ATOM   3089 1HG  LYS A 209     -16.856   0.735  21.568  1.00 91.27           H
ATOM   3090 2HG  LYS A 209     -16.122   1.727  22.813  1.00 91.27           H
ATOM   3091  CD  LYS A 209     -18.110   2.351  22.255  1.00 91.27           C
ATOM   3092 1HD  LYS A 209     -18.002   3.402  22.523  1.00 91.27           H
ATOM   3093 2HD  LYS A 209     -18.755   2.310  21.377  1.00 91.27           H
ATOM   3094  CE  LYS A 209     -18.763   1.589  23.410  1.00 91.27           C
ATOM   3095 1HE  LYS A 209     -18.969   0.563  23.107  1.00 91.27           H
ATOM   3096 2HE  LYS A 209     -18.076   1.540  24.255  1.00 91.27           H
ATOM   3097  NZ  LYS A 209     -20.020   2.252  23.824  1.00 91.27           N
ATOM   3098 1HZ  LYS A 209     -20.455   1.717  24.567  1.00 91.27           H
ATOM   3099 2HZ  LYS A 209     -19.815   3.188  24.156  1.00 91.27           H
ATOM   3100 3HZ  LYS A 209     -20.650   2.305  23.031  1.00 91.27           H
ATOM   3101  HN  LYS A 209     -14.085   2.556  22.350  1.00 91.27           H
ATOM   3102  N   LEU A 210     -13.409   3.698  19.379  1.00 92.20           N
ATOM   3103  CA  LEU A 210     -12.848   4.434  18.259  1.00 92.20           C
ATOM   3104  C   LEU A 210     -11.772   3.582  17.582  1.00 92.20           C
ATOM   3105  O   LEU A 210     -11.745   3.468  16.357  1.00 92.20           O
ATOM   3106  HA  LEU A 210     -13.653   4.606  17.544  1.00 92.20           H
ATOM   3107  CB  LEU A 210     -12.347   5.806  18.716  1.00 92.20           C
ATOM   3108 1HB  LEU A 210     -13.149   6.297  19.268  1.00 92.20           H
ATOM   3109 2HB  LEU A 210     -11.524   5.656  19.415  1.00 92.20           H
ATOM   3110  CG  LEU A 210     -11.874   6.750  17.609  1.00 92.20           C
ATOM   3111  HG  LEU A 210     -11.099   6.243  17.036  1.00 92.20           H
ATOM   3112  CD1 LEU A 210     -13.014   7.074  16.640  1.00 92.20           C
ATOM   3113 1HD1 LEU A 210     -13.375   6.152  16.183  1.00 92.20           H
ATOM   3114 2HD1 LEU A 210     -13.828   7.553  17.184  1.00 92.20           H
ATOM   3115 3HD1 LEU A 210     -12.650   7.747  15.864  1.00 92.20           H
ATOM   3116  CD2 LEU A 210     -11.247   8.015  18.198  1.00 92.20           C
ATOM   3117 1HD2 LEU A 210     -11.983   8.535  18.810  1.00 92.20           H
ATOM   3118 2HD2 LEU A 210     -10.390   7.742  18.815  1.00 92.20           H
ATOM   3119 3HD2 LEU A 210     -10.919   8.669  17.390  1.00 92.20           H
ATOM   3120  HN  LEU A 210     -13.248   4.108  20.277  1.00 92.20           H
ATOM   3121  N   LYS A 211     -10.913   3.004  18.408  1.00 93.24           N
ATOM   3122  CA  LYS A 211      -9.850   2.150  17.906  1.00 93.24           C
ATOM   3123  C   LYS A 211     -10.461   1.009  17.090  1.00 93.24           C
ATOM   3124  O   LYS A 211     -10.046   0.757  15.960  1.00 93.24           O
ATOM   3125  HA  LYS A 211      -9.230   2.754  17.244  1.00 93.24           H
ATOM   3126  CB  LYS A 211      -8.957   1.675  19.054  1.00 93.24           C
ATOM   3127 1HB  LYS A 211      -8.495   2.534  19.540  1.00 93.24           H
ATOM   3128 2HB  LYS A 211      -9.563   1.171  19.807  1.00 93.24           H
ATOM   3129  CG  LYS A 211      -7.870   0.725  18.546  1.00 93.24           C
ATOM   3130 1HG  LYS A 211      -8.326  -0.206  18.208  1.00 93.24           H
ATOM   3131 2HG  LYS A 211      -7.370   1.166  17.684  1.00 93.24           H
ATOM   3132  CD  LYS A 211      -6.845   0.429  19.642  1.00 93.24           C
ATOM   3133 1HD  LYS A 211      -6.434   1.364  20.023  1.00 93.24           H
ATOM   3134 2HD  LYS A 211      -7.335  -0.068  20.479  1.00 93.24           H
ATOM   3135  CE  LYS A 211      -5.713  -0.452  19.110  1.00 93.24           C
ATOM   3136 1HE  LYS A 211      -6.099  -1.441  18.865  1.00 93.24           H
ATOM   3137 2HE  LYS A 211      -5.316  -0.027  18.188  1.00 93.24           H
ATOM   3138  NZ  LYS A 211      -4.632  -0.570  20.114  1.00 93.24           N
ATOM   3139 1HZ  LYS A 211      -3.797  -0.937  19.671  1.00 93.24           H
ATOM   3140 2HZ  LYS A 211      -4.432   0.345  20.505  1.00 93.24           H
ATOM   3141 3HZ  LYS A 211      -4.925  -1.197  20.855  1.00 93.24           H
ATOM   3142  HN  LYS A 211     -10.934   3.112  19.402  1.00 93.24           H
ATOM   3143  N   SER A 212     -11.439   0.350  17.694  1.00 92.62           N
ATOM   3144  CA  SER A 212     -12.079  -0.789  17.058  1.00 92.62           C
ATOM   3145  C   SER A 212     -12.640  -0.378  15.694  1.00 92.62           C
ATOM   3146  O   SER A 212     -12.432  -1.071  14.700  1.00 92.62           O
ATOM   3147  HA  SER A 212     -11.292  -1.533  16.939  1.00 92.62           H
ATOM   3148  CB  SER A 212     -13.191  -1.360  17.939  1.00 92.62           C
ATOM   3149 1HB  SER A 212     -13.970  -0.608  18.073  1.00 92.62           H
ATOM   3150 2HB  SER A 212     -13.652  -2.210  17.437  1.00 92.62           H
ATOM   3151  OG  SER A 212     -12.705  -1.769  19.214  1.00 92.62           O
ATOM   3152  HG  SER A 212     -12.700  -0.993  19.844  1.00 92.62           H
ATOM   3153  HN  SER A 212     -11.793   0.581  18.601  1.00 92.62           H
ATOM   3154  N   ALA A 213     -13.340   0.747  15.693  1.00 91.94           N
ATOM   3155  CA  ALA A 213     -14.008   1.210  14.488  1.00 91.94           C
ATOM   3156  C   ALA A 213     -12.963   1.486  13.405  1.00 91.94           C
ATOM   3157  O   ALA A 213     -13.137   1.088  12.255  1.00 91.94           O
ATOM   3158  HA  ALA A 213     -14.670   0.414  14.148  1.00 91.94           H
ATOM   3159  CB  ALA A 213     -14.849   2.446  14.815  1.00 91.94           C
ATOM   3160 1HB  ALA A 213     -15.595   2.189  15.567  1.00 91.94           H
ATOM   3161 2HB  ALA A 213     -14.202   3.235  15.198  1.00 91.94           H
ATOM   3162 3HB  ALA A 213     -15.350   2.794  13.911  1.00 91.94           H
ATOM   3163  HN  ALA A 213     -13.454   1.335  16.493  1.00 91.94           H
ATOM   3164  N   VAL A 214     -11.901   2.166  13.812  1.00 92.21           N
ATOM   3165  CA  VAL A 214     -10.853   2.544  12.879  1.00 92.21           C
ATOM   3166  C   VAL A 214     -10.191   1.282  12.323  1.00 92.21           C
ATOM   3167  O   VAL A 214      -9.875   1.214  11.136  1.00 92.21           O
ATOM   3168  HA  VAL A 214     -11.323   3.085  12.058  1.00 92.21           H
ATOM   3169  CB  VAL A 214      -9.861   3.488  13.562  1.00 92.21           C
ATOM   3170  HB  VAL A 214      -9.531   3.015  14.487  1.00 92.21           H
ATOM   3171  CG1 VAL A 214      -8.628   3.716  12.685  1.00 92.21           C
ATOM   3172 1HG1 VAL A 214      -8.133   2.763  12.499  1.00 92.21           H
ATOM   3173 2HG1 VAL A 214      -8.934   4.157  11.736  1.00 92.21           H
ATOM   3174 3HG1 VAL A 214      -7.940   4.390  13.194  1.00 92.21           H
ATOM   3175  CG2 VAL A 214     -10.529   4.816  13.925  1.00 92.21           C
ATOM   3176 1HG2 VAL A 214     -10.900   5.295  13.020  1.00 92.21           H
ATOM   3177 2HG2 VAL A 214     -11.360   4.631  14.606  1.00 92.21           H
ATOM   3178 3HG2 VAL A 214      -9.801   5.468  14.409  1.00 92.21           H
ATOM   3179  HN  VAL A 214     -11.751   2.456  14.757  1.00 92.21           H
ATOM   3180  N   LEU A 215     -10.000   0.314  13.206  1.00 92.13           N
ATOM   3181  CA  LEU A 215      -9.348  -0.928  12.827  1.00 92.13           C
ATOM   3182  C   LEU A 215     -10.246  -1.692  11.851  1.00 92.13           C
ATOM   3183  O   LEU A 215      -9.768  -2.228  10.852  1.00 92.13           O
ATOM   3184  HA  LEU A 215      -8.423  -0.668  12.313  1.00 92.13           H
ATOM   3185  CB  LEU A 215      -8.965  -1.734  14.070  1.00 92.13           C
ATOM   3186 1HB  LEU A 215      -9.788  -1.679  14.782  1.00 92.13           H
ATOM   3187 2HB  LEU A 215      -8.862  -2.781  13.782  1.00 92.13           H
ATOM   3188  CG  LEU A 215      -7.682  -1.301  14.780  1.00 92.13           C
ATOM   3189  HG  LEU A 215      -7.739  -0.228  14.966  1.00 92.13           H
ATOM   3190  CD1 LEU A 215      -7.550  -1.988  16.141  1.00 92.13           C
ATOM   3191 1HD1 LEU A 215      -8.402  -1.723  16.766  1.00 92.13           H
ATOM   3192 2HD1 LEU A 215      -7.524  -3.069  16.001  1.00 92.13           H
ATOM   3193 3HD1 LEU A 215      -6.629  -1.662  16.625  1.00 92.13           H
ATOM   3194  CD2 LEU A 215      -6.457  -1.541  13.896  1.00 92.13           C
ATOM   3195 1HD2 LEU A 215      -6.383  -2.602  13.658  1.00 92.13           H
ATOM   3196 2HD2 LEU A 215      -6.556  -0.968  12.974  1.00 92.13           H
ATOM   3197 3HD2 LEU A 215      -5.558  -1.225  14.425  1.00 92.13           H
ATOM   3198  HN  LEU A 215     -10.282   0.367  14.165  1.00 92.13           H
ATOM   3199  N   THR A 216     -11.530  -1.718  12.174  1.00 92.02           N
ATOM   3200  CA  THR A 216     -12.502  -2.390  11.328  1.00 92.02           C
ATOM   3201  C   THR A 216     -12.490  -1.789   9.921  1.00 92.02           C
ATOM   3202  O   THR A 216     -12.504  -2.518   8.931  1.00 92.02           O
ATOM   3203  HA  THR A 216     -12.209  -3.436  11.232  1.00 92.02           H
ATOM   3204  CB  THR A 216     -13.866  -2.304  12.014  1.00 92.02           C
ATOM   3205  HB  THR A 216     -14.182  -1.266  12.124  1.00 92.02           H
ATOM   3206  OG1 THR A 216     -13.690  -3.025  13.231  1.00 92.02           O
ATOM   3207  HG1 THR A 216     -13.348  -2.413  13.944  1.00 92.02           H
ATOM   3208  CG2 THR A 216     -14.947  -3.089  11.269  1.00 92.02           C
ATOM   3209 1HG2 THR A 216     -14.663  -4.140  11.219  1.00 92.02           H
ATOM   3210 2HG2 THR A 216     -15.054  -2.693  10.259  1.00 92.02           H
ATOM   3211 3HG2 THR A 216     -15.896  -2.994  11.798  1.00 92.02           H
ATOM   3212  HN  THR A 216     -11.909  -1.292  12.996  1.00 92.02           H
ATOM   3213  N   LEU A 217     -12.463  -0.465   9.878  1.00 89.54           N
ATOM   3214  CA  LEU A 217     -12.436   0.242   8.609  1.00 89.54           C
ATOM   3215  C   LEU A 217     -11.194  -0.179   7.822  1.00 89.54           C
ATOM   3216  O   LEU A 217     -11.268  -0.407   6.615  1.00 89.54           O
ATOM   3217  HA  LEU A 217     -13.320  -0.061   8.048  1.00 89.54           H
ATOM   3218  CB  LEU A 217     -12.539   1.752   8.835  1.00 89.54           C
ATOM   3219 1HB  LEU A 217     -13.455   1.955   9.390  1.00 89.54           H
ATOM   3220 2HB  LEU A 217     -11.707   2.062   9.468  1.00 89.54           H
ATOM   3221  CG  LEU A 217     -12.537   2.620   7.575  1.00 89.54           C
ATOM   3222  HG  LEU A 217     -11.660   2.359   6.982  1.00 89.54           H
ATOM   3223  CD1 LEU A 217     -13.768   2.337   6.712  1.00 89.54           C
ATOM   3224 1HD1 LEU A 217     -13.769   1.289   6.414  1.00 89.54           H
ATOM   3225 2HD1 LEU A 217     -14.670   2.554   7.284  1.00 89.54           H
ATOM   3226 3HD1 LEU A 217     -13.741   2.968   5.823  1.00 89.54           H
ATOM   3227  CD2 LEU A 217     -12.415   4.103   7.932  1.00 89.54           C
ATOM   3228 1HD2 LEU A 217     -13.258   4.397   8.557  1.00 89.54           H
ATOM   3229 2HD2 LEU A 217     -11.484   4.271   8.474  1.00 89.54           H
ATOM   3230 3HD2 LEU A 217     -12.416   4.698   7.018  1.00 89.54           H
ATOM   3231  HN  LEU A 217     -12.459   0.121  10.689  1.00 89.54           H
ATOM   3232  N   LYS A 218     -10.082  -0.269   8.536  1.00 88.12           N
ATOM   3233  CA  LYS A 218      -8.821  -0.636   7.915  1.00 88.12           C
ATOM   3234  C   LYS A 218      -8.941  -2.040   7.318  1.00 88.12           C
ATOM   3235  O   LYS A 218      -8.418  -2.305   6.237  1.00 88.12           O
ATOM   3236  HA  LYS A 218      -8.639   0.069   7.104  1.00 88.12           H
ATOM   3237  CB  LYS A 218      -7.669  -0.487   8.911  1.00 88.12           C
ATOM   3238 1HB  LYS A 218      -7.963  -0.899   9.877  1.00 88.12           H
ATOM   3239 2HB  LYS A 218      -6.810  -1.064   8.568  1.00 88.12           H
ATOM   3240  CG  LYS A 218      -7.273   0.981   9.076  1.00 88.12           C
ATOM   3241 1HG  LYS A 218      -6.794   1.337   8.163  1.00 88.12           H
ATOM   3242 2HG  LYS A 218      -8.166   1.588   9.224  1.00 88.12           H
ATOM   3243  CD  LYS A 218      -6.322   1.163  10.261  1.00 88.12           C
ATOM   3244 1HD  LYS A 218      -6.800   0.806  11.173  1.00 88.12           H
ATOM   3245 2HD  LYS A 218      -5.429   0.557  10.111  1.00 88.12           H
ATOM   3246  CE  LYS A 218      -5.927   2.632  10.426  1.00 88.12           C
ATOM   3247 1HE  LYS A 218      -5.543   3.020   9.483  1.00 88.12           H
ATOM   3248 2HE  LYS A 218      -6.806   3.224  10.680  1.00 88.12           H
ATOM   3249  NZ  LYS A 218      -4.901   2.776  11.484  1.00 88.12           N
ATOM   3250 1HZ  LYS A 218      -4.588   3.740  11.521  1.00 88.12           H
ATOM   3251 2HZ  LYS A 218      -5.300   2.516  12.379  1.00 88.12           H
ATOM   3252 3HZ  LYS A 218      -4.114   2.172  11.275  1.00 88.12           H
ATOM   3253  HN  LYS A 218     -10.034  -0.096   9.520  1.00 88.12           H
ATOM   3254  N   VAL A 219      -9.632  -2.901   8.049  1.00 88.00           N
ATOM   3255  CA  VAL A 219      -9.763  -4.291   7.644  1.00 88.00           C
ATOM   3256  C   VAL A 219     -10.658  -4.375   6.406  1.00 88.00           C
ATOM   3257  O   VAL A 219     -10.359  -5.112   5.469  1.00 88.00           O
ATOM   3258  HA  VAL A 219      -8.768  -4.652   7.383  1.00 88.00           H
ATOM   3259  CB  VAL A 219     -10.280  -5.130   8.814  1.00 88.00           C
ATOM   3260  HB  VAL A 219     -11.172  -4.644   9.207  1.00 88.00           H
ATOM   3261  CG1 VAL A 219     -10.676  -6.533   8.349  1.00 88.00           C
ATOM   3262 1HG1 VAL A 219     -11.463  -6.458   7.598  1.00 88.00           H
ATOM   3263 2HG1 VAL A 219      -9.808  -7.032   7.918  1.00 88.00           H
ATOM   3264 3HG1 VAL A 219     -11.040  -7.109   9.200  1.00 88.00           H
ATOM   3265  CG2 VAL A 219      -9.246  -5.198   9.940  1.00 88.00           C
ATOM   3266 1HG2 VAL A 219      -8.328  -5.650   9.564  1.00 88.00           H
ATOM   3267 2HG2 VAL A 219      -9.034  -4.191  10.299  1.00 88.00           H
ATOM   3268 3HG2 VAL A 219      -9.639  -5.800  10.759  1.00 88.00           H
ATOM   3269  HN  VAL A 219     -10.097  -2.665   8.902  1.00 88.00           H
ATOM   3270  N   ILE A 220     -11.738  -3.608   6.444  1.00 86.44           N
ATOM   3271  CA  ILE A 220     -12.698  -3.614   5.353  1.00 86.44           C
ATOM   3272  C   ILE A 220     -12.006  -3.156   4.068  1.00 86.44           C
ATOM   3273  O   ILE A 220     -12.100  -3.821   3.037  1.00 86.44           O
ATOM   3274  HA  ILE A 220     -13.032  -4.643   5.217  1.00 86.44           H
ATOM   3275  CB  ILE A 220     -13.929  -2.782   5.718  1.00 86.44           C
ATOM   3276  HB  ILE A 220     -13.590  -1.830   6.125  1.00 86.44           H
ATOM   3277  CG1 ILE A 220     -14.753  -3.471   6.808  1.00 86.44           C
ATOM   3278 1HG1 ILE A 220     -15.221  -4.368   6.403  1.00 86.44           H
ATOM   3279 2HG1 ILE A 220     -14.096  -3.792   7.617  1.00 86.44           H
ATOM   3280  CG2 ILE A 220     -14.768  -2.471   4.477  1.00 86.44           C
ATOM   3281 1HG2 ILE A 220     -14.166  -1.908   3.763  1.00 86.44           H
ATOM   3282 2HG2 ILE A 220     -15.099  -3.403   4.019  1.00 86.44           H
ATOM   3283 3HG2 ILE A 220     -15.637  -1.879   4.765  1.00 86.44           H
ATOM   3284  CD1 ILE A 220     -15.828  -2.532   7.359  1.00 86.44           C
ATOM   3285 1HD1 ILE A 220     -15.354  -1.648   7.785  1.00 86.44           H
ATOM   3286 2HD1 ILE A 220     -16.497  -2.233   6.552  1.00 86.44           H
ATOM   3287 3HD1 ILE A 220     -16.398  -3.047   8.132  1.00 86.44           H
ATOM   3288  HN  ILE A 220     -11.961  -2.992   7.199  1.00 86.44           H
ATOM   3289  N   LEU A 221     -11.325  -2.024   4.171  1.00 83.35           N
ATOM   3290  CA  LEU A 221     -10.714  -1.409   3.005  1.00 83.35           C
ATOM   3291  C   LEU A 221      -9.411  -2.140   2.673  1.00 83.35           C
ATOM   3292  O   LEU A 221      -8.956  -2.118   1.531  1.00 83.35           O
ATOM   3293  HA  LEU A 221     -11.402  -1.536   2.170  1.00 83.35           H
ATOM   3294  CB  LEU A 221     -10.537   0.095   3.223  1.00 83.35           C
ATOM   3295 1HB  LEU A 221      -9.852   0.243   4.057  1.00 83.35           H
ATOM   3296 2HB  LEU A 221     -10.059   0.516   2.338  1.00 83.35           H
ATOM   3297  CG  LEU A 221     -11.816   0.887   3.502  1.00 83.35           C
ATOM   3298  HG  LEU A 221     -12.347   0.401   4.321  1.00 83.35           H
ATOM   3299  CD1 LEU A 221     -11.491   2.311   3.956  1.00 83.35           C
ATOM   3300 1HD1 LEU A 221     -10.896   2.274   4.869  1.00 83.35           H
ATOM   3301 2HD1 LEU A 221     -10.927   2.822   3.176  1.00 83.35           H
ATOM   3302 3HD1 LEU A 221     -12.418   2.852   4.148  1.00 83.35           H
ATOM   3303  CD2 LEU A 221     -12.747   0.871   2.288  1.00 83.35           C
ATOM   3304 1HD2 LEU A 221     -12.239   1.318   1.434  1.00 83.35           H
ATOM   3305 2HD2 LEU A 221     -13.018  -0.158   2.051  1.00 83.35           H
ATOM   3306 3HD2 LEU A 221     -13.649   1.441   2.514  1.00 83.35           H
ATOM   3307  HN  LEU A 221     -11.190  -1.530   5.029  1.00 83.35           H
ATOM   3308  N   GLY A 222      -8.847  -2.770   3.693  1.00 77.27           N
ATOM   3309  CA  GLY A 222      -7.522  -3.353   3.572  1.00 77.27           C
ATOM   3310  C   GLY A 222      -7.591  -4.746   2.942  1.00 77.27           C
ATOM   3311  O   GLY A 222      -6.719  -5.122   2.161  1.00 77.27           O
ATOM   3312 1HA  GLY A 222      -6.889  -2.706   2.964  1.00 77.27           H
ATOM   3313 2HA  GLY A 222      -7.058  -3.419   4.557  1.00 77.27           H
ATOM   3314  HN  GLY A 222      -9.279  -2.884   4.588  1.00 77.27           H
ATOM   3315  N   PHE A 223      -8.637  -5.473   3.305  1.00 75.35           N
ATOM   3316  CA  PHE A 223      -8.728  -6.881   2.955  1.00 75.35           C
ATOM   3317  C   PHE A 223      -9.764  -7.105   1.852  1.00 75.35           C
ATOM   3318  O   PHE A 223      -9.426  -7.566   0.763  1.00 75.35           O
ATOM   3319  HA  PHE A 223      -7.746  -7.189   2.597  1.00 75.35           H
ATOM   3320  CB  PHE A 223      -9.172  -7.627   4.214  1.00 75.35           C
ATOM   3321 1HB  PHE A 223      -8.624  -7.233   5.070  1.00 75.35           H
ATOM   3322 2HB  PHE A 223     -10.228  -7.425   4.391  1.00 75.35           H
ATOM   3323  CG  PHE A 223      -8.963  -9.141   4.147  1.00 75.35           C
ATOM   3324  CD1 PHE A 223     -10.028  -9.968   3.966  1.00 75.35           C
ATOM   3325  HD1 PHE A 223     -11.030  -9.551   3.870  1.00 75.35           H
ATOM   3326  CD2 PHE A 223      -7.712  -9.661   4.267  1.00 75.35           C
ATOM   3327  HD2 PHE A 223      -6.858  -8.999   4.411  1.00 75.35           H
ATOM   3328  CE1 PHE A 223      -9.833 -11.373   3.903  1.00 75.35           C
ATOM   3329  HE1 PHE A 223     -10.687 -12.035   3.759  1.00 75.35           H
ATOM   3330  CE2 PHE A 223      -7.517 -11.066   4.203  1.00 75.35           C
ATOM   3331  HE2 PHE A 223      -6.514 -11.482   4.300  1.00 75.35           H
ATOM   3332  CZ  PHE A 223      -8.582 -11.892   4.023  1.00 75.35           C
ATOM   3333  HZ  PHE A 223      -8.433 -12.971   3.975  1.00 75.35           H
ATOM   3334  HN  PHE A 223      -9.412  -5.117   3.828  1.00 75.35           H
ATOM   3335  N   PHE A 224     -11.005  -6.768   2.171  1.00 76.57           N
ATOM   3336  CA  PHE A 224     -12.127  -7.171   1.341  1.00 76.57           C
ATOM   3337  C   PHE A 224     -12.108  -6.434  -0.000  1.00 76.57           C
ATOM   3338  O   PHE A 224     -12.441  -7.012  -1.034  1.00 76.57           O
ATOM   3339  HA  PHE A 224     -12.033  -8.242   1.166  1.00 76.57           H
ATOM   3340  CB  PHE A 224     -13.402  -6.794   2.098  1.00 76.57           C
ATOM   3341 1HB  PHE A 224     -13.305  -5.772   2.466  1.00 76.57           H
ATOM   3342 2HB  PHE A 224     -14.242  -6.804   1.403  1.00 76.57           H
ATOM   3343  CG  PHE A 224     -13.722  -7.716   3.276  1.00 76.57           C
ATOM   3344  CD1 PHE A 224     -14.408  -8.872   3.068  1.00 76.57           C
ATOM   3345  HD1 PHE A 224     -14.729  -9.141   2.062  1.00 76.57           H
ATOM   3346  CD2 PHE A 224     -13.321  -7.380   4.531  1.00 76.57           C
ATOM   3347  HD2 PHE A 224     -12.771  -6.454   4.698  1.00 76.57           H
ATOM   3348  CE1 PHE A 224     -14.705  -9.728   4.161  1.00 76.57           C
ATOM   3349  HE1 PHE A 224     -15.254 -10.654   3.994  1.00 76.57           H
ATOM   3350  CE2 PHE A 224     -13.618  -8.237   5.625  1.00 76.57           C
ATOM   3351  HE2 PHE A 224     -13.296  -7.968   6.631  1.00 76.57           H
ATOM   3352  CZ  PHE A 224     -14.303  -9.393   5.416  1.00 76.57           C
ATOM   3353  HZ  PHE A 224     -14.531 -10.050   6.255  1.00 76.57           H
ATOM   3354  HN  PHE A 224     -11.248  -6.232   2.980  1.00 76.57           H
ATOM   3355  N   LEU A 225     -11.716  -5.170   0.060  1.00 76.89           N
ATOM   3356  CA  LEU A 225     -11.706  -4.332  -1.127  1.00 76.89           C
ATOM   3357  C   LEU A 225     -10.790  -4.958  -2.180  1.00 76.89           C
ATOM   3358  O   LEU A 225     -11.190  -5.134  -3.330  1.00 76.89           O
ATOM   3359  HA  LEU A 225     -12.722  -4.312  -1.521  1.00 76.89           H
ATOM   3360  CB  LEU A 225     -11.332  -2.894  -0.763  1.00 76.89           C
ATOM   3361 1HB  LEU A 225     -12.075  -2.512  -0.063  1.00 76.89           H
ATOM   3362 2HB  LEU A 225     -10.377  -2.909  -0.239  1.00 76.89           H
ATOM   3363  CG  LEU A 225     -11.224  -1.913  -1.933  1.00 76.89           C
ATOM   3364  HG  LEU A 225     -10.615  -2.375  -2.710  1.00 76.89           H
ATOM   3365  CD1 LEU A 225     -12.599  -1.633  -2.542  1.00 76.89           C
ATOM   3366 1HD1 LEU A 225     -13.032  -2.565  -2.906  1.00 76.89           H
ATOM   3367 2HD1 LEU A 225     -13.252  -1.201  -1.783  1.00 76.89           H
ATOM   3368 3HD1 LEU A 225     -12.494  -0.933  -3.371  1.00 76.89           H
ATOM   3369  CD2 LEU A 225     -10.513  -0.627  -1.506  1.00 76.89           C
ATOM   3370 1HD2 LEU A 225     -11.074  -0.151  -0.702  1.00 76.89           H
ATOM   3371 2HD2 LEU A 225      -9.509  -0.866  -1.157  1.00 76.89           H
ATOM   3372 3HD2 LEU A 225     -10.450   0.052  -2.357  1.00 76.89           H
ATOM   3373  HN  LEU A 225     -11.409  -4.720   0.899  1.00 76.89           H
ATOM   3374  N   PRO A 226      -9.549  -5.304  -1.810  1.00 73.11           N
ATOM   3375  CA  PRO A 226      -8.650  -5.995  -2.737  1.00 73.11           C
ATOM   3376  C   PRO A 226      -9.283  -7.242  -3.333  1.00 73.11           C
ATOM   3377  O   PRO A 226      -9.166  -7.488  -4.533  1.00 73.11           O
ATOM   3378  HA  PRO A 226      -8.426  -5.354  -3.589  1.00 73.11           H
ATOM   3379  CB  PRO A 226      -7.431  -6.333  -1.876  1.00 73.11           C
ATOM   3380 1HB  PRO A 226      -7.518  -7.324  -1.429  1.00 73.11           H
ATOM   3381 2HB  PRO A 226      -6.512  -6.328  -2.462  1.00 73.11           H
ATOM   3382  CG  PRO A 226      -7.431  -5.237  -0.818  1.00 73.11           C
ATOM   3383 1HG  PRO A 226      -6.855  -5.523   0.062  1.00 73.11           H
ATOM   3384 2HG  PRO A 226      -6.985  -4.315  -1.190  1.00 73.11           H
ATOM   3385  CD  PRO A 226      -8.909  -5.069  -0.503  1.00 73.11           C
ATOM   3386 1HD  PRO A 226      -9.248  -5.786   0.244  1.00 73.11           H
ATOM   3387 2HD  PRO A 226      -9.129  -4.076  -0.110  1.00 73.11           H
ATOM   3388  N   PHE A 227      -9.942  -8.002  -2.472  1.00 75.09           N
ATOM   3389  CA  PHE A 227     -10.542  -9.258  -2.888  1.00 75.09           C
ATOM   3390  C   PHE A 227     -11.655  -9.022  -3.911  1.00 75.09           C
ATOM   3391  O   PHE A 227     -11.752  -9.741  -4.904  1.00 75.09           O
ATOM   3392  HA  PHE A 227      -9.753  -9.858  -3.343  1.00 75.09           H
ATOM   3393  CB  PHE A 227     -11.143  -9.903  -1.638  1.00 75.09           C
ATOM   3394 1HB  PHE A 227     -11.419  -9.118  -0.934  1.00 75.09           H
ATOM   3395 2HB  PHE A 227     -12.062 -10.420  -1.915  1.00 75.09           H
ATOM   3396  CG  PHE A 227     -10.210 -10.892  -0.937  1.00 75.09           C
ATOM   3397  CD1 PHE A 227      -9.954 -12.103  -1.501  1.00 75.09           C
ATOM   3398  HD1 PHE A 227     -10.415 -12.369  -2.453  1.00 75.09           H
ATOM   3399  CD2 PHE A 227      -9.635 -10.560   0.250  1.00 75.09           C
ATOM   3400  HD2 PHE A 227      -9.840  -9.589   0.702  1.00 75.09           H
ATOM   3401  CE1 PHE A 227      -9.088 -13.020  -0.851  1.00 75.09           C
ATOM   3402  HE1 PHE A 227      -8.883 -13.991  -1.303  1.00 75.09           H
ATOM   3403  CE2 PHE A 227      -8.768 -11.478   0.900  1.00 75.09           C
ATOM   3404  HE2 PHE A 227      -8.308 -11.212   1.852  1.00 75.09           H
ATOM   3405  CZ  PHE A 227      -8.513 -12.688   0.336  1.00 75.09           C
ATOM   3406  HZ  PHE A 227      -7.848 -13.393   0.836  1.00 75.09           H
ATOM   3407  HN  PHE A 227     -10.070  -7.772  -1.507  1.00 75.09           H
ATOM   3408  N   VAL A 228     -12.466  -8.012  -3.634  1.00 76.56           N
ATOM   3409  CA  VAL A 228     -13.551  -7.655  -4.531  1.00 76.56           C
ATOM   3410  C   VAL A 228     -12.972  -7.243  -5.886  1.00 76.56           C
ATOM   3411  O   VAL A 228     -13.455  -7.679  -6.930  1.00 76.56           O
ATOM   3412  HA  VAL A 228     -14.169  -8.542  -4.669  1.00 76.56           H
ATOM   3413  CB  VAL A 228     -14.419  -6.566  -3.896  1.00 76.56           C
ATOM   3414  HB  VAL A 228     -13.764  -5.749  -3.595  1.00 76.56           H
ATOM   3415  CG1 VAL A 228     -15.428  -6.012  -4.904  1.00 76.56           C
ATOM   3416 1HG1 VAL A 228     -14.896  -5.584  -5.753  1.00 76.56           H
ATOM   3417 2HG1 VAL A 228     -16.076  -6.818  -5.250  1.00 76.56           H
ATOM   3418 3HG1 VAL A 228     -16.032  -5.240  -4.427  1.00 76.56           H
ATOM   3419  CG2 VAL A 228     -15.125  -7.089  -2.644  1.00 76.56           C
ATOM   3420 1HG2 VAL A 228     -15.762  -7.932  -2.911  1.00 76.56           H
ATOM   3421 2HG2 VAL A 228     -14.381  -7.412  -1.916  1.00 76.56           H
ATOM   3422 3HG2 VAL A 228     -15.734  -6.295  -2.213  1.00 76.56           H
ATOM   3423  HN  VAL A 228     -12.390  -7.443  -2.815  1.00 76.56           H
ATOM   3424  N   VAL A 229     -11.945  -6.408  -5.826  1.00 73.91           N
ATOM   3425  CA  VAL A 229     -11.289  -5.940  -7.035  1.00 73.91           C
ATOM   3426  C   VAL A 229     -10.770  -7.141  -7.827  1.00 73.91           C
ATOM   3427  O   VAL A 229     -11.002  -7.244  -9.031  1.00 73.91           O
ATOM   3428  HA  VAL A 229     -12.037  -5.421  -7.635  1.00 73.91           H
ATOM   3429  CB  VAL A 229     -10.190  -4.937  -6.680  1.00 73.91           C
ATOM   3430  HB  VAL A 229      -9.580  -5.375  -5.890  1.00 73.91           H
ATOM   3431  CG1 VAL A 229      -9.281  -4.670  -7.882  1.00 73.91           C
ATOM   3432 1HG1 VAL A 229      -8.815  -5.603  -8.199  1.00 73.91           H
ATOM   3433 2HG1 VAL A 229      -9.873  -4.263  -8.701  1.00 73.91           H
ATOM   3434 3HG1 VAL A 229      -8.508  -3.955  -7.601  1.00 73.91           H
ATOM   3435  CG2 VAL A 229     -10.787  -3.635  -6.144  1.00 73.91           C
ATOM   3436 1HG2 VAL A 229     -11.432  -3.191  -6.903  1.00 73.91           H
ATOM   3437 2HG2 VAL A 229     -11.372  -3.844  -5.249  1.00 73.91           H
ATOM   3438 3HG2 VAL A 229      -9.984  -2.940  -5.899  1.00 73.91           H
ATOM   3439  HN  VAL A 229     -11.561  -6.054  -4.973  1.00 73.91           H
ATOM   3440  N   MET A 230     -10.076  -8.021  -7.119  1.00 74.68           N
ATOM   3441  CA  MET A 230      -9.475  -9.183  -7.751  1.00 74.68           C
ATOM   3442  C   MET A 230     -10.534 -10.031  -8.458  1.00 74.68           C
ATOM   3443  O   MET A 230     -10.356 -10.417  -9.613  1.00 74.68           O
ATOM   3444  HA  MET A 230      -8.769  -8.787  -8.482  1.00 74.68           H
ATOM   3445  CB  MET A 230      -8.765 -10.029  -6.693  1.00 74.68           C
ATOM   3446 1HB  MET A 230      -9.357 -10.046  -5.778  1.00 74.68           H
ATOM   3447 2HB  MET A 230      -8.685 -11.060  -7.040  1.00 74.68           H
ATOM   3448  CG  MET A 230      -7.370  -9.477  -6.394  1.00 74.68           C
ATOM   3449 1HG  MET A 230      -6.787  -9.422  -7.314  1.00 74.68           H
ATOM   3450 2HG  MET A 230      -7.447  -8.461  -6.005  1.00 74.68           H
ATOM   3451  SD  MET A 230      -6.540 -10.521  -5.208  1.00 74.68           S
ATOM   3452  CE  MET A 230      -4.879  -9.882  -5.340  1.00 74.68           C
ATOM   3453 1HE  MET A 230      -4.523 -10.004  -6.363  1.00 74.68           H
ATOM   3454 2HE  MET A 230      -4.875  -8.824  -5.078  1.00 74.68           H
ATOM   3455 3HE  MET A 230      -4.225 -10.427  -4.660  1.00 74.68           H
ATOM   3456  HN  MET A 230      -9.922  -7.949  -6.134  1.00 74.68           H
ATOM   3457  N   ALA A 231     -11.612 -10.297  -7.736  1.00 76.63           N
ATOM   3458  CA  ALA A 231     -12.684 -11.122  -8.267  1.00 76.63           C
ATOM   3459  C   ALA A 231     -13.212 -10.496  -9.559  1.00 76.63           C
ATOM   3460  O   ALA A 231     -13.410 -11.191 -10.554  1.00 76.63           O
ATOM   3461  HA  ALA A 231     -12.266 -12.103  -8.493  1.00 76.63           H
ATOM   3462  CB  ALA A 231     -13.776 -11.284  -7.208  1.00 76.63           C
ATOM   3463 1HB  ALA A 231     -13.356 -11.760  -6.322  1.00 76.63           H
ATOM   3464 2HB  ALA A 231     -14.171 -10.304  -6.941  1.00 76.63           H
ATOM   3465 3HB  ALA A 231     -14.580 -11.903  -7.607  1.00 76.63           H
ATOM   3466  HN  ALA A 231     -11.760  -9.959  -6.807  1.00 76.63           H
ATOM   3467  N   CYS A 232     -13.425  -9.190  -9.502  1.00 76.21           N
ATOM   3468  CA  CYS A 232     -13.905  -8.458 -10.662  1.00 76.21           C
ATOM   3469  C   CYS A 232     -12.863  -8.584 -11.774  1.00 76.21           C
ATOM   3470  O   CYS A 232     -13.211  -8.802 -12.934  1.00 76.21           O
ATOM   3471  HA  CYS A 232     -14.846  -8.923 -10.958  1.00 76.21           H
ATOM   3472  CB  CYS A 232     -14.206  -6.996 -10.324  1.00 76.21           C
ATOM   3473 1HB  CYS A 232     -13.356  -6.552  -9.805  1.00 76.21           H
ATOM   3474 2HB  CYS A 232     -14.353  -6.425 -11.241  1.00 76.21           H
ATOM   3475  SG  CYS A 232     -15.702  -6.891  -9.275  1.00 76.21           S
ATOM   3476  HG  CYS A 232     -15.094  -7.201  -8.134  1.00 76.21           H
ATOM   3477  HN  CYS A 232     -13.276  -8.634  -8.684  1.00 76.21           H
ATOM   3478  N   CYS A 233     -11.605  -8.441 -11.382  1.00 73.53           N
ATOM   3479  CA  CYS A 233     -10.514  -8.478 -12.341  1.00 73.53           C
ATOM   3480  C   CYS A 233     -10.568  -9.817 -13.079  1.00 73.53           C
ATOM   3481  O   CYS A 233     -10.638  -9.851 -14.307  1.00 73.53           O
ATOM   3482  HA  CYS A 233     -10.675  -7.649 -13.030  1.00 73.53           H
ATOM   3483  CB  CYS A 233      -9.160  -8.253 -11.665  1.00 73.53           C
ATOM   3484 1HB  CYS A 233      -9.028  -8.964 -10.850  1.00 73.53           H
ATOM   3485 2HB  CYS A 233      -8.354  -8.432 -12.377  1.00 73.53           H
ATOM   3486  SG  CYS A 233      -9.057  -6.542 -11.024  1.00 73.53           S
ATOM   3487  HG  CYS A 233      -7.829  -6.653 -10.526  1.00 73.53           H
ATOM   3488  HN  CYS A 233     -11.328  -8.303 -10.431  1.00 73.53           H
ATOM   3489  N   TYR A 234     -10.532 -10.888 -12.300  1.00 73.19           N
ATOM   3490  CA  TYR A 234     -10.419 -12.222 -12.865  1.00 73.19           C
ATOM   3491  C   TYR A 234     -11.661 -12.576 -13.687  1.00 73.19           C
ATOM   3492  O   TYR A 234     -11.550 -13.158 -14.765  1.00 73.19           O
ATOM   3493  HA  TYR A 234      -9.545 -12.238 -13.516  1.00 73.19           H
ATOM   3494  CB  TYR A 234     -10.321 -13.177 -11.675  1.00 73.19           C
ATOM   3495 1HB  TYR A 234     -10.990 -12.831 -10.887  1.00 73.19           H
ATOM   3496 2HB  TYR A 234     -10.674 -14.162 -11.982  1.00 73.19           H
ATOM   3497  CG  TYR A 234      -8.909 -13.314 -11.101  1.00 73.19           C
ATOM   3498  CD1 TYR A 234      -7.886 -13.794 -11.893  1.00 73.19           C
ATOM   3499  HD1 TYR A 234      -8.084 -14.077 -12.927  1.00 73.19           H
ATOM   3500  CD2 TYR A 234      -8.659 -12.955  -9.792  1.00 73.19           C
ATOM   3501  HD2 TYR A 234      -9.467 -12.576  -9.167  1.00 73.19           H
ATOM   3502  CE1 TYR A 234      -6.557 -13.922 -11.353  1.00 73.19           C
ATOM   3503  HE1 TYR A 234      -5.740 -14.301 -11.967  1.00 73.19           H
ATOM   3504  CE2 TYR A 234      -7.330 -13.083  -9.252  1.00 73.19           C
ATOM   3505  HE2 TYR A 234      -7.119 -12.804  -8.220  1.00 73.19           H
ATOM   3506  CZ  TYR A 234      -6.345 -13.560 -10.059  1.00 73.19           C
ATOM   3507  OH  TYR A 234      -5.090 -13.681  -9.549  1.00 73.19           O
ATOM   3508  HH  TYR A 234      -5.049 -13.267  -8.640  1.00 73.19           H
ATOM   3509  HN  TYR A 234     -10.579 -10.855 -11.302  1.00 73.19           H
ATOM   3510  N   THR A 235     -12.813 -12.209 -13.147  1.00 78.67           N
ATOM   3511  CA  THR A 235     -14.071 -12.438 -13.838  1.00 78.67           C
ATOM   3512  C   THR A 235     -14.063 -11.745 -15.202  1.00 78.67           C
ATOM   3513  O   THR A 235     -14.469 -12.333 -16.203  1.00 78.67           O
ATOM   3514  HA  THR A 235     -14.171 -13.507 -14.023  1.00 78.67           H
ATOM   3515  CB  THR A 235     -15.205 -11.969 -12.925  1.00 78.67           C
ATOM   3516  HB  THR A 235     -16.163 -12.006 -13.443  1.00 78.67           H
ATOM   3517  OG1 THR A 235     -14.790 -10.677 -12.491  1.00 78.67           O
ATOM   3518  HG1 THR A 235     -15.156  -9.976 -13.105  1.00 78.67           H
ATOM   3519  CG2 THR A 235     -15.292 -12.785 -11.633  1.00 78.67           C
ATOM   3520 1HG2 THR A 235     -14.357 -12.692 -11.081  1.00 78.67           H
ATOM   3521 2HG2 THR A 235     -15.468 -13.833 -11.876  1.00 78.67           H
ATOM   3522 3HG2 THR A 235     -16.113 -12.411 -11.022  1.00 78.67           H
ATOM   3523  HN  THR A 235     -12.896 -11.764 -12.255  1.00 78.67           H
ATOM   3524  N   ILE A 236     -13.597 -10.505 -15.197  1.00 74.66           N
ATOM   3525  CA  ILE A 236     -13.414  -9.769 -16.437  1.00 74.66           C
ATOM   3526  C   ILE A 236     -12.465 -10.546 -17.351  1.00 74.66           C
ATOM   3527  O   ILE A 236     -12.744 -10.723 -18.536  1.00 74.66           O
ATOM   3528  HA  ILE A 236     -14.387  -9.704 -16.925  1.00 74.66           H
ATOM   3529  CB  ILE A 236     -12.956  -8.338 -16.149  1.00 74.66           C
ATOM   3530  HB  ILE A 236     -12.312  -8.356 -15.270  1.00 74.66           H
ATOM   3531  CG1 ILE A 236     -14.148  -7.438 -15.816  1.00 74.66           C
ATOM   3532 1HG1 ILE A 236     -14.773  -7.315 -16.701  1.00 74.66           H
ATOM   3533 2HG1 ILE A 236     -14.765  -7.912 -15.054  1.00 74.66           H
ATOM   3534  CG2 ILE A 236     -12.125  -7.784 -17.307  1.00 74.66           C
ATOM   3535 1HG2 ILE A 236     -11.244  -8.410 -17.454  1.00 74.66           H
ATOM   3536 2HG2 ILE A 236     -12.725  -7.783 -18.217  1.00 74.66           H
ATOM   3537 3HG2 ILE A 236     -11.812  -6.766 -17.076  1.00 74.66           H
ATOM   3538  CD1 ILE A 236     -13.679  -6.068 -15.322  1.00 74.66           C
ATOM   3539 1HD1 ILE A 236     -13.074  -6.193 -14.424  1.00 74.66           H
ATOM   3540 2HD1 ILE A 236     -13.082  -5.587 -16.097  1.00 74.66           H
ATOM   3541 3HD1 ILE A 236     -14.546  -5.448 -15.093  1.00 74.66           H
ATOM   3542  HN  ILE A 236     -13.346 -10.005 -14.369  1.00 74.66           H
ATOM   3543  N   ILE A 237     -11.362 -10.990 -16.766  1.00 71.46           N
ATOM   3544  CA  ILE A 237     -10.313 -11.636 -17.537  1.00 71.46           C
ATOM   3545  C   ILE A 237     -10.878 -12.889 -18.209  1.00 71.46           C
ATOM   3546  O   ILE A 237     -10.699 -13.088 -19.409  1.00 71.46           O
ATOM   3547  HA  ILE A 237     -10.002 -10.938 -18.314  1.00 71.46           H
ATOM   3548  CB  ILE A 237      -9.091 -11.908 -16.657  1.00 71.46           C
ATOM   3549  HB  ILE A 237      -9.437 -12.337 -15.716  1.00 71.46           H
ATOM   3550  CG1 ILE A 237      -8.359 -10.608 -16.319  1.00 71.46           C
ATOM   3551 1HG1 ILE A 237      -7.998 -10.141 -17.235  1.00 71.46           H
ATOM   3552 2HG1 ILE A 237      -9.052  -9.906 -15.855  1.00 71.46           H
ATOM   3553  CG2 ILE A 237      -8.164 -12.935 -17.309  1.00 71.46           C
ATOM   3554 1HG2 ILE A 237      -8.704 -13.871 -17.456  1.00 71.46           H
ATOM   3555 2HG2 ILE A 237      -7.824 -12.557 -18.273  1.00 71.46           H
ATOM   3556 3HG2 ILE A 237      -7.304 -13.110 -16.663  1.00 71.46           H
ATOM   3557  CD1 ILE A 237      -7.183 -10.870 -15.376  1.00 71.46           C
ATOM   3558 1HD1 ILE A 237      -7.550 -11.315 -14.452  1.00 71.46           H
ATOM   3559 2HD1 ILE A 237      -6.480 -11.554 -15.854  1.00 71.46           H
ATOM   3560 3HD1 ILE A 237      -6.680  -9.930 -15.152  1.00 71.46           H
ATOM   3561  HN  ILE A 237     -11.180 -10.914 -15.785  1.00 71.46           H
ATOM   3562  N   ILE A 238     -11.549 -13.701 -17.405  1.00 74.15           N
ATOM   3563  CA  ILE A 238     -12.097 -14.954 -17.895  1.00 74.15           C
ATOM   3564  C   ILE A 238     -13.056 -14.669 -19.053  1.00 74.15           C
ATOM   3565  O   ILE A 238     -12.978 -15.309 -20.100  1.00 74.15           O
ATOM   3566  HA  ILE A 238     -11.265 -15.548 -18.275  1.00 74.15           H
ATOM   3567  CB  ILE A 238     -12.732 -15.745 -16.751  1.00 74.15           C
ATOM   3568  HB  ILE A 238     -13.384 -15.074 -16.192  1.00 74.15           H
ATOM   3569  CG1 ILE A 238     -11.667 -16.254 -15.778  1.00 74.15           C
ATOM   3570 1HG1 ILE A 238     -11.139 -17.099 -16.220  1.00 74.15           H
ATOM   3571 2HG1 ILE A 238     -10.927 -15.473 -15.602  1.00 74.15           H
ATOM   3572  CG2 ILE A 238     -13.607 -16.880 -17.287  1.00 74.15           C
ATOM   3573 1HG2 ILE A 238     -14.401 -16.465 -17.908  1.00 74.15           H
ATOM   3574 2HG2 ILE A 238     -12.996 -17.558 -17.884  1.00 74.15           H
ATOM   3575 3HG2 ILE A 238     -14.046 -17.426 -16.453  1.00 74.15           H
ATOM   3576  CD1 ILE A 238     -12.295 -16.678 -14.449  1.00 74.15           C
ATOM   3577 1HD1 ILE A 238     -12.802 -15.825 -13.998  1.00 74.15           H
ATOM   3578 2HD1 ILE A 238     -13.016 -17.476 -14.626  1.00 74.15           H
ATOM   3579 3HD1 ILE A 238     -11.516 -17.035 -13.776  1.00 74.15           H
ATOM   3580  HN  ILE A 238     -11.721 -13.514 -16.438  1.00 74.15           H
ATOM   3581  N   HIS A 239     -13.939 -13.708 -18.825  1.00 76.56           N
ATOM   3582  CA  HIS A 239     -14.936 -13.356 -19.821  1.00 76.56           C
ATOM   3583  C   HIS A 239     -14.240 -12.900 -21.105  1.00 76.56           C
ATOM   3584  O   HIS A 239     -14.707 -13.191 -22.205  1.00 76.56           O
ATOM   3585  HA  HIS A 239     -15.504 -14.263 -20.028  1.00 76.56           H
ATOM   3586  CB  HIS A 239     -15.909 -12.311 -19.270  1.00 76.56           C
ATOM   3587 1HB  HIS A 239     -16.170 -12.577 -18.246  1.00 76.56           H
ATOM   3588 2HB  HIS A 239     -15.405 -11.346 -19.230  1.00 76.56           H
ATOM   3589  CG  HIS A 239     -17.177 -12.168 -20.077  1.00 76.56           C
ATOM   3590  ND1 HIS A 239     -17.259 -11.379 -21.212  1.00 76.56           N
ATOM   3591  HD1 HIS A 239     -16.514 -10.840 -21.604  1.00 76.56           H
ATOM   3592  CD2 HIS A 239     -18.412 -12.720 -19.903  1.00 76.56           C
ATOM   3593  HD2 HIS A 239     -18.699 -13.398 -19.099  1.00 76.56           H
ATOM   3594  CE1 HIS A 239     -18.492 -11.460 -21.689  1.00 76.56           C
ATOM   3595  HE1 HIS A 239     -18.870 -10.952 -22.577  1.00 76.56           H
ATOM   3596  NE2 HIS A 239     -19.205 -12.291 -20.876  1.00 76.56           N
ATOM   3597  HN  HIS A 239     -13.979 -13.175 -17.980  1.00 76.56           H
ATOM   3598  N   THR A 240     -13.135 -12.192 -20.922  1.00 71.55           N
ATOM   3599  CA  THR A 240     -12.371 -11.692 -22.052  1.00 71.55           C
ATOM   3600  C   THR A 240     -11.748 -12.854 -22.829  1.00 71.55           C
ATOM   3601  O   THR A 240     -11.807 -12.886 -24.057  1.00 71.55           O
ATOM   3602  HA  THR A 240     -13.054 -11.183 -22.731  1.00 71.55           H
ATOM   3603  CB  THR A 240     -11.339 -10.694 -21.521  1.00 71.55           C
ATOM   3604  HB  THR A 240     -10.595 -11.196 -20.903  1.00 71.55           H
ATOM   3605  OG1 THR A 240     -12.123  -9.704 -20.860  1.00 71.55           O
ATOM   3606  HG1 THR A 240     -12.002  -9.778 -19.870  1.00 71.55           H
ATOM   3607  CG2 THR A 240     -10.637  -9.926 -22.642  1.00 71.55           C
ATOM   3608 1HG2 THR A 240     -11.376  -9.370 -23.220  1.00 71.55           H
ATOM   3609 2HG2 THR A 240     -10.119 -10.629 -23.295  1.00 71.55           H
ATOM   3610 3HG2 THR A 240      -9.916  -9.232 -22.211  1.00 71.55           H
ATOM   3611  HN  THR A 240     -12.763 -11.959 -20.024  1.00 71.55           H
ATOM   3612  N   LEU A 241     -11.165 -13.779 -22.081  1.00 71.72           N
ATOM   3613  CA  LEU A 241     -10.468 -14.901 -22.687  1.00 71.72           C
ATOM   3614  C   LEU A 241     -11.452 -15.712 -23.532  1.00 71.72           C
ATOM   3615  O   LEU A 241     -11.123 -16.136 -24.639  1.00 71.72           O
ATOM   3616  HA  LEU A 241      -9.702 -14.492 -23.346  1.00 71.72           H
ATOM   3617  CB  LEU A 241      -9.750 -15.727 -21.618  1.00 71.72           C
ATOM   3618 1HB  LEU A 241     -10.432 -15.871 -20.780  1.00 71.72           H
ATOM   3619 2HB  LEU A 241      -9.539 -16.714 -22.030  1.00 71.72           H
ATOM   3620  CG  LEU A 241      -8.444 -15.139 -21.080  1.00 71.72           C
ATOM   3621  HG  LEU A 241      -8.635 -14.113 -20.765  1.00 71.72           H
ATOM   3622  CD1 LEU A 241      -7.962 -15.908 -19.848  1.00 71.72           C
ATOM   3623 1HD1 LEU A 241      -8.719 -15.851 -19.066  1.00 71.72           H
ATOM   3624 2HD1 LEU A 241      -7.792 -16.951 -20.115  1.00 71.72           H
ATOM   3625 3HD1 LEU A 241      -7.032 -15.469 -19.487  1.00 71.72           H
ATOM   3626  CD2 LEU A 241      -7.376 -15.083 -22.175  1.00 71.72           C
ATOM   3627 1HD2 LEU A 241      -7.181 -16.091 -22.543  1.00 71.72           H
ATOM   3628 2HD2 LEU A 241      -7.730 -14.459 -22.996  1.00 71.72           H
ATOM   3629 3HD2 LEU A 241      -6.458 -14.662 -21.766  1.00 71.72           H
ATOM   3630  HN  LEU A 241     -11.164 -13.771 -21.081  1.00 71.72           H
ATOM   3631  N   ILE A 242     -12.641 -15.902 -22.979  1.00 73.91           N
ATOM   3632  CA  ILE A 242     -13.665 -16.681 -23.654  1.00 73.91           C
ATOM   3633  C   ILE A 242     -14.019 -16.007 -24.982  1.00 73.91           C
ATOM   3634  O   ILE A 242     -14.195 -16.681 -25.996  1.00 73.91           O
ATOM   3635  HA  ILE A 242     -13.242 -17.662 -23.867  1.00 73.91           H
ATOM   3636  CB  ILE A 242     -14.868 -16.896 -22.734  1.00 73.91           C
ATOM   3637  HB  ILE A 242     -15.178 -15.927 -22.344  1.00 73.91           H
ATOM   3638  CG1 ILE A 242     -14.491 -17.767 -21.534  1.00 73.91           C
ATOM   3639 1HG1 ILE A 242     -14.357 -18.800 -21.857  1.00 73.91           H
ATOM   3640 2HG1 ILE A 242     -13.537 -17.435 -21.124  1.00 73.91           H
ATOM   3641  CG2 ILE A 242     -16.055 -17.471 -23.509  1.00 73.91           C
ATOM   3642 1HG2 ILE A 242     -16.341 -16.780 -24.302  1.00 73.91           H
ATOM   3643 2HG2 ILE A 242     -15.774 -18.429 -23.947  1.00 73.91           H
ATOM   3644 3HG2 ILE A 242     -16.897 -17.615 -22.831  1.00 73.91           H
ATOM   3645  CD1 ILE A 242     -15.569 -17.702 -20.449  1.00 73.91           C
ATOM   3646 1HD1 ILE A 242     -15.683 -16.672 -20.112  1.00 73.91           H
ATOM   3647 2HD1 ILE A 242     -16.515 -18.058 -20.856  1.00 73.91           H
ATOM   3648 3HD1 ILE A 242     -15.276 -18.330 -19.608  1.00 73.91           H
ATOM   3649  HN  ILE A 242     -12.908 -15.536 -22.087  1.00 73.91           H
ATOM   3650  N   GLN A 243     -14.112 -14.687 -24.932  1.00 68.70           N
ATOM   3651  CA  GLN A 243     -14.466 -13.917 -26.113  1.00 68.70           C
ATOM   3652  C   GLN A 243     -13.268 -13.816 -27.059  1.00 68.70           C
ATOM   3653  O   GLN A 243     -13.438 -13.629 -28.263  1.00 68.70           O
ATOM   3654  HA  GLN A 243     -15.271 -14.474 -26.592  1.00 68.70           H
ATOM   3655  CB  GLN A 243     -14.978 -12.527 -25.728  1.00 68.70           C
ATOM   3656 1HB  GLN A 243     -14.285 -12.061 -25.028  1.00 68.70           H
ATOM   3657 2HB  GLN A 243     -15.015 -11.891 -26.612  1.00 68.70           H
ATOM   3658  CG  GLN A 243     -16.369 -12.612 -25.096  1.00 68.70           C
ATOM   3659 1HG  GLN A 243     -17.019 -13.227 -25.718  1.00 68.70           H
ATOM   3660 2HG  GLN A 243     -16.302 -13.101 -24.124  1.00 68.70           H
ATOM   3661  CD  GLN A 243     -16.982 -11.220 -24.931  1.00 68.70           C
ATOM   3662  OE1 GLN A 243     -16.301 -10.207 -24.953  1.00 68.70           O
ATOM   3663  NE2 GLN A 243     -18.301 -11.225 -24.764  1.00 68.70           N
ATOM   3664 1HE2 GLN A 243     -18.800 -12.092 -24.756  1.00 68.70           H
ATOM   3665 2HE2 GLN A 243     -18.794 -10.363 -24.648  1.00 68.70           H
ATOM   3666  HN  GLN A 243     -13.951 -14.145 -24.107  1.00 68.70           H
ATOM   3667  N   ALA A 244     -12.084 -13.946 -26.480  1.00 61.34           N
ATOM   3668  CA  ALA A 244     -10.857 -13.740 -27.230  1.00 61.34           C
ATOM   3669  C   ALA A 244     -10.583 -14.969 -28.099  1.00 61.34           C
ATOM   3670  O   ALA A 244      -9.894 -15.894 -27.672  1.00 61.34           O
ATOM   3671  HA  ALA A 244     -11.004 -12.874 -27.876  1.00 61.34           H
ATOM   3672  CB  ALA A 244      -9.710 -13.443 -26.262  1.00 61.34           C
ATOM   3673 1HB  ALA A 244      -9.941 -12.544 -25.690  1.00 61.34           H
ATOM   3674 2HB  ALA A 244      -9.582 -14.284 -25.581  1.00 61.34           H
ATOM   3675 3HB  ALA A 244      -8.790 -13.288 -26.826  1.00 61.34           H
ATOM   3676  HN  ALA A 244     -11.955 -14.186 -25.517  1.00 61.34           H
ATOM   3677  N   LYS A 245     -11.137 -14.939 -29.302  1.00 57.49           N
ATOM   3678  CA  LYS A 245     -10.845 -15.967 -30.286  1.00 57.49           C
ATOM   3679  C   LYS A 245      -9.343 -15.975 -30.578  1.00 57.49           C
ATOM   3680  O   LYS A 245      -8.827 -16.924 -31.167  1.00 57.49           O
ATOM   3681  HA  LYS A 245     -11.117 -16.927 -29.847  1.00 57.49           H
ATOM   3682  CB  LYS A 245     -11.713 -15.778 -31.532  1.00 57.49           C
ATOM   3683 1HB  LYS A 245     -11.627 -14.751 -31.888  1.00 57.49           H
ATOM   3684 2HB  LYS A 245     -11.351 -16.423 -32.333  1.00 57.49           H
ATOM   3685  CG  LYS A 245     -13.179 -16.099 -31.234  1.00 57.49           C
ATOM   3686 1HG  LYS A 245     -13.246 -17.051 -30.707  1.00 57.49           H
ATOM   3687 2HG  LYS A 245     -13.594 -15.338 -30.573  1.00 57.49           H
ATOM   3688  CD  LYS A 245     -13.999 -16.164 -32.523  1.00 57.49           C
ATOM   3689 1HD  LYS A 245     -14.024 -15.181 -32.993  1.00 57.49           H
ATOM   3690 2HD  LYS A 245     -13.520 -16.843 -33.230  1.00 57.49           H
ATOM   3691  CE  LYS A 245     -15.427 -16.637 -32.242  1.00 57.49           C
ATOM   3692 1HE  LYS A 245     -15.403 -17.552 -31.650  1.00 57.49           H
ATOM   3693 2HE  LYS A 245     -15.954 -15.888 -31.650  1.00 57.49           H
ATOM   3694  NZ  LYS A 245     -16.153 -16.877 -33.509  1.00 57.49           N
ATOM   3695 1HZ  LYS A 245     -17.103 -17.167 -33.304  1.00 57.49           H
ATOM   3696 2HZ  LYS A 245     -16.170 -16.023 -34.055  1.00 57.49           H
ATOM   3697 3HZ  LYS A 245     -15.683 -17.606 -34.034  1.00 57.49           H
ATOM   3698  HN  LYS A 245     -11.774 -14.231 -29.607  1.00 57.49           H
ATOM   3699  N   LYS A 246      -8.684 -14.908 -30.153  1.00 57.29           N
ATOM   3700  CA  LYS A 246      -7.309 -14.667 -30.556  1.00 57.29           C
ATOM   3701  C   LYS A 246      -6.385 -14.885 -29.356  1.00 57.29           C
ATOM   3702  O   LYS A 246      -6.574 -14.277 -28.304  1.00 57.29           O
ATOM   3703  HA  LYS A 246      -7.060 -15.402 -31.321  1.00 57.29           H
ATOM   3704  CB  LYS A 246      -7.172 -13.284 -31.195  1.00 57.29           C
ATOM   3705 1HB  LYS A 246      -7.678 -12.542 -30.577  1.00 57.29           H
ATOM   3706 2HB  LYS A 246      -6.120 -13.000 -31.235  1.00 57.29           H
ATOM   3707  CG  LYS A 246      -7.764 -13.270 -32.605  1.00 57.29           C
ATOM   3708 1HG  LYS A 246      -7.461 -14.171 -33.139  1.00 57.29           H
ATOM   3709 2HG  LYS A 246      -8.852 -13.284 -32.547  1.00 57.29           H
ATOM   3710  CD  LYS A 246      -7.304 -12.034 -33.381  1.00 57.29           C
ATOM   3711 1HD  LYS A 246      -7.703 -11.135 -32.909  1.00 57.29           H
ATOM   3712 2HD  LYS A 246      -6.218 -11.959 -33.342  1.00 57.29           H
ATOM   3713  CE  LYS A 246      -7.766 -12.098 -34.838  1.00 57.29           C
ATOM   3714 1HE  LYS A 246      -7.563 -13.088 -35.247  1.00 57.29           H
ATOM   3715 2HE  LYS A 246      -8.843 -11.945 -34.892  1.00 57.29           H
ATOM   3716  NZ  LYS A 246      -7.072 -11.070 -35.647  1.00 57.29           N
ATOM   3717 1HZ  LYS A 246      -7.407 -11.110 -36.603  1.00 57.29           H
ATOM   3718 2HZ  LYS A 246      -7.261 -10.152 -35.261  1.00 57.29           H
ATOM   3719 3HZ  LYS A 246      -6.074 -11.244 -35.630  1.00 57.29           H
ATOM   3720  HN  LYS A 246      -9.073 -14.216 -29.545  1.00 57.29           H
ATOM   3721  N   SER A 247      -5.405 -15.755 -29.554  1.00 56.27           N
ATOM   3722  CA  SER A 247      -4.509 -16.131 -28.475  1.00 56.27           C
ATOM   3723  C   SER A 247      -3.788 -14.893 -27.937  1.00 56.27           C
ATOM   3724  O   SER A 247      -3.472 -14.820 -26.751  1.00 56.27           O
ATOM   3725  HA  SER A 247      -5.148 -16.565 -27.706  1.00 56.27           H
ATOM   3726  CB  SER A 247      -3.493 -17.176 -28.941  1.00 56.27           C
ATOM   3727 1HB  SER A 247      -4.006 -18.116 -29.143  1.00 56.27           H
ATOM   3728 2HB  SER A 247      -3.043 -16.851 -29.879  1.00 56.27           H
ATOM   3729  OG  SER A 247      -2.468 -17.393 -27.975  1.00 56.27           O
ATOM   3730  HG  SER A 247      -2.861 -17.788 -27.144  1.00 56.27           H
ATOM   3731  HN  SER A 247      -5.220 -16.199 -30.431  1.00 56.27           H
ATOM   3732  N   SER A 248      -3.549 -13.950 -28.837  1.00 58.05           N
ATOM   3733  CA  SER A 248      -2.697 -12.815 -28.523  1.00 58.05           C
ATOM   3734  C   SER A 248      -3.194 -12.123 -27.253  1.00 58.05           C
ATOM   3735  O   SER A 248      -2.449 -11.385 -26.612  1.00 58.05           O
ATOM   3736  HA  SER A 248      -1.703 -13.235 -28.366  1.00 58.05           H
ATOM   3737  CB  SER A 248      -2.652 -11.822 -29.686  1.00 58.05           C
ATOM   3738 1HB  SER A 248      -1.922 -11.043 -29.469  1.00 58.05           H
ATOM   3739 2HB  SER A 248      -2.313 -12.334 -30.587  1.00 58.05           H
ATOM   3740  OG  SER A 248      -3.923 -11.227 -29.929  1.00 58.05           O
ATOM   3741  HG  SER A 248      -3.851 -10.554 -30.666  1.00 58.05           H
ATOM   3742  HN  SER A 248      -3.925 -13.952 -29.763  1.00 58.05           H
ATOM   3743  N   LYS A 249      -4.452 -12.386 -26.928  1.00 61.20           N
ATOM   3744  CA  LYS A 249      -5.079 -11.743 -25.785  1.00 61.20           C
ATOM   3745  C   LYS A 249      -4.486 -12.315 -24.495  1.00 61.20           C
ATOM   3746  O   LYS A 249      -4.497 -11.655 -23.457  1.00 61.20           O
ATOM   3747  HA  LYS A 249      -4.839 -10.681 -25.835  1.00 61.20           H
ATOM   3748  CB  LYS A 249      -6.602 -11.867 -25.870  1.00 61.20           C
ATOM   3749 1HB  LYS A 249      -6.894 -12.909 -25.736  1.00 61.20           H
ATOM   3750 2HB  LYS A 249      -7.062 -11.301 -25.060  1.00 61.20           H
ATOM   3751  CG  LYS A 249      -7.119 -11.355 -27.216  1.00 61.20           C
ATOM   3752 1HG  LYS A 249      -6.332 -10.798 -27.723  1.00 61.20           H
ATOM   3753 2HG  LYS A 249      -7.376 -12.200 -27.856  1.00 61.20           H
ATOM   3754  CD  LYS A 249      -8.346 -10.460 -27.027  1.00 61.20           C
ATOM   3755 1HD  LYS A 249      -8.853 -10.723 -26.098  1.00 61.20           H
ATOM   3756 2HD  LYS A 249      -8.031  -9.421 -26.935  1.00 61.20           H
ATOM   3757  CE  LYS A 249      -9.315 -10.604 -28.202  1.00 61.20           C
ATOM   3758 1HE  LYS A 249      -8.917 -10.086 -29.074  1.00 61.20           H
ATOM   3759 2HE  LYS A 249      -9.414 -11.655 -28.473  1.00 61.20           H
ATOM   3760  NZ  LYS A 249     -10.641 -10.048 -27.850  1.00 61.20           N
ATOM   3761 1HZ  LYS A 249     -11.318 -10.318 -28.556  1.00 61.20           H
ATOM   3762 2HZ  LYS A 249     -10.931 -10.410 -26.948  1.00 61.20           H
ATOM   3763 3HZ  LYS A 249     -10.583  -9.037 -27.806  1.00 61.20           H
ATOM   3764  HN  LYS A 249      -5.037 -13.023 -27.428  1.00 61.20           H
ATOM   3765  N   HIS A 250      -3.983 -13.536 -24.603  1.00 64.61           N
ATOM   3766  CA  HIS A 250      -3.417 -14.216 -23.451  1.00 64.61           C
ATOM   3767  C   HIS A 250      -2.182 -13.458 -22.962  1.00 64.61           C
ATOM   3768  O   HIS A 250      -1.979 -13.303 -21.759  1.00 64.61           O
ATOM   3769  HA  HIS A 250      -4.178 -14.195 -22.670  1.00 64.61           H
ATOM   3770  CB  HIS A 250      -3.124 -15.682 -23.776  1.00 64.61           C
ATOM   3771 1HB  HIS A 250      -2.520 -15.729 -24.682  1.00 64.61           H
ATOM   3772 2HB  HIS A 250      -2.525 -16.109 -22.971  1.00 64.61           H
ATOM   3773  CG  HIS A 250      -4.359 -16.528 -23.968  1.00 64.61           C
ATOM   3774  ND1 HIS A 250      -4.917 -17.283 -22.950  1.00 64.61           N
ATOM   3775  HD1 HIS A 250      -4.573 -17.346 -22.013  1.00 64.61           H
ATOM   3776  CD2 HIS A 250      -5.140 -16.731 -25.068  1.00 64.61           C
ATOM   3777  HD2 HIS A 250      -4.984 -16.284 -26.050  1.00 64.61           H
ATOM   3778  CE1 HIS A 250      -5.983 -17.907 -23.428  1.00 64.61           C
ATOM   3779  HE1 HIS A 250      -6.637 -18.578 -22.870  1.00 64.61           H
ATOM   3780  NE2 HIS A 250      -6.119 -17.564 -24.741  1.00 64.61           N
ATOM   3781  HN  HIS A 250      -3.958 -14.057 -25.456  1.00 64.61           H
ATOM   3782  N   LYS A 251      -1.387 -13.005 -23.921  1.00 64.22           N
ATOM   3783  CA  LYS A 251      -0.160 -12.295 -23.603  1.00 64.22           C
ATOM   3784  C   LYS A 251      -0.495 -11.049 -22.782  1.00 64.22           C
ATOM   3785  O   LYS A 251       0.159 -10.768 -21.779  1.00 64.22           O
ATOM   3786  HA  LYS A 251       0.452 -12.958 -22.991  1.00 64.22           H
ATOM   3787  CB  LYS A 251       0.632 -11.997 -24.878  1.00 64.22           C
ATOM   3788 1HB  LYS A 251      -0.038 -12.003 -25.737  1.00 64.22           H
ATOM   3789 2HB  LYS A 251       1.063 -10.998 -24.817  1.00 64.22           H
ATOM   3790  CG  LYS A 251       1.745 -13.026 -25.085  1.00 64.22           C
ATOM   3791 1HG  LYS A 251       2.289 -13.171 -24.152  1.00 64.22           H
ATOM   3792 2HG  LYS A 251       1.309 -13.989 -25.353  1.00 64.22           H
ATOM   3793  CD  LYS A 251       2.712 -12.575 -26.182  1.00 64.22           C
ATOM   3794 1HD  LYS A 251       2.214 -12.618 -27.151  1.00 64.22           H
ATOM   3795 2HD  LYS A 251       2.996 -11.536 -26.016  1.00 64.22           H
ATOM   3796  CE  LYS A 251       3.963 -13.455 -26.206  1.00 64.22           C
ATOM   3797 1HE  LYS A 251       4.265 -13.696 -25.186  1.00 64.22           H
ATOM   3798 2HE  LYS A 251       3.742 -14.399 -26.704  1.00 64.22           H
ATOM   3799  NZ  LYS A 251       5.069 -12.765 -26.906  1.00 64.22           N
ATOM   3800 1HZ  LYS A 251       5.882 -13.370 -26.933  1.00 64.22           H
ATOM   3801 2HZ  LYS A 251       4.782 -12.542 -27.853  1.00 64.22           H
ATOM   3802 3HZ  LYS A 251       5.300 -11.909 -26.413  1.00 64.22           H
ATOM   3803  HN  LYS A 251      -1.570 -13.117 -24.898  1.00 64.22           H
ATOM   3804  N   ALA A 252      -1.514 -10.335 -23.238  1.00 64.74           N
ATOM   3805  CA  ALA A 252      -1.880  -9.072 -22.619  1.00 64.74           C
ATOM   3806  C   ALA A 252      -2.280  -9.321 -21.163  1.00 64.74           C
ATOM   3807  O   ALA A 252      -1.966  -8.520 -20.284  1.00 64.74           O
ATOM   3808  HA  ALA A 252      -1.003  -8.426 -22.640  1.00 64.74           H
ATOM   3809  CB  ALA A 252      -2.999  -8.413 -23.427  1.00 64.74           C
ATOM   3810 1HB  ALA A 252      -2.654  -8.231 -24.445  1.00 64.74           H
ATOM   3811 2HB  ALA A 252      -3.868  -9.071 -23.450  1.00 64.74           H
ATOM   3812 3HB  ALA A 252      -3.274  -7.466 -22.962  1.00 64.74           H
ATOM   3813  HN  ALA A 252      -2.083 -10.606 -24.014  1.00 64.74           H
ATOM   3814  N   LEU A 253      -2.969 -10.433 -20.953  1.00 73.85           N
ATOM   3815  CA  LEU A 253      -3.568 -10.710 -19.659  1.00 73.85           C
ATOM   3816  C   LEU A 253      -2.468 -11.076 -18.661  1.00 73.85           C
ATOM   3817  O   LEU A 253      -2.618 -10.861 -17.459  1.00 73.85           O
ATOM   3818  HA  LEU A 253      -4.051  -9.794 -19.320  1.00 73.85           H
ATOM   3819  CB  LEU A 253      -4.658 -11.775 -19.790  1.00 73.85           C
ATOM   3820 1HB  LEU A 253      -4.292 -12.563 -20.448  1.00 73.85           H
ATOM   3821 2HB  LEU A 253      -4.817 -12.226 -18.811  1.00 73.85           H
ATOM   3822  CG  LEU A 253      -6.009 -11.290 -20.322  1.00 73.85           C
ATOM   3823  HG  LEU A 253      -5.824 -10.632 -21.172  1.00 73.85           H
ATOM   3824  CD1 LEU A 253      -6.850 -12.462 -20.832  1.00 73.85           C
ATOM   3825 1HD1 LEU A 253      -6.317 -12.968 -21.638  1.00 73.85           H
ATOM   3826 2HD1 LEU A 253      -7.027 -13.164 -20.017  1.00 73.85           H
ATOM   3827 3HD1 LEU A 253      -7.804 -12.090 -21.205  1.00 73.85           H
ATOM   3828  CD2 LEU A 253      -6.751 -10.468 -19.267  1.00 73.85           C
ATOM   3829 1HD2 LEU A 253      -6.924 -11.083 -18.383  1.00 73.85           H
ATOM   3830 2HD2 LEU A 253      -6.151  -9.600 -18.994  1.00 73.85           H
ATOM   3831 3HD2 LEU A 253      -7.707 -10.136 -19.671  1.00 73.85           H
ATOM   3832  HN  LEU A 253      -3.119 -11.137 -21.648  1.00 73.85           H
ATOM   3833  N   LYS A 254      -1.386 -11.624 -19.195  1.00 73.73           N
ATOM   3834  CA  LYS A 254      -0.308 -12.122 -18.358  1.00 73.73           C
ATOM   3835  C   LYS A 254       0.100 -11.037 -17.360  1.00 73.73           C
ATOM   3836  O   LYS A 254       0.265 -11.312 -16.172  1.00 73.73           O
ATOM   3837  HA  LYS A 254      -0.695 -12.976 -17.801  1.00 73.73           H
ATOM   3838  CB  LYS A 254       0.849 -12.631 -19.221  1.00 73.73           C
ATOM   3839 1HB  LYS A 254       0.471 -13.330 -19.967  1.00 73.73           H
ATOM   3840 2HB  LYS A 254       1.297 -11.798 -19.762  1.00 73.73           H
ATOM   3841  CG  LYS A 254       1.912 -13.319 -18.362  1.00 73.73           C
ATOM   3842 1HG  LYS A 254       2.353 -12.597 -17.675  1.00 73.73           H
ATOM   3843 2HG  LYS A 254       1.447 -14.094 -17.753  1.00 73.73           H
ATOM   3844  CD  LYS A 254       3.006 -13.936 -19.234  1.00 73.73           C
ATOM   3845 1HD  LYS A 254       2.564 -14.655 -19.925  1.00 73.73           H
ATOM   3846 2HD  LYS A 254       3.475 -13.160 -19.839  1.00 73.73           H
ATOM   3847  CE  LYS A 254       4.066 -14.631 -18.376  1.00 73.73           C
ATOM   3848 1HE  LYS A 254       4.552 -13.902 -17.727  1.00 73.73           H
ATOM   3849 2HE  LYS A 254       3.591 -15.367 -17.728  1.00 73.73           H
ATOM   3850  NZ  LYS A 254       5.075 -15.292 -19.233  1.00 73.73           N
ATOM   3851 1HZ  LYS A 254       5.763 -15.755 -18.649  1.00 73.73           H
ATOM   3852 2HZ  LYS A 254       4.619 -15.977 -19.825  1.00 73.73           H
ATOM   3853 3HZ  LYS A 254       5.535 -14.597 -19.811  1.00 73.73           H
ATOM   3854  HN  LYS A 254      -1.240 -11.729 -20.179  1.00 73.73           H
ATOM   3855  N   VAL A 255       0.251  -9.827 -17.878  1.00 73.73           N
ATOM   3856  CA  VAL A 255       0.722  -8.718 -17.066  1.00 73.73           C
ATOM   3857  C   VAL A 255      -0.217  -8.532 -15.872  1.00 73.73           C
ATOM   3858  O   VAL A 255       0.235  -8.430 -14.733  1.00 73.73           O
ATOM   3859  HA  VAL A 255       1.713  -8.980 -16.695  1.00 73.73           H
ATOM   3860  CB  VAL A 255       0.854  -7.459 -17.925  1.00 73.73           C
ATOM   3861  HB  VAL A 255      -0.128  -7.234 -18.343  1.00 73.73           H
ATOM   3862  CG1 VAL A 255       1.291  -6.262 -17.079  1.00 73.73           C
ATOM   3863 1HG1 VAL A 255       0.551  -6.077 -16.301  1.00 73.73           H
ATOM   3864 2HG1 VAL A 255       2.256  -6.474 -16.620  1.00 73.73           H
ATOM   3865 3HG1 VAL A 255       1.377  -5.380 -17.715  1.00 73.73           H
ATOM   3866  CG2 VAL A 255       1.818  -7.689 -19.090  1.00 73.73           C
ATOM   3867 1HG2 VAL A 255       2.802  -7.951 -18.701  1.00 73.73           H
ATOM   3868 2HG2 VAL A 255       1.447  -8.501 -19.715  1.00 73.73           H
ATOM   3869 3HG2 VAL A 255       1.894  -6.779 -19.685  1.00 73.73           H
ATOM   3870  HN  VAL A 255       0.058  -9.600 -18.833  1.00 73.73           H
ATOM   3871  N   THR A 256      -1.506  -8.492 -16.174  1.00 73.21           N
ATOM   3872  CA  THR A 256      -2.504  -8.196 -15.161  1.00 73.21           C
ATOM   3873  C   THR A 256      -2.479  -9.259 -14.061  1.00 73.21           C
ATOM   3874  O   THR A 256      -2.534  -8.933 -12.876  1.00 73.21           O
ATOM   3875  HA  THR A 256      -2.246  -7.246 -14.692  1.00 73.21           H
ATOM   3876  CB  THR A 256      -3.861  -8.071 -15.855  1.00 73.21           C
ATOM   3877  HB  THR A 256      -4.204  -9.041 -16.216  1.00 73.21           H
ATOM   3878  OG1 THR A 256      -3.649  -7.081 -16.858  1.00 73.21           O
ATOM   3879  HG1 THR A 256      -4.447  -7.025 -17.458  1.00 73.21           H
ATOM   3880  CG2 THR A 256      -4.929  -7.458 -14.947  1.00 73.21           C
ATOM   3881 1HG2 THR A 256      -4.616  -6.460 -14.641  1.00 73.21           H
ATOM   3882 2HG2 THR A 256      -5.060  -8.084 -14.065  1.00 73.21           H
ATOM   3883 3HG2 THR A 256      -5.873  -7.392 -15.489  1.00 73.21           H
ATOM   3884  HN  THR A 256      -1.871  -8.658 -17.091  1.00 73.21           H
ATOM   3885  N   ILE A 257      -2.397 -10.509 -14.493  1.00 75.82           N
ATOM   3886  CA  ILE A 257      -2.436 -11.626 -13.564  1.00 75.82           C
ATOM   3887  C   ILE A 257      -1.256 -11.521 -12.596  1.00 75.82           C
ATOM   3888  O   ILE A 257      -1.424 -11.675 -11.387  1.00 75.82           O
ATOM   3889  HA  ILE A 257      -3.360 -11.542 -12.991  1.00 75.82           H
ATOM   3890  CB  ILE A 257      -2.493 -12.953 -14.323  1.00 75.82           C
ATOM   3891  HB  ILE A 257      -1.668 -12.974 -15.035  1.00 75.82           H
ATOM   3892  CG1 ILE A 257      -3.789 -13.068 -15.129  1.00 75.82           C
ATOM   3893 1HG1 ILE A 257      -4.633 -13.195 -14.451  1.00 75.82           H
ATOM   3894 2HG1 ILE A 257      -3.960 -12.145 -15.683  1.00 75.82           H
ATOM   3895  CG2 ILE A 257      -2.301 -14.137 -13.374  1.00 75.82           C
ATOM   3896 1HG2 ILE A 257      -1.331 -14.056 -12.884  1.00 75.82           H
ATOM   3897 2HG2 ILE A 257      -3.090 -14.131 -12.621  1.00 75.82           H
ATOM   3898 3HG2 ILE A 257      -2.346 -15.067 -13.939  1.00 75.82           H
ATOM   3899  CD1 ILE A 257      -3.727 -14.249 -16.100  1.00 75.82           C
ATOM   3900 1HD1 ILE A 257      -2.897 -14.107 -16.792  1.00 75.82           H
ATOM   3901 2HD1 ILE A 257      -3.580 -15.172 -15.541  1.00 75.82           H
ATOM   3902 3HD1 ILE A 257      -4.660 -14.308 -16.660  1.00 75.82           H
ATOM   3903  HN  ILE A 257      -2.304 -10.763 -15.455  1.00 75.82           H
ATOM   3904  N   THR A 258      -0.088 -11.260 -13.164  1.00 79.79           N
ATOM   3905  CA  THR A 258       1.136 -11.230 -12.381  1.00 79.79           C
ATOM   3906  C   THR A 258       1.052 -10.148 -11.303  1.00 79.79           C
ATOM   3907  O   THR A 258       1.345 -10.405 -10.136  1.00 79.79           O
ATOM   3908  HA  THR A 258       1.238 -12.186 -11.867  1.00 79.79           H
ATOM   3909  CB  THR A 258       2.309 -11.040 -13.344  1.00 79.79           C
ATOM   3910  HB  THR A 258       2.267 -10.061 -13.821  1.00 79.79           H
ATOM   3911  OG1 THR A 258       2.221 -12.158 -14.224  1.00 79.79           O
ATOM   3912  HG1 THR A 258       1.626 -11.938 -14.997  1.00 79.79           H
ATOM   3913  CG2 THR A 258       3.665 -11.214 -12.656  1.00 79.79           C
ATOM   3914 1HG2 THR A 258       3.734 -12.218 -12.237  1.00 79.79           H
ATOM   3915 2HG2 THR A 258       3.764 -10.480 -11.857  1.00 79.79           H
ATOM   3916 3HG2 THR A 258       4.463 -11.069 -13.384  1.00 79.79           H
ATOM   3917  HN  THR A 258       0.030 -11.071 -14.139  1.00 79.79           H
ATOM   3918  N   VAL A 259       0.652  -8.960 -11.732  1.00 76.87           N
ATOM   3919  CA  VAL A 259       0.574  -7.825 -10.828  1.00 76.87           C
ATOM   3920  C   VAL A 259      -0.409  -8.143  -9.700  1.00 76.87           C
ATOM   3921  O   VAL A 259      -0.148  -7.831  -8.539  1.00 76.87           O
ATOM   3922  HA  VAL A 259       1.565  -7.678 -10.399  1.00 76.87           H
ATOM   3923  CB  VAL A 259       0.203  -6.561 -11.606  1.00 76.87           C
ATOM   3924  HB  VAL A 259      -0.679  -6.785 -12.208  1.00 76.87           H
ATOM   3925  CG1 VAL A 259      -0.156  -5.417 -10.655  1.00 76.87           C
ATOM   3926 1HG1 VAL A 259      -1.005  -5.710 -10.038  1.00 76.87           H
ATOM   3927 2HG1 VAL A 259       0.699  -5.195 -10.016  1.00 76.87           H
ATOM   3928 3HG1 VAL A 259      -0.416  -4.531 -11.234  1.00 76.87           H
ATOM   3929  CG2 VAL A 259       1.329  -6.151 -12.557  1.00 76.87           C
ATOM   3930 1HG2 VAL A 259       2.235  -5.955 -11.984  1.00 76.87           H
ATOM   3931 2HG2 VAL A 259       1.516  -6.957 -13.267  1.00 76.87           H
ATOM   3932 3HG2 VAL A 259       1.038  -5.250 -13.097  1.00 76.87           H
ATOM   3933  HN  VAL A 259       0.383  -8.768 -12.676  1.00 76.87           H
ATOM   3934  N   LEU A 260      -1.517  -8.761 -10.080  1.00 76.54           N
ATOM   3935  CA  LEU A 260      -2.577  -9.050  -9.129  1.00 76.54           C
ATOM   3936  C   LEU A 260      -2.059 -10.033  -8.078  1.00 76.54           C
ATOM   3937  O   LEU A 260      -2.227  -9.813  -6.880  1.00 76.54           O
ATOM   3938  HA  LEU A 260      -2.833  -8.115  -8.630  1.00 76.54           H
ATOM   3939  CB  LEU A 260      -3.833  -9.533  -9.857  1.00 76.54           C
ATOM   3940 1HB  LEU A 260      -3.938  -8.961 -10.779  1.00 76.54           H
ATOM   3941 2HB  LEU A 260      -3.685 -10.574 -10.143  1.00 76.54           H
ATOM   3942  CG  LEU A 260      -5.144  -9.429  -9.074  1.00 76.54           C
ATOM   3943  HG  LEU A 260      -5.009  -9.930  -8.115  1.00 76.54           H
ATOM   3944  CD1 LEU A 260      -5.491  -7.969  -8.777  1.00 76.54           C
ATOM   3945 1HD1 LEU A 260      -4.694  -7.519  -8.185  1.00 76.54           H
ATOM   3946 2HD1 LEU A 260      -5.600  -7.423  -9.714  1.00 76.54           H
ATOM   3947 3HD1 LEU A 260      -6.427  -7.924  -8.220  1.00 76.54           H
ATOM   3948  CD2 LEU A 260      -6.277 -10.151  -9.805  1.00 76.54           C
ATOM   3949 1HD2 LEU A 260      -6.421  -9.701 -10.787  1.00 76.54           H
ATOM   3950 2HD2 LEU A 260      -6.022 -11.204  -9.921  1.00 76.54           H
ATOM   3951 3HD2 LEU A 260      -7.197 -10.062  -9.227  1.00 76.54           H
ATOM   3952  HN  LEU A 260      -1.697  -9.061 -11.017  1.00 76.54           H
ATOM   3953  N   THR A 261      -1.438 -11.098  -8.565  1.00 80.50           N
ATOM   3954  CA  THR A 261      -0.969 -12.157  -7.688  1.00 80.50           C
ATOM   3955  C   THR A 261       0.072 -11.615  -6.706  1.00 80.50           C
ATOM   3956  O   THR A 261       0.030 -11.926  -5.517  1.00 80.50           O
ATOM   3957  HA  THR A 261      -1.812 -12.512  -7.096  1.00 80.50           H
ATOM   3958  CB  THR A 261      -0.443 -13.297  -8.563  1.00 80.50           C
ATOM   3959  HB  THR A 261       0.417 -12.973  -9.149  1.00 80.50           H
ATOM   3960  OG1 THR A 261      -1.580 -13.710  -9.316  1.00 80.50           O
ATOM   3961  HG1 THR A 261      -1.631 -13.192 -10.170  1.00 80.50           H
ATOM   3962  CG2 THR A 261      -0.067 -14.535  -7.747  1.00 80.50           C
ATOM   3963 1HG2 THR A 261      -0.945 -14.900  -7.214  1.00 80.50           H
ATOM   3964 2HG2 THR A 261       0.712 -14.275  -7.030  1.00 80.50           H
ATOM   3965 3HG2 THR A 261       0.301 -15.313  -8.416  1.00 80.50           H
ATOM   3966  HN  THR A 261      -1.255 -11.242  -9.538  1.00 80.50           H
ATOM   3967  N   VAL A 262       0.981 -10.812  -7.240  1.00 83.68           N
ATOM   3968  CA  VAL A 262       2.074 -10.284  -6.442  1.00 83.68           C
ATOM   3969  C   VAL A 262       1.507  -9.399  -5.331  1.00 83.68           C
ATOM   3970  O   VAL A 262       1.992  -9.428  -4.201  1.00 83.68           O
ATOM   3971  HA  VAL A 262       2.589 -11.131  -5.988  1.00 83.68           H
ATOM   3972  CB  VAL A 262       3.071  -9.550  -7.341  1.00 83.68           C
ATOM   3973  HB  VAL A 262       2.516  -8.822  -7.932  1.00 83.68           H
ATOM   3974  CG1 VAL A 262       4.104  -8.789  -6.507  1.00 83.68           C
ATOM   3975 1HG1 VAL A 262       3.595  -8.058  -5.879  1.00 83.68           H
ATOM   3976 2HG1 VAL A 262       4.651  -9.491  -5.878  1.00 83.68           H
ATOM   3977 3HG1 VAL A 262       4.800  -8.276  -7.171  1.00 83.68           H
ATOM   3978  CG2 VAL A 262       3.754 -10.519  -8.308  1.00 83.68           C
ATOM   3979 1HG2 VAL A 262       4.289 -11.281  -7.742  1.00 83.68           H
ATOM   3980 2HG2 VAL A 262       3.001 -10.995  -8.937  1.00 83.68           H
ATOM   3981 3HG2 VAL A 262       4.457  -9.971  -8.935  1.00 83.68           H
ATOM   3982  HN  VAL A 262       0.979 -10.524  -8.198  1.00 83.68           H
ATOM   3983  N   PHE A 263       0.487  -8.633  -5.690  1.00 80.94           N
ATOM   3984  CA  PHE A 263      -0.157  -7.747  -4.735  1.00 80.94           C
ATOM   3985  C   PHE A 263      -0.754  -8.539  -3.570  1.00 80.94           C
ATOM   3986  O   PHE A 263      -0.544  -8.193  -2.408  1.00 80.94           O
ATOM   3987  HA  PHE A 263       0.608  -7.068  -4.357  1.00 80.94           H
ATOM   3988  CB  PHE A 263      -1.284  -7.030  -5.480  1.00 80.94           C
ATOM   3989 1HB  PHE A 263      -0.872  -6.550  -6.367  1.00 80.94           H
ATOM   3990 2HB  PHE A 263      -2.007  -7.770  -5.824  1.00 80.94           H
ATOM   3991  CG  PHE A 263      -2.014  -5.978  -4.641  1.00 80.94           C
ATOM   3992  CD1 PHE A 263      -3.139  -6.316  -3.957  1.00 80.94           C
ATOM   3993  HD1 PHE A 263      -3.522  -7.335  -4.006  1.00 80.94           H
ATOM   3994  CD2 PHE A 263      -1.536  -4.706  -4.580  1.00 80.94           C
ATOM   3995  HD2 PHE A 263      -0.634  -4.436  -5.129  1.00 80.94           H
ATOM   3996  CE1 PHE A 263      -3.816  -5.340  -3.179  1.00 80.94           C
ATOM   3997  HE1 PHE A 263      -4.719  -5.610  -2.630  1.00 80.94           H
ATOM   3998  CE2 PHE A 263      -2.213  -3.730  -3.802  1.00 80.94           C
ATOM   3999  HE2 PHE A 263      -1.831  -2.711  -3.753  1.00 80.94           H
ATOM   4000  CZ  PHE A 263      -3.339  -4.068  -3.118  1.00 80.94           C
ATOM   4001  HZ  PHE A 263      -3.858  -3.319  -2.520  1.00 80.94           H
ATOM   4002  HN  PHE A 263       0.103  -8.610  -6.613  1.00 80.94           H
ATOM   4003  N   VAL A 264      -1.486  -9.586  -3.921  1.00 79.79           N
ATOM   4004  CA  VAL A 264      -2.191 -10.374  -2.925  1.00 79.79           C
ATOM   4005  C   VAL A 264      -1.176 -11.015  -1.976  1.00 79.79           C
ATOM   4006  O   VAL A 264      -1.353 -10.985  -0.759  1.00 79.79           O
ATOM   4007  HA  VAL A 264      -2.823  -9.693  -2.354  1.00 79.79           H
ATOM   4008  CB  VAL A 264      -3.097 -11.397  -3.612  1.00 79.79           C
ATOM   4009  HB  VAL A 264      -2.953 -11.303  -4.689  1.00 79.79           H
ATOM   4010  CG1 VAL A 264      -2.715 -12.824  -3.211  1.00 79.79           C
ATOM   4011 1HG1 VAL A 264      -1.683 -13.019  -3.502  1.00 79.79           H
ATOM   4012 2HG1 VAL A 264      -2.817 -12.937  -2.132  1.00 79.79           H
ATOM   4013 3HG1 VAL A 264      -3.375 -13.531  -3.714  1.00 79.79           H
ATOM   4014  CG2 VAL A 264      -4.570 -11.118  -3.309  1.00 79.79           C
ATOM   4015 1HG2 VAL A 264      -4.736 -11.172  -2.233  1.00 79.79           H
ATOM   4016 2HG2 VAL A 264      -4.832 -10.122  -3.667  1.00 79.79           H
ATOM   4017 3HG2 VAL A 264      -5.191 -11.860  -3.810  1.00 79.79           H
ATOM   4018  HN  VAL A 264      -1.600  -9.897  -4.864  1.00 79.79           H
ATOM   4019  N   LEU A 265      -0.136 -11.582  -2.569  1.00 85.47           N
ATOM   4020  CA  LEU A 265       0.811 -12.384  -1.813  1.00 85.47           C
ATOM   4021  C   LEU A 265       1.558 -11.487  -0.824  1.00 85.47           C
ATOM   4022  O   LEU A 265       1.972 -11.942   0.241  1.00 85.47           O
ATOM   4023  HA  LEU A 265       0.238 -13.119  -1.248  1.00 85.47           H
ATOM   4024  CB  LEU A 265       1.733 -13.157  -2.759  1.00 85.47           C
ATOM   4025 1HB  LEU A 265       2.157 -12.454  -3.476  1.00 85.47           H
ATOM   4026 2HB  LEU A 265       2.563 -13.559  -2.177  1.00 85.47           H
ATOM   4027  CG  LEU A 265       1.086 -14.307  -3.534  1.00 85.47           C
ATOM   4028  HG  LEU A 265       0.252 -13.904  -4.109  1.00 85.47           H
ATOM   4029  CD1 LEU A 265       2.072 -14.916  -4.534  1.00 85.47           C
ATOM   4030 1HD1 LEU A 265       2.390 -14.152  -5.242  1.00 85.47           H
ATOM   4031 2HD1 LEU A 265       2.941 -15.300  -3.999  1.00 85.47           H
ATOM   4032 3HD1 LEU A 265       1.586 -15.731  -5.071  1.00 85.47           H
ATOM   4033  CD2 LEU A 265       0.513 -15.357  -2.581  1.00 85.47           C
ATOM   4034 1HD2 LEU A 265       1.314 -15.761  -1.961  1.00 85.47           H
ATOM   4035 2HD2 LEU A 265      -0.242 -14.897  -1.944  1.00 85.47           H
ATOM   4036 3HD2 LEU A 265       0.060 -16.163  -3.158  1.00 85.47           H
ATOM   4037  HN  LEU A 265       0.065 -11.499  -3.545  1.00 85.47           H
ATOM   4038  N   SER A 266       1.707 -10.229  -1.211  1.00 87.29           N
ATOM   4039  CA  SER A 266       2.460  -9.282  -0.406  1.00 87.29           C
ATOM   4040  C   SER A 266       1.564  -8.694   0.686  1.00 87.29           C
ATOM   4041  O   SER A 266       2.002  -8.509   1.820  1.00 87.29           O
ATOM   4042  HA  SER A 266       3.272  -9.860   0.035  1.00 87.29           H
ATOM   4043  CB  SER A 266       3.043  -8.164  -1.273  1.00 87.29           C
ATOM   4044 1HB  SER A 266       3.577  -7.456  -0.639  1.00 87.29           H
ATOM   4045 2HB  SER A 266       3.772  -8.585  -1.965  1.00 87.29           H
ATOM   4046  OG  SER A 266       2.034  -7.476  -2.007  1.00 87.29           O
ATOM   4047  HG  SER A 266       1.835  -7.965  -2.855  1.00 87.29           H
ATOM   4048  HN  SER A 266       1.324  -9.855  -2.056  1.00 87.29           H
ATOM   4049  N   GLN A 267       0.325  -8.418   0.305  1.00 86.45           N
ATOM   4050  CA  GLN A 267      -0.557  -7.626   1.145  1.00 86.45           C
ATOM   4051  C   GLN A 267      -1.321  -8.531   2.114  1.00 86.45           C
ATOM   4052  O   GLN A 267      -1.646  -8.120   3.227  1.00 86.45           O
ATOM   4053  HA  GLN A 267       0.098  -6.957   1.703  1.00 86.45           H
ATOM   4054  CB  GLN A 267      -1.520  -6.793   0.297  1.00 86.45           C
ATOM   4055 1HB  GLN A 267      -2.113  -7.451  -0.339  1.00 86.45           H
ATOM   4056 2HB  GLN A 267      -2.218  -6.264   0.947  1.00 86.45           H
ATOM   4057  CG  GLN A 267      -0.759  -5.787  -0.569  1.00 86.45           C
ATOM   4058 1HG  GLN A 267      -0.084  -6.318  -1.240  1.00 86.45           H
ATOM   4059 2HG  GLN A 267      -1.461  -5.235  -1.193  1.00 86.45           H
ATOM   4060  CD  GLN A 267       0.039  -4.811   0.298  1.00 86.45           C
ATOM   4061  OE1 GLN A 267      -0.428  -4.314   1.310  1.00 86.45           O
ATOM   4062  NE2 GLN A 267       1.265  -4.564  -0.154  1.00 86.45           N
ATOM   4063 1HE2 GLN A 267       1.588  -5.005  -0.992  1.00 86.45           H
ATOM   4064 2HE2 GLN A 267       1.865  -3.938   0.344  1.00 86.45           H
ATOM   4065  HN  GLN A 267      -0.076  -8.724  -0.558  1.00 86.45           H
ATOM   4066  N   PHE A 268      -1.586  -9.745   1.655  1.00 86.85           N
ATOM   4067  CA  PHE A 268      -2.478 -10.639   2.374  1.00 86.85           C
ATOM   4068  C   PHE A 268      -1.969 -10.895   3.794  1.00 86.85           C
ATOM   4069  O   PHE A 268      -2.713 -10.739   4.761  1.00 86.85           O
ATOM   4070  HA  PHE A 268      -3.453 -10.154   2.421  1.00 86.85           H
ATOM   4071  CB  PHE A 268      -2.500 -11.962   1.606  1.00 86.85           C
ATOM   4072 1HB  PHE A 268      -2.797 -11.768   0.576  1.00 86.85           H
ATOM   4073 2HB  PHE A 268      -1.489 -12.369   1.576  1.00 86.85           H
ATOM   4074  CG  PHE A 268      -3.439 -13.012   2.203  1.00 86.85           C
ATOM   4075  CD1 PHE A 268      -2.937 -14.013   2.976  1.00 86.85           C
ATOM   4076  HD1 PHE A 268      -1.866 -14.066   3.170  1.00 86.85           H
ATOM   4077  CD2 PHE A 268      -4.775 -12.946   1.960  1.00 86.85           C
ATOM   4078  HD2 PHE A 268      -5.177 -12.144   1.341  1.00 86.85           H
ATOM   4079  CE1 PHE A 268      -3.809 -14.987   3.529  1.00 86.85           C
ATOM   4080  HE1 PHE A 268      -3.407 -15.789   4.149  1.00 86.85           H
ATOM   4081  CE2 PHE A 268      -5.647 -13.920   2.514  1.00 86.85           C
ATOM   4082  HE2 PHE A 268      -6.718 -13.867   2.320  1.00 86.85           H
ATOM   4083  CZ  PHE A 268      -5.145 -14.921   3.287  1.00 86.85           C
ATOM   4084  HZ  PHE A 268      -5.814 -15.669   3.712  1.00 86.85           H
ATOM   4085  HN  PHE A 268      -1.204 -10.119   0.810  1.00 86.85           H
ATOM   4086  N   PRO A 269      -0.698 -11.291   3.945  1.00 91.41           N
ATOM   4087  CA  PRO A 269      -0.166 -11.632   5.267  1.00 91.41           C
ATOM   4088  C   PRO A 269      -0.393 -10.524   6.283  1.00 91.41           C
ATOM   4089  O   PRO A 269      -0.799 -10.788   7.414  1.00 91.41           O
ATOM   4090  HA  PRO A 269      -0.689 -12.499   5.669  1.00 91.41           H
ATOM   4091  CB  PRO A 269       1.323 -11.868   5.008  1.00 91.41           C
ATOM   4092 1HB  PRO A 269       1.905 -10.958   5.154  1.00 91.41           H
ATOM   4093 2HB  PRO A 269       1.734 -12.619   5.683  1.00 91.41           H
ATOM   4094  CG  PRO A 269       1.360 -12.334   3.558  1.00 91.41           C
ATOM   4095 1HG  PRO A 269       2.349 -12.207   3.117  1.00 91.41           H
ATOM   4096 2HG  PRO A 269       1.117 -13.393   3.466  1.00 91.41           H
ATOM   4097  CD  PRO A 269       0.319 -11.450   2.890  1.00 91.41           C
ATOM   4098 1HD  PRO A 269       0.737 -10.489   2.590  1.00 91.41           H
ATOM   4099 2HD  PRO A 269      -0.088 -11.912   1.991  1.00 91.41           H
ATOM   4100  N   TYR A 270      -0.122  -9.302   5.849  1.00 91.68           N
ATOM   4101  CA  TYR A 270      -0.200  -8.157   6.740  1.00 91.68           C
ATOM   4102  C   TYR A 270      -1.637  -7.926   7.212  1.00 91.68           C
ATOM   4103  O   TYR A 270      -1.874  -7.672   8.392  1.00 91.68           O
ATOM   4104  HA  TYR A 270       0.430  -8.361   7.606  1.00 91.68           H
ATOM   4105  CB  TYR A 270       0.255  -6.950   5.917  1.00 91.68           C
ATOM   4106 1HB  TYR A 270       1.314  -7.059   5.687  1.00 91.68           H
ATOM   4107 2HB  TYR A 270      -0.279  -6.949   4.967  1.00 91.68           H
ATOM   4108  CG  TYR A 270       0.034  -5.605   6.611  1.00 91.68           C
ATOM   4109  CD1 TYR A 270      -0.853  -4.691   6.079  1.00 91.68           C
ATOM   4110  HD1 TYR A 270      -1.396  -4.928   5.164  1.00 91.68           H
ATOM   4111  CD2 TYR A 270       0.721  -5.305   7.770  1.00 91.68           C
ATOM   4112  HD2 TYR A 270       1.421  -6.027   8.190  1.00 91.68           H
ATOM   4113  CE1 TYR A 270      -1.061  -3.425   6.732  1.00 91.68           C
ATOM   4114  HE1 TYR A 270      -1.758  -2.694   6.322  1.00 91.68           H
ATOM   4115  CE2 TYR A 270       0.513  -4.039   8.423  1.00 91.68           C
ATOM   4116  HE2 TYR A 270       1.049  -3.789   9.339  1.00 91.68           H
ATOM   4117  CZ  TYR A 270      -0.368  -3.161   7.872  1.00 91.68           C
ATOM   4118  OH  TYR A 270      -0.564  -1.965   8.489  1.00 91.68           O
ATOM   4119  HH  TYR A 270      -0.107  -1.960   9.378  1.00 91.68           H
ATOM   4120  HN  TYR A 270       0.146  -9.089   4.910  1.00 91.68           H
ATOM   4121  N   ASN A 271      -2.559  -8.022   6.265  1.00 88.23           N
ATOM   4122  CA  ASN A 271      -3.958  -7.755   6.553  1.00 88.23           C
ATOM   4123  C   ASN A 271      -4.507  -8.858   7.460  1.00 88.23           C
ATOM   4124  O   ASN A 271      -5.455  -8.634   8.211  1.00 88.23           O
ATOM   4125  HA  ASN A 271      -3.970  -6.776   7.033  1.00 88.23           H
ATOM   4126  CB  ASN A 271      -4.791  -7.739   5.270  1.00 88.23           C
ATOM   4127 1HB  ASN A 271      -4.532  -8.599   4.653  1.00 88.23           H
ATOM   4128 2HB  ASN A 271      -5.849  -7.832   5.517  1.00 88.23           H
ATOM   4129  CG  ASN A 271      -4.559  -6.449   4.481  1.00 88.23           C
ATOM   4130  OD1 ASN A 271      -4.963  -5.368   4.875  1.00 88.23           O
ATOM   4131  ND2 ASN A 271      -3.886  -6.622   3.346  1.00 88.23           N
ATOM   4132 1HD2 ASN A 271      -3.582  -7.537   3.080  1.00 88.23           H
ATOM   4133 2HD2 ASN A 271      -3.684  -5.838   2.760  1.00 88.23           H
ATOM   4134  HN  ASN A 271      -2.364  -8.276   5.318  1.00 88.23           H
ATOM   4135  N   CYS A 272      -3.888 -10.025   7.360  1.00 90.47           N
ATOM   4136  CA  CYS A 272      -4.238 -11.134   8.231  1.00 90.47           C
ATOM   4137  C   CYS A 272      -3.937 -10.725   9.674  1.00 90.47           C
ATOM   4138  O   CYS A 272      -4.749 -10.952  10.570  1.00 90.47           O
ATOM   4139  HA  CYS A 272      -5.304 -11.316   8.094  1.00 90.47           H
ATOM   4140  CB  CYS A 272      -3.503 -12.417   7.836  1.00 90.47           C
ATOM   4141 1HB  CYS A 272      -2.441 -12.210   7.700  1.00 90.47           H
ATOM   4142 2HB  CYS A 272      -3.585 -13.153   8.635  1.00 90.47           H
ATOM   4143  SG  CYS A 272      -4.210 -13.092   6.289  1.00 90.47           S
ATOM   4144  HG  CYS A 272      -3.643 -12.204   5.478  1.00 90.47           H
ATOM   4145  HN  CYS A 272      -3.162 -10.218   6.700  1.00 90.47           H
ATOM   4146  N   ILE A 273      -2.767 -10.130   9.855  1.00 92.50           N
ATOM   4147  CA  ILE A 273      -2.339  -9.706  11.177  1.00 92.50           C
ATOM   4148  C   ILE A 273      -3.220  -8.546  11.645  1.00 92.50           C
ATOM   4149  O   ILE A 273      -3.581  -8.470  12.819  1.00 92.50           O
ATOM   4150  HA  ILE A 273      -2.488 -10.547  11.854  1.00 92.50           H
ATOM   4151  CB  ILE A 273      -0.844  -9.382  11.179  1.00 92.50           C
ATOM   4152  HB  ILE A 273      -0.659  -8.617  10.424  1.00 92.50           H
ATOM   4153  CG1 ILE A 273      -0.017 -10.609  10.790  1.00 92.50           C
ATOM   4154 1HG1 ILE A 273      -0.305 -10.946   9.795  1.00 92.50           H
ATOM   4155 2HG1 ILE A 273       1.039 -10.340  10.743  1.00 92.50           H
ATOM   4156  CG2 ILE A 273      -0.410  -8.801  12.526  1.00 92.50           C
ATOM   4157 1HG2 ILE A 273      -0.966  -7.884  12.723  1.00 92.50           H
ATOM   4158 2HG2 ILE A 273      -0.612  -9.525  13.316  1.00 92.50           H
ATOM   4159 3HG2 ILE A 273       0.657  -8.580  12.500  1.00 92.50           H
ATOM   4160  CD1 ILE A 273      -0.215 -11.744  11.796  1.00 92.50           C
ATOM   4161 1HD1 ILE A 273       0.097 -11.411  12.786  1.00 92.50           H
ATOM   4162 2HD1 ILE A 273      -1.267 -12.026  11.823  1.00 92.50           H
ATOM   4163 3HD1 ILE A 273       0.384 -12.604  11.497  1.00 92.50           H
ATOM   4164  HN  ILE A 273      -2.118  -9.937   9.119  1.00 92.50           H
ATOM   4165  N   LEU A 274      -3.541  -7.671  10.704  1.00 91.00           N
ATOM   4166  CA  LEU A 274      -4.416  -6.547  10.993  1.00 91.00           C
ATOM   4167  C   LEU A 274      -5.748  -7.070  11.535  1.00 91.00           C
ATOM   4168  O   LEU A 274      -6.319  -6.488  12.456  1.00 91.00           O
ATOM   4169  HA  LEU A 274      -3.937  -5.952  11.770  1.00 91.00           H
ATOM   4170  CB  LEU A 274      -4.562  -5.651   9.761  1.00 91.00           C
ATOM   4171 1HB  LEU A 274      -4.589  -6.286   8.876  1.00 91.00           H
ATOM   4172 2HB  LEU A 274      -5.524  -5.142   9.819  1.00 91.00           H
ATOM   4173  CG  LEU A 274      -3.470  -4.597   9.566  1.00 91.00           C
ATOM   4174  HG  LEU A 274      -2.503  -5.099   9.589  1.00 91.00           H
ATOM   4175  CD1 LEU A 274      -3.597  -3.923   8.198  1.00 91.00           C
ATOM   4176 1HD1 LEU A 274      -3.503  -4.674   7.413  1.00 91.00           H
ATOM   4177 2HD1 LEU A 274      -4.570  -3.438   8.121  1.00 91.00           H
ATOM   4178 3HD1 LEU A 274      -2.809  -3.179   8.085  1.00 91.00           H
ATOM   4179  CD2 LEU A 274      -3.479  -3.580  10.708  1.00 91.00           C
ATOM   4180 1HD2 LEU A 274      -4.447  -3.079  10.742  1.00 91.00           H
ATOM   4181 2HD2 LEU A 274      -3.303  -4.094  11.654  1.00 91.00           H
ATOM   4182 3HD2 LEU A 274      -2.694  -2.842  10.544  1.00 91.00           H
ATOM   4183  HN  LEU A 274      -3.215  -7.720   9.760  1.00 91.00           H
ATOM   4184  N   LEU A 275      -6.205  -8.162  10.939  1.00 91.79           N
ATOM   4185  CA  LEU A 275      -7.458  -8.771  11.353  1.00 91.79           C
ATOM   4186  C   LEU A 275      -7.351  -9.203  12.816  1.00 91.79           C
ATOM   4187  O   LEU A 275      -8.238  -8.914  13.619  1.00 91.79           O
ATOM   4188  HA  LEU A 275      -8.233  -8.009  11.273  1.00 91.79           H
ATOM   4189  CB  LEU A 275      -7.840  -9.907  10.402  1.00 91.79           C
ATOM   4190 1HB  LEU A 275      -7.951  -9.494   9.400  1.00 91.79           H
ATOM   4191 2HB  LEU A 275      -7.014 -10.617  10.365  1.00 91.79           H
ATOM   4192  CG  LEU A 275      -9.118 -10.673  10.752  1.00 91.79           C
ATOM   4193  HG  LEU A 275      -9.030 -11.034  11.777  1.00 91.79           H
ATOM   4194  CD1 LEU A 275     -10.340  -9.754  10.700  1.00 91.79           C
ATOM   4195 1HD1 LEU A 275     -10.213  -8.940  11.415  1.00 91.79           H
ATOM   4196 2HD1 LEU A 275     -10.443  -9.342   9.696  1.00 91.79           H
ATOM   4197 3HD1 LEU A 275     -11.234 -10.323  10.953  1.00 91.79           H
ATOM   4198  CD2 LEU A 275      -9.285 -11.900   9.853  1.00 91.79           C
ATOM   4199 1HD2 LEU A 275      -9.342 -11.583   8.812  1.00 91.79           H
ATOM   4200 2HD2 LEU A 275      -8.431 -12.565   9.985  1.00 91.79           H
ATOM   4201 3HD2 LEU A 275     -10.201 -12.426  10.124  1.00 91.79           H
ATOM   4202  HN  LEU A 275      -5.735  -8.628  10.190  1.00 91.79           H
ATOM   4203  N   VAL A 276      -6.259  -9.888  13.120  1.00 93.81           N
ATOM   4204  CA  VAL A 276      -6.030 -10.372  14.471  1.00 93.81           C
ATOM   4205  C   VAL A 276      -6.045  -9.189  15.441  1.00 93.81           C
ATOM   4206  O   VAL A 276      -6.691  -9.246  16.486  1.00 93.81           O
ATOM   4207  HA  VAL A 276      -6.850 -11.043  14.723  1.00 93.81           H
ATOM   4208  CB  VAL A 276      -4.728 -11.174  14.526  1.00 93.81           C
ATOM   4209  HB  VAL A 276      -3.932 -10.549  14.120  1.00 93.81           H
ATOM   4210  CG1 VAL A 276      -4.360 -11.524  15.969  1.00 93.81           C
ATOM   4211 1HG1 VAL A 276      -4.230 -10.607  16.544  1.00 93.81           H
ATOM   4212 2HG1 VAL A 276      -5.157 -12.121  16.413  1.00 93.81           H
ATOM   4213 3HG1 VAL A 276      -3.431 -12.094  15.979  1.00 93.81           H
ATOM   4214  CG2 VAL A 276      -4.823 -12.434  13.663  1.00 93.81           C
ATOM   4215 1HG2 VAL A 276      -5.636 -13.062  14.027  1.00 93.81           H
ATOM   4216 2HG2 VAL A 276      -5.016 -12.152  12.628  1.00 93.81           H
ATOM   4217 3HG2 VAL A 276      -3.884 -12.985  13.720  1.00 93.81           H
ATOM   4218  HN  VAL A 276      -5.539 -10.113  12.463  1.00 93.81           H
ATOM   4219  N   GLN A 277      -5.324  -8.144  15.061  1.00 92.64           N
ATOM   4220  CA  GLN A 277      -5.223  -6.961  15.898  1.00 92.64           C
ATOM   4221  C   GLN A 277      -6.606  -6.343  16.115  1.00 92.64           C
ATOM   4222  O   GLN A 277      -6.883  -5.790  17.178  1.00 92.64           O
ATOM   4223  HA  GLN A 277      -4.821  -7.312  16.848  1.00 92.64           H
ATOM   4224  CB  GLN A 277      -4.257  -5.941  15.291  1.00 92.64           C
ATOM   4225 1HB  GLN A 277      -4.478  -5.811  14.232  1.00 92.64           H
ATOM   4226 2HB  GLN A 277      -4.399  -4.971  15.768  1.00 92.64           H
ATOM   4227  CG  GLN A 277      -2.805  -6.392  15.462  1.00 92.64           C
ATOM   4228 1HG  GLN A 277      -2.584  -6.525  16.522  1.00 92.64           H
ATOM   4229 2HG  GLN A 277      -2.662  -7.361  14.983  1.00 92.64           H
ATOM   4230  CD  GLN A 277      -1.838  -5.371  14.858  1.00 92.64           C
ATOM   4231  OE1 GLN A 277      -2.178  -4.607  13.970  1.00 92.64           O
ATOM   4232  NE2 GLN A 277      -0.619  -5.401  15.388  1.00 92.64           N
ATOM   4233 1HE2 GLN A 277      -0.406  -6.053  16.116  1.00 92.64           H
ATOM   4234 2HE2 GLN A 277       0.085  -4.771  15.060  1.00 92.64           H
ATOM   4235  HN  GLN A 277      -4.817  -8.097  14.200  1.00 92.64           H
ATOM   4236  N   THR A 278      -7.438  -6.459  15.090  1.00 92.89           N
ATOM   4237  CA  THR A 278      -8.773  -5.888  15.142  1.00 92.89           C
ATOM   4238  C   THR A 278      -9.639  -6.648  16.149  1.00 92.89           C
ATOM   4239  O   THR A 278     -10.344  -6.038  16.951  1.00 92.89           O
ATOM   4240  HA  THR A 278      -8.694  -4.861  15.499  1.00 92.89           H
ATOM   4241  CB  THR A 278      -9.344  -5.893  13.723  1.00 92.89           C
ATOM   4242  HB  THR A 278      -9.506  -6.912  13.372  1.00 92.89           H
ATOM   4243  OG1 THR A 278      -8.410  -5.124  12.970  1.00 92.89           O
ATOM   4244  HG1 THR A 278      -7.754  -5.729  12.520  1.00 92.89           H
ATOM   4245  CG2 THR A 278     -10.650  -5.103  13.615  1.00 92.89           C
ATOM   4246 1HG2 THR A 278     -10.472  -4.066  13.902  1.00 92.89           H
ATOM   4247 2HG2 THR A 278     -11.396  -5.541  14.279  1.00 92.89           H
ATOM   4248 3HG2 THR A 278     -11.013  -5.138  12.588  1.00 92.89           H
ATOM   4249  HN  THR A 278      -7.213  -6.932  14.238  1.00 92.89           H
ATOM   4250  N   ILE A 279      -9.558  -7.968  16.073  1.00 94.22           N
ATOM   4251  CA  ILE A 279     -10.333  -8.818  16.961  1.00 94.22           C
ATOM   4252  C   ILE A 279      -9.887  -8.580  18.405  1.00 94.22           C
ATOM   4253  O   ILE A 279     -10.716  -8.503  19.310  1.00 94.22           O
ATOM   4254  HA  ILE A 279     -11.378  -8.520  16.869  1.00 94.22           H
ATOM   4255  CB  ILE A 279     -10.240 -10.280  16.521  1.00 94.22           C
ATOM   4256  HB  ILE A 279      -9.186 -10.550  16.455  1.00 94.22           H
ATOM   4257  CG1 ILE A 279     -10.844 -10.473  15.129  1.00 94.22           C
ATOM   4258 1HG1 ILE A 279     -11.931 -10.420  15.189  1.00 94.22           H
ATOM   4259 2HG1 ILE A 279     -10.521  -9.665  14.473  1.00 94.22           H
ATOM   4260  CG2 ILE A 279     -10.879 -11.206  17.557  1.00 94.22           C
ATOM   4261 1HG2 ILE A 279     -10.364 -11.095  18.511  1.00 94.22           H
ATOM   4262 2HG2 ILE A 279     -11.930 -10.945  17.679  1.00 94.22           H
ATOM   4263 3HG2 ILE A 279     -10.799 -12.240  17.219  1.00 94.22           H
ATOM   4264  CD1 ILE A 279     -10.426 -11.819  14.532  1.00 94.22           C
ATOM   4265 1HD1 ILE A 279      -9.339 -11.858  14.450  1.00 94.22           H
ATOM   4266 2HD1 ILE A 279     -10.771 -12.626  15.178  1.00 94.22           H
ATOM   4267 3HD1 ILE A 279     -10.869 -11.931  13.542  1.00 94.22           H
ATOM   4268  HN  ILE A 279      -8.978  -8.456  15.421  1.00 94.22           H
ATOM   4269  N   ASP A 280      -8.578  -8.470  18.575  1.00 93.76           N
ATOM   4270  CA  ASP A 280      -8.006  -8.311  19.902  1.00 93.76           C
ATOM   4271  C   ASP A 280      -8.372  -6.929  20.448  1.00 93.76           C
ATOM   4272  O   ASP A 280      -8.563  -6.764  21.651  1.00 93.76           O
ATOM   4273  HA  ASP A 280      -8.432  -9.120  20.496  1.00 93.76           H
ATOM   4274  CB  ASP A 280      -6.480  -8.414  19.860  1.00 93.76           C
ATOM   4275 1HB  ASP A 280      -6.188  -9.314  19.319  1.00 93.76           H
ATOM   4276 2HB  ASP A 280      -6.070  -7.565  19.314  1.00 93.76           H
ATOM   4277  CG  ASP A 280      -5.895  -8.449  21.273  1.00 93.76           C
ATOM   4278  OD1 ASP A 280      -6.401  -9.261  22.078  1.00 93.76           O
ATOM   4279  OD2 ASP A 280      -4.954  -7.663  21.517  1.00 93.76           O
ATOM   4280  HN  ASP A 280      -7.913  -8.489  17.828  1.00 93.76           H
ATOM   4281  N   ALA A 281      -8.459  -5.972  19.536  1.00 92.29           N
ATOM   4282  CA  ALA A 281      -8.835  -4.618  19.905  1.00 92.29           C
ATOM   4283  C   ALA A 281     -10.234  -4.633  20.524  1.00 92.29           C
ATOM   4284  O   ALA A 281     -10.550  -3.801  21.373  1.00 92.29           O
ATOM   4285  HA  ALA A 281      -8.121  -4.268  20.651  1.00 92.29           H
ATOM   4286  CB  ALA A 281      -8.750  -3.711  18.676  1.00 92.29           C
ATOM   4287 1HB  ALA A 281      -7.730  -3.713  18.293  1.00 92.29           H
ATOM   4288 2HB  ALA A 281      -9.428  -4.078  17.906  1.00 92.29           H
ATOM   4289 3HB  ALA A 281      -9.032  -2.695  18.954  1.00 92.29           H
ATOM   4290  HN  ALA A 281      -8.279  -6.110  18.562  1.00 92.29           H
ATOM   4291  N   TYR A 282     -11.036  -5.587  20.074  1.00 90.86           N
ATOM   4292  CA  TYR A 282     -12.401  -5.708  20.556  1.00 90.86           C
ATOM   4293  C   TYR A 282     -12.472  -6.630  21.775  1.00 90.86           C
ATOM   4294  O   TYR A 282     -13.096  -6.290  22.779  1.00 90.86           O
ATOM   4295  HA  TYR A 282     -12.746  -4.714  20.841  1.00 90.86           H
ATOM   4296  CB  TYR A 282     -13.199  -6.333  19.411  1.00 90.86           C
ATOM   4297 1HB  TYR A 282     -13.017  -5.762  18.500  1.00 90.86           H
ATOM   4298 2HB  TYR A 282     -12.830  -7.343  19.233  1.00 90.86           H
ATOM   4299  CG  TYR A 282     -14.707  -6.394  19.664  1.00 90.86           C
ATOM   4300  CD1 TYR A 282     -15.292  -7.576  20.069  1.00 90.86           C
ATOM   4301  HD1 TYR A 282     -14.679  -8.467  20.209  1.00 90.86           H
ATOM   4302  CD2 TYR A 282     -15.482  -5.266  19.487  1.00 90.86           C
ATOM   4303  HD2 TYR A 282     -15.021  -4.332  19.167  1.00 90.86           H
ATOM   4304  CE1 TYR A 282     -16.711  -7.633  20.307  1.00 90.86           C
ATOM   4305  HE1 TYR A 282     -17.185  -8.561  20.628  1.00 90.86           H
ATOM   4306  CE2 TYR A 282     -16.901  -5.323  19.725  1.00 90.86           C
ATOM   4307  HE2 TYR A 282     -17.525  -4.439  19.589  1.00 90.86           H
ATOM   4308  CZ  TYR A 282     -17.446  -6.504  20.124  1.00 90.86           C
ATOM   4309  OH  TYR A 282     -18.786  -6.557  20.349  1.00 90.86           O
ATOM   4310  HH  TYR A 282     -19.043  -7.471  20.663  1.00 90.86           H
ATOM   4311  HN  TYR A 282     -10.766  -6.269  19.393  1.00 90.86           H
ATOM   4312  N   ALA A 283     -11.824  -7.778  21.647  1.00 91.89           N
ATOM   4313  CA  ALA A 283     -12.040  -8.868  22.583  1.00 91.89           C
ATOM   4314  C   ALA A 283     -10.952  -8.835  23.658  1.00 91.89           C
ATOM   4315  O   ALA A 283     -11.119  -9.408  24.734  1.00 91.89           O
ATOM   4316  HA  ALA A 283     -13.010  -8.713  23.055  1.00 91.89           H
ATOM   4317  CB  ALA A 283     -12.069 -10.196  21.823  1.00 91.89           C
ATOM   4318 1HB  ALA A 283     -12.878 -10.179  21.093  1.00 91.89           H
ATOM   4319 2HB  ALA A 283     -11.118 -10.341  21.310  1.00 91.89           H
ATOM   4320 3HB  ALA A 283     -12.231 -11.013  22.526  1.00 91.89           H
ATOM   4321  HN  ALA A 283     -11.163  -7.969  20.921  1.00 91.89           H
ATOM   4322  N   MET A 284      -9.861  -8.158  23.330  1.00 89.49           N
ATOM   4323  CA  MET A 284      -8.726  -8.084  24.234  1.00 89.49           C
ATOM   4324  C   MET A 284      -8.363  -9.469  24.773  1.00 89.49           C
ATOM   4325  O   MET A 284      -8.199  -9.646  25.979  1.00 89.49           O
ATOM   4326  HA  MET A 284      -7.902  -7.691  23.639  1.00 89.49           H
ATOM   4327  CB  MET A 284      -9.063  -7.154  25.401  1.00 89.49           C
ATOM   4328 1HB  MET A 284      -9.966  -7.505  25.901  1.00 89.49           H
ATOM   4329 2HB  MET A 284      -8.259  -7.181  26.137  1.00 89.49           H
ATOM   4330  CG  MET A 284      -9.269  -5.717  24.916  1.00 89.49           C
ATOM   4331 1HG  MET A 284      -8.333  -5.321  24.521  1.00 89.49           H
ATOM   4332 2HG  MET A 284      -9.992  -5.700  24.100  1.00 89.49           H
ATOM   4333  SD  MET A 284      -9.844  -4.695  26.261  1.00 89.49           S
ATOM   4334  CE  MET A 284     -11.591  -5.053  26.198  1.00 89.49           C
ATOM   4335 1HE  MET A 284     -11.986  -4.766  25.223  1.00 89.49           H
ATOM   4336 2HE  MET A 284     -11.749  -6.120  26.354  1.00 89.49           H
ATOM   4337 3HE  MET A 284     -12.106  -4.492  26.978  1.00 89.49           H
ATOM   4338  HN  MET A 284      -9.746  -7.668  22.466  1.00 89.49           H
ATOM   4339  N   PHE A 285      -8.249 -10.416  23.853  1.00 90.92           N
ATOM   4340  CA  PHE A 285      -8.076 -11.808  24.230  1.00 90.92           C
ATOM   4341  C   PHE A 285      -6.594 -12.152  24.395  1.00 90.92           C
ATOM   4342  O   PHE A 285      -6.253 -13.181  24.977  1.00 90.92           O
ATOM   4343  HA  PHE A 285      -8.589 -11.952  25.181  1.00 90.92           H
ATOM   4344  CB  PHE A 285      -8.660 -12.654  23.097  1.00 90.92           C
ATOM   4345 1HB  PHE A 285      -8.769 -13.682  23.443  1.00 90.92           H
ATOM   4346 2HB  PHE A 285      -9.660 -12.289  22.863  1.00 90.92           H
ATOM   4347  CG  PHE A 285      -7.819 -12.648  21.819  1.00 90.92           C
ATOM   4348  CD1 PHE A 285      -8.054 -11.717  20.855  1.00 90.92           C
ATOM   4349  HD1 PHE A 285      -8.841 -10.976  20.993  1.00 90.92           H
ATOM   4350  CD2 PHE A 285      -6.837 -13.572  21.646  1.00 90.92           C
ATOM   4351  HD2 PHE A 285      -6.649 -14.318  22.418  1.00 90.92           H
ATOM   4352  CE1 PHE A 285      -7.274 -11.712  19.668  1.00 90.92           C
ATOM   4353  HE1 PHE A 285      -7.462 -10.966  18.896  1.00 90.92           H
ATOM   4354  CE2 PHE A 285      -6.057 -13.566  20.460  1.00 90.92           C
ATOM   4355  HE2 PHE A 285      -5.269 -14.308  20.321  1.00 90.92           H
ATOM   4356  CZ  PHE A 285      -6.292 -12.636  19.496  1.00 90.92           C
ATOM   4357  HZ  PHE A 285      -5.693 -12.632  18.585  1.00 90.92           H
ATOM   4358  HN  PHE A 285      -8.272 -10.244  22.868  1.00 90.92           H
ATOM   4359  N   ILE A 286      -5.753 -11.271  23.873  1.00 90.91           N
ATOM   4360  CA  ILE A 286      -4.316 -11.451  23.985  1.00 90.91           C
ATOM   4361  C   ILE A 286      -3.829 -10.835  25.298  1.00 90.91           C
ATOM   4362  O   ILE A 286      -3.435  -9.670  25.332  1.00 90.91           O
ATOM   4363  HA  ILE A 286      -4.122 -12.523  24.014  1.00 90.91           H
ATOM   4364  CB  ILE A 286      -3.609 -10.897  22.746  1.00 90.91           C
ATOM   4365  HB  ILE A 286      -3.789  -9.823  22.702  1.00 90.91           H
ATOM   4366  CG1 ILE A 286      -4.187 -11.505  21.467  1.00 90.91           C
ATOM   4367 1HG1 ILE A 286      -3.921 -12.561  21.409  1.00 90.91           H
ATOM   4368 2HG1 ILE A 286      -5.276 -11.452  21.495  1.00 90.91           H
ATOM   4369  CG2 ILE A 286      -2.095 -11.098  22.843  1.00 90.91           C
ATOM   4370 1HG2 ILE A 286      -1.715 -10.580  23.723  1.00 90.91           H
ATOM   4371 2HG2 ILE A 286      -1.875 -12.163  22.925  1.00 90.91           H
ATOM   4372 3HG2 ILE A 286      -1.617 -10.696  21.950  1.00 90.91           H
ATOM   4373  CD1 ILE A 286      -3.667 -10.773  20.228  1.00 90.91           C
ATOM   4374 1HD1 ILE A 286      -3.956  -9.724  20.278  1.00 90.91           H
ATOM   4375 2HD1 ILE A 286      -2.580 -10.849  20.191  1.00 90.91           H
ATOM   4376 3HD1 ILE A 286      -4.094 -11.226  19.333  1.00 90.91           H
ATOM   4377  HN  ILE A 286      -6.039 -10.448  23.382  1.00 90.91           H
ATOM   4378  N   SER A 287      -3.873 -11.644  26.346  1.00 88.42           N
ATOM   4379  CA  SER A 287      -3.428 -11.197  27.655  1.00 88.42           C
ATOM   4380  C   SER A 287      -1.974 -11.615  27.885  1.00 88.42           C
ATOM   4381  O   SER A 287      -1.315 -11.109  28.792  1.00 88.42           O
ATOM   4382  HA  SER A 287      -3.514 -10.110  27.634  1.00 88.42           H
ATOM   4383  CB  SER A 287      -4.323 -11.757  28.762  1.00 88.42           C
ATOM   4384 1HB  SER A 287      -3.963 -11.410  29.730  1.00 88.42           H
ATOM   4385 2HB  SER A 287      -5.335 -11.371  28.641  1.00 88.42           H
ATOM   4386  OG  SER A 287      -4.356 -13.182  28.752  1.00 88.42           O
ATOM   4387  HG  SER A 287      -4.971 -13.515  29.467  1.00 88.42           H
ATOM   4388  HN  SER A 287      -4.203 -12.587  26.311  1.00 88.42           H
ATOM   4389  N   ASN A 288      -1.518 -12.536  27.049  1.00 91.30           N
ATOM   4390  CA  ASN A 288      -0.201 -13.124  27.229  1.00 91.30           C
ATOM   4391  C   ASN A 288       0.842 -12.253  26.526  1.00 91.30           C
ATOM   4392  O   ASN A 288       0.729 -11.988  25.330  1.00 91.30           O
ATOM   4393  HA  ASN A 288      -0.051 -13.165  28.308  1.00 91.30           H
ATOM   4394  CB  ASN A 288      -0.136 -14.526  26.620  1.00 91.30           C
ATOM   4395 1HB  ASN A 288      -0.971 -15.124  26.985  1.00 91.30           H
ATOM   4396 2HB  ASN A 288      -0.239 -14.461  25.537  1.00 91.30           H
ATOM   4397  CG  ASN A 288       1.184 -15.215  26.971  1.00 91.30           C
ATOM   4398  OD1 ASN A 288       2.261 -14.659  26.831  1.00 91.30           O
ATOM   4399  ND2 ASN A 288       1.041 -16.454  27.434  1.00 91.30           N
ATOM   4400 1HD2 ASN A 288       0.128 -16.852  27.524  1.00 91.30           H
ATOM   4401 2HD2 ASN A 288       1.847 -16.988  27.691  1.00 91.30           H
ATOM   4402  HN  ASN A 288      -2.030 -12.880  26.262  1.00 91.30           H
ATOM   4403  N   CYS A 289       1.833 -11.834  27.298  1.00 89.91           N
ATOM   4404  CA  CYS A 289       2.828 -10.901  26.797  1.00 89.91           C
ATOM   4405  C   CYS A 289       3.641 -11.604  25.708  1.00 89.91           C
ATOM   4406  O   CYS A 289       4.032 -10.982  24.721  1.00 89.91           O
ATOM   4407  HA  CYS A 289       2.282 -10.052  26.385  1.00 89.91           H
ATOM   4408  CB  CYS A 289       3.720 -10.368  27.920  1.00 89.91           C
ATOM   4409 1HB  CYS A 289       3.109  -9.883  28.682  1.00 89.91           H
ATOM   4410 2HB  CYS A 289       4.240 -11.193  28.406  1.00 89.91           H
ATOM   4411  SG  CYS A 289       4.934  -9.177  27.243  1.00 89.91           S
ATOM   4412  HN  CYS A 289       1.963 -12.119  28.247  1.00 89.91           H
ATOM   4413  N   ALA A 290       3.871 -12.891  25.923  1.00 91.81           N
ATOM   4414  CA  ALA A 290       4.676 -13.672  25.000  1.00 91.81           C
ATOM   4415  C   ALA A 290       3.979 -13.723  23.639  1.00 91.81           C
ATOM   4416  O   ALA A 290       4.613 -13.518  22.605  1.00 91.81           O
ATOM   4417  HA  ALA A 290       5.636 -13.168  24.889  1.00 91.81           H
ATOM   4418  CB  ALA A 290       4.915 -15.066  25.585  1.00 91.81           C
ATOM   4419 1HB  ALA A 290       5.439 -14.975  26.537  1.00 91.81           H
ATOM   4420 2HB  ALA A 290       3.958 -15.563  25.742  1.00 91.81           H
ATOM   4421 3HB  ALA A 290       5.519 -15.651  24.892  1.00 91.81           H
ATOM   4422  HN  ALA A 290       3.518 -13.398  26.710  1.00 91.81           H
ATOM   4423  N   VAL A 291       2.684 -13.996  23.683  1.00 92.59           N
ATOM   4424  CA  VAL A 291       1.893 -14.071  22.466  1.00 92.59           C
ATOM   4425  C   VAL A 291       1.866 -12.696  21.796  1.00 92.59           C
ATOM   4426  O   VAL A 291       2.016 -12.592  20.579  1.00 92.59           O
ATOM   4427  HA  VAL A 291       2.384 -14.778  21.798  1.00 92.59           H
ATOM   4428  CB  VAL A 291       0.496 -14.610  22.782  1.00 92.59           C
ATOM   4429  HB  VAL A 291       0.030 -13.934  23.499  1.00 92.59           H
ATOM   4430  CG1 VAL A 291      -0.378 -14.638  21.527  1.00 92.59           C
ATOM   4431 1HG1 VAL A 291      -0.475 -13.628  21.129  1.00 92.59           H
ATOM   4432 2HG1 VAL A 291       0.084 -15.281  20.777  1.00 92.59           H
ATOM   4433 3HG1 VAL A 291      -1.365 -15.025  21.780  1.00 92.59           H
ATOM   4434  CG2 VAL A 291       0.576 -15.996  23.426  1.00 92.59           C
ATOM   4435 1HG2 VAL A 291       1.070 -16.686  22.743  1.00 92.59           H
ATOM   4436 2HG2 VAL A 291       1.144 -15.933  24.354  1.00 92.59           H
ATOM   4437 3HG2 VAL A 291      -0.431 -16.355  23.641  1.00 92.59           H
ATOM   4438  HN  VAL A 291       2.176 -14.165  24.528  1.00 92.59           H
ATOM   4439  N   SER A 292       1.672 -11.676  22.618  1.00 91.74           N
ATOM   4440  CA  SER A 292       1.587 -10.315  22.115  1.00 91.74           C
ATOM   4441  C   SER A 292       2.891  -9.933  21.413  1.00 91.74           C
ATOM   4442  O   SER A 292       2.870  -9.331  20.341  1.00 91.74           O
ATOM   4443  HA  SER A 292       0.758 -10.321  21.407  1.00 91.74           H
ATOM   4444  CB  SER A 292       1.283  -9.329  23.245  1.00 91.74           C
ATOM   4445 1HB  SER A 292       0.429  -9.687  23.819  1.00 91.74           H
ATOM   4446 2HB  SER A 292       2.132  -9.287  23.928  1.00 91.74           H
ATOM   4447  OG  SER A 292       1.008  -8.021  22.751  1.00 91.74           O
ATOM   4448  HG  SER A 292       0.107  -8.001  22.317  1.00 91.74           H
ATOM   4449  HN  SER A 292       1.576 -11.767  23.609  1.00 91.74           H
ATOM   4450  N   THR A 293       3.996 -10.300  22.046  1.00 91.46           N
ATOM   4451  CA  THR A 293       5.308  -9.974  21.513  1.00 91.46           C
ATOM   4452  C   THR A 293       5.488 -10.594  20.126  1.00 91.46           C
ATOM   4453  O   THR A 293       5.954  -9.931  19.201  1.00 91.46           O
ATOM   4454  HA  THR A 293       5.370  -8.893  21.390  1.00 91.46           H
ATOM   4455  CB  THR A 293       6.358 -10.435  22.525  1.00 91.46           C
ATOM   4456  HB  THR A 293       6.276 -11.506  22.711  1.00 91.46           H
ATOM   4457  OG1 THR A 293       6.141  -9.597  23.657  1.00 91.46           O
ATOM   4458  HG1 THR A 293       5.612 -10.087  24.350  1.00 91.46           H
ATOM   4459  CG2 THR A 293       7.784 -10.102  22.083  1.00 91.46           C
ATOM   4460 1HG2 THR A 293       7.884  -9.023  21.962  1.00 91.46           H
ATOM   4461 2HG2 THR A 293       7.994 -10.595  21.133  1.00 91.46           H
ATOM   4462 3HG2 THR A 293       8.489 -10.450  22.837  1.00 91.46           H
ATOM   4463  HN  THR A 293       4.004 -10.809  22.907  1.00 91.46           H
ATOM   4464  N   ASN A 294       5.109 -11.860  20.025  1.00 93.04           N
ATOM   4465  CA  ASN A 294       5.285 -12.597  18.785  1.00 93.04           C
ATOM   4466  C   ASN A 294       4.398 -11.982  17.701  1.00 93.04           C
ATOM   4467  O   ASN A 294       4.799 -11.895  16.541  1.00 93.04           O
ATOM   4468  HA  ASN A 294       6.347 -12.515  18.551  1.00 93.04           H
ATOM   4469  CB  ASN A 294       4.880 -14.063  18.953  1.00 93.04           C
ATOM   4470 1HB  ASN A 294       3.917 -14.122  19.460  1.00 93.04           H
ATOM   4471 2HB  ASN A 294       4.753 -14.524  17.973  1.00 93.04           H
ATOM   4472  CG  ASN A 294       5.931 -14.834  19.753  1.00 93.04           C
ATOM   4473  OD1 ASN A 294       7.072 -14.424  19.886  1.00 93.04           O
ATOM   4474  ND2 ASN A 294       5.485 -15.973  20.277  1.00 93.04           N
ATOM   4475 1HD2 ASN A 294       4.536 -16.252  20.129  1.00 93.04           H
ATOM   4476 2HD2 ASN A 294       6.097 -16.549  20.818  1.00 93.04           H
ATOM   4477  HN  ASN A 294       4.690 -12.380  20.769  1.00 93.04           H
ATOM   4478  N   ILE A 295       3.208 -11.573  18.116  1.00 92.69           N
ATOM   4479  CA  ILE A 295       2.243 -11.011  17.187  1.00 92.69           C
ATOM   4480  C   ILE A 295       2.784  -9.691  16.632  1.00 92.69           C
ATOM   4481  O   ILE A 295       2.627  -9.401  15.448  1.00 92.69           O
ATOM   4482  HA  ILE A 295       2.137 -11.715  16.361  1.00 92.69           H
ATOM   4483  CB  ILE A 295       0.871 -10.882  17.852  1.00 92.69           C
ATOM   4484  HB  ILE A 295       1.015 -10.488  18.858  1.00 92.69           H
ATOM   4485  CG1 ILE A 295       0.201 -12.250  17.994  1.00 92.69           C
ATOM   4486 1HG1 ILE A 295      -0.070 -12.630  17.009  1.00 92.69           H
ATOM   4487 2HG1 ILE A 295       0.904 -12.961  18.427  1.00 92.69           H
ATOM   4488  CG2 ILE A 295      -0.012  -9.886  17.098  1.00 92.69           C
ATOM   4489 1HG2 ILE A 295       0.467  -8.907  17.093  1.00 92.69           H
ATOM   4490 2HG2 ILE A 295      -0.151 -10.228  16.072  1.00 92.69           H
ATOM   4491 3HG2 ILE A 295      -0.981  -9.814  17.591  1.00 92.69           H
ATOM   4492  CD1 ILE A 295      -1.049 -12.159  18.872  1.00 92.69           C
ATOM   4493 1HD1 ILE A 295      -0.771 -11.802  19.864  1.00 92.69           H
ATOM   4494 2HD1 ILE A 295      -1.760 -11.466  18.422  1.00 92.69           H
ATOM   4495 3HD1 ILE A 295      -1.506 -13.145  18.957  1.00 92.69           H
ATOM   4496  HN  ILE A 295       2.902 -11.620  19.067  1.00 92.69           H
ATOM   4497  N   ASP A 296       3.411  -8.928  17.516  1.00 91.87           N
ATOM   4498  CA  ASP A 296       3.966  -7.641  17.132  1.00 91.87           C
ATOM   4499  C   ASP A 296       5.112  -7.860  16.142  1.00 91.87           C
ATOM   4500  O   ASP A 296       5.247  -7.119  15.170  1.00 91.87           O
ATOM   4501  HA  ASP A 296       3.135  -7.090  16.692  1.00 91.87           H
ATOM   4502  CB  ASP A 296       4.525  -6.898  18.347  1.00 91.87           C
ATOM   4503 1HB  ASP A 296       5.201  -7.552  18.898  1.00 91.87           H
ATOM   4504 2HB  ASP A 296       5.112  -6.042  18.015  1.00 91.87           H
ATOM   4505  CG  ASP A 296       3.398  -6.426  19.268  1.00 91.87           C
ATOM   4506  OD1 ASP A 296       2.277  -6.247  18.746  1.00 91.87           O
ATOM   4507  OD2 ASP A 296       3.684  -6.255  20.472  1.00 91.87           O
ATOM   4508  HN  ASP A 296       3.541  -9.175  18.476  1.00 91.87           H
ATOM   4509  N   ILE A 297       5.908  -8.880  16.424  1.00 93.17           N
ATOM   4510  CA  ILE A 297       7.004  -9.241  15.541  1.00 93.17           C
ATOM   4511  C   ILE A 297       6.443  -9.641  14.176  1.00 93.17           C
ATOM   4512  O   ILE A 297       6.962  -9.227  13.141  1.00 93.17           O
ATOM   4513  HA  ILE A 297       7.625  -8.354  15.412  1.00 93.17           H
ATOM   4514  CB  ILE A 297       7.880 -10.317  16.186  1.00 93.17           C
ATOM   4515  HB  ILE A 297       7.229 -11.099  16.577  1.00 93.17           H
ATOM   4516  CG1 ILE A 297       8.665  -9.749  17.370  1.00 93.17           C
ATOM   4517 1HG1 ILE A 297       9.418  -9.048  17.009  1.00 93.17           H
ATOM   4518 2HG1 ILE A 297       7.993  -9.189  18.020  1.00 93.17           H
ATOM   4519  CG2 ILE A 297       8.798 -10.970  15.150  1.00 93.17           C
ATOM   4520 1HG2 ILE A 297       8.194 -11.432  14.369  1.00 93.17           H
ATOM   4521 2HG2 ILE A 297       9.444 -10.212  14.708  1.00 93.17           H
ATOM   4522 3HG2 ILE A 297       9.409 -11.731  15.635  1.00 93.17           H
ATOM   4523  CD1 ILE A 297       9.341 -10.866  18.166  1.00 93.17           C
ATOM   4524 1HD1 ILE A 297       8.584 -11.552  18.546  1.00 93.17           H
ATOM   4525 2HD1 ILE A 297      10.030 -11.409  17.518  1.00 93.17           H
ATOM   4526 3HD1 ILE A 297       9.892 -10.435  19.002  1.00 93.17           H
ATOM   4527  HN  ILE A 297       5.814  -9.455  17.238  1.00 93.17           H
ATOM   4528  N   CYS A 298       5.389 -10.443  14.217  1.00 93.40           N
ATOM   4529  CA  CYS A 298       4.738 -10.888  12.996  1.00 93.40           C
ATOM   4530  C   CYS A 298       4.279  -9.652  12.220  1.00 93.40           C
ATOM   4531  O   CYS A 298       4.403  -9.601  10.997  1.00 93.40           O
ATOM   4532  HA  CYS A 298       5.483 -11.446  12.430  1.00 93.40           H
ATOM   4533  CB  CYS A 298       3.578 -11.841  13.289  1.00 93.40           C
ATOM   4534 1HB  CYS A 298       2.981 -11.458  14.116  1.00 93.40           H
ATOM   4535 2HB  CYS A 298       2.919 -11.903  12.422  1.00 93.40           H
ATOM   4536  SG  CYS A 298       4.223 -13.503  13.701  1.00 93.40           S
ATOM   4537  HG  CYS A 298       4.643 -13.190  14.924  1.00 93.40           H
ATOM   4538  HN  CYS A 298       4.981 -10.787  15.063  1.00 93.40           H
ATOM   4539  N   PHE A 299       3.757  -8.686  12.962  1.00 93.22           N
ATOM   4540  CA  PHE A 299       3.279  -7.454  12.358  1.00 93.22           C
ATOM   4541  C   PHE A 299       4.405  -6.735  11.613  1.00 93.22           C
ATOM   4542  O   PHE A 299       4.225  -6.301  10.477  1.00 93.22           O
ATOM   4543  HA  PHE A 299       2.493  -7.723  11.652  1.00 93.22           H
ATOM   4544  CB  PHE A 299       2.784  -6.560  13.497  1.00 93.22           C
ATOM   4545 1HB  PHE A 299       2.008  -7.089  14.050  1.00 93.22           H
ATOM   4546 2HB  PHE A 299       3.606  -6.385  14.191  1.00 93.22           H
ATOM   4547  CG  PHE A 299       2.230  -5.211  13.034  1.00 93.22           C
ATOM   4548  CD1 PHE A 299       3.030  -4.111  13.037  1.00 93.22           C
ATOM   4549  HD1 PHE A 299       4.065  -4.190  13.370  1.00 93.22           H
ATOM   4550  CD2 PHE A 299       0.939  -5.112  12.618  1.00 93.22           C
ATOM   4551  HD2 PHE A 299       0.299  -5.994  12.616  1.00 93.22           H
ATOM   4552  CE1 PHE A 299       2.516  -2.859  12.608  1.00 93.22           C
ATOM   4553  HE1 PHE A 299       3.156  -1.977  12.611  1.00 93.22           H
ATOM   4554  CE2 PHE A 299       0.425  -3.860  12.189  1.00 93.22           C
ATOM   4555  HE2 PHE A 299      -0.610  -3.781  11.856  1.00 93.22           H
ATOM   4556  CZ  PHE A 299       1.224  -2.760  12.192  1.00 93.22           C
ATOM   4557  HZ  PHE A 299       0.830  -1.799  11.862  1.00 93.22           H
ATOM   4558  HN  PHE A 299       3.659  -8.735  13.956  1.00 93.22           H
ATOM   4559  N   GLN A 300       5.543  -6.631  12.285  1.00 91.85           N
ATOM   4560  CA  GLN A 300       6.681  -5.922  11.724  1.00 91.85           C
ATOM   4561  C   GLN A 300       7.146  -6.601  10.434  1.00 91.85           C
ATOM   4562  O   GLN A 300       7.457  -5.928   9.452  1.00 91.85           O
ATOM   4563  HA  GLN A 300       6.317  -4.919  11.504  1.00 91.85           H
ATOM   4564  CB  GLN A 300       7.823  -5.830  12.738  1.00 91.85           C
ATOM   4565 1HB  GLN A 300       8.071  -6.827  13.103  1.00 91.85           H
ATOM   4566 2HB  GLN A 300       8.716  -5.438  12.251  1.00 91.85           H
ATOM   4567  CG  GLN A 300       7.440  -4.930  13.915  1.00 91.85           C
ATOM   4568 1HG  GLN A 300       6.599  -5.367  14.453  1.00 91.85           H
ATOM   4569 2HG  GLN A 300       8.272  -4.871  14.617  1.00 91.85           H
ATOM   4570  CD  GLN A 300       7.071  -3.526  13.434  1.00 91.85           C
ATOM   4571  OE1 GLN A 300       7.443  -3.093  12.356  1.00 91.85           O
ATOM   4572  NE2 GLN A 300       6.319  -2.841  14.291  1.00 91.85           N
ATOM   4573 1HE2 GLN A 300       6.047  -3.255  15.159  1.00 91.85           H
ATOM   4574 2HE2 GLN A 300       6.025  -1.912  14.066  1.00 91.85           H
ATOM   4575  HN  GLN A 300       5.694  -7.021  13.193  1.00 91.85           H
ATOM   4576  N   VAL A 301       7.180  -7.925  10.479  1.00 93.84           N
ATOM   4577  CA  VAL A 301       7.680  -8.698   9.355  1.00 93.84           C
ATOM   4578  C   VAL A 301       6.744  -8.518   8.159  1.00 93.84           C
ATOM   4579  O   VAL A 301       7.187  -8.174   7.065  1.00 93.84           O
ATOM   4580  HA  VAL A 301       8.662  -8.303   9.095  1.00 93.84           H
ATOM   4581  CB  VAL A 301       7.853 -10.163   9.764  1.00 93.84           C
ATOM   4582  HB  VAL A 301       6.904 -10.511  10.171  1.00 93.84           H
ATOM   4583  CG1 VAL A 301       8.193 -11.034   8.553  1.00 93.84           C
ATOM   4584 1HG1 VAL A 301       7.389 -10.968   7.821  1.00 93.84           H
ATOM   4585 2HG1 VAL A 301       9.123 -10.684   8.104  1.00 93.84           H
ATOM   4586 3HG1 VAL A 301       8.311 -12.069   8.872  1.00 93.84           H
ATOM   4587  CG2 VAL A 301       8.913 -10.305  10.858  1.00 93.84           C
ATOM   4588 1HG2 VAL A 301       9.868  -9.931  10.489  1.00 93.84           H
ATOM   4589 2HG2 VAL A 301       8.612  -9.731  11.734  1.00 93.84           H
ATOM   4590 3HG2 VAL A 301       9.016 -11.356  11.130  1.00 93.84           H
ATOM   4591  HN  VAL A 301       6.873  -8.466  11.262  1.00 93.84           H
ATOM   4592  N   THR A 302       5.465  -8.758   8.409  1.00 93.36           N
ATOM   4593  CA  THR A 302       4.477  -8.733   7.343  1.00 93.36           C
ATOM   4594  C   THR A 302       4.334  -7.317   6.782  1.00 93.36           C
ATOM   4595  O   THR A 302       4.096  -7.140   5.588  1.00 93.36           O
ATOM   4596  HA  THR A 302       4.833  -9.365   6.530  1.00 93.36           H
ATOM   4597  CB  THR A 302       3.169  -9.302   7.897  1.00 93.36           C
ATOM   4598  HB  THR A 302       2.392  -9.306   7.133  1.00 93.36           H
ATOM   4599  OG1 THR A 302       2.900  -8.500   9.044  1.00 93.36           O
ATOM   4600  HG1 THR A 302       3.270  -8.939   9.863  1.00 93.36           H
ATOM   4601  CG2 THR A 302       3.337 -10.715   8.461  1.00 93.36           C
ATOM   4602 1HG2 THR A 302       4.066 -10.698   9.272  1.00 93.36           H
ATOM   4603 2HG2 THR A 302       3.686 -11.381   7.673  1.00 93.36           H
ATOM   4604 3HG2 THR A 302       2.380 -11.071   8.841  1.00 93.36           H
ATOM   4605  HN  THR A 302       5.101  -8.967   9.317  1.00 93.36           H
ATOM   4606  N   GLN A 303       4.485  -6.345   7.669  1.00 91.76           N
ATOM   4607  CA  GLN A 303       4.446  -4.950   7.265  1.00 91.76           C
ATOM   4608  C   GLN A 303       5.550  -4.662   6.245  1.00 91.76           C
ATOM   4609  O   GLN A 303       5.319  -3.972   5.254  1.00 91.76           O
ATOM   4610  HA  GLN A 303       3.469  -4.809   6.803  1.00 91.76           H
ATOM   4611  CB  GLN A 303       4.564  -4.024   8.477  1.00 91.76           C
ATOM   4612 1HB  GLN A 303       3.727  -4.195   9.153  1.00 91.76           H
ATOM   4613 2HB  GLN A 303       5.474  -4.259   9.031  1.00 91.76           H
ATOM   4614  CG  GLN A 303       4.587  -2.556   8.046  1.00 91.76           C
ATOM   4615 1HG  GLN A 303       5.580  -2.297   7.678  1.00 91.76           H
ATOM   4616 2HG  GLN A 303       3.892  -2.405   7.221  1.00 91.76           H
ATOM   4617  CD  GLN A 303       4.214  -1.637   9.211  1.00 91.76           C
ATOM   4618  OE1 GLN A 303       5.057  -1.035   9.856  1.00 91.76           O
ATOM   4619  NE2 GLN A 303       2.906  -1.563   9.443  1.00 91.76           N
ATOM   4620 1HE2 GLN A 303       2.267  -2.083   8.876  1.00 91.76           H
ATOM   4621 2HE2 GLN A 303       2.562  -0.987  10.185  1.00 91.76           H
ATOM   4622  HN  GLN A 303       4.631  -6.498   8.647  1.00 91.76           H
ATOM   4623  N   THR A 304       6.725  -5.206   6.524  1.00 92.16           N
ATOM   4624  CA  THR A 304       7.882  -4.962   5.679  1.00 92.16           C
ATOM   4625  C   THR A 304       7.668  -5.575   4.293  1.00 92.16           C
ATOM   4626  O   THR A 304       8.045  -4.982   3.284  1.00 92.16           O
ATOM   4627  HA  THR A 304       7.986  -3.886   5.540  1.00 92.16           H
ATOM   4628  CB  THR A 304       9.117  -5.506   6.399  1.00 92.16           C
ATOM   4629  HB  THR A 304       9.078  -6.592   6.473  1.00 92.16           H
ATOM   4630  OG1 THR A 304       9.131  -4.805   7.640  1.00 92.16           O
ATOM   4631  HG1 THR A 304       8.728  -5.373   8.358  1.00 92.16           H
ATOM   4632  CG2 THR A 304      10.423  -5.087   5.720  1.00 92.16           C
ATOM   4633 1HG2 THR A 304      10.493  -4.000   5.707  1.00 92.16           H
ATOM   4634 2HG2 THR A 304      10.437  -5.465   4.698  1.00 92.16           H
ATOM   4635 3HG2 THR A 304      11.268  -5.499   6.272  1.00 92.16           H
ATOM   4636  HN  THR A 304       6.894  -5.801   7.309  1.00 92.16           H
ATOM   4637  N   ILE A 305       7.063  -6.754   4.290  1.00 92.26           N
ATOM   4638  CA  ILE A 305       6.759  -7.435   3.043  1.00 92.26           C
ATOM   4639  C   ILE A 305       5.792  -6.580   2.222  1.00 92.26           C
ATOM   4640  O   ILE A 305       5.930  -6.476   1.004  1.00 92.26           O
ATOM   4641  HA  ILE A 305       7.692  -7.531   2.487  1.00 92.26           H
ATOM   4642  CB  ILE A 305       6.249  -8.851   3.317  1.00 92.26           C
ATOM   4643  HB  ILE A 305       5.434  -8.787   4.038  1.00 92.26           H
ATOM   4644  CG1 ILE A 305       7.342  -9.717   3.946  1.00 92.26           C
ATOM   4645 1HG1 ILE A 305       8.106  -9.942   3.202  1.00 92.26           H
ATOM   4646 2HG1 ILE A 305       7.832  -9.164   4.748  1.00 92.26           H
ATOM   4647  CG2 ILE A 305       5.678  -9.484   2.046  1.00 92.26           C
ATOM   4648 1HG2 ILE A 305       4.849  -8.878   1.679  1.00 92.26           H
ATOM   4649 2HG2 ILE A 305       6.456  -9.534   1.284  1.00 92.26           H
ATOM   4650 3HG2 ILE A 305       5.322 -10.489   2.269  1.00 92.26           H
ATOM   4651  CD1 ILE A 305       6.760 -11.019   4.499  1.00 92.26           C
ATOM   4652 1HD1 ILE A 305       6.015 -10.790   5.260  1.00 92.26           H
ATOM   4653 2HD1 ILE A 305       6.293 -11.580   3.689  1.00 92.26           H
ATOM   4654 3HD1 ILE A 305       7.559 -11.615   4.940  1.00 92.26           H
ATOM   4655  HN  ILE A 305       6.783  -7.241   5.117  1.00 92.26           H
ATOM   4656  N   ALA A 306       4.834  -5.991   2.922  1.00 90.43           N
ATOM   4657  CA  ALA A 306       3.807  -5.198   2.266  1.00 90.43           C
ATOM   4658  C   ALA A 306       4.456  -3.985   1.596  1.00 90.43           C
ATOM   4659  O   ALA A 306       4.040  -3.573   0.514  1.00 90.43           O
ATOM   4660  HA  ALA A 306       3.346  -5.822   1.500  1.00 90.43           H
ATOM   4661  CB  ALA A 306       2.740  -4.799   3.287  1.00 90.43           C
ATOM   4662 1HB  ALA A 306       2.290  -5.697   3.712  1.00 90.43           H
ATOM   4663 2HB  ALA A 306       3.199  -4.212   4.082  1.00 90.43           H
ATOM   4664 3HB  ALA A 306       1.970  -4.205   2.795  1.00 90.43           H
ATOM   4665  HN  ALA A 306       4.752  -6.047   3.917  1.00 90.43           H
ATOM   4666  N   PHE A 307       5.464  -3.447   2.267  1.00 90.18           N
ATOM   4667  CA  PHE A 307       6.132  -2.252   1.783  1.00 90.18           C
ATOM   4668  C   PHE A 307       6.993  -2.563   0.557  1.00 90.18           C
ATOM   4669  O   PHE A 307       7.131  -1.730  -0.337  1.00 90.18           O
ATOM   4670  HA  PHE A 307       5.357  -1.537   1.508  1.00 90.18           H
ATOM   4671  CB  PHE A 307       7.036  -1.755   2.913  1.00 90.18           C
ATOM   4672 1HB  PHE A 307       7.638  -2.588   3.276  1.00 90.18           H
ATOM   4673 2HB  PHE A 307       7.727  -1.013   2.513  1.00 90.18           H
ATOM   4674  CG  PHE A 307       6.278  -1.141   4.092  1.00 90.18           C
ATOM   4675  CD1 PHE A 307       4.918  -1.134   4.096  1.00 90.18           C
ATOM   4676  HD1 PHE A 307       4.368  -1.567   3.261  1.00 90.18           H
ATOM   4677  CD2 PHE A 307       6.964  -0.601   5.134  1.00 90.18           C
ATOM   4678  HD2 PHE A 307       8.054  -0.606   5.130  1.00 90.18           H
ATOM   4679  CE1 PHE A 307       4.214  -0.564   5.190  1.00 90.18           C
ATOM   4680  HE1 PHE A 307       3.124  -0.559   5.194  1.00 90.18           H
ATOM   4681  CE2 PHE A 307       6.261  -0.031   6.228  1.00 90.18           C
ATOM   4682  HE2 PHE A 307       6.810   0.402   7.064  1.00 90.18           H
ATOM   4683  CZ  PHE A 307       4.901  -0.024   6.233  1.00 90.18           C
ATOM   4684  HZ  PHE A 307       4.361   0.413   7.073  1.00 90.18           H
ATOM   4685  HN  PHE A 307       5.824  -3.814   3.125  1.00 90.18           H
ATOM   4686  N   PHE A 308       7.550  -3.765   0.555  1.00 89.65           N
ATOM   4687  CA  PHE A 308       8.429  -4.181  -0.525  1.00 89.65           C
ATOM   4688  C   PHE A 308       7.688  -4.186  -1.864  1.00 89.65           C
ATOM   4689  O   PHE A 308       8.310  -4.108  -2.922  1.00 89.65           O
ATOM   4690  HA  PHE A 308       9.249  -3.464  -0.569  1.00 89.65           H
ATOM   4691  CB  PHE A 308       8.890  -5.604  -0.205  1.00 89.65           C
ATOM   4692 1HB  PHE A 308       9.217  -5.644   0.834  1.00 89.65           H
ATOM   4693 2HB  PHE A 308       8.039  -6.279  -0.297  1.00 89.65           H
ATOM   4694  CG  PHE A 308      10.022  -6.108  -1.101  1.00 89.65           C
ATOM   4695  CD1 PHE A 308       9.749  -6.953  -2.132  1.00 89.65           C
ATOM   4696  HD1 PHE A 308       8.723  -7.270  -2.320  1.00 89.65           H
ATOM   4697  CD2 PHE A 308      11.302  -5.713  -0.868  1.00 89.65           C
ATOM   4698  HD2 PHE A 308      11.521  -5.036  -0.042  1.00 89.65           H
ATOM   4699  CE1 PHE A 308      10.800  -7.421  -2.964  1.00 89.65           C
ATOM   4700  HE1 PHE A 308      10.581  -8.097  -3.790  1.00 89.65           H
ATOM   4701  CE2 PHE A 308      12.353  -6.181  -1.700  1.00 89.65           C
ATOM   4702  HE2 PHE A 308      13.379  -5.864  -1.512  1.00 89.65           H
ATOM   4703  CZ  PHE A 308      12.080  -7.025  -2.731  1.00 89.65           C
ATOM   4704  HZ  PHE A 308      12.887  -7.384  -3.369  1.00 89.65           H
ATOM   4705  HN  PHE A 308       7.410  -4.448   1.272  1.00 89.65           H
ATOM   4706  N   HIS A 309       6.369  -4.279  -1.774  1.00 86.21           N
ATOM   4707  CA  HIS A 309       5.539  -4.324  -2.965  1.00 86.21           C
ATOM   4708  C   HIS A 309       5.760  -3.056  -3.792  1.00 86.21           C
ATOM   4709  O   HIS A 309       5.781  -3.108  -5.021  1.00 86.21           O
ATOM   4710  HA  HIS A 309       5.868  -5.187  -3.544  1.00 86.21           H
ATOM   4711  CB  HIS A 309       4.070  -4.542  -2.596  1.00 86.21           C
ATOM   4712 1HB  HIS A 309       3.987  -5.453  -2.003  1.00 86.21           H
ATOM   4713 2HB  HIS A 309       3.739  -3.719  -1.963  1.00 86.21           H
ATOM   4714  CG  HIS A 309       3.147  -4.646  -3.786  1.00 86.21           C
ATOM   4715  ND1 HIS A 309       2.544  -3.544  -4.366  1.00 86.21           N
ATOM   4716  HD1 HIS A 309       2.651  -2.595  -4.069  1.00 86.21           H
ATOM   4717  CD2 HIS A 309       2.731  -5.732  -4.499  1.00 86.21           C
ATOM   4718  HD2 HIS A 309       3.018  -6.767  -4.310  1.00 86.21           H
ATOM   4719  CE1 HIS A 309       1.800  -3.959  -5.380  1.00 86.21           C
ATOM   4720  HE1 HIS A 309       1.200  -3.328  -6.035  1.00 86.21           H
ATOM   4721  NE2 HIS A 309       1.917  -5.316  -5.461  1.00 86.21           N
ATOM   4722  HN  HIS A 309       5.870  -4.324  -0.908  1.00 86.21           H
ATOM   4723  N   SER A 310       5.919  -1.947  -3.086  1.00 85.81           N
ATOM   4724  CA  SER A 310       5.915  -0.643  -3.727  1.00 85.81           C
ATOM   4725  C   SER A 310       7.178  -0.473  -4.575  1.00 85.81           C
ATOM   4726  O   SER A 310       7.271   0.455  -5.376  1.00 85.81           O
ATOM   4727  HA  SER A 310       5.027  -0.635  -4.359  1.00 85.81           H
ATOM   4728  CB  SER A 310       5.815   0.480  -2.693  1.00 85.81           C
ATOM   4729 1HB  SER A 310       6.568   0.328  -1.919  1.00 85.81           H
ATOM   4730 2HB  SER A 310       6.037   1.434  -3.171  1.00 85.81           H
ATOM   4731  OG  SER A 310       4.524   0.540  -2.093  1.00 85.81           O
ATOM   4732  HG  SER A 310       3.864   0.924  -2.739  1.00 85.81           H
ATOM   4733  HN  SER A 310       6.049  -1.929  -2.094  1.00 85.81           H
ATOM   4734  N   CYS A 311       8.117  -1.384  -4.369  1.00 88.16           N
ATOM   4735  CA  CYS A 311       9.347  -1.380  -5.143  1.00 88.16           C
ATOM   4736  C   CYS A 311       9.228  -2.440  -6.240  1.00 88.16           C
ATOM   4737  O   CYS A 311      10.073  -2.515  -7.130  1.00 88.16           O
ATOM   4738  HA  CYS A 311       9.440  -0.384  -5.576  1.00 88.16           H
ATOM   4739  CB  CYS A 311      10.573  -1.609  -4.258  1.00 88.16           C
ATOM   4740 1HB  CYS A 311      11.482  -1.389  -4.818  1.00 88.16           H
ATOM   4741 2HB  CYS A 311      10.551  -0.929  -3.407  1.00 88.16           H
ATOM   4742  SG  CYS A 311      10.606  -3.342  -3.671  1.00 88.16           S
ATOM   4743  HG  CYS A 311      11.779  -3.257  -3.050  1.00 88.16           H
ATOM   4744  HN  CYS A 311       8.049  -2.115  -3.689  1.00 88.16           H
ATOM   4745  N   LEU A 312       8.171  -3.233  -6.140  1.00 84.93           N
ATOM   4746  CA  LEU A 312       8.011  -4.382  -7.016  1.00 84.93           C
ATOM   4747  C   LEU A 312       7.314  -3.941  -8.304  1.00 84.93           C
ATOM   4748  O   LEU A 312       7.576  -4.488  -9.374  1.00 84.93           O
ATOM   4749  HA  LEU A 312       9.009  -4.741  -7.268  1.00 84.93           H
ATOM   4750  CB  LEU A 312       7.293  -5.517  -6.285  1.00 84.93           C
ATOM   4751 1HB  LEU A 312       6.430  -5.100  -5.766  1.00 84.93           H
ATOM   4752 2HB  LEU A 312       6.910  -6.216  -7.028  1.00 84.93           H
ATOM   4753  CG  LEU A 312       8.132  -6.301  -5.273  1.00 84.93           C
ATOM   4754  HG  LEU A 312       8.418  -5.623  -4.469  1.00 84.93           H
ATOM   4755  CD1 LEU A 312       7.316  -7.431  -4.642  1.00 84.93           C
ATOM   4756 1HD1 LEU A 312       6.451  -7.011  -4.128  1.00 84.93           H
ATOM   4757 2HD1 LEU A 312       6.979  -8.115  -5.421  1.00 84.93           H
ATOM   4758 3HD1 LEU A 312       7.936  -7.971  -3.927  1.00 84.93           H
ATOM   4759  CD2 LEU A 312       9.423  -6.815  -5.913  1.00 84.93           C
ATOM   4760 1HD2 LEU A 312       9.179  -7.472  -6.748  1.00 84.93           H
ATOM   4761 2HD2 LEU A 312      10.010  -5.971  -6.275  1.00 84.93           H
ATOM   4762 3HD2 LEU A 312      10.000  -7.368  -5.172  1.00 84.93           H
ATOM   4763  HN  LEU A 312       7.434  -3.102  -5.476  1.00 84.93           H
ATOM   4764  N   ASN A 313       6.439  -2.956  -8.159  1.00 78.78           N
ATOM   4765  CA  ASN A 313       5.560  -2.570  -9.250  1.00 78.78           C
ATOM   4766  C   ASN A 313       6.400  -2.248 -10.487  1.00 78.78           C
ATOM   4767  O   ASN A 313       6.168  -2.801 -11.561  1.00 78.78           O
ATOM   4768  HA  ASN A 313       4.902  -3.425  -9.404  1.00 78.78           H
ATOM   4769  CB  ASN A 313       4.752  -1.322  -8.889  1.00 78.78           C
ATOM   4770 1HB  ASN A 313       5.394  -0.601  -8.384  1.00 78.78           H
ATOM   4771 2HB  ASN A 313       4.390  -0.843  -9.799  1.00 78.78           H
ATOM   4772  CG  ASN A 313       3.567  -1.677  -7.988  1.00 78.78           C
ATOM   4773  OD1 ASN A 313       3.059  -2.786  -7.996  1.00 78.78           O
ATOM   4774  ND2 ASN A 313       3.158  -0.677  -7.213  1.00 78.78           N
ATOM   4775 1HD2 ASN A 313       3.619   0.210  -7.256  1.00 78.78           H
ATOM   4776 2HD2 ASN A 313       2.389  -0.811  -6.588  1.00 78.78           H
ATOM   4777  HN  ASN A 313       6.327  -2.428  -7.318  1.00 78.78           H
ATOM   4778  N   PRO A 314       7.388  -1.351 -10.361  1.00 77.67           N
ATOM   4779  CA  PRO A 314       8.210  -0.967 -11.511  1.00 77.67           C
ATOM   4780  C   PRO A 314       8.812  -2.170 -12.218  1.00 77.67           C
ATOM   4781  O   PRO A 314       8.837  -2.224 -13.447  1.00 77.67           O
ATOM   4782  HA  PRO A 314       7.594  -0.473 -12.263  1.00 77.67           H
ATOM   4783  CB  PRO A 314       9.288  -0.068 -10.902  1.00 77.67           C
ATOM   4784 1HB  PRO A 314      10.176  -0.638 -10.625  1.00 77.67           H
ATOM   4785 2HB  PRO A 314       9.611   0.703 -11.602  1.00 77.67           H
ATOM   4786  CG  PRO A 314       8.601   0.531  -9.681  1.00 77.67           C
ATOM   4787 1HG  PRO A 314       9.321   0.906  -8.954  1.00 77.67           H
ATOM   4788 2HG  PRO A 314       7.966   1.376  -9.948  1.00 77.67           H
ATOM   4789  CD  PRO A 314       7.796  -0.638  -9.137  1.00 77.67           C
ATOM   4790 1HD  PRO A 314       8.396  -1.273  -8.484  1.00 77.67           H
ATOM   4791 2HD  PRO A 314       6.940  -0.303  -8.551  1.00 77.67           H
ATOM   4792  N   VAL A 315       9.285  -3.112 -11.416  1.00 78.65           N
ATOM   4793  CA  VAL A 315       9.988  -4.266 -11.950  1.00 78.65           C
ATOM   4794  C   VAL A 315       9.039  -5.066 -12.845  1.00 78.65           C
ATOM   4795  O   VAL A 315       9.426  -5.510 -13.925  1.00 78.65           O
ATOM   4796  HA  VAL A 315      10.814  -3.897 -12.556  1.00 78.65           H
ATOM   4797  CB  VAL A 315      10.574  -5.097 -10.806  1.00 78.65           C
ATOM   4798  HB  VAL A 315       9.753  -5.393 -10.152  1.00 78.65           H
ATOM   4799  CG1 VAL A 315      11.234  -6.371 -11.337  1.00 78.65           C
ATOM   4800 1HG1 VAL A 315      10.493  -6.973 -11.862  1.00 78.65           H
ATOM   4801 2HG1 VAL A 315      12.038  -6.105 -12.023  1.00 78.65           H
ATOM   4802 3HG1 VAL A 315      11.642  -6.943 -10.504  1.00 78.65           H
ATOM   4803  CG2 VAL A 315      11.560  -4.272  -9.978  1.00 78.65           C
ATOM   4804 1HG2 VAL A 315      12.376  -3.933 -10.617  1.00 78.65           H
ATOM   4805 2HG2 VAL A 315      11.047  -3.408  -9.555  1.00 78.65           H
ATOM   4806 3HG2 VAL A 315      11.962  -4.886  -9.173  1.00 78.65           H
ATOM   4807  HN  VAL A 315       9.195  -3.096 -10.420  1.00 78.65           H
ATOM   4808  N   LEU A 316       7.816  -5.226 -12.363  1.00 76.77           N
ATOM   4809  CA  LEU A 316       6.835  -6.038 -13.064  1.00 76.77           C
ATOM   4810  C   LEU A 316       6.617  -5.468 -14.467  1.00 76.77           C
ATOM   4811  O   LEU A 316       6.486  -6.219 -15.432  1.00 76.77           O
ATOM   4812  HA  LEU A 316       7.250  -7.041 -13.159  1.00 76.77           H
ATOM   4813  CB  LEU A 316       5.550  -6.155 -12.242  1.00 76.77           C
ATOM   4814 1HB  LEU A 316       5.175  -5.151 -12.046  1.00 76.77           H
ATOM   4815 2HB  LEU A 316       4.800  -6.663 -12.847  1.00 76.77           H
ATOM   4816  CG  LEU A 316       5.673  -6.893 -10.907  1.00 76.77           C
ATOM   4817  HG  LEU A 316       6.390  -6.357 -10.285  1.00 76.77           H
ATOM   4818  CD1 LEU A 316       4.339  -6.897 -10.158  1.00 76.77           C
ATOM   4819 1HD1 LEU A 316       4.029  -5.870  -9.963  1.00 76.77           H
ATOM   4820 2HD1 LEU A 316       3.583  -7.395 -10.765  1.00 76.77           H
ATOM   4821 3HD1 LEU A 316       4.454  -7.427  -9.213  1.00 76.77           H
ATOM   4822  CD2 LEU A 316       6.220  -8.307 -11.111  1.00 76.77           C
ATOM   4823 1HD2 LEU A 316       5.547  -8.867 -11.759  1.00 76.77           H
ATOM   4824 2HD2 LEU A 316       7.206  -8.252 -11.572  1.00 76.77           H
ATOM   4825 3HD2 LEU A 316       6.297  -8.809 -10.146  1.00 76.77           H
ATOM   4826  HN  LEU A 316       7.492  -4.814 -11.511  1.00 76.77           H
ATOM   4827  N   TYR A 317       6.586  -4.145 -14.536  1.00 72.35           N
ATOM   4828  CA  TYR A 317       6.337  -3.467 -15.796  1.00 72.35           C
ATOM   4829  C   TYR A 317       7.524  -3.626 -16.748  1.00 72.35           C
ATOM   4830  O   TYR A 317       7.340  -3.791 -17.953  1.00 72.35           O
ATOM   4831  HA  TYR A 317       5.453  -3.915 -16.251  1.00 72.35           H
ATOM   4832  CB  TYR A 317       6.170  -1.985 -15.452  1.00 72.35           C
ATOM   4833 1HB  TYR A 317       7.089  -1.624 -14.990  1.00 72.35           H
ATOM   4834 2HB  TYR A 317       6.034  -1.421 -16.375  1.00 72.35           H
ATOM   4835  CG  TYR A 317       4.996  -1.693 -14.515  1.00 72.35           C
ATOM   4836  CD1 TYR A 317       3.816  -2.396 -14.647  1.00 72.35           C
ATOM   4837  HD1 TYR A 317       3.720  -3.160 -15.419  1.00 72.35           H
ATOM   4838  CD2 TYR A 317       5.117  -0.725 -13.538  1.00 72.35           C
ATOM   4839  HD2 TYR A 317       6.049  -0.170 -13.434  1.00 72.35           H
ATOM   4840  CE1 TYR A 317       2.711  -2.120 -13.766  1.00 72.35           C
ATOM   4841  HE1 TYR A 317       1.774  -2.668 -13.859  1.00 72.35           H
ATOM   4842  CE2 TYR A 317       4.012  -0.450 -12.657  1.00 72.35           C
ATOM   4843  HE2 TYR A 317       4.095   0.311 -11.881  1.00 72.35           H
ATOM   4844  CZ  TYR A 317       2.864  -1.161 -12.814  1.00 72.35           C
ATOM   4845  OH  TYR A 317       1.821  -0.901 -11.981  1.00 72.35           O
ATOM   4846  HH  TYR A 317       1.053  -1.504 -12.197  1.00 72.35           H
ATOM   4847  HN  TYR A 317       6.726  -3.541 -13.751  1.00 72.35           H
ATOM   4848  N   VAL A 318       8.716  -3.571 -16.171  1.00 70.50           N
ATOM   4849  CA  VAL A 318       9.933  -3.675 -16.958  1.00 70.50           C
ATOM   4850  C   VAL A 318       9.965  -5.031 -17.665  1.00 70.50           C
ATOM   4851  O   VAL A 318      10.187  -5.101 -18.872  1.00 70.50           O
ATOM   4852  HA  VAL A 318       9.906  -2.887 -17.711  1.00 70.50           H
ATOM   4853  CB  VAL A 318      11.154  -3.436 -16.067  1.00 70.50           C
ATOM   4854  HB  VAL A 318      11.084  -4.113 -15.215  1.00 70.50           H
ATOM   4855  CG1 VAL A 318      12.449  -3.755 -16.815  1.00 70.50           C
ATOM   4856 1HG1 VAL A 318      12.442  -4.800 -17.125  1.00 70.50           H
ATOM   4857 2HG1 VAL A 318      12.528  -3.115 -17.694  1.00 70.50           H
ATOM   4858 3HG1 VAL A 318      13.301  -3.577 -16.158  1.00 70.50           H
ATOM   4859  CG2 VAL A 318      11.169  -2.004 -15.529  1.00 70.50           C
ATOM   4860 1HG2 VAL A 318      11.203  -1.303 -16.363  1.00 70.50           H
ATOM   4861 2HG2 VAL A 318      10.267  -1.826 -14.942  1.00 70.50           H
ATOM   4862 3HG2 VAL A 318      12.046  -1.861 -14.899  1.00 70.50           H
ATOM   4863  HN  VAL A 318       8.856  -3.459 -15.188  1.00 70.50           H
ATOM   4864  N   PHE A 319       9.740  -6.076 -16.882  1.00 69.80           N
ATOM   4865  CA  PHE A 319      10.005  -7.428 -17.343  1.00 69.80           C
ATOM   4866  C   PHE A 319       8.809  -7.989 -18.115  1.00 69.80           C
ATOM   4867  O   PHE A 319       8.981  -8.683 -19.115  1.00 69.80           O
ATOM   4868  HA  PHE A 319      10.871  -7.380 -18.003  1.00 69.80           H
ATOM   4869  CB  PHE A 319      10.243  -8.287 -16.099  1.00 69.80           C
ATOM   4870 1HB  PHE A 319       9.501  -8.026 -15.343  1.00 69.80           H
ATOM   4871 2HB  PHE A 319      10.081  -9.334 -16.356  1.00 69.80           H
ATOM   4872  CG  PHE A 319      11.640  -8.135 -15.495  1.00 69.80           C
ATOM   4873  CD1 PHE A 319      12.725  -8.613 -16.162  1.00 69.80           C
ATOM   4874  HD1 PHE A 319      12.598  -9.105 -17.127  1.00 69.80           H
ATOM   4875  CD2 PHE A 319      11.798  -7.521 -14.292  1.00 69.80           C
ATOM   4876  HD2 PHE A 319      10.929  -7.138 -13.757  1.00 69.80           H
ATOM   4877  CE1 PHE A 319      14.022  -8.472 -15.602  1.00 69.80           C
ATOM   4878  HE1 PHE A 319      14.891  -8.856 -16.137  1.00 69.80           H
ATOM   4879  CE2 PHE A 319      13.096  -7.380 -13.732  1.00 69.80           C
ATOM   4880  HE2 PHE A 319      13.222  -6.889 -12.767  1.00 69.80           H
ATOM   4881  CZ  PHE A 319      14.180  -7.859 -14.399  1.00 69.80           C
ATOM   4882  HZ  PHE A 319      15.176  -7.750 -13.969  1.00 69.80           H
ATOM   4883  HN  PHE A 319       9.384  -6.010 -15.949  1.00 69.80           H
ATOM   4884  N   VAL A 320       7.623  -7.667 -17.620  1.00 68.92           N
ATOM   4885  CA  VAL A 320       6.407  -8.274 -18.135  1.00 68.92           C
ATOM   4886  C   VAL A 320       5.794  -7.358 -19.196  1.00 68.92           C
ATOM   4887  O   VAL A 320       5.075  -7.821 -20.080  1.00 68.92           O
ATOM   4888  HA  VAL A 320       6.685  -9.218 -18.604  1.00 68.92           H
ATOM   4889  CB  VAL A 320       5.448  -8.581 -16.983  1.00 68.92           C
ATOM   4890  HB  VAL A 320       4.896  -7.669 -16.754  1.00 68.92           H
ATOM   4891  CG1 VAL A 320       4.434  -9.654 -17.386  1.00 68.92           C
ATOM   4892 1HG1 VAL A 320       3.855  -9.304 -18.240  1.00 68.92           H
ATOM   4893 2HG1 VAL A 320       4.962 -10.570 -17.654  1.00 68.92           H
ATOM   4894 3HG1 VAL A 320       3.764  -9.853 -16.549  1.00 68.92           H
ATOM   4895  CG2 VAL A 320       6.215  -8.995 -15.726  1.00 68.92           C
ATOM   4896 1HG2 VAL A 320       6.804  -9.888 -15.937  1.00 68.92           H
ATOM   4897 2HG2 VAL A 320       6.878  -8.185 -15.422  1.00 68.92           H
ATOM   4898 3HG2 VAL A 320       5.509  -9.207 -14.923  1.00 68.92           H
ATOM   4899  HN  VAL A 320       7.485  -7.005 -16.883  1.00 68.92           H
ATOM   4900  N   GLY A 321       6.101  -6.075 -19.073  1.00 70.08           N
ATOM   4901  CA  GLY A 321       5.530  -5.080 -19.965  1.00 70.08           C
ATOM   4902  C   GLY A 321       6.357  -4.954 -21.246  1.00 70.08           C
ATOM   4903  O   GLY A 321       7.332  -4.206 -21.288  1.00 70.08           O
ATOM   4904 1HA  GLY A 321       4.505  -5.356 -20.215  1.00 70.08           H
ATOM   4905 2HA  GLY A 321       5.486  -4.116 -19.459  1.00 70.08           H
ATOM   4906  HN  GLY A 321       6.726  -5.713 -18.381  1.00 70.08           H
ATOM   4907  N   GLU A 322       5.936  -5.696 -22.259  1.00 71.87           N
ATOM   4908  CA  GLU A 322       6.560  -5.599 -23.568  1.00 71.87           C
ATOM   4909  C   GLU A 322       6.581  -4.144 -24.040  1.00 71.87           C
ATOM   4910  O   GLU A 322       7.584  -3.675 -24.575  1.00 71.87           O
ATOM   4911  HA  GLU A 322       7.580  -5.957 -23.429  1.00 71.87           H
ATOM   4912  CB  GLU A 322       5.848  -6.495 -24.583  1.00 71.87           C
ATOM   4913 1HB  GLU A 322       4.769  -6.379 -24.482  1.00 71.87           H
ATOM   4914 2HB  GLU A 322       6.212  -6.275 -25.587  1.00 71.87           H
ATOM   4915  CG  GLU A 322       6.159  -7.971 -24.326  1.00 71.87           C
ATOM   4916 1HG  GLU A 322       7.238  -8.117 -24.284  1.00 71.87           H
ATOM   4917 2HG  GLU A 322       5.759  -8.266 -23.356  1.00 71.87           H
ATOM   4918  CD  GLU A 322       5.561  -8.856 -25.421  1.00 71.87           C
ATOM   4919  OE1 GLU A 322       5.824 -10.077 -25.370  1.00 71.87           O
ATOM   4920  OE2 GLU A 322       4.855  -8.292 -26.284  1.00 71.87           O
ATOM   4921  HN  GLU A 322       5.185  -6.353 -22.197  1.00 71.87           H
ATOM   4922  N   ARG A 323       5.461  -3.469 -23.824  1.00 73.38           N
ATOM   4923  CA  ARG A 323       5.310  -2.101 -24.288  1.00 73.38           C
ATOM   4924  C   ARG A 323       6.305  -1.185 -23.572  1.00 73.38           C
ATOM   4925  O   ARG A 323       6.966  -0.364 -24.207  1.00 73.38           O
ATOM   4926  HA  ARG A 323       5.517  -2.145 -25.357  1.00 73.38           H
ATOM   4927  CB  ARG A 323       3.889  -1.589 -24.042  1.00 73.38           C
ATOM   4928 1HB  ARG A 323       3.178  -2.404 -24.176  1.00 73.38           H
ATOM   4929 2HB  ARG A 323       3.795  -1.249 -23.011  1.00 73.38           H
ATOM   4930  CG  ARG A 323       3.547  -0.443 -24.996  1.00 73.38           C
ATOM   4931 1HG  ARG A 323       4.237   0.385 -24.838  1.00 73.38           H
ATOM   4932 2HG  ARG A 323       3.675  -0.773 -26.027  1.00 73.38           H
ATOM   4933  CD  ARG A 323       2.109   0.036 -24.784  1.00 73.38           C
ATOM   4934 1HD  ARG A 323       1.510  -0.766 -24.354  1.00 73.38           H
ATOM   4935 2HD  ARG A 323       2.094   0.862 -24.073  1.00 73.38           H
ATOM   4936  NE  ARG A 323       1.524   0.468 -26.073  1.00 73.38           N
ATOM   4937  HE  ARG A 323       2.095   0.404 -26.891  1.00 73.38           H
ATOM   4938  CZ  ARG A 323       0.277   0.939 -26.211  1.00 73.38           C
ATOM   4939  NH1 ARG A 323      -0.531   1.046 -25.148  1.00 73.38           N
ATOM   4940 1HH1 ARG A 323      -0.206   0.774 -24.243  1.00 73.38           H
ATOM   4941 2HH1 ARG A 323      -1.460   1.399 -25.260  1.00 73.38           H
ATOM   4942  NH2 ARG A 323      -0.148   1.302 -27.429  1.00 73.38           N
ATOM   4943 1HH2 ARG A 323      -1.076   1.656 -27.550  1.00 73.38           H
ATOM   4944 2HH2 ARG A 323       0.462   1.219 -28.217  1.00 73.38           H
ATOM   4945  HN  ARG A 323       4.668  -3.842 -23.342  1.00 73.38           H
ATOM   4946  N   PHE A 324       6.381  -1.357 -22.261  1.00 75.40           N
ATOM   4947  CA  PHE A 324       7.253  -0.527 -21.446  1.00 75.40           C
ATOM   4948  C   PHE A 324       8.718  -0.713 -21.846  1.00 75.40           C
ATOM   4949  O   PHE A 324       9.480   0.251 -21.891  1.00 75.40           O
ATOM   4950  HA  PHE A 324       6.962   0.510 -21.614  1.00 75.40           H
ATOM   4951  CB  PHE A 324       7.071  -0.977 -19.995  1.00 75.40           C
ATOM   4952 1HB  PHE A 324       6.006  -1.005 -19.765  1.00 75.40           H
ATOM   4953 2HB  PHE A 324       7.447  -1.995 -19.891  1.00 75.40           H
ATOM   4954  CG  PHE A 324       7.776  -0.082 -18.973  1.00 75.40           C
ATOM   4955  CD1 PHE A 324       9.071  -0.325 -18.635  1.00 75.40           C
ATOM   4956  HD1 PHE A 324       9.606  -1.158 -19.092  1.00 75.40           H
ATOM   4957  CD2 PHE A 324       7.108   0.956 -18.404  1.00 75.40           C
ATOM   4958  HD2 PHE A 324       6.070   1.151 -18.675  1.00 75.40           H
ATOM   4959  CE1 PHE A 324       9.725   0.505 -17.687  1.00 75.40           C
ATOM   4960  HE1 PHE A 324      10.762   0.310 -17.416  1.00 75.40           H
ATOM   4961  CE2 PHE A 324       7.762   1.786 -17.455  1.00 75.40           C
ATOM   4962  HE2 PHE A 324       7.226   2.619 -16.998  1.00 75.40           H
ATOM   4963  CZ  PHE A 324       9.056   1.543 -17.117  1.00 75.40           C
ATOM   4964  HZ  PHE A 324       9.558   2.181 -16.389  1.00 75.40           H
ATOM   4965  HN  PHE A 324       5.862  -2.047 -21.756  1.00 75.40           H
ATOM   4966  N   ARG A 325       9.068  -1.960 -22.126  1.00 75.61           N
ATOM   4967  CA  ARG A 325      10.431  -2.287 -22.509  1.00 75.61           C
ATOM   4968  C   ARG A 325      10.819  -1.536 -23.784  1.00 75.61           C
ATOM   4969  O   ARG A 325      11.940  -1.044 -23.902  1.00 75.61           O
ATOM   4970  HA  ARG A 325      11.042  -1.968 -21.664  1.00 75.61           H
ATOM   4971  CB  ARG A 325      10.592  -3.791 -22.741  1.00 75.61           C
ATOM   4972 1HB  ARG A 325       9.739  -4.321 -22.318  1.00 75.61           H
ATOM   4973 2HB  ARG A 325      10.598  -3.998 -23.811  1.00 75.61           H
ATOM   4974  CG  ARG A 325      11.886  -4.308 -22.109  1.00 75.61           C
ATOM   4975 1HG  ARG A 325      12.744  -3.869 -22.618  1.00 75.61           H
ATOM   4976 2HG  ARG A 325      11.937  -3.992 -21.067  1.00 75.61           H
ATOM   4977  CD  ARG A 325      11.964  -5.834 -22.190  1.00 75.61           C
ATOM   4978 1HD  ARG A 325      11.095  -6.277 -21.704  1.00 75.61           H
ATOM   4979 2HD  ARG A 325      11.944  -6.153 -23.232  1.00 75.61           H
ATOM   4980  NE  ARG A 325      13.205  -6.312 -21.540  1.00 75.61           N
ATOM   4981  HE  ARG A 325      13.783  -5.638 -21.080  1.00 75.61           H
ATOM   4982  CZ  ARG A 325      13.602  -7.592 -21.529  1.00 75.61           C
ATOM   4983  NH1 ARG A 325      12.866  -8.537 -22.130  1.00 75.61           N
ATOM   4984 1HH1 ARG A 325      12.014  -8.290 -22.591  1.00 75.61           H
ATOM   4985 2HH1 ARG A 325      13.169  -9.490 -22.117  1.00 75.61           H
ATOM   4986  NH2 ARG A 325      14.745  -7.912 -20.908  1.00 75.61           N
ATOM   4987 1HH2 ARG A 325      15.056  -8.863 -20.891  1.00 75.61           H
ATOM   4988 2HH2 ARG A 325      15.288  -7.201 -20.462  1.00 75.61           H
ATOM   4989  HN  ARG A 325       8.440  -2.738 -22.094  1.00 75.61           H
ATOM   4990  N   ARG A 326       9.870  -1.472 -24.706  1.00 76.90           N
ATOM   4991  CA  ARG A 326      10.068  -0.718 -25.933  1.00 76.90           C
ATOM   4992  C   ARG A 326      10.264   0.766 -25.618  1.00 76.90           C
ATOM   4993  O   ARG A 326      11.186   1.397 -26.131  1.00 76.90           O
ATOM   4994  HA  ARG A 326      10.965  -1.146 -26.380  1.00 76.90           H
ATOM   4995  CB  ARG A 326       8.875  -0.880 -26.877  1.00 76.90           C
ATOM   4996 1HB  ARG A 326       7.947  -0.746 -26.322  1.00 76.90           H
ATOM   4997 2HB  ARG A 326       8.904  -0.103 -27.641  1.00 76.90           H
ATOM   4998  CG  ARG A 326       8.885  -2.258 -27.542  1.00 76.90           C
ATOM   4999 1HG  ARG A 326       9.821  -2.398 -28.083  1.00 76.90           H
ATOM   5000 2HG  ARG A 326       8.839  -3.034 -26.779  1.00 76.90           H
ATOM   5001  CD  ARG A 326       7.706  -2.410 -28.505  1.00 76.90           C
ATOM   5002 1HD  ARG A 326       6.801  -2.005 -28.052  1.00 76.90           H
ATOM   5003 2HD  ARG A 326       7.891  -1.838 -29.414  1.00 76.90           H
ATOM   5004  NE  ARG A 326       7.507  -3.838 -28.840  1.00 76.90           N
ATOM   5005  HE  ARG A 326       7.561  -4.506 -28.097  1.00 76.90           H
ATOM   5006  CZ  ARG A 326       7.260  -4.293 -30.076  1.00 76.90           C
ATOM   5007  NH1 ARG A 326       7.177  -3.443 -31.109  1.00 76.90           N
ATOM   5008 1HH1 ARG A 326       7.300  -2.462 -30.961  1.00 76.90           H
ATOM   5009 2HH1 ARG A 326       6.992  -3.790 -32.028  1.00 76.90           H
ATOM   5010  NH2 ARG A 326       7.097  -5.609 -30.263  1.00 76.90           N
ATOM   5011 1HH2 ARG A 326       6.911  -5.965 -31.180  1.00 76.90           H
ATOM   5012 2HH2 ARG A 326       7.160  -6.236 -29.487  1.00 76.90           H
ATOM   5013  HN  ARG A 326       8.980  -1.922 -24.626  1.00 76.90           H
ATOM   5014  N   ASP A 327       9.380   1.281 -24.776  1.00 78.99           N
ATOM   5015  CA  ASP A 327       9.362   2.705 -24.487  1.00 78.99           C
ATOM   5016  C   ASP A 327      10.639   3.084 -23.735  1.00 78.99           C
ATOM   5017  O   ASP A 327      11.181   4.170 -23.932  1.00 78.99           O
ATOM   5018  HA  ASP A 327       9.291   3.193 -25.459  1.00 78.99           H
ATOM   5019  CB  ASP A 327       8.167   3.074 -23.606  1.00 78.99           C
ATOM   5020 1HB  ASP A 327       8.199   2.496 -22.683  1.00 78.99           H
ATOM   5021 2HB  ASP A 327       8.228   4.126 -23.326  1.00 78.99           H
ATOM   5022  CG  ASP A 327       6.847   2.810 -24.334  1.00 78.99           C
ATOM   5023  OD1 ASP A 327       6.848   2.946 -25.577  1.00 78.99           O
ATOM   5024  OD2 ASP A 327       5.868   2.478 -23.631  1.00 78.99           O
ATOM   5025  HN  ASP A 327       8.686   0.744 -24.296  1.00 78.99           H
ATOM   5026  N   LEU A 328      11.083   2.167 -22.887  1.00 79.23           N
ATOM   5027  CA  LEU A 328      12.295   2.385 -22.116  1.00 79.23           C
ATOM   5028  C   LEU A 328      13.480   2.544 -23.070  1.00 79.23           C
ATOM   5029  O   LEU A 328      14.245   3.501 -22.962  1.00 79.23           O
ATOM   5030  HA  LEU A 328      12.168   3.317 -21.565  1.00 79.23           H
ATOM   5031  CB  LEU A 328      12.481   1.270 -21.085  1.00 79.23           C
ATOM   5032 1HB  LEU A 328      11.637   1.295 -20.395  1.00 79.23           H
ATOM   5033 2HB  LEU A 328      12.441   0.312 -21.603  1.00 79.23           H
ATOM   5034  CG  LEU A 328      13.773   1.322 -20.267  1.00 79.23           C
ATOM   5035  HG  LEU A 328      14.615   1.346 -20.959  1.00 79.23           H
ATOM   5036  CD1 LEU A 328      13.841   2.600 -19.429  1.00 79.23           C
ATOM   5037 1HD1 LEU A 328      13.809   3.469 -20.087  1.00 79.23           H
ATOM   5038 2HD1 LEU A 328      12.993   2.631 -18.744  1.00 79.23           H
ATOM   5039 3HD1 LEU A 328      14.769   2.612 -18.857  1.00 79.23           H
ATOM   5040  CD2 LEU A 328      13.930   0.065 -19.409  1.00 79.23           C
ATOM   5041 1HD2 LEU A 328      13.086  -0.015 -18.724  1.00 79.23           H
ATOM   5042 2HD2 LEU A 328      13.960  -0.813 -20.054  1.00 79.23           H
ATOM   5043 3HD2 LEU A 328      14.857   0.128 -18.838  1.00 79.23           H
ATOM   5044  HN  LEU A 328      10.630   1.290 -22.724  1.00 79.23           H
ATOM   5045  N   VAL A 329      13.595   1.591 -23.984  1.00 78.41           N
ATOM   5046  CA  VAL A 329      14.708   1.580 -24.918  1.00 78.41           C
ATOM   5047  C   VAL A 329      14.650   2.838 -25.787  1.00 78.41           C
ATOM   5048  O   VAL A 329      15.684   3.425 -26.106  1.00 78.41           O
ATOM   5049  HA  VAL A 329      15.628   1.599 -24.334  1.00 78.41           H
ATOM   5050  CB  VAL A 329      14.692   0.288 -25.736  1.00 78.41           C
ATOM   5051  HB  VAL A 329      13.748   0.246 -26.279  1.00 78.41           H
ATOM   5052  CG1 VAL A 329      15.826   0.275 -26.764  1.00 78.41           C
ATOM   5053 1HG1 VAL A 329      15.710   1.120 -27.443  1.00 78.41           H
ATOM   5054 2HG1 VAL A 329      16.783   0.351 -26.249  1.00 78.41           H
ATOM   5055 3HG1 VAL A 329      15.791  -0.655 -27.331  1.00 78.41           H
ATOM   5056  CG2 VAL A 329      14.764  -0.939 -24.825  1.00 78.41           C
ATOM   5057 1HG2 VAL A 329      15.685  -0.905 -24.243  1.00 78.41           H
ATOM   5058 2HG2 VAL A 329      13.908  -0.942 -24.150  1.00 78.41           H
ATOM   5059 3HG2 VAL A 329      14.751  -1.844 -25.432  1.00 78.41           H
ATOM   5060  HN  VAL A 329      12.947   0.837 -24.091  1.00 78.41           H
ATOM   5061  N   LYS A 330      13.432   3.217 -26.145  1.00 78.38           N
[truncated: 117,320 more chars]
