# Supplementary material for: Noncanonical roles of chemokine regions in CCR9 activation revealed by structural modeling and mutational mapping
Source: Nat Commun. 2025 Aug 18;16:7695. doi: 10.1038/s41467-025-62321-9 (PMC12361432; doi:10.1038/s41467-025-62321-9)
Supplement: Supplementary file 4 — Supplementary Data 2 [file 41467_2025_62321_MOESM4_ESM.zip › CCR9_CCL25_rnk247.pdb]

SSBOND   1 CYS A   38    CYS A  289 
SSBOND   2 CYS A  119    CYS A  198 
SSBOND   3 CYS B    7    CYS B   35 
SSBOND   4 CYS B    8    CYS B   52 
ATOM      1  N   GLU A  20      -4.258  -3.894  60.616  1.00 48.39           N
ATOM      2  CA  GLU A  20      -4.439  -3.563  59.212  1.00 48.39           C
ATOM      3  C   GLU A  20      -3.137  -3.789  58.442  1.00 48.39           C
ATOM      4  O   GLU A  20      -3.161  -4.090  57.249  1.00 48.39           O
ATOM      5  HA  GLU A  20      -5.207  -4.247  58.850  1.00 48.39           H
ATOM      6  CB  GLU A  20      -4.931  -2.124  59.047  1.00 48.39           C
ATOM      7 1HB  GLU A  20      -4.571  -1.515  59.877  1.00 48.39           H
ATOM      8 2HB  GLU A  20      -4.631  -1.743  58.071  1.00 48.39           H
ATOM      9  CG  GLU A  20      -6.459  -2.060  59.084  1.00 48.39           C
ATOM     10 1HG  GLU A  20      -6.876  -2.937  58.589  1.00 48.39           H
ATOM     11 2HG  GLU A  20      -6.803  -2.085  60.118  1.00 48.39           H
ATOM     12  CD  GLU A  20      -6.971  -0.790  58.402  1.00 48.39           C
ATOM     13  OE1 GLU A  20      -8.191  -0.743  58.132  1.00 48.39           O
ATOM     14  OE2 GLU A  20      -6.131   0.105  58.165  1.00 48.39           O
ATOM     15  HN  GLU A  20      -3.335  -4.185  60.866  1.00 48.39           H
ATOM     16  N   SER A  21      -2.030  -3.635  59.155  1.00 53.03           N
ATOM     17  CA  SER A  21      -0.720  -3.725  58.532  1.00 53.03           C
ATOM     18  C   SER A  21      -0.457  -5.161  58.073  1.00 53.03           C
ATOM     19  O   SER A  21       0.041  -5.382  56.970  1.00 53.03           O
ATOM     20  HA  SER A  21      -0.761  -3.051  57.676  1.00 53.03           H
ATOM     21  CB  SER A  21       0.378  -3.264  59.492  1.00 53.03           C
ATOM     22 1HB  SER A  21       1.282  -3.037  58.926  1.00 53.03           H
ATOM     23 2HB  SER A  21       0.068  -2.341  59.982  1.00 53.03           H
ATOM     24  OG  SER A  21       0.673  -4.249  60.479  1.00 53.03           O
ATOM     25  HG  SER A  21       1.407  -3.927  61.076  1.00 53.03           H
ATOM     26  HN  SER A  21      -2.019  -3.453  60.138  1.00 53.03           H
ATOM     27  N   THR A  22      -0.802  -6.099  58.943  1.00 52.57           N
ATOM     28  CA  THR A  22      -0.501  -7.498  58.692  1.00 52.57           C
ATOM     29  C   THR A  22      -1.330  -8.020  57.517  1.00 52.57           C
ATOM     30  O   THR A  22      -0.784  -8.576  56.566  1.00 52.57           O
ATOM     31  HA  THR A  22       0.547  -7.578  58.405  1.00 52.57           H
ATOM     32  CB  THR A  22      -0.735  -8.272  59.992  1.00 52.57           C
ATOM     33  HB  THR A  22      -1.800  -8.356  60.208  1.00 52.57           H
ATOM     34  OG1 THR A  22       0.036  -7.565  60.960  1.00 52.57           O
ATOM     35  HG1 THR A  22      -0.231  -7.847  61.881  1.00 52.57           H
ATOM     36  CG2 THR A  22      -0.108  -9.667  59.963  1.00 52.57           C
ATOM     37 1HG2 THR A  22       0.968  -9.579  59.814  1.00 52.57           H
ATOM     38 2HG2 THR A  22      -0.542 -10.244  59.146  1.00 52.57           H
ATOM     39 3HG2 THR A  22      -0.303 -10.173  60.909  1.00 52.57           H
ATOM     40  HN  THR A  22      -1.277  -5.916  59.803  1.00 52.57           H
ATOM     41  N   SER A  23      -2.636  -7.822  57.621  1.00 54.44           N
ATOM     42  CA  SER A  23      -3.547  -8.278  56.586  1.00 54.44           C
ATOM     43  C   SER A  23      -3.220  -7.588  55.260  1.00 54.44           C
ATOM     44  O   SER A  23      -3.283  -8.210  54.200  1.00 54.44           O
ATOM     45  HA  SER A  23      -3.382  -9.353  56.509  1.00 54.44           H
ATOM     46  CB  SER A  23      -5.002  -8.014  56.977  1.00 54.44           C
ATOM     47 1HB  SER A  23      -5.660  -8.352  56.176  1.00 54.44           H
ATOM     48 2HB  SER A  23      -5.252  -8.599  57.863  1.00 54.44           H
ATOM     49  OG  SER A  23      -5.243  -6.634  57.237  1.00 54.44           O
ATOM     50  HG  SER A  23      -6.206  -6.492  57.466  1.00 54.44           H
ATOM     51  HN  SER A  23      -3.071  -7.360  58.394  1.00 54.44           H
ATOM     52  N   SER A  24      -2.879  -6.312  55.362  1.00 60.74           N
ATOM     53  CA  SER A  24      -2.525  -5.535  54.186  1.00 60.74           C
ATOM     54  C   SER A  24      -1.267  -6.114  53.535  1.00 60.74           C
ATOM     55  O   SER A  24      -1.084  -6.005  52.324  1.00 60.74           O
ATOM     56  HA  SER A  24      -3.379  -5.624  53.514  1.00 60.74           H
ATOM     57  CB  SER A  24      -2.309  -4.063  54.543  1.00 60.74           C
ATOM     58 1HB  SER A  24      -2.413  -3.454  53.645  1.00 60.74           H
ATOM     59 2HB  SER A  24      -3.084  -3.741  55.238  1.00 60.74           H
ATOM     60  OG  SER A  24      -1.027  -3.837  55.123  1.00 60.74           O
ATOM     61  HG  SER A  24      -0.849  -4.517  55.834  1.00 60.74           H
ATOM     62  HN  SER A  24      -2.841  -5.811  56.227  1.00 60.74           H
ATOM     63  N   MET A  25      -0.433  -6.717  54.369  1.00 61.08           N
ATOM     64  CA  MET A  25       0.797  -7.324  53.888  1.00 61.08           C
ATOM     65  C   MET A  25       0.520  -8.679  53.232  1.00 61.08           C
ATOM     66  O   MET A  25       1.081  -8.990  52.183  1.00 61.08           O
ATOM     67  HA  MET A  25       1.197  -6.630  53.149  1.00 61.08           H
ATOM     68  CB  MET A  25       1.765  -7.511  55.058  1.00 61.08           C
ATOM     69 1HB  MET A  25       1.766  -6.617  55.681  1.00 61.08           H
ATOM     70 2HB  MET A  25       1.429  -8.337  55.685  1.00 61.08           H
ATOM     71  CG  MET A  25       3.184  -7.790  54.556  1.00 61.08           C
ATOM     72 1HG  MET A  25       3.810  -8.129  55.381  1.00 61.08           H
ATOM     73 2HG  MET A  25       3.166  -8.593  53.819  1.00 61.08           H
ATOM     74  SD  MET A  25       3.876  -6.313  53.831  1.00 61.08           S
ATOM     75  CE  MET A  25       5.576  -6.481  54.350  1.00 61.08           C
ATOM     76 1HE  MET A  25       5.623  -6.504  55.439  1.00 61.08           H
ATOM     77 2HE  MET A  25       5.989  -7.407  53.949  1.00 61.08           H
ATOM     78 3HE  MET A  25       6.154  -5.635  53.980  1.00 61.08           H
ATOM     79  HN  MET A  25      -0.585  -6.795  55.354  1.00 61.08           H
ATOM     80  N   GLU A  26      -0.344  -9.447  53.878  1.00 61.19           N
ATOM     81  CA  GLU A  26      -0.729 -10.746  53.353  1.00 61.19           C
ATOM     82  C   GLU A  26      -1.445 -10.584  52.010  1.00 61.19           C
ATOM     83  O   GLU A  26      -1.144 -11.296  51.053  1.00 61.19           O
ATOM     84  HA  GLU A  26       0.205 -11.290  53.211  1.00 61.19           H
ATOM     85  CB  GLU A  26      -1.604 -11.505  54.352  1.00 61.19           C
ATOM     86 1HB  GLU A  26      -2.364 -10.836  54.757  1.00 61.19           H
ATOM     87 2HB  GLU A  26      -2.022 -12.392  53.876  1.00 61.19           H
ATOM     88  CG  GLU A  26      -0.776 -12.002  55.539  1.00 61.19           C
ATOM     89 1HG  GLU A  26       0.033 -12.638  55.181  1.00 61.19           H
ATOM     90 2HG  GLU A  26      -0.315 -11.154  56.046  1.00 61.19           H
ATOM     91  CD  GLU A  26      -1.647 -12.781  56.527  1.00 61.19           C
ATOM     92  OE1 GLU A  26      -1.058 -13.544  57.323  1.00 61.19           O
ATOM     93  OE2 GLU A  26      -2.882 -12.597  56.463  1.00 61.19           O
ATOM     94  HN  GLU A  26      -0.777  -9.197  54.744  1.00 61.19           H
ATOM     95  N   ASP A  27      -2.377  -9.644  51.982  1.00 60.50           N
ATOM     96  CA  ASP A  27      -3.146  -9.387  50.776  1.00 60.50           C
ATOM     97  C   ASP A  27      -2.188  -9.089  49.620  1.00 60.50           C
ATOM     98  O   ASP A  27      -2.404  -9.544  48.498  1.00 60.50           O
ATOM     99  HA  ASP A  27      -3.730 -10.292  50.611  1.00 60.50           H
ATOM    100  CB  ASP A  27      -4.062  -8.175  50.954  1.00 60.50           C
ATOM    101 1HB  ASP A  27      -3.526  -7.382  51.476  1.00 60.50           H
ATOM    102 2HB  ASP A  27      -4.344  -7.780  49.978  1.00 60.50           H
ATOM    103  CG  ASP A  27      -5.320  -8.550  51.741  1.00 60.50           C
ATOM    104  OD1 ASP A  27      -5.541  -9.768  51.911  1.00 60.50           O
ATOM    105  OD2 ASP A  27      -6.032  -7.609  52.155  1.00 60.50           O
ATOM    106  HN  ASP A  27      -2.611  -9.064  52.763  1.00 60.50           H
ATOM    107  N   TYR A  28      -1.151  -8.328  49.935  1.00 63.27           N
ATOM    108  CA  TYR A  28      -0.178  -7.936  48.929  1.00 63.27           C
ATOM    109  C   TYR A  28       0.649  -9.139  48.469  1.00 63.27           C
ATOM    110  O   TYR A  28       1.009  -9.237  47.297  1.00 63.27           O
ATOM    111  HA  TYR A  28      -0.721  -7.530  48.076  1.00 63.27           H
ATOM    112  CB  TYR A  28       0.749  -6.926  49.609  1.00 63.27           C
ATOM    113 1HB  TYR A  28       0.143  -6.146  50.070  1.00 63.27           H
ATOM    114 2HB  TYR A  28       1.288  -7.427  50.413  1.00 63.27           H
ATOM    115  CG  TYR A  28       1.760  -6.275  48.664  1.00 63.27           C
ATOM    116  CD1 TYR A  28       3.007  -6.841  48.492  1.00 63.27           C
ATOM    117  HD1 TYR A  28       3.271  -7.752  49.029  1.00 63.27           H
ATOM    118  CD2 TYR A  28       1.426  -5.122  47.984  1.00 63.27           C
ATOM    119  HD2 TYR A  28       0.441  -4.675  48.120  1.00 63.27           H
ATOM    120  CE1 TYR A  28       3.960  -6.229  47.602  1.00 63.27           C
ATOM    121  HE1 TYR A  28       4.948  -6.665  47.457  1.00 63.27           H
ATOM    122  CE2 TYR A  28       2.378  -4.509  47.094  1.00 63.27           C
ATOM    123  HE2 TYR A  28       2.128  -3.598  46.551  1.00 63.27           H
ATOM    124  CZ  TYR A  28       3.598  -5.093  46.947  1.00 63.27           C
ATOM    125  OH  TYR A  28       4.497  -4.514  46.107  1.00 63.27           O
ATOM    126  HH  TYR A  28       5.087  -5.214  45.703  1.00 63.27           H
ATOM    127  HN  TYR A  28      -0.970  -7.980  50.855  1.00 63.27           H
ATOM    128  N   VAL A  29       0.926 -10.023  49.416  1.00 60.59           N
ATOM    129  CA  VAL A  29       1.766 -11.176  49.140  1.00 60.59           C
ATOM    130  C   VAL A  29       0.960 -12.214  48.356  1.00 60.59           C
ATOM    131  O   VAL A  29       1.497 -12.890  47.481  1.00 60.59           O
ATOM    132  HA  VAL A  29       2.597 -10.837  48.521  1.00 60.59           H
ATOM    133  CB  VAL A  29       2.342 -11.728  50.445  1.00 60.59           C
ATOM    134  HB  VAL A  29       1.508 -11.975  51.102  1.00 60.59           H
ATOM    135  CG1 VAL A  29       3.138 -13.011  50.195  1.00 60.59           C
ATOM    136 1HG1 VAL A  29       2.484 -13.764  49.755  1.00 60.59           H
ATOM    137 2HG1 VAL A  29       3.960 -12.800  49.511  1.00 60.59           H
ATOM    138 3HG1 VAL A  29       3.536 -13.382  51.139  1.00 60.59           H
ATOM    139  CG2 VAL A  29       3.202 -10.679  51.152  1.00 60.59           C
ATOM    140 1HG2 VAL A  29       4.027 -10.387  50.502  1.00 60.59           H
ATOM    141 2HG2 VAL A  29       2.594  -9.804  51.381  1.00 60.59           H
ATOM    142 3HG2 VAL A  29       3.599 -11.098  52.077  1.00 60.59           H
ATOM    143  HN  VAL A  29       0.588  -9.962  50.355  1.00 60.59           H
ATOM    144  N   ASN A  30      -0.316 -12.307  48.699  1.00 62.77           N
ATOM    145  CA  ASN A  30      -1.175 -13.326  48.121  1.00 62.77           C
ATOM    146  C   ASN A  30      -1.701 -12.837  46.770  1.00 62.77           C
ATOM    147  O   ASN A  30      -2.244 -13.620  45.991  1.00 62.77           O
ATOM    148  HA  ASN A  30      -0.545 -14.211  48.027  1.00 62.77           H
ATOM    149  CB  ASN A  30      -2.378 -13.610  49.023  1.00 62.77           C
ATOM    150 1HB  ASN A  30      -2.799 -12.671  49.380  1.00 62.77           H
ATOM    151 2HB  ASN A  30      -3.157 -14.110  48.448  1.00 62.77           H
ATOM    152  CG  ASN A  30      -1.976 -14.482  50.214  1.00 62.77           C
ATOM    153  OD1 ASN A  30      -0.959 -15.155  50.209  1.00 62.77           O
ATOM    154  ND2 ASN A  30      -2.830 -14.432  51.233  1.00 62.77           N
ATOM    155 1HD2 ASN A  30      -3.647 -13.858  51.173  1.00 62.77           H
ATOM    156 2HD2 ASN A  30      -2.654 -14.967  52.059  1.00 62.77           H
ATOM    157  HN  ASN A  30      -0.764 -11.702  49.358  1.00 62.77           H
ATOM    158  N   PHE A  31      -1.523 -11.546  46.534  1.00 66.77           N
ATOM    159  CA  PHE A  31      -1.929 -10.953  45.271  1.00 66.77           C
ATOM    160  C   PHE A  31      -1.167 -11.580  44.101  1.00 66.77           C
ATOM    161  O   PHE A  31       0.059 -11.498  44.038  1.00 66.77           O
ATOM    162  HA  PHE A  31      -2.995 -11.145  45.152  1.00 66.77           H
ATOM    163  CB  PHE A  31      -1.588  -9.464  45.346  1.00 66.77           C
ATOM    164 1HB  PHE A  31      -2.015  -9.049  46.259  1.00 66.77           H
ATOM    165 2HB  PHE A  31      -0.506  -9.352  45.420  1.00 66.77           H
ATOM    166  CG  PHE A  31      -2.089  -8.650  44.151  1.00 66.77           C
ATOM    167  CD1 PHE A  31      -1.234  -8.322  43.145  1.00 66.77           C
ATOM    168  HD1 PHE A  31      -0.192  -8.638  43.191  1.00 66.77           H
ATOM    169  CD2 PHE A  31      -3.389  -8.255  44.094  1.00 66.77           C
ATOM    170  HD2 PHE A  31      -4.074  -8.518  44.900  1.00 66.77           H
ATOM    171  CE1 PHE A  31      -1.699  -7.566  42.036  1.00 66.77           C
ATOM    172  HE1 PHE A  31      -1.013  -7.303  41.230  1.00 66.77           H
ATOM    173  CE2 PHE A  31      -3.854  -7.500  42.985  1.00 66.77           C
ATOM    174  HE2 PHE A  31      -4.896  -7.183  42.939  1.00 66.77           H
ATOM    175  CZ  PHE A  31      -2.999  -7.171  41.979  1.00 66.77           C
ATOM    176  HZ  PHE A  31      -3.356  -6.592  41.128  1.00 66.77           H
ATOM    177  HN  PHE A  31      -1.110 -10.910  47.186  1.00 66.77           H
ATOM    178  N   ASN A  32      -1.925 -12.193  43.203  1.00 65.36           N
ATOM    179  CA  ASN A  32      -1.338 -12.823  42.033  1.00 65.36           C
ATOM    180  C   ASN A  32      -0.994 -11.749  40.999  1.00 65.36           C
ATOM    181  O   ASN A  32      -1.859 -11.312  40.242  1.00 65.36           O
ATOM    182  HA  ASN A  32      -0.455 -13.345  42.402  1.00 65.36           H
ATOM    183  CB  ASN A  32      -2.317 -13.805  41.387  1.00 65.36           C
ATOM    184 1HB  ASN A  32      -2.842 -14.364  42.162  1.00 65.36           H
ATOM    185 2HB  ASN A  32      -3.072 -13.255  40.825  1.00 65.36           H
ATOM    186  CG  ASN A  32      -1.587 -14.776  40.457  1.00 65.36           C
ATOM    187  OD1 ASN A  32      -0.383 -14.710  40.271  1.00 65.36           O
ATOM    188  ND2 ASN A  32      -2.380 -15.677  39.884  1.00 65.36           N
ATOM    189 1HD2 ASN A  32      -3.361 -15.675  40.079  1.00 65.36           H
ATOM    190 2HD2 ASN A  32      -1.995 -16.355  39.258  1.00 65.36           H
ATOM    191  HN  ASN A  32      -2.921 -12.262  43.266  1.00 65.36           H
ATOM    192  N   PHE A  33       0.271 -11.355  41.000  1.00 70.76           N
ATOM    193  CA  PHE A  33       0.764 -10.418  40.006  1.00 70.76           C
ATOM    194  C   PHE A  33       1.003 -11.116  38.665  1.00 70.76           C
ATOM    195  O   PHE A  33       2.135 -11.182  38.189  1.00 70.76           O
ATOM    196  HA  PHE A  33       0.002  -9.648  39.882  1.00 70.76           H
ATOM    197  CB  PHE A  33       2.094  -9.871  40.527  1.00 70.76           C
ATOM    198 1HB  PHE A  33       2.764 -10.706  40.731  1.00 70.76           H
ATOM    199 2HB  PHE A  33       2.561  -9.272  39.745  1.00 70.76           H
ATOM    200  CG  PHE A  33       1.965  -9.020  41.792  1.00 70.76           C
ATOM    201  CD1 PHE A  33       1.750  -7.681  41.692  1.00 70.76           C
ATOM    202  HD1 PHE A  33       1.670  -7.214  40.710  1.00 70.76           H
ATOM    203  CD2 PHE A  33       2.064  -9.603  43.017  1.00 70.76           C
ATOM    204  HD2 PHE A  33       2.236 -10.676  43.097  1.00 70.76           H
ATOM    205  CE1 PHE A  33       1.630  -6.891  42.866  1.00 70.76           C
ATOM    206  HE1 PHE A  33       1.458  -5.818  42.785  1.00 70.76           H
ATOM    207  CE2 PHE A  33       1.944  -8.813  44.191  1.00 70.76           C
ATOM    208  HE2 PHE A  33       2.024  -9.280  45.172  1.00 70.76           H
ATOM    209  CZ  PHE A  33       1.729  -7.474  44.090  1.00 70.76           C
ATOM    210  HZ  PHE A  33       1.636  -6.868  44.992  1.00 70.76           H
ATOM    211  HN  PHE A  33       0.953 -11.665  41.663  1.00 70.76           H
ATOM    212  N   THR A  34      -0.082 -11.618  38.094  1.00 73.98           N
ATOM    213  CA  THR A  34      -0.080 -12.003  36.693  1.00 73.98           C
ATOM    214  C   THR A  34       0.433 -10.853  35.825  1.00 73.98           C
ATOM    215  O   THR A  34      -0.042  -9.724  35.939  1.00 73.98           O
ATOM    216  HA  THR A  34       0.614 -12.834  36.566  1.00 73.98           H
ATOM    217  CB  THR A  34      -1.494 -12.458  36.326  1.00 73.98           C
ATOM    218  HB  THR A  34      -2.157 -11.602  36.199  1.00 73.98           H
ATOM    219  OG1 THR A  34      -1.849 -13.363  37.368  1.00 73.98           O
ATOM    220  HG1 THR A  34      -2.841 -13.490  37.387  1.00 73.98           H
ATOM    221  CG2 THR A  34      -1.522 -13.318  35.061  1.00 73.98           C
ATOM    222 1HG2 THR A  34      -0.912 -14.208  35.212  1.00 73.98           H
ATOM    223 2HG2 THR A  34      -1.126 -12.744  34.223  1.00 73.98           H
ATOM    224 3HG2 THR A  34      -2.549 -13.613  34.845  1.00 73.98           H
ATOM    225  HN  THR A  34      -0.949 -11.763  38.571  1.00 73.98           H
ATOM    226  N   ASP A  35       1.396 -11.179  34.975  1.00 81.99           N
ATOM    227  CA  ASP A  35       2.126 -10.158  34.243  1.00 81.99           C
ATOM    228  C   ASP A  35       1.302  -9.717  33.032  1.00 81.99           C
ATOM    229  O   ASP A  35       1.587 -10.116  31.904  1.00 81.99           O
ATOM    230  HA  ASP A  35       2.282  -9.350  34.958  1.00 81.99           H
ATOM    231  CB  ASP A  35       3.465 -10.697  33.733  1.00 81.99           C
ATOM    232 1HB  ASP A  35       3.800 -11.512  34.373  1.00 81.99           H
ATOM    233 2HB  ASP A  35       3.337 -11.109  32.732  1.00 81.99           H
ATOM    234  CG  ASP A  35       4.524  -9.594  33.705  1.00 81.99           C
ATOM    235  OD1 ASP A  35       4.201  -8.483  34.180  1.00 81.99           O
ATOM    236  OD2 ASP A  35       5.634  -9.886  33.210  1.00 81.99           O
ATOM    237  HN  ASP A  35       1.679 -12.119  34.785  1.00 81.99           H
ATOM    238  N   PHE A  36       0.295  -8.901  33.307  1.00 89.56           N
ATOM    239  CA  PHE A  36      -0.550  -8.371  32.250  1.00 89.56           C
ATOM    240  C   PHE A  36       0.091  -7.144  31.599  1.00 89.56           C
ATOM    241  O   PHE A  36      -0.355  -6.692  30.546  1.00 89.56           O
ATOM    242  HA  PHE A  36      -0.665  -9.158  31.504  1.00 89.56           H
ATOM    243  CB  PHE A  36      -1.872  -7.958  32.899  1.00 89.56           C
ATOM    244 1HB  PHE A  36      -1.661  -7.303  33.745  1.00 89.56           H
ATOM    245 2HB  PHE A  36      -2.451  -7.375  32.182  1.00 89.56           H
ATOM    246  CG  PHE A  36      -2.722  -9.134  33.383  1.00 89.56           C
ATOM    247  CD1 PHE A  36      -2.839 -10.250  32.615  1.00 89.56           C
ATOM    248  HD1 PHE A  36      -2.326 -10.307  31.655  1.00 89.56           H
ATOM    249  CD2 PHE A  36      -3.362  -9.063  34.582  1.00 89.56           C
ATOM    250  HD2 PHE A  36      -3.269  -8.169  35.197  1.00 89.56           H
ATOM    251  CE1 PHE A  36      -3.628 -11.342  33.064  1.00 89.56           C
ATOM    252  HE1 PHE A  36      -3.722 -12.237  32.449  1.00 89.56           H
ATOM    253  CE2 PHE A  36      -4.151 -10.155  35.031  1.00 89.56           C
ATOM    254  HE2 PHE A  36      -4.664 -10.098  35.991  1.00 89.56           H
ATOM    255  CZ  PHE A  36      -4.268 -11.271  34.262  1.00 89.56           C
ATOM    256  HZ  PHE A  36      -4.873 -12.109  34.607  1.00 89.56           H
ATOM    257  HN  PHE A  36       0.054  -8.601  34.231  1.00 89.56           H
ATOM    258  N   TYR A  37       1.127  -6.640  32.253  1.00 91.29           N
ATOM    259  CA  TYR A  37       1.945  -5.592  31.666  1.00 91.29           C
ATOM    260  C   TYR A  37       3.076  -6.186  30.825  1.00 91.29           C
ATOM    261  O   TYR A  37       3.947  -6.878  31.350  1.00 91.29           O
ATOM    262  HA  TYR A  37       1.305  -4.985  31.025  1.00 91.29           H
ATOM    263  CB  TYR A  37       2.549  -4.821  32.841  1.00 91.29           C
ATOM    264 1HB  TYR A  37       1.743  -4.470  33.486  1.00 91.29           H
ATOM    265 2HB  TYR A  37       3.158  -5.502  33.435  1.00 91.29           H
ATOM    266  CG  TYR A  37       3.408  -3.625  32.425  1.00 91.29           C
ATOM    267  CD1 TYR A  37       4.752  -3.797  32.167  1.00 91.29           C
ATOM    268  HD1 TYR A  37       5.203  -4.785  32.260  1.00 91.29           H
ATOM    269  CD2 TYR A  37       2.837  -2.374  32.307  1.00 91.29           C
ATOM    270  HD2 TYR A  37       1.775  -2.237  32.511  1.00 91.29           H
ATOM    271  CE1 TYR A  37       5.560  -2.671  31.775  1.00 91.29           C
ATOM    272  HE1 TYR A  37       6.623  -2.793  31.568  1.00 91.29           H
ATOM    273  CE2 TYR A  37       3.645  -1.248  31.915  1.00 91.29           C
ATOM    274  HE2 TYR A  37       3.207  -0.254  31.818  1.00 91.29           H
ATOM    275  CZ  TYR A  37       4.966  -1.452  31.668  1.00 91.29           C
ATOM    276  OH  TYR A  37       5.729  -0.389  31.298  1.00 91.29           O
ATOM    277  HH  TYR A  37       6.441  -0.684  30.661  1.00 91.29           H
ATOM    278  HN  TYR A  37       1.409  -6.935  33.166  1.00 91.29           H
ATOM    279  N   CYS A  38       3.026  -5.894  29.534  1.00 91.13           N
ATOM    280  CA  CYS A  38       3.959  -6.494  28.594  1.00 91.13           C
ATOM    281  C   CYS A  38       4.997  -5.438  28.207  1.00 91.13           C
ATOM    282  O   CYS A  38       4.657  -4.418  27.610  1.00 91.13           O
ATOM    283  HA  CYS A  38       4.431  -7.329  29.112  1.00 91.13           H
ATOM    284  CB  CYS A  38       3.240  -7.063  27.370  1.00 91.13           C
ATOM    285 1HB  CYS A  38       2.402  -7.684  27.686  1.00 91.13           H
ATOM    286 2HB  CYS A  38       2.828  -6.252  26.770  1.00 91.13           H
ATOM    287  SG  CYS A  38       4.406  -8.053  26.364  1.00 91.13           S
ATOM    288  HN  CYS A  38       2.366  -5.262  29.128  1.00 91.13           H
ATOM    289  N   GLU A  39       6.241  -5.720  28.563  1.00 89.60           N
ATOM    290  CA  GLU A  39       7.356  -4.920  28.085  1.00 89.60           C
ATOM    291  C   GLU A  39       7.756  -5.357  26.674  1.00 89.60           C
ATOM    292  O   GLU A  39       8.151  -6.503  26.465  1.00 89.60           O
ATOM    293  HA  GLU A  39       6.988  -3.894  28.063  1.00 89.60           H
ATOM    294  CB  GLU A  39       8.545  -5.006  29.044  1.00 89.60           C
ATOM    295 1HB  GLU A  39       8.732  -6.048  29.304  1.00 89.60           H
ATOM    296 2HB  GLU A  39       9.410  -4.511  28.602  1.00 89.60           H
ATOM    297  CG  GLU A  39       8.248  -4.271  30.352  1.00 89.60           C
ATOM    298 1HG  GLU A  39       7.921  -3.254  30.136  1.00 89.60           H
ATOM    299 2HG  GLU A  39       7.429  -4.766  30.874  1.00 89.60           H
ATOM    300  CD  GLU A  39       9.485  -4.234  31.253  1.00 89.60           C
ATOM    301  OE1 GLU A  39       9.356  -3.692  32.372  1.00 89.60           O
ATOM    302  OE2 GLU A  39      10.531  -4.748  30.801  1.00 89.60           O
ATOM    303  HN  GLU A  39       6.493  -6.477  29.166  1.00 89.60           H
ATOM    304  N   LYS A  40       7.640  -4.421  25.744  1.00 89.85           N
ATOM    305  CA  LYS A  40       7.822  -4.738  24.337  1.00 89.85           C
ATOM    306  C   LYS A  40       9.278  -4.477  23.945  1.00 89.85           C
ATOM    307  O   LYS A  40       9.566  -4.158  22.792  1.00 89.85           O
ATOM    308  HA  LYS A  40       7.616  -5.801  24.212  1.00 89.85           H
ATOM    309  CB  LYS A  40       6.809  -3.976  23.481  1.00 89.85           C
ATOM    310 1HB  LYS A  40       6.931  -2.903  23.633  1.00 89.85           H
ATOM    311 2HB  LYS A  40       6.999  -4.171  22.426  1.00 89.85           H
ATOM    312  CG  LYS A  40       5.377  -4.387  23.831  1.00 89.85           C
ATOM    313 1HG  LYS A  40       5.215  -4.275  24.903  1.00 89.85           H
ATOM    314 2HG  LYS A  40       4.672  -3.723  23.331  1.00 89.85           H
ATOM    315  CD  LYS A  40       5.105  -5.834  23.416  1.00 89.85           C
ATOM    316 1HD  LYS A  40       5.428  -5.988  22.387  1.00 89.85           H
ATOM    317 2HD  LYS A  40       5.690  -6.511  24.039  1.00 89.85           H
ATOM    318  CE  LYS A  40       3.618  -6.171  23.546  1.00 89.85           C
ATOM    319 1HE  LYS A  40       3.380  -6.400  24.585  1.00 89.85           H
ATOM    320 2HE  LYS A  40       3.017  -5.307  23.264  1.00 89.85           H
ATOM    321  NZ  LYS A  40       3.272  -7.325  22.686  1.00 89.85           N
ATOM    322 1HZ  LYS A  40       2.288  -7.546  22.797  1.00 89.85           H
ATOM    323 2HZ  LYS A  40       3.459  -7.093  21.717  1.00 89.85           H
ATOM    324 3HZ  LYS A  40       3.830  -8.127  22.956  1.00 89.85           H
ATOM    325  HN  LYS A  40       7.426  -3.464  25.937  1.00 89.85           H
ATOM    326  N   ASN A  41      10.157  -4.622  24.925  1.00 88.13           N
ATOM    327  CA  ASN A  41      11.564  -4.326  24.719  1.00 88.13           C
ATOM    328  C   ASN A  41      12.115  -5.232  23.615  1.00 88.13           C
ATOM    329  O   ASN A  41      12.850  -4.775  22.742  1.00 88.13           O
ATOM    330  HA  ASN A  41      11.599  -3.271  24.448  1.00 88.13           H
ATOM    331  CB  ASN A  41      12.374  -4.585  25.991  1.00 88.13           C
ATOM    332 1HB  ASN A  41      12.064  -5.529  26.438  1.00 88.13           H
ATOM    333 2HB  ASN A  41      13.431  -4.683  25.740  1.00 88.13           H
ATOM    334  CG  ASN A  41      12.187  -3.451  27.000  1.00 88.13           C
ATOM    335  OD1 ASN A  41      11.888  -2.320  26.654  1.00 88.13           O
ATOM    336  ND2 ASN A  41      12.379  -3.815  28.265  1.00 88.13           N
ATOM    337 1HD2 ASN A  41      12.622  -4.760  28.482  1.00 88.13           H
ATOM    338 2HD2 ASN A  41      12.279  -3.143  28.999  1.00 88.13           H
ATOM    339  HN  ASN A  41       9.922  -4.935  25.846  1.00 88.13           H
ATOM    340  N   ASN A  42      11.738  -6.500  23.691  1.00 90.07           N
ATOM    341  CA  ASN A  42      12.230  -7.485  22.744  1.00 90.07           C
ATOM    342  C   ASN A  42      11.781  -7.100  21.334  1.00 90.07           C
ATOM    343  O   ASN A  42      12.541  -7.239  20.376  1.00 90.07           O
ATOM    344  HA  ASN A  42      13.315  -7.471  22.855  1.00 90.07           H
ATOM    345  CB  ASN A  42      11.672  -8.875  23.055  1.00 90.07           C
ATOM    346 1HB  ASN A  42      10.588  -8.823  23.150  1.00 90.07           H
ATOM    347 2HB  ASN A  42      11.887  -9.551  22.228  1.00 90.07           H
ATOM    348  CG  ASN A  42      12.276  -9.433  24.346  1.00 90.07           C
ATOM    349  OD1 ASN A  42      13.204  -8.883  24.916  1.00 90.07           O
ATOM    350  ND2 ASN A  42      11.699 -10.552  24.774  1.00 90.07           N
ATOM    351 1HD2 ASN A  42      10.941 -10.952  24.259  1.00 90.07           H
ATOM    352 2HD2 ASN A  42      12.023 -10.994  25.610  1.00 90.07           H
ATOM    353  HN  ASN A  42      11.108  -6.855  24.382  1.00 90.07           H
ATOM    354  N   VAL A  43      10.547  -6.624  21.249  1.00 91.07           N
ATOM    355  CA  VAL A  43       9.978  -6.242  19.968  1.00 91.07           C
ATOM    356  C   VAL A  43      10.765  -5.061  19.397  1.00 91.07           C
ATOM    357  O   VAL A  43      11.066  -5.029  18.205  1.00 91.07           O
ATOM    358  HA  VAL A  43      10.084  -7.093  19.295  1.00 91.07           H
ATOM    359  CB  VAL A  43       8.486  -5.946  20.126  1.00 91.07           C
ATOM    360  HB  VAL A  43       8.383  -5.086  20.788  1.00 91.07           H
ATOM    361  CG1 VAL A  43       7.854  -5.581  18.781  1.00 91.07           C
ATOM    362 1HG1 VAL A  43       8.345  -4.696  18.377  1.00 91.07           H
ATOM    363 2HG1 VAL A  43       7.974  -6.413  18.086  1.00 91.07           H
ATOM    364 3HG1 VAL A  43       6.793  -5.376  18.922  1.00 91.07           H
ATOM    365  CG2 VAL A  43       7.757  -7.127  20.772  1.00 91.07           C
ATOM    366 1HG2 VAL A  43       7.874  -8.011  20.146  1.00 91.07           H
ATOM    367 2HG2 VAL A  43       8.181  -7.320  21.757  1.00 91.07           H
ATOM    368 3HG2 VAL A  43       6.698  -6.889  20.872  1.00 91.07           H
ATOM    369  HN  VAL A  43       9.942  -6.498  22.035  1.00 91.07           H
ATOM    370  N   ARG A  44      11.076  -4.118  20.275  1.00 89.73           N
ATOM    371  CA  ARG A  44      11.759  -2.905  19.859  1.00 89.73           C
ATOM    372  C   ARG A  44      13.189  -3.225  19.419  1.00 89.73           C
ATOM    373  O   ARG A  44      13.692  -2.642  18.460  1.00 89.73           O
ATOM    374  HA  ARG A  44      11.168  -2.524  19.026  1.00 89.73           H
ATOM    375  CB  ARG A  44      11.799  -1.879  20.994  1.00 89.73           C
ATOM    376 1HB  ARG A  44      12.188  -2.348  21.898  1.00 89.73           H
ATOM    377 2HB  ARG A  44      12.482  -1.071  20.734  1.00 89.73           H
ATOM    378  CG  ARG A  44      10.406  -1.309  21.267  1.00 89.73           C
ATOM    379 1HG  ARG A  44       9.940  -1.012  20.328  1.00 89.73           H
ATOM    380 2HG  ARG A  44       9.773  -2.080  21.707  1.00 89.73           H
ATOM    381  CD  ARG A  44      10.481  -0.105  22.208  1.00 89.73           C
ATOM    382 1HD  ARG A  44      11.298   0.550  21.909  1.00 89.73           H
ATOM    383 2HD  ARG A  44       9.563   0.478  22.140  1.00 89.73           H
ATOM    384  NE  ARG A  44      10.686  -0.563  23.601  1.00 89.73           N
ATOM    385  HE  ARG A  44      11.609  -0.833  23.875  1.00 89.73           H
ATOM    386  CZ  ARG A  44       9.711  -0.639  24.518  1.00 89.73           C
ATOM    387  NH1 ARG A  44       8.456  -0.290  24.206  1.00 89.73           N
ATOM    388 1HH1 ARG A  44       8.240   0.030  23.284  1.00 89.73           H
ATOM    389 2HH1 ARG A  44       7.734  -0.349  24.896  1.00 89.73           H
ATOM    390  NH2 ARG A  44      10.011  -1.069  25.751  1.00 89.73           N
ATOM    391 1HH2 ARG A  44       9.296  -1.131  26.447  1.00 89.73           H
ATOM    392 2HH2 ARG A  44      10.951  -1.327  25.975  1.00 89.73           H
ATOM    393  HN  ARG A  44      10.869  -4.174  21.251  1.00 89.73           H
ATOM    394  N   GLN A  45      13.803  -4.150  20.142  1.00 90.83           N
ATOM    395  CA  GLN A  45      15.182  -4.520  19.869  1.00 90.83           C
ATOM    396  C   GLN A  45      15.292  -5.176  18.492  1.00 90.83           C
ATOM    397  O   GLN A  45      16.220  -4.890  17.736  1.00 90.83           O
ATOM    398  HA  GLN A  45      15.740  -3.584  19.879  1.00 90.83           H
ATOM    399  CB  GLN A  45      15.729  -5.441  20.961  1.00 90.83           C
ATOM    400 1HB  GLN A  45      15.576  -4.984  21.938  1.00 90.83           H
ATOM    401 2HB  GLN A  45      15.176  -6.381  20.959  1.00 90.83           H
ATOM    402  CG  GLN A  45      17.218  -5.719  20.749  1.00 90.83           C
ATOM    403 1HG  GLN A  45      17.372  -6.167  19.768  1.00 90.83           H
ATOM    404 2HG  GLN A  45      17.772  -4.780  20.760  1.00 90.83           H
ATOM    405  CD  GLN A  45      17.762  -6.651  21.833  1.00 90.83           C
ATOM    406  OE1 GLN A  45      17.035  -7.170  22.664  1.00 90.83           O
ATOM    407  NE2 GLN A  45      19.078  -6.834  21.779  1.00 90.83           N
ATOM    408 1HE2 GLN A  45      19.618  -6.379  21.071  1.00 90.83           H
ATOM    409 2HE2 GLN A  45      19.529  -7.428  22.446  1.00 90.83           H
ATOM    410  HN  GLN A  45      13.376  -4.642  20.901  1.00 90.83           H
ATOM    411  N   PHE A  46      14.333  -6.044  18.206  1.00 92.78           N
ATOM    412  CA  PHE A  46      14.280  -6.703  16.912  1.00 92.78           C
ATOM    413  C   PHE A  46      14.104  -5.683  15.785  1.00 92.78           C
ATOM    414  O   PHE A  46      14.814  -5.733  14.782  1.00 92.78           O
ATOM    415  HA  PHE A  46      15.225  -7.230  16.779  1.00 92.78           H
ATOM    416  CB  PHE A  46      13.067  -7.636  16.934  1.00 92.78           C
ATOM    417 1HB  PHE A  46      13.231  -8.411  17.683  1.00 92.78           H
ATOM    418 2HB  PHE A  46      12.191  -7.069  17.249  1.00 92.78           H
ATOM    419  CG  PHE A  46      12.770  -8.301  15.589  1.00 92.78           C
ATOM    420  CD1 PHE A  46      11.757  -7.836  14.810  1.00 92.78           C
ATOM    421  HD1 PHE A  46      11.157  -6.989  15.143  1.00 92.78           H
ATOM    422  CD2 PHE A  46      13.518  -9.358  15.173  1.00 92.78           C
ATOM    423  HD2 PHE A  46      14.330  -9.730  15.797  1.00 92.78           H
ATOM    424  CE1 PHE A  46      11.481  -8.454  13.561  1.00 92.78           C
ATOM    425  HE1 PHE A  46      10.669  -8.081  12.937  1.00 92.78           H
ATOM    426  CE2 PHE A  46      13.242  -9.975  13.924  1.00 92.78           C
ATOM    427  HE2 PHE A  46      13.842 -10.822  13.591  1.00 92.78           H
ATOM    428  CZ  PHE A  46      12.229  -9.510  13.145  1.00 92.78           C
ATOM    429  HZ  PHE A  46      12.017  -9.985  12.186  1.00 92.78           H
ATOM    430  HN  PHE A  46      13.602  -6.298  18.840  1.00 92.78           H
ATOM    431  N   ALA A  47      13.153  -4.783  15.988  1.00 91.49           N
ATOM    432  CA  ALA A  47      12.815  -3.809  14.964  1.00 91.49           C
ATOM    433  C   ALA A  47      14.057  -2.985  14.619  1.00 91.49           C
ATOM    434  O   ALA A  47      14.307  -2.692  13.451  1.00 91.49           O
ATOM    435  HA  ALA A  47      12.495  -4.356  14.078  1.00 91.49           H
ATOM    436  CB  ALA A  47      11.655  -2.938  15.451  1.00 91.49           C
ATOM    437 1HB  ALA A  47      10.789  -3.567  15.655  1.00 91.49           H
ATOM    438 2HB  ALA A  47      11.949  -2.419  16.364  1.00 91.49           H
ATOM    439 3HB  ALA A  47      11.402  -2.207  14.683  1.00 91.49           H
ATOM    440  HN  ALA A  47      12.620  -4.713  16.831  1.00 91.49           H
ATOM    441  N   SER A  48      14.803  -2.635  15.657  1.00 92.13           N
ATOM    442  CA  SER A  48      15.881  -1.671  15.513  1.00 92.13           C
ATOM    443  C   SER A  48      16.978  -2.243  14.612  1.00 92.13           C
ATOM    444  O   SER A  48      17.718  -1.493  13.977  1.00 92.13           O
ATOM    445  HA  SER A  48      15.424  -0.795  15.051  1.00 92.13           H
ATOM    446  CB  SER A  48      16.460  -1.285  16.875  1.00 92.13           C
ATOM    447 1HB  SER A  48      17.138  -0.440  16.754  1.00 92.13           H
ATOM    448 2HB  SER A  48      15.654  -0.955  17.531  1.00 92.13           H
ATOM    449  OG  SER A  48      17.155  -2.368  17.486  1.00 92.13           O
ATOM    450  HG  SER A  48      17.517  -2.085  18.374  1.00 92.13           H
ATOM    451  HN  SER A  48      14.681  -2.998  16.581  1.00 92.13           H
ATOM    452  N   HIS A  49      17.048  -3.566  14.586  1.00 92.57           N
ATOM    453  CA  HIS A  49      18.063  -4.246  13.801  1.00 92.57           C
ATOM    454  C   HIS A  49      17.498  -4.596  12.423  1.00 92.57           C
ATOM    455  O   HIS A  49      18.203  -4.512  11.419  1.00 92.57           O
ATOM    456  HA  HIS A  49      18.887  -3.542  13.678  1.00 92.57           H
ATOM    457  CB  HIS A  49      18.601  -5.467  14.549  1.00 92.57           C
ATOM    458 1HB  HIS A  49      17.763  -6.104  14.833  1.00 92.57           H
ATOM    459 2HB  HIS A  49      19.227  -6.048  13.872  1.00 92.57           H
ATOM    460  CG  HIS A  49      19.400  -5.128  15.784  1.00 92.57           C
ATOM    461  ND1 HIS A  49      18.810  -4.827  16.999  1.00 92.57           N
ATOM    462  HD1 HIS A  49      17.827  -4.803  17.182  1.00 92.57           H
ATOM    463  CD2 HIS A  49      20.747  -5.047  15.980  1.00 92.57           C
ATOM    464  HD2 HIS A  49      21.513  -5.224  15.225  1.00 92.57           H
ATOM    465  CE1 HIS A  49      19.768  -4.577  17.879  1.00 92.57           C
ATOM    466  HE1 HIS A  49      19.623  -4.309  18.926  1.00 92.57           H
ATOM    467  NE2 HIS A  49      20.968  -4.713  17.246  1.00 92.57           N
ATOM    468  HN  HIS A  49      16.428  -4.169  15.088  1.00 92.57           H
ATOM    469  N   PHE A  50      16.230  -4.981  12.420  1.00 93.82           N
ATOM    470  CA  PHE A  50      15.647  -5.627  11.255  1.00 93.82           C
ATOM    471  C   PHE A  50      15.157  -4.590  10.242  1.00 93.82           C
ATOM    472  O   PHE A  50      15.429  -4.707   9.048  1.00 93.82           O
ATOM    473  HA  PHE A  50      16.427  -6.237  10.800  1.00 93.82           H
ATOM    474  CB  PHE A  50      14.452  -6.445  11.749  1.00 93.82           C
ATOM    475 1HB  PHE A  50      14.796  -7.150  12.506  1.00 93.82           H
ATOM    476 2HB  PHE A  50      13.743  -5.776  12.236  1.00 93.82           H
ATOM    477  CG  PHE A  50      13.728  -7.217  10.645  1.00 93.82           C
ATOM    478  CD1 PHE A  50      12.503  -6.807  10.219  1.00 93.82           C
ATOM    479  HD1 PHE A  50      12.037  -5.928  10.665  1.00 93.82           H
ATOM    480  CD2 PHE A  50      14.309  -8.314  10.088  1.00 93.82           C
ATOM    481  HD2 PHE A  50      15.291  -8.643  10.429  1.00 93.82           H
ATOM    482  CE1 PHE A  50      11.831  -7.524   9.194  1.00 93.82           C
ATOM    483  HE1 PHE A  50      10.849  -7.195   8.853  1.00 93.82           H
ATOM    484  CE2 PHE A  50      13.637  -9.030   9.063  1.00 93.82           C
ATOM    485  HE2 PHE A  50      14.103  -9.909   8.617  1.00 93.82           H
ATOM    486  CZ  PHE A  50      12.412  -8.620   8.638  1.00 93.82           C
ATOM    487  HZ  PHE A  50      11.896  -9.171   7.851  1.00 93.82           H
ATOM    488  HN  PHE A  50      15.606  -4.859  13.192  1.00 93.82           H
ATOM    489  N   LEU A  51      14.442  -3.600  10.756  1.00 93.90           N
ATOM    490  CA  LEU A  51      13.624  -2.749   9.908  1.00 93.90           C
ATOM    491  C   LEU A  51      14.531  -1.823   9.095  1.00 93.90           C
ATOM    492  O   LEU A  51      14.408  -1.743   7.874  1.00 93.90           O
ATOM    493  HA  LEU A  51      13.085  -3.398   9.217  1.00 93.90           H
ATOM    494  CB  LEU A  51      12.578  -2.008  10.743  1.00 93.90           C
ATOM    495 1HB  LEU A  51      13.097  -1.400  11.484  1.00 93.90           H
ATOM    496 2HB  LEU A  51      12.039  -1.323  10.088  1.00 93.90           H
ATOM    497  CG  LEU A  51      11.555  -2.885  11.469  1.00 93.90           C
ATOM    498  HG  LEU A  51      12.092  -3.533  12.161  1.00 93.90           H
ATOM    499  CD1 LEU A  51      10.595  -2.033  12.301  1.00 93.90           C
ATOM    500 1HD1 LEU A  51      11.159  -1.467  13.042  1.00 93.90           H
ATOM    501 2HD1 LEU A  51      10.061  -1.343  11.646  1.00 93.90           H
ATOM    502 3HD1 LEU A  51       9.879  -2.681  12.806  1.00 93.90           H
ATOM    503  CD2 LEU A  51      10.813  -3.791  10.485  1.00 93.90           C
ATOM    504 1HD2 LEU A  51      10.289  -3.178   9.751  1.00 93.90           H
ATOM    505 2HD2 LEU A  51      11.528  -4.437   9.975  1.00 93.90           H
ATOM    506 3HD2 LEU A  51      10.092  -4.403  11.028  1.00 93.90           H
ATOM    507  HN  LEU A  51      14.416  -3.375  11.730  1.00 93.90           H
ATOM    508  N   PRO A  52      15.454  -1.109   9.754  1.00 94.82           N
ATOM    509  CA  PRO A  52      16.163  -0.006   9.101  1.00 94.82           C
ATOM    510  C   PRO A  52      16.805  -0.429   7.790  1.00 94.82           C
ATOM    511  O   PRO A  52      16.584   0.199   6.756  1.00 94.82           O
ATOM    512  HA  PRO A  52      15.461   0.784   8.833  1.00 94.82           H
ATOM    513  CB  PRO A  52      17.209   0.415  10.135  1.00 94.82           C
ATOM    514 1HB  PRO A  52      18.154  -0.107   9.986  1.00 94.82           H
ATOM    515 2HB  PRO A  52      17.423   1.482  10.078  1.00 94.82           H
ATOM    516  CG  PRO A  52      16.563   0.041  11.464  1.00 94.82           C
ATOM    517 1HG  PRO A  52      17.301  -0.052  12.261  1.00 94.82           H
ATOM    518 2HG  PRO A  52      15.849   0.795  11.793  1.00 94.82           H
ATOM    519  CD  PRO A  52      15.889  -1.285  11.152  1.00 94.82           C
ATOM    520 1HD  PRO A  52      16.579  -2.124  11.253  1.00 94.82           H
ATOM    521 2HD  PRO A  52      15.052  -1.482  11.822  1.00 94.82           H
ATOM    522  N   PRO A  53      17.610  -1.500   7.800  1.00 95.26           N
ATOM    523  CA  PRO A  53      18.283  -1.950   6.579  1.00 95.26           C
ATOM    524  C   PRO A  53      17.313  -2.155   5.428  1.00 95.26           C
ATOM    525  O   PRO A  53      17.603  -1.779   4.293  1.00 95.26           O
ATOM    526  HA  PRO A  53      18.980  -1.186   6.233  1.00 95.26           H
ATOM    527  CB  PRO A  53      18.954  -3.260   6.997  1.00 95.26           C
ATOM    528 1HB  PRO A  53      18.312  -4.119   6.802  1.00 95.26           H
ATOM    529 2HB  PRO A  53      19.883  -3.427   6.451  1.00 95.26           H
ATOM    530  CG  PRO A  53      19.203  -3.069   8.488  1.00 95.26           C
ATOM    531 1HG  PRO A  53      19.346  -4.021   9.000  1.00 95.26           H
ATOM    532 2HG  PRO A  53      20.102  -2.482   8.677  1.00 95.26           H
ATOM    533  CD  PRO A  53      17.945  -2.354   8.954  1.00 95.26           C
ATOM    534 1HD  PRO A  53      17.141  -3.055   9.180  1.00 95.26           H
ATOM    535 2HD  PRO A  53      18.121  -1.774   9.859  1.00 95.26           H
ATOM    536  N   LEU A  54      16.176  -2.752   5.753  1.00 94.31           N
ATOM    537  CA  LEU A  54      15.217  -3.142   4.734  1.00 94.31           C
ATOM    538  C   LEU A  54      14.553  -1.889   4.158  1.00 94.31           C
ATOM    539  O   LEU A  54      14.381  -1.775   2.946  1.00 94.31           O
ATOM    540  HA  LEU A  54      15.771  -3.636   3.936  1.00 94.31           H
ATOM    541  CB  LEU A  54      14.224  -4.162   5.295  1.00 94.31           C
ATOM    542 1HB  LEU A  54      13.750  -3.731   6.177  1.00 94.31           H
ATOM    543 2HB  LEU A  54      13.438  -4.319   4.556  1.00 94.31           H
ATOM    544  CG  LEU A  54      14.805  -5.524   5.677  1.00 94.31           C
ATOM    545  HG  LEU A  54      15.624  -5.362   6.378  1.00 94.31           H
ATOM    546  CD1 LEU A  54      13.762  -6.385   6.391  1.00 94.31           C
ATOM    547 1HD1 LEU A  54      13.433  -5.879   7.299  1.00 94.31           H
ATOM    548 2HD1 LEU A  54      12.908  -6.542   5.732  1.00 94.31           H
ATOM    549 3HD1 LEU A  54      14.202  -7.348   6.651  1.00 94.31           H
ATOM    550  CD2 LEU A  54      15.393  -6.232   4.454  1.00 94.31           C
ATOM    551 1HD2 LEU A  54      14.610  -6.382   3.710  1.00 94.31           H
ATOM    552 2HD2 LEU A  54      16.187  -5.620   4.027  1.00 94.31           H
ATOM    553 3HD2 LEU A  54      15.799  -7.198   4.754  1.00 94.31           H
ATOM    554  HN  LEU A  54      15.906  -2.968   6.692  1.00 94.31           H
ATOM    555  N   TYR A  55      14.197  -0.982   5.055  1.00 93.84           N
ATOM    556  CA  TYR A  55      13.502   0.231   4.658  1.00 93.84           C
ATOM    557  C   TYR A  55      14.384   1.098   3.756  1.00 93.84           C
ATOM    558  O   TYR A  55      13.889   1.740   2.831  1.00 93.84           O
ATOM    559  HA  TYR A  55      12.607  -0.059   4.108  1.00 93.84           H
ATOM    560  CB  TYR A  55      13.212   0.994   5.952  1.00 93.84           C
ATOM    561 1HB  TYR A  55      14.105   0.984   6.576  1.00 93.84           H
ATOM    562 2HB  TYR A  55      13.005   2.036   5.709  1.00 93.84           H
ATOM    563  CG  TYR A  55      12.038   0.430   6.756  1.00 93.84           C
ATOM    564  CD1 TYR A  55      11.358  -0.680   6.299  1.00 93.84           C
ATOM    565  HD1 TYR A  55      11.657  -1.156   5.365  1.00 93.84           H
ATOM    566  CD2 TYR A  55      11.660   1.033   7.939  1.00 93.84           C
ATOM    567  HD2 TYR A  55      12.197   1.910   8.300  1.00 93.84           H
ATOM    568  CE1 TYR A  55      10.254  -1.210   7.056  1.00 93.84           C
ATOM    569  HE1 TYR A  55       9.709  -2.087   6.706  1.00 93.84           H
ATOM    570  CE2 TYR A  55      10.556   0.502   8.696  1.00 93.84           C
ATOM    571  HE2 TYR A  55      10.247   0.968   9.632  1.00 93.84           H
ATOM    572  CZ  TYR A  55       9.908  -0.593   8.217  1.00 93.84           C
ATOM    573  OH  TYR A  55       8.865  -1.094   8.932  1.00 93.84           O
ATOM    574  HH  TYR A  55       8.441  -1.851   8.434  1.00 93.84           H
ATOM    575  HN  TYR A  55      14.376  -1.064   6.036  1.00 93.84           H
ATOM    576  N   TRP A  56      15.674   1.088   4.058  1.00 94.91           N
ATOM    577  CA  TRP A  56      16.640   1.796   3.236  1.00 94.91           C
ATOM    578  C   TRP A  56      16.699   1.104   1.873  1.00 94.91           C
ATOM    579  O   TRP A  56      16.722   1.766   0.836  1.00 94.91           O
ATOM    580  HA  TRP A  56      16.289   2.822   3.118  1.00 94.91           H
ATOM    581  CB  TRP A  56      18.002   1.869   3.929  1.00 94.91           C
ATOM    582 1HB  TRP A  56      18.151   0.958   4.510  1.00 94.91           H
ATOM    583 2HB  TRP A  56      18.784   1.894   3.170  1.00 94.91           H
ATOM    584  CG  TRP A  56      18.167   3.078   4.852  1.00 94.91           C
ATOM    585  CD1 TRP A  56      18.303   3.086   6.185  1.00 94.91           C
ATOM    586  HD1 TRP A  56      18.313   2.190   6.806  1.00 94.91           H
ATOM    587  CD2 TRP A  56      18.209   4.464   4.453  1.00 94.91           C
ATOM    588  NE1 TRP A  56      18.428   4.371   6.673  1.00 94.91           N
ATOM    589  HE1 TRP A  56      18.541   4.632   7.631  1.00 94.91           H
ATOM    590  CE2 TRP A  56      18.369   5.236   5.586  1.00 94.91           C
ATOM    591  CE3 TRP A  56      18.114   5.047   3.177  1.00 94.91           C
ATOM    592  HE3 TRP A  56      17.988   4.460   2.268  1.00 94.91           H
ATOM    593  CZ2 TRP A  56      18.449   6.633   5.557  1.00 94.91           C
ATOM    594  HZ2 TRP A  56      18.576   7.220   6.467  1.00 94.91           H
ATOM    595  CZ3 TRP A  56      18.196   6.445   3.165  1.00 94.91           C
ATOM    596  HZ3 TRP A  56      18.128   6.948   2.201  1.00 94.91           H
ATOM    597  CH2 TRP A  56      18.357   7.236   4.297  1.00 94.91           C
ATOM    598  HH2 TRP A  56      18.412   8.320   4.204  1.00 94.91           H
ATOM    599  HN  TRP A  56      16.060   0.609   4.846  1.00 94.91           H
ATOM    600  N   LEU A  57      16.722  -0.220   1.918  1.00 94.61           N
ATOM    601  CA  LEU A  57      16.803  -1.010   0.701  1.00 94.61           C
ATOM    602  C   LEU A  57      15.572  -0.732  -0.164  1.00 94.61           C
ATOM    603  O   LEU A  57      15.698  -0.439  -1.352  1.00 94.61           O
ATOM    604  HA  LEU A  57      17.689  -0.681   0.157  1.00 94.61           H
ATOM    605  CB  LEU A  57      16.999  -2.490   1.034  1.00 94.61           C
ATOM    606 1HB  LEU A  57      17.912  -2.592   1.622  1.00 94.61           H
ATOM    607 2HB  LEU A  57      16.174  -2.811   1.670  1.00 94.61           H
ATOM    608  CG  LEU A  57      17.086  -3.441  -0.161  1.00 94.61           C
ATOM    609  HG  LEU A  57      16.223  -3.264  -0.802  1.00 94.61           H
ATOM    610  CD1 LEU A  57      18.336  -3.157  -0.998  1.00 94.61           C
ATOM    611 1HD1 LEU A  57      18.300  -2.133  -1.368  1.00 94.61           H
ATOM    612 2HD1 LEU A  57      19.224  -3.290  -0.380  1.00 94.61           H
ATOM    613 3HD1 LEU A  57      18.373  -3.847  -1.841  1.00 94.61           H
ATOM    614  CD2 LEU A  57      17.020  -4.900   0.293  1.00 94.61           C
ATOM    615 1HD2 LEU A  57      17.851  -5.109   0.967  1.00 94.61           H
ATOM    616 2HD2 LEU A  57      16.078  -5.077   0.812  1.00 94.61           H
ATOM    617 3HD2 LEU A  57      17.084  -5.555  -0.576  1.00 94.61           H
ATOM    618  HN  LEU A  57      16.687  -0.752   2.765  1.00 94.61           H
ATOM    619  N   VAL A  58      14.411  -0.835   0.465  1.00 93.51           N
ATOM    620  CA  VAL A  58      13.156  -0.667  -0.249  1.00 93.51           C
ATOM    621  C   VAL A  58      13.088   0.748  -0.827  1.00 93.51           C
ATOM    622  O   VAL A  58      12.653   0.938  -1.961  1.00 93.51           O
ATOM    623  HA  VAL A  58      13.147  -1.383  -1.071  1.00 93.51           H
ATOM    624  CB  VAL A  58      11.981  -0.992   0.676  1.00 93.51           C
ATOM    625  HB  VAL A  58      12.079  -0.379   1.571  1.00 93.51           H
ATOM    626  CG1 VAL A  58      10.648  -0.644   0.011  1.00 93.51           C
ATOM    627 1HG1 VAL A  58      10.625   0.420  -0.221  1.00 93.51           H
ATOM    628 2HG1 VAL A  58      10.539  -1.220  -0.908  1.00 93.51           H
ATOM    629 3HG1 VAL A  58       9.830  -0.885   0.690  1.00 93.51           H
ATOM    630  CG2 VAL A  58      12.012  -2.460   1.107  1.00 93.51           C
ATOM    631 1HG2 VAL A  58      11.951  -3.099   0.225  1.00 93.51           H
ATOM    632 2HG2 VAL A  58      12.942  -2.663   1.638  1.00 93.51           H
ATOM    633 3HG2 VAL A  58      11.167  -2.664   1.763  1.00 93.51           H
ATOM    634  HN  VAL A  58      14.319  -1.028   1.442  1.00 93.51           H
ATOM    635  N   PHE A  59      13.524   1.704  -0.020  1.00 95.34           N
ATOM    636  CA  PHE A  59      13.530   3.094  -0.442  1.00 95.34           C
ATOM    637  C   PHE A  59      14.331   3.271  -1.734  1.00 95.34           C
ATOM    638  O   PHE A  59      13.830   3.832  -2.707  1.00 95.34           O
ATOM    639  HA  PHE A  59      12.494   3.384  -0.616  1.00 95.34           H
ATOM    640  CB  PHE A  59      14.201   3.898   0.674  1.00 95.34           C
ATOM    641 1HB  PHE A  59      13.573   3.860   1.564  1.00 95.34           H
ATOM    642 2HB  PHE A  59      15.148   3.422   0.932  1.00 95.34           H
ATOM    643  CG  PHE A  59      14.465   5.361   0.315  1.00 95.34           C
ATOM    644  CD1 PHE A  59      15.742   5.818   0.216  1.00 95.34           C
ATOM    645  HD1 PHE A  59      16.578   5.142   0.392  1.00 95.34           H
ATOM    646  CD2 PHE A  59      13.421   6.206   0.095  1.00 95.34           C
ATOM    647  HD2 PHE A  59      12.398   5.840   0.175  1.00 95.34           H
ATOM    648  CE1 PHE A  59      15.986   7.177  -0.117  1.00 95.34           C
ATOM    649  HE1 PHE A  59      17.010   7.543  -0.196  1.00 95.34           H
ATOM    650  CE2 PHE A  59      13.666   7.565  -0.238  1.00 95.34           C
ATOM    651  HE2 PHE A  59      12.830   8.241  -0.414  1.00 95.34           H
ATOM    652  CZ  PHE A  59      14.943   8.021  -0.337  1.00 95.34           C
ATOM    653  HZ  PHE A  59      15.130   9.064  -0.592  1.00 95.34           H
ATOM    654  HN  PHE A  59      13.867   1.542   0.905  1.00 95.34           H
ATOM    655  N   ILE A  60      15.562   2.782  -1.701  1.00 95.43           N
ATOM    656  CA  ILE A  60      16.491   3.018  -2.793  1.00 95.43           C
ATOM    657  C   ILE A  60      15.944   2.376  -4.070  1.00 95.43           C
ATOM    658  O   ILE A  60      15.849   3.031  -5.107  1.00 95.43           O
ATOM    659  HA  ILE A  60      16.547   4.096  -2.946  1.00 95.43           H
ATOM    660  CB  ILE A  60      17.894   2.540  -2.416  1.00 95.43           C
ATOM    661  HB  ILE A  60      17.816   1.524  -2.029  1.00 95.43           H
ATOM    662  CG1 ILE A  60      18.487   3.405  -1.301  1.00 95.43           C
ATOM    663 1HG1 ILE A  60      18.751   4.385  -1.698  1.00 95.43           H
ATOM    664 2HG1 ILE A  60      17.739   3.566  -0.525  1.00 95.43           H
ATOM    665  CG2 ILE A  60      18.804   2.487  -3.645  1.00 95.43           C
ATOM    666 1HG2 ILE A  60      18.385   1.797  -4.378  1.00 95.43           H
ATOM    667 2HG2 ILE A  60      18.880   3.482  -4.084  1.00 95.43           H
ATOM    668 3HG2 ILE A  60      19.795   2.144  -3.349  1.00 95.43           H
ATOM    669  CD1 ILE A  60      19.726   2.743  -0.694  1.00 95.43           C
ATOM    670 1HD1 ILE A  60      19.452   1.774  -0.277  1.00 95.43           H
ATOM    671 2HD1 ILE A  60      20.480   2.606  -1.469  1.00 95.43           H
ATOM    672 3HD1 ILE A  60      20.127   3.378   0.095  1.00 95.43           H
ATOM    673  HN  ILE A  60      15.926   2.234  -0.948  1.00 95.43           H
ATOM    674  N   VAL A  61      15.600   1.102  -3.952  1.00 93.33           N
ATOM    675  CA  VAL A  61      15.194   0.326  -5.112  1.00 93.33           C
ATOM    676  C   VAL A  61      13.876   0.882  -5.655  1.00 93.33           C
ATOM    677  O   VAL A  61      13.705   1.012  -6.867  1.00 93.33           O
ATOM    678  HA  VAL A  61      15.965   0.445  -5.873  1.00 93.33           H
ATOM    679  CB  VAL A  61      15.111  -1.157  -4.747  1.00 93.33           C
ATOM    680  HB  VAL A  61      14.415  -1.259  -3.915  1.00 93.33           H
ATOM    681  CG1 VAL A  61      14.570  -1.980  -5.917  1.00 93.33           C
ATOM    682 1HG1 VAL A  61      13.571  -1.629  -6.178  1.00 93.33           H
ATOM    683 2HG1 VAL A  61      15.230  -1.868  -6.777  1.00 93.33           H
ATOM    684 3HG1 VAL A  61      14.522  -3.031  -5.631  1.00 93.33           H
ATOM    685  CG2 VAL A  61      16.472  -1.685  -4.288  1.00 93.33           C
ATOM    686 1HG2 VAL A  61      17.199  -1.563  -5.092  1.00 93.33           H
ATOM    687 2HG2 VAL A  61      16.802  -1.127  -3.412  1.00 93.33           H
ATOM    688 3HG2 VAL A  61      16.385  -2.742  -4.035  1.00 93.33           H
ATOM    689  HN  VAL A  61      15.596   0.601  -3.087  1.00 93.33           H
ATOM    690  N   GLY A  62      12.978   1.196  -4.733  1.00 93.80           N
ATOM    691  CA  GLY A  62      11.654   1.665  -5.106  1.00 93.80           C
ATOM    692  C   GLY A  62      11.729   3.030  -5.794  1.00 93.80           C
ATOM    693  O   GLY A  62      11.038   3.269  -6.783  1.00 93.80           O
ATOM    694 1HA  GLY A  62      11.184   0.943  -5.774  1.00 93.80           H
ATOM    695 2HA  GLY A  62      11.025   1.734  -4.219  1.00 93.80           H
ATOM    696  HN  GLY A  62      13.142   1.135  -3.749  1.00 93.80           H
ATOM    697  N   ALA A  63      12.573   3.889  -5.242  1.00 94.47           N
ATOM    698  CA  ALA A  63      12.713   5.239  -5.761  1.00 94.47           C
ATOM    699  C   ALA A  63      13.210   5.176  -7.206  1.00 94.47           C
ATOM    700  O   ALA A  63      12.627   5.796  -8.094  1.00 94.47           O
ATOM    701  HA  ALA A  63      11.728   5.704  -5.744  1.00 94.47           H
ATOM    702  CB  ALA A  63      13.652   6.039  -4.856  1.00 94.47           C
ATOM    703 1HB  ALA A  63      13.239   6.078  -3.848  1.00 94.47           H
ATOM    704 2HB  ALA A  63      14.629   5.557  -4.829  1.00 94.47           H
ATOM    705 3HB  ALA A  63      13.757   7.051  -5.246  1.00 94.47           H
ATOM    706  HN  ALA A  63      13.154   3.676  -4.456  1.00 94.47           H
ATOM    707  N   LEU A  64      14.282   4.421  -7.398  1.00 92.57           N
ATOM    708  CA  LEU A  64      14.890   4.303  -8.712  1.00 92.57           C
ATOM    709  C   LEU A  64      13.861   3.745  -9.697  1.00 92.57           C
ATOM    710  O   LEU A  64      13.729   4.245 -10.813  1.00 92.57           O
ATOM    711  HA  LEU A  64      15.167   5.307  -9.035  1.00 92.57           H
ATOM    712  CB  LEU A  64      16.177   3.480  -8.636  1.00 92.57           C
ATOM    713 1HB  LEU A  64      15.948   2.527  -8.160  1.00 92.57           H
ATOM    714 2HB  LEU A  64      16.505   3.259  -9.652  1.00 92.57           H
ATOM    715  CG  LEU A  64      17.343   4.126  -7.883  1.00 92.57           C
ATOM    716  HG  LEU A  64      16.992   4.411  -6.891  1.00 92.57           H
ATOM    717  CD1 LEU A  64      18.489   3.131  -7.689  1.00 92.57           C
ATOM    718 1HD1 LEU A  64      18.134   2.275  -7.116  1.00 92.57           H
ATOM    719 2HD1 LEU A  64      18.845   2.794  -8.663  1.00 92.57           H
ATOM    720 3HD1 LEU A  64      19.304   3.616  -7.152  1.00 92.57           H
ATOM    721  CD2 LEU A  64      17.806   5.405  -8.584  1.00 92.57           C
ATOM    722 1HD2 LEU A  64      18.132   5.167  -9.596  1.00 92.57           H
ATOM    723 2HD2 LEU A  64      16.980   6.116  -8.626  1.00 92.57           H
ATOM    724 3HD2 LEU A  64      18.635   5.844  -8.028  1.00 92.57           H
ATOM    725  HN  LEU A  64      14.733   3.897  -6.675  1.00 92.57           H
ATOM    726  N   GLY A  65      13.157   2.715  -9.248  1.00 90.29           N
ATOM    727  CA  GLY A  65      12.232   2.006 -10.116  1.00 90.29           C
ATOM    728  C   GLY A  65      11.107   2.929 -10.588  1.00 90.29           C
ATOM    729  O   GLY A  65      10.851   3.039 -11.786  1.00 90.29           O
ATOM    730 1HA  GLY A  65      12.768   1.609 -10.978  1.00 90.29           H
ATOM    731 2HA  GLY A  65      11.810   1.154  -9.583  1.00 90.29           H
ATOM    732  HN  GLY A  65      13.212   2.366  -8.313  1.00 90.29           H
ATOM    733  N   ASN A  66      10.464   3.568  -9.621  1.00 92.64           N
ATOM    734  CA  ASN A  66       9.263   4.335  -9.902  1.00 92.64           C
ATOM    735  C   ASN A  66       9.645   5.623 -10.635  1.00 92.64           C
ATOM    736  O   ASN A  66       8.899   6.099 -11.490  1.00 92.64           O
ATOM    737  HA  ASN A  66       8.639   3.679 -10.509  1.00 92.64           H
ATOM    738  CB  ASN A  66       8.543   4.724  -8.609  1.00 92.64           C
ATOM    739 1HB  ASN A  66       9.265   5.099  -7.884  1.00 92.64           H
ATOM    740 2HB  ASN A  66       7.841   5.534  -8.808  1.00 92.64           H
ATOM    741  CG  ASN A  66       7.794   3.527  -8.018  1.00 92.64           C
ATOM    742  OD1 ASN A  66       6.843   3.015  -8.585  1.00 92.64           O
ATOM    743  ND2 ASN A  66       8.275   3.112  -6.849  1.00 92.64           N
ATOM    744 1HD2 ASN A  66       9.059   3.576  -6.438  1.00 92.64           H
ATOM    745 2HD2 ASN A  66       7.852   2.335  -6.383  1.00 92.64           H
ATOM    746  HN  ASN A  66      10.751   3.567  -8.663  1.00 92.64           H
ATOM    747  N   SER A  67      10.805   6.150 -10.274  1.00 91.89           N
ATOM    748  CA  SER A  67      11.336   7.323 -10.946  1.00 91.89           C
ATOM    749  C   SER A  67      11.546   7.024 -12.432  1.00 91.89           C
ATOM    750  O   SER A  67      11.309   7.883 -13.281  1.00 91.89           O
ATOM    751  HA  SER A  67      10.581   8.098 -10.815  1.00 91.89           H
ATOM    752  CB  SER A  67      12.649   7.778 -10.306  1.00 91.89           C
ATOM    753 1HB  SER A  67      13.335   6.933 -10.246  1.00 91.89           H
ATOM    754 2HB  SER A  67      13.122   8.527 -10.941  1.00 91.89           H
ATOM    755  OG  SER A  67      12.449   8.319  -9.003  1.00 91.89           O
ATOM    756  HG  SER A  67      12.479   7.588  -8.321  1.00 91.89           H
ATOM    757  HN  SER A  67      11.378   5.789  -9.537  1.00 91.89           H
ATOM    758  N   LEU A  68      11.987   5.805 -12.701  1.00 88.00           N
ATOM    759  CA  LEU A  68      12.224   5.379 -14.071  1.00 88.00           C
ATOM    760  C   LEU A  68      10.893   5.334 -14.823  1.00 88.00           C
ATOM    761  O   LEU A  68      10.818   5.734 -15.984  1.00 88.00           O
ATOM    762  HA  LEU A  68      12.861   6.129 -14.540  1.00 88.00           H
ATOM    763  CB  LEU A  68      12.990   4.055 -14.096  1.00 88.00           C
ATOM    764 1HB  LEU A  68      13.901   4.174 -13.510  1.00 88.00           H
ATOM    765 2HB  LEU A  68      12.385   3.299 -13.595  1.00 88.00           H
ATOM    766  CG  LEU A  68      13.372   3.528 -15.480  1.00 88.00           C
ATOM    767  HG  LEU A  68      12.467   3.467 -16.084  1.00 88.00           H
ATOM    768  CD1 LEU A  68      14.325   4.491 -16.190  1.00 88.00           C
ATOM    769 1HD1 LEU A  68      13.842   5.461 -16.307  1.00 88.00           H
ATOM    770 2HD1 LEU A  68      15.233   4.607 -15.597  1.00 88.00           H
ATOM    771 3HD1 LEU A  68      14.581   4.092 -17.171  1.00 88.00           H
ATOM    772  CD2 LEU A  68      13.949   2.114 -15.388  1.00 88.00           C
ATOM    773 1HD2 LEU A  68      14.840   2.125 -14.760  1.00 88.00           H
ATOM    774 2HD2 LEU A  68      13.206   1.446 -14.952  1.00 88.00           H
ATOM    775 3HD2 LEU A  68      14.212   1.763 -16.386  1.00 88.00           H
ATOM    776  HN  LEU A  68      12.182   5.114 -12.005  1.00 88.00           H
ATOM    777  N   VAL A  69       9.874   4.844 -14.131  1.00 87.72           N
ATOM    778  CA  VAL A  69       8.558   4.707 -14.732  1.00 87.72           C
ATOM    779  C   VAL A  69       8.066   6.081 -15.190  1.00 87.72           C
ATOM    780  O   VAL A  69       7.587   6.230 -16.313  1.00 87.72           O
ATOM    781  HA  VAL A  69       8.661   4.062 -15.604  1.00 87.72           H
ATOM    782  CB  VAL A  69       7.603   4.027 -13.749  1.00 87.72           C
ATOM    783  HB  VAL A  69       7.655   4.566 -12.803  1.00 87.72           H
ATOM    784  CG1 VAL A  69       6.160   4.095 -14.251  1.00 87.72           C
ATOM    785 1HG1 VAL A  69       5.863   5.138 -14.362  1.00 87.72           H
ATOM    786 2HG1 VAL A  69       6.086   3.592 -15.215  1.00 87.72           H
ATOM    787 3HG1 VAL A  69       5.502   3.604 -13.534  1.00 87.72           H
ATOM    788  CG2 VAL A  69       8.025   2.579 -13.488  1.00 87.72           C
ATOM    789 1HG2 VAL A  69       8.016   2.023 -14.426  1.00 87.72           H
ATOM    790 2HG2 VAL A  69       9.030   2.564 -13.066  1.00 87.72           H
ATOM    791 3HG2 VAL A  69       7.329   2.119 -12.786  1.00 87.72           H
ATOM    792  HN  VAL A  69       9.938   4.545 -13.179  1.00 87.72           H
ATOM    793  N   ILE A  70       8.200   7.051 -14.297  1.00 89.48           N
ATOM    794  CA  ILE A  70       7.723   8.395 -14.574  1.00 89.48           C
ATOM    795  C   ILE A  70       8.484   8.964 -15.774  1.00 89.48           C
ATOM    796  O   ILE A  70       7.892   9.601 -16.643  1.00 89.48           O
ATOM    797  HA  ILE A  70       6.669   8.320 -14.838  1.00 89.48           H
ATOM    798  CB  ILE A  70       7.815   9.265 -13.319  1.00 89.48           C
ATOM    799  HB  ILE A  70       8.824   9.179 -12.916  1.00 89.48           H
ATOM    800  CG1 ILE A  70       6.853   8.771 -12.237  1.00 89.48           C
ATOM    801 1HG1 ILE A  70       5.825   8.878 -12.583  1.00 89.48           H
ATOM    802 2HG1 ILE A  70       7.019   7.709 -12.056  1.00 89.48           H
ATOM    803  CG2 ILE A  70       7.588  10.740 -13.657  1.00 89.48           C
ATOM    804 1HG2 ILE A  70       8.346  11.071 -14.368  1.00 89.48           H
ATOM    805 2HG2 ILE A  70       6.599  10.864 -14.097  1.00 89.48           H
ATOM    806 3HG2 ILE A  70       7.659  11.337 -12.747  1.00 89.48           H
ATOM    807  CD1 ILE A  70       7.043   9.552 -10.936  1.00 89.48           C
ATOM    808 1HD1 ILE A  70       8.065   9.422 -10.580  1.00 89.48           H
ATOM    809 2HD1 ILE A  70       6.852  10.610 -11.116  1.00 89.48           H
ATOM    810 3HD1 ILE A  70       6.347   9.180 -10.184  1.00 89.48           H
ATOM    811  HN  ILE A  70       8.624   6.929 -13.399  1.00 89.48           H
ATOM    812  N   LEU A  71       9.785   8.713 -15.782  1.00 86.91           N
ATOM    813  CA  LEU A  71      10.649   9.272 -16.808  1.00 86.91           C
ATOM    814  C   LEU A  71      10.268   8.681 -18.167  1.00 86.91           C
ATOM    815  O   LEU A  71      10.202   9.399 -19.163  1.00 86.91           O
ATOM    816  HA  LEU A  71      10.469  10.347 -16.836  1.00 86.91           H
ATOM    817  CB  LEU A  71      12.120   9.069 -16.439  1.00 86.91           C
ATOM    818 1HB  LEU A  71      12.300   9.541 -15.474  1.00 86.91           H
ATOM    819 2HB  LEU A  71      12.297   8.001 -16.310  1.00 86.91           H
ATOM    820  CG  LEU A  71      13.143   9.610 -17.440  1.00 86.91           C
ATOM    821  HG  LEU A  71      12.672  10.410 -18.011  1.00 86.91           H
ATOM    822  CD1 LEU A  71      14.347  10.219 -16.718  1.00 86.91           C
ATOM    823 1HD1 LEU A  71      14.013  11.038 -16.082  1.00 86.91           H
ATOM    824 2HD1 LEU A  71      14.827   9.456 -16.105  1.00 86.91           H
ATOM    825 3HD1 LEU A  71      15.058  10.596 -17.453  1.00 86.91           H
ATOM    826  CD2 LEU A  71      13.560   8.527 -18.437  1.00 86.91           C
ATOM    827 1HD2 LEU A  71      14.005   7.690 -17.900  1.00 86.91           H
ATOM    828 2HD2 LEU A  71      12.683   8.182 -18.986  1.00 86.91           H
ATOM    829 3HD2 LEU A  71      14.287   8.939 -19.137  1.00 86.91           H
ATOM    830  HN  LEU A  71      10.248   8.140 -15.106  1.00 86.91           H
ATOM    831  N   VAL A  72      10.028   7.378 -18.163  1.00 83.71           N
ATOM    832  CA  VAL A  72       9.659   6.682 -19.384  1.00 83.71           C
ATOM    833  C   VAL A  72       8.346   7.258 -19.918  1.00 83.71           C
ATOM    834  O   VAL A  72       8.201   7.470 -21.121  1.00 83.71           O
ATOM    835  HA  VAL A  72      10.445   6.863 -20.117  1.00 83.71           H
ATOM    836  CB  VAL A  72       9.590   5.175 -19.127  1.00 83.71           C
ATOM    837  HB  VAL A  72       8.935   5.011 -18.271  1.00 83.71           H
ATOM    838  CG1 VAL A  72       8.988   4.441 -20.327  1.00 83.71           C
ATOM    839 1HG1 VAL A  72       7.979   4.811 -20.510  1.00 83.71           H
ATOM    840 2HG1 VAL A  72       9.606   4.617 -21.207  1.00 83.71           H
ATOM    841 3HG1 VAL A  72       8.951   3.372 -20.117  1.00 83.71           H
ATOM    842  CG2 VAL A  72      10.970   4.615 -18.777  1.00 83.71           C
ATOM    843 1HG2 VAL A  72      11.656   4.797 -19.604  1.00 83.71           H
ATOM    844 2HG2 VAL A  72      11.345   5.106 -17.879  1.00 83.71           H
ATOM    845 3HG2 VAL A  72      10.892   3.542 -18.599  1.00 83.71           H
ATOM    846  HN  VAL A  72      10.081   6.802 -17.348  1.00 83.71           H
ATOM    847  N   TYR A  73       7.423   7.494 -18.997  1.00 83.23           N
ATOM    848  CA  TYR A  73       6.120   8.023 -19.362  1.00 83.23           C
ATOM    849  C   TYR A  73       6.254   9.379 -20.059  1.00 83.23           C
ATOM    850  O   TYR A  73       5.540   9.660 -21.020  1.00 83.23           O
ATOM    851  HA  TYR A  73       5.650   7.317 -20.047  1.00 83.23           H
ATOM    852  CB  TYR A  73       5.357   8.211 -18.049  1.00 83.23           C
ATOM    853 1HB  TYR A  73       5.314   7.255 -17.526  1.00 83.23           H
ATOM    854 2HB  TYR A  73       5.915   8.897 -17.412  1.00 83.23           H
ATOM    855  CG  TYR A  73       3.934   8.744 -18.226  1.00 83.23           C
ATOM    856  CD1 TYR A  73       3.710  10.104 -18.290  1.00 83.23           C
ATOM    857  HD1 TYR A  73       4.547  10.798 -18.215  1.00 83.23           H
ATOM    858  CD2 TYR A  73       2.875   7.864 -18.322  1.00 83.23           C
ATOM    859  HD2 TYR A  73       3.052   6.790 -18.271  1.00 83.23           H
ATOM    860  CE1 TYR A  73       2.371  10.606 -18.457  1.00 83.23           C
ATOM    861  HE1 TYR A  73       2.180  11.678 -18.509  1.00 83.23           H
ATOM    862  CE2 TYR A  73       1.536   8.366 -18.489  1.00 83.23           C
ATOM    863  HE2 TYR A  73       0.690   7.683 -18.566  1.00 83.23           H
ATOM    864  CZ  TYR A  73       1.350   9.712 -18.548  1.00 83.23           C
ATOM    865  OH  TYR A  73       0.085  10.186 -18.706  1.00 83.23           O
ATOM    866  HH  TYR A  73      -0.536   9.435 -18.931  1.00 83.23           H
ATOM    867  HN  TYR A  73       7.553   7.331 -18.019  1.00 83.23           H
ATOM    868  N   TRP A  74       7.173  10.183 -19.545  1.00 84.86           N
ATOM    869  CA  TRP A  74       7.313  11.553 -20.011  1.00 84.86           C
ATOM    870  C   TRP A  74       7.869  11.514 -21.436  1.00 84.86           C
ATOM    871  O   TRP A  74       7.326  12.153 -22.335  1.00 84.86           O
ATOM    872  HA  TRP A  74       6.323  12.008 -20.009  1.00 84.86           H
ATOM    873  CB  TRP A  74       8.182  12.371 -19.053  1.00 84.86           C
ATOM    874 1HB  TRP A  74       8.438  11.753 -18.193  1.00 84.86           H
ATOM    875 2HB  TRP A  74       9.116  12.625 -19.553  1.00 84.86           H
ATOM    876  CG  TRP A  74       7.519  13.658 -18.558  1.00 84.86           C
ATOM    877  CD1 TRP A  74       6.931  14.617 -19.287  1.00 84.86           C
ATOM    878  HD1 TRP A  74       6.848  14.597 -20.373  1.00 84.86           H
ATOM    879  CD2 TRP A  74       7.401  14.092 -17.186  1.00 84.86           C
ATOM    880  NE1 TRP A  74       6.444  15.632 -18.489  1.00 84.86           N
ATOM    881  HE1 TRP A  74       5.967  16.453 -18.801  1.00 84.86           H
ATOM    882  CE2 TRP A  74       6.739  15.302 -17.171  1.00 84.86           C
ATOM    883  CE3 TRP A  74       7.838  13.481 -15.998  1.00 84.86           C
ATOM    884  HE3 TRP A  74       8.363  12.525 -15.984  1.00 84.86           H
ATOM    885  CZ2 TRP A  74       6.455  16.006 -15.995  1.00 84.86           C
ATOM    886  HZ2 TRP A  74       5.931  16.962 -16.009  1.00 84.86           H
ATOM    887  CZ3 TRP A  74       7.547  14.197 -14.831  1.00 84.86           C
ATOM    888  HZ3 TRP A  74       7.865  13.767 -13.881  1.00 84.86           H
ATOM    889  CH2 TRP A  74       6.882  15.417 -14.799  1.00 84.86           C
ATOM    890  HH2 TRP A  74       6.693  15.912 -13.846  1.00 84.86           H
ATOM    891  HN  TRP A  74       7.814   9.914 -18.826  1.00 84.86           H
ATOM    892  N   TYR A  75       8.944  10.756 -21.597  1.00 79.85           N
ATOM    893  CA  TYR A  75       9.716  10.805 -22.827  1.00 79.85           C
ATOM    894  C   TYR A  75       9.129   9.863 -23.881  1.00 79.85           C
ATOM    895  O   TYR A  75       9.546   9.883 -25.037  1.00 79.85           O
ATOM    896  HA  TYR A  75       9.682  11.827 -23.205  1.00 79.85           H
ATOM    897  CB  TYR A  75      11.123  10.328 -22.461  1.00 79.85           C
ATOM    898 1HB  TYR A  75      11.042   9.458 -21.809  1.00 79.85           H
ATOM    899 2HB  TYR A  75      11.632  10.001 -23.368  1.00 79.85           H
ATOM    900  CG  TYR A  75      11.978  11.390 -21.767  1.00 79.85           C
ATOM    901  CD1 TYR A  75      12.523  12.424 -22.501  1.00 79.85           C
ATOM    902  HD1 TYR A  75      12.344  12.485 -23.574  1.00 79.85           H
ATOM    903  CD2 TYR A  75      12.205  11.313 -20.408  1.00 79.85           C
ATOM    904  HD2 TYR A  75      11.775  10.496 -19.829  1.00 79.85           H
ATOM    905  CE1 TYR A  75      13.329  13.424 -21.848  1.00 79.85           C
ATOM    906  HE1 TYR A  75      13.765  14.246 -22.415  1.00 79.85           H
ATOM    907  CE2 TYR A  75      13.011  12.312 -19.755  1.00 79.85           C
ATOM    908  HE2 TYR A  75      13.198  12.263 -18.683  1.00 79.85           H
ATOM    909  CZ  TYR A  75      13.533  13.318 -20.507  1.00 79.85           C
ATOM    910  OH  TYR A  75      14.293  14.262 -19.890  1.00 79.85           O
ATOM    911  HH  TYR A  75      14.613  14.934 -20.559  1.00 79.85           H
ATOM    912  HN  TYR A  75       9.288  10.119 -20.907  1.00 79.85           H
ATOM    913  N   CYS A  76       8.170   9.061 -23.442  1.00 72.20           N
ATOM    914  CA  CYS A  76       7.471   8.165 -24.348  1.00 72.20           C
ATOM    915  C   CYS A  76       6.666   9.012 -25.335  1.00 72.20           C
ATOM    916  O   CYS A  76       5.723   9.699 -24.944  1.00 72.20           O
ATOM    917  HA  CYS A  76       8.236   7.587 -24.868  1.00 72.20           H
ATOM    918  CB  CYS A  76       6.586   7.173 -23.592  1.00 72.20           C
ATOM    919 1HB  CYS A  76       7.191   6.586 -22.901  1.00 72.20           H
ATOM    920 2HB  CYS A  76       5.851   7.711 -22.993  1.00 72.20           H
ATOM    921  SG  CYS A  76       5.736   6.064 -24.774  1.00 72.20           S
ATOM    922  HG  CYS A  76       6.841   5.496 -25.250  1.00 72.20           H
ATOM    923  HN  CYS A  76       7.869   9.017 -22.490  1.00 72.20           H
ATOM    924  N   THR A  77       7.066   8.935 -26.596  1.00 64.70           N
ATOM    925  CA  THR A  77       6.492   9.796 -27.617  1.00 64.70           C
ATOM    926  C   THR A  77       5.147   9.240 -28.089  1.00 64.70           C
ATOM    927  O   THR A  77       4.436   9.891 -28.853  1.00 64.70           O
ATOM    928  HA  THR A  77       6.297  10.772 -27.173  1.00 64.70           H
ATOM    929  CB  THR A  77       7.518   9.943 -28.742  1.00 64.70           C
ATOM    930  HB  THR A  77       7.134  10.580 -29.539  1.00 64.70           H
ATOM    931  OG1 THR A  77       7.816   8.601 -29.118  1.00 64.70           O
ATOM    932  HG1 THR A  77       8.262   8.587 -30.013  1.00 64.70           H
ATOM    933  CG2 THR A  77       8.856  10.497 -28.247  1.00 64.70           C
ATOM    934 1HG2 THR A  77       9.273   9.823 -27.498  1.00 64.70           H
ATOM    935 2HG2 THR A  77       8.700  11.481 -27.804  1.00 64.70           H
ATOM    936 3HG2 THR A  77       9.547  10.581 -29.085  1.00 64.70           H
ATOM    937  HN  THR A  77       7.767   8.301 -26.923  1.00 64.70           H
ATOM    938  N   ARG A  78       4.839   8.042 -27.615  1.00 68.05           N
ATOM    939  CA  ARG A  78       3.638   7.350 -28.052  1.00 68.05           C
ATOM    940  C   ARG A  78       2.413   7.901 -27.320  1.00 68.05           C
ATOM    941  O   ARG A  78       2.510   8.319 -26.168  1.00 68.05           O
ATOM    942  HA  ARG A  78       3.577   7.547 -29.122  1.00 68.05           H
ATOM    943  CB  ARG A  78       3.744   5.846 -27.794  1.00 68.05           C
ATOM    944 1HB  ARG A  78       3.122   5.306 -28.508  1.00 68.05           H
ATOM    945 2HB  ARG A  78       4.771   5.517 -27.955  1.00 68.05           H
ATOM    946  CG  ARG A  78       3.310   5.502 -26.368  1.00 68.05           C
ATOM    947 1HG  ARG A  78       3.882   6.097 -25.656  1.00 68.05           H
ATOM    948 2HG  ARG A  78       2.260   5.764 -26.231  1.00 68.05           H
ATOM    949  CD  ARG A  78       3.512   4.014 -26.077  1.00 68.05           C
ATOM    950 1HD  ARG A  78       2.638   3.449 -26.402  1.00 68.05           H
ATOM    951 2HD  ARG A  78       4.364   3.637 -26.643  1.00 68.05           H
ATOM    952  NE  ARG A  78       3.737   3.807 -24.629  1.00 68.05           N
ATOM    953  HE  ARG A  78       4.653   3.981 -24.267  1.00 68.05           H
ATOM    954  CZ  ARG A  78       2.790   3.402 -23.772  1.00 68.05           C
ATOM    955  NH1 ARG A  78       1.545   3.155 -24.201  1.00 68.05           N
ATOM    956 1HH1 ARG A  78       1.317   3.272 -25.168  1.00 68.05           H
ATOM    957 2HH1 ARG A  78       0.844   2.853 -23.555  1.00 68.05           H
ATOM    958  NH2 ARG A  78       3.106   3.248 -22.479  1.00 68.05           N
ATOM    959 1HH2 ARG A  78       2.411   2.947 -21.826  1.00 68.05           H
ATOM    960 2HH2 ARG A  78       4.038   3.435 -22.166  1.00 68.05           H
ATOM    961  HN  ARG A  78       5.393   7.546 -26.946  1.00 68.05           H
ATOM    962  N   VAL A  79       1.288   7.884 -28.020  1.00 74.04           N
ATOM    963  CA  VAL A  79       0.021   8.248 -27.409  1.00 74.04           C
ATOM    964  C   VAL A  79      -0.144   7.485 -26.093  1.00 74.04           C
ATOM    965  O   VAL A  79      -0.067   6.258 -26.069  1.00 74.04           O
ATOM    966  HA  VAL A  79       0.054   9.316 -27.194  1.00 74.04           H
ATOM    967  CB  VAL A  79      -1.125   7.998 -28.392  1.00 74.04           C
ATOM    968  HB  VAL A  79      -1.203   6.922 -28.550  1.00 74.04           H
ATOM    969  CG1 VAL A  79      -2.456   8.486 -27.818  1.00 74.04           C
ATOM    970 1HG1 VAL A  79      -2.669   7.954 -26.891  1.00 74.04           H
ATOM    971 2HG1 VAL A  79      -2.395   9.555 -27.617  1.00 74.04           H
ATOM    972 3HG1 VAL A  79      -3.253   8.296 -28.537  1.00 74.04           H
ATOM    973  CG2 VAL A  79      -0.839   8.651 -29.746  1.00 74.04           C
ATOM    974 1HG2 VAL A  79      -0.721   9.727 -29.612  1.00 74.04           H
ATOM    975 2HG2 VAL A  79       0.078   8.235 -30.164  1.00 74.04           H
ATOM    976 3HG2 VAL A  79      -1.669   8.458 -30.425  1.00 74.04           H
ATOM    977  HN  VAL A  79       1.234   7.627 -28.985  1.00 74.04           H
ATOM    978  N   LYS A  80      -0.367   8.244 -25.030  1.00 78.44           N
ATOM    979  CA  LYS A  80      -0.637   7.652 -23.731  1.00 78.44           C
ATOM    980  C   LYS A  80      -1.915   6.814 -23.813  1.00 78.44           C
ATOM    981  O   LYS A  80      -2.744   7.024 -24.697  1.00 78.44           O
ATOM    982  HA  LYS A  80       0.196   6.990 -23.495  1.00 78.44           H
ATOM    983  CB  LYS A  80      -0.679   8.732 -22.648  1.00 78.44           C
ATOM    984 1HB  LYS A  80      -1.569   9.348 -22.777  1.00 78.44           H
ATOM    985 2HB  LYS A  80      -0.755   8.265 -21.667  1.00 78.44           H
ATOM    986  CG  LYS A  80       0.570   9.613 -22.705  1.00 78.44           C
ATOM    987 1HG  LYS A  80       0.581  10.176 -23.639  1.00 78.44           H
ATOM    988 2HG  LYS A  80       0.543  10.342 -21.895  1.00 78.44           H
ATOM    989  CD  LYS A  80       1.842   8.770 -22.597  1.00 78.44           C
ATOM    990 1HD  LYS A  80       1.756   8.082 -21.755  1.00 78.44           H
ATOM    991 2HD  LYS A  80       1.957   8.162 -23.494  1.00 78.44           H
ATOM    992  CE  LYS A  80       3.075   9.657 -22.413  1.00 78.44           C
ATOM    993 1HE  LYS A  80       2.956  10.578 -22.984  1.00 78.44           H
ATOM    994 2HE  LYS A  80       3.172   9.942 -21.365  1.00 78.44           H
ATOM    995  NZ  LYS A  80       4.295   8.947 -22.855  1.00 78.44           N
ATOM    996 1HZ  LYS A  80       5.114   9.485 -22.592  1.00 78.44           H
ATOM    997 2HZ  LYS A  80       4.334   8.035 -22.414  1.00 78.44           H
ATOM    998 3HZ  LYS A  80       4.275   8.834 -23.862  1.00 78.44           H
ATOM    999  HN  LYS A  80      -0.366   9.244 -25.047  1.00 78.44           H
ATOM   1000  N   THR A  81      -2.033   5.881 -22.880  1.00 78.97           N
ATOM   1001  CA  THR A  81      -3.273   5.142 -22.713  1.00 78.97           C
ATOM   1002  C   THR A  81      -3.838   5.359 -21.307  1.00 78.97           C
ATOM   1003  O   THR A  81      -3.145   5.870 -20.428  1.00 78.97           O
ATOM   1004  HA  THR A  81      -4.006   5.538 -23.416  1.00 78.97           H
ATOM   1005  CB  THR A  81      -2.996   3.673 -23.036  1.00 78.97           C
ATOM   1006  HB  THR A  81      -3.918   3.093 -23.032  1.00 78.97           H
ATOM   1007  OG1 THR A  81      -2.021   3.283 -22.072  1.00 78.97           O
ATOM   1008  HG1 THR A  81      -1.106   3.534 -22.391  1.00 78.97           H
ATOM   1009  CG2 THR A  81      -2.285   3.493 -24.379  1.00 78.97           C
ATOM   1010 1HG2 THR A  81      -1.330   4.018 -24.358  1.00 78.97           H
ATOM   1011 2HG2 THR A  81      -2.906   3.900 -25.176  1.00 78.97           H
ATOM   1012 3HG2 THR A  81      -2.112   2.432 -24.559  1.00 78.97           H
ATOM   1013  HN  THR A  81      -1.302   5.628 -22.246  1.00 78.97           H
ATOM   1014  N   MET A  82      -5.090   4.959 -21.139  1.00 82.26           N
ATOM   1015  CA  MET A  82      -5.712   4.980 -19.826  1.00 82.26           C
ATOM   1016  C   MET A  82      -4.868   4.210 -18.808  1.00 82.26           C
ATOM   1017  O   MET A  82      -4.707   4.650 -17.670  1.00 82.26           O
ATOM   1018  HA  MET A  82      -5.765   6.031 -19.543  1.00 82.26           H
ATOM   1019  CB  MET A  82      -7.105   4.354 -19.911  1.00 82.26           C
ATOM   1020 1HB  MET A  82      -7.725   4.931 -20.597  1.00 82.26           H
ATOM   1021 2HB  MET A  82      -7.031   3.346 -20.320  1.00 82.26           H
ATOM   1022  CG  MET A  82      -7.769   4.304 -18.533  1.00 82.26           C
ATOM   1023 1HG  MET A  82      -7.428   3.424 -17.988  1.00 82.26           H
ATOM   1024 2HG  MET A  82      -7.476   5.175 -17.947  1.00 82.26           H
ATOM   1025  SD  MET A  82      -9.544   4.259 -18.712  1.00 82.26           S
ATOM   1026  CE  MET A  82     -10.034   4.547 -17.020  1.00 82.26           C
ATOM   1027 1HE  MET A  82      -9.632   3.756 -16.386  1.00 82.26           H
ATOM   1028 2HE  MET A  82      -9.646   5.510 -16.688  1.00 82.26           H
ATOM   1029 3HE  MET A  82     -11.121   4.550 -16.952  1.00 82.26           H
ATOM   1030  HN  MET A  82      -5.675   4.627 -21.879  1.00 82.26           H
ATOM   1031  N   THR A  83      -4.351   3.074 -19.253  1.00 79.32           N
ATOM   1032  CA  THR A  83      -3.481   2.268 -18.414  1.00 79.32           C
ATOM   1033  C   THR A  83      -2.249   3.073 -17.995  1.00 79.32           C
ATOM   1034  O   THR A  83      -1.866   3.066 -16.827  1.00 79.32           O
ATOM   1035  HA  THR A  83      -4.021   2.014 -17.502  1.00 79.32           H
ATOM   1036  CB  THR A  83      -3.139   0.988 -19.179  1.00 79.32           C
ATOM   1037  HB  THR A  83      -2.343   1.167 -19.901  1.00 79.32           H
ATOM   1038  OG1 THR A  83      -4.385   0.569 -19.728  1.00 79.32           O
ATOM   1039  HG1 THR A  83      -5.124   0.750 -19.079  1.00 79.32           H
ATOM   1040  CG2 THR A  83      -2.736  -0.159 -18.250  1.00 79.32           C
ATOM   1041 1HG2 THR A  83      -3.559  -0.383 -17.572  1.00 79.32           H
ATOM   1042 2HG2 THR A  83      -1.859   0.131 -17.673  1.00 79.32           H
ATOM   1043 3HG2 THR A  83      -2.504  -1.043 -18.844  1.00 79.32           H
ATOM   1044  HN  THR A  83      -4.519   2.704 -20.166  1.00 79.32           H
ATOM   1045  N   ASP A  84      -1.662   3.748 -18.973  1.00 82.00           N
ATOM   1046  CA  ASP A  84      -0.434   4.489 -18.740  1.00 82.00           C
ATOM   1047  C   ASP A  84      -0.687   5.568 -17.685  1.00 82.00           C
ATOM   1048  O   ASP A  84       0.192   5.873 -16.880  1.00 82.00           O
ATOM   1049  HA  ASP A  84       0.291   3.745 -18.409  1.00 82.00           H
ATOM   1050  CB  ASP A  84       0.044   5.180 -20.018  1.00 82.00           C
ATOM   1051 1HB  ASP A  84      -0.687   5.928 -20.326  1.00 82.00           H
ATOM   1052 2HB  ASP A  84       0.977   5.708 -19.823  1.00 82.00           H
ATOM   1053  CG  ASP A  84       0.250   4.167 -21.145  1.00 82.00           C
ATOM   1054  OD1 ASP A  84       0.919   3.146 -20.875  1.00 82.00           O
ATOM   1055  OD2 ASP A  84      -0.265   4.435 -22.252  1.00 82.00           O
ATOM   1056  HN  ASP A  84      -2.012   3.794 -19.909  1.00 82.00           H
ATOM   1057  N   MET A  85      -1.893   6.116 -17.723  1.00 87.44           N
ATOM   1058  CA  MET A  85      -2.268   7.165 -16.789  1.00 87.44           C
ATOM   1059  C   MET A  85      -2.287   6.639 -15.353  1.00 87.44           C
ATOM   1060  O   MET A  85      -1.777   7.290 -14.443  1.00 87.44           O
ATOM   1061  HA  MET A  85      -1.503   7.935 -16.891  1.00 87.44           H
ATOM   1062  CB  MET A  85      -3.653   7.703 -17.155  1.00 87.44           C
ATOM   1063 1HB  MET A  85      -3.669   7.991 -18.206  1.00 87.44           H
ATOM   1064 2HB  MET A  85      -4.397   6.917 -17.028  1.00 87.44           H
ATOM   1065  CG  MET A  85      -4.020   8.907 -16.285  1.00 87.44           C
ATOM   1066 1HG  MET A  85      -5.030   9.243 -16.523  1.00 87.44           H
ATOM   1067 2HG  MET A  85      -4.019   8.620 -15.234  1.00 87.44           H
ATOM   1068  SD  MET A  85      -2.857  10.233 -16.556  1.00 87.44           S
ATOM   1069  CE  MET A  85      -3.286  10.685 -18.229  1.00 87.44           C
ATOM   1070 1HE  MET A  85      -3.141   9.827 -18.885  1.00 87.44           H
ATOM   1071 2HE  MET A  85      -4.330  10.997 -18.265  1.00 87.44           H
ATOM   1072 3HE  MET A  85      -2.650  11.507 -18.558  1.00 87.44           H
ATOM   1073  HN  MET A  85      -2.606   5.856 -18.374  1.00 87.44           H
ATOM   1074  N   PHE A  86      -2.881   5.465 -15.194  1.00 87.21           N
ATOM   1075  CA  PHE A  86      -2.976   4.846 -13.883  1.00 87.21           C
ATOM   1076  C   PHE A  86      -1.599   4.404 -13.384  1.00 87.21           C
ATOM   1077  O   PHE A  86      -1.298   4.520 -12.197  1.00 87.21           O
ATOM   1078  HA  PHE A  86      -3.385   5.592 -13.202  1.00 87.21           H
ATOM   1079  CB  PHE A  86      -3.871   3.614 -14.034  1.00 87.21           C
ATOM   1080 1HB  PHE A  86      -3.464   2.977 -14.820  1.00 87.21           H
ATOM   1081 2HB  PHE A  86      -3.838   3.038 -13.109  1.00 87.21           H
ATOM   1082  CG  PHE A  86      -5.329   3.940 -14.364  1.00 87.21           C
ATOM   1083  CD1 PHE A  86      -5.933   5.013 -13.788  1.00 87.21           C
ATOM   1084  HD1 PHE A  86      -5.379   5.641 -13.090  1.00 87.21           H
ATOM   1085  CD2 PHE A  86      -6.020   3.156 -15.235  1.00 87.21           C
ATOM   1086  HD2 PHE A  86      -5.536   2.296 -15.697  1.00 87.21           H
ATOM   1087  CE1 PHE A  86      -7.286   5.315 -14.094  1.00 87.21           C
ATOM   1088  HE1 PHE A  86      -7.771   6.175 -13.632  1.00 87.21           H
ATOM   1089  CE2 PHE A  86      -7.373   3.458 -15.541  1.00 87.21           C
ATOM   1090  HE2 PHE A  86      -7.928   2.830 -16.238  1.00 87.21           H
ATOM   1091  CZ  PHE A  86      -7.978   4.532 -14.964  1.00 87.21           C
ATOM   1092  HZ  PHE A  86      -9.016   4.764 -15.200  1.00 87.21           H
ATOM   1093  HN  PHE A  86      -3.292   4.941 -15.940  1.00 87.21           H
ATOM   1094  N   LEU A  87      -0.799   3.906 -14.316  1.00 84.23           N
ATOM   1095  CA  LEU A  87       0.540   3.449 -13.986  1.00 84.23           C
ATOM   1096  C   LEU A  87       1.362   4.628 -13.463  1.00 84.23           C
ATOM   1097  O   LEU A  87       2.164   4.471 -12.544  1.00 84.23           O
ATOM   1098  HA  LEU A  87       0.446   2.712 -13.189  1.00 84.23           H
ATOM   1099  CB  LEU A  87       1.174   2.741 -15.185  1.00 84.23           C
ATOM   1100 1HB  LEU A  87       1.098   3.397 -16.052  1.00 84.23           H
ATOM   1101 2HB  LEU A  87       2.236   2.604 -14.981  1.00 84.23           H
ATOM   1102  CG  LEU A  87       0.576   1.382 -15.555  1.00 84.23           C
ATOM   1103  HG  LEU A  87      -0.459   1.537 -15.862  1.00 84.23           H
ATOM   1104  CD1 LEU A  87       1.312   0.765 -16.746  1.00 84.23           C
ATOM   1105 1HD1 LEU A  87       1.232   1.428 -17.607  1.00 84.23           H
ATOM   1106 2HD1 LEU A  87       2.363   0.626 -16.491  1.00 84.23           H
ATOM   1107 3HD1 LEU A  87       0.867  -0.200 -16.988  1.00 84.23           H
ATOM   1108  CD2 LEU A  87       0.553   0.445 -14.346  1.00 84.23           C
ATOM   1109 1HD2 LEU A  87       1.570   0.292 -13.986  1.00 84.23           H
ATOM   1110 2HD2 LEU A  87      -0.050   0.889 -13.554  1.00 84.23           H
ATOM   1111 3HD2 LEU A  87       0.123  -0.513 -14.637  1.00 84.23           H
ATOM   1112  HN  LEU A  87      -1.053   3.813 -15.279  1.00 84.23           H
ATOM   1113  N   LEU A  88       1.135   5.783 -14.071  1.00 88.66           N
ATOM   1114  CA  LEU A  88       1.827   6.993 -13.661  1.00 88.66           C
ATOM   1115  C   LEU A  88       1.470   7.313 -12.209  1.00 88.66           C
ATOM   1116  O   LEU A  88       2.355   7.516 -11.378  1.00 88.66           O
ATOM   1117  HA  LEU A  88       2.897   6.793 -13.718  1.00 88.66           H
ATOM   1118  CB  LEU A  88       1.529   8.136 -14.634  1.00 88.66           C
ATOM   1119 1HB  LEU A  88       1.930   7.869 -15.612  1.00 88.66           H
ATOM   1120 2HB  LEU A  88       0.448   8.220 -14.745  1.00 88.66           H
ATOM   1121  CG  LEU A  88       2.081   9.509 -14.245  1.00 88.66           C
ATOM   1122  HG  LEU A  88       1.813   9.704 -13.207  1.00 88.66           H
ATOM   1123  CD1 LEU A  88       3.609   9.529 -14.329  1.00 88.66           C
ATOM   1124 1HD1 LEU A  88       4.020   8.782 -13.649  1.00 88.66           H
ATOM   1125 2HD1 LEU A  88       3.920   9.303 -15.348  1.00 88.66           H
ATOM   1126 3HD1 LEU A  88       3.975  10.516 -14.047  1.00 88.66           H
ATOM   1127  CD2 LEU A  88       1.447  10.615 -15.091  1.00 88.66           C
ATOM   1128 1HD2 LEU A  88       1.663  10.436 -16.144  1.00 88.66           H
ATOM   1129 2HD2 LEU A  88       0.368  10.616 -14.937  1.00 88.66           H
ATOM   1130 3HD2 LEU A  88       1.857  11.580 -14.794  1.00 88.66           H
ATOM   1131  HN  LEU A  88       0.492   5.900 -14.828  1.00 88.66           H
ATOM   1132  N   ASN A  89       0.172   7.349 -11.946  1.00 92.19           N
ATOM   1133  CA  ASN A  89      -0.317   7.771 -10.644  1.00 92.19           C
ATOM   1134  C   ASN A  89       0.112   6.750  -9.588  1.00 92.19           C
ATOM   1135  O   ASN A  89       0.328   7.104  -8.429  1.00 92.19           O
ATOM   1136  HA  ASN A  89       0.125   8.754 -10.477  1.00 92.19           H
ATOM   1137  CB  ASN A  89      -1.844   7.854 -10.629  1.00 92.19           C
ATOM   1138 1HB  ASN A  89      -2.263   7.012 -11.182  1.00 92.19           H
ATOM   1139 2HB  ASN A  89      -2.207   7.774  -9.605  1.00 92.19           H
ATOM   1140  CG  ASN A  89      -2.328   9.167 -11.247  1.00 92.19           C
ATOM   1141  OD1 ASN A  89      -2.598  10.142 -10.564  1.00 92.19           O
ATOM   1142  ND2 ASN A  89      -2.422   9.139 -12.573  1.00 92.19           N
ATOM   1143 1HD2 ASN A  89      -2.185   8.307 -13.074  1.00 92.19           H
ATOM   1144 2HD2 ASN A  89      -2.730   9.951 -13.070  1.00 92.19           H
ATOM   1145  HN  ASN A  89      -0.539   7.096 -12.602  1.00 92.19           H
ATOM   1146  N   LEU A  90       0.221   5.504 -10.025  1.00 88.85           N
ATOM   1147  CA  LEU A  90       0.648   4.435  -9.138  1.00 88.85           C
ATOM   1148  C   LEU A  90       2.090   4.690  -8.696  1.00 88.85           C
ATOM   1149  O   LEU A  90       2.409   4.582  -7.513  1.00 88.85           O
ATOM   1150  HA  LEU A  90       0.007   4.465  -8.257  1.00 88.85           H
ATOM   1151  CB  LEU A  90       0.440   3.073  -9.803  1.00 88.85           C
ATOM   1152 1HB  LEU A  90      -0.548   3.062 -10.263  1.00 88.85           H
ATOM   1153 2HB  LEU A  90       1.168   2.969 -10.608  1.00 88.85           H
ATOM   1154  CG  LEU A  90       0.559   1.854  -8.886  1.00 88.85           C
ATOM   1155  HG  LEU A  90       1.412   2.006  -8.225  1.00 88.85           H
ATOM   1156  CD1 LEU A  90      -0.680   1.712  -8.000  1.00 88.85           C
ATOM   1157 1HD1 LEU A  90      -0.790   2.604  -7.383  1.00 88.85           H
ATOM   1158 2HD1 LEU A  90      -1.564   1.593  -8.627  1.00 88.85           H
ATOM   1159 3HD1 LEU A  90      -0.570   0.838  -7.358  1.00 88.85           H
ATOM   1160  CD2 LEU A  90       0.834   0.584  -9.694  1.00 88.85           C
ATOM   1161 1HD2 LEU A  90       0.017   0.416 -10.396  1.00 88.85           H
ATOM   1162 2HD2 LEU A  90       1.767   0.699 -10.245  1.00 88.85           H
ATOM   1163 3HD2 LEU A  90       0.913  -0.267  -9.018  1.00 88.85           H
ATOM   1164  HN  LEU A  90       0.024   5.222 -10.963  1.00 88.85           H
ATOM   1165  N   ALA A  91       2.924   5.025  -9.670  1.00 91.34           N
ATOM   1166  CA  ALA A  91       4.336   5.242  -9.406  1.00 91.34           C
ATOM   1167  C   ALA A  91       4.497   6.452  -8.483  1.00 91.34           C
ATOM   1168  O   ALA A  91       5.384   6.475  -7.632  1.00 91.34           O
ATOM   1169  HA  ALA A  91       4.719   4.357  -8.899  1.00 91.34           H
ATOM   1170  CB  ALA A  91       5.083   5.415 -10.730  1.00 91.34           C
ATOM   1171 1HB  ALA A  91       4.961   4.517 -11.335  1.00 91.34           H
ATOM   1172 2HB  ALA A  91       4.678   6.273 -11.266  1.00 91.34           H
ATOM   1173 3HB  ALA A  91       6.142   5.578 -10.530  1.00 91.34           H
ATOM   1174  HN  ALA A  91       2.649   5.147 -10.624  1.00 91.34           H
ATOM   1175  N   ILE A  92       3.624   7.429  -8.683  1.00 93.54           N
ATOM   1176  CA  ILE A  92       3.650   8.634  -7.872  1.00 93.54           C
ATOM   1177  C   ILE A  92       3.294   8.279  -6.427  1.00 93.54           C
ATOM   1178  O   ILE A  92       3.969   8.710  -5.493  1.00 93.54           O
ATOM   1179  HA  ILE A  92       4.670   9.019  -7.891  1.00 93.54           H
ATOM   1180  CB  ILE A  92       2.748   9.710  -8.481  1.00 93.54           C
ATOM   1181  HB  ILE A  92       1.783   9.258  -8.707  1.00 93.54           H
ATOM   1182  CG1 ILE A  92       3.326  10.227  -9.800  1.00 93.54           C
ATOM   1183 1HG1 ILE A  92       4.221  10.817  -9.602  1.00 93.54           H
ATOM   1184 2HG1 ILE A  92       3.629   9.386 -10.423  1.00 93.54           H
ATOM   1185  CG2 ILE A  92       2.494  10.841  -7.483  1.00 93.54           C
ATOM   1186 1HG2 ILE A  92       2.008  10.440  -6.594  1.00 93.54           H
ATOM   1187 2HG2 ILE A  92       3.443  11.298  -7.202  1.00 93.54           H
ATOM   1188 3HG2 ILE A  92       1.851  11.592  -7.941  1.00 93.54           H
ATOM   1189  CD1 ILE A  92       2.301  11.082 -10.549  1.00 93.54           C
ATOM   1190 1HD1 ILE A  92       1.417  10.482 -10.766  1.00 93.54           H
ATOM   1191 2HD1 ILE A  92       2.019  11.935  -9.932  1.00 93.54           H
ATOM   1192 3HD1 ILE A  92       2.738  11.437 -11.482  1.00 93.54           H
ATOM   1193  HN  ILE A  92       2.910   7.406  -9.383  1.00 93.54           H
ATOM   1194  N   ALA A  93       2.235   7.495  -6.288  1.00 93.42           N
ATOM   1195  CA  ALA A  93       1.756   7.111  -4.971  1.00 93.42           C
ATOM   1196  C   ALA A  93       2.872   6.383  -4.219  1.00 93.42           C
ATOM   1197  O   ALA A  93       3.114   6.656  -3.044  1.00 93.42           O
ATOM   1198  HA  ALA A  93       1.501   8.023  -4.431  1.00 93.42           H
ATOM   1199  CB  ALA A  93       0.496   6.255  -5.115  1.00 93.42           C
ATOM   1200 1HB  ALA A  93      -0.276   6.829  -5.629  1.00 93.42           H
ATOM   1201 2HB  ALA A  93       0.728   5.360  -5.692  1.00 93.42           H
ATOM   1202 3HB  ALA A  93       0.137   5.967  -4.127  1.00 93.42           H
ATOM   1203  HN  ALA A  93       1.708   7.126  -7.053  1.00 93.42           H
ATOM   1204  N   ASP A  94       3.522   5.472  -4.928  1.00 92.74           N
ATOM   1205  CA  ASP A  94       4.564   4.659  -4.325  1.00 92.74           C
ATOM   1206  C   ASP A  94       5.699   5.566  -3.845  1.00 92.74           C
ATOM   1207  O   ASP A  94       6.205   5.399  -2.736  1.00 92.74           O
ATOM   1208  HA  ASP A  94       4.078   4.131  -3.505  1.00 92.74           H
ATOM   1209  CB  ASP A  94       5.146   3.669  -5.336  1.00 92.74           C
ATOM   1210 1HB  ASP A  94       5.343   4.180  -6.279  1.00 92.74           H
ATOM   1211 2HB  ASP A  94       6.101   3.291  -4.973  1.00 92.74           H
ATOM   1212  CG  ASP A  94       4.186   2.501  -5.574  1.00 92.74           C
ATOM   1213  OD1 ASP A  94       3.306   2.305  -4.709  1.00 92.74           O
ATOM   1214  OD2 ASP A  94       4.355   1.831  -6.616  1.00 92.74           O
ATOM   1215  HN  ASP A  94       3.347   5.286  -5.895  1.00 92.74           H
ATOM   1216  N   LEU A  95       6.066   6.506  -4.704  1.00 94.24           N
ATOM   1217  CA  LEU A  95       7.162   7.411  -4.400  1.00 94.24           C
ATOM   1218  C   LEU A  95       6.848   8.169  -3.108  1.00 94.24           C
ATOM   1219  O   LEU A  95       7.712   8.316  -2.245  1.00 94.24           O
ATOM   1220  HA  LEU A  95       8.052   6.803  -4.236  1.00 94.24           H
ATOM   1221  CB  LEU A  95       7.450   8.323  -5.594  1.00 94.24           C
ATOM   1222 1HB  LEU A  95       6.499   8.645  -6.018  1.00 94.24           H
ATOM   1223 2HB  LEU A  95       7.955   9.217  -5.229  1.00 94.24           H
ATOM   1224  CG  LEU A  95       8.295   7.714  -6.714  1.00 94.24           C
ATOM   1225  HG  LEU A  95       7.779   6.830  -7.090  1.00 94.24           H
ATOM   1226  CD1 LEU A  95       8.435   8.687  -7.887  1.00 94.24           C
ATOM   1227 1HD1 LEU A  95       7.447   8.923  -8.283  1.00 94.24           H
ATOM   1228 2HD1 LEU A  95       8.917   9.603  -7.543  1.00 94.24           H
ATOM   1229 3HD1 LEU A  95       9.040   8.229  -8.669  1.00 94.24           H
ATOM   1230  CD2 LEU A  95       9.655   7.253  -6.186  1.00 94.24           C
ATOM   1231 1HD2 LEU A  95      10.191   8.106  -5.769  1.00 94.24           H
ATOM   1232 2HD2 LEU A  95       9.509   6.501  -5.411  1.00 94.24           H
ATOM   1233 3HD2 LEU A  95      10.236   6.825  -7.003  1.00 94.24           H
ATOM   1234  HN  LEU A  95       5.630   6.653  -5.591  1.00 94.24           H
ATOM   1235  N   LEU A  96       5.609   8.630  -3.017  1.00 93.26           N
ATOM   1236  CA  LEU A  96       5.206   9.476  -1.906  1.00 93.26           C
ATOM   1237  C   LEU A  96       5.411   8.718  -0.593  1.00 93.26           C
ATOM   1238  O   LEU A  96       5.847   9.298   0.400  1.00 93.26           O
ATOM   1239  HA  LEU A  96       5.858  10.349  -1.907  1.00 93.26           H
ATOM   1240  CB  LEU A  96       3.775   9.979  -2.108  1.00 93.26           C
ATOM   1241 1HB  LEU A  96       3.144   9.127  -2.362  1.00 93.26           H
ATOM   1242 2HB  LEU A  96       3.412  10.373  -1.159  1.00 93.26           H
ATOM   1243  CG  LEU A  96       3.587  11.055  -3.180  1.00 93.26           C
ATOM   1244  HG  LEU A  96       3.938  10.654  -4.131  1.00 93.26           H
ATOM   1245  CD1 LEU A  96       2.108  11.403  -3.354  1.00 93.26           C
ATOM   1246 1HD1 LEU A  96       1.557  10.512  -3.653  1.00 93.26           H
ATOM   1247 2HD1 LEU A  96       1.709  11.776  -2.410  1.00 93.26           H
ATOM   1248 3HD1 LEU A  96       2.003  12.170  -4.121  1.00 93.26           H
ATOM   1249  CD2 LEU A  96       4.435  12.291  -2.870  1.00 93.26           C
ATOM   1250 1HD2 LEU A  96       4.138  12.702  -1.905  1.00 93.26           H
ATOM   1251 2HD2 LEU A  96       5.488  12.010  -2.837  1.00 93.26           H
ATOM   1252 3HD2 LEU A  96       4.283  13.040  -3.647  1.00 93.26           H
ATOM   1253  HN  LEU A  96       4.889   8.435  -3.683  1.00 93.26           H
ATOM   1254  N   PHE A  97       5.088   7.434  -0.631  1.00 94.02           N
ATOM   1255  CA  PHE A  97       5.231   6.591   0.544  1.00 94.02           C
ATOM   1256  C   PHE A  97       6.705   6.312   0.843  1.00 94.02           C
ATOM   1257  O   PHE A  97       7.141   6.416   1.988  1.00 94.02           O
ATOM   1258  HA  PHE A  97       4.788   7.128   1.383  1.00 94.02           H
ATOM   1259  CB  PHE A  97       4.526   5.269   0.235  1.00 94.02           C
ATOM   1260 1HB  PHE A  97       3.448   5.435   0.233  1.00 94.02           H
ATOM   1261 2HB  PHE A  97       4.801   4.949  -0.770  1.00 94.02           H
ATOM   1262  CG  PHE A  97       4.851   4.145   1.220  1.00 94.02           C
ATOM   1263  CD1 PHE A  97       5.423   2.994   0.774  1.00 94.02           C
ATOM   1264  HD1 PHE A  97       5.650   2.873  -0.285  1.00 94.02           H
ATOM   1265  CD2 PHE A  97       4.569   4.296   2.542  1.00 94.02           C
ATOM   1266  HD2 PHE A  97       4.111   5.218   2.900  1.00 94.02           H
ATOM   1267  CE1 PHE A  97       5.726   1.951   1.688  1.00 94.02           C
ATOM   1268  HE1 PHE A  97       6.184   1.029   1.331  1.00 94.02           H
ATOM   1269  CE2 PHE A  97       4.872   3.252   3.456  1.00 94.02           C
ATOM   1270  HE2 PHE A  97       4.645   3.373   4.516  1.00 94.02           H
ATOM   1271  CZ  PHE A  97       5.444   2.102   3.010  1.00 94.02           C
ATOM   1272  HZ  PHE A  97       5.676   1.301   3.712  1.00 94.02           H
ATOM   1273  HN  PHE A  97       4.735   6.970  -1.443  1.00 94.02           H
ATOM   1274  N   LEU A  98       7.433   5.962  -0.208  1.00 94.52           N
ATOM   1275  CA  LEU A  98       8.804   5.507  -0.051  1.00 94.52           C
ATOM   1276  C   LEU A  98       9.611   6.579   0.683  1.00 94.52           C
ATOM   1277  O   LEU A  98      10.477   6.261   1.497  1.00 94.52           O
ATOM   1278  HA  LEU A  98       8.781   4.609   0.566  1.00 94.52           H
ATOM   1279  CB  LEU A  98       9.395   5.111  -1.405  1.00 94.52           C
ATOM   1280 1HB  LEU A  98       9.206   5.919  -2.112  1.00 94.52           H
ATOM   1281 2HB  LEU A  98      10.477   5.030  -1.297  1.00 94.52           H
ATOM   1282  CG  LEU A  98       8.872   3.808  -2.011  1.00 94.52           C
ATOM   1283  HG  LEU A  98       7.788   3.790  -1.897  1.00 94.52           H
ATOM   1284  CD1 LEU A  98       9.170   3.740  -3.510  1.00 94.52           C
ATOM   1285 1HD1 LEU A  98       8.689   4.578  -4.014  1.00 94.52           H
ATOM   1286 2HD1 LEU A  98      10.248   3.791  -3.668  1.00 94.52           H
ATOM   1287 3HD1 LEU A  98       8.788   2.804  -3.915  1.00 94.52           H
ATOM   1288  CD2 LEU A  98       9.424   2.594  -1.261  1.00 94.52           C
ATOM   1289 1HD2 LEU A  98      10.513   2.595  -1.321  1.00 94.52           H
ATOM   1290 2HD2 LEU A  98       9.118   2.642  -0.216  1.00 94.52           H
ATOM   1291 3HD2 LEU A  98       9.036   1.681  -1.712  1.00 94.52           H
ATOM   1292  HN  LEU A  98       7.101   5.986  -1.151  1.00 94.52           H
ATOM   1293  N   VAL A  99       9.300   7.828   0.369  1.00 94.36           N
ATOM   1294  CA  VAL A  99      10.022   8.948   0.948  1.00 94.36           C
ATOM   1295  C   VAL A  99       9.830   8.943   2.466  1.00 94.36           C
ATOM   1296  O   VAL A  99      10.582   9.590   3.193  1.00 94.36           O
ATOM   1297  HA  VAL A  99      11.080   8.807   0.728  1.00 94.36           H
ATOM   1298  CB  VAL A  99       9.572  10.256   0.293  1.00 94.36           C
ATOM   1299  HB  VAL A  99       8.483  10.292   0.330  1.00 94.36           H
ATOM   1300  CG1 VAL A  99      10.108  11.466   1.061  1.00 94.36           C
ATOM   1301 1HG1 VAL A  99       9.735  11.441   2.085  1.00 94.36           H
ATOM   1302 2HG1 VAL A  99      11.198  11.437   1.070  1.00 94.36           H
ATOM   1303 3HG1 VAL A  99       9.774  12.382   0.574  1.00 94.36           H
ATOM   1304  CG2 VAL A  99       9.995  10.307  -1.176  1.00 94.36           C
ATOM   1305 1HG2 VAL A  99      11.081  10.237  -1.244  1.00 94.36           H
ATOM   1306 2HG2 VAL A  99       9.543   9.473  -1.714  1.00 94.36           H
ATOM   1307 3HG2 VAL A  99       9.663  11.247  -1.617  1.00 94.36           H
ATOM   1308  HN  VAL A  99       8.571   8.079  -0.268  1.00 94.36           H
ATOM   1309  N   THR A 100       8.818   8.205   2.900  1.00 93.69           N
ATOM   1310  CA  THR A 100       8.486   8.148   4.313  1.00 93.69           C
ATOM   1311  C   THR A 100       9.320   7.074   5.014  1.00 93.69           C
ATOM   1312  O   THR A 100       9.456   7.088   6.237  1.00 93.69           O
ATOM   1313  HA  THR A 100       8.749   9.103   4.767  1.00 93.69           H
ATOM   1314  CB  THR A 100       6.978   7.922   4.435  1.00 93.69           C
ATOM   1315  HB  THR A 100       6.625   8.180   5.434  1.00 93.69           H
ATOM   1316  OG1 THR A 100       6.798   6.561   4.053  1.00 93.69           O
ATOM   1317  HG1 THR A 100       6.697   6.495   3.060  1.00 93.69           H
ATOM   1318  CG2 THR A 100       6.181   8.710   3.394  1.00 93.69           C
ATOM   1319 1HG2 THR A 100       6.487   8.402   2.394  1.00 93.69           H
ATOM   1320 2HG2 THR A 100       6.372   9.776   3.520  1.00 93.69           H
ATOM   1321 3HG2 THR A 100       5.117   8.513   3.525  1.00 93.69           H
ATOM   1322  HN  THR A 100       8.233   7.654   2.305  1.00 93.69           H
ATOM   1323  N   LEU A 101       9.857   6.168   4.210  1.00 93.60           N
ATOM   1324  CA  LEU A 101      10.515   4.988   4.745  1.00 93.60           C
ATOM   1325  C   LEU A 101      11.753   5.415   5.537  1.00 93.60           C
ATOM   1326  O   LEU A 101      12.022   4.878   6.610  1.00 93.60           O
ATOM   1327  HA  LEU A 101       9.816   4.507   5.429  1.00 93.60           H
ATOM   1328  CB  LEU A 101      10.815   3.988   3.626  1.00 93.60           C
ATOM   1329 1HB  LEU A 101      11.334   4.515   2.825  1.00 93.60           H
ATOM   1330 2HB  LEU A 101      11.503   3.237   4.013  1.00 93.60           H
ATOM   1331  CG  LEU A 101       9.605   3.271   3.026  1.00 93.60           C
ATOM   1332  HG  LEU A 101       8.988   4.010   2.514  1.00 93.60           H
ATOM   1333  CD1 LEU A 101      10.040   2.243   1.979  1.00 93.60           C
ATOM   1334 1HD1 LEU A 101      10.580   2.747   1.178  1.00 93.60           H
ATOM   1335 2HD1 LEU A 101      10.690   1.502   2.445  1.00 93.60           H
ATOM   1336 3HD1 LEU A 101       9.160   1.748   1.568  1.00 93.60           H
ATOM   1337  CD2 LEU A 101       8.741   2.642   4.121  1.00 93.60           C
ATOM   1338 1HD2 LEU A 101       9.334   1.919   4.681  1.00 93.60           H
ATOM   1339 2HD2 LEU A 101       8.386   3.421   4.796  1.00 93.60           H
ATOM   1340 3HD2 LEU A 101       7.888   2.138   3.667  1.00 93.60           H
ATOM   1341  HN  LEU A 101       9.848   6.231   3.212  1.00 93.60           H
ATOM   1342  N   PRO A 102      12.525   6.383   5.024  1.00 93.78           N
ATOM   1343  CA  PRO A 102      13.732   6.834   5.721  1.00 93.78           C
ATOM   1344  C   PRO A 102      13.453   7.226   7.163  1.00 93.78           C
ATOM   1345  O   PRO A 102      14.239   6.917   8.057  1.00 93.78           O
ATOM   1346  HA  PRO A 102      14.455   6.020   5.782  1.00 93.78           H
ATOM   1347  CB  PRO A 102      14.206   8.027   4.890  1.00 93.78           C
ATOM   1348 1HB  PRO A 102      13.798   8.965   5.265  1.00 93.78           H
ATOM   1349 2HB  PRO A 102      15.292   8.123   4.908  1.00 93.78           H
ATOM   1350  CG  PRO A 102      13.692   7.709   3.491  1.00 93.78           C
ATOM   1351 1HG  PRO A 102      13.636   8.601   2.867  1.00 93.78           H
ATOM   1352 2HG  PRO A 102      14.346   7.011   2.968  1.00 93.78           H
ATOM   1353  CD  PRO A 102      12.320   7.113   3.760  1.00 93.78           C
ATOM   1354 1HD  PRO A 102      11.557   7.885   3.863  1.00 93.78           H
ATOM   1355 2HD  PRO A 102      11.998   6.456   2.952  1.00 93.78           H
ATOM   1356  N   PHE A 103      12.329   7.903   7.352  1.00 93.30           N
ATOM   1357  CA  PHE A 103      11.968   8.401   8.668  1.00 93.30           C
ATOM   1358  C   PHE A 103      11.637   7.249   9.618  1.00 93.30           C
ATOM   1359  O   PHE A 103      11.986   7.292  10.797  1.00 93.30           O
ATOM   1360  HA  PHE A 103      12.826   8.952   9.052  1.00 93.30           H
ATOM   1361  CB  PHE A 103      10.723   9.273   8.490  1.00 93.30           C
ATOM   1362 1HB  PHE A 103       9.951   8.689   7.989  1.00 93.30           H
ATOM   1363 2HB  PHE A 103      10.335   9.539   9.473  1.00 93.30           H
ATOM   1364  CG  PHE A 103      10.971  10.555   7.691  1.00 93.30           C
ATOM   1365  CD1 PHE A 103      11.385  11.683   8.327  1.00 93.30           C
ATOM   1366  HD1 PHE A 103      11.540  11.675   9.406  1.00 93.30           H
ATOM   1367  CD2 PHE A 103      10.777  10.565   6.345  1.00 93.30           C
ATOM   1368  HD2 PHE A 103      10.445   9.661   5.835  1.00 93.30           H
ATOM   1369  CE1 PHE A 103      11.614  12.873   7.586  1.00 93.30           C
ATOM   1370  HE1 PHE A 103      11.946  13.777   8.096  1.00 93.30           H
ATOM   1371  CE2 PHE A 103      11.006  11.755   5.604  1.00 93.30           C
ATOM   1372  HE2 PHE A 103      10.851  11.763   4.525  1.00 93.30           H
ATOM   1373  CZ  PHE A 103      11.420  12.883   6.240  1.00 93.30           C
ATOM   1374  HZ  PHE A 103      11.596  13.796   5.671  1.00 93.30           H
ATOM   1375  HN  PHE A 103      11.674   8.112   6.626  1.00 93.30           H
ATOM   1376  N   TRP A 104      10.966   6.246   9.070  1.00 92.08           N
ATOM   1377  CA  TRP A 104      10.616   5.067   9.845  1.00 92.08           C
ATOM   1378  C   TRP A 104      11.914   4.365  10.250  1.00 92.08           C
ATOM   1379  O   TRP A 104      12.013   3.821  11.349  1.00 92.08           O
ATOM   1380  HA  TRP A 104      10.080   5.400  10.733  1.00 92.08           H
ATOM   1381  CB  TRP A 104       9.665   4.160   9.063  1.00 92.08           C
ATOM   1382 1HB  TRP A 104      10.031   4.061   8.041  1.00 92.08           H
ATOM   1383 2HB  TRP A 104       9.683   3.164   9.505  1.00 92.08           H
ATOM   1384  CG  TRP A 104       8.219   4.659   9.026  1.00 92.08           C
ATOM   1385  CD1 TRP A 104       7.491   4.999   7.953  1.00 92.08           C
ATOM   1386  HD1 TRP A 104       7.855   4.960   6.927  1.00 92.08           H
ATOM   1387  CD2 TRP A 104       7.350   4.861  10.160  1.00 92.08           C
ATOM   1388  NE1 TRP A 104       6.221   5.404   8.312  1.00 92.08           N
ATOM   1389  HE1 TRP A 104       5.498   5.704   7.690  1.00 92.08           H
ATOM   1390  CE2 TRP A 104       6.133   5.318   9.696  1.00 92.08           C
ATOM   1391  CE3 TRP A 104       7.584   4.665  11.532  1.00 92.08           C
ATOM   1392  HE3 TRP A 104       8.536   4.306  11.923  1.00 92.08           H
ATOM   1393  CZ2 TRP A 104       5.055   5.617  10.538  1.00 92.08           C
ATOM   1394  HZ2 TRP A 104       4.103   5.976  10.147  1.00 92.08           H
ATOM   1395  CZ3 TRP A 104       6.497   4.969  12.361  1.00 92.08           C
ATOM   1396  HZ3 TRP A 104       6.626   4.834  13.435  1.00 92.08           H
ATOM   1397  CH2 TRP A 104       5.266   5.429  11.910  1.00 92.08           C
ATOM   1398  HH2 TRP A 104       4.468   5.643  12.620  1.00 92.08           H
ATOM   1399  HN  TRP A 104      10.665   6.230   8.117  1.00 92.08           H
ATOM   1400  N   ALA A 105      12.877   4.400   9.341  1.00 93.45           N
ATOM   1401  CA  ALA A 105      14.140   3.716   9.561  1.00 93.45           C
ATOM   1402  C   ALA A 105      14.846   4.336  10.769  1.00 93.45           C
ATOM   1403  O   ALA A 105      15.330   3.619  11.644  1.00 93.45           O
ATOM   1404  HA  ALA A 105      13.918   2.671   9.777  1.00 93.45           H
ATOM   1405  CB  ALA A 105      14.989   3.788   8.290  1.00 93.45           C
ATOM   1406 1HB  ALA A 105      14.455   3.309   7.470  1.00 93.45           H
ATOM   1407 2HB  ALA A 105      15.180   4.831   8.039  1.00 93.45           H
ATOM   1408 3HB  ALA A 105      15.936   3.275   8.456  1.00 93.45           H
ATOM   1409  HN  ALA A 105      12.805   4.884   8.468  1.00 93.45           H
ATOM   1410  N   ILE A 106      14.882   5.660  10.779  1.00 93.02           N
ATOM   1411  CA  ILE A 106      15.548   6.383  11.849  1.00 93.02           C
ATOM   1412  C   ILE A 106      14.828   6.106  13.170  1.00 93.02           C
ATOM   1413  O   ILE A 106      15.470   5.865  14.192  1.00 93.02           O
ATOM   1414  HA  ILE A 106      16.565   5.996  11.922  1.00 93.02           H
ATOM   1415  CB  ILE A 106      15.654   7.870  11.505  1.00 93.02           C
ATOM   1416  HB  ILE A 106      14.673   8.216  11.180  1.00 93.02           H
ATOM   1417  CG1 ILE A 106      16.623   8.097  10.343  1.00 93.02           C
ATOM   1418 1HG1 ILE A 106      17.648   7.959  10.687  1.00 93.02           H
ATOM   1419 2HG1 ILE A 106      16.444   7.354   9.566  1.00 93.02           H
ATOM   1420  CG2 ILE A 106      16.036   8.692  12.738  1.00 93.02           C
ATOM   1421 1HG2 ILE A 106      15.277   8.564  13.510  1.00 93.02           H
ATOM   1422 2HG2 ILE A 106      17.000   8.351  13.118  1.00 93.02           H
ATOM   1423 3HG2 ILE A 106      16.105   9.745  12.466  1.00 93.02           H
ATOM   1424  CD1 ILE A 106      16.460   9.502   9.760  1.00 93.02           C
ATOM   1425 1HD1 ILE A 106      15.440   9.628   9.395  1.00 93.02           H
ATOM   1426 2HD1 ILE A 106      16.663  10.243  10.533  1.00 93.02           H
ATOM   1427 3HD1 ILE A 106      17.160   9.637   8.935  1.00 93.02           H
ATOM   1428  HN  ILE A 106      14.468   6.236  10.074  1.00 93.02           H
ATOM   1429  N   ALA A 107      13.506   6.151  13.107  1.00 91.38           N
ATOM   1430  CA  ALA A 107      12.694   6.009  14.304  1.00 91.38           C
ATOM   1431  C   ALA A 107      12.885   4.605  14.881  1.00 91.38           C
ATOM   1432  O   ALA A 107      12.826   4.415  16.094  1.00 91.38           O
ATOM   1433  HA  ALA A 107      13.045   6.742  15.031  1.00 91.38           H
ATOM   1434  CB  ALA A 107      11.232   6.309  13.968  1.00 91.38           C
ATOM   1435 1HB  ALA A 107      11.147   7.328  13.591  1.00 91.38           H
ATOM   1436 2HB  ALA A 107      10.883   5.609  13.209  1.00 91.38           H
ATOM   1437 3HB  ALA A 107      10.624   6.202  14.867  1.00 91.38           H
ATOM   1438  HN  ALA A 107      12.990   6.282  12.260  1.00 91.38           H
ATOM   1439  N   ALA A 108      13.109   3.657  13.983  1.00 91.08           N
ATOM   1440  CA  ALA A 108      13.285   2.272  14.385  1.00 91.08           C
ATOM   1441  C   ALA A 108      14.689   2.087  14.963  1.00 91.08           C
ATOM   1442  O   ALA A 108      14.889   1.283  15.873  1.00 91.08           O
ATOM   1443  HA  ALA A 108      12.550   2.056  15.161  1.00 91.08           H
ATOM   1444  CB  ALA A 108      13.022   1.355  13.188  1.00 91.08           C
ATOM   1445 1HB  ALA A 108      12.002   1.504  12.834  1.00 91.08           H
ATOM   1446 2HB  ALA A 108      13.723   1.593  12.388  1.00 91.08           H
ATOM   1447 3HB  ALA A 108      13.154   0.316  13.490  1.00 91.08           H
ATOM   1448  HN  ALA A 108      13.171   3.822  12.998  1.00 91.08           H
ATOM   1449  N   ALA A 109      15.626   2.845  14.412  1.00 90.50           N
ATOM   1450  CA  ALA A 109      17.023   2.694  14.780  1.00 90.50           C
ATOM   1451  C   ALA A 109      17.220   3.167  16.222  1.00 90.50           C
ATOM   1452  O   ALA A 109      18.055   2.629  16.947  1.00 90.50           O
ATOM   1453  HA  ALA A 109      17.270   1.634  14.717  1.00 90.50           H
ATOM   1454  CB  ALA A 109      17.898   3.465  13.790  1.00 90.50           C
ATOM   1455 1HB  ALA A 109      17.743   3.071  12.785  1.00 90.50           H
ATOM   1456 2HB  ALA A 109      17.629   4.520  13.812  1.00 90.50           H
ATOM   1457 3HB  ALA A 109      18.947   3.351  14.067  1.00 90.50           H
ATOM   1458  HN  ALA A 109      15.443   3.550  13.727  1.00 90.50           H
ATOM   1459  N   ASP A 110      16.436   4.168  16.595  1.00 87.24           N
ATOM   1460  CA  ASP A 110      16.583   4.786  17.902  1.00 87.24           C
ATOM   1461  C   ASP A 110      15.203   5.181  18.432  1.00 87.24           C
ATOM   1462  O   ASP A 110      14.475   4.344  18.964  1.00 87.24           O
ATOM   1463  HA  ASP A 110      17.068   4.033  18.523  1.00 87.24           H
ATOM   1464  CB  ASP A 110      17.438   6.052  17.820  1.00 87.24           C
ATOM   1465 1HB  ASP A 110      18.387   5.823  17.334  1.00 87.24           H
ATOM   1466 2HB  ASP A 110      16.935   6.795  17.201  1.00 87.24           H
ATOM   1467  CG  ASP A 110      17.698   6.630  19.212  1.00 87.24           C
ATOM   1468  OD1 ASP A 110      17.475   5.881  20.188  1.00 87.24           O
ATOM   1469  OD2 ASP A 110      18.114   7.807  19.270  1.00 87.24           O
ATOM   1470  HN  ASP A 110      15.713   4.555  16.023  1.00 87.24           H
ATOM   1471  N   GLN A 111      14.885   6.457  18.269  1.00 85.98           N
ATOM   1472  CA  GLN A 111      13.578   6.958  18.659  1.00 85.98           C
ATOM   1473  C   GLN A 111      13.110   8.038  17.681  1.00 85.98           C
ATOM   1474  O   GLN A 111      13.887   8.507  16.850  1.00 85.98           O
ATOM   1475  HA  GLN A 111      12.911   6.098  18.608  1.00 85.98           H
ATOM   1476  CB  GLN A 111      13.600   7.491  20.093  1.00 85.98           C
ATOM   1477 1HB  GLN A 111      12.613   7.867  20.361  1.00 85.98           H
ATOM   1478 2HB  GLN A 111      13.829   6.678  20.783  1.00 85.98           H
ATOM   1479  CG  GLN A 111      14.637   8.605  20.249  1.00 85.98           C
ATOM   1480 1HG  GLN A 111      15.632   8.213  20.038  1.00 85.98           H
ATOM   1481 2HG  GLN A 111      14.443   9.391  19.519  1.00 85.98           H
ATOM   1482  CD  GLN A 111      14.603   9.193  21.661  1.00 85.98           C
ATOM   1483  OE1 GLN A 111      13.554   9.446  22.230  1.00 85.98           O
ATOM   1484  NE2 GLN A 111      15.806   9.394  22.192  1.00 85.98           N
ATOM   1485 1HE2 GLN A 111      16.627   9.164  21.670  1.00 85.98           H
ATOM   1486 2HE2 GLN A 111      15.888   9.776  23.113  1.00 85.98           H
ATOM   1487  HN  GLN A 111      15.501   7.142  17.880  1.00 85.98           H
ATOM   1488  N   TRP A 112      11.843   8.401  17.812  1.00 90.12           N
ATOM   1489  CA  TRP A 112      11.265   9.423  16.957  1.00 90.12           C
ATOM   1490  C   TRP A 112      11.850  10.774  17.373  1.00 90.12           C
ATOM   1491  O   TRP A 112      11.519  11.297  18.436  1.00 90.12           O
ATOM   1492  HA  TRP A 112      11.547   9.196  15.929  1.00 90.12           H
ATOM   1493  CB  TRP A 112       9.736   9.389  17.017  1.00 90.12           C
ATOM   1494 1HB  TRP A 112       9.397   8.376  16.801  1.00 90.12           H
ATOM   1495 2HB  TRP A 112       9.418   9.622  18.034  1.00 90.12           H
ATOM   1496  CG  TRP A 112       9.053  10.358  16.050  1.00 90.12           C
ATOM   1497  CD1 TRP A 112       8.637  11.608  16.291  1.00 90.12           C
ATOM   1498  HD1 TRP A 112       8.737  12.114  17.251  1.00 90.12           H
ATOM   1499  CD2 TRP A 112       8.723  10.103  14.668  1.00 90.12           C
ATOM   1500  NE1 TRP A 112       8.064  12.176  15.171  1.00 90.12           N
ATOM   1501  HE1 TRP A 112       7.681  13.097  15.104  1.00 90.12           H
ATOM   1502  CE2 TRP A 112       8.118  11.231  14.153  1.00 90.12           C
ATOM   1503  CE3 TRP A 112       8.928   8.956  13.880  1.00 90.12           C
ATOM   1504  HE3 TRP A 112       9.403   8.054  14.264  1.00 90.12           H
ATOM   1505  CZ2 TRP A 112       7.669  11.323  12.830  1.00 90.12           C
ATOM   1506  HZ2 TRP A 112       7.194  12.226  12.446  1.00 90.12           H
ATOM   1507  CZ3 TRP A 112       8.474   9.065  12.561  1.00 90.12           C
ATOM   1508  HZ3 TRP A 112       8.608   8.204  11.906  1.00 90.12           H
ATOM   1509  CH2 TRP A 112       7.863  10.193  12.026  1.00 90.12           C
ATOM   1510  HH2 TRP A 112       7.536  10.199  10.986  1.00 90.12           H
ATOM   1511  HN  TRP A 112      11.216   8.010  18.486  1.00 90.12           H
ATOM   1512  N   LYS A 113      12.709  11.301  16.514  1.00 90.34           N
ATOM   1513  CA  LYS A 113      13.437  12.518  16.833  1.00 90.34           C
ATOM   1514  C   LYS A 113      12.743  13.711  16.173  1.00 90.34           C
ATOM   1515  O   LYS A 113      13.183  14.849  16.321  1.00 90.34           O
ATOM   1516  HA  LYS A 113      13.395  12.649  17.915  1.00 90.34           H
ATOM   1517  CB  LYS A 113      14.912  12.376  16.451  1.00 90.34           C
ATOM   1518 1HB  LYS A 113      14.994  12.084  15.404  1.00 90.34           H
ATOM   1519 2HB  LYS A 113      15.412  13.339  16.553  1.00 90.34           H
ATOM   1520  CG  LYS A 113      15.609  11.337  17.332  1.00 90.34           C
ATOM   1521 1HG  LYS A 113      15.559  11.648  18.376  1.00 90.34           H
ATOM   1522 2HG  LYS A 113      15.086  10.383  17.259  1.00 90.34           H
ATOM   1523  CD  LYS A 113      17.070  11.158  16.916  1.00 90.34           C
ATOM   1524 1HD  LYS A 113      17.120  10.863  15.868  1.00 90.34           H
ATOM   1525 2HD  LYS A 113      17.597  12.108  17.006  1.00 90.34           H
ATOM   1526  CE  LYS A 113      17.761  10.102  17.783  1.00 90.34           C
ATOM   1527 1HE  LYS A 113      17.776  10.429  18.822  1.00 90.34           H
ATOM   1528 2HE  LYS A 113      17.197   9.170  17.750  1.00 90.34           H
ATOM   1529  NZ  LYS A 113      19.144   9.868  17.310  1.00 90.34           N
ATOM   1530 1HZ  LYS A 113      19.548   9.090  17.819  1.00 90.34           H
ATOM   1531 2HZ  LYS A 113      19.131   9.654  16.319  1.00 90.34           H
ATOM   1532 3HZ  LYS A 113      19.700  10.701  17.469  1.00 90.34           H
ATOM   1533  HN  LYS A 113      12.911  10.912  15.615  1.00 90.34           H
ATOM   1534  N   PHE A 114      11.668  13.408  15.459  1.00 91.79           N
ATOM   1535  CA  PHE A 114      11.033  14.399  14.607  1.00 91.79           C
ATOM   1536  C   PHE A 114       9.806  15.005  15.292  1.00 91.79           C
ATOM   1537  O   PHE A 114       9.327  14.478  16.295  1.00 91.79           O
ATOM   1538  HA  PHE A 114      11.767  15.184  14.421  1.00 91.79           H
ATOM   1539  CB  PHE A 114      10.587  13.676  13.335  1.00 91.79           C
ATOM   1540 1HB  PHE A 114       9.777  12.990  13.584  1.00 91.79           H
ATOM   1541 2HB  PHE A 114      10.182  14.408  12.636  1.00 91.79           H
ATOM   1542  CG  PHE A 114      11.703  12.893  12.641  1.00 91.79           C
ATOM   1543  CD1 PHE A 114      12.639  13.551  11.905  1.00 91.79           C
ATOM   1544  HD1 PHE A 114      12.594  14.636  11.810  1.00 91.79           H
ATOM   1545  CD2 PHE A 114      11.760  11.539  12.759  1.00 91.79           C
ATOM   1546  HD2 PHE A 114      11.010  11.012  13.349  1.00 91.79           H
ATOM   1547  CE1 PHE A 114      13.675  12.824  11.261  1.00 91.79           C
ATOM   1548  HE1 PHE A 114      14.425  13.351  10.671  1.00 91.79           H
ATOM   1549  CE2 PHE A 114      12.796  10.813  12.115  1.00 91.79           C
ATOM   1550  HE2 PHE A 114      12.841   9.728  12.210  1.00 91.79           H
ATOM   1551  CZ  PHE A 114      13.731  11.471  11.379  1.00 91.79           C
ATOM   1552  HZ  PHE A 114      14.527  10.913  10.885  1.00 91.79           H
ATOM   1553  HN  PHE A 114      11.234  12.508  15.456  1.00 91.79           H
ATOM   1554  N   GLN A 115       9.333  16.104  14.723  1.00 91.92           N
ATOM   1555  CA  GLN A 115       8.192  16.806  15.285  1.00 91.92           C
ATOM   1556  C   GLN A 115       6.900  16.041  14.992  1.00 91.92           C
ATOM   1557  O   GLN A 115       6.880  15.153  14.141  1.00 91.92           O
ATOM   1558  HA  GLN A 115       8.370  16.834  16.360  1.00 91.92           H
ATOM   1559  CB  GLN A 115       8.113  18.239  14.754  1.00 91.92           C
ATOM   1560 1HB  GLN A 115       8.113  18.226  13.664  1.00 91.92           H
ATOM   1561 2HB  GLN A 115       7.174  18.696  15.067  1.00 91.92           H
ATOM   1562  CG  GLN A 115       9.289  19.077  15.259  1.00 91.92           C
ATOM   1563 1HG  GLN A 115      10.227  18.610  14.961  1.00 91.92           H
ATOM   1564 2HG  GLN A 115       9.262  20.063  14.797  1.00 91.92           H
ATOM   1565  CD  GLN A 115       9.245  19.220  16.782  1.00 91.92           C
ATOM   1566  OE1 GLN A 115       8.208  19.100  17.413  1.00 91.92           O
ATOM   1567  NE2 GLN A 115      10.425  19.484  17.335  1.00 91.92           N
ATOM   1568 1HE2 GLN A 115      11.239  19.571  16.759  1.00 91.92           H
ATOM   1569 2HE2 GLN A 115      10.500  19.596  18.326  1.00 91.92           H
ATOM   1570  HN  GLN A 115       9.714  16.514  13.894  1.00 91.92           H
ATOM   1571  N   THR A 116       5.853  16.412  15.714  1.00 92.53           N
ATOM   1572  CA  THR A 116       4.579  15.723  15.595  1.00 92.53           C
ATOM   1573  C   THR A 116       4.044  15.833  14.166  1.00 92.53           C
ATOM   1574  O   THR A 116       3.420  14.903  13.659  1.00 92.53           O
ATOM   1575  HA  THR A 116       4.742  14.663  15.794  1.00 92.53           H
ATOM   1576  CB  THR A 116       3.629  16.300  16.646  1.00 92.53           C
ATOM   1577  HB  THR A 116       3.317  17.309  16.376  1.00 92.53           H
ATOM   1578  OG1 THR A 116       4.352  16.186  17.868  1.00 92.53           O
ATOM   1579  HG1 THR A 116       3.930  16.759  18.570  1.00 92.53           H
ATOM   1580  CG2 THR A 116       2.393  15.425  16.861  1.00 92.53           C
ATOM   1581 1HG2 THR A 116       2.702  14.435  17.196  1.00 92.53           H
ATOM   1582 2HG2 THR A 116       1.843  15.336  15.924  1.00 92.53           H
ATOM   1583 3HG2 THR A 116       1.752  15.880  17.616  1.00 92.53           H
ATOM   1584  HN  THR A 116       5.864  17.168  16.369  1.00 92.53           H
ATOM   1585  N   PHE A 117       4.308  16.980  13.556  1.00 93.59           N
ATOM   1586  CA  PHE A 117       3.874  17.219  12.190  1.00 93.59           C
ATOM   1587  C   PHE A 117       4.330  16.090  11.264  1.00 93.59           C
ATOM   1588  O   PHE A 117       3.542  15.574  10.473  1.00 93.59           O
ATOM   1589  HA  PHE A 117       2.785  17.260  12.200  1.00 93.59           H
ATOM   1590  CB  PHE A 117       4.523  18.528  11.737  1.00 93.59           C
ATOM   1591 1HB  PHE A 117       4.171  19.337  12.378  1.00 93.59           H
ATOM   1592 2HB  PHE A 117       5.601  18.455  11.878  1.00 93.59           H
ATOM   1593  CG  PHE A 117       4.237  18.892  10.279  1.00 93.59           C
ATOM   1594  CD1 PHE A 117       5.195  18.707   9.331  1.00 93.59           C
ATOM   1595  HD1 PHE A 117       6.167  18.300   9.611  1.00 93.59           H
ATOM   1596  CD2 PHE A 117       3.025  19.399   9.929  1.00 93.59           C
ATOM   1597  HD2 PHE A 117       2.256  19.547  10.688  1.00 93.59           H
ATOM   1598  CE1 PHE A 117       4.930  19.045   7.978  1.00 93.59           C
ATOM   1599  HE1 PHE A 117       5.698  18.897   7.219  1.00 93.59           H
ATOM   1600  CE2 PHE A 117       2.759  19.737   8.576  1.00 93.59           C
ATOM   1601  HE2 PHE A 117       1.788  20.144   8.296  1.00 93.59           H
ATOM   1602  CZ  PHE A 117       3.718  19.553   7.629  1.00 93.59           C
ATOM   1603  HZ  PHE A 117       3.514  19.812   6.590  1.00 93.59           H
ATOM   1604  HN  PHE A 117       4.809  17.736  13.979  1.00 93.59           H
ATOM   1605  N   MET A 118       5.601  15.738  11.394  1.00 92.94           N
ATOM   1606  CA  MET A 118       6.185  14.715  10.544  1.00 92.94           C
ATOM   1607  C   MET A 118       5.533  13.354  10.798  1.00 92.94           C
ATOM   1608  O   MET A 118       5.380  12.553   9.876  1.00 92.94           O
ATOM   1609  HA  MET A 118       5.988  15.035   9.521  1.00 92.94           H
ATOM   1610  CB  MET A 118       7.688  14.619  10.818  1.00 92.94           C
ATOM   1611 1HB  MET A 118       8.122  15.619  10.832  1.00 92.94           H
ATOM   1612 2HB  MET A 118       7.855  14.185  11.803  1.00 92.94           H
ATOM   1613  CG  MET A 118       8.386  13.769   9.755  1.00 92.94           C
ATOM   1614 1HG  MET A 118       9.447  13.680   9.988  1.00 92.94           H
ATOM   1615 2HG  MET A 118       7.973  12.760   9.755  1.00 92.94           H
ATOM   1616  SD  MET A 118       8.177  14.512   8.145  1.00 92.94           S
ATOM   1617  CE  MET A 118       9.243  15.933   8.318  1.00 92.94           C
ATOM   1618 1HE  MET A 118       8.891  16.554   9.142  1.00 92.94           H
ATOM   1619 2HE  MET A 118      10.261  15.600   8.524  1.00 92.94           H
ATOM   1620 3HE  MET A 118       9.230  16.512   7.395  1.00 92.94           H
ATOM   1621  HN  MET A 118       6.227  16.140  12.063  1.00 92.94           H
ATOM   1622  N   CYS A 119       5.165  13.134  12.051  1.00 92.73           N
ATOM   1623  CA  CYS A 119       4.524  11.888  12.436  1.00 92.73           C
ATOM   1624  C   CYS A 119       3.184  11.792  11.703  1.00 92.73           C
ATOM   1625  O   CYS A 119       2.845  10.743  11.158  1.00 92.73           O
ATOM   1626  HA  CYS A 119       5.192  11.084  12.128  1.00 92.73           H
ATOM   1627  CB  CYS A 119       4.354  11.784  13.953  1.00 92.73           C
ATOM   1628 1HB  CYS A 119       5.331  11.767  14.436  1.00 92.73           H
ATOM   1629 2HB  CYS A 119       3.828  12.661  14.329  1.00 92.73           H
ATOM   1630  SG  CYS A 119       3.421  10.267  14.375  1.00 92.73           S
ATOM   1631  HN  CYS A 119       5.298  13.788  12.796  1.00 92.73           H
ATOM   1632  N   LYS A 120       2.458  12.900  11.715  1.00 93.62           N
ATOM   1633  CA  LYS A 120       1.167  12.956  11.051  1.00 93.62           C
ATOM   1634  C   LYS A 120       1.346  12.630   9.567  1.00 93.62           C
ATOM   1635  O   LYS A 120       0.637  11.784   9.024  1.00 93.62           O
ATOM   1636  HA  LYS A 120       0.536  12.189  11.500  1.00 93.62           H
ATOM   1637  CB  LYS A 120       0.492  14.305  11.307  1.00 93.62           C
ATOM   1638 1HB  LYS A 120       1.186  15.114  11.077  1.00 93.62           H
ATOM   1639 2HB  LYS A 120      -0.363  14.420  10.640  1.00 93.62           H
ATOM   1640  CG  LYS A 120       0.030  14.421  12.761  1.00 93.62           C
ATOM   1641 1HG  LYS A 120      -0.634  13.590  13.002  1.00 93.62           H
ATOM   1642 2HG  LYS A 120       0.890  14.345  13.426  1.00 93.62           H
ATOM   1643  CD  LYS A 120      -0.694  15.747  13.003  1.00 93.62           C
ATOM   1644 1HD  LYS A 120       0.001  16.575  12.866  1.00 93.62           H
ATOM   1645 2HD  LYS A 120      -1.487  15.872  12.265  1.00 93.62           H
ATOM   1646  CE  LYS A 120      -1.288  15.798  14.412  1.00 93.62           C
ATOM   1647 1HE  LYS A 120      -1.727  14.833  14.663  1.00 93.62           H
ATOM   1648 2HE  LYS A 120      -0.498  15.988  15.139  1.00 93.62           H
ATOM   1649  NZ  LYS A 120      -2.317  16.858  14.502  1.00 93.62           N
ATOM   1650 1HZ  LYS A 120      -2.682  16.895  15.448  1.00 93.62           H
ATOM   1651 2HZ  LYS A 120      -1.904  17.752  14.264  1.00 93.62           H
ATOM   1652 3HZ  LYS A 120      -3.072  16.651  13.857  1.00 93.62           H
ATOM   1653  HN  LYS A 120       2.739  13.748  12.166  1.00 93.62           H
ATOM   1654  N   VAL A 121       2.298  13.317   8.954  1.00 92.67           N
ATOM   1655  CA  VAL A 121       2.510  13.188   7.522  1.00 92.67           C
ATOM   1656  C   VAL A 121       2.862  11.736   7.192  1.00 92.67           C
ATOM   1657  O   VAL A 121       2.283  11.145   6.282  1.00 92.67           O
ATOM   1658  HA  VAL A 121       1.574  13.443   7.026  1.00 92.67           H
ATOM   1659  CB  VAL A 121       3.578  14.181   7.059  1.00 92.67           C
ATOM   1660  HB  VAL A 121       4.451  14.057   7.700  1.00 92.67           H
ATOM   1661  CG1 VAL A 121       4.007  13.893   5.619  1.00 92.67           C
ATOM   1662 1HG1 VAL A 121       4.418  12.885   5.557  1.00 92.67           H
ATOM   1663 2HG1 VAL A 121       3.144  13.975   4.959  1.00 92.67           H
ATOM   1664 3HG1 VAL A 121       4.767  14.613   5.316  1.00 92.67           H
ATOM   1665  CG2 VAL A 121       3.087  15.622   7.207  1.00 92.67           C
ATOM   1666 1HG2 VAL A 121       2.191  15.765   6.602  1.00 92.67           H
ATOM   1667 2HG2 VAL A 121       2.854  15.822   8.253  1.00 92.67           H
ATOM   1668 3HG2 VAL A 121       3.865  16.308   6.871  1.00 92.67           H
ATOM   1669  HN  VAL A 121       2.917  13.952   9.417  1.00 92.67           H
ATOM   1670  N   VAL A 122       3.808  11.202   7.950  1.00 92.17           N
ATOM   1671  CA  VAL A 122       4.399   9.918   7.617  1.00 92.17           C
ATOM   1672  C   VAL A 122       3.327   8.830   7.705  1.00 92.17           C
ATOM   1673  O   VAL A 122       3.237   7.969   6.830  1.00 92.17           O
ATOM   1674  HA  VAL A 122       4.755   9.976   6.588  1.00 92.17           H
ATOM   1675  CB  VAL A 122       5.604   9.645   8.520  1.00 92.17           C
ATOM   1676  HB  VAL A 122       5.316   9.886   9.544  1.00 92.17           H
ATOM   1677  CG1 VAL A 122       5.997   8.167   8.478  1.00 92.17           C
ATOM   1678 1HG1 VAL A 122       5.160   7.558   8.819  1.00 92.17           H
ATOM   1679 2HG1 VAL A 122       6.256   7.889   7.457  1.00 92.17           H
ATOM   1680 3HG1 VAL A 122       6.855   8.001   9.129  1.00 92.17           H
ATOM   1681  CG2 VAL A 122       6.787  10.538   8.141  1.00 92.17           C
ATOM   1682 1HG2 VAL A 122       7.074  10.342   7.108  1.00 92.17           H
ATOM   1683 2HG2 VAL A 122       6.500  11.585   8.246  1.00 92.17           H
ATOM   1684 3HG2 VAL A 122       7.629  10.324   8.799  1.00 92.17           H
ATOM   1685  HN  VAL A 122       4.171  11.632   8.777  1.00 92.17           H
ATOM   1686  N   ASN A 123       2.542   8.903   8.769  1.00 91.16           N
ATOM   1687  CA  ASN A 123       1.485   7.930   8.988  1.00 91.16           C
ATOM   1688  C   ASN A 123       0.452   8.045   7.865  1.00 91.16           C
ATOM   1689  O   ASN A 123      -0.029   7.035   7.353  1.00 91.16           O
ATOM   1690  HA  ASN A 123       1.984   6.961   8.997  1.00 91.16           H
ATOM   1691  CB  ASN A 123       0.769   8.183  10.316  1.00 91.16           C
ATOM   1692 1HB  ASN A 123       0.720   9.254  10.509  1.00 91.16           H
ATOM   1693 2HB  ASN A 123      -0.257   7.822  10.255  1.00 91.16           H
ATOM   1694  CG  ASN A 123       1.492   7.485  11.470  1.00 91.16           C
ATOM   1695  OD1 ASN A 123       2.221   6.523  11.289  1.00 91.16           O
ATOM   1696  ND2 ASN A 123       1.251   8.021  12.663  1.00 91.16           N
ATOM   1697 1HD2 ASN A 123       0.642   8.810  12.743  1.00 91.16           H
ATOM   1698 2HD2 ASN A 123       1.678   7.634  13.480  1.00 91.16           H
ATOM   1699  HN  ASN A 123       2.618   9.609   9.473  1.00 91.16           H
ATOM   1700  N   SER A 124       0.140   9.285   7.516  1.00 92.28           N
ATOM   1701  CA  SER A 124      -0.951   9.550   6.593  1.00 92.28           C
ATOM   1702  C   SER A 124      -0.547   9.143   5.175  1.00 92.28           C
ATOM   1703  O   SER A 124      -1.361   8.609   4.423  1.00 92.28           O
ATOM   1704  HA  SER A 124      -1.782   8.939   6.945  1.00 92.28           H
ATOM   1705  CB  SER A 124      -1.354  11.026   6.628  1.00 92.28           C
ATOM   1706 1HB  SER A 124      -0.546  11.632   6.218  1.00 92.28           H
ATOM   1707 2HB  SER A 124      -2.223  11.179   5.988  1.00 92.28           H
ATOM   1708  OG  SER A 124      -1.655  11.466   7.949  1.00 92.28           O
ATOM   1709  HG  SER A 124      -0.993  12.158   8.238  1.00 92.28           H
ATOM   1710  HN  SER A 124       0.617  10.097   7.851  1.00 92.28           H
ATOM   1711  N   MET A 125       0.710   9.411   4.851  1.00 91.44           N
ATOM   1712  CA  MET A 125       1.209   9.154   3.511  1.00 91.44           C
ATOM   1713  C   MET A 125       1.140   7.663   3.177  1.00 91.44           C
ATOM   1714  O   MET A 125       0.828   7.290   2.047  1.00 91.44           O
ATOM   1715  HA  MET A 125       0.555   9.714   2.842  1.00 91.44           H
ATOM   1716  CB  MET A 125       2.657   9.636   3.404  1.00 91.44           C
ATOM   1717 1HB  MET A 125       3.214   9.322   4.287  1.00 91.44           H
ATOM   1718 2HB  MET A 125       3.136   9.170   2.543  1.00 91.44           H
ATOM   1719  CG  MET A 125       2.720  11.158   3.269  1.00 91.44           C
ATOM   1720 1HG  MET A 125       2.109  11.626   4.041  1.00 91.44           H
ATOM   1721 2HG  MET A 125       3.743  11.503   3.420  1.00 91.44           H
ATOM   1722  SD  MET A 125       2.144  11.652   1.653  1.00 91.44           S
ATOM   1723  CE  MET A 125       1.362  13.203   2.064  1.00 91.44           C
ATOM   1724 1HE  MET A 125       0.563  13.028   2.785  1.00 91.44           H
ATOM   1725 2HE  MET A 125       2.100  13.879   2.496  1.00 91.44           H
ATOM   1726 3HE  MET A 125       0.945  13.650   1.161  1.00 91.44           H
ATOM   1727  HN  MET A 125       1.380   9.796   5.485  1.00 91.44           H
ATOM   1728  N   TYR A 126       1.437   6.850   4.180  1.00 87.25           N
ATOM   1729  CA  TYR A 126       1.382   5.407   4.016  1.00 87.25           C
ATOM   1730  C   TYR A 126      -0.032   4.951   3.650  1.00 87.25           C
ATOM   1731  O   TYR A 126      -0.213   4.160   2.725  1.00 87.25           O
ATOM   1732  HA  TYR A 126       2.064   5.134   3.211  1.00 87.25           H
ATOM   1733  CB  TYR A 126       1.760   4.814   5.374  1.00 87.25           C
ATOM   1734 1HB  TYR A 126       2.820   4.994   5.556  1.00 87.25           H
ATOM   1735 2HB  TYR A 126       1.210   5.338   6.155  1.00 87.25           H
ATOM   1736  CG  TYR A 126       1.485   3.314   5.496  1.00 87.25           C
ATOM   1737  CD1 TYR A 126       0.702   2.837   6.528  1.00 87.25           C
ATOM   1738  HD1 TYR A 126       0.279   3.530   7.256  1.00 87.25           H
ATOM   1739  CD2 TYR A 126       2.020   2.437   4.574  1.00 87.25           C
ATOM   1740  HD2 TYR A 126       2.639   2.813   3.760  1.00 87.25           H
ATOM   1741  CE1 TYR A 126       0.443   1.425   6.642  1.00 87.25           C
ATOM   1742  HE1 TYR A 126      -0.174   1.036   7.452  1.00 87.25           H
ATOM   1743  CE2 TYR A 126       1.762   1.025   4.689  1.00 87.25           C
ATOM   1744  HE2 TYR A 126       2.178   0.322   3.968  1.00 87.25           H
ATOM   1745  CZ  TYR A 126       0.986   0.589   5.717  1.00 87.25           C
ATOM   1746  OH  TYR A 126       0.741  -0.744   5.826  1.00 87.25           O
ATOM   1747  HH  TYR A 126       0.319  -0.944   6.710  1.00 87.25           H
ATOM   1748  HN  TYR A 126       1.710   7.162   5.090  1.00 87.25           H
ATOM   1749  N   LYS A 127      -0.998   5.469   4.393  1.00 87.31           N
ATOM   1750  CA  LYS A 127      -2.381   5.057   4.218  1.00 87.31           C
ATOM   1751  C   LYS A 127      -2.884   5.544   2.858  1.00 87.31           C
ATOM   1752  O   LYS A 127      -3.660   4.856   2.197  1.00 87.31           O
ATOM   1753  HA  LYS A 127      -2.400   3.967   4.223  1.00 87.31           H
ATOM   1754  CB  LYS A 127      -3.235   5.531   5.396  1.00 87.31           C
ATOM   1755 1HB  LYS A 127      -3.054   6.590   5.579  1.00 87.31           H
ATOM   1756 2HB  LYS A 127      -4.291   5.426   5.149  1.00 87.31           H
ATOM   1757  CG  LYS A 127      -2.919   4.728   6.659  1.00 87.31           C
ATOM   1758 1HG  LYS A 127      -1.851   4.783   6.872  1.00 87.31           H
ATOM   1759 2HG  LYS A 127      -3.437   5.167   7.512  1.00 87.31           H
ATOM   1760  CD  LYS A 127      -3.337   3.265   6.499  1.00 87.31           C
ATOM   1761 1HD  LYS A 127      -4.413   3.207   6.329  1.00 87.31           H
ATOM   1762 2HD  LYS A 127      -2.853   2.839   5.620  1.00 87.31           H
ATOM   1763  CE  LYS A 127      -2.966   2.449   7.739  1.00 87.31           C
ATOM   1764 1HE  LYS A 127      -1.919   2.616   7.991  1.00 87.31           H
ATOM   1765 2HE  LYS A 127      -3.556   2.784   8.592  1.00 87.31           H
ATOM   1766  NZ  LYS A 127      -3.202   1.008   7.500  1.00 87.31           N
ATOM   1767 1HZ  LYS A 127      -3.020   0.490   8.353  1.00 87.31           H
ATOM   1768 2HZ  LYS A 127      -4.165   0.865   7.217  1.00 87.31           H
ATOM   1769 3HZ  LYS A 127      -2.583   0.681   6.767  1.00 87.31           H
ATOM   1770  HN  LYS A 127      -0.849   6.157   5.104  1.00 87.31           H
ATOM   1771  N   MET A 128      -2.423   6.728   2.481  1.00 90.52           N
ATOM   1772  CA  MET A 128      -2.821   7.317   1.213  1.00 90.52           C
ATOM   1773  C   MET A 128      -2.346   6.461   0.038  1.00 90.52           C
ATOM   1774  O   MET A 128      -3.102   6.214  -0.900  1.00 90.52           O
ATOM   1775  HA  MET A 128      -3.910   7.347   1.233  1.00 90.52           H
ATOM   1776  CB  MET A 128      -2.227   8.722   1.095  1.00 90.52           C
ATOM   1777 1HB  MET A 128      -2.489   9.307   1.977  1.00 90.52           H
ATOM   1778 2HB  MET A 128      -1.139   8.660   1.065  1.00 90.52           H
ATOM   1779  CG  MET A 128      -2.738   9.429  -0.162  1.00 90.52           C
ATOM   1780 1HG  MET A 128      -2.522   8.823  -1.043  1.00 90.52           H
ATOM   1781 2HG  MET A 128      -3.820   9.543  -0.111  1.00 90.52           H
ATOM   1782  SD  MET A 128      -1.963  11.029  -0.320  1.00 90.52           S
ATOM   1783  CE  MET A 128      -0.268  10.530  -0.574  1.00 90.52           C
ATOM   1784 1HE  MET A 128       0.074   9.955   0.287  1.00 90.52           H
ATOM   1785 2HE  MET A 128      -0.201   9.915  -1.472  1.00 90.52           H
ATOM   1786 3HE  MET A 128       0.357  11.415  -0.692  1.00 90.52           H
ATOM   1787  HN  MET A 128      -1.790   7.280   3.023  1.00 90.52           H
ATOM   1788  N   ASN A 129      -1.095   6.032   0.127  1.00 88.91           N
ATOM   1789  CA  ASN A 129      -0.536   5.142  -0.877  1.00 88.91           C
ATOM   1790  C   ASN A 129      -1.364   3.856  -0.930  1.00 88.91           C
ATOM   1791  O   ASN A 129      -1.747   3.405  -2.008  1.00 88.91           O
ATOM   1792  HA  ASN A 129      -0.576   5.702  -1.811  1.00 88.91           H
ATOM   1793  CB  ASN A 129       0.906   4.762  -0.534  1.00 88.91           C
ATOM   1794 1HB  ASN A 129       1.561   5.615  -0.706  1.00 88.91           H
ATOM   1795 2HB  ASN A 129       0.978   4.513   0.525  1.00 88.91           H
ATOM   1796  CG  ASN A 129       1.374   3.573  -1.376  1.00 88.91           C
ATOM   1797  OD1 ASN A 129       1.174   2.420  -1.034  1.00 88.91           O
ATOM   1798  ND2 ASN A 129       2.008   3.919  -2.494  1.00 88.91           N
ATOM   1799 1HD2 ASN A 129       2.139   4.885  -2.716  1.00 88.91           H
ATOM   1800 2HD2 ASN A 129       2.353   3.212  -3.112  1.00 88.91           H
ATOM   1801  HN  ASN A 129      -0.469   6.282   0.866  1.00 88.91           H
ATOM   1802  N   PHE A 130      -1.616   3.303   0.247  1.00 85.23           N
ATOM   1803  CA  PHE A 130      -2.252   2.000   0.341  1.00 85.23           C
ATOM   1804  C   PHE A 130      -3.591   1.989  -0.398  1.00 85.23           C
ATOM   1805  O   PHE A 130      -3.830   1.130  -1.245  1.00 85.23           O
ATOM   1806  HA  PHE A 130      -1.579   1.277  -0.120  1.00 85.23           H
ATOM   1807  CB  PHE A 130      -2.501   1.730   1.826  1.00 85.23           C
ATOM   1808 1HB  PHE A 130      -1.557   1.817   2.364  1.00 85.23           H
ATOM   1809 2HB  PHE A 130      -3.163   2.501   2.220  1.00 85.23           H
ATOM   1810  CG  PHE A 130      -3.111   0.357   2.115  1.00 85.23           C
ATOM   1811  CD1 PHE A 130      -4.389   0.264   2.573  1.00 85.23           C
ATOM   1812  HD1 PHE A 130      -4.978   1.167   2.733  1.00 85.23           H
ATOM   1813  CD2 PHE A 130      -2.377  -0.770   1.915  1.00 85.23           C
ATOM   1814  HD2 PHE A 130      -1.353  -0.695   1.549  1.00 85.23           H
ATOM   1815  CE1 PHE A 130      -4.955  -1.011   2.841  1.00 85.23           C
ATOM   1816  HE1 PHE A 130      -5.979  -1.085   3.207  1.00 85.23           H
ATOM   1817  CE2 PHE A 130      -2.943  -2.044   2.184  1.00 85.23           C
ATOM   1818  HE2 PHE A 130      -2.354  -2.947   2.023  1.00 85.23           H
ATOM   1819  CZ  PHE A 130      -4.221  -2.137   2.641  1.00 85.23           C
ATOM   1820  HZ  PHE A 130      -4.656  -3.115   2.846  1.00 85.23           H
ATOM   1821  HN  PHE A 130      -1.393   3.729   1.124  1.00 85.23           H
ATOM   1822  N   TYR A 131      -4.430   2.955  -0.051  1.00 86.44           N
ATOM   1823  CA  TYR A 131      -5.769   3.020  -0.613  1.00 86.44           C
ATOM   1824  C   TYR A 131      -5.723   3.372  -2.101  1.00 86.44           C
ATOM   1825  O   TYR A 131      -6.443   2.782  -2.905  1.00 86.44           O
ATOM   1826  HA  TYR A 131      -6.232   2.041  -0.493  1.00 86.44           H
ATOM   1827  CB  TYR A 131      -6.488   4.140   0.142  1.00 86.44           C
ATOM   1828 1HB  TYR A 131      -5.865   5.034   0.125  1.00 86.44           H
ATOM   1829 2HB  TYR A 131      -7.411   4.384  -0.383  1.00 86.44           H
ATOM   1830  CG  TYR A 131      -6.821   3.797   1.596  1.00 86.44           C
ATOM   1831  CD1 TYR A 131      -7.417   2.590   1.900  1.00 86.44           C
ATOM   1832  HD1 TYR A 131      -7.651   1.881   1.105  1.00 86.44           H
ATOM   1833  CD2 TYR A 131      -6.526   4.694   2.602  1.00 86.44           C
ATOM   1834  HD2 TYR A 131      -6.055   5.647   2.361  1.00 86.44           H
ATOM   1835  CE1 TYR A 131      -7.731   2.267   3.268  1.00 86.44           C
ATOM   1836  HE1 TYR A 131      -8.202   1.317   3.522  1.00 86.44           H
ATOM   1837  CE2 TYR A 131      -6.839   4.370   3.969  1.00 86.44           C
ATOM   1838  HE2 TYR A 131      -6.611   5.070   4.774  1.00 86.44           H
ATOM   1839  CZ  TYR A 131      -7.427   3.173   4.235  1.00 86.44           C
ATOM   1840  OH  TYR A 131      -7.723   2.867   5.527  1.00 86.44           O
ATOM   1841  HH  TYR A 131      -7.604   3.675   6.105  1.00 86.44           H
ATOM   1842  HN  TYR A 131      -4.209   3.681   0.599  1.00 86.44           H
ATOM   1843  N   SER A 132      -4.869   4.333  -2.423  1.00 89.16           N
ATOM   1844  CA  SER A 132      -4.781   4.831  -3.785  1.00 89.16           C
ATOM   1845  C   SER A 132      -4.336   3.708  -4.725  1.00 89.16           C
ATOM   1846  O   SER A 132      -4.868   3.568  -5.825  1.00 89.16           O
ATOM   1847  HA  SER A 132      -5.788   5.163  -4.036  1.00 89.16           H
ATOM   1848  CB  SER A 132      -3.815   6.014  -3.878  1.00 89.16           C
ATOM   1849 1HB  SER A 132      -3.743   6.343  -4.915  1.00 89.16           H
ATOM   1850 2HB  SER A 132      -4.213   6.852  -3.305  1.00 89.16           H
ATOM   1851  OG  SER A 132      -2.517   5.683  -3.394  1.00 89.16           O
ATOM   1852  HG  SER A 132      -2.350   6.140  -2.521  1.00 89.16           H
ATOM   1853  HN  SER A 132      -4.245   4.768  -1.773  1.00 89.16           H
ATOM   1854  N   CYS A 133      -3.366   2.937  -4.256  1.00 82.97           N
ATOM   1855  CA  CYS A 133      -2.814   1.858  -5.058  1.00 82.97           C
ATOM   1856  C   CYS A 133      -3.920   0.829  -5.304  1.00 82.97           C
ATOM   1857  O   CYS A 133      -4.109   0.374  -6.431  1.00 82.97           O
ATOM   1858  HA  CYS A 133      -2.483   2.302  -5.996  1.00 82.97           H
ATOM   1859  CB  CYS A 133      -1.588   1.229  -4.393  1.00 82.97           C
ATOM   1860 1HB  CYS A 133      -1.795   1.031  -3.342  1.00 82.97           H
ATOM   1861 2HB  CYS A 133      -1.362   0.270  -4.860  1.00 82.97           H
ATOM   1862  SG  CYS A 133      -0.150   2.351  -4.545  1.00 82.97           S
ATOM   1863  HG  CYS A 133      -0.524   3.188  -3.581  1.00 82.97           H
ATOM   1864  HN  CYS A 133      -2.958   3.041  -3.349  1.00 82.97           H
ATOM   1865  N   VAL A 134      -4.621   0.493  -4.231  1.00 81.34           N
ATOM   1866  CA  VAL A 134      -5.688  -0.490  -4.312  1.00 81.34           C
ATOM   1867  C   VAL A 134      -6.702  -0.051  -5.370  1.00 81.34           C
ATOM   1868  O   VAL A 134      -7.103  -0.846  -6.218  1.00 81.34           O
ATOM   1869  HA  VAL A 134      -5.241  -1.434  -4.625  1.00 81.34           H
ATOM   1870  CB  VAL A 134      -6.315  -0.697  -2.932  1.00 81.34           C
ATOM   1871  HB  VAL A 134      -6.410   0.280  -2.457  1.00 81.34           H
ATOM   1872  CG1 VAL A 134      -7.716  -1.300  -3.051  1.00 81.34           C
ATOM   1873 1HG1 VAL A 134      -8.353  -0.629  -3.627  1.00 81.34           H
ATOM   1874 2HG1 VAL A 134      -7.654  -2.265  -3.555  1.00 81.34           H
ATOM   1875 3HG1 VAL A 134      -8.138  -1.436  -2.055  1.00 81.34           H
ATOM   1876  CG2 VAL A 134      -5.418  -1.564  -2.046  1.00 81.34           C
ATOM   1877 1HG2 VAL A 134      -5.276  -2.537  -2.515  1.00 81.34           H
ATOM   1878 2HG2 VAL A 134      -4.451  -1.077  -1.921  1.00 81.34           H
ATOM   1879 3HG2 VAL A 134      -5.887  -1.694  -1.071  1.00 81.34           H
ATOM   1880  HN  VAL A 134      -4.471   0.880  -3.321  1.00 81.34           H
ATOM   1881  N   LEU A 135      -7.087   1.214  -5.285  1.00 84.30           N
ATOM   1882  CA  LEU A 135      -8.131   1.738  -6.149  1.00 84.30           C
ATOM   1883  C   LEU A 135      -7.625   1.768  -7.593  1.00 84.30           C
ATOM   1884  O   LEU A 135      -8.384   1.511  -8.526  1.00 84.30           O
ATOM   1885  HA  LEU A 135      -8.976   1.051  -6.094  1.00 84.30           H
ATOM   1886  CB  LEU A 135      -8.617   3.096  -5.639  1.00 84.30           C
ATOM   1887 1HB  LEU A 135      -7.753   3.750  -5.526  1.00 84.30           H
ATOM   1888 2HB  LEU A 135      -9.256   3.541  -6.403  1.00 84.30           H
ATOM   1889  CG  LEU A 135      -9.387   3.080  -4.317  1.00 84.30           C
ATOM   1890  HG  LEU A 135      -8.798   2.525  -3.586  1.00 84.30           H
ATOM   1891  CD1 LEU A 135      -9.566   4.497  -3.770  1.00 84.30           C
ATOM   1892 1HD1 LEU A 135      -8.589   4.948  -3.600  1.00 84.30           H
ATOM   1893 2HD1 LEU A 135     -10.123   5.097  -4.490  1.00 84.30           H
ATOM   1894 3HD1 LEU A 135     -10.116   4.457  -2.829  1.00 84.30           H
ATOM   1895  CD2 LEU A 135     -10.723   2.350  -4.469  1.00 84.30           C
ATOM   1896 1HD2 LEU A 135     -11.330   2.856  -5.220  1.00 84.30           H
ATOM   1897 2HD2 LEU A 135     -10.542   1.322  -4.780  1.00 84.30           H
ATOM   1898 3HD2 LEU A 135     -11.249   2.354  -3.514  1.00 84.30           H
ATOM   1899  HN  LEU A 135      -6.700   1.875  -4.642  1.00 84.30           H
ATOM   1900  N   LEU A 136      -6.346   2.084  -7.731  1.00 85.53           N
ATOM   1901  CA  LEU A 136      -5.738   2.187  -9.047  1.00 85.53           C
ATOM   1902  C   LEU A 136      -5.714   0.805  -9.702  1.00 85.53           C
ATOM   1903  O   LEU A 136      -6.055   0.665 -10.875  1.00 85.53           O
ATOM   1904  HA  LEU A 136      -6.369   2.843  -9.647  1.00 85.53           H
ATOM   1905  CB  LEU A 136      -4.361   2.847  -8.951  1.00 85.53           C
ATOM   1906 1HB  LEU A 136      -3.832   2.416  -8.100  1.00 85.53           H
ATOM   1907 2HB  LEU A 136      -3.793   2.587  -9.844  1.00 85.53           H
ATOM   1908  CG  LEU A 136      -4.355   4.369  -8.801  1.00 85.53           C
ATOM   1909  HG  LEU A 136      -5.062   4.638  -8.016  1.00 85.53           H
ATOM   1910  CD1 LEU A 136      -2.978   4.872  -8.361  1.00 85.53           C
ATOM   1911 1HD1 LEU A 136      -2.718   4.425  -7.401  1.00 85.53           H
ATOM   1912 2HD1 LEU A 136      -2.234   4.591  -9.106  1.00 85.53           H
ATOM   1913 3HD1 LEU A 136      -3.002   5.957  -8.262  1.00 85.53           H
ATOM   1914  CD2 LEU A 136      -4.829   5.049 -10.087  1.00 85.53           C
ATOM   1915 1HD2 LEU A 136      -4.166   4.776 -10.908  1.00 85.53           H
ATOM   1916 2HD2 LEU A 136      -5.844   4.724 -10.317  1.00 85.53           H
ATOM   1917 3HD2 LEU A 136      -4.815   6.130  -9.953  1.00 85.53           H
ATOM   1918  HN  LEU A 136      -5.729   2.268  -6.965  1.00 85.53           H
ATOM   1919  N   ILE A 137      -5.307  -0.180  -8.916  1.00 77.00           N
ATOM   1920  CA  ILE A 137      -5.177  -1.536  -9.421  1.00 77.00           C
ATOM   1921  C   ILE A 137      -6.549  -2.043  -9.869  1.00 77.00           C
ATOM   1922  O   ILE A 137      -6.660  -2.734 -10.880  1.00 77.00           O
ATOM   1923  HA  ILE A 137      -4.522  -1.499 -10.292  1.00 77.00           H
ATOM   1924  CB  ILE A 137      -4.498  -2.433  -8.383  1.00 77.00           C
ATOM   1925  HB  ILE A 137      -4.996  -2.283  -7.425  1.00 77.00           H
ATOM   1926  CG1 ILE A 137      -3.031  -2.041  -8.196  1.00 77.00           C
ATOM   1927 1HG1 ILE A 137      -2.452  -2.360  -9.063  1.00 77.00           H
ATOM   1928 2HG1 ILE A 137      -2.945  -0.956  -8.137  1.00 77.00           H
ATOM   1929  CG2 ILE A 137      -4.655  -3.910  -8.748  1.00 77.00           C
ATOM   1930 1HG2 ILE A 137      -5.714  -4.164  -8.790  1.00 77.00           H
ATOM   1931 2HG2 ILE A 137      -4.199  -4.094  -9.721  1.00 77.00           H
ATOM   1932 3HG2 ILE A 137      -4.164  -4.525  -7.994  1.00 77.00           H
ATOM   1933  CD1 ILE A 137      -2.453  -2.673  -6.928  1.00 77.00           C
ATOM   1934 1HD1 ILE A 137      -3.019  -2.333  -6.061  1.00 77.00           H
ATOM   1935 2HD1 ILE A 137      -2.518  -3.759  -7.001  1.00 77.00           H
ATOM   1936 3HD1 ILE A 137      -1.409  -2.379  -6.819  1.00 77.00           H
ATOM   1937  HN  ILE A 137      -5.069  -0.064  -7.951  1.00 77.00           H
ATOM   1938  N   MET A 138      -7.560  -1.680  -9.093  1.00 78.05           N
ATOM   1939  CA  MET A 138      -8.933  -1.979  -9.464  1.00 78.05           C
ATOM   1940  C   MET A 138      -9.264  -1.409 -10.845  1.00 78.05           C
ATOM   1941  O   MET A 138      -9.772  -2.123 -11.709  1.00 78.05           O
ATOM   1942  HA  MET A 138      -9.001  -3.066  -9.486  1.00 78.05           H
ATOM   1943  CB  MET A 138      -9.884  -1.383  -8.424  1.00 78.05           C
ATOM   1944 1HB  MET A 138      -9.761  -1.902  -7.474  1.00 78.05           H
ATOM   1945 2HB  MET A 138      -9.631  -0.337  -8.251  1.00 78.05           H
ATOM   1946  CG  MET A 138     -11.339  -1.491  -8.886  1.00 78.05           C
ATOM   1947 1HG  MET A 138     -11.520  -0.800  -9.709  1.00 78.05           H
ATOM   1948 2HG  MET A 138     -11.535  -2.494  -9.264  1.00 78.05           H
ATOM   1949  SD  MET A 138     -12.439  -1.125  -7.529  1.00 78.05           S
ATOM   1950  CE  MET A 138     -12.362   0.659  -7.540  1.00 78.05           C
ATOM   1951 1HE  MET A 138     -11.333   0.979  -7.375  1.00 78.05           H
ATOM   1952 2HE  MET A 138     -12.708   1.031  -8.504  1.00 78.05           H
ATOM   1953 3HE  MET A 138     -12.998   1.055  -6.748  1.00 78.05           H
ATOM   1954  HN  MET A 138      -7.453  -1.191  -8.227  1.00 78.05           H
ATOM   1955  N   CYS A 139      -8.964  -0.130 -11.010  1.00 81.54           N
ATOM   1956  CA  CYS A 139      -9.348   0.580 -12.218  1.00 81.54           C
ATOM   1957  C   CYS A 139      -8.593  -0.038 -13.397  1.00 81.54           C
ATOM   1958  O   CYS A 139      -9.143  -0.172 -14.489  1.00 81.54           O
ATOM   1959  HA  CYS A 139     -10.423   0.443 -12.333  1.00 81.54           H
ATOM   1960  CB  CYS A 139      -9.089   2.083 -12.099  1.00 81.54           C
ATOM   1961 1HB  CYS A 139      -8.067   2.258 -11.762  1.00 81.54           H
ATOM   1962 2HB  CYS A 139      -9.188   2.556 -13.076  1.00 81.54           H
ATOM   1963  SG  CYS A 139     -10.272   2.830 -10.920  1.00 81.54           S
ATOM   1964  HG  CYS A 139      -9.642   2.430  -9.818  1.00 81.54           H
ATOM   1965  HN  CYS A 139      -8.469   0.420 -10.337  1.00 81.54           H
ATOM   1966  N   ILE A 140      -7.344  -0.396 -13.137  1.00 78.13           N
ATOM   1967  CA  ILE A 140      -6.510  -0.999 -14.162  1.00 78.13           C
ATOM   1968  C   ILE A 140      -7.164  -2.293 -14.651  1.00 78.13           C
ATOM   1969  O   ILE A 140      -7.185  -2.568 -15.849  1.00 78.13           O
ATOM   1970  HA  ILE A 140      -6.462  -0.300 -14.998  1.00 78.13           H
ATOM   1971  CB  ILE A 140      -5.081  -1.189 -13.648  1.00 78.13           C
ATOM   1972  HB  ILE A 140      -5.133  -1.612 -12.645  1.00 78.13           H
ATOM   1973  CG1 ILE A 140      -4.357   0.154 -13.534  1.00 78.13           C
ATOM   1974 1HG1 ILE A 140      -4.122   0.530 -14.530  1.00 78.13           H
ATOM   1975 2HG1 ILE A 140      -5.013   0.887 -13.064  1.00 78.13           H
ATOM   1976  CG2 ILE A 140      -4.312  -2.183 -14.519  1.00 78.13           C
ATOM   1977 1HG2 ILE A 140      -4.819  -3.148 -14.504  1.00 78.13           H
ATOM   1978 2HG2 ILE A 140      -4.268  -1.812 -15.543  1.00 78.13           H
ATOM   1979 3HG2 ILE A 140      -3.300  -2.299 -14.131  1.00 78.13           H
ATOM   1980  CD1 ILE A 140      -3.070   0.016 -12.719  1.00 78.13           C
ATOM   1981 1HD1 ILE A 140      -3.311  -0.337 -11.716  1.00 78.13           H
ATOM   1982 2HD1 ILE A 140      -2.407  -0.699 -13.205  1.00 78.13           H
ATOM   1983 3HD1 ILE A 140      -2.575   0.985 -12.654  1.00 78.13           H
ATOM   1984  HN  ILE A 140      -6.903  -0.281 -12.247  1.00 78.13           H
ATOM   1985  N   SER A 141      -7.682  -3.053 -13.697  1.00 74.49           N
ATOM   1986  CA  SER A 141      -8.219  -4.370 -13.998  1.00 74.49           C
ATOM   1987  C   SER A 141      -9.494  -4.236 -14.832  1.00 74.49           C
ATOM   1988  O   SER A 141      -9.716  -5.011 -15.761  1.00 74.49           O
ATOM   1989  HA  SER A 141      -7.440  -4.876 -14.568  1.00 74.49           H
ATOM   1990  CB  SER A 141      -8.502  -5.155 -12.715  1.00 74.49           C
ATOM   1991 1HB  SER A 141      -9.278  -4.646 -12.143  1.00 74.49           H
ATOM   1992 2HB  SER A 141      -8.891  -6.140 -12.972  1.00 74.49           H
ATOM   1993  OG  SER A 141      -7.336  -5.300 -11.909  1.00 74.49           O
ATOM   1994  HG  SER A 141      -7.309  -4.582 -11.214  1.00 74.49           H
ATOM   1995  HN  SER A 141      -7.738  -2.784 -12.735  1.00 74.49           H
ATOM   1996  N   VAL A 142     -10.300  -3.249 -14.470  1.00 75.60           N
ATOM   1997  CA  VAL A 142     -11.520  -2.970 -15.207  1.00 75.60           C
ATOM   1998  C   VAL A 142     -11.162  -2.491 -16.616  1.00 75.60           C
ATOM   1999  O   VAL A 142     -11.790  -2.899 -17.592  1.00 75.60           O
ATOM   2000  HA  VAL A 142     -12.078  -3.903 -15.285  1.00 75.60           H
ATOM   2001  CB  VAL A 142     -12.380  -1.966 -14.436  1.00 75.60           C
ATOM   2002  HB  VAL A 142     -11.769  -1.085 -14.236  1.00 75.60           H
ATOM   2003  CG1 VAL A 142     -13.586  -1.524 -15.267  1.00 75.60           C
ATOM   2004 1HG1 VAL A 142     -13.239  -1.053 -16.187  1.00 75.60           H
ATOM   2005 2HG1 VAL A 142     -14.197  -2.393 -15.512  1.00 75.60           H
ATOM   2006 3HG1 VAL A 142     -14.179  -0.811 -14.695  1.00 75.60           H
ATOM   2007  CG2 VAL A 142     -12.824  -2.545 -13.091  1.00 75.60           C
ATOM   2008 1HG2 VAL A 142     -13.409  -3.449 -13.259  1.00 75.60           H
ATOM   2009 2HG2 VAL A 142     -11.946  -2.786 -12.491  1.00 75.60           H
ATOM   2010 3HG2 VAL A 142     -13.433  -1.811 -12.563  1.00 75.60           H
ATOM   2011  HN  VAL A 142     -10.130  -2.646 -13.690  1.00 75.60           H
ATOM   2012  N   ASP A 143     -10.154  -1.634 -16.676  1.00 75.82           N
ATOM   2013  CA  ASP A 143      -9.761  -1.028 -17.938  1.00 75.82           C
ATOM   2014  C   ASP A 143      -9.304  -2.123 -18.904  1.00 75.82           C
ATOM   2015  O   ASP A 143      -9.643  -2.093 -20.086  1.00 75.82           O
ATOM   2016  HA  ASP A 143     -10.649  -0.503 -18.292  1.00 75.82           H
ATOM   2017  CB  ASP A 143      -8.598  -0.054 -17.742  1.00 75.82           C
ATOM   2018 1HB  ASP A 143      -8.866   0.694 -16.996  1.00 75.82           H
ATOM   2019 2HB  ASP A 143      -7.730  -0.590 -17.358  1.00 75.82           H
ATOM   2020  CG  ASP A 143      -8.235   0.638 -19.058  1.00 75.82           C
ATOM   2021  OD1 ASP A 143      -9.160   1.217 -19.668  1.00 75.82           O
ATOM   2022  OD2 ASP A 143      -7.042   0.572 -19.424  1.00 75.82           O
ATOM   2023  HN  ASP A 143      -9.610  -1.353 -15.885  1.00 75.82           H
ATOM   2024  N   ARG A 144      -8.542  -3.063 -18.365  1.00 71.26           N
ATOM   2025  CA  ARG A 144      -8.046  -4.172 -19.162  1.00 71.26           C
ATOM   2026  C   ARG A 144      -9.214  -4.993 -19.714  1.00 71.26           C
ATOM   2027  O   ARG A 144      -9.214  -5.368 -20.885  1.00 71.26           O
ATOM   2028  HA  ARG A 144      -7.480  -3.705 -19.967  1.00 71.26           H
ATOM   2029  CB  ARG A 144      -7.138  -5.083 -18.333  1.00 71.26           C
ATOM   2030 1HB  ARG A 144      -7.527  -5.164 -17.318  1.00 71.26           H
ATOM   2031 2HB  ARG A 144      -7.141  -6.088 -18.756  1.00 71.26           H
ATOM   2032  CG  ARG A 144      -5.707  -4.543 -18.295  1.00 71.26           C
ATOM   2033 1HG  ARG A 144      -5.388  -4.279 -19.303  1.00 71.26           H
ATOM   2034 2HG  ARG A 144      -5.675  -3.630 -17.701  1.00 71.26           H
ATOM   2035  CD  ARG A 144      -4.747  -5.577 -17.704  1.00 71.26           C
ATOM   2036 1HD  ARG A 144      -4.901  -5.656 -16.628  1.00 71.26           H
ATOM   2037 2HD  ARG A 144      -4.951  -6.560 -18.128  1.00 71.26           H
ATOM   2038  NE  ARG A 144      -3.347  -5.187 -17.986  1.00 71.26           N
ATOM   2039  HE  ARG A 144      -3.172  -4.245 -18.272  1.00 71.26           H
ATOM   2040  CZ  ARG A 144      -2.300  -6.016 -17.881  1.00 71.26           C
ATOM   2041  NH1 ARG A 144      -2.477  -7.289 -17.501  1.00 71.26           N
ATOM   2042 1HH1 ARG A 144      -3.395  -7.626 -17.293  1.00 71.26           H
ATOM   2043 2HH1 ARG A 144      -1.690  -7.902 -17.425  1.00 71.26           H
ATOM   2044  NH2 ARG A 144      -1.074  -5.554 -18.161  1.00 71.26           N
ATOM   2045 1HH2 ARG A 144      -0.282  -6.160 -18.088  1.00 71.26           H
ATOM   2046 2HH2 ARG A 144      -0.951  -4.603 -18.444  1.00 71.26           H
ATOM   2047  HN  ARG A 144      -8.265  -3.075 -17.404  1.00 71.26           H
ATOM   2048  N   TYR A 145     -10.180  -5.248 -18.844  1.00 70.79           N
ATOM   2049  CA  TYR A 145     -11.351  -6.016 -19.230  1.00 70.79           C
ATOM   2050  C   TYR A 145     -12.064  -5.367 -20.418  1.00 70.79           C
ATOM   2051  O   TYR A 145     -12.350  -6.032 -21.413  1.00 70.79           O
ATOM   2052  HA  TYR A 145     -11.020  -7.014 -19.515  1.00 70.79           H
ATOM   2053  CB  TYR A 145     -12.286  -5.998 -18.018  1.00 70.79           C
ATOM   2054 1HB  TYR A 145     -11.863  -6.630 -17.237  1.00 70.79           H
ATOM   2055 2HB  TYR A 145     -12.328  -4.984 -17.620  1.00 70.79           H
ATOM   2056  CG  TYR A 145     -13.708  -6.472 -18.323  1.00 70.79           C
ATOM   2057  CD1 TYR A 145     -14.778  -5.627 -18.105  1.00 70.79           C
ATOM   2058  HD1 TYR A 145     -14.609  -4.623 -17.716  1.00 70.79           H
ATOM   2059  CD2 TYR A 145     -13.922  -7.743 -18.815  1.00 70.79           C
ATOM   2060  HD2 TYR A 145     -13.077  -8.410 -18.987  1.00 70.79           H
ATOM   2061  CE1 TYR A 145     -16.117  -6.073 -18.391  1.00 70.79           C
ATOM   2062  HE1 TYR A 145     -16.971  -5.416 -18.223  1.00 70.79           H
ATOM   2063  CE2 TYR A 145     -15.261  -8.189 -19.101  1.00 70.79           C
ATOM   2064  HE2 TYR A 145     -15.444  -9.190 -19.490  1.00 70.79           H
ATOM   2065  CZ  TYR A 145     -16.292  -7.332 -18.875  1.00 70.79           C
ATOM   2066  OH  TYR A 145     -17.557  -7.753 -19.146  1.00 70.79           O
ATOM   2067  HH  TYR A 145     -17.542  -8.704 -19.453  1.00 70.79           H
ATOM   2068  HN  TYR A 145     -10.171  -4.941 -17.892  1.00 70.79           H
ATOM   2069  N   ILE A 146     -12.331  -4.077 -20.275  1.00 72.84           N
ATOM   2070  CA  ILE A 146     -13.081  -3.352 -21.286  1.00 72.84           C
ATOM   2071  C   ILE A 146     -12.312  -3.387 -22.608  1.00 72.84           C
ATOM   2072  O   ILE A 146     -12.905  -3.573 -23.670  1.00 72.84           O
ATOM   2073  HA  ILE A 146     -14.030  -3.871 -21.424  1.00 72.84           H
ATOM   2074  CB  ILE A 146     -13.405  -1.937 -20.800  1.00 72.84           C
ATOM   2075  HB  ILE A 146     -12.481  -1.475 -20.455  1.00 72.84           H
ATOM   2076  CG1 ILE A 146     -14.366  -1.973 -19.610  1.00 72.84           C
ATOM   2077 1HG1 ILE A 146     -15.351  -2.300 -19.942  1.00 72.84           H
ATOM   2078 2HG1 ILE A 146     -14.017  -2.704 -18.879  1.00 72.84           H
ATOM   2079  CG2 ILE A 146     -13.943  -1.075 -21.944  1.00 72.84           C
ATOM   2080 1HG2 ILE A 146     -13.193  -1.010 -22.733  1.00 72.84           H
ATOM   2081 2HG2 ILE A 146     -14.852  -1.525 -22.342  1.00 72.84           H
ATOM   2082 3HG2 ILE A 146     -14.165  -0.075 -21.571  1.00 72.84           H
ATOM   2083  CD1 ILE A 146     -14.474  -0.596 -18.951  1.00 72.84           C
ATOM   2084 1HD1 ILE A 146     -13.491  -0.284 -18.598  1.00 72.84           H
ATOM   2085 2HD1 ILE A 146     -14.845   0.126 -19.678  1.00 72.84           H
ATOM   2086 3HD1 ILE A 146     -15.162  -0.650 -18.108  1.00 72.84           H
ATOM   2087  HN  ILE A 146     -12.045  -3.531 -19.488  1.00 72.84           H
ATOM   2088  N   ALA A 147     -11.004  -3.205 -22.501  1.00 72.83           N
ATOM   2089  CA  ALA A 147     -10.163  -3.107 -23.681  1.00 72.83           C
ATOM   2090  C   ALA A 147     -10.216  -4.427 -24.451  1.00 72.83           C
ATOM   2091  O   ALA A 147     -10.060  -4.445 -25.671  1.00 72.83           O
ATOM   2092  HA  ALA A 147     -10.565  -2.312 -24.310  1.00 72.83           H
ATOM   2093  CB  ALA A 147      -8.739  -2.732 -23.263  1.00 72.83           C
ATOM   2094 1HB  ALA A 147      -8.753  -1.773 -22.746  1.00 72.83           H
ATOM   2095 2HB  ALA A 147      -8.343  -3.499 -22.597  1.00 72.83           H
ATOM   2096 3HB  ALA A 147      -8.108  -2.659 -24.149  1.00 72.83           H
ATOM   2097  HN  ALA A 147     -10.521  -3.125 -21.629  1.00 72.83           H
ATOM   2098  N   ILE A 148     -10.437  -5.501 -23.707  1.00 69.53           N
ATOM   2099  CA  ILE A 148     -10.452  -6.830 -24.296  1.00 69.53           C
ATOM   2100  C   ILE A 148     -11.851  -7.126 -24.841  1.00 69.53           C
ATOM   2101  O   ILE A 148     -11.993  -7.627 -25.955  1.00 69.53           O
ATOM   2102  HA  ILE A 148      -9.750  -6.825 -25.130  1.00 69.53           H
ATOM   2103  CB  ILE A 148      -9.952  -7.867 -23.289  1.00 69.53           C
ATOM   2104  HB  ILE A 148     -10.513  -7.743 -22.363  1.00 69.53           H
ATOM   2105  CG1 ILE A 148      -8.476  -7.642 -22.957  1.00 69.53           C
ATOM   2106 1HG1 ILE A 148      -7.863  -7.877 -23.827  1.00 69.53           H
ATOM   2107 2HG1 ILE A 148      -8.308  -6.590 -22.724  1.00 69.53           H
ATOM   2108  CG2 ILE A 148     -10.216  -9.289 -23.790  1.00 69.53           C
ATOM   2109 1HG2 ILE A 148     -11.287  -9.430 -23.934  1.00 69.53           H
ATOM   2110 2HG2 ILE A 148      -9.698  -9.442 -24.737  1.00 69.53           H
ATOM   2111 3HG2 ILE A 148      -9.851 -10.006 -23.055  1.00 69.53           H
ATOM   2112  CD1 ILE A 148      -8.042  -8.507 -21.772  1.00 69.53           C
ATOM   2113 1HD1 ILE A 148      -8.640  -8.252 -20.897  1.00 69.53           H
ATOM   2114 2HD1 ILE A 148      -8.188  -9.559 -22.017  1.00 69.53           H
ATOM   2115 3HD1 ILE A 148      -6.989  -8.327 -21.557  1.00 69.53           H
ATOM   2116  HN  ILE A 148     -10.604  -5.474 -22.722  1.00 69.53           H
ATOM   2117  N   ALA A 149     -12.848  -6.803 -24.030  1.00 69.86           N
ATOM   2118  CA  ALA A 149     -14.212  -7.210 -24.322  1.00 69.86           C
ATOM   2119  C   ALA A 149     -14.765  -6.346 -25.458  1.00 69.86           C
ATOM   2120  O   ALA A 149     -15.478  -6.842 -26.329  1.00 69.86           O
ATOM   2121  HA  ALA A 149     -14.185  -8.250 -24.648  1.00 69.86           H
ATOM   2122  CB  ALA A 149     -15.057  -7.113 -23.051  1.00 69.86           C
ATOM   2123 1HB  ALA A 149     -14.639  -7.767 -22.286  1.00 69.86           H
ATOM   2124 2HB  ALA A 149     -15.054  -6.084 -22.690  1.00 69.86           H
ATOM   2125 3HB  ALA A 149     -16.080  -7.418 -23.271  1.00 69.86           H
ATOM   2126  HN  ALA A 149     -12.735  -6.275 -23.189  1.00 69.86           H
ATOM   2127  N   GLN A 150     -14.415  -5.069 -25.411  1.00 70.27           N
ATOM   2128  CA  GLN A 150     -14.941  -4.113 -26.371  1.00 70.27           C
ATOM   2129  C   GLN A 150     -13.816  -3.575 -27.257  1.00 70.27           C
ATOM   2130  O   GLN A 150     -13.771  -2.383 -27.554  1.00 70.27           O
ATOM   2131  HA  GLN A 150     -15.654  -4.674 -26.976  1.00 70.27           H
ATOM   2132  CB  GLN A 150     -15.674  -2.972 -25.662  1.00 70.27           C
ATOM   2133 1HB  GLN A 150     -14.979  -2.432 -25.020  1.00 70.27           H
ATOM   2134 2HB  GLN A 150     -16.046  -2.261 -26.399  1.00 70.27           H
ATOM   2135  CG  GLN A 150     -16.840  -3.505 -24.826  1.00 70.27           C
ATOM   2136 1HG  GLN A 150     -17.398  -4.243 -25.403  1.00 70.27           H
ATOM   2137 2HG  GLN A 150     -16.456  -4.015 -23.943  1.00 70.27           H
ATOM   2138  CD  GLN A 150     -17.773  -2.370 -24.401  1.00 70.27           C
ATOM   2139  OE1 GLN A 150     -17.595  -1.218 -24.760  1.00 70.27           O
ATOM   2140  NE2 GLN A 150     -18.776  -2.758 -23.617  1.00 70.27           N
ATOM   2141 1HE2 GLN A 150     -18.865  -3.720 -23.360  1.00 70.27           H
ATOM   2142 2HE2 GLN A 150     -19.440  -2.088 -23.286  1.00 70.27           H
ATOM   2143  HN  GLN A 150     -13.785  -4.686 -24.736  1.00 70.27           H
ATOM   2144  N   ALA A 151     -12.934  -4.481 -27.654  1.00 65.84           N
ATOM   2145  CA  ALA A 151     -11.741  -4.093 -28.386  1.00 65.84           C
ATOM   2146  C   ALA A 151     -12.142  -3.229 -29.584  1.00 65.84           C
ATOM   2147  O   ALA A 151     -11.424  -2.300 -29.951  1.00 65.84           O
ATOM   2148  HA  ALA A 151     -11.117  -3.503 -27.716  1.00 65.84           H
ATOM   2149  CB  ALA A 151     -10.968  -5.346 -28.804  1.00 65.84           C
ATOM   2150 1HB  ALA A 151     -10.682  -5.909 -27.915  1.00 65.84           H
ATOM   2151 2HB  ALA A 151     -11.599  -5.967 -29.440  1.00 65.84           H
ATOM   2152 3HB  ALA A 151     -10.073  -5.055 -29.353  1.00 65.84           H
ATOM   2153  HN  ALA A 151     -13.025  -5.462 -27.483  1.00 65.84           H
ATOM   2154  N   MET A 152     -13.286  -3.567 -30.160  1.00 61.45           N
ATOM   2155  CA  MET A 152     -13.747  -2.892 -31.361  1.00 61.45           C
ATOM   2156  C   MET A 152     -14.080  -1.426 -31.074  1.00 61.45           C
ATOM   2157  O   MET A 152     -13.747  -0.544 -31.863  1.00 61.45           O
ATOM   2158  HA  MET A 152     -12.918  -2.951 -32.067  1.00 61.45           H
ATOM   2159  CB  MET A 152     -14.990  -3.602 -31.902  1.00 61.45           C
ATOM   2160 1HB  MET A 152     -15.709  -3.746 -31.096  1.00 61.45           H
ATOM   2161 2HB  MET A 152     -15.473  -2.976 -32.652  1.00 61.45           H
ATOM   2162  CG  MET A 152     -14.624  -4.955 -32.516  1.00 61.45           C
ATOM   2163 1HG  MET A 152     -13.552  -5.129 -32.422  1.00 61.45           H
ATOM   2164 2HG  MET A 152     -15.126  -5.757 -31.974  1.00 61.45           H
ATOM   2165  SD  MET A 152     -15.100  -4.993 -34.236  1.00 61.45           S
ATOM   2166  CE  MET A 152     -16.874  -5.084 -34.065  1.00 61.45           C
ATOM   2167 1HE  MET A 152     -17.140  -5.984 -33.512  1.00 61.45           H
ATOM   2168 2HE  MET A 152     -17.233  -4.207 -33.526  1.00 61.45           H
ATOM   2169 3HE  MET A 152     -17.333  -5.115 -35.054  1.00 61.45           H
ATOM   2170  HN  MET A 152     -13.893  -4.285 -29.820  1.00 61.45           H
ATOM   2171  N   ARG A 153     -14.734  -1.213 -29.941  1.00 63.91           N
ATOM   2172  CA  ARG A 153     -15.197   0.117 -29.584  1.00 63.91           C
ATOM   2173  C   ARG A 153     -14.089   0.889 -28.865  1.00 63.91           C
ATOM   2174  O   ARG A 153     -14.135   2.116 -28.783  1.00 63.91           O
ATOM   2175  HA  ARG A 153     -15.451   0.588 -30.533  1.00 63.91           H
ATOM   2176  CB  ARG A 153     -16.430   0.047 -28.680  1.00 63.91           C
ATOM   2177 1HB  ARG A 153     -16.246  -0.649 -27.861  1.00 63.91           H
ATOM   2178 2HB  ARG A 153     -16.614   1.024 -28.233  1.00 63.91           H
ATOM   2179  CG  ARG A 153     -17.663  -0.400 -29.468  1.00 63.91           C
ATOM   2180 1HG  ARG A 153     -17.786   0.234 -30.347  1.00 63.91           H
ATOM   2181 2HG  ARG A 153     -17.520  -1.419 -29.827  1.00 63.91           H
ATOM   2182  CD  ARG A 153     -18.922  -0.330 -28.602  1.00 63.91           C
ATOM   2183 1HD  ARG A 153     -18.843  -1.034 -27.773  1.00 63.91           H
ATOM   2184 2HD  ARG A 153     -19.020   0.665 -28.167  1.00 63.91           H
ATOM   2185  NE  ARG A 153     -20.116  -0.644 -29.418  1.00 63.91           N
ATOM   2186  HE  ARG A 153     -19.980  -0.855 -30.386  1.00 63.91           H
ATOM   2187  CZ  ARG A 153     -21.368  -0.663 -28.941  1.00 63.91           C
ATOM   2188  NH1 ARG A 153     -21.609  -0.388 -27.652  1.00 63.91           N
ATOM   2189 1HH1 ARG A 153     -20.852  -0.167 -27.038  1.00 63.91           H
ATOM   2190 2HH1 ARG A 153     -22.547  -0.405 -27.304  1.00 63.91           H
ATOM   2191  NH2 ARG A 153     -22.376  -0.962 -29.773  1.00 63.91           N
ATOM   2192 1HH2 ARG A 153     -23.316  -0.980 -29.433  1.00 63.91           H
ATOM   2193 2HH2 ARG A 153     -22.187  -1.166 -30.733  1.00 63.91           H
ATOM   2194  HN  ARG A 153     -14.948  -1.928 -29.276  1.00 63.91           H
ATOM   2195  N   ALA A 154     -13.120   0.139 -28.361  1.00 62.49           N
ATOM   2196  CA  ALA A 154     -12.155   0.692 -27.426  1.00 62.49           C
ATOM   2197  C   ALA A 154     -11.322   1.763 -28.133  1.00 62.49           C
ATOM   2198  O   ALA A 154     -10.788   2.665 -27.490  1.00 62.49           O
ATOM   2199  HA  ALA A 154     -12.711   1.156 -26.611  1.00 62.49           H
ATOM   2200  CB  ALA A 154     -11.292  -0.436 -26.856  1.00 62.49           C
ATOM   2201 1HB  ALA A 154     -11.929  -1.154 -26.339  1.00 62.49           H
ATOM   2202 2HB  ALA A 154     -10.765  -0.936 -27.669  1.00 62.49           H
ATOM   2203 3HB  ALA A 154     -10.568  -0.021 -26.155  1.00 62.49           H
ATOM   2204  HN  ALA A 154     -12.989  -0.827 -28.582  1.00 62.49           H
ATOM   2205  N   HIS A 155     -11.236   1.628 -29.449  1.00 64.04           N
ATOM   2206  CA  HIS A 155     -10.359   2.480 -30.233  1.00 64.04           C
ATOM   2207  C   HIS A 155     -10.980   3.872 -30.367  1.00 64.04           C
ATOM   2208  O   HIS A 155     -10.320   4.877 -30.109  1.00 64.04           O
ATOM   2209  HA  HIS A 155      -9.424   2.560 -29.679  1.00 64.04           H
ATOM   2210  CB  HIS A 155     -10.045   1.838 -31.586  1.00 64.04           C
ATOM   2211 1HB  HIS A 155      -9.776   0.794 -31.428  1.00 64.04           H
ATOM   2212 2HB  HIS A 155     -10.947   1.845 -32.198  1.00 64.04           H
ATOM   2213  CG  HIS A 155      -8.933   2.520 -32.346  1.00 64.04           C
ATOM   2214  ND1 HIS A 155      -9.152   3.596 -33.190  1.00 64.04           N
ATOM   2215  HD1 HIS A 155     -10.037   4.020 -33.379  1.00 64.04           H
ATOM   2216  CD2 HIS A 155      -7.593   2.270 -32.381  1.00 64.04           C
ATOM   2217  HD2 HIS A 155      -7.077   1.485 -31.829  1.00 64.04           H
ATOM   2218  CE1 HIS A 155      -7.989   3.967 -33.704  1.00 64.04           C
ATOM   2219  HE1 HIS A 155      -7.830   4.786 -34.406  1.00 64.04           H
ATOM   2220  NE2 HIS A 155      -7.024   3.144 -33.202  1.00 64.04           N
ATOM   2221  HN  HIS A 155     -11.752   0.953 -29.976  1.00 64.04           H
ATOM   2222  N   THR A 156     -12.242   3.885 -30.770  1.00 66.48           N
ATOM   2223  CA  THR A 156     -12.922   5.137 -31.059  1.00 66.48           C
ATOM   2224  C   THR A 156     -13.133   5.939 -29.773  1.00 66.48           C
ATOM   2225  O   THR A 156     -13.300   7.157 -29.818  1.00 66.48           O
ATOM   2226  HA  THR A 156     -12.281   5.734 -31.707  1.00 66.48           H
ATOM   2227  CB  THR A 156     -14.225   4.809 -31.791  1.00 66.48           C
ATOM   2228  HB  THR A 156     -14.889   5.673 -31.810  1.00 66.48           H
ATOM   2229  OG1 THR A 156     -14.726   3.662 -31.110  1.00 66.48           O
ATOM   2230  HG1 THR A 156     -15.696   3.536 -31.321  1.00 66.48           H
ATOM   2231  CG2 THR A 156     -13.986   4.318 -33.220  1.00 66.48           C
ATOM   2232 1HG2 THR A 156     -13.377   3.414 -33.197  1.00 66.48           H
ATOM   2233 2HG2 THR A 156     -13.467   5.091 -33.788  1.00 66.48           H
ATOM   2234 3HG2 THR A 156     -14.943   4.099 -33.694  1.00 66.48           H
ATOM   2235  HN  THR A 156     -12.797   3.063 -30.898  1.00 66.48           H
ATOM   2236  N   TRP A 157     -13.117   5.224 -28.658  1.00 74.44           N
ATOM   2237  CA  TRP A 157     -13.475   5.819 -27.382  1.00 74.44           C
ATOM   2238  C   TRP A 157     -12.181   6.161 -26.640  1.00 74.44           C
ATOM   2239  O   TRP A 157     -12.204   6.440 -25.442  1.00 74.44           O
ATOM   2240  HA  TRP A 157     -14.040   6.729 -27.586  1.00 74.44           H
ATOM   2241  CB  TRP A 157     -14.395   4.894 -26.584  1.00 74.44           C
ATOM   2242 1HB  TRP A 157     -13.997   3.880 -26.624  1.00 74.44           H
ATOM   2243 2HB  TRP A 157     -14.383   5.200 -25.538  1.00 74.44           H
ATOM   2244  CG  TRP A 157     -15.843   4.877 -27.079  1.00 74.44           C
ATOM   2245  CD1 TRP A 157     -16.282   4.881 -28.345  1.00 74.44           C
ATOM   2246  HD1 TRP A 157     -15.632   4.898 -29.220  1.00 74.44           H
ATOM   2247  CD2 TRP A 157     -17.031   4.852 -26.261  1.00 74.44           C
ATOM   2248  NE1 TRP A 157     -17.660   4.862 -28.402  1.00 74.44           N
ATOM   2249  HE1 TRP A 157     -18.219   4.861 -29.232  1.00 74.44           H
ATOM   2250  CE2 TRP A 157     -18.131   4.843 -27.094  1.00 74.44           C
ATOM   2251  CE3 TRP A 157     -17.172   4.838 -24.862  1.00 74.44           C
ATOM   2252  HE3 TRP A 157     -16.320   4.844 -24.182  1.00 74.44           H
ATOM   2253  CZ2 TRP A 157     -19.449   4.820 -26.624  1.00 74.44           C
ATOM   2254  HZ2 TRP A 157     -20.301   4.814 -27.304  1.00 74.44           H
ATOM   2255  CZ3 TRP A 157     -18.497   4.815 -24.408  1.00 74.44           C
ATOM   2256  HZ3 TRP A 157     -18.663   4.803 -23.331  1.00 74.44           H
ATOM   2257  CH2 TRP A 157     -19.614   4.806 -25.234  1.00 74.44           C
ATOM   2258  HH2 TRP A 157     -20.615   4.787 -24.802  1.00 74.44           H
ATOM   2259  HN  TRP A 157     -12.866   4.257 -28.617  1.00 74.44           H
ATOM   2260  N   ARG A 158     -11.085   6.128 -27.383  1.00 71.96           N
ATOM   2261  CA  ARG A 158      -9.767   6.223 -26.777  1.00 71.96           C
ATOM   2262  C   ARG A 158      -9.605   7.568 -26.066  1.00 71.96           C
ATOM   2263  O   ARG A 158      -9.108   7.624 -24.943  1.00 71.96           O
ATOM   2264  HA  ARG A 158      -9.728   5.397 -26.067  1.00 71.96           H
ATOM   2265  CB  ARG A 158      -8.666   6.072 -27.827  1.00 71.96           C
ATOM   2266 1HB  ARG A 158      -8.853   5.184 -28.431  1.00 71.96           H
ATOM   2267 2HB  ARG A 158      -8.684   6.927 -28.504  1.00 71.96           H
ATOM   2268  CG  ARG A 158      -7.289   5.966 -27.167  1.00 71.96           C
ATOM   2269 1HG  ARG A 158      -7.076   6.881 -26.615  1.00 71.96           H
ATOM   2270 2HG  ARG A 158      -7.290   5.151 -26.445  1.00 71.96           H
ATOM   2271  CD  ARG A 158      -6.197   5.728 -28.212  1.00 71.96           C
ATOM   2272 1HD  ARG A 158      -6.424   4.832 -28.790  1.00 71.96           H
ATOM   2273 2HD  ARG A 158      -6.166   6.561 -28.915  1.00 71.96           H
ATOM   2274  NE  ARG A 158      -4.884   5.580 -27.546  1.00 71.96           N
ATOM   2275  HE  ARG A 158      -4.833   5.758 -26.564  1.00 71.96           H
ATOM   2276  CZ  ARG A 158      -3.757   5.222 -28.178  1.00 71.96           C
ATOM   2277  NH1 ARG A 158      -3.766   4.971 -29.494  1.00 71.96           N
ATOM   2278 1HH1 ARG A 158      -4.618   5.050 -30.013  1.00 71.96           H
ATOM   2279 2HH1 ARG A 158      -2.921   4.704 -29.958  1.00 71.96           H
ATOM   2280  NH2 ARG A 158      -2.622   5.119 -27.474  1.00 71.96           N
ATOM   2281 1HH2 ARG A 158      -1.773   4.853 -27.930  1.00 71.96           H
ATOM   2282 2HH2 ARG A 158      -2.624   5.308 -26.492  1.00 71.96           H
ATOM   2283  HN  ARG A 158     -11.086   6.039 -28.379  1.00 71.96           H
ATOM   2284  N   GLU A 159     -10.034   8.618 -26.751  1.00 76.81           N
ATOM   2285  CA  GLU A 159      -9.895   9.964 -26.221  1.00 76.81           C
ATOM   2286  C   GLU A 159     -10.764  10.136 -24.974  1.00 76.81           C
ATOM   2287  O   GLU A 159     -10.294  10.626 -23.948  1.00 76.81           O
ATOM   2288  HA  GLU A 159      -8.843  10.063 -25.955  1.00 76.81           H
ATOM   2289  CB  GLU A 159     -10.245  11.009 -27.282  1.00 76.81           C
ATOM   2290 1HB  GLU A 159     -11.187  10.744 -27.762  1.00 76.81           H
ATOM   2291 2HB  GLU A 159     -10.256  12.001 -26.831  1.00 76.81           H
ATOM   2292  CG  GLU A 159      -9.184  11.049 -28.384  1.00 76.81           C
ATOM   2293 1HG  GLU A 159      -8.194  11.132 -27.937  1.00 76.81           H
ATOM   2294 2HG  GLU A 159      -9.203  10.115 -28.945  1.00 76.81           H
ATOM   2295  CD  GLU A 159      -9.423  12.225 -29.333  1.00 76.81           C
ATOM   2296  OE1 GLU A 159      -8.462  12.579 -30.050  1.00 76.81           O
ATOM   2297  OE2 GLU A 159     -10.560  12.744 -29.319  1.00 76.81           O
ATOM   2298  HN  GLU A 159     -10.469   8.560 -27.649  1.00 76.81           H
ATOM   2299  N   LYS A 160     -12.017   9.724 -25.103  1.00 81.25           N
ATOM   2300  CA  LYS A 160     -12.952   9.811 -23.994  1.00 81.25           C
ATOM   2301  C   LYS A 160     -12.381   9.058 -22.791  1.00 81.25           C
ATOM   2302  O   LYS A 160     -12.447   9.542 -21.662  1.00 81.25           O
ATOM   2303  HA  LYS A 160     -13.047  10.864 -23.729  1.00 81.25           H
ATOM   2304  CB  LYS A 160     -14.338   9.326 -24.422  1.00 81.25           C
ATOM   2305 1HB  LYS A 160     -14.261   8.327 -24.851  1.00 81.25           H
ATOM   2306 2HB  LYS A 160     -14.986   9.248 -23.549  1.00 81.25           H
ATOM   2307  CG  LYS A 160     -14.962  10.279 -25.444  1.00 81.25           C
ATOM   2308 1HG  LYS A 160     -14.943  11.297 -25.055  1.00 81.25           H
ATOM   2309 2HG  LYS A 160     -14.369  10.276 -26.358  1.00 81.25           H
ATOM   2310  CD  LYS A 160     -16.402   9.875 -25.762  1.00 81.25           C
ATOM   2311 1HD  LYS A 160     -16.416   8.874 -26.193  1.00 81.25           H
ATOM   2312 2HD  LYS A 160     -16.985   9.834 -24.842  1.00 81.25           H
ATOM   2313  CE  LYS A 160     -17.047  10.864 -26.736  1.00 81.25           C
ATOM   2314 1HE  LYS A 160     -17.004  11.871 -26.322  1.00 81.25           H
ATOM   2315 2HE  LYS A 160     -16.486  10.880 -27.671  1.00 81.25           H
ATOM   2316  NZ  LYS A 160     -18.453  10.488 -27.001  1.00 81.25           N
ATOM   2317 1HZ  LYS A 160     -18.867  11.157 -27.641  1.00 81.25           H
ATOM   2318 2HZ  LYS A 160     -18.484   9.562 -27.413  1.00 81.25           H
ATOM   2319 3HZ  LYS A 160     -18.973  10.488 -26.130  1.00 81.25           H
ATOM   2320  HN  LYS A 160     -12.395   9.337 -25.944  1.00 81.25           H
ATOM   2321  N   ARG A 161     -11.832   7.885 -23.074  1.00 82.10           N
ATOM   2322  CA  ARG A 161     -11.277   7.047 -22.025  1.00 82.10           C
ATOM   2323  C   ARG A 161     -10.153   7.784 -21.295  1.00 82.10           C
ATOM   2324  O   ARG A 161      -9.971   7.610 -20.091  1.00 82.10           O
ATOM   2325  HA  ARG A 161     -12.114   6.846 -21.356  1.00 82.10           H
ATOM   2326  CB  ARG A 161     -10.731   5.737 -22.598  1.00 82.10           C
ATOM   2327 1HB  ARG A 161     -10.150   5.944 -23.497  1.00 82.10           H
ATOM   2328 2HB  ARG A 161     -10.053   5.276 -21.879  1.00 82.10           H
ATOM   2329  CG  ARG A 161     -11.867   4.768 -22.930  1.00 82.10           C
ATOM   2330 1HG  ARG A 161     -12.359   4.450 -22.011  1.00 82.10           H
ATOM   2331 2HG  ARG A 161     -12.618   5.276 -23.535  1.00 82.10           H
ATOM   2332  CD  ARG A 161     -11.341   3.544 -23.683  1.00 82.10           C
ATOM   2333 1HD  ARG A 161     -12.176   2.955 -24.064  1.00 82.10           H
ATOM   2334 2HD  ARG A 161     -10.755   3.862 -24.546  1.00 82.10           H
ATOM   2335  NE  ARG A 161     -10.507   2.716 -22.783  1.00 82.10           N
ATOM   2336  HE  ARG A 161     -10.582   2.873 -21.799  1.00 82.10           H
ATOM   2337  CZ  ARG A 161      -9.658   1.770 -23.206  1.00 82.10           C
ATOM   2338  NH1 ARG A 161      -9.517   1.517 -24.514  1.00 82.10           N
ATOM   2339 1HH1 ARG A 161     -10.048   2.037 -25.184  1.00 82.10           H
ATOM   2340 2HH1 ARG A 161      -8.882   0.809 -24.821  1.00 82.10           H
ATOM   2341  NH2 ARG A 161      -8.952   1.080 -22.300  1.00 82.10           N
ATOM   2342 1HH2 ARG A 161      -8.314   0.370 -22.599  1.00 82.10           H
ATOM   2343 2HH2 ARG A 161      -9.063   1.274 -21.325  1.00 82.10           H
ATOM   2344  HN  ARG A 161     -11.764   7.508 -23.997  1.00 82.10           H
ATOM   2345  N   LEU A 162      -9.428   8.593 -22.054  1.00 83.99           N
ATOM   2346  CA  LEU A 162      -8.268   9.284 -21.517  1.00 83.99           C
ATOM   2347  C   LEU A 162      -8.735  10.432 -20.620  1.00 83.99           C
ATOM   2348  O   LEU A 162      -8.075  10.762 -19.635  1.00 83.99           O
ATOM   2349  HA  LEU A 162      -7.717   8.570 -20.905  1.00 83.99           H
ATOM   2350  CB  LEU A 162      -7.337   9.726 -22.647  1.00 83.99           C
ATOM   2351 1HB  LEU A 162      -7.492   9.064 -23.499  1.00 83.99           H
ATOM   2352 2HB  LEU A 162      -7.632  10.727 -22.964  1.00 83.99           H
ATOM   2353  CG  LEU A 162      -5.843   9.746 -22.317  1.00 83.99           C
ATOM   2354  HG  LEU A 162      -5.664   9.040 -21.506  1.00 83.99           H
ATOM   2355  CD1 LEU A 162      -5.011   9.281 -23.514  1.00 83.99           C
ATOM   2356 1HD1 LEU A 162      -5.296   8.264 -23.782  1.00 83.99           H
ATOM   2357 2HD1 LEU A 162      -5.190   9.943 -24.360  1.00 83.99           H
ATOM   2358 3HD1 LEU A 162      -3.953   9.304 -23.252  1.00 83.99           H
ATOM   2359  CD2 LEU A 162      -5.410  11.126 -21.819  1.00 83.99           C
ATOM   2360 1HD2 LEU A 162      -5.607  11.869 -22.592  1.00 83.99           H
ATOM   2361 2HD2 LEU A 162      -5.970  11.380 -20.919  1.00 83.99           H
ATOM   2362 3HD2 LEU A 162      -4.344  11.112 -21.591  1.00 83.99           H
ATOM   2363  HN  LEU A 162      -9.622   8.778 -23.017  1.00 83.99           H
ATOM   2364  N   LEU A 163      -9.868  11.009 -20.992  1.00 86.60           N
ATOM   2365  CA  LEU A 163     -10.481  12.047 -20.180  1.00 86.60           C
ATOM   2366  C   LEU A 163     -10.977  11.436 -18.868  1.00 86.60           C
ATOM   2367  O   LEU A 163     -10.679  11.947 -17.790  1.00 86.60           O
ATOM   2368  HA  LEU A 163      -9.708  12.780 -19.949  1.00 86.60           H
ATOM   2369  CB  LEU A 163     -11.572  12.771 -20.972  1.00 86.60           C
ATOM   2370 1HB  LEU A 163     -11.142  13.116 -21.912  1.00 86.60           H
ATOM   2371 2HB  LEU A 163     -12.351  12.051 -21.222  1.00 86.60           H
ATOM   2372  CG  LEU A 163     -12.225  13.966 -20.274  1.00 86.60           C
ATOM   2373  HG  LEU A 163     -12.570  13.641 -19.292  1.00 86.60           H
ATOM   2374  CD1 LEU A 163     -11.213  15.090 -20.048  1.00 86.60           C
ATOM   2375 1HD1 LEU A 163     -10.397  14.725 -19.425  1.00 86.60           H
ATOM   2376 2HD1 LEU A 163     -10.816  15.421 -21.009  1.00 86.60           H
ATOM   2377 3HD1 LEU A 163     -11.703  15.927 -19.551  1.00 86.60           H
ATOM   2378  CD2 LEU A 163     -13.454  14.448 -21.048  1.00 86.60           C
ATOM   2379 1HD2 LEU A 163     -13.156  14.750 -22.052  1.00 86.60           H
ATOM   2380 2HD2 LEU A 163     -14.182  13.639 -21.113  1.00 86.60           H
ATOM   2381 3HD2 LEU A 163     -13.899  15.297 -20.530  1.00 86.60           H
ATOM   2382  HN  LEU A 163     -10.364  10.778 -21.828  1.00 86.60           H
ATOM   2383  N   TYR A 164     -11.724  10.350 -19.003  1.00 87.44           N
ATOM   2384  CA  TYR A 164     -12.276   9.672 -17.842  1.00 87.44           C
ATOM   2385  C   TYR A 164     -11.164   9.204 -16.901  1.00 87.44           C
ATOM   2386  O   TYR A 164     -11.313   9.258 -15.682  1.00 87.44           O
ATOM   2387  HA  TYR A 164     -12.916  10.378 -17.312  1.00 87.44           H
ATOM   2388  CB  TYR A 164     -13.020   8.450 -18.381  1.00 87.44           C
ATOM   2389 1HB  TYR A 164     -12.425   7.995 -19.173  1.00 87.44           H
ATOM   2390 2HB  TYR A 164     -13.109   7.710 -17.585  1.00 87.44           H
ATOM   2391  CG  TYR A 164     -14.415   8.761 -18.927  1.00 87.44           C
ATOM   2392  CD1 TYR A 164     -15.375   9.303 -18.097  1.00 87.44           C
ATOM   2393  HD1 TYR A 164     -15.140   9.509 -17.053  1.00 87.44           H
ATOM   2394  CD2 TYR A 164     -14.714   8.500 -20.249  1.00 87.44           C
ATOM   2395  HD2 TYR A 164     -13.955   8.072 -20.904  1.00 87.44           H
ATOM   2396  CE1 TYR A 164     -16.689   9.596 -18.610  1.00 87.44           C
ATOM   2397  HE1 TYR A 164     -17.456  10.024 -17.965  1.00 87.44           H
ATOM   2398  CE2 TYR A 164     -16.027   8.793 -20.762  1.00 87.44           C
ATOM   2399  HE2 TYR A 164     -16.276   8.592 -21.804  1.00 87.44           H
ATOM   2400  CZ  TYR A 164     -16.949   9.327 -19.917  1.00 87.44           C
ATOM   2401  OH  TYR A 164     -18.190   9.604 -20.402  1.00 87.44           O
ATOM   2402  HH  TYR A 164     -18.234   9.378 -21.375  1.00 87.44           H
ATOM   2403  HN  TYR A 164     -11.954   9.935 -19.883  1.00 87.44           H
ATOM   2404  N   SER A 165     -10.073   8.753 -17.504  1.00 88.79           N
ATOM   2405  CA  SER A 165      -8.950   8.243 -16.736  1.00 88.79           C
ATOM   2406  C   SER A 165      -8.386   9.346 -15.838  1.00 88.79           C
ATOM   2407  O   SER A 165      -7.953   9.078 -14.718  1.00 88.79           O
ATOM   2408  HA  SER A 165      -9.357   7.430 -16.135  1.00 88.79           H
ATOM   2409  CB  SER A 165      -7.857   7.697 -17.657  1.00 88.79           C
ATOM   2410 1HB  SER A 165      -7.155   7.101 -17.072  1.00 88.79           H
ATOM   2411 2HB  SER A 165      -8.303   7.029 -18.394  1.00 88.79           H
ATOM   2412  OG  SER A 165      -7.152   8.739 -18.326  1.00 88.79           O
ATOM   2413  HG  SER A 165      -7.780   9.481 -18.559  1.00 88.79           H
ATOM   2414  HN  SER A 165      -9.950   8.734 -18.496  1.00 88.79           H
ATOM   2415  N   LYS A 166      -8.409  10.562 -16.363  1.00 90.93           N
ATOM   2416  CA  LYS A 166      -7.912  11.707 -15.620  1.00 90.93           C
ATOM   2417  C   LYS A 166      -8.810  11.951 -14.406  1.00 90.93           C
ATOM   2418  O   LYS A 166      -8.320  12.123 -13.291  1.00 90.93           O
ATOM   2419  HA  LYS A 166      -6.912  11.457 -15.265  1.00 90.93           H
ATOM   2420  CB  LYS A 166      -7.775  12.923 -16.538  1.00 90.93           C
ATOM   2421 1HB  LYS A 166      -8.678  13.034 -17.139  1.00 90.93           H
ATOM   2422 2HB  LYS A 166      -7.680  13.828 -15.938  1.00 90.93           H
ATOM   2423  CG  LYS A 166      -6.559  12.783 -17.456  1.00 90.93           C
ATOM   2424 1HG  LYS A 166      -5.652  12.716 -16.856  1.00 90.93           H
ATOM   2425 2HG  LYS A 166      -6.633  11.857 -18.026  1.00 90.93           H
ATOM   2426  CD  LYS A 166      -6.456  13.971 -18.415  1.00 90.93           C
ATOM   2427 1HD  LYS A 166      -7.331  13.996 -19.064  1.00 90.93           H
ATOM   2428 2HD  LYS A 166      -6.454  14.902 -17.847  1.00 90.93           H
ATOM   2429  CE  LYS A 166      -5.186  13.882 -19.263  1.00 90.93           C
ATOM   2430 1HE  LYS A 166      -4.314  13.785 -18.616  1.00 90.93           H
ATOM   2431 2HE  LYS A 166      -5.220  12.989 -19.887  1.00 90.93           H
ATOM   2432  NZ  LYS A 166      -5.047  15.085 -20.115  1.00 90.93           N
ATOM   2433 1HZ  LYS A 166      -4.206  15.005 -20.677  1.00 90.93           H
ATOM   2434 2HZ  LYS A 166      -5.854  15.163 -20.724  1.00 90.93           H
ATOM   2435 3HZ  LYS A 166      -4.984  15.909 -19.529  1.00 90.93           H
ATOM   2436  HN  LYS A 166      -8.758  10.770 -17.277  1.00 90.93           H
ATOM   2437  N   MET A 167     -10.110  11.959 -14.664  1.00 92.28           N
ATOM   2438  CA  MET A 167     -11.080  12.218 -13.614  1.00 92.28           C
ATOM   2439  C   MET A 167     -11.018  11.139 -12.531  1.00 92.28           C
ATOM   2440  O   MET A 167     -11.071  11.445 -11.341  1.00 92.28           O
ATOM   2441  HA  MET A 167     -10.803  13.184 -13.190  1.00 92.28           H
ATOM   2442  CB  MET A 167     -12.486  12.258 -14.215  1.00 92.28           C
ATOM   2443 1HB  MET A 167     -12.673  11.340 -14.772  1.00 92.28           H
ATOM   2444 2HB  MET A 167     -13.226  12.303 -13.416  1.00 92.28           H
ATOM   2445  CG  MET A 167     -12.653  13.465 -15.141  1.00 92.28           C
ATOM   2446 1HG  MET A 167     -12.164  14.337 -14.707  1.00 92.28           H
ATOM   2447 2HG  MET A 167     -12.167  13.270 -16.097  1.00 92.28           H
ATOM   2448  SD  MET A 167     -14.387  13.803 -15.397  1.00 92.28           S
ATOM   2449  CE  MET A 167     -14.864  12.325 -16.276  1.00 92.28           C
ATOM   2450 1HE  MET A 167     -14.287  12.248 -17.198  1.00 92.28           H
ATOM   2451 2HE  MET A 167     -14.671  11.452 -15.652  1.00 92.28           H
ATOM   2452 3HE  MET A 167     -15.927  12.372 -16.515  1.00 92.28           H
ATOM   2453  HN  MET A 167     -10.502  11.792 -15.569  1.00 92.28           H
ATOM   2454  N   VAL A 168     -10.906   9.899 -12.983  1.00 92.61           N
ATOM   2455  CA  VAL A 168     -10.861   8.770 -12.068  1.00 92.61           C
ATOM   2456  C   VAL A 168      -9.657   8.922 -11.137  1.00 92.61           C
ATOM   2457  O   VAL A 168      -9.771   8.714  -9.930  1.00 92.61           O
ATOM   2458  HA  VAL A 168     -11.772   8.795 -11.471  1.00 92.61           H
ATOM   2459  CB  VAL A 168     -10.846   7.459 -12.856  1.00 92.61           C
ATOM   2460  HB  VAL A 168     -10.070   7.534 -13.618  1.00 92.61           H
ATOM   2461  CG1 VAL A 168     -10.498   6.278 -11.947  1.00 92.61           C
ATOM   2462 1HG1 VAL A 168      -9.512   6.434 -11.510  1.00 92.61           H
ATOM   2463 2HG1 VAL A 168     -11.240   6.200 -11.153  1.00 92.61           H
ATOM   2464 3HG1 VAL A 168     -10.495   5.358 -12.533  1.00 92.61           H
ATOM   2465  CG2 VAL A 168     -12.182   7.230 -13.566  1.00 92.61           C
ATOM   2466 1HG2 VAL A 168     -12.982   7.185 -12.827  1.00 92.61           H
ATOM   2467 2HG2 VAL A 168     -12.371   8.051 -14.257  1.00 92.61           H
ATOM   2468 3HG2 VAL A 168     -12.144   6.291 -14.118  1.00 92.61           H
ATOM   2469  HN  VAL A 168     -10.846   9.660 -13.952  1.00 92.61           H
ATOM   2470  N   CYS A 169      -8.530   9.284 -11.732  1.00 92.98           N
ATOM   2471  CA  CYS A 169      -7.301   9.446 -10.974  1.00 92.98           C
ATOM   2472  C   CYS A 169      -7.544  10.492  -9.884  1.00 92.98           C
ATOM   2473  O   CYS A 169      -7.199  10.276  -8.723  1.00 92.98           O
ATOM   2474  HA  CYS A 169      -7.074   8.475 -10.534  1.00 92.98           H
ATOM   2475  CB  CYS A 169      -6.125   9.825 -11.876  1.00 92.98           C
ATOM   2476 1HB  CYS A 169      -6.412  10.644 -12.536  1.00 92.98           H
ATOM   2477 2HB  CYS A 169      -5.291  10.181 -11.271  1.00 92.98           H
ATOM   2478  SG  CYS A 169      -5.605   8.378 -12.868  1.00 92.98           S
ATOM   2479  HG  CYS A 169      -6.584   8.464 -13.764  1.00 92.98           H
ATOM   2480  HN  CYS A 169      -8.448   9.464 -12.713  1.00 92.98           H
ATOM   2481  N   PHE A 170      -8.137  11.603 -10.296  1.00 94.84           N
ATOM   2482  CA  PHE A 170      -8.389  12.701  -9.379  1.00 94.84           C
ATOM   2483  C   PHE A 170      -9.281  12.254  -8.219  1.00 94.84           C
ATOM   2484  O   PHE A 170      -8.989  12.541  -7.060  1.00 94.84           O
ATOM   2485  HA  PHE A 170      -7.424  13.025  -8.989  1.00 94.84           H
ATOM   2486  CB  PHE A 170      -9.114  13.790 -10.173  1.00 94.84           C
ATOM   2487 1HB  PHE A 170      -8.511  14.053 -11.043  1.00 94.84           H
ATOM   2488 2HB  PHE A 170     -10.055  13.387 -10.548  1.00 94.84           H
ATOM   2489  CG  PHE A 170      -9.404  15.059  -9.369  1.00 94.84           C
ATOM   2490  CD1 PHE A 170     -10.638  15.258  -8.835  1.00 94.84           C
ATOM   2491  HD1 PHE A 170     -11.421  14.514  -8.980  1.00 94.84           H
ATOM   2492  CD2 PHE A 170      -8.426  15.987  -9.188  1.00 94.84           C
ATOM   2493  HD2 PHE A 170      -7.437  15.828  -9.616  1.00 94.84           H
ATOM   2494  CE1 PHE A 170     -10.907  16.436  -8.088  1.00 94.84           C
ATOM   2495  HE1 PHE A 170     -11.897  16.596  -7.660  1.00 94.84           H
ATOM   2496  CE2 PHE A 170      -8.695  17.165  -8.441  1.00 94.84           C
ATOM   2497  HE2 PHE A 170      -7.912  17.909  -8.296  1.00 94.84           H
ATOM   2498  CZ  PHE A 170      -9.930  17.364  -7.907  1.00 94.84           C
ATOM   2499  HZ  PHE A 170     -10.136  18.268  -7.334  1.00 94.84           H
ATOM   2500  HN  PHE A 170      -8.443  11.758 -11.236  1.00 94.84           H
ATOM   2501  N   THR A 171     -10.351  11.557  -8.573  1.00 94.83           N
ATOM   2502  CA  THR A 171     -11.303  11.092  -7.578  1.00 94.83           C
ATOM   2503  C   THR A 171     -10.613  10.172  -6.569  1.00 94.83           C
ATOM   2504  O   THR A 171     -10.917  10.212  -5.378  1.00 94.83           O
ATOM   2505  HA  THR A 171     -11.671  11.955  -7.024  1.00 94.83           H
ATOM   2506  CB  THR A 171     -12.466  10.422  -8.313  1.00 94.83           C
ATOM   2507  HB  THR A 171     -12.141   9.503  -8.801  1.00 94.83           H
ATOM   2508  OG1 THR A 171     -12.958  11.439  -9.183  1.00 94.83           O
ATOM   2509  HG1 THR A 171     -12.536  11.351 -10.085  1.00 94.83           H
ATOM   2510  CG2 THR A 171     -13.647  10.119  -7.389  1.00 94.83           C
ATOM   2511 1HG2 THR A 171     -14.015  11.048  -6.953  1.00 94.83           H
ATOM   2512 2HG2 THR A 171     -13.322   9.449  -6.593  1.00 94.83           H
ATOM   2513 3HG2 THR A 171     -14.444   9.645  -7.961  1.00 94.83           H
ATOM   2514  HN  THR A 171     -10.572  11.311  -9.516  1.00 94.83           H
ATOM   2515  N   ILE A 172      -9.696   9.365  -7.082  1.00 93.87           N
ATOM   2516  CA  ILE A 172      -8.988   8.410  -6.247  1.00 93.87           C
ATOM   2517  C   ILE A 172      -8.164   9.164  -5.202  1.00 93.87           C
ATOM   2518  O   ILE A 172      -8.171   8.806  -4.025  1.00 93.87           O
ATOM   2519  HA  ILE A 172      -9.737   7.810  -5.730  1.00 93.87           H
ATOM   2520  CB  ILE A 172      -8.161   7.454  -7.110  1.00 93.87           C
ATOM   2521  HB  ILE A 172      -7.646   8.040  -7.871  1.00 93.87           H
ATOM   2522  CG1 ILE A 172      -9.061   6.456  -7.841  1.00 93.87           C
ATOM   2523 1HG1 ILE A 172      -9.516   5.776  -7.120  1.00 93.87           H
ATOM   2524 2HG1 ILE A 172      -9.875   6.988  -8.334  1.00 93.87           H
ATOM   2525  CG2 ILE A 172      -7.087   6.753  -6.276  1.00 93.87           C
ATOM   2526 1HG2 ILE A 172      -6.420   7.498  -5.842  1.00 93.87           H
ATOM   2527 2HG2 ILE A 172      -7.562   6.182  -5.478  1.00 93.87           H
ATOM   2528 3HG2 ILE A 172      -6.514   6.080  -6.913  1.00 93.87           H
ATOM   2529  CD1 ILE A 172      -8.267   5.656  -8.875  1.00 93.87           C
ATOM   2530 1HD1 ILE A 172      -7.835   6.338  -9.608  1.00 93.87           H
ATOM   2531 2HD1 ILE A 172      -7.470   5.107  -8.375  1.00 93.87           H
ATOM   2532 3HD1 ILE A 172      -8.931   4.955  -9.380  1.00 93.87           H
ATOM   2533  HN  ILE A 172      -9.435   9.358  -8.047  1.00 93.87           H
ATOM   2534  N   TRP A 173      -7.474  10.194  -5.670  1.00 94.76           N
ATOM   2535  CA  TRP A 173      -6.592  10.958  -4.804  1.00 94.76           C
ATOM   2536  C   TRP A 173      -7.442  11.586  -3.698  1.00 94.76           C
ATOM   2537  O   TRP A 173      -7.073  11.541  -2.526  1.00 94.76           O
ATOM   2538  HA  TRP A 173      -5.868  10.267  -4.372  1.00 94.76           H
ATOM   2539  CB  TRP A 173      -5.797  11.991  -5.606  1.00 94.76           C
ATOM   2540 1HB  TRP A 173      -6.456  12.447  -6.345  1.00 94.76           H
ATOM   2541 2HB  TRP A 173      -5.472  12.786  -4.934  1.00 94.76           H
ATOM   2542  CG  TRP A 173      -4.573  11.415  -6.322  1.00 94.76           C
ATOM   2543  CD1 TRP A 173      -4.383  11.264  -7.639  1.00 94.76           C
ATOM   2544  HD1 TRP A 173      -5.111  11.546  -8.400  1.00 94.76           H
ATOM   2545  CD2 TRP A 173      -3.369  10.918  -5.700  1.00 94.76           C
ATOM   2546  NE1 TRP A 173      -3.150  10.708  -7.912  1.00 94.76           N
ATOM   2547  HE1 TRP A 173      -2.782  10.499  -8.818  1.00 94.76           H
ATOM   2548  CE2 TRP A 173      -2.514  10.490  -6.695  1.00 94.76           C
ATOM   2549  CE3 TRP A 173      -3.014  10.832  -4.343  1.00 94.76           C
ATOM   2550  HE3 TRP A 173      -3.672  11.163  -3.538  1.00 94.76           H
ATOM   2551  CZ2 TRP A 173      -1.249   9.947  -6.438  1.00 94.76           C
ATOM   2552  HZ2 TRP A 173      -0.592   9.617  -7.243  1.00 94.76           H
ATOM   2553  CZ3 TRP A 173      -1.747  10.287  -4.102  1.00 94.76           C
ATOM   2554  HZ3 TRP A 173      -1.423  10.197  -3.066  1.00 94.76           H
ATOM   2555  CH2 TRP A 173      -0.875   9.852  -5.093  1.00 94.76           C
ATOM   2556  HH2 TRP A 173       0.097   9.438  -4.823  1.00 94.76           H
ATOM   2557  HN  TRP A 173      -7.510  10.506  -6.619  1.00 94.76           H
ATOM   2558  N   VAL A 174      -8.564  12.156  -4.110  1.00 95.25           N
ATOM   2559  CA  VAL A 174      -9.441  12.844  -3.177  1.00 95.25           C
ATOM   2560  C   VAL A 174      -9.951  11.848  -2.135  1.00 95.25           C
ATOM   2561  O   VAL A 174      -9.956  12.141  -0.940  1.00 95.25           O
ATOM   2562  HA  VAL A 174      -8.849  13.608  -2.672  1.00 95.25           H
ATOM   2563  CB  VAL A 174     -10.569  13.544  -3.938  1.00 95.25           C
ATOM   2564  HB  VAL A 174     -11.055  12.803  -4.572  1.00 95.25           H
ATOM   2565  CG1 VAL A 174     -11.619  14.099  -2.973  1.00 95.25           C
ATOM   2566 1HG1 VAL A 174     -12.044  13.282  -2.391  1.00 95.25           H
ATOM   2567 2HG1 VAL A 174     -11.151  14.818  -2.301  1.00 95.25           H
ATOM   2568 3HG1 VAL A 174     -12.409  14.591  -3.540  1.00 95.25           H
ATOM   2569  CG2 VAL A 174     -10.017  14.648  -4.842  1.00 95.25           C
ATOM   2570 1HG2 VAL A 174      -9.494  15.387  -4.235  1.00 95.25           H
ATOM   2571 2HG2 VAL A 174      -9.325  14.215  -5.564  1.00 95.25           H
ATOM   2572 3HG2 VAL A 174     -10.840  15.130  -5.371  1.00 95.25           H
ATOM   2573  HN  VAL A 174      -8.877  12.154  -5.060  1.00 95.25           H
ATOM   2574  N   LEU A 175     -10.369  10.690  -2.625  1.00 92.91           N
ATOM   2575  CA  LEU A 175     -10.971   9.686  -1.763  1.00 92.91           C
ATOM   2576  C   LEU A 175      -9.928   9.187  -0.762  1.00 92.91           C
ATOM   2577  O   LEU A 175     -10.223   9.031   0.422  1.00 92.91           O
ATOM   2578  HA  LEU A 175     -11.776  10.171  -1.210  1.00 92.91           H
ATOM   2579  CB  LEU A 175     -11.604   8.572  -2.599  1.00 92.91           C
ATOM   2580 1HB  LEU A 175     -12.285   9.026  -3.319  1.00 92.91           H
ATOM   2581 2HB  LEU A 175     -10.816   8.082  -3.171  1.00 92.91           H
ATOM   2582  CG  LEU A 175     -12.370   7.501  -1.820  1.00 92.91           C
ATOM   2583  HG  LEU A 175     -11.713   7.107  -1.044  1.00 92.91           H
ATOM   2584  CD1 LEU A 175     -13.589   8.101  -1.117  1.00 92.91           C
ATOM   2585 1HD1 LEU A 175     -13.264   8.874  -0.421  1.00 92.91           H
ATOM   2586 2HD1 LEU A 175     -14.257   8.539  -1.859  1.00 92.91           H
ATOM   2587 3HD1 LEU A 175     -14.116   7.319  -0.571  1.00 92.91           H
ATOM   2588  CD2 LEU A 175     -12.751   6.330  -2.727  1.00 92.91           C
ATOM   2589 1HD2 LEU A 175     -13.382   6.689  -3.540  1.00 92.91           H
ATOM   2590 2HD2 LEU A 175     -11.847   5.882  -3.141  1.00 92.91           H
ATOM   2591 3HD2 LEU A 175     -13.294   5.583  -2.148  1.00 92.91           H
ATOM   2592  HN  LEU A 175     -10.303  10.434  -3.589  1.00 92.91           H
ATOM   2593  N   ALA A 176      -8.729   8.951  -1.274  1.00 93.13           N
ATOM   2594  CA  ALA A 176      -7.654   8.423  -0.451  1.00 93.13           C
ATOM   2595  C   ALA A 176      -7.310   9.437   0.643  1.00 93.13           C
ATOM   2596  O   ALA A 176      -7.045   9.059   1.783  1.00 93.13           O
ATOM   2597  HA  ALA A 176      -8.013   7.506   0.016  1.00 93.13           H
ATOM   2598  CB  ALA A 176      -6.451   8.088  -1.335  1.00 93.13           C
ATOM   2599 1HB  ALA A 176      -6.740   7.343  -2.076  1.00 93.13           H
ATOM   2600 2HB  ALA A 176      -6.110   8.991  -1.842  1.00 93.13           H
ATOM   2601 3HB  ALA A 176      -5.645   7.692  -0.717  1.00 93.13           H
ATOM   2602  HN  ALA A 176      -8.487   9.114  -2.231  1.00 93.13           H
ATOM   2603  N   ALA A 177      -7.326  10.704   0.256  1.00 93.34           N
ATOM   2604  CA  ALA A 177      -6.982  11.772   1.180  1.00 93.34           C
ATOM   2605  C   ALA A 177      -7.980  11.778   2.340  1.00 93.34           C
ATOM   2606  O   ALA A 177      -7.588  11.888   3.500  1.00 93.34           O
ATOM   2607  HA  ALA A 177      -5.986  11.565   1.571  1.00 93.34           H
ATOM   2608  CB  ALA A 177      -6.951  13.105   0.430  1.00 93.34           C
ATOM   2609 1HB  ALA A 177      -6.206  13.058  -0.364  1.00 93.34           H
ATOM   2610 2HB  ALA A 177      -7.932  13.301  -0.003  1.00 93.34           H
ATOM   2611 3HB  ALA A 177      -6.693  13.906   1.123  1.00 93.34           H
ATOM   2612  HN  ALA A 177      -7.567  11.005  -0.666  1.00 93.34           H
ATOM   2613  N   ALA A 178      -9.251  11.660   1.985  1.00 93.52           N
ATOM   2614  CA  ALA A 178     -10.313  11.721   2.975  1.00 93.52           C
ATOM   2615  C   ALA A 178     -10.181  10.535   3.933  1.00 93.52           C
ATOM   2616  O   ALA A 178     -10.425  10.670   5.131  1.00 93.52           O
ATOM   2617  HA  ALA A 178     -10.190  12.647   3.537  1.00 93.52           H
ATOM   2618  CB  ALA A 178     -11.670  11.750   2.267  1.00 93.52           C
ATOM   2619 1HB  ALA A 178     -11.724  12.626   1.622  1.00 93.52           H
ATOM   2620 2HB  ALA A 178     -11.785  10.848   1.666  1.00 93.52           H
ATOM   2621 3HB  ALA A 178     -12.466  11.796   3.010  1.00 93.52           H
ATOM   2622  HN  ALA A 178      -9.559  11.524   1.043  1.00 93.52           H
ATOM   2623  N   LEU A 179      -9.794   9.400   3.369  1.00 91.56           N
ATOM   2624  CA  LEU A 179      -9.725   8.169   4.137  1.00 91.56           C
ATOM   2625  C   LEU A 179      -8.540   8.241   5.103  1.00 91.56           C
ATOM   2626  O   LEU A 179      -8.456   7.457   6.047  1.00 91.56           O
ATOM   2627  HA  LEU A 179     -10.642   8.096   4.721  1.00 91.56           H
ATOM   2628  CB  LEU A 179      -9.685   6.957   3.204  1.00 91.56           C
ATOM   2629 1HB  LEU A 179      -8.911   7.126   2.455  1.00 91.56           H
ATOM   2630 2HB  LEU A 179      -9.382   6.086   3.785  1.00 91.56           H
ATOM   2631  CG  LEU A 179     -10.992   6.624   2.481  1.00 91.56           C
ATOM   2632  HG  LEU A 179     -11.358   7.532   2.002  1.00 91.56           H
ATOM   2633  CD1 LEU A 179     -10.758   5.593   1.374  1.00 91.56           C
ATOM   2634 1HD1 LEU A 179     -10.049   5.992   0.649  1.00 91.56           H
ATOM   2635 2HD1 LEU A 179     -10.357   4.678   1.809  1.00 91.56           H
ATOM   2636 3HD1 LEU A 179     -11.703   5.375   0.877  1.00 91.56           H
ATOM   2637  CD2 LEU A 179     -12.066   6.170   3.471  1.00 91.56           C
ATOM   2638 1HD2 LEU A 179     -11.721   5.280   3.998  1.00 91.56           H
ATOM   2639 2HD2 LEU A 179     -12.257   6.966   4.190  1.00 91.56           H
ATOM   2640 3HD2 LEU A 179     -12.984   5.939   2.930  1.00 91.56           H
ATOM   2641  HN  LEU A 179      -9.531   9.315   2.408  1.00 91.56           H
ATOM   2642  N   CYS A 180      -7.655   9.188   4.833  1.00 92.48           N
ATOM   2643  CA  CYS A 180      -6.430   9.310   5.605  1.00 92.48           C
ATOM   2644  C   CYS A 180      -6.651  10.361   6.694  1.00 92.48           C
ATOM   2645  O   CYS A 180      -5.729  10.691   7.440  1.00 92.48           O
ATOM   2646  HA  CYS A 180      -6.239   8.331   6.045  1.00 92.48           H
ATOM   2647  CB  CYS A 180      -5.232   9.651   4.716  1.00 92.48           C
ATOM   2648 1HB  CYS A 180      -5.427  10.573   4.169  1.00 92.48           H
ATOM   2649 2HB  CYS A 180      -4.350   9.827   5.332  1.00 92.48           H
ATOM   2650  SG  CYS A 180      -4.913   8.284   3.543  1.00 92.48           S
ATOM   2651  HG  CYS A 180      -6.034   8.436   2.844  1.00 92.48           H
ATOM   2652  HN  CYS A 180      -7.763   9.864   4.104  1.00 92.48           H
ATOM   2653  N   ILE A 181      -7.877  10.858   6.752  1.00 93.09           N
ATOM   2654  CA  ILE A 181      -8.226  11.878   7.727  1.00 93.09           C
ATOM   2655  C   ILE A 181      -7.932  11.355   9.134  1.00 93.09           C
ATOM   2656  O   ILE A 181      -7.309  12.045   9.939  1.00 93.09           O
ATOM   2657  HA  ILE A 181      -7.588  12.741   7.539  1.00 93.09           H
ATOM   2658  CB  ILE A 181      -9.674  12.334   7.530  1.00 93.09           C
ATOM   2659  HB  ILE A 181     -10.293  11.449   7.382  1.00 93.09           H
ATOM   2660  CG1 ILE A 181      -9.811  13.198   6.275  1.00 93.09           C
ATOM   2661 1HG1 ILE A 181      -9.248  14.122   6.403  1.00 93.09           H
ATOM   2662 2HG1 ILE A 181      -9.378  12.676   5.421  1.00 93.09           H
ATOM   2663  CG2 ILE A 181     -10.198  13.048   8.778  1.00 93.09           C
ATOM   2664 1HG2 ILE A 181     -10.158  12.368   9.629  1.00 93.09           H
ATOM   2665 2HG2 ILE A 181      -9.580  13.923   8.982  1.00 93.09           H
ATOM   2666 3HG2 ILE A 181     -11.228  13.361   8.611  1.00 93.09           H
ATOM   2667  CD1 ILE A 181     -11.279  13.522   5.991  1.00 93.09           C
ATOM   2668 1HD1 ILE A 181     -11.833  12.595   5.839  1.00 93.09           H
ATOM   2669 2HD1 ILE A 181     -11.702  14.064   6.836  1.00 93.09           H
ATOM   2670 3HD1 ILE A 181     -11.348  14.137   5.093  1.00 93.09           H
ATOM   2671  HN  ILE A 181      -8.624  10.576   6.150  1.00 93.09           H
ATOM   2672  N   PRO A 182      -8.372  10.130   9.455  1.00 91.42           N
ATOM   2673  CA  PRO A 182      -8.194   9.594  10.807  1.00 91.42           C
ATOM   2674  C   PRO A 182      -6.747   9.664  11.268  1.00 91.42           C
ATOM   2675  O   PRO A 182      -6.471  10.067  12.397  1.00 91.42           O
ATOM   2676  HA  PRO A 182      -8.751  10.196  11.525  1.00 91.42           H
ATOM   2677  CB  PRO A 182      -8.684   8.150  10.691  1.00 91.42           C
ATOM   2678 1HB  PRO A 182      -7.868   7.467  10.455  1.00 91.42           H
ATOM   2679 2HB  PRO A 182      -9.129   7.802  11.623  1.00 91.42           H
ATOM   2680  CG  PRO A 182      -9.709   8.213   9.566  1.00 91.42           C
ATOM   2681 1HG  PRO A 182      -9.890   7.232   9.127  1.00 91.42           H
ATOM   2682 2HG  PRO A 182     -10.675   8.574   9.918  1.00 91.42           H
ATOM   2683  CD  PRO A 182      -9.068   9.173   8.576  1.00 91.42           C
ATOM   2684 1HD  PRO A 182      -8.372   8.662   7.910  1.00 91.42           H
ATOM   2685 2HD  PRO A 182      -9.811   9.658   7.944  1.00 91.42           H
ATOM   2686  N   GLU A 183      -5.854   9.266  10.374  1.00 91.70           N
ATOM   2687  CA  GLU A 183      -4.437   9.230  10.695  1.00 91.70           C
ATOM   2688  C   GLU A 183      -3.937  10.634  11.042  1.00 91.70           C
ATOM   2689  O   GLU A 183      -3.122  10.799  11.949  1.00 91.70           O
ATOM   2690  HA  GLU A 183      -4.355   8.582  11.567  1.00 91.70           H
ATOM   2691  CB  GLU A 183      -3.629   8.629   9.544  1.00 91.70           C
ATOM   2692 1HB  GLU A 183      -4.036   8.970   8.592  1.00 91.70           H
ATOM   2693 2HB  GLU A 183      -2.573   8.869   9.672  1.00 91.70           H
ATOM   2694  CG  GLU A 183      -3.727   7.102   9.544  1.00 91.70           C
ATOM   2695 1HG  GLU A 183      -2.981   6.686   8.866  1.00 91.70           H
ATOM   2696 2HG  GLU A 183      -3.501   6.720  10.540  1.00 91.70           H
ATOM   2697  CD  GLU A 183      -5.123   6.642   9.120  1.00 91.70           C
ATOM   2698  OE1 GLU A 183      -5.437   5.462   9.385  1.00 91.70           O
ATOM   2699  OE2 GLU A 183      -5.845   7.482   8.540  1.00 91.70           O
ATOM   2700  HN  GLU A 183      -6.084   8.972   9.446  1.00 91.70           H
ATOM   2701  N   ILE A 184      -4.445  11.609  10.303  1.00 93.15           N
ATOM   2702  CA  ILE A 184      -3.991  12.980  10.458  1.00 93.15           C
ATOM   2703  C   ILE A 184      -4.357  13.478  11.858  1.00 93.15           C
ATOM   2704  O   ILE A 184      -3.588  14.210  12.481  1.00 93.15           O
ATOM   2705  HA  ILE A 184      -2.905  12.978  10.365  1.00 93.15           H
ATOM   2706  CB  ILE A 184      -4.540  13.857   9.331  1.00 93.15           C
ATOM   2707  HB  ILE A 184      -5.624  13.742   9.305  1.00 93.15           H
ATOM   2708  CG1 ILE A 184      -4.005  13.402   7.972  1.00 93.15           C
ATOM   2709 1HG1 ILE A 184      -2.932  13.590   7.918  1.00 93.15           H
ATOM   2710 2HG1 ILE A 184      -4.145  12.326   7.863  1.00 93.15           H
ATOM   2711  CG2 ILE A 184      -4.250  15.336   9.595  1.00 93.15           C
ATOM   2712 1HG2 ILE A 184      -4.719  15.636  10.532  1.00 93.15           H
ATOM   2713 2HG2 ILE A 184      -3.173  15.488   9.664  1.00 93.15           H
ATOM   2714 3HG2 ILE A 184      -4.651  15.936   8.779  1.00 93.15           H
ATOM   2715  CD1 ILE A 184      -4.714  14.132   6.830  1.00 93.15           C
ATOM   2716 1HD1 ILE A 184      -5.783  13.922   6.873  1.00 93.15           H
ATOM   2717 2HD1 ILE A 184      -4.551  15.205   6.928  1.00 93.15           H
ATOM   2718 3HD1 ILE A 184      -4.315  13.790   5.876  1.00 93.15           H
ATOM   2719  HN  ILE A 184      -5.153  11.474   9.609  1.00 93.15           H
ATOM   2720  N   LEU A 185      -5.530  13.062  12.312  1.00 92.89           N
ATOM   2721  CA  LEU A 185      -6.109  13.628  13.518  1.00 92.89           C
ATOM   2722  C   LEU A 185      -5.411  13.032  14.742  1.00 92.89           C
ATOM   2723  O   LEU A 185      -4.991  13.762  15.639  1.00 92.89           O
ATOM   2724  HA  LEU A 185      -5.917  14.701  13.500  1.00 92.89           H
ATOM   2725  CB  LEU A 185      -7.627  13.440  13.524  1.00 92.89           C
ATOM   2726 1HB  LEU A 185      -7.843  12.383  13.363  1.00 92.89           H
ATOM   2727 2HB  LEU A 185      -8.002  13.694  14.515  1.00 92.89           H
ATOM   2728  CG  LEU A 185      -8.408  14.254  12.490  1.00 92.89           C
ATOM   2729  HG  LEU A 185      -8.063  13.966  11.497  1.00 92.89           H
ATOM   2730  CD1 LEU A 185      -9.903  13.937  12.558  1.00 92.89           C
ATOM   2731 1HD1 LEU A 185     -10.059  12.877  12.358  1.00 92.89           H
ATOM   2732 2HD1 LEU A 185     -10.281  14.179  13.551  1.00 92.89           H
ATOM   2733 3HD1 LEU A 185     -10.435  14.529  11.813  1.00 92.89           H
ATOM   2734  CD2 LEU A 185      -8.132  15.750  12.649  1.00 92.89           C
ATOM   2735 1HD2 LEU A 185      -8.432  16.072  13.646  1.00 92.89           H
ATOM   2736 2HD2 LEU A 185      -7.067  15.940  12.511  1.00 92.89           H
ATOM   2737 3HD2 LEU A 185      -8.699  16.306  11.902  1.00 92.89           H
ATOM   2738  HN  LEU A 185      -6.081  12.354  11.871  1.00 92.89           H
ATOM   2739  N   TYR A 186      -5.308  11.711  14.740  1.00 92.75           N
ATOM   2740  CA  TYR A 186      -5.000  10.982  15.958  1.00 92.75           C
ATOM   2741  C   TYR A 186      -3.503  10.680  16.052  1.00 92.75           C
ATOM   2742  O   TYR A 186      -3.025  10.203  17.081  1.00 92.75           O
ATOM   2743  HA  TYR A 186      -5.291  11.604  16.805  1.00 92.75           H
ATOM   2744  CB  TYR A 186      -5.770   9.663  15.867  1.00 92.75           C
ATOM   2745 1HB  TYR A 186      -5.430   9.116  14.988  1.00 92.75           H
ATOM   2746 2HB  TYR A 186      -5.527   9.052  16.737  1.00 92.75           H
ATOM   2747  CG  TYR A 186      -7.288   9.833  15.789  1.00 92.75           C
ATOM   2748  CD1 TYR A 186      -7.940  10.637  16.701  1.00 92.75           C
ATOM   2749  HD1 TYR A 186      -7.374  11.152  17.478  1.00 92.75           H
ATOM   2750  CD2 TYR A 186      -8.005   9.182  14.806  1.00 92.75           C
ATOM   2751  HD2 TYR A 186      -7.490   8.547  14.085  1.00 92.75           H
ATOM   2752  CE1 TYR A 186      -9.369  10.798  16.628  1.00 92.75           C
ATOM   2753  HE1 TYR A 186      -9.897  11.430  17.342  1.00 92.75           H
ATOM   2754  CE2 TYR A 186      -9.435   9.342  14.732  1.00 92.75           C
ATOM   2755  HE2 TYR A 186     -10.013   8.834  13.961  1.00 92.75           H
ATOM   2756  CZ  TYR A 186     -10.046  10.142  15.647  1.00 92.75           C
ATOM   2757  OH  TYR A 186     -11.396  10.293  15.577  1.00 92.75           O
ATOM   2758  HH  TYR A 186     -11.739   9.912  14.718  1.00 92.75           H
ATOM   2759  HN  TYR A 186      -5.432  11.142  13.927  1.00 92.75           H
ATOM   2760  N   SER A 187      -2.804  10.969  14.964  1.00 92.98           N
ATOM   2761  CA  SER A 187      -1.361  10.801  14.935  1.00 92.98           C
ATOM   2762  C   SER A 187      -0.699  11.795  15.891  1.00 92.98           C
ATOM   2763  O   SER A 187      -0.837  13.006  15.726  1.00 92.98           O
ATOM   2764  HA  SER A 187      -1.183   9.777  15.264  1.00 92.98           H
ATOM   2765  CB  SER A 187      -0.814  10.982  13.518  1.00 92.98           C
ATOM   2766 1HB  SER A 187      -1.131  11.949  13.128  1.00 92.98           H
ATOM   2767 2HB  SER A 187       0.276  10.992  13.548  1.00 92.98           H
ATOM   2768  OG  SER A 187      -1.254   9.950  12.639  1.00 92.98           O
ATOM   2769  HG  SER A 187      -1.743  10.347  11.863  1.00 92.98           H
ATOM   2770  HN  SER A 187      -3.207  11.311  14.115  1.00 92.98           H
ATOM   2771  N   GLN A 188       0.006  11.247  16.869  1.00 91.98           N
ATOM   2772  CA  GLN A 188       0.692  12.071  17.850  1.00 91.98           C
ATOM   2773  C   GLN A 188       2.001  11.405  18.280  1.00 91.98           C
ATOM   2774  O   GLN A 188       2.226  10.229  17.997  1.00 91.98           O
ATOM   2775  HA  GLN A 188       0.906  13.010  17.340  1.00 91.98           H
ATOM   2776  CB  GLN A 188      -0.205  12.348  19.058  1.00 91.98           C
ATOM   2777 1HB  GLN A 188      -0.503  11.406  19.518  1.00 91.98           H
ATOM   2778 2HB  GLN A 188       0.352  12.907  19.809  1.00 91.98           H
ATOM   2779  CG  GLN A 188      -1.450  13.137  18.646  1.00 91.98           C
ATOM   2780 1HG  GLN A 188      -1.159  13.983  18.023  1.00 91.98           H
ATOM   2781 2HG  GLN A 188      -2.102  12.506  18.043  1.00 91.98           H
ATOM   2782  CD  GLN A 188      -2.211  13.640  19.874  1.00 91.98           C
ATOM   2783  OE1 GLN A 188      -1.740  13.575  20.998  1.00 91.98           O
ATOM   2784  NE2 GLN A 188      -3.410  14.145  19.598  1.00 91.98           N
ATOM   2785 1HE2 GLN A 188      -3.737  14.169  18.654  1.00 91.98           H
ATOM   2786 2HE2 GLN A 188      -3.985  14.500  20.336  1.00 91.98           H
ATOM   2787  HN  GLN A 188       0.112  10.261  16.998  1.00 91.98           H
ATOM   2788  N   ILE A 189       2.829  12.185  18.959  1.00 91.87           N
ATOM   2789  CA  ILE A 189       4.021  11.642  19.589  1.00 91.87           C
ATOM   2790  C   ILE A 189       3.700  11.267  21.038  1.00 91.87           C
ATOM   2791  O   ILE A 189       3.192  12.090  21.798  1.00 91.87           O
ATOM   2792  HA  ILE A 189       4.291  10.735  19.050  1.00 91.87           H
ATOM   2793  CB  ILE A 189       5.191  12.617  19.451  1.00 91.87           C
ATOM   2794  HB  ILE A 189       4.891  13.574  19.878  1.00 91.87           H
ATOM   2795  CG1 ILE A 189       5.528  12.865  17.980  1.00 91.87           C
ATOM   2796 1HG1 ILE A 189       5.926  11.952  17.536  1.00 91.87           H
ATOM   2797 2HG1 ILE A 189       4.620  13.116  17.432  1.00 91.87           H
ATOM   2798  CG2 ILE A 189       6.407  12.131  20.244  1.00 91.87           C
ATOM   2799 1HG2 ILE A 189       6.143  12.048  21.298  1.00 91.87           H
ATOM   2800 2HG2 ILE A 189       6.718  11.156  19.869  1.00 91.87           H
ATOM   2801 3HG2 ILE A 189       7.224  12.842  20.128  1.00 91.87           H
ATOM   2802  CD1 ILE A 189       6.548  13.997  17.833  1.00 91.87           C
ATOM   2803 1HD1 ILE A 189       6.136  14.913  18.257  1.00 91.87           H
ATOM   2804 2HD1 ILE A 189       7.463  13.731  18.362  1.00 91.87           H
ATOM   2805 3HD1 ILE A 189       6.769  14.152  16.777  1.00 91.87           H
ATOM   2806  HN  ILE A 189       2.698  13.169  19.080  1.00 91.87           H
ATOM   2807  N   LYS A 190       4.010  10.024  21.376  1.00 88.47           N
ATOM   2808  CA  LYS A 190       3.867   9.563  22.746  1.00 88.47           C
ATOM   2809  C   LYS A 190       5.253   9.320  23.346  1.00 88.47           C
ATOM   2810  O   LYS A 190       6.074   8.619  22.757  1.00 88.47           O
ATOM   2811  HA  LYS A 190       3.382  10.361  23.310  1.00 88.47           H
ATOM   2812  CB  LYS A 190       2.947   8.342  22.808  1.00 88.47           C
ATOM   2813 1HB  LYS A 190       2.064   8.515  22.193  1.00 88.47           H
ATOM   2814 2HB  LYS A 190       3.460   7.475  22.390  1.00 88.47           H
ATOM   2815  CG  LYS A 190       2.524   8.046  24.248  1.00 88.47           C
ATOM   2816 1HG  LYS A 190       3.408   7.921  24.872  1.00 88.47           H
ATOM   2817 2HG  LYS A 190       1.968   8.894  24.649  1.00 88.47           H
ATOM   2818  CD  LYS A 190       1.661   6.784  24.318  1.00 88.47           C
ATOM   2819 1HD  LYS A 190       0.731   6.945  23.773  1.00 88.47           H
ATOM   2820 2HD  LYS A 190       2.178   5.959  23.828  1.00 88.47           H
ATOM   2821  CE  LYS A 190       1.352   6.411  25.769  1.00 88.47           C
ATOM   2822 1HE  LYS A 190       2.267   6.439  26.361  1.00 88.47           H
ATOM   2823 2HE  LYS A 190       0.670   7.143  26.201  1.00 88.47           H
ATOM   2824  NZ  LYS A 190       0.749   5.061  25.840  1.00 88.47           N
ATOM   2825 1HZ  LYS A 190       0.806   4.715  26.791  1.00 88.47           H
ATOM   2826 2HZ  LYS A 190      -0.223   5.110  25.555  1.00 88.47           H
ATOM   2827 3HZ  LYS A 190       1.251   4.434  25.221  1.00 88.47           H
ATOM   2828  HN  LYS A 190       4.353   9.339  20.734  1.00 88.47           H
ATOM   2829  N   GLU A 191       5.471   9.914  24.510  1.00 86.87           N
ATOM   2830  CA  GLU A 191       6.702   9.684  25.249  1.00 86.87           C
ATOM   2831  C   GLU A 191       6.492   8.596  26.304  1.00 86.87           C
ATOM   2832  O   GLU A 191       5.556   8.669  27.098  1.00 86.87           O
ATOM   2833  HA  GLU A 191       7.425   9.346  24.507  1.00 86.87           H
ATOM   2834  CB  GLU A 191       7.207  10.979  25.889  1.00 86.87           C
ATOM   2835 1HB  GLU A 191       6.384  11.484  26.395  1.00 86.87           H
ATOM   2836 2HB  GLU A 191       8.048  10.759  26.547  1.00 86.87           H
ATOM   2837  CG  GLU A 191       7.732  11.947  24.827  1.00 86.87           C
ATOM   2838 1HG  GLU A 191       8.473  11.444  24.206  1.00 86.87           H
ATOM   2839 2HG  GLU A 191       6.917  12.248  24.170  1.00 86.87           H
ATOM   2840  CD  GLU A 191       8.357  13.184  25.474  1.00 86.87           C
ATOM   2841  OE1 GLU A 191       8.830  14.049  24.706  1.00 86.87           O
ATOM   2842  OE2 GLU A 191       8.347  13.238  26.723  1.00 86.87           O
ATOM   2843  HN  GLU A 191       4.827  10.541  24.948  1.00 86.87           H
ATOM   2844  N   GLU A 192       7.379   7.612  26.277  1.00 79.05           N
ATOM   2845  CA  GLU A 192       7.276   6.487  27.191  1.00 79.05           C
ATOM   2846  C   GLU A 192       8.665   6.065  27.672  1.00 79.05           C
ATOM   2847  O   GLU A 192       9.505   5.656  26.873  1.00 79.05           O
ATOM   2848  HA  GLU A 192       6.687   6.851  28.033  1.00 79.05           H
ATOM   2849  CB  GLU A 192       6.543   5.314  26.536  1.00 79.05           C
ATOM   2850 1HB  GLU A 192       5.529   5.616  26.273  1.00 79.05           H
ATOM   2851 2HB  GLU A 192       7.119   4.951  25.685  1.00 79.05           H
ATOM   2852  CG  GLU A 192       6.416   4.137  27.505  1.00 79.05           C
ATOM   2853 1HG  GLU A 192       7.188   3.399  27.289  1.00 79.05           H
ATOM   2854 2HG  GLU A 192       6.580   4.482  28.525  1.00 79.05           H
ATOM   2855  CD  GLU A 192       5.036   3.485  27.397  1.00 79.05           C
ATOM   2856  OE1 GLU A 192       4.740   2.636  28.265  1.00 79.05           O
ATOM   2857  OE2 GLU A 192       4.308   3.851  26.449  1.00 79.05           O
ATOM   2858  HN  GLU A 192       8.155   7.576  25.648  1.00 79.05           H
ATOM   2859  N   SER A 193       8.864   6.179  28.977  1.00 74.49           N
ATOM   2860  CA  SER A 193      10.085   5.690  29.594  1.00 74.49           C
ATOM   2861  C   SER A 193      11.303   6.317  28.913  1.00 74.49           C
ATOM   2862  O   SER A 193      12.344   5.676  28.781  1.00 74.49           O
ATOM   2863  HA  SER A 193      10.027   6.002  30.637  1.00 74.49           H
ATOM   2864  CB  SER A 193      10.165   4.164  29.522  1.00 74.49           C
ATOM   2865 1HB  SER A 193      10.286   3.855  28.484  1.00 74.49           H
ATOM   2866 2HB  SER A 193      11.048   3.821  30.061  1.00 74.49           H
ATOM   2867  OG  SER A 193       9.005   3.542  30.069  1.00 74.49           O
ATOM   2868  HG  SER A 193       9.038   2.556  29.909  1.00 74.49           H
ATOM   2869  HN  SER A 193       8.210   6.596  29.608  1.00 74.49           H
ATOM   2870  N   GLY A 194      11.133   7.564  28.498  1.00 76.30           N
ATOM   2871  CA  GLY A 194      12.224   8.307  27.892  1.00 76.30           C
ATOM   2872  C   GLY A 194      12.357   7.971  26.405  1.00 76.30           C
ATOM   2873  O   GLY A 194      13.301   8.406  25.748  1.00 76.30           O
ATOM   2874 1HA  GLY A 194      12.052   9.377  28.012  1.00 76.30           H
ATOM   2875 2HA  GLY A 194      13.157   8.075  28.406  1.00 76.30           H
ATOM   2876  HN  GLY A 194      10.270   8.065  28.572  1.00 76.30           H
ATOM   2877  N   ILE A 195      11.397   7.198  25.918  1.00 83.31           N
ATOM   2878  CA  ILE A 195      11.352   6.862  24.505  1.00 83.31           C
ATOM   2879  C   ILE A 195      10.177   7.590  23.849  1.00 83.31           C
ATOM   2880  O   ILE A 195       9.034   7.447  24.281  1.00 83.31           O
ATOM   2881  HA  ILE A 195      12.276   7.222  24.054  1.00 83.31           H
ATOM   2882  CB  ILE A 195      11.317   5.344  24.317  1.00 83.31           C
ATOM   2883  HB  ILE A 195      10.414   4.961  24.793  1.00 83.31           H
ATOM   2884  CG1 ILE A 195      12.509   4.678  25.008  1.00 83.31           C
ATOM   2885 1HG1 ILE A 195      13.437   5.021  24.551  1.00 83.31           H
ATOM   2886 2HG1 ILE A 195      12.540   4.978  26.056  1.00 83.31           H
ATOM   2887  CG2 ILE A 195      11.236   4.977  22.834  1.00 83.31           C
ATOM   2888 1HG2 ILE A 195      10.330   5.403  22.403  1.00 83.31           H
ATOM   2889 2HG2 ILE A 195      12.107   5.374  22.313  1.00 83.31           H
ATOM   2890 3HG2 ILE A 195      11.212   3.892  22.729  1.00 83.31           H
ATOM   2891  CD1 ILE A 195      12.419   3.154  24.910  1.00 83.31           C
ATOM   2892 1HD1 ILE A 195      11.501   2.813  25.390  1.00 83.31           H
ATOM   2893 2HD1 ILE A 195      12.412   2.857  23.861  1.00 83.31           H
ATOM   2894 3HD1 ILE A 195      13.278   2.706  25.409  1.00 83.31           H
ATOM   2895  HN  ILE A 195      10.660   6.806  26.470  1.00 83.31           H
ATOM   2896  N   ALA A 196      10.498   8.354  22.816  1.00 89.68           N
ATOM   2897  CA  ALA A 196       9.473   9.003  22.017  1.00 89.68           C
ATOM   2898  C   ALA A 196       8.994   8.040  20.929  1.00 89.68           C
ATOM   2899  O   ALA A 196       9.804   7.475  20.195  1.00 89.68           O
ATOM   2900  HA  ALA A 196       8.637   9.237  22.677  1.00 89.68           H
ATOM   2901  CB  ALA A 196      10.025  10.308  21.440  1.00 89.68           C
ATOM   2902 1HB  ALA A 196      10.323  10.969  22.254  1.00 89.68           H
ATOM   2903 2HB  ALA A 196      10.890  10.091  20.813  1.00 89.68           H
ATOM   2904 3HB  ALA A 196       9.255  10.795  20.841  1.00 89.68           H
ATOM   2905  HN  ALA A 196      11.438   8.532  22.523  1.00 89.68           H
ATOM   2906  N   ILE A 197       7.681   7.883  20.858  1.00 89.05           N
ATOM   2907  CA  ILE A 197       7.086   6.983  19.885  1.00 89.05           C
ATOM   2908  C   ILE A 197       6.027   7.738  19.079  1.00 89.05           C
ATOM   2909  O   ILE A 197       5.141   8.371  19.650  1.00 89.05           O
ATOM   2910  HA  ILE A 197       7.877   6.668  19.205  1.00 89.05           H
ATOM   2911  CB  ILE A 197       6.553   5.725  20.574  1.00 89.05           C
ATOM   2912  HB  ILE A 197       5.822   6.030  21.323  1.00 89.05           H
ATOM   2913  CG1 ILE A 197       7.673   4.987  21.309  1.00 89.05           C
ATOM   2914 1HG1 ILE A 197       8.407   4.624  20.590  1.00 89.05           H
ATOM   2915 2HG1 ILE A 197       8.193   5.676  21.974  1.00 89.05           H
ATOM   2916  CG2 ILE A 197       5.827   4.820  19.577  1.00 89.05           C
ATOM   2917 1HG2 ILE A 197       4.988   5.360  19.139  1.00 89.05           H
ATOM   2918 2HG2 ILE A 197       6.517   4.520  18.789  1.00 89.05           H
ATOM   2919 3HG2 ILE A 197       5.458   3.933  20.093  1.00 89.05           H
ATOM   2920  CD1 ILE A 197       7.118   3.811  22.116  1.00 89.05           C
ATOM   2921 1HD1 ILE A 197       6.402   4.181  22.851  1.00 89.05           H
ATOM   2922 2HD1 ILE A 197       6.620   3.112  21.444  1.00 89.05           H
ATOM   2923 3HD1 ILE A 197       7.935   3.304  22.628  1.00 89.05           H
ATOM   2924  HN  ILE A 197       7.028   8.357  21.449  1.00 89.05           H
ATOM   2925  N   CYS A 198       6.154   7.646  17.763  1.00 91.15           N
ATOM   2926  CA  CYS A 198       5.117   8.142  16.874  1.00 91.15           C
ATOM   2927  C   CYS A 198       4.001   7.098  16.808  1.00 91.15           C
ATOM   2928  O   CYS A 198       4.191   6.015  16.255  1.00 91.15           O
ATOM   2929  HA  CYS A 198       4.751   9.072  17.309  1.00 91.15           H
ATOM   2930  CB  CYS A 198       5.671   8.475  15.488  1.00 91.15           C
ATOM   2931 1HB  CYS A 198       6.327   9.343  15.548  1.00 91.15           H
ATOM   2932 2HB  CYS A 198       6.275   7.645  15.120  1.00 91.15           H
ATOM   2933  SG  CYS A 198       4.296   8.810  14.328  1.00 91.15           S
ATOM   2934  HN  CYS A 198       6.945   7.242  17.304  1.00 91.15           H
ATOM   2935  N   THR A 199       2.861   7.459  17.378  1.00 90.85           N
ATOM   2936  CA  THR A 199       1.731   6.548  17.435  1.00 90.85           C
ATOM   2937  C   THR A 199       0.424   7.301  17.175  1.00 90.85           C
ATOM   2938  O   THR A 199       0.414   8.529  17.115  1.00 90.85           O
ATOM   2939  HA  THR A 199       1.841   5.814  16.636  1.00 90.85           H
ATOM   2940  CB  THR A 199       1.764   5.837  18.789  1.00 90.85           C
ATOM   2941  HB  THR A 199       2.778   5.529  19.043  1.00 90.85           H
ATOM   2942  OG1 THR A 199       0.817   4.781  18.651  1.00 90.85           O
ATOM   2943  HG1 THR A 199       0.930   4.121  19.393  1.00 90.85           H
ATOM   2944  CG2 THR A 199       1.196   6.701  19.917  1.00 90.85           C
ATOM   2945 1HG2 THR A 199       0.159   6.952  19.696  1.00 90.85           H
ATOM   2946 2HG2 THR A 199       1.781   7.616  20.004  1.00 90.85           H
ATOM   2947 3HG2 THR A 199       1.243   6.149  20.856  1.00 90.85           H
ATOM   2948  HN  THR A 199       2.703   8.354  17.795  1.00 90.85           H
ATOM   2949  N   MET A 200      -0.645   6.533  17.029  1.00 91.94           N
ATOM   2950  CA  MET A 200      -1.983   7.100  17.056  1.00 91.94           C
ATOM   2951  C   MET A 200      -2.597   6.991  18.453  1.00 91.94           C
ATOM   2952  O   MET A 200      -2.557   5.928  19.071  1.00 91.94           O
ATOM   2953  HA  MET A 200      -1.862   8.149  16.785  1.00 91.94           H
ATOM   2954  CB  MET A 200      -2.870   6.364  16.050  1.00 91.94           C
ATOM   2955 1HB  MET A 200      -2.841   5.293  16.249  1.00 91.94           H
ATOM   2956 2HB  MET A 200      -3.905   6.683  16.170  1.00 91.94           H
ATOM   2957  CG  MET A 200      -2.411   6.633  14.615  1.00 91.94           C
ATOM   2958 1HG  MET A 200      -2.335   7.707  14.444  1.00 91.94           H
ATOM   2959 2HG  MET A 200      -1.417   6.215  14.457  1.00 91.94           H
ATOM   2960  SD  MET A 200      -3.566   5.914  13.460  1.00 91.94           S
ATOM   2961  CE  MET A 200      -3.452   4.197  13.936  1.00 91.94           C
ATOM   2962 1HE  MET A 200      -2.425   3.852  13.809  1.00 91.94           H
ATOM   2963 2HE  MET A 200      -3.745   4.089  14.980  1.00 91.94           H
ATOM   2964 3HE  MET A 200      -4.115   3.601  13.309  1.00 91.94           H
ATOM   2965  HN  MET A 200      -0.609   5.543  16.895  1.00 91.94           H
ATOM   2966  N   VAL A 201      -3.150   8.105  18.910  1.00 92.86           N
ATOM   2967  CA  VAL A 201      -3.822   8.133  20.198  1.00 92.86           C
ATOM   2968  C   VAL A 201      -5.308   8.429  19.987  1.00 92.86           C
ATOM   2969  O   VAL A 201      -5.663   9.421  19.353  1.00 92.86           O
ATOM   2970  HA  VAL A 201      -3.721   7.143  20.643  1.00 92.86           H
ATOM   2971  CB  VAL A 201      -3.137   9.141  21.123  1.00 92.86           C
ATOM   2972  HB  VAL A 201      -3.270  10.134  20.694  1.00 92.86           H
ATOM   2973  CG1 VAL A 201      -3.782   9.138  22.511  1.00 92.86           C
ATOM   2974 1HG1 VAL A 201      -4.836   9.404  22.422  1.00 92.86           H
ATOM   2975 2HG1 VAL A 201      -3.695   8.144  22.950  1.00 92.86           H
ATOM   2976 3HG1 VAL A 201      -3.276   9.863  23.148  1.00 92.86           H
ATOM   2977  CG2 VAL A 201      -1.635   8.866  21.217  1.00 92.86           C
ATOM   2978 1HG2 VAL A 201      -1.472   7.863  21.611  1.00 92.86           H
ATOM   2979 2HG2 VAL A 201      -1.189   8.943  20.225  1.00 92.86           H
ATOM   2980 3HG2 VAL A 201      -1.173   9.597  21.880  1.00 92.86           H
ATOM   2981  HN  VAL A 201      -3.145   8.975  18.417  1.00 92.86           H
ATOM   2982  N   TYR A 202      -6.137   7.550  20.532  1.00 91.80           N
ATOM   2983  CA  TYR A 202      -7.576   7.696  20.397  1.00 91.80           C
ATOM   2984  C   TYR A 202      -8.181   8.347  21.643  1.00 91.80           C
ATOM   2985  O   TYR A 202      -7.783   8.037  22.764  1.00 91.80           O
ATOM   2986  HA  TYR A 202      -7.771   8.331  19.533  1.00 91.80           H
ATOM   2987  CB  TYR A 202      -8.132   6.277  20.257  1.00 91.80           C
ATOM   2988 1HB  TYR A 202      -7.839   5.695  21.130  1.00 91.80           H
ATOM   2989 2HB  TYR A 202      -9.221   6.323  20.256  1.00 91.80           H
ATOM   2990  CG  TYR A 202      -7.666   5.548  18.995  1.00 91.80           C
ATOM   2991  CD1 TYR A 202      -8.339   5.730  17.804  1.00 91.80           C
ATOM   2992  HD1 TYR A 202      -9.202   6.394  17.762  1.00 91.80           H
ATOM   2993  CD2 TYR A 202      -6.573   4.707  19.049  1.00 91.80           C
ATOM   2994  HD2 TYR A 202      -6.041   4.563  19.989  1.00 91.80           H
ATOM   2995  CE1 TYR A 202      -7.900   5.044  16.617  1.00 91.80           C
ATOM   2996  HE1 TYR A 202      -8.422   5.179  15.670  1.00 91.80           H
ATOM   2997  CE2 TYR A 202      -6.134   4.021  17.861  1.00 91.80           C
ATOM   2998  HE2 TYR A 202      -5.272   3.354  17.889  1.00 91.80           H
ATOM   2999  CZ  TYR A 202      -6.819   4.223  16.704  1.00 91.80           C
ATOM   3000  OH  TYR A 202      -6.405   3.575  15.583  1.00 91.80           O
ATOM   3001  HH  TYR A 202      -7.108   3.633  14.874  1.00 91.80           H
ATOM   3002  HN  TYR A 202      -5.840   6.752  21.056  1.00 91.80           H
ATOM   3003  N   PRO A 203      -9.148   9.257  21.470  1.00 83.73           N
ATOM   3004  CA  PRO A 203      -9.676  10.021  22.603  1.00 83.73           C
ATOM   3005  C   PRO A 203     -10.473   9.153  23.563  1.00 83.73           C
ATOM   3006  O   PRO A 203     -11.109   8.185  23.149  1.00 83.73           O
ATOM   3007  HA  PRO A 203      -8.858  10.426  23.198  1.00 83.73           H
ATOM   3008  CB  PRO A 203     -10.552  11.089  21.944  1.00 83.73           C
ATOM   3009 1HB  PRO A 203     -11.407  11.348  22.568  1.00 83.73           H
ATOM   3010 2HB  PRO A 203      -9.997  12.010  21.766  1.00 83.73           H
ATOM   3011  CG  PRO A 203     -10.984  10.449  20.655  1.00 83.73           C
ATOM   3012 1HG  PRO A 203     -11.865   9.824  20.802  1.00 83.73           H
ATOM   3013 2HG  PRO A 203     -11.247  11.200  19.911  1.00 83.73           H
ATOM   3014  CD  PRO A 203      -9.808   9.630  20.206  1.00 83.73           C
ATOM   3015 1HD  PRO A 203     -10.123   8.752  19.642  1.00 83.73           H
ATOM   3016 2HD  PRO A 203      -9.144  10.204  19.560  1.00 83.73           H
ATOM   3017  N   SER A 204     -10.416   9.525  24.834  1.00 74.07           N
ATOM   3018  CA  SER A 204     -10.664   8.575  25.904  1.00 74.07           C
ATOM   3019  C   SER A 204     -12.034   7.920  25.716  1.00 74.07           C
ATOM   3020  O   SER A 204     -12.173   6.708  25.873  1.00 74.07           O
ATOM   3021  HA  SER A 204      -9.870   7.832  25.820  1.00 74.07           H
ATOM   3022  CB  SER A 204     -10.583   9.253  27.273  1.00 74.07           C
ATOM   3023 1HB  SER A 204     -10.951   8.570  28.038  1.00 74.07           H
ATOM   3024 2HB  SER A 204      -9.541   9.468  27.511  1.00 74.07           H
ATOM   3025  OG  SER A 204     -11.338  10.461  27.315  1.00 74.07           O
ATOM   3026  HG  SER A 204     -12.308  10.255  27.438  1.00 74.07           H
ATOM   3027  HN  SER A 204     -10.206  10.456  25.135  1.00 74.07           H
ATOM   3028  N   ASP A 205     -13.010   8.751  25.382  1.00 74.59           N
ATOM   3029  CA  ASP A 205     -14.396   8.438  25.687  1.00 74.59           C
ATOM   3030  C   ASP A 205     -14.799   7.158  24.953  1.00 74.59           C
ATOM   3031  O   ASP A 205     -15.251   6.198  25.575  1.00 74.59           O
ATOM   3032  HA  ASP A 205     -14.432   8.327  26.770  1.00 74.59           H
ATOM   3033  CB  ASP A 205     -15.328   9.561  25.226  1.00 74.59           C
ATOM   3034 1HB  ASP A 205     -15.163   9.764  24.168  1.00 74.59           H
ATOM   3035 2HB  ASP A 205     -16.365   9.243  25.332  1.00 74.59           H
ATOM   3036  CG  ASP A 205     -15.094  10.836  26.039  1.00 74.59           C
ATOM   3037  OD1 ASP A 205     -14.461  10.718  27.110  1.00 74.59           O
ATOM   3038  OD2 ASP A 205     -15.554  11.899  25.570  1.00 74.59           O
ATOM   3039  HN  ASP A 205     -12.867   9.622  24.912  1.00 74.59           H
ATOM   3040  N   GLU A 206     -14.620   7.185  23.640  1.00 84.14           N
ATOM   3041  CA  GLU A 206     -14.952   6.035  22.816  1.00 84.14           C
ATOM   3042  C   GLU A 206     -13.702   5.514  22.103  1.00 84.14           C
ATOM   3043  O   GLU A 206     -13.780   5.044  20.969  1.00 84.14           O
ATOM   3044  HA  GLU A 206     -15.325   5.280  23.508  1.00 84.14           H
ATOM   3045  CB  GLU A 206     -16.052   6.381  21.811  1.00 84.14           C
ATOM   3046 1HB  GLU A 206     -15.769   7.269  21.247  1.00 84.14           H
ATOM   3047 2HB  GLU A 206     -16.257   5.517  21.179  1.00 84.14           H
ATOM   3048  CG  GLU A 206     -17.364   6.712  22.526  1.00 84.14           C
ATOM   3049 1HG  GLU A 206     -17.312   6.377  23.562  1.00 84.14           H
ATOM   3050 2HG  GLU A 206     -17.508   7.792  22.547  1.00 84.14           H
ATOM   3051  CD  GLU A 206     -18.552   6.047  21.828  1.00 84.14           C
ATOM   3052  OE1 GLU A 206     -19.434   5.548  22.560  1.00 84.14           O
ATOM   3053  OE2 GLU A 206     -18.551   6.052  20.578  1.00 84.14           O
ATOM   3054  HN  GLU A 206     -14.256   7.971  23.142  1.00 84.14           H
ATOM   3055  N   SER A 207     -12.578   5.615  22.798  1.00 89.20           N
ATOM   3056  CA  SER A 207     -11.296   5.287  22.199  1.00 89.20           C
ATOM   3057  C   SER A 207     -11.364   3.908  21.539  1.00 89.20           C
ATOM   3058  O   SER A 207     -10.942   3.741  20.396  1.00 89.20           O
ATOM   3059  HA  SER A 207     -11.120   6.060  21.451  1.00 89.20           H
ATOM   3060  CB  SER A 207     -10.176   5.322  23.240  1.00 89.20           C
ATOM   3061 1HB  SER A 207      -9.290   4.833  22.837  1.00 89.20           H
ATOM   3062 2HB  SER A 207      -9.903   6.358  23.444  1.00 89.20           H
ATOM   3063  OG  SER A 207     -10.557   4.685  24.456  1.00 89.20           O
ATOM   3064  HG  SER A 207     -10.823   5.371  25.134  1.00 89.20           H
ATOM   3065  HN  SER A 207     -12.535   5.915  23.751  1.00 89.20           H
ATOM   3066  N   THR A 208     -11.899   2.955  22.289  1.00 90.11           N
ATOM   3067  CA  THR A 208     -11.882   1.567  21.859  1.00 90.11           C
ATOM   3068  C   THR A 208     -12.737   1.387  20.603  1.00 90.11           C
ATOM   3069  O   THR A 208     -12.320   0.727  19.653  1.00 90.11           O
ATOM   3070  HA  THR A 208     -10.859   1.303  21.589  1.00 90.11           H
ATOM   3071  CB  THR A 208     -12.339   0.702  23.035  1.00 90.11           C
ATOM   3072  HB  THR A 208     -12.327  -0.355  22.769  1.00 90.11           H
ATOM   3073  OG1 THR A 208     -13.615   1.234  23.382  1.00 90.11           O
ATOM   3074  HG1 THR A 208     -14.118   0.578  23.944  1.00 90.11           H
ATOM   3075  CG2 THR A 208     -11.491   0.922  24.289  1.00 90.11           C
ATOM   3076 1HG2 THR A 208     -11.558   1.967  24.594  1.00 90.11           H
ATOM   3077 2HG2 THR A 208     -10.452   0.673  24.073  1.00 90.11           H
ATOM   3078 3HG2 THR A 208     -11.858   0.284  25.093  1.00 90.11           H
ATOM   3079  HN  THR A 208     -12.336   3.118  23.173  1.00 90.11           H
ATOM   3080  N   LYS A 209     -13.918   1.987  20.640  1.00 91.14           N
ATOM   3081  CA  LYS A 209     -14.827   1.919  19.509  1.00 91.14           C
ATOM   3082  C   LYS A 209     -14.144   2.510  18.274  1.00 91.14           C
ATOM   3083  O   LYS A 209     -14.212   1.937  17.188  1.00 91.14           O
ATOM   3084  HA  LYS A 209     -15.033   0.865  19.318  1.00 91.14           H
ATOM   3085  CB  LYS A 209     -16.161   2.585  19.852  1.00 91.14           C
ATOM   3086 1HB  LYS A 209     -15.982   3.589  20.238  1.00 91.14           H
ATOM   3087 2HB  LYS A 209     -16.761   2.694  18.948  1.00 91.14           H
ATOM   3088  CG  LYS A 209     -16.933   1.766  20.887  1.00 91.14           C
ATOM   3089 1HG  LYS A 209     -17.068   0.747  20.523  1.00 91.14           H
ATOM   3090 2HG  LYS A 209     -16.356   1.700  21.809  1.00 91.14           H
ATOM   3091  CD  LYS A 209     -18.298   2.394  21.177  1.00 91.14           C
ATOM   3092 1HD  LYS A 209     -18.170   3.445  21.437  1.00 91.14           H
ATOM   3093 2HD  LYS A 209     -18.916   2.360  20.280  1.00 91.14           H
ATOM   3094  CE  LYS A 209     -19.006   1.664  22.320  1.00 91.14           C
ATOM   3095 1HE  LYS A 209     -19.253   0.647  22.012  1.00 91.14           H
ATOM   3096 2HE  LYS A 209     -18.339   1.584  23.178  1.00 91.14           H
ATOM   3097  NZ  LYS A 209     -20.240   2.383  22.709  1.00 91.14           N
ATOM   3098 1HZ  LYS A 209     -20.688   1.895  23.477  1.00 91.14           H
ATOM   3099 2HZ  LYS A 209     -20.004   3.326  23.000  1.00 91.14           H
ATOM   3100 3HZ  LYS A 209     -20.873   2.422  21.918  1.00 91.14           H
ATOM   3101  HN  LYS A 209     -14.256   2.510  21.422  1.00 91.14           H
ATOM   3102  N   LEU A 210     -13.500   3.650  18.482  1.00 92.03           N
ATOM   3103  CA  LEU A 210     -12.899   4.382  17.381  1.00 92.03           C
ATOM   3104  C   LEU A 210     -11.789   3.534  16.757  1.00 92.03           C
ATOM   3105  O   LEU A 210     -11.722   3.393  15.537  1.00 92.03           O
ATOM   3106  HA  LEU A 210     -13.675   4.540  16.632  1.00 92.03           H
ATOM   3107  CB  LEU A 210     -12.431   5.762  17.847  1.00 92.03           C
ATOM   3108 1HB  LEU A 210     -13.270   6.265  18.326  1.00 92.03           H
ATOM   3109 2HB  LEU A 210     -11.664   5.625  18.609  1.00 92.03           H
ATOM   3110  CG  LEU A 210     -11.872   6.683  16.760  1.00 92.03           C
ATOM   3111  HG  LEU A 210     -11.074   6.152  16.240  1.00 92.03           H
ATOM   3112  CD1 LEU A 210     -12.944   7.018  15.721  1.00 92.03           C
ATOM   3113 1HD1 LEU A 210     -13.296   6.098  15.253  1.00 92.03           H
ATOM   3114 2HD1 LEU A 210     -13.779   7.520  16.209  1.00 92.03           H
ATOM   3115 3HD1 LEU A 210     -12.520   7.673  14.960  1.00 92.03           H
ATOM   3116  CD2 LEU A 210     -11.254   7.941  17.372  1.00 92.03           C
ATOM   3117 1HD2 LEU A 210     -12.015   8.484  17.933  1.00 92.03           H
ATOM   3118 2HD2 LEU A 210     -10.442   7.658  18.042  1.00 92.03           H
ATOM   3119 3HD2 LEU A 210     -10.865   8.578  16.578  1.00 92.03           H
ATOM   3120  HN  LEU A 210     -13.387   4.072  19.382  1.00 92.03           H
ATOM   3121  N   LYS A 211     -10.945   2.991  17.622  1.00 92.80           N
ATOM   3122  CA  LYS A 211      -9.848   2.151  17.172  1.00 92.80           C
ATOM   3123  C   LYS A 211     -10.406   0.995  16.338  1.00 92.80           C
ATOM   3124  O   LYS A 211      -9.923   0.728  15.239  1.00 92.80           O
ATOM   3125  HA  LYS A 211      -9.210   2.761  16.533  1.00 92.80           H
ATOM   3126  CB  LYS A 211      -8.998   1.697  18.360  1.00 92.80           C
ATOM   3127 1HB  LYS A 211      -8.568   2.567  18.858  1.00 92.80           H
ATOM   3128 2HB  LYS A 211      -9.629   1.192  19.092  1.00 92.80           H
ATOM   3129  CG  LYS A 211      -7.879   0.758  17.907  1.00 92.80           C
ATOM   3130 1HG  LYS A 211      -8.308  -0.181  17.557  1.00 92.80           H
ATOM   3131 2HG  LYS A 211      -7.347   1.199  17.064  1.00 92.80           H
ATOM   3132  CD  LYS A 211      -6.898   0.482  19.048  1.00 92.80           C
ATOM   3133 1HD  LYS A 211      -6.513   1.425  19.437  1.00 92.80           H
ATOM   3134 2HD  LYS A 211      -7.418  -0.012  19.869  1.00 92.80           H
ATOM   3135  CE  LYS A 211      -5.736  -0.393  18.574  1.00 92.80           C
ATOM   3136 1HE  LYS A 211      -6.099  -1.392  18.336  1.00 92.80           H
ATOM   3137 2HE  LYS A 211      -5.314   0.019  17.657  1.00 92.80           H
ATOM   3138  NZ  LYS A 211      -4.689  -0.474  19.616  1.00 92.80           N
ATOM   3139 1HZ  LYS A 211      -3.834  -0.838  19.209  1.00 92.80           H
ATOM   3140 2HZ  LYS A 211      -4.515   0.451  19.994  1.00 92.80           H
ATOM   3141 3HZ  LYS A 211      -4.999  -1.090  20.359  1.00 92.80           H
ATOM   3142  HN  LYS A 211     -11.002   3.117  18.613  1.00 92.80           H
ATOM   3143  N   SER A 212     -11.415   0.340  16.894  1.00 92.70           N
ATOM   3144  CA  SER A 212     -11.988  -0.832  16.255  1.00 92.70           C
ATOM   3145  C   SER A 212     -12.537  -0.461  14.876  1.00 92.70           C
ATOM   3146  O   SER A 212     -12.339  -1.192  13.907  1.00 92.70           O
ATOM   3147  HA  SER A 212     -11.166  -1.541  16.161  1.00 92.70           H
ATOM   3148  CB  SER A 212     -13.093  -1.445  17.118  1.00 92.70           C
ATOM   3149 1HB  SER A 212     -12.701  -1.653  18.114  1.00 92.70           H
ATOM   3150 2HB  SER A 212     -13.902  -0.725  17.237  1.00 92.70           H
ATOM   3151  OG  SER A 212     -13.608  -2.647  16.551  1.00 92.70           O
ATOM   3152  HG  SER A 212     -12.868  -3.306  16.416  1.00 92.70           H
ATOM   3153  HN  SER A 212     -11.839   0.598  17.762  1.00 92.70           H
ATOM   3154  N   ALA A 213     -13.217   0.676  14.831  1.00 91.80           N
ATOM   3155  CA  ALA A 213     -13.829   1.134  13.595  1.00 91.80           C
ATOM   3156  C   ALA A 213     -12.735   1.422  12.565  1.00 91.80           C
ATOM   3157  O   ALA A 213     -12.838   1.006  11.412  1.00 91.80           O
ATOM   3158  HA  ALA A 213     -14.465   0.331  13.223  1.00 91.80           H
ATOM   3159  CB  ALA A 213     -14.699   2.360  13.880  1.00 91.80           C
ATOM   3160 1HB  ALA A 213     -15.478   2.095  14.595  1.00 91.80           H
ATOM   3161 2HB  ALA A 213     -14.080   3.156  14.296  1.00 91.80           H
ATOM   3162 3HB  ALA A 213     -15.158   2.703  12.953  1.00 91.80           H
ATOM   3163  HN  ALA A 213     -13.351   1.278  15.618  1.00 91.80           H
ATOM   3164  N   VAL A 214     -11.712   2.131  13.019  1.00 91.10           N
ATOM   3165  CA  VAL A 214     -10.632   2.536  12.135  1.00 91.10           C
ATOM   3166  C   VAL A 214      -9.940   1.290  11.579  1.00 91.10           C
ATOM   3167  O   VAL A 214      -9.603   1.238  10.397  1.00 91.10           O
ATOM   3168  HA  VAL A 214     -11.074   3.090  11.307  1.00 91.10           H
ATOM   3169  CB  VAL A 214      -9.673   3.472  12.874  1.00 91.10           C
ATOM   3170  HB  VAL A 214      -9.407   3.000  13.820  1.00 91.10           H
ATOM   3171  CG1 VAL A 214      -8.386   3.681  12.075  1.00 91.10           C
ATOM   3172 1HG1 VAL A 214      -7.891   2.722  11.925  1.00 91.10           H
ATOM   3173 2HG1 VAL A 214      -8.626   4.121  11.107  1.00 91.10           H
ATOM   3174 3HG1 VAL A 214      -7.723   4.350  12.623  1.00 91.10           H
ATOM   3175  CG2 VAL A 214     -10.347   4.809  13.189  1.00 91.10           C
ATOM   3176 1HG2 VAL A 214     -10.656   5.288  12.260  1.00 91.10           H
ATOM   3177 2HG2 VAL A 214     -11.221   4.637  13.817  1.00 91.10           H
ATOM   3178 3HG2 VAL A 214      -9.644   5.455  13.714  1.00 91.10           H
ATOM   3179  HN  VAL A 214     -11.614   2.428  13.969  1.00 91.10           H
ATOM   3180  N   LEU A 215      -9.748   0.316  12.457  1.00 91.58           N
ATOM   3181  CA  LEU A 215      -9.074  -0.913  12.076  1.00 91.58           C
ATOM   3182  C   LEU A 215      -9.931  -1.663  11.054  1.00 91.58           C
ATOM   3183  O   LEU A 215      -9.419  -2.144  10.044  1.00 91.58           O
ATOM   3184  HA  LEU A 215      -8.133  -0.637  11.602  1.00 91.58           H
ATOM   3185  CB  LEU A 215      -8.730  -1.742  13.316  1.00 91.58           C
ATOM   3186 1HB  LEU A 215      -9.574  -1.697  14.004  1.00 91.58           H
ATOM   3187 2HB  LEU A 215      -8.621  -2.783  13.013  1.00 91.58           H
ATOM   3188  CG  LEU A 215      -7.468  -1.324  14.073  1.00 91.58           C
ATOM   3189  HG  LEU A 215      -7.495  -0.243  14.211  1.00 91.58           H
ATOM   3190  CD1 LEU A 215      -7.429  -1.957  15.465  1.00 91.58           C
ATOM   3191 1HD1 LEU A 215      -8.300  -1.635  16.035  1.00 91.58           H
ATOM   3192 2HD1 LEU A 215      -7.436  -3.043  15.371  1.00 91.58           H
ATOM   3193 3HD1 LEU A 215      -6.521  -1.643  15.981  1.00 91.58           H
ATOM   3194  CD2 LEU A 215      -6.211  -1.645  13.262  1.00 91.58           C
ATOM   3195 1HD2 LEU A 215      -6.165  -2.717  13.071  1.00 91.58           H
ATOM   3196 2HD2 LEU A 215      -6.244  -1.108  12.313  1.00 91.58           H
ATOM   3197 3HD2 LEU A 215      -5.328  -1.338  13.823  1.00 91.58           H
ATOM   3198  HN  LEU A 215     -10.043   0.359  13.412  1.00 91.58           H
ATOM   3199  N   THR A 216     -11.220  -1.740  11.351  1.00 92.15           N
ATOM   3200  CA  THR A 216     -12.146  -2.451  10.488  1.00 92.15           C
ATOM   3201  C   THR A 216     -12.133  -1.850   9.081  1.00 92.15           C
ATOM   3202  O   THR A 216     -12.126  -2.580   8.090  1.00 92.15           O
ATOM   3203  HA  THR A 216     -11.808  -3.484  10.398  1.00 92.15           H
ATOM   3204  CB  THR A 216     -13.526  -2.421  11.148  1.00 92.15           C
ATOM   3205  HB  THR A 216     -13.898  -1.400  11.227  1.00 92.15           H
ATOM   3206  OG1 THR A 216     -13.334  -3.103  12.384  1.00 92.15           O
ATOM   3207  HG1 THR A 216     -13.221  -2.442  13.126  1.00 92.15           H
ATOM   3208  CG2 THR A 216     -14.550  -3.281  10.404  1.00 92.15           C
ATOM   3209 1HG2 THR A 216     -14.210  -4.316  10.384  1.00 92.15           H
ATOM   3210 2HG2 THR A 216     -14.658  -2.914   9.383  1.00 92.15           H
ATOM   3211 3HG2 THR A 216     -15.512  -3.224  10.914  1.00 92.15           H
ATOM   3212  HN  THR A 216     -11.631  -1.327  12.164  1.00 92.15           H
ATOM   3213  N   LEU A 217     -12.129  -0.526   9.038  1.00 88.18           N
ATOM   3214  CA  LEU A 217     -12.130   0.181   7.768  1.00 88.18           C
ATOM   3215  C   LEU A 217     -10.883  -0.208   6.972  1.00 88.18           C
ATOM   3216  O   LEU A 217     -10.952  -0.403   5.759  1.00 88.18           O
ATOM   3217  HA  LEU A 217     -13.010  -0.145   7.213  1.00 88.18           H
ATOM   3218  CB  LEU A 217     -12.270   1.688   7.995  1.00 88.18           C
ATOM   3219 1HB  LEU A 217     -13.162   1.864   8.596  1.00 88.18           H
ATOM   3220 2HB  LEU A 217     -11.417   2.028   8.582  1.00 88.18           H
ATOM   3221  CG  LEU A 217     -12.361   2.550   6.734  1.00 88.18           C
ATOM   3222  HG  LEU A 217     -11.513   2.308   6.093  1.00 88.18           H
ATOM   3223  CD1 LEU A 217     -13.631   2.231   5.942  1.00 88.18           C
ATOM   3224 1HD1 LEU A 217     -13.622   1.181   5.648  1.00 88.18           H
ATOM   3225 2HD1 LEU A 217     -14.505   2.427   6.563  1.00 88.18           H
ATOM   3226 3HD1 LEU A 217     -13.671   2.858   5.051  1.00 88.18           H
ATOM   3227  CD2 LEU A 217     -12.259   4.037   7.078  1.00 88.18           C
ATOM   3228 1HD2 LEU A 217     -13.073   4.312   7.749  1.00 88.18           H
ATOM   3229 2HD2 LEU A 217     -11.304   4.232   7.566  1.00 88.18           H
ATOM   3230 3HD2 LEU A 217     -12.326   4.627   6.164  1.00 88.18           H
ATOM   3231  HN  LEU A 217     -12.126   0.060   9.848  1.00 88.18           H
ATOM   3232  N   LYS A 218      -9.771  -0.309   7.686  1.00 87.27           N
ATOM   3233  CA  LYS A 218      -8.504  -0.635   7.055  1.00 87.27           C
ATOM   3234  C   LYS A 218      -8.581  -2.044   6.463  1.00 87.27           C
ATOM   3235  O   LYS A 218      -8.096  -2.284   5.359  1.00 87.27           O
ATOM   3236  HA  LYS A 218      -8.352   0.074   6.241  1.00 87.27           H
ATOM   3237  CB  LYS A 218      -7.350  -0.445   8.042  1.00 87.27           C
ATOM   3238 1HB  LYS A 218      -7.602  -0.908   8.996  1.00 87.27           H
ATOM   3239 2HB  LYS A 218      -6.460  -0.950   7.667  1.00 87.27           H
ATOM   3240  CG  LYS A 218      -7.049   1.040   8.253  1.00 87.27           C
ATOM   3241 1HG  LYS A 218      -6.548   1.443   7.372  1.00 87.27           H
ATOM   3242 2HG  LYS A 218      -7.982   1.591   8.370  1.00 87.27           H
ATOM   3243  CD  LYS A 218      -6.168   1.251   9.487  1.00 87.27           C
ATOM   3244 1HD  LYS A 218      -6.660   0.830  10.365  1.00 87.27           H
ATOM   3245 2HD  LYS A 218      -5.227   0.716   9.362  1.00 87.27           H
ATOM   3246  CE  LYS A 218      -5.890   2.738   9.715  1.00 87.27           C
ATOM   3247 1HE  LYS A 218      -5.389   3.158   8.842  1.00 87.27           H
ATOM   3248 2HE  LYS A 218      -6.830   3.276   9.832  1.00 87.27           H
ATOM   3249  NZ  LYS A 218      -5.049   2.929  10.917  1.00 87.27           N
ATOM   3250 1HZ  LYS A 218      -4.797   3.908  11.001  1.00 87.27           H
ATOM   3251 2HZ  LYS A 218      -5.565   2.641  11.741  1.00 87.27           H
ATOM   3252 3HZ  LYS A 218      -4.207   2.370  10.833  1.00 87.27           H
ATOM   3253  HN  LYS A 218      -9.728  -0.172   8.676  1.00 87.27           H
ATOM   3254  N   VAL A 219      -9.195  -2.938   7.224  1.00 88.51           N
ATOM   3255  CA  VAL A 219      -9.277  -4.332   6.823  1.00 88.51           C
ATOM   3256  C   VAL A 219     -10.151  -4.447   5.572  1.00 88.51           C
ATOM   3257  O   VAL A 219      -9.791  -5.138   4.620  1.00 88.51           O
ATOM   3258  HA  VAL A 219      -8.268  -4.664   6.577  1.00 88.51           H
ATOM   3259  CB  VAL A 219      -9.785  -5.183   7.988  1.00 88.51           C
ATOM   3260  HB  VAL A 219     -10.720  -4.746   8.340  1.00 88.51           H
ATOM   3261  CG1 VAL A 219     -10.078  -6.615   7.535  1.00 88.51           C
ATOM   3262 1HG1 VAL A 219     -10.839  -6.600   6.754  1.00 88.51           H
ATOM   3263 2HG1 VAL A 219      -9.165  -7.066   7.144  1.00 88.51           H
ATOM   3264 3HG1 VAL A 219     -10.438  -7.198   8.382  1.00 88.51           H
ATOM   3265  CG2 VAL A 219      -8.792  -5.168   9.152  1.00 88.51           C
ATOM   3266 1HG2 VAL A 219      -7.835  -5.569   8.818  1.00 88.51           H
ATOM   3267 2HG2 VAL A 219      -8.655  -4.145   9.500  1.00 88.51           H
ATOM   3268 3HG2 VAL A 219      -9.178  -5.781   9.966  1.00 88.51           H
ATOM   3269  HN  VAL A 219      -9.629  -2.724   8.099  1.00 88.51           H
ATOM   3270  N   ILE A 220     -11.283  -3.760   5.615  1.00 87.35           N
ATOM   3271  CA  ILE A 220     -12.259  -3.859   4.544  1.00 87.35           C
ATOM   3272  C   ILE A 220     -11.649  -3.314   3.251  1.00 87.35           C
ATOM   3273  O   ILE A 220     -11.655  -3.990   2.224  1.00 87.35           O
ATOM   3274  HA  ILE A 220     -12.482  -4.916   4.401  1.00 87.35           H
ATOM   3275  CB  ILE A 220     -13.566  -3.171   4.944  1.00 87.35           C
ATOM   3276  HB  ILE A 220     -13.323  -2.193   5.362  1.00 87.35           H
ATOM   3277  CG1 ILE A 220     -14.290  -3.961   6.036  1.00 87.35           C
ATOM   3278 1HG1 ILE A 220     -14.621  -4.920   5.637  1.00 87.35           H
ATOM   3279 2HG1 ILE A 220     -13.600  -4.177   6.852  1.00 87.35           H
ATOM   3280  CG2 ILE A 220     -14.457  -2.932   3.723  1.00 87.35           C
ATOM   3281 1HG2 ILE A 220     -13.932  -2.297   3.009  1.00 87.35           H
ATOM   3282 2HG2 ILE A 220     -14.694  -3.887   3.255  1.00 87.35           H
ATOM   3283 3HG2 ILE A 220     -15.378  -2.442   4.037  1.00 87.35           H
ATOM   3284  CD1 ILE A 220     -15.493  -3.182   6.571  1.00 87.35           C
ATOM   3285 1HD1 ILE A 220     -15.155  -2.235   6.991  1.00 87.35           H
ATOM   3286 2HD1 ILE A 220     -16.192  -2.989   5.757  1.00 87.35           H
ATOM   3287 3HD1 ILE A 220     -15.989  -3.767   7.346  1.00 87.35           H
ATOM   3288  HN  ILE A 220     -11.536  -3.146   6.362  1.00 87.35           H
ATOM   3289  N   LEU A 221     -11.135  -2.096   3.344  1.00 82.05           N
ATOM   3290  CA  LEU A 221     -10.681  -1.383   2.162  1.00 82.05           C
ATOM   3291  C   LEU A 221      -9.311  -1.919   1.744  1.00 82.05           C
ATOM   3292  O   LEU A 221      -8.917  -1.790   0.586  1.00 82.05           O
ATOM   3293  HA  LEU A 221     -11.392  -1.590   1.362  1.00 82.05           H
ATOM   3294  CB  LEU A 221     -10.703   0.127   2.407  1.00 82.05           C
ATOM   3295 1HB  LEU A 221     -10.117   0.339   3.301  1.00 82.05           H
ATOM   3296 2HB  LEU A 221     -10.200   0.617   1.573  1.00 82.05           H
ATOM   3297  CG  LEU A 221     -12.086   0.760   2.575  1.00 82.05           C
ATOM   3298  HG  LEU A 221     -12.563   0.311   3.446  1.00 82.05           H
ATOM   3299  CD1 LEU A 221     -11.973   2.262   2.846  1.00 82.05           C
ATOM   3300 1HD1 LEU A 221     -11.400   2.424   3.759  1.00 82.05           H
ATOM   3301 2HD1 LEU A 221     -11.467   2.744   2.010  1.00 82.05           H
ATOM   3302 3HD1 LEU A 221     -12.970   2.686   2.962  1.00 82.05           H
ATOM   3303  CD2 LEU A 221     -12.976   0.461   1.368  1.00 82.05           C
ATOM   3304 1HD2 LEU A 221     -12.515   0.865   0.467  1.00 82.05           H
ATOM   3305 2HD2 LEU A 221     -13.096  -0.618   1.262  1.00 82.05           H
ATOM   3306 3HD2 LEU A 221     -13.953   0.922   1.513  1.00 82.05           H
ATOM   3307  HN  LEU A 221     -11.028  -1.599   4.205  1.00 82.05           H
ATOM   3308  N   GLY A 222      -8.621  -2.508   2.710  1.00 75.85           N
ATOM   3309  CA  GLY A 222      -7.229  -2.877   2.517  1.00 75.85           C
ATOM   3310  C   GLY A 222      -7.112  -4.275   1.905  1.00 75.85           C
ATOM   3311  O   GLY A 222      -6.161  -4.561   1.180  1.00 75.85           O
ATOM   3312 1HA  GLY A 222      -6.743  -2.150   1.867  1.00 75.85           H
ATOM   3313 2HA  GLY A 222      -6.706  -2.850   3.473  1.00 75.85           H
ATOM   3314  HN  GLY A 222      -8.998  -2.733   3.609  1.00 75.85           H
ATOM   3315  N   PHE A 223      -8.093  -5.108   2.220  1.00 77.67           N
ATOM   3316  CA  PHE A 223      -8.026  -6.514   1.859  1.00 77.67           C
ATOM   3317  C   PHE A 223      -9.237  -6.923   1.018  1.00 77.67           C
ATOM   3318  O   PHE A 223      -9.096  -7.263  -0.155  1.00 77.67           O
ATOM   3319  HA  PHE A 223      -7.116  -6.655   1.276  1.00 77.67           H
ATOM   3320  CB  PHE A 223      -8.034  -7.311   3.165  1.00 77.67           C
ATOM   3321 1HB  PHE A 223      -7.260  -6.917   3.824  1.00 77.67           H
ATOM   3322 2HB  PHE A 223      -8.989  -7.157   3.667  1.00 77.67           H
ATOM   3323  CG  PHE A 223      -7.808  -8.813   2.978  1.00 77.67           C
ATOM   3324  CD1 PHE A 223      -8.788  -9.695   3.314  1.00 77.67           C
ATOM   3325  HD1 PHE A 223      -9.734  -9.331   3.716  1.00 77.67           H
ATOM   3326  CD2 PHE A 223      -6.629  -9.266   2.476  1.00 77.67           C
ATOM   3327  HD2 PHE A 223      -5.843  -8.560   2.207  1.00 77.67           H
ATOM   3328  CE1 PHE A 223      -8.579 -11.088   3.141  1.00 77.67           C
ATOM   3329  HE1 PHE A 223      -9.364 -11.795   3.410  1.00 77.67           H
ATOM   3330  CE2 PHE A 223      -6.419 -10.660   2.303  1.00 77.67           C
ATOM   3331  HE2 PHE A 223      -5.474 -11.024   1.900  1.00 77.67           H
ATOM   3332  CZ  PHE A 223      -7.399 -11.542   2.639  1.00 77.67           C
ATOM   3333  HZ  PHE A 223      -7.238 -12.612   2.506  1.00 77.67           H
ATOM   3334  HN  PHE A 223      -8.921  -4.837   2.711  1.00 77.67           H
ATOM   3335  N   PHE A 224     -10.400  -6.876   1.652  1.00 82.58           N
ATOM   3336  CA  PHE A 224     -11.584  -7.501   1.088  1.00 82.58           C
ATOM   3337  C   PHE A 224     -11.974  -6.841  -0.236  1.00 82.58           C
ATOM   3338  O   PHE A 224     -12.267  -7.527  -1.214  1.00 82.58           O
ATOM   3339  HA  PHE A 224     -11.345  -8.549   0.912  1.00 82.58           H
ATOM   3340  CB  PHE A 224     -12.718  -7.302   2.096  1.00 82.58           C
ATOM   3341 1HB  PHE A 224     -12.651  -6.295   2.509  1.00 82.58           H
ATOM   3342 2HB  PHE A 224     -13.672  -7.370   1.573  1.00 82.58           H
ATOM   3343  CG  PHE A 224     -12.711  -8.311   3.247  1.00 82.58           C
ATOM   3344  CD1 PHE A 224     -13.134  -9.586   3.036  1.00 82.58           C
ATOM   3345  HD1 PHE A 224     -13.477  -9.890   2.047  1.00 82.58           H
ATOM   3346  CD2 PHE A 224     -12.282  -7.932   4.481  1.00 82.58           C
ATOM   3347  HD2 PHE A 224     -11.944  -6.910   4.650  1.00 82.58           H
ATOM   3348  CE1 PHE A 224     -13.127 -10.522   4.103  1.00 82.58           C
ATOM   3349  HE1 PHE A 224     -13.466 -11.544   3.934  1.00 82.58           H
ATOM   3350  CE2 PHE A 224     -12.276  -8.868   5.548  1.00 82.58           C
ATOM   3351  HE2 PHE A 224     -11.932  -8.564   6.537  1.00 82.58           H
ATOM   3352  CZ  PHE A 224     -12.698 -10.143   5.337  1.00 82.58           C
ATOM   3353  HZ  PHE A 224     -12.693 -10.862   6.157  1.00 82.58           H
ATOM   3354  HN  PHE A 224     -10.539  -6.424   2.533  1.00 82.58           H
ATOM   3355  N   LEU A 225     -11.966  -5.516  -0.225  1.00 79.12           N
ATOM   3356  CA  LEU A 225     -12.377  -4.755  -1.393  1.00 79.12           C
ATOM   3357  C   LEU A 225     -11.479  -5.122  -2.577  1.00 79.12           C
ATOM   3358  O   LEU A 225     -11.971  -5.441  -3.658  1.00 79.12           O
ATOM   3359  HA  LEU A 225     -13.399  -5.048  -1.631  1.00 79.12           H
ATOM   3360  CB  LEU A 225     -12.396  -3.258  -1.078  1.00 79.12           C
ATOM   3361 1HB  LEU A 225     -13.080  -3.091  -0.245  1.00 79.12           H
ATOM   3362 2HB  LEU A 225     -11.403  -2.965  -0.738  1.00 79.12           H
ATOM   3363  CG  LEU A 225     -12.804  -2.335  -2.228  1.00 79.12           C
ATOM   3364  HG  LEU A 225     -12.185  -2.574  -3.093  1.00 79.12           H
ATOM   3365  CD1 LEU A 225     -14.259  -2.575  -2.634  1.00 79.12           C
ATOM   3366 1HD1 LEU A 225     -14.381  -3.609  -2.956  1.00 79.12           H
ATOM   3367 2HD1 LEU A 225     -14.911  -2.380  -1.783  1.00 79.12           H
ATOM   3368 3HD1 LEU A 225     -14.523  -1.906  -3.454  1.00 79.12           H
ATOM   3369  CD2 LEU A 225     -12.541  -0.870  -1.876  1.00 79.12           C
ATOM   3370 1HD2 LEU A 225     -13.117  -0.600  -0.991  1.00 79.12           H
ATOM   3371 2HD2 LEU A 225     -11.479  -0.730  -1.674  1.00 79.12           H
ATOM   3372 3HD2 LEU A 225     -12.839  -0.236  -2.711  1.00 79.12           H
ATOM   3373  HN  LEU A 225     -11.687  -4.965   0.561  1.00 79.12           H
ATOM   3374  N   PRO A 226     -10.152  -5.084  -2.396  1.00 74.15           N
ATOM   3375  CA  PRO A 226      -9.232  -5.383  -3.495  1.00 74.15           C
ATOM   3376  C   PRO A 226      -9.274  -6.847  -3.901  1.00 74.15           C
ATOM   3377  O   PRO A 226      -9.186  -7.170  -5.085  1.00 74.15           O
ATOM   3378  HA  PRO A 226      -9.522  -4.832  -4.390  1.00 74.15           H
ATOM   3379  CB  PRO A 226      -7.862  -4.988  -2.939  1.00 74.15           C
ATOM   3380 1HB  PRO A 226      -7.069  -5.621  -3.337  1.00 74.15           H
ATOM   3381 2HB  PRO A 226      -7.606  -3.960  -3.196  1.00 74.15           H
ATOM   3382  CG  PRO A 226      -8.016  -5.164  -1.456  1.00 74.15           C
ATOM   3383 1HG  PRO A 226      -7.833  -6.197  -1.160  1.00 74.15           H
ATOM   3384 2HG  PRO A 226      -7.304  -4.546  -0.909  1.00 74.15           H
ATOM   3385  CD  PRO A 226      -9.429  -4.758  -1.153  1.00 74.15           C
ATOM   3386 1HD  PRO A 226      -9.830  -5.305  -0.300  1.00 74.15           H
ATOM   3387 2HD  PRO A 226      -9.499  -3.697  -0.914  1.00 74.15           H
ATOM   3388  N   PHE A 227      -9.409  -7.703  -2.898  1.00 77.67           N
ATOM   3389  CA  PHE A 227      -9.454  -9.135  -3.137  1.00 77.67           C
ATOM   3390  C   PHE A 227     -10.637  -9.505  -4.033  1.00 77.67           C
ATOM   3391  O   PHE A 227     -10.483 -10.260  -4.991  1.00 77.67           O
ATOM   3392  HA  PHE A 227      -8.524  -9.409  -3.635  1.00 77.67           H
ATOM   3393  CB  PHE A 227      -9.630  -9.810  -1.775  1.00 77.67           C
ATOM   3394 1HB  PHE A 227      -8.784  -9.550  -1.140  1.00 77.67           H
ATOM   3395 2HB  PHE A 227     -10.523  -9.411  -1.296  1.00 77.67           H
ATOM   3396  CG  PHE A 227      -9.746 -11.334  -1.847  1.00 77.67           C
ATOM   3397  CD1 PHE A 227     -10.966 -11.929  -1.760  1.00 77.67           C
ATOM   3398  HD1 PHE A 227     -11.861 -11.319  -1.639  1.00 77.67           H
ATOM   3399  CD2 PHE A 227      -8.628 -12.095  -1.997  1.00 77.67           C
ATOM   3400  HD2 PHE A 227      -7.650 -11.619  -2.067  1.00 77.67           H
ATOM   3401  CE1 PHE A 227     -11.073 -13.343  -1.826  1.00 77.67           C
ATOM   3402  HE1 PHE A 227     -12.051 -13.819  -1.756  1.00 77.67           H
ATOM   3403  CE2 PHE A 227      -8.736 -13.509  -2.064  1.00 77.67           C
ATOM   3404  HE2 PHE A 227      -7.840 -14.119  -2.184  1.00 77.67           H
ATOM   3405  CZ  PHE A 227      -9.956 -14.103  -1.977  1.00 77.67           C
ATOM   3406  HZ  PHE A 227     -10.038 -15.189  -2.028  1.00 77.67           H
ATOM   3407  HN  PHE A 227      -9.488  -7.432  -1.939  1.00 77.67           H
ATOM   3408  N   VAL A 228     -11.793  -8.956  -3.690  1.00 81.15           N
ATOM   3409  CA  VAL A 228     -13.011  -9.252  -4.425  1.00 81.15           C
ATOM   3410  C   VAL A 228     -12.878  -8.728  -5.856  1.00 81.15           C
ATOM   3411  O   VAL A 228     -13.182  -9.439  -6.812  1.00 81.15           O
ATOM   3412  HA  VAL A 228     -13.119 -10.337  -4.457  1.00 81.15           H
ATOM   3413  CB  VAL A 228     -14.221  -8.677  -3.687  1.00 81.15           C
ATOM   3414  HB  VAL A 228     -14.000  -7.639  -3.438  1.00 81.15           H
ATOM   3415  CG1 VAL A 228     -15.465  -8.692  -4.578  1.00 81.15           C
ATOM   3416 1HG1 VAL A 228     -15.280  -8.091  -5.469  1.00 81.15           H
ATOM   3417 2HG1 VAL A 228     -15.689  -9.717  -4.871  1.00 81.15           H
ATOM   3418 3HG1 VAL A 228     -16.310  -8.277  -4.029  1.00 81.15           H
ATOM   3419  CG2 VAL A 228     -14.475  -9.429  -2.379  1.00 81.15           C
ATOM   3420 1HG2 VAL A 228     -14.665 -10.480  -2.596  1.00 81.15           H
ATOM   3421 2HG2 VAL A 228     -13.600  -9.344  -1.735  1.00 81.15           H
ATOM   3422 3HG2 VAL A 228     -15.340  -9.000  -1.875  1.00 81.15           H
ATOM   3423  HN  VAL A 228     -11.905  -8.319  -2.926  1.00 81.15           H
ATOM   3424  N   VAL A 229     -12.424  -7.487  -5.958  1.00 73.20           N
ATOM   3425  CA  VAL A 229     -12.327  -6.830  -7.250  1.00 73.20           C
ATOM   3426  C   VAL A 229     -11.423  -7.652  -8.169  1.00 73.20           C
ATOM   3427  O   VAL A 229     -11.775  -7.916  -9.318  1.00 73.20           O
ATOM   3428  HA  VAL A 229     -13.329  -6.799  -7.679  1.00 73.20           H
ATOM   3429  CB  VAL A 229     -11.845  -5.389  -7.069  1.00 73.20           C
ATOM   3430  HB  VAL A 229     -10.998  -5.403  -6.382  1.00 73.20           H
ATOM   3431  CG1 VAL A 229     -11.363  -4.801  -8.397  1.00 73.20           C
ATOM   3432 1HG1 VAL A 229     -10.538  -5.401  -8.782  1.00 73.20           H
ATOM   3433 2HG1 VAL A 229     -12.183  -4.807  -9.115  1.00 73.20           H
ATOM   3434 3HG1 VAL A 229     -11.026  -3.777  -8.239  1.00 73.20           H
ATOM   3435  CG2 VAL A 229     -12.938  -4.518  -6.448  1.00 73.20           C
ATOM   3436 1HG2 VAL A 229     -13.813  -4.514  -7.099  1.00 73.20           H
ATOM   3437 2HG2 VAL A 229     -13.213  -4.920  -5.472  1.00 73.20           H
ATOM   3438 3HG2 VAL A 229     -12.569  -3.499  -6.330  1.00 73.20           H
ATOM   3439  HN  VAL A 229     -12.126  -6.935  -5.179  1.00 73.20           H
ATOM   3440  N   MET A 230     -10.275  -8.035  -7.630  1.00 73.41           N
ATOM   3441  CA  MET A 230      -9.311  -8.809  -8.393  1.00 73.41           C
ATOM   3442  C   MET A 230      -9.928 -10.118  -8.888  1.00 73.41           C
ATOM   3443  O   MET A 230      -9.885 -10.417 -10.081  1.00 73.41           O
ATOM   3444  HA  MET A 230      -9.038  -8.184  -9.242  1.00 73.41           H
ATOM   3445  CB  MET A 230      -8.095  -9.118  -7.516  1.00 73.41           C
ATOM   3446 1HB  MET A 230      -8.425  -9.388  -6.513  1.00 73.41           H
ATOM   3447 2HB  MET A 230      -7.561  -9.979  -7.918  1.00 73.41           H
ATOM   3448  CG  MET A 230      -7.153  -7.915  -7.442  1.00 73.41           C
ATOM   3449 1HG  MET A 230      -6.876  -7.597  -8.448  1.00 73.41           H
ATOM   3450 2HG  MET A 230      -7.660  -7.073  -6.970  1.00 73.41           H
ATOM   3451  SD  MET A 230      -5.689  -8.342  -6.515  1.00 73.41           S
ATOM   3452  CE  MET A 230      -4.668  -6.923  -6.877  1.00 73.41           C
ATOM   3453 1HE  MET A 230      -4.506  -6.857  -7.953  1.00 73.41           H
ATOM   3454 2HE  MET A 230      -5.165  -6.019  -6.527  1.00 73.41           H
ATOM   3455 3HE  MET A 230      -3.707  -7.028  -6.371  1.00 73.41           H
ATOM   3456  HN  MET A 230     -10.000  -7.824  -6.692  1.00 73.41           H
ATOM   3457  N   ALA A 231     -10.489 -10.864  -7.948  1.00 76.53           N
ATOM   3458  CA  ALA A 231     -11.061 -12.162  -8.264  1.00 76.53           C
ATOM   3459  C   ALA A 231     -12.070 -12.006  -9.403  1.00 76.53           C
ATOM   3460  O   ALA A 231     -12.105 -12.823 -10.322  1.00 76.53           O
ATOM   3461  HA  ALA A 231     -10.249 -12.811  -8.594  1.00 76.53           H
ATOM   3462  CB  ALA A 231     -11.690 -12.763  -7.005  1.00 76.53           C
ATOM   3463 1HB  ALA A 231     -10.926 -12.880  -6.237  1.00 76.53           H
ATOM   3464 2HB  ALA A 231     -12.475 -12.100  -6.639  1.00 76.53           H
ATOM   3465 3HB  ALA A 231     -12.119 -13.737  -7.243  1.00 76.53           H
ATOM   3466  HN  ALA A 231     -10.556 -10.596  -6.987  1.00 76.53           H
ATOM   3467  N   CYS A 232     -12.866 -10.952  -9.305  1.00 74.74           N
ATOM   3468  CA  CYS A 232     -13.893 -10.695 -10.301  1.00 74.74           C
ATOM   3469  C   CYS A 232     -13.206 -10.400 -11.635  1.00 74.74           C
ATOM   3470  O   CYS A 232     -13.565 -10.974 -12.662  1.00 74.74           O
ATOM   3471  HA  CYS A 232     -14.497 -11.600 -10.368  1.00 74.74           H
ATOM   3472  CB  CYS A 232     -14.823  -9.557  -9.874  1.00 74.74           C
ATOM   3473 1HB  CYS A 232     -14.235  -8.702  -9.541  1.00 74.74           H
ATOM   3474 2HB  CYS A 232     -15.417  -9.224 -10.724  1.00 74.74           H
ATOM   3475  SG  CYS A 232     -15.924 -10.121  -8.525  1.00 74.74           S
ATOM   3476  HG  CYS A 232     -15.025 -10.002  -7.552  1.00 74.74           H
ATOM   3477  HN  CYS A 232     -12.818 -10.281  -8.565  1.00 74.74           H
ATOM   3478  N   CYS A 233     -12.230  -9.506 -11.577  1.00 67.99           N
ATOM   3479  CA  CYS A 233     -11.603  -9.003 -12.787  1.00 67.99           C
ATOM   3480  C   CYS A 233     -10.925 -10.176 -13.500  1.00 67.99           C
ATOM   3481  O   CYS A 233     -11.040 -10.317 -14.716  1.00 67.99           O
ATOM   3482  HA  CYS A 233     -12.399  -8.585 -13.402  1.00 67.99           H
ATOM   3483  CB  CYS A 233     -10.617  -7.873 -12.486  1.00 67.99           C
ATOM   3484 1HB  CYS A 233      -9.910  -8.190 -11.720  1.00 67.99           H
ATOM   3485 2HB  CYS A 233     -10.036  -7.638 -13.378  1.00 67.99           H
ATOM   3486  SG  CYS A 233     -11.524  -6.386 -11.922  1.00 67.99           S
ATOM   3487  HG  CYS A 233     -11.719  -6.807 -10.676  1.00 67.99           H
ATOM   3488  HN  CYS A 233     -11.869  -9.127 -10.725  1.00 67.99           H
ATOM   3489  N   TYR A 234     -10.235 -10.987 -12.712  1.00 70.45           N
ATOM   3490  CA  TYR A 234      -9.425 -12.058 -13.265  1.00 70.45           C
ATOM   3491  C   TYR A 234     -10.303 -13.201 -13.778  1.00 70.45           C
ATOM   3492  O   TYR A 234      -9.994 -13.817 -14.796  1.00 70.45           O
ATOM   3493  HA  TYR A 234      -8.850 -11.650 -14.097  1.00 70.45           H
ATOM   3494  CB  TYR A 234      -8.560 -12.572 -12.113  1.00 70.45           C
ATOM   3495 1HB  TYR A 234      -9.135 -12.516 -11.188  1.00 70.45           H
ATOM   3496 2HB  TYR A 234      -8.333 -13.625 -12.283  1.00 70.45           H
ATOM   3497  CG  TYR A 234      -7.249 -11.806 -11.928  1.00 70.45           C
ATOM   3498  CD1 TYR A 234      -6.172 -12.074 -12.748  1.00 70.45           C
ATOM   3499  HD1 TYR A 234      -6.256 -12.832 -13.527  1.00 70.45           H
ATOM   3500  CD2 TYR A 234      -7.143 -10.847 -10.941  1.00 70.45           C
ATOM   3501  HD2 TYR A 234      -7.994 -10.635 -10.294  1.00 70.45           H
ATOM   3502  CE1 TYR A 234      -4.938 -11.353 -12.575  1.00 70.45           C
ATOM   3503  HE1 TYR A 234      -4.079 -11.555 -13.216  1.00 70.45           H
ATOM   3504  CE2 TYR A 234      -5.909 -10.126 -10.768  1.00 70.45           C
ATOM   3505  HE2 TYR A 234      -5.812  -9.366  -9.993  1.00 70.45           H
ATOM   3506  CZ  TYR A 234      -4.867 -10.414 -11.593  1.00 70.45           C
ATOM   3507  OH  TYR A 234      -3.701  -9.733 -11.429  1.00 70.45           O
ATOM   3508  HH  TYR A 234      -3.010 -10.080 -12.064  1.00 70.45           H
ATOM   3509  HN  TYR A 234     -10.223 -10.920 -11.714  1.00 70.45           H
ATOM   3510  N   THR A 235     -11.381 -13.449 -13.048  1.00 76.21           N
ATOM   3511  CA  THR A 235     -12.350 -14.450 -13.461  1.00 76.21           C
ATOM   3512  C   THR A 235     -12.874 -14.137 -14.864  1.00 76.21           C
ATOM   3513  O   THR A 235     -12.999 -15.032 -15.698  1.00 76.21           O
ATOM   3514  HA  THR A 235     -11.846 -15.415 -13.516  1.00 76.21           H
ATOM   3515  CB  THR A 235     -13.451 -14.508 -12.400  1.00 76.21           C
ATOM   3516  HB  THR A 235     -14.306 -15.081 -12.758  1.00 76.21           H
ATOM   3517  OG1 THR A 235     -13.711 -13.141 -12.095  1.00 76.21           O
ATOM   3518  HG1 THR A 235     -13.153 -12.852 -11.317  1.00 76.21           H
ATOM   3519  CG2 THR A 235     -12.959 -15.098 -11.077  1.00 76.21           C
ATOM   3520 1HG2 THR A 235     -12.147 -14.485 -10.686  1.00 76.21           H
ATOM   3521 2HG2 THR A 235     -12.599 -16.114 -11.244  1.00 76.21           H
ATOM   3522 3HG2 THR A 235     -13.779 -15.117 -10.360  1.00 76.21           H
ATOM   3523  HN  THR A 235     -11.595 -12.982 -12.190  1.00 76.21           H
ATOM   3524  N   ILE A 236     -13.167 -12.863 -15.081  1.00 72.33           N
ATOM   3525  CA  ILE A 236     -13.694 -12.424 -16.363  1.00 72.33           C
ATOM   3526  C   ILE A 236     -12.584 -12.489 -17.414  1.00 72.33           C
ATOM   3527  O   ILE A 236     -12.816 -12.927 -18.540  1.00 72.33           O
ATOM   3528  HA  ILE A 236     -14.481 -13.121 -16.648  1.00 72.33           H
ATOM   3529  CB  ILE A 236     -14.338 -11.042 -16.232  1.00 72.33           C
ATOM   3530  HB  ILE A 236     -13.578 -10.343 -15.882  1.00 72.33           H
ATOM   3531  CG1 ILE A 236     -15.456 -11.055 -15.188  1.00 72.33           C
ATOM   3532 1HG1 ILE A 236     -16.327 -11.574 -15.589  1.00 72.33           H
ATOM   3533 2HG1 ILE A 236     -15.131 -11.611 -14.309  1.00 72.33           H
ATOM   3534  CG2 ILE A 236     -14.827 -10.535 -17.590  1.00 72.33           C
ATOM   3535 1HG2 ILE A 236     -13.983 -10.464 -18.277  1.00 72.33           H
ATOM   3536 2HG2 ILE A 236     -15.565 -11.228 -17.992  1.00 72.33           H
ATOM   3537 3HG2 ILE A 236     -15.280  -9.551 -17.468  1.00 72.33           H
ATOM   3538  CD1 ILE A 236     -15.845  -9.632 -14.784  1.00 72.33           C
ATOM   3539 1HD1 ILE A 236     -14.978  -9.125 -14.361  1.00 72.33           H
ATOM   3540 2HD1 ILE A 236     -16.192  -9.087 -15.662  1.00 72.33           H
ATOM   3541 3HD1 ILE A 236     -16.642  -9.670 -14.041  1.00 72.33           H
ATOM   3542  HN  ILE A 236     -13.050 -12.139 -14.402  1.00 72.33           H
ATOM   3543  N   ILE A 237     -11.403 -12.046 -17.010  1.00 69.62           N
ATOM   3544  CA  ILE A 237     -10.266 -12.015 -17.914  1.00 69.62           C
ATOM   3545  C   ILE A 237      -9.979 -13.432 -18.414  1.00 69.62           C
ATOM   3546  O   ILE A 237      -9.855 -13.657 -19.617  1.00 69.62           O
ATOM   3547  HA  ILE A 237     -10.544 -11.398 -18.768  1.00 69.62           H
ATOM   3548  CB  ILE A 237      -9.065 -11.345 -17.243  1.00 69.62           C
ATOM   3549  HB  ILE A 237      -9.016 -11.689 -16.210  1.00 69.62           H
ATOM   3550  CG1 ILE A 237      -9.236  -9.825 -17.205  1.00 69.62           C
ATOM   3551 1HG1 ILE A 237      -9.144  -9.420 -18.213  1.00 69.62           H
ATOM   3552 2HG1 ILE A 237     -10.237  -9.576 -16.852  1.00 69.62           H
ATOM   3553  CG2 ILE A 237      -7.757 -11.758 -17.920  1.00 69.62           C
ATOM   3554 1HG2 ILE A 237      -7.638 -12.839 -17.850  1.00 69.62           H
ATOM   3555 2HG2 ILE A 237      -7.781 -11.462 -18.968  1.00 69.62           H
ATOM   3556 3HG2 ILE A 237      -6.920 -11.268 -17.423  1.00 69.62           H
ATOM   3557  CD1 ILE A 237      -8.192  -9.178 -16.293  1.00 69.62           C
ATOM   3558 1HD1 ILE A 237      -8.303  -9.567 -15.281  1.00 69.62           H
ATOM   3559 2HD1 ILE A 237      -7.193  -9.409 -16.664  1.00 69.62           H
ATOM   3560 3HD1 ILE A 237      -8.336  -8.098 -16.285  1.00 69.62           H
ATOM   3561  HN  ILE A 237     -11.217 -11.713 -16.086  1.00 69.62           H
ATOM   3562  N   ILE A 238      -9.880 -14.352 -17.465  1.00 71.10           N
ATOM   3563  CA  ILE A 238      -9.582 -15.736 -17.792  1.00 71.10           C
ATOM   3564  C   ILE A 238     -10.635 -16.262 -18.770  1.00 71.10           C
ATOM   3565  O   ILE A 238     -10.295 -16.873 -19.783  1.00 71.10           O
ATOM   3566  HA  ILE A 238      -8.612 -15.753 -18.287  1.00 71.10           H
ATOM   3567  CB  ILE A 238      -9.455 -16.572 -16.517  1.00 71.10           C
ATOM   3568  HB  ILE A 238     -10.291 -16.325 -15.861  1.00 71.10           H
ATOM   3569  CG1 ILE A 238      -8.171 -16.227 -15.761  1.00 71.10           C
ATOM   3570 1HG1 ILE A 238      -7.315 -16.673 -16.268  1.00 71.10           H
ATOM   3571 2HG1 ILE A 238      -8.019 -15.148 -15.768  1.00 71.10           H
ATOM   3572  CG2 ILE A 238      -9.553 -18.067 -16.829  1.00 71.10           C
ATOM   3573 1HG2 ILE A 238     -10.517 -18.279 -17.291  1.00 71.10           H
ATOM   3574 2HG2 ILE A 238      -8.752 -18.348 -17.513  1.00 71.10           H
ATOM   3575 3HG2 ILE A 238      -9.460 -18.638 -15.905  1.00 71.10           H
ATOM   3576  CD1 ILE A 238      -8.232 -16.730 -14.317  1.00 71.10           C
ATOM   3577 1HD1 ILE A 238      -9.075 -16.263 -13.806  1.00 71.10           H
ATOM   3578 2HD1 ILE A 238      -8.360 -17.812 -14.314  1.00 71.10           H
ATOM   3579 3HD1 ILE A 238      -7.307 -16.471 -13.802  1.00 71.10           H
ATOM   3580  HN  ILE A 238     -10.000 -14.164 -16.490  1.00 71.10           H
ATOM   3581  N   HIS A 239     -11.890 -16.007 -18.433  1.00 75.12           N
ATOM   3582  CA  HIS A 239     -12.996 -16.516 -19.225  1.00 75.12           C
ATOM   3583  C   HIS A 239     -12.873 -16.010 -20.664  1.00 75.12           C
ATOM   3584  O   HIS A 239     -13.062 -16.770 -21.612  1.00 75.12           O
ATOM   3585  HA  HIS A 239     -12.908 -17.603 -19.223  1.00 75.12           H
ATOM   3586  CB  HIS A 239     -14.337 -16.156 -18.582  1.00 75.12           C
ATOM   3587 1HB  HIS A 239     -14.333 -16.492 -17.546  1.00 75.12           H
ATOM   3588 2HB  HIS A 239     -14.439 -15.070 -18.565  1.00 75.12           H
ATOM   3589  CG  HIS A 239     -15.535 -16.749 -19.285  1.00 75.12           C
ATOM   3590  ND1 HIS A 239     -16.260 -16.059 -20.241  1.00 75.12           N
ATOM   3591  HD1 HIS A 239     -16.075 -15.129 -20.557  1.00 75.12           H
ATOM   3592  CD2 HIS A 239     -16.125 -17.972 -19.162  1.00 75.12           C
ATOM   3593  HD2 HIS A 239     -15.805 -18.769 -18.491  1.00 75.12           H
ATOM   3594  CE1 HIS A 239     -17.241 -16.842 -20.667  1.00 75.12           C
ATOM   3595  HE1 HIS A 239     -17.985 -16.584 -21.420  1.00 75.12           H
ATOM   3596  NE2 HIS A 239     -17.156 -18.027 -19.996  1.00 75.12           N
ATOM   3597  HN  HIS A 239     -12.156 -15.464 -17.636  1.00 75.12           H
ATOM   3598  N   THR A 240     -12.557 -14.728 -20.781  1.00 70.81           N
ATOM   3599  CA  THR A 240     -12.505 -14.086 -22.083  1.00 70.81           C
ATOM   3600  C   THR A 240     -11.288 -14.576 -22.871  1.00 70.81           C
ATOM   3601  O   THR A 240     -11.345 -14.704 -24.093  1.00 70.81           O
ATOM   3602  HA  THR A 240     -13.390 -14.381 -22.647  1.00 70.81           H
ATOM   3603  CB  THR A 240     -12.519 -12.572 -21.865  1.00 70.81           C
ATOM   3604  HB  THR A 240     -11.552 -12.223 -21.501  1.00 70.81           H
ATOM   3605  OG1 THR A 240     -13.621 -12.358 -20.988  1.00 70.81           O
ATOM   3606  HG1 THR A 240     -13.293 -12.232 -20.051  1.00 70.81           H
ATOM   3607  CG2 THR A 240     -12.896 -11.801 -23.132  1.00 70.81           C
ATOM   3608 1HG2 THR A 240     -13.891 -12.102 -23.458  1.00 70.81           H
ATOM   3609 2HG2 THR A 240     -12.174 -12.020 -23.919  1.00 70.81           H
ATOM   3610 3HG2 THR A 240     -12.890 -10.732 -22.922  1.00 70.81           H
ATOM   3611  HN  THR A 240     -12.339 -14.133 -20.008  1.00 70.81           H
ATOM   3612  N   LEU A 241     -10.215 -14.836 -22.139  1.00 69.07           N
ATOM   3613  CA  LEU A 241      -8.971 -15.260 -22.759  1.00 69.07           C
ATOM   3614  C   LEU A 241      -9.133 -16.683 -23.296  1.00 69.07           C
ATOM   3615  O   LEU A 241      -8.606 -17.013 -24.357  1.00 69.07           O
ATOM   3616  HA  LEU A 241      -8.781 -14.593 -23.600  1.00 69.07           H
ATOM   3617  CB  LEU A 241      -7.804 -15.100 -21.782  1.00 69.07           C
ATOM   3618 1HB  LEU A 241      -8.090 -15.545 -20.829  1.00 69.07           H
ATOM   3619 2HB  LEU A 241      -6.958 -15.674 -22.161  1.00 69.07           H
ATOM   3620  CG  LEU A 241      -7.337 -13.666 -21.523  1.00 69.07           C
ATOM   3621  HG  LEU A 241      -8.211 -13.060 -21.287  1.00 69.07           H
ATOM   3622  CD1 LEU A 241      -6.403 -13.604 -20.313  1.00 69.07           C
ATOM   3623 1HD1 LEU A 241      -6.929 -13.965 -19.429  1.00 69.07           H
ATOM   3624 2HD1 LEU A 241      -5.529 -14.229 -20.496  1.00 69.07           H
ATOM   3625 3HD1 LEU A 241      -6.086 -12.574 -20.152  1.00 69.07           H
ATOM   3626  CD2 LEU A 241      -6.695 -13.065 -22.775  1.00 69.07           C
ATOM   3627 1HD2 LEU A 241      -5.833 -13.666 -23.066  1.00 69.07           H
ATOM   3628 2HD2 LEU A 241      -7.421 -13.054 -23.587  1.00 69.07           H
ATOM   3629 3HD2 LEU A 241      -6.372 -12.045 -22.563  1.00 69.07           H
ATOM   3630  HN  LEU A 241     -10.186 -14.761 -21.142  1.00 69.07           H
ATOM   3631  N   ILE A 242      -9.864 -17.488 -22.539  1.00 72.55           N
ATOM   3632  CA  ILE A 242     -10.151 -18.850 -22.954  1.00 72.55           C
ATOM   3633  C   ILE A 242     -10.954 -18.823 -24.256  1.00 72.55           C
ATOM   3634  O   ILE A 242     -10.696 -19.611 -25.165  1.00 72.55           O
ATOM   3635  HA  ILE A 242      -9.197 -19.341 -23.147  1.00 72.55           H
ATOM   3636  CB  ILE A 242     -10.836 -19.622 -21.825  1.00 72.55           C
ATOM   3637  HB  ILE A 242     -11.638 -19.001 -21.425  1.00 72.55           H
ATOM   3638  CG1 ILE A 242      -9.862 -19.896 -20.678  1.00 72.55           C
ATOM   3639 1HG1 ILE A 242      -9.121 -20.631 -20.993  1.00 72.55           H
ATOM   3640 2HG1 ILE A 242      -9.319 -18.983 -20.431  1.00 72.55           H
ATOM   3641  CG2 ILE A 242     -11.480 -20.907 -22.350  1.00 72.55           C
ATOM   3642 1HG2 ILE A 242     -12.225 -20.657 -23.106  1.00 72.55           H
ATOM   3643 2HG2 ILE A 242     -10.712 -21.542 -22.792  1.00 72.55           H
ATOM   3644 3HG2 ILE A 242     -11.960 -21.435 -21.527  1.00 72.55           H
ATOM   3645  CD1 ILE A 242     -10.602 -20.407 -19.440  1.00 72.55           C
ATOM   3646 1HD1 ILE A 242     -11.324 -19.659 -19.114  1.00 72.55           H
ATOM   3647 2HD1 ILE A 242     -11.123 -21.333 -19.685  1.00 72.55           H
ATOM   3648 3HD1 ILE A 242      -9.885 -20.594 -18.640  1.00 72.55           H
ATOM   3649  HN  ILE A 242     -10.256 -17.223 -21.658  1.00 72.55           H
ATOM   3650  N   GLN A 243     -11.911 -17.908 -24.305  1.00 66.96           N
ATOM   3651  CA  GLN A 243     -12.784 -17.799 -25.462  1.00 66.96           C
ATOM   3652  C   GLN A 243     -11.981 -17.376 -26.694  1.00 66.96           C
ATOM   3653  O   GLN A 243     -12.370 -17.671 -27.823  1.00 66.96           O
ATOM   3654  HA  GLN A 243     -13.193 -18.798 -25.611  1.00 66.96           H
ATOM   3655  CB  GLN A 243     -13.930 -16.822 -25.193  1.00 66.96           C
ATOM   3656 1HB  GLN A 243     -13.538 -15.909 -24.745  1.00 66.96           H
ATOM   3657 2HB  GLN A 243     -14.400 -16.539 -26.135  1.00 66.96           H
ATOM   3658  CG  GLN A 243     -14.974 -17.444 -24.263  1.00 66.96           C
ATOM   3659 1HG  GLN A 243     -15.261 -18.427 -24.638  1.00 66.96           H
ATOM   3660 2HG  GLN A 243     -14.542 -17.594 -23.274  1.00 66.96           H
ATOM   3661  CD  GLN A 243     -16.213 -16.553 -24.154  1.00 66.96           C
ATOM   3662  OE1 GLN A 243     -16.197 -15.380 -24.491  1.00 66.96           O
ATOM   3663  NE2 GLN A 243     -17.284 -17.172 -23.666  1.00 66.96           N
ATOM   3664 1HE2 GLN A 243     -17.229 -18.137 -23.408  1.00 66.96           H
ATOM   3665 2HE2 GLN A 243     -18.143 -16.673 -23.557  1.00 66.96           H
ATOM   3666  HN  GLN A 243     -12.094 -17.251 -23.574  1.00 66.96           H
ATOM   3667  N   ALA A 244     -10.876 -16.692 -26.435  1.00 61.79           N
ATOM   3668  CA  ALA A 244     -10.087 -16.111 -27.508  1.00 61.79           C
ATOM   3669  C   ALA A 244      -9.166 -17.183 -28.095  1.00 61.79           C
ATOM   3670  O   ALA A 244      -8.133 -17.507 -27.511  1.00 61.79           O
ATOM   3671  HA  ALA A 244     -10.776 -15.773 -28.281  1.00 61.79           H
ATOM   3672  CB  ALA A 244      -9.312 -14.904 -26.975  1.00 61.79           C
ATOM   3673 1HB  ALA A 244     -10.013 -14.161 -26.597  1.00 61.79           H
ATOM   3674 2HB  ALA A 244      -8.650 -15.224 -26.170  1.00 61.79           H
ATOM   3675 3HB  ALA A 244      -8.720 -14.469 -27.780  1.00 61.79           H
ATOM   3676  HN  ALA A 244     -10.520 -16.533 -25.514  1.00 61.79           H
ATOM   3677  N   LYS A 245      -9.574 -17.703 -29.244  1.00 54.49           N
ATOM   3678  CA  LYS A 245      -8.865 -18.813 -29.856  1.00 54.49           C
ATOM   3679  C   LYS A 245      -7.392 -18.437 -30.034  1.00 54.49           C
ATOM   3680  O   LYS A 245      -6.559 -19.295 -30.322  1.00 54.49           O
ATOM   3681  HA  LYS A 245      -8.924 -19.658 -29.169  1.00 54.49           H
ATOM   3682  CB  LYS A 245      -9.552 -19.237 -31.155  1.00 54.49           C
ATOM   3683 1HB  LYS A 245      -9.683 -18.370 -31.802  1.00 54.49           H
ATOM   3684 2HB  LYS A 245      -8.919 -19.943 -31.693  1.00 54.49           H
ATOM   3685  CG  LYS A 245     -10.912 -19.878 -30.872  1.00 54.49           C
ATOM   3686 1HG  LYS A 245     -10.789 -20.710 -30.178  1.00 54.49           H
ATOM   3687 2HG  LYS A 245     -11.566 -19.153 -30.387  1.00 54.49           H
ATOM   3688  CD  LYS A 245     -11.563 -20.377 -32.164  1.00 54.49           C
ATOM   3689 1HD  LYS A 245     -11.812 -19.528 -32.801  1.00 54.49           H
ATOM   3690 2HD  LYS A 245     -10.856 -20.994 -32.717  1.00 54.49           H
ATOM   3691  CE  LYS A 245     -12.828 -21.185 -31.864  1.00 54.49           C
ATOM   3692 1HE  LYS A 245     -12.596 -21.988 -31.165  1.00 54.49           H
ATOM   3693 2HE  LYS A 245     -13.568 -20.546 -31.382  1.00 54.49           H
ATOM   3694  NZ  LYS A 245     -13.388 -21.751 -33.111  1.00 54.49           N
ATOM   3695 1HZ  LYS A 245     -14.217 -22.294 -32.893  1.00 54.49           H
ATOM   3696 2HZ  LYS A 245     -13.634 -20.998 -33.744  1.00 54.49           H
ATOM   3697 3HZ  LYS A 245     -12.698 -22.350 -33.551  1.00 54.49           H
ATOM   3698  HN  LYS A 245     -10.371 -17.378 -29.753  1.00 54.49           H
ATOM   3699  N   LYS A 246      -7.117 -17.153 -29.855  1.00 54.62           N
ATOM   3700  CA  LYS A 246      -5.849 -16.592 -30.289  1.00 54.62           C
ATOM   3701  C   LYS A 246      -4.765 -16.943 -29.268  1.00 54.62           C
ATOM   3702  O   LYS A 246      -4.807 -16.482 -28.128  1.00 54.62           O
ATOM   3703  HA  LYS A 246      -5.593 -17.061 -31.239  1.00 54.62           H
ATOM   3704  CB  LYS A 246      -5.988 -15.091 -30.547  1.00 54.62           C
ATOM   3705 1HB  LYS A 246      -6.577 -14.634 -29.752  1.00 54.62           H
ATOM   3706 2HB  LYS A 246      -5.004 -14.622 -30.523  1.00 54.62           H
ATOM   3707  CG  LYS A 246      -6.653 -14.826 -31.899  1.00 54.62           C
ATOM   3708 1HG  LYS A 246      -6.387 -15.617 -32.600  1.00 54.62           H
ATOM   3709 2HG  LYS A 246      -7.737 -14.851 -31.786  1.00 54.62           H
ATOM   3710  CD  LYS A 246      -6.225 -13.470 -32.464  1.00 54.62           C
ATOM   3711 1HD  LYS A 246      -6.637 -12.669 -31.850  1.00 54.62           H
ATOM   3712 2HD  LYS A 246      -5.139 -13.380 -32.420  1.00 54.62           H
ATOM   3713  CE  LYS A 246      -6.697 -13.305 -33.910  1.00 54.62           C
ATOM   3714 1HE  LYS A 246      -6.739 -14.279 -34.399  1.00 54.62           H
ATOM   3715 2HE  LYS A 246      -7.708 -12.898 -33.925  1.00 54.62           H
ATOM   3716  NZ  LYS A 246      -5.784 -12.409 -34.655  1.00 54.62           N
ATOM   3717 1HZ  LYS A 246      -6.124 -12.293 -35.603  1.00 54.62           H
ATOM   3718 2HZ  LYS A 246      -5.749 -11.505 -34.196  1.00 54.62           H
ATOM   3719 3HZ  LYS A 246      -4.855 -12.814 -34.675  1.00 54.62           H
ATOM   3720  HN  LYS A 246      -7.741 -16.502 -29.423  1.00 54.62           H
ATOM   3721  N   SER A 247      -3.818 -17.757 -29.713  1.00 53.07           N
ATOM   3722  CA  SER A 247      -2.777 -18.249 -28.828  1.00 53.07           C
ATOM   3723  C   SER A 247      -2.169 -17.087 -28.038  1.00 53.07           C
ATOM   3724  O   SER A 247      -1.945 -17.201 -26.834  1.00 53.07           O
ATOM   3725  HA  SER A 247      -3.275 -18.948 -28.157  1.00 53.07           H
ATOM   3726  CB  SER A 247      -1.688 -18.983 -29.613  1.00 53.07           C
ATOM   3727 1HB  SER A 247      -1.981 -20.023 -29.753  1.00 53.07           H
ATOM   3728 2HB  SER A 247      -1.596 -18.541 -30.605  1.00 53.07           H
ATOM   3729  OG  SER A 247      -0.426 -18.931 -28.952  1.00 53.07           O
ATOM   3730  HG  SER A 247       0.268 -19.393 -29.504  1.00 53.07           H
ATOM   3731  HN  SER A 247      -3.756 -18.078 -30.658  1.00 53.07           H
ATOM   3732  N   SER A 248      -1.921 -15.996 -28.748  1.00 53.64           N
ATOM   3733  CA  SER A 248      -1.113 -14.918 -28.205  1.00 53.64           C
ATOM   3734  C   SER A 248      -1.704 -14.438 -26.878  1.00 53.64           C
ATOM   3735  O   SER A 248      -1.034 -13.752 -26.108  1.00 53.64           O
ATOM   3736  HA  SER A 248      -0.124 -15.348 -28.050  1.00 53.64           H
ATOM   3737  CB  SER A 248      -1.012 -13.754 -29.193  1.00 53.64           C
ATOM   3738 1HB  SER A 248      -0.291 -13.025 -28.822  1.00 53.64           H
ATOM   3739 2HB  SER A 248      -0.634 -14.120 -30.147  1.00 53.64           H
ATOM   3740  OG  SER A 248      -2.270 -13.115 -29.395  1.00 53.64           O
ATOM   3741  HG  SER A 248      -2.164 -12.340 -30.018  1.00 53.64           H
ATOM   3742  HN  SER A 248      -2.261 -15.844 -29.676  1.00 53.64           H
ATOM   3743  N   LYS A 249      -2.953 -14.818 -26.651  1.00 56.97           N
ATOM   3744  CA  LYS A 249      -3.644 -14.429 -25.434  1.00 56.97           C
ATOM   3745  C   LYS A 249      -2.988 -15.119 -24.237  1.00 56.97           C
ATOM   3746  O   LYS A 249      -3.099 -14.648 -23.106  1.00 56.97           O
ATOM   3747  HA  LYS A 249      -3.524 -13.351 -25.320  1.00 56.97           H
ATOM   3748  CB  LYS A 249      -5.144 -14.706 -25.557  1.00 56.97           C
ATOM   3749 1HB  LYS A 249      -5.302 -15.728 -25.902  1.00 56.97           H
ATOM   3750 2HB  LYS A 249      -5.614 -14.625 -24.577  1.00 56.97           H
ATOM   3751  CG  LYS A 249      -5.805 -13.726 -26.529  1.00 56.97           C
ATOM   3752 1HG  LYS A 249      -5.612 -12.703 -26.206  1.00 56.97           H
ATOM   3753 2HG  LYS A 249      -5.362 -13.837 -27.519  1.00 56.97           H
ATOM   3754  CD  LYS A 249      -7.314 -13.967 -26.609  1.00 56.97           C
ATOM   3755 1HD  LYS A 249      -7.507 -14.949 -27.039  1.00 56.97           H
ATOM   3756 2HD  LYS A 249      -7.738 -13.970 -25.605  1.00 56.97           H
ATOM   3757  CE  LYS A 249      -7.996 -12.890 -27.454  1.00 56.97           C
ATOM   3758 1HE  LYS A 249      -7.284 -12.100 -27.693  1.00 56.97           H
ATOM   3759 2HE  LYS A 249      -8.327 -13.318 -28.401  1.00 56.97           H
ATOM   3760  NZ  LYS A 249      -9.154 -12.319 -26.730  1.00 56.97           N
ATOM   3761 1HZ  LYS A 249      -9.998 -12.465 -27.274  1.00 56.97           H
ATOM   3762 2HZ  LYS A 249      -9.249 -12.777 -25.831  1.00 56.97           H
ATOM   3763 3HZ  LYS A 249      -9.009 -11.326 -26.591  1.00 56.97           H
ATOM   3764  HN  LYS A 249      -3.490 -15.379 -27.281  1.00 56.97           H
ATOM   3765  N   HIS A 250      -2.318 -16.225 -24.527  1.00 61.85           N
ATOM   3766  CA  HIS A 250      -1.690 -17.015 -23.481  1.00 61.85           C
ATOM   3767  C   HIS A 250      -0.666 -16.158 -22.735  1.00 61.85           C
ATOM   3768  O   HIS A 250      -0.560 -16.235 -21.512  1.00 61.85           O
ATOM   3769  HA  HIS A 250      -2.481 -17.305 -22.790  1.00 61.85           H
ATOM   3770  CB  HIS A 250      -1.083 -18.296 -24.058  1.00 61.85           C
ATOM   3771 1HB  HIS A 250      -0.499 -18.042 -24.944  1.00 61.85           H
ATOM   3772 2HB  HIS A 250      -0.390 -18.717 -23.330  1.00 61.85           H
ATOM   3773  CG  HIS A 250      -2.103 -19.346 -24.429  1.00 61.85           C
ATOM   3774  ND1 HIS A 250      -2.854 -20.027 -23.487  1.00 61.85           N
ATOM   3775  HD1 HIS A 250      -2.804 -19.900 -22.496  1.00 61.85           H
ATOM   3776  CD2 HIS A 250      -2.488 -19.824 -25.647  1.00 61.85           C
ATOM   3777  HD2 HIS A 250      -2.094 -19.502 -26.611  1.00 61.85           H
ATOM   3778  CE1 HIS A 250      -3.651 -20.874 -24.121  1.00 61.85           C
ATOM   3779  HE1 HIS A 250      -4.365 -21.553 -23.654  1.00 61.85           H
ATOM   3780  NE2 HIS A 250      -3.422 -20.747 -25.460  1.00 61.85           N
ATOM   3781  HN  HIS A 250      -2.201 -16.581 -25.454  1.00 61.85           H
ATOM   3782  N   LYS A 251       0.062 -15.360 -23.502  1.00 61.77           N
ATOM   3783  CA  LYS A 251       1.127 -14.547 -22.939  1.00 61.77           C
ATOM   3784  C   LYS A 251       0.521 -13.488 -22.016  1.00 61.77           C
ATOM   3785  O   LYS A 251       0.976 -13.309 -20.887  1.00 61.77           O
ATOM   3786  HA  LYS A 251       1.759 -15.205 -22.341  1.00 61.77           H
ATOM   3787  CB  LYS A 251       2.002 -13.966 -24.050  1.00 61.77           C
ATOM   3788 1HB  LYS A 251       2.172 -14.721 -24.818  1.00 61.77           H
ATOM   3789 2HB  LYS A 251       1.483 -13.136 -24.530  1.00 61.77           H
ATOM   3790  CG  LYS A 251       3.344 -13.483 -23.496  1.00 61.77           C
ATOM   3791 1HG  LYS A 251       3.181 -12.647 -22.817  1.00 61.77           H
ATOM   3792 2HG  LYS A 251       3.809 -14.280 -22.915  1.00 61.77           H
ATOM   3793  CD  LYS A 251       4.282 -13.054 -24.626  1.00 61.77           C
ATOM   3794 1HD  LYS A 251       4.362 -13.855 -25.361  1.00 61.77           H
ATOM   3795 2HD  LYS A 251       3.865 -12.189 -25.141  1.00 61.77           H
ATOM   3796  CE  LYS A 251       5.672 -12.711 -24.085  1.00 61.77           C
ATOM   3797 1HE  LYS A 251       5.595 -11.907 -23.354  1.00 61.77           H
ATOM   3798 2HE  LYS A 251       6.090 -13.574 -23.567  1.00 61.77           H
ATOM   3799  NZ  LYS A 251       6.571 -12.304 -25.188  1.00 61.77           N
ATOM   3800 1HZ  LYS A 251       7.492 -12.099 -24.815  1.00 61.77           H
ATOM   3801 2HZ  LYS A 251       6.639 -13.056 -25.864  1.00 61.77           H
ATOM   3802 3HZ  LYS A 251       6.198 -11.476 -25.640  1.00 61.77           H
ATOM   3803  HN  LYS A 251      -0.065 -15.264 -24.489  1.00 61.77           H
ATOM   3804  N   ALA A 252      -0.498 -12.814 -22.530  1.00 62.00           N
ATOM   3805  CA  ALA A 252      -1.161 -11.768 -21.771  1.00 62.00           C
ATOM   3806  C   ALA A 252      -1.725 -12.360 -20.478  1.00 62.00           C
ATOM   3807  O   ALA A 252      -1.737 -11.699 -19.441  1.00 62.00           O
ATOM   3808  HA  ALA A 252      -0.414 -11.015 -21.520  1.00 62.00           H
ATOM   3809  CB  ALA A 252      -2.244 -11.119 -22.636  1.00 62.00           C
ATOM   3810 1HB  ALA A 252      -1.788 -10.688 -23.527  1.00 62.00           H
ATOM   3811 2HB  ALA A 252      -2.974 -11.873 -22.930  1.00 62.00           H
ATOM   3812 3HB  ALA A 252      -2.742 -10.334 -22.066  1.00 62.00           H
ATOM   3813  HN  ALA A 252      -0.868 -12.973 -23.445  1.00 62.00           H
ATOM   3814  N   LEU A 253      -2.178 -13.601 -20.582  1.00 67.92           N
ATOM   3815  CA  LEU A 253      -2.705 -14.304 -19.424  1.00 67.92           C
ATOM   3816  C   LEU A 253      -1.600 -14.454 -18.378  1.00 67.92           C
ATOM   3817  O   LEU A 253      -1.785 -14.090 -17.218  1.00 67.92           O
ATOM   3818  HA  LEU A 253      -3.500 -13.689 -19.002  1.00 67.92           H
ATOM   3819  CB  LEU A 253      -3.337 -15.632 -19.846  1.00 67.92           C
ATOM   3820 1HB  LEU A 253      -4.026 -15.439 -20.668  1.00 67.92           H
ATOM   3821 2HB  LEU A 253      -2.550 -16.279 -20.236  1.00 67.92           H
ATOM   3822  CG  LEU A 253      -4.090 -16.394 -18.754  1.00 67.92           C
ATOM   3823  HG  LEU A 253      -3.422 -16.517 -17.901  1.00 67.92           H
ATOM   3824  CD1 LEU A 253      -5.303 -15.598 -18.267  1.00 67.92           C
ATOM   3825 1HD1 LEU A 253      -4.970 -14.642 -17.861  1.00 67.92           H
ATOM   3826 2HD1 LEU A 253      -5.981 -15.422 -19.102  1.00 67.92           H
ATOM   3827 3HD1 LEU A 253      -5.820 -16.162 -17.491  1.00 67.92           H
ATOM   3828  CD2 LEU A 253      -4.478 -17.795 -19.230  1.00 67.92           C
ATOM   3829 1HD2 LEU A 253      -5.121 -17.715 -20.107  1.00 67.92           H
ATOM   3830 2HD2 LEU A 253      -3.579 -18.353 -19.489  1.00 67.92           H
ATOM   3831 3HD2 LEU A 253      -5.013 -18.314 -18.435  1.00 67.92           H
ATOM   3832  HN  LEU A 253      -2.190 -14.123 -21.435  1.00 67.92           H
ATOM   3833  N   LYS A 254      -0.474 -14.992 -18.825  1.00 69.72           N
ATOM   3834  CA  LYS A 254       0.629 -15.277 -17.923  1.00 69.72           C
ATOM   3835  C   LYS A 254       1.010 -14.000 -17.171  1.00 69.72           C
ATOM   3836  O   LYS A 254       1.176 -14.019 -15.952  1.00 69.72           O
ATOM   3837  HA  LYS A 254       0.278 -16.012 -17.199  1.00 69.72           H
ATOM   3838  CB  LYS A 254       1.794 -15.912 -18.685  1.00 69.72           C
ATOM   3839 1HB  LYS A 254       1.432 -16.754 -19.276  1.00 69.72           H
ATOM   3840 2HB  LYS A 254       2.212 -15.189 -19.386  1.00 69.72           H
ATOM   3841  CG  LYS A 254       2.884 -16.388 -17.723  1.00 69.72           C
ATOM   3842 1HG  LYS A 254       3.313 -15.532 -17.202  1.00 69.72           H
ATOM   3843 2HG  LYS A 254       2.446 -17.037 -16.964  1.00 69.72           H
ATOM   3844  CD  LYS A 254       3.986 -17.141 -18.472  1.00 69.72           C
ATOM   3845 1HD  LYS A 254       3.554 -17.988 -19.005  1.00 69.72           H
ATOM   3846 2HD  LYS A 254       4.433 -16.487 -19.221  1.00 69.72           H
ATOM   3847  CE  LYS A 254       5.066 -17.634 -17.507  1.00 69.72           C
ATOM   3848 1HE  LYS A 254       5.557 -16.783 -17.036  1.00 69.72           H
ATOM   3849 2HE  LYS A 254       4.609 -18.220 -16.710  1.00 69.72           H
ATOM   3850  NZ  LYS A 254       6.065 -18.457 -18.225  1.00 69.72           N
ATOM   3851 1HZ  LYS A 254       6.783 -18.759 -17.576  1.00 69.72           H
ATOM   3852 2HZ  LYS A 254       5.609 -19.268 -18.627  1.00 69.72           H
ATOM   3853 3HZ  LYS A 254       6.488 -17.906 -18.964  1.00 69.72           H
ATOM   3854  HN  LYS A 254      -0.311 -15.232 -19.782  1.00 69.72           H
ATOM   3855  N   VAL A 255       1.137 -12.920 -17.928  1.00 69.13           N
ATOM   3856  CA  VAL A 255       1.479 -11.634 -17.346  1.00 69.13           C
ATOM   3857  C   VAL A 255       0.536 -11.341 -16.178  1.00 69.13           C
ATOM   3858  O   VAL A 255       0.986 -11.035 -15.074  1.00 69.13           O
ATOM   3859  HA  VAL A 255       2.498 -11.705 -16.966  1.00 69.13           H
ATOM   3860  CB  VAL A 255       1.451 -10.548 -18.424  1.00 69.13           C
ATOM   3861  HB  VAL A 255       0.496 -10.616 -18.944  1.00 69.13           H
ATOM   3862  CG1 VAL A 255       1.549  -9.154 -17.801  1.00 69.13           C
ATOM   3863 1HG1 VAL A 255       0.707  -8.999 -17.126  1.00 69.13           H
ATOM   3864 2HG1 VAL A 255       2.482  -9.070 -17.243  1.00 69.13           H
ATOM   3865 3HG1 VAL A 255       1.527  -8.402 -18.589  1.00 69.13           H
ATOM   3866  CG2 VAL A 255       2.563 -10.768 -19.452  1.00 69.13           C
ATOM   3867 1HG2 VAL A 255       3.531 -10.739 -18.953  1.00 69.13           H
ATOM   3868 2HG2 VAL A 255       2.429 -11.738 -19.930  1.00 69.13           H
ATOM   3869 3HG2 VAL A 255       2.520  -9.982 -20.207  1.00 69.13           H
ATOM   3870  HN  VAL A 255       1.011 -12.916 -18.920  1.00 69.13           H
ATOM   3871  N   THR A 256      -0.754 -11.444 -16.460  1.00 68.64           N
ATOM   3872  CA  THR A 256      -1.764 -10.958 -15.535  1.00 68.64           C
ATOM   3873  C   THR A 256      -1.778 -11.811 -14.265  1.00 68.64           C
ATOM   3874  O   THR A 256      -1.879 -11.282 -13.159  1.00 68.64           O
ATOM   3875  HA  THR A 256      -1.497  -9.944 -15.237  1.00 68.64           H
ATOM   3876  CB  THR A 256      -3.107 -10.938 -16.268  1.00 68.64           C
ATOM   3877  HB  THR A 256      -3.487 -11.950 -16.411  1.00 68.64           H
ATOM   3878  OG1 THR A 256      -2.840 -10.207 -17.462  1.00 68.64           O
ATOM   3879  HG1 THR A 256      -2.859 -10.821 -18.251  1.00 68.64           H
ATOM   3880  CG2 THR A 256      -4.158 -10.096 -15.542  1.00 68.64           C
ATOM   3881 1HG2 THR A 256      -3.806  -9.068 -15.459  1.00 68.64           H
ATOM   3882 2HG2 THR A 256      -4.326 -10.505 -14.546  1.00 68.64           H
ATOM   3883 3HG2 THR A 256      -5.091 -10.116 -16.105  1.00 68.64           H
ATOM   3884  HN  THR A 256      -1.112 -11.849 -17.301  1.00 68.64           H
ATOM   3885  N   ILE A 257      -1.674 -13.116 -14.466  1.00 71.46           N
ATOM   3886  CA  ILE A 257      -1.658 -14.046 -13.349  1.00 71.46           C
ATOM   3887  C   ILE A 257      -0.493 -13.701 -12.420  1.00 71.46           C
ATOM   3888  O   ILE A 257      -0.666 -13.621 -11.205  1.00 71.46           O
ATOM   3889  HA  ILE A 257      -2.590 -13.912 -12.800  1.00 71.46           H
ATOM   3890  CB  ILE A 257      -1.634 -15.490 -13.855  1.00 71.46           C
ATOM   3891  HB  ILE A 257      -0.849 -15.576 -14.606  1.00 71.46           H
ATOM   3892  CG1 ILE A 257      -2.955 -15.854 -14.538  1.00 71.46           C
ATOM   3893 1HG1 ILE A 257      -3.763 -15.835 -13.807  1.00 71.46           H
ATOM   3894 2HG1 ILE A 257      -3.193 -15.109 -15.296  1.00 71.46           H
ATOM   3895  CG2 ILE A 257      -1.287 -16.461 -12.725  1.00 71.46           C
ATOM   3896 1HG2 ILE A 257      -0.303 -16.215 -12.324  1.00 71.46           H
ATOM   3897 2HG2 ILE A 257      -2.032 -16.380 -11.934  1.00 71.46           H
ATOM   3898 3HG2 ILE A 257      -1.276 -17.480 -13.112  1.00 71.46           H
ATOM   3899  CD1 ILE A 257      -2.875 -17.239 -15.182  1.00 71.46           C
ATOM   3900 1HD1 ILE A 257      -2.082 -17.247 -15.930  1.00 71.46           H
ATOM   3901 2HD1 ILE A 257      -2.660 -17.984 -14.416  1.00 71.46           H
ATOM   3902 3HD1 ILE A 257      -3.827 -17.473 -15.660  1.00 71.46           H
ATOM   3903  HN  ILE A 257      -1.601 -13.539 -15.369  1.00 71.46           H
ATOM   3904  N   THR A 258       0.669 -13.506 -13.026  1.00 75.44           N
ATOM   3905  CA  THR A 258       1.881 -13.265 -12.262  1.00 75.44           C
ATOM   3906  C   THR A 258       1.707 -12.045 -11.356  1.00 75.44           C
ATOM   3907  O   THR A 258       2.066 -12.084 -10.181  1.00 75.44           O
ATOM   3908  HA  THR A 258       2.054 -14.124 -11.613  1.00 75.44           H
ATOM   3909  CB  THR A 258       3.042 -13.129 -13.249  1.00 75.44           C
ATOM   3910  HB  THR A 258       2.902 -12.265 -13.898  1.00 75.44           H
ATOM   3911  OG1 THR A 258       3.088 -14.392 -13.908  1.00 75.44           O
ATOM   3912  HG1 THR A 258       2.484 -14.383 -14.705  1.00 75.44           H
ATOM   3913  CG2 THR A 258       4.398 -13.026 -12.547  1.00 75.44           C
ATOM   3914 1HG2 THR A 258       4.567 -13.923 -11.951  1.00 75.44           H
ATOM   3915 2HG2 THR A 258       4.405 -12.151 -11.897  1.00 75.44           H
ATOM   3916 3HG2 THR A 258       5.187 -12.931 -13.293  1.00 75.44           H
ATOM   3917  HN  THR A 258       0.789 -13.510 -14.019  1.00 75.44           H
ATOM   3918  N   VAL A 259       1.156 -10.990 -11.938  1.00 71.56           N
ATOM   3919  CA  VAL A 259       0.968  -9.747 -11.209  1.00 71.56           C
ATOM   3920  C   VAL A 259       0.058  -9.999 -10.006  1.00 71.56           C
ATOM   3921  O   VAL A 259       0.320  -9.505  -8.910  1.00 71.56           O
ATOM   3922  HA  VAL A 259       1.945  -9.425 -10.849  1.00 71.56           H
ATOM   3923  CB  VAL A 259       0.430  -8.666 -12.149  1.00 71.56           C
ATOM   3924  HB  VAL A 259      -0.457  -9.063 -12.644  1.00 71.56           H
ATOM   3925  CG1 VAL A 259       0.013  -7.418 -11.368  1.00 71.56           C
ATOM   3926 1HG1 VAL A 259      -0.768  -7.681 -10.654  1.00 71.56           H
ATOM   3927 2HG1 VAL A 259       0.875  -7.019 -10.833  1.00 71.56           H
ATOM   3928 3HG1 VAL A 259      -0.366  -6.666 -12.060  1.00 71.56           H
ATOM   3929  CG2 VAL A 259       1.456  -8.318 -13.230  1.00 71.56           C
ATOM   3930 1HG2 VAL A 259       2.368  -7.950 -12.760  1.00 71.56           H
ATOM   3931 2HG2 VAL A 259       1.683  -9.209 -13.815  1.00 71.56           H
ATOM   3932 3HG2 VAL A 259       1.048  -7.548 -13.884  1.00 71.56           H
ATOM   3933  HN  VAL A 259       0.842 -10.975 -12.887  1.00 71.56           H
ATOM   3934  N   LEU A 260      -0.993 -10.769 -10.249  1.00 72.77           N
ATOM   3935  CA  LEU A 260      -1.951 -11.081  -9.202  1.00 72.77           C
ATOM   3936  C   LEU A 260      -1.233 -11.800  -8.058  1.00 72.77           C
ATOM   3937  O   LEU A 260      -1.344 -11.397  -6.901  1.00 72.77           O
ATOM   3938  HA  LEU A 260      -2.342 -10.136  -8.825  1.00 72.77           H
ATOM   3939  CB  LEU A 260      -3.134 -11.864  -9.775  1.00 72.77           C
ATOM   3940 1HB  LEU A 260      -3.529 -11.315 -10.629  1.00 72.77           H
ATOM   3941 2HB  LEU A 260      -2.764 -12.818 -10.152  1.00 72.77           H
ATOM   3942  CG  LEU A 260      -4.285 -12.143  -8.807  1.00 72.77           C
ATOM   3943  HG  LEU A 260      -3.879 -12.642  -7.927  1.00 72.77           H
ATOM   3944  CD1 LEU A 260      -4.929 -10.839  -8.330  1.00 72.77           C
ATOM   3945 1HD1 LEU A 260      -4.182 -10.231  -7.820  1.00 72.77           H
ATOM   3946 2HD1 LEU A 260      -5.318 -10.291  -9.188  1.00 72.77           H
ATOM   3947 3HD1 LEU A 260      -5.744 -11.066  -7.643  1.00 72.77           H
ATOM   3948  CD2 LEU A 260      -5.309 -13.093  -9.431  1.00 72.77           C
ATOM   3949 1HD2 LEU A 260      -5.716 -12.644 -10.338  1.00 72.77           H
ATOM   3950 2HD2 LEU A 260      -4.825 -14.037  -9.679  1.00 72.77           H
ATOM   3951 3HD2 LEU A 260      -6.117 -13.274  -8.722  1.00 72.77           H
ATOM   3952  HN  LEU A 260      -1.194 -11.175 -11.141  1.00 72.77           H
ATOM   3953  N   THR A 261      -0.513 -12.851  -8.422  1.00 78.14           N
ATOM   3954  CA  THR A 261       0.045 -13.755  -7.430  1.00 78.14           C
ATOM   3955  C   THR A 261       1.035 -13.013  -6.530  1.00 78.14           C
ATOM   3956  O   THR A 261       1.078 -13.248  -5.323  1.00 78.14           O
ATOM   3957  HA  THR A 261      -0.765 -14.108  -6.792  1.00 78.14           H
ATOM   3958  CB  THR A 261       0.667 -14.941  -8.169  1.00 78.14           C
ATOM   3959  HB  THR A 261       1.521 -14.623  -8.767  1.00 78.14           H
ATOM   3960  OG1 THR A 261      -0.420 -15.505  -8.899  1.00 78.14           O
ATOM   3961  HG1 THR A 261      -0.475 -15.088  -9.806  1.00 78.14           H
ATOM   3962  CG2 THR A 261       1.099 -16.061  -7.220  1.00 78.14           C
ATOM   3963 1HG2 THR A 261       0.231 -16.426  -6.670  1.00 78.14           H
ATOM   3964 2HG2 THR A 261       1.839 -15.677  -6.518  1.00 78.14           H
ATOM   3965 3HG2 THR A 261       1.533 -16.878  -7.796  1.00 78.14           H
ATOM   3966  HN  THR A 261      -0.310 -13.089  -9.372  1.00 78.14           H
ATOM   3967  N   VAL A 262       1.806 -12.133  -7.151  1.00 79.39           N
ATOM   3968  CA  VAL A 262       2.809 -11.373  -6.425  1.00 79.39           C
ATOM   3969  C   VAL A 262       2.118 -10.477  -5.396  1.00 79.39           C
ATOM   3970  O   VAL A 262       2.555 -10.391  -4.249  1.00 79.39           O
ATOM   3971  HA  VAL A 262       3.445 -12.085  -5.900  1.00 79.39           H
ATOM   3972  CB  VAL A 262       3.685 -10.591  -7.406  1.00 79.39           C
ATOM   3973  HB  VAL A 262       3.027 -10.008  -8.051  1.00 79.39           H
ATOM   3974  CG1 VAL A 262       4.601  -9.615  -6.666  1.00 79.39           C
ATOM   3975 1HG1 VAL A 262       3.997  -8.909  -6.097  1.00 79.39           H
ATOM   3976 2HG1 VAL A 262       5.248 -10.170  -5.986  1.00 79.39           H
ATOM   3977 3HG1 VAL A 262       5.212  -9.072  -7.387  1.00 79.39           H
ATOM   3978  CG2 VAL A 262       4.494 -11.538  -8.294  1.00 79.39           C
ATOM   3979 1HG2 VAL A 262       5.137 -12.159  -7.671  1.00 79.39           H
ATOM   3980 2HG2 VAL A 262       3.815 -12.173  -8.862  1.00 79.39           H
ATOM   3981 3HG2 VAL A 262       5.107 -10.956  -8.982  1.00 79.39           H
ATOM   3982  HN  VAL A 262       1.753 -11.936  -8.130  1.00 79.39           H
ATOM   3983  N   PHE A 263       1.050  -9.832  -5.842  1.00 74.05           N
ATOM   3984  CA  PHE A 263       0.306  -8.930  -4.979  1.00 74.05           C
ATOM   3985  C   PHE A 263      -0.283  -9.677  -3.781  1.00 74.05           C
ATOM   3986  O   PHE A 263      -0.102  -9.262  -2.637  1.00 74.05           O
ATOM   3987  HA  PHE A 263       1.005  -8.172  -4.625  1.00 74.05           H
ATOM   3988  CB  PHE A 263      -0.837  -8.352  -5.816  1.00 74.05           C
ATOM   3989 1HB  PHE A 263      -0.417  -7.840  -6.682  1.00 74.05           H
ATOM   3990 2HB  PHE A 263      -1.447  -9.172  -6.196  1.00 74.05           H
ATOM   3991  CG  PHE A 263      -1.737  -7.378  -5.053  1.00 74.05           C
ATOM   3992  CD1 PHE A 263      -2.839  -7.838  -4.402  1.00 74.05           C
ATOM   3993  HD1 PHE A 263      -3.081  -8.901  -4.424  1.00 74.05           H
ATOM   3994  CD2 PHE A 263      -1.435  -6.052  -5.025  1.00 74.05           C
ATOM   3995  HD2 PHE A 263      -0.552  -5.683  -5.547  1.00 74.05           H
ATOM   3996  CE1 PHE A 263      -3.674  -6.934  -3.693  1.00 74.05           C
ATOM   3997  HE1 PHE A 263      -4.557  -7.303  -3.171  1.00 74.05           H
ATOM   3998  CE2 PHE A 263      -2.270  -5.148  -4.316  1.00 74.05           C
ATOM   3999  HE2 PHE A 263      -2.028  -4.086  -4.294  1.00 74.05           H
ATOM   4000  CZ  PHE A 263      -3.371  -5.608  -3.665  1.00 74.05           C
ATOM   4001  HZ  PHE A 263      -4.012  -4.914  -3.121  1.00 74.05           H
ATOM   4002  HN  PHE A 263       0.692  -9.919  -6.771  1.00 74.05           H
ATOM   4003  N   VAL A 264      -0.974 -10.766  -4.084  1.00 78.07           N
ATOM   4004  CA  VAL A 264      -1.681 -11.513  -3.058  1.00 78.07           C
ATOM   4005  C   VAL A 264      -0.676 -12.029  -2.026  1.00 78.07           C
ATOM   4006  O   VAL A 264      -0.905 -11.917  -0.822  1.00 78.07           O
ATOM   4007  HA  VAL A 264      -2.369 -10.827  -2.566  1.00 78.07           H
ATOM   4008  CB  VAL A 264      -2.505 -12.631  -3.700  1.00 78.07           C
ATOM   4009  HB  VAL A 264      -1.841 -13.213  -4.339  1.00 78.07           H
ATOM   4010  CG1 VAL A 264      -3.075 -13.572  -2.636  1.00 78.07           C
ATOM   4011 1HG1 VAL A 264      -2.257 -14.020  -2.072  1.00 78.07           H
ATOM   4012 2HG1 VAL A 264      -3.717 -13.008  -1.959  1.00 78.07           H
ATOM   4013 3HG1 VAL A 264      -3.656 -14.357  -3.119  1.00 78.07           H
ATOM   4014  CG2 VAL A 264      -3.619 -12.057  -4.577  1.00 78.07           C
ATOM   4015 1HG2 VAL A 264      -4.280 -11.441  -3.968  1.00 78.07           H
ATOM   4016 2HG2 VAL A 264      -3.181 -11.448  -5.368  1.00 78.07           H
ATOM   4017 3HG2 VAL A 264      -4.189 -12.873  -5.021  1.00 78.07           H
ATOM   4018  HN  VAL A 264      -1.055 -11.137  -5.009  1.00 78.07           H
ATOM   4019  N   LEU A 265       0.415 -12.582  -2.534  1.00 83.79           N
ATOM   4020  CA  LEU A 265       1.388 -13.242  -1.679  1.00 83.79           C
ATOM   4021  C   LEU A 265       2.049 -12.203  -0.770  1.00 83.79           C
ATOM   4022  O   LEU A 265       2.464 -12.522   0.343  1.00 83.79           O
ATOM   4023  HA  LEU A 265       0.845 -13.951  -1.054  1.00 83.79           H
ATOM   4024  CB  LEU A 265       2.382 -14.046  -2.519  1.00 83.79           C
ATOM   4025 1HB  LEU A 265       2.766 -13.400  -3.309  1.00 83.79           H
ATOM   4026 2HB  LEU A 265       3.228 -14.314  -1.887  1.00 83.79           H
ATOM   4027  CG  LEU A 265       1.837 -15.322  -3.163  1.00 83.79           C
ATOM   4028  HG  LEU A 265       0.983 -15.054  -3.784  1.00 83.79           H
ATOM   4029  CD1 LEU A 265       2.881 -15.962  -4.081  1.00 83.79           C
ATOM   4030 1HD1 LEU A 265       3.150 -15.260  -4.870  1.00 83.79           H
ATOM   4031 2HD1 LEU A 265       3.769 -16.214  -3.501  1.00 83.79           H
ATOM   4032 3HD1 LEU A 265       2.468 -16.867  -4.525  1.00 83.79           H
ATOM   4033  CD2 LEU A 265       1.333 -16.300  -2.100  1.00 83.79           C
ATOM   4034 1HD2 LEU A 265       2.153 -16.567  -1.433  1.00 83.79           H
ATOM   4035 2HD2 LEU A 265       0.535 -15.831  -1.524  1.00 83.79           H
ATOM   4036 3HD2 LEU A 265       0.952 -17.199  -2.585  1.00 83.79           H
ATOM   4037  HN  LEU A 265       0.639 -12.585  -3.508  1.00 83.79           H
ATOM   4038  N   SER A 266       2.126 -10.982  -1.279  1.00 83.89           N
ATOM   4039  CA  SER A 266       2.818  -9.919  -0.570  1.00 83.89           C
ATOM   4040  C   SER A 266       1.884  -9.281   0.459  1.00 83.89           C
ATOM   4041  O   SER A 266       2.311  -8.932   1.559  1.00 83.89           O
ATOM   4042  HA  SER A 266       3.660 -10.403  -0.075  1.00 83.89           H
ATOM   4043  CB  SER A 266       3.340  -8.859  -1.542  1.00 83.89           C
ATOM   4044 1HB  SER A 266       3.815  -8.055  -0.981  1.00 83.89           H
ATOM   4045 2HB  SER A 266       4.107  -9.298  -2.180  1.00 83.89           H
ATOM   4046  OG  SER A 266       2.300  -8.320  -2.354  1.00 83.89           O
ATOM   4047  HG  SER A 266       2.210  -8.855  -3.194  1.00 83.89           H
ATOM   4048  HN  SER A 266       1.727 -10.716  -2.156  1.00 83.89           H
ATOM   4049  N   GLN A 267       0.625  -9.148   0.067  1.00 83.53           N
ATOM   4050  CA  GLN A 267      -0.319  -8.356   0.836  1.00 83.53           C
ATOM   4051  C   GLN A 267      -1.062  -9.242   1.838  1.00 83.53           C
ATOM   4052  O   GLN A 267      -1.397  -8.798   2.935  1.00 83.53           O
ATOM   4053  HA  GLN A 267       0.285  -7.622   1.369  1.00 83.53           H
ATOM   4054  CB  GLN A 267      -1.300  -7.626  -0.083  1.00 83.53           C
ATOM   4055 1HB  GLN A 267      -1.800  -8.345  -0.732  1.00 83.53           H
ATOM   4056 2HB  GLN A 267      -2.074  -7.144   0.514  1.00 83.53           H
ATOM   4057  CG  GLN A 267      -0.578  -6.580  -0.935  1.00 83.53           C
ATOM   4058 1HG  GLN A 267       0.191  -7.063  -1.537  1.00 83.53           H
ATOM   4059 2HG  GLN A 267      -1.284  -6.120  -1.627  1.00 83.53           H
ATOM   4060  CD  GLN A 267       0.058  -5.501  -0.056  1.00 83.53           C
ATOM   4061  OE1 GLN A 267      -0.505  -5.057   0.932  1.00 83.53           O
ATOM   4062  NE2 GLN A 267       1.259  -5.106  -0.468  1.00 83.53           N
ATOM   4063 1HE2 GLN A 267       1.664  -5.511  -1.288  1.00 83.53           H
ATOM   4064 2HE2 GLN A 267       1.756  -4.404   0.041  1.00 83.53           H
ATOM   4065  HN  GLN A 267       0.250  -9.569  -0.759  1.00 83.53           H
ATOM   4066  N   PHE A 268      -1.298 -10.479   1.425  1.00 86.59           N
ATOM   4067  CA  PHE A 268      -2.170 -11.365   2.176  1.00 86.59           C
ATOM   4068  C   PHE A 268      -1.672 -11.537   3.613  1.00 86.59           C
ATOM   4069  O   PHE A 268      -2.428 -11.339   4.563  1.00 86.59           O
ATOM   4070  HA  PHE A 268      -3.160 -10.910   2.189  1.00 86.59           H
ATOM   4071  CB  PHE A 268      -2.140 -12.724   1.473  1.00 86.59           C
ATOM   4072 1HB  PHE A 268      -2.444 -12.591   0.435  1.00 86.59           H
ATOM   4073 2HB  PHE A 268      -1.114 -13.092   1.460  1.00 86.59           H
ATOM   4074  CG  PHE A 268      -3.038 -13.780   2.121  1.00 86.59           C
ATOM   4075  CD1 PHE A 268      -2.513 -14.666   3.009  1.00 86.59           C
ATOM   4076  HD1 PHE A 268      -1.453 -14.623   3.260  1.00 86.59           H
ATOM   4077  CD2 PHE A 268      -4.360 -13.833   1.808  1.00 86.59           C
ATOM   4078  HD2 PHE A 268      -4.781 -13.123   1.096  1.00 86.59           H
ATOM   4079  CE1 PHE A 268      -3.346 -15.646   3.611  1.00 86.59           C
ATOM   4080  HE1 PHE A 268      -2.925 -16.356   4.323  1.00 86.59           H
ATOM   4081  CE2 PHE A 268      -5.193 -14.813   2.410  1.00 86.59           C
ATOM   4082  HE2 PHE A 268      -6.253 -14.855   2.159  1.00 86.59           H
ATOM   4083  CZ  PHE A 268      -4.668 -15.699   3.298  1.00 86.59           C
ATOM   4084  HZ  PHE A 268      -5.308 -16.451   3.760  1.00 86.59           H
ATOM   4085  HN  PHE A 268      -0.905 -10.875   0.595  1.00 86.59           H
ATOM   4086  N   PRO A 269      -0.397 -11.906   3.797  1.00 91.03           N
ATOM   4087  CA  PRO A 269       0.123 -12.178   5.139  1.00 91.03           C
ATOM   4088  C   PRO A 269      -0.134 -11.029   6.101  1.00 91.03           C
ATOM   4089  O   PRO A 269      -0.552 -11.247   7.236  1.00 91.03           O
ATOM   4090  HA  PRO A 269      -0.392 -13.034   5.574  1.00 91.03           H
ATOM   4091  CB  PRO A 269       1.619 -12.402   4.909  1.00 91.03           C
ATOM   4092 1HB  PRO A 269       2.185 -11.477   5.020  1.00 91.03           H
ATOM   4093 2HB  PRO A 269       2.032 -13.115   5.622  1.00 91.03           H
ATOM   4094  CG  PRO A 269       1.681 -12.933   3.482  1.00 91.03           C
ATOM   4095 1HG  PRO A 269       2.673 -12.811   3.047  1.00 91.03           H
ATOM   4096 2HG  PRO A 269       1.455 -13.998   3.436  1.00 91.03           H
ATOM   4097  CD  PRO A 269       0.636 -12.096   2.763  1.00 91.03           C
ATOM   4098 1HD  PRO A 269       1.043 -11.143   2.424  1.00 91.03           H
ATOM   4099 2HD  PRO A 269       0.247 -12.605   1.881  1.00 91.03           H
ATOM   4100  N   TYR A 270       0.127  -9.824   5.616  1.00 90.91           N
ATOM   4101  CA  TYR A 270       0.012  -8.640   6.451  1.00 90.91           C
ATOM   4102  C   TYR A 270      -1.436  -8.419   6.892  1.00 90.91           C
ATOM   4103  O   TYR A 270      -1.696  -8.138   8.061  1.00 90.91           O
ATOM   4104  HA  TYR A 270       0.635  -8.790   7.333  1.00 90.91           H
ATOM   4105  CB  TYR A 270       0.452  -7.463   5.578  1.00 90.91           C
ATOM   4106 1HB  TYR A 270       1.516  -7.563   5.360  1.00 90.91           H
ATOM   4107 2HB  TYR A 270      -0.074  -7.515   4.624  1.00 90.91           H
ATOM   4108  CG  TYR A 270       0.202  -6.092   6.208  1.00 90.91           C
ATOM   4109  CD1 TYR A 270      -0.684  -5.213   5.619  1.00 90.91           C
ATOM   4110  HD1 TYR A 270      -1.206  -5.496   4.705  1.00 90.91           H
ATOM   4111  CD2 TYR A 270       0.862  -5.735   7.366  1.00 90.91           C
ATOM   4112  HD2 TYR A 270       1.562  -6.429   7.832  1.00 90.91           H
ATOM   4113  CE1 TYR A 270      -0.920  -3.923   6.213  1.00 90.91           C
ATOM   4114  HE1 TYR A 270      -1.617  -3.219   5.758  1.00 90.91           H
ATOM   4115  CE2 TYR A 270       0.626  -4.444   7.960  1.00 90.91           C
ATOM   4116  HE2 TYR A 270       1.140  -4.149   8.874  1.00 90.91           H
ATOM   4117  CZ  TYR A 270      -0.254  -3.602   7.354  1.00 90.91           C
ATOM   4118  OH  TYR A 270      -0.476  -2.383   7.915  1.00 90.91           O
ATOM   4119  HH  TYR A 270      -0.142  -2.374   8.857  1.00 90.91           H
ATOM   4120  HN  TYR A 270       0.411  -9.650   4.673  1.00 90.91           H
ATOM   4121  N   ASN A 271      -2.340  -8.553   5.934  1.00 88.15           N
ATOM   4122  CA  ASN A 271      -3.745  -8.279   6.186  1.00 88.15           C
ATOM   4123  C   ASN A 271      -4.304  -9.339   7.136  1.00 88.15           C
ATOM   4124  O   ASN A 271      -5.245  -9.075   7.883  1.00 88.15           O
ATOM   4125  HA  ASN A 271      -3.768  -7.278   6.618  1.00 88.15           H
ATOM   4126  CB  ASN A 271      -4.557  -8.329   4.891  1.00 88.15           C
ATOM   4127 1HB  ASN A 271      -4.263  -9.201   4.306  1.00 88.15           H
ATOM   4128 2HB  ASN A 271      -5.615  -8.444   5.125  1.00 88.15           H
ATOM   4129  CG  ASN A 271      -4.348  -7.059   4.063  1.00 88.15           C
ATOM   4130  OD1 ASN A 271      -4.778  -5.975   4.421  1.00 88.15           O
ATOM   4131  ND2 ASN A 271      -3.665  -7.253   2.938  1.00 88.15           N
ATOM   4132 1HD2 ASN A 271      -3.340  -8.169   2.702  1.00 88.15           H
ATOM   4133 2HD2 ASN A 271      -3.476  -6.484   2.328  1.00 88.15           H
ATOM   4134  HN  ASN A 271      -2.127  -8.842   5.000  1.00 88.15           H
ATOM   4135  N   CYS A 272      -3.702 -10.518   7.077  1.00 91.16           N
ATOM   4136  CA  CYS A 272      -4.065 -11.591   7.987  1.00 91.16           C
ATOM   4137  C   CYS A 272      -3.793 -11.120   9.417  1.00 91.16           C
ATOM   4138  O   CYS A 272      -4.644 -11.262  10.294  1.00 91.16           O
ATOM   4139  HA  CYS A 272      -5.128 -11.781   7.838  1.00 91.16           H
ATOM   4140  CB  CYS A 272      -3.319 -12.886   7.661  1.00 91.16           C
ATOM   4141 1HB  CYS A 272      -2.257 -12.680   7.527  1.00 91.16           H
ATOM   4142 2HB  CYS A 272      -3.406 -13.585   8.493  1.00 91.16           H
ATOM   4143  SG  CYS A 272      -4.006 -13.638   6.140  1.00 91.16           S
ATOM   4144  HG  CYS A 272      -3.415 -12.801   5.292  1.00 91.16           H
ATOM   4145  HN  CYS A 272      -2.979 -10.744   6.424  1.00 91.16           H
ATOM   4146  N   ILE A 273      -2.603 -10.570   9.609  1.00 93.20           N
ATOM   4147  CA  ILE A 273      -2.199 -10.100  10.923  1.00 93.20           C
ATOM   4148  C   ILE A 273      -3.069  -8.908  11.324  1.00 93.20           C
ATOM   4149  O   ILE A 273      -3.475  -8.791  12.479  1.00 93.20           O
ATOM   4150  HA  ILE A 273      -2.378 -10.911  11.629  1.00 93.20           H
ATOM   4151  CB  ILE A 273      -0.698  -9.803  10.947  1.00 93.20           C
ATOM   4152  HB  ILE A 273      -0.482  -9.075  10.165  1.00 93.20           H
ATOM   4153  CG1 ILE A 273       0.116 -11.060  10.633  1.00 93.20           C
ATOM   4154 1HG1 ILE A 273      -0.160 -11.439   9.649  1.00 93.20           H
ATOM   4155 2HG1 ILE A 273       1.176 -10.810  10.594  1.00 93.20           H
ATOM   4156  CG2 ILE A 273      -0.286  -9.171  12.279  1.00 93.20           C
ATOM   4157 1HG2 ILE A 273      -0.830  -8.237  12.421  1.00 93.20           H
ATOM   4158 2HG2 ILE A 273      -0.520  -9.855  13.094  1.00 93.20           H
ATOM   4159 3HG2 ILE A 273       0.785  -8.969  12.269  1.00 93.20           H
ATOM   4160  CD1 ILE A 273      -0.120 -12.143  11.688  1.00 93.20           C
ATOM   4161 1HD1 ILE A 273       0.179 -11.768  12.667  1.00 93.20           H
ATOM   4162 2HD1 ILE A 273      -1.177 -12.407  11.708  1.00 93.20           H
ATOM   4163 3HD1 ILE A 273       0.470 -13.025  11.440  1.00 93.20           H
ATOM   4164  HN  ILE A 273      -1.922 -10.444   8.887  1.00 93.20           H
ATOM   4165  N   LEU A 274      -3.329  -8.051  10.347  1.00 91.62           N
ATOM   4166  CA  LEU A 274      -4.131  -6.863  10.587  1.00 91.62           C
ATOM   4167  C   LEU A 274      -5.518  -7.280  11.080  1.00 91.62           C
ATOM   4168  O   LEU A 274      -6.100  -6.619  11.939  1.00 91.62           O
ATOM   4169  HA  LEU A 274      -3.641  -6.292  11.376  1.00 91.62           H
ATOM   4170  CB  LEU A 274      -4.162  -5.977   9.340  1.00 91.62           C
ATOM   4171 1HB  LEU A 274      -3.184  -6.023   8.861  1.00 91.62           H
ATOM   4172 2HB  LEU A 274      -4.881  -6.399   8.637  1.00 91.62           H
ATOM   4173  CG  LEU A 274      -4.518  -4.507   9.570  1.00 91.62           C
ATOM   4174  HG  LEU A 274      -5.260  -4.456  10.367  1.00 91.62           H
ATOM   4175  CD1 LEU A 274      -3.296  -3.714  10.038  1.00 91.62           C
ATOM   4176 1HD1 LEU A 274      -2.926  -4.135  10.973  1.00 91.62           H
ATOM   4177 2HD1 LEU A 274      -2.515  -3.770   9.280  1.00 91.62           H
ATOM   4178 3HD1 LEU A 274      -3.577  -2.672  10.194  1.00 91.62           H
ATOM   4179  CD2 LEU A 274      -5.155  -3.895   8.321  1.00 91.62           C
ATOM   4180 1HD2 LEU A 274      -4.455  -3.959   7.488  1.00 91.62           H
ATOM   4181 2HD2 LEU A 274      -6.066  -4.440   8.073  1.00 91.62           H
ATOM   4182 3HD2 LEU A 274      -5.398  -2.850   8.512  1.00 91.62           H
ATOM   4183  HN  LEU A 274      -3.003  -8.159   9.407  1.00 91.62           H
ATOM   4184  N   LEU A 275      -6.007  -8.374  10.515  1.00 92.80           N
ATOM   4185  CA  LEU A 275      -7.305  -8.900  10.903  1.00 92.80           C
ATOM   4186  C   LEU A 275      -7.264  -9.313  12.376  1.00 92.80           C
ATOM   4187  O   LEU A 275      -8.164  -8.975  13.144  1.00 92.80           O
ATOM   4188  HA  LEU A 275      -8.031  -8.095  10.790  1.00 92.80           H
ATOM   4189  CB  LEU A 275      -7.730 -10.028   9.960  1.00 92.80           C
ATOM   4190 1HB  LEU A 275      -7.789  -9.626   8.949  1.00 92.80           H
ATOM   4191 2HB  LEU A 275      -6.947 -10.786   9.957  1.00 92.80           H
ATOM   4192  CG  LEU A 275      -9.060 -10.709  10.287  1.00 92.80           C
ATOM   4193  HG  LEU A 275      -9.020 -11.061  11.318  1.00 92.80           H
ATOM   4194  CD1 LEU A 275     -10.222  -9.719  10.192  1.00 92.80           C
ATOM   4195 1HD1 LEU A 275     -10.064  -8.904  10.899  1.00 92.80           H
ATOM   4196 2HD1 LEU A 275     -10.275  -9.316   9.180  1.00 92.80           H
ATOM   4197 3HD1 LEU A 275     -11.156 -10.229  10.429  1.00 92.80           H
ATOM   4198  CD2 LEU A 275      -9.280 -11.937   9.400  1.00 92.80           C
ATOM   4199 1HD2 LEU A 275      -9.291 -11.631   8.353  1.00 92.80           H
ATOM   4200 2HD2 LEU A 275      -8.472 -12.651   9.561  1.00 92.80           H
ATOM   4201 3HD2 LEU A 275     -10.232 -12.402   9.653  1.00 92.80           H
ATOM   4202  HN  LEU A 275      -5.534  -8.898   9.807  1.00 92.80           H
ATOM   4203  N   VAL A 276      -6.211 -10.037  12.725  1.00 94.60           N
ATOM   4204  CA  VAL A 276      -6.044 -10.503  14.091  1.00 94.60           C
ATOM   4205  C   VAL A 276      -6.053  -9.303  15.040  1.00 94.60           C
ATOM   4206  O   VAL A 276      -6.730  -9.324  16.067  1.00 94.60           O
ATOM   4207  HA  VAL A 276      -6.894 -11.143  14.327  1.00 94.60           H
ATOM   4208  CB  VAL A 276      -4.771 -11.345  14.204  1.00 94.60           C
ATOM   4209  HB  VAL A 276      -3.948 -10.766  13.787  1.00 94.60           H
ATOM   4210  CG1 VAL A 276      -4.441 -11.645  15.668  1.00 94.60           C
ATOM   4211 1HG1 VAL A 276      -4.290 -10.709  16.206  1.00 94.60           H
ATOM   4212 2HG1 VAL A 276      -5.265 -12.196  16.121  1.00 94.60           H
ATOM   4213 3HG1 VAL A 276      -3.532 -12.245  15.719  1.00 94.60           H
ATOM   4214  CG2 VAL A 276      -4.895 -12.637  13.394  1.00 94.60           C
ATOM   4215 1HG2 VAL A 276      -5.735 -13.222  13.768  1.00 94.60           H
ATOM   4216 2HG2 VAL A 276      -5.060 -12.393  12.345  1.00 94.60           H
ATOM   4217 3HG2 VAL A 276      -3.976 -13.216  13.492  1.00 94.60           H
ATOM   4218  HN  VAL A 276      -5.483 -10.305  12.095  1.00 94.60           H
ATOM   4219  N   GLN A 277      -5.293  -8.285  14.662  1.00 93.47           N
ATOM   4220  CA  GLN A 277      -5.186  -7.088  15.479  1.00 93.47           C
ATOM   4221  C   GLN A 277      -6.555  -6.420  15.623  1.00 93.47           C
ATOM   4222  O   GLN A 277      -6.861  -5.841  16.665  1.00 93.47           O
ATOM   4223  HA  GLN A 277      -4.838  -7.432  16.453  1.00 93.47           H
ATOM   4224  CB  GLN A 277      -4.160  -6.116  14.895  1.00 93.47           C
ATOM   4225 1HB  GLN A 277      -4.330  -6.002  13.824  1.00 93.47           H
ATOM   4226 2HB  GLN A 277      -4.290  -5.131  15.344  1.00 93.47           H
ATOM   4227  CG  GLN A 277      -2.734  -6.610  15.141  1.00 93.47           C
ATOM   4228 1HG  GLN A 277      -2.568  -6.736  16.211  1.00 93.47           H
ATOM   4229 2HG  GLN A 277      -2.600  -7.589  14.680  1.00 93.47           H
ATOM   4230  CD  GLN A 277      -1.707  -5.629  14.572  1.00 93.47           C
ATOM   4231  OE1 GLN A 277      -1.978  -4.867  13.659  1.00 93.47           O
ATOM   4232  NE2 GLN A 277      -0.516  -5.690  15.161  1.00 93.47           N
ATOM   4233 1HE2 GLN A 277      -0.359  -6.339  15.905  1.00 93.47           H
ATOM   4234 2HE2 GLN A 277       0.223  -5.087  14.859  1.00 93.47           H
ATOM   4235  HN  GLN A 277      -4.759  -8.270  13.818  1.00 93.47           H
ATOM   4236  N   THR A 278      -7.343  -6.522  14.563  1.00 93.44           N
ATOM   4237  CA  THR A 278      -8.659  -5.907  14.546  1.00 93.44           C
ATOM   4238  C   THR A 278      -9.591  -6.615  15.530  1.00 93.44           C
ATOM   4239  O   THR A 278     -10.317  -5.965  16.281  1.00 93.44           O
ATOM   4240  HA  THR A 278      -8.561  -4.875  14.885  1.00 93.44           H
ATOM   4241  CB  THR A 278      -9.171  -5.924  13.104  1.00 93.44           C
ATOM   4242  HB  THR A 278      -9.348  -6.945  12.767  1.00 93.44           H
ATOM   4243  OG1 THR A 278      -8.183  -5.199  12.376  1.00 93.44           O
ATOM   4244  HG1 THR A 278      -7.529  -5.832  11.963  1.00 93.44           H
ATOM   4245  CG2 THR A 278     -10.446  -5.099  12.925  1.00 93.44           C
ATOM   4246 1HG2 THR A 278     -10.250  -4.062  13.199  1.00 93.44           H
ATOM   4247 2HG2 THR A 278     -11.232  -5.501  13.565  1.00 93.44           H
ATOM   4248 3HG2 THR A 278     -10.767  -5.145  11.885  1.00 93.44           H
ATOM   4249  HN  THR A 278      -7.095  -7.013  13.727  1.00 93.44           H
ATOM   4250  N   ILE A 279      -9.541  -7.939  15.495  1.00 94.46           N
ATOM   4251  CA  ILE A 279     -10.375  -8.743  16.372  1.00 94.46           C
ATOM   4252  C   ILE A 279      -9.975  -8.485  17.826  1.00 94.46           C
ATOM   4253  O   ILE A 279     -10.833  -8.364  18.698  1.00 94.46           O
ATOM   4254  HA  ILE A 279     -11.406  -8.415  16.235  1.00 94.46           H
ATOM   4255  CB  ILE A 279     -10.312 -10.217  15.969  1.00 94.46           C
ATOM   4256  HB  ILE A 279      -9.265 -10.519  15.942  1.00 94.46           H
ATOM   4257  CG1 ILE A 279     -10.879 -10.426  14.564  1.00 94.46           C
ATOM   4258 1HG1 ILE A 279     -11.965 -10.339  14.589  1.00 94.46           H
ATOM   4259 2HG1 ILE A 279     -10.512  -9.644  13.899  1.00 94.46           H
ATOM   4260  CG2 ILE A 279     -11.009 -11.100  17.006  1.00 94.46           C
ATOM   4261 1HG2 ILE A 279     -10.520 -10.981  17.973  1.00 94.46           H
ATOM   4262 2HG2 ILE A 279     -12.055 -10.805  17.089  1.00 94.46           H
ATOM   4263 3HG2 ILE A 279     -10.949 -12.143  16.694  1.00 94.46           H
ATOM   4264  CD1 ILE A 279     -10.484 -11.798  14.011  1.00 94.46           C
ATOM   4265 1HD1 ILE A 279      -9.398 -11.871  13.964  1.00 94.46           H
ATOM   4266 2HD1 ILE A 279     -10.874 -12.578  14.665  1.00 94.46           H
ATOM   4267 3HD1 ILE A 279     -10.901 -11.920  13.011  1.00 94.46           H
ATOM   4268  HN  ILE A 279      -8.947  -8.460  14.883  1.00 94.46           H
ATOM   4269  N   ASP A 280      -8.670  -8.410  18.043  1.00 94.24           N
ATOM   4270  CA  ASP A 280      -8.142  -8.237  19.386  1.00 94.24           C
ATOM   4271  C   ASP A 280      -8.488  -6.834  19.888  1.00 94.24           C
ATOM   4272  O   ASP A 280      -8.725  -6.638  21.079  1.00 94.24           O
ATOM   4273  HA  ASP A 280      -8.612  -9.021  19.981  1.00 94.24           H
ATOM   4274  CB  ASP A 280      -6.620  -8.384  19.403  1.00 94.24           C
ATOM   4275 1HB  ASP A 280      -6.333  -9.301  18.888  1.00 94.24           H
ATOM   4276 2HB  ASP A 280      -6.165  -7.557  18.858  1.00 94.24           H
ATOM   4277  CG  ASP A 280      -6.087  -8.410  20.837  1.00 94.24           C
ATOM   4278  OD1 ASP A 280      -6.629  -9.212  21.628  1.00 94.24           O
ATOM   4279  OD2 ASP A 280      -5.151  -7.629  21.109  1.00 94.24           O
ATOM   4280  HN  ASP A 280      -7.979  -8.465  17.322  1.00 94.24           H
ATOM   4281  N   ALA A 281      -8.506  -5.894  18.955  1.00 92.59           N
ATOM   4282  CA  ALA A 281      -8.855  -4.522  19.281  1.00 92.59           C
ATOM   4283  C   ALA A 281     -10.284  -4.480  19.826  1.00 92.59           C
ATOM   4284  O   ALA A 281     -10.622  -3.609  20.626  1.00 92.59           O
ATOM   4285  HA  ALA A 281      -8.170  -4.180  20.057  1.00 92.59           H
ATOM   4286  CB  ALA A 281      -8.677  -3.641  18.043  1.00 92.59           C
ATOM   4287 1HB  ALA A 281      -7.638  -3.683  17.714  1.00 92.59           H
ATOM   4288 2HB  ALA A 281      -9.326  -4.001  17.244  1.00 92.59           H
ATOM   4289 3HB  ALA A 281      -8.939  -2.612  18.288  1.00 92.59           H
ATOM   4290  HN  ALA A 281      -8.288  -6.057  17.992  1.00 92.59           H
ATOM   4291  N   TYR A 282     -11.086  -5.431  19.369  1.00 90.97           N
ATOM   4292  CA  TYR A 282     -12.473  -5.508  19.793  1.00 90.97           C
ATOM   4293  C   TYR A 282     -12.620  -6.391  21.034  1.00 90.97           C
ATOM   4294  O   TYR A 282     -13.264  -6.001  22.006  1.00 90.97           O
ATOM   4295  HA  TYR A 282     -12.808  -4.498  20.034  1.00 90.97           H
ATOM   4296  CB  TYR A 282     -13.234  -6.150  18.632  1.00 90.97           C
ATOM   4297 1HB  TYR A 282     -13.029  -5.587  17.721  1.00 90.97           H
ATOM   4298 2HB  TYR A 282     -12.854  -7.159  18.475  1.00 90.97           H
ATOM   4299  CG  TYR A 282     -14.748  -6.218  18.842  1.00 90.97           C
ATOM   4300  CD1 TYR A 282     -15.336  -7.400  19.244  1.00 90.97           C
ATOM   4301  HD1 TYR A 282     -14.722  -8.285  19.412  1.00 90.97           H
ATOM   4302  CD2 TYR A 282     -15.526  -5.098  18.628  1.00 90.97           C
ATOM   4303  HD2 TYR A 282     -15.061  -4.165  18.310  1.00 90.97           H
ATOM   4304  CE1 TYR A 282     -16.761  -7.465  19.442  1.00 90.97           C
ATOM   4305  HE1 TYR A 282     -17.238  -8.392  19.759  1.00 90.97           H
ATOM   4306  CE2 TYR A 282     -16.951  -5.163  18.826  1.00 90.97           C
ATOM   4307  HE2 TYR A 282     -17.576  -4.285  18.661  1.00 90.97           H
ATOM   4308  CZ  TYR A 282     -17.498  -6.343  19.223  1.00 90.97           C
ATOM   4309  OH  TYR A 282     -18.844  -6.403  19.410  1.00 90.97           O
ATOM   4310  HH  TYR A 282     -19.104  -7.315  19.727  1.00 90.97           H
ATOM   4311  HN  TYR A 282     -10.801  -6.139  18.723  1.00 90.97           H
ATOM   4312  N   ALA A 283     -12.011  -7.566  20.960  1.00 92.18           N
ATOM   4313  CA  ALA A 283     -12.307  -8.623  21.911  1.00 92.18           C
ATOM   4314  C   ALA A 283     -11.260  -8.606  23.027  1.00 92.18           C
ATOM   4315  O   ALA A 283     -11.488  -9.153  24.105  1.00 92.18           O
ATOM   4316  HA  ALA A 283     -13.287  -8.418  22.341  1.00 92.18           H
ATOM   4317  CB  ALA A 283     -12.359  -9.967  21.182  1.00 92.18           C
ATOM   4318 1HB  ALA A 283     -13.138  -9.936  20.420  1.00 92.18           H
ATOM   4319 2HB  ALA A 283     -11.396 -10.162  20.710  1.00 92.18           H
ATOM   4320 3HB  ALA A 283     -12.581 -10.760  21.896  1.00 92.18           H
ATOM   4321  HN  ALA A 283     -11.329  -7.799  20.267  1.00 92.18           H
ATOM   4322  N   MET A 284     -10.135  -7.972  22.730  1.00 90.51           N
ATOM   4323  CA  MET A 284      -9.037  -7.911  23.680  1.00 90.51           C
ATOM   4324  C   MET A 284      -8.734  -9.295  24.258  1.00 90.51           C
ATOM   4325  O   MET A 284      -8.639  -9.457  25.473  1.00 90.51           O
ATOM   4326  HA  MET A 284      -8.179  -7.550  23.114  1.00 90.51           H
ATOM   4327  CB  MET A 284      -9.398  -6.951  24.816  1.00 90.51           C
ATOM   4328 1HB  MET A 284     -10.315  -7.285  25.301  1.00 90.51           H
ATOM   4329 2HB  MET A 284      -8.613  -6.966  25.573  1.00 90.51           H
ATOM   4330  CG  MET A 284      -9.581  -5.525  24.292  1.00 90.51           C
ATOM   4331 1HG  MET A 284      -8.626  -5.132  23.944  1.00 90.51           H
ATOM   4332 2HG  MET A 284     -10.256  -5.528  23.436  1.00 90.51           H
ATOM   4333  SD  MET A 284     -10.237  -4.480  25.582  1.00 90.51           S
ATOM   4334  CE  MET A 284     -11.968  -4.898  25.469  1.00 90.51           C
ATOM   4335 1HE  MET A 284     -12.337  -4.655  24.472  1.00 90.51           H
ATOM   4336 2HE  MET A 284     -12.098  -5.964  25.654  1.00 90.51           H
ATOM   4337 3HE  MET A 284     -12.529  -4.330  26.211  1.00 90.51           H
ATOM   4338  HN  MET A 284      -9.968  -7.507  21.861  1.00 90.51           H
ATOM   4339  N   PHE A 285      -8.590 -10.257  23.359  1.00 91.43           N
ATOM   4340  CA  PHE A 285      -8.486 -11.649  23.763  1.00 91.43           C
ATOM   4341  C   PHE A 285      -7.026 -12.048  23.986  1.00 91.43           C
ATOM   4342  O   PHE A 285      -6.747 -13.084  24.587  1.00 91.43           O
ATOM   4343  HA  PHE A 285      -9.037 -11.757  24.698  1.00 91.43           H
ATOM   4344  CB  PHE A 285      -9.064 -12.490  22.623  1.00 91.43           C
ATOM   4345 1HB  PHE A 285      -9.235 -13.505  22.984  1.00 91.43           H
ATOM   4346 2HB  PHE A 285     -10.036 -12.084  22.342  1.00 91.43           H
ATOM   4347  CG  PHE A 285      -8.174 -12.549  21.380  1.00 91.43           C
ATOM   4348  CD1 PHE A 285      -8.322 -11.625  20.394  1.00 91.43           C
ATOM   4349  HD1 PHE A 285      -9.074 -10.841  20.489  1.00 91.43           H
ATOM   4350  CD2 PHE A 285      -7.236 -13.526  21.261  1.00 91.43           C
ATOM   4351  HD2 PHE A 285      -7.118 -14.267  22.052  1.00 91.43           H
ATOM   4352  CE1 PHE A 285      -7.496 -11.679  19.240  1.00 91.43           C
ATOM   4353  HE1 PHE A 285      -7.614 -10.938  18.449  1.00 91.43           H
ATOM   4354  CE2 PHE A 285      -6.409 -13.581  20.108  1.00 91.43           C
ATOM   4355  HE2 PHE A 285      -5.657 -14.364  20.013  1.00 91.43           H
ATOM   4356  CZ  PHE A 285      -6.557 -12.656  19.121  1.00 91.43           C
ATOM   4357  HZ  PHE A 285      -5.923 -12.698  18.236  1.00 91.43           H
ATOM   4358  HN  PHE A 285      -8.544 -10.099  22.373  1.00 91.43           H
ATOM   4359  N   ILE A 286      -6.133 -11.205  23.489  1.00 92.11           N
ATOM   4360  CA  ILE A 286      -4.709 -11.441  23.652  1.00 92.11           C
ATOM   4361  C   ILE A 286      -4.243 -10.826  24.973  1.00 92.11           C
ATOM   4362  O   ILE A 286      -3.860  -9.658  25.017  1.00 92.11           O
ATOM   4363  HA  ILE A 286      -4.560 -12.519  23.702  1.00 92.11           H
ATOM   4364  CB  ILE A 286      -3.938 -10.934  22.431  1.00 92.11           C
ATOM   4365  HB  ILE A 286      -4.082  -9.855  22.361  1.00 92.11           H
ATOM   4366  CG1 ILE A 286      -4.487 -11.548  21.142  1.00 92.11           C
ATOM   4367 1HG1 ILE A 286      -4.248 -12.611  21.111  1.00 92.11           H
ATOM   4368 2HG1 ILE A 286      -5.574 -11.465  21.130  1.00 92.11           H
ATOM   4369  CG2 ILE A 286      -2.437 -11.180  22.590  1.00 92.11           C
ATOM   4370 1HG2 ILE A 286      -2.074 -10.657  23.474  1.00 92.11           H
ATOM   4371 2HG2 ILE A 286      -2.253 -12.249  22.699  1.00 92.11           H
ATOM   4372 3HG2 ILE A 286      -1.913 -10.810  21.708  1.00 92.11           H
ATOM   4373  CD1 ILE A 286      -3.903 -10.852  19.911  1.00 92.11           C
ATOM   4374 1HD1 ILE A 286      -4.165  -9.794  19.933  1.00 92.11           H
ATOM   4375 2HD1 ILE A 286      -2.818 -10.958  19.915  1.00 92.11           H
ATOM   4376 3HD1 ILE A 286      -4.310 -11.308  19.009  1.00 92.11           H
ATOM   4377  HN  ILE A 286      -6.369 -10.375  22.983  1.00 92.11           H
ATOM   4378  N   SER A 287      -4.290 -11.639  26.017  1.00 90.10           N
ATOM   4379  CA  SER A 287      -3.863 -11.194  27.333  1.00 90.10           C
ATOM   4380  C   SER A 287      -2.415 -11.620  27.584  1.00 90.10           C
ATOM   4381  O   SER A 287      -1.760 -11.101  28.487  1.00 90.10           O
ATOM   4382  HA  SER A 287      -3.944 -10.108  27.311  1.00 90.10           H
ATOM   4383  CB  SER A 287      -4.777 -11.751  28.427  1.00 90.10           C
ATOM   4384 1HB  SER A 287      -4.436 -11.397  29.399  1.00 90.10           H
ATOM   4385 2HB  SER A 287      -5.787 -11.367  28.285  1.00 90.10           H
ATOM   4386  OG  SER A 287      -4.806 -13.176  28.424  1.00 90.10           O
ATOM   4387  HG  SER A 287      -5.429 -13.506  29.134  1.00 90.10           H
ATOM   4388  HN  SER A 287      -4.613 -12.585  25.975  1.00 90.10           H
ATOM   4389  N   ASN A 288      -1.958 -12.560  26.770  1.00 92.28           N
ATOM   4390  CA  ASN A 288      -0.652 -13.161  26.979  1.00 92.28           C
ATOM   4391  C   ASN A 288       0.416 -12.295  26.307  1.00 92.28           C
ATOM   4392  O   ASN A 288       0.335 -12.021  25.110  1.00 92.28           O
ATOM   4393  HA  ASN A 288      -0.528 -13.209  28.061  1.00 92.28           H
ATOM   4394  CB  ASN A 288      -0.583 -14.559  26.363  1.00 92.28           C
ATOM   4395 1HB  ASN A 288      -1.426 -15.156  26.712  1.00 92.28           H
ATOM   4396 2HB  ASN A 288      -0.671 -14.488  25.279  1.00 92.28           H
ATOM   4397  CG  ASN A 288       0.729 -15.256  26.728  1.00 92.28           C
ATOM   4398  OD1 ASN A 288       1.815 -14.747  26.507  1.00 92.28           O
ATOM   4399  ND2 ASN A 288       0.568 -16.447  27.299  1.00 92.28           N
ATOM   4400 1HD2 ASN A 288      -0.352 -16.808  27.452  1.00 92.28           H
ATOM   4401 2HD2 ASN A 288       1.367 -16.981  27.574  1.00 92.28           H
ATOM   4402  HN  ASN A 288      -2.463 -12.911  25.982  1.00 92.28           H
ATOM   4403  N   CYS A 289       1.392 -11.888  27.105  1.00 91.38           N
ATOM   4404  CA  CYS A 289       2.402 -10.955  26.637  1.00 91.38           C
ATOM   4405  C   CYS A 289       3.248 -11.656  25.572  1.00 91.38           C
ATOM   4406  O   CYS A 289       3.658 -11.037  24.593  1.00 91.38           O
ATOM   4407  HA  CYS A 289       1.869 -10.105  26.210  1.00 91.38           H
ATOM   4408  CB  CYS A 289       3.259 -10.424  27.788  1.00 91.38           C
ATOM   4409 1HB  CYS A 289       2.626  -9.931  28.526  1.00 91.38           H
ATOM   4410 2HB  CYS A 289       3.754 -11.252  28.295  1.00 91.38           H
ATOM   4411  SG  CYS A 289       4.505  -9.247  27.149  1.00 91.38           S
ATOM   4412  HN  CYS A 289       1.498 -12.185  28.054  1.00 91.38           H
ATOM   4413  N   ALA A 290       3.483 -12.940  25.801  1.00 93.08           N
ATOM   4414  CA  ALA A 290       4.322 -13.718  24.905  1.00 93.08           C
ATOM   4415  C   ALA A 290       3.665 -13.782  23.525  1.00 93.08           C
ATOM   4416  O   ALA A 290       4.327 -13.577  22.509  1.00 93.08           O
ATOM   4417  HA  ALA A 290       5.280 -13.205  24.819  1.00 93.08           H
ATOM   4418  CB  ALA A 290       4.558 -15.106  25.504  1.00 93.08           C
ATOM   4419 1HB  ALA A 290       5.053 -15.006  26.470  1.00 93.08           H
ATOM   4420 2HB  ALA A 290       3.602 -15.612  25.636  1.00 93.08           H
ATOM   4421 3HB  ALA A 290       5.188 -15.690  24.831  1.00 93.08           H
ATOM   4422  HN  ALA A 290       3.113 -13.447  26.580  1.00 93.08           H
ATOM   4423  N   VAL A 291       2.371 -14.067  23.534  1.00 93.71           N
ATOM   4424  CA  VAL A 291       1.615 -14.150  22.296  1.00 93.71           C
ATOM   4425  C   VAL A 291       1.611 -12.781  21.613  1.00 93.71           C
ATOM   4426  O   VAL A 291       1.808 -12.686  20.403  1.00 93.71           O
ATOM   4427  HA  VAL A 291       2.123 -14.863  21.647  1.00 93.71           H
ATOM   4428  CB  VAL A 291       0.209 -14.683  22.576  1.00 93.71           C
ATOM   4429  HB  VAL A 291      -0.271 -14.007  23.285  1.00 93.71           H
ATOM   4430  CG1 VAL A 291      -0.635 -14.701  21.300  1.00 93.71           C
ATOM   4431 1HG1 VAL A 291      -0.718 -13.688  20.904  1.00 93.71           H
ATOM   4432 2HG1 VAL A 291      -0.160 -15.343  20.559  1.00 93.71           H
ATOM   4433 3HG1 VAL A 291      -1.630 -15.083  21.528  1.00 93.71           H
ATOM   4434  CG2 VAL A 291       0.266 -16.071  23.216  1.00 93.71           C
ATOM   4435 1HG2 VAL A 291       0.772 -16.761  22.541  1.00 93.71           H
ATOM   4436 2HG2 VAL A 291       0.813 -16.016  24.157  1.00 93.71           H
ATOM   4437 3HG2 VAL A 291      -0.748 -16.426  23.404  1.00 93.71           H
ATOM   4438  HN  VAL A 291       1.842 -14.239  24.364  1.00 93.71           H
ATOM   4439  N   SER A 292       1.384 -11.754  22.419  1.00 93.20           N
ATOM   4440  CA  SER A 292       1.308 -10.398  21.901  1.00 93.20           C
ATOM   4441  C   SER A 292       2.636 -10.013  21.247  1.00 93.20           C
ATOM   4442  O   SER A 292       2.652  -9.412  20.174  1.00 93.20           O
ATOM   4443  HA  SER A 292       0.508 -10.416  21.162  1.00 93.20           H
ATOM   4444  CB  SER A 292       0.955  -9.404  23.010  1.00 93.20           C
ATOM   4445 1HB  SER A 292       0.073  -9.756  23.545  1.00 93.20           H
ATOM   4446 2HB  SER A 292       1.770  -9.362  23.732  1.00 93.20           H
ATOM   4447  OG  SER A 292       0.708  -8.098  22.496  1.00 93.20           O
ATOM   4448  HG  SER A 292      -0.169  -8.079  22.017  1.00 93.20           H
ATOM   4449  HN  SER A 292       1.253 -11.837  23.407  1.00 93.20           H
ATOM   4450  N   THR A 293       3.718 -10.375  21.920  1.00 93.12           N
ATOM   4451  CA  THR A 293       5.047 -10.046  21.434  1.00 93.12           C
ATOM   4452  C   THR A 293       5.280 -10.669  20.056  1.00 93.12           C
ATOM   4453  O   THR A 293       5.771 -10.004  19.145  1.00 93.12           O
ATOM   4454  HA  THR A 293       5.110  -8.965  21.311  1.00 93.12           H
ATOM   4455  CB  THR A 293       6.062 -10.500  22.485  1.00 93.12           C
ATOM   4456  HB  THR A 293       5.955 -11.565  22.694  1.00 93.12           H
ATOM   4457  OG1 THR A 293       5.830  -9.630  23.590  1.00 93.12           O
ATOM   4458  HG1 THR A 293       5.229 -10.074  24.255  1.00 93.12           H
ATOM   4459  CG2 THR A 293       7.505 -10.204  22.074  1.00 93.12           C
ATOM   4460 1HG2 THR A 293       7.628  -9.130  21.930  1.00 93.12           H
ATOM   4461 2HG2 THR A 293       7.731 -10.723  21.142  1.00 93.12           H
ATOM   4462 3HG2 THR A 293       8.183 -10.546  22.855  1.00 93.12           H
ATOM   4463  HN  THR A 293       3.697 -10.882  22.782  1.00 93.12           H
ATOM   4464  N   ASN A 294       4.917 -11.939  19.947  1.00 94.20           N
ATOM   4465  CA  ASN A 294       5.140 -12.677  18.716  1.00 94.20           C
ATOM   4466  C   ASN A 294       4.286 -12.071  17.600  1.00 94.20           C
ATOM   4467  O   ASN A 294       4.727 -11.980  16.456  1.00 94.20           O
ATOM   4468  HA  ASN A 294       6.208 -12.589  18.518  1.00 94.20           H
ATOM   4469  CB  ASN A 294       4.737 -14.145  18.874  1.00 94.20           C
ATOM   4470 1HB  ASN A 294       3.754 -14.208  19.339  1.00 94.20           H
ATOM   4471 2HB  ASN A 294       4.655 -14.611  17.892  1.00 94.20           H
ATOM   4472  CG  ASN A 294       5.759 -14.906  19.721  1.00 94.20           C
ATOM   4473  OD1 ASN A 294       6.894 -14.491  19.893  1.00 94.20           O
ATOM   4474  ND2 ASN A 294       5.295 -16.039  20.240  1.00 94.20           N
ATOM   4475 1HD2 ASN A 294       4.353 -16.323  20.060  1.00 94.20           H
ATOM   4476 2HD2 ASN A 294       5.888 -16.608  20.810  1.00 94.20           H
ATOM   4477  HN  ASN A 294       4.479 -12.460  20.679  1.00 94.20           H
ATOM   4478  N   ILE A 295       3.079 -11.670  17.974  1.00 93.80           N
ATOM   4479  CA  ILE A 295       2.143 -11.117  17.010  1.00 93.80           C
ATOM   4480  C   ILE A 295       2.701  -9.803  16.460  1.00 93.80           C
ATOM   4481  O   ILE A 295       2.598  -9.532  15.265  1.00 93.80           O
ATOM   4482  HA  ILE A 295       2.062 -11.828  16.188  1.00 93.80           H
ATOM   4483  CB  ILE A 295       0.752 -10.982  17.632  1.00 93.80           C
ATOM   4484  HB  ILE A 295       0.865 -10.576  18.637  1.00 93.80           H
ATOM   4485  CG1 ILE A 295       0.078 -12.348  17.769  1.00 93.80           C
ATOM   4486 1HG1 ILE A 295      -0.165 -12.739  16.781  1.00 93.80           H
ATOM   4487 2HG1 ILE A 295       0.769 -13.054  18.230  1.00 93.80           H
ATOM   4488  CG2 ILE A 295      -0.109  -9.995  16.840  1.00 93.80           C
ATOM   4489 1HG2 ILE A 295       0.369  -9.016  16.838  1.00 93.80           H
ATOM   4490 2HG2 ILE A 295      -0.217 -10.349  15.815  1.00 93.80           H
ATOM   4491 3HG2 ILE A 295      -1.093  -9.918  17.303  1.00 93.80           H
ATOM   4492  CD1 ILE A 295      -1.196 -12.250  18.611  1.00 93.80           C
ATOM   4493 1HD1 ILE A 295      -0.945 -11.882  19.606  1.00 93.80           H
ATOM   4494 2HD1 ILE A 295      -1.894 -11.562  18.135  1.00 93.80           H
ATOM   4495 3HD1 ILE A 295      -1.655 -13.235  18.693  1.00 93.80           H
ATOM   4496  HN  ILE A 295       2.740 -11.720  18.913  1.00 93.80           H
ATOM   4497  N   ASP A 296       3.281  -9.021  17.359  1.00 93.29           N
ATOM   4498  CA  ASP A 296       3.824  -7.726  16.986  1.00 93.29           C
ATOM   4499  C   ASP A 296       5.008  -7.928  16.038  1.00 93.29           C
ATOM   4500  O   ASP A 296       5.171  -7.181  15.075  1.00 93.29           O
ATOM   4501  HA  ASP A 296       2.998  -7.194  16.514  1.00 93.29           H
ATOM   4502  CB  ASP A 296       4.327  -6.964  18.214  1.00 93.29           C
ATOM   4503 1HB  ASP A 296       5.006  -7.597  18.786  1.00 93.29           H
ATOM   4504 2HB  ASP A 296       4.896  -6.091  17.897  1.00 93.29           H
ATOM   4505  CG  ASP A 296       3.161  -6.526  19.103  1.00 93.29           C
ATOM   4506  OD1 ASP A 296       2.030  -6.481  18.573  1.00 93.29           O
ATOM   4507  OD2 ASP A 296       3.428  -6.245  20.291  1.00 93.29           O
ATOM   4508  HN  ASP A 296       3.381  -9.258  18.326  1.00 93.29           H
ATOM   4509  N   ILE A 297       5.803  -8.943  16.344  1.00 94.18           N
ATOM   4510  CA  ILE A 297       6.936  -9.287  15.502  1.00 94.18           C
ATOM   4511  C   ILE A 297       6.428  -9.717  14.124  1.00 94.18           C
ATOM   4512  O   ILE A 297       6.962  -9.291  13.101  1.00 94.18           O
ATOM   4513  HA  ILE A 297       7.539  -8.387  15.382  1.00 94.18           H
ATOM   4514  CB  ILE A 297       7.816 -10.334  16.187  1.00 94.18           C
ATOM   4515  HB  ILE A 297       7.171 -11.127  16.565  1.00 94.18           H
ATOM   4516  CG1 ILE A 297       8.546  -9.733  17.391  1.00 94.18           C
ATOM   4517 1HG1 ILE A 297       9.291  -9.016  17.047  1.00 94.18           H
ATOM   4518 2HG1 ILE A 297       7.839  -9.185  18.013  1.00 94.18           H
ATOM   4519  CG2 ILE A 297       8.784 -10.974  15.191  1.00 94.18           C
ATOM   4520 1HG2 ILE A 297       8.218 -11.460  14.396  1.00 94.18           H
ATOM   4521 2HG2 ILE A 297       9.426 -10.205  14.762  1.00 94.18           H
ATOM   4522 3HG2 ILE A 297       9.397 -11.715  15.705  1.00 94.18           H
ATOM   4523  CD1 ILE A 297       9.225 -10.825  18.220  1.00 94.18           C
ATOM   4524 1HD1 ILE A 297       8.473 -11.526  18.582  1.00 94.18           H
ATOM   4525 2HD1 ILE A 297       9.948 -11.355  17.601  1.00 94.18           H
ATOM   4526 3HD1 ILE A 297       9.736 -10.371  19.069  1.00 94.18           H
ATOM   4527  HN  ILE A 297       5.684  -9.523  17.150  1.00 94.18           H
ATOM   4528  N   CYS A 298       5.403 -10.556  14.142  1.00 94.11           N
ATOM   4529  CA  CYS A 298       4.817 -11.048  12.906  1.00 94.11           C
ATOM   4530  C   CYS A 298       4.353  -9.844  12.083  1.00 94.11           C
ATOM   4531  O   CYS A 298       4.517  -9.821  10.864  1.00 94.11           O
ATOM   4532  HA  CYS A 298       5.601 -11.595  12.384  1.00 94.11           H
ATOM   4533  CB  CYS A 298       3.674 -12.030  13.174  1.00 94.11           C
ATOM   4534 1HB  CYS A 298       3.017 -11.634  13.948  1.00 94.11           H
ATOM   4535 2HB  CYS A 298       3.071 -12.152  12.275  1.00 94.11           H
ATOM   4536  SG  CYS A 298       4.350 -13.648  13.697  1.00 94.11           S
ATOM   4537  HG  CYS A 298       4.673 -13.272  14.931  1.00 94.11           H
ATOM   4538  HN  CYS A 298       4.976 -10.899  14.978  1.00 94.11           H
ATOM   4539  N   PHE A 299       3.783  -8.874  12.782  1.00 93.90           N
ATOM   4540  CA  PHE A 299       3.295  -7.670  12.131  1.00 93.90           C
ATOM   4541  C   PHE A 299       4.425  -6.948  11.394  1.00 93.90           C
ATOM   4542  O   PHE A 299       4.266  -6.551  10.241  1.00 93.90           O
ATOM   4543  HA  PHE A 299       2.534  -7.976  11.413  1.00 93.90           H
ATOM   4544  CB  PHE A 299       2.753  -6.755  13.231  1.00 93.90           C
ATOM   4545 1HB  PHE A 299       1.960  -7.277  13.765  1.00 93.90           H
ATOM   4546 2HB  PHE A 299       3.547  -6.559  13.951  1.00 93.90           H
ATOM   4547  CG  PHE A 299       2.209  -5.420  12.717  1.00 93.90           C
ATOM   4548  CD1 PHE A 299       3.006  -4.318  12.711  1.00 93.90           C
ATOM   4549  HD1 PHE A 299       4.033  -4.386  13.071  1.00 93.90           H
ATOM   4550  CD2 PHE A 299       0.928  -5.335  12.268  1.00 93.90           C
ATOM   4551  HD2 PHE A 299       0.289  -6.218  12.273  1.00 93.90           H
ATOM   4552  CE1 PHE A 299       2.501  -3.079  12.235  1.00 93.90           C
ATOM   4553  HE1 PHE A 299       3.140  -2.196  12.230  1.00 93.90           H
ATOM   4554  CE2 PHE A 299       0.423  -4.096  11.792  1.00 93.90           C
ATOM   4555  HE2 PHE A 299      -0.603  -4.028  11.431  1.00 93.90           H
ATOM   4556  CZ  PHE A 299       1.221  -2.994  11.785  1.00 93.90           C
ATOM   4557  HZ  PHE A 299       0.833  -2.043  11.420  1.00 93.90           H
ATOM   4558  HN  PHE A 299       3.653  -8.900  13.773  1.00 93.90           H
ATOM   4559  N   GLN A 300       5.543  -6.800  12.091  1.00 92.84           N
ATOM   4560  CA  GLN A 300       6.674  -6.070  11.545  1.00 92.84           C
ATOM   4561  C   GLN A 300       7.182  -6.752  10.273  1.00 92.84           C
ATOM   4562  O   GLN A 300       7.471  -6.086   9.280  1.00 92.84           O
ATOM   4563  HA  GLN A 300       6.290  -5.078  11.305  1.00 92.84           H
ATOM   4564  CB  GLN A 300       7.793  -5.937  12.580  1.00 92.84           C
ATOM   4565 1HB  GLN A 300       7.987  -6.908  13.037  1.00 92.84           H
ATOM   4566 2HB  GLN A 300       8.714  -5.627  12.088  1.00 92.84           H
ATOM   4567  CG  GLN A 300       7.420  -4.923  13.663  1.00 92.84           C
ATOM   4568 1HG  GLN A 300       7.225  -3.952  13.206  1.00 92.84           H
ATOM   4569 2HG  GLN A 300       6.499  -5.233  14.156  1.00 92.84           H
ATOM   4570  CD  GLN A 300       8.539  -4.789  14.698  1.00 92.84           C
ATOM   4571  OE1 GLN A 300       9.579  -5.421  14.610  1.00 92.84           O
ATOM   4572  NE2 GLN A 300       8.269  -3.935  15.680  1.00 92.84           N
ATOM   4573 1HE2 GLN A 300       7.395  -3.448  15.693  1.00 92.84           H
ATOM   4574 2HE2 GLN A 300       8.939  -3.779  16.406  1.00 92.84           H
ATOM   4575  HN  GLN A 300       5.681  -7.167  13.011  1.00 92.84           H
ATOM   4576  N   VAL A 301       7.276  -8.072  10.345  1.00 93.61           N
ATOM   4577  CA  VAL A 301       7.811  -8.846   9.238  1.00 93.61           C
ATOM   4578  C   VAL A 301       6.890  -8.697   8.025  1.00 93.61           C
ATOM   4579  O   VAL A 301       7.340  -8.328   6.941  1.00 93.61           O
ATOM   4580  HA  VAL A 301       8.788  -8.431   8.989  1.00 93.61           H
ATOM   4581  CB  VAL A 301       8.008 -10.302   9.664  1.00 93.61           C
ATOM   4582  HB  VAL A 301       7.057 -10.670  10.049  1.00 93.61           H
ATOM   4583  CG1 VAL A 301       8.402 -11.174   8.470  1.00 93.61           C
ATOM   4584 1HG1 VAL A 301       7.616 -11.134   7.716  1.00 93.61           H
ATOM   4585 2HG1 VAL A 301       9.334 -10.805   8.043  1.00 93.61           H
ATOM   4586 3HG1 VAL A 301       8.535 -12.204   8.801  1.00 93.61           H
ATOM   4587  CG2 VAL A 301       9.042 -10.409  10.786  1.00 93.61           C
ATOM   4588 1HG2 VAL A 301       9.997 -10.015  10.440  1.00 93.61           H
ATOM   4589 2HG2 VAL A 301       8.704  -9.836  11.649  1.00 93.61           H
ATOM   4590 3HG2 VAL A 301       9.163 -11.455  11.070  1.00 93.61           H
ATOM   4591  HN  VAL A 301       6.994  -8.610  11.139  1.00 93.61           H
ATOM   4592  N   THR A 302       5.618  -8.992   8.248  1.00 92.46           N
ATOM   4593  CA  THR A 302       4.654  -9.016   7.162  1.00 92.46           C
ATOM   4594  C   THR A 302       4.480  -7.615   6.572  1.00 92.46           C
ATOM   4595  O   THR A 302       4.269  -7.465   5.370  1.00 92.46           O
ATOM   4596  HA  THR A 302       5.046  -9.651   6.368  1.00 92.46           H
ATOM   4597  CB  THR A 302       3.352  -9.615   7.698  1.00 92.46           C
ATOM   4598  HB  THR A 302       2.592  -9.656   6.918  1.00 92.46           H
ATOM   4599  OG1 THR A 302       3.034  -8.802   8.824  1.00 92.46           O
ATOM   4600  HG1 THR A 302       3.382  -9.225   9.661  1.00 92.46           H
ATOM   4601  CG2 THR A 302       3.550 -11.011   8.291  1.00 92.46           C
ATOM   4602 1HG2 THR A 302       4.260 -10.958   9.116  1.00 92.46           H
ATOM   4603 2HG2 THR A 302       3.936 -11.681   7.522  1.00 92.46           H
ATOM   4604 3HG2 THR A 302       2.596 -11.390   8.657  1.00 92.46           H
ATOM   4605  HN  THR A 302       5.245  -9.212   9.150  1.00 92.46           H
ATOM   4606  N   GLN A 303       4.576  -6.623   7.446  1.00 90.86           N
ATOM   4607  CA  GLN A 303       4.478  -5.238   7.020  1.00 90.86           C
ATOM   4608  C   GLN A 303       5.591  -4.909   6.022  1.00 90.86           C
ATOM   4609  O   GLN A 303       5.353  -4.240   5.019  1.00 90.86           O
ATOM   4610  HA  GLN A 303       3.507  -5.153   6.532  1.00 90.86           H
ATOM   4611  CB  GLN A 303       4.521  -4.290   8.220  1.00 90.86           C
ATOM   4612 1HB  GLN A 303       3.698  -4.518   8.897  1.00 90.86           H
ATOM   4613 2HB  GLN A 303       5.444  -4.445   8.778  1.00 90.86           H
ATOM   4614  CG  GLN A 303       4.429  -2.831   7.770  1.00 90.86           C
ATOM   4615 1HG  GLN A 303       5.343  -2.550   7.246  1.00 90.86           H
ATOM   4616 2HG  GLN A 303       3.608  -2.715   7.064  1.00 90.86           H
ATOM   4617  CD  GLN A 303       4.215  -1.901   8.966  1.00 90.86           C
ATOM   4618  OE1 GLN A 303       5.136  -1.547   9.683  1.00 90.86           O
ATOM   4619  NE2 GLN A 303       2.950  -1.527   9.141  1.00 90.86           N
ATOM   4620 1HE2 GLN A 303       2.241  -1.855   8.516  1.00 90.86           H
ATOM   4621 2HE2 GLN A 303       2.709  -0.919   9.897  1.00 90.86           H
ATOM   4622  HN  GLN A 303       4.718  -6.755   8.427  1.00 90.86           H
ATOM   4623  N   THR A 304       6.784  -5.396   6.334  1.00 90.82           N
ATOM   4624  CA  THR A 304       7.947  -5.110   5.511  1.00 90.82           C
ATOM   4625  C   THR A 304       7.798  -5.759   4.133  1.00 90.82           C
ATOM   4626  O   THR A 304       8.174  -5.169   3.122  1.00 90.82           O
ATOM   4627  HA  THR A 304       8.000  -4.033   5.353  1.00 90.82           H
ATOM   4628  CB  THR A 304       9.190  -5.577   6.271  1.00 90.82           C
ATOM   4629  HB  THR A 304       9.205  -6.663   6.363  1.00 90.82           H
ATOM   4630  OG1 THR A 304       9.136  -4.857   7.500  1.00 90.82           O
ATOM   4631  HG1 THR A 304       8.743  -5.433   8.217  1.00 90.82           H
ATOM   4632  CG2 THR A 304      10.489  -5.101   5.618  1.00 90.82           C
ATOM   4633 1HG2 THR A 304      10.503  -4.012   5.588  1.00 90.82           H
ATOM   4634 2HG2 THR A 304      10.549  -5.493   4.602  1.00 90.82           H
ATOM   4635 3HG2 THR A 304      11.340  -5.460   6.197  1.00 90.82           H
ATOM   4636  HN  THR A 304       6.961  -5.975   7.130  1.00 90.82           H
ATOM   4637  N   ILE A 305       7.249  -6.965   4.139  1.00 90.04           N
ATOM   4638  CA  ILE A 305       6.999  -7.679   2.898  1.00 90.04           C
ATOM   4639  C   ILE A 305       6.017  -6.877   2.042  1.00 90.04           C
ATOM   4640  O   ILE A 305       6.172  -6.795   0.825  1.00 90.04           O
ATOM   4641  HA  ILE A 305       7.947  -7.746   2.364  1.00 90.04           H
ATOM   4642  CB  ILE A 305       6.539  -9.109   3.186  1.00 90.04           C
ATOM   4643  HB  ILE A 305       5.702  -9.065   3.883  1.00 90.04           H
ATOM   4644  CG1 ILE A 305       7.648  -9.916   3.864  1.00 90.04           C
ATOM   4645 1HG1 ILE A 305       8.443 -10.123   3.147  1.00 90.04           H
ATOM   4646 2HG1 ILE A 305       8.090  -9.328   4.669  1.00 90.04           H
ATOM   4647  CG2 ILE A 305       6.032  -9.789   1.913  1.00 90.04           C
ATOM   4648 1HG2 ILE A 305       5.190  -9.226   1.511  1.00 90.04           H
ATOM   4649 2HG2 ILE A 305       6.834  -9.822   1.175  1.00 90.04           H
ATOM   4650 3HG2 ILE A 305       5.711 -10.805   2.146  1.00 90.04           H
ATOM   4651  CD1 ILE A 305       7.105 -11.231   4.426  1.00 90.04           C
ATOM   4652 1HD1 ILE A 305       6.328 -11.020   5.160  1.00 90.04           H
ATOM   4653 2HD1 ILE A 305       6.685 -11.827   3.614  1.00 90.04           H
ATOM   4654 3HD1 ILE A 305       7.914 -11.785   4.902  1.00 90.04           H
ATOM   4655  HN  ILE A 305       6.977  -7.452   4.969  1.00 90.04           H
ATOM   4656  N   ALA A 306       5.026  -6.306   2.713  1.00 87.08           N
ATOM   4657  CA  ALA A 306       3.988  -5.560   2.023  1.00 87.08           C
ATOM   4658  C   ALA A 306       4.610  -4.334   1.350  1.00 87.08           C
ATOM   4659  O   ALA A 306       4.180  -3.930   0.270  1.00 87.08           O
ATOM   4660  HA  ALA A 306       3.566  -6.209   1.256  1.00 87.08           H
ATOM   4661  CB  ALA A 306       2.885  -5.184   3.014  1.00 87.08           C
ATOM   4662 1HB  ALA A 306       2.457  -6.090   3.442  1.00 87.08           H
ATOM   4663 2HB  ALA A 306       3.306  -4.570   3.810  1.00 87.08           H
ATOM   4664 3HB  ALA A 306       2.107  -4.624   2.496  1.00 87.08           H
ATOM   4665  HN  ALA A 306       4.927  -6.348   3.707  1.00 87.08           H
ATOM   4666  N   PHE A 307       5.611  -3.777   2.015  1.00 87.30           N
ATOM   4667  CA  PHE A 307       6.246  -2.563   1.532  1.00 87.30           C
ATOM   4668  C   PHE A 307       7.094  -2.844   0.290  1.00 87.30           C
ATOM   4669  O   PHE A 307       7.171  -2.013  -0.614  1.00 87.30           O
ATOM   4670  HA  PHE A 307       5.452  -1.862   1.277  1.00 87.30           H
ATOM   4671  CB  PHE A 307       7.158  -2.059   2.653  1.00 87.30           C
ATOM   4672 1HB  PHE A 307       7.777  -2.885   3.003  1.00 87.30           H
ATOM   4673 2HB  PHE A 307       7.832  -1.305   2.248  1.00 87.30           H
ATOM   4674  CG  PHE A 307       6.407  -1.464   3.846  1.00 87.30           C
ATOM   4675  CD1 PHE A 307       5.047  -1.474   3.867  1.00 87.30           C
ATOM   4676  HD1 PHE A 307       4.492  -1.906   3.034  1.00 87.30           H
ATOM   4677  CD2 PHE A 307       7.099  -0.924   4.885  1.00 87.30           C
ATOM   4678  HD2 PHE A 307       8.189  -0.916   4.868  1.00 87.30           H
ATOM   4679  CE1 PHE A 307       4.350  -0.921   4.974  1.00 87.30           C
ATOM   4680  HE1 PHE A 307       3.260  -0.929   4.990  1.00 87.30           H
ATOM   4681  CE2 PHE A 307       6.402  -0.371   5.992  1.00 87.30           C
ATOM   4682  HE2 PHE A 307       6.957   0.061   6.824  1.00 87.30           H
ATOM   4683  CZ  PHE A 307       5.042  -0.381   6.013  1.00 87.30           C
ATOM   4684  HZ  PHE A 307       4.507   0.043   6.862  1.00 87.30           H
ATOM   4685  HN  PHE A 307       5.987  -4.141   2.867  1.00 87.30           H
ATOM   4686  N   PHE A 308       7.708  -4.018   0.284  1.00 86.48           N
ATOM   4687  CA  PHE A 308       8.532  -4.427  -0.840  1.00 86.48           C
ATOM   4688  C   PHE A 308       7.725  -4.425  -2.140  1.00 86.48           C
ATOM   4689  O   PHE A 308       8.289  -4.291  -3.225  1.00 86.48           O
ATOM   4690  HA  PHE A 308       9.348  -3.709  -0.921  1.00 86.48           H
ATOM   4691  CB  PHE A 308       9.009  -5.851  -0.551  1.00 86.48           C
ATOM   4692 1HB  PHE A 308       8.408  -6.268   0.257  1.00 86.48           H
ATOM   4693 2HB  PHE A 308       8.830  -6.469  -1.432  1.00 86.48           H
ATOM   4694  CG  PHE A 308      10.487  -5.947  -0.170  1.00 86.48           C
ATOM   4695  CD1 PHE A 308      11.441  -5.942  -1.139  1.00 86.48           C
ATOM   4696  HD1 PHE A 308      11.152  -5.870  -2.188  1.00 86.48           H
ATOM   4697  CD2 PHE A 308      10.847  -6.038   1.138  1.00 86.48           C
ATOM   4698  HD2 PHE A 308      10.083  -6.042   1.915  1.00 86.48           H
ATOM   4699  CE1 PHE A 308      12.813  -6.031  -0.785  1.00 86.48           C
ATOM   4700  HE1 PHE A 308      13.578  -6.027  -1.562  1.00 86.48           H
ATOM   4701  CE2 PHE A 308      12.220  -6.127   1.492  1.00 86.48           C
ATOM   4702  HE2 PHE A 308      12.508  -6.200   2.541  1.00 86.48           H
ATOM   4703  CZ  PHE A 308      13.174  -6.122   0.523  1.00 86.48           C
ATOM   4704  HZ  PHE A 308      14.227  -6.190   0.795  1.00 86.48           H
ATOM   4705  HN  PHE A 308       7.649  -4.683   1.029  1.00 86.48           H
ATOM   4706  N   HIS A 309       6.417  -4.577  -1.988  1.00 81.04           N
ATOM   4707  CA  HIS A 309       5.529  -4.609  -3.137  1.00 81.04           C
ATOM   4708  C   HIS A 309       5.666  -3.307  -3.928  1.00 81.04           C
ATOM   4709  O   HIS A 309       5.592  -3.311  -5.156  1.00 81.04           O
ATOM   4710  HA  HIS A 309       5.855  -5.440  -3.762  1.00 81.04           H
ATOM   4711  CB  HIS A 309       4.089  -4.889  -2.703  1.00 81.04           C
ATOM   4712 1HB  HIS A 309       4.069  -5.807  -2.115  1.00 81.04           H
ATOM   4713 2HB  HIS A 309       3.754  -4.085  -2.048  1.00 81.04           H
ATOM   4714  CG  HIS A 309       3.116  -5.022  -3.850  1.00 81.04           C
ATOM   4715  ND1 HIS A 309       2.429  -3.943  -4.379  1.00 81.04           N
ATOM   4716  HD1 HIS A 309       2.500  -2.995  -4.069  1.00 81.04           H
ATOM   4717  CD2 HIS A 309       2.724  -6.116  -4.564  1.00 81.04           C
ATOM   4718  HD2 HIS A 309       3.073  -7.137  -4.409  1.00 81.04           H
ATOM   4719  CE1 HIS A 309       1.660  -4.381  -5.365  1.00 81.04           C
ATOM   4720  HE1 HIS A 309       0.997  -3.771  -5.979  1.00 81.04           H
ATOM   4721  NE2 HIS A 309       1.844  -5.727  -5.478  1.00 81.04           N
ATOM   4722  HN  HIS A 309       5.965  -4.676  -1.101  1.00 81.04           H
ATOM   4723  N   SER A 310       5.864  -2.222  -3.193  1.00 80.85           N
ATOM   4724  CA  SER A 310       5.827  -0.897  -3.788  1.00 80.85           C
ATOM   4725  C   SER A 310       7.051  -0.692  -4.683  1.00 80.85           C
ATOM   4726  O   SER A 310       7.070   0.213  -5.516  1.00 80.85           O
ATOM   4727  HA  SER A 310       4.912  -0.872  -4.379  1.00 80.85           H
ATOM   4728  CB  SER A 310       5.769   0.189  -2.712  1.00 80.85           C
ATOM   4729 1HB  SER A 310       6.756   0.312  -2.267  1.00 80.85           H
ATOM   4730 2HB  SER A 310       5.505   1.141  -3.171  1.00 80.85           H
ATOM   4731  OG  SER A 310       4.825  -0.122  -1.690  1.00 80.85           O
ATOM   4732  HG  SER A 310       3.895  -0.006  -2.037  1.00 80.85           H
ATOM   4733  HN  SER A 310       6.046  -2.239  -2.210  1.00 80.85           H
ATOM   4734  N   CYS A 311       8.042  -1.547  -4.482  1.00 84.38           N
ATOM   4735  CA  CYS A 311       9.258  -1.485  -5.275  1.00 84.38           C
ATOM   4736  C   CYS A 311       9.170  -2.545  -6.374  1.00 84.38           C
ATOM   4737  O   CYS A 311       9.969  -2.543  -7.309  1.00 84.38           O
ATOM   4738  HA  CYS A 311       9.299  -0.484  -5.705  1.00 84.38           H
ATOM   4739  CB  CYS A 311      10.508  -1.661  -4.410  1.00 84.38           C
ATOM   4740 1HB  CYS A 311      11.399  -1.432  -4.994  1.00 84.38           H
ATOM   4741 2HB  CYS A 311      10.484  -0.961  -3.575  1.00 84.38           H
ATOM   4742  SG  CYS A 311      10.596  -3.378  -3.782  1.00 84.38           S
ATOM   4743  HG  CYS A 311      11.724  -3.216  -3.095  1.00 84.38           H
ATOM   4744  HN  CYS A 311       8.024  -2.272  -3.793  1.00 84.38           H
ATOM   4745  N   LEU A 312       8.191  -3.426  -6.225  1.00 80.79           N
ATOM   4746  CA  LEU A 312       8.045  -4.544  -7.141  1.00 80.79           C
ATOM   4747  C   LEU A 312       7.208  -4.105  -8.345  1.00 80.79           C
ATOM   4748  O   LEU A 312       7.350  -4.651  -9.437  1.00 80.79           O
ATOM   4749  HA  LEU A 312       9.041  -4.811  -7.493  1.00 80.79           H
ATOM   4750  CB  LEU A 312       7.480  -5.765  -6.412  1.00 80.79           C
ATOM   4751 1HB  LEU A 312       6.603  -5.451  -5.845  1.00 80.79           H
ATOM   4752 2HB  LEU A 312       7.137  -6.482  -7.158  1.00 80.79           H
ATOM   4753  CG  LEU A 312       8.439  -6.480  -5.459  1.00 80.79           C
ATOM   4754  HG  LEU A 312       8.794  -5.756  -4.725  1.00 80.79           H
ATOM   4755  CD1 LEU A 312       7.721  -7.590  -4.688  1.00 80.79           C
ATOM   4756 1HD1 LEU A 312       6.906  -7.159  -4.106  1.00 80.79           H
ATOM   4757 2HD1 LEU A 312       7.319  -8.319  -5.392  1.00 80.79           H
ATOM   4758 3HD1 LEU A 312       8.426  -8.082  -4.018  1.00 80.79           H
ATOM   4759  CD2 LEU A 312       9.667  -7.004  -6.207  1.00 80.79           C
ATOM   4760 1HD2 LEU A 312       9.350  -7.707  -6.977  1.00 80.79           H
ATOM   4761 2HD2 LEU A 312      10.192  -6.169  -6.672  1.00 80.79           H
ATOM   4762 3HD2 LEU A 312      10.332  -7.508  -5.506  1.00 80.79           H
ATOM   4763  HN  LEU A 312       7.508  -3.385  -5.495  1.00 80.79           H
ATOM   4764  N   ASN A 313       6.353  -3.122  -8.103  1.00 75.01           N
ATOM   4765  CA  ASN A 313       5.420  -2.674  -9.123  1.00 75.01           C
ATOM   4766  C   ASN A 313       6.193  -2.326 -10.397  1.00 75.01           C
ATOM   4767  O   ASN A 313       5.906  -2.862 -11.467  1.00 75.01           O
ATOM   4768  HA  ASN A 313       4.731  -3.506  -9.267  1.00 75.01           H
ATOM   4769  CB  ASN A 313       4.668  -1.421  -8.670  1.00 75.01           C
ATOM   4770 1HB  ASN A 313       5.350  -0.755  -8.140  1.00 75.01           H
ATOM   4771 2HB  ASN A 313       4.303  -0.876  -9.540  1.00 75.01           H
ATOM   4772  CG  ASN A 313       3.493  -1.785  -7.760  1.00 75.01           C
ATOM   4773  OD1 ASN A 313       2.995  -2.899  -7.763  1.00 75.01           O
ATOM   4774  ND2 ASN A 313       3.080  -0.788  -6.983  1.00 75.01           N
ATOM   4775 1HD2 ASN A 313       3.534   0.103  -7.030  1.00 75.01           H
ATOM   4776 2HD2 ASN A 313       2.317  -0.928  -6.353  1.00 75.01           H
ATOM   4777  HN  ASN A 313       6.291  -2.636  -7.231  1.00 75.01           H
ATOM   4778  N   PRO A 314       7.182  -1.427 -10.307  1.00 75.32           N
ATOM   4779  CA  PRO A 314       7.953  -1.032 -11.489  1.00 75.32           C
ATOM   4780  C   PRO A 314       8.527  -2.229 -12.230  1.00 75.32           C
ATOM   4781  O   PRO A 314       8.471  -2.290 -13.457  1.00 75.32           O
ATOM   4782  HA  PRO A 314       7.304  -0.536 -12.211  1.00 75.32           H
ATOM   4783  CB  PRO A 314       9.054  -0.135 -10.921  1.00 75.32           C
ATOM   4784 1HB  PRO A 314       9.954  -0.703 -10.687  1.00 75.32           H
ATOM   4785 2HB  PRO A 314       9.343   0.642 -11.629  1.00 75.32           H
ATOM   4786  CG  PRO A 314       8.417   0.455  -9.668  1.00 75.32           C
ATOM   4787 1HG  PRO A 314       9.167   0.827  -8.970  1.00 75.32           H
ATOM   4788 2HG  PRO A 314       7.769   1.299  -9.902  1.00 75.32           H
ATOM   4789  CD  PRO A 314       7.640  -0.721  -9.097  1.00 75.32           C
ATOM   4790 1HD  PRO A 314       8.269  -1.358  -8.476  1.00 75.32           H
ATOM   4791 2HD  PRO A 314       6.809  -0.392  -8.473  1.00 75.32           H
ATOM   4792  N   VAL A 315       9.069  -3.159 -11.456  1.00 76.32           N
ATOM   4793  CA  VAL A 315       9.761  -4.300 -12.031  1.00 76.32           C
ATOM   4794  C   VAL A 315       8.787  -5.096 -12.901  1.00 76.32           C
ATOM   4795  O   VAL A 315       9.134  -5.514 -14.005  1.00 76.32           O
ATOM   4796  HA  VAL A 315      10.562  -3.916 -12.662  1.00 76.32           H
ATOM   4797  CB  VAL A 315      10.395  -5.141 -10.920  1.00 76.32           C
ATOM   4798  HB  VAL A 315       9.608  -5.420 -10.220  1.00 76.32           H
ATOM   4799  CG1 VAL A 315      10.999  -6.428 -11.485  1.00 76.32           C
ATOM   4800 1HG1 VAL A 315      10.218  -7.016 -11.965  1.00 76.32           H
ATOM   4801 2HG1 VAL A 315      11.768  -6.178 -12.216  1.00 76.32           H
ATOM   4802 3HG1 VAL A 315      11.443  -7.006 -10.675  1.00 76.32           H
ATOM   4803  CG2 VAL A 315      11.443  -4.333 -10.152  1.00 76.32           C
ATOM   4804 1HG2 VAL A 315      12.227  -4.011 -10.837  1.00 76.32           H
ATOM   4805 2HG2 VAL A 315      10.972  -3.460  -9.703  1.00 76.32           H
ATOM   4806 3HG2 VAL A 315      11.878  -4.955  -9.369  1.00 76.32           H
ATOM   4807  HN  VAL A 315       9.042  -3.140 -10.457  1.00 76.32           H
ATOM   4808  N   LEU A 316       7.586  -5.282 -12.372  1.00 72.88           N
ATOM   4809  CA  LEU A 316       6.581  -6.078 -13.056  1.00 72.88           C
ATOM   4810  C   LEU A 316       6.321  -5.481 -14.441  1.00 72.88           C
ATOM   4811  O   LEU A 316       6.189  -6.212 -15.421  1.00 72.88           O
ATOM   4812  HA  LEU A 316       6.990  -7.080 -13.184  1.00 72.88           H
ATOM   4813  CB  LEU A 316       5.323  -6.207 -12.196  1.00 72.88           C
ATOM   4814 1HB  LEU A 316       5.005  -5.208 -11.899  1.00 72.88           H
ATOM   4815 2HB  LEU A 316       4.527  -6.625 -12.812  1.00 72.88           H
ATOM   4816  CG  LEU A 316       5.457  -7.064 -10.935  1.00 72.88           C
ATOM   4817  HG  LEU A 316       6.324  -6.714 -10.375  1.00 72.88           H
ATOM   4818  CD1 LEU A 316       4.236  -6.901 -10.029  1.00 72.88           C
ATOM   4819 1HD1 LEU A 316       4.140  -5.857  -9.732  1.00 72.88           H
ATOM   4820 2HD1 LEU A 316       3.340  -7.210 -10.567  1.00 72.88           H
ATOM   4821 3HD1 LEU A 316       4.357  -7.521  -9.141  1.00 72.88           H
ATOM   4822  CD2 LEU A 316       5.714  -8.530 -11.294  1.00 72.88           C
ATOM   4823 1HD2 LEU A 316       4.882  -8.909 -11.888  1.00 72.88           H
ATOM   4824 2HD2 LEU A 316       6.636  -8.607 -11.869  1.00 72.88           H
ATOM   4825 3HD2 LEU A 316       5.805  -9.116 -10.380  1.00 72.88           H
ATOM   4826  HN  LEU A 316       7.297  -4.901 -11.493  1.00 72.88           H
ATOM   4827  N   TYR A 317       6.255  -4.158 -14.477  1.00 67.52           N
ATOM   4828  CA  TYR A 317       5.963  -3.457 -15.716  1.00 67.52           C
ATOM   4829  C   TYR A 317       7.143  -3.544 -16.686  1.00 67.52           C
ATOM   4830  O   TYR A 317       6.950  -3.674 -17.894  1.00 67.52           O
ATOM   4831  HA  TYR A 317       5.092  -3.928 -16.172  1.00 67.52           H
ATOM   4832  CB  TYR A 317       5.743  -1.993 -15.330  1.00 67.52           C
ATOM   4833 1HB  TYR A 317       6.660  -1.601 -14.891  1.00 67.52           H
ATOM   4834 2HB  TYR A 317       5.550  -1.415 -16.233  1.00 67.52           H
ATOM   4835  CG  TYR A 317       4.590  -1.776 -14.347  1.00 67.52           C
ATOM   4836  CD1 TYR A 317       3.400  -2.453 -14.518  1.00 67.52           C
ATOM   4837  HD1 TYR A 317       3.281  -3.142 -15.354  1.00 67.52           H
ATOM   4838  CD2 TYR A 317       4.742  -0.903 -13.289  1.00 67.52           C
ATOM   4839  HD2 TYR A 317       5.682  -0.368 -13.153  1.00 67.52           H
ATOM   4840  CE1 TYR A 317       2.316  -2.248 -13.593  1.00 67.52           C
ATOM   4841  HE1 TYR A 317       1.370  -2.776 -13.717  1.00 67.52           H
ATOM   4842  CE2 TYR A 317       3.657  -0.698 -12.364  1.00 67.52           C
ATOM   4843  HE2 TYR A 317       3.763  -0.011 -11.524  1.00 67.52           H
ATOM   4844  CZ  TYR A 317       2.498  -1.381 -12.562  1.00 67.52           C
ATOM   4845  OH  TYR A 317       1.474  -1.188 -11.688  1.00 67.52           O
ATOM   4846  HH  TYR A 317       0.658  -1.673 -12.004  1.00 67.52           H
ATOM   4847  HN  TYR A 317       6.397  -3.569 -13.681  1.00 67.52           H
ATOM   4848  N   VAL A 318       8.339  -3.468 -16.121  1.00 66.85           N
ATOM   4849  CA  VAL A 318       9.549  -3.475 -16.926  1.00 66.85           C
ATOM   4850  C   VAL A 318       9.651  -4.806 -17.674  1.00 66.85           C
ATOM   4851  O   VAL A 318       9.757  -4.827 -18.899  1.00 66.85           O
ATOM   4852  HA  VAL A 318       9.464  -2.669 -17.655  1.00 66.85           H
ATOM   4853  CB  VAL A 318      10.766  -3.190 -16.044  1.00 66.85           C
ATOM   4854  HB  VAL A 318      10.755  -3.900 -15.217  1.00 66.85           H
ATOM   4855  CG1 VAL A 318      12.067  -3.396 -16.822  1.00 66.85           C
ATOM   4856 1HG1 VAL A 318      12.123  -4.427 -17.171  1.00 66.85           H
ATOM   4857 2HG1 VAL A 318      12.090  -2.721 -17.678  1.00 66.85           H
ATOM   4858 3HG1 VAL A 318      12.917  -3.186 -16.172  1.00 66.85           H
ATOM   4859  CG2 VAL A 318      10.697  -1.780 -15.454  1.00 66.85           C
ATOM   4860 1HG2 VAL A 318      10.672  -1.049 -16.262  1.00 66.85           H
ATOM   4861 2HG2 VAL A 318       9.796  -1.683 -14.848  1.00 66.85           H
ATOM   4862 3HG2 VAL A 318      11.574  -1.603 -14.832  1.00 66.85           H
ATOM   4863  HN  VAL A 318       8.489  -3.404 -15.134  1.00 66.85           H
ATOM   4864  N   PHE A 319       9.616  -5.885 -16.905  1.00 65.56           N
ATOM   4865  CA  PHE A 319       9.950  -7.195 -17.437  1.00 65.56           C
ATOM   4866  C   PHE A 319       8.775  -7.782 -18.223  1.00 65.56           C
ATOM   4867  O   PHE A 319       8.976  -8.512 -19.193  1.00 65.56           O
ATOM   4868  HA  PHE A 319      10.802  -7.065 -18.104  1.00 65.56           H
ATOM   4869  CB  PHE A 319      10.252  -8.100 -16.241  1.00 65.56           C
ATOM   4870 1HB  PHE A 319       9.512  -7.915 -15.463  1.00 65.56           H
ATOM   4871 2HB  PHE A 319      10.139  -9.140 -16.548  1.00 65.56           H
ATOM   4872  CG  PHE A 319      11.651  -7.906 -15.652  1.00 65.56           C
ATOM   4873  CD1 PHE A 319      12.740  -8.376 -16.318  1.00 65.56           C
ATOM   4874  HD1 PHE A 319      12.616  -8.890 -17.271  1.00 65.56           H
ATOM   4875  CD2 PHE A 319      11.805  -7.265 -14.463  1.00 65.56           C
ATOM   4876  HD2 PHE A 319      10.932  -6.889 -13.930  1.00 65.56           H
ATOM   4877  CE1 PHE A 319      14.038  -8.197 -15.771  1.00 65.56           C
ATOM   4878  HE1 PHE A 319      14.911  -8.573 -16.304  1.00 65.56           H
ATOM   4879  CE2 PHE A 319      13.103  -7.085 -13.916  1.00 65.56           C
ATOM   4880  HE2 PHE A 319      13.227  -6.571 -12.963  1.00 65.56           H
ATOM   4881  CZ  PHE A 319      14.192  -7.555 -14.582  1.00 65.56           C
ATOM   4882  HZ  PHE A 319      15.189  -7.417 -14.162  1.00 65.56           H
ATOM   4883  HN  PHE A 319       9.366  -5.873 -15.936  1.00 65.56           H
ATOM   4884  N   VAL A 320       7.576  -7.443 -17.774  1.00 64.92           N
ATOM   4885  CA  VAL A 320       6.385  -8.150 -18.213  1.00 64.92           C
ATOM   4886  C   VAL A 320       5.643  -7.299 -19.245  1.00 64.92           C
ATOM   4887  O   VAL A 320       4.873  -7.823 -20.049  1.00 64.92           O
ATOM   4888  HA  VAL A 320       6.709  -9.076 -18.689  1.00 64.92           H
ATOM   4889  CB  VAL A 320       5.519  -8.515 -17.006  1.00 64.92           C
ATOM   4890  HB  VAL A 320       4.881  -7.661 -16.780  1.00 64.92           H
ATOM   4891  CG1 VAL A 320       4.613  -9.707 -17.322  1.00 64.92           C
ATOM   4892 1HG1 VAL A 320       3.960  -9.456 -18.157  1.00 64.92           H
ATOM   4893 2HG1 VAL A 320       5.225 -10.569 -17.586  1.00 64.92           H
ATOM   4894 3HG1 VAL A 320       4.008  -9.946 -16.447  1.00 64.92           H
ATOM   4895  CG2 VAL A 320       6.384  -8.795 -15.775  1.00 64.92           C
ATOM   4896 1HG2 VAL A 320       7.058  -9.625 -15.986  1.00 64.92           H
ATOM   4897 2HG2 VAL A 320       6.966  -7.907 -15.531  1.00 64.92           H
ATOM   4898 3HG2 VAL A 320       5.743  -9.052 -14.932  1.00 64.92           H
ATOM   4899  HN  VAL A 320       7.411  -6.701 -17.124  1.00 64.92           H
ATOM   4900  N   GLY A 321       5.900  -6.001 -19.190  1.00 66.34           N
ATOM   4901  CA  GLY A 321       5.295  -5.077 -20.134  1.00 66.34           C
ATOM   4902  C   GLY A 321       6.165  -4.921 -21.383  1.00 66.34           C
ATOM   4903  O   GLY A 321       7.164  -4.204 -21.363  1.00 66.34           O
ATOM   4904 1HA  GLY A 321       4.306  -5.437 -20.418  1.00 66.34           H
ATOM   4905 2HA  GLY A 321       5.157  -4.105 -19.660  1.00 66.34           H
ATOM   4906  HN  GLY A 321       6.509  -5.579 -18.517  1.00 66.34           H
ATOM   4907  N   GLU A 322       5.753  -5.604 -22.441  1.00 70.52           N
ATOM   4908  CA  GLU A 322       6.457  -5.517 -23.709  1.00 70.52           C
ATOM   4909  C   GLU A 322       6.499  -4.066 -24.194  1.00 70.52           C
ATOM   4910  O   GLU A 322       7.526  -3.602 -24.685  1.00 70.52           O
ATOM   4911  HA  GLU A 322       7.468  -5.868 -23.504  1.00 70.52           H
ATOM   4912  CB  GLU A 322       5.814  -6.427 -24.757  1.00 70.52           C
ATOM   4913 1HB  GLU A 322       4.730  -6.313 -24.728  1.00 70.52           H
ATOM   4914 2HB  GLU A 322       6.242  -6.219 -25.738  1.00 70.52           H
ATOM   4915  CG  GLU A 322       6.110  -7.899 -24.462  1.00 70.52           C
ATOM   4916 1HG  GLU A 322       7.179  -8.031 -24.294  1.00 70.52           H
ATOM   4917 2HG  GLU A 322       5.604  -8.198 -23.544  1.00 70.52           H
ATOM   4918  CD  GLU A 322       5.656  -8.793 -25.617  1.00 70.52           C
ATOM   4919  OE1 GLU A 322       6.082  -9.968 -25.628  1.00 70.52           O
ATOM   4920  OE2 GLU A 322       4.892  -8.281 -26.464  1.00 70.52           O
ATOM   4921  HN  GLU A 322       4.956  -6.208 -22.441  1.00 70.52           H
ATOM   4922  N   ARG A 323       5.369  -3.392 -24.040  1.00 72.06           N
ATOM   4923  CA  ARG A 323       5.262  -2.006 -24.462  1.00 72.06           C
ATOM   4924  C   ARG A 323       6.272  -1.140 -23.707  1.00 72.06           C
ATOM   4925  O   ARG A 323       7.002  -0.358 -24.314  1.00 72.06           O
ATOM   4926  HA  ARG A 323       5.480  -2.022 -25.530  1.00 72.06           H
ATOM   4927  CB  ARG A 323       3.852  -1.463 -24.217  1.00 72.06           C
ATOM   4928 1HB  ARG A 323       3.490  -1.806 -23.248  1.00 72.06           H
ATOM   4929 2HB  ARG A 323       3.879  -0.374 -24.180  1.00 72.06           H
ATOM   4930  CG  ARG A 323       2.891  -1.917 -25.318  1.00 72.06           C
ATOM   4931 1HG  ARG A 323       3.318  -1.692 -26.295  1.00 72.06           H
ATOM   4932 2HG  ARG A 323       2.761  -2.998 -25.268  1.00 72.06           H
ATOM   4933  CD  ARG A 323       1.532  -1.228 -25.177  1.00 72.06           C
ATOM   4934 1HD  ARG A 323       1.109  -1.436 -24.194  1.00 72.06           H
ATOM   4935 2HD  ARG A 323       1.654  -0.147 -25.250  1.00 72.06           H
ATOM   4936  NE  ARG A 323       0.611  -1.704 -26.234  1.00 72.06           N
ATOM   4937  HE  ARG A 323       0.964  -2.359 -26.903  1.00 72.06           H
ATOM   4938  CZ  ARG A 323      -0.665  -1.314 -26.350  1.00 72.06           C
ATOM   4939  NH1 ARG A 323      -1.190  -0.439 -25.482  1.00 72.06           N
ATOM   4940 1HH1 ARG A 323      -0.629  -0.072 -24.740  1.00 72.06           H
ATOM   4941 2HH1 ARG A 323      -2.144  -0.152 -25.575  1.00 72.06           H
ATOM   4942  NH2 ARG A 323      -1.408  -1.811 -27.348  1.00 72.06           N
ATOM   4943 1HH2 ARG A 323      -2.363  -1.530 -27.449  1.00 72.06           H
ATOM   4944 2HH2 ARG A 323      -1.009  -2.463 -27.992  1.00 72.06           H
ATOM   4945  HN  ARG A 323       4.539  -3.776 -23.636  1.00 72.06           H
ATOM   4946  N   PHE A 324       6.283  -1.310 -22.393  1.00 74.58           N
ATOM   4947  CA  PHE A 324       7.140  -0.503 -21.541  1.00 74.58           C
ATOM   4948  C   PHE A 324       8.615  -0.715 -21.888  1.00 74.58           C
ATOM   4949  O   PHE A 324       9.391   0.238 -21.921  1.00 74.58           O
ATOM   4950  HA  PHE A 324       6.875   0.540 -21.711  1.00 74.58           H
ATOM   4951  CB  PHE A 324       6.897  -0.960 -20.101  1.00 74.58           C
ATOM   4952 1HB  PHE A 324       5.823  -0.984 -19.914  1.00 74.58           H
ATOM   4953 2HB  PHE A 324       7.263  -1.981 -19.988  1.00 74.58           H
ATOM   4954  CG  PHE A 324       7.563  -0.074 -19.046  1.00 74.58           C
ATOM   4955  CD1 PHE A 324       8.871  -0.266 -18.726  1.00 74.58           C
ATOM   4956  HD1 PHE A 324       9.445  -1.050 -19.220  1.00 74.58           H
ATOM   4957  CD2 PHE A 324       6.848   0.904 -18.429  1.00 74.58           C
ATOM   4958  HD2 PHE A 324       5.800   1.057 -18.686  1.00 74.58           H
ATOM   4959  CE1 PHE A 324       9.490   0.556 -17.747  1.00 74.58           C
ATOM   4960  HE1 PHE A 324      10.538   0.403 -17.490  1.00 74.58           H
ATOM   4961  CE2 PHE A 324       7.466   1.726 -17.450  1.00 74.58           C
ATOM   4962  HE2 PHE A 324       6.893   2.510 -16.956  1.00 74.58           H
ATOM   4963  CZ  PHE A 324       8.774   1.535 -17.130  1.00 74.58           C
ATOM   4964  HZ  PHE A 324       9.249   2.166 -16.379  1.00 74.58           H
ATOM   4965  HN  PHE A 324       5.721  -1.983 -21.911  1.00 74.58           H
ATOM   4966  N   ARG A 325       8.956  -1.971 -22.139  1.00 75.93           N
ATOM   4967  CA  ARG A 325      10.326  -2.321 -22.476  1.00 75.93           C
ATOM   4968  C   ARG A 325      10.763  -1.591 -23.747  1.00 75.93           C
ATOM   4969  O   ARG A 325      11.890  -1.104 -23.831  1.00 75.93           O
ATOM   4970  HA  ARG A 325      10.914  -2.000 -21.616  1.00 75.93           H
ATOM   4971  CB  ARG A 325      10.473  -3.829 -22.686  1.00 75.93           C
ATOM   4972 1HB  ARG A 325       9.943  -4.363 -21.897  1.00 75.93           H
ATOM   4973 2HB  ARG A 325      10.011  -4.115 -23.630  1.00 75.93           H
ATOM   4974  CG  ARG A 325      11.946  -4.241 -22.687  1.00 75.93           C
ATOM   4975 1HG  ARG A 325      12.449  -3.804 -23.549  1.00 75.93           H
ATOM   4976 2HG  ARG A 325      12.438  -3.848 -21.797  1.00 75.93           H
ATOM   4977  CD  ARG A 325      12.089  -5.764 -22.725  1.00 75.93           C
ATOM   4978 1HD  ARG A 325      11.713  -6.196 -21.797  1.00 75.93           H
ATOM   4979 2HD  ARG A 325      11.487  -6.174 -23.535  1.00 75.93           H
ATOM   4980  NE  ARG A 325      13.510  -6.134 -22.914  1.00 75.93           N
ATOM   4981  HE  ARG A 325      14.181  -5.397 -22.988  1.00 75.93           H
ATOM   4982  CZ  ARG A 325      13.953  -7.397 -22.991  1.00 75.93           C
ATOM   4983  NH1 ARG A 325      13.099  -8.425 -22.898  1.00 75.93           N
ATOM   4984 1HH1 ARG A 325      12.122  -8.253 -22.769  1.00 75.93           H
ATOM   4985 2HH1 ARG A 325      13.438  -9.364 -22.957  1.00 75.93           H
ATOM   4986  NH2 ARG A 325      15.264  -7.615 -23.164  1.00 75.93           N
ATOM   4987 1HH2 ARG A 325      15.611  -8.551 -23.224  1.00 75.93           H
ATOM   4988 2HH2 ARG A 325      15.895  -6.842 -23.233  1.00 75.93           H
ATOM   4989  HN  ARG A 325       8.317  -2.739 -22.116  1.00 75.93           H
ATOM   4990  N   ARG A 326       9.850  -1.538 -24.705  1.00 77.05           N
ATOM   4991  CA  ARG A 326      10.098  -0.808 -25.937  1.00 77.05           C
ATOM   4992  C   ARG A 326      10.272   0.683 -25.644  1.00 77.05           C
ATOM   4993  O   ARG A 326      11.194   1.316 -26.157  1.00 77.05           O
ATOM   4994  HA  ARG A 326      11.016  -1.240 -26.336  1.00 77.05           H
ATOM   4995  CB  ARG A 326       8.949  -0.996 -26.929  1.00 77.05           C
ATOM   4996 1HB  ARG A 326       7.996  -0.946 -26.402  1.00 77.05           H
ATOM   4997 2HB  ARG A 326       8.954  -0.183 -27.655  1.00 77.05           H
ATOM   4998  CG  ARG A 326       9.066  -2.337 -27.657  1.00 77.05           C
ATOM   4999 1HG  ARG A 326       9.987  -2.360 -28.238  1.00 77.05           H
ATOM   5000 2HG  ARG A 326       9.128  -3.145 -26.928  1.00 77.05           H
ATOM   5001  CD  ARG A 326       7.867  -2.566 -28.580  1.00 77.05           C
ATOM   5002 1HD  ARG A 326       6.940  -2.371 -28.041  1.00 77.05           H
ATOM   5003 2HD  ARG A 326       7.903  -1.868 -29.416  1.00 77.05           H
ATOM   5004  NE  ARG A 326       7.875  -3.958 -29.083  1.00 77.05           N
ATOM   5005  HE  ARG A 326       8.509  -4.606 -28.660  1.00 77.05           H
ATOM   5006  CZ  ARG A 326       7.087  -4.404 -30.070  1.00 77.05           C
ATOM   5007  NH1 ARG A 326       6.219  -3.580 -30.673  1.00 77.05           N
ATOM   5008 1HH1 ARG A 326       6.157  -2.624 -30.387  1.00 77.05           H
ATOM   5009 2HH1 ARG A 326       5.634  -3.921 -31.409  1.00 77.05           H
ATOM   5010  NH2 ARG A 326       7.179  -5.687 -30.445  1.00 77.05           N
ATOM   5011 1HH2 ARG A 326       6.598  -6.036 -31.181  1.00 77.05           H
ATOM   5012 2HH2 ARG A 326       7.829  -6.296 -29.990  1.00 77.05           H
ATOM   5013  HN  ARG A 326       8.955  -1.981 -24.650  1.00 77.05           H
ATOM   5014  N   ASP A 327       9.372   1.201 -24.821  1.00 78.83           N
ATOM   5015  CA  ASP A 327       9.347   2.627 -24.541  1.00 78.83           C
ATOM   5016  C   ASP A 327      10.607   3.011 -23.761  1.00 78.83           C
ATOM   5017  O   ASP A 327      11.149   4.099 -23.948  1.00 78.83           O
ATOM   5018  HA  ASP A 327       9.298   3.110 -25.517  1.00 78.83           H
ATOM   5019  CB  ASP A 327       8.132   2.999 -23.689  1.00 78.83           C
ATOM   5020 1HB  ASP A 327       8.157   2.444 -22.751  1.00 78.83           H
ATOM   5021 2HB  ASP A 327       8.173   4.058 -23.434  1.00 78.83           H
ATOM   5022  CG  ASP A 327       6.829   2.699 -24.432  1.00 78.83           C
ATOM   5023  OD1 ASP A 327       6.839   2.838 -25.674  1.00 78.83           O
ATOM   5024  OD2 ASP A 327       5.852   2.337 -23.741  1.00 78.83           O
ATOM   5025  HN  ASP A 327       8.670   0.666 -24.352  1.00 78.83           H
ATOM   5026  N   LEU A 328      11.035   2.095 -22.904  1.00 80.02           N
ATOM   5027  CA  LEU A 328      12.228   2.319 -22.105  1.00 80.02           C
ATOM   5028  C   LEU A 328      13.436   2.471 -23.030  1.00 80.02           C
ATOM   5029  O   LEU A 328      14.206   3.422 -22.901  1.00 80.02           O
ATOM   5030  HA  LEU A 328      12.087   3.255 -21.564  1.00 80.02           H
ATOM   5031  CB  LEU A 328      12.388   1.213 -21.061  1.00 80.02           C
ATOM   5032 1HB  LEU A 328      11.532   1.248 -20.387  1.00 80.02           H
ATOM   5033 2HB  LEU A 328      12.352   0.250 -21.571  1.00 80.02           H
ATOM   5034  CG  LEU A 328      13.665   1.264 -20.219  1.00 80.02           C
ATOM   5035  HG  LEU A 328      14.519   1.296 -20.896  1.00 80.02           H
ATOM   5036  CD1 LEU A 328      13.713   2.537 -19.372  1.00 80.02           C
ATOM   5037 1HD1 LEU A 328      13.689   3.410 -20.025  1.00 80.02           H
ATOM   5038 2HD1 LEU A 328      12.852   2.561 -18.703  1.00 80.02           H
ATOM   5039 3HD1 LEU A 328      14.630   2.549 -18.784  1.00 80.02           H
ATOM   5040  CD2 LEU A 328      13.811   0.002 -19.366  1.00 80.02           C
ATOM   5041 1HD2 LEU A 328      12.955  -0.085 -18.697  1.00 80.02           H
ATOM   5042 2HD2 LEU A 328      13.856  -0.872 -20.016  1.00 80.02           H
ATOM   5043 3HD2 LEU A 328      14.727   0.065 -18.778  1.00 80.02           H
ATOM   5044  HN  LEU A 328      10.584   1.216 -22.753  1.00 80.02           H
ATOM   5045  N   VAL A 329      13.565   1.520 -23.944  1.00 78.20           N
ATOM   5046  CA  VAL A 329      14.696   1.507 -24.856  1.00 78.20           C
ATOM   5047  C   VAL A 329      14.660   2.768 -25.723  1.00 78.20           C
ATOM   5048  O   VAL A 329      15.701   3.358 -26.009  1.00 78.20           O
ATOM   5049  HA  VAL A 329      15.605   1.521 -24.255  1.00 78.20           H
ATOM   5050  CB  VAL A 329      14.690   0.217 -25.678  1.00 78.20           C
ATOM   5051  HB  VAL A 329      13.752   0.175 -26.231  1.00 78.20           H
ATOM   5052  CG1 VAL A 329      15.835   0.208 -26.693  1.00 78.20           C
ATOM   5053 1HG1 VAL A 329      15.725   1.055 -27.371  1.00 78.20           H
ATOM   5054 2HG1 VAL A 329      16.787   0.284 -26.168  1.00 78.20           H
ATOM   5055 3HG1 VAL A 329      15.808  -0.720 -27.264  1.00 78.20           H
ATOM   5056  CG2 VAL A 329      14.755  -1.012 -24.769  1.00 78.20           C
ATOM   5057 1HG2 VAL A 329      15.669  -0.979 -24.177  1.00 78.20           H
ATOM   5058 2HG2 VAL A 329      13.891  -1.018 -24.104  1.00 78.20           H
ATOM   5059 3HG2 VAL A 329      14.749  -1.916 -25.379  1.00 78.20           H
ATOM   5060  HN  VAL A 329      12.916   0.769 -24.065  1.00 78.20           H
ATOM   5061  N   LYS A 330      13.452   3.143 -26.116  1.00 78.41           N
[truncated: 117,320 more chars]
