# Supplementary material for: Noncanonical roles of chemokine regions in CCR9 activation revealed by structural modeling and mutational mapping
Source: Nat Commun. 2025 Aug 18;16:7695. doi: 10.1038/s41467-025-62321-9 (PMC12361432; doi:10.1038/s41467-025-62321-9)
Supplement: Supplementary file 4 — Supplementary Data 2 [file 41467_2025_62321_MOESM4_ESM.zip › CCR9_CCL25_rnk248.pdb]

SSBOND   1 CYS A   38    CYS A  289 
SSBOND   2 CYS A  119    CYS A  198 
SSBOND   3 CYS B    7    CYS B   35 
SSBOND   4 CYS B    8    CYS B   52 
ATOM      1  N   GLU A  20      -2.172  -3.973  60.885  1.00 47.34           N
ATOM      2  CA  GLU A  20      -2.474  -3.683  59.494  1.00 47.34           C
ATOM      3  C   GLU A  20      -1.223  -3.865  58.631  1.00 47.34           C
ATOM      4  O   GLU A  20      -1.324  -4.148  57.438  1.00 47.34           O
ATOM      5  HA  GLU A  20      -3.232  -4.411  59.204  1.00 47.34           H
ATOM      6  CB  GLU A  20      -3.047  -2.273  59.338  1.00 47.34           C
ATOM      7 1HB  GLU A  20      -2.620  -1.618  60.098  1.00 47.34           H
ATOM      8 2HB  GLU A  20      -2.880  -1.919  58.321  1.00 47.34           H
ATOM      9  CG  GLU A  20      -4.561  -2.270  59.553  1.00 47.34           C
ATOM     10 1HG  GLU A  20      -4.996  -3.171  59.120  1.00 47.34           H
ATOM     11 2HG  GLU A  20      -4.781  -2.292  60.621  1.00 47.34           H
ATOM     12  CD  GLU A  20      -5.202  -1.033  58.921  1.00 47.34           C
ATOM     13  OE1 GLU A  20      -6.440  -1.059  58.751  1.00 47.34           O
ATOM     14  OE2 GLU A  20      -4.439  -0.089  58.621  1.00 47.34           O
ATOM     15  HN  GLU A  20      -1.219  -4.210  61.070  1.00 47.34           H
ATOM     16  N   SER A  21      -0.074  -3.695  59.268  1.00 51.41           N
ATOM     17  CA  SER A  21       1.191  -3.753  58.556  1.00 51.41           C
ATOM     18  C   SER A  21       1.474  -5.188  58.106  1.00 51.41           C
ATOM     19  O   SER A  21       1.959  -5.410  56.998  1.00 51.41           O
ATOM     20  HA  SER A  21       1.067  -3.099  57.693  1.00 51.41           H
ATOM     21  CB  SER A  21       2.337  -3.235  59.427  1.00 51.41           C
ATOM     22 1HB  SER A  21       3.189  -2.983  58.795  1.00 51.41           H
ATOM     23 2HB  SER A  21       2.028  -2.316  59.925  1.00 51.41           H
ATOM     24  OG  SER A  21       2.740  -4.191  60.404  1.00 51.41           O
ATOM     25  HG  SER A  21       3.500  -3.830  60.944  1.00 51.41           H
ATOM     26  HN  SER A  21       0.001  -3.522  60.250  1.00 51.41           H
ATOM     27  N   THR A  22       1.158  -6.124  58.989  1.00 52.10           N
ATOM     28  CA  THR A  22       1.470  -7.521  58.741  1.00 52.10           C
ATOM     29  C   THR A  22       0.579  -8.079  57.630  1.00 52.10           C
ATOM     30  O   THR A  22       1.075  -8.630  56.649  1.00 52.10           O
ATOM     31  HA  THR A  22       2.499  -7.586  58.388  1.00 52.10           H
ATOM     32  CB  THR A  22       1.336  -8.277  60.065  1.00 52.10           C
ATOM     33  HB  THR A  22       0.289  -8.371  60.355  1.00 52.10           H
ATOM     34  OG1 THR A  22       2.161  -7.547  60.967  1.00 52.10           O
ATOM     35  HG1 THR A  22       1.960  -7.815  61.909  1.00 52.10           H
ATOM     36  CG2 THR A  22       1.977  -9.666  60.014  1.00 52.10           C
ATOM     37 1HG2 THR A  22       3.039  -9.567  59.790  1.00 52.10           H
ATOM     38 2HG2 THR A  22       1.495 -10.260  59.237  1.00 52.10           H
ATOM     39 3HG2 THR A  22       1.853 -10.159  60.978  1.00 52.10           H
ATOM     40  HN  THR A  22       0.699  -5.941  59.858  1.00 52.10           H
ATOM     41  N   SER A  23      -0.722  -7.915  57.821  1.00 52.86           N
ATOM     42  CA  SER A  23      -1.689  -8.426  56.864  1.00 52.86           C
ATOM     43  C   SER A  23      -1.497  -7.742  55.509  1.00 52.86           C
ATOM     44  O   SER A  23      -1.593  -8.386  54.466  1.00 52.86           O
ATOM     45  HA  SER A  23      -1.482  -9.493  56.787  1.00 52.86           H
ATOM     46  CB  SER A  23      -3.121  -8.220  57.364  1.00 52.86           C
ATOM     47 1HB  SER A  23      -3.822  -8.590  56.617  1.00 52.86           H
ATOM     48 2HB  SER A  23      -3.277  -8.809  58.268  1.00 52.86           H
ATOM     49  OG  SER A  23      -3.399  -6.850  57.638  1.00 52.86           O
ATOM     50  HG  SER A  23      -4.344  -6.747  57.946  1.00 52.86           H
ATOM     51  HN  SER A  23      -1.117  -7.444  58.610  1.00 52.86           H
ATOM     52  N   SER A  24      -1.229  -6.446  55.570  1.00 58.10           N
ATOM     53  CA  SER A  24      -1.003  -5.671  54.361  1.00 58.10           C
ATOM     54  C   SER A  24       0.249  -6.177  53.642  1.00 58.10           C
ATOM     55  O   SER A  24       0.350  -6.078  52.420  1.00 58.10           O
ATOM     56  HA  SER A  24      -1.888  -5.831  53.746  1.00 58.10           H
ATOM     57  CB  SER A  24      -0.866  -4.181  54.680  1.00 58.10           C
ATOM     58 1HB  SER A  24      -0.861  -3.611  53.751  1.00 58.10           H
ATOM     59 2HB  SER A  24      -1.733  -3.851  55.252  1.00 58.10           H
ATOM     60  OG  SER A  24       0.322  -3.899  55.415  1.00 58.10           O
ATOM     61  HG  SER A  24       0.338  -4.436  56.258  1.00 58.10           H
ATOM     62  HN  SER A  24      -1.165  -5.927  56.422  1.00 58.10           H
ATOM     63  N   MET A  25       1.172  -6.710  54.430  1.00 58.94           N
ATOM     64  CA  MET A  25       2.386  -7.285  53.878  1.00 58.94           C
ATOM     65  C   MET A  25       2.107  -8.645  53.236  1.00 58.94           C
ATOM     66  O   MET A  25       2.564  -8.918  52.128  1.00 58.94           O
ATOM     67  HA  MET A  25       2.726  -6.580  53.119  1.00 58.94           H
ATOM     68  CB  MET A  25       3.425  -7.448  54.990  1.00 58.94           C
ATOM     69 1HB  MET A  25       3.461  -6.542  55.594  1.00 58.94           H
ATOM     70 2HB  MET A  25       3.129  -8.262  55.652  1.00 58.94           H
ATOM     71  CG  MET A  25       4.810  -7.736  54.408  1.00 58.94           C
ATOM     72 1HG  MET A  25       5.496  -8.024  55.205  1.00 58.94           H
ATOM     73 2HG  MET A  25       4.756  -8.575  53.715  1.00 58.94           H
ATOM     74  SD  MET A  25       5.430  -6.290  53.564  1.00 58.94           S
ATOM     75  CE  MET A  25       6.918  -5.996  54.506  1.00 58.94           C
ATOM     76 1HE  MET A  25       6.659  -5.822  55.550  1.00 58.94           H
ATOM     77 2HE  MET A  25       7.572  -6.865  54.433  1.00 58.94           H
ATOM     78 3HE  MET A  25       7.433  -5.121  54.109  1.00 58.94           H
ATOM     79  HN  MET A  25       1.099  -6.751  55.427  1.00 58.94           H
ATOM     80  N   GLU A  26       1.357  -9.462  53.961  1.00 58.46           N
ATOM     81  CA  GLU A  26       1.004 -10.785  53.473  1.00 58.46           C
ATOM     82  C   GLU A  26       0.213 -10.674  52.168  1.00 58.46           C
ATOM     83  O   GLU A  26       0.516 -11.362  51.194  1.00 58.46           O
ATOM     84  HA  GLU A  26       1.953 -11.288  53.289  1.00 58.46           H
ATOM     85  CB  GLU A  26       0.217 -11.566  54.527  1.00 58.46           C
ATOM     86 1HB  GLU A  26      -0.517 -10.912  54.997  1.00 58.46           H
ATOM     87 2HB  GLU A  26      -0.225 -12.453  54.072  1.00 58.46           H
ATOM     88  CG  GLU A  26       1.139 -12.066  55.640  1.00 58.46           C
ATOM     89 1HG  GLU A  26       1.941 -12.667  55.211  1.00 58.46           H
ATOM     90 2HG  GLU A  26       1.608 -11.217  56.138  1.00 58.46           H
ATOM     91  CD  GLU A  26       0.363 -12.899  56.663  1.00 58.46           C
ATOM     92  OE1 GLU A  26       1.023 -13.697  57.362  1.00 58.46           O
ATOM     93  OE2 GLU A  26      -0.872 -12.718  56.721  1.00 58.46           O
ATOM     94  HN  GLU A  26       0.994  -9.235  54.865  1.00 58.46           H
ATOM     95  N   ASP A  27      -0.786  -9.804  52.190  1.00 58.19           N
ATOM     96  CA  ASP A  27      -1.618  -9.589  51.018  1.00 58.19           C
ATOM     97  C   ASP A  27      -0.729  -9.222  49.829  1.00 58.19           C
ATOM     98  O   ASP A  27      -0.987  -9.645  48.703  1.00 58.19           O
ATOM     99  HA  ASP A  27      -2.149 -10.529  50.868  1.00 58.19           H
ATOM    100  CB  ASP A  27      -2.603  -8.440  51.245  1.00 58.19           C
ATOM    101 1HB  ASP A  27      -2.098  -7.619  51.754  1.00 58.19           H
ATOM    102 2HB  ASP A  27      -2.947  -8.057  50.285  1.00 58.19           H
ATOM    103  CG  ASP A  27      -3.802  -8.902  52.076  1.00 58.19           C
ATOM    104  OD1 ASP A  27      -3.952 -10.135  52.218  1.00 58.19           O
ATOM    105  OD2 ASP A  27      -4.540  -8.012  52.550  1.00 58.19           O
ATOM    106  HN  ASP A  27      -1.030  -9.253  52.989  1.00 58.19           H
ATOM    107  N   TYR A  28       0.299  -8.438  50.118  1.00 60.89           N
ATOM    108  CA  TYR A  28       1.209  -7.982  49.081  1.00 60.89           C
ATOM    109  C   TYR A  28       2.070  -9.135  48.562  1.00 60.89           C
ATOM    110  O   TYR A  28       2.404  -9.182  47.379  1.00 60.89           O
ATOM    111  HA  TYR A  28       0.611  -7.586  48.260  1.00 60.89           H
ATOM    112  CB  TYR A  28       2.115  -6.942  49.742  1.00 60.89           C
ATOM    113 1HB  TYR A  28       1.496  -6.227  50.284  1.00 60.89           H
ATOM    114 2HB  TYR A  28       2.746  -7.440  50.478  1.00 60.89           H
ATOM    115  CG  TYR A  28       3.007  -6.180  48.760  1.00 60.89           C
ATOM    116  CD1 TYR A  28       4.217  -6.715  48.368  1.00 60.89           C
ATOM    117  HD1 TYR A  28       4.537  -7.681  48.759  1.00 60.89           H
ATOM    118  CD2 TYR A  28       2.601  -4.957  48.265  1.00 60.89           C
ATOM    119  HD2 TYR A  28       1.645  -4.534  48.575  1.00 60.89           H
ATOM    120  CE1 TYR A  28       5.057  -5.998  47.444  1.00 60.89           C
ATOM    121  HE1 TYR A  28       6.015  -6.410  47.127  1.00 60.89           H
ATOM    122  CE2 TYR A  28       3.441  -4.240  47.341  1.00 60.89           C
ATOM    123  HE2 TYR A  28       3.132  -3.273  46.943  1.00 60.89           H
ATOM    124  CZ  TYR A  28       4.627  -4.796  46.976  1.00 60.89           C
ATOM    125  OH  TYR A  28       5.420  -4.118  46.103  1.00 60.89           O
ATOM    126  HH  TYR A  28       5.885  -4.761  45.494  1.00 60.89           H
ATOM    127  HN  TYR A  28       0.514  -8.115  51.040  1.00 60.89           H
ATOM    128  N   VAL A  29       2.404 -10.038  49.472  1.00 58.62           N
ATOM    129  CA  VAL A  29       3.228 -11.183  49.123  1.00 58.62           C
ATOM    130  C   VAL A  29       2.379 -12.205  48.366  1.00 58.62           C
ATOM    131  O   VAL A  29       2.857 -12.844  47.430  1.00 58.62           O
ATOM    132  HA  VAL A  29       4.021 -10.829  48.465  1.00 58.62           H
ATOM    133  CB  VAL A  29       3.879 -11.762  50.381  1.00 58.62           C
ATOM    134  HB  VAL A  29       3.182 -12.474  50.822  1.00 58.62           H
ATOM    135  CG1 VAL A  29       5.165 -12.515  50.036  1.00 58.62           C
ATOM    136 1HG1 VAL A  29       4.935 -13.333  49.353  1.00 58.62           H
ATOM    137 2HG1 VAL A  29       5.870 -11.833  49.560  1.00 58.62           H
ATOM    138 3HG1 VAL A  29       5.608 -12.916  50.947  1.00 58.62           H
ATOM    139  CG2 VAL A  29       4.147 -10.666  51.414  1.00 58.62           C
ATOM    140 1HG2 VAL A  29       4.816  -9.919  50.987  1.00 58.62           H
ATOM    141 2HG2 VAL A  29       3.206 -10.192  51.694  1.00 58.62           H
ATOM    142 3HG2 VAL A  29       4.610 -11.104  52.298  1.00 58.62           H
ATOM    143  HN  VAL A  29       2.123  -9.997  50.431  1.00 58.62           H
ATOM    144  N   ASN A  30       1.132 -12.329  48.798  1.00 60.15           N
ATOM    145  CA  ASN A  30       0.265 -13.378  48.292  1.00 60.15           C
ATOM    146  C   ASN A  30      -0.387 -12.911  46.989  1.00 60.15           C
ATOM    147  O   ASN A  30      -0.958 -13.715  46.253  1.00 60.15           O
ATOM    148  HA  ASN A  30       0.914 -14.242  48.147  1.00 60.15           H
ATOM    149  CB  ASN A  30      -0.850 -13.701  49.290  1.00 60.15           C
ATOM    150 1HB  ASN A  30      -1.273 -12.775  49.679  1.00 60.15           H
ATOM    151 2HB  ASN A  30      -1.655 -14.231  48.782  1.00 60.15           H
ATOM    152  CG  ASN A  30      -0.322 -14.552  50.446  1.00 60.15           C
ATOM    153  OD1 ASN A  30       0.717 -15.186  50.360  1.00 60.15           O
ATOM    154  ND2 ASN A  30      -1.093 -14.531  51.529  1.00 60.15           N
ATOM    155 1HD2 ASN A  30      -1.933 -13.990  51.534  1.00 60.15           H
ATOM    156 2HD2 ASN A  30      -0.832 -15.057  52.339  1.00 60.15           H
ATOM    157  HN  ASN A  30       0.715 -11.728  49.481  1.00 60.15           H
ATOM    158  N   PHE A  31      -0.282 -11.613  46.744  1.00 62.10           N
ATOM    159  CA  PHE A  31      -0.789 -11.041  45.509  1.00 62.10           C
ATOM    160  C   PHE A  31      -0.110 -11.675  44.292  1.00 62.10           C
ATOM    161  O   PHE A  31       1.101 -11.553  44.119  1.00 62.10           O
ATOM    162  HA  PHE A  31      -1.859 -11.246  45.473  1.00 62.10           H
ATOM    163  CB  PHE A  31      -0.461  -9.547  45.540  1.00 62.10           C
ATOM    164 1HB  PHE A  31      -0.804  -9.130  46.487  1.00 62.10           H
ATOM    165 2HB  PHE A  31       0.621  -9.422  45.510  1.00 62.10           H
ATOM    166  CG  PHE A  31      -1.084  -8.749  44.393  1.00 62.10           C
ATOM    167  CD1 PHE A  31      -0.335  -8.424  43.305  1.00 62.10           C
ATOM    168  HD1 PHE A  31       0.709  -8.732  43.251  1.00 62.10           H
ATOM    169  CD2 PHE A  31      -2.387  -8.365  44.461  1.00 62.10           C
ATOM    170  HD2 PHE A  31      -2.987  -8.626  45.332  1.00 62.10           H
ATOM    171  CE1 PHE A  31      -0.914  -7.684  42.240  1.00 62.10           C
ATOM    172  HE1 PHE A  31      -0.313  -7.423  41.369  1.00 62.10           H
ATOM    173  CE2 PHE A  31      -2.966  -7.625  43.396  1.00 62.10           C
ATOM    174  HE2 PHE A  31      -4.010  -7.317  43.450  1.00 62.10           H
ATOM    175  CZ  PHE A  31      -2.217  -7.300  42.308  1.00 62.10           C
ATOM    176  HZ  PHE A  31      -2.661  -6.731  41.491  1.00 62.10           H
ATOM    177  HN  PHE A  31       0.141 -10.958  47.371  1.00 62.10           H
ATOM    178  N   ASN A  32      -0.921 -12.337  43.481  1.00 62.92           N
ATOM    179  CA  ASN A  32      -0.412 -13.002  42.293  1.00 62.92           C
ATOM    180  C   ASN A  32      -0.129 -11.957  41.212  1.00 62.92           C
ATOM    181  O   ASN A  32      -1.022 -11.586  40.452  1.00 62.92           O
ATOM    182  HA  ASN A  32       0.489 -13.520  42.618  1.00 62.92           H
ATOM    183  CB  ASN A  32      -1.436 -13.993  41.735  1.00 62.92           C
ATOM    184 1HB  ASN A  32      -1.939 -14.502  42.557  1.00 62.92           H
ATOM    185 2HB  ASN A  32      -2.202 -13.455  41.176  1.00 62.92           H
ATOM    186  CG  ASN A  32      -0.762 -15.023  40.826  1.00 62.92           C
ATOM    187  OD1 ASN A  32       0.436 -14.997  40.596  1.00 62.92           O
ATOM    188  ND2 ASN A  32      -1.597 -15.928  40.322  1.00 62.92           N
ATOM    189 1HD2 ASN A  32      -2.570 -15.892  40.551  1.00 62.92           H
ATOM    190 2HD2 ASN A  32      -1.251 -16.644  39.716  1.00 62.92           H
ATOM    191  HN  ASN A  32      -1.907 -12.424  43.624  1.00 62.92           H
ATOM    192  N   PHE A  33       1.119 -11.511  41.177  1.00 65.71           N
ATOM    193  CA  PHE A  33       1.557 -10.594  40.140  1.00 65.71           C
ATOM    194  C   PHE A  33       1.756 -11.324  38.810  1.00 65.71           C
ATOM    195  O   PHE A  33       2.875 -11.410  38.306  1.00 65.71           O
ATOM    196  HA  PHE A  33       0.779  -9.839  40.025  1.00 65.71           H
ATOM    197  CB  PHE A  33       2.898 -10.012  40.594  1.00 65.71           C
ATOM    198 1HB  PHE A  33       3.592 -10.831  40.782  1.00 65.71           H
ATOM    199 2HB  PHE A  33       3.318  -9.418  39.783  1.00 65.71           H
ATOM    200  CG  PHE A  33       2.805  -9.143  41.849  1.00 65.71           C
ATOM    201  CD1 PHE A  33       2.549  -7.812  41.737  1.00 65.71           C
ATOM    202  HD1 PHE A  33       2.409  -7.365  40.753  1.00 65.71           H
ATOM    203  CD2 PHE A  33       2.980  -9.701  43.077  1.00 65.71           C
ATOM    204  HD2 PHE A  33       3.185 -10.768  43.167  1.00 65.71           H
ATOM    205  CE1 PHE A  33       2.463  -7.005  42.903  1.00 65.71           C
ATOM    206  HE1 PHE A  33       2.258  -5.938  42.813  1.00 65.71           H
ATOM    207  CE2 PHE A  33       2.894  -8.894  44.243  1.00 65.71           C
ATOM    208  HE2 PHE A  33       3.034  -9.341  45.227  1.00 65.71           H
ATOM    209  CZ  PHE A  33       2.638  -7.563  44.131  1.00 65.71           C
ATOM    210  HZ  PHE A  33       2.572  -6.944  45.025  1.00 65.71           H
ATOM    211  HN  PHE A  33       1.822 -11.767  41.841  1.00 65.71           H
ATOM    212  N   THR A  34       0.653 -11.832  38.280  1.00 69.54           N
ATOM    213  CA  THR A  34       0.593 -12.184  36.871  1.00 69.54           C
ATOM    214  C   THR A  34       1.044 -11.005  36.007  1.00 69.54           C
ATOM    215  O   THR A  34       0.483  -9.914  36.097  1.00 69.54           O
ATOM    216  HA  THR A  34       1.294 -12.999  36.690  1.00 69.54           H
ATOM    217  CB  THR A  34      -0.829 -12.655  36.562  1.00 69.54           C
ATOM    218  HB  THR A  34      -1.507 -11.807  36.462  1.00 69.54           H
ATOM    219  OG1 THR A  34      -1.131 -13.564  37.617  1.00 69.54           O
ATOM    220  HG1 THR A  34      -2.120 -13.703  37.676  1.00 69.54           H
ATOM    221  CG2 THR A  34      -0.899 -13.515  35.298  1.00 69.54           C
ATOM    222 1HG2 THR A  34      -0.273 -14.398  35.425  1.00 69.54           H
ATOM    223 2HG2 THR A  34      -0.544 -12.937  34.445  1.00 69.54           H
ATOM    224 3HG2 THR A  34      -1.931 -13.823  35.125  1.00 69.54           H
ATOM    225  HN  THR A  34      -0.187 -12.004  38.794  1.00 69.54           H
ATOM    226  N   ASP A  35       2.054 -11.263  35.190  1.00 80.73           N
ATOM    227  CA  ASP A  35       2.646 -10.215  34.376  1.00 80.73           C
ATOM    228  C   ASP A  35       1.695  -9.869  33.228  1.00 80.73           C
ATOM    229  O   ASP A  35       1.868 -10.350  32.109  1.00 80.73           O
ATOM    230  HA  ASP A  35       2.800  -9.377  35.056  1.00 80.73           H
ATOM    231  CB  ASP A  35       3.974 -10.672  33.769  1.00 80.73           C
ATOM    232 1HB  ASP A  35       4.024 -11.761  33.773  1.00 80.73           H
ATOM    233 2HB  ASP A  35       4.030 -10.354  32.728  1.00 80.73           H
ATOM    234  CG  ASP A  35       5.159 -10.098  34.548  1.00 80.73           C
ATOM    235  OD1 ASP A  35       4.967  -9.029  35.167  1.00 80.73           O
ATOM    236  OD2 ASP A  35       6.230 -10.741  34.508  1.00 80.73           O
ATOM    237  HN  ASP A  35       2.467 -12.168  35.079  1.00 80.73           H
ATOM    238  N   PHE A  36       0.713  -9.039  33.545  1.00 88.95           N
ATOM    239  CA  PHE A  36      -0.156  -8.482  32.522  1.00 88.95           C
ATOM    240  C   PHE A  36       0.482  -7.251  31.872  1.00 88.95           C
ATOM    241  O   PHE A  36       0.029  -6.793  30.825  1.00 88.95           O
ATOM    242  HA  PHE A  36      -0.303  -9.254  31.766  1.00 88.95           H
ATOM    243  CB  PHE A  36      -1.453  -8.063  33.216  1.00 88.95           C
ATOM    244 1HB  PHE A  36      -1.210  -7.411  34.055  1.00 88.95           H
ATOM    245 2HB  PHE A  36      -2.053  -7.476  32.519  1.00 88.95           H
ATOM    246  CG  PHE A  36      -2.292  -9.236  33.726  1.00 88.95           C
ATOM    247  CD1 PHE A  36      -2.440 -10.350  32.961  1.00 88.95           C
ATOM    248  HD1 PHE A  36      -1.961 -10.408  31.984  1.00 88.95           H
ATOM    249  CD2 PHE A  36      -2.891  -9.164  34.945  1.00 88.95           C
ATOM    250  HD2 PHE A  36      -2.772  -8.271  35.559  1.00 88.95           H
ATOM    251  CE1 PHE A  36      -3.219 -11.439  33.435  1.00 88.95           C
ATOM    252  HE1 PHE A  36      -3.338 -12.332  32.821  1.00 88.95           H
ATOM    253  CE2 PHE A  36      -3.670 -10.253  35.419  1.00 88.95           C
ATOM    254  HE2 PHE A  36      -4.149 -10.195  36.397  1.00 88.95           H
ATOM    255  CZ  PHE A  36      -3.818 -11.367  34.654  1.00 88.95           C
ATOM    256  HZ  PHE A  36      -4.415 -12.203  35.018  1.00 88.95           H
ATOM    257  HN  PHE A  36       0.506  -8.748  34.479  1.00 88.95           H
ATOM    258  N   TYR A  37       1.523  -6.752  32.522  1.00 91.13           N
ATOM    259  CA  TYR A  37       2.365  -5.734  31.916  1.00 91.13           C
ATOM    260  C   TYR A  37       3.454  -6.369  31.049  1.00 91.13           C
ATOM    261  O   TYR A  37       4.267  -7.150  31.541  1.00 91.13           O
ATOM    262  HA  TYR A  37       1.734  -5.105  31.289  1.00 91.13           H
ATOM    263  CB  TYR A  37       3.025  -4.987  33.076  1.00 91.13           C
ATOM    264 1HB  TYR A  37       2.248  -4.630  33.753  1.00 91.13           H
ATOM    265 2HB  TYR A  37       3.643  -5.685  33.641  1.00 91.13           H
ATOM    266  CG  TYR A  37       3.888  -3.800  32.642  1.00 91.13           C
ATOM    267  CD1 TYR A  37       5.223  -3.989  32.351  1.00 91.13           C
ATOM    268  HD1 TYR A  37       5.664  -4.982  32.431  1.00 91.13           H
ATOM    269  CD2 TYR A  37       3.330  -2.542  32.541  1.00 91.13           C
ATOM    270  HD2 TYR A  37       2.275  -2.393  32.771  1.00 91.13           H
ATOM    271  CE1 TYR A  37       6.035  -2.872  31.942  1.00 91.13           C
ATOM    272  HE1 TYR A  37       7.092  -3.007  31.709  1.00 91.13           H
ATOM    273  CE2 TYR A  37       4.142  -1.425  32.132  1.00 91.13           C
ATOM    274  HE2 TYR A  37       3.714  -0.426  32.048  1.00 91.13           H
ATOM    275  CZ  TYR A  37       5.455  -1.645  31.853  1.00 91.13           C
ATOM    276  OH  TYR A  37       6.222  -0.591  31.466  1.00 91.13           O
ATOM    277  HH  TYR A  37       6.880  -0.883  30.772  1.00 91.13           H
ATOM    278  HN  TYR A  37       1.793  -7.030  33.444  1.00 91.13           H
ATOM    279  N   CYS A  38       3.435  -6.010  29.774  1.00 91.00           N
ATOM    280  CA  CYS A  38       4.335  -6.622  28.811  1.00 91.00           C
ATOM    281  C   CYS A  38       5.364  -5.574  28.382  1.00 91.00           C
ATOM    282  O   CYS A  38       5.008  -4.553  27.796  1.00 91.00           O
ATOM    283  HA  CYS A  38       4.820  -7.455  29.320  1.00 91.00           H
ATOM    284  CB  CYS A  38       3.576  -7.199  27.615  1.00 91.00           C
ATOM    285 1HB  CYS A  38       2.764  -7.839  27.963  1.00 91.00           H
ATOM    286 2HB  CYS A  38       3.122  -6.393  27.038  1.00 91.00           H
ATOM    287  SG  CYS A  38       4.716  -8.160  26.554  1.00 91.00           S
ATOM    288  HN  CYS A  38       2.821  -5.317  29.397  1.00 91.00           H
ATOM    289  N   GLU A  39       6.620  -5.863  28.690  1.00 89.46           N
ATOM    290  CA  GLU A  39       7.719  -5.058  28.186  1.00 89.46           C
ATOM    291  C   GLU A  39       8.078  -5.483  26.761  1.00 89.46           C
ATOM    292  O   GLU A  39       8.433  -6.637  26.524  1.00 89.46           O
ATOM    293  HA  GLU A  39       7.349  -4.032  28.184  1.00 89.46           H
ATOM    294  CB  GLU A  39       8.935  -5.150  29.109  1.00 89.46           C
ATOM    295 1HB  GLU A  39       9.135  -6.195  29.350  1.00 89.46           H
ATOM    296 2HB  GLU A  39       9.785  -4.645  28.649  1.00 89.46           H
ATOM    297  CG  GLU A  39       8.674  -4.434  30.435  1.00 89.46           C
ATOM    298 1HG  GLU A  39       8.335  -3.416  30.241  1.00 89.46           H
ATOM    299 2HG  GLU A  39       7.872  -4.939  30.973  1.00 89.46           H
ATOM    300  CD  GLU A  39       9.935  -4.401  31.299  1.00 89.46           C
ATOM    301  OE1 GLU A  39       9.844  -3.847  32.416  1.00 89.46           O
ATOM    302  OE2 GLU A  39      10.963  -4.932  30.824  1.00 89.46           O
ATOM    303  HN  GLU A  39       6.890  -6.630  29.272  1.00 89.46           H
ATOM    304  N   LYS A  40       7.974  -4.528  25.848  1.00 89.48           N
ATOM    305  CA  LYS A  40       8.119  -4.825  24.433  1.00 89.48           C
ATOM    306  C   LYS A  40       9.567  -4.567  24.009  1.00 89.48           C
ATOM    307  O   LYS A  40       9.827  -4.223  22.857  1.00 89.48           O
ATOM    308  HA  LYS A  40       7.904  -5.885  24.298  1.00 89.48           H
ATOM    309  CB  LYS A  40       7.090  -4.046  23.613  1.00 89.48           C
ATOM    310 1HB  LYS A  40       7.221  -2.976  23.779  1.00 89.48           H
ATOM    311 2HB  LYS A  40       7.254  -4.225  22.551  1.00 89.48           H
ATOM    312  CG  LYS A  40       5.665  -4.455  23.991  1.00 89.48           C
ATOM    313 1HG  LYS A  40       5.533  -4.374  25.070  1.00 89.48           H
ATOM    314 2HG  LYS A  40       4.952  -3.771  23.530  1.00 89.48           H
ATOM    315  CD  LYS A  40       5.368  -5.887  23.541  1.00 89.48           C
ATOM    316 1HD  LYS A  40       5.646  -6.009  22.494  1.00 89.48           H
ATOM    317 2HD  LYS A  40       5.977  -6.586  24.115  1.00 89.48           H
ATOM    318  CE  LYS A  40       3.887  -6.224  23.723  1.00 89.48           C
ATOM    319 1HE  LYS A  40       3.686  -6.452  24.770  1.00 89.48           H
ATOM    320 2HE  LYS A  40       3.277  -5.359  23.463  1.00 89.48           H
ATOM    321  NZ  LYS A  40       3.509  -7.377  22.876  1.00 89.48           N
ATOM    322 1HZ  LYS A  40       2.528  -7.591  23.014  1.00 89.48           H
ATOM    323 2HZ  LYS A  40       3.672  -7.148  21.902  1.00 89.48           H
ATOM    324 3HZ  LYS A  40       4.070  -8.182  23.132  1.00 89.48           H
ATOM    325  HN  LYS A  40       7.794  -3.568  26.062  1.00 89.48           H
ATOM    326  N   ASN A  41      10.470  -4.743  24.962  1.00 87.70           N
ATOM    327  CA  ASN A  41      11.874  -4.453  24.726  1.00 87.70           C
ATOM    328  C   ASN A  41      12.390  -5.341  23.592  1.00 87.70           C
ATOM    329  O   ASN A  41      13.104  -4.872  22.707  1.00 87.70           O
ATOM    330  HA  ASN A  41      11.909  -3.393  24.474  1.00 87.70           H
ATOM    331  CB  ASN A  41      12.713  -4.741  25.972  1.00 87.70           C
ATOM    332 1HB  ASN A  41      12.428  -5.706  26.391  1.00 87.70           H
ATOM    333 2HB  ASN A  41      13.766  -4.812  25.697  1.00 87.70           H
ATOM    334  CG  ASN A  41      12.528  -3.646  27.024  1.00 87.70           C
ATOM    335  OD1 ASN A  41      12.119  -2.534  26.734  1.00 87.70           O
ATOM    336  ND2 ASN A  41      12.849  -4.022  28.259  1.00 87.70           N
ATOM    337 1HD2 ASN A  41      13.178  -4.951  28.429  1.00 87.70           H
ATOM    338 2HD2 ASN A  41      12.762  -3.376  29.017  1.00 87.70           H
ATOM    339  HN  ASN A  41      10.256  -5.077  25.880  1.00 87.70           H
ATOM    340  N   ASN A  42      12.008  -6.608  23.655  1.00 89.72           N
ATOM    341  CA  ASN A  42      12.468  -7.578  22.675  1.00 89.72           C
ATOM    342  C   ASN A  42      11.979  -7.164  21.286  1.00 89.72           C
ATOM    343  O   ASN A  42      12.703  -7.306  20.301  1.00 89.72           O
ATOM    344  HA  ASN A  42      13.555  -7.571  22.754  1.00 89.72           H
ATOM    345  CB  ASN A  42      11.912  -8.971  22.977  1.00 89.72           C
ATOM    346 1HB  ASN A  42      10.829  -8.918  23.090  1.00 89.72           H
ATOM    347 2HB  ASN A  42      12.112  -9.636  22.137  1.00 89.72           H
ATOM    348  CG  ASN A  42      12.536  -9.547  24.250  1.00 89.72           C
ATOM    349  OD1 ASN A  42      13.470  -9.002  24.815  1.00 89.72           O
ATOM    350  ND2 ASN A  42      11.969 -10.675  24.667  1.00 89.72           N
ATOM    351 1HD2 ASN A  42      11.205 -11.069  24.157  1.00 89.72           H
ATOM    352 2HD2 ASN A  42      12.307 -11.129  25.492  1.00 89.72           H
ATOM    353  HN  ASN A  42      11.396  -6.973  24.357  1.00 89.72           H
ATOM    354  N   VAL A  43      10.754  -6.660  21.250  1.00 90.44           N
ATOM    355  CA  VAL A  43      10.151  -6.249  19.994  1.00 90.44           C
ATOM    356  C   VAL A  43      10.936  -5.069  19.418  1.00 90.44           C
ATOM    357  O   VAL A  43      11.202  -5.022  18.218  1.00 90.44           O
ATOM    358  HA  VAL A  43      10.223  -7.089  19.303  1.00 90.44           H
ATOM    359  CB  VAL A  43       8.668  -5.934  20.204  1.00 90.44           C
ATOM    360  HB  VAL A  43       8.599  -5.093  20.895  1.00 90.44           H
ATOM    361  CG1 VAL A  43       8.004  -5.518  18.890  1.00 90.44           C
ATOM    362 1HG1 VAL A  43       8.498  -4.629  18.498  1.00 90.44           H
ATOM    363 2HG1 VAL A  43       8.090  -6.330  18.167  1.00 90.44           H
ATOM    364 3HG1 VAL A  43       6.951  -5.300  19.068  1.00 90.44           H
ATOM    365  CG2 VAL A  43       7.939  -7.122  20.835  1.00 90.44           C
ATOM    366 1HG2 VAL A  43       8.023  -7.989  20.180  1.00 90.44           H
ATOM    367 2HG2 VAL A  43       8.388  -7.352  21.802  1.00 90.44           H
ATOM    368 3HG2 VAL A  43       6.888  -6.871  20.974  1.00 90.44           H
ATOM    369  HN  VAL A  43      10.178  -6.533  22.058  1.00 90.44           H
ATOM    370  N   ARG A  44      11.287  -4.145  20.301  1.00 89.06           N
ATOM    371  CA  ARG A  44      11.977  -2.936  19.885  1.00 89.06           C
ATOM    372  C   ARG A  44      13.390  -3.270  19.403  1.00 89.06           C
ATOM    373  O   ARG A  44      13.874  -2.684  18.436  1.00 89.06           O
ATOM    374  HA  ARG A  44      11.370  -2.534  19.074  1.00 89.06           H
ATOM    375  CB  ARG A  44      12.063  -1.928  21.033  1.00 89.06           C
ATOM    376 1HB  ARG A  44      12.430  -2.425  21.931  1.00 89.06           H
ATOM    377 2HB  ARG A  44      12.782  -1.148  20.784  1.00 89.06           H
ATOM    378  CG  ARG A  44      10.696  -1.300  21.314  1.00 89.06           C
ATOM    379 1HG  ARG A  44      10.279  -0.899  20.390  1.00 89.06           H
ATOM    380 2HG  ARG A  44      10.006  -2.065  21.669  1.00 89.06           H
ATOM    381  CD  ARG A  44      10.809  -0.184  22.355  1.00 89.06           C
ATOM    382 1HD  ARG A  44      11.686   0.430  22.148  1.00 89.06           H
ATOM    383 2HD  ARG A  44       9.940   0.471  22.294  1.00 89.06           H
ATOM    384  NE  ARG A  44      10.909  -0.766  23.712  1.00 89.06           N
ATOM    385  HE  ARG A  44      11.476  -1.582  23.832  1.00 89.06           H
ATOM    386  CZ  ARG A  44      10.289  -0.269  24.790  1.00 89.06           C
ATOM    387  NH1 ARG A  44       9.517   0.822  24.688  1.00 89.06           N
ATOM    388 1HH1 ARG A  44       9.401   1.271  23.803  1.00 89.06           H
ATOM    389 2HH1 ARG A  44       9.057   1.186  25.498  1.00 89.06           H
ATOM    390  NH2 ARG A  44      10.451  -0.879  25.972  1.00 89.06           N
ATOM    391 1HH2 ARG A  44       9.995  -0.521  26.787  1.00 89.06           H
ATOM    392 2HH2 ARG A  44      11.029  -1.693  26.040  1.00 89.06           H
ATOM    393  HN  ARG A  44      11.107  -4.213  21.283  1.00 89.06           H
ATOM    394  N   GLN A  45      14.011  -4.211  20.099  1.00 90.30           N
ATOM    395  CA  GLN A  45      15.376  -4.598  19.783  1.00 90.30           C
ATOM    396  C   GLN A  45      15.439  -5.233  18.392  1.00 90.30           C
ATOM    397  O   GLN A  45      16.350  -4.949  17.617  1.00 90.30           O
ATOM    398  HA  GLN A  45      15.949  -3.671  19.792  1.00 90.30           H
ATOM    399  CB  GLN A  45      15.937  -5.546  20.845  1.00 90.30           C
ATOM    400 1HB  GLN A  45      15.807  -5.107  21.834  1.00 90.30           H
ATOM    401 2HB  GLN A  45      15.377  -6.481  20.835  1.00 90.30           H
ATOM    402  CG  GLN A  45      17.420  -5.830  20.597  1.00 90.30           C
ATOM    403 1HG  GLN A  45      17.549  -6.274  19.610  1.00 90.30           H
ATOM    404 2HG  GLN A  45      17.979  -4.894  20.601  1.00 90.30           H
ATOM    405  CD  GLN A  45      17.983  -6.772  21.663  1.00 90.30           C
ATOM    406  OE1 GLN A  45      17.270  -7.303  22.498  1.00 90.30           O
ATOM    407  NE2 GLN A  45      19.299  -6.948  21.588  1.00 90.30           N
ATOM    408 1HE2 GLN A  45      19.826  -6.482  20.878  1.00 90.30           H
ATOM    409 2HE2 GLN A  45      19.761  -7.547  22.242  1.00 90.30           H
ATOM    410  HN  GLN A  45      13.599  -4.705  20.865  1.00 90.30           H
ATOM    411  N   PHE A  46      14.458  -6.081  18.119  1.00 92.39           N
ATOM    412  CA  PHE A  46      14.359  -6.717  16.816  1.00 92.39           C
ATOM    413  C   PHE A  46      14.166  -5.676  15.711  1.00 92.39           C
ATOM    414  O   PHE A  46      14.858  -5.709  14.695  1.00 92.39           O
ATOM    415  HA  PHE A  46      15.293  -7.254  16.647  1.00 92.39           H
ATOM    416  CB  PHE A  46      13.135  -7.633  16.857  1.00 92.39           C
ATOM    417 1HB  PHE A  46      13.304  -8.415  17.597  1.00 92.39           H
ATOM    418 2HB  PHE A  46      12.273  -7.057  17.193  1.00 92.39           H
ATOM    419  CG  PHE A  46      12.801  -8.286  15.514  1.00 92.39           C
ATOM    420  CD1 PHE A  46      11.775  -7.805  14.761  1.00 92.39           C
ATOM    421  HD1 PHE A  46      11.191  -6.956  15.115  1.00 92.39           H
ATOM    422  CD2 PHE A  46      13.530  -9.346  15.073  1.00 92.39           C
ATOM    423  HD2 PHE A  46      14.352  -9.731  15.676  1.00 92.39           H
ATOM    424  CE1 PHE A  46      11.465  -8.411  13.515  1.00 92.39           C
ATOM    425  HE1 PHE A  46      10.643  -8.026  12.912  1.00 92.39           H
ATOM    426  CE2 PHE A  46      13.220  -9.951  13.826  1.00 92.39           C
ATOM    427  HE2 PHE A  46      13.804 -10.801  13.473  1.00 92.39           H
ATOM    428  CZ  PHE A  46      12.194  -9.471  13.074  1.00 92.39           C
ATOM    429  HZ  PHE A  46      11.956  -9.936  12.117  1.00 92.39           H
ATOM    430  HN  PHE A  46      13.741  -6.334  18.768  1.00 92.39           H
ATOM    431  N   ALA A  47      13.222  -4.777  15.948  1.00 91.00           N
ATOM    432  CA  ALA A  47      12.877  -3.775  14.954  1.00 91.00           C
ATOM    433  C   ALA A  47      14.128  -2.971  14.591  1.00 91.00           C
ATOM    434  O   ALA A  47      14.368  -2.687  13.419  1.00 91.00           O
ATOM    435  HA  ALA A  47      12.521  -4.297  14.066  1.00 91.00           H
ATOM    436  CB  ALA A  47      11.751  -2.890  15.491  1.00 91.00           C
ATOM    437 1HB  ALA A  47      10.877  -3.504  15.706  1.00 91.00           H
ATOM    438 2HB  ALA A  47      12.081  -2.396  16.405  1.00 91.00           H
ATOM    439 3HB  ALA A  47      11.492  -2.138  14.745  1.00 91.00           H
ATOM    440  HN  ALA A  47      12.699  -4.726  16.798  1.00 91.00           H
ATOM    441  N   SER A  48      14.891  -2.628  15.618  1.00 91.69           N
ATOM    442  CA  SER A  48      15.972  -1.671  15.460  1.00 91.69           C
ATOM    443  C   SER A  48      17.054  -2.250  14.547  1.00 91.69           C
ATOM    444  O   SER A  48      17.791  -1.505  13.902  1.00 91.69           O
ATOM    445  HA  SER A  48      15.516  -0.793  15.004  1.00 91.69           H
ATOM    446  CB  SER A  48      16.571  -1.288  16.815  1.00 91.69           C
ATOM    447 1HB  SER A  48      17.250  -0.445  16.686  1.00 91.69           H
ATOM    448 2HB  SER A  48      15.775  -0.956  17.482  1.00 91.69           H
ATOM    449  OG  SER A  48      17.272  -2.374  17.415  1.00 91.69           O
ATOM    450  HG  SER A  48      17.644  -2.093  18.300  1.00 91.69           H
ATOM    451  HN  SER A  48      14.780  -2.992  16.543  1.00 91.69           H
ATOM    452  N   HIS A  49      17.116  -3.573  14.520  1.00 92.20           N
ATOM    453  CA  HIS A  49      18.121  -4.260  13.727  1.00 92.20           C
ATOM    454  C   HIS A  49      17.542  -4.608  12.354  1.00 92.20           C
ATOM    455  O   HIS A  49      18.239  -4.527  11.344  1.00 92.20           O
ATOM    456  HA  HIS A  49      18.948  -3.562  13.597  1.00 92.20           H
ATOM    457  CB  HIS A  49      18.657  -5.484  14.472  1.00 92.20           C
ATOM    458 1HB  HIS A  49      17.818  -6.113  14.768  1.00 92.20           H
ATOM    459 2HB  HIS A  49      19.270  -6.073  13.789  1.00 92.20           H
ATOM    460  CG  HIS A  49      19.474  -5.149  15.697  1.00 92.20           C
ATOM    461  ND1 HIS A  49      18.900  -4.819  16.913  1.00 92.20           N
ATOM    462  HD1 HIS A  49      17.920  -4.770  17.103  1.00 92.20           H
ATOM    463  CD2 HIS A  49      20.824  -5.096  15.882  1.00 92.20           C
ATOM    464  HD2 HIS A  49      21.579  -5.301  15.123  1.00 92.20           H
ATOM    465  CE1 HIS A  49      19.871  -4.580  17.782  1.00 92.20           C
ATOM    466  HE1 HIS A  49      19.741  -4.296  18.826  1.00 92.20           H
ATOM    467  NE2 HIS A  49      21.063  -4.752  17.141  1.00 92.20           N
ATOM    468  HN  HIS A  49      16.495  -4.172  15.027  1.00 92.20           H
ATOM    469  N   PHE A  50      16.273  -4.988  12.362  1.00 93.43           N
ATOM    470  CA  PHE A  50      15.677  -5.630  11.202  1.00 93.43           C
ATOM    471  C   PHE A  50      15.185  -4.590  10.193  1.00 93.43           C
ATOM    472  O   PHE A  50      15.454  -4.704   8.998  1.00 93.43           O
ATOM    473  HA  PHE A  50      16.449  -6.245  10.740  1.00 93.43           H
ATOM    474  CB  PHE A  50      14.481  -6.441  11.705  1.00 93.43           C
ATOM    475 1HB  PHE A  50      14.825  -7.143  12.465  1.00 93.43           H
ATOM    476 2HB  PHE A  50      13.775  -5.766  12.189  1.00 93.43           H
ATOM    477  CG  PHE A  50      13.750  -7.217  10.607  1.00 93.43           C
ATOM    478  CD1 PHE A  50      12.527  -6.804  10.182  1.00 93.43           C
ATOM    479  HD1 PHE A  50      12.066  -5.920  10.623  1.00 93.43           H
ATOM    480  CD2 PHE A  50      14.325  -8.321  10.058  1.00 93.43           C
ATOM    481  HD2 PHE A  50      15.306  -8.652  10.399  1.00 93.43           H
ATOM    482  CE1 PHE A  50      11.848  -7.525   9.164  1.00 93.43           C
ATOM    483  HE1 PHE A  50      10.867  -7.194   8.823  1.00 93.43           H
ATOM    484  CE2 PHE A  50      13.647  -9.041   9.039  1.00 93.43           C
ATOM    485  HE2 PHE A  50      14.107  -9.926   8.598  1.00 93.43           H
ATOM    486  CZ  PHE A  50      12.423  -8.628   8.614  1.00 93.43           C
ATOM    487  HZ  PHE A  50      11.902  -9.181   7.832  1.00 93.43           H
ATOM    488  HN  PHE A  50      15.657  -4.865  13.139  1.00 93.43           H
ATOM    489  N   LEU A  51      14.472  -3.600  10.711  1.00 93.69           N
ATOM    490  CA  LEU A  51      13.651  -2.749   9.867  1.00 93.69           C
ATOM    491  C   LEU A  51      14.554  -1.822   9.052  1.00 93.69           C
ATOM    492  O   LEU A  51      14.427  -1.742   7.831  1.00 93.69           O
ATOM    493  HA  LEU A  51      13.109  -3.397   9.178  1.00 93.69           H
ATOM    494  CB  LEU A  51      12.608  -2.009  10.708  1.00 93.69           C
ATOM    495 1HB  LEU A  51      13.131  -1.387  11.434  1.00 93.69           H
ATOM    496 2HB  LEU A  51      12.053  -1.337  10.053  1.00 93.69           H
ATOM    497  CG  LEU A  51      11.605  -2.887  11.458  1.00 93.69           C
ATOM    498  HG  LEU A  51      12.160  -3.536  12.136  1.00 93.69           H
ATOM    499  CD1 LEU A  51      10.665  -2.037  12.315  1.00 93.69           C
ATOM    500 1HD1 LEU A  51      11.247  -1.471  13.042  1.00 93.69           H
ATOM    501 2HD1 LEU A  51      10.115  -1.347  11.674  1.00 93.69           H
ATOM    502 3HD1 LEU A  51       9.962  -2.686  12.837  1.00 93.69           H
ATOM    503  CD2 LEU A  51      10.839  -3.793  10.492  1.00 93.69           C
ATOM    504 1HD2 LEU A  51      10.297  -3.180   9.772  1.00 93.69           H
ATOM    505 2HD2 LEU A  51      11.542  -4.438   9.964  1.00 93.69           H
ATOM    506 3HD2 LEU A  51      10.133  -4.407  11.052  1.00 93.69           H
ATOM    507  HN  LEU A  51      14.451  -3.377  11.685  1.00 93.69           H
ATOM    508  N   PRO A  52      15.479  -1.108   9.708  1.00 94.73           N
ATOM    509  CA  PRO A  52      16.186  -0.005   9.052  1.00 94.73           C
ATOM    510  C   PRO A  52      16.824  -0.429   7.739  1.00 94.73           C
ATOM    511  O   PRO A  52      16.599   0.197   6.705  1.00 94.73           O
ATOM    512  HA  PRO A  52      15.484   0.784   8.786  1.00 94.73           H
ATOM    513  CB  PRO A  52      17.235   0.416  10.083  1.00 94.73           C
ATOM    514 1HB  PRO A  52      18.180  -0.106   9.931  1.00 94.73           H
ATOM    515 2HB  PRO A  52      17.449   1.484  10.024  1.00 94.73           H
ATOM    516  CG  PRO A  52      16.593   0.043  11.414  1.00 94.73           C
ATOM    517 1HG  PRO A  52      17.333  -0.049  12.209  1.00 94.73           H
ATOM    518 2HG  PRO A  52      15.880   0.798  11.745  1.00 94.73           H
ATOM    519  CD  PRO A  52      15.918  -1.283  11.104  1.00 94.73           C
ATOM    520 1HD  PRO A  52      16.608  -2.121  11.205  1.00 94.73           H
ATOM    521 2HD  PRO A  52      15.083  -1.479  11.777  1.00 94.73           H
ATOM    522  N   PRO A  53      17.633  -1.498   7.749  1.00 95.35           N
ATOM    523  CA  PRO A  53      18.307  -1.945   6.527  1.00 95.35           C
ATOM    524  C   PRO A  53      17.336  -2.152   5.376  1.00 95.35           C
ATOM    525  O   PRO A  53      17.623  -1.772   4.242  1.00 95.35           O
ATOM    526  HA  PRO A  53      19.001  -1.180   6.181  1.00 95.35           H
ATOM    527  CB  PRO A  53      18.981  -3.254   6.944  1.00 95.35           C
ATOM    528 1HB  PRO A  53      18.341  -4.115   6.749  1.00 95.35           H
ATOM    529 2HB  PRO A  53      19.910  -3.419   6.398  1.00 95.35           H
ATOM    530  CG  PRO A  53      19.230  -3.064   8.435  1.00 95.35           C
ATOM    531 1HG  PRO A  53      19.375  -4.016   8.946  1.00 95.35           H
ATOM    532 2HG  PRO A  53      20.127  -2.474   8.624  1.00 95.35           H
ATOM    533  CD  PRO A  53      17.970  -2.352   8.902  1.00 95.35           C
ATOM    534 1HD  PRO A  53      17.168  -3.055   9.128  1.00 95.35           H
ATOM    535 2HD  PRO A  53      18.145  -1.772   9.807  1.00 95.35           H
ATOM    536  N   LEU A  54      16.202  -2.756   5.701  1.00 94.65           N
ATOM    537  CA  LEU A  54      15.244  -3.147   4.681  1.00 94.65           C
ATOM    538  C   LEU A  54      14.586  -1.895   4.098  1.00 94.65           C
ATOM    539  O   LEU A  54      14.435  -1.778   2.883  1.00 94.65           O
ATOM    540  HA  LEU A  54      15.798  -3.648   3.887  1.00 94.65           H
ATOM    541  CB  LEU A  54      14.246  -4.160   5.245  1.00 94.65           C
ATOM    542 1HB  LEU A  54      13.800  -3.739   6.146  1.00 94.65           H
ATOM    543 2HB  LEU A  54      13.441  -4.289   4.521  1.00 94.65           H
ATOM    544  CG  LEU A  54      14.811  -5.540   5.588  1.00 94.65           C
ATOM    545  HG  LEU A  54      15.660  -5.405   6.258  1.00 94.65           H
ATOM    546  CD1 LEU A  54      13.777  -6.387   6.332  1.00 94.65           C
ATOM    547 1HD1 LEU A  54      13.495  -5.885   7.258  1.00 94.65           H
ATOM    548 2HD1 LEU A  54      12.894  -6.517   5.706  1.00 94.65           H
ATOM    549 3HD1 LEU A  54      14.205  -7.363   6.563  1.00 94.65           H
ATOM    550  CD2 LEU A  54      15.334  -6.245   4.334  1.00 94.65           C
ATOM    551 1HD2 LEU A  54      14.519  -6.368   3.620  1.00 94.65           H
ATOM    552 2HD2 LEU A  54      16.124  -5.645   3.883  1.00 94.65           H
ATOM    553 3HD2 LEU A  54      15.730  -7.223   4.606  1.00 94.65           H
ATOM    554  HN  LEU A  54      15.935  -2.977   6.639  1.00 94.65           H
ATOM    555  N   TYR A  55      14.213  -0.991   4.991  1.00 94.32           N
ATOM    556  CA  TYR A  55      13.505   0.212   4.587  1.00 94.32           C
ATOM    557  C   TYR A  55      14.386   1.095   3.701  1.00 94.32           C
ATOM    558  O   TYR A  55      13.894   1.739   2.776  1.00 94.32           O
ATOM    559  HA  TYR A  55      12.623  -0.090   4.023  1.00 94.32           H
ATOM    560  CB  TYR A  55      13.184   0.966   5.879  1.00 94.32           C
ATOM    561 1HB  TYR A  55      14.070   0.973   6.514  1.00 94.32           H
ATOM    562 2HB  TYR A  55      12.958   2.004   5.636  1.00 94.32           H
ATOM    563  CG  TYR A  55      12.013   0.376   6.669  1.00 94.32           C
ATOM    564  CD1 TYR A  55      11.368  -0.753   6.207  1.00 94.32           C
ATOM    565  HD1 TYR A  55      11.692  -1.224   5.279  1.00 94.32           H
ATOM    566  CD2 TYR A  55      11.603   0.974   7.843  1.00 94.32           C
ATOM    567  HD2 TYR A  55      12.112   1.865   8.209  1.00 94.32           H
ATOM    568  CE1 TYR A  55      10.267  -1.308   6.950  1.00 94.32           C
ATOM    569  HE1 TYR A  55       9.748  -2.199   6.596  1.00 94.32           H
ATOM    570  CE2 TYR A  55      10.501   0.419   8.587  1.00 94.32           C
ATOM    571  HE2 TYR A  55      10.167   0.880   9.516  1.00 94.32           H
ATOM    572  CZ  TYR A  55       9.888  -0.695   8.103  1.00 94.32           C
ATOM    573  OH  TYR A  55       8.847  -1.219   8.805  1.00 94.32           O
ATOM    574  HH  TYR A  55       8.468  -2.005   8.318  1.00 94.32           H
ATOM    575  HN  TYR A  55      14.387  -1.070   5.973  1.00 94.32           H
ATOM    576  N   TRP A  56      15.673   1.098   4.016  1.00 95.47           N
ATOM    577  CA  TRP A  56      16.640   1.821   3.208  1.00 95.47           C
ATOM    578  C   TRP A  56      16.714   1.142   1.839  1.00 95.47           C
ATOM    579  O   TRP A  56      16.732   1.814   0.809  1.00 95.47           O
ATOM    580  HA  TRP A  56      16.282   2.845   3.097  1.00 95.47           H
ATOM    581  CB  TRP A  56      17.996   1.897   3.912  1.00 95.47           C
ATOM    582 1HB  TRP A  56      18.142   0.988   4.496  1.00 95.47           H
ATOM    583 2HB  TRP A  56      18.784   1.922   3.159  1.00 95.47           H
ATOM    584  CG  TRP A  56      18.152   3.109   4.833  1.00 95.47           C
ATOM    585  CD1 TRP A  56      18.275   3.120   6.167  1.00 95.47           C
ATOM    586  HD1 TRP A  56      18.279   2.226   6.791  1.00 95.47           H
ATOM    587  CD2 TRP A  56      18.198   4.494   4.431  1.00 95.47           C
ATOM    588  NE1 TRP A  56      18.396   4.406   6.653  1.00 95.47           N
ATOM    589  HE1 TRP A  56      18.499   4.670   7.612  1.00 95.47           H
ATOM    590  CE2 TRP A  56      18.348   5.268   5.563  1.00 95.47           C
ATOM    591  CE3 TRP A  56      18.117   5.073   3.152  1.00 95.47           C
ATOM    592  HE3 TRP A  56      17.999   4.484   2.243  1.00 95.47           H
ATOM    593  CZ2 TRP A  56      18.428   6.665   5.531  1.00 95.47           C
ATOM    594  HZ2 TRP A  56      18.546   7.255   6.441  1.00 95.47           H
ATOM    595  CZ3 TRP A  56      18.198   6.471   3.138  1.00 95.47           C
ATOM    596  HZ3 TRP A  56      18.140   6.972   2.171  1.00 95.47           H
ATOM    597  CH2 TRP A  56      18.349   7.265   4.269  1.00 95.47           C
ATOM    598  HH2 TRP A  56      18.405   8.349   4.173  1.00 95.47           H
ATOM    599  HN  TRP A  56      16.056   0.619   4.806  1.00 95.47           H
ATOM    600  N   LEU A  57      16.755  -0.182   1.872  1.00 95.12           N
ATOM    601  CA  LEU A  57      16.850  -0.959   0.648  1.00 95.12           C
ATOM    602  C   LEU A  57      15.624  -0.681  -0.224  1.00 95.12           C
ATOM    603  O   LEU A  57      15.756  -0.381  -1.410  1.00 95.12           O
ATOM    604  HA  LEU A  57      17.737  -0.620   0.114  1.00 95.12           H
ATOM    605  CB  LEU A  57      17.053  -2.441   0.969  1.00 95.12           C
ATOM    606 1HB  LEU A  57      17.949  -2.541   1.582  1.00 95.12           H
ATOM    607 2HB  LEU A  57      16.213  -2.780   1.575  1.00 95.12           H
ATOM    608  CG  LEU A  57      17.186  -3.376  -0.235  1.00 95.12           C
ATOM    609  HG  LEU A  57      16.361  -3.173  -0.918  1.00 95.12           H
ATOM    610  CD1 LEU A  57      18.483  -3.103  -1.000  1.00 95.12           C
ATOM    611 1HD1 LEU A  57      18.486  -2.073  -1.355  1.00 95.12           H
ATOM    612 2HD1 LEU A  57      19.335  -3.262  -0.338  1.00 95.12           H
ATOM    613 3HD1 LEU A  57      18.553  -3.781  -1.850  1.00 95.12           H
ATOM    614  CD2 LEU A  57      17.069  -4.840   0.191  1.00 95.12           C
ATOM    615 1HD2 LEU A  57      17.859  -5.075   0.905  1.00 95.12           H
ATOM    616 2HD2 LEU A  57      16.097  -5.006   0.657  1.00 95.12           H
ATOM    617 3HD2 LEU A  57      17.167  -5.483  -0.684  1.00 95.12           H
ATOM    618  HN  LEU A  57      16.724  -0.721   2.714  1.00 95.12           H
ATOM    619  N   VAL A  58      14.458  -0.790   0.397  1.00 94.54           N
ATOM    620  CA  VAL A  58      13.208  -0.621  -0.323  1.00 94.54           C
ATOM    621  C   VAL A  58      13.145   0.793  -0.903  1.00 94.54           C
ATOM    622  O   VAL A  58      12.731   0.982  -2.045  1.00 94.54           O
ATOM    623  HA  VAL A  58      13.203  -1.337  -1.145  1.00 94.54           H
ATOM    624  CB  VAL A  58      12.027  -0.945   0.595  1.00 94.54           C
ATOM    625  HB  VAL A  58      12.126  -0.338   1.494  1.00 94.54           H
ATOM    626  CG1 VAL A  58      10.699  -0.584  -0.073  1.00 94.54           C
ATOM    627 1HG1 VAL A  58      10.684   0.482  -0.299  1.00 94.54           H
ATOM    628 2HG1 VAL A  58      10.590  -1.153  -0.996  1.00 94.54           H
ATOM    629 3HG1 VAL A  58       9.877  -0.824   0.601  1.00 94.54           H
ATOM    630  CG2 VAL A  58      12.048  -2.416   1.016  1.00 94.54           C
ATOM    631 1HG2 VAL A  58      11.985  -3.048   0.131  1.00 94.54           H
ATOM    632 2HG2 VAL A  58      12.974  -2.628   1.550  1.00 94.54           H
ATOM    633 3HG2 VAL A  58      11.198  -2.618   1.668  1.00 94.54           H
ATOM    634  HN  VAL A  58      14.361  -0.989   1.372  1.00 94.54           H
ATOM    635  N   PHE A  59      13.561   1.751  -0.088  1.00 96.22           N
ATOM    636  CA  PHE A  59      13.563   3.142  -0.507  1.00 96.22           C
ATOM    637  C   PHE A  59      14.376   3.327  -1.790  1.00 96.22           C
ATOM    638  O   PHE A  59      13.880   3.884  -2.768  1.00 96.22           O
ATOM    639  HA  PHE A  59      12.527   3.426  -0.692  1.00 96.22           H
ATOM    640  CB  PHE A  59      14.217   3.948   0.617  1.00 96.22           C
ATOM    641 1HB  PHE A  59      13.578   3.907   1.499  1.00 96.22           H
ATOM    642 2HB  PHE A  59      15.162   3.476   0.886  1.00 96.22           H
ATOM    643  CG  PHE A  59      14.479   5.413   0.263  1.00 96.22           C
ATOM    644  CD1 PHE A  59      15.755   5.873   0.173  1.00 96.22           C
ATOM    645  HD1 PHE A  59      16.592   5.199   0.353  1.00 96.22           H
ATOM    646  CD2 PHE A  59      13.435   6.255   0.037  1.00 96.22           C
ATOM    647  HD2 PHE A  59      12.412   5.886   0.109  1.00 96.22           H
ATOM    648  CE1 PHE A  59      15.998   7.233  -0.157  1.00 96.22           C
ATOM    649  HE1 PHE A  59      17.021   7.602  -0.229  1.00 96.22           H
ATOM    650  CE2 PHE A  59      13.677   7.615  -0.292  1.00 96.22           C
ATOM    651  HE2 PHE A  59      12.841   8.289  -0.473  1.00 96.22           H
ATOM    652  CZ  PHE A  59      14.954   8.075  -0.382  1.00 96.22           C
ATOM    653  HZ  PHE A  59      15.140   9.119  -0.635  1.00 96.22           H
ATOM    654  HN  PHE A  59      13.892   1.590   0.842  1.00 96.22           H
ATOM    655  N   ILE A  60      15.611   2.849  -1.744  1.00 96.10           N
ATOM    656  CA  ILE A  60      16.551   3.099  -2.824  1.00 96.10           C
ATOM    657  C   ILE A  60      16.022   2.464  -4.112  1.00 96.10           C
ATOM    658  O   ILE A  60      15.938   3.127  -5.145  1.00 96.10           O
ATOM    659  HA  ILE A  60      16.604   4.178  -2.967  1.00 96.10           H
ATOM    660  CB  ILE A  60      17.952   2.623  -2.435  1.00 96.10           C
ATOM    661  HB  ILE A  60      17.874   1.605  -2.054  1.00 96.10           H
ATOM    662  CG1 ILE A  60      18.530   3.484  -1.309  1.00 96.10           C
ATOM    663 1HG1 ILE A  60      18.790   4.469  -1.696  1.00 96.10           H
ATOM    664 2HG1 ILE A  60      17.775   3.634  -0.537  1.00 96.10           H
ATOM    665  CG2 ILE A  60      18.875   2.581  -3.655  1.00 96.10           C
ATOM    666 1HG2 ILE A  60      18.466   1.893  -4.395  1.00 96.10           H
ATOM    667 2HG2 ILE A  60      18.951   3.578  -4.087  1.00 96.10           H
ATOM    668 3HG2 ILE A  60      19.864   2.240  -3.350  1.00 96.10           H
ATOM    669  CD1 ILE A  60      19.768   2.826  -0.697  1.00 96.10           C
ATOM    670 1HD1 ILE A  60      19.499   1.852  -0.289  1.00 96.10           H
ATOM    671 2HD1 ILE A  60      20.530   2.700  -1.467  1.00 96.10           H
ATOM    672 3HD1 ILE A  60      20.159   3.458   0.100  1.00 96.10           H
ATOM    673  HN  ILE A  60      15.970   2.301  -0.989  1.00 96.10           H
ATOM    674  N   VAL A  61      15.679   1.189  -4.008  1.00 94.21           N
ATOM    675  CA  VAL A  61      15.285   0.422  -5.178  1.00 94.21           C
ATOM    676  C   VAL A  61      13.981   0.991  -5.740  1.00 94.21           C
ATOM    677  O   VAL A  61      13.832   1.130  -6.953  1.00 94.21           O
ATOM    678  HA  VAL A  61      16.070   0.538  -5.926  1.00 94.21           H
ATOM    679  CB  VAL A  61      15.186  -1.063  -4.821  1.00 94.21           C
ATOM    680  HB  VAL A  61      14.479  -1.163  -3.998  1.00 94.21           H
ATOM    681  CG1 VAL A  61      14.650  -1.875  -6.002  1.00 94.21           C
ATOM    682 1HG1 VAL A  61      13.658  -1.513  -6.272  1.00 94.21           H
ATOM    683 2HG1 VAL A  61      15.322  -1.765  -6.853  1.00 94.21           H
ATOM    684 3HG1 VAL A  61      14.590  -2.927  -5.721  1.00 94.21           H
ATOM    685  CG2 VAL A  61      16.536  -1.605  -4.350  1.00 94.21           C
ATOM    686 1HG2 VAL A  61      17.273  -1.485  -5.144  1.00 94.21           H
ATOM    687 2HG2 VAL A  61      16.861  -1.054  -3.467  1.00 94.21           H
ATOM    688 3HG2 VAL A  61      16.437  -2.662  -4.103  1.00 94.21           H
ATOM    689  HN  VAL A  61      15.667   0.681  -3.146  1.00 94.21           H
ATOM    690  N   GLY A  62      13.069   1.304  -4.831  1.00 95.00           N
ATOM    691  CA  GLY A  62      11.752   1.776  -5.224  1.00 95.00           C
ATOM    692  C   GLY A  62      11.836   3.159  -5.873  1.00 95.00           C
ATOM    693  O   GLY A  62      11.157   3.426  -6.863  1.00 95.00           O
ATOM    694 1HA  GLY A  62      11.303   1.069  -5.922  1.00 95.00           H
ATOM    695 2HA  GLY A  62      11.102   1.818  -4.351  1.00 95.00           H
ATOM    696  HN  GLY A  62      13.218   1.240  -3.845  1.00 95.00           H
ATOM    697  N   ALA A  63      12.675   4.002  -5.288  1.00 95.45           N
ATOM    698  CA  ALA A  63      12.810   5.370  -5.758  1.00 95.45           C
ATOM    699  C   ALA A  63      13.343   5.361  -7.192  1.00 95.45           C
ATOM    700  O   ALA A  63      12.828   6.072  -8.054  1.00 95.45           O
ATOM    701  HA  ALA A  63      11.819   5.823  -5.751  1.00 95.45           H
ATOM    702  CB  ALA A  63      13.717   6.150  -4.804  1.00 95.45           C
ATOM    703 1HB  ALA A  63      13.279   6.151  -3.806  1.00 95.45           H
ATOM    704 2HB  ALA A  63      14.699   5.679  -4.770  1.00 95.45           H
ATOM    705 3HB  ALA A  63      13.818   7.176  -5.157  1.00 95.45           H
ATOM    706  HN  ALA A  63      13.254   3.763  -4.508  1.00 95.45           H
ATOM    707  N   LEU A  64      14.368   4.548  -7.404  1.00 93.56           N
ATOM    708  CA  LEU A  64      14.987   4.450  -8.715  1.00 93.56           C
ATOM    709  C   LEU A  64      13.968   3.904  -9.717  1.00 93.56           C
ATOM    710  O   LEU A  64      13.826   4.436 -10.816  1.00 93.56           O
ATOM    711  HA  LEU A  64      15.265   5.459  -9.021  1.00 93.56           H
ATOM    712  CB  LEU A  64      16.276   3.629  -8.639  1.00 93.56           C
ATOM    713 1HB  LEU A  64      16.047   2.675  -8.165  1.00 93.56           H
ATOM    714 2HB  LEU A  64      16.603   3.409  -9.655  1.00 93.56           H
ATOM    715  CG  LEU A  64      17.440   4.276  -7.886  1.00 93.56           C
ATOM    716  HG  LEU A  64      17.089   4.557  -6.893  1.00 93.56           H
ATOM    717  CD1 LEU A  64      18.588   3.283  -7.695  1.00 93.56           C
ATOM    718 1HD1 LEU A  64      18.236   2.425  -7.123  1.00 93.56           H
ATOM    719 2HD1 LEU A  64      18.945   2.949  -8.669  1.00 93.56           H
ATOM    720 3HD1 LEU A  64      19.402   3.769  -7.157  1.00 93.56           H
ATOM    721  CD2 LEU A  64      17.899   5.558  -8.583  1.00 93.56           C
ATOM    722 1HD2 LEU A  64      18.226   5.323  -9.596  1.00 93.56           H
ATOM    723 2HD2 LEU A  64      17.072   6.266  -8.623  1.00 93.56           H
ATOM    724 3HD2 LEU A  64      18.728   5.997  -8.027  1.00 93.56           H
ATOM    725  HN  LEU A  64      14.773   3.964  -6.701  1.00 93.56           H
ATOM    726  N   GLY A  65      13.284   2.848  -9.300  1.00 91.89           N
ATOM    727  CA  GLY A  65      12.381   2.142 -10.192  1.00 91.89           C
ATOM    728  C   GLY A  65      11.247   3.056 -10.662  1.00 91.89           C
ATOM    729  O   GLY A  65      11.015   3.197 -11.862  1.00 91.89           O
ATOM    730 1HA  GLY A  65      12.933   1.769 -11.055  1.00 91.89           H
ATOM    731 2HA  GLY A  65      11.964   1.274  -9.682  1.00 91.89           H
ATOM    732  HN  GLY A  65      13.340   2.476  -8.374  1.00 91.89           H
ATOM    733  N   ASN A  66      10.572   3.655  -9.691  1.00 93.74           N
ATOM    734  CA  ASN A  66       9.363   4.409  -9.976  1.00 93.74           C
ATOM    735  C   ASN A  66       9.734   5.705 -10.700  1.00 93.74           C
ATOM    736  O   ASN A  66       8.975   6.191 -11.537  1.00 93.74           O
ATOM    737  HA  ASN A  66       8.752   3.748 -10.591  1.00 93.74           H
ATOM    738  CB  ASN A  66       8.630   4.781  -8.686  1.00 93.74           C
ATOM    739 1HB  ASN A  66       9.341   5.174  -7.959  1.00 93.74           H
ATOM    740 2HB  ASN A  66       7.910   5.574  -8.888  1.00 93.74           H
ATOM    741  CG  ASN A  66       7.907   3.568  -8.096  1.00 93.74           C
ATOM    742  OD1 ASN A  66       6.978   3.026  -8.672  1.00 93.74           O
ATOM    743  ND2 ASN A  66       8.385   3.173  -6.919  1.00 93.74           N
ATOM    744 1HD2 ASN A  66       9.150   3.662  -6.501  1.00 93.74           H
ATOM    745 2HD2 ASN A  66       7.978   2.388  -6.453  1.00 93.74           H
ATOM    746  HN  ASN A  66      10.838   3.630  -8.728  1.00 93.74           H
ATOM    747  N   SER A  67      10.901   6.227 -10.351  1.00 92.88           N
ATOM    748  CA  SER A  67      11.416   7.416 -11.009  1.00 92.88           C
ATOM    749  C   SER A  67      11.633   7.137 -12.497  1.00 92.88           C
ATOM    750  O   SER A  67      11.382   8.000 -13.337  1.00 92.88           O
ATOM    751  HA  SER A  67      10.648   8.177 -10.870  1.00 92.88           H
ATOM    752  CB  SER A  67      12.720   7.883 -10.360  1.00 92.88           C
ATOM    753 1HB  SER A  67      13.461   7.086 -10.422  1.00 92.88           H
ATOM    754 2HB  SER A  67      13.118   8.731 -10.917  1.00 92.88           H
ATOM    755  OG  SER A  67      12.536   8.254  -8.997  1.00 92.88           O
ATOM    756  HG  SER A  67      12.998   7.600  -8.399  1.00 92.88           H
ATOM    757  HN  SER A  67      11.489   5.852  -9.634  1.00 92.88           H
ATOM    758  N   LEU A  68      12.097   5.929 -12.779  1.00 88.98           N
ATOM    759  CA  LEU A  68      12.340   5.522 -14.153  1.00 88.98           C
ATOM    760  C   LEU A  68      11.010   5.467 -14.907  1.00 88.98           C
ATOM    761  O   LEU A  68      10.933   5.871 -16.066  1.00 88.98           O
ATOM    762  HA  LEU A  68      12.967   6.285 -14.613  1.00 88.98           H
ATOM    763  CB  LEU A  68      13.124   4.208 -14.192  1.00 88.98           C
ATOM    764 1HB  LEU A  68      14.038   4.336 -13.612  1.00 88.98           H
ATOM    765 2HB  LEU A  68      12.533   3.441 -13.691  1.00 88.98           H
ATOM    766  CG  LEU A  68      13.502   3.694 -15.582  1.00 88.98           C
ATOM    767  HG  LEU A  68      12.594   3.628 -16.181  1.00 88.98           H
ATOM    768  CD1 LEU A  68      14.442   4.672 -16.291  1.00 88.98           C
ATOM    769 1HD1 LEU A  68      13.947   5.638 -16.398  1.00 88.98           H
ATOM    770 2HD1 LEU A  68      15.351   4.793 -15.703  1.00 88.98           H
ATOM    771 3HD1 LEU A  68      14.695   4.282 -17.277  1.00 88.98           H
ATOM    772  CD2 LEU A  68      14.095   2.286 -15.503  1.00 88.98           C
ATOM    773 1HD2 LEU A  68      14.990   2.302 -14.881  1.00 88.98           H
ATOM    774 2HD2 LEU A  68      13.362   1.607 -15.068  1.00 88.98           H
ATOM    775 3HD2 LEU A  68      14.355   1.945 -16.505  1.00 88.98           H
ATOM    776  HN  LEU A  68      12.306   5.235 -12.090  1.00 88.98           H
ATOM    777  N   VAL A  69       9.996   4.964 -14.218  1.00 89.00           N
ATOM    778  CA  VAL A  69       8.682   4.815 -14.821  1.00 89.00           C
ATOM    779  C   VAL A  69       8.171   6.188 -15.263  1.00 89.00           C
ATOM    780  O   VAL A  69       7.682   6.341 -16.382  1.00 89.00           O
ATOM    781  HA  VAL A  69       8.794   4.182 -15.701  1.00 89.00           H
ATOM    782  CB  VAL A  69       7.736   4.110 -13.847  1.00 89.00           C
ATOM    783  HB  VAL A  69       7.766   4.651 -12.900  1.00 89.00           H
ATOM    784  CG1 VAL A  69       6.296   4.141 -14.362  1.00 89.00           C
ATOM    785 1HG1 VAL A  69       5.973   5.176 -14.475  1.00 89.00           H
ATOM    786 2HG1 VAL A  69       6.244   3.637 -15.326  1.00 89.00           H
ATOM    787 3HG1 VAL A  69       5.645   3.633 -13.650  1.00 89.00           H
ATOM    788  CG2 VAL A  69       8.193   2.674 -13.582  1.00 89.00           C
ATOM    789 1HG2 VAL A  69       8.207   2.118 -14.519  1.00 89.00           H
ATOM    790 2HG2 VAL A  69       9.194   2.685 -13.151  1.00 89.00           H
ATOM    791 3HG2 VAL A  69       7.503   2.196 -12.886  1.00 89.00           H
ATOM    792  HN  VAL A  69      10.061   4.662 -13.267  1.00 89.00           H
ATOM    793  N   ILE A  70       8.300   7.151 -14.363  1.00 90.54           N
ATOM    794  CA  ILE A  70       7.812   8.494 -14.628  1.00 90.54           C
ATOM    795  C   ILE A  70       8.562   9.076 -15.827  1.00 90.54           C
ATOM    796  O   ILE A  70       7.959   9.710 -16.692  1.00 90.54           O
ATOM    797  HA  ILE A  70       6.757   8.412 -14.887  1.00 90.54           H
ATOM    798  CB  ILE A  70       7.904   9.356 -13.367  1.00 90.54           C
ATOM    799  HB  ILE A  70       8.910   9.256 -12.958  1.00 90.54           H
ATOM    800  CG1 ILE A  70       6.930   8.864 -12.294  1.00 90.54           C
ATOM    801 1HG1 ILE A  70       5.907   8.961 -12.656  1.00 90.54           H
ATOM    802 2HG1 ILE A  70       7.101   7.805 -12.101  1.00 90.54           H
ATOM    803  CG2 ILE A  70       7.695  10.835 -13.698  1.00 90.54           C
ATOM    804 1HG2 ILE A  70       8.461  11.162 -14.401  1.00 90.54           H
ATOM    805 2HG2 ILE A  70       6.710  10.971 -14.143  1.00 90.54           H
ATOM    806 3HG2 ILE A  70       7.766  11.425 -12.784  1.00 90.54           H
ATOM    807  CD1 ILE A  70       7.096   9.659 -10.998  1.00 90.54           C
ATOM    808 1HD1 ILE A  70       8.114   9.540 -10.626  1.00 90.54           H
ATOM    809 2HD1 ILE A  70       6.901  10.714 -11.191  1.00 90.54           H
ATOM    810 3HD1 ILE A  70       6.392   9.289 -10.252  1.00 90.54           H
ATOM    811  HN  ILE A  70       8.728   7.026 -13.468  1.00 90.54           H
ATOM    812  N   LEU A  71       9.866   8.841 -15.841  1.00 87.41           N
ATOM    813  CA  LEU A  71      10.718   9.411 -16.871  1.00 87.41           C
ATOM    814  C   LEU A  71      10.329   8.826 -18.230  1.00 87.41           C
ATOM    815  O   LEU A  71      10.245   9.550 -19.220  1.00 87.41           O
ATOM    816  HA  LEU A  71      10.533  10.485 -16.891  1.00 87.41           H
ATOM    817  CB  LEU A  71      12.193   9.213 -16.516  1.00 87.41           C
ATOM    818 1HB  LEU A  71      12.368   9.633 -15.525  1.00 87.41           H
ATOM    819 2HB  LEU A  71      12.389   8.143 -16.446  1.00 87.41           H
ATOM    820  CG  LEU A  71      13.205   9.826 -17.485  1.00 87.41           C
ATOM    821  HG  LEU A  71      12.728  10.667 -17.989  1.00 87.41           H
ATOM    822  CD1 LEU A  71      14.418  10.378 -16.735  1.00 87.41           C
ATOM    823 1HD1 LEU A  71      14.094  11.148 -16.035  1.00 87.41           H
ATOM    824 2HD1 LEU A  71      14.905   9.571 -16.187  1.00 87.41           H
ATOM    825 3HD1 LEU A  71      15.122  10.809 -17.448  1.00 87.41           H
ATOM    826  CD2 LEU A  71      13.608   8.821 -18.566  1.00 87.41           C
ATOM    827 1HD2 LEU A  71      14.059   7.946 -18.098  1.00 87.41           H
ATOM    828 2HD2 LEU A  71      12.724   8.518 -19.128  1.00 87.41           H
ATOM    829 3HD2 LEU A  71      14.328   9.283 -19.242  1.00 87.41           H
ATOM    830  HN  LEU A  71      10.339   8.275 -15.166  1.00 87.41           H
ATOM    831  N   VAL A  72      10.102   7.520 -18.233  1.00 84.77           N
ATOM    832  CA  VAL A  72       9.745   6.826 -19.459  1.00 84.77           C
ATOM    833  C   VAL A  72       8.425   7.388 -19.992  1.00 84.77           C
ATOM    834  O   VAL A  72       8.270   7.579 -21.197  1.00 84.77           O
ATOM    835  HA  VAL A  72      10.530   7.022 -20.189  1.00 84.77           H
ATOM    836  CB  VAL A  72       9.695   5.317 -19.210  1.00 84.77           C
ATOM    837  HB  VAL A  72       9.047   5.140 -18.352  1.00 84.77           H
ATOM    838  CG1 VAL A  72       9.096   4.583 -20.411  1.00 84.77           C
ATOM    839 1HG1 VAL A  72       8.082   4.942 -20.587  1.00 84.77           H
ATOM    840 2HG1 VAL A  72       9.707   4.772 -21.294  1.00 84.77           H
ATOM    841 3HG1 VAL A  72       9.072   3.512 -20.207  1.00 84.77           H
ATOM    842  CG2 VAL A  72      11.084   4.772 -18.870  1.00 84.77           C
ATOM    843 1HG2 VAL A  72      11.763   4.967 -19.700  1.00 84.77           H
ATOM    844 2HG2 VAL A  72      11.457   5.262 -17.971  1.00 84.77           H
ATOM    845 3HG2 VAL A  72      11.020   3.697 -18.698  1.00 84.77           H
ATOM    846  HN  VAL A  72      10.158   6.941 -17.420  1.00 84.77           H
ATOM    847  N   TYR A  73       7.508   7.636 -19.068  1.00 84.37           N
ATOM    848  CA  TYR A  73       6.209   8.177 -19.430  1.00 84.37           C
ATOM    849  C   TYR A  73       6.355   9.528 -20.133  1.00 84.37           C
ATOM    850  O   TYR A  73       5.665   9.798 -21.115  1.00 84.37           O
ATOM    851  HA  TYR A  73       5.728   7.473 -20.109  1.00 84.37           H
ATOM    852  CB  TYR A  73       5.455   8.379 -18.114  1.00 84.37           C
ATOM    853 1HB  TYR A  73       5.417   7.430 -17.580  1.00 84.37           H
ATOM    854 2HB  TYR A  73       6.015   9.074 -17.489  1.00 84.37           H
ATOM    855  CG  TYR A  73       4.030   8.907 -18.288  1.00 84.37           C
ATOM    856  CD1 TYR A  73       3.807  10.264 -18.412  1.00 84.37           C
ATOM    857  HD1 TYR A  73       4.647  10.958 -18.385  1.00 84.37           H
ATOM    858  CD2 TYR A  73       2.967   8.027 -18.322  1.00 84.37           C
ATOM    859  HD2 TYR A  73       3.143   6.956 -18.224  1.00 84.37           H
ATOM    860  CE1 TYR A  73       2.466  10.761 -18.576  1.00 84.37           C
ATOM    861  HE1 TYR A  73       2.276  11.830 -18.674  1.00 84.37           H
ATOM    862  CE2 TYR A  73       1.626   8.525 -18.486  1.00 84.37           C
ATOM    863  HE2 TYR A  73       0.777   7.841 -18.514  1.00 84.37           H
ATOM    864  CZ  TYR A  73       1.441   9.867 -18.605  1.00 84.37           C
ATOM    865  OH  TYR A  73       0.174  10.337 -18.760  1.00 84.37           O
ATOM    866  HH  TYR A  73      -0.460   9.574 -18.888  1.00 84.37           H
ATOM    867  HN  TYR A  73       7.641   7.474 -18.091  1.00 84.37           H
ATOM    868  N   TRP A  74       7.256  10.341 -19.603  1.00 85.18           N
ATOM    869  CA  TRP A  74       7.390  11.713 -20.064  1.00 85.18           C
ATOM    870  C   TRP A  74       7.945  11.680 -21.490  1.00 85.18           C
ATOM    871  O   TRP A  74       7.394  12.315 -22.388  1.00 85.18           O
ATOM    872  HA  TRP A  74       6.398  12.164 -20.060  1.00 85.18           H
ATOM    873  CB  TRP A  74       8.257  12.531 -19.104  1.00 85.18           C
ATOM    874 1HB  TRP A  74       8.532  11.905 -18.255  1.00 85.18           H
ATOM    875 2HB  TRP A  74       9.182  12.806 -19.611  1.00 85.18           H
ATOM    876  CG  TRP A  74       7.580  13.802 -18.585  1.00 85.18           C
ATOM    877  CD1 TRP A  74       7.090  14.826 -19.297  1.00 85.18           C
ATOM    878  HD1 TRP A  74       7.114  14.883 -20.385  1.00 85.18           H
ATOM    879  CD2 TRP A  74       7.337  14.143 -17.204  1.00 85.18           C
ATOM    880  NE1 TRP A  74       6.551  15.798 -18.479  1.00 85.18           N
ATOM    881  HE1 TRP A  74       6.127  16.654 -18.777  1.00 85.18           H
ATOM    882  CE2 TRP A  74       6.706  15.370 -17.166  1.00 85.18           C
ATOM    883  CE3 TRP A  74       7.640  13.438 -16.026  1.00 85.18           C
ATOM    884  HE3 TRP A  74       8.137  12.468 -16.029  1.00 85.18           H
ATOM    885  CZ2 TRP A  74       6.325  15.999 -15.975  1.00 85.18           C
ATOM    886  HZ2 TRP A  74       5.828  16.969 -15.972  1.00 85.18           H
ATOM    887  CZ3 TRP A  74       7.253  14.081 -14.844  1.00 85.18           C
ATOM    888  HZ3 TRP A  74       7.464  13.578 -13.900  1.00 85.18           H
ATOM    889  CH2 TRP A  74       6.617  15.316 -14.789  1.00 85.18           C
ATOM    890  HH2 TRP A  74       6.347  15.750 -13.826  1.00 85.18           H
ATOM    891  HN  TRP A  74       7.887  10.077 -18.873  1.00 85.18           H
ATOM    892  N   TYR A  75       9.027  10.934 -21.653  1.00 80.62           N
ATOM    893  CA  TYR A  75       9.809  11.006 -22.875  1.00 80.62           C
ATOM    894  C   TYR A  75       9.240  10.072 -23.946  1.00 80.62           C
ATOM    895  O   TYR A  75       9.679  10.099 -25.094  1.00 80.62           O
ATOM    896  HA  TYR A  75       9.768  12.033 -23.240  1.00 80.62           H
ATOM    897  CB  TYR A  75      11.217  10.539 -22.504  1.00 80.62           C
ATOM    898 1HB  TYR A  75      11.140   9.661 -21.862  1.00 80.62           H
ATOM    899 2HB  TYR A  75      11.737  10.227 -23.410  1.00 80.62           H
ATOM    900  CG  TYR A  75      12.058  11.601 -21.791  1.00 80.62           C
ATOM    901  CD1 TYR A  75      12.626  12.630 -22.514  1.00 80.62           C
ATOM    902  HD1 TYR A  75      12.476  12.687 -23.592  1.00 80.62           H
ATOM    903  CD2 TYR A  75      12.247  11.529 -20.426  1.00 80.62           C
ATOM    904  HD2 TYR A  75      11.799  10.716 -19.856  1.00 80.62           H
ATOM    905  CE1 TYR A  75      13.417  13.630 -21.844  1.00 80.62           C
ATOM    906  HE1 TYR A  75      13.871  14.448 -22.402  1.00 80.62           H
ATOM    907  CE2 TYR A  75      13.038  12.528 -19.756  1.00 80.62           C
ATOM    908  HE2 TYR A  75      13.196  12.484 -18.678  1.00 80.62           H
ATOM    909  CZ  TYR A  75      13.584  13.529 -20.498  1.00 80.62           C
ATOM    910  OH  TYR A  75      14.330  14.473 -19.864  1.00 80.62           O
ATOM    911  HH  TYR A  75      14.668  15.143 -20.526  1.00 80.62           H
ATOM    912  HN  TYR A  75       9.371  10.290 -20.969  1.00 80.62           H
ATOM    913  N   CYS A  76       8.272   9.269 -23.531  1.00 74.23           N
ATOM    914  CA  CYS A  76       7.595   8.373 -24.454  1.00 74.23           C
ATOM    915  C   CYS A  76       6.813   9.221 -25.459  1.00 74.23           C
ATOM    916  O   CYS A  76       5.874   9.923 -25.087  1.00 74.23           O
ATOM    917  HA  CYS A  76       8.372   7.796 -24.956  1.00 74.23           H
ATOM    918  CB  CYS A  76       6.692   7.381 -23.719  1.00 74.23           C
ATOM    919 1HB  CYS A  76       7.277   6.806 -23.001  1.00 74.23           H
ATOM    920 2HB  CYS A  76       5.932   7.919 -23.153  1.00 74.23           H
ATOM    921  SG  CYS A  76       5.895   6.253 -24.920  1.00 74.23           S
ATOM    922  HG  CYS A  76       7.020   5.689 -25.349  1.00 74.23           H
ATOM    923  HN  CYS A  76       7.950   9.224 -22.585  1.00 74.23           H
ATOM    924  N   THR A  77       7.230   9.128 -26.713  1.00 66.00           N
ATOM    925  CA  THR A  77       6.691   9.996 -27.747  1.00 66.00           C
ATOM    926  C   THR A  77       5.331   9.479 -28.222  1.00 66.00           C
ATOM    927  O   THR A  77       4.641  10.150 -28.987  1.00 66.00           O
ATOM    928  HA  THR A  77       6.524  10.983 -27.315  1.00 66.00           H
ATOM    929  CB  THR A  77       7.728  10.097 -28.867  1.00 66.00           C
ATOM    930  HB  THR A  77       7.381  10.759 -29.660  1.00 66.00           H
ATOM    931  OG1 THR A  77       7.957   8.744 -29.252  1.00 66.00           O
ATOM    932  HG1 THR A  77       8.402   8.714 -30.147  1.00 66.00           H
ATOM    933  CG2 THR A  77       9.090  10.576 -28.362  1.00 66.00           C
ATOM    934 1HG2 THR A  77       9.468   9.877 -27.617  1.00 66.00           H
ATOM    935 2HG2 THR A  77       8.984  11.564 -27.913  1.00 66.00           H
ATOM    936 3HG2 THR A  77       9.789  10.631 -29.198  1.00 66.00           H
ATOM    937  HN  THR A  77       7.920   8.476 -27.027  1.00 66.00           H
ATOM    938  N   ARG A  78       4.988   8.290 -27.749  1.00 70.04           N
ATOM    939  CA  ARG A  78       3.766   7.636 -28.184  1.00 70.04           C
ATOM    940  C   ARG A  78       2.562   8.206 -27.432  1.00 70.04           C
ATOM    941  O   ARG A  78       2.677   8.593 -26.270  1.00 70.04           O
ATOM    942  HA  ARG A  78       3.699   7.850 -29.251  1.00 70.04           H
ATOM    943  CB  ARG A  78       3.836   6.125 -27.951  1.00 70.04           C
ATOM    944 1HB  ARG A  78       3.156   5.616 -28.633  1.00 70.04           H
ATOM    945 2HB  ARG A  78       4.841   5.765 -28.174  1.00 70.04           H
ATOM    946  CG  ARG A  78       3.473   5.776 -26.506  1.00 70.04           C
ATOM    947 1HG  ARG A  78       4.067   6.382 -25.821  1.00 70.04           H
ATOM    948 2HG  ARG A  78       2.427   6.020 -26.321  1.00 70.04           H
ATOM    949  CD  ARG A  78       3.714   4.292 -26.223  1.00 70.04           C
ATOM    950 1HD  ARG A  78       2.891   3.699 -26.621  1.00 70.04           H
ATOM    951 2HD  ARG A  78       4.621   3.960 -26.729  1.00 70.04           H
ATOM    952  NE  ARG A  78       3.839   4.069 -24.765  1.00 70.04           N
ATOM    953  HE  ARG A  78       4.751   4.123 -24.359  1.00 70.04           H
ATOM    954  CZ  ARG A  78       2.806   3.799 -23.955  1.00 70.04           C
ATOM    955  NH1 ARG A  78       1.562   3.715 -24.445  1.00 70.04           N
ATOM    956 1HH1 ARG A  78       1.398   3.854 -25.422  1.00 70.04           H
ATOM    957 2HH1 ARG A  78       0.796   3.513 -23.834  1.00 70.04           H
ATOM    958  NH2 ARG A  78       3.036   3.614 -22.648  1.00 70.04           N
ATOM    959 1HH2 ARG A  78       2.276   3.412 -22.030  1.00 70.04           H
ATOM    960 2HH2 ARG A  78       3.968   3.679 -22.291  1.00 70.04           H
ATOM    961  HN  ARG A  78       5.527   7.777 -27.081  1.00 70.04           H
ATOM    962  N   VAL A  79       1.433   8.239 -28.125  1.00 75.00           N
ATOM    963  CA  VAL A  79       0.183   8.640 -27.502  1.00 75.00           C
ATOM    964  C   VAL A  79      -0.008   7.854 -26.203  1.00 75.00           C
ATOM    965  O   VAL A  79       0.051   6.625 -26.202  1.00 75.00           O
ATOM    966  HA  VAL A  79       0.260   9.700 -27.262  1.00 75.00           H
ATOM    967  CB  VAL A  79      -0.974   8.459 -28.486  1.00 75.00           C
ATOM    968  HB  VAL A  79      -1.104   7.391 -28.659  1.00 75.00           H
ATOM    969  CG1 VAL A  79      -2.280   9.003 -27.902  1.00 75.00           C
ATOM    970 1HG1 VAL A  79      -2.517   8.469 -26.982  1.00 75.00           H
ATOM    971 2HG1 VAL A  79      -2.167  10.065 -27.687  1.00 75.00           H
ATOM    972 3HG1 VAL A  79      -3.086   8.862 -28.622  1.00 75.00           H
ATOM    973  CG2 VAL A  79      -0.658   9.118 -29.830  1.00 75.00           C
ATOM    974 1HG2 VAL A  79      -0.489  10.184 -29.682  1.00 75.00           H
ATOM    975 2HG2 VAL A  79       0.236   8.664 -30.256  1.00 75.00           H
ATOM    976 3HG2 VAL A  79      -1.498   8.975 -30.511  1.00 75.00           H
ATOM    977  HN  VAL A  79       1.364   8.000 -29.094  1.00 75.00           H
ATOM    978  N   LYS A  80      -0.234   8.595 -25.128  1.00 79.37           N
ATOM    979  CA  LYS A  80      -0.528   7.982 -23.844  1.00 79.37           C
ATOM    980  C   LYS A  80      -1.819   7.169 -23.956  1.00 79.37           C
ATOM    981  O   LYS A  80      -2.628   7.401 -24.854  1.00 79.37           O
ATOM    982  HA  LYS A  80       0.290   7.300 -23.613  1.00 79.37           H
ATOM    983  CB  LYS A  80      -0.562   9.040 -22.740  1.00 79.37           C
ATOM    984 1HB  LYS A  80      -1.441   9.673 -22.864  1.00 79.37           H
ATOM    985 2HB  LYS A  80      -0.655   8.555 -21.769  1.00 79.37           H
ATOM    986  CG  LYS A  80       0.702   9.902 -22.767  1.00 79.37           C
ATOM    987 1HG  LYS A  80       0.729  10.484 -23.688  1.00 79.37           H
ATOM    988 2HG  LYS A  80       0.680  10.613 -21.941  1.00 79.37           H
ATOM    989  CD  LYS A  80       1.959   9.035 -22.668  1.00 79.37           C
ATOM    990 1HD  LYS A  80       1.857   8.334 -21.839  1.00 79.37           H
ATOM    991 2HD  LYS A  80       2.068   8.441 -23.575  1.00 79.37           H
ATOM    992  CE  LYS A  80       3.205   9.898 -22.463  1.00 79.37           C
ATOM    993 1HE  LYS A  80       3.087  10.848 -22.984  1.00 79.37           H
ATOM    994 2HE  LYS A  80       3.326  10.128 -21.405  1.00 79.37           H
ATOM    995  NZ  LYS A  80       4.409   9.197 -22.965  1.00 79.37           N
ATOM    996 1HZ  LYS A  80       5.238   9.717 -22.700  1.00 79.37           H
ATOM    997 2HZ  LYS A  80       4.450   8.267 -22.563  1.00 79.37           H
ATOM    998 3HZ  LYS A  80       4.362   9.127 -23.975  1.00 79.37           H
ATOM    999  HN  LYS A  80      -0.218   9.595 -25.125  1.00 79.37           H
ATOM   1000  N   THR A  81      -1.973   6.231 -23.033  1.00 80.37           N
ATOM   1001  CA  THR A  81      -3.234   5.526 -22.885  1.00 80.37           C
ATOM   1002  C   THR A  81      -3.788   5.715 -21.471  1.00 80.37           C
ATOM   1003  O   THR A  81      -3.088   6.203 -20.586  1.00 80.37           O
ATOM   1004  HA  THR A  81      -3.956   5.965 -23.573  1.00 80.37           H
ATOM   1005  CB  THR A  81      -3.002   4.059 -23.255  1.00 80.37           C
ATOM   1006  HB  THR A  81      -3.942   3.507 -23.263  1.00 80.37           H
ATOM   1007  OG1 THR A  81      -2.034   3.612 -22.310  1.00 80.37           O
ATOM   1008  HG1 THR A  81      -1.122   3.918 -22.584  1.00 80.37           H
ATOM   1009  CG2 THR A  81      -2.305   3.900 -24.607  1.00 80.37           C
ATOM   1010 1HG2 THR A  81      -1.335   4.396 -24.577  1.00 80.37           H
ATOM   1011 2HG2 THR A  81      -2.919   4.350 -25.388  1.00 80.37           H
ATOM   1012 3HG2 THR A  81      -2.165   2.840 -24.821  1.00 80.37           H
ATOM   1013  HN  THR A  81      -1.255   5.952 -22.395  1.00 80.37           H
ATOM   1014  N   MET A  82      -5.042   5.319 -21.303  1.00 84.09           N
ATOM   1015  CA  MET A  82      -5.666   5.348 -19.992  1.00 84.09           C
ATOM   1016  C   MET A  82      -4.864   4.523 -18.984  1.00 84.09           C
ATOM   1017  O   MET A  82      -4.656   4.952 -17.850  1.00 84.09           O
ATOM   1018  HA  MET A  82      -5.670   6.396 -19.692  1.00 84.09           H
ATOM   1019  CB  MET A  82      -7.088   4.792 -20.091  1.00 84.09           C
ATOM   1020 1HB  MET A  82      -7.686   5.427 -20.745  1.00 84.09           H
ATOM   1021 2HB  MET A  82      -7.064   3.801 -20.544  1.00 84.09           H
ATOM   1022  CG  MET A  82      -7.743   4.713 -18.711  1.00 84.09           C
ATOM   1023 1HG  MET A  82      -7.409   3.815 -18.192  1.00 84.09           H
ATOM   1024 2HG  MET A  82      -7.436   5.565 -18.104  1.00 84.09           H
ATOM   1025  SD  MET A  82      -9.520   4.694 -18.878  1.00 84.09           S
ATOM   1026  CE  MET A  82      -9.995   4.982 -17.182  1.00 84.09           C
ATOM   1027 1HE  MET A  82      -9.601   4.183 -16.554  1.00 84.09           H
ATOM   1028 2HE  MET A  82      -9.592   5.939 -16.849  1.00 84.09           H
ATOM   1029 3HE  MET A  82     -11.082   5.000 -17.107  1.00 84.09           H
ATOM   1030  HN  MET A  82      -5.626   4.984 -22.042  1.00 84.09           H
ATOM   1031  N   THR A  83      -4.436   3.352 -19.434  1.00 81.54           N
ATOM   1032  CA  THR A  83      -3.573   2.510 -18.624  1.00 81.54           C
ATOM   1033  C   THR A  83      -2.329   3.285 -18.186  1.00 81.54           C
ATOM   1034  O   THR A  83      -1.940   3.234 -17.020  1.00 81.54           O
ATOM   1035  HA  THR A  83      -4.114   2.234 -17.718  1.00 81.54           H
ATOM   1036  CB  THR A  83      -3.251   1.249 -19.429  1.00 81.54           C
ATOM   1037  HB  THR A  83      -2.638   1.489 -20.298  1.00 81.54           H
ATOM   1038  OG1 THR A  83      -4.528   0.685 -19.715  1.00 81.54           O
ATOM   1039  HG1 THR A  83      -5.250   1.258 -19.328  1.00 81.54           H
ATOM   1040  CG2 THR A  83      -2.551   0.180 -18.589  1.00 81.54           C
ATOM   1041 1HG2 THR A  83      -3.194  -0.108 -17.758  1.00 81.54           H
ATOM   1042 2HG2 THR A  83      -1.613   0.579 -18.201  1.00 81.54           H
ATOM   1043 3HG2 THR A  83      -2.346  -0.693 -19.209  1.00 81.54           H
ATOM   1044  HN  THR A  83      -4.668   2.980 -20.332  1.00 81.54           H
ATOM   1045  N   ASP A  84      -1.739   3.984 -19.144  1.00 83.60           N
ATOM   1046  CA  ASP A  84      -0.491   4.687 -18.897  1.00 83.60           C
ATOM   1047  C   ASP A  84      -0.714   5.748 -17.817  1.00 83.60           C
ATOM   1048  O   ASP A  84       0.167   5.997 -16.995  1.00 83.60           O
ATOM   1049  HA  ASP A  84       0.215   3.917 -18.586  1.00 83.60           H
ATOM   1050  CB  ASP A  84       0.002   5.395 -20.161  1.00 83.60           C
ATOM   1051 1HB  ASP A  84      -0.712   6.166 -20.452  1.00 83.60           H
ATOM   1052 2HB  ASP A  84       0.947   5.897 -19.956  1.00 83.60           H
ATOM   1053  CG  ASP A  84       0.185   4.401 -21.310  1.00 83.60           C
ATOM   1054  OD1 ASP A  84       0.813   3.351 -21.057  1.00 83.60           O
ATOM   1055  OD2 ASP A  84      -0.308   4.714 -22.415  1.00 83.60           O
ATOM   1056  HN  ASP A  84      -2.098   4.074 -20.073  1.00 83.60           H
ATOM   1057  N   MET A  85      -1.896   6.345 -17.854  1.00 88.28           N
ATOM   1058  CA  MET A  85      -2.242   7.381 -16.896  1.00 88.28           C
ATOM   1059  C   MET A  85      -2.265   6.824 -15.471  1.00 88.28           C
ATOM   1060  O   MET A  85      -1.748   7.451 -14.547  1.00 88.28           O
ATOM   1061  HA  MET A  85      -1.460   8.136 -16.985  1.00 88.28           H
ATOM   1062  CB  MET A  85      -3.616   7.958 -17.241  1.00 88.28           C
ATOM   1063 1HB  MET A  85      -3.636   8.257 -18.289  1.00 88.28           H
ATOM   1064 2HB  MET A  85      -4.379   7.191 -17.113  1.00 88.28           H
ATOM   1065  CG  MET A  85      -3.942   9.163 -16.356  1.00 88.28           C
ATOM   1066 1HG  MET A  85      -4.939   9.537 -16.590  1.00 88.28           H
ATOM   1067 2HG  MET A  85      -3.952   8.863 -15.308  1.00 88.28           H
ATOM   1068  SD  MET A  85      -2.734  10.452 -16.609  1.00 88.28           S
ATOM   1069  CE  MET A  85      -3.218  11.017 -18.231  1.00 88.28           C
ATOM   1070 1HE  MET A  85      -3.142  10.193 -18.941  1.00 88.28           H
ATOM   1071 2HE  MET A  85      -4.247  11.375 -18.199  1.00 88.28           H
ATOM   1072 3HE  MET A  85      -2.561  11.828 -18.545  1.00 88.28           H
ATOM   1073  HN  MET A  85      -2.610   6.132 -18.522  1.00 88.28           H
ATOM   1074  N   PHE A  86      -2.869   5.653 -15.337  1.00 88.72           N
ATOM   1075  CA  PHE A  86      -2.976   5.009 -14.039  1.00 88.72           C
ATOM   1076  C   PHE A  86      -1.608   4.529 -13.551  1.00 88.72           C
ATOM   1077  O   PHE A  86      -1.303   4.617 -12.362  1.00 88.72           O
ATOM   1078  HA  PHE A  86      -3.369   5.750 -13.342  1.00 88.72           H
ATOM   1079  CB  PHE A  86      -3.896   3.799 -14.213  1.00 88.72           C
ATOM   1080 1HB  PHE A  86      -3.492   3.158 -14.996  1.00 88.72           H
ATOM   1081 2HB  PHE A  86      -3.894   3.218 -13.292  1.00 88.72           H
ATOM   1082  CG  PHE A  86      -5.340   4.162 -14.567  1.00 88.72           C
ATOM   1083  CD1 PHE A  86      -5.933   5.239 -13.986  1.00 88.72           C
ATOM   1084  HD1 PHE A  86      -5.379   5.845 -13.269  1.00 88.72           H
ATOM   1085  CD2 PHE A  86      -6.032   3.406 -15.461  1.00 88.72           C
ATOM   1086  HD2 PHE A  86      -5.557   2.542 -15.927  1.00 88.72           H
ATOM   1087  CE1 PHE A  86      -7.273   5.575 -14.313  1.00 88.72           C
ATOM   1088  HE1 PHE A  86      -7.748   6.439 -13.848  1.00 88.72           H
ATOM   1089  CE2 PHE A  86      -7.372   3.742 -15.789  1.00 88.72           C
ATOM   1090  HE2 PHE A  86      -7.926   3.136 -16.506  1.00 88.72           H
ATOM   1091  CZ  PHE A  86      -7.964   4.819 -15.208  1.00 88.72           C
ATOM   1092  HZ  PHE A  86      -8.993   5.077 -15.460  1.00 88.72           H
ATOM   1093  HN  PHE A  86      -3.280   5.146 -16.095  1.00 88.72           H
ATOM   1094  N   LEU A  87      -0.821   4.030 -14.492  1.00 86.15           N
ATOM   1095  CA  LEU A  87       0.510   3.541 -14.174  1.00 86.15           C
ATOM   1096  C   LEU A  87       1.354   4.693 -13.627  1.00 86.15           C
ATOM   1097  O   LEU A  87       2.160   4.500 -12.717  1.00 86.15           O
ATOM   1098  HA  LEU A  87       0.403   2.789 -13.392  1.00 86.15           H
ATOM   1099  CB  LEU A  87       1.130   2.847 -15.388  1.00 86.15           C
ATOM   1100 1HB  LEU A  87       1.046   3.514 -16.246  1.00 86.15           H
ATOM   1101 2HB  LEU A  87       2.194   2.705 -15.197  1.00 86.15           H
ATOM   1102  CG  LEU A  87       0.525   1.494 -15.769  1.00 86.15           C
ATOM   1103  HG  LEU A  87      -0.530   1.644 -15.999  1.00 86.15           H
ATOM   1104  CD1 LEU A  87       1.186   0.932 -17.029  1.00 86.15           C
ATOM   1105 1HD1 LEU A  87       1.039   1.626 -17.856  1.00 86.15           H
ATOM   1106 2HD1 LEU A  87       2.253   0.800 -16.851  1.00 86.15           H
ATOM   1107 3HD1 LEU A  87       0.737  -0.029 -17.277  1.00 86.15           H
ATOM   1108  CD2 LEU A  87       0.596   0.512 -14.597  1.00 86.15           C
ATOM   1109 1HD2 LEU A  87       1.637   0.361 -14.313  1.00 86.15           H
ATOM   1110 2HD2 LEU A  87       0.043   0.917 -13.750  1.00 86.15           H
ATOM   1111 3HD2 LEU A  87       0.159  -0.441 -14.895  1.00 86.15           H
ATOM   1112  HN  LEU A  87      -1.079   3.958 -15.456  1.00 86.15           H
ATOM   1113  N   LEU A  88       1.142   5.867 -14.204  1.00 89.50           N
ATOM   1114  CA  LEU A  88       1.858   7.055 -13.771  1.00 89.50           C
ATOM   1115  C   LEU A  88       1.509   7.352 -12.311  1.00 89.50           C
ATOM   1116  O   LEU A  88       2.399   7.513 -11.477  1.00 89.50           O
ATOM   1117  HA  LEU A  88       2.924   6.834 -13.833  1.00 89.50           H
ATOM   1118  CB  LEU A  88       1.581   8.223 -14.719  1.00 89.50           C
ATOM   1119 1HB  LEU A  88       1.975   7.967 -15.703  1.00 89.50           H
ATOM   1120 2HB  LEU A  88       0.502   8.331 -14.826  1.00 89.50           H
ATOM   1121  CG  LEU A  88       2.162   9.576 -14.304  1.00 89.50           C
ATOM   1122  HG  LEU A  88       1.879   9.766 -13.269  1.00 89.50           H
ATOM   1123  CD1 LEU A  88       3.691   9.556 -14.358  1.00 89.50           C
ATOM   1124 1HD1 LEU A  88       4.069   8.790 -13.680  1.00 89.50           H
ATOM   1125 2HD1 LEU A  88       4.016   9.333 -15.374  1.00 89.50           H
ATOM   1126 3HD1 LEU A  88       4.078  10.530 -14.058  1.00 89.50           H
ATOM   1127  CD2 LEU A  88       1.574  10.708 -15.149  1.00 89.50           C
ATOM   1128 1HD2 LEU A  88       1.806  10.535 -16.200  1.00 89.50           H
ATOM   1129 2HD2 LEU A  88       0.492  10.736 -15.015  1.00 89.50           H
ATOM   1130 3HD2 LEU A  88       2.004  11.658 -14.833  1.00 89.50           H
ATOM   1131  HN  LEU A  88       0.495   6.013 -14.952  1.00 89.50           H
ATOM   1132  N   ASN A  89       0.212   7.414 -12.047  1.00 93.19           N
ATOM   1133  CA  ASN A  89      -0.265   7.806 -10.732  1.00 93.19           C
ATOM   1134  C   ASN A  89       0.160   6.755  -9.705  1.00 93.19           C
ATOM   1135  O   ASN A  89       0.371   7.073  -8.536  1.00 93.19           O
ATOM   1136  HA  ASN A  89       0.186   8.780 -10.542  1.00 93.19           H
ATOM   1137  CB  ASN A  89      -1.792   7.902 -10.706  1.00 93.19           C
ATOM   1138 1HB  ASN A  89      -2.221   7.082 -11.283  1.00 93.19           H
ATOM   1139 2HB  ASN A  89      -2.150   7.792  -9.682  1.00 93.19           H
ATOM   1140  CG  ASN A  89      -2.268   9.239 -11.278  1.00 93.19           C
ATOM   1141  OD1 ASN A  89      -2.506  10.199 -10.564  1.00 93.19           O
ATOM   1142  ND2 ASN A  89      -2.391   9.248 -12.602  1.00 93.19           N
ATOM   1143 1HD2 ASN A  89      -2.179   8.425 -13.129  1.00 93.19           H
ATOM   1144 2HD2 ASN A  89      -2.697  10.077 -13.070  1.00 93.19           H
ATOM   1145  HN  ASN A  89      -0.504   7.203 -12.711  1.00 93.19           H
ATOM   1146  N   LEU A  90       0.273   5.523 -10.179  1.00 90.41           N
ATOM   1147  CA  LEU A  90       0.689   4.426  -9.322  1.00 90.41           C
ATOM   1148  C   LEU A  90       2.124   4.669  -8.850  1.00 90.41           C
ATOM   1149  O   LEU A  90       2.420   4.545  -7.663  1.00 90.41           O
ATOM   1150  HA  LEU A  90       0.034   4.426  -8.450  1.00 90.41           H
ATOM   1151  CB  LEU A  90       0.495   3.086 -10.034  1.00 90.41           C
ATOM   1152 1HB  LEU A  90      -0.460   3.111 -10.558  1.00 90.41           H
ATOM   1153 2HB  LEU A  90       1.272   2.983 -10.791  1.00 90.41           H
ATOM   1154  CG  LEU A  90       0.523   1.842  -9.142  1.00 90.41           C
ATOM   1155  HG  LEU A  90       1.306   1.976  -8.395  1.00 90.41           H
ATOM   1156  CD1 LEU A  90      -0.798   1.677  -8.389  1.00 90.41           C
ATOM   1157 1HD1 LEU A  90      -0.971   2.553  -7.763  1.00 90.41           H
ATOM   1158 2HD1 LEU A  90      -1.614   1.576  -9.105  1.00 90.41           H
ATOM   1159 3HD1 LEU A  90      -0.751   0.786  -7.763  1.00 90.41           H
ATOM   1160  CD2 LEU A  90       0.881   0.595  -9.953  1.00 90.41           C
ATOM   1161 1HD2 LEU A  90       0.138   0.446 -10.737  1.00 90.41           H
ATOM   1162 2HD2 LEU A  90       1.864   0.724 -10.404  1.00 90.41           H
ATOM   1163 3HD2 LEU A  90       0.894  -0.274  -9.295  1.00 90.41           H
ATOM   1164  HN  LEU A  90       0.086   5.270 -11.128  1.00 90.41           H
ATOM   1165  N   ALA A  91       2.977   5.012  -9.804  1.00 92.52           N
ATOM   1166  CA  ALA A  91       4.385   5.219  -9.511  1.00 92.52           C
ATOM   1167  C   ALA A  91       4.534   6.415  -8.568  1.00 92.52           C
ATOM   1168  O   ALA A  91       5.416   6.427  -7.710  1.00 92.52           O
ATOM   1169  HA  ALA A  91       4.755   4.324  -9.010  1.00 92.52           H
ATOM   1170  CB  ALA A  91       5.157   5.407 -10.818  1.00 92.52           C
ATOM   1171 1HB  ALA A  91       5.042   4.519 -11.439  1.00 92.52           H
ATOM   1172 2HB  ALA A  91       4.765   6.275 -11.350  1.00 92.52           H
ATOM   1173 3HB  ALA A  91       6.213   5.562 -10.598  1.00 92.52           H
ATOM   1174  HN  ALA A  91       2.720   5.148 -10.761  1.00 92.52           H
ATOM   1175  N   ILE A  92       3.660   7.391  -8.759  1.00 94.34           N
ATOM   1176  CA  ILE A  92       3.677   8.584  -7.930  1.00 94.34           C
ATOM   1177  C   ILE A  92       3.302   8.209  -6.495  1.00 94.34           C
ATOM   1178  O   ILE A  92       3.949   8.648  -5.546  1.00 94.34           O
ATOM   1179  HA  ILE A  92       4.697   8.968  -7.931  1.00 94.34           H
ATOM   1180  CB  ILE A  92       2.784   9.670  -8.535  1.00 94.34           C
ATOM   1181  HB  ILE A  92       1.819   9.224  -8.776  1.00 94.34           H
ATOM   1182  CG1 ILE A  92       3.376  10.201  -9.842  1.00 94.34           C
ATOM   1183 1HG1 ILE A  92       4.274  10.780  -9.630  1.00 94.34           H
ATOM   1184 2HG1 ILE A  92       3.677   9.366 -10.475  1.00 94.34           H
ATOM   1185  CG2 ILE A  92       2.524  10.791  -7.526  1.00 94.34           C
ATOM   1186 1HG2 ILE A  92       2.028  10.380  -6.646  1.00 94.34           H
ATOM   1187 2HG2 ILE A  92       3.472  11.241  -7.232  1.00 94.34           H
ATOM   1188 3HG2 ILE A  92       1.887  11.549  -7.982  1.00 94.34           H
ATOM   1189  CD1 ILE A  92       2.363  11.073 -10.587  1.00 94.34           C
ATOM   1190 1HD1 ILE A  92       1.476  10.484 -10.819  1.00 94.34           H
ATOM   1191 2HD1 ILE A  92       2.083  11.920  -9.961  1.00 94.34           H
ATOM   1192 3HD1 ILE A  92       2.809  11.438 -11.513  1.00 94.34           H
ATOM   1193  HN  ILE A  92       2.950   7.376  -9.463  1.00 94.34           H
ATOM   1194  N   ALA A  93       2.259   7.400  -6.382  1.00 94.38           N
ATOM   1195  CA  ALA A  93       1.761   6.998  -5.078  1.00 94.38           C
ATOM   1196  C   ALA A  93       2.868   6.262  -4.319  1.00 94.38           C
ATOM   1197  O   ALA A  93       3.067   6.492  -3.128  1.00 94.38           O
ATOM   1198  HA  ALA A  93       1.497   7.902  -4.530  1.00 94.38           H
ATOM   1199  CB  ALA A  93       0.505   6.142  -5.252  1.00 94.38           C
ATOM   1200 1HB  ALA A  93      -0.260   6.720  -5.770  1.00 94.38           H
ATOM   1201 2HB  ALA A  93       0.748   5.255  -5.837  1.00 94.38           H
ATOM   1202 3HB  ALA A  93       0.132   5.840  -4.273  1.00 94.38           H
ATOM   1203  HN  ALA A  93       1.758   7.021  -7.161  1.00 94.38           H
ATOM   1204  N   ASP A  94       3.558   5.391  -5.041  1.00 94.07           N
ATOM   1205  CA  ASP A  94       4.619   4.598  -4.444  1.00 94.07           C
ATOM   1206  C   ASP A  94       5.723   5.530  -3.940  1.00 94.07           C
ATOM   1207  O   ASP A  94       6.207   5.376  -2.819  1.00 94.07           O
ATOM   1208  HA  ASP A  94       4.142   4.042  -3.637  1.00 94.07           H
ATOM   1209  CB  ASP A  94       5.237   3.644  -5.468  1.00 94.07           C
ATOM   1210 1HB  ASP A  94       5.374   4.162  -6.417  1.00 94.07           H
ATOM   1211 2HB  ASP A  94       6.225   3.332  -5.130  1.00 94.07           H
ATOM   1212  CG  ASP A  94       4.351   2.414  -5.675  1.00 94.07           C
ATOM   1213  OD1 ASP A  94       3.648   2.051  -4.707  1.00 94.07           O
ATOM   1214  OD2 ASP A  94       4.396   1.864  -6.797  1.00 94.07           O
ATOM   1215  HN  ASP A  94       3.402   5.223  -6.014  1.00 94.07           H
ATOM   1216  N   LEU A  95       6.090   6.476  -4.792  1.00 95.15           N
ATOM   1217  CA  LEU A  95       7.172   7.392  -4.473  1.00 95.15           C
ATOM   1218  C   LEU A  95       6.836   8.140  -3.181  1.00 95.15           C
ATOM   1219  O   LEU A  95       7.689   8.292  -2.308  1.00 95.15           O
ATOM   1220  HA  LEU A  95       8.067   6.794  -4.303  1.00 95.15           H
ATOM   1221  CB  LEU A  95       7.461   8.314  -5.659  1.00 95.15           C
ATOM   1222 1HB  LEU A  95       6.510   8.631  -6.088  1.00 95.15           H
ATOM   1223 2HB  LEU A  95       7.956   9.210  -5.285  1.00 95.15           H
ATOM   1224  CG  LEU A  95       8.320   7.719  -6.777  1.00 95.15           C
ATOM   1225  HG  LEU A  95       7.829   6.816  -7.141  1.00 95.15           H
ATOM   1226  CD1 LEU A  95       8.426   8.684  -7.959  1.00 95.15           C
ATOM   1227 1HD1 LEU A  95       7.430   8.886  -8.354  1.00 95.15           H
ATOM   1228 2HD1 LEU A  95       8.882   9.617  -7.627  1.00 95.15           H
ATOM   1229 3HD1 LEU A  95       9.042   8.236  -8.739  1.00 95.15           H
ATOM   1230  CD2 LEU A  95       9.695   7.304  -6.250  1.00 95.15           C
ATOM   1231 1HD2 LEU A  95      10.206   8.177  -5.843  1.00 95.15           H
ATOM   1232 2HD2 LEU A  95       9.573   6.556  -5.467  1.00 95.15           H
ATOM   1233 3HD2 LEU A  95      10.285   6.885  -7.065  1.00 95.15           H
ATOM   1234  HN  LEU A  95       5.663   6.621  -5.684  1.00 95.15           H
ATOM   1235  N   LEU A  96       5.592   8.588  -3.099  1.00 94.60           N
ATOM   1236  CA  LEU A  96       5.168   9.424  -1.989  1.00 94.60           C
ATOM   1237  C   LEU A  96       5.389   8.671  -0.676  1.00 94.60           C
ATOM   1238  O   LEU A  96       5.830   9.255   0.312  1.00 94.60           O
ATOM   1239  HA  LEU A  96       5.801  10.311  -1.989  1.00 94.60           H
ATOM   1240  CB  LEU A  96       3.727   9.896  -2.193  1.00 94.60           C
ATOM   1241 1HB  LEU A  96       3.117   9.031  -2.456  1.00 94.60           H
ATOM   1242 2HB  LEU A  96       3.352  10.274  -1.243  1.00 94.60           H
ATOM   1243  CG  LEU A  96       3.519  10.974  -3.258  1.00 94.60           C
ATOM   1244  HG  LEU A  96       3.857  10.579  -4.216  1.00 94.60           H
ATOM   1245  CD1 LEU A  96       2.035  11.316  -3.409  1.00 94.60           C
ATOM   1246 1HD1 LEU A  96       1.485  10.423  -3.705  1.00 94.60           H
ATOM   1247 2HD1 LEU A  96       1.648  11.683  -2.459  1.00 94.60           H
ATOM   1248 3HD1 LEU A  96       1.915  12.085  -4.172  1.00 94.60           H
ATOM   1249  CD2 LEU A  96       4.364  12.213  -2.956  1.00 94.60           C
ATOM   1250 1HD2 LEU A  96       4.079  12.620  -1.986  1.00 94.60           H
ATOM   1251 2HD2 LEU A  96       5.419  11.938  -2.939  1.00 94.60           H
ATOM   1252 3HD2 LEU A  96       4.197  12.964  -3.728  1.00 94.60           H
ATOM   1253  HN  LEU A  96       4.881   8.388  -3.774  1.00 94.60           H
ATOM   1254  N   PHE A  97       5.071   7.385  -0.708  1.00 95.37           N
ATOM   1255  CA  PHE A  97       5.214   6.550   0.473  1.00 95.37           C
ATOM   1256  C   PHE A  97       6.688   6.270   0.772  1.00 95.37           C
ATOM   1257  O   PHE A  97       7.125   6.380   1.916  1.00 95.37           O
ATOM   1258  HA  PHE A  97       4.772   7.093   1.308  1.00 95.37           H
ATOM   1259  CB  PHE A  97       4.506   5.227   0.172  1.00 95.37           C
ATOM   1260 1HB  PHE A  97       3.431   5.400   0.144  1.00 95.37           H
ATOM   1261 2HB  PHE A  97       4.800   4.886  -0.821  1.00 95.37           H
ATOM   1262  CG  PHE A  97       4.804   4.118   1.184  1.00 95.37           C
ATOM   1263  CD1 PHE A  97       5.389   2.961   0.773  1.00 95.37           C
ATOM   1264  HD1 PHE A  97       5.645   2.824  -0.277  1.00 95.37           H
ATOM   1265  CD2 PHE A  97       4.484   4.290   2.495  1.00 95.37           C
ATOM   1266  HD2 PHE A  97       4.015   5.217   2.824  1.00 95.37           H
ATOM   1267  CE1 PHE A  97       5.665   1.932   1.712  1.00 95.37           C
ATOM   1268  HE1 PHE A  97       6.133   1.005   1.383  1.00 95.37           H
ATOM   1269  CE2 PHE A  97       4.760   3.261   3.434  1.00 95.37           C
ATOM   1270  HE2 PHE A  97       4.503   3.399   4.484  1.00 95.37           H
ATOM   1271  CZ  PHE A  97       5.344   2.104   3.023  1.00 95.37           C
ATOM   1272  HZ  PHE A  97       5.556   1.315   3.744  1.00 95.37           H
ATOM   1273  HN  PHE A  97       4.723   6.915  -1.519  1.00 95.37           H
ATOM   1274  N   LEU A  98       7.414   5.913  -0.277  1.00 95.54           N
ATOM   1275  CA  LEU A  98       8.786   5.462  -0.119  1.00 95.54           C
ATOM   1276  C   LEU A  98       9.588   6.533   0.623  1.00 95.54           C
ATOM   1277  O   LEU A  98      10.454   6.213   1.435  1.00 95.54           O
ATOM   1278  HA  LEU A  98       8.765   4.560   0.493  1.00 95.54           H
ATOM   1279  CB  LEU A  98       9.383   5.075  -1.474  1.00 95.54           C
ATOM   1280 1HB  LEU A  98       9.186   5.883  -2.179  1.00 95.54           H
ATOM   1281 2HB  LEU A  98      10.465   5.004  -1.365  1.00 95.54           H
ATOM   1282  CG  LEU A  98       8.872   3.768  -2.083  1.00 95.54           C
ATOM   1283  HG  LEU A  98       7.787   3.748  -1.990  1.00 95.54           H
ATOM   1284  CD1 LEU A  98       9.199   3.694  -3.576  1.00 95.54           C
ATOM   1285 1HD1 LEU A  98       8.725   4.528  -4.093  1.00 95.54           H
ATOM   1286 2HD1 LEU A  98      10.279   3.746  -3.715  1.00 95.54           H
ATOM   1287 3HD1 LEU A  98       8.825   2.755  -3.984  1.00 95.54           H
ATOM   1288  CD2 LEU A  98       9.413   2.558  -1.318  1.00 95.54           C
ATOM   1289 1HD2 LEU A  98      10.503   2.561  -1.357  1.00 95.54           H
ATOM   1290 2HD2 LEU A  98       9.088   2.611  -0.279  1.00 95.54           H
ATOM   1291 3HD2 LEU A  98       9.035   1.642  -1.771  1.00 95.54           H
ATOM   1292  HN  LEU A  98       7.080   5.928  -1.220  1.00 95.54           H
ATOM   1293  N   VAL A  99       9.272   7.782   0.316  1.00 95.08           N
ATOM   1294  CA  VAL A  99       9.998   8.901   0.892  1.00 95.08           C
ATOM   1295  C   VAL A  99       9.806   8.902   2.409  1.00 95.08           C
ATOM   1296  O   VAL A  99      10.561   9.549   3.134  1.00 95.08           O
ATOM   1297  HA  VAL A  99      11.056   8.755   0.672  1.00 95.08           H
ATOM   1298  CB  VAL A  99       9.553  10.209   0.233  1.00 95.08           C
ATOM   1299  HB  VAL A  99       8.465  10.248   0.267  1.00 95.08           H
ATOM   1300  CG1 VAL A  99      10.092  11.419   0.998  1.00 95.08           C
ATOM   1301 1HG1 VAL A  99       9.717  11.398   2.021  1.00 95.08           H
ATOM   1302 2HG1 VAL A  99      11.181  11.387   1.009  1.00 95.08           H
ATOM   1303 3HG1 VAL A  99       9.761  12.335   0.508  1.00 95.08           H
ATOM   1304  CG2 VAL A  99       9.979  10.255  -1.236  1.00 95.08           C
ATOM   1305 1HG2 VAL A  99      11.064  10.182  -1.303  1.00 95.08           H
ATOM   1306 2HG2 VAL A  99       9.525   9.421  -1.772  1.00 95.08           H
ATOM   1307 3HG2 VAL A  99       9.650  11.194  -1.681  1.00 95.08           H
ATOM   1308  HN  VAL A  99       8.535   8.035  -0.312  1.00 95.08           H
ATOM   1309  N   THR A 100       8.793   8.168   2.846  1.00 94.20           N
ATOM   1310  CA  THR A 100       8.462   8.115   4.260  1.00 94.20           C
ATOM   1311  C   THR A 100       9.285   7.032   4.960  1.00 94.20           C
ATOM   1312  O   THR A 100       9.397   7.027   6.185  1.00 94.20           O
ATOM   1313  HA  THR A 100       8.736   9.068   4.713  1.00 94.20           H
ATOM   1314  CB  THR A 100       6.952   7.906   4.384  1.00 94.20           C
ATOM   1315  HB  THR A 100       6.609   8.133   5.394  1.00 94.20           H
ATOM   1316  OG1 THR A 100       6.750   6.562   3.954  1.00 94.20           O
ATOM   1317  HG1 THR A 100       6.676   6.530   2.958  1.00 94.20           H
ATOM   1318  CG2 THR A 100       6.160   8.742   3.377  1.00 94.20           C
ATOM   1319 1HG2 THR A 100       6.455   8.466   2.364  1.00 94.20           H
ATOM   1320 2HG2 THR A 100       6.367   9.800   3.540  1.00 94.20           H
ATOM   1321 3HG2 THR A 100       5.094   8.556   3.508  1.00 94.20           H
ATOM   1322  HN  THR A 100       8.205   7.618   2.253  1.00 94.20           H
ATOM   1323  N   LEU A 101       9.840   6.140   4.152  1.00 94.19           N
ATOM   1324  CA  LEU A 101      10.500   4.959   4.682  1.00 94.19           C
ATOM   1325  C   LEU A 101      11.740   5.383   5.471  1.00 94.19           C
ATOM   1326  O   LEU A 101      12.013   4.844   6.542  1.00 94.19           O
ATOM   1327  HA  LEU A 101       9.803   4.475   5.367  1.00 94.19           H
ATOM   1328  CB  LEU A 101      10.796   3.962   3.560  1.00 94.19           C
ATOM   1329 1HB  LEU A 101      11.320   4.489   2.762  1.00 94.19           H
ATOM   1330 2HB  LEU A 101      11.480   3.205   3.944  1.00 94.19           H
ATOM   1331  CG  LEU A 101       9.583   3.253   2.954  1.00 94.19           C
ATOM   1332  HG  LEU A 101       8.975   3.997   2.438  1.00 94.19           H
ATOM   1333  CD1 LEU A 101      10.015   2.221   1.911  1.00 94.19           C
ATOM   1334 1HD1 LEU A 101      10.564   2.719   1.112  1.00 94.19           H
ATOM   1335 2HD1 LEU A 101      10.657   1.475   2.382  1.00 94.19           H
ATOM   1336 3HD1 LEU A 101       9.134   1.731   1.497  1.00 94.19           H
ATOM   1337  CD2 LEU A 101       8.709   2.634   4.046  1.00 94.19           C
ATOM   1338 1HD2 LEU A 101       9.293   1.907   4.610  1.00 94.19           H
ATOM   1339 2HD2 LEU A 101       8.357   3.417   4.718  1.00 94.19           H
ATOM   1340 3HD2 LEU A 101       7.854   2.136   3.589  1.00 94.19           H
ATOM   1341  HN  LEU A 101       9.844   6.215   3.155  1.00 94.19           H
ATOM   1342  N   PRO A 102      12.510   6.353   4.959  1.00 93.86           N
ATOM   1343  CA  PRO A 102      13.719   6.802   5.654  1.00 93.86           C
ATOM   1344  C   PRO A 102      13.445   7.190   7.098  1.00 93.86           C
ATOM   1345  O   PRO A 102      14.240   6.890   7.987  1.00 93.86           O
ATOM   1346  HA  PRO A 102      14.443   5.989   5.710  1.00 93.86           H
ATOM   1347  CB  PRO A 102      14.190   7.998   4.824  1.00 93.86           C
ATOM   1348 1HB  PRO A 102      13.783   8.935   5.204  1.00 93.86           H
ATOM   1349 2HB  PRO A 102      15.276   8.094   4.840  1.00 93.86           H
ATOM   1350  CG  PRO A 102      13.672   7.685   3.426  1.00 93.86           C
ATOM   1351 1HG  PRO A 102      13.613   8.579   2.806  1.00 93.86           H
ATOM   1352 2HG  PRO A 102      14.324   6.989   2.899  1.00 93.86           H
ATOM   1353  CD  PRO A 102      12.301   7.088   3.698  1.00 93.86           C
ATOM   1354 1HD  PRO A 102      11.538   7.858   3.806  1.00 93.86           H
ATOM   1355 2HD  PRO A 102      11.976   6.433   2.889  1.00 93.86           H
ATOM   1356  N   PHE A 103      12.314   7.853   7.294  1.00 93.02           N
ATOM   1357  CA  PHE A 103      11.954   8.343   8.614  1.00 93.02           C
ATOM   1358  C   PHE A 103      11.623   7.186   9.558  1.00 93.02           C
ATOM   1359  O   PHE A 103      11.964   7.226  10.739  1.00 93.02           O
ATOM   1360  HA  PHE A 103      12.814   8.891   9.001  1.00 93.02           H
ATOM   1361  CB  PHE A 103      10.710   9.218   8.442  1.00 93.02           C
ATOM   1362 1HB  PHE A 103       9.935   8.634   7.946  1.00 93.02           H
ATOM   1363 2HB  PHE A 103      10.328   9.485   9.427  1.00 93.02           H
ATOM   1364  CG  PHE A 103      10.956  10.498   7.641  1.00 93.02           C
ATOM   1365  CD1 PHE A 103      11.391  11.622   8.272  1.00 93.02           C
ATOM   1366  HD1 PHE A 103      11.566  11.610   9.348  1.00 93.02           H
ATOM   1367  CD2 PHE A 103      10.738  10.513   6.299  1.00 93.02           C
ATOM   1368  HD2 PHE A 103      10.389   9.613   5.793  1.00 93.02           H
ATOM   1369  CE1 PHE A 103      11.619  12.810   7.529  1.00 93.02           C
ATOM   1370  HE1 PHE A 103      11.968  13.710   8.035  1.00 93.02           H
ATOM   1371  CE2 PHE A 103      10.965  11.702   5.556  1.00 93.02           C
ATOM   1372  HE2 PHE A 103      10.791  11.714   4.480  1.00 93.02           H
ATOM   1373  CZ  PHE A 103      11.401  12.825   6.187  1.00 93.02           C
ATOM   1374  HZ  PHE A 103      11.576  13.737   5.616  1.00 93.02           H
ATOM   1375  HN  PHE A 103      11.652   8.055   6.573  1.00 93.02           H
ATOM   1376  N   TRP A 104      10.963   6.181   9.001  1.00 91.32           N
ATOM   1377  CA  TRP A 104      10.633   4.988   9.763  1.00 91.32           C
ATOM   1378  C   TRP A 104      11.943   4.331  10.202  1.00 91.32           C
ATOM   1379  O   TRP A 104      12.052   3.846  11.327  1.00 91.32           O
ATOM   1380  HA  TRP A 104      10.061   5.299  10.637  1.00 91.32           H
ATOM   1381  CB  TRP A 104       9.736   4.050   8.954  1.00 91.32           C
ATOM   1382 1HB  TRP A 104      10.070   4.050   7.916  1.00 91.32           H
ATOM   1383 2HB  TRP A 104       9.858   3.034   9.328  1.00 91.32           H
ATOM   1384  CG  TRP A 104       8.252   4.419   8.996  1.00 91.32           C
ATOM   1385  CD1 TRP A 104       7.452   4.741   7.970  1.00 91.32           C
ATOM   1386  HD1 TRP A 104       7.775   4.781   6.929  1.00 91.32           H
ATOM   1387  CD2 TRP A 104       7.417   4.492  10.171  1.00 91.32           C
ATOM   1388  NE1 TRP A 104       6.168   5.014   8.395  1.00 91.32           N
ATOM   1389  HE1 TRP A 104       5.396   5.276   7.817  1.00 91.32           H
ATOM   1390  CE2 TRP A 104       6.146   4.858   9.776  1.00 91.32           C
ATOM   1391  CE3 TRP A 104       7.725   4.256  11.522  1.00 91.32           C
ATOM   1392  HE3 TRP A 104       8.720   3.965  11.858  1.00 91.32           H
ATOM   1393  CZ2 TRP A 104       5.083   5.021  10.672  1.00 91.32           C
ATOM   1394  HZ2 TRP A 104       4.087   5.311  10.335  1.00 91.32           H
ATOM   1395  CZ3 TRP A 104       6.651   4.423  12.405  1.00 91.32           C
ATOM   1396  HZ3 TRP A 104       6.836   4.252  13.465  1.00 91.32           H
ATOM   1397  CH2 TRP A 104       5.366   4.791  12.024  1.00 91.32           C
ATOM   1398  HH2 TRP A 104       4.583   4.901  12.774  1.00 91.32           H
ATOM   1399  HN  TRP A 104      10.655   6.173   8.050  1.00 91.32           H
ATOM   1400  N   ALA A 105      12.905   4.336   9.291  1.00 93.17           N
ATOM   1401  CA  ALA A 105      14.171   3.664   9.535  1.00 93.17           C
ATOM   1402  C   ALA A 105      14.863   4.309  10.737  1.00 93.17           C
ATOM   1403  O   ALA A 105      15.342   3.612  11.630  1.00 93.17           O
ATOM   1404  HA  ALA A 105      13.953   2.622   9.767  1.00 93.17           H
ATOM   1405  CB  ALA A 105      15.029   3.718   8.270  1.00 93.17           C
ATOM   1406 1HB  ALA A 105      14.505   3.221   7.453  1.00 93.17           H
ATOM   1407 2HB  ALA A 105      15.216   4.758   8.001  1.00 93.17           H
ATOM   1408 3HB  ALA A 105      15.978   3.214   8.453  1.00 93.17           H
ATOM   1409  HN  ALA A 105      12.831   4.788   8.402  1.00 93.17           H
ATOM   1410  N   ILE A 106      14.893   5.634  10.722  1.00 92.72           N
ATOM   1411  CA  ILE A 106      15.559   6.380  11.776  1.00 92.72           C
ATOM   1412  C   ILE A 106      14.852   6.114  13.107  1.00 92.72           C
ATOM   1413  O   ILE A 106      15.503   5.899  14.128  1.00 92.72           O
ATOM   1414  HA  ILE A 106      16.580   6.005  11.847  1.00 92.72           H
ATOM   1415  CB  ILE A 106      15.646   7.863  11.411  1.00 92.72           C
ATOM   1416  HB  ILE A 106      14.659   8.192  11.083  1.00 92.72           H
ATOM   1417  CG1 ILE A 106      16.607   8.084  10.241  1.00 92.72           C
ATOM   1418 1HG1 ILE A 106      17.635   7.958  10.582  1.00 92.72           H
ATOM   1419 2HG1 ILE A 106      16.431   7.330   9.474  1.00 92.72           H
ATOM   1420  CG2 ILE A 106      16.022   8.707  12.630  1.00 92.72           C
ATOM   1421 1HG2 ILE A 106      15.267   8.582  13.406  1.00 92.72           H
ATOM   1422 2HG2 ILE A 106      16.991   8.383  13.010  1.00 92.72           H
ATOM   1423 3HG2 ILE A 106      16.077   9.757  12.342  1.00 92.72           H
ATOM   1424  CD1 ILE A 106      16.430   9.481   9.643  1.00 92.72           C
ATOM   1425 1HD1 ILE A 106      15.408   9.595   9.281  1.00 92.72           H
ATOM   1426 2HD1 ILE A 106      16.631  10.232  10.407  1.00 92.72           H
ATOM   1427 3HD1 ILE A 106      17.125   9.612   8.813  1.00 92.72           H
ATOM   1428  HN  ILE A 106      14.474   6.195  10.007  1.00 92.72           H
ATOM   1429  N   ALA A 107      13.528   6.139  13.052  1.00 90.61           N
ATOM   1430  CA  ALA A 107      12.727   6.003  14.257  1.00 90.61           C
ATOM   1431  C   ALA A 107      12.933   4.606  14.846  1.00 90.61           C
ATOM   1432  O   ALA A 107      12.877   4.427  16.061  1.00 90.61           O
ATOM   1433  HA  ALA A 107      13.077   6.746  14.974  1.00 90.61           H
ATOM   1434  CB  ALA A 107      11.260   6.287  13.929  1.00 90.61           C
ATOM   1435 1HB  ALA A 107      11.164   7.302  13.542  1.00 90.61           H
ATOM   1436 2HB  ALA A 107      10.911   5.577  13.179  1.00 90.61           H
ATOM   1437 3HB  ALA A 107      10.659   6.185  14.833  1.00 90.61           H
ATOM   1438  HN  ALA A 107      13.005   6.249  12.207  1.00 90.61           H
ATOM   1439  N   ALA A 108      13.166   3.652  13.956  1.00 90.48           N
ATOM   1440  CA  ALA A 108      13.351   2.272  14.371  1.00 90.48           C
ATOM   1441  C   ALA A 108      14.762   2.099  14.937  1.00 90.48           C
ATOM   1442  O   ALA A 108      14.976   1.299  15.846  1.00 90.48           O
ATOM   1443  HA  ALA A 108      12.625   2.061  15.156  1.00 90.48           H
ATOM   1444  CB  ALA A 108      13.080   1.342  13.186  1.00 90.48           C
ATOM   1445 1HB  ALA A 108      12.056   1.483  12.840  1.00 90.48           H
ATOM   1446 2HB  ALA A 108      13.772   1.574  12.376  1.00 90.48           H
ATOM   1447 3HB  ALA A 108      13.219   0.307  13.497  1.00 90.48           H
ATOM   1448  HN  ALA A 108      13.228   3.809  12.971  1.00 90.48           H
ATOM   1449  N   ALA A 109      15.688   2.861  14.375  1.00 89.71           N
ATOM   1450  CA  ALA A 109      17.089   2.726  14.736  1.00 89.71           C
ATOM   1451  C   ALA A 109      17.292   3.224  16.169  1.00 89.71           C
ATOM   1452  O   ALA A 109      18.145   2.713  16.892  1.00 89.71           O
ATOM   1453  HA  ALA A 109      17.343   1.668  14.689  1.00 89.71           H
ATOM   1454  CB  ALA A 109      17.952   3.486  13.727  1.00 89.71           C
ATOM   1455 1HB  ALA A 109      17.793   3.075  12.730  1.00 89.71           H
ATOM   1456 2HB  ALA A 109      17.675   4.541  13.733  1.00 89.71           H
ATOM   1457 3HB  ALA A 109      19.003   3.385  13.998  1.00 89.71           H
ATOM   1458  HN  ALA A 109      15.495   3.560  13.686  1.00 89.71           H
ATOM   1459  N   ASP A 110      16.493   4.216  16.535  1.00 86.20           N
ATOM   1460  CA  ASP A 110      16.645   4.859  17.829  1.00 86.20           C
ATOM   1461  C   ASP A 110      15.265   5.237  18.371  1.00 86.20           C
ATOM   1462  O   ASP A 110      14.505   4.371  18.803  1.00 86.20           O
ATOM   1463  HA  ASP A 110      17.152   4.126  18.456  1.00 86.20           H
ATOM   1464  CB  ASP A 110      17.474   6.140  17.714  1.00 86.20           C
ATOM   1465 1HB  ASP A 110      18.402   5.929  17.183  1.00 86.20           H
ATOM   1466 2HB  ASP A 110      16.930   6.878  17.125  1.00 86.20           H
ATOM   1467  CG  ASP A 110      17.790   6.714  19.097  1.00 86.20           C
ATOM   1468  OD1 ASP A 110      17.630   5.955  20.077  1.00 86.20           O
ATOM   1469  OD2 ASP A 110      18.185   7.899  19.142  1.00 86.20           O
ATOM   1470  HN  ASP A 110      15.755   4.579  15.967  1.00 86.20           H
ATOM   1471  N   GLN A 111      14.982   6.531  18.329  1.00 84.46           N
ATOM   1472  CA  GLN A 111      13.676   7.025  18.734  1.00 84.46           C
ATOM   1473  C   GLN A 111      13.175   8.075  17.741  1.00 84.46           C
ATOM   1474  O   GLN A 111      13.932   8.541  16.890  1.00 84.46           O
ATOM   1475  HA  GLN A 111      13.019   6.155  18.716  1.00 84.46           H
ATOM   1476  CB  GLN A 111      13.721   7.591  20.155  1.00 84.46           C
ATOM   1477 1HB  GLN A 111      12.734   7.962  20.433  1.00 84.46           H
ATOM   1478 2HB  GLN A 111      13.973   6.797  20.858  1.00 84.46           H
ATOM   1479  CG  GLN A 111      14.746   8.721  20.263  1.00 84.46           C
ATOM   1480 1HG  GLN A 111      15.745   8.331  20.064  1.00 84.46           H
ATOM   1481 2HG  GLN A 111      14.542   9.476  19.504  1.00 84.46           H
ATOM   1482  CD  GLN A 111      14.710   9.363  21.651  1.00 84.46           C
ATOM   1483  OE1 GLN A 111      13.661   9.610  22.222  1.00 84.46           O
ATOM   1484  NE2 GLN A 111      15.912   9.618  22.160  1.00 84.46           N
ATOM   1485 1HE2 GLN A 111      16.735   9.390  21.639  1.00 84.46           H
ATOM   1486 2HE2 GLN A 111      15.993  10.038  23.064  1.00 84.46           H
ATOM   1487  HN  GLN A 111      15.624   7.234  18.026  1.00 84.46           H
ATOM   1488  N   TRP A 112      11.903   8.417  17.882  1.00 88.97           N
ATOM   1489  CA  TRP A 112      11.293   9.408  17.012  1.00 88.97           C
ATOM   1490  C   TRP A 112      11.852  10.780  17.395  1.00 88.97           C
ATOM   1491  O   TRP A 112      11.538  11.306  18.462  1.00 88.97           O
ATOM   1492  HA  TRP A 112      11.570   9.167  15.986  1.00 88.97           H
ATOM   1493  CB  TRP A 112       9.767   9.341  17.089  1.00 88.97           C
ATOM   1494 1HB  TRP A 112       9.448   8.319  16.889  1.00 88.97           H
ATOM   1495 2HB  TRP A 112       9.454   9.580  18.106  1.00 88.97           H
ATOM   1496  CG  TRP A 112       9.053  10.283  16.117  1.00 88.97           C
ATOM   1497  CD1 TRP A 112       8.609  11.526  16.348  1.00 88.97           C
ATOM   1498  HD1 TRP A 112       8.706  12.044  17.302  1.00 88.97           H
ATOM   1499  CD2 TRP A 112       8.716  10.004  14.742  1.00 88.97           C
ATOM   1500  NE1 TRP A 112       8.013  12.067  15.227  1.00 88.97           N
ATOM   1501  HE1 TRP A 112       7.608  12.978  15.153  1.00 88.97           H
ATOM   1502  CE2 TRP A 112       8.080  11.112  14.219  1.00 88.97           C
ATOM   1503  CE3 TRP A 112       8.941   8.854  13.965  1.00 88.97           C
ATOM   1504  HE3 TRP A 112       9.441   7.967  14.354  1.00 88.97           H
ATOM   1505  CZ2 TRP A 112       7.617  11.179  12.899  1.00 88.97           C
ATOM   1506  HZ2 TRP A 112       7.118  12.066  12.510  1.00 88.97           H
ATOM   1507  CZ3 TRP A 112       8.473   8.937  12.648  1.00 88.97           C
ATOM   1508  HZ3 TRP A 112       8.622   8.072  12.002  1.00 88.97           H
ATOM   1509  CH2 TRP A 112       7.831  10.044  12.107  1.00 88.97           C
ATOM   1510  HH2 TRP A 112       7.495  10.030  11.070  1.00 88.97           H
ATOM   1511  HN  TRP A 112      11.293   8.029  18.573  1.00 88.97           H
ATOM   1512  N   LYS A 113      12.670  11.321  16.504  1.00 89.45           N
ATOM   1513  CA  LYS A 113      13.365  12.566  16.785  1.00 89.45           C
ATOM   1514  C   LYS A 113      12.640  13.718  16.088  1.00 89.45           C
ATOM   1515  O   LYS A 113      13.044  14.874  16.207  1.00 89.45           O
ATOM   1516  HA  LYS A 113      13.319  12.730  17.862  1.00 89.45           H
ATOM   1517  CB  LYS A 113      14.843  12.451  16.407  1.00 89.45           C
ATOM   1518 1HB  LYS A 113      14.933  12.145  15.364  1.00 89.45           H
ATOM   1519 2HB  LYS A 113      15.322  13.426  16.495  1.00 89.45           H
ATOM   1520  CG  LYS A 113      15.561  11.441  17.304  1.00 89.45           C
ATOM   1521 1HG  LYS A 113      15.503  11.765  18.343  1.00 89.45           H
ATOM   1522 2HG  LYS A 113      15.061  10.474  17.243  1.00 89.45           H
ATOM   1523  CD  LYS A 113      17.028  11.289  16.894  1.00 89.45           C
ATOM   1524 1HD  LYS A 113      17.087  11.004  15.843  1.00 89.45           H
ATOM   1525 2HD  LYS A 113      17.538  12.246  16.994  1.00 89.45           H
ATOM   1526  CE  LYS A 113      17.731  10.237  17.754  1.00 89.45           C
ATOM   1527 1HE  LYS A 113      17.728  10.550  18.797  1.00 89.45           H
ATOM   1528 2HE  LYS A 113      17.187   9.294  17.702  1.00 89.45           H
ATOM   1529  NZ  LYS A 113      19.124  10.038  17.294  1.00 89.45           N
ATOM   1530 1HZ  LYS A 113      19.534   9.253  17.786  1.00 89.45           H
ATOM   1531 2HZ  LYS A 113      19.127   9.852  16.297  1.00 89.45           H
ATOM   1532 3HZ  LYS A 113      19.665  10.875  17.482  1.00 89.45           H
ATOM   1533  HN  LYS A 113      12.860  10.924  15.606  1.00 89.45           H
ATOM   1534  N   PHE A 114      11.580  13.364  15.375  1.00 91.26           N
ATOM   1535  CA  PHE A 114      10.924  14.310  14.488  1.00 91.26           C
ATOM   1536  C   PHE A 114       9.689  14.919  15.154  1.00 91.26           C
ATOM   1537  O   PHE A 114       9.237  14.437  16.191  1.00 91.26           O
ATOM   1538  HA  PHE A 114      11.643  15.099  14.269  1.00 91.26           H
ATOM   1539  CB  PHE A 114      10.487  13.530  13.247  1.00 91.26           C
ATOM   1540 1HB  PHE A 114       9.694  12.836  13.526  1.00 91.26           H
ATOM   1541 2HB  PHE A 114      10.061  14.227  12.524  1.00 91.26           H
ATOM   1542  CG  PHE A 114      11.617  12.748  12.574  1.00 91.26           C
ATOM   1543  CD1 PHE A 114      12.551  13.403  11.834  1.00 91.26           C
ATOM   1544  HD1 PHE A 114      12.495  14.485  11.720  1.00 91.26           H
ATOM   1545  CD2 PHE A 114      11.686  11.397  12.716  1.00 91.26           C
ATOM   1546  HD2 PHE A 114      10.938  10.872  13.309  1.00 91.26           H
ATOM   1547  CE1 PHE A 114      13.599  12.676  11.209  1.00 91.26           C
ATOM   1548  HE1 PHE A 114      14.347  13.201  10.616  1.00 91.26           H
ATOM   1549  CE2 PHE A 114      12.735  10.670  12.091  1.00 91.26           C
ATOM   1550  HE2 PHE A 114      12.790   9.588  12.205  1.00 91.26           H
ATOM   1551  CZ  PHE A 114      13.669  11.325  11.351  1.00 91.26           C
ATOM   1552  HZ  PHE A 114      14.473  10.768  10.872  1.00 91.26           H
ATOM   1553  HN  PHE A 114      11.172  12.451  15.396  1.00 91.26           H
ATOM   1554  N   GLN A 115       9.178  15.971  14.531  1.00 91.32           N
ATOM   1555  CA  GLN A 115       8.024  16.671  15.068  1.00 91.32           C
ATOM   1556  C   GLN A 115       6.748  15.867  14.809  1.00 91.32           C
ATOM   1557  O   GLN A 115       6.744  14.949  13.991  1.00 91.32           O
ATOM   1558  HA  GLN A 115       8.203  16.746  16.140  1.00 91.32           H
ATOM   1559  CB  GLN A 115       7.914  18.079  14.479  1.00 91.32           C
ATOM   1560 1HB  GLN A 115       7.913  18.023  13.390  1.00 91.32           H
ATOM   1561 2HB  GLN A 115       6.966  18.528  14.775  1.00 91.32           H
ATOM   1562  CG  GLN A 115       9.072  18.962  14.948  1.00 91.32           C
ATOM   1563 1HG  GLN A 115      10.020  18.506  14.664  1.00 91.32           H
ATOM   1564 2HG  GLN A 115       9.022  19.930  14.449  1.00 91.32           H
ATOM   1565  CD  GLN A 115       9.029  19.162  16.464  1.00 91.32           C
ATOM   1566  OE1 GLN A 115       7.991  19.074  17.099  1.00 91.32           O
ATOM   1567  NE2 GLN A 115      10.212  19.435  17.007  1.00 91.32           N
ATOM   1568 1HE2 GLN A 115      11.026  19.493  16.430  1.00 91.32           H
ATOM   1569 2HE2 GLN A 115      10.287  19.582  17.994  1.00 91.32           H
ATOM   1570  HN  GLN A 115       9.539  16.345  13.677  1.00 91.32           H
ATOM   1571  N   THR A 116       5.696  16.242  15.521  1.00 92.07           N
ATOM   1572  CA  THR A 116       4.439  15.518  15.438  1.00 92.07           C
ATOM   1573  C   THR A 116       3.901  15.547  14.006  1.00 92.07           C
ATOM   1574  O   THR A 116       3.307  14.575  13.542  1.00 92.07           O
ATOM   1575  HA  THR A 116       4.626  14.474  15.688  1.00 92.07           H
ATOM   1576  CB  THR A 116       3.475  16.123  16.461  1.00 92.07           C
ATOM   1577  HB  THR A 116       3.172  17.127  16.163  1.00 92.07           H
ATOM   1578  OG1 THR A 116       4.180  16.035  17.696  1.00 92.07           O
ATOM   1579  HG1 THR A 116       3.761  16.640  18.373  1.00 92.07           H
ATOM   1580  CG2 THR A 116       2.233  15.258  16.678  1.00 92.07           C
ATOM   1581 1HG2 THR A 116       2.534  14.275  17.041  1.00 92.07           H
ATOM   1582 2HG2 THR A 116       1.696  15.149  15.736  1.00 92.07           H
ATOM   1583 3HG2 THR A 116       1.583  15.733  17.413  1.00 92.07           H
ATOM   1584  HN  THR A 116       5.693  17.024  16.146  1.00 92.07           H
ATOM   1585  N   PHE A 117       4.129  16.673  13.345  1.00 93.04           N
ATOM   1586  CA  PHE A 117       3.675  16.841  11.975  1.00 93.04           C
ATOM   1587  C   PHE A 117       4.148  15.682  11.094  1.00 93.04           C
ATOM   1588  O   PHE A 117       3.364  15.117  10.333  1.00 93.04           O
ATOM   1589  HA  PHE A 117       2.585  16.859  11.995  1.00 93.04           H
ATOM   1590  CB  PHE A 117       4.289  18.143  11.457  1.00 93.04           C
ATOM   1591 1HB  PHE A 117       3.918  18.973  12.058  1.00 93.04           H
ATOM   1592 2HB  PHE A 117       5.369  18.105  11.599  1.00 93.04           H
ATOM   1593  CG  PHE A 117       3.993  18.428   9.983  1.00 93.04           C
ATOM   1594  CD1 PHE A 117       4.954  18.220   9.044  1.00 93.04           C
ATOM   1595  HD1 PHE A 117       5.936  17.851   9.341  1.00 93.04           H
ATOM   1596  CD2 PHE A 117       2.768  18.889   9.612  1.00 93.04           C
ATOM   1597  HD2 PHE A 117       1.998  19.055  10.365  1.00 93.04           H
ATOM   1598  CE1 PHE A 117       4.679  18.485   7.676  1.00 93.04           C
ATOM   1599  HE1 PHE A 117       5.450  18.318   6.923  1.00 93.04           H
ATOM   1600  CE2 PHE A 117       2.493  19.153   8.244  1.00 93.04           C
ATOM   1601  HE2 PHE A 117       1.512  19.522   7.947  1.00 93.04           H
ATOM   1602  CZ  PHE A 117       3.454  18.945   7.305  1.00 93.04           C
ATOM   1603  HZ  PHE A 117       3.243  19.148   6.255  1.00 93.04           H
ATOM   1604  HN  PHE A 117       4.612  17.459  13.729  1.00 93.04           H
ATOM   1605  N   MET A 118       5.427  15.363  11.228  1.00 92.39           N
ATOM   1606  CA  MET A 118       6.025  14.315  10.419  1.00 92.39           C
ATOM   1607  C   MET A 118       5.398  12.955  10.731  1.00 92.39           C
ATOM   1608  O   MET A 118       5.250  12.117   9.844  1.00 92.39           O
ATOM   1609  HA  MET A 118       5.818  14.589   9.384  1.00 92.39           H
ATOM   1610  CB  MET A 118       7.530  14.258  10.689  1.00 92.39           C
ATOM   1611 1HB  MET A 118       7.948  15.264  10.654  1.00 92.39           H
ATOM   1612 2HB  MET A 118       7.708  13.873  11.693  1.00 92.39           H
ATOM   1613  CG  MET A 118       8.237  13.370   9.664  1.00 92.39           C
ATOM   1614 1HG  MET A 118       9.299  13.300   9.901  1.00 92.39           H
ATOM   1615 2HG  MET A 118       7.834  12.358   9.707  1.00 92.39           H
ATOM   1616  SD  MET A 118       8.024  14.041   8.023  1.00 92.39           S
ATOM   1617  CE  MET A 118       9.078  15.477   8.136  1.00 92.39           C
ATOM   1618 1HE  MET A 118       8.720  16.129   8.932  1.00 92.39           H
ATOM   1619 2HE  MET A 118      10.098  15.162   8.357  1.00 92.39           H
ATOM   1620 3HE  MET A 118       9.061  16.016   7.189  1.00 92.39           H
ATOM   1621  HN  MET A 118       6.049  15.806  11.873  1.00 92.39           H
ATOM   1622  N   CYS A 119       5.045  12.779  11.996  1.00 92.15           N
ATOM   1623  CA  CYS A 119       4.442  11.533  12.438  1.00 92.15           C
ATOM   1624  C   CYS A 119       3.099  11.369  11.724  1.00 92.15           C
ATOM   1625  O   CYS A 119       2.779  10.286  11.237  1.00 92.15           O
ATOM   1626  HA  CYS A 119       5.130  10.735  12.157  1.00 92.15           H
ATOM   1627  CB  CYS A 119       4.289  11.487  13.960  1.00 92.15           C
ATOM   1628 1HB  CYS A 119       5.270  11.524  14.434  1.00 92.15           H
ATOM   1629 2HB  CYS A 119       3.736  12.361  14.304  1.00 92.15           H
ATOM   1630  SG  CYS A 119       3.413   9.959  14.455  1.00 92.15           S
ATOM   1631  HN  CYS A 119       5.166  13.467  12.712  1.00 92.15           H
ATOM   1632  N   LYS A 120       2.350  12.461  11.685  1.00 93.11           N
ATOM   1633  CA  LYS A 120       1.045  12.450  11.045  1.00 93.11           C
ATOM   1634  C   LYS A 120       1.205  12.048   9.578  1.00 93.11           C
ATOM   1635  O   LYS A 120       0.495  11.169   9.091  1.00 93.11           O
ATOM   1636  HA  LYS A 120       0.441  11.694  11.547  1.00 93.11           H
ATOM   1637  CB  LYS A 120       0.341  13.795  11.241  1.00 93.11           C
ATOM   1638 1HB  LYS A 120       1.010  14.606  10.951  1.00 93.11           H
ATOM   1639 2HB  LYS A 120      -0.530  13.852  10.587  1.00 93.11           H
ATOM   1640  CG  LYS A 120      -0.093  13.979  12.696  1.00 93.11           C
ATOM   1641 1HG  LYS A 120      -0.740  13.154  12.994  1.00 93.11           H
ATOM   1642 2HG  LYS A 120       0.781  13.950  13.347  1.00 93.11           H
ATOM   1643  CD  LYS A 120      -0.832  15.306  12.884  1.00 93.11           C
ATOM   1644 1HD  LYS A 120      -0.145  16.136  12.716  1.00 93.11           H
ATOM   1645 2HD  LYS A 120      -1.624  15.394  12.140  1.00 93.11           H
ATOM   1646  CE  LYS A 120      -1.429  15.407  14.289  1.00 93.11           C
ATOM   1647 1HE  LYS A 120      -1.889  14.458  14.564  1.00 93.11           H
ATOM   1648 2HE  LYS A 120      -0.638  15.600  15.013  1.00 93.11           H
ATOM   1649  NZ  LYS A 120      -2.438  16.489  14.346  1.00 93.11           N
ATOM   1650 1HZ  LYS A 120      -2.808  16.556  15.288  1.00 93.11           H
ATOM   1651 2HZ  LYS A 120      -2.004  17.369  14.090  1.00 93.11           H
ATOM   1652 3HZ  LYS A 120      -3.192  16.283  13.701  1.00 93.11           H
ATOM   1653  HN  LYS A 120       2.620  13.340  12.079  1.00 93.11           H
ATOM   1654  N   VAL A 121       2.141  12.710   8.914  1.00 91.88           N
ATOM   1655  CA  VAL A 121       2.339  12.501   7.490  1.00 91.88           C
ATOM   1656  C   VAL A 121       2.722  11.041   7.242  1.00 91.88           C
ATOM   1657  O   VAL A 121       2.134  10.377   6.389  1.00 91.88           O
ATOM   1658  HA  VAL A 121       1.390  12.704   6.992  1.00 91.88           H
ATOM   1659  CB  VAL A 121       3.375  13.490   6.954  1.00 91.88           C
ATOM   1660  HB  VAL A 121       4.263  13.420   7.583  1.00 91.88           H
ATOM   1661  CG1 VAL A 121       3.785  13.135   5.523  1.00 91.88           C
ATOM   1662 1HG1 VAL A 121       4.216  12.134   5.507  1.00 91.88           H
ATOM   1663 2HG1 VAL A 121       2.908  13.164   4.877  1.00 91.88           H
ATOM   1664 3HG1 VAL A 121       4.522  13.854   5.167  1.00 91.88           H
ATOM   1665  CG2 VAL A 121       2.855  14.927   7.035  1.00 91.88           C
ATOM   1666 1HG2 VAL A 121       1.946  15.018   6.441  1.00 91.88           H
ATOM   1667 2HG2 VAL A 121       2.637  15.177   8.073  1.00 91.88           H
ATOM   1668 3HG2 VAL A 121       3.612  15.610   6.648  1.00 91.88           H
ATOM   1669  HN  VAL A 121       2.756  13.378   9.332  1.00 91.88           H
ATOM   1670  N   VAL A 122       3.705  10.583   8.003  1.00 91.19           N
ATOM   1671  CA  VAL A 122       4.344   9.310   7.715  1.00 91.19           C
ATOM   1672  C   VAL A 122       3.321   8.183   7.878  1.00 91.19           C
ATOM   1673  O   VAL A 122       3.287   7.250   7.077  1.00 91.19           O
ATOM   1674  HA  VAL A 122       4.675   9.335   6.677  1.00 91.19           H
ATOM   1675  CB  VAL A 122       5.577   9.131   8.602  1.00 91.19           C
ATOM   1676  HB  VAL A 122       5.285   9.346   9.630  1.00 91.19           H
ATOM   1677  CG1 VAL A 122       6.085   7.688   8.550  1.00 91.19           C
ATOM   1678 1HG1 VAL A 122       5.303   7.015   8.900  1.00 91.19           H
ATOM   1679 2HG1 VAL A 122       6.352   7.434   7.524  1.00 91.19           H
ATOM   1680 3HG1 VAL A 122       6.962   7.589   9.189  1.00 91.19           H
ATOM   1681  CG2 VAL A 122       6.681  10.115   8.211  1.00 91.19           C
ATOM   1682 1HG2 VAL A 122       6.969   9.945   7.173  1.00 91.19           H
ATOM   1683 2HG2 VAL A 122       6.315  11.135   8.323  1.00 91.19           H
ATOM   1684 3HG2 VAL A 122       7.547   9.966   8.857  1.00 91.19           H
ATOM   1685  HN  VAL A 122       4.065  11.065   8.801  1.00 91.19           H
ATOM   1686  N   ASN A 123       2.513   8.307   8.921  1.00 90.37           N
ATOM   1687  CA  ASN A 123       1.507   7.300   9.212  1.00 90.37           C
ATOM   1688  C   ASN A 123       0.464   7.290   8.093  1.00 90.37           C
ATOM   1689  O   ASN A 123      -0.034   6.231   7.713  1.00 90.37           O
ATOM   1690  HA  ASN A 123       2.054   6.360   9.280  1.00 90.37           H
ATOM   1691  CB  ASN A 123       0.787   7.605  10.527  1.00 90.37           C
ATOM   1692 1HB  ASN A 123       0.662   8.682  10.636  1.00 90.37           H
ATOM   1693 2HB  ASN A 123      -0.212   7.168  10.508  1.00 90.37           H
ATOM   1694  CG  ASN A 123       1.568   7.053  11.721  1.00 90.37           C
ATOM   1695  OD1 ASN A 123       2.389   6.159  11.599  1.00 90.37           O
ATOM   1696  ND2 ASN A 123       1.268   7.634  12.879  1.00 90.37           N
ATOM   1697 1HD2 ASN A 123       0.584   8.363  12.910  1.00 90.37           H
ATOM   1698 2HD2 ASN A 123       1.726   7.343  13.718  1.00 90.37           H
ATOM   1699  HN  ASN A 123       2.539   9.076   9.560  1.00 90.37           H
ATOM   1700  N   SER A 124       0.164   8.481   7.596  1.00 92.25           N
ATOM   1701  CA  SER A 124      -0.953   8.651   6.682  1.00 92.25           C
ATOM   1702  C   SER A 124      -0.540   8.235   5.268  1.00 92.25           C
ATOM   1703  O   SER A 124      -1.353   7.710   4.510  1.00 92.25           O
ATOM   1704  HA  SER A 124      -1.737   7.995   7.060  1.00 92.25           H
ATOM   1705  CB  SER A 124      -1.452  10.097   6.685  1.00 92.25           C
ATOM   1706 1HB  SER A 124      -0.692  10.744   6.247  1.00 92.25           H
ATOM   1707 2HB  SER A 124      -2.339  10.176   6.057  1.00 92.25           H
ATOM   1708  OG  SER A 124      -1.761  10.552   8.000  1.00 92.25           O
ATOM   1709  HG  SER A 124      -1.133  11.284   8.265  1.00 92.25           H
ATOM   1710  HN  SER A 124       0.668   9.318   7.808  1.00 92.25           H
ATOM   1711  N   MET A 125       0.723   8.487   4.957  1.00 92.48           N
ATOM   1712  CA  MET A 125       1.206   8.323   3.596  1.00 92.48           C
ATOM   1713  C   MET A 125       1.026   6.880   3.121  1.00 92.48           C
ATOM   1714  O   MET A 125       0.662   6.642   1.970  1.00 92.48           O
ATOM   1715  HA  MET A 125       0.598   8.991   2.987  1.00 92.48           H
ATOM   1716  CB  MET A 125       2.686   8.702   3.530  1.00 92.48           C
ATOM   1717 1HB  MET A 125       3.209   8.291   4.394  1.00 92.48           H
ATOM   1718 2HB  MET A 125       3.140   8.259   2.643  1.00 92.48           H
ATOM   1719  CG  MET A 125       2.862  10.221   3.495  1.00 92.48           C
ATOM   1720 1HG  MET A 125       2.319  10.678   4.323  1.00 92.48           H
ATOM   1721 2HG  MET A 125       3.914  10.477   3.625  1.00 92.48           H
ATOM   1722  SD  MET A 125       2.265  10.869   1.943  1.00 92.48           S
ATOM   1723  CE  MET A 125       0.892  11.850   2.524  1.00 92.48           C
ATOM   1724 1HE  MET A 125       0.179  11.208   3.040  1.00 92.48           H
ATOM   1725 2HE  MET A 125       1.256  12.614   3.212  1.00 92.48           H
ATOM   1726 3HE  MET A 125       0.403  12.330   1.676  1.00 92.48           H
ATOM   1727  HN  MET A 125       1.410   8.796   5.615  1.00 92.48           H
ATOM   1728  N   TYR A 126       1.290   5.953   4.031  1.00 87.81           N
ATOM   1729  CA  TYR A 126       1.189   4.540   3.711  1.00 87.81           C
ATOM   1730  C   TYR A 126      -0.244   4.165   3.329  1.00 87.81           C
ATOM   1731  O   TYR A 126      -0.466   3.488   2.326  1.00 87.81           O
ATOM   1732  HA  TYR A 126       1.847   4.338   2.866  1.00 87.81           H
ATOM   1733  CB  TYR A 126       1.577   3.790   4.987  1.00 87.81           C
ATOM   1734 1HB  TYR A 126       2.630   3.974   5.199  1.00 87.81           H
ATOM   1735 2HB  TYR A 126       1.008   4.197   5.823  1.00 87.81           H
ATOM   1736  CG  TYR A 126       1.341   2.280   4.917  1.00 87.81           C
ATOM   1737  CD1 TYR A 126       0.466   1.676   5.797  1.00 87.81           C
ATOM   1738  HD1 TYR A 126      -0.059   2.276   6.541  1.00 87.81           H
ATOM   1739  CD2 TYR A 126       2.005   1.521   3.975  1.00 87.81           C
ATOM   1740  HD2 TYR A 126       2.697   1.997   3.280  1.00 87.81           H
ATOM   1741  CE1 TYR A 126       0.244   0.255   5.731  1.00 87.81           C
ATOM   1742  HE1 TYR A 126      -0.445  -0.234   6.420  1.00 87.81           H
ATOM   1743  CE2 TYR A 126       1.784   0.099   3.909  1.00 87.81           C
ATOM   1744  HE2 TYR A 126       2.301  -0.512   3.170  1.00 87.81           H
ATOM   1745  CZ  TYR A 126       0.914  -0.463   4.790  1.00 87.81           C
ATOM   1746  OH  TYR A 126       0.705  -1.806   4.728  1.00 87.81           O
ATOM   1747  HH  TYR A 126       1.107  -2.176   3.891  1.00 87.81           H
ATOM   1748  HN  TYR A 126       1.567   6.155   4.970  1.00 87.81           H
ATOM   1749  N   LYS A 127      -1.180   4.621   4.148  1.00 87.68           N
ATOM   1750  CA  LYS A 127      -2.578   4.274   3.955  1.00 87.68           C
ATOM   1751  C   LYS A 127      -3.065   4.859   2.628  1.00 87.68           C
ATOM   1752  O   LYS A 127      -3.846   4.229   1.917  1.00 87.68           O
ATOM   1753  HA  LYS A 127      -2.640   3.187   3.897  1.00 87.68           H
ATOM   1754  CB  LYS A 127      -3.410   4.711   5.162  1.00 87.68           C
ATOM   1755 1HB  LYS A 127      -3.179   5.746   5.413  1.00 87.68           H
ATOM   1756 2HB  LYS A 127      -4.470   4.673   4.911  1.00 87.68           H
ATOM   1757  CG  LYS A 127      -3.135   3.814   6.371  1.00 87.68           C
ATOM   1758 1HG  LYS A 127      -2.067   3.808   6.589  1.00 87.68           H
ATOM   1759 2HG  LYS A 127      -3.637   4.218   7.250  1.00 87.68           H
ATOM   1760  CD  LYS A 127      -3.617   2.384   6.114  1.00 87.68           C
ATOM   1761 1HD  LYS A 127      -4.662   2.399   5.806  1.00 87.68           H
ATOM   1762 2HD  LYS A 127      -3.049   1.948   5.292  1.00 87.68           H
ATOM   1763  CE  LYS A 127      -3.460   1.519   7.366  1.00 87.68           C
ATOM   1764 1HE  LYS A 127      -2.416   1.507   7.678  1.00 87.68           H
ATOM   1765 2HE  LYS A 127      -4.033   1.950   8.187  1.00 87.68           H
ATOM   1766  NZ  LYS A 127      -3.921   0.138   7.103  1.00 87.68           N
ATOM   1767 1HZ  LYS A 127      -3.858  -0.408   7.955  1.00 87.68           H
ATOM   1768 2HZ  LYS A 127      -4.884   0.158   6.786  1.00 87.68           H
ATOM   1769 3HZ  LYS A 127      -3.339  -0.283   6.388  1.00 87.68           H
ATOM   1770  HN  LYS A 127      -0.996   5.215   4.931  1.00 87.68           H
ATOM   1771  N   MET A 128      -2.583   6.058   2.334  1.00 91.43           N
ATOM   1772  CA  MET A 128      -2.948   6.729   1.098  1.00 91.43           C
ATOM   1773  C   MET A 128      -2.437   5.955  -0.118  1.00 91.43           C
ATOM   1774  O   MET A 128      -3.153   5.798  -1.105  1.00 91.43           O
ATOM   1775  HA  MET A 128      -4.038   6.754   1.089  1.00 91.43           H
ATOM   1776  CB  MET A 128      -2.359   8.141   1.090  1.00 91.43           C
ATOM   1777 1HB  MET A 128      -2.657   8.669   1.996  1.00 91.43           H
ATOM   1778 2HB  MET A 128      -1.270   8.084   1.098  1.00 91.43           H
ATOM   1779  CG  MET A 128      -2.825   8.923  -0.139  1.00 91.43           C
ATOM   1780 1HG  MET A 128      -2.640   8.341  -1.042  1.00 91.43           H
ATOM   1781 2HG  MET A 128      -3.900   9.094  -0.085  1.00 91.43           H
ATOM   1782  SD  MET A 128      -1.964  10.483  -0.234  1.00 91.43           S
ATOM   1783  CE  MET A 128      -0.308   9.904  -0.563  1.00 91.43           C
ATOM   1784 1HE  MET A 128       0.023   9.264   0.255  1.00 91.43           H
ATOM   1785 2HE  MET A 128      -0.300   9.337  -1.494  1.00 91.43           H
ATOM   1786 3HE  MET A 128       0.365  10.757  -0.652  1.00 91.43           H
ATOM   1787  HN  MET A 128      -1.956   6.568   2.923  1.00 91.43           H
ATOM   1788  N   ASN A 129      -1.201   5.490  -0.006  1.00 91.03           N
ATOM   1789  CA  ASN A 129      -0.600   4.698  -1.066  1.00 91.03           C
ATOM   1790  C   ASN A 129      -1.440   3.440  -1.295  1.00 91.03           C
ATOM   1791  O   ASN A 129      -1.830   3.146  -2.424  1.00 91.03           O
ATOM   1792  HA  ASN A 129      -0.584   5.352  -1.938  1.00 91.03           H
ATOM   1793  CB  ASN A 129       0.816   4.259  -0.691  1.00 91.03           C
ATOM   1794 1HB  ASN A 129       1.483   5.122  -0.701  1.00 91.03           H
ATOM   1795 2HB  ASN A 129       0.822   3.864   0.325  1.00 91.03           H
ATOM   1796  CG  ASN A 129       1.336   3.196  -1.661  1.00 91.03           C
ATOM   1797  OD1 ASN A 129       1.099   2.009  -1.506  1.00 91.03           O
ATOM   1798  ND2 ASN A 129       2.055   3.686  -2.667  1.00 91.03           N
ATOM   1799 1HD2 ASN A 129       2.212   4.671  -2.736  1.00 91.03           H
ATOM   1800 2HD2 ASN A 129       2.439   3.069  -3.354  1.00 91.03           H
ATOM   1801  HN  ASN A 129      -0.614   5.646   0.788  1.00 91.03           H
ATOM   1802  N   PHE A 130      -1.694   2.730  -0.205  1.00 87.79           N
ATOM   1803  CA  PHE A 130      -2.346   1.435  -0.290  1.00 87.79           C
ATOM   1804  C   PHE A 130      -3.683   1.542  -1.026  1.00 87.79           C
ATOM   1805  O   PHE A 130      -3.924   0.818  -1.991  1.00 87.79           O
ATOM   1806  HA  PHE A 130      -1.680   0.773  -0.844  1.00 87.79           H
ATOM   1807  CB  PHE A 130      -2.603   0.968   1.144  1.00 87.79           C
ATOM   1808 1HB  PHE A 130      -1.653   0.918   1.675  1.00 87.79           H
ATOM   1809 2HB  PHE A 130      -3.214   1.713   1.654  1.00 87.79           H
ATOM   1810  CG  PHE A 130      -3.297  -0.392   1.241  1.00 87.79           C
ATOM   1811  CD1 PHE A 130      -4.655  -0.462   1.273  1.00 87.79           C
ATOM   1812  HD1 PHE A 130      -5.249   0.451   1.230  1.00 87.79           H
ATOM   1813  CD2 PHE A 130      -2.556  -1.531   1.296  1.00 87.79           C
ATOM   1814  HD2 PHE A 130      -1.468  -1.475   1.270  1.00 87.79           H
ATOM   1815  CE1 PHE A 130      -5.299  -1.725   1.363  1.00 87.79           C
ATOM   1816  HE1 PHE A 130      -6.387  -1.781   1.389  1.00 87.79           H
ATOM   1817  CE2 PHE A 130      -3.200  -2.793   1.386  1.00 87.79           C
ATOM   1818  HE2 PHE A 130      -2.606  -3.706   1.429  1.00 87.79           H
ATOM   1819  CZ  PHE A 130      -4.558  -2.864   1.418  1.00 87.79           C
ATOM   1820  HZ  PHE A 130      -5.052  -3.833   1.486  1.00 87.79           H
ATOM   1821  HN  PHE A 130      -1.462   3.027   0.722  1.00 87.79           H
ATOM   1822  N   TYR A 131      -4.518   2.450  -0.543  1.00 87.10           N
ATOM   1823  CA  TYR A 131      -5.866   2.583  -1.068  1.00 87.10           C
ATOM   1824  C   TYR A 131      -5.843   3.031  -2.531  1.00 87.10           C
ATOM   1825  O   TYR A 131      -6.604   2.522  -3.352  1.00 87.10           O
ATOM   1826  HA  TYR A 131      -6.350   1.609  -1.002  1.00 87.10           H
ATOM   1827  CB  TYR A 131      -6.542   3.667  -0.226  1.00 87.10           C
ATOM   1828 1HB  TYR A 131      -5.928   4.568  -0.252  1.00 87.10           H
ATOM   1829 2HB  TYR A 131      -7.500   3.921  -0.681  1.00 87.10           H
ATOM   1830  CG  TYR A 131      -6.775   3.267   1.232  1.00 87.10           C
ATOM   1831  CD1 TYR A 131      -7.155   1.977   1.541  1.00 87.10           C
ATOM   1832  HD1 TYR A 131      -7.289   1.243   0.746  1.00 87.10           H
ATOM   1833  CD2 TYR A 131      -6.606   4.197   2.238  1.00 87.10           C
ATOM   1834  HD2 TYR A 131      -6.306   5.216   1.994  1.00 87.10           H
ATOM   1835  CE1 TYR A 131      -7.375   1.600   2.913  1.00 87.10           C
ATOM   1836  HE1 TYR A 131      -7.675   0.585   3.171  1.00 87.10           H
ATOM   1837  CE2 TYR A 131      -6.826   3.820   3.610  1.00 87.10           C
ATOM   1838  HE2 TYR A 131      -6.696   4.544   4.414  1.00 87.10           H
ATOM   1839  CZ  TYR A 131      -7.199   2.541   3.880  1.00 87.10           C
ATOM   1840  OH  TYR A 131      -7.407   2.185   5.176  1.00 87.10           O
ATOM   1841  HH  TYR A 131      -7.388   2.996   5.761  1.00 87.10           H
ATOM   1842  HN  TYR A 131      -4.286   3.087   0.192  1.00 87.10           H
ATOM   1843  N   SER A 132      -4.961   3.979  -2.813  1.00 90.02           N
ATOM   1844  CA  SER A 132      -4.857   4.530  -4.153  1.00 90.02           C
ATOM   1845  C   SER A 132      -4.388   3.448  -5.129  1.00 90.02           C
ATOM   1846  O   SER A 132      -4.878   3.368  -6.254  1.00 90.02           O
ATOM   1847  HA  SER A 132      -5.863   4.864  -4.407  1.00 90.02           H
ATOM   1848  CB  SER A 132      -3.900   5.723  -4.185  1.00 90.02           C
ATOM   1849 1HB  SER A 132      -3.814   6.092  -5.208  1.00 90.02           H
ATOM   1850 2HB  SER A 132      -4.314   6.536  -3.588  1.00 90.02           H
ATOM   1851  OG  SER A 132      -2.606   5.384  -3.694  1.00 90.02           O
ATOM   1852  HG  SER A 132      -2.455   5.815  -2.804  1.00 90.02           H
ATOM   1853  HN  SER A 132      -4.326   4.369  -2.145  1.00 90.02           H
ATOM   1854  N   CYS A 133      -3.446   2.643  -4.662  1.00 85.27           N
ATOM   1855  CA  CYS A 133      -2.903   1.572  -5.480  1.00 85.27           C
ATOM   1856  C   CYS A 133      -4.039   0.604  -5.820  1.00 85.27           C
ATOM   1857  O   CYS A 133      -4.213   0.228  -6.978  1.00 85.27           O
ATOM   1858  HA  CYS A 133      -2.508   2.037  -6.383  1.00 85.27           H
ATOM   1859  CB  CYS A 133      -1.738   0.864  -4.785  1.00 85.27           C
ATOM   1860 1HB  CYS A 133      -1.986   0.678  -3.740  1.00 85.27           H
ATOM   1861 2HB  CYS A 133      -1.564  -0.108  -5.249  1.00 85.27           H
ATOM   1862  SG  CYS A 133      -0.226   1.889  -4.896  1.00 85.27           S
ATOM   1863  HG  CYS A 133      -0.580   2.760  -3.956  1.00 85.27           H
ATOM   1864  HN  CYS A 133      -3.054   2.713  -3.744  1.00 85.27           H
ATOM   1865  N   VAL A 134      -4.782   0.230  -4.789  1.00 83.54           N
ATOM   1866  CA  VAL A 134      -5.849  -0.744  -4.950  1.00 83.54           C
ATOM   1867  C   VAL A 134      -6.829  -0.248  -6.015  1.00 83.54           C
ATOM   1868  O   VAL A 134      -7.213  -1.000  -6.909  1.00 83.54           O
ATOM   1869  HA  VAL A 134      -5.396  -1.673  -5.296  1.00 83.54           H
ATOM   1870  CB  VAL A 134      -6.518  -1.015  -3.601  1.00 83.54           C
ATOM   1871  HB  VAL A 134      -6.799  -0.055  -3.167  1.00 83.54           H
ATOM   1872  CG1 VAL A 134      -7.793  -1.842  -3.779  1.00 83.54           C
ATOM   1873 1HG1 VAL A 134      -8.493  -1.298  -4.413  1.00 83.54           H
ATOM   1874 2HG1 VAL A 134      -7.546  -2.796  -4.244  1.00 83.54           H
ATOM   1875 3HG1 VAL A 134      -8.249  -2.020  -2.804  1.00 83.54           H
ATOM   1876  CG2 VAL A 134      -5.549  -1.701  -2.637  1.00 83.54           C
ATOM   1877 1HG2 VAL A 134      -5.224  -2.651  -3.063  1.00 83.54           H
ATOM   1878 2HG2 VAL A 134      -4.682  -1.060  -2.474  1.00 83.54           H
ATOM   1879 3HG2 VAL A 134      -6.050  -1.883  -1.686  1.00 83.54           H
ATOM   1880  HN  VAL A 134      -4.665   0.578  -3.859  1.00 83.54           H
ATOM   1881  N   LEU A 135      -7.206   1.016  -5.884  1.00 85.68           N
ATOM   1882  CA  LEU A 135      -8.218   1.589  -6.755  1.00 85.68           C
ATOM   1883  C   LEU A 135      -7.670   1.671  -8.181  1.00 85.68           C
ATOM   1884  O   LEU A 135      -8.391   1.409  -9.143  1.00 85.68           O
ATOM   1885  HA  LEU A 135      -9.073   0.913  -6.752  1.00 85.68           H
ATOM   1886  CB  LEU A 135      -8.701   2.932  -6.204  1.00 85.68           C
ATOM   1887 1HB  LEU A 135      -7.834   3.578  -6.065  1.00 85.68           H
ATOM   1888 2HB  LEU A 135      -9.334   3.404  -6.955  1.00 85.68           H
ATOM   1889  CG  LEU A 135      -9.477   2.876  -4.886  1.00 85.68           C
ATOM   1890  HG  LEU A 135      -8.892   2.300  -4.170  1.00 85.68           H
ATOM   1891  CD1 LEU A 135      -9.659   4.277  -4.298  1.00 85.68           C
ATOM   1892 1HD1 LEU A 135      -8.682   4.722  -4.110  1.00 85.68           H
ATOM   1893 2HD1 LEU A 135     -10.212   4.898  -5.003  1.00 85.68           H
ATOM   1894 3HD1 LEU A 135     -10.214   4.208  -3.362  1.00 85.68           H
ATOM   1895  CD2 LEU A 135     -10.812   2.152  -5.067  1.00 85.68           C
ATOM   1896 1HD2 LEU A 135     -11.415   2.680  -5.805  1.00 85.68           H
ATOM   1897 2HD2 LEU A 135     -10.629   1.133  -5.408  1.00 85.68           H
ATOM   1898 3HD2 LEU A 135     -11.343   2.126  -4.115  1.00 85.68           H
ATOM   1899  HN  LEU A 135      -6.833   1.643  -5.200  1.00 85.68           H
ATOM   1900  N   LEU A 136      -6.399   2.036  -8.273  1.00 87.45           N
ATOM   1901  CA  LEU A 136      -5.761   2.206  -9.567  1.00 87.45           C
ATOM   1902  C   LEU A 136      -5.718   0.859 -10.291  1.00 87.45           C
ATOM   1903  O   LEU A 136      -6.027   0.779 -11.479  1.00 87.45           O
ATOM   1904  HA  LEU A 136      -6.379   2.891 -10.148  1.00 87.45           H
ATOM   1905  CB  LEU A 136      -4.388   2.862  -9.405  1.00 87.45           C
ATOM   1906 1HB  LEU A 136      -3.867   2.370  -8.584  1.00 87.45           H
ATOM   1907 2HB  LEU A 136      -3.809   2.673 -10.309  1.00 87.45           H
ATOM   1908  CG  LEU A 136      -4.391   4.369  -9.141  1.00 87.45           C
ATOM   1909  HG  LEU A 136      -5.103   4.574  -8.341  1.00 87.45           H
ATOM   1910  CD1 LEU A 136      -3.019   4.843  -8.658  1.00 87.45           C
ATOM   1911 1HD1 LEU A 136      -2.761   4.327  -7.733  1.00 87.45           H
ATOM   1912 2HD1 LEU A 136      -2.270   4.623  -9.418  1.00 87.45           H
ATOM   1913 3HD1 LEU A 136      -3.049   5.918  -8.477  1.00 87.45           H
ATOM   1914  CD2 LEU A 136      -4.863   5.141 -10.375  1.00 87.45           C
ATOM   1915 1HD2 LEU A 136      -4.194   4.934 -11.210  1.00 87.45           H
ATOM   1916 2HD2 LEU A 136      -5.875   4.829 -10.633  1.00 87.45           H
ATOM   1917 3HD2 LEU A 136      -4.855   6.209 -10.159  1.00 87.45           H
ATOM   1918  HN  LEU A 136      -5.810   2.214  -7.485  1.00 87.45           H
ATOM   1919  N   ILE A 137      -5.332  -0.165  -9.545  1.00 80.91           N
ATOM   1920  CA  ILE A 137      -5.209  -1.498 -10.110  1.00 80.91           C
ATOM   1921  C   ILE A 137      -6.566  -1.942 -10.660  1.00 80.91           C
ATOM   1922  O   ILE A 137      -6.645  -2.499 -11.754  1.00 80.91           O
ATOM   1923  HA  ILE A 137      -4.504  -1.437 -10.940  1.00 80.91           H
ATOM   1924  CB  ILE A 137      -4.616  -2.464  -9.082  1.00 80.91           C
ATOM   1925  HB  ILE A 137      -5.128  -2.308  -8.132  1.00 80.91           H
ATOM   1926  CG1 ILE A 137      -3.133  -2.173  -8.848  1.00 80.91           C
ATOM   1927 1HG1 ILE A 137      -2.559  -2.457  -9.731  1.00 80.91           H
ATOM   1928 2HG1 ILE A 137      -2.986  -1.102  -8.705  1.00 80.91           H
ATOM   1929  CG2 ILE A 137      -4.858  -3.918  -9.492  1.00 80.91           C
ATOM   1930 1HG2 ILE A 137      -5.930  -4.101  -9.566  1.00 80.91           H
ATOM   1931 2HG2 ILE A 137      -4.390  -4.105 -10.458  1.00 80.91           H
ATOM   1932 3HG2 ILE A 137      -4.427  -4.583  -8.744  1.00 80.91           H
ATOM   1933  CD1 ILE A 137      -2.610  -2.933  -7.628  1.00 80.91           C
ATOM   1934 1HD1 ILE A 137      -3.170  -2.628  -6.743  1.00 80.91           H
ATOM   1935 2HD1 ILE A 137      -2.736  -4.004  -7.785  1.00 80.91           H
ATOM   1936 3HD1 ILE A 137      -1.553  -2.708  -7.484  1.00 80.91           H
ATOM   1937  HN  ILE A 137      -5.107  -0.096  -8.573  1.00 80.91           H
ATOM   1938  N   MET A 138      -7.601  -1.679  -9.876  1.00 81.59           N
ATOM   1939  CA  MET A 138      -8.954  -2.020 -10.282  1.00 81.59           C
ATOM   1940  C   MET A 138      -9.314  -1.347 -11.609  1.00 81.59           C
ATOM   1941  O   MET A 138      -9.863  -1.986 -12.504  1.00 81.59           O
ATOM   1942  HA  MET A 138      -8.960  -3.103 -10.403  1.00 81.59           H
ATOM   1943  CB  MET A 138      -9.940  -1.575  -9.200  1.00 81.59           C
ATOM   1944 1HB  MET A 138      -9.631  -1.976  -8.235  1.00 81.59           H
ATOM   1945 2HB  MET A 138      -9.925  -0.488  -9.114  1.00 81.59           H
ATOM   1946  CG  MET A 138     -11.359  -2.046  -9.524  1.00 81.59           C
ATOM   1947 1HG  MET A 138     -11.648  -1.701 -10.516  1.00 81.59           H
ATOM   1948 2HG  MET A 138     -11.393  -3.136  -9.542  1.00 81.59           H
ATOM   1949  SD  MET A 138     -12.503  -1.421  -8.305  1.00 81.59           S
ATOM   1950  CE  MET A 138     -12.396   0.327  -8.647  1.00 81.59           C
ATOM   1951 1HE  MET A 138     -11.369   0.663  -8.504  1.00 81.59           H
ATOM   1952 2HE  MET A 138     -12.700   0.515  -9.677  1.00 81.59           H
ATOM   1953 3HE  MET A 138     -13.054   0.871  -7.969  1.00 81.59           H
ATOM   1954  HN  MET A 138      -7.527  -1.242  -8.979  1.00 81.59           H
ATOM   1955  N   CYS A 139      -8.988  -0.065 -11.692  1.00 84.61           N
ATOM   1956  CA  CYS A 139      -9.348   0.723 -12.859  1.00 84.61           C
ATOM   1957  C   CYS A 139      -8.585   0.172 -14.065  1.00 84.61           C
ATOM   1958  O   CYS A 139      -9.116   0.133 -15.174  1.00 84.61           O
ATOM   1959  HA  CYS A 139     -10.423   0.608 -12.995  1.00 84.61           H
ATOM   1960  CB  CYS A 139      -9.073   2.213 -12.642  1.00 84.61           C
ATOM   1961 1HB  CYS A 139      -8.048   2.355 -12.297  1.00 84.61           H
ATOM   1962 2HB  CYS A 139      -9.169   2.750 -13.585  1.00 84.61           H
ATOM   1963  SG  CYS A 139     -10.245   2.893 -11.413  1.00 84.61           S
ATOM   1964  HG  CYS A 139      -9.617   2.417 -10.342  1.00 84.61           H
ATOM   1965  HN  CYS A 139      -8.490   0.433 -10.983  1.00 84.61           H
ATOM   1966  N   ILE A 140      -7.353  -0.240 -13.808  1.00 81.76           N
ATOM   1967  CA  ILE A 140      -6.508  -0.779 -14.860  1.00 81.76           C
ATOM   1968  C   ILE A 140      -7.170  -2.025 -15.452  1.00 81.76           C
ATOM   1969  O   ILE A 140      -7.205  -2.195 -16.669  1.00 81.76           O
ATOM   1970  HA  ILE A 140      -6.438  -0.022 -15.642  1.00 81.76           H
ATOM   1971  CB  ILE A 140      -5.091  -1.024 -14.338  1.00 81.76           C
ATOM   1972  HB  ILE A 140      -5.165  -1.510 -13.365  1.00 81.76           H
ATOM   1973  CG1 ILE A 140      -4.348   0.297 -14.128  1.00 81.76           C
ATOM   1974 1HG1 ILE A 140      -4.087   0.729 -15.094  1.00 81.76           H
ATOM   1975 2HG1 ILE A 140      -5.002   1.011 -13.627  1.00 81.76           H
ATOM   1976  CG2 ILE A 140      -4.323  -1.973 -15.260  1.00 81.76           C
ATOM   1977 1HG2 ILE A 140      -4.846  -2.928 -15.315  1.00 81.76           H
ATOM   1978 2HG2 ILE A 140      -4.258  -1.537 -16.257  1.00 81.76           H
ATOM   1979 3HG2 ILE A 140      -3.320  -2.130 -14.866  1.00 81.76           H
ATOM   1980  CD1 ILE A 140      -3.081   0.087 -13.297  1.00 81.76           C
ATOM   1981 1HD1 ILE A 140      -3.349  -0.322 -12.323  1.00 81.76           H
ATOM   1982 2HD1 ILE A 140      -2.419  -0.608 -13.814  1.00 81.76           H
ATOM   1983 3HD1 ILE A 140      -2.572   1.042 -13.163  1.00 81.76           H
ATOM   1984  HN  ILE A 140      -6.931  -0.211 -12.901  1.00 81.76           H
ATOM   1985  N   SER A 141      -7.679  -2.865 -14.562  1.00 77.88           N
ATOM   1986  CA  SER A 141      -8.264  -4.129 -14.975  1.00 77.88           C
ATOM   1987  C   SER A 141      -9.516  -3.875 -15.817  1.00 77.88           C
ATOM   1988  O   SER A 141      -9.742  -4.552 -16.819  1.00 77.88           O
ATOM   1989  HA  SER A 141      -7.496  -4.622 -15.570  1.00 77.88           H
ATOM   1990  CB  SER A 141      -8.606  -4.999 -13.764  1.00 77.88           C
ATOM   1991 1HB  SER A 141      -9.197  -4.418 -13.055  1.00 77.88           H
ATOM   1992 2HB  SER A 141      -9.226  -5.837 -14.083  1.00 77.88           H
ATOM   1993  OG  SER A 141      -7.438  -5.493 -13.114  1.00 77.88           O
ATOM   1994  HG  SER A 141      -7.694  -6.013 -12.299  1.00 77.88           H
ATOM   1995  HN  SER A 141      -7.695  -2.693 -13.577  1.00 77.88           H
ATOM   1996  N   VAL A 142     -10.297  -2.899 -15.379  1.00 78.83           N
ATOM   1997  CA  VAL A 142     -11.506  -2.529 -16.096  1.00 78.83           C
ATOM   1998  C   VAL A 142     -11.128  -1.971 -17.469  1.00 78.83           C
ATOM   1999  O   VAL A 142     -11.764  -2.294 -18.471  1.00 78.83           O
ATOM   2000  HA  VAL A 142     -12.096  -3.434 -16.235  1.00 78.83           H
ATOM   2001  CB  VAL A 142     -12.331  -1.549 -15.259  1.00 78.83           C
ATOM   2002  HB  VAL A 142     -11.690  -0.707 -14.999  1.00 78.83           H
ATOM   2003  CG1 VAL A 142     -13.516  -1.007 -16.061  1.00 78.83           C
ATOM   2004 1HG1 VAL A 142     -13.149  -0.487 -16.945  1.00 78.83           H
ATOM   2005 2HG1 VAL A 142     -14.158  -1.834 -16.365  1.00 78.83           H
ATOM   2006 3HG1 VAL A 142     -14.086  -0.314 -15.442  1.00 78.83           H
ATOM   2007  CG2 VAL A 142     -12.802  -2.202 -13.958  1.00 78.83           C
ATOM   2008 1HG2 VAL A 142     -13.419  -3.070 -14.189  1.00 78.83           H
ATOM   2009 2HG2 VAL A 142     -11.936  -2.516 -13.375  1.00 78.83           H
ATOM   2010 3HG2 VAL A 142     -13.387  -1.484 -13.382  1.00 78.83           H
ATOM   2011  HN  VAL A 142     -10.116  -2.365 -14.553  1.00 78.83           H
ATOM   2012  N   ASP A 143     -10.095  -1.141 -17.472  1.00 78.93           N
ATOM   2013  CA  ASP A 143      -9.676  -0.471 -18.692  1.00 78.93           C
ATOM   2014  C   ASP A 143      -9.231  -1.517 -19.716  1.00 78.93           C
ATOM   2015  O   ASP A 143      -9.540  -1.402 -20.901  1.00 78.93           O
ATOM   2016  HA  ASP A 143     -10.549   0.092 -19.023  1.00 78.93           H
ATOM   2017  CB  ASP A 143      -8.495   0.465 -18.428  1.00 78.93           C
ATOM   2018 1HB  ASP A 143      -8.743   1.149 -17.616  1.00 78.93           H
ATOM   2019 2HB  ASP A 143      -7.632  -0.115 -18.104  1.00 78.93           H
ATOM   2020  CG  ASP A 143      -8.138   1.264 -19.683  1.00 78.93           C
ATOM   2021  OD1 ASP A 143      -9.070   1.875 -20.251  1.00 78.93           O
ATOM   2022  OD2 ASP A 143      -6.942   1.246 -20.046  1.00 78.93           O
ATOM   2023  HN  ASP A 143      -9.549  -0.926 -16.663  1.00 78.93           H
ATOM   2024  N   ARG A 144      -8.511  -2.514 -19.222  1.00 74.71           N
ATOM   2025  CA  ARG A 144      -7.996  -3.564 -20.084  1.00 74.71           C
ATOM   2026  C   ARG A 144      -9.148  -4.392 -20.658  1.00 74.71           C
ATOM   2027  O   ARG A 144      -9.121  -4.771 -21.827  1.00 74.71           O
ATOM   2028  HA  ARG A 144      -7.459  -3.038 -20.873  1.00 74.71           H
ATOM   2029  CB  ARG A 144      -7.045  -4.487 -19.319  1.00 74.71           C
ATOM   2030 1HB  ARG A 144      -7.438  -4.673 -18.320  1.00 74.71           H
ATOM   2031 2HB  ARG A 144      -6.985  -5.451 -19.823  1.00 74.71           H
ATOM   2032  CG  ARG A 144      -5.648  -3.871 -19.217  1.00 74.71           C
ATOM   2033 1HG  ARG A 144      -5.296  -3.590 -20.209  1.00 74.71           H
ATOM   2034 2HG  ARG A 144      -5.692  -2.957 -18.624  1.00 74.71           H
ATOM   2035  CD  ARG A 144      -4.662  -4.852 -18.579  1.00 74.71           C
ATOM   2036 1HD  ARG A 144      -4.833  -4.904 -17.503  1.00 74.71           H
ATOM   2037 2HD  ARG A 144      -4.824  -5.853 -18.976  1.00 74.71           H
ATOM   2038  NE  ARG A 144      -3.272  -4.420 -18.849  1.00 74.71           N
ATOM   2039  HE  ARG A 144      -3.088  -3.438 -18.902  1.00 74.71           H
ATOM   2040  CZ  ARG A 144      -2.245  -5.262 -19.026  1.00 74.71           C
ATOM   2041  NH1 ARG A 144      -2.434  -6.587 -18.965  1.00 74.71           N
ATOM   2042 1HH1 ARG A 144      -3.346  -6.955 -18.786  1.00 74.71           H
ATOM   2043 2HH1 ARG A 144      -1.662  -7.209 -19.099  1.00 74.71           H
ATOM   2044  NH2 ARG A 144      -1.027  -4.759 -19.266  1.00 74.71           N
ATOM   2045 1HH2 ARG A 144      -0.249  -5.373 -19.400  1.00 74.71           H
ATOM   2046 2HH2 ARG A 144      -0.894  -3.768 -19.309  1.00 74.71           H
ATOM   2047  HN  ARG A 144      -8.280  -2.610 -18.254  1.00 74.71           H
ATOM   2048  N   TYR A 145     -10.131  -4.648 -19.807  1.00 74.99           N
ATOM   2049  CA  TYR A 145     -11.314  -5.379 -20.230  1.00 74.99           C
ATOM   2050  C   TYR A 145     -11.987  -4.691 -21.419  1.00 74.99           C
ATOM   2051  O   TYR A 145     -12.256  -5.327 -22.437  1.00 74.99           O
ATOM   2052  HA  TYR A 145     -11.003  -6.380 -20.527  1.00 74.99           H
ATOM   2053  CB  TYR A 145     -12.270  -5.359 -19.036  1.00 74.99           C
ATOM   2054 1HB  TYR A 145     -11.859  -5.984 -18.243  1.00 74.99           H
ATOM   2055 2HB  TYR A 145     -12.325  -4.343 -18.644  1.00 74.99           H
ATOM   2056  CG  TYR A 145     -13.685  -5.841 -19.364  1.00 74.99           C
ATOM   2057  CD1 TYR A 145     -14.741  -4.953 -19.334  1.00 74.99           C
ATOM   2058  HD1 TYR A 145     -14.567  -3.908 -19.078  1.00 74.99           H
ATOM   2059  CD2 TYR A 145     -13.905  -7.164 -19.688  1.00 74.99           C
ATOM   2060  HD2 TYR A 145     -13.071  -7.866 -19.711  1.00 74.99           H
ATOM   2061  CE1 TYR A 145     -16.072  -5.406 -19.643  1.00 74.99           C
ATOM   2062  HE1 TYR A 145     -16.915  -4.715 -19.624  1.00 74.99           H
ATOM   2063  CE2 TYR A 145     -15.237  -7.618 -19.997  1.00 74.99           C
ATOM   2064  HE2 TYR A 145     -15.424  -8.660 -20.255  1.00 74.99           H
ATOM   2065  CZ  TYR A 145     -16.254  -6.716 -19.959  1.00 74.99           C
ATOM   2066  OH  TYR A 145     -17.512  -7.145 -20.250  1.00 74.99           O
ATOM   2067  HH  TYR A 145     -17.497  -8.118 -20.480  1.00 74.99           H
ATOM   2068  HN  TYR A 145     -10.128  -4.367 -18.848  1.00 74.99           H
ATOM   2069  N   ILE A 146     -12.241  -3.402 -21.250  1.00 75.88           N
ATOM   2070  CA  ILE A 146     -12.958  -2.642 -22.260  1.00 75.88           C
ATOM   2071  C   ILE A 146     -12.153  -2.643 -23.561  1.00 75.88           C
ATOM   2072  O   ILE A 146     -12.717  -2.790 -24.644  1.00 75.88           O
ATOM   2073  HA  ILE A 146     -13.906  -3.150 -22.440  1.00 75.88           H
ATOM   2074  CB  ILE A 146     -13.288  -1.240 -21.742  1.00 75.88           C
ATOM   2075  HB  ILE A 146     -12.368  -0.786 -21.375  1.00 75.88           H
ATOM   2076  CG1 ILE A 146     -14.260  -1.307 -20.562  1.00 75.88           C
ATOM   2077 1HG1 ILE A 146     -15.249  -1.599 -20.917  1.00 75.88           H
ATOM   2078 2HG1 ILE A 146     -13.934  -2.074 -19.860  1.00 75.88           H
ATOM   2079  CG2 ILE A 146     -13.814  -0.349 -22.868  1.00 75.88           C
ATOM   2080 1HG2 ILE A 146     -13.057  -0.264 -23.648  1.00 75.88           H
ATOM   2081 2HG2 ILE A 146     -14.719  -0.789 -23.287  1.00 75.88           H
ATOM   2082 3HG2 ILE A 146     -14.041   0.641 -22.473  1.00 75.88           H
ATOM   2083  CD1 ILE A 146     -14.347   0.043 -19.846  1.00 75.88           C
ATOM   2084 1HD1 ILE A 146     -13.361   0.319 -19.472  1.00 75.88           H
ATOM   2085 2HD1 ILE A 146     -14.697   0.803 -20.545  1.00 75.88           H
ATOM   2086 3HD1 ILE A 146     -15.045  -0.032 -19.012  1.00 75.88           H
ATOM   2087  HN  ILE A 146     -11.965  -2.878 -20.444  1.00 75.88           H
ATOM   2088  N   ALA A 147     -10.847  -2.476 -23.411  1.00 75.37           N
ATOM   2089  CA  ALA A 147      -9.969  -2.376 -24.564  1.00 75.37           C
ATOM   2090  C   ALA A 147     -10.055  -3.667 -25.380  1.00 75.37           C
ATOM   2091  O   ALA A 147      -9.923  -3.644 -26.602  1.00 75.37           O
ATOM   2092  HA  ALA A 147     -10.318  -1.545 -25.177  1.00 75.37           H
ATOM   2093  CB  ALA A 147      -8.543  -2.077 -24.095  1.00 75.37           C
ATOM   2094 1HB  ALA A 147      -8.531  -1.135 -23.547  1.00 75.37           H
ATOM   2095 2HB  ALA A 147      -8.198  -2.881 -23.445  1.00 75.37           H
ATOM   2096 3HB  ALA A 147      -7.884  -2.002 -24.961  1.00 75.37           H
ATOM   2097  HN  ALA A 147     -10.390  -2.410 -22.524  1.00 75.37           H
ATOM   2098  N   ILE A 148     -10.277  -4.764 -24.670  1.00 71.93           N
ATOM   2099  CA  ILE A 148     -10.226  -6.078 -25.288  1.00 71.93           C
ATOM   2100  C   ILE A 148     -11.608  -6.429 -25.845  1.00 71.93           C
ATOM   2101  O   ILE A 148     -11.717  -7.012 -26.922  1.00 71.93           O
ATOM   2102  HA  ILE A 148      -9.523  -6.022 -26.119  1.00 71.93           H
ATOM   2103  CB  ILE A 148      -9.680  -7.113 -24.302  1.00 71.93           C
ATOM   2104  HB  ILE A 148     -10.266  -7.053 -23.384  1.00 71.93           H
ATOM   2105  CG1 ILE A 148      -8.228  -6.805 -23.932  1.00 71.93           C
ATOM   2106 1HG1 ILE A 148      -7.582  -7.005 -24.787  1.00 71.93           H
ATOM   2107 2HG1 ILE A 148      -8.126  -5.746 -23.696  1.00 71.93           H
ATOM   2108  CG2 ILE A 148      -9.844  -8.532 -24.850  1.00 71.93           C
ATOM   2109 1HG2 ILE A 148     -10.901  -8.736 -25.021  1.00 71.93           H
ATOM   2110 2HG2 ILE A 148      -9.300  -8.624 -25.790  1.00 71.93           H
ATOM   2111 3HG2 ILE A 148      -9.448  -9.248 -24.129  1.00 71.93           H
ATOM   2112  CD1 ILE A 148      -7.776  -7.646 -22.737  1.00 71.93           C
ATOM   2113 1HD1 ILE A 148      -8.410  -7.426 -21.877  1.00 71.93           H
ATOM   2114 2HD1 ILE A 148      -7.857  -8.704 -22.986  1.00 71.93           H
ATOM   2115 3HD1 ILE A 148      -6.741  -7.408 -22.495  1.00 71.93           H
ATOM   2116  HN  ILE A 148     -10.488  -4.764 -23.692  1.00 71.93           H
ATOM   2117  N   ALA A 149     -12.628  -6.058 -25.086  1.00 72.86           N
ATOM   2118  CA  ALA A 149     -13.986  -6.461 -25.408  1.00 72.86           C
ATOM   2119  C   ALA A 149     -14.541  -5.544 -26.500  1.00 72.86           C
ATOM   2120  O   ALA A 149     -15.168  -6.011 -27.449  1.00 72.86           O
ATOM   2121  HA  ALA A 149     -13.948  -7.482 -25.789  1.00 72.86           H
ATOM   2122  CB  ALA A 149     -14.841  -6.440 -24.139  1.00 72.86           C
ATOM   2123 1HB  ALA A 149     -14.421  -7.130 -23.407  1.00 72.86           H
ATOM   2124 2HB  ALA A 149     -14.850  -5.432 -23.725  1.00 72.86           H
ATOM   2125 3HB  ALA A 149     -15.859  -6.742 -24.382  1.00 72.86           H
ATOM   2126  HN  ALA A 149     -12.539  -5.493 -24.265  1.00 72.86           H
ATOM   2127  N   GLN A 150     -14.289  -4.254 -26.329  1.00 72.69           N
ATOM   2128  CA  GLN A 150     -14.818  -3.260 -27.247  1.00 72.69           C
ATOM   2129  C   GLN A 150     -13.698  -2.696 -28.123  1.00 72.69           C
ATOM   2130  O   GLN A 150     -13.677  -1.502 -28.418  1.00 72.69           O
ATOM   2131  HA  GLN A 150     -15.540  -3.793 -27.866  1.00 72.69           H
ATOM   2132  CB  GLN A 150     -15.537  -2.142 -26.489  1.00 72.69           C
ATOM   2133 1HB  GLN A 150     -14.832  -1.630 -25.834  1.00 72.69           H
ATOM   2134 2HB  GLN A 150     -15.911  -1.401 -27.195  1.00 72.69           H
ATOM   2135  CG  GLN A 150     -16.698  -2.698 -25.662  1.00 72.69           C
ATOM   2136 1HG  GLN A 150     -17.268  -3.408 -26.260  1.00 72.69           H
ATOM   2137 2HG  GLN A 150     -16.308  -3.246 -24.804  1.00 72.69           H
ATOM   2138  CD  GLN A 150     -17.617  -1.573 -25.181  1.00 72.69           C
ATOM   2139  OE1 GLN A 150     -17.401  -0.403 -25.450  1.00 72.69           O
ATOM   2140  NE2 GLN A 150     -18.651  -1.992 -24.457  1.00 72.69           N
ATOM   2141 1HE2 GLN A 150     -18.770  -2.968 -24.272  1.00 72.69           H
ATOM   2142 2HE2 GLN A 150     -19.309  -1.331 -24.097  1.00 72.69           H
ATOM   2143  HN  GLN A 150     -13.735  -3.887 -25.582  1.00 72.69           H
ATOM   2144  N   ALA A 151     -12.794  -3.582 -28.514  1.00 68.07           N
ATOM   2145  CA  ALA A 151     -11.597  -3.166 -29.226  1.00 68.07           C
ATOM   2146  C   ALA A 151     -11.996  -2.300 -30.422  1.00 68.07           C
ATOM   2147  O   ALA A 151     -11.275  -1.374 -30.791  1.00 68.07           O
ATOM   2148  HA  ALA A 151     -10.995  -2.569 -28.541  1.00 68.07           H
ATOM   2149  CB  ALA A 151     -10.794  -4.400 -29.641  1.00 68.07           C
ATOM   2150 1HB  ALA A 151     -10.511  -4.965 -28.753  1.00 68.07           H
ATOM   2151 2HB  ALA A 151     -11.404  -5.028 -30.292  1.00 68.07           H
ATOM   2152 3HB  ALA A 151      -9.897  -4.087 -30.175  1.00 68.07           H
ATOM   2153  HN  ALA A 151     -12.868  -4.566 -28.353  1.00 68.07           H
ATOM   2154  N   MET A 152     -13.143  -2.632 -30.996  1.00 62.17           N
ATOM   2155  CA  MET A 152     -13.605  -1.952 -32.195  1.00 62.17           C
ATOM   2156  C   MET A 152     -13.977  -0.499 -31.892  1.00 62.17           C
ATOM   2157  O   MET A 152     -13.693   0.396 -32.686  1.00 62.17           O
ATOM   2158  HA  MET A 152     -12.767  -1.982 -32.890  1.00 62.17           H
ATOM   2159  CB  MET A 152     -14.824  -2.684 -32.759  1.00 62.17           C
ATOM   2160 1HB  MET A 152     -15.560  -2.834 -31.970  1.00 62.17           H
ATOM   2161 2HB  MET A 152     -15.298  -2.071 -33.525  1.00 62.17           H
ATOM   2162  CG  MET A 152     -14.424  -4.035 -33.356  1.00 62.17           C
ATOM   2163 1HG  MET A 152     -13.341  -4.153 -33.318  1.00 62.17           H
ATOM   2164 2HG  MET A 152     -14.854  -4.844 -32.764  1.00 62.17           H
ATOM   2165  SD  MET A 152     -14.990  -4.149 -35.045  1.00 62.17           S
ATOM   2166  CE  MET A 152     -16.748  -4.306 -34.773  1.00 62.17           C
ATOM   2167 1HE  MET A 152     -16.945  -5.198 -34.178  1.00 62.17           H
ATOM   2168 2HE  MET A 152     -17.113  -3.428 -34.241  1.00 62.17           H
ATOM   2169 3HE  MET A 152     -17.258  -4.389 -35.732  1.00 62.17           H
ATOM   2170  HN  MET A 152     -13.751  -3.349 -30.656  1.00 62.17           H
ATOM   2171  N   ARG A 153     -14.606  -0.310 -30.741  1.00 64.61           N
ATOM   2172  CA  ARG A 153     -15.078   1.008 -30.354  1.00 64.61           C
ATOM   2173  C   ARG A 153     -13.993   1.753 -29.575  1.00 64.61           C
ATOM   2174  O   ARG A 153     -14.069   2.969 -29.406  1.00 64.61           O
ATOM   2175  HA  ARG A 153     -15.301   1.512 -31.295  1.00 64.61           H
ATOM   2176  CB  ARG A 153     -16.339   0.911 -29.493  1.00 64.61           C
ATOM   2177 1HB  ARG A 153     -16.194   0.165 -28.712  1.00 64.61           H
ATOM   2178 2HB  ARG A 153     -16.518   1.864 -28.995  1.00 64.61           H
ATOM   2179  CG  ARG A 153     -17.556   0.537 -30.342  1.00 64.61           C
ATOM   2180 1HG  ARG A 153     -17.635   1.217 -31.190  1.00 64.61           H
ATOM   2181 2HG  ARG A 153     -17.425  -0.466 -30.749  1.00 64.61           H
ATOM   2182  CD  ARG A 153     -18.841   0.594 -29.514  1.00 64.61           C
ATOM   2183 1HD  ARG A 153     -18.812  -0.162 -28.730  1.00 64.61           H
ATOM   2184 2HD  ARG A 153     -18.922   1.563 -29.020  1.00 64.61           H
ATOM   2185  NE  ARG A 153     -20.016   0.372 -30.387  1.00 64.61           N
ATOM   2186  HE  ARG A 153     -19.852   0.207 -31.359  1.00 64.61           H
ATOM   2187  CZ  ARG A 153     -21.284   0.380 -29.955  1.00 64.61           C
ATOM   2188  NH1 ARG A 153     -21.562   0.597 -28.663  1.00 64.61           N
ATOM   2189 1HH1 ARG A 153     -20.819   0.755 -28.012  1.00 64.61           H
ATOM   2190 2HH1 ARG A 153     -22.511   0.601 -28.349  1.00 64.61           H
ATOM   2191  NH2 ARG A 153     -22.271   0.167 -30.836  1.00 64.61           N
ATOM   2192 1HH2 ARG A 153     -23.223   0.169 -30.531  1.00 64.61           H
ATOM   2193 2HH2 ARG A 153     -22.056   0.006 -31.799  1.00 64.61           H
ATOM   2194  HN  ARG A 153     -14.794  -1.037 -30.081  1.00 64.61           H
ATOM   2195  N   ALA A 154     -13.008   0.992 -29.120  1.00 62.49           N
ATOM   2196  CA  ALA A 154     -12.075   1.492 -28.125  1.00 62.49           C
ATOM   2197  C   ALA A 154     -11.267   2.645 -28.723  1.00 62.49           C
ATOM   2198  O   ALA A 154     -10.785   3.513 -27.996  1.00 62.49           O
ATOM   2199  HA  ALA A 154     -12.656   1.865 -27.282  1.00 62.49           H
ATOM   2200  CB  ALA A 154     -11.184   0.346 -27.640  1.00 62.49           C
ATOM   2201 1HB  ALA A 154     -11.804  -0.434 -27.197  1.00 62.49           H
ATOM   2202 2HB  ALA A 154     -10.629  -0.065 -28.483  1.00 62.49           H
ATOM   2203 3HB  ALA A 154     -10.484   0.721 -26.893  1.00 62.49           H
ATOM   2204  HN  ALA A 154     -12.843   0.053 -29.420  1.00 62.49           H
ATOM   2205  N   HIS A 155     -11.144   2.618 -30.042  1.00 64.25           N
ATOM   2206  CA  HIS A 155     -10.258   3.541 -30.730  1.00 64.25           C
ATOM   2207  C   HIS A 155     -10.891   4.934 -30.761  1.00 64.25           C
ATOM   2208  O   HIS A 155     -10.241   5.923 -30.425  1.00 64.25           O
ATOM   2209  HA  HIS A 155      -9.337   3.583 -30.149  1.00 64.25           H
ATOM   2210  CB  HIS A 155      -9.906   3.019 -32.125  1.00 64.25           C
ATOM   2211 1HB  HIS A 155      -9.656   1.961 -32.053  1.00 64.25           H
ATOM   2212 2HB  HIS A 155     -10.786   3.096 -32.763  1.00 64.25           H
ATOM   2213  CG  HIS A 155      -8.759   3.749 -32.782  1.00 64.25           C
ATOM   2214  ND1 HIS A 155      -8.930   4.915 -33.508  1.00 64.25           N
ATOM   2215  HD1 HIS A 155      -9.800   5.381 -33.669  1.00 64.25           H
ATOM   2216  CD2 HIS A 155      -7.425   3.467 -32.815  1.00 64.25           C
ATOM   2217  HD2 HIS A 155      -6.943   2.613 -32.341  1.00 64.25           H
ATOM   2218  CE1 HIS A 155      -7.746   5.307 -33.954  1.00 64.25           C
ATOM   2219  HE1 HIS A 155      -7.550   6.193 -34.559  1.00 64.25           H
ATOM   2220  NE2 HIS A 155      -6.815   4.408 -33.524  1.00 64.25           N
ATOM   2221  HN  HIS A 155     -11.636   1.982 -30.636  1.00 64.25           H
ATOM   2222  N   THR A 156     -12.152   4.967 -31.166  1.00 66.96           N
ATOM   2223  CA  THR A 156     -12.844   6.230 -31.355  1.00 66.96           C
ATOM   2224  C   THR A 156     -13.064   6.926 -30.010  1.00 66.96           C
ATOM   2225  O   THR A 156     -13.265   8.138 -29.959  1.00 66.96           O
ATOM   2226  HA  THR A 156     -12.209   6.884 -31.953  1.00 66.96           H
ATOM   2227  CB  THR A 156     -14.143   5.949 -32.113  1.00 66.96           C
ATOM   2228  HB  THR A 156     -14.829   6.792 -32.036  1.00 66.96           H
ATOM   2229  OG1 THR A 156     -14.611   4.723 -31.556  1.00 66.96           O
ATOM   2230  HG1 THR A 156     -15.585   4.608 -31.752  1.00 66.96           H
ATOM   2231  CG2 THR A 156     -13.902   5.620 -33.587  1.00 66.96           C
ATOM   2232 1HG2 THR A 156     -13.270   4.735 -33.664  1.00 66.96           H
ATOM   2233 2HG2 THR A 156     -13.407   6.462 -34.071  1.00 66.96           H
ATOM   2234 3HG2 THR A 156     -14.856   5.428 -34.078  1.00 66.96           H
ATOM   2235  HN  THR A 156     -12.698   4.152 -31.362  1.00 66.96           H
ATOM   2236  N   TRP A 157     -13.017   6.128 -28.953  1.00 75.65           N
ATOM   2237  CA  TRP A 157     -13.386   6.611 -27.634  1.00 75.65           C
ATOM   2238  C   TRP A 157     -12.098   6.919 -26.866  1.00 75.65           C
ATOM   2239  O   TRP A 157     -12.127   7.119 -25.653  1.00 75.65           O
ATOM   2240  HA  TRP A 157     -13.969   7.523 -27.764  1.00 75.65           H
ATOM   2241  CB  TRP A 157     -14.286   5.606 -26.913  1.00 75.65           C
ATOM   2242 1HB  TRP A 157     -13.866   4.607 -27.032  1.00 75.65           H
ATOM   2243 2HB  TRP A 157     -14.280   5.828 -25.846  1.00 75.65           H
ATOM   2244  CG  TRP A 157     -15.733   5.598 -27.410  1.00 75.65           C
ATOM   2245  CD1 TRP A 157     -16.177   5.787 -28.660  1.00 75.65           C
ATOM   2246  HD1 TRP A 157     -15.532   5.979 -29.518  1.00 75.65           H
ATOM   2247  CD2 TRP A 157     -16.915   5.380 -26.611  1.00 75.65           C
ATOM   2248  NE1 TRP A 157     -17.553   5.708 -28.725  1.00 75.65           N
ATOM   2249  HE1 TRP A 157     -18.114   5.815 -29.546  1.00 75.65           H
ATOM   2250  CE2 TRP A 157     -18.016   5.453 -27.440  1.00 75.65           C
ATOM   2251  CE3 TRP A 157     -17.049   5.131 -25.234  1.00 75.65           C
ATOM   2252  HE3 TRP A 157     -16.196   5.069 -24.559  1.00 75.65           H
ATOM   2253  CZ2 TRP A 157     -19.330   5.287 -26.985  1.00 75.65           C
ATOM   2254  HZ2 TRP A 157     -20.183   5.349 -27.660  1.00 75.65           H
ATOM   2255  CZ3 TRP A 157     -18.369   4.968 -24.795  1.00 75.65           C
ATOM   2256  HZ3 TRP A 157     -18.530   4.772 -23.735  1.00 75.65           H
ATOM   2257  CH2 TRP A 157     -19.488   5.038 -25.617  1.00 75.65           C
ATOM   2258  HH2 TRP A 157     -20.484   4.899 -25.197  1.00 75.65           H
ATOM   2259  HN  TRP A 157     -12.734   5.169 -28.988  1.00 75.65           H
ATOM   2260  N   ARG A 158     -10.999   6.947 -27.605  1.00 72.54           N
ATOM   2261  CA  ARG A 158      -9.684   7.012 -26.989  1.00 72.54           C
ATOM   2262  C   ARG A 158      -9.525   8.323 -26.216  1.00 72.54           C
ATOM   2263  O   ARG A 158      -9.016   8.329 -25.096  1.00 72.54           O
ATOM   2264  HA  ARG A 158      -9.648   6.154 -26.318  1.00 72.54           H
ATOM   2265  CB  ARG A 158      -8.578   6.911 -28.041  1.00 72.54           C
ATOM   2266 1HB  ARG A 158      -8.769   6.060 -28.694  1.00 72.54           H
ATOM   2267 2HB  ARG A 158      -8.584   7.802 -28.668  1.00 72.54           H
ATOM   2268  CG  ARG A 158      -7.206   6.755 -27.380  1.00 72.54           C
ATOM   2269 1HG  ARG A 158      -6.988   7.636 -26.776  1.00 72.54           H
ATOM   2270 2HG  ARG A 158      -7.219   5.901 -26.704  1.00 72.54           H
ATOM   2271  CD  ARG A 158      -6.110   6.566 -28.430  1.00 72.54           C
ATOM   2272 1HD  ARG A 158      -6.362   5.730 -29.084  1.00 72.54           H
ATOM   2273 2HD  ARG A 158      -6.040   7.453 -29.060  1.00 72.54           H
ATOM   2274  NE  ARG A 158      -4.811   6.314 -27.767  1.00 72.54           N
ATOM   2275  HE  ARG A 158      -4.765   6.417 -26.773  1.00 72.54           H
ATOM   2276  CZ  ARG A 158      -3.694   5.956 -28.414  1.00 72.54           C
ATOM   2277  NH1 ARG A 158      -3.699   5.802 -29.745  1.00 72.54           N
ATOM   2278 1HH1 ARG A 158      -4.540   5.955 -30.263  1.00 72.54           H
ATOM   2279 2HH1 ARG A 158      -2.860   5.535 -30.220  1.00 72.54           H
ATOM   2280  NH2 ARG A 158      -2.572   5.754 -27.710  1.00 72.54           N
ATOM   2281 1HH2 ARG A 158      -1.730   5.486 -28.177  1.00 72.54           H
ATOM   2282 2HH2 ARG A 158      -2.577   5.870 -26.717  1.00 72.54           H
ATOM   2283  HN  ARG A 158     -10.996   6.925 -28.605  1.00 72.54           H
ATOM   2284  N   GLU A 159      -9.970   9.401 -26.844  1.00 77.27           N
ATOM   2285  CA  GLU A 159      -9.829  10.722 -26.255  1.00 77.27           C
ATOM   2286  C   GLU A 159     -10.696  10.839 -25.000  1.00 77.27           C
ATOM   2287  O   GLU A 159     -10.227  11.292 -23.957  1.00 77.27           O
ATOM   2288  HA  GLU A 159      -8.776  10.808 -25.987  1.00 77.27           H
ATOM   2289  CB  GLU A 159     -10.179  11.814 -27.268  1.00 77.27           C
ATOM   2290 1HB  GLU A 159     -11.126  11.576 -27.752  1.00 77.27           H
ATOM   2291 2HB  GLU A 159     -10.181  12.786 -26.774  1.00 77.27           H
ATOM   2292  CG  GLU A 159      -9.126  11.894 -28.375  1.00 77.27           C
ATOM   2293 1HG  GLU A 159      -8.132  11.952 -27.932  1.00 77.27           H
ATOM   2294 2HG  GLU A 159      -9.155  10.985 -28.975  1.00 77.27           H
ATOM   2295  CD  GLU A 159      -9.364  13.111 -29.271  1.00 77.27           C
ATOM   2296  OE1 GLU A 159      -8.411  13.480 -29.992  1.00 77.27           O
ATOM   2297  OE2 GLU A 159     -10.492  13.646 -29.214  1.00 77.27           O
ATOM   2298  HN  GLU A 159     -10.419   9.382 -27.738  1.00 77.27           H
ATOM   2299  N   LYS A 160     -11.946  10.423 -25.142  1.00 82.09           N
ATOM   2300  CA  LYS A 160     -12.880  10.466 -24.030  1.00 82.09           C
ATOM   2301  C   LYS A 160     -12.309   9.663 -22.859  1.00 82.09           C
ATOM   2302  O   LYS A 160     -12.397  10.089 -21.709  1.00 82.09           O
ATOM   2303  HA  LYS A 160     -12.973  11.507 -23.722  1.00 82.09           H
ATOM   2304  CB  LYS A 160     -14.267  10.000 -24.477  1.00 82.09           C
ATOM   2305 1HB  LYS A 160     -14.192   9.018 -24.946  1.00 82.09           H
ATOM   2306 2HB  LYS A 160     -14.915   9.889 -23.608  1.00 82.09           H
ATOM   2307  CG  LYS A 160     -14.889  10.994 -25.460  1.00 82.09           C
ATOM   2308 1HG  LYS A 160     -14.860  11.997 -25.035  1.00 82.09           H
ATOM   2309 2HG  LYS A 160     -14.301  11.020 -26.378  1.00 82.09           H
ATOM   2310  CD  LYS A 160     -16.335  10.613 -25.785  1.00 82.09           C
ATOM   2311 1HD  LYS A 160     -16.359   9.628 -26.252  1.00 82.09           H
ATOM   2312 2HD  LYS A 160     -16.912  10.542 -24.862  1.00 82.09           H
ATOM   2313  CE  LYS A 160     -16.977  11.642 -26.716  1.00 82.09           C
ATOM   2314 1HE  LYS A 160     -16.918  12.634 -26.269  1.00 82.09           H
ATOM   2315 2HE  LYS A 160     -16.427  11.683 -27.657  1.00 82.09           H
ATOM   2316  NZ  LYS A 160     -18.392  11.293 -26.978  1.00 82.09           N
ATOM   2317 1HZ  LYS A 160     -18.804  11.989 -27.589  1.00 82.09           H
ATOM   2318 2HZ  LYS A 160     -18.439  10.383 -27.421  1.00 82.09           H
ATOM   2319 3HZ  LYS A 160     -18.901  11.269 -26.101  1.00 82.09           H
ATOM   2320  HN  LYS A 160     -12.321  10.062 -25.996  1.00 82.09           H
ATOM   2321  N   ARG A 161     -11.737   8.515 -23.193  1.00 82.56           N
ATOM   2322  CA  ARG A 161     -11.180   7.634 -22.181  1.00 82.56           C
ATOM   2323  C   ARG A 161     -10.043   8.335 -21.435  1.00 82.56           C
ATOM   2324  O   ARG A 161      -9.865   8.131 -20.235  1.00 82.56           O
ATOM   2325  HA  ARG A 161     -12.013   7.417 -21.512  1.00 82.56           H
ATOM   2326  CB  ARG A 161     -10.650   6.342 -22.806  1.00 82.56           C
ATOM   2327 1HB  ARG A 161     -10.060   6.578 -23.692  1.00 82.56           H
ATOM   2328 2HB  ARG A 161      -9.984   5.841 -22.104  1.00 82.56           H
ATOM   2329  CG  ARG A 161     -11.799   5.406 -23.186  1.00 82.56           C
ATOM   2330 1HG  ARG A 161     -12.283   5.033 -22.283  1.00 82.56           H
ATOM   2331 2HG  ARG A 161     -12.553   5.958 -23.747  1.00 82.56           H
ATOM   2332  CD  ARG A 161     -11.293   4.229 -24.023  1.00 82.56           C
ATOM   2333 1HD  ARG A 161     -12.136   3.691 -24.455  1.00 82.56           H
ATOM   2334 2HD  ARG A 161     -10.690   4.596 -24.853  1.00 82.56           H
ATOM   2335  NE  ARG A 161     -10.490   3.316 -23.179  1.00 82.56           N
ATOM   2336  HE  ARG A 161     -10.487   3.472 -22.191  1.00 82.56           H
ATOM   2337  CZ  ARG A 161      -9.766   2.295 -23.656  1.00 82.56           C
ATOM   2338  NH1 ARG A 161      -9.733   2.040 -24.971  1.00 82.56           N
ATOM   2339 1HH1 ARG A 161     -10.251   2.614 -25.605  1.00 82.56           H
ATOM   2340 2HH1 ARG A 161      -9.190   1.275 -25.319  1.00 82.56           H
ATOM   2341  NH2 ARG A 161      -9.075   1.531 -22.798  1.00 82.56           N
ATOM   2342 1HH2 ARG A 161      -8.530   0.765 -23.138  1.00 82.56           H
ATOM   2343 2HH2 ARG A 161      -9.105   1.728 -21.818  1.00 82.56           H
ATOM   2344  HN  ARG A 161     -11.651   8.186 -24.133  1.00 82.56           H
ATOM   2345  N   LEU A 162      -9.304   9.148 -22.176  1.00 84.58           N
ATOM   2346  CA  LEU A 162      -8.184   9.873 -21.601  1.00 84.58           C
ATOM   2347  C   LEU A 162      -8.711  10.919 -20.616  1.00 84.58           C
ATOM   2348  O   LEU A 162      -8.104  11.155 -19.572  1.00 84.58           O
ATOM   2349  HA  LEU A 162      -7.577   9.155 -21.050  1.00 84.58           H
ATOM   2350  CB  LEU A 162      -7.302  10.459 -22.706  1.00 84.58           C
ATOM   2351 1HB  LEU A 162      -7.856  10.422 -23.644  1.00 84.58           H
ATOM   2352 2HB  LEU A 162      -7.124  11.511 -22.482  1.00 84.58           H
ATOM   2353  CG  LEU A 162      -5.950   9.775 -22.917  1.00 84.58           C
ATOM   2354  HG  LEU A 162      -6.076   8.706 -22.743  1.00 84.58           H
ATOM   2355  CD1 LEU A 162      -5.469   9.944 -24.360  1.00 84.58           C
ATOM   2356 1HD1 LEU A 162      -6.196   9.498 -25.039  1.00 84.58           H
ATOM   2357 2HD1 LEU A 162      -5.364  11.005 -24.586  1.00 84.58           H
ATOM   2358 3HD1 LEU A 162      -4.506   9.448 -24.482  1.00 84.58           H
ATOM   2359  CD2 LEU A 162      -4.917  10.278 -21.906  1.00 84.58           C
ATOM   2360 1HD2 LEU A 162      -4.787  11.354 -22.025  1.00 84.58           H
ATOM   2361 2HD2 LEU A 162      -5.263  10.063 -20.895  1.00 84.58           H
ATOM   2362 3HD2 LEU A 162      -3.965   9.776 -22.079  1.00 84.58           H
ATOM   2363  HN  LEU A 162      -9.460   9.313 -23.150  1.00 84.58           H
ATOM   2364  N   LEU A 163      -9.835  11.517 -20.983  1.00 87.04           N
ATOM   2365  CA  LEU A 163     -10.451  12.531 -20.143  1.00 87.04           C
ATOM   2366  C   LEU A 163     -10.947  11.883 -18.849  1.00 87.04           C
ATOM   2367  O   LEU A 163     -10.662  12.373 -17.757  1.00 87.04           O
ATOM   2368  HA  LEU A 163      -9.680  13.259 -19.892  1.00 87.04           H
ATOM   2369  CB  LEU A 163     -11.543  13.275 -20.916  1.00 87.04           C
ATOM   2370 1HB  LEU A 163     -11.113  13.646 -21.846  1.00 87.04           H
ATOM   2371 2HB  LEU A 163     -12.320  12.560 -21.186  1.00 87.04           H
ATOM   2372  CG  LEU A 163     -12.199  14.449 -20.186  1.00 87.04           C
ATOM   2373  HG  LEU A 163     -12.566  14.090 -19.224  1.00 87.04           H
ATOM   2374  CD1 LEU A 163     -11.181  15.554 -19.898  1.00 87.04           C
ATOM   2375 1HD1 LEU A 163     -10.381  15.157 -19.273  1.00 87.04           H
ATOM   2376 2HD1 LEU A 163     -10.762  15.916 -20.837  1.00 87.04           H
ATOM   2377 3HD1 LEU A 163     -11.674  16.376 -19.379  1.00 87.04           H
ATOM   2378  CD2 LEU A 163     -13.408  14.972 -20.965  1.00 87.04           C
ATOM   2379 1HD2 LEU A 163     -13.086  15.308 -21.951  1.00 87.04           H
ATOM   2380 2HD2 LEU A 163     -14.142  14.174 -21.075  1.00 87.04           H
ATOM   2381 3HD2 LEU A 163     -13.855  15.805 -20.424  1.00 87.04           H
ATOM   2382  HN  LEU A 163     -10.322  11.320 -21.833  1.00 87.04           H
ATOM   2383  N   TYR A 164     -11.679  10.791 -19.014  1.00 88.46           N
ATOM   2384  CA  TYR A 164     -12.226  10.078 -17.873  1.00 88.46           C
ATOM   2385  C   TYR A 164     -11.110   9.576 -16.954  1.00 88.46           C
ATOM   2386  O   TYR A 164     -11.257   9.584 -15.732  1.00 88.46           O
ATOM   2387  HA  TYR A 164     -12.861  10.768 -17.317  1.00 88.46           H
ATOM   2388  CB  TYR A 164     -12.976   8.875 -18.447  1.00 88.46           C
ATOM   2389 1HB  TYR A 164     -12.399   8.460 -19.274  1.00 88.46           H
ATOM   2390 2HB  TYR A 164     -13.040   8.100 -17.683  1.00 88.46           H
ATOM   2391  CG  TYR A 164     -14.387   9.200 -18.943  1.00 88.46           C
ATOM   2392  CD1 TYR A 164     -15.335   9.676 -18.060  1.00 88.46           C
ATOM   2393  HD1 TYR A 164     -15.079   9.820 -17.011  1.00 88.46           H
ATOM   2394  CD2 TYR A 164     -14.711   9.017 -20.271  1.00 88.46           C
ATOM   2395  HD2 TYR A 164     -13.962   8.641 -20.968  1.00 88.46           H
ATOM   2396  CE1 TYR A 164     -16.663   9.982 -18.526  1.00 88.46           C
ATOM   2397  HE1 TYR A 164     -17.422  10.358 -17.840  1.00 88.46           H
ATOM   2398  CE2 TYR A 164     -16.039   9.323 -20.737  1.00 88.46           C
ATOM   2399  HE2 TYR A 164     -16.308   9.183 -21.784  1.00 88.46           H
ATOM   2400  CZ  TYR A 164     -16.949   9.790 -19.842  1.00 88.46           C
ATOM   2401  OH  TYR A 164     -18.203  10.079 -20.282  1.00 88.46           O
ATOM   2402  HH  TYR A 164     -18.267   9.913 -21.266  1.00 88.46           H
ATOM   2403  HN  TYR A 164     -11.900  10.395 -19.905  1.00 88.46           H
ATOM   2404  N   SER A 165     -10.020   9.152 -17.576  1.00 89.69           N
ATOM   2405  CA  SER A 165      -8.906   8.588 -16.834  1.00 89.69           C
ATOM   2406  C   SER A 165      -8.308   9.646 -15.904  1.00 89.69           C
ATOM   2407  O   SER A 165      -7.862   9.329 -14.803  1.00 89.69           O
ATOM   2408  HA  SER A 165      -9.330   7.767 -16.256  1.00 89.69           H
ATOM   2409  CB  SER A 165      -7.833   8.045 -17.779  1.00 89.69           C
ATOM   2410 1HB  SER A 165      -7.189   7.352 -17.237  1.00 89.69           H
ATOM   2411 2HB  SER A 165      -8.308   7.478 -18.580  1.00 89.69           H
ATOM   2412  OG  SER A 165      -7.040   9.087 -18.342  1.00 89.69           O
ATOM   2413  HG  SER A 165      -7.624   9.852 -18.614  1.00 89.69           H
ATOM   2414  HN  SER A 165      -9.892   9.189 -18.567  1.00 89.69           H
ATOM   2415  N   LYS A 166      -8.318  10.882 -16.382  1.00 91.59           N
ATOM   2416  CA  LYS A 166      -7.826  11.995 -15.589  1.00 91.59           C
ATOM   2417  C   LYS A 166      -8.730  12.187 -14.370  1.00 91.59           C
ATOM   2418  O   LYS A 166      -8.247  12.285 -13.244  1.00 91.59           O
ATOM   2419  HA  LYS A 166      -6.827  11.731 -15.240  1.00 91.59           H
ATOM   2420  CB  LYS A 166      -7.686  13.249 -16.455  1.00 91.59           C
ATOM   2421 1HB  LYS A 166      -8.594  13.397 -17.038  1.00 91.59           H
ATOM   2422 2HB  LYS A 166      -7.572  14.125 -15.816  1.00 91.59           H
ATOM   2423  CG  LYS A 166      -6.483  13.136 -17.394  1.00 91.59           C
ATOM   2424 1HG  LYS A 166      -5.571  13.010 -16.810  1.00 91.59           H
ATOM   2425 2HG  LYS A 166      -6.587  12.248 -18.017  1.00 91.59           H
ATOM   2426  CD  LYS A 166      -6.361  14.377 -18.280  1.00 91.59           C
ATOM   2427 1HD  LYS A 166      -7.260  14.485 -18.887  1.00 91.59           H
ATOM   2428 2HD  LYS A 166      -6.287  15.268 -17.657  1.00 91.59           H
ATOM   2429  CE  LYS A 166      -5.134  14.282 -19.190  1.00 91.59           C
ATOM   2430 1HE  LYS A 166      -4.247  14.068 -18.593  1.00 91.59           H
ATOM   2431 2HE  LYS A 166      -5.255  13.454 -19.888  1.00 91.59           H
ATOM   2432  NZ  LYS A 166      -4.944  15.545 -19.937  1.00 91.59           N
ATOM   2433 1HZ  LYS A 166      -4.137  15.460 -20.545  1.00 91.59           H
ATOM   2434 2HZ  LYS A 166      -5.769  15.735 -20.496  1.00 91.59           H
ATOM   2435 3HZ  LYS A 166      -4.796  16.306 -19.283  1.00 91.59           H
ATOM   2436  HN  LYS A 166      -8.654  11.127 -17.292  1.00 91.59           H
ATOM   2437  N   MET A 167     -10.027  12.235 -14.638  1.00 93.35           N
ATOM   2438  CA  MET A 167     -11.000  12.474 -13.585  1.00 93.35           C
ATOM   2439  C   MET A 167     -10.954  11.363 -12.534  1.00 93.35           C
ATOM   2440  O   MET A 167     -11.010  11.635 -11.336  1.00 93.35           O
ATOM   2441  HA  MET A 167     -10.716  13.424 -13.133  1.00 93.35           H
ATOM   2442  CB  MET A 167     -12.403  12.544 -14.192  1.00 93.35           C
ATOM   2443 1HB  MET A 167     -12.595  11.645 -14.778  1.00 93.35           H
ATOM   2444 2HB  MET A 167     -13.147  12.571 -13.396  1.00 93.35           H
ATOM   2445  CG  MET A 167     -12.554  13.780 -15.081  1.00 93.35           C
ATOM   2446 1HG  MET A 167     -11.980  14.609 -14.666  1.00 93.35           H
ATOM   2447 2HG  MET A 167     -12.150  13.578 -16.073  1.00 93.35           H
ATOM   2448  SD  MET A 167     -14.276  14.235 -15.207  1.00 93.35           S
ATOM   2449  CE  MET A 167     -14.918  12.790 -16.035  1.00 93.35           C
ATOM   2450 1HE  MET A 167     -14.420  12.671 -16.997  1.00 93.35           H
ATOM   2451 2HE  MET A 167     -14.736  11.908 -15.420  1.00 93.35           H
ATOM   2452 3HE  MET A 167     -15.990  12.908 -16.193  1.00 93.35           H
ATOM   2453  HN  MET A 167     -10.415  12.115 -15.552  1.00 93.35           H
ATOM   2454  N   VAL A 168     -10.851  10.135 -13.021  1.00 93.34           N
ATOM   2455  CA  VAL A 168     -10.820   8.981 -12.139  1.00 93.34           C
ATOM   2456  C   VAL A 168      -9.613   9.089 -11.206  1.00 93.34           C
ATOM   2457  O   VAL A 168      -9.720   8.817 -10.011  1.00 93.34           O
ATOM   2458  HA  VAL A 168     -11.730   9.001 -11.539  1.00 93.34           H
ATOM   2459  CB  VAL A 168     -10.825   7.692 -12.963  1.00 93.34           C
ATOM   2460  HB  VAL A 168     -10.051   7.779 -13.726  1.00 93.34           H
ATOM   2461  CG1 VAL A 168     -10.490   6.481 -12.090  1.00 93.34           C
ATOM   2462 1HG1 VAL A 168      -9.500   6.612 -11.652  1.00 93.34           H
ATOM   2463 2HG1 VAL A 168     -11.230   6.390 -11.295  1.00 93.34           H
ATOM   2464 3HG1 VAL A 168     -10.500   5.579 -12.701  1.00 93.34           H
ATOM   2465  CG2 VAL A 168     -12.166   7.501 -13.674  1.00 93.34           C
ATOM   2466 1HG2 VAL A 168     -12.965   7.445 -12.935  1.00 93.34           H
ATOM   2467 2HG2 VAL A 168     -12.347   8.344 -14.342  1.00 93.34           H
ATOM   2468 3HG2 VAL A 168     -12.142   6.578 -14.253  1.00 93.34           H
ATOM   2469  HN  VAL A 168     -10.790   9.924 -13.996  1.00 93.34           H
ATOM   2470  N   CYS A 169      -8.490   9.488 -11.787  1.00 93.68           N
ATOM   2471  CA  CYS A 169      -7.257   9.607 -11.028  1.00 93.68           C
ATOM   2472  C   CYS A 169      -7.483  10.614  -9.899  1.00 93.68           C
ATOM   2473  O   CYS A 169      -7.125  10.356  -8.751  1.00 93.68           O
ATOM   2474  HA  CYS A 169      -7.039   8.618 -10.627  1.00 93.68           H
ATOM   2475  CB  CYS A 169      -6.080  10.006 -11.922  1.00 93.68           C
ATOM   2476 1HB  CYS A 169      -6.338  10.891 -12.504  1.00 93.68           H
ATOM   2477 2HB  CYS A 169      -5.219  10.269 -11.307  1.00 93.68           H
ATOM   2478  SG  CYS A 169      -5.649   8.625 -13.042  1.00 93.68           S
ATOM   2479  HG  CYS A 169      -6.500   8.959 -14.008  1.00 93.68           H
ATOM   2480  HN  CYS A 169      -8.416   9.726 -12.755  1.00 93.68           H
ATOM   2481  N   PHE A 170      -8.075  11.742 -10.264  1.00 95.42           N
ATOM   2482  CA  PHE A 170      -8.321  12.803  -9.303  1.00 95.42           C
ATOM   2483  C   PHE A 170      -9.208  12.311  -8.158  1.00 95.42           C
ATOM   2484  O   PHE A 170      -8.907  12.549  -6.989  1.00 95.42           O
ATOM   2485  HA  PHE A 170      -7.354  13.110  -8.905  1.00 95.42           H
ATOM   2486  CB  PHE A 170      -9.049  13.923 -10.050  1.00 95.42           C
ATOM   2487 1HB  PHE A 170      -8.450  14.221 -10.911  1.00 95.42           H
ATOM   2488 2HB  PHE A 170      -9.992  13.536 -10.436  1.00 95.42           H
ATOM   2489  CG  PHE A 170      -9.334  15.159  -9.194  1.00 95.42           C
ATOM   2490  CD1 PHE A 170     -10.566  15.337  -8.647  1.00 95.42           C
ATOM   2491  HD1 PHE A 170     -11.351  14.600  -8.818  1.00 95.42           H
ATOM   2492  CD2 PHE A 170      -8.356  16.079  -8.980  1.00 95.42           C
ATOM   2493  HD2 PHE A 170      -7.368  15.936  -9.419  1.00 95.42           H
ATOM   2494  CE1 PHE A 170     -10.831  16.484  -7.853  1.00 95.42           C
ATOM   2495  HE1 PHE A 170     -11.819  16.627  -7.414  1.00 95.42           H
ATOM   2496  CE2 PHE A 170      -8.620  17.226  -8.186  1.00 95.42           C
ATOM   2497  HE2 PHE A 170      -7.836  17.963  -8.015  1.00 95.42           H
ATOM   2498  CZ  PHE A 170      -9.853  17.404  -7.639  1.00 95.42           C
ATOM   2499  HZ  PHE A 170     -10.056  18.284  -7.029  1.00 95.42           H
ATOM   2500  HN  PHE A 170      -8.384  11.935 -11.196  1.00 95.42           H
ATOM   2501  N   THR A 171     -10.283  11.633  -8.533  1.00 95.43           N
ATOM   2502  CA  THR A 171     -11.232  11.132  -7.553  1.00 95.43           C
ATOM   2503  C   THR A 171     -10.538  10.176  -6.580  1.00 95.43           C
ATOM   2504  O   THR A 171     -10.833  10.179  -5.386  1.00 95.43           O
ATOM   2505  HA  THR A 171     -11.598  11.975  -6.967  1.00 95.43           H
ATOM   2506  CB  THR A 171     -12.397  10.491  -8.308  1.00 95.43           C
ATOM   2507  HB  THR A 171     -12.075   9.588  -8.827  1.00 95.43           H
ATOM   2508  OG1 THR A 171     -12.888  11.537  -9.142  1.00 95.43           O
ATOM   2509  HG1 THR A 171     -12.473  11.474 -10.050  1.00 95.43           H
ATOM   2510  CG2 THR A 171     -13.577  10.159  -7.392  1.00 95.43           C
ATOM   2511 1HG2 THR A 171     -13.943  11.074  -6.925  1.00 95.43           H
ATOM   2512 2HG2 THR A 171     -13.253   9.462  -6.620  1.00 95.43           H
ATOM   2513 3HG2 THR A 171     -14.377   9.707  -7.979  1.00 95.43           H
ATOM   2514  HN  THR A 171     -10.509  11.426  -9.485  1.00 95.43           H
ATOM   2515  N   ILE A 172      -9.630   9.382  -7.127  1.00 94.34           N
ATOM   2516  CA  ILE A 172      -8.929   8.388  -6.332  1.00 94.34           C
ATOM   2517  C   ILE A 172      -8.099   9.094  -5.258  1.00 94.34           C
ATOM   2518  O   ILE A 172      -8.103   8.686  -4.098  1.00 94.34           O
ATOM   2519  HA  ILE A 172      -9.682   7.774  -5.839  1.00 94.34           H
ATOM   2520  CB  ILE A 172      -8.109   7.462  -7.233  1.00 94.34           C
ATOM   2521  HB  ILE A 172      -7.597   8.074  -7.976  1.00 94.34           H
ATOM   2522  CG1 ILE A 172      -9.016   6.493  -7.994  1.00 94.34           C
ATOM   2523 1HG1 ILE A 172      -9.471   5.791  -7.295  1.00 94.34           H
ATOM   2524 2HG1 ILE A 172      -9.829   7.045  -8.467  1.00 94.34           H
ATOM   2525  CG2 ILE A 172      -7.031   6.730  -6.431  1.00 94.34           C
ATOM   2526 1HG2 ILE A 172      -6.360   7.457  -5.975  1.00 94.34           H
ATOM   2527 2HG2 ILE A 172      -7.503   6.131  -5.652  1.00 94.34           H
ATOM   2528 3HG2 ILE A 172      -6.463   6.079  -7.096  1.00 94.34           H
ATOM   2529  CD1 ILE A 172      -8.228   5.724  -9.057  1.00 94.34           C
ATOM   2530 1HD1 ILE A 172      -7.795   6.428  -9.767  1.00 94.34           H
ATOM   2531 2HD1 ILE A 172      -7.432   5.155  -8.577  1.00 94.34           H
ATOM   2532 3HD1 ILE A 172      -8.897   5.042  -9.582  1.00 94.34           H
ATOM   2533  HN  ILE A 172      -9.373   9.409  -8.093  1.00 94.34           H
ATOM   2534  N   TRP A 173      -7.407  10.141  -5.683  1.00 95.02           N
ATOM   2535  CA  TRP A 173      -6.517  10.863  -4.790  1.00 95.02           C
ATOM   2536  C   TRP A 173      -7.361  11.451  -3.656  1.00 95.02           C
ATOM   2537  O   TRP A 173      -6.996  11.344  -2.487  1.00 95.02           O
ATOM   2538  HA  TRP A 173      -5.798  10.150  -4.388  1.00 95.02           H
ATOM   2539  CB  TRP A 173      -5.717  11.922  -5.550  1.00 95.02           C
ATOM   2540 1HB  TRP A 173      -6.372  12.408  -6.273  1.00 95.02           H
ATOM   2541 2HB  TRP A 173      -5.392  12.690  -4.849  1.00 95.02           H
ATOM   2542  CG  TRP A 173      -4.493  11.370  -6.284  1.00 95.02           C
ATOM   2543  CD1 TRP A 173      -4.302  11.264  -7.606  1.00 95.02           C
ATOM   2544  HD1 TRP A 173      -5.028  11.573  -8.358  1.00 95.02           H
ATOM   2545  CD2 TRP A 173      -3.291  10.849  -5.679  1.00 95.02           C
ATOM   2546  NE1 TRP A 173      -3.069  10.715  -7.896  1.00 95.02           N
ATOM   2547  HE1 TRP A 173      -2.700  10.538  -8.808  1.00 95.02           H
ATOM   2548  CE2 TRP A 173      -2.435  10.455  -6.687  1.00 95.02           C
ATOM   2549  CE3 TRP A 173      -2.939  10.715  -4.324  1.00 95.02           C
ATOM   2550  HE3 TRP A 173      -3.596  11.019  -3.510  1.00 95.02           H
ATOM   2551  CZ2 TRP A 173      -1.172   9.901  -6.447  1.00 95.02           C
ATOM   2552  HZ2 TRP A 173      -0.514   9.597  -7.262  1.00 95.02           H
ATOM   2553  CZ3 TRP A 173      -1.673  10.160  -4.101  1.00 95.02           C
ATOM   2554  HZ3 TRP A 173      -1.350  10.034  -3.068  1.00 95.02           H
ATOM   2555  CH2 TRP A 173      -0.799   9.758  -5.105  1.00 95.02           C
ATOM   2556  HH2 TRP A 173       0.171   9.333  -4.849  1.00 95.02           H
ATOM   2557  HN  TRP A 173      -7.446  10.496  -6.618  1.00 95.02           H
ATOM   2558  N   VAL A 174      -8.473  12.058  -4.043  1.00 95.39           N
ATOM   2559  CA  VAL A 174      -9.337  12.720  -3.081  1.00 95.39           C
ATOM   2560  C   VAL A 174      -9.858  11.690  -2.077  1.00 95.39           C
ATOM   2561  O   VAL A 174      -9.868  11.942  -0.873  1.00 95.39           O
ATOM   2562  HA  VAL A 174      -8.734  13.455  -2.548  1.00 95.39           H
ATOM   2563  CB  VAL A 174     -10.458  13.465  -3.809  1.00 95.39           C
ATOM   2564  HB  VAL A 174     -10.960  12.755  -4.467  1.00 95.39           H
ATOM   2565  CG1 VAL A 174     -11.493  14.002  -2.819  1.00 95.39           C
ATOM   2566 1HG1 VAL A 174     -11.929  13.172  -2.263  1.00 95.39           H
ATOM   2567 2HG1 VAL A 174     -11.009  14.690  -2.126  1.00 95.39           H
ATOM   2568 3HG1 VAL A 174     -12.278  14.527  -3.364  1.00 95.39           H
ATOM   2569  CG2 VAL A 174      -9.893  14.591  -4.678  1.00 95.39           C
ATOM   2570 1HG2 VAL A 174      -9.354  15.300  -4.049  1.00 95.39           H
ATOM   2571 2HG2 VAL A 174      -9.212  14.172  -5.419  1.00 95.39           H
ATOM   2572 3HG2 VAL A 174     -10.711  15.104  -5.184  1.00 95.39           H
ATOM   2573  HN  VAL A 174      -8.785  12.103  -4.992  1.00 95.39           H
ATOM   2574  N   LEU A 175     -10.279  10.552  -2.609  1.00 93.18           N
ATOM   2575  CA  LEU A 175     -10.892   9.523  -1.787  1.00 93.18           C
ATOM   2576  C   LEU A 175      -9.855   8.979  -0.802  1.00 93.18           C
ATOM   2577  O   LEU A 175     -10.151   8.797   0.378  1.00 93.18           O
ATOM   2578  HA  LEU A 175     -11.694   9.993  -1.219  1.00 93.18           H
ATOM   2579  CB  LEU A 175     -11.529   8.445  -2.666  1.00 93.18           C
ATOM   2580 1HB  LEU A 175     -12.218   8.929  -3.358  1.00 93.18           H
ATOM   2581 2HB  LEU A 175     -10.746   7.982  -3.266  1.00 93.18           H
ATOM   2582  CG  LEU A 175     -12.287   7.339  -1.927  1.00 93.18           C
ATOM   2583  HG  LEU A 175     -11.622   6.912  -1.177  1.00 93.18           H
ATOM   2584  CD1 LEU A 175     -13.500   7.906  -1.186  1.00 93.18           C
ATOM   2585 1HD1 LEU A 175     -13.168   8.648  -0.460  1.00 93.18           H
ATOM   2586 2HD1 LEU A 175     -14.175   8.376  -1.901  1.00 93.18           H
ATOM   2587 3HD1 LEU A 175     -14.020   7.100  -0.670  1.00 93.18           H
ATOM   2588  CD2 LEU A 175     -12.676   6.209  -2.882  1.00 93.18           C
ATOM   2589 1HD2 LEU A 175     -13.315   6.604  -3.671  1.00 93.18           H
ATOM   2590 2HD2 LEU A 175     -11.776   5.781  -3.324  1.00 93.18           H
ATOM   2591 3HD2 LEU A 175     -13.213   5.437  -2.331  1.00 93.18           H
ATOM   2592  HN  LEU A 175     -10.206  10.329  -3.581  1.00 93.18           H
ATOM   2593  N   ALA A 176      -8.662   8.735  -1.322  1.00 92.88           N
ATOM   2594  CA  ALA A 176      -7.599   8.156  -0.518  1.00 92.88           C
ATOM   2595  C   ALA A 176      -7.239   9.120   0.614  1.00 92.88           C
ATOM   2596  O   ALA A 176      -6.973   8.693   1.737  1.00 92.88           O
ATOM   2597  HA  ALA A 176      -7.976   7.228  -0.088  1.00 92.88           H
ATOM   2598  CB  ALA A 176      -6.400   7.833  -1.413  1.00 92.88           C
ATOM   2599 1HB  ALA A 176      -6.701   7.123  -2.182  1.00 92.88           H
ATOM   2600 2HB  ALA A 176      -6.041   8.749  -1.884  1.00 92.88           H
ATOM   2601 3HB  ALA A 176      -5.603   7.399  -0.809  1.00 92.88           H
ATOM   2602  HN  ALA A 176      -8.417   8.925  -2.273  1.00 92.88           H
ATOM   2603  N   ALA A 177      -7.242  10.402   0.280  1.00 93.05           N
ATOM   2604  CA  ALA A 177      -6.879  11.427   1.244  1.00 93.05           C
ATOM   2605  C   ALA A 177      -7.885  11.416   2.396  1.00 93.05           C
ATOM   2606  O   ALA A 177      -7.499  11.466   3.563  1.00 93.05           O
ATOM   2607  HA  ALA A 177      -5.891  11.182   1.633  1.00 93.05           H
ATOM   2608  CB  ALA A 177      -6.809  12.785   0.543  1.00 93.05           C
ATOM   2609 1HB  ALA A 177      -6.059  12.748  -0.247  1.00 93.05           H
ATOM   2610 2HB  ALA A 177      -7.782  13.021   0.110  1.00 93.05           H
ATOM   2611 3HB  ALA A 177      -6.537  13.554   1.266  1.00 93.05           H
ATOM   2612  HN  ALA A 177      -7.485  10.743  -0.628  1.00 93.05           H
ATOM   2613  N   ALA A 178      -9.157  11.351   2.028  1.00 93.65           N
ATOM   2614  CA  ALA A 178     -10.224  11.410   3.012  1.00 93.65           C
ATOM   2615  C   ALA A 178     -10.129  10.193   3.935  1.00 93.65           C
ATOM   2616  O   ALA A 178     -10.384  10.297   5.134  1.00 93.65           O
ATOM   2617  HA  ALA A 178     -10.082  12.315   3.603  1.00 93.65           H
ATOM   2618  CB  ALA A 178     -11.574  11.495   2.297  1.00 93.65           C
ATOM   2619 1HB  ALA A 178     -11.601  12.392   1.678  1.00 93.65           H
ATOM   2620 2HB  ALA A 178     -11.708  10.615   1.668  1.00 93.65           H
ATOM   2621 3HB  ALA A 178     -12.375  11.539   3.036  1.00 93.65           H
ATOM   2622  HN  ALA A 178      -9.461  11.260   1.080  1.00 93.65           H
ATOM   2623  N   LEU A 179      -9.762   9.067   3.341  1.00 91.40           N
ATOM   2624  CA  LEU A 179      -9.733   7.811   4.070  1.00 91.40           C
ATOM   2625  C   LEU A 179      -8.565   7.826   5.059  1.00 91.40           C
ATOM   2626  O   LEU A 179      -8.514   7.010   5.977  1.00 91.40           O
ATOM   2627  HA  LEU A 179     -10.663   7.740   4.635  1.00 91.40           H
ATOM   2628  CB  LEU A 179      -9.701   6.628   3.100  1.00 91.40           C
ATOM   2629 1HB  LEU A 179      -8.907   6.801   2.373  1.00 91.40           H
ATOM   2630 2HB  LEU A 179      -9.432   5.732   3.659  1.00 91.40           H
ATOM   2631  CG  LEU A 179     -10.999   6.350   2.339  1.00 91.40           C
ATOM   2632  HG  LEU A 179     -11.298   7.266   1.828  1.00 91.40           H
ATOM   2633  CD1 LEU A 179     -10.787   5.281   1.265  1.00 91.40           C
ATOM   2634 1HD1 LEU A 179     -10.033   5.623   0.556  1.00 91.40           H
ATOM   2635 2HD1 LEU A 179     -10.452   4.356   1.735  1.00 91.40           H
ATOM   2636 3HD1 LEU A 179     -11.725   5.103   0.739  1.00 91.40           H
ATOM   2637  CD2 LEU A 179     -12.130   5.980   3.301  1.00 91.40           C
ATOM   2638 1HD2 LEU A 179     -11.854   5.086   3.859  1.00 91.40           H
ATOM   2639 2HD2 LEU A 179     -12.301   6.804   3.994  1.00 91.40           H
ATOM   2640 3HD2 LEU A 179     -13.041   5.788   2.733  1.00 91.40           H
ATOM   2641  HN  LEU A 179      -9.488   9.005   2.381  1.00 91.40           H
ATOM   2642  N   CYS A 180      -7.656   8.765   4.837  1.00 92.41           N
ATOM   2643  CA  CYS A 180      -6.443   8.835   5.634  1.00 92.41           C
ATOM   2644  C   CYS A 180      -6.652   9.875   6.736  1.00 92.41           C
ATOM   2645  O   CYS A 180      -5.727  10.186   7.484  1.00 92.41           O
ATOM   2646  HA  CYS A 180      -6.292   7.843   6.061  1.00 92.41           H
ATOM   2647  CB  CYS A 180      -5.219   9.153   4.773  1.00 92.41           C
ATOM   2648 1HB  CYS A 180      -5.368  10.097   4.248  1.00 92.41           H
ATOM   2649 2HB  CYS A 180      -4.341   9.277   5.407  1.00 92.41           H
ATOM   2650  SG  CYS A 180      -4.934   7.806   3.568  1.00 92.41           S
ATOM   2651  HG  CYS A 180      -6.011   8.052   2.828  1.00 92.41           H
ATOM   2652  HN  CYS A 180      -7.738   9.467   4.130  1.00 92.41           H
ATOM   2653  N   ILE A 181      -7.874  10.384   6.802  1.00 93.18           N
ATOM   2654  CA  ILE A 181      -8.209  11.402   7.783  1.00 93.18           C
ATOM   2655  C   ILE A 181      -7.923  10.864   9.187  1.00 93.18           C
ATOM   2656  O   ILE A 181      -7.290  11.539   9.997  1.00 93.18           O
ATOM   2657  HA  ILE A 181      -7.558  12.257   7.602  1.00 93.18           H
ATOM   2658  CB  ILE A 181      -9.649  11.879   7.589  1.00 93.18           C
ATOM   2659  HB  ILE A 181     -10.278  11.006   7.414  1.00 93.18           H
ATOM   2660  CG1 ILE A 181      -9.768  12.777   6.356  1.00 93.18           C
ATOM   2661 1HG1 ILE A 181      -9.197  13.692   6.512  1.00 93.18           H
ATOM   2662 2HG1 ILE A 181      -9.333  12.274   5.492  1.00 93.18           H
ATOM   2663  CG2 ILE A 181     -10.173  12.567   8.852  1.00 93.18           C
ATOM   2664 1HG2 ILE A 181     -10.147  11.865   9.685  1.00 93.18           H
ATOM   2665 2HG2 ILE A 181      -9.547  13.429   9.082  1.00 93.18           H
ATOM   2666 3HG2 ILE A 181     -11.199  12.897   8.686  1.00 93.18           H
ATOM   2667  CD1 ILE A 181     -11.230  13.124   6.069  1.00 93.18           C
ATOM   2668 1HD1 ILE A 181     -11.792  12.207   5.889  1.00 93.18           H
ATOM   2669 2HD1 ILE A 181     -11.654  13.648   6.925  1.00 93.18           H
ATOM   2670 3HD1 ILE A 181     -11.286  13.762   5.187  1.00 93.18           H
ATOM   2671  HN  ILE A 181      -8.626  10.113   6.201  1.00 93.18           H
ATOM   2672  N   PRO A 182      -8.382   9.644   9.499  1.00 91.65           N
ATOM   2673  CA  PRO A 182      -8.220   9.101  10.850  1.00 91.65           C
ATOM   2674  C   PRO A 182      -6.776   9.149  11.322  1.00 91.65           C
ATOM   2675  O   PRO A 182      -6.503   9.544  12.455  1.00 91.65           O
ATOM   2676  HA  PRO A 182      -8.775   9.706  11.566  1.00 91.65           H
ATOM   2677  CB  PRO A 182      -8.729   7.663  10.725  1.00 91.65           C
ATOM   2678 1HB  PRO A 182      -7.920   6.970  10.491  1.00 91.65           H
ATOM   2679 2HB  PRO A 182      -9.186   7.317  11.652  1.00 91.65           H
ATOM   2680  CG  PRO A 182      -9.745   7.745   9.592  1.00 91.65           C
ATOM   2681 1HG  PRO A 182      -9.935   6.768   9.147  1.00 91.65           H
ATOM   2682 2HG  PRO A 182     -10.709   8.117   9.939  1.00 91.65           H
ATOM   2683  CD  PRO A 182      -9.083   8.700   8.611  1.00 91.65           C
ATOM   2684 1HD  PRO A 182      -8.389   8.183   7.948  1.00 91.65           H
ATOM   2685 2HD  PRO A 182      -9.815   9.198   7.975  1.00 91.65           H
ATOM   2686  N   GLU A 183      -5.882   8.742  10.433  1.00 92.02           N
ATOM   2687  CA  GLU A 183      -4.467   8.697  10.761  1.00 92.02           C
ATOM   2688  C   GLU A 183      -3.968  10.091  11.146  1.00 92.02           C
ATOM   2689  O   GLU A 183      -3.190  10.238  12.088  1.00 92.02           O
ATOM   2690  HA  GLU A 183      -4.390   8.027  11.617  1.00 92.02           H
ATOM   2691  CB  GLU A 183      -3.653   8.124   9.600  1.00 92.02           C
ATOM   2692 1HB  GLU A 183      -4.041   8.506   8.656  1.00 92.02           H
ATOM   2693 2HB  GLU A 183      -2.595   8.340   9.751  1.00 92.02           H
ATOM   2694  CG  GLU A 183      -3.778   6.600   9.543  1.00 92.02           C
ATOM   2695 1HG  GLU A 183      -3.051   6.198   8.837  1.00 92.02           H
ATOM   2696 2HG  GLU A 183      -3.542   6.175  10.519  1.00 92.02           H
ATOM   2697  CD  GLU A 183      -5.188   6.180   9.125  1.00 92.02           C
ATOM   2698  OE1 GLU A 183      -5.536   5.011   9.397  1.00 92.02           O
ATOM   2699  OE2 GLU A 183      -5.886   7.038   8.542  1.00 92.02           O
ATOM   2700  HN  GLU A 183      -6.110   8.446   9.506  1.00 92.02           H
ATOM   2701  N   ILE A 184      -4.434  11.080  10.397  1.00 93.34           N
ATOM   2702  CA  ILE A 184      -3.944  12.437  10.560  1.00 93.34           C
ATOM   2703  C   ILE A 184      -4.343  12.957  11.942  1.00 93.34           C
ATOM   2704  O   ILE A 184      -3.582  13.684  12.580  1.00 93.34           O
ATOM   2705  HA  ILE A 184      -2.856  12.400  10.506  1.00 93.34           H
ATOM   2706  CB  ILE A 184      -4.424  13.322   9.408  1.00 93.34           C
ATOM   2707  HB  ILE A 184      -5.511  13.260   9.360  1.00 93.34           H
ATOM   2708  CG1 ILE A 184      -3.883  12.820   8.068  1.00 93.34           C
ATOM   2709 1HG1 ILE A 184      -2.800  12.944   8.040  1.00 93.34           H
ATOM   2710 2HG1 ILE A 184      -4.084  11.753   7.967  1.00 93.34           H
ATOM   2711  CG2 ILE A 184      -4.067  14.789   9.657  1.00 93.34           C
ATOM   2712 1HG2 ILE A 184      -4.541  15.127  10.578  1.00 93.34           H
ATOM   2713 2HG2 ILE A 184      -2.985  14.889   9.747  1.00 93.34           H
ATOM   2714 3HG2 ILE A 184      -4.419  15.396   8.823  1.00 93.34           H
ATOM   2715  CD1 ILE A 184      -4.519  13.577   6.901  1.00 93.34           C
ATOM   2716 1HD1 ILE A 184      -5.599  13.431   6.918  1.00 93.34           H
ATOM   2717 2HD1 ILE A 184      -4.295  14.640   6.992  1.00 93.34           H
ATOM   2718 3HD1 ILE A 184      -4.116  13.200   5.960  1.00 93.34           H
ATOM   2719  HN  ILE A 184      -5.134  10.965   9.692  1.00 93.34           H
ATOM   2720  N   LEU A 185      -5.536  12.565  12.365  1.00 93.05           N
ATOM   2721  CA  LEU A 185      -6.139  13.150  13.551  1.00 93.05           C
ATOM   2722  C   LEU A 185      -5.447  12.594  14.797  1.00 93.05           C
ATOM   2723  O   LEU A 185      -5.040  13.353  15.676  1.00 93.05           O
ATOM   2724  HA  LEU A 185      -5.965  14.225  13.509  1.00 93.05           H
ATOM   2725  CB  LEU A 185      -7.654  12.936  13.542  1.00 93.05           C
ATOM   2726 1HB  LEU A 185      -7.850  11.878  13.369  1.00 93.05           H
ATOM   2727 2HB  LEU A 185      -8.040  13.174  14.533  1.00 93.05           H
ATOM   2728  CG  LEU A 185      -8.440  13.747  12.510  1.00 93.05           C
ATOM   2729  HG  LEU A 185      -8.082  13.475  11.517  1.00 93.05           H
ATOM   2730  CD1 LEU A 185      -9.930  13.404  12.562  1.00 93.05           C
ATOM   2731 1HD1 LEU A 185     -10.066  12.344  12.351  1.00 93.05           H
ATOM   2732 2HD1 LEU A 185     -10.320  13.630  13.555  1.00 93.05           H
ATOM   2733 3HD1 LEU A 185     -10.465  13.995  11.819  1.00 93.05           H
ATOM   2734  CD2 LEU A 185      -8.190  15.246  12.685  1.00 93.05           C
ATOM   2735 1HD2 LEU A 185      -8.504  15.553  13.683  1.00 93.05           H
ATOM   2736 2HD2 LEU A 185      -7.128  15.455  12.559  1.00 93.05           H
ATOM   2737 3HD2 LEU A 185      -8.761  15.799  11.939  1.00 93.05           H
ATOM   2738  HN  LEU A 185      -6.086  11.863  11.914  1.00 93.05           H
ATOM   2739  N   TYR A 186      -5.333  11.275  14.833  1.00 92.79           N
ATOM   2740  CA  TYR A 186      -5.008  10.585  16.070  1.00 92.79           C
ATOM   2741  C   TYR A 186      -3.505  10.324  16.173  1.00 92.79           C
ATOM   2742  O   TYR A 186      -3.015   9.896  17.218  1.00 92.79           O
ATOM   2743  HA  TYR A 186      -5.317  11.220  16.900  1.00 92.79           H
ATOM   2744  CB  TYR A 186      -5.744   9.245  16.012  1.00 92.79           C
ATOM   2745 1HB  TYR A 186      -5.399   8.690  15.139  1.00 92.79           H
ATOM   2746 2HB  TYR A 186      -5.476   8.656  16.889  1.00 92.79           H
ATOM   2747  CG  TYR A 186      -7.267   9.373  15.947  1.00 92.79           C
ATOM   2748  CD1 TYR A 186      -7.939  10.111  16.900  1.00 92.79           C
ATOM   2749  HD1 TYR A 186      -7.384  10.603  17.699  1.00 92.79           H
ATOM   2750  CD2 TYR A 186      -7.970   8.751  14.935  1.00 92.79           C
ATOM   2751  HD2 TYR A 186      -7.439   8.168  14.182  1.00 92.79           H
ATOM   2752  CE1 TYR A 186      -9.372  10.232  16.839  1.00 92.79           C
ATOM   2753  HE1 TYR A 186      -9.915  10.812  17.586  1.00 92.79           H
ATOM   2754  CE2 TYR A 186      -9.403   8.872  14.874  1.00 92.79           C
ATOM   2755  HE2 TYR A 186      -9.970   8.386  14.080  1.00 92.79           H
ATOM   2756  CZ  TYR A 186     -10.034   9.607  15.829  1.00 92.79           C
ATOM   2757  OH  TYR A 186     -11.388   9.721  15.771  1.00 92.79           O
ATOM   2758  HH  TYR A 186     -11.716   9.444  14.868  1.00 92.79           H
ATOM   2759  HN  TYR A 186      -5.459  10.680  14.039  1.00 92.79           H
ATOM   2760  N   SER A 187      -2.813  10.592  15.076  1.00 92.87           N
ATOM   2761  CA  SER A 187      -1.367  10.446  15.047  1.00 92.87           C
ATOM   2762  C   SER A 187      -0.719  11.483  15.966  1.00 92.87           C
ATOM   2763  O   SER A 187      -0.884  12.686  15.765  1.00 92.87           O
ATOM   2764  HA  SER A 187      -1.172   9.437  15.411  1.00 92.87           H
ATOM   2765  CB  SER A 187      -0.827  10.587  13.623  1.00 92.87           C
ATOM   2766 1HB  SER A 187      -1.166  11.532  13.198  1.00 92.87           H
ATOM   2767 2HB  SER A 187       0.262  10.622  13.650  1.00 92.87           H
ATOM   2768  OG  SER A 187      -1.247   9.513  12.784  1.00 92.87           O
ATOM   2769  HG  SER A 187      -1.754   9.870  12.000  1.00 92.87           H
ATOM   2770  HN  SER A 187      -3.223  10.903  14.218  1.00 92.87           H
ATOM   2771  N   GLN A 188       0.006  10.981  16.955  1.00 91.51           N
ATOM   2772  CA  GLN A 188       0.676  11.849  17.908  1.00 91.51           C
ATOM   2773  C   GLN A 188       2.004  11.230  18.348  1.00 91.51           C
ATOM   2774  O   GLN A 188       2.254  10.051  18.103  1.00 91.51           O
ATOM   2775  HA  GLN A 188       0.861  12.780  17.371  1.00 91.51           H
ATOM   2776  CB  GLN A 188      -0.222  12.136  19.113  1.00 91.51           C
ATOM   2777 1HB  GLN A 188      -0.489  11.199  19.603  1.00 91.51           H
ATOM   2778 2HB  GLN A 188       0.324  12.733  19.844  1.00 91.51           H
ATOM   2779  CG  GLN A 188      -1.492  12.875  18.687  1.00 91.51           C
ATOM   2780 1HG  GLN A 188      -1.230  13.708  18.034  1.00 91.51           H
ATOM   2781 2HG  GLN A 188      -2.131  12.206  18.111  1.00 91.51           H
ATOM   2782  CD  GLN A 188      -2.257  13.397  19.905  1.00 91.51           C
ATOM   2783  OE1 GLN A 188      -1.778  13.376  21.027  1.00 91.51           O
ATOM   2784  NE2 GLN A 188      -3.469  13.866  19.623  1.00 91.51           N
ATOM   2785 1HE2 GLN A 188      -3.802  13.854  18.680  1.00 91.51           H
ATOM   2786 2HE2 GLN A 188      -4.047  14.229  20.353  1.00 91.51           H
ATOM   2787  HN  GLN A 188       0.139  10.002  17.109  1.00 91.51           H
ATOM   2788  N   ILE A 189       2.820  12.052  18.991  1.00 91.42           N
ATOM   2789  CA  ILE A 189       4.029  11.560  19.629  1.00 91.42           C
ATOM   2790  C   ILE A 189       3.731  11.234  21.093  1.00 91.42           C
ATOM   2791  O   ILE A 189       3.219  12.076  21.829  1.00 91.42           O
ATOM   2792  HA  ILE A 189       4.314  10.639  19.121  1.00 91.42           H
ATOM   2793  CB  ILE A 189       5.176  12.555  19.441  1.00 91.42           C
ATOM   2794  HB  ILE A 189       4.864  13.517  19.849  1.00 91.42           H
ATOM   2795  CG1 ILE A 189       5.479  12.769  17.957  1.00 91.42           C
ATOM   2796 1HG1 ILE A 189       5.891  11.854  17.531  1.00 91.42           H
ATOM   2797 2HG1 ILE A 189       4.555  12.983  17.421  1.00 91.42           H
ATOM   2798  CG2 ILE A 189       6.416  12.114  20.222  1.00 91.42           C
ATOM   2799 1HG2 ILE A 189       6.175  12.055  21.283  1.00 91.42           H
ATOM   2800 2HG2 ILE A 189       6.740  11.136  19.867  1.00 91.42           H
ATOM   2801 3HG2 ILE A 189       7.217  12.839  20.071  1.00 91.42           H
ATOM   2802  CD1 ILE A 189       6.468  13.920  17.760  1.00 91.42           C
ATOM   2803 1HD1 ILE A 189       6.043  14.838  18.166  1.00 91.42           H
ATOM   2804 2HD1 ILE A 189       7.400  13.691  18.278  1.00 91.42           H
ATOM   2805 3HD1 ILE A 189       6.666  14.051  16.696  1.00 91.42           H
ATOM   2806  HN  ILE A 189       2.666  13.036  19.079  1.00 91.42           H
ATOM   2807  N   LYS A 190       4.064  10.008  21.473  1.00 88.01           N
ATOM   2808  CA  LYS A 190       3.946   9.597  22.862  1.00 88.01           C
ATOM   2809  C   LYS A 190       5.344   9.392  23.448  1.00 88.01           C
ATOM   2810  O   LYS A 190       6.178   8.712  22.851  1.00 88.01           O
ATOM   2811  HA  LYS A 190       3.461  10.409  23.403  1.00 88.01           H
ATOM   2812  CB  LYS A 190       3.042   8.369  22.982  1.00 88.01           C
ATOM   2813 1HB  LYS A 190       2.124   8.531  22.416  1.00 88.01           H
ATOM   2814 2HB  LYS A 190       3.538   7.503  22.543  1.00 88.01           H
ATOM   2815  CG  LYS A 190       2.701   8.080  24.445  1.00 88.01           C
ATOM   2816 1HG  LYS A 190       3.611   7.835  24.993  1.00 88.01           H
ATOM   2817 2HG  LYS A 190       2.281   8.974  24.907  1.00 88.01           H
ATOM   2818  CD  LYS A 190       1.704   6.925  24.558  1.00 88.01           C
ATOM   2819 1HD  LYS A 190       0.738   7.233  24.157  1.00 88.01           H
ATOM   2820 2HD  LYS A 190       2.046   6.084  23.955  1.00 88.01           H
ATOM   2821  CE  LYS A 190       1.540   6.483  26.014  1.00 88.01           C
ATOM   2822 1HE  LYS A 190       2.518   6.414  26.491  1.00 88.01           H
ATOM   2823 2HE  LYS A 190       0.968   7.229  26.565  1.00 88.01           H
ATOM   2824  NZ  LYS A 190       0.855   5.173  26.083  1.00 88.01           N
ATOM   2825 1HZ  LYS A 190       0.868   4.835  27.039  1.00 88.01           H
ATOM   2826 2HZ  LYS A 190      -0.105   5.277  25.775  1.00 88.01           H
ATOM   2827 3HZ  LYS A 190       1.333   4.509  25.484  1.00 88.01           H
ATOM   2828  HN  LYS A 190       4.408   9.305  20.851  1.00 88.01           H
ATOM   2829  N   GLU A 191       5.557   9.991  24.610  1.00 86.04           N
ATOM   2830  CA  GLU A 191       6.800   9.794  25.338  1.00 86.04           C
ATOM   2831  C   GLU A 191       6.628   8.700  26.394  1.00 86.04           C
ATOM   2832  O   GLU A 191       5.684   8.736  27.182  1.00 86.04           O
ATOM   2833  HA  GLU A 191       7.525   9.474  24.589  1.00 86.04           H
ATOM   2834  CB  GLU A 191       7.277  11.101  25.973  1.00 86.04           C
ATOM   2835 1HB  GLU A 191       6.443  11.590  26.477  1.00 86.04           H
ATOM   2836 2HB  GLU A 191       8.122  10.902  26.632  1.00 86.04           H
ATOM   2837  CG  GLU A 191       7.781  12.076  24.908  1.00 86.04           C
ATOM   2838 1HG  GLU A 191       8.528  11.585  24.284  1.00 86.04           H
ATOM   2839 2HG  GLU A 191       6.958  12.363  24.254  1.00 86.04           H
ATOM   2840  CD  GLU A 191       8.388  13.325  25.551  1.00 86.04           C
ATOM   2841  OE1 GLU A 191       8.867  14.185  24.781  1.00 86.04           O
ATOM   2842  OE2 GLU A 191       8.358  13.392  26.799  1.00 86.04           O
ATOM   2843  HN  GLU A 191       4.900  10.601  25.054  1.00 86.04           H
ATOM   2844  N   GLU A 192       7.556   7.754  26.377  1.00 78.80           N
ATOM   2845  CA  GLU A 192       7.507   6.641  27.309  1.00 78.80           C
ATOM   2846  C   GLU A 192       8.909   6.325  27.833  1.00 78.80           C
ATOM   2847  O   GLU A 192       9.779   5.905  27.072  1.00 78.80           O
ATOM   2848  HA  GLU A 192       6.873   6.978  28.130  1.00 78.80           H
ATOM   2849  CB  GLU A 192       6.873   5.409  26.660  1.00 78.80           C
ATOM   2850 1HB  GLU A 192       5.837   5.624  26.398  1.00 78.80           H
ATOM   2851 2HB  GLU A 192       7.475   5.092  25.808  1.00 78.80           H
ATOM   2852  CG  GLU A 192       6.847   4.229  27.632  1.00 78.80           C
ATOM   2853 1HG  GLU A 192       7.708   3.585  27.452  1.00 78.80           H
ATOM   2854 2HG  GLU A 192       6.931   4.594  28.656  1.00 78.80           H
ATOM   2855  CD  GLU A 192       5.558   3.419  27.478  1.00 78.80           C
ATOM   2856  OE1 GLU A 192       5.371   2.490  28.293  1.00 78.80           O
ATOM   2857  OE2 GLU A 192       4.789   3.749  26.549  1.00 78.80           O
ATOM   2858  HN  GLU A 192       8.328   7.740  25.742  1.00 78.80           H
ATOM   2859  N   SER A 193       9.085   6.539  29.128  1.00 74.51           N
ATOM   2860  CA  SER A 193      10.321   6.156  29.789  1.00 74.51           C
ATOM   2861  C   SER A 193      11.515   6.793  29.076  1.00 74.51           C
ATOM   2862  O   SER A 193      12.584   6.190  28.988  1.00 74.51           O
ATOM   2863  HA  SER A 193      10.235   6.538  30.806  1.00 74.51           H
ATOM   2864  CB  SER A 193      10.476   4.634  29.829  1.00 74.51           C
ATOM   2865 1HB  SER A 193      10.638   4.260  28.818  1.00 74.51           H
ATOM   2866 2HB  SER A 193      11.360   4.375  30.410  1.00 74.51           H
ATOM   2867  OG  SER A 193       9.333   3.996  30.392  1.00 74.51           O
ATOM   2868  HG  SER A 193       9.430   3.003  30.327  1.00 74.51           H
ATOM   2869  HN  SER A 193       8.402   6.965  29.722  1.00 74.51           H
ATOM   2870  N   GLY A 194      11.293   8.003  28.584  1.00 75.86           N
ATOM   2871  CA  GLY A 194      12.354   8.752  27.932  1.00 75.86           C
ATOM   2872  C   GLY A 194      12.472   8.366  26.457  1.00 75.86           C
ATOM   2873  O   GLY A 194      13.367   8.836  25.757  1.00 75.86           O
ATOM   2874 1HA  GLY A 194      12.155   9.820  28.017  1.00 75.86           H
ATOM   2875 2HA  GLY A 194      13.301   8.563  28.438  1.00 75.86           H
ATOM   2876  HN  GLY A 194      10.410   8.471  28.626  1.00 75.86           H
ATOM   2877  N   ILE A 195      11.554   7.512  26.027  1.00 82.16           N
ATOM   2878  CA  ILE A 195      11.499   7.113  24.631  1.00 82.16           C
ATOM   2879  C   ILE A 195      10.304   7.790  23.957  1.00 82.16           C
ATOM   2880  O   ILE A 195       9.167   7.635  24.400  1.00 82.16           O
ATOM   2881  HA  ILE A 195      12.412   7.468  24.153  1.00 82.16           H
ATOM   2882  CB  ILE A 195      11.489   5.587  24.510  1.00 82.16           C
ATOM   2883  HB  ILE A 195      10.604   5.210  25.021  1.00 82.16           H
ATOM   2884  CG1 ILE A 195      12.707   4.975  25.204  1.00 82.16           C
ATOM   2885 1HG1 ILE A 195      13.618   5.296  24.698  1.00 82.16           H
ATOM   2886 2HG1 ILE A 195      12.767   5.339  26.230  1.00 82.16           H
ATOM   2887  CG2 ILE A 195      11.385   5.154  23.046  1.00 82.16           C
ATOM   2888 1HG2 ILE A 195      10.462   5.544  22.617  1.00 82.16           H
ATOM   2889 2HG2 ILE A 195      12.238   5.543  22.491  1.00 82.16           H
ATOM   2890 3HG2 ILE A 195      11.380   4.065  22.989  1.00 82.16           H
ATOM   2891  CD1 ILE A 195      12.628   3.447  25.203  1.00 82.16           C
ATOM   2892 1HD1 ILE A 195      11.729   3.129  25.730  1.00 82.16           H
ATOM   2893 2HD1 ILE A 195      12.593   3.086  24.175  1.00 82.16           H
ATOM   2894 3HD1 ILE A 195      13.507   3.037  25.702  1.00 82.16           H
ATOM   2895  HN  ILE A 195      10.858   7.097  26.613  1.00 82.16           H
ATOM   2896  N   ALA A 196      10.602   8.528  22.898  1.00 88.98           N
ATOM   2897  CA  ALA A 196       9.558   9.134  22.090  1.00 88.98           C
ATOM   2898  C   ALA A 196       9.077   8.124  21.045  1.00 88.98           C
ATOM   2899  O   ALA A 196       9.886   7.527  20.336  1.00 88.98           O
ATOM   2900  HA  ALA A 196       8.728   9.382  22.751  1.00 88.98           H
ATOM   2901  CB  ALA A 196      10.085  10.422  21.456  1.00 88.98           C
ATOM   2902 1HB  ALA A 196      10.386  11.117  22.240  1.00 88.98           H
ATOM   2903 2HB  ALA A 196      10.944  10.192  20.826  1.00 88.98           H
ATOM   2904 3HB  ALA A 196       9.301  10.876  20.849  1.00 88.98           H
ATOM   2905  HN  ALA A 196      11.535   8.714  22.591  1.00 88.98           H
ATOM   2906  N   ILE A 197       7.763   7.964  20.984  1.00 88.27           N
ATOM   2907  CA  ILE A 197       7.168   7.009  20.065  1.00 88.27           C
ATOM   2908  C   ILE A 197       6.093   7.711  19.232  1.00 88.27           C
ATOM   2909  O   ILE A 197       5.203   8.358  19.780  1.00 88.27           O
ATOM   2910  HA  ILE A 197       7.956   6.666  19.394  1.00 88.27           H
ATOM   2911  CB  ILE A 197       6.655   5.783  20.824  1.00 88.27           C
ATOM   2912  HB  ILE A 197       5.941   6.121  21.575  1.00 88.27           H
ATOM   2913  CG1 ILE A 197       7.794   5.082  21.566  1.00 88.27           C
ATOM   2914 1HG1 ILE A 197       8.520   4.699  20.849  1.00 88.27           H
ATOM   2915 2HG1 ILE A 197       8.319   5.801  22.197  1.00 88.27           H
ATOM   2916  CG2 ILE A 197       5.910   4.831  19.887  1.00 88.27           C
ATOM   2917 1HG2 ILE A 197       5.059   5.348  19.444  1.00 88.27           H
ATOM   2918 2HG2 ILE A 197       6.583   4.496  19.098  1.00 88.27           H
ATOM   2919 3HG2 ILE A 197       5.556   3.968  20.452  1.00 88.27           H
ATOM   2920  CD1 ILE A 197       7.263   3.933  22.426  1.00 88.27           C
ATOM   2921 1HD1 ILE A 197       6.557   4.324  23.158  1.00 88.27           H
ATOM   2922 2HD1 ILE A 197       6.761   3.205  21.789  1.00 88.27           H
ATOM   2923 3HD1 ILE A 197       8.094   3.452  22.943  1.00 88.27           H
ATOM   2924  HN  ILE A 197       7.111   8.472  21.546  1.00 88.27           H
ATOM   2925  N   CYS A 198       6.212   7.558  17.921  1.00 90.64           N
ATOM   2926  CA  CYS A 198       5.163   8.001  17.018  1.00 90.64           C
ATOM   2927  C   CYS A 198       4.062   6.940  17.004  1.00 90.64           C
ATOM   2928  O   CYS A 198       4.267   5.834  16.507  1.00 90.64           O
ATOM   2929  HA  CYS A 198       4.787   8.944  17.414  1.00 90.64           H
ATOM   2930  CB  CYS A 198       5.706   8.280  15.615  1.00 90.64           C
ATOM   2931 1HB  CYS A 198       6.356   9.154  15.634  1.00 90.64           H
ATOM   2932 2HB  CYS A 198       6.312   7.439  15.277  1.00 90.64           H
ATOM   2933  SG  CYS A 198       4.320   8.558  14.452  1.00 90.64           S
ATOM   2934  HN  CYS A 198       7.005   7.141  17.476  1.00 90.64           H
ATOM   2935  N   THR A 199       2.916   7.314  17.556  1.00 90.77           N
ATOM   2936  CA  THR A 199       1.804   6.386  17.673  1.00 90.77           C
ATOM   2937  C   THR A 199       0.483   7.097  17.373  1.00 90.77           C
ATOM   2938  O   THR A 199       0.451   8.317  17.219  1.00 90.77           O
ATOM   2939  HA  THR A 199       1.926   5.607  16.921  1.00 90.77           H
ATOM   2940  CB  THR A 199       1.855   5.762  19.069  1.00 90.77           C
ATOM   2941  HB  THR A 199       2.877   5.502  19.342  1.00 90.77           H
ATOM   2942  OG1 THR A 199       0.942   4.670  18.994  1.00 90.77           O
ATOM   2943  HG1 THR A 199       1.064   4.067  19.782  1.00 90.77           H
ATOM   2944  CG2 THR A 199       1.256   6.674  20.141  1.00 90.77           C
ATOM   2945 1HG2 THR A 199       0.212   6.879  19.902  1.00 90.77           H
ATOM   2946 2HG2 THR A 199       1.812   7.611  20.172  1.00 90.77           H
ATOM   2947 3HG2 THR A 199       1.317   6.183  21.112  1.00 90.77           H
ATOM   2948  HN  THR A 199       2.743   8.230  17.918  1.00 90.77           H
ATOM   2949  N   MET A 200      -0.576   6.304  17.299  1.00 91.86           N
ATOM   2950  CA  MET A 200      -1.923   6.848  17.336  1.00 91.86           C
ATOM   2951  C   MET A 200      -2.501   6.785  18.751  1.00 91.86           C
ATOM   2952  O   MET A 200      -2.425   5.750  19.411  1.00 91.86           O
ATOM   2953  HA  MET A 200      -1.828   7.887  17.021  1.00 91.86           H
ATOM   2954  CB  MET A 200      -2.819   6.057  16.382  1.00 91.86           C
ATOM   2955 1HB  MET A 200      -2.776   4.997  16.631  1.00 91.86           H
ATOM   2956 2HB  MET A 200      -3.855   6.371  16.506  1.00 91.86           H
ATOM   2957  CG  MET A 200      -2.389   6.262  14.928  1.00 91.86           C
ATOM   2958 1HG  MET A 200      -2.371   7.326  14.692  1.00 91.86           H
ATOM   2959 2HG  MET A 200      -1.376   5.886  14.783  1.00 91.86           H
ATOM   2960  SD  MET A 200      -3.515   5.415  13.832  1.00 91.86           S
ATOM   2961  CE  MET A 200      -3.387   3.756  14.479  1.00 91.86           C
ATOM   2962 1HE  MET A 200      -2.355   3.415  14.404  1.00 91.86           H
ATOM   2963 2HE  MET A 200      -3.697   3.749  15.525  1.00 91.86           H
ATOM   2964 3HE  MET A 200      -4.033   3.091  13.905  1.00 91.86           H
ATOM   2965  HN  MET A 200      -0.524   5.309  17.216  1.00 91.86           H
ATOM   2966  N   VAL A 201      -3.066   7.906  19.175  1.00 92.62           N
ATOM   2967  CA  VAL A 201      -3.697   7.978  20.482  1.00 92.62           C
ATOM   2968  C   VAL A 201      -5.196   8.228  20.308  1.00 92.62           C
ATOM   2969  O   VAL A 201      -5.596   9.147  19.595  1.00 92.62           O
ATOM   2970  HA  VAL A 201      -3.557   7.012  20.969  1.00 92.62           H
ATOM   2971  CB  VAL A 201      -3.008   9.043  21.338  1.00 92.62           C
ATOM   2972  HB  VAL A 201      -3.180  10.012  20.869  1.00 92.62           H
ATOM   2973  CG1 VAL A 201      -3.608   9.089  22.744  1.00 92.62           C
ATOM   2974 1HG1 VAL A 201      -4.670   9.326  22.679  1.00 92.62           H
ATOM   2975 2HG1 VAL A 201      -3.482   8.119  23.225  1.00 92.62           H
ATOM   2976 3HG1 VAL A 201      -3.101   9.855  23.331  1.00 92.62           H
ATOM   2977  CG2 VAL A 201      -1.497   8.809  21.394  1.00 92.62           C
ATOM   2978 1HG2 VAL A 201      -1.297   7.830  21.828  1.00 92.62           H
ATOM   2979 2HG2 VAL A 201      -1.085   8.851  20.385  1.00 92.62           H
ATOM   2980 3HG2 VAL A 201      -1.033   9.581  22.008  1.00 92.62           H
ATOM   2981  HN  VAL A 201      -3.097   8.752  18.644  1.00 92.62           H
ATOM   2982  N   TYR A 202      -5.984   7.395  20.971  1.00 91.59           N
ATOM   2983  CA  TYR A 202      -7.430   7.507  20.889  1.00 91.59           C
ATOM   2984  C   TYR A 202      -8.000   8.182  22.138  1.00 91.59           C
ATOM   2985  O   TYR A 202      -7.609   7.854  23.258  1.00 91.59           O
ATOM   2986  HA  TYR A 202      -7.671   8.113  20.016  1.00 91.59           H
ATOM   2987  CB  TYR A 202      -7.961   6.074  20.811  1.00 91.59           C
ATOM   2988 1HB  TYR A 202      -7.602   5.517  21.676  1.00 91.59           H
ATOM   2989 2HB  TYR A 202      -9.049   6.096  20.875  1.00 91.59           H
ATOM   2990  CG  TYR A 202      -7.555   5.329  19.538  1.00 91.59           C
ATOM   2991  CD1 TYR A 202      -8.289   5.489  18.380  1.00 91.59           C
ATOM   2992  HD1 TYR A 202      -9.158   6.146  18.373  1.00 91.59           H
ATOM   2993  CD2 TYR A 202      -6.454   4.496  19.547  1.00 91.59           C
ATOM   2994  HD2 TYR A 202      -5.874   4.370  20.461  1.00 91.59           H
ATOM   2995  CE1 TYR A 202      -7.907   4.787  17.182  1.00 91.59           C
ATOM   2996  HE1 TYR A 202      -8.478   4.905  16.261  1.00 91.59           H
ATOM   2997  CE2 TYR A 202      -6.072   3.795  18.349  1.00 91.59           C
ATOM   2998  HE2 TYR A 202      -5.205   3.134  18.343  1.00 91.59           H
ATOM   2999  CZ  TYR A 202      -6.817   3.975  17.226  1.00 91.59           C
ATOM   3000  OH  TYR A 202      -6.456   3.312  16.094  1.00 91.59           O
ATOM   3001  HH  TYR A 202      -5.864   2.540  16.325  1.00 91.59           H
ATOM   3002  HN  TYR A 202      -5.650   6.655  21.555  1.00 91.59           H
ATOM   3003  N   PRO A 203      -8.929   9.133  21.972  1.00 83.85           N
ATOM   3004  CA  PRO A 203      -9.392   9.942  23.102  1.00 83.85           C
ATOM   3005  C   PRO A 203     -10.202   9.129  24.099  1.00 83.85           C
ATOM   3006  O   PRO A 203     -10.891   8.183  23.721  1.00 83.85           O
ATOM   3007  HA  PRO A 203      -8.541  10.319  23.668  1.00 83.85           H
ATOM   3008  CB  PRO A 203     -10.235  11.036  22.443  1.00 83.85           C
ATOM   3009 1HB  PRO A 203     -11.061  11.346  23.084  1.00 83.85           H
ATOM   3010 2HB  PRO A 203      -9.643  11.926  22.234  1.00 83.85           H
ATOM   3011  CG  PRO A 203     -10.729  10.392  21.179  1.00 83.85           C
ATOM   3012 1HG  PRO A 203     -11.633   9.811  21.361  1.00 83.85           H
ATOM   3013 2HG  PRO A 203     -10.977  11.140  20.427  1.00 83.85           H
ATOM   3014  CD  PRO A 203      -9.604   9.512  20.717  1.00 83.85           C
ATOM   3015 1HD  PRO A 203      -9.973   8.638  20.180  1.00 83.85           H
ATOM   3016 2HD  PRO A 203      -8.931  10.041  20.043  1.00 83.85           H
ATOM   3017  N   SER A 204     -10.097   9.524  25.360  1.00 73.12           N
ATOM   3018  CA  SER A 204     -10.295   8.590  26.455  1.00 73.12           C
ATOM   3019  C   SER A 204     -11.682   7.953  26.355  1.00 73.12           C
ATOM   3020  O   SER A 204     -11.832   6.748  26.552  1.00 73.12           O
ATOM   3021  HA  SER A 204      -9.518   7.836  26.335  1.00 73.12           H
ATOM   3022  CB  SER A 204     -10.126   9.285  27.808  1.00 73.12           C
ATOM   3023 1HB  SER A 204     -10.450   8.614  28.603  1.00 73.12           H
ATOM   3024 2HB  SER A 204      -9.070   9.495  27.979  1.00 73.12           H
ATOM   3025  OG  SER A 204     -10.868  10.499  27.881  1.00 73.12           O
ATOM   3026  HG  SER A 204     -11.833  10.301  28.055  1.00 73.12           H
ATOM   3027  HN  SER A 204      -9.881  10.460  25.636  1.00 73.12           H
ATOM   3028  N   ASP A 205     -12.663   8.791  26.050  1.00 73.15           N
ATOM   3029  CA  ASP A 205     -14.035   8.510  26.435  1.00 73.15           C
ATOM   3030  C   ASP A 205     -14.487   7.204  25.778  1.00 73.15           C
ATOM   3031  O   ASP A 205     -14.952   6.291  26.459  1.00 73.15           O
ATOM   3032  HA  ASP A 205     -14.019   8.445  27.523  1.00 73.15           H
ATOM   3033  CB  ASP A 205     -14.977   9.623  25.972  1.00 73.15           C
ATOM   3034 1HB  ASP A 205     -14.851   9.788  24.902  1.00 73.15           H
ATOM   3035 2HB  ASP A 205     -16.011   9.318  26.128  1.00 73.15           H
ATOM   3036  CG  ASP A 205     -14.703  10.923  26.730  1.00 73.15           C
ATOM   3037  OD1 ASP A 205     -14.046  10.835  27.790  1.00 73.15           O
ATOM   3038  OD2 ASP A 205     -15.156  11.977  26.232  1.00 73.15           O
ATOM   3039  HN  ASP A 205     -12.531   9.646  25.549  1.00 73.15           H
ATOM   3040  N   GLU A 206     -14.335   7.157  24.463  1.00 84.08           N
ATOM   3041  CA  GLU A 206     -14.689   5.965  23.711  1.00 84.08           C
ATOM   3042  C   GLU A 206     -13.475   5.445  22.938  1.00 84.08           C
ATOM   3043  O   GLU A 206     -13.605   4.996  21.800  1.00 84.08           O
ATOM   3044  HA  GLU A 206     -14.994   5.232  24.457  1.00 84.08           H
ATOM   3045  CB  GLU A 206     -15.863   6.240  22.768  1.00 84.08           C
ATOM   3046 1HB  GLU A 206     -15.643   7.113  22.154  1.00 84.08           H
ATOM   3047 2HB  GLU A 206     -16.082   5.346  22.184  1.00 84.08           H
ATOM   3048  CG  GLU A 206     -17.134   6.563  23.555  1.00 84.08           C
ATOM   3049 1HG  GLU A 206     -16.999   6.285  24.601  1.00 84.08           H
ATOM   3050 2HG  GLU A 206     -17.318   7.637  23.532  1.00 84.08           H
ATOM   3051  CD  GLU A 206     -18.340   5.820  22.977  1.00 84.08           C
ATOM   3052  OE1 GLU A 206     -19.163   5.351  23.793  1.00 84.08           O
ATOM   3053  OE2 GLU A 206     -18.413   5.739  21.731  1.00 84.08           O
ATOM   3054  HN  GLU A 206     -13.978   7.913  23.914  1.00 84.08           H
ATOM   3055  N   SER A 207     -12.323   5.524  23.587  1.00 89.62           N
ATOM   3056  CA  SER A 207     -11.066   5.235  22.917  1.00 89.62           C
ATOM   3057  C   SER A 207     -11.123   3.849  22.272  1.00 89.62           C
ATOM   3058  O   SER A 207     -10.704   3.675  21.129  1.00 89.62           O
ATOM   3059  HA  SER A 207     -10.960   6.008  22.156  1.00 89.62           H
ATOM   3060  CB  SER A 207      -9.890   5.319  23.893  1.00 89.62           C
ATOM   3061 1HB  SER A 207      -8.982   4.975  23.397  1.00 89.62           H
ATOM   3062 2HB  SER A 207      -9.726   6.359  24.175  1.00 89.62           H
ATOM   3063  OG  SER A 207     -10.113   4.539  25.065  1.00 89.62           O
ATOM   3064  HG  SER A 207      -9.438   4.773  25.765  1.00 89.62           H
ATOM   3065  HN  SER A 207     -12.239   5.779  24.550  1.00 89.62           H
ATOM   3066  N   THR A 208     -11.645   2.898  23.033  1.00 89.97           N
ATOM   3067  CA  THR A 208     -11.670   1.515  22.589  1.00 89.97           C
ATOM   3068  C   THR A 208     -12.560   1.367  21.354  1.00 89.97           C
ATOM   3069  O   THR A 208     -12.154   0.767  20.360  1.00 89.97           O
ATOM   3070  HA  THR A 208     -10.661   1.231  22.292  1.00 89.97           H
ATOM   3071  CB  THR A 208     -12.119   0.649  23.768  1.00 89.97           C
ATOM   3072  HB  THR A 208     -12.164  -0.402  23.484  1.00 89.97           H
ATOM   3073  OG1 THR A 208     -13.355   1.229  24.175  1.00 89.97           O
ATOM   3074  HG1 THR A 208     -13.862   0.587  24.750  1.00 89.97           H
ATOM   3075  CG2 THR A 208     -11.213   0.809  24.991  1.00 89.97           C
ATOM   3076 1HG2 THR A 208     -11.221   1.849  25.316  1.00 89.97           H
ATOM   3077 2HG2 THR A 208     -10.195   0.518  24.729  1.00 89.97           H
ATOM   3078 3HG2 THR A 208     -11.576   0.172  25.798  1.00 89.97           H
ATOM   3079  HN  THR A 208     -12.045   3.061  23.935  1.00 89.97           H
ATOM   3080  N   LYS A 209     -13.758   1.925  21.456  1.00 90.90           N
ATOM   3081  CA  LYS A 209     -14.708   1.864  20.359  1.00 90.90           C
ATOM   3082  C   LYS A 209     -14.076   2.475  19.107  1.00 90.90           C
ATOM   3083  O   LYS A 209     -14.211   1.933  18.011  1.00 90.90           O
ATOM   3084  HA  LYS A 209     -14.913   0.811  20.163  1.00 90.90           H
ATOM   3085  CB  LYS A 209     -16.033   2.516  20.760  1.00 90.90           C
ATOM   3086 1HB  LYS A 209     -15.844   3.504  21.180  1.00 90.90           H
ATOM   3087 2HB  LYS A 209     -16.654   2.660  19.876  1.00 90.90           H
ATOM   3088  CG  LYS A 209     -16.780   1.656  21.781  1.00 90.90           C
ATOM   3089 1HG  LYS A 209     -16.983   0.673  21.355  1.00 90.90           H
ATOM   3090 2HG  LYS A 209     -16.154   1.500  22.659  1.00 90.90           H
ATOM   3091  CD  LYS A 209     -18.095   2.318  22.197  1.00 90.90           C
ATOM   3092 1HD  LYS A 209     -17.895   3.310  22.603  1.00 90.90           H
ATOM   3093 2HD  LYS A 209     -18.731   2.455  21.322  1.00 90.90           H
ATOM   3094  CE  LYS A 209     -18.829   1.473  23.241  1.00 90.90           C
ATOM   3095 1HE  LYS A 209     -19.092   0.505  22.814  1.00 90.90           H
ATOM   3096 2HE  LYS A 209     -18.171   1.280  24.088  1.00 90.90           H
ATOM   3097  NZ  LYS A 209     -20.051   2.167  23.703  1.00 90.90           N
ATOM   3098 1HZ  LYS A 209     -20.524   1.595  24.394  1.00 90.90           H
ATOM   3099 2HZ  LYS A 209     -19.799   3.057  24.117  1.00 90.90           H
ATOM   3100 3HZ  LYS A 209     -20.669   2.324  22.915  1.00 90.90           H
ATOM   3101  HN  LYS A 209     -14.080   2.412  22.268  1.00 90.90           H
ATOM   3102  N   LEU A 210     -13.399   3.595  19.311  1.00 92.10           N
ATOM   3103  CA  LEU A 210     -12.826   4.337  18.201  1.00 92.10           C
ATOM   3104  C   LEU A 210     -11.736   3.492  17.538  1.00 92.10           C
ATOM   3105  O   LEU A 210     -11.692   3.379  16.314  1.00 92.10           O
ATOM   3106  HA  LEU A 210     -13.622   4.505  17.475  1.00 92.10           H
ATOM   3107  CB  LEU A 210     -12.341   5.711  18.667  1.00 92.10           C
ATOM   3108 1HB  LEU A 210     -13.159   6.204  19.191  1.00 92.10           H
ATOM   3109 2HB  LEU A 210     -11.541   5.564  19.393  1.00 92.10           H
ATOM   3110  CG  LEU A 210     -11.833   6.650  17.572  1.00 92.10           C
ATOM   3111  HG  LEU A 210     -11.042   6.139  17.023  1.00 92.10           H
ATOM   3112  CD1 LEU A 210     -12.942   6.973  16.569  1.00 92.10           C
ATOM   3113 1HD1 LEU A 210     -13.292   6.052  16.104  1.00 92.10           H
ATOM   3114 2HD1 LEU A 210     -13.771   7.456  17.087  1.00 92.10           H
ATOM   3115 3HD1 LEU A 210     -12.554   7.643  15.801  1.00 92.10           H
ATOM   3116  CD2 LEU A 210     -11.220   7.915  18.176  1.00 92.10           C
ATOM   3117 1HD2 LEU A 210     -11.973   8.439  18.764  1.00 92.10           H
ATOM   3118 2HD2 LEU A 210     -10.382   7.642  18.818  1.00 92.10           H
ATOM   3119 3HD2 LEU A 210     -10.867   8.566  17.375  1.00 92.10           H
ATOM   3120  HN  LEU A 210     -13.240   3.996  20.214  1.00 92.10           H
ATOM   3121  N   LYS A 211     -10.883   2.921  18.375  1.00 92.73           N
ATOM   3122  CA  LYS A 211      -9.810   2.071  17.887  1.00 92.73           C
ATOM   3123  C   LYS A 211     -10.405   0.933  17.055  1.00 92.73           C
ATOM   3124  O   LYS A 211      -9.966   0.685  15.933  1.00 92.73           O
ATOM   3125  HA  LYS A 211      -9.180   2.681  17.238  1.00 92.73           H
ATOM   3126  CB  LYS A 211      -8.935   1.593  19.047  1.00 92.73           C
ATOM   3127 1HB  LYS A 211      -8.479   2.450  19.542  1.00 92.73           H
ATOM   3128 2HB  LYS A 211      -9.554   1.089  19.790  1.00 92.73           H
ATOM   3129  CG  LYS A 211      -7.843   0.641  18.555  1.00 92.73           C
ATOM   3130 1HG  LYS A 211      -8.293  -0.296  18.227  1.00 92.73           H
ATOM   3131 2HG  LYS A 211      -7.343   1.074  17.689  1.00 92.73           H
ATOM   3132  CD  LYS A 211      -6.819   0.364  19.657  1.00 92.73           C
ATOM   3133 1HD  LYS A 211      -6.422   1.306  20.034  1.00 92.73           H
ATOM   3134 2HD  LYS A 211      -7.307  -0.134  20.495  1.00 92.73           H
ATOM   3135  CE  LYS A 211      -5.674  -0.506  19.135  1.00 92.73           C
ATOM   3136 1HE  LYS A 211      -6.044  -1.506  18.908  1.00 92.73           H
ATOM   3137 2HE  LYS A 211      -5.288  -0.090  18.205  1.00 92.73           H
ATOM   3138  NZ  LYS A 211      -4.588  -0.588  20.137  1.00 92.73           N
ATOM   3139 1HZ  LYS A 211      -3.741  -0.924  19.691  1.00 92.73           H
ATOM   3140 2HZ  LYS A 211      -4.420   0.331  20.531  1.00 92.73           H
ATOM   3141 3HZ  LYS A 211      -4.857  -1.228  20.876  1.00 92.73           H
ATOM   3142  HN  LYS A 211     -10.916   3.031  19.369  1.00 92.73           H
ATOM   3143  N   SER A 212     -11.394   0.272  17.637  1.00 92.14           N
ATOM   3144  CA  SER A 212     -12.026  -0.859  16.981  1.00 92.14           C
ATOM   3145  C   SER A 212     -12.566  -0.436  15.613  1.00 92.14           C
ATOM   3146  O   SER A 212     -12.338  -1.118  14.614  1.00 92.14           O
ATOM   3147  HA  SER A 212     -11.239  -1.605  16.868  1.00 92.14           H
ATOM   3148  CB  SER A 212     -13.153  -1.436  17.840  1.00 92.14           C
ATOM   3149 1HB  SER A 212     -13.928  -0.681  17.977  1.00 92.14           H
ATOM   3150 2HB  SER A 212     -13.615  -2.274  17.319  1.00 92.14           H
ATOM   3151  OG  SER A 212     -12.685  -1.870  19.114  1.00 92.14           O
ATOM   3152  HG  SER A 212     -12.674  -1.102  19.754  1.00 92.14           H
ATOM   3153  HN  SER A 212     -11.763   0.498  18.539  1.00 92.14           H
ATOM   3154  N   ALA A 213     -13.270   0.686  15.611  1.00 91.80           N
ATOM   3155  CA  ALA A 213     -13.918   1.161  14.400  1.00 91.80           C
ATOM   3156  C   ALA A 213     -12.855   1.455  13.340  1.00 91.80           C
ATOM   3157  O   ALA A 213     -13.007   1.073  12.181  1.00 91.80           O
ATOM   3158  HA  ALA A 213     -14.569   0.365  14.039  1.00 91.80           H
ATOM   3159  CB  ALA A 213     -14.772   2.388  14.726  1.00 91.80           C
ATOM   3160 1HB  ALA A 213     -15.530   2.118  15.462  1.00 91.80           H
ATOM   3161 2HB  ALA A 213     -14.136   3.176  15.131  1.00 91.80           H
ATOM   3162 3HB  ALA A 213     -15.258   2.744  13.817  1.00 91.80           H
ATOM   3163  HN  ALA A 213     -13.401   1.265  16.416  1.00 91.80           H
ATOM   3164  N   VAL A 214     -11.802   2.131  13.775  1.00 91.64           N
ATOM   3165  CA  VAL A 214     -10.737   2.524  12.868  1.00 91.64           C
ATOM   3166  C   VAL A 214     -10.062   1.270  12.307  1.00 91.64           C
ATOM   3167  O   VAL A 214      -9.720   1.221  11.127  1.00 91.64           O
ATOM   3168  HA  VAL A 214     -11.193   3.074  12.045  1.00 91.64           H
ATOM   3169  CB  VAL A 214      -9.760   3.461  13.581  1.00 91.64           C
ATOM   3170  HB  VAL A 214      -9.468   2.989  14.519  1.00 91.64           H
ATOM   3171  CG1 VAL A 214      -8.495   3.672  12.747  1.00 91.64           C
ATOM   3172 1HG1 VAL A 214      -8.004   2.713  12.583  1.00 91.64           H
ATOM   3173 2HG1 VAL A 214      -8.763   4.112  11.786  1.00 91.64           H
ATOM   3174 3HG1 VAL A 214      -7.818   4.341  13.277  1.00 91.64           H
ATOM   3175  CG2 VAL A 214     -10.427   4.797  13.915  1.00 91.64           C
ATOM   3176 1HG2 VAL A 214     -10.761   5.276  12.995  1.00 91.64           H
ATOM   3177 2HG2 VAL A 214     -11.283   4.623  14.566  1.00 91.64           H
ATOM   3178 3HG2 VAL A 214      -9.710   5.443  14.421  1.00 91.64           H
ATOM   3179  HN  VAL A 214     -11.670   2.409  14.727  1.00 91.64           H
ATOM   3180  N   LEU A 215      -9.891   0.289  13.180  1.00 91.61           N
ATOM   3181  CA  LEU A 215      -9.240  -0.951  12.794  1.00 91.61           C
ATOM   3182  C   LEU A 215     -10.127  -1.699  11.796  1.00 91.61           C
ATOM   3183  O   LEU A 215      -9.637  -2.225  10.798  1.00 91.61           O
ATOM   3184  HA  LEU A 215      -8.306  -0.689  12.296  1.00 91.61           H
ATOM   3185  CB  LEU A 215      -8.877  -1.774  14.032  1.00 91.61           C
ATOM   3186 1HB  LEU A 215      -9.711  -1.728  14.731  1.00 91.61           H
ATOM   3187 2HB  LEU A 215      -8.769  -2.817  13.732  1.00 91.61           H
ATOM   3188  CG  LEU A 215      -7.605  -1.351  14.769  1.00 91.61           C
ATOM   3189  HG  LEU A 215      -7.663  -0.280  14.963  1.00 91.61           H
ATOM   3190  CD1 LEU A 215      -7.499  -2.050  16.126  1.00 91.61           C
ATOM   3191 1HD1 LEU A 215      -8.362  -1.787  16.738  1.00 91.61           H
ATOM   3192 2HD1 LEU A 215      -7.474  -3.130  15.977  1.00 91.61           H
ATOM   3193 3HD1 LEU A 215      -6.587  -1.731  16.629  1.00 91.61           H
ATOM   3194  CD2 LEU A 215      -6.365  -1.587  13.905  1.00 91.61           C
ATOM   3195 1HD2 LEU A 215      -6.290  -2.647  13.659  1.00 91.61           H
ATOM   3196 2HD2 LEU A 215      -6.446  -1.006  12.986  1.00 91.61           H
ATOM   3197 3HD2 LEU A 215      -5.475  -1.278  14.453  1.00 91.61           H
ATOM   3198  HN  LEU A 215     -10.189   0.330  14.134  1.00 91.61           H
ATOM   3199  N   THR A 216     -11.416  -1.724  12.102  1.00 92.04           N
ATOM   3200  CA  THR A 216     -12.377  -2.386  11.237  1.00 92.04           C
ATOM   3201  C   THR A 216     -12.341  -1.776   9.834  1.00 92.04           C
ATOM   3202  O   THR A 216     -12.344  -2.499   8.839  1.00 92.04           O
ATOM   3203  HA  THR A 216     -12.088  -3.432  11.139  1.00 92.04           H
ATOM   3204  CB  THR A 216     -13.752  -2.297  11.903  1.00 92.04           C
ATOM   3205  HB  THR A 216     -14.066  -1.259  12.010  1.00 92.04           H
ATOM   3206  OG1 THR A 216     -13.595  -3.021  13.121  1.00 92.04           O
ATOM   3207  HG1 THR A 216     -13.259  -2.412  13.840  1.00 92.04           H
ATOM   3208  CG2 THR A 216     -14.824  -3.079  11.141  1.00 92.04           C
ATOM   3209 1HG2 THR A 216     -14.541  -4.130  11.093  1.00 92.04           H
ATOM   3210 2HG2 THR A 216     -14.914  -2.680  10.130  1.00 92.04           H
ATOM   3211 3HG2 THR A 216     -15.779  -2.982  11.656  1.00 92.04           H
ATOM   3212  HN  THR A 216     -11.804  -1.302  12.921  1.00 92.04           H
ATOM   3213  N   LEU A 217     -12.308  -0.452   9.800  1.00 88.68           N
ATOM   3214  CA  LEU A 217     -12.260   0.263   8.536  1.00 88.68           C
ATOM   3215  C   LEU A 217     -11.006  -0.157   7.765  1.00 88.68           C
ATOM   3216  O   LEU A 217     -11.060  -0.371   6.555  1.00 88.68           O
ATOM   3217  HA  LEU A 217     -13.135  -0.034   7.959  1.00 88.68           H
ATOM   3218  CB  LEU A 217     -12.361   1.771   8.769  1.00 88.68           C
ATOM   3219 1HB  LEU A 217     -13.277   1.972   9.324  1.00 88.68           H
ATOM   3220 2HB  LEU A 217     -11.530   2.078   9.404  1.00 88.68           H
ATOM   3221  CG  LEU A 217     -12.357   2.646   7.514  1.00 88.68           C
ATOM   3222  HG  LEU A 217     -11.481   2.387   6.920  1.00 88.68           H
ATOM   3223  CD1 LEU A 217     -13.588   2.368   6.648  1.00 88.68           C
ATOM   3224 1HD1 LEU A 217     -13.590   1.321   6.344  1.00 88.68           H
ATOM   3225 2HD1 LEU A 217     -14.490   2.582   7.220  1.00 88.68           H
ATOM   3226 3HD1 LEU A 217     -13.560   3.003   5.762  1.00 88.68           H
ATOM   3227  CD2 LEU A 217     -12.235   4.127   7.878  1.00 88.68           C
ATOM   3228 1HD2 LEU A 217     -13.078   4.418   8.504  1.00 88.68           H
ATOM   3229 2HD2 LEU A 217     -11.305   4.292   8.421  1.00 88.68           H
ATOM   3230 3HD2 LEU A 217     -12.234   4.726   6.967  1.00 88.68           H
ATOM   3231  HN  LEU A 217     -12.315   0.129  10.614  1.00 88.68           H
ATOM   3232  N   LYS A 218      -9.908  -0.263   8.498  1.00 87.36           N
ATOM   3233  CA  LYS A 218      -8.639  -0.637   7.896  1.00 87.36           C
ATOM   3234  C   LYS A 218      -8.754  -2.045   7.309  1.00 87.36           C
ATOM   3235  O   LYS A 218      -8.211  -2.322   6.241  1.00 87.36           O
ATOM   3236  HA  LYS A 218      -8.445   0.062   7.082  1.00 87.36           H
ATOM   3237  CB  LYS A 218      -7.500  -0.482   8.906  1.00 87.36           C
ATOM   3238 1HB  LYS A 218      -7.800  -0.903   9.866  1.00 87.36           H
ATOM   3239 2HB  LYS A 218      -6.631  -1.047   8.569  1.00 87.36           H
ATOM   3240  CG  LYS A 218      -7.122   0.989   9.084  1.00 87.36           C
ATOM   3241 1HG  LYS A 218      -6.662   1.363   8.169  1.00 87.36           H
ATOM   3242 2HG  LYS A 218      -8.021   1.582   9.254  1.00 87.36           H
ATOM   3243  CD  LYS A 218      -6.156   1.169  10.257  1.00 87.36           C
ATOM   3244 1HD  LYS A 218      -6.584   0.725  11.156  1.00 87.36           H
ATOM   3245 2HD  LYS A 218      -5.226   0.639  10.052  1.00 87.36           H
ATOM   3246  CE  LYS A 218      -5.862   2.650  10.504  1.00 87.36           C
ATOM   3247 1HE  LYS A 218      -5.640   3.145   9.558  1.00 87.36           H
ATOM   3248 2HE  LYS A 218      -6.744   3.138  10.919  1.00 87.36           H
ATOM   3249  NZ  LYS A 218      -4.720   2.804  11.432  1.00 87.36           N
ATOM   3250 1HZ  LYS A 218      -3.973   3.310  10.968  1.00 87.36           H
ATOM   3251 2HZ  LYS A 218      -5.018   3.320  12.253  1.00 87.36           H
ATOM   3252 3HZ  LYS A 218      -4.385   1.889  11.711  1.00 87.36           H
ATOM   3253  HN  LYS A 218      -9.875  -0.098   9.484  1.00 87.36           H
ATOM   3254  N   VAL A 219      -9.464  -2.898   8.034  1.00 87.88           N
ATOM   3255  CA  VAL A 219      -9.594  -4.289   7.637  1.00 87.88           C
ATOM   3256  C   VAL A 219     -10.471  -4.378   6.386  1.00 87.88           C
ATOM   3257  O   VAL A 219     -10.148  -5.105   5.448  1.00 87.88           O
ATOM   3258  HA  VAL A 219      -8.597  -4.657   7.394  1.00 87.88           H
ATOM   3259  CB  VAL A 219     -10.133  -5.118   8.804  1.00 87.88           C
ATOM   3260  HB  VAL A 219     -11.030  -4.624   9.180  1.00 87.88           H
ATOM   3261  CG1 VAL A 219     -10.529  -6.522   8.343  1.00 87.88           C
ATOM   3262 1HG1 VAL A 219     -11.303  -6.449   7.580  1.00 87.88           H
ATOM   3263 2HG1 VAL A 219      -9.657  -7.028   7.929  1.00 87.88           H
ATOM   3264 3HG1 VAL A 219     -10.909  -7.090   9.193  1.00 87.88           H
ATOM   3265  CG2 VAL A 219      -9.118  -5.182   9.947  1.00 87.88           C
ATOM   3266 1HG2 VAL A 219      -8.196  -5.641   9.589  1.00 87.88           H
ATOM   3267 2HG2 VAL A 219      -8.907  -4.173  10.302  1.00 87.88           H
ATOM   3268 3HG2 VAL A 219      -9.526  -5.777  10.764  1.00 87.88           H
ATOM   3269  HN  VAL A 219      -9.943  -2.652   8.876  1.00 87.88           H
ATOM   3270  N   ILE A 220     -11.562  -3.628   6.412  1.00 86.66           N
ATOM   3271  CA  ILE A 220     -12.508  -3.644   5.310  1.00 86.66           C
ATOM   3272  C   ILE A 220     -11.803  -3.188   4.031  1.00 86.66           C
ATOM   3273  O   ILE A 220     -11.890  -3.852   2.999  1.00 86.66           O
ATOM   3274  HA  ILE A 220     -12.835  -4.675   5.175  1.00 86.66           H
ATOM   3275  CB  ILE A 220     -13.749  -2.818   5.656  1.00 86.66           C
ATOM   3276  HB  ILE A 220     -13.420  -1.868   6.076  1.00 86.66           H
ATOM   3277  CG1 ILE A 220     -14.592  -3.517   6.725  1.00 86.66           C
ATOM   3278 1HG1 ILE A 220     -15.027  -4.427   6.312  1.00 86.66           H
ATOM   3279 2HG1 ILE A 220     -13.955  -3.817   7.557  1.00 86.66           H
ATOM   3280  CG2 ILE A 220     -14.564  -2.500   4.401  1.00 86.66           C
ATOM   3281 1HG2 ILE A 220     -13.949  -1.931   3.703  1.00 86.66           H
ATOM   3282 2HG2 ILE A 220     -14.883  -3.430   3.930  1.00 86.66           H
ATOM   3283 3HG2 ILE A 220     -15.440  -1.912   4.676  1.00 86.66           H
ATOM   3284  CD1 ILE A 220     -15.704  -2.598   7.233  1.00 86.66           C
ATOM   3285 1HD1 ILE A 220     -15.264  -1.700   7.667  1.00 86.66           H
ATOM   3286 2HD1 ILE A 220     -16.353  -2.319   6.403  1.00 86.66           H
ATOM   3287 3HD1 ILE A 220     -16.288  -3.119   7.992  1.00 86.66           H
ATOM   3288  HN  ILE A 220     -11.804  -3.018   7.167  1.00 86.66           H
ATOM   3289  N   LEU A 221     -11.121  -2.057   4.141  1.00 82.28           N
ATOM   3290  CA  LEU A 221     -10.488  -1.449   2.983  1.00 82.28           C
ATOM   3291  C   LEU A 221      -9.177  -2.178   2.683  1.00 82.28           C
ATOM   3292  O   LEU A 221      -8.694  -2.154   1.552  1.00 82.28           O
ATOM   3293  HA  LEU A 221     -11.160  -1.584   2.135  1.00 82.28           H
ATOM   3294  CB  LEU A 221     -10.320   0.057   3.193  1.00 82.28           C
ATOM   3295 1HB  LEU A 221      -9.657   0.213   4.044  1.00 82.28           H
ATOM   3296 2HB  LEU A 221      -9.819   0.472   2.318  1.00 82.28           H
ATOM   3297  CG  LEU A 221     -11.607   0.848   3.432  1.00 82.28           C
ATOM   3298  HG  LEU A 221     -12.154   0.374   4.247  1.00 82.28           H
ATOM   3299  CD1 LEU A 221     -11.297   2.281   3.871  1.00 82.28           C
ATOM   3300 1HD1 LEU A 221     -10.721   2.261   4.796  1.00 82.28           H
ATOM   3301 2HD1 LEU A 221     -10.718   2.781   3.094  1.00 82.28           H
ATOM   3302 3HD1 LEU A 221     -12.229   2.821   4.034  1.00 82.28           H
ATOM   3303  CD2 LEU A 221     -12.512   0.810   2.199  1.00 82.28           C
ATOM   3304 1HD2 LEU A 221     -11.987   1.245   1.349  1.00 82.28           H
ATOM   3305 2HD2 LEU A 221     -12.774  -0.224   1.973  1.00 82.28           H
ATOM   3306 3HD2 LEU A 221     -13.420   1.380   2.396  1.00 82.28           H
ATOM   3307  HN  LEU A 221     -10.998  -1.559   5.000  1.00 82.28           H
ATOM   3308  N   GLY A 222      -8.638  -2.809   3.716  1.00 77.28           N
ATOM   3309  CA  GLY A 222      -7.322  -3.418   3.617  1.00 77.28           C
ATOM   3310  C   GLY A 222      -7.404  -4.800   2.967  1.00 77.28           C
ATOM   3311  O   GLY A 222      -6.516  -5.188   2.209  1.00 77.28           O
ATOM   3312 1HA  GLY A 222      -6.663  -2.776   3.033  1.00 77.28           H
ATOM   3313 2HA  GLY A 222      -6.882  -3.505   4.611  1.00 77.28           H
ATOM   3314  HN  GLY A 222      -9.083  -2.908   4.605  1.00 77.28           H
ATOM   3315  N   PHE A 223      -8.478  -5.507   3.288  1.00 78.24           N
ATOM   3316  CA  PHE A 223      -8.565  -6.922   2.972  1.00 78.24           C
ATOM   3317  C   PHE A 223      -9.688  -7.193   1.969  1.00 78.24           C
ATOM   3318  O   PHE A 223      -9.440  -7.693   0.873  1.00 78.24           O
ATOM   3319  HA  PHE A 223      -7.611  -7.215   2.533  1.00 78.24           H
ATOM   3320  CB  PHE A 223      -8.877  -7.654   4.279  1.00 78.24           C
ATOM   3321 1HB  PHE A 223      -8.157  -7.345   5.037  1.00 78.24           H
ATOM   3322 2HB  PHE A 223      -9.862  -7.347   4.629  1.00 78.24           H
ATOM   3323  CG  PHE A 223      -8.847  -9.179   4.160  1.00 78.24           C
ATOM   3324  CD1 PHE A 223     -10.009  -9.885   4.174  1.00 78.24           C
ATOM   3325  HD1 PHE A 223     -10.962  -9.365   4.269  1.00 78.24           H
ATOM   3326  CD2 PHE A 223      -7.658  -9.829   4.041  1.00 78.24           C
ATOM   3327  HD2 PHE A 223      -6.726  -9.263   4.030  1.00 78.24           H
ATOM   3328  CE1 PHE A 223      -9.981 -11.301   4.064  1.00 78.24           C
ATOM   3329  HE1 PHE A 223     -10.913 -11.867   4.075  1.00 78.24           H
ATOM   3330  CE2 PHE A 223      -7.630 -11.245   3.931  1.00 78.24           C
ATOM   3331  HE2 PHE A 223      -6.677 -11.765   3.835  1.00 78.24           H
ATOM   3332  CZ  PHE A 223      -8.793 -11.951   3.945  1.00 78.24           C
ATOM   3333  HZ  PHE A 223      -8.771 -13.037   3.860  1.00 78.24           H
ATOM   3334  HN  PHE A 223      -9.278  -5.128   3.754  1.00 78.24           H
ATOM   3335  N   PHE A 224     -10.900  -6.849   2.380  1.00 82.45           N
ATOM   3336  CA  PHE A 224     -12.083  -7.241   1.632  1.00 82.45           C
ATOM   3337  C   PHE A 224     -12.129  -6.540   0.273  1.00 82.45           C
ATOM   3338  O   PHE A 224     -12.492  -7.150  -0.732  1.00 82.45           O
ATOM   3339  HA  PHE A 224     -12.028  -8.319   1.482  1.00 82.45           H
ATOM   3340  CB  PHE A 224     -13.297  -6.808   2.457  1.00 82.45           C
ATOM   3341 1HB  PHE A 224     -13.121  -5.805   2.845  1.00 82.45           H
ATOM   3342 2HB  PHE A 224     -14.166  -6.749   1.802  1.00 82.45           H
ATOM   3343  CG  PHE A 224     -13.620  -7.742   3.625  1.00 82.45           C
ATOM   3344  CD1 PHE A 224     -14.321  -8.887   3.407  1.00 82.45           C
ATOM   3345  HD1 PHE A 224     -14.652  -9.140   2.400  1.00 82.45           H
ATOM   3346  CD2 PHE A 224     -13.207  -7.427   4.882  1.00 82.45           C
ATOM   3347  HD2 PHE A 224     -12.646  -6.509   5.057  1.00 82.45           H
ATOM   3348  CE1 PHE A 224     -14.621  -9.753   4.491  1.00 82.45           C
ATOM   3349  HE1 PHE A 224     -15.182 -10.671   4.316  1.00 82.45           H
ATOM   3350  CE2 PHE A 224     -13.507  -8.293   5.966  1.00 82.45           C
ATOM   3351  HE2 PHE A 224     -13.176  -8.040   6.974  1.00 82.45           H
ATOM   3352  CZ  PHE A 224     -14.208  -9.438   5.748  1.00 82.45           C
ATOM   3353  HZ  PHE A 224     -14.438 -10.103   6.580  1.00 82.45           H
ATOM   3354  HN  PHE A 224     -11.080  -6.315   3.206  1.00 82.45           H
ATOM   3355  N   LEU A 225     -11.755  -5.269   0.285  1.00 77.84           N
ATOM   3356  CA  LEU A 225     -11.782  -4.469  -0.927  1.00 77.84           C
ATOM   3357  C   LEU A 225     -10.833  -5.083  -1.959  1.00 77.84           C
ATOM   3358  O   LEU A 225     -11.234  -5.363  -3.087  1.00 77.84           O
ATOM   3359  HA  LEU A 225     -12.796  -4.511  -1.324  1.00 77.84           H
ATOM   3360  CB  LEU A 225     -11.480  -3.003  -0.609  1.00 77.84           C
ATOM   3361 1HB  LEU A 225     -12.246  -2.634   0.072  1.00 77.84           H
ATOM   3362 2HB  LEU A 225     -10.530  -2.956  -0.076  1.00 77.84           H
ATOM   3363  CG  LEU A 225     -11.406  -2.058  -1.810  1.00 77.84           C
ATOM   3364  HG  LEU A 225     -10.754  -2.508  -2.559  1.00 77.84           H
ATOM   3365  CD1 LEU A 225     -12.782  -1.882  -2.455  1.00 77.84           C
ATOM   3366 1HD1 LEU A 225     -13.151  -2.851  -2.794  1.00 77.84           H
ATOM   3367 2HD1 LEU A 225     -13.475  -1.466  -1.724  1.00 77.84           H
ATOM   3368 3HD1 LEU A 225     -12.701  -1.206  -3.306  1.00 77.84           H
ATOM   3369  CD2 LEU A 225     -10.783  -0.718  -1.415  1.00 77.84           C
ATOM   3370 1HD2 LEU A 225     -11.388  -0.250  -0.639  1.00 77.84           H
ATOM   3371 2HD2 LEU A 225      -9.773  -0.883  -1.038  1.00 77.84           H
ATOM   3372 3HD2 LEU A 225     -10.743  -0.065  -2.287  1.00 77.84           H
ATOM   3373  HN  LEU A 225     -11.439  -4.787   1.103  1.00 77.84           H
ATOM   3374  N   PRO A 226      -9.563  -5.302  -1.593  1.00 74.92           N
ATOM   3375  CA  PRO A 226      -8.626  -5.983  -2.490  1.00 74.92           C
ATOM   3376  C   PRO A 226      -9.165  -7.315  -2.985  1.00 74.92           C
ATOM   3377  O   PRO A 226      -9.034  -7.643  -4.163  1.00 74.92           O
ATOM   3378  HA  PRO A 226      -8.469  -5.388  -3.389  1.00 74.92           H
ATOM   3379  CB  PRO A 226      -7.370  -6.162  -1.635  1.00 74.92           C
ATOM   3380 1HB  PRO A 226      -7.369  -7.122  -1.119  1.00 74.92           H
ATOM   3381 2HB  PRO A 226      -6.464  -6.125  -2.240  1.00 74.92           H
ATOM   3382  CG  PRO A 226      -7.441  -4.996  -0.655  1.00 74.92           C
ATOM   3383 1HG  PRO A 226      -6.829  -5.173   0.229  1.00 74.92           H
ATOM   3384 2HG  PRO A 226      -7.076  -4.071  -1.100  1.00 74.92           H
ATOM   3385  CD  PRO A 226      -8.922  -4.925  -0.320  1.00 74.92           C
ATOM   3386 1HD  PRO A 226      -9.189  -5.613   0.482  1.00 74.92           H
ATOM   3387 2HD  PRO A 226      -9.215  -3.928   0.009  1.00 74.92           H
ATOM   3388  N   PHE A 227      -9.764  -8.054  -2.062  1.00 79.81           N
ATOM   3389  CA  PHE A 227     -10.277  -9.376  -2.379  1.00 79.81           C
ATOM   3390  C   PHE A 227     -11.378  -9.297  -3.439  1.00 79.81           C
ATOM   3391  O   PHE A 227     -11.385 -10.075  -4.391  1.00 79.81           O
ATOM   3392  HA  PHE A 227      -9.444  -9.962  -2.767  1.00 79.81           H
ATOM   3393  CB  PHE A 227     -10.867  -9.948  -1.089  1.00 79.81           C
ATOM   3394 1HB  PHE A 227     -10.097  -9.948  -0.318  1.00 79.81           H
ATOM   3395 2HB  PHE A 227     -11.664  -9.291  -0.743  1.00 79.81           H
ATOM   3396  CG  PHE A 227     -11.422 -11.367  -1.234  1.00 79.81           C
ATOM   3397  CD1 PHE A 227     -12.755 -11.559  -1.426  1.00 79.81           C
ATOM   3398  HD1 PHE A 227     -13.427 -10.702  -1.477  1.00 79.81           H
ATOM   3399  CD2 PHE A 227     -10.584 -12.435  -1.171  1.00 79.81           C
ATOM   3400  HD2 PHE A 227      -9.516 -12.282  -1.017  1.00 79.81           H
ATOM   3401  CE1 PHE A 227     -13.271 -12.875  -1.561  1.00 79.81           C
ATOM   3402  HE1 PHE A 227     -14.339 -13.029  -1.715  1.00 79.81           H
ATOM   3403  CE2 PHE A 227     -11.099 -13.752  -1.306  1.00 79.81           C
ATOM   3404  HE2 PHE A 227     -10.427 -14.608  -1.255  1.00 79.81           H
ATOM   3405  CZ  PHE A 227     -12.432 -13.943  -1.498  1.00 79.81           C
ATOM   3406  HZ  PHE A 227     -12.828 -14.954  -1.601  1.00 79.81           H
ATOM   3407  HN  PHE A 227      -9.900  -7.764  -1.115  1.00 79.81           H
ATOM   3408  N   VAL A 228     -12.282  -8.350  -3.237  1.00 80.95           N
ATOM   3409  CA  VAL A 228     -13.368  -8.139  -4.178  1.00 80.95           C
ATOM   3410  C   VAL A 228     -12.789  -7.749  -5.540  1.00 80.95           C
ATOM   3411  O   VAL A 228     -13.227  -8.254  -6.572  1.00 80.95           O
ATOM   3412  HA  VAL A 228     -13.902  -9.084  -4.282  1.00 80.95           H
ATOM   3413  CB  VAL A 228     -14.346  -7.100  -3.626  1.00 80.95           C
ATOM   3414  HB  VAL A 228     -13.771  -6.226  -3.322  1.00 80.95           H
ATOM   3415  CG1 VAL A 228     -15.341  -6.658  -4.700  1.00 80.95           C
ATOM   3416 1HG1 VAL A 228     -14.800  -6.217  -5.537  1.00 80.95           H
ATOM   3417 2HG1 VAL A 228     -15.909  -7.521  -5.048  1.00 80.95           H
ATOM   3418 3HG1 VAL A 228     -16.025  -5.920  -4.281  1.00 80.95           H
ATOM   3419  CG2 VAL A 228     -15.074  -7.636  -2.391  1.00 80.95           C
ATOM   3420 1HG2 VAL A 228     -15.632  -8.533  -2.659  1.00 80.95           H
ATOM   3421 2HG2 VAL A 228     -14.347  -7.878  -1.616  1.00 80.95           H
ATOM   3422 3HG2 VAL A 228     -15.763  -6.877  -2.018  1.00 80.95           H
ATOM   3423  HN  VAL A 228     -12.281  -7.734  -2.448  1.00 80.95           H
ATOM   3424  N   VAL A 229     -11.812  -6.855  -5.497  1.00 74.97           N
ATOM   3425  CA  VAL A 229     -11.184  -6.374  -6.716  1.00 74.97           C
ATOM   3426  C   VAL A 229     -10.563  -7.555  -7.464  1.00 74.97           C
ATOM   3427  O   VAL A 229     -10.717  -7.675  -8.679  1.00 74.97           O
ATOM   3428  HA  VAL A 229     -11.965  -5.936  -7.338  1.00 74.97           H
ATOM   3429  CB  VAL A 229     -10.172  -5.276  -6.385  1.00 74.97           C
ATOM   3430  HB  VAL A 229      -9.519  -5.649  -5.595  1.00 74.97           H
ATOM   3431  CG1 VAL A 229      -9.300  -4.950  -7.599  1.00 74.97           C
ATOM   3432 1HG1 VAL A 229      -8.758  -5.843  -7.908  1.00 74.97           H
ATOM   3433 2HG1 VAL A 229      -9.932  -4.606  -8.418  1.00 74.97           H
ATOM   3434 3HG1 VAL A 229      -8.589  -4.166  -7.336  1.00 74.97           H
ATOM   3435  CG2 VAL A 229     -10.874  -4.022  -5.861  1.00 74.97           C
ATOM   3436 1HG2 VAL A 229     -11.561  -3.646  -6.620  1.00 74.97           H
ATOM   3437 2HG2 VAL A 229     -11.431  -4.268  -4.957  1.00 74.97           H
ATOM   3438 3HG2 VAL A 229     -10.131  -3.257  -5.633  1.00 74.97           H
ATOM   3439  HN  VAL A 229     -11.451  -6.461  -4.652  1.00 74.97           H
ATOM   3440  N   MET A 230      -9.873  -8.396  -6.709  1.00 76.20           N
ATOM   3441  CA  MET A 230      -9.214  -9.555  -7.288  1.00 76.20           C
ATOM   3442  C   MET A 230     -10.226 -10.473  -7.976  1.00 76.20           C
ATOM   3443  O   MET A 230     -10.015 -10.893  -9.113  1.00 76.20           O
ATOM   3444  HA  MET A 230      -8.515  -9.157  -8.023  1.00 76.20           H
ATOM   3445  CB  MET A 230      -8.485 -10.330  -6.188  1.00 76.20           C
ATOM   3446 1HB  MET A 230      -9.131 -10.424  -5.315  1.00 76.20           H
ATOM   3447 2HB  MET A 230      -8.267 -11.340  -6.534  1.00 76.20           H
ATOM   3448  CG  MET A 230      -7.184  -9.629  -5.794  1.00 76.20           C
ATOM   3449 1HG  MET A 230      -6.429  -9.784  -6.565  1.00 76.20           H
ATOM   3450 2HG  MET A 230      -7.348  -8.554  -5.720  1.00 76.20           H
ATOM   3451  SD  MET A 230      -6.598 -10.264  -4.232  1.00 76.20           S
ATOM   3452  CE  MET A 230      -5.413  -8.998  -3.808  1.00 76.20           C
ATOM   3453 1HE  MET A 230      -4.646  -8.945  -4.580  1.00 76.20           H
ATOM   3454 2HE  MET A 230      -5.920  -8.036  -3.733  1.00 76.20           H
ATOM   3455 3HE  MET A 230      -4.949  -9.240  -2.851  1.00 76.20           H
ATOM   3456  HN  MET A 230      -9.760  -8.296  -5.720  1.00 76.20           H
ATOM   3457  N   ALA A 231     -11.302 -10.759  -7.258  1.00 80.97           N
ATOM   3458  CA  ALA A 231     -12.332 -11.644  -7.773  1.00 80.97           C
ATOM   3459  C   ALA A 231     -12.903 -11.057  -9.066  1.00 80.97           C
ATOM   3460  O   ALA A 231     -13.103 -11.777 -10.043  1.00 80.97           O
ATOM   3461  HA  ALA A 231     -11.865 -12.604  -7.995  1.00 80.97           H
ATOM   3462  CB  ALA A 231     -13.406 -11.854  -6.704  1.00 80.97           C
ATOM   3463 1HB  ALA A 231     -12.955 -12.300  -5.818  1.00 80.97           H
ATOM   3464 2HB  ALA A 231     -13.851 -10.894  -6.442  1.00 80.97           H
ATOM   3465 3HB  ALA A 231     -14.179 -12.519  -7.091  1.00 80.97           H
ATOM   3466  HN  ALA A 231     -11.474 -10.398  -6.341  1.00 80.97           H
ATOM   3467  N   CYS A 232     -13.148  -9.756  -9.029  1.00 76.90           N
ATOM   3468  CA  CYS A 232     -13.653  -9.057 -10.198  1.00 76.90           C
ATOM   3469  C   CYS A 232     -12.612  -9.170 -11.314  1.00 76.90           C
ATOM   3470  O   CYS A 232     -12.959  -9.408 -12.470  1.00 76.90           O
ATOM   3471  HA  CYS A 232     -14.581  -9.553 -10.483  1.00 76.90           H
ATOM   3472  CB  CYS A 232     -13.994  -7.599  -9.882  1.00 76.90           C
ATOM   3473 1HB  CYS A 232     -13.154  -7.122  -9.378  1.00 76.90           H
ATOM   3474 2HB  CYS A 232     -14.166  -7.048 -10.807  1.00 76.90           H
ATOM   3475  SG  CYS A 232     -15.484  -7.520  -8.823  1.00 76.90           S
ATOM   3476  HG  CYS A 232     -14.858  -7.788  -7.681  1.00 76.90           H
ATOM   3477  HN  CYS A 232     -13.007  -9.183  -8.222  1.00 76.90           H
ATOM   3478  N   CYS A 233     -11.357  -8.995 -10.928  1.00 72.47           N
ATOM   3479  CA  CYS A 233     -10.273  -8.968 -11.896  1.00 72.47           C
ATOM   3480  C   CYS A 233     -10.231 -10.322 -12.607  1.00 72.47           C
ATOM   3481  O   CYS A 233     -10.191 -10.381 -13.835  1.00 72.47           O
ATOM   3482  HA  CYS A 233     -10.502  -8.168 -12.600  1.00 72.47           H
ATOM   3483  CB  CYS A 233      -8.935  -8.627 -11.237  1.00 72.47           C
ATOM   3484 1HB  CYS A 233      -8.775  -9.265 -10.368  1.00 72.47           H
ATOM   3485 2HB  CYS A 233      -8.118  -8.823 -11.932  1.00 72.47           H
ATOM   3486  SG  CYS A 233      -8.916  -6.868 -10.733  1.00 72.47           S
ATOM   3487  HG  CYS A 233      -9.955  -6.949  -9.906  1.00 72.47           H
ATOM   3488  HN  CYS A 233     -11.076  -8.874  -9.976  1.00 72.47           H
ATOM   3489  N   TYR A 234     -10.241 -11.377 -11.805  1.00 74.73           N
ATOM   3490  CA  TYR A 234     -10.106 -12.722 -12.337  1.00 74.73           C
ATOM   3491  C   TYR A 234     -11.340 -13.116 -13.152  1.00 74.73           C
ATOM   3492  O   TYR A 234     -11.219 -13.732 -14.210  1.00 74.73           O
ATOM   3493  HA  TYR A 234      -9.230 -12.742 -12.985  1.00 74.73           H
ATOM   3494  CB  TYR A 234      -9.996 -13.646 -11.122  1.00 74.73           C
ATOM   3495 1HB  TYR A 234     -10.689 -13.303 -10.354  1.00 74.73           H
ATOM   3496 2HB  TYR A 234     -10.312 -14.649 -11.411  1.00 74.73           H
ATOM   3497  CG  TYR A 234      -8.590 -13.723 -10.524  1.00 74.73           C
ATOM   3498  CD1 TYR A 234      -7.536 -14.173 -11.293  1.00 74.73           C
ATOM   3499  HD1 TYR A 234      -7.706 -14.474 -12.327  1.00 74.73           H
ATOM   3500  CD2 TYR A 234      -8.376 -13.342  -9.215  1.00 74.73           C
ATOM   3501  HD2 TYR A 234      -9.208 -12.986  -8.607  1.00 74.73           H
ATOM   3502  CE1 TYR A 234      -6.213 -14.245 -10.730  1.00 74.73           C
ATOM   3503  HE1 TYR A 234      -5.372 -14.599 -11.326  1.00 74.73           H
ATOM   3504  CE2 TYR A 234      -7.052 -13.414  -8.652  1.00 74.73           C
ATOM   3505  HE2 TYR A 234      -6.869 -13.116  -7.619  1.00 74.73           H
ATOM   3506  CZ  TYR A 234      -6.036 -13.862  -9.437  1.00 74.73           C
ATOM   3507  OH  TYR A 234      -4.786 -13.930  -8.905  1.00 74.73           O
ATOM   3508  HH  TYR A 234      -4.116 -14.095  -9.628  1.00 74.73           H
ATOM   3509  HN  TYR A 234     -10.338 -11.323 -10.812  1.00 74.73           H
ATOM   3510  N   THR A 235     -12.499 -12.744 -12.629  1.00 80.66           N
ATOM   3511  CA  THR A 235     -13.751 -13.020 -13.311  1.00 80.66           C
ATOM   3512  C   THR A 235     -13.757 -12.374 -14.698  1.00 80.66           C
ATOM   3513  O   THR A 235     -14.142 -13.007 -15.680  1.00 80.66           O
ATOM   3514  HA  THR A 235     -13.831 -14.097 -13.460  1.00 80.66           H
ATOM   3515  CB  THR A 235     -14.894 -12.543 -12.413  1.00 80.66           C
ATOM   3516  HB  THR A 235     -15.846 -12.574 -12.944  1.00 80.66           H
ATOM   3517  OG1 THR A 235     -14.477 -11.253 -11.975  1.00 80.66           O
ATOM   3518  HG1 THR A 235     -14.760 -10.559 -12.637  1.00 80.66           H
ATOM   3519  CG2 THR A 235     -15.004 -13.357 -11.122  1.00 80.66           C
ATOM   3520 1HG2 THR A 235     -14.075 -13.270 -10.558  1.00 80.66           H
ATOM   3521 2HG2 THR A 235     -15.184 -14.404 -11.367  1.00 80.66           H
ATOM   3522 3HG2 THR A 235     -15.831 -12.977 -10.522  1.00 80.66           H
ATOM   3523  HN  THR A 235     -12.590 -12.262 -11.757  1.00 80.66           H
ATOM   3524  N   ILE A 236     -13.326 -11.122 -14.734  1.00 75.72           N
ATOM   3525  CA  ILE A 236     -13.211 -10.406 -15.993  1.00 75.72           C
ATOM   3526  C   ILE A 236     -12.196 -11.118 -16.889  1.00 75.72           C
ATOM   3527  O   ILE A 236     -12.436 -11.303 -18.081  1.00 75.72           O
ATOM   3528  HA  ILE A 236     -14.185 -10.441 -16.479  1.00 75.72           H
ATOM   3529  CB  ILE A 236     -12.883  -8.932 -15.743  1.00 75.72           C
ATOM   3530  HB  ILE A 236     -12.125  -8.879 -14.961  1.00 75.72           H
ATOM   3531  CG1 ILE A 236     -14.111  -8.176 -15.235  1.00 75.72           C
ATOM   3532 1HG1 ILE A 236     -14.860  -8.119 -16.024  1.00 75.72           H
ATOM   3533 2HG1 ILE A 236     -14.562  -8.722 -14.406  1.00 75.72           H
ATOM   3534  CG2 ILE A 236     -12.287  -8.284 -16.994  1.00 75.72           C
ATOM   3535 1HG2 ILE A 236     -11.370  -8.803 -17.272  1.00 75.72           H
ATOM   3536 2HG2 ILE A 236     -13.004  -8.348 -17.813  1.00 75.72           H
ATOM   3537 3HG2 ILE A 236     -12.063  -7.237 -16.789  1.00 75.72           H
ATOM   3538  CD1 ILE A 236     -13.736  -6.764 -14.778  1.00 75.72           C
ATOM   3539 1HD1 ILE A 236     -13.005  -6.826 -13.972  1.00 75.72           H
ATOM   3540 2HD1 ILE A 236     -13.308  -6.213 -15.616  1.00 75.72           H
ATOM   3541 3HD1 ILE A 236     -14.627  -6.249 -14.421  1.00 75.72           H
ATOM   3542  HN  ILE A 236     -13.058 -10.599 -13.924  1.00 75.72           H
ATOM   3543  N   ILE A 237     -11.082 -11.499 -16.280  1.00 72.13           N
ATOM   3544  CA  ILE A 237     -10.008 -12.143 -17.018  1.00 72.13           C
ATOM   3545  C   ILE A 237     -10.543 -13.412 -17.685  1.00 72.13           C
ATOM   3546  O   ILE A 237     -10.368 -13.608 -18.886  1.00 72.13           O
ATOM   3547  HA  ILE A 237      -9.688 -11.452 -17.799  1.00 72.13           H
ATOM   3548  CB  ILE A 237      -8.804 -12.388 -16.108  1.00 72.13           C
ATOM   3549  HB  ILE A 237      -9.170 -12.568 -15.097  1.00 72.13           H
ATOM   3550  CG1 ILE A 237      -7.902 -11.153 -16.048  1.00 72.13           C
ATOM   3551 1HG1 ILE A 237      -7.329 -11.071 -16.971  1.00 72.13           H
ATOM   3552 2HG1 ILE A 237      -8.515 -10.254 -15.972  1.00 72.13           H
ATOM   3553  CG2 ILE A 237      -8.035 -13.638 -16.540  1.00 72.13           C
ATOM   3554 1HG2 ILE A 237      -8.693 -14.505 -16.488  1.00 72.13           H
ATOM   3555 2HG2 ILE A 237      -7.680 -13.511 -17.562  1.00 72.13           H
ATOM   3556 3HG2 ILE A 237      -7.183 -13.788 -15.876  1.00 72.13           H
ATOM   3557  CD1 ILE A 237      -6.949 -11.228 -14.853  1.00 72.13           C
ATOM   3558 1HD1 ILE A 237      -7.526 -11.284 -13.931  1.00 72.13           H
ATOM   3559 2HD1 ILE A 237      -6.321 -12.114 -14.945  1.00 72.13           H
ATOM   3560 3HD1 ILE A 237      -6.320 -10.337 -14.834  1.00 72.13           H
ATOM   3561  HN  ILE A 237     -10.908 -11.375 -15.304  1.00 72.13           H
ATOM   3562  N   ILE A 238     -11.185 -14.242 -16.875  1.00 76.35           N
ATOM   3563  CA  ILE A 238     -11.693 -15.515 -17.358  1.00 76.35           C
ATOM   3564  C   ILE A 238     -12.662 -15.267 -18.516  1.00 76.35           C
ATOM   3565  O   ILE A 238     -12.569 -15.915 -19.557  1.00 76.35           O
ATOM   3566  HA  ILE A 238     -10.843 -16.084 -17.735  1.00 76.35           H
ATOM   3567  CB  ILE A 238     -12.302 -16.319 -16.208  1.00 76.35           C
ATOM   3568  HB  ILE A 238     -12.966 -15.662 -15.646  1.00 76.35           H
ATOM   3569  CG1 ILE A 238     -11.219 -16.801 -15.241  1.00 76.35           C
ATOM   3570 1HG1 ILE A 238     -10.679 -17.639 -15.682  1.00 76.35           H
ATOM   3571 2HG1 ILE A 238     -10.492 -16.005 -15.077  1.00 76.35           H
ATOM   3572  CG2 ILE A 238     -13.153 -17.476 -16.738  1.00 76.35           C
ATOM   3573 1HG2 ILE A 238     -13.960 -17.080 -17.354  1.00 76.35           H
ATOM   3574 2HG2 ILE A 238     -12.530 -18.140 -17.337  1.00 76.35           H
ATOM   3575 3HG2 ILE A 238     -13.574 -18.031 -15.899  1.00 76.35           H
ATOM   3576  CD1 ILE A 238     -11.827 -17.226 -13.903  1.00 76.35           C
ATOM   3577 1HD1 ILE A 238     -12.345 -16.379 -13.454  1.00 76.35           H
ATOM   3578 2HD1 ILE A 238     -12.535 -18.038 -14.068  1.00 76.35           H
ATOM   3579 3HD1 ILE A 238     -11.035 -17.564 -13.234  1.00 76.35           H
ATOM   3580  HN  ILE A 238     -11.359 -14.057 -15.908  1.00 76.35           H
ATOM   3581  N   HIS A 239     -13.569 -14.327 -18.295  1.00 77.33           N
ATOM   3582  CA  HIS A 239     -14.595 -14.031 -19.280  1.00 77.33           C
ATOM   3583  C   HIS A 239     -13.937 -13.588 -20.589  1.00 77.33           C
ATOM   3584  O   HIS A 239     -14.384 -13.965 -21.671  1.00 77.33           O
ATOM   3585  HA  HIS A 239     -15.139 -14.959 -19.453  1.00 77.33           H
ATOM   3586  CB  HIS A 239     -15.588 -13.001 -18.738  1.00 77.33           C
ATOM   3587 1HB  HIS A 239     -15.914 -13.314 -17.746  1.00 77.33           H
ATOM   3588 2HB  HIS A 239     -15.077 -12.046 -18.619  1.00 77.33           H
ATOM   3589  CG  HIS A 239     -16.803 -12.801 -19.612  1.00 77.33           C
ATOM   3590  ND1 HIS A 239     -16.846 -11.868 -20.634  1.00 77.33           N
ATOM   3591  HD1 HIS A 239     -16.104 -11.250 -20.893  1.00 77.33           H
ATOM   3592  CD2 HIS A 239     -18.018 -13.422 -19.606  1.00 77.33           C
ATOM   3593  HD2 HIS A 239     -18.325 -14.215 -18.924  1.00 77.33           H
ATOM   3594  CE1 HIS A 239     -18.038 -11.934 -21.210  1.00 77.33           C
ATOM   3595  HE1 HIS A 239     -18.379 -11.325 -22.047  1.00 77.33           H
ATOM   3596  NE2 HIS A 239     -18.762 -12.897 -20.571  1.00 77.33           N
ATOM   3597  HN  HIS A 239     -13.610 -13.774 -17.463  1.00 77.33           H
ATOM   3598  N   THR A 240     -12.886 -12.794 -20.447  1.00 71.67           N
ATOM   3599  CA  THR A 240     -12.176 -12.278 -21.604  1.00 71.67           C
ATOM   3600  C   THR A 240     -11.488 -13.418 -22.359  1.00 71.67           C
ATOM   3601  O   THR A 240     -11.527 -13.466 -23.587  1.00 71.67           O
ATOM   3602  HA  THR A 240     -12.903 -11.837 -22.286  1.00 71.67           H
ATOM   3603  CB  THR A 240     -11.207 -11.197 -21.122  1.00 71.67           C
ATOM   3604  HB  THR A 240     -10.427 -11.626 -20.492  1.00 71.67           H
ATOM   3605  OG1 THR A 240     -12.047 -10.235 -20.490  1.00 71.67           O
ATOM   3606  HG1 THR A 240     -11.968 -10.312 -19.496  1.00 71.67           H
ATOM   3607  CG2 THR A 240     -10.563 -10.428 -22.278  1.00 71.67           C
ATOM   3608 1HG2 THR A 240     -11.341  -9.943 -22.868  1.00 71.67           H
ATOM   3609 2HG2 THR A 240     -10.006 -11.121 -22.909  1.00 71.67           H
ATOM   3610 3HG2 THR A 240      -9.885  -9.674 -21.880  1.00 71.67           H
ATOM   3611  HN  THR A 240     -12.521 -12.503 -19.562  1.00 71.67           H
ATOM   3612  N   LEU A 241     -10.874 -14.307 -21.592  1.00 71.80           N
ATOM   3613  CA  LEU A 241     -10.154 -15.427 -22.174  1.00 71.80           C
ATOM   3614  C   LEU A 241     -11.119 -16.268 -23.011  1.00 71.80           C
ATOM   3615  O   LEU A 241     -10.763 -16.735 -24.092  1.00 71.80           O
ATOM   3616  HA  LEU A 241      -9.390 -15.017 -22.834  1.00 71.80           H
ATOM   3617  CB  LEU A 241      -9.431 -16.223 -21.085  1.00 71.80           C
ATOM   3618 1HB  LEU A 241     -10.123 -16.381 -20.258  1.00 71.80           H
ATOM   3619 2HB  LEU A 241      -9.182 -17.205 -21.486  1.00 71.80           H
ATOM   3620  CG  LEU A 241      -8.153 -15.591 -20.530  1.00 71.80           C
ATOM   3621  HG  LEU A 241      -8.367 -14.552 -20.278  1.00 71.80           H
ATOM   3622  CD1 LEU A 241      -7.712 -16.287 -19.240  1.00 71.80           C
ATOM   3623 1HD1 LEU A 241      -8.500 -16.198 -18.492  1.00 71.80           H
ATOM   3624 2HD1 LEU A 241      -7.522 -17.341 -19.444  1.00 71.80           H
ATOM   3625 3HD1 LEU A 241      -6.802 -15.819 -18.867  1.00 71.80           H
ATOM   3626  CD2 LEU A 241      -7.043 -15.581 -21.583  1.00 71.80           C
ATOM   3627 1HD2 LEU A 241      -6.824 -16.604 -21.889  1.00 71.80           H
ATOM   3628 2HD2 LEU A 241      -7.370 -15.005 -22.449  1.00 71.80           H
ATOM   3629 3HD2 LEU A 241      -6.146 -15.127 -21.162  1.00 71.80           H
ATOM   3630  HN  LEU A 241     -10.862 -14.270 -20.593  1.00 71.80           H
ATOM   3631  N   ILE A 242     -12.322 -16.434 -22.481  1.00 75.23           N
ATOM   3632  CA  ILE A 242     -13.328 -17.245 -23.147  1.00 75.23           C
ATOM   3633  C   ILE A 242     -13.716 -16.582 -24.470  1.00 75.23           C
ATOM   3634  O   ILE A 242     -13.865 -17.258 -25.487  1.00 75.23           O
ATOM   3635  HA  ILE A 242     -12.876 -18.212 -23.365  1.00 75.23           H
ATOM   3636  CB  ILE A 242     -14.514 -17.499 -22.215  1.00 75.23           C
ATOM   3637  HB  ILE A 242     -14.847 -16.540 -21.816  1.00 75.23           H
ATOM   3638  CG1 ILE A 242     -14.099 -18.364 -21.023  1.00 75.23           C
ATOM   3639 1HG1 ILE A 242     -13.953 -19.393 -21.349  1.00 75.23           H
ATOM   3640 2HG1 ILE A 242     -13.144 -18.015 -20.631  1.00 75.23           H
ATOM   3641  CG2 ILE A 242     -15.693 -18.104 -22.980  1.00 75.23           C
ATOM   3642 1HG2 ILE A 242     -16.007 -17.418 -23.766  1.00 75.23           H
ATOM   3643 2HG2 ILE A 242     -15.388 -19.052 -23.425  1.00 75.23           H
ATOM   3644 3HG2 ILE A 242     -16.522 -18.275 -22.293  1.00 75.23           H
ATOM   3645  CD1 ILE A 242     -15.157 -18.319 -19.918  1.00 75.23           C
ATOM   3646 1HD1 ILE A 242     -15.283 -17.291 -19.577  1.00 75.23           H
ATOM   3647 2HD1 ILE A 242     -16.105 -18.692 -20.308  1.00 75.23           H
ATOM   3648 3HD1 ILE A 242     -14.837 -18.942 -19.083  1.00 75.23           H
ATOM   3649  HN  ILE A 242     -12.612 -16.028 -21.615  1.00 75.23           H
ATOM   3650  N   GLN A 243     -13.870 -15.267 -24.414  1.00 68.93           N
ATOM   3651  CA  GLN A 243     -14.298 -14.513 -25.580  1.00 68.93           C
ATOM   3652  C   GLN A 243     -13.137 -14.351 -26.563  1.00 68.93           C
ATOM   3653  O   GLN A 243     -13.351 -14.244 -27.769  1.00 68.93           O
ATOM   3654  HA  GLN A 243     -15.089 -15.109 -26.036  1.00 68.93           H
ATOM   3655  CB  GLN A 243     -14.867 -13.152 -25.174  1.00 68.93           C
ATOM   3656 1HB  GLN A 243     -14.167 -12.645 -24.509  1.00 68.93           H
ATOM   3657 2HB  GLN A 243     -14.979 -12.523 -26.057  1.00 68.93           H
ATOM   3658  CG  GLN A 243     -16.220 -13.309 -24.477  1.00 68.93           C
ATOM   3659 1HG  GLN A 243     -16.862 -13.964 -25.065  1.00 68.93           H
ATOM   3660 2HG  GLN A 243     -16.080 -13.787 -23.507  1.00 68.93           H
ATOM   3661  CD  GLN A 243     -16.900 -11.951 -24.289  1.00 68.93           C
ATOM   3662  OE1 GLN A 243     -16.267 -10.909 -24.262  1.00 68.93           O
ATOM   3663  NE2 GLN A 243     -18.222 -12.022 -24.163  1.00 68.93           N
ATOM   3664 1HE2 GLN A 243     -18.681 -12.910 -24.195  1.00 68.93           H
ATOM   3665 2HE2 GLN A 243     -18.758 -11.187 -24.036  1.00 68.93           H
ATOM   3666  HN  GLN A 243     -13.707 -14.720 -23.593  1.00 68.93           H
ATOM   3667  N   ALA A 244     -11.933 -14.339 -26.010  1.00 62.14           N
ATOM   3668  CA  ALA A 244     -10.741 -14.145 -26.818  1.00 62.14           C
ATOM   3669  C   ALA A 244     -10.493 -15.395 -27.664  1.00 62.14           C
ATOM   3670  O   ALA A 244      -9.660 -16.230 -27.314  1.00 62.14           O
ATOM   3671  HA  ALA A 244     -10.923 -13.299 -27.481  1.00 62.14           H
ATOM   3672  CB  ALA A 244      -9.556 -13.812 -25.908  1.00 62.14           C
ATOM   3673 1HB  ALA A 244      -9.771 -12.899 -25.352  1.00 62.14           H
ATOM   3674 2HB  ALA A 244      -9.392 -14.633 -25.211  1.00 62.14           H
ATOM   3675 3HB  ALA A 244      -8.662 -13.666 -26.515  1.00 62.14           H
ATOM   3676  HN  ALA A 244     -11.765 -14.459 -25.032  1.00 62.14           H
ATOM   3677  N   LYS A 245     -11.231 -15.485 -28.760  1.00 55.91           N
ATOM   3678  CA  LYS A 245     -11.018 -16.555 -29.720  1.00 55.91           C
ATOM   3679  C   LYS A 245      -9.557 -16.542 -30.176  1.00 55.91           C
ATOM   3680  O   LYS A 245      -9.049 -17.546 -30.671  1.00 55.91           O
ATOM   3681  HA  LYS A 245     -11.210 -17.497 -29.207  1.00 55.91           H
ATOM   3682  CB  LYS A 245     -12.022 -16.451 -30.870  1.00 55.91           C
ATOM   3683 1HB  LYS A 245     -12.060 -15.425 -31.234  1.00 55.91           H
ATOM   3684 2HB  LYS A 245     -11.692 -17.072 -31.703  1.00 55.91           H
ATOM   3685  CG  LYS A 245     -13.417 -16.890 -30.420  1.00 55.91           C
ATOM   3686 1HG  LYS A 245     -13.350 -17.841 -29.892  1.00 55.91           H
ATOM   3687 2HG  LYS A 245     -13.822 -16.163 -29.717  1.00 55.91           H
ATOM   3688  CD  LYS A 245     -14.360 -17.031 -31.617  1.00 55.91           C
ATOM   3689 1HD  LYS A 245     -14.518 -16.055 -32.076  1.00 55.91           H
ATOM   3690 2HD  LYS A 245     -13.901 -17.668 -32.373  1.00 55.91           H
ATOM   3691  CE  LYS A 245     -15.704 -17.624 -31.189  1.00 55.91           C
ATOM   3692 1HE  LYS A 245     -15.539 -18.538 -30.618  1.00 55.91           H
ATOM   3693 2HE  LYS A 245     -16.223 -16.927 -30.532  1.00 55.91           H
ATOM   3694  NZ  LYS A 245     -16.542 -17.916 -32.374  1.00 55.91           N
ATOM   3695 1HZ  LYS A 245     -17.437 -18.285 -32.072  1.00 55.91           H
ATOM   3696 2HZ  LYS A 245     -16.688 -17.064 -32.903  1.00 55.91           H
ATOM   3697 3HZ  LYS A 245     -16.074 -18.600 -32.958  1.00 55.91           H
ATOM   3698  HN  LYS A 245     -11.962 -14.845 -28.996  1.00 55.91           H
ATOM   3699  N   LYS A 246      -8.924 -15.392 -29.993  1.00 55.68           N
ATOM   3700  CA  LYS A 246      -7.600 -15.170 -30.549  1.00 55.68           C
ATOM   3701  C   LYS A 246      -6.554 -15.340 -29.446  1.00 55.68           C
ATOM   3702  O   LYS A 246      -6.597 -14.645 -28.432  1.00 55.68           O
ATOM   3703  HA  LYS A 246      -7.431 -15.936 -31.306  1.00 55.68           H
ATOM   3704  CB  LYS A 246      -7.535 -13.814 -31.255  1.00 55.68           C
ATOM   3705 1HB  LYS A 246      -7.943 -13.041 -30.603  1.00 55.68           H
ATOM   3706 2HB  LYS A 246      -6.496 -13.551 -31.450  1.00 55.68           H
ATOM   3707  CG  LYS A 246      -8.315 -13.843 -32.571  1.00 55.68           C
ATOM   3708 1HG  LYS A 246      -8.101 -14.770 -33.104  1.00 55.68           H
ATOM   3709 2HG  LYS A 246      -9.385 -13.835 -32.364  1.00 55.68           H
ATOM   3710  CD  LYS A 246      -7.951 -12.646 -33.451  1.00 55.68           C
ATOM   3711 1HD  LYS A 246      -8.278 -11.724 -32.970  1.00 55.68           H
ATOM   3712 2HD  LYS A 246      -6.867 -12.584 -33.556  1.00 55.68           H
ATOM   3713  CE  LYS A 246      -8.597 -12.764 -34.833  1.00 55.68           C
ATOM   3714 1HE  LYS A 246      -8.418 -13.759 -35.240  1.00 55.68           H
ATOM   3715 2HE  LYS A 246      -9.677 -12.644 -34.747  1.00 55.68           H
ATOM   3716  NZ  LYS A 246      -8.049 -11.740 -35.750  1.00 55.68           N
ATOM   3717 1HZ  LYS A 246      -8.484 -11.836 -36.661  1.00 55.68           H
ATOM   3718 2HZ  LYS A 246      -8.241 -10.816 -35.379  1.00 55.68           H
ATOM   3719 3HZ  LYS A 246      -7.047 -11.867 -35.839  1.00 55.68           H
ATOM   3720  HN  LYS A 246      -9.300 -14.623 -29.477  1.00 55.68           H
ATOM   3721  N   SER A 247      -5.637 -16.268 -29.681  1.00 53.73           N
ATOM   3722  CA  SER A 247      -4.677 -16.647 -28.659  1.00 53.73           C
ATOM   3723  C   SER A 247      -3.931 -15.409 -28.156  1.00 53.73           C
ATOM   3724  O   SER A 247      -3.601 -15.316 -26.975  1.00 53.73           O
ATOM   3725  HA  SER A 247      -5.268 -17.089 -27.857  1.00 53.73           H
ATOM   3726  CB  SER A 247      -3.686 -17.684 -29.192  1.00 53.73           C
ATOM   3727 1HB  SER A 247      -4.186 -18.648 -29.288  1.00 53.73           H
ATOM   3728 2HB  SER A 247      -3.359 -17.393 -30.191  1.00 53.73           H
ATOM   3729  OG  SER A 247      -2.549 -17.822 -28.344  1.00 53.73           O
ATOM   3730  HG  SER A 247      -2.825 -18.206 -27.463  1.00 53.73           H
ATOM   3731  HN  SER A 247      -5.545 -16.755 -30.550  1.00 53.73           H
ATOM   3732  N   SER A 248      -3.688 -14.489 -29.078  1.00 55.04           N
ATOM   3733  CA  SER A 248      -2.715 -13.436 -28.845  1.00 55.04           C
ATOM   3734  C   SER A 248      -3.085 -12.651 -27.585  1.00 55.04           C
ATOM   3735  O   SER A 248      -2.248 -11.950 -27.018  1.00 55.04           O
ATOM   3736  HA  SER A 248      -1.762 -13.947 -28.711  1.00 55.04           H
ATOM   3737  CB  SER A 248      -2.623 -12.495 -30.049  1.00 55.04           C
ATOM   3738 1HB  SER A 248      -1.765 -11.834 -29.927  1.00 55.04           H
ATOM   3739 2HB  SER A 248      -2.450 -13.079 -30.953  1.00 55.04           H
ATOM   3740  OG  SER A 248      -3.804 -11.714 -30.207  1.00 55.04           O
ATOM   3741  HG  SER A 248      -3.694 -11.079 -30.972  1.00 55.04           H
ATOM   3742  HN  SER A 248      -4.141 -14.457 -29.969  1.00 55.04           H
ATOM   3743  N   LYS A 249      -4.340 -12.794 -27.185  1.00 59.92           N
ATOM   3744  CA  LYS A 249      -4.861 -12.025 -26.068  1.00 59.92           C
ATOM   3745  C   LYS A 249      -4.280 -12.571 -24.762  1.00 59.92           C
ATOM   3746  O   LYS A 249      -4.304 -11.893 -23.736  1.00 59.92           O
ATOM   3747  HA  LYS A 249      -4.523 -10.996 -26.193  1.00 59.92           H
ATOM   3748  CB  LYS A 249      -6.391 -12.005 -26.099  1.00 59.92           C
ATOM   3749 1HB  LYS A 249      -6.769 -13.018 -26.235  1.00 59.92           H
ATOM   3750 2HB  LYS A 249      -6.773 -11.648 -25.143  1.00 59.92           H
ATOM   3751  CG  LYS A 249      -6.905 -11.107 -27.227  1.00 59.92           C
ATOM   3752 1HG  LYS A 249      -6.554 -10.087 -27.072  1.00 59.92           H
ATOM   3753 2HG  LYS A 249      -6.496 -11.444 -28.179  1.00 59.92           H
ATOM   3754  CD  LYS A 249      -8.433 -11.124 -27.287  1.00 59.92           C
ATOM   3755 1HD  LYS A 249      -8.775 -12.089 -27.663  1.00 59.92           H
ATOM   3756 2HD  LYS A 249      -8.842 -11.010 -26.283  1.00 59.92           H
ATOM   3757  CE  LYS A 249      -8.959 -10.004 -28.188  1.00 59.92           C
ATOM   3758 1HE  LYS A 249      -8.431  -9.076 -27.970  1.00 59.92           H
ATOM   3759 2HE  LYS A 249      -8.759 -10.246 -29.232  1.00 59.92           H
ATOM   3760  NZ  LYS A 249     -10.412  -9.815 -27.985  1.00 59.92           N
ATOM   3761 1HZ  LYS A 249     -10.656  -8.848 -28.168  1.00 59.92           H
ATOM   3762 2HZ  LYS A 249     -10.924 -10.418 -28.620  1.00 59.92           H
ATOM   3763 3HZ  LYS A 249     -10.654 -10.050 -27.029  1.00 59.92           H
ATOM   3764  HN  LYS A 249      -4.994 -13.421 -27.608  1.00 59.92           H
ATOM   3765  N   HIS A 250      -3.770 -13.791 -24.843  1.00 63.75           N
ATOM   3766  CA  HIS A 250      -3.223 -14.453 -23.671  1.00 63.75           C
ATOM   3767  C   HIS A 250      -2.059 -13.631 -23.114  1.00 63.75           C
ATOM   3768  O   HIS A 250      -1.917 -13.493 -21.900  1.00 63.75           O
ATOM   3769  HA  HIS A 250      -4.022 -14.486 -22.929  1.00 63.75           H
ATOM   3770  CB  HIS A 250      -2.829 -15.895 -23.996  1.00 63.75           C
ATOM   3771 1HB  HIS A 250      -2.163 -15.894 -24.858  1.00 63.75           H
ATOM   3772 2HB  HIS A 250      -2.265 -16.304 -23.158  1.00 63.75           H
ATOM   3773  CG  HIS A 250      -4.002 -16.802 -24.286  1.00 63.75           C
ATOM   3774  ND1 HIS A 250      -4.943 -17.139 -23.329  1.00 63.75           N
ATOM   3775  HD1 HIS A 250      -4.947 -16.830 -22.378  1.00 63.75           H
ATOM   3776  CD2 HIS A 250      -4.376 -17.436 -25.434  1.00 63.75           C
ATOM   3777  HD2 HIS A 250      -3.852 -17.387 -26.389  1.00 63.75           H
ATOM   3778  CE1 HIS A 250      -5.837 -17.942 -23.887  1.00 63.75           C
ATOM   3779  HE1 HIS A 250      -6.704 -18.379 -23.390  1.00 63.75           H
ATOM   3780  NE2 HIS A 250      -5.484 -18.125 -25.191  1.00 63.75           N
ATOM   3781  HN  HIS A 250      -3.728 -14.324 -25.688  1.00 63.75           H
ATOM   3782  N   LYS A 251      -1.256 -13.108 -24.028  1.00 63.27           N
ATOM   3783  CA  LYS A 251      -0.018 -12.449 -23.647  1.00 63.27           C
ATOM   3784  C   LYS A 251      -0.341 -11.199 -22.828  1.00 63.27           C
ATOM   3785  O   LYS A 251       0.326 -10.913 -21.834  1.00 63.27           O
ATOM   3786  HA  LYS A 251       0.540 -13.141 -23.015  1.00 63.27           H
ATOM   3787  CB  LYS A 251       0.843 -12.170 -24.881  1.00 63.27           C
ATOM   3788 1HB  LYS A 251       0.464 -12.741 -25.730  1.00 63.27           H
ATOM   3789 2HB  LYS A 251       0.770 -11.116 -25.149  1.00 63.27           H
ATOM   3790  CG  LYS A 251       2.306 -12.537 -24.624  1.00 63.27           C
ATOM   3791 1HG  LYS A 251       2.663 -12.019 -23.734  1.00 63.27           H
ATOM   3792 2HG  LYS A 251       2.387 -13.606 -24.425  1.00 63.27           H
ATOM   3793  CD  LYS A 251       3.182 -12.168 -25.823  1.00 63.27           C
ATOM   3794 1HD  LYS A 251       2.729 -12.545 -26.740  1.00 63.27           H
ATOM   3795 2HD  LYS A 251       3.237 -11.084 -25.917  1.00 63.27           H
ATOM   3796  CE  LYS A 251       4.591 -12.744 -25.670  1.00 63.27           C
ATOM   3797 1HE  LYS A 251       5.005 -12.456 -24.704  1.00 63.27           H
ATOM   3798 2HE  LYS A 251       4.549 -13.833 -25.686  1.00 63.27           H
ATOM   3799  NZ  LYS A 251       5.470 -12.260 -26.758  1.00 63.27           N
ATOM   3800 1HZ  LYS A 251       6.359 -12.746 -26.715  1.00 63.27           H
ATOM   3801 2HZ  LYS A 251       5.029 -12.439 -27.653  1.00 63.27           H
ATOM   3802 3HZ  LYS A 251       5.624 -11.264 -26.650  1.00 63.27           H
ATOM   3803  HN  LYS A 251      -1.438 -13.128 -25.011  1.00 63.27           H
ATOM   3804  N   ALA A 252      -1.365 -10.486 -23.274  1.00 64.11           N
ATOM   3805  CA  ALA A 252      -1.743  -9.237 -22.635  1.00 64.11           C
ATOM   3806  C   ALA A 252      -2.185  -9.519 -21.197  1.00 64.11           C
ATOM   3807  O   ALA A 252      -1.863  -8.758 -20.285  1.00 64.11           O
ATOM   3808  HA  ALA A 252      -0.864  -8.594 -22.616  1.00 64.11           H
ATOM   3809  CB  ALA A 252      -2.837  -8.553 -23.457  1.00 64.11           C
ATOM   3810 1HB  ALA A 252      -2.463  -8.349 -24.461  1.00 64.11           H
ATOM   3811 2HB  ALA A 252      -3.707  -9.207 -23.520  1.00 64.11           H
ATOM   3812 3HB  ALA A 252      -3.121  -7.617 -22.977  1.00 64.11           H
ATOM   3813  HN  ALA A 252      -1.930 -10.748 -24.056  1.00 64.11           H
ATOM   3814  N   LEU A 253      -2.915 -10.613 -21.040  1.00 72.27           N
ATOM   3815  CA  LEU A 253      -3.497 -10.946 -19.750  1.00 72.27           C
ATOM   3816  C   LEU A 253      -2.376 -11.238 -18.750  1.00 72.27           C
ATOM   3817  O   LEU A 253      -2.504 -10.938 -17.564  1.00 72.27           O
ATOM   3818  HA  LEU A 253      -4.048 -10.071 -19.405  1.00 72.27           H
ATOM   3819  CB  LEU A 253      -4.505 -12.087 -19.896  1.00 72.27           C
ATOM   3820 1HB  LEU A 253      -4.365 -12.546 -20.875  1.00 72.27           H
ATOM   3821 2HB  LEU A 253      -4.272 -12.848 -19.151  1.00 72.27           H
ATOM   3822  CG  LEU A 253      -5.979 -11.703 -19.750  1.00 72.27           C
ATOM   3823  HG  LEU A 253      -6.033 -10.759 -19.208  1.00 72.27           H
ATOM   3824  CD1 LEU A 253      -6.625 -11.477 -21.118  1.00 72.27           C
ATOM   3825 1HD1 LEU A 253      -6.104 -10.673 -21.637  1.00 72.27           H
ATOM   3826 2HD1 LEU A 253      -6.559 -12.392 -21.706  1.00 72.27           H
ATOM   3827 3HD1 LEU A 253      -7.672 -11.206 -20.985  1.00 72.27           H
ATOM   3828  CD2 LEU A 253      -6.737 -12.743 -18.922  1.00 72.27           C
ATOM   3829 1HD2 LEU A 253      -6.676 -13.714 -19.415  1.00 72.27           H
ATOM   3830 2HD2 LEU A 253      -6.293 -12.811 -17.929  1.00 72.27           H
ATOM   3831 3HD2 LEU A 253      -7.782 -12.446 -18.834  1.00 72.27           H
ATOM   3832  HN  LEU A 253      -3.110 -11.266 -21.772  1.00 72.27           H
ATOM   3833  N   LYS A 254      -1.304 -11.821 -19.266  1.00 73.36           N
ATOM   3834  CA  LYS A 254      -0.219 -12.279 -18.414  1.00 73.36           C
ATOM   3835  C   LYS A 254       0.184 -11.154 -17.460  1.00 73.36           C
ATOM   3836  O   LYS A 254       0.392 -11.388 -16.270  1.00 73.36           O
ATOM   3837  HA  LYS A 254      -0.598 -13.114 -17.823  1.00 73.36           H
ATOM   3838  CB  LYS A 254       0.938 -12.813 -19.261  1.00 73.36           C
ATOM   3839 1HB  LYS A 254       0.564 -13.547 -19.974  1.00 73.36           H
ATOM   3840 2HB  LYS A 254       1.374 -11.999 -19.841  1.00 73.36           H
ATOM   3841  CG  LYS A 254       2.013 -13.452 -18.380  1.00 73.36           C
ATOM   3842 1HG  LYS A 254       2.446 -12.697 -17.723  1.00 73.36           H
ATOM   3843 2HG  LYS A 254       1.561 -14.209 -17.740  1.00 73.36           H
ATOM   3844  CD  LYS A 254       3.115 -14.086 -19.231  1.00 73.36           C
ATOM   3845 1HD  LYS A 254       2.681 -14.835 -19.894  1.00 73.36           H
ATOM   3846 2HD  LYS A 254       3.572 -13.327 -19.865  1.00 73.36           H
ATOM   3847  CE  LYS A 254       4.184 -14.735 -18.350  1.00 73.36           C
ATOM   3848 1HE  LYS A 254       4.668 -13.975 -17.736  1.00 73.36           H
ATOM   3849 2HE  LYS A 254       3.719 -15.447 -17.669  1.00 73.36           H
ATOM   3850  NZ  LYS A 254       5.194 -15.424 -19.184  1.00 73.36           N
ATOM   3851 1HZ  LYS A 254       5.890 -15.854 -18.585  1.00 73.36           H
ATOM   3852 2HZ  LYS A 254       4.741 -16.139 -19.742  1.00 73.36           H
ATOM   3853 3HZ  LYS A 254       5.644 -14.752 -19.795  1.00 73.36           H
ATOM   3854  HN  LYS A 254      -1.170 -11.982 -20.244  1.00 73.36           H
ATOM   3855  N   VAL A 255       0.284  -9.956 -18.017  1.00 73.55           N
ATOM   3856  CA  VAL A 255       0.746  -8.810 -17.252  1.00 73.55           C
ATOM   3857  C   VAL A 255      -0.168  -8.608 -16.042  1.00 73.55           C
ATOM   3858  O   VAL A 255       0.307  -8.468 -14.917  1.00 73.55           O
ATOM   3859  HA  VAL A 255       1.752  -9.036 -16.897  1.00 73.55           H
ATOM   3860  CB  VAL A 255       0.827  -7.577 -18.153  1.00 73.55           C
ATOM   3861  HB  VAL A 255      -0.169  -7.388 -18.553  1.00 73.55           H
ATOM   3862  CG1 VAL A 255       1.256  -6.343 -17.357  1.00 73.55           C
ATOM   3863 1HG1 VAL A 255       0.530  -6.151 -16.566  1.00 73.55           H
ATOM   3864 2HG1 VAL A 255       2.237  -6.518 -16.916  1.00 73.55           H
ATOM   3865 3HG1 VAL A 255       1.305  -5.481 -18.022  1.00 73.55           H
ATOM   3866  CG2 VAL A 255       1.768  -7.822 -19.335  1.00 73.55           C
ATOM   3867 1HG2 VAL A 255       2.767  -8.048 -18.962  1.00 73.55           H
ATOM   3868 2HG2 VAL A 255       1.401  -8.662 -19.924  1.00 73.55           H
ATOM   3869 3HG2 VAL A 255       1.807  -6.929 -19.959  1.00 73.55           H
ATOM   3870  HN  VAL A 255       0.055  -9.762 -18.971  1.00 73.55           H
ATOM   3871  N   THR A 256      -1.465  -8.599 -16.315  1.00 72.85           N
ATOM   3872  CA  THR A 256      -2.445  -8.302 -15.285  1.00 72.85           C
ATOM   3873  C   THR A 256      -2.372  -9.341 -14.164  1.00 72.85           C
ATOM   3874  O   THR A 256      -2.372  -8.990 -12.986  1.00 72.85           O
ATOM   3875  HA  THR A 256      -2.197  -7.337 -14.842  1.00 72.85           H
ATOM   3876  CB  THR A 256      -3.820  -8.221 -15.950  1.00 72.85           C
ATOM   3877  HB  THR A 256      -4.148  -9.204 -16.287  1.00 72.85           H
ATOM   3878  OG1 THR A 256      -3.654  -7.243 -16.973  1.00 72.85           O
ATOM   3879  HG1 THR A 256      -4.445  -7.250 -17.584  1.00 72.85           H
ATOM   3880  CG2 THR A 256      -4.882  -7.617 -15.027  1.00 72.85           C
ATOM   3881 1HG2 THR A 256      -4.586  -6.607 -14.744  1.00 72.85           H
ATOM   3882 2HG2 THR A 256      -4.977  -8.232 -14.132  1.00 72.85           H
ATOM   3883 3HG2 THR A 256      -5.839  -7.583 -15.548  1.00 72.85           H
ATOM   3884  HN  THR A 256      -1.847  -8.790 -17.220  1.00 72.85           H
ATOM   3885  N   ILE A 257      -2.312 -10.601 -14.572  1.00 76.01           N
ATOM   3886  CA  ILE A 257      -2.334 -11.697 -13.619  1.00 76.01           C
ATOM   3887  C   ILE A 257      -1.145 -11.563 -12.665  1.00 76.01           C
ATOM   3888  O   ILE A 257      -1.301 -11.687 -11.451  1.00 76.01           O
ATOM   3889  HA  ILE A 257      -3.253 -11.608 -13.039  1.00 76.01           H
ATOM   3890  CB  ILE A 257      -2.388 -13.041 -14.349  1.00 76.01           C
ATOM   3891  HB  ILE A 257      -1.575 -13.067 -15.075  1.00 76.01           H
ATOM   3892  CG1 ILE A 257      -3.696 -13.189 -15.129  1.00 76.01           C
ATOM   3893 1HG1 ILE A 257      -4.521 -13.346 -14.435  1.00 76.01           H
ATOM   3894 2HG1 ILE A 257      -3.906 -12.267 -15.671  1.00 76.01           H
ATOM   3895  CG2 ILE A 257      -2.165 -14.202 -13.378  1.00 76.01           C
ATOM   3896 1HG2 ILE A 257      -1.187 -14.099 -12.907  1.00 76.01           H
ATOM   3897 2HG2 ILE A 257      -2.940 -14.189 -12.612  1.00 76.01           H
ATOM   3898 3HG2 ILE A 257      -2.208 -15.145 -13.924  1.00 76.01           H
ATOM   3899  CD1 ILE A 257      -3.618 -14.359 -16.112  1.00 76.01           C
ATOM   3900 1HD1 ILE A 257      -2.807 -14.186 -16.820  1.00 76.01           H
ATOM   3901 2HD1 ILE A 257      -3.431 -15.282 -15.564  1.00 76.01           H
ATOM   3902 3HD1 ILE A 257      -4.561 -14.441 -16.654  1.00 76.01           H
ATOM   3903  HN  ILE A 257      -2.249 -10.876 -15.531  1.00 76.01           H
ATOM   3904  N   THR A 258       0.016 -11.311 -13.250  1.00 79.68           N
ATOM   3905  CA  THR A 258       1.247 -11.259 -12.480  1.00 79.68           C
ATOM   3906  C   THR A 258       1.166 -10.161 -11.418  1.00 79.68           C
ATOM   3907  O   THR A 258       1.472 -10.397 -10.250  1.00 79.68           O
ATOM   3908  HA  THR A 258       1.362 -12.206 -11.952  1.00 79.68           H
ATOM   3909  CB  THR A 258       2.410 -11.075 -13.457  1.00 79.68           C
ATOM   3910  HB  THR A 258       2.352 -10.106 -13.952  1.00 79.68           H
ATOM   3911  OG1 THR A 258       2.326 -12.210 -14.314  1.00 79.68           O
ATOM   3912  HG1 THR A 258       1.725 -12.010 -15.088  1.00 79.68           H
ATOM   3913  CG2 THR A 258       3.773 -11.220 -12.779  1.00 79.68           C
ATOM   3914 1HG2 THR A 258       3.857 -12.215 -12.341  1.00 79.68           H
ATOM   3915 2HG2 THR A 258       3.871 -10.469 -11.995  1.00 79.68           H
ATOM   3916 3HG2 THR A 258       4.563 -11.080 -13.517  1.00 79.68           H
ATOM   3917  HN  THR A 258       0.124 -11.144 -14.230  1.00 79.68           H
ATOM   3918  N   VAL A 259       0.751  -8.983 -11.861  1.00 76.92           N
ATOM   3919  CA  VAL A 259       0.684  -7.832 -10.977  1.00 76.92           C
ATOM   3920  C   VAL A 259      -0.276  -8.134  -9.825  1.00 76.92           C
ATOM   3921  O   VAL A 259       0.027  -7.847  -8.668  1.00 76.92           O
ATOM   3922  HA  VAL A 259       1.682  -7.672 -10.569  1.00 76.92           H
ATOM   3923  CB  VAL A 259       0.291  -6.585 -11.771  1.00 76.92           C
ATOM   3924  HB  VAL A 259      -0.610  -6.819 -12.339  1.00 76.92           H
ATOM   3925  CG1 VAL A 259      -0.034  -5.419 -10.835  1.00 76.92           C
ATOM   3926 1HG1 VAL A 259      -0.864  -5.695 -10.185  1.00 76.92           H
ATOM   3927 2HG1 VAL A 259       0.841  -5.185 -10.229  1.00 76.92           H
ATOM   3928 3HG1 VAL A 259      -0.310  -4.545 -11.426  1.00 76.92           H
ATOM   3929  CG2 VAL A 259       1.387  -6.200 -12.767  1.00 76.92           C
ATOM   3930 1HG2 VAL A 259       2.311  -5.994 -12.227  1.00 76.92           H
ATOM   3931 2HG2 VAL A 259       1.549  -7.022 -13.464  1.00 76.92           H
ATOM   3932 3HG2 VAL A 259       1.082  -5.311 -13.318  1.00 76.92           H
ATOM   3933  HN  VAL A 259       0.464  -8.810 -12.803  1.00 76.92           H
ATOM   3934  N   LEU A 260      -1.415  -8.711 -10.181  1.00 75.94           N
ATOM   3935  CA  LEU A 260      -2.448  -8.996  -9.201  1.00 75.94           C
ATOM   3936  C   LEU A 260      -1.905  -9.984  -8.166  1.00 75.94           C
ATOM   3937  O   LEU A 260      -2.035  -9.764  -6.963  1.00 75.94           O
ATOM   3938  HA  LEU A 260      -2.685  -8.061  -8.693  1.00 75.94           H
ATOM   3939  CB  LEU A 260      -3.727  -9.472  -9.893  1.00 75.94           C
ATOM   3940 1HB  LEU A 260      -3.957  -8.780 -10.702  1.00 75.94           H
ATOM   3941 2HB  LEU A 260      -3.530 -10.442 -10.349  1.00 75.94           H
ATOM   3942  CG  LEU A 260      -4.964  -9.600  -9.001  1.00 75.94           C
ATOM   3943  HG  LEU A 260      -4.703 -10.216  -8.141  1.00 75.94           H
ATOM   3944  CD1 LEU A 260      -5.397  -8.235  -8.465  1.00 75.94           C
ATOM   3945 1HD1 LEU A 260      -4.587  -7.801  -7.878  1.00 75.94           H
ATOM   3946 2HD1 LEU A 260      -5.635  -7.575  -9.299  1.00 75.94           H
ATOM   3947 3HD1 LEU A 260      -6.278  -8.355  -7.834  1.00 75.94           H
ATOM   3948  CD2 LEU A 260      -6.100 -10.313  -9.739  1.00 75.94           C
ATOM   3949 1HD2 LEU A 260      -6.368  -9.744 -10.629  1.00 75.94           H
ATOM   3950 2HD2 LEU A 260      -5.773 -11.311 -10.030  1.00 75.94           H
ATOM   3951 3HD2 LEU A 260      -6.966 -10.391  -9.083  1.00 75.94           H
ATOM   3952  HN  LEU A 260      -1.636  -8.980 -11.119  1.00 75.94           H
ATOM   3953  N   THR A 261      -1.306 -11.052  -8.673  1.00 81.25           N
ATOM   3954  CA  THR A 261      -0.819 -12.116  -7.811  1.00 81.25           C
ATOM   3955  C   THR A 261       0.218 -11.573  -6.827  1.00 81.25           C
ATOM   3956  O   THR A 261       0.186 -11.900  -5.642  1.00 81.25           O
ATOM   3957  HA  THR A 261      -1.656 -12.490  -7.220  1.00 81.25           H
ATOM   3958  CB  THR A 261      -0.282 -13.238  -8.703  1.00 81.25           C
ATOM   3959  HB  THR A 261       0.526 -12.876  -9.339  1.00 81.25           H
ATOM   3960  OG1 THR A 261      -1.435 -13.719  -9.388  1.00 81.25           O
ATOM   3961  HG1 THR A 261      -1.572 -13.202 -10.233  1.00 81.25           H
ATOM   3962  CG2 THR A 261       0.204 -14.444  -7.897  1.00 81.25           C
ATOM   3963 1HG2 THR A 261      -0.623 -14.847  -7.312  1.00 81.25           H
ATOM   3964 2HG2 THR A 261       1.006 -14.135  -7.227  1.00 81.25           H
ATOM   3965 3HG2 THR A 261       0.574 -15.211  -8.578  1.00 81.25           H
ATOM   3966  HN  THR A 261      -1.153 -11.196  -9.650  1.00 81.25           H
ATOM   3967  N   VAL A 262       1.114 -10.751  -7.355  1.00 83.79           N
ATOM   3968  CA  VAL A 262       2.201 -10.215  -6.553  1.00 83.79           C
ATOM   3969  C   VAL A 262       1.624  -9.346  -5.435  1.00 83.79           C
ATOM   3970  O   VAL A 262       2.099  -9.390  -4.301  1.00 83.79           O
ATOM   3971  HA  VAL A 262       2.727 -11.059  -6.106  1.00 83.79           H
ATOM   3972  CB  VAL A 262       3.188  -9.462  -7.447  1.00 83.79           C
ATOM   3973  HB  VAL A 262       2.624  -8.736  -8.032  1.00 83.79           H
ATOM   3974  CG1 VAL A 262       4.213  -8.695  -6.608  1.00 83.79           C
ATOM   3975 1HG1 VAL A 262       3.697  -7.975  -5.973  1.00 83.79           H
ATOM   3976 2HG1 VAL A 262       4.770  -9.396  -5.986  1.00 83.79           H
ATOM   3977 3HG1 VAL A 262       4.902  -8.169  -7.269  1.00 83.79           H
ATOM   3978  CG2 VAL A 262       3.881 -10.415  -8.423  1.00 83.79           C
ATOM   3979 1HG2 VAL A 262       4.427 -11.175  -7.864  1.00 83.79           H
ATOM   3980 2HG2 VAL A 262       3.134 -10.895  -9.055  1.00 83.79           H
ATOM   3981 3HG2 VAL A 262       4.577  -9.853  -9.047  1.00 83.79           H
ATOM   3982  HN  VAL A 262       1.106 -10.453  -8.309  1.00 83.79           H
ATOM   3983  N   PHE A 263       0.607  -8.575  -5.793  1.00 79.05           N
ATOM   3984  CA  PHE A 263      -0.057  -7.716  -4.828  1.00 79.05           C
ATOM   3985  C   PHE A 263      -0.704  -8.541  -3.713  1.00 79.05           C
ATOM   3986  O   PHE A 263      -0.564  -8.217  -2.535  1.00 79.05           O
ATOM   3987  HA  PHE A 263       0.703  -7.063  -4.399  1.00 79.05           H
ATOM   3988  CB  PHE A 263      -1.149  -6.955  -5.583  1.00 79.05           C
ATOM   3989 1HB  PHE A 263      -0.705  -6.470  -6.452  1.00 79.05           H
ATOM   3990 2HB  PHE A 263      -1.883  -7.670  -5.957  1.00 79.05           H
ATOM   3991  CG  PHE A 263      -1.869  -5.901  -4.740  1.00 79.05           C
ATOM   3992  CD1 PHE A 263      -3.060  -6.197  -4.152  1.00 79.05           C
ATOM   3993  HD1 PHE A 263      -3.500  -7.185  -4.281  1.00 79.05           H
ATOM   3994  CD2 PHE A 263      -1.319  -4.668  -4.578  1.00 79.05           C
ATOM   3995  HD2 PHE A 263      -0.366  -4.430  -5.050  1.00 79.05           H
ATOM   3996  CE1 PHE A 263      -3.728  -5.218  -3.370  1.00 79.05           C
ATOM   3997  HE1 PHE A 263      -4.682  -5.455  -2.899  1.00 79.05           H
ATOM   3998  CE2 PHE A 263      -1.988  -3.689  -3.796  1.00 79.05           C
ATOM   3999  HE2 PHE A 263      -1.547  -2.700  -3.667  1.00 79.05           H
ATOM   4000  CZ  PHE A 263      -3.178  -3.985  -3.208  1.00 79.05           C
ATOM   4001  HZ  PHE A 263      -3.691  -3.233  -2.608  1.00 79.05           H
ATOM   4002  HN  PHE A 263       0.237  -8.533  -6.721  1.00 79.05           H
ATOM   4003  N   VAL A 264      -1.399  -9.591  -4.125  1.00 80.05           N
ATOM   4004  CA  VAL A 264      -2.085 -10.453  -3.178  1.00 80.05           C
ATOM   4005  C   VAL A 264      -1.078 -10.979  -2.153  1.00 80.05           C
ATOM   4006  O   VAL A 264      -1.287 -10.846  -0.948  1.00 80.05           O
ATOM   4007  HA  VAL A 264      -2.829  -9.847  -2.660  1.00 80.05           H
ATOM   4008  CB  VAL A 264      -2.819 -11.570  -3.922  1.00 80.05           C
ATOM   4009  HB  VAL A 264      -2.075 -12.286  -4.271  1.00 80.05           H
ATOM   4010  CG1 VAL A 264      -3.782 -12.309  -2.991  1.00 80.05           C
ATOM   4011 1HG1 VAL A 264      -3.224 -12.748  -2.165  1.00 80.05           H
ATOM   4012 2HG1 VAL A 264      -4.519 -11.607  -2.600  1.00 80.05           H
ATOM   4013 3HG1 VAL A 264      -4.291 -13.097  -3.546  1.00 80.05           H
ATOM   4014  CG2 VAL A 264      -3.553 -11.021  -5.148  1.00 80.05           C
ATOM   4015 1HG2 VAL A 264      -4.282 -10.275  -4.831  1.00 80.05           H
ATOM   4016 2HG2 VAL A 264      -2.834 -10.562  -5.826  1.00 80.05           H
ATOM   4017 3HG2 VAL A 264      -4.066 -11.836  -5.659  1.00 80.05           H
ATOM   4018  HN  VAL A 264      -1.498  -9.855  -5.085  1.00 80.05           H
ATOM   4019  N   LEU A 265      -0.008 -11.566  -2.669  1.00 84.96           N
ATOM   4020  CA  LEU A 265       0.878 -12.368  -1.842  1.00 84.96           C
ATOM   4021  C   LEU A 265       1.605 -11.458  -0.851  1.00 84.96           C
ATOM   4022  O   LEU A 265       1.974 -11.891   0.240  1.00 84.96           O
ATOM   4023  HA  LEU A 265       0.257 -13.065  -1.279  1.00 84.96           H
ATOM   4024  CB  LEU A 265       1.817 -13.201  -2.716  1.00 84.96           C
ATOM   4025 1HB  LEU A 265       2.336 -12.530  -3.400  1.00 84.96           H
ATOM   4026 2HB  LEU A 265       2.575 -13.651  -2.074  1.00 84.96           H
ATOM   4027  CG  LEU A 265       1.160 -14.313  -3.536  1.00 84.96           C
ATOM   4028  HG  LEU A 265       0.376 -13.868  -4.149  1.00 84.96           H
ATOM   4029  CD1 LEU A 265       2.167 -14.958  -4.491  1.00 84.96           C
ATOM   4030 1HD1 LEU A 265       2.556 -14.203  -5.173  1.00 84.96           H
ATOM   4031 2HD1 LEU A 265       2.988 -15.387  -3.917  1.00 84.96           H
ATOM   4032 3HD1 LEU A 265       1.674 -15.745  -5.062  1.00 84.96           H
ATOM   4033  CD2 LEU A 265       0.491 -15.345  -2.626  1.00 84.96           C
ATOM   4034 1HD2 LEU A 265       1.239 -15.790  -1.970  1.00 84.96           H
ATOM   4035 2HD2 LEU A 265      -0.275 -14.855  -2.024  1.00 84.96           H
ATOM   4036 3HD2 LEU A 265       0.032 -16.123  -3.235  1.00 84.96           H
ATOM   4037  HN  LEU A 265       0.256 -11.501  -3.631  1.00 84.96           H
ATOM   4038  N   SER A 266       1.791 -10.213  -1.265  1.00 86.83           N
ATOM   4039  CA  SER A 266       2.540  -9.261  -0.463  1.00 86.83           C
ATOM   4040  C   SER A 266       1.637  -8.662   0.617  1.00 86.83           C
ATOM   4041  O   SER A 266       2.067  -8.465   1.752  1.00 86.83           O
ATOM   4042  HA  SER A 266       3.347  -9.837  -0.010  1.00 86.83           H
ATOM   4043  CB  SER A 266       3.132  -8.152  -1.335  1.00 86.83           C
ATOM   4044 1HB  SER A 266       3.651  -7.432  -0.702  1.00 86.83           H
ATOM   4045 2HB  SER A 266       3.875  -8.578  -2.008  1.00 86.83           H
ATOM   4046  OG  SER A 266       2.132  -7.480  -2.096  1.00 86.83           O
ATOM   4047  HG  SER A 266       1.961  -7.974  -2.948  1.00 86.83           H
ATOM   4048  HN  SER A 266       1.440  -9.853  -2.130  1.00 86.83           H
ATOM   4049  N   GLN A 267       0.401  -8.389   0.225  1.00 85.76           N
ATOM   4050  CA  GLN A 267      -0.490  -7.598   1.057  1.00 85.76           C
ATOM   4051  C   GLN A 267      -1.264  -8.503   2.017  1.00 85.76           C
ATOM   4052  O   GLN A 267      -1.591  -8.097   3.131  1.00 85.76           O
ATOM   4053  HA  GLN A 267       0.159  -6.928   1.621  1.00 85.76           H
ATOM   4054  CB  GLN A 267      -1.446  -6.765   0.199  1.00 85.76           C
ATOM   4055 1HB  GLN A 267      -2.028  -7.423  -0.446  1.00 85.76           H
ATOM   4056 2HB  GLN A 267      -2.153  -6.241   0.841  1.00 85.76           H
ATOM   4057  CG  GLN A 267      -0.677  -5.754  -0.654  1.00 85.76           C
ATOM   4058 1HG  GLN A 267      -0.009  -6.281  -1.335  1.00 85.76           H
ATOM   4059 2HG  GLN A 267      -1.375  -5.186  -1.268  1.00 85.76           H
ATOM   4060  CD  GLN A 267       0.133  -4.799   0.225  1.00 85.76           C
ATOM   4061  OE1 GLN A 267      -0.325  -4.316   1.247  1.00 85.76           O
ATOM   4062  NE2 GLN A 267       1.358  -4.553  -0.230  1.00 85.76           N
ATOM   4063 1HE2 GLN A 267       1.673  -4.982  -1.077  1.00 85.76           H
ATOM   4064 2HE2 GLN A 267       1.966  -3.940   0.276  1.00 85.76           H
ATOM   4065  HN  GLN A 267       0.007  -8.698  -0.641  1.00 85.76           H
ATOM   4066  N   PHE A 268      -1.533  -9.714   1.551  1.00 86.81           N
ATOM   4067  CA  PHE A 268      -2.434 -10.606   2.262  1.00 86.81           C
ATOM   4068  C   PHE A 268      -1.934 -10.871   3.683  1.00 86.81           C
ATOM   4069  O   PHE A 268      -2.678 -10.704   4.648  1.00 86.81           O
ATOM   4070  HA  PHE A 268      -3.406 -10.116   2.306  1.00 86.81           H
ATOM   4071  CB  PHE A 268      -2.458 -11.925   1.488  1.00 86.81           C
ATOM   4072 1HB  PHE A 268      -2.761 -11.727   0.460  1.00 86.81           H
ATOM   4073 2HB  PHE A 268      -1.447 -12.331   1.449  1.00 86.81           H
ATOM   4074  CG  PHE A 268      -3.393 -12.980   2.085  1.00 86.81           C
ATOM   4075  CD1 PHE A 268      -2.893 -13.952   2.893  1.00 86.81           C
ATOM   4076  HD1 PHE A 268      -1.826 -13.981   3.115  1.00 86.81           H
ATOM   4077  CD2 PHE A 268      -4.724 -12.944   1.807  1.00 86.81           C
ATOM   4078  HD2 PHE A 268      -5.125 -12.164   1.160  1.00 86.81           H
ATOM   4079  CE1 PHE A 268      -3.760 -14.931   3.447  1.00 86.81           C
ATOM   4080  HE1 PHE A 268      -3.359 -15.711   4.094  1.00 86.81           H
ATOM   4081  CE2 PHE A 268      -5.591 -13.922   2.361  1.00 86.81           C
ATOM   4082  HE2 PHE A 268      -6.658 -13.893   2.139  1.00 86.81           H
ATOM   4083  CZ  PHE A 268      -5.091 -14.895   3.169  1.00 86.81           C
ATOM   4084  HZ  PHE A 268      -5.757 -15.646   3.595  1.00 86.81           H
ATOM   4085  HN  PHE A 268      -1.149 -10.086   0.706  1.00 86.81           H
ATOM   4086  N   PRO A 269      -0.670 -11.288   3.838  1.00 91.19           N
ATOM   4087  CA  PRO A 269      -0.151 -11.650   5.160  1.00 91.19           C
ATOM   4088  C   PRO A 269      -0.369 -10.550   6.186  1.00 91.19           C
ATOM   4089  O   PRO A 269      -0.778 -10.820   7.314  1.00 91.19           O
ATOM   4090  HA  PRO A 269      -0.690 -12.513   5.549  1.00 91.19           H
ATOM   4091  CB  PRO A 269       1.336 -11.905   4.908  1.00 91.19           C
ATOM   4092 1HB  PRO A 269       1.930 -11.005   5.066  1.00 91.19           H
ATOM   4093 2HB  PRO A 269       1.731 -12.669   5.578  1.00 91.19           H
ATOM   4094  CG  PRO A 269       1.375 -12.357   3.453  1.00 91.19           C
ATOM   4095 1HG  PRO A 269       2.369 -12.240   3.019  1.00 91.19           H
ATOM   4096 2HG  PRO A 269       1.118 -13.411   3.349  1.00 91.19           H
ATOM   4097  CD  PRO A 269       0.352 -11.450   2.788  1.00 91.19           C
ATOM   4098 1HD  PRO A 269       0.786 -10.493   2.500  1.00 91.19           H
ATOM   4099 2HD  PRO A 269      -0.056 -11.897   1.882  1.00 91.19           H
ATOM   4100  N   TYR A 270      -0.087  -9.326   5.763  1.00 91.21           N
ATOM   4101  CA  TYR A 270      -0.153  -8.189   6.665  1.00 91.21           C
ATOM   4102  C   TYR A 270      -1.588  -7.945   7.136  1.00 91.21           C
ATOM   4103  O   TYR A 270      -1.821  -7.665   8.311  1.00 91.21           O
ATOM   4104  HA  TYR A 270       0.473  -8.409   7.530  1.00 91.21           H
ATOM   4105  CB  TYR A 270       0.318  -6.979   5.854  1.00 91.21           C
ATOM   4106 1HB  TYR A 270       1.368  -7.114   5.596  1.00 91.21           H
ATOM   4107 2HB  TYR A 270      -0.239  -6.944   4.918  1.00 91.21           H
ATOM   4108  CG  TYR A 270       0.153  -5.642   6.579  1.00 91.21           C
ATOM   4109  CD1 TYR A 270      -0.693  -4.679   6.068  1.00 91.21           C
ATOM   4110  HD1 TYR A 270      -1.244  -4.872   5.147  1.00 91.21           H
ATOM   4111  CD2 TYR A 270       0.851  -5.399   7.745  1.00 91.21           C
ATOM   4112  HD2 TYR A 270       1.519  -6.159   8.149  1.00 91.21           H
ATOM   4113  CE1 TYR A 270      -0.848  -3.421   6.750  1.00 91.21           C
ATOM   4114  HE1 TYR A 270      -1.513  -2.652   6.357  1.00 91.21           H
ATOM   4115  CE2 TYR A 270       0.696  -4.140   8.427  1.00 91.21           C
ATOM   4116  HE2 TYR A 270       1.241  -3.935   9.349  1.00 91.21           H
ATOM   4117  CZ  TYR A 270      -0.146  -3.213   7.896  1.00 91.21           C
ATOM   4118  OH  TYR A 270      -0.292  -2.025   8.541  1.00 91.21           O
ATOM   4119  HH  TYR A 270       0.031  -2.105   9.483  1.00 91.21           H
ATOM   4120  HN  TYR A 270       0.182  -9.106   4.825  1.00 91.21           H
ATOM   4121  N   ASN A 271      -2.514  -8.060   6.194  1.00 88.37           N
ATOM   4122  CA  ASN A 271      -3.912  -7.789   6.482  1.00 88.37           C
ATOM   4123  C   ASN A 271      -4.460  -8.881   7.402  1.00 88.37           C
ATOM   4124  O   ASN A 271      -5.388  -8.640   8.173  1.00 88.37           O
ATOM   4125  HA  ASN A 271      -3.922  -6.805   6.951  1.00 88.37           H
ATOM   4126  CB  ASN A 271      -4.747  -7.786   5.200  1.00 88.37           C
ATOM   4127 1HB  ASN A 271      -4.446  -8.618   4.564  1.00 88.37           H
ATOM   4128 2HB  ASN A 271      -5.798  -7.939   5.447  1.00 88.37           H
ATOM   4129  CG  ASN A 271      -4.582  -6.469   4.440  1.00 88.37           C
ATOM   4130  OD1 ASN A 271      -5.085  -5.429   4.832  1.00 88.37           O
ATOM   4131  ND2 ASN A 271      -3.850  -6.571   3.334  1.00 88.37           N
ATOM   4132 1HD2 ASN A 271      -3.466  -7.456   3.068  1.00 88.37           H
ATOM   4133 2HD2 ASN A 271      -3.685  -5.764   2.767  1.00 88.37           H
ATOM   4134  HN  ASN A 271      -2.321  -8.333   5.252  1.00 88.37           H
ATOM   4135  N   CYS A 272      -3.863 -10.059   7.291  1.00 90.89           N
ATOM   4136  CA  CYS A 272      -4.223 -11.165   8.161  1.00 90.89           C
ATOM   4137  C   CYS A 272      -3.933 -10.754   9.606  1.00 90.89           C
ATOM   4138  O   CYS A 272      -4.760 -10.964  10.493  1.00 90.89           O
ATOM   4139  HA  CYS A 272      -5.289 -11.344   8.016  1.00 90.89           H
ATOM   4140  CB  CYS A 272      -3.489 -12.451   7.775  1.00 90.89           C
ATOM   4141 1HB  CYS A 272      -2.422 -12.254   7.676  1.00 90.89           H
ATOM   4142 2HB  CYS A 272      -3.604 -13.196   8.562  1.00 90.89           H
ATOM   4143  SG  CYS A 272      -4.153 -13.101   6.198  1.00 90.89           S
ATOM   4144  HG  CYS A 272      -3.524 -12.230   5.413  1.00 90.89           H
ATOM   4145  HN  CYS A 272      -3.147 -10.262   6.623  1.00 90.89           H
ATOM   4146  N   ILE A 273      -2.757 -10.176   9.798  1.00 92.97           N
ATOM   4147  CA  ILE A 273      -2.331  -9.771  11.127  1.00 92.97           C
ATOM   4148  C   ILE A 273      -3.198  -8.603  11.601  1.00 92.97           C
ATOM   4149  O   ILE A 273      -3.573  -8.539  12.771  1.00 92.97           O
ATOM   4150  HA  ILE A 273      -2.495 -10.616  11.795  1.00 92.97           H
ATOM   4151  CB  ILE A 273      -0.831  -9.468  11.139  1.00 92.97           C
ATOM   4152  HB  ILE A 273      -0.631  -8.699  10.393  1.00 92.97           H
ATOM   4153  CG1 ILE A 273      -0.019 -10.703  10.744  1.00 92.97           C
ATOM   4154 1HG1 ILE A 273      -0.314 -11.032   9.747  1.00 92.97           H
ATOM   4155 2HG1 ILE A 273       1.039 -10.446  10.695  1.00 92.97           H
ATOM   4156  CG2 ILE A 273      -0.396  -8.906  12.495  1.00 92.97           C
ATOM   4157 1HG2 ILE A 273      -0.941  -7.984  12.697  1.00 92.97           H
ATOM   4158 2HG2 ILE A 273      -0.612  -9.634  13.276  1.00 92.97           H
ATOM   4159 3HG2 ILE A 273       0.674  -8.700  12.476  1.00 92.97           H
ATOM   4160  CD1 ILE A 273      -0.228 -11.840  11.746  1.00 92.97           C
ATOM   4161 1HD1 ILE A 273       0.091 -11.515  12.736  1.00 92.97           H
ATOM   4162 2HD1 ILE A 273      -1.283 -12.110  11.774  1.00 92.97           H
ATOM   4163 3HD1 ILE A 273       0.361 -12.706  11.440  1.00 92.97           H
ATOM   4164  HN  ILE A 273      -2.101  -9.985   9.068  1.00 92.97           H
ATOM   4165  N   LEU A 274      -3.491  -7.708  10.669  1.00 91.45           N
ATOM   4166  CA  LEU A 274      -4.348  -6.573  10.965  1.00 91.45           C
ATOM   4167  C   LEU A 274      -5.690  -7.078  11.500  1.00 91.45           C
ATOM   4168  O   LEU A 274      -6.249  -6.499  12.430  1.00 91.45           O
ATOM   4169  HA  LEU A 274      -3.862  -5.990  11.747  1.00 91.45           H
ATOM   4170  CB  LEU A 274      -4.478  -5.666   9.739  1.00 91.45           C
ATOM   4171 1HB  LEU A 274      -4.407  -6.285   8.845  1.00 91.45           H
ATOM   4172 2HB  LEU A 274      -5.474  -5.224   9.743  1.00 91.45           H
ATOM   4173  CG  LEU A 274      -3.451  -4.538   9.628  1.00 91.45           C
ATOM   4174  HG  LEU A 274      -2.467  -4.947   9.859  1.00 91.45           H
ATOM   4175  CD1 LEU A 274      -3.388  -3.991   8.200  1.00 91.45           C
ATOM   4176 1HD1 LEU A 274      -3.104  -4.792   7.517  1.00 91.45           H
ATOM   4177 2HD1 LEU A 274      -4.367  -3.602   7.917  1.00 91.45           H
ATOM   4178 3HD1 LEU A 274      -2.651  -3.191   8.149  1.00 91.45           H
ATOM   4179  CD2 LEU A 274      -3.733  -3.436  10.651  1.00 91.45           C
ATOM   4180 1HD2 LEU A 274      -4.726  -3.023  10.476  1.00 91.45           H
ATOM   4181 2HD2 LEU A 274      -3.686  -3.854  11.657  1.00 91.45           H
ATOM   4182 3HD2 LEU A 274      -2.988  -2.647  10.551  1.00 91.45           H
ATOM   4183  HN  LEU A 274      -3.154  -7.749   9.729  1.00 91.45           H
ATOM   4184  N   LEU A 275      -6.167  -8.153  10.890  1.00 92.60           N
ATOM   4185  CA  LEU A 275      -7.435  -8.739  11.289  1.00 92.60           C
ATOM   4186  C   LEU A 275      -7.346  -9.195  12.747  1.00 92.60           C
ATOM   4187  O   LEU A 275      -8.235  -8.908  13.547  1.00 92.60           O
ATOM   4188  HA  LEU A 275      -8.192  -7.958  11.218  1.00 92.60           H
ATOM   4189  CB  LEU A 275      -7.840  -9.852  10.320  1.00 92.60           C
ATOM   4190 1HB  LEU A 275      -7.938  -9.421   9.324  1.00 92.60           H
ATOM   4191 2HB  LEU A 275      -7.030 -10.579  10.275  1.00 92.60           H
ATOM   4192  CG  LEU A 275      -9.136 -10.594  10.654  1.00 92.60           C
ATOM   4193  HG  LEU A 275      -9.063 -10.965  11.677  1.00 92.60           H
ATOM   4194  CD1 LEU A 275     -10.338  -9.649  10.601  1.00 92.60           C
ATOM   4195 1HD1 LEU A 275     -10.200  -8.844  11.323  1.00 92.60           H
ATOM   4196 2HD1 LEU A 275     -10.425  -9.227   9.600  1.00 92.60           H
ATOM   4197 3HD1 LEU A 275     -11.246 -10.202  10.843  1.00 92.60           H
ATOM   4198  CD2 LEU A 275      -9.322 -11.809   9.745  1.00 92.60           C
ATOM   4199 1HD2 LEU A 275      -9.364 -11.483   8.706  1.00 92.60           H
ATOM   4200 2HD2 LEU A 275      -8.483 -12.493   9.877  1.00 92.60           H
ATOM   4201 3HD2 LEU A 275     -10.250 -12.318  10.003  1.00 92.60           H
ATOM   4202  HN  LEU A 275      -5.703  -8.622  10.138  1.00 92.60           H
ATOM   4203  N   VAL A 276      -6.264  -9.898  13.048  1.00 94.16           N
ATOM   4204  CA  VAL A 276      -6.052 -10.406  14.393  1.00 94.16           C
ATOM   4205  C   VAL A 276      -6.061  -9.239  15.382  1.00 94.16           C
ATOM   4206  O   VAL A 276      -6.719  -9.305  16.419  1.00 94.16           O
ATOM   4207  HA  VAL A 276      -6.883 -11.072  14.628  1.00 94.16           H
ATOM   4208  CB  VAL A 276      -4.760 -11.224  14.446  1.00 94.16           C
ATOM   4209  HB  VAL A 276      -3.954 -10.603  14.055  1.00 94.16           H
ATOM   4210  CG1 VAL A 276      -4.408 -11.600  15.886  1.00 94.16           C
ATOM   4211 1HG1 VAL A 276      -4.272 -10.693  16.475  1.00 94.16           H
ATOM   4212 2HG1 VAL A 276      -5.215 -12.194  16.314  1.00 94.16           H
ATOM   4213 3HG1 VAL A 276      -3.486 -12.181  15.895  1.00 94.16           H
ATOM   4214  CG2 VAL A 276      -4.864 -12.470  13.563  1.00 94.16           C
ATOM   4215 1HG2 VAL A 276      -5.687 -13.094  13.911  1.00 94.16           H
ATOM   4216 2HG2 VAL A 276      -5.046 -12.170  12.531  1.00 94.16           H
ATOM   4217 3HG2 VAL A 276      -3.932 -13.033  13.619  1.00 94.16           H
ATOM   4218  HN  VAL A 276      -5.542 -10.121  12.393  1.00 94.16           H
ATOM   4219  N   GLN A 277      -5.324  -8.197  15.025  1.00 93.15           N
ATOM   4220  CA  GLN A 277      -5.219  -7.027  15.881  1.00 93.15           C
ATOM   4221  C   GLN A 277      -6.597  -6.398  16.092  1.00 93.15           C
ATOM   4222  O   GLN A 277      -6.879  -5.856  17.159  1.00 93.15           O
ATOM   4223  HA  GLN A 277      -4.831  -7.397  16.830  1.00 93.15           H
ATOM   4224  CB  GLN A 277      -4.235  -6.010  15.300  1.00 93.15           C
ATOM   4225 1HB  GLN A 277      -4.443  -5.861  14.240  1.00 93.15           H
ATOM   4226 2HB  GLN A 277      -4.371  -5.046  15.790  1.00 93.15           H
ATOM   4227  CG  GLN A 277      -2.790  -6.480  15.480  1.00 93.15           C
ATOM   4228 1HG  GLN A 277      -2.583  -6.634  16.539  1.00 93.15           H
ATOM   4229 2HG  GLN A 277      -2.652  -7.442  14.986  1.00 93.15           H
ATOM   4230  CD  GLN A 277      -1.805  -5.460  14.905  1.00 93.15           C
ATOM   4231  OE1 GLN A 277      -2.131  -4.664  14.039  1.00 93.15           O
ATOM   4232  NE2 GLN A 277      -0.587  -5.527  15.433  1.00 93.15           N
ATOM   4233 1HE2 GLN A 277      -0.385  -6.204  16.141  1.00 93.15           H
ATOM   4234 2HE2 GLN A 277       0.128  -4.900  15.122  1.00 93.15           H
ATOM   4235  HN  GLN A 277      -4.806  -8.144  14.172  1.00 93.15           H
ATOM   4236  N   THR A 278      -7.420  -6.491  15.057  1.00 93.19           N
ATOM   4237  CA  THR A 278      -8.751  -5.911  15.105  1.00 93.19           C
ATOM   4238  C   THR A 278      -9.628  -6.670  16.103  1.00 93.19           C
ATOM   4239  O   THR A 278     -10.339  -6.059  16.899  1.00 93.19           O
ATOM   4240  HA  THR A 278      -8.667  -4.887  15.467  1.00 93.19           H
ATOM   4241  CB  THR A 278      -9.315  -5.906  13.683  1.00 93.19           C
ATOM   4242  HB  THR A 278      -9.490  -6.922  13.329  1.00 93.19           H
ATOM   4243  OG1 THR A 278      -8.367  -5.149  12.936  1.00 93.19           O
ATOM   4244  HG1 THR A 278      -7.440  -5.460  13.146  1.00 93.19           H
ATOM   4245  CG2 THR A 278     -10.609  -5.097  13.570  1.00 93.19           C
ATOM   4246 1HG2 THR A 278     -10.418  -4.063  13.859  1.00 93.19           H
ATOM   4247 2HG2 THR A 278     -11.364  -5.525  14.229  1.00 93.19           H
ATOM   4248 3HG2 THR A 278     -10.967  -5.125  12.540  1.00 93.19           H
ATOM   4249  HN  THR A 278      -7.190  -6.951  14.200  1.00 93.19           H
ATOM   4250  N   ILE A 279      -9.547  -7.990  16.029  1.00 94.14           N
ATOM   4251  CA  ILE A 279     -10.335  -8.839  16.907  1.00 94.14           C
ATOM   4252  C   ILE A 279      -9.898  -8.611  18.356  1.00 94.14           C
ATOM   4253  O   ILE A 279     -10.734  -8.529  19.254  1.00 94.14           O
ATOM   4254  HA  ILE A 279     -11.377  -8.533  16.809  1.00 94.14           H
ATOM   4255  CB  ILE A 279     -10.248 -10.299  16.460  1.00 94.14           C
ATOM   4256  HB  ILE A 279      -9.195 -10.576  16.401  1.00 94.14           H
ATOM   4257  CG1 ILE A 279     -10.843 -10.482  15.063  1.00 94.14           C
ATOM   4258 1HG1 ILE A 279     -11.930 -10.426  15.116  1.00 94.14           H
ATOM   4259 2HG1 ILE A 279     -10.513  -9.670  14.415  1.00 94.14           H
ATOM   4260  CG2 ILE A 279     -10.901 -11.227  17.487  1.00 94.14           C
ATOM   4261 1HG2 ILE A 279     -10.392 -11.123  18.446  1.00 94.14           H
ATOM   4262 2HG2 ILE A 279     -11.951 -10.958  17.602  1.00 94.14           H
ATOM   4263 3HG2 ILE A 279     -10.825 -12.259  17.145  1.00 94.14           H
ATOM   4264  CD1 ILE A 279     -10.425 -11.824  14.460  1.00 94.14           C
ATOM   4265 1HD1 ILE A 279      -9.338 -11.867  14.385  1.00 94.14           H
ATOM   4266 2HD1 ILE A 279     -10.777 -12.635  15.098  1.00 94.14           H
ATOM   4267 3HD1 ILE A 279     -10.861 -11.928  13.467  1.00 94.14           H
ATOM   4268  HN  ILE A 279      -8.958  -8.479  15.385  1.00 94.14           H
ATOM   4269  N   ASP A 280      -8.589  -8.516  18.537  1.00 93.98           N
ATOM   4270  CA  ASP A 280      -8.027  -8.371  19.869  1.00 93.98           C
ATOM   4271  C   ASP A 280      -8.389  -6.991  20.423  1.00 93.98           C
ATOM   4272  O   ASP A 280      -8.592  -6.834  21.626  1.00 93.98           O
ATOM   4273  HA  ASP A 280      -8.462  -9.181  20.454  1.00 93.98           H
ATOM   4274  CB  ASP A 280      -6.501  -8.483  19.839  1.00 93.98           C
ATOM   4275 1HB  ASP A 280      -6.210  -9.379  19.291  1.00 93.98           H
ATOM   4276 2HB  ASP A 280      -6.081  -7.632  19.303  1.00 93.98           H
ATOM   4277  CG  ASP A 280      -5.927  -8.535  21.256  1.00 93.98           C
ATOM   4278  OD1 ASP A 280      -6.442  -9.354  22.047  1.00 93.98           O
ATOM   4279  OD2 ASP A 280      -4.986  -7.755  21.516  1.00 93.98           O
ATOM   4280  HN  ASP A 280      -7.919  -8.537  17.796  1.00 93.98           H
ATOM   4281  N   ALA A 281      -8.457  -6.025  19.518  1.00 92.05           N
ATOM   4282  CA  ALA A 281      -8.822  -4.670  19.896  1.00 92.05           C
ATOM   4283  C   ALA A 281     -10.227  -4.675  20.502  1.00 92.05           C
ATOM   4284  O   ALA A 281     -10.540  -3.849  21.358  1.00 92.05           O
ATOM   4285  HA  ALA A 281      -8.111  -4.334  20.651  1.00 92.05           H
ATOM   4286  CB  ALA A 281      -8.716  -3.754  18.676  1.00 92.05           C
ATOM   4287 1HB  ALA A 281      -7.692  -3.763  18.302  1.00 92.05           H
ATOM   4288 2HB  ALA A 281      -9.391  -4.107  17.896  1.00 92.05           H
ATOM   4289 3HB  ALA A 281      -8.990  -2.737  18.960  1.00 92.05           H
ATOM   4290  HN  ALA A 281      -8.269  -6.156  18.545  1.00 92.05           H
ATOM   4291  N   TYR A 282     -11.035  -5.615  20.034  1.00 90.56           N
ATOM   4292  CA  TYR A 282     -12.407  -5.722  20.501  1.00 90.56           C
ATOM   4293  C   TYR A 282     -12.500  -6.643  21.719  1.00 90.56           C
ATOM   4294  O   TYR A 282     -13.135  -6.299  22.715  1.00 90.56           O
ATOM   4295  HA  TYR A 282     -12.746  -4.725  20.781  1.00 90.56           H
ATOM   4296  CB  TYR A 282     -13.198  -6.342  19.347  1.00 90.56           C
ATOM   4297 1HB  TYR A 282     -12.999  -5.774  18.438  1.00 90.56           H
ATOM   4298 2HB  TYR A 282     -12.837  -7.355  19.175  1.00 90.56           H
ATOM   4299  CG  TYR A 282     -14.709  -6.387  19.582  1.00 90.56           C
ATOM   4300  CD1 TYR A 282     -15.305  -7.554  20.015  1.00 90.56           C
ATOM   4301  HD1 TYR A 282     -14.699  -8.443  20.190  1.00 90.56           H
ATOM   4302  CD2 TYR A 282     -15.476  -5.261  19.361  1.00 90.56           C
ATOM   4303  HD2 TYR A 282     -15.005  -4.340  19.018  1.00 90.56           H
ATOM   4304  CE1 TYR A 282     -16.727  -7.597  20.237  1.00 90.56           C
ATOM   4305  HE1 TYR A 282     -17.211  -8.512  20.579  1.00 90.56           H
ATOM   4306  CE2 TYR A 282     -16.898  -5.304  19.582  1.00 90.56           C
ATOM   4307  HE2 TYR A 282     -17.516  -4.422  19.411  1.00 90.56           H
ATOM   4308  CZ  TYR A 282     -17.454  -6.470  20.009  1.00 90.56           C
ATOM   4309  OH  TYR A 282     -18.797  -6.510  20.218  1.00 90.56           O
ATOM   4310  HH  TYR A 282     -19.064  -7.414  20.551  1.00 90.56           H
ATOM   4311  HN  TYR A 282     -10.767  -6.292  19.349  1.00 90.56           H
ATOM   4312  N   ALA A 283     -11.859  -7.796  21.600  1.00 91.57           N
ATOM   4313  CA  ALA A 283     -12.097  -8.885  22.533  1.00 91.57           C
ATOM   4314  C   ALA A 283     -11.018  -8.866  23.618  1.00 91.57           C
ATOM   4315  O   ALA A 283     -11.199  -9.445  24.688  1.00 91.57           O
ATOM   4316  HA  ALA A 283     -13.069  -8.718  22.996  1.00 91.57           H
ATOM   4317  CB  ALA A 283     -12.134 -10.211  21.771  1.00 91.57           C
ATOM   4318 1HB  ALA A 283     -12.936 -10.183  21.033  1.00 91.57           H
ATOM   4319 2HB  ALA A 283     -11.181 -10.367  21.266  1.00 91.57           H
ATOM   4320 3HB  ALA A 283     -12.313 -11.027  22.471  1.00 91.57           H
ATOM   4321  HN  ALA A 283     -11.188  -7.992  20.885  1.00 91.57           H
ATOM   4322  N   MET A 284      -9.920  -8.195  23.304  1.00 89.22           N
ATOM   4323  CA  MET A 284      -8.791  -8.137  24.217  1.00 89.22           C
ATOM   4324  C   MET A 284      -8.446  -9.529  24.751  1.00 89.22           C
ATOM   4325  O   MET A 284      -8.302  -9.717  25.958  1.00 89.22           O
ATOM   4326  HA  MET A 284      -7.958  -7.749  23.630  1.00 89.22           H
ATOM   4327  CB  MET A 284      -9.127  -7.211  25.387  1.00 89.22           C
ATOM   4328 1HB  MET A 284     -10.036  -7.556  25.880  1.00 89.22           H
ATOM   4329 2HB  MET A 284      -8.329  -7.250  26.128  1.00 89.22           H
ATOM   4330  CG  MET A 284      -9.316  -5.770  24.909  1.00 89.22           C
ATOM   4331 1HG  MET A 284      -8.376  -5.381  24.519  1.00 89.22           H
ATOM   4332 2HG  MET A 284     -10.037  -5.741  24.091  1.00 89.22           H
ATOM   4333  SD  MET A 284      -9.885  -4.748  26.257  1.00 89.22           S
ATOM   4334  CE  MET A 284     -11.634  -5.099  26.195  1.00 89.22           C
ATOM   4335 1HE  MET A 284     -12.029  -4.808  25.222  1.00 89.22           H
ATOM   4336 2HE  MET A 284     -11.797  -6.166  26.349  1.00 89.22           H
ATOM   4337 3HE  MET A 284     -12.145  -4.538  26.978  1.00 89.22           H
ATOM   4338  HN  MET A 284      -9.795  -7.697  22.446  1.00 89.22           H
ATOM   4339  N   PHE A 285      -8.324 -10.469  23.825  1.00 90.80           N
ATOM   4340  CA  PHE A 285      -8.176 -11.867  24.193  1.00 90.80           C
ATOM   4341  C   PHE A 285      -6.701 -12.236  24.366  1.00 90.80           C
ATOM   4342  O   PHE A 285      -6.381 -13.276  24.939  1.00 90.80           O
ATOM   4343  HA  PHE A 285      -8.698 -12.010  25.139  1.00 90.80           H
ATOM   4344  CB  PHE A 285      -8.766 -12.696  23.050  1.00 90.80           C
ATOM   4345 1HB  PHE A 285      -8.899 -13.723  23.390  1.00 90.80           H
ATOM   4346 2HB  PHE A 285      -9.756 -12.309  22.807  1.00 90.80           H
ATOM   4347  CG  PHE A 285      -7.911 -12.701  21.780  1.00 90.80           C
ATOM   4348  CD1 PHE A 285      -8.120 -11.764  20.817  1.00 90.80           C
ATOM   4349  HD1 PHE A 285      -8.896 -11.010  20.949  1.00 90.80           H
ATOM   4350  CD2 PHE A 285      -6.944 -13.642  21.616  1.00 90.80           C
ATOM   4351  HD2 PHE A 285      -6.776 -14.392  22.388  1.00 90.80           H
ATOM   4352  CE1 PHE A 285      -7.328 -11.768  19.638  1.00 90.80           C
ATOM   4353  HE1 PHE A 285      -7.495 -11.018  18.866  1.00 90.80           H
ATOM   4354  CE2 PHE A 285      -6.151 -13.646  20.437  1.00 90.80           C
ATOM   4355  HE2 PHE A 285      -5.375 -14.400  20.305  1.00 90.80           H
ATOM   4356  CZ  PHE A 285      -6.360 -12.709  19.474  1.00 90.80           C
ATOM   4357  HZ  PHE A 285      -5.751 -12.713  18.569  1.00 90.80           H
ATOM   4358  HN  PHE A 285      -8.325 -10.289  22.841  1.00 90.80           H
ATOM   4359  N   ILE A 286      -5.843 -11.362  23.861  1.00 91.32           N
ATOM   4360  CA  ILE A 286      -4.409 -11.569  23.977  1.00 91.32           C
ATOM   4361  C   ILE A 286      -3.916 -10.968  25.294  1.00 91.32           C
ATOM   4362  O   ILE A 286      -3.521  -9.804  25.340  1.00 91.32           O
ATOM   4363  HA  ILE A 286      -4.235 -12.644  24.002  1.00 91.32           H
ATOM   4364  CB  ILE A 286      -3.688 -11.022  22.743  1.00 91.32           C
ATOM   4365  HB  ILE A 286      -3.851  -9.945  22.702  1.00 91.32           H
ATOM   4366  CG1 ILE A 286      -4.270 -11.616  21.459  1.00 91.32           C
ATOM   4367 1HG1 ILE A 286      -4.019 -12.676  21.399  1.00 91.32           H
ATOM   4368 2HG1 ILE A 286      -5.358 -11.547  21.483  1.00 91.32           H
ATOM   4369  CG2 ILE A 286      -2.178 -11.247  22.846  1.00 91.32           C
ATOM   4370 1HG2 ILE A 286      -1.794 -10.738  23.730  1.00 91.32           H
ATOM   4371 2HG2 ILE A 286      -1.975 -12.315  22.925  1.00 91.32           H
ATOM   4372 3HG2 ILE A 286      -1.690 -10.849  21.957  1.00 91.32           H
ATOM   4373  CD1 ILE A 286      -3.733 -10.888  20.225  1.00 91.32           C
ATOM   4374 1HD1 ILE A 286      -4.007  -9.834  20.278  1.00 91.32           H
ATOM   4375 2HD1 ILE A 286      -2.648 -10.981  20.193  1.00 91.32           H
ATOM   4376 3HD1 ILE A 286      -4.163 -11.331  19.327  1.00 91.32           H
ATOM   4377  HN  ILE A 286      -6.112 -10.527  23.381  1.00 91.32           H
ATOM   4378  N   SER A 287      -3.955 -11.789  26.334  1.00 89.25           N
ATOM   4379  CA  SER A 287      -3.499 -11.359  27.644  1.00 89.25           C
ATOM   4380  C   SER A 287      -2.042 -11.777  27.854  1.00 89.25           C
ATOM   4381  O   SER A 287      -1.365 -11.258  28.741  1.00 89.25           O
ATOM   4382  HA  SER A 287      -3.588 -10.272  27.639  1.00 89.25           H
ATOM   4383  CB  SER A 287      -4.382 -11.937  28.752  1.00 89.25           C
ATOM   4384 1HB  SER A 287      -4.021 -11.590  29.721  1.00 89.25           H
ATOM   4385 2HB  SER A 287      -5.399 -11.562  28.638  1.00 89.25           H
ATOM   4386  OG  SER A 287      -4.396 -13.361  28.734  1.00 89.25           O
ATOM   4387  HG  SER A 287      -5.001 -13.706  29.452  1.00 89.25           H
ATOM   4388  HN  SER A 287      -4.290 -12.730  26.291  1.00 89.25           H
ATOM   4389  N   ASN A 288      -1.602 -12.711  27.023  1.00 91.91           N
ATOM   4390  CA  ASN A 288      -0.285 -13.301  27.191  1.00 91.91           C
ATOM   4391  C   ASN A 288       0.757 -12.418  26.502  1.00 91.91           C
ATOM   4392  O   ASN A 288       0.644 -12.132  25.311  1.00 91.91           O
ATOM   4393  HA  ASN A 288      -0.133 -13.362  28.269  1.00 91.91           H
ATOM   4394  CB  ASN A 288      -0.220 -14.692  26.556  1.00 91.91           C
ATOM   4395 1HB  ASN A 288      -1.053 -15.298  26.913  1.00 91.91           H
ATOM   4396 2HB  ASN A 288      -0.328 -14.607  25.475  1.00 91.91           H
ATOM   4397  CG  ASN A 288       1.102 -15.386  26.889  1.00 91.91           C
ATOM   4398  OD1 ASN A 288       2.180 -14.840  26.719  1.00 91.91           O
ATOM   4399  ND2 ASN A 288       0.960 -16.617  27.372  1.00 91.91           N
ATOM   4400 1HD2 ASN A 288       0.047 -17.006  27.487  1.00 91.91           H
ATOM   4401 2HD2 ASN A 288       1.767 -17.153  27.620  1.00 91.91           H
ATOM   4402  HN  ASN A 288      -2.128 -13.062  26.249  1.00 91.91           H
ATOM   4403  N   CYS A 289       1.748 -12.010  27.281  1.00 91.35           N
ATOM   4404  CA  CYS A 289       2.741 -11.066  26.796  1.00 91.35           C
ATOM   4405  C   CYS A 289       3.561 -11.752  25.702  1.00 91.35           C
ATOM   4406  O   CYS A 289       3.953 -11.117  24.724  1.00 91.35           O
ATOM   4407  HA  CYS A 289       2.193 -10.215  26.393  1.00 91.35           H
ATOM   4408  CB  CYS A 289       3.626 -10.544  27.930  1.00 91.35           C
ATOM   4409 1HB  CYS A 289       3.011 -10.067  28.692  1.00 91.35           H
ATOM   4410 2HB  CYS A 289       4.143 -11.374  28.411  1.00 91.35           H
ATOM   4411  SG  CYS A 289       4.844  -9.347  27.272  1.00 91.35           S
ATOM   4412  HN  CYS A 289       1.878 -12.312  28.226  1.00 91.35           H
ATOM   4413  N   ALA A 290       3.796 -13.041  25.903  1.00 92.87           N
ATOM   4414  CA  ALA A 290       4.612 -13.806  24.976  1.00 92.87           C
ATOM   4415  C   ALA A 290       3.921 -13.850  23.611  1.00 92.87           C
ATOM   4416  O   ALA A 290       4.558 -13.634  22.581  1.00 92.87           O
ATOM   4417  HA  ALA A 290       5.568 -13.293  24.873  1.00 92.87           H
ATOM   4418  CB  ALA A 290       4.862 -15.203  25.548  1.00 92.87           C
ATOM   4419 1HB  ALA A 290       5.381 -15.117  26.503  1.00 92.87           H
ATOM   4420 2HB  ALA A 290       3.909 -15.710  25.697  1.00 92.87           H
ATOM   4421 3HB  ALA A 290       5.474 -15.777  24.852  1.00 92.87           H
ATOM   4422  HN  ALA A 290       3.441 -13.560  26.680  1.00 92.87           H
ATOM   4423  N   VAL A 291       2.627 -14.132  23.648  1.00 93.44           N
ATOM   4424  CA  VAL A 291       1.841 -14.202  22.427  1.00 93.44           C
ATOM   4425  C   VAL A 291       1.811 -12.823  21.766  1.00 93.44           C
ATOM   4426  O   VAL A 291       1.967 -12.709  20.551  1.00 93.44           O
ATOM   4427  HA  VAL A 291       2.339 -14.902  21.756  1.00 93.44           H
ATOM   4428  CB  VAL A 291       0.446 -14.749  22.734  1.00 93.44           C
ATOM   4429  HB  VAL A 291      -0.023 -14.085  23.460  1.00 93.44           H
ATOM   4430  CG1 VAL A 291      -0.426 -14.762  21.477  1.00 93.44           C
ATOM   4431 1HG1 VAL A 291      -0.526 -13.746  21.094  1.00 93.44           H
ATOM   4432 2HG1 VAL A 291       0.038 -15.393  20.719  1.00 93.44           H
ATOM   4433 3HG1 VAL A 291      -1.413 -15.155  21.723  1.00 93.44           H
ATOM   4434  CG2 VAL A 291       0.529 -16.143  23.358  1.00 93.44           C
ATOM   4435 1HG2 VAL A 291       1.026 -16.823  22.666  1.00 93.44           H
ATOM   4436 2HG2 VAL A 291       1.096 -16.093  24.287  1.00 93.44           H
ATOM   4437 3HG2 VAL A 291      -0.477 -16.509  23.566  1.00 93.44           H
ATOM   4438  HN  VAL A 291       2.117 -14.310  24.489  1.00 93.44           H
ATOM   4439  N   SER A 292       1.607 -11.809  22.594  1.00 92.91           N
ATOM   4440  CA  SER A 292       1.519 -10.445  22.101  1.00 92.91           C
ATOM   4441  C   SER A 292       2.828 -10.052  21.413  1.00 92.91           C
ATOM   4442  O   SER A 292       2.814  -9.437  20.348  1.00 92.91           O
ATOM   4443  HA  SER A 292       0.698 -10.450  21.385  1.00 92.91           H
ATOM   4444  CB  SER A 292       1.201  -9.468  23.234  1.00 92.91           C
ATOM   4445 1HB  SER A 292       0.337  -9.829  23.792  1.00 92.91           H
ATOM   4446 2HB  SER A 292       2.039  -9.436  23.931  1.00 92.91           H
ATOM   4447  OG  SER A 292       0.937  -8.155  22.749  1.00 92.91           O
ATOM   4448  HG  SER A 292       0.045  -8.130  22.297  1.00 92.91           H
ATOM   4449  HN  SER A 292       1.504 -11.907  23.584  1.00 92.91           H
ATOM   4450  N   THR A 293       3.929 -10.423  22.050  1.00 92.86           N
ATOM   4451  CA  THR A 293       5.244 -10.088  21.530  1.00 92.86           C
ATOM   4452  C   THR A 293       5.437 -10.695  20.139  1.00 92.86           C
ATOM   4453  O   THR A 293       5.910 -10.021  19.225  1.00 92.86           O
ATOM   4454  HA  THR A 293       5.304  -9.006  21.418  1.00 92.86           H
ATOM   4455  CB  THR A 293       6.288 -10.555  22.547  1.00 92.86           C
ATOM   4456  HB  THR A 293       6.182 -11.621  22.751  1.00 92.86           H
ATOM   4457  OG1 THR A 293       6.094  -9.692  23.665  1.00 92.86           O
ATOM   4458  HG1 THR A 293       5.499 -10.133  24.337  1.00 92.86           H
ATOM   4459  CG2 THR A 293       7.719 -10.262  22.094  1.00 92.86           C
ATOM   4460 1HG2 THR A 293       7.843  -9.188  21.954  1.00 92.86           H
ATOM   4461 2HG2 THR A 293       7.914 -10.775  21.152  1.00 92.86           H
ATOM   4462 3HG2 THR A 293       8.419 -10.613  22.851  1.00 92.86           H
ATOM   4463  HN  THR A 293       3.932 -10.942  22.905  1.00 92.86           H
ATOM   4464  N   ASN A 294       5.062 -11.960  20.023  1.00 93.92           N
ATOM   4465  CA  ASN A 294       5.248 -12.684  18.777  1.00 93.92           C
ATOM   4466  C   ASN A 294       4.369 -12.059  17.692  1.00 93.92           C
ATOM   4467  O   ASN A 294       4.781 -11.956  16.537  1.00 93.92           O
ATOM   4468  HA  ASN A 294       6.311 -12.599  18.552  1.00 93.92           H
ATOM   4469  CB  ASN A 294       4.841 -14.152  18.927  1.00 93.92           C
ATOM   4470 1HB  ASN A 294       3.870 -14.215  19.417  1.00 93.92           H
ATOM   4471 2HB  ASN A 294       4.731 -14.605  17.941  1.00 93.92           H
ATOM   4472  CG  ASN A 294       5.880 -14.928  19.738  1.00 93.92           C
ATOM   4473  OD1 ASN A 294       7.020 -14.520  19.888  1.00 93.92           O
ATOM   4474  ND2 ASN A 294       5.424 -16.068  20.251  1.00 93.92           N
ATOM   4475 1HD2 ASN A 294       4.477 -16.345  20.090  1.00 93.92           H
ATOM   4476 2HD2 ASN A 294       6.029 -16.647  20.798  1.00 93.92           H
ATOM   4477  HN  ASN A 294       4.639 -12.488  20.759  1.00 93.92           H
ATOM   4478  N   ILE A 295       3.175 -11.657  18.102  1.00 93.39           N
ATOM   4479  CA  ILE A 295       2.216 -11.089  17.169  1.00 93.39           C
ATOM   4480  C   ILE A 295       2.759  -9.764  16.629  1.00 93.39           C
ATOM   4481  O   ILE A 295       2.611  -9.465  15.445  1.00 93.39           O
ATOM   4482  HA  ILE A 295       2.117 -11.786  16.337  1.00 93.39           H
ATOM   4483  CB  ILE A 295       0.839 -10.967  17.825  1.00 93.39           C
ATOM   4484  HB  ILE A 295       0.974 -10.574  18.832  1.00 93.39           H
ATOM   4485  CG1 ILE A 295       0.173 -12.338  17.960  1.00 93.39           C
ATOM   4486 1HG1 ILE A 295      -0.094 -12.716  16.974  1.00 93.39           H
ATOM   4487 2HG1 ILE A 295       0.879 -13.048  18.392  1.00 93.39           H
ATOM   4488  CG2 ILE A 295      -0.044  -9.974  17.066  1.00 93.39           C
ATOM   4489 1HG2 ILE A 295       0.431  -8.993  17.066  1.00 93.39           H
ATOM   4490 2HG2 ILE A 295      -0.174 -10.315  16.039  1.00 93.39           H
ATOM   4491 3HG2 ILE A 295      -1.017  -9.907  17.553  1.00 93.39           H
ATOM   4492  CD1 ILE A 295      -1.077 -12.256  18.838  1.00 93.39           C
ATOM   4493 1HD1 ILE A 295      -0.802 -11.902  19.831  1.00 93.39           H
ATOM   4494 2HD1 ILE A 295      -1.791 -11.564  18.390  1.00 93.39           H
ATOM   4495 3HD1 ILE A 295      -1.531 -13.244  18.918  1.00 93.39           H
ATOM   4496  HN  ILE A 295       2.860 -11.714  19.049  1.00 93.39           H
ATOM   4497  N   ASP A 296       3.377  -9.006  17.523  1.00 93.08           N
ATOM   4498  CA  ASP A 296       3.921  -7.710  17.157  1.00 93.08           C
ATOM   4499  C   ASP A 296       5.075  -7.905  16.172  1.00 93.08           C
ATOM   4500  O   ASP A 296       5.218  -7.143  15.218  1.00 93.08           O
ATOM   4501  HA  ASP A 296       3.086  -7.163  16.718  1.00 93.08           H
ATOM   4502  CB  ASP A 296       4.465  -6.974  18.383  1.00 93.08           C
ATOM   4503 1HB  ASP A 296       5.154  -7.622  18.924  1.00 93.08           H
ATOM   4504 2HB  ASP A 296       5.032  -6.100  18.065  1.00 93.08           H
ATOM   4505  CG  ASP A 296       3.328  -6.541  19.312  1.00 93.08           C
ATOM   4506  OD1 ASP A 296       2.182  -6.480  18.816  1.00 93.08           O
ATOM   4507  OD2 ASP A 296       3.631  -6.281  20.496  1.00 93.08           O
ATOM   4508  HN  ASP A 296       3.508  -9.264  18.480  1.00 93.08           H
ATOM   4509  N   ILE A 297       5.870  -8.932  16.438  1.00 94.05           N
ATOM   4510  CA  ILE A 297       6.973  -9.272  15.556  1.00 94.05           C
ATOM   4511  C   ILE A 297       6.421  -9.672  14.187  1.00 94.05           C
ATOM   4512  O   ILE A 297       6.937  -9.243  13.156  1.00 94.05           O
ATOM   4513  HA  ILE A 297       7.583  -8.377  15.435  1.00 94.05           H
ATOM   4514  CB  ILE A 297       7.861 -10.341  16.197  1.00 94.05           C
ATOM   4515  HB  ILE A 297       7.219 -11.135  16.577  1.00 94.05           H
ATOM   4516  CG1 ILE A 297       8.630  -9.771  17.391  1.00 94.05           C
ATOM   4517 1HG1 ILE A 297       9.380  -9.062  17.040  1.00 94.05           H
ATOM   4518 2HG1 ILE A 297       7.948  -9.220  18.038  1.00 94.05           H
ATOM   4519  CG2 ILE A 297       8.795 -10.971  15.161  1.00 94.05           C
ATOM   4520 1HG2 ILE A 297       8.203 -11.435  14.373  1.00 94.05           H
ATOM   4521 2HG2 ILE A 297       9.433 -10.199  14.730  1.00 94.05           H
ATOM   4522 3HG2 ILE A 297       9.415 -11.727  15.643  1.00 94.05           H
ATOM   4523  CD1 ILE A 297       9.309 -10.887  18.188  1.00 94.05           C
ATOM   4524 1HD1 ILE A 297       8.554 -11.580  18.558  1.00 94.05           H
ATOM   4525 2HD1 ILE A 297      10.008 -11.420  17.544  1.00 94.05           H
ATOM   4526 3HD1 ILE A 297       9.849 -10.454  19.031  1.00 94.05           H
ATOM   4527  HN  ILE A 297       5.770  -9.524  17.238  1.00 94.05           H
ATOM   4528  N   CYS A 298       5.378 -10.489  14.220  1.00 93.96           N
ATOM   4529  CA  CYS A 298       4.748 -10.947  12.994  1.00 93.96           C
ATOM   4530  C   CYS A 298       4.275  -9.722  12.209  1.00 93.96           C
ATOM   4531  O   CYS A 298       4.401  -9.677  10.987  1.00 93.96           O
ATOM   4532  HA  CYS A 298       5.508 -11.495  12.437  1.00 93.96           H
ATOM   4533  CB  CYS A 298       3.601 -11.920  13.278  1.00 93.96           C
ATOM   4534 1HB  CYS A 298       2.966 -11.525  14.070  1.00 93.96           H
ATOM   4535 2HB  CYS A 298       2.976 -12.026  12.391  1.00 93.96           H
ATOM   4536  SG  CYS A 298       4.271 -13.551  13.768  1.00 93.96           S
ATOM   4537  HG  CYS A 298       4.626 -13.191  14.998  1.00 93.96           H
ATOM   4538  HN  CYS A 298       4.967 -10.836  15.063  1.00 93.96           H
ATOM   4539  N   PHE A 299       3.741  -8.758  12.945  1.00 93.84           N
ATOM   4540  CA  PHE A 299       3.258  -7.531  12.334  1.00 93.84           C
ATOM   4541  C   PHE A 299       4.379  -6.818  11.575  1.00 93.84           C
ATOM   4542  O   PHE A 299       4.190  -6.393  10.437  1.00 93.84           O
ATOM   4543  HA  PHE A 299       2.468  -7.807  11.636  1.00 93.84           H
ATOM   4544  CB  PHE A 299       2.771  -6.628  13.469  1.00 93.84           C
ATOM   4545 1HB  PHE A 299       1.979  -7.142  14.014  1.00 93.84           H
ATOM   4546 2HB  PHE A 299       3.590  -6.469  14.170  1.00 93.84           H
ATOM   4547  CG  PHE A 299       2.248  -5.268  13.001  1.00 93.84           C
ATOM   4548  CD1 PHE A 299       3.085  -4.196  12.959  1.00 93.84           C
ATOM   4549  HD1 PHE A 299       4.127  -4.306  13.258  1.00 93.84           H
ATOM   4550  CD2 PHE A 299       0.948  -5.131  12.628  1.00 93.84           C
ATOM   4551  HD2 PHE A 299       0.277  -5.990  12.663  1.00 93.84           H
ATOM   4552  CE1 PHE A 299       2.600  -2.934  12.525  1.00 93.84           C
ATOM   4553  HE1 PHE A 299       3.270  -2.075  12.491  1.00 93.84           H
ATOM   4554  CE2 PHE A 299       0.463  -3.869  12.194  1.00 93.84           C
ATOM   4555  HE2 PHE A 299      -0.580  -3.759  11.896  1.00 93.84           H
ATOM   4556  CZ  PHE A 299       1.299  -2.797  12.152  1.00 93.84           C
ATOM   4557  HZ  PHE A 299       0.927  -1.828  11.819  1.00 93.84           H
ATOM   4558  HN  PHE A 299       3.637  -8.805  13.938  1.00 93.84           H
ATOM   4559  N   GLN A 300       5.521  -6.707  12.238  1.00 92.81           N
ATOM   4560  CA  GLN A 300       6.648  -5.986  11.671  1.00 92.81           C
ATOM   4561  C   GLN A 300       7.122  -6.667  10.386  1.00 92.81           C
ATOM   4562  O   GLN A 300       7.404  -5.998   9.392  1.00 92.81           O
ATOM   4563  HA  GLN A 300       6.269  -4.989  11.444  1.00 92.81           H
ATOM   4564  CB  GLN A 300       7.789  -5.870  12.683  1.00 92.81           C
ATOM   4565 1HB  GLN A 300       7.996  -6.848  13.118  1.00 92.81           H
ATOM   4566 2HB  GLN A 300       8.699  -5.548  12.176  1.00 92.81           H
ATOM   4567  CG  GLN A 300       7.439  -4.877  13.793  1.00 92.81           C
ATOM   4568 1HG  GLN A 300       7.190  -3.910  13.356  1.00 92.81           H
ATOM   4569 2HG  GLN A 300       6.555  -5.221  14.329  1.00 92.81           H
ATOM   4570  CD  GLN A 300       8.604  -4.714  14.772  1.00 92.81           C
ATOM   4571  OE1 GLN A 300       9.688  -5.240  14.579  1.00 92.81           O
ATOM   4572  NE2 GLN A 300       8.321  -3.959  15.829  1.00 92.81           N
ATOM   4573 1HE2 GLN A 300       7.411  -3.557  15.927  1.00 92.81           H
ATOM   4574 2HE2 GLN A 300       9.019  -3.794  16.526  1.00 92.81           H
ATOM   4575  HN  GLN A 300       5.683  -7.100  13.143  1.00 92.81           H
ATOM   4576  N   VAL A 301       7.196  -7.988  10.447  1.00 93.85           N
ATOM   4577  CA  VAL A 301       7.693  -8.763   9.322  1.00 93.85           C
ATOM   4578  C   VAL A 301       6.761  -8.570   8.124  1.00 93.85           C
ATOM   4579  O   VAL A 301       7.210  -8.222   7.033  1.00 93.85           O
ATOM   4580  HA  VAL A 301       8.679  -8.375   9.065  1.00 93.85           H
ATOM   4581  CB  VAL A 301       7.852 -10.230   9.726  1.00 93.85           C
ATOM   4582  HB  VAL A 301       6.898 -10.572  10.127  1.00 93.85           H
ATOM   4583  CG1 VAL A 301       8.191 -11.099   8.514  1.00 93.85           C
ATOM   4584 1HG1 VAL A 301       7.391 -11.024   7.777  1.00 93.85           H
ATOM   4585 2HG1 VAL A 301       9.126 -10.755   8.070  1.00 93.85           H
ATOM   4586 3HG1 VAL A 301       8.299 -12.137   8.829  1.00 93.85           H
ATOM   4587  CG2 VAL A 301       8.906 -10.385  10.824  1.00 93.85           C
ATOM   4588 1HG2 VAL A 301       9.866 -10.017  10.461  1.00 93.85           H
ATOM   4589 2HG2 VAL A 301       8.605  -9.811  11.701  1.00 93.85           H
ATOM   4590 3HG2 VAL A 301       8.999 -11.437  11.093  1.00 93.85           H
ATOM   4591  HN  VAL A 301       6.924  -8.528  11.244  1.00 93.85           H
ATOM   4592  N   THR A 302       5.480  -8.805   8.368  1.00 92.95           N
ATOM   4593  CA  THR A 302       4.496  -8.769   7.299  1.00 92.95           C
ATOM   4594  C   THR A 302       4.356  -7.347   6.751  1.00 92.95           C
ATOM   4595  O   THR A 302       4.120  -7.158   5.559  1.00 92.95           O
ATOM   4596  HA  THR A 302       4.854  -9.393   6.481  1.00 92.95           H
ATOM   4597  CB  THR A 302       3.186  -9.342   7.843  1.00 92.95           C
ATOM   4598  HB  THR A 302       2.410  -9.334   7.078  1.00 92.95           H
ATOM   4599  OG1 THR A 302       2.917  -8.555   9.001  1.00 92.95           O
ATOM   4600  HG1 THR A 302       3.296  -9.000   9.812  1.00 92.95           H
ATOM   4601  CG2 THR A 302       3.350 -10.762   8.388  1.00 92.95           C
ATOM   4602 1HG2 THR A 302       4.077 -10.759   9.200  1.00 92.95           H
ATOM   4603 2HG2 THR A 302       3.698 -11.419   7.591  1.00 92.95           H
ATOM   4604 3HG2 THR A 302       2.390 -11.121   8.761  1.00 92.95           H
ATOM   4605  HN  THR A 302       5.113  -9.017   9.273  1.00 92.95           H
ATOM   4606  N   GLN A 303       4.507  -6.384   7.648  1.00 91.48           N
ATOM   4607  CA  GLN A 303       4.471  -4.985   7.258  1.00 91.48           C
ATOM   4608  C   GLN A 303       5.576  -4.688   6.243  1.00 91.48           C
ATOM   4609  O   GLN A 303       5.351  -3.979   5.263  1.00 91.48           O
ATOM   4610  HA  GLN A 303       3.495  -4.839   6.795  1.00 91.48           H
ATOM   4611  CB  GLN A 303       4.588  -4.071   8.479  1.00 91.48           C
ATOM   4612 1HB  GLN A 303       3.751  -4.250   9.154  1.00 91.48           H
ATOM   4613 2HB  GLN A 303       5.498  -4.310   9.031  1.00 91.48           H
ATOM   4614  CG  GLN A 303       4.609  -2.599   8.063  1.00 91.48           C
ATOM   4615 1HG  GLN A 303       5.596  -2.340   7.679  1.00 91.48           H
ATOM   4616 2HG  GLN A 303       3.899  -2.437   7.252  1.00 91.48           H
ATOM   4617  CD  GLN A 303       4.260  -1.690   9.243  1.00 91.48           C
ATOM   4618  OE1 GLN A 303       5.105  -1.307  10.036  1.00 91.48           O
ATOM   4619  NE2 GLN A 303       2.972  -1.368   9.315  1.00 91.48           N
ATOM   4620 1HE2 GLN A 303       2.330  -1.716   8.632  1.00 91.48           H
ATOM   4621 2HE2 GLN A 303       2.645  -0.777  10.053  1.00 91.48           H
ATOM   4622  HN  GLN A 303       4.653  -6.546   8.624  1.00 91.48           H
ATOM   4623  N   THR A 304       6.748  -5.246   6.512  1.00 91.73           N
ATOM   4624  CA  THR A 304       7.910  -4.986   5.679  1.00 91.73           C
ATOM   4625  C   THR A 304       7.714  -5.590   4.287  1.00 91.73           C
ATOM   4626  O   THR A 304       8.108  -4.993   3.286  1.00 91.73           O
ATOM   4627  HA  THR A 304       8.005  -3.908   5.549  1.00 91.73           H
ATOM   4628  CB  THR A 304       9.143  -5.523   6.406  1.00 91.73           C
ATOM   4629  HB  THR A 304       9.115  -6.611   6.470  1.00 91.73           H
ATOM   4630  OG1 THR A 304       9.138  -4.834   7.654  1.00 91.73           O
ATOM   4631  HG1 THR A 304       8.738  -5.414   8.363  1.00 91.73           H
ATOM   4632  CG2 THR A 304      10.451  -5.085   5.744  1.00 91.73           C
ATOM   4633 1HG2 THR A 304      10.511  -3.997   5.742  1.00 91.73           H
ATOM   4634 2HG2 THR A 304      10.480  -5.453   4.718  1.00 91.73           H
ATOM   4635 3HG2 THR A 304      11.295  -5.494   6.300  1.00 91.73           H
ATOM   4636  HN  THR A 304       6.909  -5.864   7.281  1.00 91.73           H
ATOM   4637  N   ILE A 305       7.105  -6.767   4.268  1.00 91.30           N
ATOM   4638  CA  ILE A 305       6.813  -7.438   3.013  1.00 91.30           C
ATOM   4639  C   ILE A 305       5.852  -6.577   2.191  1.00 91.30           C
ATOM   4640  O   ILE A 305       6.000  -6.462   0.975  1.00 91.30           O
ATOM   4641  HA  ILE A 305       7.751  -7.528   2.464  1.00 91.30           H
ATOM   4642  CB  ILE A 305       6.300  -8.856   3.270  1.00 91.30           C
ATOM   4643  HB  ILE A 305       5.475  -8.798   3.980  1.00 91.30           H
ATOM   4644  CG1 ILE A 305       7.386  -9.724   3.910  1.00 91.30           C
ATOM   4645 1HG1 ILE A 305       8.156  -9.951   3.173  1.00 91.30           H
ATOM   4646 2HG1 ILE A 305       7.870  -9.172   4.716  1.00 91.30           H
ATOM   4647  CG2 ILE A 305       5.749  -9.482   1.987  1.00 91.30           C
ATOM   4648 1HG2 ILE A 305       4.925  -8.875   1.612  1.00 91.30           H
ATOM   4649 2HG2 ILE A 305       6.539  -9.526   1.237  1.00 91.30           H
ATOM   4650 3HG2 ILE A 305       5.392 -10.489   2.199  1.00 91.30           H
ATOM   4651  CD1 ILE A 305       6.796 -11.025   4.458  1.00 91.30           C
ATOM   4652 1HD1 ILE A 305       6.044 -10.793   5.212  1.00 91.30           H
ATOM   4653 2HD1 ILE A 305       6.335 -11.585   3.645  1.00 91.30           H
ATOM   4654 3HD1 ILE A 305       7.589 -11.622   4.908  1.00 91.30           H
ATOM   4655  HN  ILE A 305       6.815  -7.259   5.088  1.00 91.30           H
ATOM   4656  N   ALA A 306       4.888  -5.993   2.887  1.00 89.62           N
ATOM   4657  CA  ALA A 306       3.871  -5.190   2.230  1.00 89.62           C
ATOM   4658  C   ALA A 306       4.533  -3.982   1.563  1.00 89.62           C
ATOM   4659  O   ALA A 306       4.131  -3.572   0.475  1.00 89.62           O
ATOM   4660  HA  ALA A 306       3.405  -5.808   1.463  1.00 89.62           H
ATOM   4661  CB  ALA A 306       2.805  -4.781   3.249  1.00 89.62           C
ATOM   4662 1HB  ALA A 306       2.345  -5.675   3.672  1.00 89.62           H
ATOM   4663 2HB  ALA A 306       3.268  -4.200   4.046  1.00 89.62           H
ATOM   4664 3HB  ALA A 306       2.042  -4.179   2.755  1.00 89.62           H
ATOM   4665  HN  ALA A 306       4.795  -6.061   3.881  1.00 89.62           H
ATOM   4666  N   PHE A 307       5.536  -3.447   2.243  1.00 89.39           N
ATOM   4667  CA  PHE A 307       6.205  -2.247   1.770  1.00 89.39           C
ATOM   4668  C   PHE A 307       7.071  -2.549   0.545  1.00 89.39           C
ATOM   4669  O   PHE A 307       7.215  -1.707  -0.340  1.00 89.39           O
ATOM   4670  HA  PHE A 307       5.430  -1.531   1.497  1.00 89.39           H
ATOM   4671  CB  PHE A 307       7.104  -1.758   2.907  1.00 89.39           C
ATOM   4672 1HB  PHE A 307       7.703  -2.594   3.268  1.00 89.39           H
ATOM   4673 2HB  PHE A 307       7.797  -1.014   2.514  1.00 89.39           H
ATOM   4674  CG  PHE A 307       6.341  -1.150   4.086  1.00 89.39           C
ATOM   4675  CD1 PHE A 307       4.981  -1.173   4.100  1.00 89.39           C
ATOM   4676  HD1 PHE A 307       4.435  -1.624   3.272  1.00 89.39           H
ATOM   4677  CD2 PHE A 307       7.022  -0.587   5.119  1.00 89.39           C
ATOM   4678  HD2 PHE A 307       8.112  -0.568   5.108  1.00 89.39           H
ATOM   4679  CE1 PHE A 307       4.273  -0.608   5.194  1.00 89.39           C
ATOM   4680  HE1 PHE A 307       3.183  -0.626   5.205  1.00 89.39           H
ATOM   4681  CE2 PHE A 307       6.314  -0.022   6.213  1.00 89.39           C
ATOM   4682  HE2 PHE A 307       6.860   0.429   7.041  1.00 89.39           H
ATOM   4683  CZ  PHE A 307       4.954  -0.045   6.227  1.00 89.39           C
ATOM   4684  HZ  PHE A 307       4.411   0.388   7.067  1.00 89.39           H
ATOM   4685  HN  PHE A 307       5.891  -3.818   3.101  1.00 89.39           H
ATOM   4686  N   PHE A 308       7.625  -3.753   0.534  1.00 88.72           N
ATOM   4687  CA  PHE A 308       8.509  -4.159  -0.545  1.00 88.72           C
ATOM   4688  C   PHE A 308       7.773  -4.164  -1.886  1.00 88.72           C
ATOM   4689  O   PHE A 308       8.398  -4.087  -2.942  1.00 88.72           O
ATOM   4690  HA  PHE A 308       9.325  -3.438  -0.583  1.00 88.72           H
ATOM   4691  CB  PHE A 308       8.976  -5.581  -0.228  1.00 88.72           C
ATOM   4692 1HB  PHE A 308       9.289  -5.626   0.815  1.00 88.72           H
ATOM   4693 2HB  PHE A 308       8.133  -6.263  -0.338  1.00 88.72           H
ATOM   4694  CG  PHE A 308      10.126  -6.070  -1.112  1.00 88.72           C
ATOM   4695  CD1 PHE A 308       9.871  -6.884  -2.171  1.00 88.72           C
ATOM   4696  HD1 PHE A 308       8.847  -7.188  -2.391  1.00 88.72           H
ATOM   4697  CD2 PHE A 308      11.403  -5.691  -0.838  1.00 88.72           C
ATOM   4698  HD2 PHE A 308      11.607  -5.039   0.011  1.00 88.72           H
ATOM   4699  CE1 PHE A 308      10.937  -7.338  -2.991  1.00 88.72           C
ATOM   4700  HE1 PHE A 308      10.733  -7.990  -3.840  1.00 88.72           H
ATOM   4701  CE2 PHE A 308      12.470  -6.144  -1.658  1.00 88.72           C
ATOM   4702  HE2 PHE A 308      13.493  -5.840  -1.438  1.00 88.72           H
ATOM   4703  CZ  PHE A 308      12.214  -6.958  -2.717  1.00 88.72           C
ATOM   4704  HZ  PHE A 308      13.033  -7.306  -3.347  1.00 88.72           H
ATOM   4705  HN  PHE A 308       7.478  -4.442   1.243  1.00 88.72           H
ATOM   4706  N   HIS A 309       6.453  -4.255  -1.800  1.00 86.06           N
ATOM   4707  CA  HIS A 309       5.627  -4.302  -2.994  1.00 86.06           C
ATOM   4708  C   HIS A 309       5.845  -3.033  -3.820  1.00 86.06           C
ATOM   4709  O   HIS A 309       5.865  -3.083  -5.048  1.00 86.06           O
ATOM   4710  HA  HIS A 309       5.962  -5.163  -3.572  1.00 86.06           H
ATOM   4711  CB  HIS A 309       4.158  -4.528  -2.630  1.00 86.06           C
ATOM   4712 1HB  HIS A 309       4.078  -5.437  -2.033  1.00 86.06           H
ATOM   4713 2HB  HIS A 309       3.819  -3.704  -2.002  1.00 86.06           H
ATOM   4714  CG  HIS A 309       3.241  -4.644  -3.823  1.00 86.06           C
ATOM   4715  ND1 HIS A 309       2.638  -3.548  -4.415  1.00 86.06           N
ATOM   4716  HD1 HIS A 309       2.743  -2.596  -4.127  1.00 86.06           H
ATOM   4717  CD2 HIS A 309       2.829  -5.737  -4.529  1.00 86.06           C
ATOM   4718  HD2 HIS A 309       3.117  -6.769  -4.329  1.00 86.06           H
ATOM   4719  CE1 HIS A 309       1.900  -3.973  -5.430  1.00 86.06           C
ATOM   4720  HE1 HIS A 309       1.302  -3.349  -6.093  1.00 86.06           H
ATOM   4721  NE2 HIS A 309       2.019  -5.331  -5.498  1.00 86.06           N
ATOM   4722  HN  HIS A 309       5.951  -4.296  -0.936  1.00 86.06           H
ATOM   4723  N   SER A 310       6.002  -1.924  -3.111  1.00 85.46           N
ATOM   4724  CA  SER A 310       5.993  -0.620  -3.751  1.00 85.46           C
ATOM   4725  C   SER A 310       7.253  -0.446  -4.602  1.00 85.46           C
ATOM   4726  O   SER A 310       7.337   0.478  -5.410  1.00 85.46           O
ATOM   4727  HA  SER A 310       5.103  -0.613  -4.380  1.00 85.46           H
ATOM   4728  CB  SER A 310       5.894   0.501  -2.715  1.00 85.46           C
ATOM   4729 1HB  SER A 310       6.639   0.341  -1.935  1.00 85.46           H
ATOM   4730 2HB  SER A 310       6.129   1.455  -3.188  1.00 85.46           H
ATOM   4731  OG  SER A 310       4.598   0.571  -2.126  1.00 85.46           O
ATOM   4732  HG  SER A 310       3.949   0.971  -2.773  1.00 85.46           H
ATOM   4733  HN  SER A 310       6.134  -1.908  -2.120  1.00 85.46           H
ATOM   4734  N   CYS A 311       8.200  -1.348  -4.392  1.00 87.59           N
ATOM   4735  CA  CYS A 311       9.431  -1.334  -5.163  1.00 87.59           C
ATOM   4736  C   CYS A 311       9.319  -2.389  -6.266  1.00 87.59           C
ATOM   4737  O   CYS A 311      10.170  -2.460  -7.151  1.00 87.59           O
ATOM   4738  HA  CYS A 311       9.522  -0.336  -5.591  1.00 87.59           H
ATOM   4739  CB  CYS A 311      10.657  -1.564  -4.277  1.00 87.59           C
ATOM   4740 1HB  CYS A 311      11.567  -1.355  -4.839  1.00 87.59           H
ATOM   4741 2HB  CYS A 311      10.639  -0.875  -3.432  1.00 87.59           H
ATOM   4742  SG  CYS A 311      10.678  -3.291  -3.673  1.00 87.59           S
ATOM   4743  HG  CYS A 311      11.854  -3.209  -3.056  1.00 87.59           H
ATOM   4744  HN  CYS A 311       8.136  -2.077  -3.710  1.00 87.59           H
ATOM   4745  N   LEU A 312       8.261  -3.183  -6.176  1.00 84.78           N
ATOM   4746  CA  LEU A 312       8.116  -4.337  -7.046  1.00 84.78           C
ATOM   4747  C   LEU A 312       7.430  -3.908  -8.345  1.00 84.78           C
ATOM   4748  O   LEU A 312       7.701  -4.465  -9.407  1.00 84.78           O
ATOM   4749  HA  LEU A 312       9.118  -4.693  -7.286  1.00 84.78           H
ATOM   4750  CB  LEU A 312       7.395  -5.472  -6.315  1.00 84.78           C
ATOM   4751 1HB  LEU A 312       6.540  -5.051  -5.785  1.00 84.78           H
ATOM   4752 2HB  LEU A 312       7.000  -6.163  -7.059  1.00 84.78           H
ATOM   4753  CG  LEU A 312       8.237  -6.267  -5.316  1.00 84.78           C
ATOM   4754  HG  LEU A 312       8.556  -5.591  -4.523  1.00 84.78           H
ATOM   4755  CD1 LEU A 312       7.410  -7.375  -4.661  1.00 84.78           C
ATOM   4756 1HD1 LEU A 312       6.565  -6.933  -4.132  1.00 84.78           H
ATOM   4757 2HD1 LEU A 312       7.042  -8.056  -5.429  1.00 84.78           H
ATOM   4758 3HD1 LEU A 312       8.033  -7.925  -3.956  1.00 84.78           H
ATOM   4759  CD2 LEU A 312       9.504  -6.814  -5.979  1.00 84.78           C
ATOM   4760 1HD2 LEU A 312       9.227  -7.470  -6.804  1.00 84.78           H
ATOM   4761 2HD2 LEU A 312      10.101  -5.985  -6.358  1.00 84.78           H
ATOM   4762 3HD2 LEU A 312      10.084  -7.375  -5.247  1.00 84.78           H
ATOM   4763  HN  LEU A 312       7.514  -3.047  -5.525  1.00 84.78           H
ATOM   4764  N   ASN A 313       6.553  -2.923  -8.216  1.00 78.21           N
ATOM   4765  CA  ASN A 313       5.681  -2.549  -9.316  1.00 78.21           C
ATOM   4766  C   ASN A 313       6.529  -2.228 -10.548  1.00 78.21           C
ATOM   4767  O   ASN A 313       6.308  -2.786 -11.621  1.00 78.21           O
ATOM   4768  HA  ASN A 313       5.030  -3.410  -9.471  1.00 78.21           H
ATOM   4769  CB  ASN A 313       4.860  -1.305  -8.970  1.00 78.21           C
ATOM   4770 1HB  ASN A 313       5.495  -0.575  -8.467  1.00 78.21           H
ATOM   4771 2HB  ASN A 313       4.500  -0.836  -9.886  1.00 78.21           H
ATOM   4772  CG  ASN A 313       3.674  -1.662  -8.072  1.00 78.21           C
ATOM   4773  OD1 ASN A 313       3.170  -2.773  -8.079  1.00 78.21           O
ATOM   4774  ND2 ASN A 313       3.259  -0.662  -7.300  1.00 78.21           N
ATOM   4775 1HD2 ASN A 313       3.717   0.226  -7.343  1.00 78.21           H
ATOM   4776 2HD2 ASN A 313       2.488  -0.798  -6.678  1.00 78.21           H
ATOM   4777  HN  ASN A 313       6.435  -2.385  -7.381  1.00 78.21           H
ATOM   4778  N   PRO A 314       7.512  -1.327 -10.417  1.00 76.28           N
ATOM   4779  CA  PRO A 314       8.339  -0.940 -11.564  1.00 76.28           C
ATOM   4780  C   PRO A 314       8.950  -2.142 -12.265  1.00 76.28           C
ATOM   4781  O   PRO A 314       8.978  -2.201 -13.493  1.00 76.28           O
ATOM   4782  HA  PRO A 314       7.726  -0.451 -12.320  1.00 76.28           H
ATOM   4783  CB  PRO A 314       9.410  -0.036 -10.950  1.00 76.28           C
ATOM   4784 1HB  PRO A 314      10.298  -0.601 -10.667  1.00 76.28           H
ATOM   4785 2HB  PRO A 314       9.733   0.735 -11.649  1.00 76.28           H
ATOM   4786  CG  PRO A 314       8.712   0.562  -9.734  1.00 76.28           C
ATOM   4787 1HG  PRO A 314       9.427   0.942  -9.003  1.00 76.28           H
ATOM   4788 2HG  PRO A 314       8.075   1.404 -10.006  1.00 76.28           H
ATOM   4789  CD  PRO A 314       7.910  -0.610  -9.192  1.00 76.28           C
ATOM   4790 1HD  PRO A 314       8.508  -1.241  -8.535  1.00 76.28           H
ATOM   4791 2HD  PRO A 314       7.049  -0.277  -8.612  1.00 76.28           H
ATOM   4792  N   VAL A 315       9.428  -3.078 -11.458  1.00 78.15           N
ATOM   4793  CA  VAL A 315      10.143  -4.228 -11.986  1.00 78.15           C
ATOM   4794  C   VAL A 315       9.205  -5.038 -12.883  1.00 78.15           C
ATOM   4795  O   VAL A 315       9.601  -5.485 -13.959  1.00 78.15           O
ATOM   4796  HA  VAL A 315      10.969  -3.853 -12.590  1.00 78.15           H
ATOM   4797  CB  VAL A 315      10.731  -5.051 -10.838  1.00 78.15           C
ATOM   4798  HB  VAL A 315       9.907  -5.381 -10.206  1.00 78.15           H
ATOM   4799  CG1 VAL A 315      11.446  -6.296 -11.367  1.00 78.15           C
ATOM   4800 1HG1 VAL A 315      10.737  -6.917 -11.915  1.00 78.15           H
ATOM   4801 2HG1 VAL A 315      12.256  -5.995 -12.032  1.00 78.15           H
ATOM   4802 3HG1 VAL A 315      11.855  -6.863 -10.530  1.00 78.15           H
ATOM   4803  CG2 VAL A 315      11.671  -4.202  -9.980  1.00 78.15           C
ATOM   4804 1HG2 VAL A 315      12.488  -3.828 -10.597  1.00 78.15           H
ATOM   4805 2HG2 VAL A 315      11.119  -3.361  -9.560  1.00 78.15           H
ATOM   4806 3HG2 VAL A 315      12.075  -4.811  -9.172  1.00 78.15           H
ATOM   4807  HN  VAL A 315       9.334  -3.060 -10.463  1.00 78.15           H
ATOM   4808  N   LEU A 316       7.979  -5.203 -12.408  1.00 76.62           N
ATOM   4809  CA  LEU A 316       7.005  -6.015 -13.117  1.00 76.62           C
ATOM   4810  C   LEU A 316       6.805  -5.452 -14.525  1.00 76.62           C
ATOM   4811  O   LEU A 316       6.688  -6.207 -15.489  1.00 76.62           O
ATOM   4812  HA  LEU A 316       7.418  -7.020 -13.202  1.00 76.62           H
ATOM   4813  CB  LEU A 316       5.710  -6.125 -12.309  1.00 76.62           C
ATOM   4814 1HB  LEU A 316       5.337  -5.119 -12.119  1.00 76.62           H
ATOM   4815 2HB  LEU A 316       4.964  -6.631 -12.922  1.00 76.62           H
ATOM   4816  CG  LEU A 316       5.814  -6.862 -10.972  1.00 76.62           C
ATOM   4817  HG  LEU A 316       6.538  -6.336 -10.348  1.00 76.62           H
ATOM   4818  CD1 LEU A 316       4.477  -6.840 -10.229  1.00 76.62           C
ATOM   4819 1HD1 LEU A 316       4.184  -5.808 -10.037  1.00 76.62           H
ATOM   4820 2HD1 LEU A 316       3.715  -7.327 -10.838  1.00 76.62           H
ATOM   4821 3HD1 LEU A 316       4.579  -7.371  -9.282  1.00 76.62           H
ATOM   4822  CD2 LEU A 316       6.338  -8.285 -11.169  1.00 76.62           C
ATOM   4823 1HD2 LEU A 316       5.658  -8.836 -11.819  1.00 76.62           H
ATOM   4824 2HD2 LEU A 316       7.327  -8.249 -11.626  1.00 76.62           H
ATOM   4825 3HD2 LEU A 316       6.402  -8.786 -10.203  1.00 76.62           H
ATOM   4826  HN  LEU A 316       7.650  -4.794 -11.557  1.00 76.62           H
ATOM   4827  N   TYR A 317       6.772  -4.129 -14.599  1.00 71.98           N
ATOM   4828  CA  TYR A 317       6.535  -3.457 -15.866  1.00 71.98           C
ATOM   4829  C   TYR A 317       7.727  -3.631 -16.810  1.00 71.98           C
ATOM   4830  O   TYR A 317       7.549  -3.795 -18.016  1.00 71.98           O
ATOM   4831  HA  TYR A 317       5.651  -3.901 -16.323  1.00 71.98           H
ATOM   4832  CB  TYR A 317       6.377  -1.972 -15.531  1.00 71.98           C
ATOM   4833 1HB  TYR A 317       7.301  -1.611 -15.080  1.00 71.98           H
ATOM   4834 2HB  TYR A 317       6.235  -1.415 -16.457  1.00 71.98           H
ATOM   4835  CG  TYR A 317       5.212  -1.668 -14.587  1.00 71.98           C
ATOM   4836  CD1 TYR A 317       4.032  -2.374 -14.696  1.00 71.98           C
ATOM   4837  HD1 TYR A 317       3.929  -3.149 -15.456  1.00 71.98           H
ATOM   4838  CD2 TYR A 317       5.343  -0.687 -13.625  1.00 71.98           C
ATOM   4839  HD2 TYR A 317       6.275  -0.129 -13.538  1.00 71.98           H
ATOM   4840  CE1 TYR A 317       2.936  -2.088 -13.807  1.00 71.98           C
ATOM   4841  HE1 TYR A 317       1.998  -2.638 -13.883  1.00 71.98           H
ATOM   4842  CE2 TYR A 317       4.247  -0.400 -12.736  1.00 71.98           C
ATOM   4843  HE2 TYR A 317       4.336   0.372 -11.972  1.00 71.98           H
ATOM   4844  CZ  TYR A 317       3.098  -1.115 -12.871  1.00 71.98           C
ATOM   4845  OH  TYR A 317       2.063  -0.844 -12.031  1.00 71.98           O
ATOM   4846  HH  TYR A 317       1.330  -1.511 -12.166  1.00 71.98           H
ATOM   4847  HN  TYR A 317       6.903  -3.522 -13.816  1.00 71.98           H
ATOM   4848  N   VAL A 318       8.915  -3.589 -16.225  1.00 70.51           N
ATOM   4849  CA  VAL A 318      10.136  -3.694 -17.005  1.00 70.51           C
ATOM   4850  C   VAL A 318      10.168  -5.048 -17.716  1.00 70.51           C
ATOM   4851  O   VAL A 318      10.434  -5.118 -18.915  1.00 70.51           O
ATOM   4852  HA  VAL A 318      10.116  -2.904 -17.756  1.00 70.51           H
ATOM   4853  CB  VAL A 318      11.353  -3.462 -16.106  1.00 70.51           C
ATOM   4854  HB  VAL A 318      11.298  -4.170 -15.279  1.00 70.51           H
ATOM   4855  CG1 VAL A 318      12.654  -3.726 -16.866  1.00 70.51           C
ATOM   4856 1HG1 VAL A 318      12.668  -4.759 -17.214  1.00 70.51           H
ATOM   4857 2HG1 VAL A 318      12.719  -3.054 -17.721  1.00 70.51           H
ATOM   4858 3HG1 VAL A 318      13.503  -3.554 -16.204  1.00 70.51           H
ATOM   4859  CG2 VAL A 318      11.338  -2.050 -15.517  1.00 70.51           C
ATOM   4860 1HG2 VAL A 318      11.357  -1.319 -16.326  1.00 70.51           H
ATOM   4861 2HG2 VAL A 318      10.434  -1.913 -14.924  1.00 70.51           H
ATOM   4862 3HG2 VAL A 318      12.214  -1.912 -14.883  1.00 70.51           H
ATOM   4863  HN  VAL A 318       9.050  -3.485 -15.240  1.00 70.51           H
ATOM   4864  N   PHE A 319       9.893  -6.091 -16.946  1.00 69.08           N
ATOM   4865  CA  PHE A 319      10.134  -7.447 -17.409  1.00 69.08           C
ATOM   4866  C   PHE A 319       8.936  -7.978 -18.200  1.00 69.08           C
ATOM   4867  O   PHE A 319       9.106  -8.677 -19.197  1.00 69.08           O
ATOM   4868  HA  PHE A 319      11.010  -7.417 -18.057  1.00 69.08           H
ATOM   4869  CB  PHE A 319      10.334  -8.315 -16.166  1.00 69.08           C
ATOM   4870 1HB  PHE A 319       9.588  -8.041 -15.419  1.00 69.08           H
ATOM   4871 2HB  PHE A 319      10.152  -9.357 -16.429  1.00 69.08           H
ATOM   4872  CG  PHE A 319      11.726  -8.197 -15.542  1.00 69.08           C
ATOM   4873  CD1 PHE A 319      12.810  -8.688 -16.200  1.00 69.08           C
ATOM   4874  HD1 PHE A 319      12.687  -9.166 -17.173  1.00 69.08           H
ATOM   4875  CD2 PHE A 319      11.880  -7.602 -14.329  1.00 69.08           C
ATOM   4876  HD2 PHE A 319      11.011  -7.208 -13.801  1.00 69.08           H
ATOM   4877  CE1 PHE A 319      14.102  -8.579 -15.622  1.00 69.08           C
ATOM   4878  HE1 PHE A 319      14.971  -8.972 -16.149  1.00 69.08           H
ATOM   4879  CE2 PHE A 319      13.172  -7.492 -13.750  1.00 69.08           C
ATOM   4880  HE2 PHE A 319      13.295  -7.015 -12.778  1.00 69.08           H
ATOM   4881  CZ  PHE A 319      14.256  -7.983 -14.409  1.00 69.08           C
ATOM   4882  HZ  PHE A 319      15.247  -7.899 -13.964  1.00 69.08           H
ATOM   4883  HN  PHE A 319       9.513  -6.021 -16.024  1.00 69.08           H
ATOM   4884  N   VAL A 320       7.750  -7.625 -17.724  1.00 69.51           N
ATOM   4885  CA  VAL A 320       6.529  -8.212 -18.248  1.00 69.51           C
ATOM   4886  C   VAL A 320       5.923  -7.272 -19.292  1.00 69.51           C
ATOM   4887  O   VAL A 320       5.200  -7.713 -20.184  1.00 69.51           O
ATOM   4888  HA  VAL A 320       6.797  -9.150 -18.734  1.00 69.51           H
ATOM   4889  CB  VAL A 320       5.568  -8.531 -17.101  1.00 69.51           C
ATOM   4890  HB  VAL A 320       5.007  -7.625 -16.872  1.00 69.51           H
ATOM   4891  CG1 VAL A 320       4.566  -9.613 -17.510  1.00 69.51           C
ATOM   4892 1HG1 VAL A 320       3.987  -9.267 -18.365  1.00 69.51           H
ATOM   4893 2HG1 VAL A 320       5.103 -10.522 -17.778  1.00 69.51           H
ATOM   4894 3HG1 VAL A 320       3.895  -9.820 -16.676  1.00 69.51           H
ATOM   4895  CG2 VAL A 320       6.334  -8.940 -15.841  1.00 69.51           C
ATOM   4896 1HG2 VAL A 320       6.932  -9.826 -16.052  1.00 69.51           H
ATOM   4897 2HG2 VAL A 320       6.988  -8.125 -15.533  1.00 69.51           H
ATOM   4898 3HG2 VAL A 320       5.626  -9.161 -15.042  1.00 69.51           H
ATOM   4899  HN  VAL A 320       7.618  -6.953 -16.995  1.00 69.51           H
ATOM   4900  N   GLY A 321       6.241  -5.994 -19.145  1.00 71.19           N
ATOM   4901  CA  GLY A 321       5.680  -4.979 -20.021  1.00 71.19           C
ATOM   4902  C   GLY A 321       6.504  -4.844 -21.303  1.00 71.19           C
ATOM   4903  O   GLY A 321       7.485  -4.104 -21.339  1.00 71.19           O
ATOM   4904 1HA  GLY A 321       4.651  -5.237 -20.271  1.00 71.19           H
ATOM   4905 2HA  GLY A 321       5.650  -4.021 -19.501  1.00 71.19           H
ATOM   4906  HN  GLY A 321       6.867  -5.650 -18.446  1.00 71.19           H
ATOM   4907  N   GLU A 322       6.074  -5.570 -22.324  1.00 72.59           N
ATOM   4908  CA  GLU A 322       6.697  -5.465 -23.632  1.00 72.59           C
ATOM   4909  C   GLU A 322       6.698  -4.009 -24.104  1.00 72.59           C
ATOM   4910  O   GLU A 322       7.694  -3.528 -24.641  1.00 72.59           O
ATOM   4911  HA  GLU A 322       7.721  -5.810 -23.494  1.00 72.59           H
ATOM   4912  CB  GLU A 322       5.996  -6.369 -24.648  1.00 72.59           C
ATOM   4913 1HB  GLU A 322       4.916  -6.239 -24.572  1.00 72.59           H
ATOM   4914 2HB  GLU A 322       6.385  -6.171 -25.646  1.00 72.59           H
ATOM   4915  CG  GLU A 322       6.282  -7.844 -24.358  1.00 72.59           C
ATOM   4916 1HG  GLU A 322       7.355  -7.992 -24.234  1.00 72.59           H
ATOM   4917 2HG  GLU A 322       5.810  -8.132 -23.419  1.00 72.59           H
ATOM   4918  CD  GLU A 322       5.766  -8.735 -25.490  1.00 72.59           C
ATOM   4919  OE1 GLU A 322       6.198  -9.908 -25.530  1.00 72.59           O
ATOM   4920  OE2 GLU A 322       4.952  -8.224 -26.288  1.00 72.59           O
ATOM   4921  HN  GLU A 322       5.316  -6.221 -22.268  1.00 72.59           H
ATOM   4922  N   ARG A 323       5.570  -3.349 -23.885  1.00 73.99           N
ATOM   4923  CA  ARG A 323       5.404  -1.979 -24.342  1.00 73.99           C
ATOM   4924  C   ARG A 323       6.393  -1.058 -23.625  1.00 73.99           C
ATOM   4925  O   ARG A 323       7.015  -0.201 -24.251  1.00 73.99           O
ATOM   4926  HA  ARG A 323       5.607  -2.016 -25.412  1.00 73.99           H
ATOM   4927  CB  ARG A 323       3.980  -1.483 -24.088  1.00 73.99           C
ATOM   4928 1HB  ARG A 323       3.277  -2.308 -24.204  1.00 73.99           H
ATOM   4929 2HB  ARG A 323       3.891  -1.130 -23.061  1.00 73.99           H
ATOM   4930  CG  ARG A 323       3.612  -0.355 -25.054  1.00 73.99           C
ATOM   4931 1HG  ARG A 323       4.292   0.486 -24.912  1.00 73.99           H
ATOM   4932 2HG  ARG A 323       3.737  -0.696 -26.082  1.00 73.99           H
ATOM   4933  CD  ARG A 323       2.170   0.106 -24.836  1.00 73.99           C
ATOM   4934 1HD  ARG A 323       1.611  -0.662 -24.301  1.00 73.99           H
ATOM   4935 2HD  ARG A 323       2.155   1.001 -24.214  1.00 73.99           H
ATOM   4936  NE  ARG A 323       1.525   0.385 -26.138  1.00 73.99           N
ATOM   4937  HE  ARG A 323       2.065   0.247 -26.968  1.00 73.99           H
ATOM   4938  CZ  ARG A 323       0.262   0.812 -26.275  1.00 73.99           C
ATOM   4939  NH1 ARG A 323      -0.508   1.014 -25.197  1.00 73.99           N
ATOM   4940 1HH1 ARG A 323      -0.142   0.847 -24.282  1.00 73.99           H
ATOM   4941 2HH1 ARG A 323      -1.450   1.332 -25.308  1.00 73.99           H
ATOM   4942  NH2 ARG A 323      -0.219   1.033 -27.506  1.00 73.99           N
ATOM   4943 1HH2 ARG A 323      -1.160   1.351 -27.625  1.00 73.99           H
ATOM   4944 2HH2 ARG A 323       0.362   0.880 -28.305  1.00 73.99           H
ATOM   4945  HN  ARG A 323       4.781  -3.733 -23.407  1.00 73.99           H
ATOM   4946  N   PHE A 324       6.508  -1.265 -22.321  1.00 76.53           N
ATOM   4947  CA  PHE A 324       7.381  -0.438 -21.506  1.00 76.53           C
ATOM   4948  C   PHE A 324       8.845  -0.620 -21.911  1.00 76.53           C
ATOM   4949  O   PHE A 324       9.602   0.347 -21.969  1.00 76.53           O
ATOM   4950  HA  PHE A 324       7.088   0.599 -21.668  1.00 76.53           H
ATOM   4951  CB  PHE A 324       7.205  -0.895 -20.056  1.00 76.53           C
ATOM   4952 1HB  PHE A 324       6.141  -0.907 -19.817  1.00 76.53           H
ATOM   4953 2HB  PHE A 324       7.564  -1.919 -19.963  1.00 76.53           H
ATOM   4954  CG  PHE A 324       7.933  -0.019 -19.035  1.00 76.53           C
ATOM   4955  CD1 PHE A 324       9.220  -0.297 -18.695  1.00 76.53           C
ATOM   4956  HD1 PHE A 324       9.733  -1.145 -19.151  1.00 76.53           H
ATOM   4957  CD2 PHE A 324       7.293   1.038 -18.467  1.00 76.53           C
ATOM   4958  HD2 PHE A 324       6.262   1.261 -18.739  1.00 76.53           H
ATOM   4959  CE1 PHE A 324       9.896   0.515 -17.747  1.00 76.53           C
ATOM   4960  HE1 PHE A 324      10.928   0.292 -17.475  1.00 76.53           H
ATOM   4961  CE2 PHE A 324       7.969   1.851 -17.518  1.00 76.53           C
ATOM   4962  HE2 PHE A 324       7.457   2.698 -17.063  1.00 76.53           H
ATOM   4963  CZ  PHE A 324       9.256   1.572 -17.179  1.00 76.53           C
ATOM   4964  HZ  PHE A 324       9.775   2.197 -16.451  1.00 76.53           H
ATOM   4965  HN  PHE A 324       6.019  -1.981 -21.824  1.00 76.53           H
ATOM   4966  N   ARG A 325       9.200  -1.868 -22.182  1.00 76.56           N
ATOM   4967  CA  ARG A 325      10.559  -2.189 -22.584  1.00 76.56           C
ATOM   4968  C   ARG A 325      10.933  -1.419 -23.852  1.00 76.56           C
ATOM   4969  O   ARG A 325      12.043  -0.902 -23.964  1.00 76.56           O
ATOM   4970  HA  ARG A 325      11.179  -1.882 -21.742  1.00 76.56           H
ATOM   4971  CB  ARG A 325      10.717  -3.689 -22.841  1.00 76.56           C
ATOM   4972 1HB  ARG A 325       9.812  -4.212 -22.532  1.00 76.56           H
ATOM   4973 2HB  ARG A 325      10.840  -3.868 -23.909  1.00 76.56           H
ATOM   4974  CG  ARG A 325      11.921  -4.251 -22.082  1.00 76.56           C
ATOM   4975 1HG  ARG A 325      12.834  -3.772 -22.435  1.00 76.56           H
ATOM   4976 2HG  ARG A 325      11.828  -4.017 -21.021  1.00 76.56           H
ATOM   4977  CD  ARG A 325      12.029  -5.766 -22.268  1.00 76.56           C
ATOM   4978 1HD  ARG A 325      11.052  -6.228 -22.124  1.00 76.56           H
ATOM   4979 2HD  ARG A 325      12.341  -5.993 -23.287  1.00 76.56           H
ATOM   4980  NE  ARG A 325      13.001  -6.327 -21.304  1.00 76.56           N
ATOM   4981  HE  ARG A 325      13.405  -5.707 -20.631  1.00 76.56           H
ATOM   4982  CZ  ARG A 325      13.376  -7.613 -21.277  1.00 76.56           C
ATOM   4983  NH1 ARG A 325      12.868  -8.488 -22.156  1.00 76.56           N
ATOM   4984 1HH1 ARG A 325      12.204  -8.182 -22.839  1.00 76.56           H
ATOM   4985 2HH1 ARG A 325      13.152  -9.446 -22.129  1.00 76.56           H
ATOM   4986  NH2 ARG A 325      14.266  -8.011 -20.358  1.00 76.56           N
ATOM   4987 1HH2 ARG A 325      14.556  -8.968 -20.325  1.00 76.56           H
ATOM   4988 2HH2 ARG A 325      14.640  -7.352 -19.706  1.00 76.56           H
ATOM   4989  HN  ARG A 325       8.579  -2.650 -22.130  1.00 76.56           H
ATOM   4990  N   ARG A 326       9.984  -1.367 -24.776  1.00 77.65           N
ATOM   4991  CA  ARG A 326      10.184  -0.630 -26.012  1.00 77.65           C
ATOM   4992  C   ARG A 326      10.337   0.864 -25.721  1.00 77.65           C
ATOM   4993  O   ARG A 326      11.230   1.517 -26.259  1.00 77.65           O
ATOM   4994  HA  ARG A 326      11.098  -1.042 -26.438  1.00 77.65           H
ATOM   4995  CB  ARG A 326       9.010  -0.837 -26.972  1.00 77.65           C
ATOM   4996 1HB  ARG A 326       8.070  -0.751 -26.427  1.00 77.65           H
ATOM   4997 2HB  ARG A 326       9.013  -0.054 -27.730  1.00 77.65           H
ATOM   4998  CG  ARG A 326       9.090  -2.208 -27.648  1.00 77.65           C
ATOM   4999 1HG  ARG A 326      10.022  -2.288 -28.207  1.00 77.65           H
ATOM   5000 2HG  ARG A 326       9.106  -2.991 -26.889  1.00 77.65           H
ATOM   5001  CD  ARG A 326       7.904  -2.426 -28.589  1.00 77.65           C
ATOM   5002 1HD  ARG A 326       6.979  -2.120 -28.098  1.00 77.65           H
ATOM   5003 2HD  ARG A 326       8.014  -1.803 -29.477  1.00 77.65           H
ATOM   5004  NE  ARG A 326       7.821  -3.851 -28.978  1.00 77.65           N
ATOM   5005  HE  ARG A 326       8.222  -4.529 -28.362  1.00 77.65           H
ATOM   5006  CZ  ARG A 326       7.244  -4.290 -30.105  1.00 77.65           C
ATOM   5007  NH1 ARG A 326       6.691  -3.425 -30.967  1.00 77.65           N
ATOM   5008 1HH1 ARG A 326       6.708  -2.445 -30.772  1.00 77.65           H
ATOM   5009 2HH1 ARG A 326       6.262  -3.761 -31.806  1.00 77.65           H
ATOM   5010  NH2 ARG A 326       7.227  -5.606 -30.356  1.00 77.65           N
ATOM   5011 1HH2 ARG A 326       6.800  -5.950 -31.193  1.00 77.65           H
ATOM   5012 2HH2 ARG A 326       7.641  -6.244 -29.708  1.00 77.65           H
ATOM   5013  HN  ARG A 326       9.095  -1.816 -24.690  1.00 77.65           H
ATOM   5014  N   ASP A 327       9.453   1.362 -24.869  1.00 80.36           N
ATOM   5015  CA  ASP A 327       9.422   2.783 -24.567  1.00 80.36           C
ATOM   5016  C   ASP A 327      10.703   3.170 -23.826  1.00 80.36           C
ATOM   5017  O   ASP A 327      11.229   4.266 -24.017  1.00 80.36           O
ATOM   5018  HA  ASP A 327       9.334   3.279 -25.534  1.00 80.36           H
ATOM   5019  CB  ASP A 327       8.233   3.130 -23.670  1.00 80.36           C
ATOM   5020 1HB  ASP A 327       8.267   2.524 -22.765  1.00 80.36           H
ATOM   5021 2HB  ASP A 327       8.300   4.173 -23.358  1.00 80.36           H
ATOM   5022  CG  ASP A 327       6.909   2.895 -24.399  1.00 80.36           C
ATOM   5023  OD1 ASP A 327       6.918   3.010 -25.644  1.00 80.36           O
ATOM   5024  OD2 ASP A 327       5.917   2.606 -23.695  1.00 80.36           O
ATOM   5025  HN  ASP A 327       8.767   0.814 -24.390  1.00 80.36           H
ATOM   5026  N   LEU A 328      11.169   2.250 -22.994  1.00 80.54           N
ATOM   5027  CA  LEU A 328      12.374   2.484 -22.217  1.00 80.54           C
ATOM   5028  C   LEU A 328      13.561   2.662 -23.166  1.00 80.54           C
ATOM   5029  O   LEU A 328      14.304   3.636 -23.060  1.00 80.54           O
ATOM   5030  HA  LEU A 328      12.231   3.413 -21.665  1.00 80.54           H
ATOM   5031  CB  LEU A 328      12.572   1.370 -21.187  1.00 80.54           C
ATOM   5032 1HB  LEU A 328      11.726   1.384 -20.499  1.00 80.54           H
ATOM   5033 2HB  LEU A 328      12.545   0.413 -21.706  1.00 80.54           H
ATOM   5034  CG  LEU A 328      13.861   1.437 -20.366  1.00 80.54           C
ATOM   5035  HG  LEU A 328      14.704   1.474 -21.056  1.00 80.54           H
ATOM   5036  CD1 LEU A 328      13.910   2.714 -19.524  1.00 80.54           C
ATOM   5037 1HD1 LEU A 328      13.868   3.584 -20.180  1.00 80.54           H
ATOM   5038 2HD1 LEU A 328      13.060   2.732 -18.842  1.00 80.54           H
ATOM   5039 3HD1 LEU A 328      14.837   2.736 -18.951  1.00 80.54           H
ATOM   5040  CD2 LEU A 328      14.033   0.180 -19.511  1.00 80.54           C
ATOM   5041 1HD2 LEU A 328      13.189   0.087 -18.828  1.00 80.54           H
ATOM   5042 2HD2 LEU A 328      14.076  -0.696 -20.158  1.00 80.54           H
ATOM   5043 3HD2 LEU A 328      14.957   0.254 -18.938  1.00 80.54           H
ATOM   5044  HN  LEU A 328      10.738   1.359 -22.848  1.00 80.54           H
ATOM   5045  N   VAL A 329      13.702   1.705 -24.072  1.00 79.12           N
ATOM   5046  CA  VAL A 329      14.822   1.710 -24.997  1.00 79.12           C
ATOM   5047  C   VAL A 329      14.758   2.969 -25.864  1.00 79.12           C
ATOM   5048  O   VAL A 329      15.785   3.577 -26.159  1.00 79.12           O
ATOM   5049  HA  VAL A 329      15.737   1.738 -24.405  1.00 79.12           H
ATOM   5050  CB  VAL A 329      14.829   0.419 -25.818  1.00 79.12           C
ATOM   5051  HB  VAL A 329      13.887   0.364 -26.364  1.00 79.12           H
ATOM   5052  CG1 VAL A 329      15.966   0.425 -26.841  1.00 79.12           C
ATOM   5053 1HG1 VAL A 329      15.840   1.269 -27.519  1.00 79.12           H
ATOM   5054 2HG1 VAL A 329      16.921   0.514 -26.323  1.00 79.12           H
ATOM   5055 3HG1 VAL A 329      15.947  -0.504 -27.411  1.00 79.12           H
ATOM   5056  CG2 VAL A 329      14.916  -0.809 -24.908  1.00 79.12           C
ATOM   5057 1HG2 VAL A 329      15.835  -0.762 -24.323  1.00 79.12           H
ATOM   5058 2HG2 VAL A 329      14.058  -0.826 -24.237  1.00 79.12           H
ATOM   5059 3HG2 VAL A 329      14.919  -1.713 -25.517  1.00 79.12           H
ATOM   5060  HN  VAL A 329      13.068   0.939 -24.179  1.00 79.12           H
ATOM   5061  N   LYS A 330      13.540   3.322 -26.247  1.00 79.01           N
[truncated: 117,320 more chars]
