# Supplementary material for: Noncanonical roles of chemokine regions in CCR9 activation revealed by structural modeling and mutational mapping
Source: Nat Commun. 2025 Aug 18;16:7695. doi: 10.1038/s41467-025-62321-9 (PMC12361432; doi:10.1038/s41467-025-62321-9)
Supplement: Supplementary file 4 — Supplementary Data 2 [file 41467_2025_62321_MOESM4_ESM.zip › CCR9_CCL25_rnk249.pdb]

SSBOND   1 CYS A  119    CYS A  198 
SSBOND   2 CYS A  289    CYS A   38 
SSBOND   3 CYS B    8    CYS B   52 
SSBOND   4 CYS B   35    CYS B    7 
ATOM      1  N   GLU A  20      -2.693  -3.659  61.456  1.00 51.89           N
ATOM      2  CA  GLU A  20      -2.816  -3.171  60.092  1.00 51.89           C
ATOM      3  C   GLU A  20      -1.520  -3.425  59.319  1.00 51.89           C
ATOM      4  O   GLU A  20      -1.545  -3.612  58.103  1.00 51.89           O
ATOM      5  HA  GLU A  20      -3.629  -3.747  59.651  1.00 51.89           H
ATOM      6  CB  GLU A  20      -3.184  -1.686  60.072  1.00 51.89           C
ATOM      7 1HB  GLU A  20      -2.782  -1.196  60.959  1.00 51.89           H
ATOM      8 2HB  GLU A  20      -2.844  -1.236  59.140  1.00 51.89           H
ATOM      9  CG  GLU A  20      -4.701  -1.497  60.114  1.00 51.89           C
ATOM     10 1HG  GLU A  20      -5.186  -2.292  59.546  1.00 51.89           H
ATOM     11 2HG  GLU A  20      -5.054  -1.579  61.142  1.00 51.89           H
ATOM     12  CD  GLU A  20      -5.100  -0.136  59.539  1.00 51.89           C
ATOM     13  OE1 GLU A  20      -6.257  -0.032  59.077  1.00 51.89           O
ATOM     14  OE2 GLU A  20      -4.239   0.769  59.574  1.00 51.89           O
ATOM     15  HN  GLU A  20      -1.802  -4.050  61.686  1.00 51.89           H
ATOM     16  N   SER A  21      -0.419  -3.424  60.056  1.00 57.49           N
ATOM     17  CA  SER A  21       0.889  -3.598  59.447  1.00 57.49           C
ATOM     18  C   SER A  21       1.043  -5.032  58.938  1.00 57.49           C
ATOM     19  O   SER A  21       1.509  -5.252  57.821  1.00 57.49           O
ATOM     20  HA  SER A  21       0.916  -2.892  58.616  1.00 57.49           H
ATOM     21  CB  SER A  21       2.006  -3.262  60.436  1.00 57.49           C
ATOM     22 1HB  SER A  21       2.923  -3.044  59.888  1.00 57.49           H
ATOM     23 2HB  SER A  21       1.743  -2.360  60.989  1.00 57.49           H
ATOM     24  OG  SER A  21       2.244  -4.327  61.354  1.00 57.49           O
ATOM     25  HG  SER A  21       2.984  -4.079  61.980  1.00 57.49           H
ATOM     26  HN  SER A  21      -0.410  -3.308  61.049  1.00 57.49           H
ATOM     27  N   THR A  22       0.644  -5.972  59.782  1.00 58.22           N
ATOM     28  CA  THR A  22       0.843  -7.380  59.484  1.00 58.22           C
ATOM     29  C   THR A  22      -0.047  -7.809  58.317  1.00 58.22           C
ATOM     30  O   THR A  22       0.432  -8.402  57.352  1.00 58.22           O
ATOM     31  HA  THR A  22       1.877  -7.521  59.167  1.00 58.22           H
ATOM     32  CB  THR A  22       0.590  -8.175  60.767  1.00 58.22           C
ATOM     33  HB  THR A  22      -0.471  -8.393  60.886  1.00 58.22           H
ATOM     34  OG1 THR A  22       1.173  -7.375  61.792  1.00 58.22           O
ATOM     35  HG1 THR A  22       0.872  -7.697  62.690  1.00 58.22           H
ATOM     36  CG2 THR A  22       1.387  -9.480  60.813  1.00 58.22           C
ATOM     37 1HG2 THR A  22       2.453  -9.257  60.762  1.00 58.22           H
ATOM     38 2HG2 THR A  22       1.106 -10.108  59.968  1.00 58.22           H
ATOM     39 3HG2 THR A  22       1.170 -10.005  61.744  1.00 58.22           H
ATOM     40  HN  THR A  22       0.192  -5.784  60.655  1.00 58.22           H
ATOM     41  N   SER A  23      -1.328  -7.494  58.444  1.00 61.11           N
ATOM     42  CA  SER A  23      -2.296  -7.872  57.429  1.00 61.11           C
ATOM     43  C   SER A  23      -1.951  -7.197  56.100  1.00 61.11           C
ATOM     44  O   SER A  23      -2.075  -7.807  55.039  1.00 61.11           O
ATOM     45  HA  SER A  23      -2.214  -8.955  57.341  1.00 61.11           H
ATOM     46  CB  SER A  23      -3.717  -7.502  57.858  1.00 61.11           C
ATOM     47 1HB  SER A  23      -4.421  -7.808  57.084  1.00 61.11           H
ATOM     48 2HB  SER A  23      -3.978  -8.053  58.762  1.00 61.11           H
ATOM     49  OG  SER A  23      -3.856  -6.104  58.099  1.00 61.11           O
ATOM     50  HG  SER A  23      -4.802  -5.892  58.345  1.00 61.11           H
ATOM     51  HN  SER A  23      -1.705  -6.990  59.221  1.00 61.11           H
ATOM     52  N   SER A  24      -1.524  -5.947  56.201  1.00 66.31           N
ATOM     53  CA  SER A  24      -1.154  -5.185  55.020  1.00 66.31           C
ATOM     54  C   SER A  24       0.061  -5.824  54.344  1.00 66.31           C
ATOM     55  O   SER A  24       0.256  -5.673  53.139  1.00 66.31           O
ATOM     56  HA  SER A  24      -2.023  -5.227  54.364  1.00 66.31           H
ATOM     57  CB  SER A  24      -0.856  -3.727  55.377  1.00 66.31           C
ATOM     58 1HB  SER A  24      -0.956  -3.108  54.485  1.00 66.31           H
ATOM     59 2HB  SER A  24      -1.595  -3.371  56.095  1.00 66.31           H
ATOM     60  OG  SER A  24       0.451  -3.567  55.921  1.00 66.31           O
ATOM     61  HG  SER A  24       0.576  -4.185  56.697  1.00 66.31           H
ATOM     62  HN  SER A  24      -1.431  -5.456  57.067  1.00 66.31           H
ATOM     63  N   MET A  25       0.845  -6.525  55.150  1.00 68.80           N
ATOM     64  CA  MET A  25       2.023  -7.207  54.640  1.00 68.80           C
ATOM     65  C   MET A  25       1.643  -8.518  53.951  1.00 68.80           C
ATOM     66  O   MET A  25       2.178  -8.845  52.892  1.00 68.80           O
ATOM     67  HA  MET A  25       2.467  -6.523  53.917  1.00 68.80           H
ATOM     68  CB  MET A  25       2.984  -7.497  55.795  1.00 68.80           C
ATOM     69 1HB  MET A  25       3.006  -6.647  56.477  1.00 68.80           H
ATOM     70 2HB  MET A  25       2.626  -8.354  56.365  1.00 68.80           H
ATOM     71  CG  MET A  25       4.396  -7.777  55.276  1.00 68.80           C
ATOM     72 1HG  MET A  25       4.987  -8.265  56.051  1.00 68.80           H
ATOM     73 2HG  MET A  25       4.352  -8.461  54.429  1.00 68.80           H
ATOM     74  SD  MET A  25       5.179  -6.250  54.784  1.00 68.80           S
ATOM     75  CE  MET A  25       6.848  -6.828  54.521  1.00 68.80           C
ATOM     76 1HE  MET A  25       7.237  -7.247  55.449  1.00 68.80           H
ATOM     77 2HE  MET A  25       6.848  -7.596  53.747  1.00 68.80           H
ATOM     78 3HE  MET A  25       7.476  -5.995  54.207  1.00 68.80           H
ATOM     79  HN  MET A  25       0.687  -6.631  56.131  1.00 68.80           H
ATOM     80  N   GLU A  26       0.721  -9.234  54.578  1.00 69.70           N
ATOM     81  CA  GLU A  26       0.244 -10.490  54.025  1.00 69.70           C
ATOM     82  C   GLU A  26      -0.491 -10.243  52.706  1.00 69.70           C
ATOM     83  O   GLU A  26      -0.282 -10.962  51.730  1.00 69.70           O
ATOM     84  HA  GLU A  26       1.139 -11.085  53.843  1.00 69.70           H
ATOM     85  CB  GLU A  26      -0.653 -11.224  55.023  1.00 69.70           C
ATOM     86 1HB  GLU A  26      -1.365 -10.524  55.461  1.00 69.70           H
ATOM     87 2HB  GLU A  26      -1.129 -12.074  54.534  1.00 69.70           H
ATOM     88  CG  GLU A  26       0.169 -11.798  56.179  1.00 69.70           C
ATOM     89 1HG  GLU A  26       0.931 -12.472  55.789  1.00 69.70           H
ATOM     90 2HG  GLU A  26       0.691 -10.991  56.695  1.00 69.70           H
ATOM     91  CD  GLU A  26      -0.725 -12.548  57.169  1.00 69.70           C
ATOM     92  OE1 GLU A  26      -0.170 -13.383  57.914  1.00 69.70           O
ATOM     93  OE2 GLU A  26      -1.944 -12.269  57.156  1.00 69.70           O
ATOM     94  HN  GLU A  26       0.304  -8.970  55.448  1.00 69.70           H
ATOM     95  N   ASP A  27      -1.338  -9.224  52.719  1.00 69.46           N
ATOM     96  CA  ASP A  27      -2.125  -8.889  51.544  1.00 69.46           C
ATOM     97  C   ASP A  27      -1.187  -8.658  50.357  1.00 69.46           C
ATOM     98  O   ASP A  27      -1.487  -9.066  49.236  1.00 69.46           O
ATOM     99  HA  ASP A  27      -2.788  -9.741  51.392  1.00 69.46           H
ATOM    100  CB  ASP A  27      -2.930  -7.608  51.768  1.00 69.46           C
ATOM    101 1HB  ASP A  27      -2.303  -6.859  52.252  1.00 69.46           H
ATOM    102 2HB  ASP A  27      -3.236  -7.194  50.807  1.00 69.46           H
ATOM    103  CG  ASP A  27      -4.166  -7.880  52.628  1.00 69.46           C
ATOM    104  OD1 ASP A  27      -4.499  -9.075  52.781  1.00 69.46           O
ATOM    105  OD2 ASP A  27      -4.749  -6.887  53.114  1.00 69.46           O
ATOM    106  HN  ASP A  27      -1.490  -8.634  53.512  1.00 69.46           H
ATOM    107  N   TYR A  28      -0.072  -8.003  50.644  1.00 71.04           N
ATOM    108  CA  TYR A  28       0.898  -7.688  49.609  1.00 71.04           C
ATOM    109  C   TYR A  28       1.613  -8.952  49.126  1.00 71.04           C
ATOM    110  O   TYR A  28       1.927  -9.078  47.943  1.00 71.04           O
ATOM    111  HA  TYR A  28       0.364  -7.239  48.772  1.00 71.04           H
ATOM    112  CB  TYR A  28       1.922  -6.755  50.260  1.00 71.04           C
ATOM    113 1HB  TYR A  28       1.402  -5.882  50.654  1.00 71.04           H
ATOM    114 2HB  TYR A  28       2.375  -7.266  51.110  1.00 71.04           H
ATOM    115  CG  TYR A  28       3.029  -6.289  49.314  1.00 71.04           C
ATOM    116  CD1 TYR A  28       4.237  -6.956  49.283  1.00 71.04           C
ATOM    117  HD1 TYR A  28       4.402  -7.815  49.934  1.00 71.04           H
ATOM    118  CD2 TYR A  28       2.820  -5.202  48.490  1.00 71.04           C
ATOM    119  HD2 TYR A  28       1.866  -4.675  48.514  1.00 71.04           H
ATOM    120  CE1 TYR A  28       5.280  -6.517  48.392  1.00 71.04           C
ATOM    121  HE1 TYR A  28       6.238  -7.034  48.358  1.00 71.04           H
ATOM    122  CE2 TYR A  28       3.863  -4.763  47.599  1.00 71.04           C
ATOM    123  HE2 TYR A  28       3.711  -3.906  46.943  1.00 71.04           H
ATOM    124  CZ  TYR A  28       5.041  -5.442  47.594  1.00 71.04           C
ATOM    125  OH  TYR A  28       6.026  -5.028  46.752  1.00 71.04           O
ATOM    126  HH  TYR A  28       5.713  -4.240  46.221  1.00 71.04           H
ATOM    127  HN  TYR A  28       0.172  -7.690  51.562  1.00 71.04           H
ATOM    128  N   VAL A  29       1.850  -9.856  50.066  1.00 68.89           N
ATOM    129  CA  VAL A  29       2.600 -11.064  49.769  1.00 68.89           C
ATOM    130  C   VAL A  29       1.715 -12.028  48.977  1.00 68.89           C
ATOM    131  O   VAL A  29       2.197 -12.734  48.092  1.00 68.89           O
ATOM    132  HA  VAL A  29       3.451 -10.779  49.150  1.00 68.89           H
ATOM    133  CB  VAL A  29       3.140 -11.675  51.064  1.00 68.89           C
ATOM    134  HB  VAL A  29       2.305 -11.783  51.757  1.00 68.89           H
ATOM    135  CG1 VAL A  29       3.723 -13.067  50.812  1.00 68.89           C
ATOM    136 1HG1 VAL A  29       2.947 -13.720  50.414  1.00 68.89           H
ATOM    137 2HG1 VAL A  29       4.540 -12.994  50.093  1.00 68.89           H
ATOM    138 3HG1 VAL A  29       4.100 -13.479  51.748  1.00 68.89           H
ATOM    139  CG2 VAL A  29       4.176 -10.756  51.715  1.00 68.89           C
ATOM    140 1HG2 VAL A  29       5.008 -10.603  51.028  1.00 68.89           H
ATOM    141 2HG2 VAL A  29       3.714  -9.796  51.947  1.00 68.89           H
ATOM    142 3HG2 VAL A  29       4.543 -11.215  52.633  1.00 68.89           H
ATOM    143  HN  VAL A  29       1.539  -9.773  51.012  1.00 68.89           H
ATOM    144  N   ASN A  30       0.436 -12.026  49.322  1.00 71.89           N
ATOM    145  CA  ASN A  30      -0.496 -12.981  48.747  1.00 71.89           C
ATOM    146  C   ASN A  30      -0.995 -12.452  47.401  1.00 71.89           C
ATOM    147  O   ASN A  30      -1.654 -13.172  46.652  1.00 71.89           O
ATOM    148  HA  ASN A  30       0.069 -13.908  48.647  1.00 71.89           H
ATOM    149  CB  ASN A  30      -1.710 -13.182  49.655  1.00 71.89           C
ATOM    150 1HB  ASN A  30      -2.055 -12.216  50.026  1.00 71.89           H
ATOM    151 2HB  ASN A  30      -2.530 -13.615  49.082  1.00 71.89           H
ATOM    152  CG  ASN A  30      -1.368 -14.094  50.835  1.00 71.89           C
ATOM    153  OD1 ASN A  30      -0.419 -14.861  50.805  1.00 71.89           O
ATOM    154  ND2 ASN A  30      -2.190 -13.968  51.873  1.00 71.89           N
ATOM    155 1HD2 ASN A  30      -2.950 -13.319  51.833  1.00 71.89           H
ATOM    156 2HD2 ASN A  30      -2.048 -14.522  52.693  1.00 71.89           H
ATOM    157  HN  ASN A  30       0.036 -11.390  49.982  1.00 71.89           H
ATOM    158  N   PHE A  31      -0.661 -11.197  47.134  1.00 77.79           N
ATOM    159  CA  PHE A  31      -1.044 -10.572  45.879  1.00 77.79           C
ATOM    160  C   PHE A  31      -0.355 -11.252  44.694  1.00 77.79           C
ATOM    161  O   PHE A  31       0.872 -11.301  44.630  1.00 77.79           O
ATOM    162  HA  PHE A  31      -2.124 -10.680  45.780  1.00 77.79           H
ATOM    163  CB  PHE A  31      -0.589  -9.113  45.950  1.00 77.79           C
ATOM    164 1HB  PHE A  31      -0.994  -8.660  46.854  1.00 77.79           H
ATOM    165 2HB  PHE A  31       0.497  -9.086  46.038  1.00 77.79           H
ATOM    166  CG  PHE A  31      -1.009  -8.271  44.743  1.00 77.79           C
ATOM    167  CD1 PHE A  31      -0.135  -8.063  43.722  1.00 77.79           C
ATOM    168  HD1 PHE A  31       0.865  -8.495  43.763  1.00 77.79           H
ATOM    169  CD2 PHE A  31      -2.256  -7.731  44.691  1.00 77.79           C
ATOM    170  HD2 PHE A  31      -2.956  -7.898  45.510  1.00 77.79           H
ATOM    171  CE1 PHE A  31      -0.525  -7.282  42.602  1.00 77.79           C
ATOM    172  HE1 PHE A  31       0.176  -7.114  41.784  1.00 77.79           H
ATOM    173  CE2 PHE A  31      -2.646  -6.950  43.571  1.00 77.79           C
ATOM    174  HE2 PHE A  31      -3.645  -6.517  43.530  1.00 77.79           H
ATOM    175  CZ  PHE A  31      -1.772  -6.742  42.550  1.00 77.79           C
ATOM    176  HZ  PHE A  31      -2.071  -6.142  41.691  1.00 77.79           H
ATOM    177  HN  PHE A  31      -0.140 -10.613  47.755  1.00 77.79           H
ATOM    178  N   ASN A  32      -1.175 -11.760  43.786  1.00 75.05           N
ATOM    179  CA  ASN A  32      -0.661 -12.400  42.588  1.00 75.05           C
ATOM    180  C   ASN A  32      -0.233 -11.327  41.585  1.00 75.05           C
ATOM    181  O   ASN A  32      -1.063 -10.792  40.852  1.00 75.05           O
ATOM    182  HA  ASN A  32       0.176 -13.011  42.926  1.00 75.05           H
ATOM    183  CB  ASN A  32      -1.731 -13.268  41.924  1.00 75.05           C
ATOM    184 1HB  ASN A  32      -2.204 -13.905  42.672  1.00 75.05           H
ATOM    185 2HB  ASN A  32      -2.512 -12.633  41.506  1.00 75.05           H
ATOM    186  CG  ASN A  32      -1.126 -14.135  40.818  1.00 75.05           C
ATOM    187  OD1 ASN A  32       0.038 -14.022  40.472  1.00 75.05           O
ATOM    188  ND2 ASN A  32      -1.980 -15.005  40.284  1.00 75.05           N
ATOM    189 1HD2 ASN A  32      -2.923 -15.046  40.614  1.00 75.05           H
ATOM    190 2HD2 ASN A  32      -1.678 -15.617  39.553  1.00 75.05           H
ATOM    191  HN  ASN A  32      -2.173 -11.739  43.859  1.00 75.05           H
ATOM    192  N   PHE A  33       1.061 -11.044  41.585  1.00 77.02           N
ATOM    193  CA  PHE A  33       1.631 -10.146  40.595  1.00 77.02           C
ATOM    194  C   PHE A  33       1.807 -10.852  39.250  1.00 77.02           C
ATOM    195  O   PHE A  33       2.925 -10.980  38.753  1.00 77.02           O
ATOM    196  HA  PHE A  33       0.939  -9.312  40.478  1.00 77.02           H
ATOM    197  CB  PHE A  33       3.005  -9.719  41.117  1.00 77.02           C
ATOM    198 1HB  PHE A  33       3.598 -10.610  41.321  1.00 77.02           H
ATOM    199 2HB  PHE A  33       3.523  -9.164  40.335  1.00 77.02           H
ATOM    200  CG  PHE A  33       2.951  -8.859  42.382  1.00 77.02           C
ATOM    201  CD1 PHE A  33       2.782  -7.514  42.283  1.00 77.02           C
ATOM    202  HD1 PHE A  33       2.685  -7.047  41.302  1.00 77.02           H
ATOM    203  CD2 PHE A  33       3.071  -9.441  43.605  1.00 77.02           C
ATOM    204  HD2 PHE A  33       3.207 -10.520  43.685  1.00 77.02           H
ATOM    205  CE1 PHE A  33       2.731  -6.716  43.456  1.00 77.02           C
ATOM    206  HE1 PHE A  33       2.596  -5.637  43.377  1.00 77.02           H
ATOM    207  CE2 PHE A  33       3.021  -8.644  44.779  1.00 77.02           C
ATOM    208  HE2 PHE A  33       3.118  -9.110  45.759  1.00 77.02           H
ATOM    209  CZ  PHE A  33       2.852  -7.298  44.680  1.00 77.02           C
ATOM    210  HZ  PHE A  33       2.813  -6.686  45.581  1.00 77.02           H
ATOM    211  HN  PHE A  33       1.715 -11.417  42.244  1.00 77.02           H
ATOM    212  N   THR A  34       0.686 -11.293  38.698  1.00 75.92           N
ATOM    213  CA  THR A  34       0.661 -11.754  37.320  1.00 75.92           C
ATOM    214  C   THR A  34       1.177 -10.661  36.383  1.00 75.92           C
ATOM    215  O   THR A  34       0.803  -9.497  36.515  1.00 75.92           O
ATOM    216  HA  THR A  34       1.340 -12.601  37.229  1.00 75.92           H
ATOM    217  CB  THR A  34      -0.765 -12.206  36.999  1.00 75.92           C
ATOM    218  HB  THR A  34      -1.435 -11.351  36.914  1.00 75.92           H
ATOM    219  OG1 THR A  34      -1.078 -13.131  38.037  1.00 75.92           O
ATOM    220  HG1 THR A  34      -0.323 -13.774  38.162  1.00 75.92           H
ATOM    221  CG2 THR A  34      -0.840 -13.043  35.720  1.00 75.92           C
ATOM    222 1HG2 THR A  34      -0.223 -13.934  35.832  1.00 75.92           H
ATOM    223 2HG2 THR A  34      -0.478 -12.452  34.879  1.00 75.92           H
ATOM    224 3HG2 THR A  34      -1.874 -13.337  35.539  1.00 75.92           H
ATOM    225  HN  THR A  34      -0.192 -11.338  39.175  1.00 75.92           H
ATOM    226  N   ASP A  35       2.028 -11.075  35.456  1.00 82.38           N
ATOM    227  CA  ASP A  35       2.762 -10.126  34.636  1.00 82.38           C
ATOM    228  C   ASP A  35       1.878  -9.675  33.471  1.00 82.38           C
ATOM    229  O   ASP A  35       2.092 -10.083  32.331  1.00 82.38           O
ATOM    230  HA  ASP A  35       3.018  -9.306  35.307  1.00 82.38           H
ATOM    231  CB  ASP A  35       4.025 -10.762  34.052  1.00 82.38           C
ATOM    232 1HB  ASP A  35       4.372 -11.559  34.710  1.00 82.38           H
ATOM    233 2HB  ASP A  35       3.794 -11.220  33.091  1.00 82.38           H
ATOM    234  CG  ASP A  35       5.132  -9.721  33.875  1.00 82.38           C
ATOM    235  OD1 ASP A  35       4.955  -8.608  34.415  1.00 82.38           O
ATOM    236  OD2 ASP A  35       6.130 -10.063  33.205  1.00 82.38           O
ATOM    237  HN  ASP A  35       2.219 -12.037  35.261  1.00 82.38           H
ATOM    238  N   PHE A  36       0.904  -8.838  33.798  1.00 90.17           N
ATOM    239  CA  PHE A  36       0.013  -8.295  32.788  1.00 90.17           C
ATOM    240  C   PHE A  36       0.653  -7.102  32.076  1.00 90.17           C
ATOM    241  O   PHE A  36       0.182  -6.677  31.022  1.00 90.17           O
ATOM    242  HA  PHE A  36      -0.177  -9.088  32.064  1.00 90.17           H
ATOM    243  CB  PHE A  36      -1.251  -7.825  33.511  1.00 90.17           C
ATOM    244 1HB  PHE A  36      -0.963  -7.169  34.333  1.00 90.17           H
ATOM    245 2HB  PHE A  36      -1.851  -7.229  32.823  1.00 90.17           H
ATOM    246  CG  PHE A  36      -2.112  -8.963  34.063  1.00 90.17           C
ATOM    247  CD1 PHE A  36      -2.294 -10.094  33.330  1.00 90.17           C
ATOM    248  HD1 PHE A  36      -1.825 -10.191  32.351  1.00 90.17           H
ATOM    249  CD2 PHE A  36      -2.696  -8.843  35.285  1.00 90.17           C
ATOM    250  HD2 PHE A  36      -2.551  -7.936  35.871  1.00 90.17           H
ATOM    251  CE1 PHE A  36      -3.093 -11.150  33.842  1.00 90.17           C
ATOM    252  HE1 PHE A  36      -3.239 -12.057  33.255  1.00 90.17           H
ATOM    253  CE2 PHE A  36      -3.496  -9.899  35.796  1.00 90.17           C
ATOM    254  HE2 PHE A  36      -3.964  -9.802  36.776  1.00 90.17           H
ATOM    255  CZ  PHE A  36      -3.678 -11.030  35.064  1.00 90.17           C
ATOM    256  HZ  PHE A  36      -4.291 -11.841  35.457  1.00 90.17           H
ATOM    257  HN  PHE A  36       0.720  -8.533  34.733  1.00 90.17           H
ATOM    258  N   TYR A  37       1.717  -6.594  32.681  1.00 91.76           N
ATOM    259  CA  TYR A  37       2.523  -5.569  32.041  1.00 91.76           C
ATOM    260  C   TYR A  37       3.603  -6.194  31.155  1.00 91.76           C
ATOM    261  O   TYR A  37       4.494  -6.883  31.649  1.00 91.76           O
ATOM    262  HA  TYR A  37       1.864  -4.960  31.423  1.00 91.76           H
ATOM    263  CB  TYR A  37       3.197  -4.793  33.175  1.00 91.76           C
ATOM    264 1HB  TYR A  37       2.428  -4.405  33.843  1.00 91.76           H
ATOM    265 2HB  TYR A  37       3.808  -5.481  33.759  1.00 91.76           H
ATOM    266  CG  TYR A  37       4.073  -3.633  32.700  1.00 91.76           C
ATOM    267  CD1 TYR A  37       5.413  -3.840  32.441  1.00 91.76           C
ATOM    268  HD1 TYR A  37       5.846  -4.831  32.575  1.00 91.76           H
ATOM    269  CD2 TYR A  37       3.524  -2.378  32.531  1.00 91.76           C
ATOM    270  HD2 TYR A  37       2.466  -2.214  32.735  1.00 91.76           H
ATOM    271  CE1 TYR A  37       6.238  -2.748  31.995  1.00 91.76           C
ATOM    272  HE1 TYR A  37       7.297  -2.898  31.787  1.00 91.76           H
ATOM    273  CE2 TYR A  37       4.349  -1.285  32.084  1.00 91.76           C
ATOM    274  HE2 TYR A  37       3.928  -0.289  31.946  1.00 91.76           H
ATOM    275  CZ  TYR A  37       5.665  -1.524  31.838  1.00 91.76           C
ATOM    276  OH  TYR A  37       6.444  -0.492  31.416  1.00 91.76           O
ATOM    277  HH  TYR A  37       7.121  -0.822  30.758  1.00 91.76           H
ATOM    278  HN  TYR A  37       2.030  -6.872  33.589  1.00 91.76           H
ATOM    279  N   CYS A  38       3.488  -5.930  29.862  1.00 91.02           N
ATOM    280  CA  CYS A  38       4.387  -6.531  28.892  1.00 91.02           C
ATOM    281  C   CYS A  38       5.428  -5.485  28.488  1.00 91.02           C
ATOM    282  O   CYS A  38       5.086  -4.461  27.898  1.00 91.02           O
ATOM    283  HA  CYS A  38       4.863  -7.377  29.389  1.00 91.02           H
ATOM    284  CB  CYS A  38       3.630  -7.080  27.682  1.00 91.02           C
ATOM    285 1HB  CYS A  38       2.827  -7.739  28.013  1.00 91.02           H
ATOM    286 2HB  CYS A  38       3.164  -6.262  27.132  1.00 91.02           H
ATOM    287  SG  CYS A  38       4.776  -7.995  26.587  1.00 91.02           S
ATOM    288  HN  CYS A  38       2.797  -5.319  29.475  1.00 91.02           H
ATOM    289  N   GLU A  39       6.676  -5.778  28.821  1.00 89.33           N
ATOM    290  CA  GLU A  39       7.792  -5.017  28.285  1.00 89.33           C
ATOM    291  C   GLU A  39       8.156  -5.521  26.887  1.00 89.33           C
ATOM    292  O   GLU A  39       8.564  -6.669  26.724  1.00 89.33           O
ATOM    293  HA  GLU A  39       7.439  -3.987  28.227  1.00 89.33           H
ATOM    294  CB  GLU A  39       8.999  -5.081  29.223  1.00 89.33           C
ATOM    295 1HB  GLU A  39       9.174  -6.113  29.526  1.00 89.33           H
ATOM    296 2HB  GLU A  39       9.863  -4.622  28.741  1.00 89.33           H
ATOM    297  CG  GLU A  39       8.743  -4.282  30.502  1.00 89.33           C
ATOM    298 1HG  GLU A  39       8.417  -3.274  30.246  1.00 89.33           H
ATOM    299 2HG  GLU A  39       7.935  -4.745  31.068  1.00 89.33           H
ATOM    300  CD  GLU A  39      10.004  -4.212  31.366  1.00 89.33           C
ATOM    301  OE1 GLU A  39       9.907  -3.625  32.465  1.00 89.33           O
ATOM    302  OE2 GLU A  39      11.036  -4.748  30.909  1.00 89.33           O
ATOM    303  HN  GLU A  39       6.929  -6.519  29.443  1.00 89.33           H
ATOM    304  N   LYS A  40       7.995  -4.636  25.914  1.00 88.79           N
ATOM    305  CA  LYS A  40       8.181  -5.012  24.523  1.00 88.79           C
ATOM    306  C   LYS A  40       9.597  -4.636  24.082  1.00 88.79           C
ATOM    307  O   LYS A  40       9.815  -4.266  22.930  1.00 88.79           O
ATOM    308  HA  LYS A  40       8.076  -6.095  24.460  1.00 88.79           H
ATOM    309  CB  LYS A  40       7.083  -4.400  23.651  1.00 88.79           C
ATOM    310 1HB  LYS A  40       7.139  -3.312  23.698  1.00 88.79           H
ATOM    311 2HB  LYS A  40       7.241  -4.681  22.610  1.00 88.79           H
ATOM    312  CG  LYS A  40       5.698  -4.864  24.106  1.00 88.79           C
ATOM    313 1HG  LYS A  40       5.720  -5.934  24.313  1.00 88.79           H
ATOM    314 2HG  LYS A  40       5.430  -4.364  25.036  1.00 88.79           H
ATOM    315  CD  LYS A  40       4.642  -4.568  23.039  1.00 88.79           C
ATOM    316 1HD  LYS A  40       4.644  -3.503  22.806  1.00 88.79           H
ATOM    317 2HD  LYS A  40       4.893  -5.095  22.118  1.00 88.79           H
ATOM    318  CE  LYS A  40       3.250  -4.990  23.513  1.00 88.79           C
ATOM    319 1HE  LYS A  40       3.236  -6.063  23.707  1.00 88.79           H
ATOM    320 2HE  LYS A  40       3.013  -4.493  24.453  1.00 88.79           H
ATOM    321  NZ  LYS A  40       2.231  -4.651  22.495  1.00 88.79           N
ATOM    322 1HZ  LYS A  40       1.325  -4.989  22.798  1.00 88.79           H
ATOM    323 2HZ  LYS A  40       2.195  -3.645  22.375  1.00 88.79           H
ATOM    324 3HZ  LYS A  40       2.476  -5.088  21.613  1.00 88.79           H
ATOM    325  HN  LYS A  40       7.742  -3.680  26.063  1.00 88.79           H
ATOM    326  N   ASN A  41      10.523  -4.744  25.024  1.00 86.90           N
ATOM    327  CA  ASN A  41      11.908  -4.398  24.754  1.00 86.90           C
ATOM    328  C   ASN A  41      12.447  -5.297  23.639  1.00 86.90           C
ATOM    329  O   ASN A  41      13.171  -4.834  22.759  1.00 86.90           O
ATOM    330  HA  ASN A  41      11.890  -3.346  24.469  1.00 86.90           H
ATOM    331  CB  ASN A  41      12.780  -4.608  25.994  1.00 86.90           C
ATOM    332 1HB  ASN A  41      12.531  -5.561  26.461  1.00 86.90           H
ATOM    333 2HB  ASN A  41      13.829  -4.661  25.701  1.00 86.90           H
ATOM    334  CG  ASN A  41      12.584  -3.473  27.001  1.00 86.90           C
ATOM    335  OD1 ASN A  41      12.239  -2.355  26.657  1.00 86.90           O
ATOM    336  ND2 ASN A  41      12.822  -3.823  28.262  1.00 86.90           N
ATOM    337 1HD2 ASN A  41      13.102  -4.758  28.478  1.00 86.90           H
ATOM    338 2HD2 ASN A  41      12.721  -3.150  28.995  1.00 86.90           H
ATOM    339  HN  ASN A  41      10.341  -5.062  25.954  1.00 86.90           H
ATOM    340  N   ASN A  42      12.073  -6.566  23.713  1.00 89.34           N
ATOM    341  CA  ASN A  42      12.544  -7.542  22.746  1.00 89.34           C
ATOM    342  C   ASN A  42      12.061  -7.145  21.350  1.00 89.34           C
ATOM    343  O   ASN A  42      12.803  -7.261  20.376  1.00 89.34           O
ATOM    344  HA  ASN A  42      13.631  -7.528  22.831  1.00 89.34           H
ATOM    345  CB  ASN A  42      11.995  -8.936  23.058  1.00 89.34           C
ATOM    346 1HB  ASN A  42      10.915  -8.883  23.194  1.00 89.34           H
ATOM    347 2HB  ASN A  42      12.178  -9.600  22.214  1.00 89.34           H
ATOM    348  CG  ASN A  42      12.645  -9.512  24.318  1.00 89.34           C
ATOM    349  OD1 ASN A  42      13.629  -9.003  24.828  1.00 89.34           O
ATOM    350  ND2 ASN A  42      12.041 -10.600  24.788  1.00 89.34           N
ATOM    351 1HD2 ASN A  42      11.237 -10.967  24.322  1.00 89.34           H
ATOM    352 2HD2 ASN A  42      12.392 -11.050  25.609  1.00 89.34           H
ATOM    353  HN  ASN A  42      11.461  -6.928  24.416  1.00 89.34           H
ATOM    354  N   VAL A  43      10.820  -6.684  21.297  1.00 89.79           N
ATOM    355  CA  VAL A  43      10.218  -6.297  20.032  1.00 89.79           C
ATOM    356  C   VAL A  43      10.991  -5.114  19.446  1.00 89.79           C
ATOM    357  O   VAL A  43      11.286  -5.090  18.252  1.00 89.79           O
ATOM    358  HA  VAL A  43      10.307  -7.145  19.353  1.00 89.79           H
ATOM    359  CB  VAL A  43       8.730  -6.000  20.229  1.00 89.79           C
ATOM    360  HB  VAL A  43       8.645  -5.068  20.787  1.00 89.79           H
ATOM    361  CG1 VAL A  43       8.027  -5.809  18.884  1.00 89.79           C
ATOM    362 1HG1 VAL A  43       8.482  -4.974  18.352  1.00 89.79           H
ATOM    363 2HG1 VAL A  43       8.126  -6.717  18.290  1.00 89.79           H
ATOM    364 3HG1 VAL A  43       6.971  -5.599  19.054  1.00 89.79           H
ATOM    365  CG2 VAL A  43       8.056  -7.102  21.050  1.00 89.79           C
ATOM    366 1HG2 VAL A  43       8.156  -8.055  20.530  1.00 89.79           H
ATOM    367 2HG2 VAL A  43       8.531  -7.169  22.028  1.00 89.79           H
ATOM    368 3HG2 VAL A  43       6.999  -6.866  21.175  1.00 89.79           H
ATOM    369  HN  VAL A  43      10.229  -6.575  22.097  1.00 89.79           H
ATOM    370  N   ARG A  44      11.298  -4.160  20.314  1.00 88.74           N
ATOM    371  CA  ARG A  44      11.969  -2.945  19.884  1.00 88.74           C
ATOM    372  C   ARG A  44      13.388  -3.263  19.408  1.00 88.74           C
ATOM    373  O   ARG A  44      13.862  -2.688  18.429  1.00 88.74           O
ATOM    374  HA  ARG A  44      11.358  -2.563  19.067  1.00 88.74           H
ATOM    375  CB  ARG A  44      12.037  -1.922  21.020  1.00 88.74           C
ATOM    376 1HB  ARG A  44      12.361  -2.413  21.938  1.00 88.74           H
ATOM    377 2HB  ARG A  44      12.781  -1.162  20.785  1.00 88.74           H
ATOM    378  CG  ARG A  44      10.676  -1.260  21.243  1.00 88.74           C
ATOM    379 1HG  ARG A  44      10.326  -0.816  20.311  1.00 88.74           H
ATOM    380 2HG  ARG A  44       9.943  -2.014  21.531  1.00 88.74           H
ATOM    381  CD  ARG A  44      10.761  -0.184  22.327  1.00 88.74           C
ATOM    382 1HD  ARG A  44      11.747   0.280  22.313  1.00 88.74           H
ATOM    383 2HD  ARG A  44      10.035   0.604  22.126  1.00 88.74           H
ATOM    384  NE  ARG A  44      10.502  -0.782  23.656  1.00 88.74           N
ATOM    385  HE  ARG A  44      10.134  -1.711  23.688  1.00 88.74           H
ATOM    386  CZ  ARG A  44      10.730  -0.156  24.818  1.00 88.74           C
ATOM    387  NH1 ARG A  44      11.223   1.090  24.835  1.00 88.74           N
ATOM    388 1HH1 ARG A  44      11.423   1.560  23.975  1.00 88.74           H
ATOM    389 2HH1 ARG A  44      11.390   1.550  25.707  1.00 88.74           H
ATOM    390  NH2 ARG A  44      10.458  -0.795  25.964  1.00 88.74           N
ATOM    391 1HH2 ARG A  44      10.623  -0.342  26.841  1.00 88.74           H
ATOM    392 2HH2 ARG A  44      10.091  -1.724  25.944  1.00 88.74           H
ATOM    393  HN  ARG A  44      11.095  -4.208  21.292  1.00 88.74           H
ATOM    394  N   GLN A  45      14.027  -4.178  20.123  1.00 90.50           N
ATOM    395  CA  GLN A  45      15.391  -4.560  19.802  1.00 90.50           C
ATOM    396  C   GLN A  45      15.450  -5.200  18.413  1.00 90.50           C
ATOM    397  O   GLN A  45      16.349  -4.905  17.627  1.00 90.50           O
ATOM    398  HA  GLN A  45      15.961  -3.631  19.806  1.00 90.50           H
ATOM    399  CB  GLN A  45      15.961  -5.503  20.864  1.00 90.50           C
ATOM    400 1HB  GLN A  45      15.844  -5.057  21.851  1.00 90.50           H
ATOM    401 2HB  GLN A  45      15.398  -6.436  20.867  1.00 90.50           H
ATOM    402  CG  GLN A  45      17.440  -5.794  20.601  1.00 90.50           C
ATOM    403 1HG  GLN A  45      17.557  -6.241  19.614  1.00 90.50           H
ATOM    404 2HG  GLN A  45      18.003  -4.861  20.598  1.00 90.50           H
ATOM    405  CD  GLN A  45      18.010  -6.736  21.664  1.00 90.50           C
ATOM    406  OE1 GLN A  45      17.301  -7.274  22.498  1.00 90.50           O
ATOM    407  NE2 GLN A  45      19.327  -6.905  21.586  1.00 90.50           N
ATOM    408 1HE2 GLN A  45      19.851  -6.434  20.876  1.00 90.50           H
ATOM    409 2HE2 GLN A  45      19.794  -7.504  22.238  1.00 90.50           H
ATOM    410  HN  GLN A  45      13.629  -4.653  20.908  1.00 90.50           H
ATOM    411  N   PHE A  46      14.479  -6.063  18.153  1.00 92.37           N
ATOM    412  CA  PHE A  46      14.385  -6.715  16.858  1.00 92.37           C
ATOM    413  C   PHE A  46      14.177  -5.690  15.741  1.00 92.37           C
ATOM    414  O   PHE A  46      14.867  -5.726  14.724  1.00 92.37           O
ATOM    415  HA  PHE A  46      15.323  -7.244  16.693  1.00 92.37           H
ATOM    416  CB  PHE A  46      13.171  -7.645  16.912  1.00 92.37           C
ATOM    417 1HB  PHE A  46      13.364  -8.436  17.638  1.00 92.37           H
ATOM    418 2HB  PHE A  46      12.311  -7.082  17.276  1.00 92.37           H
ATOM    419  CG  PHE A  46      12.814  -8.282  15.568  1.00 92.37           C
ATOM    420  CD1 PHE A  46      11.777  -7.792  14.837  1.00 92.37           C
ATOM    421  HD1 PHE A  46      11.200  -6.946  15.210  1.00 92.37           H
ATOM    422  CD2 PHE A  46      13.534  -9.338  15.103  1.00 92.37           C
ATOM    423  HD2 PHE A  46      14.365  -9.731  15.689  1.00 92.37           H
ATOM    424  CE1 PHE A  46      11.445  -8.383  13.590  1.00 92.37           C
ATOM    425  HE1 PHE A  46      10.614  -7.991  13.004  1.00 92.37           H
ATOM    426  CE2 PHE A  46      13.202  -9.930  13.856  1.00 92.37           C
ATOM    427  HE2 PHE A  46      13.779 -10.776  13.483  1.00 92.37           H
ATOM    428  CZ  PHE A  46      12.165  -9.440  13.125  1.00 92.37           C
ATOM    429  HZ  PHE A  46      11.911  -9.893  12.167  1.00 92.37           H
ATOM    430  HN  PHE A  46      13.767  -6.318  18.807  1.00 92.37           H
ATOM    431  N   ALA A  47      13.223  -4.800  15.969  1.00 90.91           N
ATOM    432  CA  ALA A  47      12.843  -3.833  14.953  1.00 90.91           C
ATOM    433  C   ALA A  47      14.052  -2.963  14.606  1.00 90.91           C
ATOM    434  O   ALA A  47      14.263  -2.622  13.443  1.00 90.91           O
ATOM    435  HA  ALA A  47      12.538  -4.387  14.066  1.00 90.91           H
ATOM    436  CB  ALA A  47      11.655  -3.008  15.452  1.00 90.91           C
ATOM    437 1HB  ALA A  47      10.813  -3.670  15.656  1.00 90.91           H
ATOM    438 2HB  ALA A  47      11.935  -2.483  16.366  1.00 90.91           H
ATOM    439 3HB  ALA A  47      11.370  -2.283  14.689  1.00 90.91           H
ATOM    440  HN  ALA A  47      12.714  -4.733  16.828  1.00 90.91           H
ATOM    441  N   SER A  48      14.815  -2.627  15.636  1.00 91.29           N
ATOM    442  CA  SER A  48      15.890  -1.661  15.488  1.00 91.29           C
ATOM    443  C   SER A  48      16.975  -2.222  14.567  1.00 91.29           C
ATOM    444  O   SER A  48      17.691  -1.466  13.913  1.00 91.29           O
ATOM    445  HA  SER A  48      15.427  -0.781  15.042  1.00 91.29           H
ATOM    446  CB  SER A  48      16.487  -1.289  16.847  1.00 91.29           C
ATOM    447 1HB  SER A  48      17.146  -0.428  16.730  1.00 91.29           H
ATOM    448 2HB  SER A  48      15.688  -0.990  17.524  1.00 91.29           H
ATOM    449  OG  SER A  48      17.218  -2.369  17.422  1.00 91.29           O
ATOM    450  HG  SER A  48      17.596  -2.093  18.306  1.00 91.29           H
ATOM    451  HN  SER A  48      14.708  -3.003  16.557  1.00 91.29           H
ATOM    452  N   HIS A  49      17.062  -3.544  14.545  1.00 93.06           N
ATOM    453  CA  HIS A  49      18.072  -4.215  13.743  1.00 93.06           C
ATOM    454  C   HIS A  49      17.489  -4.567  12.373  1.00 93.06           C
ATOM    455  O   HIS A  49      18.175  -4.464  11.358  1.00 93.06           O
ATOM    456  HA  HIS A  49      18.888  -3.504  13.610  1.00 93.06           H
ATOM    457  CB  HIS A  49      18.630  -5.433  14.481  1.00 93.06           C
ATOM    458 1HB  HIS A  49      17.801  -6.072  14.786  1.00 93.06           H
ATOM    459 2HB  HIS A  49      19.243  -6.014  13.791  1.00 93.06           H
ATOM    460  CG  HIS A  49      19.456  -5.089  15.697  1.00 93.06           C
ATOM    461  ND1 HIS A  49      18.893  -4.779  16.923  1.00 93.06           N
ATOM    462  HD1 HIS A  49      17.914  -4.751  17.127  1.00 93.06           H
ATOM    463  CD2 HIS A  49      20.808  -5.010  15.864  1.00 93.06           C
ATOM    464  HD2 HIS A  49      21.556  -5.195  15.094  1.00 93.06           H
ATOM    465  CE1 HIS A  49      19.871  -4.526  17.781  1.00 93.06           C
ATOM    466  HE1 HIS A  49      19.749  -4.252  18.829  1.00 93.06           H
ATOM    467  NE2 HIS A  49      21.057  -4.670  17.122  1.00 93.06           N
ATOM    468  HN  HIS A  49      16.459  -4.153  15.061  1.00 93.06           H
ATOM    469  N   PHE A  50      16.229  -4.975  12.389  1.00 94.22           N
ATOM    470  CA  PHE A  50      15.634  -5.614  11.227  1.00 94.22           C
ATOM    471  C   PHE A  50      15.153  -4.573  10.215  1.00 94.22           C
ATOM    472  O   PHE A  50      15.411  -4.700   9.019  1.00 94.22           O
ATOM    473  HA  PHE A  50      16.405  -6.234  10.770  1.00 94.22           H
ATOM    474  CB  PHE A  50      14.432  -6.418  11.725  1.00 94.22           C
ATOM    475 1HB  PHE A  50      14.773  -7.144  12.464  1.00 94.22           H
ATOM    476 2HB  PHE A  50      13.743  -5.744  12.235  1.00 94.22           H
ATOM    477  CG  PHE A  50      13.675  -7.156  10.619  1.00 94.22           C
ATOM    478  CD1 PHE A  50      12.449  -6.719  10.225  1.00 94.22           C
ATOM    479  HD1 PHE A  50      12.005  -5.843  10.698  1.00 94.22           H
ATOM    480  CD2 PHE A  50      14.229  -8.250  10.030  1.00 94.22           C
ATOM    481  HD2 PHE A  50      15.212  -8.600  10.345  1.00 94.22           H
ATOM    482  CE1 PHE A  50      11.747  -7.404   9.199  1.00 94.22           C
ATOM    483  HE1 PHE A  50      10.764  -7.054   8.883  1.00 94.22           H
ATOM    484  CE2 PHE A  50      13.527  -8.935   9.003  1.00 94.22           C
ATOM    485  HE2 PHE A  50      13.971  -9.811   8.530  1.00 94.22           H
ATOM    486  CZ  PHE A  50      12.301  -8.498   8.609  1.00 94.22           C
ATOM    487  HZ  PHE A  50      11.762  -9.023   7.821  1.00 94.22           H
ATOM    488  HN  PHE A  50      15.618  -4.875  13.175  1.00 94.22           H
ATOM    489  N   LEU A  51      14.461  -3.568  10.731  1.00 93.80           N
ATOM    490  CA  LEU A  51      13.641  -2.714   9.890  1.00 93.80           C
ATOM    491  C   LEU A  51      14.545  -1.785   9.077  1.00 93.80           C
ATOM    492  O   LEU A  51      14.428  -1.712   7.855  1.00 93.80           O
ATOM    493  HA  LEU A  51      13.099  -3.360   9.199  1.00 93.80           H
ATOM    494  CB  LEU A  51      12.598  -1.975  10.731  1.00 93.80           C
ATOM    495 1HB  LEU A  51      13.121  -1.350  11.455  1.00 93.80           H
ATOM    496 2HB  LEU A  51      12.040  -1.306  10.076  1.00 93.80           H
ATOM    497  CG  LEU A  51      11.600  -2.855  11.486  1.00 93.80           C
ATOM    498  HG  LEU A  51      12.159  -3.516  12.148  1.00 93.80           H
ATOM    499  CD1 LEU A  51      10.678  -2.008  12.365  1.00 93.80           C
ATOM    500 1HD1 LEU A  51      11.275  -1.455  13.091  1.00 93.80           H
ATOM    501 2HD1 LEU A  51      10.124  -1.306  11.742  1.00 93.80           H
ATOM    502 3HD1 LEU A  51       9.978  -2.658  12.891  1.00 93.80           H
ATOM    503  CD2 LEU A  51      10.813  -3.744  10.520  1.00 93.80           C
ATOM    504 1HD2 LEU A  51      10.265  -3.118   9.816  1.00 93.80           H
ATOM    505 2HD2 LEU A  51      11.503  -4.387   9.975  1.00 93.80           H
ATOM    506 3HD2 LEU A  51      10.110  -4.359  11.083  1.00 93.80           H
ATOM    507  HN  LEU A  51      14.456  -3.334  11.703  1.00 93.80           H
ATOM    508  N   PRO A  52      15.460  -1.062   9.737  1.00 94.83           N
ATOM    509  CA  PRO A  52      16.166   0.042   9.081  1.00 94.83           C
ATOM    510  C   PRO A  52      16.818  -0.385   7.776  1.00 94.83           C
ATOM    511  O   PRO A  52      16.617   0.249   6.741  1.00 94.83           O
ATOM    512  HA  PRO A  52      15.461   0.825   8.804  1.00 94.83           H
ATOM    513  CB  PRO A  52      17.203   0.476  10.118  1.00 94.83           C
ATOM    514 1HB  PRO A  52      18.152  -0.041   9.977  1.00 94.83           H
ATOM    515 2HB  PRO A  52      17.411   1.544  10.056  1.00 94.83           H
ATOM    516  CG  PRO A  52      16.552   0.105  11.445  1.00 94.83           C
ATOM    517 1HG  PRO A  52      17.286   0.022  12.247  1.00 94.83           H
ATOM    518 2HG  PRO A  52      15.831   0.857  11.766  1.00 94.83           H
ATOM    519  CD  PRO A  52      15.888  -1.227  11.138  1.00 94.83           C
ATOM    520 1HD  PRO A  52      16.582  -2.060  11.248  1.00 94.83           H
ATOM    521 2HD  PRO A  52      15.049  -1.425  11.804  1.00 94.83           H
ATOM    522  N   PRO A  53      17.610  -1.466   7.792  1.00 96.30           N
ATOM    523  CA  PRO A  53      18.281  -1.928   6.575  1.00 96.30           C
ATOM    524  C   PRO A  53      17.311  -2.126   5.422  1.00 96.30           C
ATOM    525  O   PRO A  53      17.597  -1.737   4.291  1.00 96.30           O
ATOM    526  HA  PRO A  53      18.987  -1.174   6.227  1.00 96.30           H
ATOM    527  CB  PRO A  53      18.935  -3.245   6.999  1.00 96.30           C
ATOM    528 1HB  PRO A  53      18.283  -4.097   6.806  1.00 96.30           H
ATOM    529 2HB  PRO A  53      19.863  -3.425   6.456  1.00 96.30           H
ATOM    530  CG  PRO A  53      19.183  -3.051   8.490  1.00 96.30           C
ATOM    531 1HG  PRO A  53      19.313  -4.003   9.006  1.00 96.30           H
ATOM    532 2HG  PRO A  53      20.088  -2.474   8.679  1.00 96.30           H
ATOM    533  CD  PRO A  53      17.932  -2.320   8.950  1.00 96.30           C
ATOM    534 1HD  PRO A  53      17.120  -3.010   9.177  1.00 96.30           H
ATOM    535 2HD  PRO A  53      18.113  -1.737   9.854  1.00 96.30           H
ATOM    536  N   LEU A  54      16.177  -2.732   5.742  1.00 95.60           N
ATOM    537  CA  LEU A  54      15.217  -3.113   4.719  1.00 95.60           C
ATOM    538  C   LEU A  54      14.571  -1.854   4.138  1.00 95.60           C
ATOM    539  O   LEU A  54      14.421  -1.732   2.923  1.00 95.60           O
ATOM    540  HA  LEU A  54      15.768  -3.616   3.925  1.00 95.60           H
ATOM    541  CB  LEU A  54      14.209  -4.119   5.278  1.00 95.60           C
ATOM    542 1HB  LEU A  54      13.774  -3.702   6.186  1.00 95.60           H
ATOM    543 2HB  LEU A  54      13.398  -4.229   4.558  1.00 95.60           H
ATOM    544  CG  LEU A  54      14.759  -5.510   5.602  1.00 95.60           C
ATOM    545  HG  LEU A  54      15.583  -5.396   6.306  1.00 95.60           H
ATOM    546  CD1 LEU A  54      13.697  -6.374   6.285  1.00 95.60           C
ATOM    547 1HD1 LEU A  54      13.383  -5.897   7.214  1.00 95.60           H
ATOM    548 2HD1 LEU A  54      12.837  -6.483   5.624  1.00 95.60           H
ATOM    549 3HD1 LEU A  54      14.114  -7.357   6.504  1.00 95.60           H
ATOM    550  CD2 LEU A  54      15.325  -6.181   4.349  1.00 95.60           C
ATOM    551 1HD2 LEU A  54      14.536  -6.282   3.603  1.00 95.60           H
ATOM    552 2HD2 LEU A  54      16.132  -5.572   3.944  1.00 95.60           H
ATOM    553 3HD2 LEU A  54      15.709  -7.168   4.608  1.00 95.60           H
ATOM    554  HN  LEU A  54      15.911  -2.963   6.678  1.00 95.60           H
ATOM    555  N   TYR A  55      14.206  -0.948   5.034  1.00 94.77           N
ATOM    556  CA  TYR A  55      13.507   0.262   4.632  1.00 94.77           C
ATOM    557  C   TYR A  55      14.391   1.135   3.740  1.00 94.77           C
ATOM    558  O   TYR A  55      13.903   1.769   2.806  1.00 94.77           O
ATOM    559  HA  TYR A  55      12.618  -0.033   4.074  1.00 94.77           H
ATOM    560  CB  TYR A  55      13.200   1.020   5.925  1.00 94.77           C
ATOM    561 1HB  TYR A  55      14.094   1.032   6.548  1.00 94.77           H
ATOM    562 2HB  TYR A  55      12.968   2.056   5.680  1.00 94.77           H
ATOM    563  CG  TYR A  55      12.042   0.430   6.732  1.00 94.77           C
ATOM    564  CD1 TYR A  55      11.351  -0.662   6.250  1.00 94.77           C
ATOM    565  HD1 TYR A  55      11.630  -1.106   5.295  1.00 94.77           H
ATOM    566  CD2 TYR A  55      11.688   0.992   7.943  1.00 94.77           C
ATOM    567  HD2 TYR A  55      12.234   1.855   8.323  1.00 94.77           H
ATOM    568  CE1 TYR A  55      10.260  -1.217   7.010  1.00 94.77           C
ATOM    569  HE1 TYR A  55       9.706  -2.080   6.641  1.00 94.77           H
ATOM    570  CE2 TYR A  55      10.598   0.437   8.702  1.00 94.77           C
ATOM    571  HE2 TYR A  55      10.308   0.870   9.660  1.00 94.77           H
ATOM    572  CZ  TYR A  55       9.938  -0.640   8.199  1.00 94.77           C
ATOM    573  OH  TYR A  55       8.908  -1.164   8.916  1.00 94.77           O
ATOM    574  HH  TYR A  55       8.492  -1.922   8.413  1.00 94.77           H
ATOM    575  HN  TYR A  55      14.379  -1.030   6.015  1.00 94.77           H
ATOM    576  N   TRP A  56      15.677   1.141   4.060  1.00 96.11           N
ATOM    577  CA  TRP A  56      16.647   1.856   3.248  1.00 96.11           C
ATOM    578  C   TRP A  56      16.721   1.165   1.884  1.00 96.11           C
ATOM    579  O   TRP A  56      16.745   1.829   0.849  1.00 96.11           O
ATOM    580  HA  TRP A  56      16.292   2.879   3.129  1.00 96.11           H
ATOM    581  CB  TRP A  56      18.002   1.933   3.954  1.00 96.11           C
ATOM    582 1HB  TRP A  56      18.138   1.036   4.557  1.00 96.11           H
ATOM    583 2HB  TRP A  56      18.792   1.934   3.202  1.00 96.11           H
ATOM    584  CG  TRP A  56      18.169   3.163   4.849  1.00 96.11           C
ATOM    585  CD1 TRP A  56      18.288   3.202   6.183  1.00 96.11           C
ATOM    586  HD1 TRP A  56      18.281   2.321   6.825  1.00 96.11           H
ATOM    587  CD2 TRP A  56      18.230   4.538   4.417  1.00 96.11           C
ATOM    588  NE1 TRP A  56      18.421   4.497   6.641  1.00 96.11           N
ATOM    589  HE1 TRP A  56      18.524   4.780   7.594  1.00 96.11           H
ATOM    590  CE2 TRP A  56      18.384   5.335   5.533  1.00 96.11           C
ATOM    591  CE3 TRP A  56      18.157   5.091   3.126  1.00 96.11           C
ATOM    592  HE3 TRP A  56      18.036   4.483   2.230  1.00 96.11           H
ATOM    593  CZ2 TRP A  56      18.479   6.731   5.471  1.00 96.11           C
ATOM    594  HZ2 TRP A  56      18.601   7.338   6.368  1.00 96.11           H
ATOM    595  CZ3 TRP A  56      18.254   6.487   3.082  1.00 96.11           C
ATOM    596  HZ3 TRP A  56      18.203   6.967   2.105  1.00 96.11           H
ATOM    597  CH2 TRP A  56      18.409   7.303   4.196  1.00 96.11           C
ATOM    598  HH2 TRP A  56      18.476   8.385   4.077  1.00 96.11           H
ATOM    599  HN  TRP A  56      16.057   0.671   4.857  1.00 96.11           H
ATOM    600  N   LEU A  57      16.756  -0.158   1.928  1.00 96.40           N
ATOM    601  CA  LEU A  57      16.836  -0.946   0.709  1.00 96.40           C
ATOM    602  C   LEU A  57      15.617  -0.648  -0.166  1.00 96.40           C
ATOM    603  O   LEU A  57      15.758  -0.330  -1.345  1.00 96.40           O
ATOM    604  HA  LEU A  57      17.731  -0.628   0.174  1.00 96.40           H
ATOM    605  CB  LEU A  57      17.009  -2.429   1.040  1.00 96.40           C
ATOM    606 1HB  LEU A  57      17.878  -2.538   1.689  1.00 96.40           H
ATOM    607 2HB  LEU A  57      16.141  -2.757   1.612  1.00 96.40           H
ATOM    608  CG  LEU A  57      17.180  -3.368  -0.156  1.00 96.40           C
ATOM    609  HG  LEU A  57      16.547  -3.007  -0.966  1.00 96.40           H
ATOM    610  CD1 LEU A  57      18.622  -3.349  -0.666  1.00 96.40           C
ATOM    611 1HD1 LEU A  57      18.885  -2.337  -0.975  1.00 96.40           H
ATOM    612 2HD1 LEU A  57      19.293  -3.671   0.130  1.00 96.40           H
ATOM    613 3HD1 LEU A  57      18.716  -4.024  -1.516  1.00 96.40           H
ATOM    614  CD2 LEU A  57      16.712  -4.784   0.187  1.00 96.40           C
ATOM    615 1HD2 LEU A  57      17.299  -5.169   1.020  1.00 96.40           H
ATOM    616 2HD2 LEU A  57      15.658  -4.761   0.465  1.00 96.40           H
ATOM    617 3HD2 LEU A  57      16.845  -5.430  -0.681  1.00 96.40           H
ATOM    618  HN  LEU A  57      16.730  -0.691   2.774  1.00 96.40           H
ATOM    619  N   VAL A  58      14.447  -0.763   0.446  1.00 95.58           N
ATOM    620  CA  VAL A  58      13.202  -0.604  -0.285  1.00 95.58           C
ATOM    621  C   VAL A  58      13.139   0.805  -0.878  1.00 95.58           C
ATOM    622  O   VAL A  58      12.738   0.981  -2.028  1.00 95.58           O
ATOM    623  HA  VAL A  58      13.204  -1.328  -1.100  1.00 95.58           H
ATOM    624  CB  VAL A  58      12.015  -0.922   0.627  1.00 95.58           C
ATOM    625  HB  VAL A  58      12.109  -0.309   1.524  1.00 95.58           H
ATOM    626  CG1 VAL A  58      10.691  -0.564  -0.050  1.00 95.58           C
ATOM    627 1HG1 VAL A  58      10.678   0.501  -0.283  1.00 95.58           H
ATOM    628 2HG1 VAL A  58      10.587  -1.138  -0.971  1.00 95.58           H
ATOM    629 3HG1 VAL A  58       9.864  -0.799   0.620  1.00 95.58           H
ATOM    630  CG2 VAL A  58      12.032  -2.390   1.058  1.00 95.58           C
ATOM    631 1HG2 VAL A  58      11.974  -3.028   0.176  1.00 95.58           H
ATOM    632 2HG2 VAL A  58      12.955  -2.600   1.599  1.00 95.58           H
ATOM    633 3HG2 VAL A  58      11.178  -2.588   1.706  1.00 95.58           H
ATOM    634  HN  VAL A  58      14.343  -0.960   1.421  1.00 95.58           H
ATOM    635  N   PHE A  59      13.542   1.772  -0.068  1.00 96.98           N
ATOM    636  CA  PHE A  59      13.544   3.159  -0.501  1.00 96.98           C
ATOM    637  C   PHE A  59      14.361   3.332  -1.783  1.00 96.98           C
ATOM    638  O   PHE A  59      13.870   3.885  -2.766  1.00 96.98           O
ATOM    639  HA  PHE A  59      12.508   3.440  -0.691  1.00 96.98           H
ATOM    640  CB  PHE A  59      14.194   3.976   0.618  1.00 96.98           C
ATOM    641 1HB  PHE A  59      13.558   3.932   1.503  1.00 96.98           H
ATOM    642 2HB  PHE A  59      15.144   3.515   0.886  1.00 96.98           H
ATOM    643  CG  PHE A  59      14.439   5.442   0.256  1.00 96.98           C
ATOM    644  CD1 PHE A  59      15.708   5.930   0.215  1.00 96.98           C
ATOM    645  HD1 PHE A  59      16.550   5.276   0.440  1.00 96.98           H
ATOM    646  CD2 PHE A  59      13.388   6.258  -0.025  1.00 96.98           C
ATOM    647  HD2 PHE A  59      12.370   5.868   0.008  1.00 96.98           H
ATOM    648  CE1 PHE A  59      15.935   7.290  -0.121  1.00 96.98           C
ATOM    649  HE1 PHE A  59      16.952   7.681  -0.153  1.00 96.98           H
ATOM    650  CE2 PHE A  59      13.615   7.619  -0.360  1.00 96.98           C
ATOM    651  HE2 PHE A  59      12.772   8.273  -0.585  1.00 96.98           H
ATOM    652  CZ  PHE A  59      14.884   8.106  -0.401  1.00 96.98           C
ATOM    653  HZ  PHE A  59      15.058   9.151  -0.659  1.00 96.98           H
ATOM    654  HN  PHE A  59      13.862   1.621   0.868  1.00 96.98           H
ATOM    655  N   ILE A  60      15.593   2.849  -1.731  1.00 97.16           N
ATOM    656  CA  ILE A  60      16.535   3.083  -2.813  1.00 97.16           C
ATOM    657  C   ILE A  60      16.002   2.439  -4.094  1.00 97.16           C
ATOM    658  O   ILE A  60      15.910   3.095  -5.131  1.00 97.16           O
ATOM    659  HA  ILE A  60      16.595   4.160  -2.967  1.00 97.16           H
ATOM    660  CB  ILE A  60      17.933   2.603  -2.419  1.00 97.16           C
ATOM    661  HB  ILE A  60      17.849   1.590  -2.026  1.00 97.16           H
ATOM    662  CG1 ILE A  60      18.517   3.472  -1.303  1.00 97.16           C
ATOM    663 1HG1 ILE A  60      18.780   4.452  -1.702  1.00 97.16           H
ATOM    664 2HG1 ILE A  60      17.765   3.634  -0.531  1.00 97.16           H
ATOM    665  CG2 ILE A  60      18.855   2.540  -3.638  1.00 97.16           C
ATOM    666 1HG2 ILE A  60      18.441   1.846  -4.371  1.00 97.16           H
ATOM    667 2HG2 ILE A  60      18.938   3.531  -4.083  1.00 97.16           H
ATOM    668 3HG2 ILE A  60      19.842   2.196  -3.330  1.00 97.16           H
ATOM    669  CD1 ILE A  60      19.755   2.817  -0.688  1.00 97.16           C
ATOM    670 1HD1 ILE A  60      19.483   1.848  -0.270  1.00 97.16           H
ATOM    671 2HD1 ILE A  60      20.514   2.679  -1.458  1.00 97.16           H
ATOM    672 3HD1 ILE A  60      20.150   3.456   0.102  1.00 97.16           H
ATOM    673  HN  ILE A  60      15.950   2.308  -0.969  1.00 97.16           H
ATOM    674  N   VAL A  61      15.666   1.162  -3.982  1.00 95.60           N
ATOM    675  CA  VAL A  61      15.276   0.385  -5.146  1.00 95.60           C
ATOM    676  C   VAL A  61      13.974   0.950  -5.718  1.00 95.60           C
ATOM    677  O   VAL A  61      13.831   1.082  -6.933  1.00 95.60           O
ATOM    678  HA  VAL A  61      16.063   0.494  -5.892  1.00 95.60           H
ATOM    679  CB  VAL A  61      15.174  -1.096  -4.777  1.00 95.60           C
ATOM    680  HB  VAL A  61      14.461  -1.189  -3.958  1.00 95.60           H
ATOM    681  CG1 VAL A  61      14.648  -1.919  -5.954  1.00 95.60           C
ATOM    682 1HG1 VAL A  61      13.658  -1.560  -6.235  1.00 95.60           H
ATOM    683 2HG1 VAL A  61      15.326  -1.816  -6.801  1.00 95.60           H
ATOM    684 3HG1 VAL A  61      14.585  -2.968  -5.664  1.00 95.60           H
ATOM    685  CG2 VAL A  61      16.521  -1.634  -4.290  1.00 95.60           C
ATOM    686 1HG2 VAL A  61      17.264  -1.521  -5.079  1.00 95.60           H
ATOM    687 2HG2 VAL A  61      16.839  -1.075  -3.409  1.00 95.60           H
ATOM    688 3HG2 VAL A  61      16.420  -2.688  -4.034  1.00 95.60           H
ATOM    689  HN  VAL A  61      15.657   0.660  -3.117  1.00 95.60           H
ATOM    690  N   GLY A  62      13.058   1.268  -4.816  1.00 95.96           N
ATOM    691  CA  GLY A  62      11.745   1.744  -5.218  1.00 95.96           C
ATOM    692  C   GLY A  62      11.841   3.117  -5.886  1.00 95.96           C
ATOM    693  O   GLY A  62      11.173   3.372  -6.887  1.00 95.96           O
ATOM    694 1HA  GLY A  62      11.291   1.031  -5.906  1.00 95.96           H
ATOM    695 2HA  GLY A  62      11.093   1.804  -4.346  1.00 95.96           H
ATOM    696  HN  GLY A  62      13.200   1.204  -3.828  1.00 95.96           H
ATOM    697  N   ALA A  63      12.677   3.965  -5.306  1.00 96.45           N
ATOM    698  CA  ALA A  63      12.819   5.327  -5.792  1.00 96.45           C
ATOM    699  C   ALA A  63      13.349   5.299  -7.227  1.00 96.45           C
ATOM    700  O   ALA A  63      12.839   6.007  -8.094  1.00 96.45           O
ATOM    701  HA  ALA A  63      11.830   5.786  -5.787  1.00 96.45           H
ATOM    702  CB  ALA A  63      13.731   6.113  -4.849  1.00 96.45           C
ATOM    703 1HB  ALA A  63      13.296   6.128  -3.850  1.00 96.45           H
ATOM    704 2HB  ALA A  63      14.711   5.638  -4.810  1.00 96.45           H
ATOM    705 3HB  ALA A  63      13.838   7.135  -5.214  1.00 96.45           H
ATOM    706  HN  ALA A  63      13.250   3.735  -4.519  1.00 96.45           H
ATOM    707  N   LEU A  64      14.365   4.474  -7.432  1.00 94.99           N
ATOM    708  CA  LEU A  64      14.981   4.358  -8.743  1.00 94.99           C
ATOM    709  C   LEU A  64      13.957   3.808  -9.737  1.00 94.99           C
ATOM    710  O   LEU A  64      13.803   4.341 -10.835  1.00 94.99           O
ATOM    711  HA  LEU A  64      15.265   5.362  -9.060  1.00 94.99           H
ATOM    712  CB  LEU A  64      16.265   3.530  -8.660  1.00 94.99           C
ATOM    713 1HB  LEU A  64      16.031   2.582  -8.174  1.00 94.99           H
ATOM    714 2HB  LEU A  64      16.589   3.296  -9.674  1.00 94.99           H
ATOM    715  CG  LEU A  64      17.435   4.177  -7.917  1.00 94.99           C
ATOM    716  HG  LEU A  64      17.090   4.470  -6.926  1.00 94.99           H
ATOM    717  CD1 LEU A  64      18.580   3.181  -7.722  1.00 94.99           C
ATOM    718 1HD1 LEU A  64      18.225   2.330  -7.141  1.00 94.99           H
ATOM    719 2HD1 LEU A  64      18.931   2.836  -8.694  1.00 94.99           H
ATOM    720 3HD1 LEU A  64      19.398   3.668  -7.191  1.00 94.99           H
ATOM    721  CD2 LEU A  64      17.898   5.451  -8.628  1.00 94.99           C
ATOM    722 1HD2 LEU A  64      18.220   5.205  -9.640  1.00 94.99           H
ATOM    723 2HD2 LEU A  64      17.074   6.163  -8.671  1.00 94.99           H
ATOM    724 3HD2 LEU A  64      18.731   5.891  -8.079  1.00 94.99           H
ATOM    725  HN  LEU A  64      14.766   3.893  -6.724  1.00 94.99           H
ATOM    726  N   GLY A  65      13.283   2.747  -9.316  1.00 93.16           N
ATOM    727  CA  GLY A  65      12.385   2.030 -10.206  1.00 93.16           C
ATOM    728  C   GLY A  65      11.244   2.933 -10.679  1.00 93.16           C
ATOM    729  O   GLY A  65      10.994   3.046 -11.877  1.00 93.16           O
ATOM    730 1HA  GLY A  65      12.941   1.659 -11.067  1.00 93.16           H
ATOM    731 2HA  GLY A  65      11.976   1.160  -9.692  1.00 93.16           H
ATOM    732  HN  GLY A  65      13.342   2.379  -8.389  1.00 93.16           H
ATOM    733  N   ASN A  66      10.583   3.552  -9.712  1.00 94.45           N
ATOM    734  CA  ASN A  66       9.379   4.314  -9.998  1.00 94.45           C
ATOM    735  C   ASN A  66       9.756   5.591 -10.750  1.00 94.45           C
ATOM    736  O   ASN A  66       9.003   6.059 -11.603  1.00 94.45           O
ATOM    737  HA  ASN A  66       8.753   3.648 -10.593  1.00 94.45           H
ATOM    738  CB  ASN A  66       8.664   4.718  -8.707  1.00 94.45           C
ATOM    739 1HB  ASN A  66       9.388   5.108  -7.992  1.00 94.45           H
ATOM    740 2HB  ASN A  66       7.957   5.522  -8.915  1.00 94.45           H
ATOM    741  CG  ASN A  66       7.924   3.528  -8.093  1.00 94.45           C
ATOM    742  OD1 ASN A  66       6.976   2.998  -8.650  1.00 94.45           O
ATOM    743  ND2 ASN A  66       8.409   3.137  -6.918  1.00 94.45           N
ATOM    744 1HD2 ASN A  66       9.190   3.615  -6.515  1.00 94.45           H
ATOM    745 2HD2 ASN A  66       7.993   2.366  -6.436  1.00 94.45           H
ATOM    746  HN  ASN A  66      10.856   3.539  -8.750  1.00 94.45           H
ATOM    747  N   SER A  67      10.921   6.120 -10.407  1.00 93.46           N
ATOM    748  CA  SER A  67      11.434   7.301 -11.081  1.00 93.46           C
ATOM    749  C   SER A  67      11.651   7.003 -12.566  1.00 93.46           C
ATOM    750  O   SER A  67      11.401   7.856 -13.416  1.00 93.46           O
ATOM    751  HA  SER A  67      10.667   8.064 -10.951  1.00 93.46           H
ATOM    752  CB  SER A  67      12.739   7.777 -10.439  1.00 93.46           C
ATOM    753 1HB  SER A  67      13.482   6.981 -10.494  1.00 93.46           H
ATOM    754 2HB  SER A  67      13.134   8.621 -11.005  1.00 93.46           H
ATOM    755  OG  SER A  67      12.556   8.162  -9.080  1.00 93.46           O
ATOM    756  HG  SER A  67      13.033   7.523  -8.476  1.00 93.46           H
ATOM    757  HN  SER A  67      11.509   5.757  -9.684  1.00 93.46           H
ATOM    758  N   LEU A  68      12.112   5.790 -12.832  1.00 90.49           N
ATOM    759  CA  LEU A  68      12.350   5.364 -14.201  1.00 90.49           C
ATOM    760  C   LEU A  68      11.018   5.311 -14.952  1.00 90.49           C
ATOM    761  O   LEU A  68      10.947   5.680 -16.123  1.00 90.49           O
ATOM    762  HA  LEU A  68      12.982   6.116 -14.672  1.00 90.49           H
ATOM    763  CB  LEU A  68      13.122   4.044 -14.224  1.00 90.49           C
ATOM    764 1HB  LEU A  68      14.051   4.179 -13.671  1.00 90.49           H
ATOM    765 2HB  LEU A  68      12.539   3.295 -13.689  1.00 90.49           H
ATOM    766  CG  LEU A  68      13.463   3.490 -15.610  1.00 90.49           C
ATOM    767  HG  LEU A  68      12.541   3.423 -16.187  1.00 90.49           H
ATOM    768  CD1 LEU A  68      14.399   4.438 -16.363  1.00 90.49           C
ATOM    769 1HD1 LEU A  68      13.916   5.407 -16.483  1.00 90.49           H
ATOM    770 2HD1 LEU A  68      15.324   4.560 -15.799  1.00 90.49           H
ATOM    771 3HD1 LEU A  68      14.625   4.020 -17.344  1.00 90.49           H
ATOM    772  CD2 LEU A  68      14.038   2.076 -15.509  1.00 90.49           C
ATOM    773 1HD2 LEU A  68      14.947   2.095 -14.907  1.00 90.49           H
ATOM    774 2HD2 LEU A  68      13.306   1.419 -15.041  1.00 90.49           H
ATOM    775 3HD2 LEU A  68      14.272   1.707 -16.508  1.00 90.49           H
ATOM    776  HN  LEU A  68      12.323   5.106 -12.134  1.00 90.49           H
ATOM    777  N   VAL A  69       9.996   4.848 -14.248  1.00 89.65           N
ATOM    778  CA  VAL A  69       8.676   4.716 -14.842  1.00 89.65           C
ATOM    779  C   VAL A  69       8.201   6.087 -15.328  1.00 89.65           C
ATOM    780  O   VAL A  69       7.715   6.217 -16.450  1.00 89.65           O
ATOM    781  HA  VAL A  69       8.767   4.052 -15.701  1.00 89.65           H
ATOM    782  CB  VAL A  69       7.715   4.070 -13.843  1.00 89.65           C
ATOM    783  HB  VAL A  69       7.760   4.642 -12.916  1.00 89.65           H
ATOM    784  CG1 VAL A  69       6.274   4.121 -14.356  1.00 89.65           C
ATOM    785 1HG1 VAL A  69       5.978   5.160 -14.505  1.00 89.65           H
ATOM    786 2HG1 VAL A  69       6.207   3.585 -15.303  1.00 89.65           H
ATOM    787 3HG1 VAL A  69       5.612   3.655 -13.627  1.00 89.65           H
ATOM    788  CG2 VAL A  69       8.134   2.632 -13.529  1.00 89.65           C
ATOM    789 1HG2 VAL A  69       8.131   2.045 -14.447  1.00 89.65           H
ATOM    790 2HG2 VAL A  69       9.137   2.632 -13.101  1.00 89.65           H
ATOM    791 3HG2 VAL A  69       7.434   2.197 -12.817  1.00 89.65           H
ATOM    792  HN  VAL A  69      10.058   4.566 -13.291  1.00 89.65           H
ATOM    793  N   ILE A  70       8.359   7.075 -14.459  1.00 90.79           N
ATOM    794  CA  ILE A  70       7.895   8.418 -14.761  1.00 90.79           C
ATOM    795  C   ILE A  70       8.674   8.964 -15.960  1.00 90.79           C
ATOM    796  O   ILE A  70       8.095   9.585 -16.850  1.00 90.79           O
ATOM    797  HA  ILE A  70       6.843   8.347 -15.036  1.00 90.79           H
ATOM    798  CB  ILE A  70       7.979   9.306 -13.518  1.00 90.79           C
ATOM    799  HB  ILE A  70       8.995   9.250 -13.126  1.00 90.79           H
ATOM    800  CG1 ILE A  70       7.042   8.801 -12.419  1.00 90.79           C
ATOM    801 1HG1 ILE A  70       6.010   8.844 -12.767  1.00 90.79           H
ATOM    802 2HG1 ILE A  70       7.261   7.755 -12.202  1.00 90.79           H
ATOM    803  CG2 ILE A  70       7.711  10.770 -13.871  1.00 90.79           C
ATOM    804 1HG2 ILE A  70       8.452  11.111 -14.594  1.00 90.79           H
ATOM    805 2HG2 ILE A  70       6.714  10.864 -14.300  1.00 90.79           H
ATOM    806 3HG2 ILE A  70       7.777  11.379 -12.969  1.00 90.79           H
ATOM    807  CD1 ILE A  70       7.192   9.634 -11.144  1.00 90.79           C
ATOM    808 1HD1 ILE A  70       8.219   9.568 -10.786  1.00 90.79           H
ATOM    809 2HD1 ILE A  70       6.949  10.674 -11.360  1.00 90.79           H
ATOM    810 3HD1 ILE A  70       6.515   9.253 -10.380  1.00 90.79           H
ATOM    811  HN  ILE A  70       8.792   6.968 -13.564  1.00 90.79           H
ATOM    812  N   LEU A  71       9.975   8.712 -15.945  1.00 88.76           N
ATOM    813  CA  LEU A  71      10.853   9.250 -16.969  1.00 88.76           C
ATOM    814  C   LEU A  71      10.450   8.682 -18.331  1.00 88.76           C
ATOM    815  O   LEU A  71      10.362   9.418 -19.313  1.00 88.76           O
ATOM    816  HA  LEU A  71      10.708  10.331 -16.989  1.00 88.76           H
ATOM    817  CB  LEU A  71      12.318   8.997 -16.606  1.00 88.76           C
ATOM    818 1HB  LEU A  71      12.488   9.360 -15.593  1.00 88.76           H
ATOM    819 2HB  LEU A  71      12.487   7.920 -16.591  1.00 88.76           H
ATOM    820  CG  LEU A  71      13.358   9.636 -17.529  1.00 88.76           C
ATOM    821  HG  LEU A  71      12.955  10.580 -17.894  1.00 88.76           H
ATOM    822  CD1 LEU A  71      14.644   9.957 -16.765  1.00 88.76           C
ATOM    823 1HD1 LEU A  71      14.422  10.652 -15.955  1.00 88.76           H
ATOM    824 2HD1 LEU A  71      15.061   9.039 -16.352  1.00 88.76           H
ATOM    825 3HD1 LEU A  71      15.366  10.410 -17.445  1.00 88.76           H
ATOM    826  CD2 LEU A  71      13.621   8.754 -18.751  1.00 88.76           C
ATOM    827 1HD2 LEU A  71      13.993   7.783 -18.425  1.00 88.76           H
ATOM    828 2HD2 LEU A  71      12.695   8.620 -19.309  1.00 88.76           H
ATOM    829 3HD2 LEU A  71      14.364   9.231 -19.390  1.00 88.76           H
ATOM    830  HN  LEU A  71      10.428   8.152 -15.251  1.00 88.76           H
ATOM    831  N   VAL A  72      10.216   7.378 -18.347  1.00 84.36           N
ATOM    832  CA  VAL A  72       9.863   6.696 -19.580  1.00 84.36           C
ATOM    833  C   VAL A  72       8.537   7.252 -20.104  1.00 84.36           C
ATOM    834  O   VAL A  72       8.346   7.373 -21.313  1.00 84.36           O
ATOM    835  HA  VAL A  72      10.645   6.908 -20.309  1.00 84.36           H
ATOM    836  CB  VAL A  72       9.828   5.184 -19.350  1.00 84.36           C
ATOM    837  HB  VAL A  72       9.177   4.989 -18.498  1.00 84.36           H
ATOM    838  CG1 VAL A  72       9.243   4.458 -20.563  1.00 84.36           C
ATOM    839 1HG1 VAL A  72       8.226   4.808 -20.741  1.00 84.36           H
ATOM    840 2HG1 VAL A  72       9.857   4.664 -21.440  1.00 84.36           H
ATOM    841 3HG1 VAL A  72       9.230   3.385 -20.373  1.00 84.36           H
ATOM    842  CG2 VAL A  72      11.220   4.648 -19.009  1.00 84.36           C
ATOM    843 1HG2 VAL A  72      11.903   4.861 -19.832  1.00 84.36           H
ATOM    844 2HG2 VAL A  72      11.583   5.132 -18.102  1.00 84.36           H
ATOM    845 3HG2 VAL A  72      11.167   3.571 -18.851  1.00 84.36           H
ATOM    846  HN  VAL A  72      10.264   6.792 -17.538  1.00 84.36           H
ATOM    847  N   TYR A  73       7.657   7.575 -19.168  1.00 84.15           N
ATOM    848  CA  TYR A  73       6.342   8.082 -19.522  1.00 84.15           C
ATOM    849  C   TYR A  73       6.451   9.406 -20.282  1.00 84.15           C
ATOM    850  O   TYR A  73       5.764   9.609 -21.282  1.00 84.15           O
ATOM    851  HA  TYR A  73       5.856   7.344 -20.160  1.00 84.15           H
ATOM    852  CB  TYR A  73       5.615   8.327 -18.198  1.00 84.15           C
ATOM    853 1HB  TYR A  73       5.597   7.398 -17.628  1.00 84.15           H
ATOM    854 2HB  TYR A  73       6.182   9.050 -17.612  1.00 84.15           H
ATOM    855  CG  TYR A  73       4.181   8.837 -18.360  1.00 84.15           C
ATOM    856  CD1 TYR A  73       3.941  10.189 -18.498  1.00 84.15           C
ATOM    857  HD1 TYR A  73       4.773  10.894 -18.491  1.00 84.15           H
ATOM    858  CD2 TYR A  73       3.128   7.945 -18.369  1.00 84.15           C
ATOM    859  HD2 TYR A  73       3.318   6.877 -18.261  1.00 84.15           H
ATOM    860  CE1 TYR A  73       2.592  10.669 -18.651  1.00 84.15           C
ATOM    861  HE1 TYR A  73       2.389  11.734 -18.760  1.00 84.15           H
ATOM    862  CE2 TYR A  73       1.779   8.425 -18.522  1.00 84.15           C
ATOM    863  HE2 TYR A  73       0.939   7.731 -18.531  1.00 84.15           H
ATOM    864  CZ  TYR A  73       1.578   9.763 -18.655  1.00 84.15           C
ATOM    865  OH  TYR A  73       0.304  10.216 -18.800  1.00 84.15           O
ATOM    866  HH  TYR A  73      -0.322   9.445 -18.918  1.00 84.15           H
ATOM    867  HN  TYR A  73       7.829   7.495 -18.187  1.00 84.15           H
ATOM    868  N   TRP A  74       7.320  10.270 -19.779  1.00 84.31           N
ATOM    869  CA  TRP A  74       7.424  11.620 -20.308  1.00 84.31           C
ATOM    870  C   TRP A  74       8.095  11.540 -21.681  1.00 84.31           C
ATOM    871  O   TRP A  74       7.596  12.104 -22.653  1.00 84.31           O
ATOM    872  HA  TRP A  74       6.413  12.017 -20.409  1.00 84.31           H
ATOM    873  CB  TRP A  74       8.166  12.535 -19.332  1.00 84.31           C
ATOM    874 1HB  TRP A  74       8.923  11.953 -18.808  1.00 84.31           H
ATOM    875 2HB  TRP A  74       8.691  13.304 -19.899  1.00 84.31           H
ATOM    876  CG  TRP A  74       7.260  13.211 -18.301  1.00 84.31           C
ATOM    877  CD1 TRP A  74       5.949  13.474 -18.401  1.00 84.31           C
ATOM    878  HD1 TRP A  74       5.339  13.227 -19.269  1.00 84.31           H
ATOM    879  CD2 TRP A  74       7.652  13.703 -17.002  1.00 84.31           C
ATOM    880  NE1 TRP A  74       5.471  14.097 -17.266  1.00 84.31           N
ATOM    881  HE1 TRP A  74       4.529  14.391 -17.105  1.00 84.31           H
ATOM    882  CE2 TRP A  74       6.539  14.240 -16.389  1.00 84.31           C
ATOM    883  CE3 TRP A  74       8.907  13.693 -16.367  1.00 84.31           C
ATOM    884  HE3 TRP A  74       9.800  13.275 -16.830  1.00 84.31           H
ATOM    885  CZ2 TRP A  74       6.569  14.808 -15.109  1.00 84.31           C
ATOM    886  HZ2 TRP A  74       5.675  15.226 -14.646  1.00 84.31           H
ATOM    887  CZ3 TRP A  74       8.919  14.265 -15.089  1.00 84.31           C
ATOM    888  HZ3 TRP A  74       9.867  14.284 -14.552  1.00 84.31           H
ATOM    889  CH2 TRP A  74       7.807  14.810 -14.457  1.00 84.31           C
ATOM    890  HH2 TRP A  74       7.900  15.237 -13.459  1.00 84.31           H
ATOM    891  HN  TRP A  74       7.944  10.062 -19.026  1.00 84.31           H
ATOM    892  N   TYR A  75       9.216  10.835 -21.715  1.00 78.20           N
ATOM    893  CA  TYR A  75      10.090  10.875 -22.876  1.00 78.20           C
ATOM    894  C   TYR A  75       9.567   9.963 -23.988  1.00 78.20           C
ATOM    895  O   TYR A  75      10.007  10.060 -25.132  1.00 78.20           O
ATOM    896  HA  TYR A  75      10.116  11.902 -23.241  1.00 78.20           H
ATOM    897  CB  TYR A  75      11.447  10.354 -22.400  1.00 78.20           C
ATOM    898 1HB  TYR A  75      11.285   9.513 -21.725  1.00 78.20           H
ATOM    899 2HB  TYR A  75      11.999   9.972 -23.258  1.00 78.20           H
ATOM    900  CG  TYR A  75      12.302  11.403 -21.687  1.00 78.20           C
ATOM    901  CD1 TYR A  75      13.017  12.326 -22.423  1.00 78.20           C
ATOM    902  HD1 TYR A  75      12.973  12.306 -23.512  1.00 78.20           H
ATOM    903  CD2 TYR A  75      12.358  11.428 -20.309  1.00 78.20           C
ATOM    904  HD2 TYR A  75      11.793  10.699 -19.727  1.00 78.20           H
ATOM    905  CE1 TYR A  75      13.822  13.314 -21.753  1.00 78.20           C
ATOM    906  HE1 TYR A  75      14.392  14.048 -22.322  1.00 78.20           H
ATOM    907  CE2 TYR A  75      13.163  12.416 -19.638  1.00 78.20           C
ATOM    908  HE2 TYR A  75      13.216  12.446 -18.550  1.00 78.20           H
ATOM    909  CZ  TYR A  75      13.855  13.310 -20.393  1.00 78.20           C
ATOM    910  OH  TYR A  75      14.615  14.244 -19.760  1.00 78.20           O
ATOM    911  HH  TYR A  75      15.069  14.829 -20.432  1.00 78.20           H
ATOM    912  HN  TYR A  75       9.529  10.245 -20.971  1.00 78.20           H
ATOM    913  N   CYS A  76       8.637   9.098 -23.612  1.00 68.87           N
ATOM    914  CA  CYS A  76       7.970   8.248 -24.582  1.00 68.87           C
ATOM    915  C   CYS A  76       7.031   9.119 -25.420  1.00 68.87           C
ATOM    916  O   CYS A  76       6.056   9.661 -24.903  1.00 68.87           O
ATOM    917  HA  CYS A  76       8.750   7.811 -25.205  1.00 68.87           H
ATOM    918  CB  CYS A  76       7.226   7.094 -23.907  1.00 68.87           C
ATOM    919 1HB  CYS A  76       7.899   6.558 -23.239  1.00 68.87           H
ATOM    920 2HB  CYS A  76       6.413   7.483 -23.294  1.00 68.87           H
ATOM    921  SG  CYS A  76       6.562   5.951 -25.173  1.00 68.87           S
ATOM    922  HG  CYS A  76       7.744   5.542 -25.625  1.00 68.87           H
ATOM    923  HN  CYS A  76       8.338   8.974 -22.665  1.00 68.87           H
ATOM    924  N   THR A  77       7.359   9.226 -26.699  1.00 61.04           N
ATOM    925  CA  THR A  77       6.638  10.125 -27.584  1.00 61.04           C
ATOM    926  C   THR A  77       5.325   9.486 -28.038  1.00 61.04           C
ATOM    927  O   THR A  77       4.557  10.097 -28.780  1.00 61.04           O
ATOM    928  HA  THR A  77       6.379  11.024 -27.024  1.00 61.04           H
ATOM    929  CB  THR A  77       7.567  10.495 -28.742  1.00 61.04           C
ATOM    930  HB  THR A  77       7.075  11.180 -29.432  1.00 61.04           H
ATOM    931  OG1 THR A  77       7.952   9.238 -29.293  1.00 61.04           O
ATOM    932  HG1 THR A  77       8.339   9.369 -30.206  1.00 61.04           H
ATOM    933  CG2 THR A  77       8.883  11.111 -28.264  1.00 61.04           C
ATOM    934 1HG2 THR A  77       9.408  10.399 -27.627  1.00 61.04           H
ATOM    935 2HG2 THR A  77       8.675  12.019 -27.698  1.00 61.04           H
ATOM    936 3HG2 THR A  77       9.505  11.354 -29.125  1.00 61.04           H
ATOM    937  HN  THR A  77       8.101   8.714 -27.131  1.00 61.04           H
ATOM    938  N   ARG A  78       5.106   8.264 -27.574  1.00 66.20           N
ATOM    939  CA  ARG A  78       3.936   7.506 -27.983  1.00 66.20           C
ATOM    940  C   ARG A  78       2.673   8.100 -27.356  1.00 66.20           C
ATOM    941  O   ARG A  78       2.718   8.634 -26.249  1.00 66.20           O
ATOM    942  HA  ARG A  78       3.913   7.594 -29.070  1.00 66.20           H
ATOM    943  CB  ARG A  78       4.060   6.038 -27.572  1.00 66.20           C
ATOM    944 1HB  ARG A  78       3.397   5.427 -28.185  1.00 66.20           H
ATOM    945 2HB  ARG A  78       5.076   5.689 -27.756  1.00 66.20           H
ATOM    946  CG  ARG A  78       3.710   5.851 -26.094  1.00 66.20           C
ATOM    947 1HG  ARG A  78       4.359   6.478 -25.481  1.00 66.20           H
ATOM    948 2HG  ARG A  78       2.687   6.180 -25.914  1.00 66.20           H
ATOM    949  CD  ARG A  78       3.862   4.388 -25.675  1.00 66.20           C
ATOM    950 1HD  ARG A  78       3.181   3.763 -26.252  1.00 66.20           H
ATOM    951 2HD  ARG A  78       4.873   4.042 -25.891  1.00 66.20           H
ATOM    952  NE  ARG A  78       3.578   4.243 -24.230  1.00 66.20           N
ATOM    953  HE  ARG A  78       3.483   5.076 -23.685  1.00 66.20           H
ATOM    954  CZ  ARG A  78       3.440   3.065 -23.606  1.00 66.20           C
ATOM    955  NH1 ARG A  78       3.556   1.917 -24.286  1.00 66.20           N
ATOM    956 1HH1 ARG A  78       3.748   1.935 -25.268  1.00 66.20           H
ATOM    957 2HH1 ARG A  78       3.452   1.042 -23.813  1.00 66.20           H
ATOM    958  NH2 ARG A  78       3.183   3.053 -22.291  1.00 66.20           N
ATOM    959 1HH2 ARG A  78       3.076   2.182 -21.810  1.00 66.20           H
ATOM    960 2HH2 ARG A  78       3.097   3.914 -21.790  1.00 66.20           H
ATOM    961  HN  ARG A  78       5.711   7.794 -26.932  1.00 66.20           H
ATOM    962  N   VAL A  79       1.577   7.987 -28.092  1.00 70.17           N
ATOM    963  CA  VAL A  79       0.277   8.362 -27.560  1.00 70.17           C
ATOM    964  C   VAL A  79       0.024   7.598 -26.259  1.00 70.17           C
ATOM    965  O   VAL A  79       0.155   6.376 -26.217  1.00 70.17           O
ATOM    966  HA  VAL A  79       0.307   9.429 -27.340  1.00 70.17           H
ATOM    967  CB  VAL A  79      -0.807   8.125 -28.613  1.00 70.17           C
ATOM    968  HB  VAL A  79      -0.956   7.049 -28.705  1.00 70.17           H
ATOM    969  CG1 VAL A  79      -2.136   8.748 -28.181  1.00 70.17           C
ATOM    970 1HG1 VAL A  79      -2.458   8.300 -27.241  1.00 70.17           H
ATOM    971 2HG1 VAL A  79      -2.008   9.822 -28.047  1.00 70.17           H
ATOM    972 3HG1 VAL A  79      -2.889   8.564 -28.948  1.00 70.17           H
ATOM    973  CG2 VAL A  79      -0.370   8.657 -29.979  1.00 70.17           C
ATOM    974 1HG2 VAL A  79      -0.180   9.728 -29.908  1.00 70.17           H
ATOM    975 2HG2 VAL A  79       0.540   8.147 -30.294  1.00 70.17           H
ATOM    976 3HG2 VAL A  79      -1.159   8.476 -30.709  1.00 70.17           H
ATOM    977  HN  VAL A  79       1.567   7.648 -29.032  1.00 70.17           H
ATOM    978  N   LYS A  80      -0.333   8.351 -25.228  1.00 77.81           N
ATOM    979  CA  LYS A  80      -0.600   7.760 -23.928  1.00 77.81           C
ATOM    980  C   LYS A  80      -1.895   6.948 -23.997  1.00 77.81           C
ATOM    981  O   LYS A  80      -2.736   7.187 -24.862  1.00 77.81           O
ATOM    982  HA  LYS A  80       0.222   7.081 -23.702  1.00 77.81           H
ATOM    983  CB  LYS A  80      -0.608   8.838 -22.842  1.00 77.81           C
ATOM    984 1HB  LYS A  80      -1.520   9.430 -22.918  1.00 77.81           H
ATOM    985 2HB  LYS A  80      -0.615   8.368 -21.858  1.00 77.81           H
ATOM    986  CG  LYS A  80       0.612   9.753 -22.968  1.00 77.81           C
ATOM    987 1HG  LYS A  80       0.593  10.259 -23.933  1.00 77.81           H
ATOM    988 2HG  LYS A  80       0.572  10.526 -22.201  1.00 77.81           H
ATOM    989  CD  LYS A  80       1.911   8.956 -22.829  1.00 77.81           C
ATOM    990 1HD  LYS A  80       1.956   8.497 -21.842  1.00 77.81           H
ATOM    991 2HD  LYS A  80       1.924   8.146 -23.558  1.00 77.81           H
ATOM    992  CE  LYS A  80       3.130   9.857 -23.036  1.00 77.81           C
ATOM    993 1HE  LYS A  80       3.010  10.438 -23.950  1.00 77.81           H
ATOM    994 2HE  LYS A  80       3.209  10.568 -22.214  1.00 77.81           H
ATOM    995  NZ  LYS A  80       4.366   9.045 -23.117  1.00 77.81           N
ATOM    996 1HZ  LYS A  80       5.145   9.641 -23.375  1.00 77.81           H
ATOM    997 2HZ  LYS A  80       4.550   8.620 -22.215  1.00 77.81           H
ATOM    998 3HZ  LYS A  80       4.248   8.320 -23.815  1.00 77.81           H
ATOM    999  HN  LYS A  80      -0.441   9.344 -25.272  1.00 77.81           H
ATOM   1000  N   THR A  81      -2.014   6.004 -23.074  1.00 79.81           N
ATOM   1001  CA  THR A  81      -3.265   5.286 -22.896  1.00 79.81           C
ATOM   1002  C   THR A  81      -3.806   5.502 -21.481  1.00 79.81           C
ATOM   1003  O   THR A  81      -3.109   6.036 -20.620  1.00 79.81           O
ATOM   1004  HA  THR A  81      -4.000   5.699 -23.586  1.00 79.81           H
ATOM   1005  CB  THR A  81      -3.017   3.815 -23.234  1.00 79.81           C
ATOM   1006  HB  THR A  81      -3.954   3.258 -23.260  1.00 79.81           H
ATOM   1007  OG1 THR A  81      -2.074   3.387 -22.255  1.00 79.81           O
ATOM   1008  HG1 THR A  81      -1.154   3.679 -22.515  1.00 79.81           H
ATOM   1009  CG2 THR A  81      -2.280   3.635 -24.563  1.00 79.81           C
ATOM   1010 1HG2 THR A  81      -1.313   4.135 -24.513  1.00 79.81           H
ATOM   1011 2HG2 THR A  81      -2.873   4.070 -25.368  1.00 79.81           H
ATOM   1012 3HG2 THR A  81      -2.130   2.573 -24.755  1.00 79.81           H
ATOM   1013  HN  THR A  81      -1.277   5.730 -22.457  1.00 79.81           H
ATOM   1014  N   MET A  82      -5.045   5.074 -21.285  1.00 84.60           N
ATOM   1015  CA  MET A  82      -5.667   5.160 -19.974  1.00 84.60           C
ATOM   1016  C   MET A  82      -4.871   4.365 -18.937  1.00 84.60           C
ATOM   1017  O   MET A  82      -4.655   4.835 -17.821  1.00 84.60           O
ATOM   1018  HA  MET A  82      -5.659   6.218 -19.714  1.00 84.60           H
ATOM   1019  CB  MET A  82      -7.094   4.615 -20.050  1.00 84.60           C
ATOM   1020 1HB  MET A  82      -7.691   5.241 -20.714  1.00 84.60           H
ATOM   1021 2HB  MET A  82      -7.083   3.614 -20.481  1.00 84.60           H
ATOM   1022  CG  MET A  82      -7.740   4.573 -18.663  1.00 84.60           C
ATOM   1023 1HG  MET A  82      -7.352   3.725 -18.099  1.00 84.60           H
ATOM   1024 2HG  MET A  82      -7.481   5.473 -18.105  1.00 84.60           H
ATOM   1025  SD  MET A  82      -9.513   4.441 -18.819  1.00 84.60           S
ATOM   1026  CE  MET A  82     -10.014   5.141 -17.255  1.00 84.60           C
ATOM   1027 1HE  MET A  82      -9.595   4.549 -16.441  1.00 84.60           H
ATOM   1028 2HE  MET A  82      -9.650   6.166 -17.183  1.00 84.60           H
ATOM   1029 3HE  MET A  82     -11.102   5.136 -17.186  1.00 84.60           H
ATOM   1030  HN  MET A  82      -5.619   4.677 -22.000  1.00 84.60           H
ATOM   1031  N   THR A  83      -4.457   3.173 -19.342  1.00 83.26           N
ATOM   1032  CA  THR A  83      -3.594   2.356 -18.506  1.00 83.26           C
ATOM   1033  C   THR A  83      -2.348   3.144 -18.096  1.00 83.26           C
ATOM   1034  O   THR A  83      -1.941   3.110 -16.936  1.00 83.26           O
ATOM   1035  HA  THR A  83      -4.133   2.113 -17.590  1.00 83.26           H
ATOM   1036  CB  THR A  83      -3.276   1.069 -19.269  1.00 83.26           C
ATOM   1037  HB  THR A  83      -2.753   1.288 -20.200  1.00 83.26           H
ATOM   1038  OG1 THR A  83      -4.541   0.428 -19.411  1.00 83.26           O
ATOM   1039  HG1 THR A  83      -5.178   1.031 -19.891  1.00 83.26           H
ATOM   1040  CG2 THR A  83      -2.450   0.085 -18.439  1.00 83.26           C
ATOM   1041 1HG2 THR A  83      -3.004  -0.186 -17.540  1.00 83.26           H
ATOM   1042 2HG2 THR A  83      -1.506   0.550 -18.157  1.00 83.26           H
ATOM   1043 3HG2 THR A  83      -2.253  -0.811 -19.027  1.00 83.26           H
ATOM   1044  HN  THR A  83      -4.702   2.765 -20.222  1.00 83.26           H
ATOM   1045  N   ASP A  84      -1.777   3.835 -19.072  1.00 83.83           N
ATOM   1046  CA  ASP A  84      -0.531   4.550 -18.853  1.00 83.83           C
ATOM   1047  C   ASP A  84      -0.748   5.629 -17.790  1.00 83.83           C
ATOM   1048  O   ASP A  84       0.141   5.898 -16.983  1.00 83.83           O
ATOM   1049  HA  ASP A  84       0.183   3.790 -18.536  1.00 83.83           H
ATOM   1050  CB  ASP A  84      -0.058   5.238 -20.135  1.00 83.83           C
ATOM   1051 1HB  ASP A  84      -0.808   5.956 -20.466  1.00 83.83           H
ATOM   1052 2HB  ASP A  84       0.854   5.800 -19.935  1.00 83.83           H
ATOM   1053  CG  ASP A  84       0.200   4.214 -21.243  1.00 83.83           C
ATOM   1054  OD1 ASP A  84       0.865   3.202 -20.937  1.00 83.83           O
ATOM   1055  OD2 ASP A  84      -0.275   4.468 -22.371  1.00 83.83           O
ATOM   1056  HN  ASP A  84      -2.151   3.911 -19.996  1.00 83.83           H
ATOM   1057  N   MET A  85      -1.934   6.219 -17.824  1.00 89.37           N
ATOM   1058  CA  MET A  85      -2.274   7.271 -16.882  1.00 89.37           C
ATOM   1059  C   MET A  85      -2.283   6.741 -15.447  1.00 89.37           C
ATOM   1060  O   MET A  85      -1.771   7.391 -14.537  1.00 89.37           O
ATOM   1061  HA  MET A  85      -1.496   8.026 -16.992  1.00 89.37           H
ATOM   1062  CB  MET A  85      -3.653   7.838 -17.225  1.00 89.37           C
ATOM   1063 1HB  MET A  85      -3.677   8.136 -18.274  1.00 89.37           H
ATOM   1064 2HB  MET A  85      -4.410   7.066 -17.096  1.00 89.37           H
ATOM   1065  CG  MET A  85      -3.987   9.041 -16.340  1.00 89.37           C
ATOM   1066 1HG  MET A  85      -4.968   9.435 -16.604  1.00 89.37           H
ATOM   1067 2HG  MET A  85      -4.037   8.732 -15.296  1.00 89.37           H
ATOM   1068  SD  MET A  85      -2.747  10.310 -16.541  1.00 89.37           S
ATOM   1069  CE  MET A  85      -3.135  10.863 -18.193  1.00 89.37           C
ATOM   1070 1HE  MET A  85      -3.033  10.030 -18.889  1.00 89.37           H
ATOM   1071 2HE  MET A  85      -4.159  11.236 -18.221  1.00 89.37           H
ATOM   1072 3HE  MET A  85      -2.450  11.661 -18.480  1.00 89.37           H
ATOM   1073  HN  MET A  85      -2.655   5.988 -18.478  1.00 89.37           H
ATOM   1074  N   PHE A  86      -2.871   5.564 -15.288  1.00 90.18           N
ATOM   1075  CA  PHE A  86      -2.958   4.941 -13.979  1.00 90.18           C
ATOM   1076  C   PHE A  86      -1.580   4.482 -13.497  1.00 90.18           C
ATOM   1077  O   PHE A  86      -1.262   4.597 -12.315  1.00 90.18           O
ATOM   1078  HA  PHE A  86      -3.351   5.689 -13.290  1.00 90.18           H
ATOM   1079  CB  PHE A  86      -3.868   3.719 -14.124  1.00 90.18           C
ATOM   1080 1HB  PHE A  86      -3.463   3.068 -14.899  1.00 90.18           H
ATOM   1081 2HB  PHE A  86      -3.852   3.154 -13.192  1.00 90.18           H
ATOM   1082  CG  PHE A  86      -5.318   4.061 -14.471  1.00 90.18           C
ATOM   1083  CD1 PHE A  86      -5.910   5.155 -13.921  1.00 90.18           C
ATOM   1084  HD1 PHE A  86      -5.350   5.788 -13.232  1.00 90.18           H
ATOM   1085  CD2 PHE A  86      -6.016   3.270 -15.330  1.00 90.18           C
ATOM   1086  HD2 PHE A  86      -5.542   2.394 -15.771  1.00 90.18           H
ATOM   1087  CE1 PHE A  86      -7.256   5.472 -14.243  1.00 90.18           C
ATOM   1088  HE1 PHE A  86      -7.730   6.348 -13.802  1.00 90.18           H
ATOM   1089  CE2 PHE A  86      -7.362   3.587 -15.653  1.00 90.18           C
ATOM   1090  HE2 PHE A  86      -7.921   2.954 -16.341  1.00 90.18           H
ATOM   1091  CZ  PHE A  86      -7.953   4.681 -15.102  1.00 90.18           C
ATOM   1092  HZ  PHE A  86      -8.987   4.925 -15.350  1.00 90.18           H
ATOM   1093  HN  PHE A  86      -3.283   5.040 -16.034  1.00 90.18           H
ATOM   1094  N   LEU A  87      -0.800   3.971 -14.438  1.00 88.02           N
ATOM   1095  CA  LEU A  87       0.538   3.499 -14.126  1.00 88.02           C
ATOM   1096  C   LEU A  87       1.373   4.664 -13.591  1.00 88.02           C
ATOM   1097  O   LEU A  87       2.168   4.491 -12.668  1.00 88.02           O
ATOM   1098  HA  LEU A  87       0.445   2.751 -13.339  1.00 88.02           H
ATOM   1099  CB  LEU A  87       1.158   2.805 -15.340  1.00 88.02           C
ATOM   1100 1HB  LEU A  87       1.067   3.469 -16.200  1.00 88.02           H
ATOM   1101 2HB  LEU A  87       2.224   2.671 -15.152  1.00 88.02           H
ATOM   1102  CG  LEU A  87       0.561   1.447 -15.714  1.00 88.02           C
ATOM   1103  HG  LEU A  87      -0.501   1.586 -15.920  1.00 88.02           H
ATOM   1104  CD1 LEU A  87       1.200   0.900 -16.992  1.00 88.02           C
ATOM   1105 1HD1 LEU A  87       1.026   1.596 -17.812  1.00 88.02           H
ATOM   1106 2HD1 LEU A  87       2.272   0.779 -16.839  1.00 88.02           H
ATOM   1107 3HD1 LEU A  87       0.757  -0.066 -17.235  1.00 88.02           H
ATOM   1108  CD2 LEU A  87       0.670   0.460 -14.550  1.00 88.02           C
ATOM   1109 1HD2 LEU A  87       1.719   0.320 -14.290  1.00 88.02           H
ATOM   1110 2HD2 LEU A  87       0.131   0.854 -13.688  1.00 88.02           H
ATOM   1111 3HD2 LEU A  87       0.238  -0.496 -14.843  1.00 88.02           H
ATOM   1112  HN  LEU A  87      -1.068   3.878 -15.397  1.00 88.02           H
ATOM   1113  N   LEU A  88       1.165   5.826 -14.193  1.00 90.34           N
ATOM   1114  CA  LEU A  88       1.880   7.021 -13.781  1.00 90.34           C
ATOM   1115  C   LEU A  88       1.535   7.340 -12.325  1.00 90.34           C
ATOM   1116  O   LEU A  88       2.426   7.527 -11.498  1.00 90.34           O
ATOM   1117  HA  LEU A  88       2.946   6.802 -13.843  1.00 90.34           H
ATOM   1118  CB  LEU A  88       1.598   8.174 -14.746  1.00 90.34           C
ATOM   1119 1HB  LEU A  88       2.001   7.910 -15.724  1.00 90.34           H
ATOM   1120 2HB  LEU A  88       0.519   8.270 -14.861  1.00 90.34           H
ATOM   1121  CG  LEU A  88       2.163   9.538 -14.345  1.00 90.34           C
ATOM   1122  HG  LEU A  88       1.849   9.751 -13.324  1.00 90.34           H
ATOM   1123  CD1 LEU A  88       3.693   9.523 -14.354  1.00 90.34           C
ATOM   1124 1HD1 LEU A  88       4.053   8.774 -13.648  1.00 90.34           H
ATOM   1125 2HD1 LEU A  88       4.048   9.278 -15.356  1.00 90.34           H
ATOM   1126 3HD1 LEU A  88       4.068  10.505 -14.066  1.00 90.34           H
ATOM   1127  CD2 LEU A  88       1.596  10.649 -15.232  1.00 90.34           C
ATOM   1128 1HD2 LEU A  88       1.859  10.453 -16.272  1.00 90.34           H
ATOM   1129 2HD2 LEU A  88       0.511  10.676 -15.131  1.00 90.34           H
ATOM   1130 3HD2 LEU A  88       2.014  11.608 -14.926  1.00 90.34           H
ATOM   1131  HN  LEU A  88       0.523   5.957 -14.949  1.00 90.34           H
ATOM   1132  N   ASN A  89       0.239   7.393 -12.055  1.00 93.94           N
ATOM   1133  CA  ASN A  89      -0.237   7.803 -10.745  1.00 93.94           C
ATOM   1134  C   ASN A  89       0.200   6.772  -9.703  1.00 93.94           C
ATOM   1135  O   ASN A  89       0.434   7.116  -8.545  1.00 93.94           O
ATOM   1136  HA  ASN A  89       0.206   8.784 -10.574  1.00 93.94           H
ATOM   1137  CB  ASN A  89      -1.765   7.887 -10.716  1.00 93.94           C
ATOM   1138 1HB  ASN A  89      -2.189   7.067 -11.295  1.00 93.94           H
ATOM   1139 2HB  ASN A  89      -2.119   7.769  -9.691  1.00 93.94           H
ATOM   1140  CG  ASN A  89      -2.252   9.223 -11.280  1.00 93.94           C
ATOM   1141  OD1 ASN A  89      -2.529  10.167 -10.558  1.00 93.94           O
ATOM   1142  ND2 ASN A  89      -2.340   9.250 -12.607  1.00 93.94           N
ATOM   1143 1HD2 ASN A  89      -2.097   8.440 -13.140  1.00 93.94           H
ATOM   1144 2HD2 ASN A  89      -2.650  10.080 -13.070  1.00 93.94           H
ATOM   1145  HN  ASN A  89      -0.479   7.161 -12.712  1.00 93.94           H
ATOM   1146  N   LEU A  90       0.298   5.529 -10.151  1.00 91.82           N
ATOM   1147  CA  LEU A  90       0.709   4.447  -9.272  1.00 91.82           C
ATOM   1148  C   LEU A  90       2.150   4.686  -8.817  1.00 91.82           C
ATOM   1149  O   LEU A  90       2.463   4.549  -7.635  1.00 91.82           O
ATOM   1150  HA  LEU A  90       0.062   4.473  -8.396  1.00 91.82           H
ATOM   1151  CB  LEU A  90       0.496   3.094  -9.953  1.00 91.82           C
ATOM   1152 1HB  LEU A  90      -0.491   3.093 -10.415  1.00 91.82           H
ATOM   1153 2HB  LEU A  90       1.225   2.996 -10.758  1.00 91.82           H
ATOM   1154  CG  LEU A  90       0.607   1.864  -9.050  1.00 91.82           C
ATOM   1155  HG  LEU A  90       1.489   1.981  -8.420  1.00 91.82           H
ATOM   1156  CD1 LEU A  90      -0.603   1.757  -8.119  1.00 91.82           C
ATOM   1157 1HD1 LEU A  90      -0.658   2.647  -7.492  1.00 91.82           H
ATOM   1158 2HD1 LEU A  90      -1.513   1.674  -8.713  1.00 91.82           H
ATOM   1159 3HD1 LEU A  90      -0.499   0.874  -7.488  1.00 91.82           H
ATOM   1160  CD2 LEU A  90       0.807   0.593  -9.877  1.00 91.82           C
ATOM   1161 1HD2 LEU A  90      -0.041   0.458 -10.548  1.00 91.82           H
ATOM   1162 2HD2 LEU A  90       1.723   0.680 -10.462  1.00 91.82           H
ATOM   1163 3HD2 LEU A  90       0.883  -0.266  -9.210  1.00 91.82           H
ATOM   1164  HN  LEU A  90       0.102   5.257 -11.093  1.00 91.82           H
ATOM   1165  N   ALA A  91       2.990   5.040  -9.779  1.00 93.19           N
ATOM   1166  CA  ALA A  91       4.398   5.265  -9.497  1.00 93.19           C
ATOM   1167  C   ALA A  91       4.541   6.462  -8.555  1.00 93.19           C
ATOM   1168  O   ALA A  91       5.408   6.470  -7.683  1.00 93.19           O
ATOM   1169  HA  ALA A  91       4.783   4.374  -9.001  1.00 93.19           H
ATOM   1170  CB  ALA A  91       5.156   5.464 -10.812  1.00 93.19           C
ATOM   1171 1HB  ALA A  91       5.047   4.574 -11.432  1.00 93.19           H
ATOM   1172 2HB  ALA A  91       4.749   6.326 -11.339  1.00 93.19           H
ATOM   1173 3HB  ALA A  91       6.212   5.632 -10.600  1.00 93.19           H
ATOM   1174  HN  ALA A  91       2.723   5.174 -10.733  1.00 93.19           H
ATOM   1175  N   ILE A  92       3.677   7.445  -8.764  1.00 94.98           N
ATOM   1176  CA  ILE A  92       3.694   8.643  -7.941  1.00 94.98           C
ATOM   1177  C   ILE A  92       3.324   8.274  -6.503  1.00 94.98           C
ATOM   1178  O   ILE A  92       3.970   8.723  -5.558  1.00 94.98           O
ATOM   1179  HA  ILE A  92       4.713   9.029  -7.947  1.00 94.98           H
ATOM   1180  CB  ILE A  92       2.797   9.723  -8.550  1.00 94.98           C
ATOM   1181  HB  ILE A  92       1.831   9.274  -8.780  1.00 94.98           H
ATOM   1182  CG1 ILE A  92       3.380  10.242  -9.866  1.00 94.98           C
ATOM   1183 1HG1 ILE A  92       4.278  10.826  -9.665  1.00 94.98           H
ATOM   1184 2HG1 ILE A  92       3.680   9.401 -10.491  1.00 94.98           H
ATOM   1185  CG2 ILE A  92       2.544  10.853  -7.550  1.00 94.98           C
ATOM   1186 1HG2 ILE A  92       2.054  10.450  -6.663  1.00 94.98           H
ATOM   1187 2HG2 ILE A  92       3.494  11.306  -7.266  1.00 94.98           H
ATOM   1188 3HG2 ILE A  92       1.904  11.607  -8.008  1.00 94.98           H
ATOM   1189  CD1 ILE A  92       2.361  11.103 -10.614  1.00 94.98           C
ATOM   1190 1HD1 ILE A  92       1.474  10.509 -10.835  1.00 94.98           H
ATOM   1191 2HD1 ILE A  92       2.081  11.956  -9.995  1.00 94.98           H
ATOM   1192 3HD1 ILE A  92       2.800  11.459 -11.546  1.00 94.98           H
ATOM   1193  HN  ILE A  92       2.977   7.432  -9.477  1.00 94.98           H
ATOM   1194  N   ALA A  93       2.285   7.461  -6.383  1.00 95.47           N
ATOM   1195  CA  ALA A  93       1.783   7.075  -5.075  1.00 95.47           C
ATOM   1196  C   ALA A  93       2.883   6.337  -4.309  1.00 95.47           C
ATOM   1197  O   ALA A  93       3.069   6.561  -3.114  1.00 95.47           O
ATOM   1198  HA  ALA A  93       1.526   7.987  -4.536  1.00 95.47           H
ATOM   1199  CB  ALA A  93       0.520   6.228  -5.242  1.00 95.47           C
ATOM   1200 1HB  ALA A  93      -0.240   6.808  -5.766  1.00 95.47           H
ATOM   1201 2HB  ALA A  93       0.756   5.334  -5.819  1.00 95.47           H
ATOM   1202 3HB  ALA A  93       0.144   5.939  -4.261  1.00 95.47           H
ATOM   1203  HN  ALA A  93       1.790   7.068  -7.158  1.00 95.47           H
ATOM   1204  N   ASP A  94       3.584   5.473  -5.029  1.00 94.95           N
ATOM   1205  CA  ASP A  94       4.646   4.685  -4.427  1.00 94.95           C
ATOM   1206  C   ASP A  94       5.754   5.620  -3.938  1.00 94.95           C
ATOM   1207  O   ASP A  94       6.247   5.474  -2.821  1.00 94.95           O
ATOM   1208  HA  ASP A  94       4.171   4.140  -3.611  1.00 94.95           H
ATOM   1209  CB  ASP A  94       5.257   3.717  -5.442  1.00 94.95           C
ATOM   1210 1HB  ASP A  94       5.402   4.227  -6.395  1.00 94.95           H
ATOM   1211 2HB  ASP A  94       6.241   3.398  -5.099  1.00 94.95           H
ATOM   1212  CG  ASP A  94       4.359   2.495  -5.643  1.00 94.95           C
ATOM   1213  OD1 ASP A  94       3.677   2.125  -4.664  1.00 94.95           O
ATOM   1214  OD2 ASP A  94       4.375   1.958  -6.772  1.00 94.95           O
ATOM   1215  HN  ASP A  94       3.436   5.308  -6.004  1.00 94.95           H
ATOM   1216  N   LEU A  95       6.114   6.560  -4.800  1.00 96.22           N
ATOM   1217  CA  LEU A  95       7.202   7.475  -4.498  1.00 96.22           C
ATOM   1218  C   LEU A  95       6.879   8.237  -3.212  1.00 96.22           C
ATOM   1219  O   LEU A  95       7.738   8.394  -2.346  1.00 96.22           O
ATOM   1220  HA  LEU A  95       8.096   6.875  -4.329  1.00 96.22           H
ATOM   1221  CB  LEU A  95       7.486   8.383  -5.696  1.00 96.22           C
ATOM   1222 1HB  LEU A  95       6.533   8.707  -6.115  1.00 96.22           H
ATOM   1223 2HB  LEU A  95       7.996   9.277  -5.337  1.00 96.22           H
ATOM   1224  CG  LEU A  95       8.323   7.769  -6.820  1.00 96.22           C
ATOM   1225  HG  LEU A  95       7.797   6.893  -7.199  1.00 96.22           H
ATOM   1226  CD1 LEU A  95       8.474   8.746  -7.988  1.00 96.22           C
ATOM   1227 1HD1 LEU A  95       7.489   8.996  -8.382  1.00 96.22           H
ATOM   1228 2HD1 LEU A  95       8.967   9.654  -7.641  1.00 96.22           H
ATOM   1229 3HD1 LEU A  95       9.074   8.284  -8.772  1.00 96.22           H
ATOM   1230  CD2 LEU A  95       9.678   7.290  -6.295  1.00 96.22           C
ATOM   1231 1HD2 LEU A  95      10.224   8.134  -5.873  1.00 96.22           H
ATOM   1232 2HD2 LEU A  95       9.522   6.536  -5.523  1.00 96.22           H
ATOM   1233 3HD2 LEU A  95      10.253   6.858  -7.114  1.00 96.22           H
ATOM   1234  HN  LEU A  95       5.678   6.701  -5.689  1.00 96.22           H
ATOM   1235  N   LEU A  96       5.636   8.691  -3.126  1.00 95.93           N
ATOM   1236  CA  LEU A  96       5.220   9.527  -2.013  1.00 95.93           C
ATOM   1237  C   LEU A  96       5.452   8.774  -0.701  1.00 95.93           C
ATOM   1238  O   LEU A  96       5.895   9.360   0.285  1.00 95.93           O
ATOM   1239  HA  LEU A  96       5.851  10.415  -2.017  1.00 95.93           H
ATOM   1240  CB  LEU A  96       3.776   9.995  -2.206  1.00 95.93           C
ATOM   1241 1HB  LEU A  96       3.167   9.131  -2.471  1.00 95.93           H
ATOM   1242 2HB  LEU A  96       3.405  10.367  -1.251  1.00 95.93           H
ATOM   1243  CG  LEU A  96       3.559  11.081  -3.262  1.00 95.93           C
ATOM   1244  HG  LEU A  96       3.842  10.674  -4.233  1.00 95.93           H
ATOM   1245  CD1 LEU A  96       2.083  11.473  -3.350  1.00 95.93           C
ATOM   1246 1HD1 LEU A  96       1.490  10.599  -3.620  1.00 95.93           H
ATOM   1247 2HD1 LEU A  96       1.750  11.853  -2.384  1.00 95.93           H
ATOM   1248 3HD1 LEU A  96       1.956  12.245  -4.108  1.00 95.93           H
ATOM   1249  CD2 LEU A  96       4.458  12.290  -2.999  1.00 95.93           C
ATOM   1250 1HD2 LEU A  96       4.230  12.706  -2.018  1.00 95.93           H
ATOM   1251 2HD2 LEU A  96       5.503  11.979  -3.027  1.00 95.93           H
ATOM   1252 3HD2 LEU A  96       4.284  13.046  -3.765  1.00 95.93           H
ATOM   1253  HN  LEU A  96       4.923   8.497  -3.799  1.00 95.93           H
ATOM   1254  N   PHE A  97       5.142   7.486  -0.732  1.00 96.50           N
ATOM   1255  CA  PHE A  97       5.284   6.654   0.450  1.00 96.50           C
ATOM   1256  C   PHE A  97       6.758   6.377   0.752  1.00 96.50           C
ATOM   1257  O   PHE A  97       7.197   6.505   1.894  1.00 96.50           O
ATOM   1258  HA  PHE A  97       4.840   7.197   1.284  1.00 96.50           H
ATOM   1259  CB  PHE A  97       4.580   5.329   0.152  1.00 96.50           C
ATOM   1260 1HB  PHE A  97       3.504   5.502   0.109  1.00 96.50           H
ATOM   1261 2HB  PHE A  97       4.886   4.980  -0.835  1.00 96.50           H
ATOM   1262  CG  PHE A  97       4.864   4.228   1.176  1.00 96.50           C
ATOM   1263  CD1 PHE A  97       5.467   3.074   0.784  1.00 96.50           C
ATOM   1264  HD1 PHE A  97       5.747   2.932  -0.260  1.00 96.50           H
ATOM   1265  CD2 PHE A  97       4.514   4.404   2.478  1.00 96.50           C
ATOM   1266  HD2 PHE A  97       4.031   5.330   2.792  1.00 96.50           H
ATOM   1267  CE1 PHE A  97       5.730   2.052   1.735  1.00 96.50           C
ATOM   1268  HE1 PHE A  97       6.213   1.127   1.421  1.00 96.50           H
ATOM   1269  CE2 PHE A  97       4.778   3.383   3.429  1.00 96.50           C
ATOM   1270  HE2 PHE A  97       4.497   3.524   4.473  1.00 96.50           H
ATOM   1271  CZ  PHE A  97       5.381   2.229   3.037  1.00 96.50           C
ATOM   1272  HZ  PHE A  97       5.583   1.445   3.767  1.00 96.50           H
ATOM   1273  HN  PHE A  97       4.799   7.013  -1.544  1.00 96.50           H
ATOM   1274  N   LEU A  98       7.483   6.003  -0.293  1.00 96.30           N
ATOM   1275  CA  LEU A  98       8.857   5.559  -0.130  1.00 96.30           C
ATOM   1276  C   LEU A  98       9.655   6.640   0.600  1.00 96.30           C
ATOM   1277  O   LEU A  98      10.525   6.332   1.414  1.00 96.30           O
ATOM   1278  HA  LEU A  98       8.839   4.664   0.492  1.00 96.30           H
ATOM   1279  CB  LEU A  98       9.454   5.160  -1.481  1.00 96.30           C
ATOM   1280 1HB  LEU A  98       9.272   5.968  -2.189  1.00 96.30           H
ATOM   1281 2HB  LEU A  98      10.535   5.074  -1.366  1.00 96.30           H
ATOM   1282  CG  LEU A  98       8.929   3.858  -2.088  1.00 96.30           C
ATOM   1283  HG  LEU A  98       7.844   3.846  -1.984  1.00 96.30           H
ATOM   1284  CD1 LEU A  98       9.240   3.786  -3.585  1.00 96.30           C
ATOM   1285 1HD1 LEU A  98       8.767   4.626  -4.094  1.00 96.30           H
ATOM   1286 2HD1 LEU A  98      10.318   3.831  -3.734  1.00 96.30           H
ATOM   1287 3HD1 LEU A  98       8.855   2.851  -3.992  1.00 96.30           H
ATOM   1288  CD2 LEU A  98       9.469   2.642  -1.332  1.00 96.30           C
ATOM   1289 1HD2 LEU A  98      10.558   2.637  -1.383  1.00 96.30           H
ATOM   1290 2HD2 LEU A  98       9.154   2.694  -0.290  1.00 96.30           H
ATOM   1291 3HD2 LEU A  98       9.080   1.730  -1.785  1.00 96.30           H
ATOM   1292  HN  LEU A  98       7.147   6.000  -1.234  1.00 96.30           H
ATOM   1293  N   VAL A  99       9.330   7.885   0.284  1.00 96.29           N
ATOM   1294  CA  VAL A  99      10.049   9.014   0.852  1.00 96.29           C
ATOM   1295  C   VAL A  99       9.870   9.014   2.371  1.00 96.29           C
ATOM   1296  O   VAL A  99      10.635   9.656   3.090  1.00 96.29           O
ATOM   1297  HA  VAL A  99      11.106   8.879   0.623  1.00 96.29           H
ATOM   1298  CB  VAL A  99       9.584  10.315   0.195  1.00 96.29           C
ATOM   1299  HB  VAL A  99       8.495  10.341   0.238  1.00 96.29           H
ATOM   1300  CG1 VAL A  99      10.114  11.532   0.954  1.00 96.29           C
ATOM   1301 1HG1 VAL A  99       9.748  11.509   1.980  1.00 96.29           H
ATOM   1302 2HG1 VAL A  99      11.204  11.512   0.957  1.00 96.29           H
ATOM   1303 3HG1 VAL A  99       9.769  12.444   0.466  1.00 96.29           H
ATOM   1304  CG2 VAL A  99       9.997  10.364  -1.277  1.00 96.29           C
ATOM   1305 1HG2 VAL A  99      11.083  10.303  -1.352  1.00 96.29           H
ATOM   1306 2HG2 VAL A  99       9.549   9.524  -1.809  1.00 96.29           H
ATOM   1307 3HG2 VAL A  99       9.654  11.299  -1.720  1.00 96.29           H
ATOM   1308  HN  VAL A  99       8.593   8.128  -0.346  1.00 96.29           H
ATOM   1309  N   THR A 100       8.856   8.287   2.816  1.00 95.46           N
ATOM   1310  CA  THR A 100       8.532   8.241   4.232  1.00 95.46           C
ATOM   1311  C   THR A 100       9.343   7.147   4.929  1.00 95.46           C
ATOM   1312  O   THR A 100       9.464   7.144   6.153  1.00 95.46           O
ATOM   1313  HA  THR A 100       8.822   9.191   4.682  1.00 95.46           H
ATOM   1314  CB  THR A 100       7.019   8.055   4.365  1.00 95.46           C
ATOM   1315  HB  THR A 100       6.688   8.272   5.381  1.00 95.46           H
ATOM   1316  OG1 THR A 100       6.793   6.721   3.917  1.00 95.46           O
ATOM   1317  HG1 THR A 100       6.755   6.698   2.918  1.00 95.46           H
ATOM   1318  CG2 THR A 100       6.233   8.919   3.377  1.00 95.46           C
ATOM   1319 1HG2 THR A 100       6.516   8.653   2.358  1.00 95.46           H
ATOM   1320 2HG2 THR A 100       6.459   9.970   3.554  1.00 95.46           H
ATOM   1321 3HG2 THR A 100       5.166   8.748   3.514  1.00 95.46           H
ATOM   1322  HN  THR A 100       8.262   7.738   2.229  1.00 95.46           H
ATOM   1323  N   LEU A 101       9.878   6.245   4.120  1.00 95.10           N
ATOM   1324  CA  LEU A 101      10.527   5.057   4.649  1.00 95.10           C
ATOM   1325  C   LEU A 101      11.765   5.471   5.447  1.00 95.10           C
ATOM   1326  O   LEU A 101      12.031   4.923   6.515  1.00 95.10           O
ATOM   1327  HA  LEU A 101       9.824   4.575   5.327  1.00 95.10           H
ATOM   1328  CB  LEU A 101      10.825   4.064   3.524  1.00 95.10           C
ATOM   1329 1HB  LEU A 101      11.345   4.594   2.726  1.00 95.10           H
ATOM   1330 2HB  LEU A 101      11.513   3.309   3.905  1.00 95.10           H
ATOM   1331  CG  LEU A 101       9.613   3.351   2.920  1.00 95.10           C
ATOM   1332  HG  LEU A 101       9.000   4.094   2.410  1.00 95.10           H
ATOM   1333  CD1 LEU A 101      10.047   2.325   1.871  1.00 95.10           C
ATOM   1334 1HD1 LEU A 101      10.590   2.830   1.072  1.00 95.10           H
ATOM   1335 2HD1 LEU A 101      10.694   1.582   2.336  1.00 95.10           H
ATOM   1336 3HD1 LEU A 101       9.166   1.834   1.458  1.00 95.10           H
ATOM   1337  CD2 LEU A 101       8.746   2.723   4.013  1.00 95.10           C
ATOM   1338 1HD2 LEU A 101       9.336   1.996   4.571  1.00 95.10           H
ATOM   1339 2HD2 LEU A 101       8.393   3.501   4.689  1.00 95.10           H
ATOM   1340 3HD2 LEU A 101       7.892   2.223   3.556  1.00 95.10           H
ATOM   1341  HN  LEU A 101       9.872   6.315   3.123  1.00 95.10           H
ATOM   1342  N   PRO A 102      12.541   6.442   4.946  1.00 94.67           N
ATOM   1343  CA  PRO A 102      13.748   6.883   5.651  1.00 94.67           C
ATOM   1344  C   PRO A 102      13.466   7.262   7.096  1.00 94.67           C
ATOM   1345  O   PRO A 102      14.260   6.960   7.986  1.00 94.67           O
ATOM   1346  HA  PRO A 102      14.468   6.067   5.705  1.00 94.67           H
ATOM   1347  CB  PRO A 102      14.228   8.083   4.832  1.00 94.67           C
ATOM   1348 1HB  PRO A 102      13.821   9.019   5.216  1.00 94.67           H
ATOM   1349 2HB  PRO A 102      15.313   8.175   4.854  1.00 94.67           H
ATOM   1350  CG  PRO A 102      13.716   7.780   3.429  1.00 94.67           C
ATOM   1351 1HG  PRO A 102      13.664   8.679   2.814  1.00 94.67           H
ATOM   1352 2HG  PRO A 102      14.370   7.086   2.901  1.00 94.67           H
ATOM   1353  CD  PRO A 102      12.342   7.186   3.689  1.00 94.67           C
ATOM   1354 1HD  PRO A 102      11.581   7.958   3.797  1.00 94.67           H
ATOM   1355 2HD  PRO A 102      12.020   6.538   2.874  1.00 94.67           H
ATOM   1356  N   PHE A 103      12.332   7.919   7.291  1.00 94.19           N
ATOM   1357  CA  PHE A 103      11.961   8.393   8.614  1.00 94.19           C
ATOM   1358  C   PHE A 103      11.617   7.224   9.539  1.00 94.19           C
ATOM   1359  O   PHE A 103      11.970   7.235  10.717  1.00 94.19           O
ATOM   1360  HA  PHE A 103      12.818   8.932   9.016  1.00 94.19           H
ATOM   1361  CB  PHE A 103      10.722   9.274   8.441  1.00 94.19           C
ATOM   1362 1HB  PHE A 103       9.948   8.699   7.933  1.00 94.19           H
ATOM   1363 2HB  PHE A 103      10.332   9.531   9.426  1.00 94.19           H
ATOM   1364  CG  PHE A 103      10.978  10.562   7.657  1.00 94.19           C
ATOM   1365  CD1 PHE A 103      11.376  11.687   8.309  1.00 94.19           C
ATOM   1366  HD1 PHE A 103      11.512  11.671   9.391  1.00 94.19           H
ATOM   1367  CD2 PHE A 103      10.808  10.582   6.308  1.00 94.19           C
ATOM   1368  HD2 PHE A 103      10.490   9.681   5.785  1.00 94.19           H
ATOM   1369  CE1 PHE A 103      11.614  12.883   7.582  1.00 94.19           C
ATOM   1370  HE1 PHE A 103      11.933  13.785   8.104  1.00 94.19           H
ATOM   1371  CE2 PHE A 103      11.047  11.778   5.580  1.00 94.19           C
ATOM   1372  HE2 PHE A 103      10.910  11.794   4.499  1.00 94.19           H
ATOM   1373  CZ  PHE A 103      11.444  12.903   6.232  1.00 94.19           C
ATOM   1374  HZ  PHE A 103      11.627  13.821   5.674  1.00 94.19           H
ATOM   1375  HN  PHE A 103      11.675   8.128   6.567  1.00 94.19           H
ATOM   1376  N   TRP A 104      10.932   6.243   8.970  1.00 91.65           N
ATOM   1377  CA  TRP A 104      10.581   5.045   9.714  1.00 91.65           C
ATOM   1378  C   TRP A 104      11.879   4.370  10.161  1.00 91.65           C
ATOM   1379  O   TRP A 104      11.962   3.850  11.273  1.00 91.65           O
ATOM   1380  HA  TRP A 104      10.001   5.352  10.585  1.00 91.65           H
ATOM   1381  CB  TRP A 104       9.684   4.125   8.883  1.00 91.65           C
ATOM   1382 1HB  TRP A 104      10.029   4.136   7.849  1.00 91.65           H
ATOM   1383 2HB  TRP A 104       9.795   3.103   9.245  1.00 91.65           H
ATOM   1384  CG  TRP A 104       8.203   4.505   8.915  1.00 91.65           C
ATOM   1385  CD1 TRP A 104       7.425   4.881   7.891  1.00 91.65           C
ATOM   1386  HD1 TRP A 104       7.767   4.967   6.860  1.00 91.65           H
ATOM   1387  CD2 TRP A 104       7.347   4.531  10.077  1.00 91.65           C
ATOM   1388  NE1 TRP A 104       6.136   5.146   8.305  1.00 91.65           N
ATOM   1389  HE1 TRP A 104       5.376   5.442   7.726  1.00 91.65           H
ATOM   1390  CE2 TRP A 104       6.087   4.927   9.677  1.00 91.65           C
ATOM   1391  CE3 TRP A 104       7.628   4.230  11.421  1.00 91.65           C
ATOM   1392  HE3 TRP A 104       8.615   3.916  11.762  1.00 91.65           H
ATOM   1393  CZ2 TRP A 104       5.008   5.058  10.560  1.00 91.65           C
ATOM   1394  HZ2 TRP A 104       4.022   5.372  10.219  1.00 91.65           H
ATOM   1395  CZ3 TRP A 104       6.540   4.366  12.291  1.00 91.65           C
ATOM   1396  HZ3 TRP A 104       6.704   4.145  13.346  1.00 91.65           H
ATOM   1397  CH2 TRP A 104       5.265   4.763  11.905  1.00 91.65           C
ATOM   1398  HH2 TRP A 104       4.469   4.845  12.645  1.00 91.65           H
ATOM   1399  HN  TRP A 104      10.618   6.257   8.020  1.00 91.65           H
ATOM   1400  N   ALA A 105      12.861   4.399   9.272  1.00 93.50           N
ATOM   1401  CA  ALA A 105      14.120   3.719   9.525  1.00 93.50           C
ATOM   1402  C   ALA A 105      14.794   4.343  10.749  1.00 93.50           C
ATOM   1403  O   ALA A 105      15.253   3.629  11.640  1.00 93.50           O
ATOM   1404  HA  ALA A 105      13.896   2.674   9.737  1.00 93.50           H
ATOM   1405  CB  ALA A 105      15.000   3.792   8.275  1.00 93.50           C
ATOM   1406 1HB  ALA A 105      14.488   3.310   7.442  1.00 93.50           H
ATOM   1407 2HB  ALA A 105      15.193   4.836   8.027  1.00 93.50           H
ATOM   1408 3HB  ALA A 105      15.944   3.282   8.465  1.00 93.50           H
ATOM   1409  HN  ALA A 105      12.806   4.874   8.394  1.00 93.50           H
ATOM   1410  N   ILE A 106      14.832   5.667  10.754  1.00 93.07           N
ATOM   1411  CA  ILE A 106      15.485   6.393  11.830  1.00 93.07           C
ATOM   1412  C   ILE A 106      14.751   6.119  13.143  1.00 93.07           C
ATOM   1413  O   ILE A 106      15.381   5.899  14.177  1.00 93.07           O
ATOM   1414  HA  ILE A 106      16.501   6.007  11.915  1.00 93.07           H
ATOM   1415  CB  ILE A 106      15.593   7.880  11.484  1.00 93.07           C
ATOM   1416  HB  ILE A 106      14.619   8.221  11.133  1.00 93.07           H
ATOM   1417  CG1 ILE A 106      16.589   8.107  10.345  1.00 93.07           C
ATOM   1418 1HG1 ILE A 106      17.605   7.957  10.710  1.00 93.07           H
ATOM   1419 2HG1 ILE A 106      16.421   7.371   9.558  1.00 93.07           H
ATOM   1420  CG2 ILE A 106      15.942   8.707  12.724  1.00 93.07           C
ATOM   1421 1HG2 ILE A 106      15.164   8.579  13.476  1.00 93.07           H
ATOM   1422 2HG2 ILE A 106      16.897   8.371  13.127  1.00 93.07           H
ATOM   1423 3HG2 ILE A 106      16.012   9.759  12.450  1.00 93.07           H
ATOM   1424  CD1 ILE A 106      16.451   9.518   9.770  1.00 93.07           C
ATOM   1425 1HD1 ILE A 106      15.441   9.656   9.384  1.00 93.07           H
ATOM   1426 2HD1 ILE A 106      16.644  10.250  10.553  1.00 93.07           H
ATOM   1427 3HD1 ILE A 106      17.171   9.653   8.962  1.00 93.07           H
ATOM   1428  HN  ILE A 106      14.428   6.241  10.041  1.00 93.07           H
ATOM   1429  N   ALA A 107      13.428   6.141  13.061  1.00 91.33           N
ATOM   1430  CA  ALA A 107      12.602   5.993  14.247  1.00 91.33           C
ATOM   1431  C   ALA A 107      12.802   4.594  14.832  1.00 91.33           C
ATOM   1432  O   ALA A 107      12.754   4.412  16.047  1.00 91.33           O
ATOM   1433  HA  ALA A 107      12.933   6.733  14.976  1.00 91.33           H
ATOM   1434  CB  ALA A 107      11.141   6.272  13.889  1.00 91.33           C
ATOM   1435 1HB  ALA A 107      11.048   7.289  13.506  1.00 91.33           H
ATOM   1436 2HB  ALA A 107      10.812   5.566  13.127  1.00 91.33           H
ATOM   1437 3HB  ALA A 107      10.521   6.162  14.779  1.00 91.33           H
ATOM   1438  HN  ALA A 107      12.923   6.256  12.206  1.00 91.33           H
ATOM   1439  N   ALA A 108      13.021   3.640  13.939  1.00 90.34           N
ATOM   1440  CA  ALA A 108      13.193   2.256  14.349  1.00 90.34           C
ATOM   1441  C   ALA A 108      14.585   2.079  14.959  1.00 90.34           C
ATOM   1442  O   ALA A 108      14.770   1.267  15.865  1.00 90.34           O
ATOM   1443  HA  ALA A 108      12.442   2.039  15.108  1.00 90.34           H
ATOM   1444  CB  ALA A 108      12.962   1.336  13.149  1.00 90.34           C
ATOM   1445 1HB  ALA A 108      11.949   1.479  12.771  1.00 90.34           H
ATOM   1446 2HB  ALA A 108      13.680   1.574  12.364  1.00 90.34           H
ATOM   1447 3HB  ALA A 108      13.091   0.298  13.456  1.00 90.34           H
ATOM   1448  HN  ALA A 108      13.082   3.799  12.953  1.00 90.34           H
ATOM   1449  N   ALA A 109      15.527   2.851  14.439  1.00 90.03           N
ATOM   1450  CA  ALA A 109      16.919   2.699  14.829  1.00 90.03           C
ATOM   1451  C   ALA A 109      17.091   3.158  16.278  1.00 90.03           C
ATOM   1452  O   ALA A 109      17.886   2.588  17.023  1.00 90.03           O
ATOM   1453  HA  ALA A 109      17.169   1.641  14.759  1.00 90.03           H
ATOM   1454  CB  ALA A 109      17.809   3.481  13.860  1.00 90.03           C
ATOM   1455 1HB  ALA A 109      17.670   3.097  12.849  1.00 90.03           H
ATOM   1456 2HB  ALA A 109      17.537   4.536  13.888  1.00 90.03           H
ATOM   1457 3HB  ALA A 109      18.852   3.367  14.152  1.00 90.03           H
ATOM   1458  HN  ALA A 109      15.353   3.569  13.764  1.00 90.03           H
ATOM   1459  N   ASP A 110      16.333   4.185  16.634  1.00 87.29           N
ATOM   1460  CA  ASP A 110      16.494   4.820  17.931  1.00 87.29           C
ATOM   1461  C   ASP A 110      15.126   5.268  18.448  1.00 87.29           C
ATOM   1462  O   ASP A 110      14.384   4.472  19.022  1.00 87.29           O
ATOM   1463  HA  ASP A 110      16.952   4.061  18.566  1.00 87.29           H
ATOM   1464  CB  ASP A 110      17.390   6.056  17.832  1.00 87.29           C
ATOM   1465 1HB  ASP A 110      18.359   5.775  17.419  1.00 87.29           H
ATOM   1466 2HB  ASP A 110      16.948   6.776  17.144  1.00 87.29           H
ATOM   1467  CG  ASP A 110      17.583   6.705  19.204  1.00 87.29           C
ATOM   1468  OD1 ASP A 110      17.301   6.011  20.205  1.00 87.29           O
ATOM   1469  OD2 ASP A 110      18.008   7.880  19.221  1.00 87.29           O
ATOM   1470  HN  ASP A 110      15.621   4.582  16.055  1.00 87.29           H
ATOM   1471  N   GLN A 111      14.833   6.541  18.227  1.00 87.07           N
ATOM   1472  CA  GLN A 111      13.561   7.101  18.650  1.00 87.07           C
ATOM   1473  C   GLN A 111      13.071   8.133  17.633  1.00 87.07           C
ATOM   1474  O   GLN A 111      13.825   8.553  16.756  1.00 87.07           O
ATOM   1475  HA  GLN A 111      12.870   6.258  18.684  1.00 87.07           H
ATOM   1476  CB  GLN A 111      13.670   7.716  20.047  1.00 87.07           C
ATOM   1477 1HB  GLN A 111      12.696   8.094  20.358  1.00 87.07           H
ATOM   1478 2HB  GLN A 111      13.957   6.948  20.765  1.00 87.07           H
ATOM   1479  CG  GLN A 111      14.695   8.851  20.067  1.00 87.07           C
ATOM   1480 1HG  GLN A 111      15.674   8.467  19.782  1.00 87.07           H
ATOM   1481 2HG  GLN A 111      14.422   9.606  19.330  1.00 87.07           H
ATOM   1482  CD  GLN A 111      14.777   9.491  21.455  1.00 87.07           C
ATOM   1483  OE1 GLN A 111      13.780   9.737  22.113  1.00 87.07           O
ATOM   1484  NE2 GLN A 111      16.018   9.746  21.861  1.00 87.07           N
ATOM   1485 1HE2 GLN A 111      16.793   9.519  21.271  1.00 87.07           H
ATOM   1486 2HE2 GLN A 111      16.175  10.164  22.755  1.00 87.07           H
ATOM   1487  HN  GLN A 111      15.446   7.184  17.769  1.00 87.07           H
ATOM   1488  N   TRP A 112      11.810   8.513  17.783  1.00 89.46           N
ATOM   1489  CA  TRP A 112      11.223   9.520  16.916  1.00 89.46           C
ATOM   1490  C   TRP A 112      11.816  10.878  17.300  1.00 89.46           C
ATOM   1491  O   TRP A 112      11.521  11.408  18.370  1.00 89.46           O
ATOM   1492  HA  TRP A 112      11.492   9.273  15.889  1.00 89.46           H
ATOM   1493  CB  TRP A 112       9.696   9.491  16.996  1.00 89.46           C
ATOM   1494 1HB  TRP A 112       9.352   8.472  16.815  1.00 89.46           H
ATOM   1495 2HB  TRP A 112       9.390   9.754  18.009  1.00 89.46           H
ATOM   1496  CG  TRP A 112       9.002  10.431  16.008  1.00 89.46           C
ATOM   1497  CD1 TRP A 112       8.591  11.689  16.217  1.00 89.46           C
ATOM   1498  HD1 TRP A 112       8.705  12.223  17.160  1.00 89.46           H
ATOM   1499  CD2 TRP A 112       8.654  10.135  14.640  1.00 89.46           C
ATOM   1500  NE1 TRP A 112       8.005  12.223  15.088  1.00 89.46           N
ATOM   1501  HE1 TRP A 112       7.623  13.143  14.998  1.00 89.46           H
ATOM   1502  CE2 TRP A 112       8.044  11.248  14.098  1.00 89.46           C
ATOM   1503  CE3 TRP A 112       8.846   8.964  13.885  1.00 89.46           C
ATOM   1504  HE3 TRP A 112       9.325   8.073  14.289  1.00 89.46           H
ATOM   1505  CZ2 TRP A 112       7.578  11.301  12.779  1.00 89.46           C
ATOM   1506  HZ2 TRP A 112       7.100  12.193  12.374  1.00 89.46           H
ATOM   1507  CZ3 TRP A 112       8.375   9.034  12.568  1.00 89.46           C
ATOM   1508  HZ3 TRP A 112       8.500   8.153  11.938  1.00 89.46           H
ATOM   1509  CH2 TRP A 112       7.760  10.147  12.008  1.00 89.46           C
ATOM   1510  HH2 TRP A 112       7.420  10.121  10.972  1.00 89.46           H
ATOM   1511  HN  TRP A 112      11.195   8.146  18.481  1.00 89.46           H
ATOM   1512  N   LYS A 113      12.641  11.402  16.405  1.00 90.80           N
ATOM   1513  CA  LYS A 113      13.379  12.620  16.691  1.00 90.80           C
ATOM   1514  C   LYS A 113      12.685  13.803  16.013  1.00 90.80           C
ATOM   1515  O   LYS A 113      13.134  14.942  16.132  1.00 90.80           O
ATOM   1516  HA  LYS A 113      13.350  12.774  17.769  1.00 90.80           H
ATOM   1517  CB  LYS A 113      14.849  12.461  16.296  1.00 90.80           C
ATOM   1518 1HB  LYS A 113      14.918  12.170  15.247  1.00 90.80           H
ATOM   1519 2HB  LYS A 113      15.361  13.418  16.394  1.00 90.80           H
ATOM   1520  CG  LYS A 113      15.541  11.413  17.169  1.00 90.80           C
ATOM   1521 1HG  LYS A 113      15.513  11.728  18.212  1.00 90.80           H
ATOM   1522 2HG  LYS A 113      15.001  10.468  17.107  1.00 90.80           H
ATOM   1523  CD  LYS A 113      16.993  11.207  16.731  1.00 90.80           C
ATOM   1524 1HD  LYS A 113      17.023  10.929  15.678  1.00 90.80           H
ATOM   1525 2HD  LYS A 113      17.542  12.143  16.830  1.00 90.80           H
ATOM   1526  CE  LYS A 113      17.669  10.121  17.571  1.00 90.80           C
ATOM   1527 1HE  LYS A 113      17.687  10.421  18.618  1.00 90.80           H
ATOM   1528 2HE  LYS A 113      17.094   9.197  17.513  1.00 90.80           H
ATOM   1529  NZ  LYS A 113      19.050   9.883  17.094  1.00 90.80           N
ATOM   1530 1HZ  LYS A 113      19.457   9.110  17.609  1.00 90.80           H
ATOM   1531 2HZ  LYS A 113      19.032   9.657  16.105  1.00 90.80           H
ATOM   1532 3HZ  LYS A 113      19.607  10.717  17.239  1.00 90.80           H
ATOM   1533  HN  LYS A 113      12.808  11.009  15.501  1.00 90.80           H
ATOM   1534  N   PHE A 114      11.601  13.492  15.317  1.00 92.46           N
ATOM   1535  CA  PHE A 114      10.973  14.462  14.436  1.00 92.46           C
ATOM   1536  C   PHE A 114       9.739  15.082  15.093  1.00 92.46           C
ATOM   1537  O   PHE A 114       9.266  14.595  16.119  1.00 92.46           O
ATOM   1538  HA  PHE A 114      11.708  15.243  14.239  1.00 92.46           H
ATOM   1539  CB  PHE A 114      10.542  13.709  13.176  1.00 92.46           C
ATOM   1540 1HB  PHE A 114       9.732  13.026  13.433  1.00 92.46           H
ATOM   1541 2HB  PHE A 114      10.141  14.423  12.458  1.00 92.46           H
ATOM   1542  CG  PHE A 114      11.667  12.915  12.510  1.00 92.46           C
ATOM   1543  CD1 PHE A 114      12.625  13.563  11.794  1.00 92.46           C
ATOM   1544  HD1 PHE A 114      12.591  14.648  11.695  1.00 92.46           H
ATOM   1545  CD2 PHE A 114      11.710  11.561  12.634  1.00 92.46           C
ATOM   1546  HD2 PHE A 114      10.943  11.042  13.208  1.00 92.46           H
ATOM   1547  CE1 PHE A 114      13.669  12.826  11.176  1.00 92.46           C
ATOM   1548  HE1 PHE A 114      14.437  13.345  10.601  1.00 92.46           H
ATOM   1549  CE2 PHE A 114      12.755  10.824  12.016  1.00 92.46           C
ATOM   1550  HE2 PHE A 114      12.789   9.739  12.115  1.00 92.46           H
ATOM   1551  CZ  PHE A 114      13.712  11.472  11.299  1.00 92.46           C
ATOM   1552  HZ  PHE A 114      14.514  10.906  10.825  1.00 92.46           H
ATOM   1553  HN  PHE A 114      11.153  12.599  15.349  1.00 92.46           H
ATOM   1554  N   GLN A 115       9.251  16.148  14.475  1.00 93.03           N
ATOM   1555  CA  GLN A 115       8.108  16.867  15.012  1.00 93.03           C
ATOM   1556  C   GLN A 115       6.828  16.052  14.815  1.00 93.03           C
ATOM   1557  O   GLN A 115       6.803  15.112  14.023  1.00 93.03           O
ATOM   1558  HA  GLN A 115       8.313  16.983  16.077  1.00 93.03           H
ATOM   1559  CB  GLN A 115       7.981  18.251  14.373  1.00 93.03           C
ATOM   1560 1HB  GLN A 115       7.980  18.155  13.287  1.00 93.03           H
ATOM   1561 2HB  GLN A 115       7.028  18.700  14.654  1.00 93.03           H
ATOM   1562  CG  GLN A 115       9.129  19.164  14.809  1.00 93.03           C
ATOM   1563 1HG  GLN A 115      10.083  18.686  14.587  1.00 93.03           H
ATOM   1564 2HG  GLN A 115       9.098  20.092  14.237  1.00 93.03           H
ATOM   1565  CD  GLN A 115       9.044  19.476  16.304  1.00 93.03           C
ATOM   1566  OE1 GLN A 115       7.998  19.386  16.925  1.00 93.03           O
ATOM   1567  NE2 GLN A 115      10.201  19.847  16.846  1.00 93.03           N
ATOM   1568 1HE2 GLN A 115      11.023  19.901  16.280  1.00 93.03           H
ATOM   1569 2HE2 GLN A 115      10.247  20.073  17.819  1.00 93.03           H
ATOM   1570  HN  GLN A 115       9.623  16.520  13.625  1.00 93.03           H
ATOM   1571  N   THR A 116       5.797  16.443  15.550  1.00 93.44           N
ATOM   1572  CA  THR A 116       4.540  15.716  15.521  1.00 93.44           C
ATOM   1573  C   THR A 116       3.951  15.723  14.109  1.00 93.44           C
ATOM   1574  O   THR A 116       3.342  14.744  13.681  1.00 93.44           O
ATOM   1575  HA  THR A 116       4.739  14.675  15.779  1.00 93.44           H
ATOM   1576  CB  THR A 116       3.612  16.333  16.570  1.00 93.44           C
ATOM   1577  HB  THR A 116       3.274  17.321  16.257  1.00 93.44           H
ATOM   1578  OG1 THR A 116       4.376  16.297  17.773  1.00 93.44           O
ATOM   1579  HG1 THR A 116       3.978  16.917  18.449  1.00 93.44           H
ATOM   1580  CG2 THR A 116       2.400  15.451  16.872  1.00 93.44           C
ATOM   1581 1HG2 THR A 116       2.737  14.486  17.249  1.00 93.44           H
ATOM   1582 2HG2 THR A 116       1.822  15.302  15.959  1.00 93.44           H
ATOM   1583 3HG2 THR A 116       1.775  15.936  17.622  1.00 93.44           H
ATOM   1584  HN  THR A 116       5.811  17.240  16.154  1.00 93.44           H
ATOM   1585  N   PHE A 117       4.152  16.840  13.425  1.00 94.32           N
ATOM   1586  CA  PHE A 117       3.648  16.988  12.070  1.00 94.32           C
ATOM   1587  C   PHE A 117       4.119  15.836  11.181  1.00 94.32           C
ATOM   1588  O   PHE A 117       3.327  15.256  10.440  1.00 94.32           O
ATOM   1589  HA  PHE A 117       2.559  16.979  12.127  1.00 94.32           H
ATOM   1590  CB  PHE A 117       4.211  18.302  11.525  1.00 94.32           C
ATOM   1591 1HB  PHE A 117       3.829  19.127  12.125  1.00 94.32           H
ATOM   1592 2HB  PHE A 117       5.295  18.297  11.642  1.00 94.32           H
ATOM   1593  CG  PHE A 117       3.874  18.561  10.055  1.00 94.32           C
ATOM   1594  CD1 PHE A 117       4.827  18.396   9.099  1.00 94.32           C
ATOM   1595  HD1 PHE A 117       5.832  18.079   9.380  1.00 94.32           H
ATOM   1596  CD2 PHE A 117       2.621  18.956   9.704  1.00 94.32           C
ATOM   1597  HD2 PHE A 117       1.857  19.089  10.470  1.00 94.32           H
ATOM   1598  CE1 PHE A 117       4.514  18.636   7.735  1.00 94.32           C
ATOM   1599  HE1 PHE A 117       5.278  18.504   6.969  1.00 94.32           H
ATOM   1600  CE2 PHE A 117       2.308  19.197   8.340  1.00 94.32           C
ATOM   1601  HE2 PHE A 117       1.303  19.514   8.059  1.00 94.32           H
ATOM   1602  CZ  PHE A 117       3.261  19.031   7.384  1.00 94.32           C
ATOM   1603  HZ  PHE A 117       3.021  19.216   6.337  1.00 94.32           H
ATOM   1604  HN  PHE A 117       4.648  17.632  13.780  1.00 94.32           H
ATOM   1605  N   MET A 118       5.406  15.540  11.283  1.00 94.05           N
ATOM   1606  CA  MET A 118       6.002  14.499  10.463  1.00 94.05           C
ATOM   1607  C   MET A 118       5.401  13.131  10.791  1.00 94.05           C
ATOM   1608  O   MET A 118       5.255  12.285   9.910  1.00 94.05           O
ATOM   1609  HA  MET A 118       5.769  14.768   9.433  1.00 94.05           H
ATOM   1610  CB  MET A 118       7.513  14.463  10.701  1.00 94.05           C
ATOM   1611 1HB  MET A 118       7.915  15.476  10.659  1.00 94.05           H
ATOM   1612 2HB  MET A 118       7.718  14.080  11.701  1.00 94.05           H
ATOM   1613  CG  MET A 118       8.212  13.587   9.660  1.00 94.05           C
ATOM   1614 1HG  MET A 118       9.279  13.535   9.873  1.00 94.05           H
ATOM   1615 2HG  MET A 118       7.826  12.568   9.712  1.00 94.05           H
ATOM   1616  SD  MET A 118       7.949  14.254   8.025  1.00 94.05           S
ATOM   1617  CE  MET A 118       8.965  15.719   8.121  1.00 94.05           C
ATOM   1618 1HE  MET A 118       8.603  16.360   8.925  1.00 94.05           H
ATOM   1619 2HE  MET A 118       9.997  15.432   8.322  1.00 94.05           H
ATOM   1620 3HE  MET A 118       8.915  16.258   7.175  1.00 94.05           H
ATOM   1621  HN  MET A 118       6.037  15.996  11.911  1.00 94.05           H
ATOM   1622  N   CYS A 119       5.068  12.956  12.061  1.00 93.03           N
ATOM   1623  CA  CYS A 119       4.489  11.703  12.517  1.00 93.03           C
ATOM   1624  C   CYS A 119       3.147  11.508  11.808  1.00 93.03           C
ATOM   1625  O   CYS A 119       2.842  10.411  11.342  1.00 93.03           O
ATOM   1626  HA  CYS A 119       5.191  10.916  12.243  1.00 93.03           H
ATOM   1627  CB  CYS A 119       4.340  11.670  14.040  1.00 93.03           C
ATOM   1628 1HB  CYS A 119       5.323  11.676  14.510  1.00 93.03           H
ATOM   1629 2HB  CYS A 119       3.818  12.564  14.382  1.00 93.03           H
ATOM   1630  SG  CYS A 119       3.414  10.175  14.546  1.00 93.03           S
ATOM   1631  HN  CYS A 119       5.188  13.649  12.772  1.00 93.03           H
ATOM   1632  N   LYS A 120       2.383  12.588  11.748  1.00 94.10           N
ATOM   1633  CA  LYS A 120       1.067  12.541  11.135  1.00 94.10           C
ATOM   1634  C   LYS A 120       1.207  12.128   9.668  1.00 94.10           C
ATOM   1635  O   LYS A 120       0.482  11.255   9.194  1.00 94.10           O
ATOM   1636  HA  LYS A 120       0.491  11.775  11.656  1.00 94.10           H
ATOM   1637  CB  LYS A 120       0.335  13.870  11.333  1.00 94.10           C
ATOM   1638 1HB  LYS A 120       0.969  14.692  11.001  1.00 94.10           H
ATOM   1639 2HB  LYS A 120      -0.562  13.891  10.714  1.00 94.10           H
ATOM   1640  CG  LYS A 120      -0.046  14.073  12.801  1.00 94.10           C
ATOM   1641 1HG  LYS A 120      -0.665  13.241  13.138  1.00 94.10           H
ATOM   1642 2HG  LYS A 120       0.853  14.072  13.417  1.00 94.10           H
ATOM   1643  CD  LYS A 120      -0.802  15.389  12.994  1.00 94.10           C
ATOM   1644 1HD  LYS A 120      -0.142  16.228  12.774  1.00 94.10           H
ATOM   1645 2HD  LYS A 120      -1.631  15.443  12.288  1.00 94.10           H
ATOM   1646  CE  LYS A 120      -1.333  15.511  14.423  1.00 94.10           C
ATOM   1647 1HE  LYS A 120      -1.369  14.527  14.890  1.00 94.10           H
ATOM   1648 2HE  LYS A 120      -0.654  16.122  15.019  1.00 94.10           H
ATOM   1649  NZ  LYS A 120      -2.684  16.117  14.425  1.00 94.10           N
ATOM   1650 1HZ  LYS A 120      -3.015  16.202  15.379  1.00 94.10           H
ATOM   1651 2HZ  LYS A 120      -2.643  17.036  13.998  1.00 94.10           H
ATOM   1652 3HZ  LYS A 120      -3.319  15.527  13.898  1.00 94.10           H
ATOM   1653  HN  LYS A 120       2.649  13.482  12.109  1.00 94.10           H
ATOM   1654  N   VAL A 121       2.144  12.776   8.992  1.00 93.88           N
ATOM   1655  CA  VAL A 121       2.323  12.557   7.566  1.00 93.88           C
ATOM   1656  C   VAL A 121       2.759  11.111   7.327  1.00 93.88           C
ATOM   1657  O   VAL A 121       2.192  10.419   6.483  1.00 93.88           O
ATOM   1658  HA  VAL A 121       1.358  12.717   7.085  1.00 93.88           H
ATOM   1659  CB  VAL A 121       3.310  13.581   7.000  1.00 93.88           C
ATOM   1660  HB  VAL A 121       4.222  13.530   7.594  1.00 93.88           H
ATOM   1661  CG1 VAL A 121       3.673  13.249   5.552  1.00 93.88           C
ATOM   1662 1HG1 VAL A 121       4.131  12.261   5.509  1.00 93.88           H
ATOM   1663 2HG1 VAL A 121       2.771  13.258   4.940  1.00 93.88           H
ATOM   1664 3HG1 VAL A 121       4.376  13.992   5.174  1.00 93.88           H
ATOM   1665  CG2 VAL A 121       2.753  15.001   7.115  1.00 93.88           C
ATOM   1666 1HG2 VAL A 121       1.819  15.071   6.557  1.00 93.88           H
ATOM   1667 2HG2 VAL A 121       2.568  15.236   8.163  1.00 93.88           H
ATOM   1668 3HG2 VAL A 121       3.474  15.708   6.705  1.00 93.88           H
ATOM   1669  HN  VAL A 121       2.772  13.438   9.400  1.00 93.88           H
ATOM   1670  N   VAL A 122       3.764  10.696   8.085  1.00 92.48           N
ATOM   1671  CA  VAL A 122       4.443   9.442   7.807  1.00 92.48           C
ATOM   1672  C   VAL A 122       3.474   8.280   8.037  1.00 92.48           C
ATOM   1673  O   VAL A 122       3.517   7.281   7.322  1.00 92.48           O
ATOM   1674  HA  VAL A 122       4.736   9.452   6.758  1.00 92.48           H
ATOM   1675  CB  VAL A 122       5.714   9.336   8.653  1.00 92.48           C
ATOM   1676  HB  VAL A 122       5.447   9.556   9.687  1.00 92.48           H
ATOM   1677  CG1 VAL A 122       6.287   7.919   8.606  1.00 92.48           C
ATOM   1678 1HG1 VAL A 122       5.550   7.216   8.994  1.00 92.48           H
ATOM   1679 2HG1 VAL A 122       6.531   7.659   7.576  1.00 92.48           H
ATOM   1680 3HG1 VAL A 122       7.190   7.872   9.216  1.00 92.48           H
ATOM   1681  CG2 VAL A 122       6.755  10.365   8.208  1.00 92.48           C
ATOM   1682 1HG2 VAL A 122       7.015  10.190   7.164  1.00 92.48           H
ATOM   1683 2HG2 VAL A 122       6.345  11.369   8.317  1.00 92.48           H
ATOM   1684 3HG2 VAL A 122       7.648  10.268   8.825  1.00 92.48           H
ATOM   1685  HN  VAL A 122       4.114  11.200   8.875  1.00 92.48           H
ATOM   1686  N   ASN A 123       2.622   8.451   9.038  1.00 90.74           N
ATOM   1687  CA  ASN A 123       1.649   7.427   9.375  1.00 90.74           C
ATOM   1688  C   ASN A 123       0.595   7.347   8.269  1.00 90.74           C
ATOM   1689  O   ASN A 123       0.161   6.257   7.898  1.00 90.74           O
ATOM   1690  HA  ASN A 123       2.224   6.505   9.470  1.00 90.74           H
ATOM   1691  CB  ASN A 123       0.934   7.757  10.687  1.00 90.74           C
ATOM   1692 1HB  ASN A 123       0.890   8.838  10.819  1.00 90.74           H
ATOM   1693 2HB  ASN A 123      -0.095   7.399  10.644  1.00 90.74           H
ATOM   1694  CG  ASN A 123       1.652   7.121  11.878  1.00 90.74           C
ATOM   1695  OD1 ASN A 123       2.419   6.181  11.745  1.00 90.74           O
ATOM   1696  ND2 ASN A 123       1.362   7.683  13.048  1.00 90.74           N
ATOM   1697 1HD2 ASN A 123       0.724   8.452  13.089  1.00 90.74           H
ATOM   1698 2HD2 ASN A 123       1.782   7.337  13.887  1.00 90.74           H
ATOM   1699  HN  ASN A 123       2.591   9.269   9.612  1.00 90.74           H
ATOM   1700  N   SER A 124       0.214   8.515   7.773  1.00 92.98           N
ATOM   1701  CA  SER A 124      -0.907   8.608   6.853  1.00 92.98           C
ATOM   1702  C   SER A 124      -0.465   8.192   5.448  1.00 92.98           C
ATOM   1703  O   SER A 124      -1.262   7.661   4.675  1.00 92.98           O
ATOM   1704  HA  SER A 124      -1.655   7.916   7.239  1.00 92.98           H
ATOM   1705  CB  SER A 124      -1.485  10.024   6.830  1.00 92.98           C
ATOM   1706 1HB  SER A 124      -2.251  10.090   6.057  1.00 92.98           H
ATOM   1707 2HB  SER A 124      -1.975  10.231   7.782  1.00 92.98           H
ATOM   1708  OG  SER A 124      -0.482  11.007   6.589  1.00 92.98           O
ATOM   1709  HG  SER A 124      -0.285  11.508   7.432  1.00 92.98           H
ATOM   1710  HN  SER A 124       0.655   9.385   7.990  1.00 92.98           H
ATOM   1711  N   MET A 125       0.802   8.449   5.160  1.00 93.54           N
ATOM   1712  CA  MET A 125       1.303   8.314   3.803  1.00 93.54           C
ATOM   1713  C   MET A 125       1.126   6.883   3.293  1.00 93.54           C
ATOM   1714  O   MET A 125       0.778   6.673   2.132  1.00 93.54           O
ATOM   1715  HA  MET A 125       0.706   8.999   3.200  1.00 93.54           H
ATOM   1716  CB  MET A 125       2.786   8.689   3.767  1.00 93.54           C
ATOM   1717 1HB  MET A 125       3.290   8.279   4.642  1.00 93.54           H
ATOM   1718 2HB  MET A 125       3.257   8.244   2.890  1.00 93.54           H
ATOM   1719  CG  MET A 125       2.967  10.208   3.733  1.00 93.54           C
ATOM   1720 1HG  MET A 125       2.343  10.674   4.495  1.00 93.54           H
ATOM   1721 2HG  MET A 125       4.000  10.465   3.966  1.00 93.54           H
ATOM   1722  SD  MET A 125       2.532  10.839   2.120  1.00 93.54           S
ATOM   1723  CE  MET A 125       2.065  12.506   2.555  1.00 93.54           C
ATOM   1724 1HE  MET A 125       1.233  12.478   3.259  1.00 93.54           H
ATOM   1725 2HE  MET A 125       2.913  13.013   3.015  1.00 93.54           H
ATOM   1726 3HE  MET A 125       1.763  13.045   1.657  1.00 93.54           H
ATOM   1727  HN  MET A 125       1.480   8.744   5.834  1.00 93.54           H
ATOM   1728  N   TYR A 126       1.374   5.936   4.185  1.00 88.07           N
ATOM   1729  CA  TYR A 126       1.261   4.530   3.835  1.00 88.07           C
ATOM   1730  C   TYR A 126      -0.171   4.179   3.427  1.00 88.07           C
ATOM   1731  O   TYR A 126      -0.388   3.537   2.401  1.00 88.07           O
ATOM   1732  HA  TYR A 126       1.928   4.338   2.994  1.00 88.07           H
ATOM   1733  CB  TYR A 126       1.624   3.750   5.100  1.00 88.07           C
ATOM   1734 1HB  TYR A 126       2.680   3.907   5.321  1.00 88.07           H
ATOM   1735 2HB  TYR A 126       1.059   4.156   5.940  1.00 88.07           H
ATOM   1736  CG  TYR A 126       1.356   2.247   5.003  1.00 88.07           C
ATOM   1737  CD1 TYR A 126       0.508   1.637   5.905  1.00 88.07           C
ATOM   1738  HD1 TYR A 126       0.029   2.227   6.686  1.00 88.07           H
ATOM   1739  CD2 TYR A 126       1.963   1.500   4.013  1.00 88.07           C
ATOM   1740  HD2 TYR A 126       2.633   1.981   3.301  1.00 88.07           H
ATOM   1741  CE1 TYR A 126       0.255   0.223   5.813  1.00 88.07           C
ATOM   1742  HE1 TYR A 126      -0.413  -0.271   6.519  1.00 88.07           H
ATOM   1743  CE2 TYR A 126       1.710   0.086   3.922  1.00 88.07           C
ATOM   1744  HE2 TYR A 126       2.183  -0.516   3.145  1.00 88.07           H
ATOM   1745  CZ  TYR A 126       0.869  -0.483   4.826  1.00 88.07           C
ATOM   1746  OH  TYR A 126       0.630  -1.820   4.740  1.00 88.07           O
ATOM   1747  HH  TYR A 126       0.839  -2.145   3.817  1.00 88.07           H
ATOM   1748  HN  TYR A 126       1.646   6.115   5.130  1.00 88.07           H
ATOM   1749  N   LYS A 127      -1.111   4.617   4.252  1.00 88.69           N
ATOM   1750  CA  LYS A 127      -2.508   4.278   4.042  1.00 88.69           C
ATOM   1751  C   LYS A 127      -2.984   4.891   2.723  1.00 88.69           C
ATOM   1752  O   LYS A 127      -3.789   4.292   2.011  1.00 88.69           O
ATOM   1753  HA  LYS A 127      -2.573   3.193   3.961  1.00 88.69           H
ATOM   1754  CB  LYS A 127      -3.348   4.692   5.251  1.00 88.69           C
ATOM   1755 1HB  LYS A 127      -3.111   5.719   5.530  1.00 88.69           H
ATOM   1756 2HB  LYS A 127      -4.406   4.671   4.989  1.00 88.69           H
ATOM   1757  CG  LYS A 127      -3.093   3.764   6.440  1.00 88.69           C
ATOM   1758 1HG  LYS A 127      -2.025   3.728   6.656  1.00 88.69           H
ATOM   1759 2HG  LYS A 127      -3.584   4.161   7.329  1.00 88.69           H
ATOM   1760  CD  LYS A 127      -3.609   2.352   6.154  1.00 88.69           C
ATOM   1761 1HD  LYS A 127      -4.653   2.398   5.846  1.00 88.69           H
ATOM   1762 2HD  LYS A 127      -3.051   1.918   5.324  1.00 88.69           H
ATOM   1763  CE  LYS A 127      -3.475   1.458   7.389  1.00 88.69           C
ATOM   1764 1HE  LYS A 127      -2.453   1.498   7.765  1.00 88.69           H
ATOM   1765 2HE  LYS A 127      -4.122   1.828   8.184  1.00 88.69           H
ATOM   1766  NZ  LYS A 127      -3.834   0.061   7.058  1.00 88.69           N
ATOM   1767 1HZ  LYS A 127      -3.757  -0.513   7.891  1.00 88.69           H
ATOM   1768 2HZ  LYS A 127      -4.786   0.029   6.712  1.00 88.69           H
ATOM   1769 3HZ  LYS A 127      -3.203  -0.291   6.346  1.00 88.69           H
ATOM   1770  HN  LYS A 127      -0.931   5.191   5.050  1.00 88.69           H
ATOM   1771  N   MET A 128      -2.468   6.077   2.438  1.00 92.50           N
ATOM   1772  CA  MET A 128      -2.808   6.765   1.205  1.00 92.50           C
ATOM   1773  C   MET A 128      -2.324   5.977  -0.014  1.00 92.50           C
ATOM   1774  O   MET A 128      -3.057   5.825  -0.990  1.00 92.50           O
ATOM   1775  HA  MET A 128      -3.896   6.830   1.196  1.00 92.50           H
ATOM   1776  CB  MET A 128      -2.168   8.155   1.202  1.00 92.50           C
ATOM   1777 1HB  MET A 128      -2.443   8.688   2.112  1.00 92.50           H
ATOM   1778 2HB  MET A 128      -1.082   8.059   1.204  1.00 92.50           H
ATOM   1779  CG  MET A 128      -2.612   8.960  -0.021  1.00 92.50           C
ATOM   1780 1HG  MET A 128      -2.412   8.395  -0.931  1.00 92.50           H
ATOM   1781 2HG  MET A 128      -3.687   9.133   0.017  1.00 92.50           H
ATOM   1782  SD  MET A 128      -1.746  10.521  -0.071  1.00 92.50           S
ATOM   1783  CE  MET A 128      -0.087   9.945  -0.389  1.00 92.50           C
ATOM   1784 1HE  MET A 128       0.231   9.288   0.421  1.00 92.50           H
ATOM   1785 2HE  MET A 128      -0.067   9.397  -1.331  1.00 92.50           H
ATOM   1786 3HE  MET A 128       0.588  10.798  -0.451  1.00 92.50           H
ATOM   1787  HN  MET A 128      -1.828   6.566   3.032  1.00 92.50           H
ATOM   1788  N   ASN A 129      -1.093   5.497   0.082  1.00 92.26           N
ATOM   1789  CA  ASN A 129      -0.516   4.699  -0.986  1.00 92.26           C
ATOM   1790  C   ASN A 129      -1.358   3.438  -1.188  1.00 92.26           C
ATOM   1791  O   ASN A 129      -1.738   3.115  -2.313  1.00 92.26           O
ATOM   1792  HA  ASN A 129      -0.520   5.348  -1.862  1.00 92.26           H
ATOM   1793  CB  ASN A 129       0.910   4.265  -0.640  1.00 92.26           C
ATOM   1794 1HB  ASN A 129       1.571   5.132  -0.651  1.00 92.26           H
ATOM   1795 2HB  ASN A 129       0.935   3.858   0.371  1.00 92.26           H
ATOM   1796  CG  ASN A 129       1.420   3.217  -1.631  1.00 92.26           C
ATOM   1797  OD1 ASN A 129       1.251   2.022  -1.451  1.00 92.26           O
ATOM   1798  ND2 ASN A 129       2.051   3.729  -2.684  1.00 92.26           N
ATOM   1799 1HD2 ASN A 129       2.155   4.720  -2.771  1.00 92.26           H
ATOM   1800 2HD2 ASN A 129       2.421   3.123  -3.389  1.00 92.26           H
ATOM   1801  HN  ASN A 129      -0.496   5.644   0.870  1.00 92.26           H
ATOM   1802  N   PHE A 130      -1.625   2.760  -0.082  1.00 88.16           N
ATOM   1803  CA  PHE A 130      -2.309   1.479  -0.136  1.00 88.16           C
ATOM   1804  C   PHE A 130      -3.639   1.598  -0.883  1.00 88.16           C
ATOM   1805  O   PHE A 130      -3.887   0.862  -1.837  1.00 88.16           O
ATOM   1806  HA  PHE A 130      -1.656   0.787  -0.668  1.00 88.16           H
ATOM   1807  CB  PHE A 130      -2.584   1.058   1.309  1.00 88.16           C
ATOM   1808 1HB  PHE A 130      -1.635   0.955   1.834  1.00 88.16           H
ATOM   1809 2HB  PHE A 130      -3.141   1.851   1.808  1.00 88.16           H
ATOM   1810  CG  PHE A 130      -3.366  -0.251   1.437  1.00 88.16           C
ATOM   1811  CD1 PHE A 130      -4.722  -0.228   1.528  1.00 88.16           C
ATOM   1812  HD1 PHE A 130      -5.253   0.724   1.509  1.00 88.16           H
ATOM   1813  CD2 PHE A 130      -2.703  -1.439   1.460  1.00 88.16           C
ATOM   1814  HD2 PHE A 130      -1.616  -1.458   1.388  1.00 88.16           H
ATOM   1815  CE1 PHE A 130      -5.448  -1.443   1.647  1.00 88.16           C
ATOM   1816  HE1 PHE A 130      -6.535  -1.424   1.720  1.00 88.16           H
ATOM   1817  CE2 PHE A 130      -3.429  -2.654   1.579  1.00 88.16           C
ATOM   1818  HE2 PHE A 130      -2.898  -3.606   1.598  1.00 88.16           H
ATOM   1819  CZ  PHE A 130      -4.785  -2.630   1.670  1.00 88.16           C
ATOM   1820  HZ  PHE A 130      -5.342  -3.563   1.761  1.00 88.16           H
ATOM   1821  HN  PHE A 130      -1.384   3.072   0.837  1.00 88.16           H
ATOM   1822  N   TYR A 131      -4.459   2.530  -0.420  1.00 89.30           N
ATOM   1823  CA  TYR A 131      -5.799   2.682  -0.961  1.00 89.30           C
ATOM   1824  C   TYR A 131      -5.753   3.101  -2.432  1.00 89.30           C
ATOM   1825  O   TYR A 131      -6.519   2.593  -3.249  1.00 89.30           O
ATOM   1826  HA  TYR A 131      -6.306   1.720  -0.880  1.00 89.30           H
ATOM   1827  CB  TYR A 131      -6.458   3.797  -0.146  1.00 89.30           C
ATOM   1828 1HB  TYR A 131      -5.814   4.676  -0.164  1.00 89.30           H
ATOM   1829 2HB  TYR A 131      -7.395   4.079  -0.626  1.00 89.30           H
ATOM   1830  CG  TYR A 131      -6.741   3.420   1.310  1.00 89.30           C
ATOM   1831  CD1 TYR A 131      -7.221   2.164   1.616  1.00 89.30           C
ATOM   1832  HD1 TYR A 131      -7.399   1.439   0.822  1.00 89.30           H
ATOM   1833  CD2 TYR A 131      -6.515   4.338   2.316  1.00 89.30           C
ATOM   1834  HD2 TYR A 131      -6.136   5.330   2.074  1.00 89.30           H
ATOM   1835  CE1 TYR A 131      -7.487   1.809   2.987  1.00 89.30           C
ATOM   1836  HE1 TYR A 131      -7.867   0.820   3.243  1.00 89.30           H
ATOM   1837  CE2 TYR A 131      -6.781   3.983   3.686  1.00 89.30           C
ATOM   1838  HE2 TYR A 131      -6.607   4.698   4.491  1.00 89.30           H
ATOM   1839  CZ  TYR A 131      -7.254   2.736   3.954  1.00 89.30           C
ATOM   1840  OH  TYR A 131      -7.505   2.401   5.248  1.00 89.30           O
ATOM   1841  HH  TYR A 131      -7.440   3.212   5.830  1.00 89.30           H
ATOM   1842  HN  TYR A 131      -4.221   3.173   0.308  1.00 89.30           H
ATOM   1843  N   SER A 132      -4.847   4.023  -2.724  1.00 90.44           N
ATOM   1844  CA  SER A 132      -4.710   4.535  -4.076  1.00 90.44           C
ATOM   1845  C   SER A 132      -4.264   3.415  -5.018  1.00 90.44           C
ATOM   1846  O   SER A 132      -4.754   3.310  -6.141  1.00 90.44           O
ATOM   1847  HA  SER A 132      -5.703   4.893  -4.351  1.00 90.44           H
ATOM   1848  CB  SER A 132      -3.718   5.698  -4.127  1.00 90.44           C
ATOM   1849 1HB  SER A 132      -3.579   6.012  -5.161  1.00 90.44           H
ATOM   1850 2HB  SER A 132      -4.131   6.551  -3.588  1.00 90.44           H
ATOM   1851  OG  SER A 132      -2.456   5.348  -3.564  1.00 90.44           O
ATOM   1852  HG  SER A 132      -2.349   5.780  -2.668  1.00 90.44           H
ATOM   1853  HN  SER A 132      -4.216   4.417  -2.056  1.00 90.44           H
ATOM   1854  N   CYS A 133      -3.338   2.605  -4.525  1.00 86.05           N
ATOM   1855  CA  CYS A 133      -2.816   1.499  -5.310  1.00 86.05           C
ATOM   1856  C   CYS A 133      -3.976   0.560  -5.646  1.00 86.05           C
ATOM   1857  O   CYS A 133      -4.152   0.174  -6.800  1.00 86.05           O
ATOM   1858  HA  CYS A 133      -2.393   1.931  -6.216  1.00 86.05           H
ATOM   1859  CB  CYS A 133      -1.685   0.772  -4.580  1.00 86.05           C
ATOM   1860 1HB  CYS A 133      -1.951   0.627  -3.533  1.00 86.05           H
ATOM   1861 2HB  CYS A 133      -1.540  -0.218  -5.012  1.00 86.05           H
ATOM   1862  SG  CYS A 133      -0.137   1.739  -4.704  1.00 86.05           S
ATOM   1863  HG  CYS A 133      -0.487   2.676  -3.827  1.00 86.05           H
ATOM   1864  HN  CYS A 133      -2.946   2.695  -3.609  1.00 86.05           H
ATOM   1865  N   VAL A 134      -4.736   0.218  -4.616  1.00 85.04           N
ATOM   1866  CA  VAL A 134      -5.834  -0.721  -4.775  1.00 85.04           C
ATOM   1867  C   VAL A 134      -6.771  -0.221  -5.876  1.00 85.04           C
ATOM   1868  O   VAL A 134      -7.132  -0.975  -6.779  1.00 85.04           O
ATOM   1869  HA  VAL A 134      -5.408  -1.676  -5.083  1.00 85.04           H
ATOM   1870  CB  VAL A 134      -6.543  -0.928  -3.435  1.00 85.04           C
ATOM   1871  HB  VAL A 134      -6.804   0.053  -3.039  1.00 85.04           H
ATOM   1872  CG1 VAL A 134      -7.839  -1.721  -3.618  1.00 85.04           C
ATOM   1873 1HG1 VAL A 134      -8.506  -1.177  -4.287  1.00 85.04           H
ATOM   1874 2HG1 VAL A 134      -7.611  -2.696  -4.048  1.00 85.04           H
ATOM   1875 3HG1 VAL A 134      -8.323  -1.854  -2.651  1.00 85.04           H
ATOM   1876  CG2 VAL A 134      -5.619  -1.613  -2.426  1.00 85.04           C
ATOM   1877 1HG2 VAL A 134      -5.314  -2.585  -2.814  1.00 85.04           H
ATOM   1878 2HG2 VAL A 134      -4.737  -0.994  -2.262  1.00 85.04           H
ATOM   1879 3HG2 VAL A 134      -6.148  -1.749  -1.483  1.00 85.04           H
ATOM   1880  HN  VAL A 134      -4.612   0.569  -3.688  1.00 85.04           H
ATOM   1881  N   LEU A 135      -7.138   1.047  -5.766  1.00 87.63           N
ATOM   1882  CA  LEU A 135      -8.143   1.615  -6.649  1.00 87.63           C
ATOM   1883  C   LEU A 135      -7.588   1.679  -8.073  1.00 87.63           C
ATOM   1884  O   LEU A 135      -8.312   1.438  -9.037  1.00 87.63           O
ATOM   1885  HA  LEU A 135      -9.001   0.942  -6.643  1.00 87.63           H
ATOM   1886  CB  LEU A 135      -8.623   2.966  -6.115  1.00 87.63           C
ATOM   1887 1HB  LEU A 135      -7.756   3.615  -5.993  1.00 87.63           H
ATOM   1888 2HB  LEU A 135      -9.262   3.426  -6.869  1.00 87.63           H
ATOM   1889  CG  LEU A 135      -9.389   2.930  -4.791  1.00 87.63           C
ATOM   1890  HG  LEU A 135      -8.792   2.378  -4.066  1.00 87.63           H
ATOM   1891  CD1 LEU A 135      -9.587   4.341  -4.234  1.00 87.63           C
ATOM   1892 1HD1 LEU A 135      -8.615   4.804  -4.063  1.00 87.63           H
ATOM   1893 2HD1 LEU A 135     -10.153   4.939  -4.949  1.00 87.63           H
ATOM   1894 3HD1 LEU A 135     -10.134   4.287  -3.293  1.00 87.63           H
ATOM   1895  CD2 LEU A 135     -10.716   2.184  -4.946  1.00 87.63           C
ATOM   1896 1HD2 LEU A 135     -11.331   2.687  -5.692  1.00 87.63           H
ATOM   1897 2HD2 LEU A 135     -10.522   1.160  -5.265  1.00 87.63           H
ATOM   1898 3HD2 LEU A 135     -11.240   2.173  -3.990  1.00 87.63           H
ATOM   1899  HN  LEU A 135      -6.762   1.682  -5.091  1.00 87.63           H
ATOM   1900  N   LEU A 136      -6.306   2.004  -8.160  1.00 88.95           N
ATOM   1901  CA  LEU A 136      -5.659   2.156  -9.452  1.00 88.95           C
ATOM   1902  C   LEU A 136      -5.615   0.800 -10.158  1.00 88.95           C
ATOM   1903  O   LEU A 136      -5.888   0.709 -11.354  1.00 88.95           O
ATOM   1904  HA  LEU A 136      -6.271   2.835 -10.047  1.00 88.95           H
ATOM   1905  CB  LEU A 136      -4.285   2.810  -9.290  1.00 88.95           C
ATOM   1906 1HB  LEU A 136      -3.764   2.316  -8.470  1.00 88.95           H
ATOM   1907 2HB  LEU A 136      -3.707   2.623 -10.195  1.00 88.95           H
ATOM   1908  CG  LEU A 136      -4.287   4.316  -9.022  1.00 88.95           C
ATOM   1909  HG  LEU A 136      -4.992   4.519  -8.215  1.00 88.95           H
ATOM   1910  CD1 LEU A 136      -2.911   4.791  -8.549  1.00 88.95           C
ATOM   1911 1HD1 LEU A 136      -2.645   4.272  -7.628  1.00 88.95           H
ATOM   1912 2HD1 LEU A 136      -2.168   4.573  -9.316  1.00 88.95           H
ATOM   1913 3HD1 LEU A 136      -2.941   5.865  -8.365  1.00 88.95           H
ATOM   1914  CD2 LEU A 136      -4.770   5.092 -10.249  1.00 88.95           C
ATOM   1915 1HD2 LEU A 136      -4.108   4.887 -11.091  1.00 88.95           H
ATOM   1916 2HD2 LEU A 136      -5.784   4.780 -10.500  1.00 88.95           H
ATOM   1917 3HD2 LEU A 136      -4.761   6.160 -10.031  1.00 88.95           H
ATOM   1918  HN  LEU A 136      -5.715   2.163  -7.370  1.00 88.95           H
ATOM   1919  N   ILE A 137      -5.268  -0.221  -9.388  1.00 83.32           N
ATOM   1920  CA  ILE A 137      -5.166  -1.566  -9.929  1.00 83.32           C
ATOM   1921  C   ILE A 137      -6.528  -1.995 -10.478  1.00 83.32           C
ATOM   1922  O   ILE A 137      -6.610  -2.577 -11.559  1.00 83.32           O
ATOM   1923  HA  ILE A 137      -4.455  -1.532 -10.755  1.00 83.32           H
ATOM   1924  CB  ILE A 137      -4.596  -2.523  -8.881  1.00 83.32           C
ATOM   1925  HB  ILE A 137      -5.105  -2.336  -7.935  1.00 83.32           H
ATOM   1926  CG1 ILE A 137      -3.106  -2.262  -8.652  1.00 83.32           C
ATOM   1927 1HG1 ILE A 137      -2.541  -2.560  -9.535  1.00 83.32           H
ATOM   1928 2HG1 ILE A 137      -2.938  -1.194  -8.512  1.00 83.32           H
ATOM   1929  CG2 ILE A 137      -4.870  -3.980  -9.261  1.00 83.32           C
ATOM   1930 1HG2 ILE A 137      -5.946  -4.140  -9.333  1.00 83.32           H
ATOM   1931 2HG2 ILE A 137      -4.406  -4.198 -10.223  1.00 83.32           H
ATOM   1932 3HG2 ILE A 137      -4.455  -4.639  -8.499  1.00 83.32           H
ATOM   1933  CD1 ILE A 137      -2.596  -3.029  -7.430  1.00 83.32           C
ATOM   1934 1HD1 ILE A 137      -3.147  -2.710  -6.545  1.00 83.32           H
ATOM   1935 2HD1 ILE A 137      -2.744  -4.098  -7.584  1.00 83.32           H
ATOM   1936 3HD1 ILE A 137      -1.535  -2.825  -7.290  1.00 83.32           H
ATOM   1937  HN  ILE A 137      -5.060  -0.141  -8.414  1.00 83.32           H
ATOM   1938  N   MET A 138      -7.563  -1.692  -9.709  1.00 83.78           N
ATOM   1939  CA  MET A 138      -8.920  -2.004 -10.123  1.00 83.78           C
ATOM   1940  C   MET A 138      -9.242  -1.364 -11.475  1.00 83.78           C
ATOM   1941  O   MET A 138      -9.775  -2.023 -12.366  1.00 83.78           O
ATOM   1942  HA  MET A 138      -8.958  -3.090 -10.209  1.00 83.78           H
ATOM   1943  CB  MET A 138      -9.905  -1.493  -9.069  1.00 83.78           C
ATOM   1944 1HB  MET A 138      -9.640  -1.898  -8.092  1.00 83.78           H
ATOM   1945 2HB  MET A 138      -9.834  -0.408  -8.995  1.00 83.78           H
ATOM   1946  CG  MET A 138     -11.340  -1.893  -9.421  1.00 83.78           C
ATOM   1947 1HG  MET A 138     -11.593  -1.530 -10.417  1.00 83.78           H
ATOM   1948 2HG  MET A 138     -11.428  -2.979  -9.446  1.00 83.78           H
ATOM   1949  SD  MET A 138     -12.474  -1.218  -8.219  1.00 83.78           S
ATOM   1950  CE  MET A 138     -12.249   0.526  -8.528  1.00 83.78           C
ATOM   1951 1HE  MET A 138     -11.207   0.795  -8.353  1.00 83.78           H
ATOM   1952 2HE  MET A 138     -12.514   0.750  -9.561  1.00 83.78           H
ATOM   1953 3HE  MET A 138     -12.889   1.099  -7.857  1.00 83.78           H
ATOM   1954  HN  MET A 138      -7.485  -1.242  -8.819  1.00 83.78           H
ATOM   1955  N   CYS A 139      -8.904  -0.088 -11.585  1.00 86.40           N
ATOM   1956  CA  CYS A 139      -9.253   0.680 -12.769  1.00 86.40           C
ATOM   1957  C   CYS A 139      -8.497   0.093 -13.962  1.00 86.40           C
ATOM   1958  O   CYS A 139      -9.030   0.030 -15.069  1.00 86.40           O
ATOM   1959  HA  CYS A 139     -10.330   0.574 -12.903  1.00 86.40           H
ATOM   1960  CB  CYS A 139      -8.960   2.170 -12.583  1.00 86.40           C
ATOM   1961 1HB  CYS A 139      -7.930   2.309 -12.256  1.00 86.40           H
ATOM   1962 2HB  CYS A 139      -9.065   2.690 -13.535  1.00 86.40           H
ATOM   1963  SG  CYS A 139     -10.109   2.885 -11.352  1.00 86.40           S
ATOM   1964  HG  CYS A 139      -9.465   2.431 -10.280  1.00 86.40           H
ATOM   1965  HN  CYS A 139      -8.401   0.420 -10.886  1.00 86.40           H
ATOM   1966  N   ILE A 140      -7.266  -0.320 -13.697  1.00 82.46           N
ATOM   1967  CA  ILE A 140      -6.431  -0.899 -14.736  1.00 82.46           C
ATOM   1968  C   ILE A 140      -7.118  -2.144 -15.301  1.00 82.46           C
ATOM   1969  O   ILE A 140      -7.144  -2.346 -16.514  1.00 82.46           O
ATOM   1970  HA  ILE A 140      -6.343  -0.161 -15.533  1.00 82.46           H
ATOM   1971  CB  ILE A 140      -5.021  -1.162 -14.205  1.00 82.46           C
ATOM   1972  HB  ILE A 140      -5.107  -1.635 -13.227  1.00 82.46           H
ATOM   1973  CG1 ILE A 140      -4.256   0.148 -14.007  1.00 82.46           C
ATOM   1974 1HG1 ILE A 140      -4.007   0.578 -14.978  1.00 82.46           H
ATOM   1975 2HG1 ILE A 140      -4.890   0.869 -13.492  1.00 82.46           H
ATOM   1976  CG2 ILE A 140      -4.266  -2.136 -15.112  1.00 82.46           C
ATOM   1977 1HG2 ILE A 140      -4.805  -3.082 -15.158  1.00 82.46           H
ATOM   1978 2HG2 ILE A 140      -4.189  -1.713 -16.114  1.00 82.46           H
ATOM   1979 3HG2 ILE A 140      -3.267  -2.305 -14.712  1.00 82.46           H
ATOM   1980  CD1 ILE A 140      -2.976  -0.081 -13.202  1.00 82.46           C
ATOM   1981 1HD1 ILE A 140      -3.230  -0.488 -12.223  1.00 82.46           H
ATOM   1982 2HD1 ILE A 140      -2.333  -0.784 -13.732  1.00 82.46           H
ATOM   1983 3HD1 ILE A 140      -2.451   0.867 -13.076  1.00 82.46           H
ATOM   1984  HN  ILE A 140      -6.840  -0.264 -12.794  1.00 82.46           H
ATOM   1985  N   SER A 141      -7.657  -2.946 -14.395  1.00 77.71           N
ATOM   1986  CA  SER A 141      -8.268  -4.207 -14.780  1.00 77.71           C
ATOM   1987  C   SER A 141      -9.508  -3.947 -15.639  1.00 77.71           C
ATOM   1988  O   SER A 141      -9.732  -4.633 -16.635  1.00 77.71           O
ATOM   1989  HA  SER A 141      -7.507  -4.732 -15.356  1.00 77.71           H
ATOM   1990  CB  SER A 141      -8.640  -5.038 -13.550  1.00 77.71           C
ATOM   1991 1HB  SER A 141      -9.245  -4.433 -12.874  1.00 77.71           H
ATOM   1992 2HB  SER A 141      -9.254  -5.885 -13.857  1.00 77.71           H
ATOM   1993  OG  SER A 141      -7.488  -5.513 -12.859  1.00 77.71           O
ATOM   1994  HG  SER A 141      -7.150  -4.809 -12.233  1.00 77.71           H
ATOM   1995  HN  SER A 141      -7.681  -2.747 -13.415  1.00 77.71           H
ATOM   1996  N   VAL A 142     -10.280  -2.954 -15.222  1.00 80.10           N
ATOM   1997  CA  VAL A 142     -11.482  -2.585 -15.950  1.00 80.10           C
ATOM   1998  C   VAL A 142     -11.096  -2.085 -17.344  1.00 80.10           C
ATOM   1999  O   VAL A 142     -11.739  -2.435 -18.333  1.00 80.10           O
ATOM   2000  HA  VAL A 142     -12.091  -3.482 -16.055  1.00 80.10           H
ATOM   2001  CB  VAL A 142     -12.284  -1.558 -15.148  1.00 80.10           C
ATOM   2002  HB  VAL A 142     -11.625  -0.720 -14.922  1.00 80.10           H
ATOM   2003  CG1 VAL A 142     -13.462  -1.023 -15.966  1.00 80.10           C
ATOM   2004 1HG1 VAL A 142     -13.088  -0.545 -16.871  1.00 80.10           H
ATOM   2005 2HG1 VAL A 142     -14.121  -1.848 -16.236  1.00 80.10           H
ATOM   2006 3HG1 VAL A 142     -14.015  -0.295 -15.372  1.00 80.10           H
ATOM   2007  CG2 VAL A 142     -12.762  -2.151 -13.821  1.00 80.10           C
ATOM   2008 1HG2 VAL A 142     -13.397  -3.015 -14.017  1.00 80.10           H
ATOM   2009 2HG2 VAL A 142     -11.900  -2.460 -13.230  1.00 80.10           H
ATOM   2010 3HG2 VAL A 142     -13.330  -1.400 -13.271  1.00 80.10           H
ATOM   2011  HN  VAL A 142     -10.096  -2.408 -14.405  1.00 80.10           H
ATOM   2012  N   ASP A 143     -10.048  -1.275 -17.378  1.00 81.14           N
ATOM   2013  CA  ASP A 143      -9.617  -0.661 -18.623  1.00 81.14           C
ATOM   2014  C   ASP A 143      -9.186  -1.754 -19.603  1.00 81.14           C
ATOM   2015  O   ASP A 143      -9.488  -1.680 -20.793  1.00 81.14           O
ATOM   2016  HA  ASP A 143     -10.480  -0.099 -18.979  1.00 81.14           H
ATOM   2017  CB  ASP A 143      -8.423   0.267 -18.394  1.00 81.14           C
ATOM   2018 1HB  ASP A 143      -8.645   0.958 -17.581  1.00 81.14           H
ATOM   2019 2HB  ASP A 143      -7.556  -0.318 -18.087  1.00 81.14           H
ATOM   2020  CG  ASP A 143      -8.090   1.055 -19.663  1.00 81.14           C
ATOM   2021  OD1 ASP A 143      -9.040   1.619 -20.246  1.00 81.14           O
ATOM   2022  OD2 ASP A 143      -6.892   1.074 -20.021  1.00 81.14           O
ATOM   2023  HN  ASP A 143      -9.499  -1.037 -16.577  1.00 81.14           H
ATOM   2024  N   ARG A 144      -8.486  -2.743 -19.066  1.00 76.39           N
ATOM   2025  CA  ARG A 144      -7.968  -3.824 -19.887  1.00 76.39           C
ATOM   2026  C   ARG A 144      -9.119  -4.657 -20.456  1.00 76.39           C
ATOM   2027  O   ARG A 144      -9.052  -5.119 -21.594  1.00 76.39           O
ATOM   2028  HA  ARG A 144      -7.412  -3.329 -20.683  1.00 76.39           H
ATOM   2029  CB  ARG A 144      -7.041  -4.734 -19.079  1.00 76.39           C
ATOM   2030 1HB  ARG A 144      -7.482  -4.935 -18.103  1.00 76.39           H
ATOM   2031 2HB  ARG A 144      -6.935  -5.693 -19.584  1.00 76.39           H
ATOM   2032  CG  ARG A 144      -5.664  -4.091 -18.899  1.00 76.39           C
ATOM   2033 1HG  ARG A 144      -5.263  -3.803 -19.870  1.00 76.39           H
ATOM   2034 2HG  ARG A 144      -5.758  -3.179 -18.309  1.00 76.39           H
ATOM   2035  CD  ARG A 144      -4.696  -5.054 -18.207  1.00 76.39           C
ATOM   2036 1HD  ARG A 144      -5.069  -5.307 -17.215  1.00 76.39           H
ATOM   2037 2HD  ARG A 144      -4.631  -5.985 -18.771  1.00 76.39           H
ATOM   2038  NE  ARG A 144      -3.356  -4.435 -18.100  1.00 76.39           N
ATOM   2039  HE  ARG A 144      -3.225  -3.529 -18.503  1.00 76.39           H
ATOM   2040  CZ  ARG A 144      -2.308  -5.011 -17.497  1.00 76.39           C
ATOM   2041  NH1 ARG A 144      -2.427  -6.224 -16.939  1.00 76.39           N
ATOM   2042 1HH1 ARG A 144      -3.302  -6.706 -16.971  1.00 76.39           H
ATOM   2043 2HH1 ARG A 144      -1.639  -6.647 -16.490  1.00 76.39           H
ATOM   2044  NH2 ARG A 144      -1.139  -4.357 -17.459  1.00 76.39           N
ATOM   2045 1HH2 ARG A 144      -0.347  -4.773 -17.012  1.00 76.39           H
ATOM   2046 2HH2 ARG A 144      -1.059  -3.452 -17.877  1.00 76.39           H
ATOM   2047  HN  ARG A 144      -8.273  -2.813 -18.092  1.00 76.39           H
ATOM   2048  N   TYR A 145     -10.147  -4.824 -19.637  1.00 76.67           N
ATOM   2049  CA  TYR A 145     -11.343  -5.526 -20.071  1.00 76.67           C
ATOM   2050  C   TYR A 145     -11.954  -4.858 -21.305  1.00 76.67           C
ATOM   2051  O   TYR A 145     -12.213  -5.520 -22.309  1.00 76.67           O
ATOM   2052  HA  TYR A 145     -11.060  -6.548 -20.323  1.00 76.67           H
ATOM   2053  CB  TYR A 145     -12.334  -5.428 -18.910  1.00 76.67           C
ATOM   2054 1HB  TYR A 145     -11.979  -6.051 -18.089  1.00 76.67           H
ATOM   2055 2HB  TYR A 145     -12.352  -4.401 -18.546  1.00 76.67           H
ATOM   2056  CG  TYR A 145     -13.760  -5.851 -19.271  1.00 76.67           C
ATOM   2057  CD1 TYR A 145     -14.768  -4.911 -19.316  1.00 76.67           C
ATOM   2058  HD1 TYR A 145     -14.549  -3.866 -19.094  1.00 76.67           H
ATOM   2059  CD2 TYR A 145     -14.036  -7.174 -19.552  1.00 76.67           C
ATOM   2060  HD2 TYR A 145     -13.240  -7.917 -19.517  1.00 76.67           H
ATOM   2061  CE1 TYR A 145     -16.110  -5.309 -19.656  1.00 76.67           C
ATOM   2062  HE1 TYR A 145     -16.916  -4.576 -19.695  1.00 76.67           H
ATOM   2063  CE2 TYR A 145     -15.378  -7.572 -19.892  1.00 76.67           C
ATOM   2064  HE2 TYR A 145     -15.610  -8.613 -20.117  1.00 76.67           H
ATOM   2065  CZ  TYR A 145     -16.348  -6.620 -19.927  1.00 76.67           C
ATOM   2066  OH  TYR A 145     -17.615  -6.996 -20.249  1.00 76.67           O
ATOM   2067  HH  TYR A 145     -17.641  -7.976 -20.448  1.00 76.67           H
ATOM   2068  HN  TYR A 145     -10.172  -4.490 -18.695  1.00 76.67           H
ATOM   2069  N   ILE A 146     -12.166  -3.556 -21.189  1.00 77.58           N
ATOM   2070  CA  ILE A 146     -12.813  -2.806 -22.252  1.00 77.58           C
ATOM   2071  C   ILE A 146     -11.978  -2.914 -23.529  1.00 77.58           C
ATOM   2072  O   ILE A 146     -12.524  -3.066 -24.621  1.00 77.58           O
ATOM   2073  HA  ILE A 146     -13.784  -3.268 -22.434  1.00 77.58           H
ATOM   2074  CB  ILE A 146     -13.074  -1.365 -21.809  1.00 77.58           C
ATOM   2075  HB  ILE A 146     -12.135  -0.941 -21.453  1.00 77.58           H
ATOM   2076  CG1 ILE A 146     -14.061  -1.320 -20.640  1.00 77.58           C
ATOM   2077 1HG1 ILE A 146     -15.060  -1.577 -20.994  1.00 77.58           H
ATOM   2078 2HG1 ILE A 146     -13.784  -2.068 -19.897  1.00 77.58           H
ATOM   2079  CG2 ILE A 146     -13.540  -0.505 -22.985  1.00 77.58           C
ATOM   2080 1HG2 ILE A 146     -12.771  -0.499 -23.758  1.00 77.58           H
ATOM   2081 2HG2 ILE A 146     -14.462  -0.917 -23.394  1.00 77.58           H
ATOM   2082 3HG2 ILE A 146     -13.718   0.515 -22.642  1.00 77.58           H
ATOM   2083  CD1 ILE A 146     -14.083   0.066 -19.993  1.00 77.58           C
ATOM   2084 1HD1 ILE A 146     -13.088   0.308 -19.620  1.00 77.58           H
ATOM   2085 2HD1 ILE A 146     -14.384   0.808 -20.733  1.00 77.58           H
ATOM   2086 3HD1 ILE A 146     -14.793   0.070 -19.166  1.00 77.58           H
ATOM   2087  HN  ILE A 146     -11.904  -3.015 -20.389  1.00 77.58           H
ATOM   2088  N   ALA A 147     -10.668  -2.833 -23.350  1.00 77.04           N
ATOM   2089  CA  ALA A 147      -9.757  -2.818 -24.482  1.00 77.04           C
ATOM   2090  C   ALA A 147      -9.881  -4.135 -25.249  1.00 77.04           C
ATOM   2091  O   ALA A 147      -9.699  -4.169 -26.465  1.00 77.04           O
ATOM   2092  HA  ALA A 147     -10.054  -1.997 -25.135  1.00 77.04           H
ATOM   2093  CB  ALA A 147      -8.332  -2.563 -23.987  1.00 77.04           C
ATOM   2094 1HB  ALA A 147      -8.291  -1.602 -23.475  1.00 77.04           H
ATOM   2095 2HB  ALA A 147      -8.040  -3.355 -23.298  1.00 77.04           H
ATOM   2096 3HB  ALA A 147      -7.649  -2.551 -24.837  1.00 77.04           H
ATOM   2097  HN  ALA A 147     -10.228  -2.779 -22.453  1.00 77.04           H
ATOM   2098  N   ILE A 148     -10.190  -5.189 -24.507  1.00 72.15           N
ATOM   2099  CA  ILE A 148     -10.180  -6.529 -25.068  1.00 72.15           C
ATOM   2100  C   ILE A 148     -11.579  -6.872 -25.585  1.00 72.15           C
ATOM   2101  O   ILE A 148     -11.722  -7.459 -26.656  1.00 72.15           O
ATOM   2102  HA  ILE A 148      -9.492  -6.524 -25.914  1.00 72.15           H
ATOM   2103  CB  ILE A 148      -9.637  -7.532 -24.049  1.00 72.15           C
ATOM   2104  HB  ILE A 148     -10.226  -7.444 -23.136  1.00 72.15           H
ATOM   2105  CG1 ILE A 148      -8.186  -7.213 -23.683  1.00 72.15           C
ATOM   2106 1HG1 ILE A 148      -7.538  -7.429 -24.532  1.00 72.15           H
ATOM   2107 2HG1 ILE A 148      -8.088  -6.148 -23.470  1.00 72.15           H
ATOM   2108  CG2 ILE A 148      -9.799  -8.968 -24.553  1.00 72.15           C
ATOM   2109 1HG2 ILE A 148     -10.855  -9.177 -24.722  1.00 72.15           H
ATOM   2110 2HG2 ILE A 148      -9.251  -9.088 -25.488  1.00 72.15           H
ATOM   2111 3HG2 ILE A 148      -9.405  -9.661 -23.809  1.00 72.15           H
ATOM   2112  CD1 ILE A 148      -7.735  -8.026 -22.469  1.00 72.15           C
ATOM   2113 1HD1 ILE A 148      -8.371  -7.789 -21.616  1.00 72.15           H
ATOM   2114 2HD1 ILE A 148      -7.812  -9.090 -22.695  1.00 72.15           H
ATOM   2115 3HD1 ILE A 148      -6.700  -7.780 -22.231  1.00 72.15           H
ATOM   2116  HN  ILE A 148     -10.444  -5.137 -23.541  1.00 72.15           H
ATOM   2117  N   ALA A 149     -12.575  -6.490 -24.798  1.00 74.00           N
ATOM   2118  CA  ALA A 149     -13.944  -6.885 -25.081  1.00 74.00           C
ATOM   2119  C   ALA A 149     -14.520  -5.972 -26.165  1.00 74.00           C
ATOM   2120  O   ALA A 149     -15.209  -6.436 -27.072  1.00 74.00           O
ATOM   2121  HA  ALA A 149     -13.925  -7.909 -25.454  1.00 74.00           H
ATOM   2122  CB  ALA A 149     -14.764  -6.846 -23.790  1.00 74.00           C
ATOM   2123 1HB  ALA A 149     -14.331  -7.533 -23.063  1.00 74.00           H
ATOM   2124 2HB  ALA A 149     -14.754  -5.834 -23.384  1.00 74.00           H
ATOM   2125 3HB  ALA A 149     -15.791  -7.142 -24.002  1.00 74.00           H
ATOM   2126  HN  ALA A 149     -12.458  -5.923 -23.983  1.00 74.00           H
ATOM   2127  N   GLN A 150     -14.218  -4.688 -26.035  1.00 76.09           N
ATOM   2128  CA  GLN A 150     -14.799  -3.689 -26.915  1.00 76.09           C
ATOM   2129  C   GLN A 150     -13.707  -3.013 -27.746  1.00 76.09           C
ATOM   2130  O   GLN A 150     -13.733  -1.799 -27.941  1.00 76.09           O
ATOM   2131  HA  GLN A 150     -15.476  -4.238 -27.570  1.00 76.09           H
ATOM   2132  CB  GLN A 150     -15.601  -2.657 -26.119  1.00 76.09           C
ATOM   2133 1HB  GLN A 150     -14.941  -2.135 -25.425  1.00 76.09           H
ATOM   2134 2HB  GLN A 150     -16.009  -1.907 -26.796  1.00 76.09           H
ATOM   2135  CG  GLN A 150     -16.738  -3.325 -25.344  1.00 76.09           C
ATOM   2136 1HG  GLN A 150     -17.277  -4.010 -26.000  1.00 76.09           H
ATOM   2137 2HG  GLN A 150     -16.327  -3.921 -24.529  1.00 76.09           H
ATOM   2138  CD  GLN A 150     -17.706  -2.282 -24.782  1.00 76.09           C
ATOM   2139  OE1 GLN A 150     -17.581  -1.091 -25.018  1.00 76.09           O
ATOM   2140  NE2 GLN A 150     -18.675  -2.793 -24.029  1.00 76.09           N
ATOM   2141 1HE2 GLN A 150     -18.721  -3.780 -23.875  1.00 76.09           H
ATOM   2142 2HE2 GLN A 150     -19.358  -2.191 -23.616  1.00 76.09           H
ATOM   2143  HN  GLN A 150     -13.589  -4.329 -25.345  1.00 76.09           H
ATOM   2144  N   ALA A 151     -12.773  -3.828 -28.213  1.00 72.74           N
ATOM   2145  CA  ALA A 151     -11.552  -3.307 -28.803  1.00 72.74           C
ATOM   2146  C   ALA A 151     -11.906  -2.224 -29.824  1.00 72.74           C
ATOM   2147  O   ALA A 151     -11.263  -1.177 -29.872  1.00 72.74           O
ATOM   2148  HA  ALA A 151     -10.960  -2.862 -28.004  1.00 72.74           H
ATOM   2149  CB  ALA A 151     -10.755  -4.456 -29.425  1.00 72.74           C
ATOM   2150 1HB  ALA A 151     -10.503  -5.183 -28.653  1.00 72.74           H
ATOM   2151 2HB  ALA A 151     -11.355  -4.938 -30.197  1.00 72.74           H
ATOM   2152 3HB  ALA A 151      -9.839  -4.065 -29.868  1.00 72.74           H
ATOM   2153  HN  ALA A 151     -12.840  -4.826 -28.192  1.00 72.74           H
ATOM   2154  N   MET A 152     -12.929  -2.513 -30.615  1.00 68.91           N
ATOM   2155  CA  MET A 152     -13.341  -1.602 -31.669  1.00 68.91           C
ATOM   2156  C   MET A 152     -13.777  -0.255 -31.090  1.00 68.91           C
ATOM   2157  O   MET A 152     -13.269   0.791 -31.491  1.00 68.91           O
ATOM   2158  HA  MET A 152     -12.462  -1.467 -32.300  1.00 68.91           H
ATOM   2159  CB  MET A 152     -14.500  -2.220 -32.454  1.00 68.91           C
ATOM   2160 1HB  MET A 152     -15.230  -2.639 -31.762  1.00 68.91           H
ATOM   2161 2HB  MET A 152     -15.011  -1.445 -33.026  1.00 68.91           H
ATOM   2162  CG  MET A 152     -14.000  -3.313 -33.401  1.00 68.91           C
ATOM   2163 1HG  MET A 152     -12.985  -3.603 -33.130  1.00 68.91           H
ATOM   2164 2HG  MET A 152     -14.623  -4.202 -33.304  1.00 68.91           H
ATOM   2165  SD  MET A 152     -14.036  -2.725 -35.086  1.00 68.91           S
ATOM   2166  CE  MET A 152     -15.785  -2.849 -35.420  1.00 68.91           C
ATOM   2167 1HE  MET A 152     -16.105  -3.885 -35.305  1.00 68.91           H
ATOM   2168 2HE  MET A 152     -16.335  -2.220 -34.720  1.00 68.91           H
ATOM   2169 3HE  MET A 152     -15.985  -2.518 -36.439  1.00 68.91           H
ATOM   2170  HN  MET A 152     -13.471  -3.351 -30.545  1.00 68.91           H
ATOM   2171  N   ARG A 153     -14.715  -0.324 -30.156  1.00 74.02           N
ATOM   2172  CA  ARG A 153     -15.253   0.880 -29.545  1.00 74.02           C
ATOM   2173  C   ARG A 153     -14.176   1.581 -28.715  1.00 74.02           C
ATOM   2174  O   ARG A 153     -14.155   2.807 -28.627  1.00 74.02           O
ATOM   2175  HA  ARG A 153     -15.568   1.501 -30.384  1.00 74.02           H
ATOM   2176  CB  ARG A 153     -16.448   0.554 -28.647  1.00 74.02           C
ATOM   2177 1HB  ARG A 153     -16.203  -0.287 -28.000  1.00 74.02           H
ATOM   2178 2HB  ARG A 153     -16.662   1.404 -27.999  1.00 74.02           H
ATOM   2179  CG  ARG A 153     -17.686   0.219 -29.482  1.00 74.02           C
ATOM   2180 1HG  ARG A 153     -17.894   1.035 -30.174  1.00 74.02           H
ATOM   2181 2HG  ARG A 153     -17.492  -0.669 -30.085  1.00 74.02           H
ATOM   2182  CD  ARG A 153     -18.902  -0.022 -28.586  1.00 74.02           C
ATOM   2183 1HD  ARG A 153     -18.744  -0.910 -27.974  1.00 74.02           H
ATOM   2184 2HD  ARG A 153     -19.033   0.817 -27.903  1.00 74.02           H
ATOM   2185  NE  ARG A 153     -20.116  -0.191 -29.416  1.00 74.02           N
ATOM   2186  HE  ARG A 153     -20.018  -0.123 -30.409  1.00 74.02           H
ATOM   2187  CZ  ARG A 153     -21.338  -0.430 -28.920  1.00 74.02           C
ATOM   2188  NH1 ARG A 153     -21.527  -0.531 -27.597  1.00 74.02           N
ATOM   2189 1HH1 ARG A 153     -20.754  -0.428 -26.972  1.00 74.02           H
ATOM   2190 2HH1 ARG A 153     -22.442  -0.709 -27.235  1.00 74.02           H
ATOM   2191  NH2 ARG A 153     -22.368  -0.566 -29.767  1.00 74.02           N
ATOM   2192 1HH2 ARG A 153     -23.286  -0.744 -29.413  1.00 74.02           H
ATOM   2193 2HH2 ARG A 153     -22.218  -0.489 -30.752  1.00 74.02           H
ATOM   2194  HN  ARG A 153     -15.104  -1.180 -29.817  1.00 74.02           H
ATOM   2195  N   ALA A 154     -13.307   0.771 -28.127  1.00 72.21           N
ATOM   2196  CA  ALA A 154     -12.302   1.288 -27.214  1.00 72.21           C
ATOM   2197  C   ALA A 154     -11.351   2.212 -27.978  1.00 72.21           C
ATOM   2198  O   ALA A 154     -10.787   3.142 -27.402  1.00 72.21           O
ATOM   2199  HA  ALA A 154     -12.817   1.866 -26.446  1.00 72.21           H
ATOM   2200  CB  ALA A 154     -11.570   0.122 -26.546  1.00 72.21           C
ATOM   2201 1HB  ALA A 154     -12.285  -0.486 -25.993  1.00 72.21           H
ATOM   2202 2HB  ALA A 154     -11.087  -0.488 -27.309  1.00 72.21           H
ATOM   2203 3HB  ALA A 154     -10.817   0.511 -25.861  1.00 72.21           H
ATOM   2204  HN  ALA A 154     -13.282  -0.219 -28.266  1.00 72.21           H
ATOM   2205  N   HIS A 155     -11.203   1.925 -29.263  1.00 73.53           N
ATOM   2206  CA  HIS A 155     -10.313   2.704 -30.106  1.00 73.53           C
ATOM   2207  C   HIS A 155     -10.923   4.084 -30.359  1.00 73.53           C
ATOM   2208  O   HIS A 155     -10.249   5.102 -30.204  1.00 73.53           O
ATOM   2209  HA  HIS A 155      -9.382   2.823 -29.552  1.00 73.53           H
ATOM   2210  CB  HIS A 155      -9.993   1.952 -31.400  1.00 73.53           C
ATOM   2211 1HB  HIS A 155      -9.733   0.922 -31.154  1.00 73.53           H
ATOM   2212 2HB  HIS A 155     -10.890   1.915 -32.018  1.00 73.53           H
ATOM   2213  CG  HIS A 155      -8.870   2.562 -32.203  1.00 73.53           C
ATOM   2214  ND1 HIS A 155      -9.075   3.561 -33.139  1.00 73.53           N
ATOM   2215  HD1 HIS A 155      -9.956   3.971 -33.374  1.00 73.53           H
ATOM   2216  CD2 HIS A 155      -7.531   2.305 -32.202  1.00 73.53           C
ATOM   2217  HD2 HIS A 155      -7.024   1.568 -31.578  1.00 73.53           H
ATOM   2218  CE1 HIS A 155      -7.905   3.883 -33.670  1.00 73.53           C
ATOM   2219  HE1 HIS A 155      -7.735   4.638 -34.438  1.00 73.53           H
ATOM   2220  NE2 HIS A 155      -6.949   3.103 -33.088  1.00 73.53           N
ATOM   2221  HN  HIS A 155     -11.678   1.177 -29.727  1.00 73.53           H
ATOM   2222  N   THR A 156     -12.191   4.075 -30.742  1.00 74.29           N
ATOM   2223  CA  THR A 156     -12.871   5.305 -31.110  1.00 74.29           C
ATOM   2224  C   THR A 156     -13.024   6.215 -29.889  1.00 74.29           C
ATOM   2225  O   THR A 156     -13.002   7.438 -30.015  1.00 74.29           O
ATOM   2226  HA  THR A 156     -12.251   5.839 -31.830  1.00 74.29           H
ATOM   2227  CB  THR A 156     -14.204   4.932 -31.761  1.00 74.29           C
ATOM   2228  HB  THR A 156     -14.998   5.605 -31.435  1.00 74.29           H
ATOM   2229  OG1 THR A 156     -14.384   3.560 -31.423  1.00 74.29           O
ATOM   2230  HG1 THR A 156     -15.331   3.287 -31.591  1.00 74.29           H
ATOM   2231  CG2 THR A 156     -14.130   4.934 -33.289  1.00 74.29           C
ATOM   2232 1HG2 THR A 156     -13.382   4.211 -33.617  1.00 74.29           H
ATOM   2233 2HG2 THR A 156     -13.852   5.928 -33.639  1.00 74.29           H
ATOM   2234 3HG2 THR A 156     -15.102   4.662 -33.701  1.00 74.29           H
ATOM   2235  HN  THR A 156     -12.750   3.248 -30.804  1.00 74.29           H
ATOM   2236  N   TRP A 157     -13.177   5.582 -28.735  1.00 81.02           N
ATOM   2237  CA  TRP A 157     -13.513   6.308 -27.522  1.00 81.02           C
ATOM   2238  C   TRP A 157     -12.215   6.580 -26.759  1.00 81.02           C
ATOM   2239  O   TRP A 157     -12.241   6.848 -25.559  1.00 81.02           O
ATOM   2240  HA  TRP A 157     -13.977   7.250 -27.815  1.00 81.02           H
ATOM   2241  CB  TRP A 157     -14.545   5.542 -26.692  1.00 81.02           C
ATOM   2242 1HB  TRP A 157     -14.243   4.496 -26.631  1.00 81.02           H
ATOM   2243 2HB  TRP A 157     -14.542   5.934 -25.675  1.00 81.02           H
ATOM   2244  CG  TRP A 157     -15.969   5.615 -27.248  1.00 81.02           C
ATOM   2245  CD1 TRP A 157     -16.367   5.467 -28.518  1.00 81.02           C
ATOM   2246  HD1 TRP A 157     -15.694   5.268 -29.353  1.00 81.02           H
ATOM   2247  CD2 TRP A 157     -17.174   5.861 -26.493  1.00 81.02           C
ATOM   2248  NE1 TRP A 157     -17.735   5.600 -28.638  1.00 81.02           N
ATOM   2249  HE1 TRP A 157     -18.265   5.531 -29.484  1.00 81.02           H
ATOM   2250  CE2 TRP A 157     -18.242   5.847 -27.368  1.00 81.02           C
ATOM   2251  CE3 TRP A 157     -17.356   6.088 -25.118  1.00 81.02           C
ATOM   2252  HE3 TRP A 157     -16.530   6.104 -24.407  1.00 81.02           H
ATOM   2253  CZ2 TRP A 157     -19.566   6.054 -26.964  1.00 81.02           C
ATOM   2254  HZ2 TRP A 157     -20.393   6.038 -27.674  1.00 81.02           H
ATOM   2255  CZ3 TRP A 157     -18.686   6.293 -24.730  1.00 81.02           C
ATOM   2256  HZ3 TRP A 157     -18.884   6.474 -23.673  1.00 81.02           H
ATOM   2257  CH2 TRP A 157     -19.772   6.282 -25.598  1.00 81.02           C
ATOM   2258  HH2 TRP A 157     -20.779   6.450 -25.217  1.00 81.02           H
ATOM   2259  HN  TRP A 157     -13.075   4.594 -28.621  1.00 81.02           H
ATOM   2260  N   ARG A 158     -11.110   6.500 -27.487  1.00 79.59           N
ATOM   2261  CA  ARG A 158      -9.799   6.564 -26.865  1.00 79.59           C
ATOM   2262  C   ARG A 158      -9.634   7.882 -26.106  1.00 79.59           C
ATOM   2263  O   ARG A 158      -9.162   7.893 -24.970  1.00 79.59           O
ATOM   2264  HA  ARG A 158      -9.771   5.713 -26.185  1.00 79.59           H
ATOM   2265  CB  ARG A 158      -8.688   6.444 -27.910  1.00 79.59           C
ATOM   2266 1HB  ARG A 158      -8.827   5.532 -28.491  1.00 79.59           H
ATOM   2267 2HB  ARG A 158      -8.748   7.279 -28.609  1.00 79.59           H
ATOM   2268  CG  ARG A 158      -7.309   6.427 -27.246  1.00 79.59           C
ATOM   2269 1HG  ARG A 158      -7.183   7.323 -26.638  1.00 79.59           H
ATOM   2270 2HG  ARG A 158      -7.237   5.573 -26.573  1.00 79.59           H
ATOM   2271  CD  ARG A 158      -6.197   6.354 -28.294  1.00 79.59           C
ATOM   2272 1HD  ARG A 158      -6.345   5.484 -28.933  1.00 79.59           H
ATOM   2273 2HD  ARG A 158      -6.234   7.232 -28.937  1.00 79.59           H
ATOM   2274  NE  ARG A 158      -4.878   6.271 -27.627  1.00 79.59           N
ATOM   2275  HE  ARG A 158      -4.835   6.469 -26.647  1.00 79.59           H
ATOM   2276  CZ  ARG A 158      -3.738   5.948 -28.253  1.00 79.59           C
ATOM   2277  NH1 ARG A 158      -3.737   5.673 -29.564  1.00 79.59           N
ATOM   2278 1HH1 ARG A 158      -4.591   5.708 -30.083  1.00 79.59           H
ATOM   2279 2HH1 ARG A 158      -2.882   5.433 -30.024  1.00 79.59           H
ATOM   2280  NH2 ARG A 158      -2.600   5.904 -27.548  1.00 79.59           N
ATOM   2281 1HH2 ARG A 158      -1.741   5.665 -28.000  1.00 79.59           H
ATOM   2282 2HH2 ARG A 158      -2.609   6.111 -26.569  1.00 79.59           H
ATOM   2283  HN  ARG A 158     -11.102   6.395 -28.481  1.00 79.59           H
ATOM   2284  N   GLU A 159     -10.033   8.961 -26.763  1.00 81.16           N
ATOM   2285  CA  GLU A 159      -9.842  10.290 -26.207  1.00 81.16           C
ATOM   2286  C   GLU A 159     -10.716  10.476 -24.965  1.00 81.16           C
ATOM   2287  O   GLU A 159     -10.238  10.936 -23.929  1.00 81.16           O
ATOM   2288  HA  GLU A 159      -8.789  10.339 -25.930  1.00 81.16           H
ATOM   2289  CB  GLU A 159     -10.137  11.368 -27.251  1.00 81.16           C
ATOM   2290 1HB  GLU A 159     -11.092  11.162 -27.733  1.00 81.16           H
ATOM   2291 2HB  GLU A 159     -10.093  12.353 -26.785  1.00 81.16           H
ATOM   2292  CG  GLU A 159      -9.077  11.367 -28.355  1.00 81.16           C
ATOM   2293 1HG  GLU A 159      -8.083  11.419 -27.909  1.00 81.16           H
ATOM   2294 2HG  GLU A 159      -9.128  10.432 -28.912  1.00 81.16           H
ATOM   2295  CD  GLU A 159      -9.276  12.548 -29.308  1.00 81.16           C
ATOM   2296  OE1 GLU A 159      -8.322  12.835 -30.063  1.00 81.16           O
ATOM   2297  OE2 GLU A 159     -10.378  13.136 -29.259  1.00 81.16           O
ATOM   2298  HN  GLU A 159     -10.479   8.937 -27.658  1.00 81.16           H
ATOM   2299  N   LYS A 160     -11.980  10.109 -25.110  1.00 84.96           N
ATOM   2300  CA  LYS A 160     -12.922  10.216 -24.008  1.00 84.96           C
ATOM   2301  C   LYS A 160     -12.395   9.418 -22.813  1.00 84.96           C
ATOM   2302  O   LYS A 160     -12.467   9.878 -21.675  1.00 84.96           O
ATOM   2303  HA  LYS A 160     -12.975  11.267 -23.724  1.00 84.96           H
ATOM   2304  CB  LYS A 160     -14.323   9.797 -24.457  1.00 84.96           C
ATOM   2305 1HB  LYS A 160     -14.273   8.837 -24.970  1.00 84.96           H
ATOM   2306 2HB  LYS A 160     -14.962   9.660 -23.585  1.00 84.96           H
ATOM   2307  CG  LYS A 160     -14.937  10.846 -25.387  1.00 84.96           C
ATOM   2308 1HG  LYS A 160     -14.892  11.827 -24.914  1.00 84.96           H
ATOM   2309 2HG  LYS A 160     -14.355  10.908 -26.306  1.00 84.96           H
ATOM   2310  CD  LYS A 160     -16.390  10.501 -25.719  1.00 84.96           C
ATOM   2311 1HD  LYS A 160     -16.429   9.548 -26.248  1.00 84.96           H
ATOM   2312 2HD  LYS A 160     -16.958  10.376 -24.797  1.00 84.96           H
ATOM   2313  CE  LYS A 160     -17.031  11.594 -26.576  1.00 84.96           C
ATOM   2314 1HE  LYS A 160     -16.970  12.552 -26.060  1.00 84.96           H
ATOM   2315 2HE  LYS A 160     -16.481  11.700 -27.511  1.00 84.96           H
ATOM   2316  NZ  LYS A 160     -18.446  11.266 -26.860  1.00 84.96           N
ATOM   2317 1HZ  LYS A 160     -18.855  11.999 -27.430  1.00 84.96           H
ATOM   2318 2HZ  LYS A 160     -18.496  10.384 -27.358  1.00 84.96           H
ATOM   2319 3HZ  LYS A 160     -18.957  11.191 -25.988  1.00 84.96           H
ATOM   2320  HN  LYS A 160     -12.363   9.745 -25.958  1.00 84.96           H
ATOM   2321  N   ARG A 161     -11.876   8.237 -23.114  1.00 85.56           N
ATOM   2322  CA  ARG A 161     -11.360   7.360 -22.076  1.00 85.56           C
ATOM   2323  C   ARG A 161     -10.209   8.040 -21.331  1.00 85.56           C
ATOM   2324  O   ARG A 161     -10.064   7.874 -20.121  1.00 85.56           O
ATOM   2325  HA  ARG A 161     -12.207   7.184 -21.413  1.00 85.56           H
ATOM   2326  CB  ARG A 161     -10.864   6.039 -22.668  1.00 85.56           C
ATOM   2327 1HB  ARG A 161     -10.248   6.237 -23.545  1.00 85.56           H
ATOM   2328 2HB  ARG A 161     -10.232   5.526 -21.943  1.00 85.56           H
ATOM   2329  CG  ARG A 161     -12.038   5.138 -23.056  1.00 85.56           C
ATOM   2330 1HG  ARG A 161     -12.527   4.763 -22.156  1.00 85.56           H
ATOM   2331 2HG  ARG A 161     -12.781   5.718 -23.604  1.00 85.56           H
ATOM   2332  CD  ARG A 161     -11.567   3.962 -23.914  1.00 85.56           C
ATOM   2333 1HD  ARG A 161     -12.426   3.400 -24.279  1.00 85.56           H
ATOM   2334 2HD  ARG A 161     -11.032   4.331 -24.788  1.00 85.56           H
ATOM   2335  NE  ARG A 161     -10.686   3.077 -23.119  1.00 85.56           N
ATOM   2336  HE  ARG A 161     -10.802   3.069 -22.126  1.00 85.56           H
ATOM   2337  CZ  ARG A 161      -9.743   2.285 -23.647  1.00 85.56           C
ATOM   2338  NH1 ARG A 161      -9.544   2.255 -24.972  1.00 85.56           N
ATOM   2339 1HH1 ARG A 161     -10.101   2.826 -25.575  1.00 85.56           H
ATOM   2340 2HH1 ARG A 161      -8.838   1.661 -25.358  1.00 85.56           H
ATOM   2341  NH2 ARG A 161      -9.002   1.524 -22.831  1.00 85.56           N
ATOM   2342 1HH2 ARG A 161      -8.294   0.927 -23.209  1.00 85.56           H
ATOM   2343 2HH2 ARG A 161      -9.157   1.552 -21.843  1.00 85.56           H
ATOM   2344  HN  ARG A 161     -11.806   7.877 -24.044  1.00 85.56           H
ATOM   2345  N   LEU A 162      -9.421   8.793 -22.085  1.00 86.50           N
ATOM   2346  CA  LEU A 162      -8.271   9.474 -21.517  1.00 86.50           C
ATOM   2347  C   LEU A 162      -8.752  10.578 -20.573  1.00 86.50           C
ATOM   2348  O   LEU A 162      -8.163  10.796 -19.516  1.00 86.50           O
ATOM   2349  HA  LEU A 162      -7.712   8.742 -20.934  1.00 86.50           H
ATOM   2350  CB  LEU A 162      -7.343   9.975 -22.626  1.00 86.50           C
ATOM   2351 1HB  LEU A 162      -7.168   9.155 -23.323  1.00 86.50           H
ATOM   2352 2HB  LEU A 162      -7.860  10.759 -23.178  1.00 86.50           H
ATOM   2353  CG  LEU A 162      -5.987  10.518 -22.171  1.00 86.50           C
ATOM   2354  HG  LEU A 162      -6.157  11.229 -21.363  1.00 86.50           H
ATOM   2355  CD1 LEU A 162      -5.107   9.399 -21.611  1.00 86.50           C
ATOM   2356 1HD1 LEU A 162      -5.604   8.940 -20.756  1.00 86.50           H
ATOM   2357 2HD1 LEU A 162      -4.941   8.646 -22.382  1.00 86.50           H
ATOM   2358 3HD1 LEU A 162      -4.149   9.813 -21.296  1.00 86.50           H
ATOM   2359  CD2 LEU A 162      -5.294  11.280 -23.303  1.00 86.50           C
ATOM   2360 1HD2 LEU A 162      -5.136  10.610 -24.149  1.00 86.50           H
ATOM   2361 2HD2 LEU A 162      -5.919  12.116 -23.614  1.00 86.50           H
ATOM   2362 3HD2 LEU A 162      -4.332  11.655 -22.953  1.00 86.50           H
ATOM   2363  HN  LEU A 162      -9.558   8.940 -23.065  1.00 86.50           H
ATOM   2364  N   LEU A 163      -9.818  11.246 -20.990  1.00 89.68           N
ATOM   2365  CA  LEU A 163     -10.395  12.311 -20.187  1.00 89.68           C
ATOM   2366  C   LEU A 163     -10.888  11.732 -18.859  1.00 89.68           C
ATOM   2367  O   LEU A 163     -10.543  12.237 -17.792  1.00 89.68           O
ATOM   2368  HA  LEU A 163      -9.602  13.028 -19.978  1.00 89.68           H
ATOM   2369  CB  LEU A 163     -11.478  13.049 -20.976  1.00 89.68           C
ATOM   2370 1HB  LEU A 163     -11.075  13.305 -21.956  1.00 89.68           H
ATOM   2371 2HB  LEU A 163     -12.310  12.365 -21.142  1.00 89.68           H
ATOM   2372  CG  LEU A 163     -12.025  14.325 -20.331  1.00 89.68           C
ATOM   2373  HG  LEU A 163     -12.293  14.098 -19.299  1.00 89.68           H
ATOM   2374  CD1 LEU A 163     -10.958  15.420 -20.291  1.00 89.68           C
ATOM   2375 1HD1 LEU A 163     -10.103  15.074 -19.710  1.00 89.68           H
ATOM   2376 2HD1 LEU A 163     -10.636  15.652 -21.307  1.00 89.68           H
ATOM   2377 3HD1 LEU A 163     -11.373  16.315 -19.828  1.00 89.68           H
ATOM   2378  CD2 LEU A 163     -13.300  14.792 -21.037  1.00 89.68           C
ATOM   2379 1HD2 LEU A 163     -13.081  14.996 -22.085  1.00 89.68           H
ATOM   2380 2HD2 LEU A 163     -14.059  14.013 -20.969  1.00 89.68           H
ATOM   2381 3HD2 LEU A 163     -13.667  15.700 -20.559  1.00 89.68           H
ATOM   2382  HN  LEU A 163     -10.284  11.070 -21.857  1.00 89.68           H
ATOM   2383  N   TYR A 164     -11.688  10.681 -18.969  1.00 89.96           N
ATOM   2384  CA  TYR A 164     -12.241  10.036 -17.790  1.00 89.96           C
ATOM   2385  C   TYR A 164     -11.129   9.515 -16.878  1.00 89.96           C
ATOM   2386  O   TYR A 164     -11.267   9.528 -15.655  1.00 89.96           O
ATOM   2387  HA  TYR A 164     -12.830  10.775 -17.247  1.00 89.96           H
ATOM   2388  CB  TYR A 164     -13.060   8.850 -18.304  1.00 89.96           C
ATOM   2389 1HB  TYR A 164     -12.460   8.291 -19.022  1.00 89.96           H
ATOM   2390 2HB  TYR A 164     -13.269   8.178 -17.472  1.00 89.96           H
ATOM   2391  CG  TYR A 164     -14.382   9.247 -18.965  1.00 89.96           C
ATOM   2392  CD1 TYR A 164     -15.214  10.161 -18.350  1.00 89.96           C
ATOM   2393  HD1 TYR A 164     -14.929  10.600 -17.394  1.00 89.96           H
ATOM   2394  CD2 TYR A 164     -14.743   8.691 -20.175  1.00 89.96           C
ATOM   2395  HD2 TYR A 164     -14.086   7.969 -20.661  1.00 89.96           H
ATOM   2396  CE1 TYR A 164     -16.458  10.534 -18.972  1.00 89.96           C
ATOM   2397  HE1 TYR A 164     -17.124  11.255 -18.497  1.00 89.96           H
ATOM   2398  CE2 TYR A 164     -15.987   9.064 -20.797  1.00 89.96           C
ATOM   2399  HE2 TYR A 164     -16.284   8.633 -21.753  1.00 89.96           H
ATOM   2400  CZ  TYR A 164     -16.783   9.967 -20.164  1.00 89.96           C
ATOM   2401  OH  TYR A 164     -17.958  10.320 -20.752  1.00 89.96           O
ATOM   2402  HH  TYR A 164     -18.078   9.816 -21.607  1.00 89.96           H
ATOM   2403  HN  TYR A 164     -11.958  10.272 -19.840  1.00 89.96           H
ATOM   2404  N   SER A 165     -10.052   9.069 -17.506  1.00 90.82           N
ATOM   2405  CA  SER A 165      -8.920   8.537 -16.767  1.00 90.82           C
ATOM   2406  C   SER A 165      -8.355   9.609 -15.833  1.00 90.82           C
ATOM   2407  O   SER A 165      -7.893   9.300 -14.735  1.00 90.82           O
ATOM   2408  HA  SER A 165      -9.318   7.700 -16.192  1.00 90.82           H
ATOM   2409  CB  SER A 165      -7.830   8.032 -17.715  1.00 90.82           C
ATOM   2410 1HB  SER A 165      -7.180   7.338 -17.182  1.00 90.82           H
ATOM   2411 2HB  SER A 165      -8.290   7.474 -18.531  1.00 90.82           H
ATOM   2412  OG  SER A 165      -7.051   9.098 -18.249  1.00 90.82           O
ATOM   2413  HG  SER A 165      -6.248   8.732 -18.720  1.00 90.82           H
ATOM   2414  HN  SER A 165      -9.945   9.066 -18.501  1.00 90.82           H
ATOM   2415  N   LYS A 166      -8.411  10.847 -16.302  1.00 93.09           N
ATOM   2416  CA  LYS A 166      -7.900  11.965 -15.527  1.00 93.09           C
ATOM   2417  C   LYS A 166      -8.799  12.189 -14.309  1.00 93.09           C
ATOM   2418  O   LYS A 166      -8.309  12.348 -13.193  1.00 93.09           O
ATOM   2419  HA  LYS A 166      -6.905  11.692 -15.176  1.00 93.09           H
ATOM   2420  CB  LYS A 166      -7.744  13.203 -16.412  1.00 93.09           C
ATOM   2421 1HB  LYS A 166      -8.666  13.377 -16.968  1.00 93.09           H
ATOM   2422 2HB  LYS A 166      -7.579  14.082 -15.789  1.00 93.09           H
ATOM   2423  CG  LYS A 166      -6.578  13.036 -17.389  1.00 93.09           C
ATOM   2424 1HG  LYS A 166      -5.653  12.885 -16.833  1.00 93.09           H
ATOM   2425 2HG  LYS A 166      -6.734  12.146 -17.998  1.00 93.09           H
ATOM   2426  CD  LYS A 166      -6.441  14.262 -18.294  1.00 93.09           C
ATOM   2427 1HD  LYS A 166      -7.352  14.391 -18.878  1.00 93.09           H
ATOM   2428 2HD  LYS A 166      -6.324  15.158 -17.683  1.00 93.09           H
ATOM   2429  CE  LYS A 166      -5.242  14.118 -19.233  1.00 93.09           C
ATOM   2430 1HE  LYS A 166      -4.344  13.899 -18.656  1.00 93.09           H
ATOM   2431 2HE  LYS A 166      -5.401  13.277 -19.908  1.00 93.09           H
ATOM   2432  NZ  LYS A 166      -5.045  15.359 -20.016  1.00 93.09           N
ATOM   2433 1HZ  LYS A 166      -4.261  15.239 -20.647  1.00 93.09           H
ATOM   2434 2HZ  LYS A 166      -5.883  15.558 -20.551  1.00 93.09           H
ATOM   2435 3HZ  LYS A 166      -4.856  16.130 -19.385  1.00 93.09           H
ATOM   2436  HN  LYS A 166      -8.795  11.090 -17.193  1.00 93.09           H
ATOM   2437  N   MET A 167     -10.099  12.194 -14.566  1.00 94.63           N
ATOM   2438  CA  MET A 167     -11.069  12.427 -13.510  1.00 94.63           C
ATOM   2439  C   MET A 167     -11.009  11.320 -12.456  1.00 94.63           C
ATOM   2440  O   MET A 167     -11.099  11.591 -11.259  1.00 94.63           O
ATOM   2441  HA  MET A 167     -10.792  13.380 -13.062  1.00 94.63           H
ATOM   2442  CB  MET A 167     -12.475  12.482 -14.112  1.00 94.63           C
ATOM   2443 1HB  MET A 167     -12.682  11.556 -14.648  1.00 94.63           H
ATOM   2444 2HB  MET A 167     -13.213  12.560 -13.313  1.00 94.63           H
ATOM   2445  CG  MET A 167     -12.617  13.672 -15.063  1.00 94.63           C
ATOM   2446 1HG  MET A 167     -12.412  14.601 -14.531  1.00 94.63           H
ATOM   2447 2HG  MET A 167     -11.884  13.596 -15.866  1.00 94.63           H
ATOM   2448  SD  MET A 167     -14.266  13.713 -15.747  1.00 94.63           S
ATOM   2449  CE  MET A 167     -15.188  14.216 -14.303  1.00 94.63           C
ATOM   2450 1HE  MET A 167     -15.054  13.478 -13.512  1.00 94.63           H
ATOM   2451 2HE  MET A 167     -14.826  15.185 -13.961  1.00 94.63           H
ATOM   2452 3HE  MET A 167     -16.245  14.291 -14.555  1.00 94.63           H
ATOM   2453  HN  MET A 167     -10.490  12.042 -15.474  1.00 94.63           H
ATOM   2454  N   VAL A 168     -10.856  10.095 -12.938  1.00 94.45           N
ATOM   2455  CA  VAL A 168     -10.802   8.944 -12.052  1.00 94.45           C
ATOM   2456  C   VAL A 168      -9.579   9.064 -11.140  1.00 94.45           C
ATOM   2457  O   VAL A 168      -9.674   8.835  -9.936  1.00 94.45           O
ATOM   2458  HA  VAL A 168     -11.701   8.959 -11.437  1.00 94.45           H
ATOM   2459  CB  VAL A 168     -10.811   7.652 -12.873  1.00 94.45           C
ATOM   2460  HB  VAL A 168     -10.048   7.741 -13.646  1.00 94.45           H
ATOM   2461  CG1 VAL A 168     -10.457   6.446 -12.000  1.00 94.45           C
ATOM   2462 1HG1 VAL A 168      -9.462   6.584 -11.576  1.00 94.45           H
ATOM   2463 2HG1 VAL A 168     -11.186   6.354 -11.195  1.00 94.45           H
ATOM   2464 3HG1 VAL A 168     -10.471   5.542 -12.608  1.00 94.45           H
ATOM   2465  CG2 VAL A 168     -12.161   7.451 -13.564  1.00 94.45           C
ATOM   2466 1HG2 VAL A 168     -12.949   7.394 -12.813  1.00 94.45           H
ATOM   2467 2HG2 VAL A 168     -12.356   8.291 -14.232  1.00 94.45           H
ATOM   2468 3HG2 VAL A 168     -12.140   6.526 -14.140  1.00 94.45           H
ATOM   2469  HN  VAL A 168     -10.771   9.884 -13.911  1.00 94.45           H
ATOM   2470  N   CYS A 169      -8.459   9.424 -11.750  1.00 94.65           N
ATOM   2471  CA  CYS A 169      -7.217   9.568 -11.010  1.00 94.65           C
ATOM   2472  C   CYS A 169      -7.445  10.576  -9.881  1.00 94.65           C
ATOM   2473  O   CYS A 169      -7.094  10.315  -8.731  1.00 94.65           O
ATOM   2474  HA  CYS A 169      -6.977   8.584 -10.607  1.00 94.65           H
ATOM   2475  CB  CYS A 169      -6.061   9.984 -11.921  1.00 94.65           C
ATOM   2476 1HB  CYS A 169      -6.371  10.807 -12.564  1.00 94.65           H
ATOM   2477 2HB  CYS A 169      -5.226  10.345 -11.320  1.00 94.65           H
ATOM   2478  SG  CYS A 169      -5.526   8.562 -12.941  1.00 94.65           S
ATOM   2479  HG  CYS A 169      -6.515   8.647 -13.827  1.00 94.65           H
ATOM   2480  HN  CYS A 169      -8.392   9.615 -12.729  1.00 94.65           H
ATOM   2481  N   PHE A 170      -8.032  11.705 -10.249  1.00 96.06           N
ATOM   2482  CA  PHE A 170      -8.283  12.766  -9.288  1.00 96.06           C
ATOM   2483  C   PHE A 170      -9.170  12.270  -8.144  1.00 96.06           C
ATOM   2484  O   PHE A 170      -8.886  12.531  -6.976  1.00 96.06           O
ATOM   2485  HA  PHE A 170      -7.318  13.076  -8.888  1.00 96.06           H
ATOM   2486  CB  PHE A 170      -9.013  13.883 -10.035  1.00 96.06           C
ATOM   2487 1HB  PHE A 170      -8.414  14.183 -10.895  1.00 96.06           H
ATOM   2488 2HB  PHE A 170      -9.954  13.493 -10.422  1.00 96.06           H
ATOM   2489  CG  PHE A 170      -9.303  15.118  -9.179  1.00 96.06           C
ATOM   2490  CD1 PHE A 170     -10.537  15.293  -8.635  1.00 96.06           C
ATOM   2491  HD1 PHE A 170     -11.319  14.554  -8.808  1.00 96.06           H
ATOM   2492  CD2 PHE A 170      -8.327  16.040  -8.963  1.00 96.06           C
ATOM   2493  HD2 PHE A 170      -7.338  15.900  -9.399  1.00 96.06           H
ATOM   2494  CE1 PHE A 170     -10.807  16.439  -7.841  1.00 96.06           C
ATOM   2495  HE1 PHE A 170     -11.796  16.580  -7.405  1.00 96.06           H
ATOM   2496  CE2 PHE A 170      -8.597  17.186  -8.168  1.00 96.06           C
ATOM   2497  HE2 PHE A 170      -7.814  17.925  -7.995  1.00 96.06           H
ATOM   2498  CZ  PHE A 170      -9.831  17.361  -7.624  1.00 96.06           C
ATOM   2499  HZ  PHE A 170     -10.037  18.241  -7.014  1.00 96.06           H
ATOM   2500  HN  PHE A 170      -8.333  11.901 -11.182  1.00 96.06           H
ATOM   2501  N   THR A 171     -10.226  11.563  -8.520  1.00 96.21           N
ATOM   2502  CA  THR A 171     -11.180  11.066  -7.543  1.00 96.21           C
ATOM   2503  C   THR A 171     -10.491  10.122  -6.556  1.00 96.21           C
ATOM   2504  O   THR A 171     -10.783  10.147  -5.361  1.00 96.21           O
ATOM   2505  HA  THR A 171     -11.555  11.913  -6.967  1.00 96.21           H
ATOM   2506  CB  THR A 171     -12.337  10.413  -8.302  1.00 96.21           C
ATOM   2507  HB  THR A 171     -12.018   9.482  -8.771  1.00 96.21           H
ATOM   2508  OG1 THR A 171     -12.785  11.430  -9.195  1.00 96.21           O
ATOM   2509  HG1 THR A 171     -12.377  11.296 -10.098  1.00 96.21           H
ATOM   2510  CG2 THR A 171     -13.547  10.144  -7.406  1.00 96.21           C
ATOM   2511 1HG2 THR A 171     -13.908  11.084  -6.990  1.00 96.21           H
ATOM   2512 2HG2 THR A 171     -13.258   9.475  -6.595  1.00 96.21           H
ATOM   2513 3HG2 THR A 171     -14.339   9.680  -7.995  1.00 96.21           H
ATOM   2514  HN  THR A 171     -10.433  11.329  -9.470  1.00 96.21           H
ATOM   2515  N   ILE A 172      -9.589   9.313  -7.092  1.00 94.85           N
ATOM   2516  CA  ILE A 172      -8.893   8.328  -6.282  1.00 94.85           C
ATOM   2517  C   ILE A 172      -8.057   9.045  -5.221  1.00 94.85           C
ATOM   2518  O   ILE A 172      -8.056   8.652  -4.055  1.00 94.85           O
ATOM   2519  HA  ILE A 172      -9.649   7.726  -5.777  1.00 94.85           H
ATOM   2520  CB  ILE A 172      -8.080   7.382  -7.169  1.00 94.85           C
ATOM   2521  HB  ILE A 172      -7.560   7.980  -7.918  1.00 94.85           H
ATOM   2522  CG1 ILE A 172      -8.995   6.413  -7.921  1.00 94.85           C
ATOM   2523 1HG1 ILE A 172      -9.465   5.729  -7.214  1.00 94.85           H
ATOM   2524 2HG1 ILE A 172      -9.797   6.968  -8.407  1.00 94.85           H
ATOM   2525  CG2 ILE A 172      -7.013   6.648  -6.355  1.00 94.85           C
ATOM   2526 1HG2 ILE A 172      -6.335   7.374  -5.906  1.00 94.85           H
ATOM   2527 2HG2 ILE A 172      -7.493   6.064  -5.570  1.00 94.85           H
ATOM   2528 3HG2 ILE A 172      -6.450   5.983  -7.010  1.00 94.85           H
ATOM   2529  CD1 ILE A 172      -8.211   5.617  -8.965  1.00 94.85           C
ATOM   2530 1HD1 ILE A 172      -7.763   6.303  -9.684  1.00 94.85           H
ATOM   2531 2HD1 ILE A 172      -7.426   5.045  -8.472  1.00 94.85           H
ATOM   2532 3HD1 ILE A 172      -8.886   4.936  -9.485  1.00 94.85           H
ATOM   2533  HN  ILE A 172      -9.334   9.322  -8.058  1.00 94.85           H
ATOM   2534  N   TRP A 173      -7.365  10.086  -5.662  1.00 95.83           N
ATOM   2535  CA  TRP A 173      -6.469  10.816  -4.782  1.00 95.83           C
ATOM   2536  C   TRP A 173      -7.301  11.399  -3.637  1.00 95.83           C
ATOM   2537  O   TRP A 173      -6.929  11.279  -2.471  1.00 95.83           O
ATOM   2538  HA  TRP A 173      -5.738  10.110  -4.389  1.00 95.83           H
ATOM   2539  CB  TRP A 173      -5.689  11.881  -5.555  1.00 95.83           C
ATOM   2540 1HB  TRP A 173      -6.348  12.335  -6.294  1.00 95.83           H
ATOM   2541 2HB  TRP A 173      -5.391  12.671  -4.866  1.00 95.83           H
ATOM   2542  CG  TRP A 173      -4.442  11.347  -6.264  1.00 95.83           C
ATOM   2543  CD1 TRP A 173      -4.239  11.208  -7.581  1.00 95.83           C
ATOM   2544  HD1 TRP A 173      -4.970  11.470  -8.346  1.00 95.83           H
ATOM   2545  CD2 TRP A 173      -3.228  10.884  -5.637  1.00 95.83           C
ATOM   2546  NE1 TRP A 173      -2.987  10.691  -7.848  1.00 95.83           N
ATOM   2547  HE1 TRP A 173      -2.607  10.498  -8.752  1.00 95.83           H
ATOM   2548  CE2 TRP A 173      -2.353  10.488  -6.628  1.00 95.83           C
ATOM   2549  CE3 TRP A 173      -2.881  10.803  -4.277  1.00 95.83           C
ATOM   2550  HE3 TRP A 173      -3.553  11.110  -3.476  1.00 95.83           H
ATOM   2551  CZ2 TRP A 173      -1.075   9.983  -6.364  1.00 95.83           C
ATOM   2552  HZ2 TRP A 173      -0.402   9.676  -7.165  1.00 95.83           H
ATOM   2553  CZ3 TRP A 173      -1.599  10.296  -4.030  1.00 95.83           C
ATOM   2554  HZ3 TRP A 173      -1.279  10.212  -2.992  1.00 95.83           H
ATOM   2555  CH2 TRP A 173      -0.706   9.892  -5.016  1.00 95.83           C
ATOM   2556  HH2 TRP A 173       0.276   9.508  -4.742  1.00 95.83           H
ATOM   2557  HN  TRP A 173      -7.409  10.429  -6.600  1.00 95.83           H
ATOM   2558  N   VAL A 174      -8.412  12.016  -4.011  1.00 96.10           N
ATOM   2559  CA  VAL A 174      -9.265  12.677  -3.037  1.00 96.10           C
ATOM   2560  C   VAL A 174      -9.780  11.643  -2.034  1.00 96.10           C
ATOM   2561  O   VAL A 174      -9.779  11.889  -0.828  1.00 96.10           O
ATOM   2562  HA  VAL A 174      -8.654  13.407  -2.507  1.00 96.10           H
ATOM   2563  CB  VAL A 174     -10.390  13.429  -3.752  1.00 96.10           C
ATOM   2564  HB  VAL A 174     -10.898  12.725  -4.411  1.00 96.10           H
ATOM   2565  CG1 VAL A 174     -11.417  13.959  -2.750  1.00 96.10           C
ATOM   2566 1HG1 VAL A 174     -11.850  13.125  -2.197  1.00 96.10           H
ATOM   2567 2HG1 VAL A 174     -10.928  14.641  -2.054  1.00 96.10           H
ATOM   2568 3HG1 VAL A 174     -12.206  14.489  -3.284  1.00 96.10           H
ATOM   2569  CG2 VAL A 174      -9.830  14.561  -4.615  1.00 96.10           C
ATOM   2570 1HG2 VAL A 174      -9.286  15.264  -3.984  1.00 96.10           H
ATOM   2571 2HG2 VAL A 174      -9.155  14.148  -5.364  1.00 96.10           H
ATOM   2572 3HG2 VAL A 174     -10.651  15.079  -5.111  1.00 96.10           H
ATOM   2573  HN  VAL A 174      -8.731  12.070  -4.957  1.00 96.10           H
ATOM   2574  N   LEU A 175     -10.208  10.509  -2.568  1.00 94.27           N
ATOM   2575  CA  LEU A 175     -10.821   9.479  -1.746  1.00 94.27           C
ATOM   2576  C   LEU A 175      -9.786   8.937  -0.759  1.00 94.27           C
ATOM   2577  O   LEU A 175     -10.079   8.768   0.424  1.00 94.27           O
ATOM   2578  HA  LEU A 175     -11.625   9.949  -1.179  1.00 94.27           H
ATOM   2579  CB  LEU A 175     -11.458   8.400  -2.624  1.00 94.27           C
ATOM   2580 1HB  LEU A 175     -12.146   8.884  -3.318  1.00 94.27           H
ATOM   2581 2HB  LEU A 175     -10.673   7.939  -3.224  1.00 94.27           H
ATOM   2582  CG  LEU A 175     -12.215   7.294  -1.886  1.00 94.27           C
ATOM   2583  HG  LEU A 175     -11.541   6.851  -1.152  1.00 94.27           H
ATOM   2584  CD1 LEU A 175     -13.408   7.865  -1.118  1.00 94.27           C
ATOM   2585 1HD1 LEU A 175     -13.056   8.594  -0.389  1.00 94.27           H
ATOM   2586 2HD1 LEU A 175     -14.091   8.350  -1.816  1.00 94.27           H
ATOM   2587 3HD1 LEU A 175     -13.929   7.058  -0.603  1.00 94.27           H
ATOM   2588  CD2 LEU A 175     -12.631   6.180  -2.848  1.00 94.27           C
ATOM   2589 1HD2 LEU A 175     -13.280   6.591  -3.621  1.00 94.27           H
ATOM   2590 2HD2 LEU A 175     -11.744   5.747  -3.310  1.00 94.27           H
ATOM   2591 3HD2 LEU A 175     -13.167   5.406  -2.297  1.00 94.27           H
ATOM   2592  HN  LEU A 175     -10.142  10.289  -3.541  1.00 94.27           H
ATOM   2593  N   ALA A 176      -8.596   8.679  -1.281  1.00 93.79           N
ATOM   2594  CA  ALA A 176      -7.538   8.090  -0.478  1.00 93.79           C
ATOM   2595  C   ALA A 176      -7.172   9.048   0.657  1.00 93.79           C
ATOM   2596  O   ALA A 176      -6.899   8.615   1.776  1.00 93.79           O
ATOM   2597  HA  ALA A 176      -7.922   7.164  -0.051  1.00 93.79           H
ATOM   2598  CB  ALA A 176      -6.341   7.761  -1.373  1.00 93.79           C
ATOM   2599 1HB  ALA A 176      -6.647   7.055  -2.144  1.00 93.79           H
ATOM   2600 2HB  ALA A 176      -5.975   8.675  -1.841  1.00 93.79           H
ATOM   2601 3HB  ALA A 176      -5.547   7.320  -0.770  1.00 93.79           H
ATOM   2602  HN  ALA A 176      -8.351   8.865  -2.233  1.00 93.79           H
ATOM   2603  N   ALA A 177      -7.177  10.332   0.330  1.00 94.28           N
ATOM   2604  CA  ALA A 177      -6.818  11.353   1.299  1.00 94.28           C
ATOM   2605  C   ALA A 177      -7.821  11.330   2.454  1.00 94.28           C
ATOM   2606  O   ALA A 177      -7.432  11.370   3.620  1.00 94.28           O
ATOM   2607  HA  ALA A 177      -5.827  11.111   1.685  1.00 94.28           H
ATOM   2608  CB  ALA A 177      -6.757  12.716   0.607  1.00 94.28           C
ATOM   2609 1HB  ALA A 177      -6.009  12.688  -0.186  1.00 94.28           H
ATOM   2610 2HB  ALA A 177      -7.732  12.949   0.178  1.00 94.28           H
ATOM   2611 3HB  ALA A 177      -6.487  13.481   1.334  1.00 94.28           H
ATOM   2612  HN  ALA A 177      -7.421  10.677  -0.577  1.00 94.28           H
ATOM   2613  N   ALA A 178      -9.093  11.265   2.089  1.00 94.23           N
ATOM   2614  CA  ALA A 178     -10.158  11.321   3.076  1.00 94.23           C
ATOM   2615  C   ALA A 178     -10.050  10.111   4.006  1.00 94.23           C
ATOM   2616  O   ALA A 178     -10.309  10.219   5.203  1.00 94.23           O
ATOM   2617  HA  ALA A 178     -10.022  12.231   3.660  1.00 94.23           H
ATOM   2618  CB  ALA A 178     -11.511  11.390   2.364  1.00 94.23           C
ATOM   2619 1HB  ALA A 178     -11.547  12.283   1.739  1.00 94.23           H
ATOM   2620 2HB  ALA A 178     -11.639  10.505   1.740  1.00 94.23           H
ATOM   2621 3HB  ALA A 178     -12.310  11.432   3.104  1.00 94.23           H
ATOM   2622  HN  ALA A 178      -9.399  11.176   1.141  1.00 94.23           H
ATOM   2623  N   LEU A 179      -9.668   8.986   3.419  1.00 91.99           N
ATOM   2624  CA  LEU A 179      -9.619   7.736   4.158  1.00 91.99           C
ATOM   2625  C   LEU A 179      -8.454   7.779   5.148  1.00 91.99           C
ATOM   2626  O   LEU A 179      -8.379   6.958   6.061  1.00 91.99           O
ATOM   2627  HA  LEU A 179     -10.548   7.652   4.721  1.00 91.99           H
ATOM   2628  CB  LEU A 179      -9.565   6.547   3.196  1.00 91.99           C
ATOM   2629 1HB  LEU A 179      -8.755   6.716   2.486  1.00 91.99           H
ATOM   2630 2HB  LEU A 179      -9.307   5.655   3.767  1.00 91.99           H
ATOM   2631  CG  LEU A 179     -10.845   6.262   2.408  1.00 91.99           C
ATOM   2632  HG  LEU A 179     -11.109   7.160   1.849  1.00 91.99           H
ATOM   2633  CD1 LEU A 179     -10.624   5.143   1.389  1.00 91.99           C
ATOM   2634 1HD1 LEU A 179      -9.842   5.438   0.689  1.00 91.99           H
ATOM   2635 2HD1 LEU A 179     -10.324   4.233   1.908  1.00 91.99           H
ATOM   2636 3HD1 LEU A 179     -11.550   4.961   0.843  1.00 91.99           H
ATOM   2637  CD2 LEU A 179     -12.012   5.958   3.350  1.00 91.99           C
ATOM   2638 1HD2 LEU A 179     -11.772   5.084   3.955  1.00 91.99           H
ATOM   2639 2HD2 LEU A 179     -12.186   6.814   4.002  1.00 91.99           H
ATOM   2640 3HD2 LEU A 179     -12.909   5.759   2.764  1.00 91.99           H
ATOM   2641  HN  LEU A 179      -9.396   8.921   2.459  1.00 91.99           H
ATOM   2642  N   CYS A 180      -7.573   8.746   4.935  1.00 92.97           N
ATOM   2643  CA  CYS A 180      -6.357   8.838   5.725  1.00 92.97           C
ATOM   2644  C   CYS A 180      -6.585   9.863   6.838  1.00 92.97           C
ATOM   2645  O   CYS A 180      -5.667  10.181   7.592  1.00 92.97           O
ATOM   2646  HA  CYS A 180      -6.179   7.847   6.142  1.00 92.97           H
ATOM   2647  CB  CYS A 180      -5.146   9.194   4.861  1.00 92.97           C
ATOM   2648 1HB  CYS A 180      -5.327  10.132   4.335  1.00 92.97           H
ATOM   2649 2HB  CYS A 180      -4.271   9.346   5.492  1.00 92.97           H
ATOM   2650  SG  CYS A 180      -4.822   7.855   3.656  1.00 92.97           S
ATOM   2651  HG  CYS A 180      -5.903   8.073   2.912  1.00 92.97           H
ATOM   2652  HN  CYS A 180      -7.679   9.455   4.238  1.00 92.97           H
ATOM   2653  N   ILE A 181      -7.814  10.353   6.905  1.00 93.66           N
ATOM   2654  CA  ILE A 181      -8.163  11.368   7.885  1.00 93.66           C
ATOM   2655  C   ILE A 181      -7.862  10.840   9.289  1.00 93.66           C
ATOM   2656  O   ILE A 181      -7.236  11.528  10.094  1.00 93.66           O
ATOM   2657  HA  ILE A 181      -7.529  12.234   7.698  1.00 93.66           H
ATOM   2658  CB  ILE A 181      -9.613  11.819   7.696  1.00 93.66           C
ATOM   2659  HB  ILE A 181     -10.227  10.934   7.528  1.00 93.66           H
ATOM   2660  CG1 ILE A 181      -9.754  12.708   6.459  1.00 93.66           C
ATOM   2661 1HG1 ILE A 181      -9.198  13.634   6.607  1.00 93.66           H
ATOM   2662 2HG1 ILE A 181      -9.315  12.207   5.595  1.00 93.66           H
ATOM   2663  CG2 ILE A 181     -10.143  12.504   8.957  1.00 93.66           C
ATOM   2664 1HG2 ILE A 181     -10.100  11.808   9.795  1.00 93.66           H
ATOM   2665 2HG2 ILE A 181      -9.531  13.378   9.180  1.00 93.66           H
ATOM   2666 3HG2 ILE A 181     -11.175  12.815   8.796  1.00 93.66           H
ATOM   2667  CD1 ILE A 181     -11.223  13.028   6.178  1.00 93.66           C
ATOM   2668 1HD1 ILE A 181     -11.771  12.101   6.007  1.00 93.66           H
ATOM   2669 2HD1 ILE A 181     -11.651  13.550   7.034  1.00 93.66           H
ATOM   2670 3HD1 ILE A 181     -11.294  13.661   5.293  1.00 93.66           H
ATOM   2671  HN  ILE A 181      -8.563  10.069   6.307  1.00 93.66           H
ATOM   2672  N   PRO A 182      -8.299   9.614   9.607  1.00 91.45           N
ATOM   2673  CA  PRO A 182      -8.132   9.081  10.962  1.00 91.45           C
ATOM   2674  C   PRO A 182      -6.691   9.160  11.439  1.00 91.45           C
ATOM   2675  O   PRO A 182      -6.428   9.582  12.564  1.00 91.45           O
ATOM   2676  HA  PRO A 182      -8.700   9.681  11.673  1.00 91.45           H
ATOM   2677  CB  PRO A 182      -8.613   7.634  10.844  1.00 91.45           C
ATOM   2678 1HB  PRO A 182      -7.791   6.955  10.618  1.00 91.45           H
ATOM   2679 2HB  PRO A 182      -9.067   7.285  11.772  1.00 91.45           H
ATOM   2680  CG  PRO A 182      -9.626   7.690   9.708  1.00 91.45           C
ATOM   2681 1HG  PRO A 182      -9.797   6.707   9.269  1.00 91.45           H
ATOM   2682 2HG  PRO A 182     -10.598   8.046  10.049  1.00 91.45           H
ATOM   2683  CD  PRO A 182      -8.980   8.650   8.723  1.00 91.45           C
ATOM   2684 1HD  PRO A 182      -8.274   8.142   8.066  1.00 91.45           H
ATOM   2685 2HD  PRO A 182      -9.718   9.131   8.082  1.00 91.45           H
ATOM   2686  N   GLU A 183      -5.787   8.746  10.562  1.00 91.96           N
ATOM   2687  CA  GLU A 183      -4.374   8.722  10.899  1.00 91.96           C
ATOM   2688  C   GLU A 183      -3.893  10.127  11.270  1.00 91.96           C
ATOM   2689  O   GLU A 183      -3.099  10.291  12.195  1.00 91.96           O
ATOM   2690  HA  GLU A 183      -4.293   8.063  11.763  1.00 91.96           H
ATOM   2691  CB  GLU A 183      -3.546   8.145   9.749  1.00 91.96           C
ATOM   2692 1HB  GLU A 183      -3.928   8.518   8.798  1.00 91.96           H
ATOM   2693 2HB  GLU A 183      -2.491   8.370   9.907  1.00 91.96           H
ATOM   2694  CG  GLU A 183      -3.661   6.620   9.702  1.00 91.96           C
ATOM   2695 1HG  GLU A 183      -2.892   6.215   9.044  1.00 91.96           H
ATOM   2696 2HG  GLU A 183      -3.480   6.208  10.695  1.00 91.96           H
ATOM   2697  CD  GLU A 183      -5.043   6.189   9.208  1.00 91.96           C
ATOM   2698  OE1 GLU A 183      -5.364   4.995   9.393  1.00 91.96           O
ATOM   2699  OE2 GLU A 183      -5.747   7.063   8.658  1.00 91.96           O
ATOM   2700  HN  GLU A 183      -6.007   8.432   9.639  1.00 91.96           H
ATOM   2701  N   ILE A 184      -4.394  11.104  10.529  1.00 93.54           N
ATOM   2702  CA  ILE A 184      -3.905  12.466  10.657  1.00 93.54           C
ATOM   2703  C   ILE A 184      -4.329  13.030  12.015  1.00 93.54           C
ATOM   2704  O   ILE A 184      -3.591  13.799  12.630  1.00 93.54           O
ATOM   2705  HA  ILE A 184      -2.817  12.427  10.624  1.00 93.54           H
ATOM   2706  CB  ILE A 184      -4.364  13.315   9.470  1.00 93.54           C
ATOM   2707  HB  ILE A 184      -5.447  13.221   9.381  1.00 93.54           H
ATOM   2708  CG1 ILE A 184      -3.758  12.801   8.162  1.00 93.54           C
ATOM   2709 1HG1 ILE A 184      -2.686  12.995   8.153  1.00 93.54           H
ATOM   2710 2HG1 ILE A 184      -3.887  11.720   8.097  1.00 93.54           H
ATOM   2711  CG2 ILE A 184      -4.056  14.795   9.701  1.00 93.54           C
ATOM   2712 1HG2 ILE A 184      -4.574  15.138  10.597  1.00 93.54           H
ATOM   2713 2HG2 ILE A 184      -2.982  14.927   9.830  1.00 93.54           H
ATOM   2714 3HG2 ILE A 184      -4.393  15.375   8.842  1.00 93.54           H
ATOM   2715  CD1 ILE A 184      -4.414  13.471   6.953  1.00 93.54           C
ATOM   2716 1HD1 ILE A 184      -5.482  13.254   6.952  1.00 93.54           H
ATOM   2717 2HD1 ILE A 184      -4.262  14.549   7.009  1.00 93.54           H
ATOM   2718 3HD1 ILE A 184      -3.964  13.088   6.037  1.00 93.54           H
ATOM   2719  HN  ILE A 184      -5.119  10.977   9.852  1.00 93.54           H
ATOM   2720  N   LEU A 185      -5.515  12.625  12.444  1.00 93.03           N
ATOM   2721  CA  LEU A 185      -6.124  13.212  13.626  1.00 93.03           C
ATOM   2722  C   LEU A 185      -5.416  12.684  14.875  1.00 93.03           C
ATOM   2723  O   LEU A 185      -5.000  13.462  15.733  1.00 93.03           O
ATOM   2724  HA  LEU A 185      -5.971  14.289  13.571  1.00 93.03           H
ATOM   2725  CB  LEU A 185      -7.635  12.969  13.627  1.00 93.03           C
ATOM   2726 1HB  LEU A 185      -7.812  11.906  13.461  1.00 93.03           H
ATOM   2727 2HB  LEU A 185      -8.020  13.205  14.619  1.00 93.03           H
ATOM   2728  CG  LEU A 185      -8.442  13.759  12.595  1.00 93.03           C
ATOM   2729  HG  LEU A 185      -8.087  13.486  11.602  1.00 93.03           H
ATOM   2730  CD1 LEU A 185      -9.926  13.392  12.662  1.00 93.03           C
ATOM   2731 1HD1 LEU A 185     -10.046  12.328  12.459  1.00 93.03           H
ATOM   2732 2HD1 LEU A 185     -10.312  13.618  13.656  1.00 93.03           H
ATOM   2733 3HD1 LEU A 185     -10.476  13.968  11.918  1.00 93.03           H
ATOM   2734  CD2 LEU A 185      -8.216  15.264  12.758  1.00 93.03           C
ATOM   2735 1HD2 LEU A 185      -8.527  15.572  13.756  1.00 93.03           H
ATOM   2736 2HD2 LEU A 185      -7.158  15.489  12.621  1.00 93.03           H
ATOM   2737 3HD2 LEU A 185      -8.801  15.802  12.012  1.00 93.03           H
ATOM   2738  HN  LEU A 185      -6.057  11.911  12.000  1.00 93.03           H
ATOM   2739  N   TYR A 186      -5.299  11.366  14.938  1.00 92.11           N
ATOM   2740  CA  TYR A 186      -4.996  10.700  16.194  1.00 92.11           C
ATOM   2741  C   TYR A 186      -3.498  10.413  16.314  1.00 92.11           C
ATOM   2742  O   TYR A 186      -3.030   9.973  17.363  1.00 92.11           O
ATOM   2743  HA  TYR A 186      -5.298  11.361  17.006  1.00 92.11           H
ATOM   2744  CB  TYR A 186      -5.757   9.373  16.162  1.00 92.11           C
ATOM   2745 1HB  TYR A 186      -5.434   8.801  15.293  1.00 92.11           H
ATOM   2746 2HB  TYR A 186      -5.489   8.791  17.044  1.00 92.11           H
ATOM   2747  CG  TYR A 186      -7.279   9.530  16.115  1.00 92.11           C
ATOM   2748  CD1 TYR A 186      -7.927  10.265  17.086  1.00 92.11           C
ATOM   2749  HD1 TYR A 186      -7.356  10.734  17.887  1.00 92.11           H
ATOM   2750  CD2 TYR A 186      -8.002   8.935  15.101  1.00 92.11           C
ATOM   2751  HD2 TYR A 186      -7.490   8.354  14.334  1.00 92.11           H
ATOM   2752  CE1 TYR A 186      -9.359  10.412  17.041  1.00 92.11           C
ATOM   2753  HE1 TYR A 186      -9.884  10.990  17.802  1.00 92.11           H
ATOM   2754  CE2 TYR A 186      -9.434   9.082  15.056  1.00 92.11           C
ATOM   2755  HE2 TYR A 186     -10.017   8.618  14.261  1.00 92.11           H
ATOM   2756  CZ  TYR A 186     -10.042   9.813  16.029  1.00 92.11           C
ATOM   2757  OH  TYR A 186     -11.394   9.952  15.987  1.00 92.11           O
ATOM   2758  HH  TYR A 186     -11.741   9.653  15.098  1.00 92.11           H
ATOM   2759  HN  TYR A 186      -5.408  10.756  14.152  1.00 92.11           H
ATOM   2760  N   SER A 187      -2.789  10.672  15.226  1.00 92.57           N
ATOM   2761  CA  SER A 187      -1.341  10.551  15.230  1.00 92.57           C
ATOM   2762  C   SER A 187      -0.727  11.646  16.105  1.00 92.57           C
ATOM   2763  O   SER A 187      -0.915  12.833  15.842  1.00 92.57           O
ATOM   2764  HA  SER A 187      -1.134   9.567  15.649  1.00 92.57           H
ATOM   2765  CB  SER A 187      -0.778  10.629  13.810  1.00 92.57           C
ATOM   2766 1HB  SER A 187      -1.126  11.544  13.331  1.00 92.57           H
ATOM   2767 2HB  SER A 187       0.310  10.687  13.853  1.00 92.57           H
ATOM   2768  OG  SER A 187      -1.161   9.506  13.021  1.00 92.57           O
ATOM   2769  HG  SER A 187      -2.158   9.433  12.992  1.00 92.57           H
ATOM   2770  HN  SER A 187      -3.186  10.959  14.354  1.00 92.57           H
ATOM   2771  N   GLN A 188      -0.006  11.209  17.127  1.00 90.85           N
ATOM   2772  CA  GLN A 188       0.770  12.127  17.943  1.00 90.85           C
ATOM   2773  C   GLN A 188       2.027  11.433  18.473  1.00 90.85           C
ATOM   2774  O   GLN A 188       2.167  10.217  18.351  1.00 90.85           O
ATOM   2775  HA  GLN A 188       1.050  12.941  17.275  1.00 90.85           H
ATOM   2776  CB  GLN A 188      -0.073  12.686  19.091  1.00 90.85           C
ATOM   2777 1HB  GLN A 188       0.487  13.463  19.612  1.00 90.85           H
ATOM   2778 2HB  GLN A 188      -0.972  13.155  18.692  1.00 90.85           H
ATOM   2779  CG  GLN A 188      -0.460  11.581  20.076  1.00 90.85           C
ATOM   2780 1HG  GLN A 188      -1.022  10.806  19.555  1.00 90.85           H
ATOM   2781 2HG  GLN A 188       0.439  11.111  20.473  1.00 90.85           H
ATOM   2782  CD  GLN A 188      -1.300  12.142  21.225  1.00 90.85           C
ATOM   2783  OE1 GLN A 188      -1.793  13.257  21.182  1.00 90.85           O
ATOM   2784  NE2 GLN A 188      -1.434  11.309  22.254  1.00 90.85           N
ATOM   2785 1HE2 GLN A 188      -1.002  10.407  22.226  1.00 90.85           H
ATOM   2786 2HE2 GLN A 188      -1.965  11.584  23.054  1.00 90.85           H
ATOM   2787  HN  GLN A 188       0.052  10.248  17.399  1.00 90.85           H
ATOM   2788  N   ILE A 189       2.909  12.237  19.049  1.00 90.35           N
ATOM   2789  CA  ILE A 189       4.109  11.706  19.673  1.00 90.35           C
ATOM   2790  C   ILE A 189       3.810  11.366  21.135  1.00 90.35           C
ATOM   2791  O   ILE A 189       3.250  12.183  21.864  1.00 90.35           O
ATOM   2792  HA  ILE A 189       4.369  10.785  19.151  1.00 90.35           H
ATOM   2793  CB  ILE A 189       5.280  12.674  19.494  1.00 90.35           C
ATOM   2794  HB  ILE A 189       4.999  13.634  19.927  1.00 90.35           H
ATOM   2795  CG1 ILE A 189       5.569  12.916  18.011  1.00 90.35           C
ATOM   2796 1HG1 ILE A 189       5.956  12.002  17.559  1.00 90.35           H
ATOM   2797 2HG1 ILE A 189       4.643  13.160  17.491  1.00 90.35           H
ATOM   2798  CG2 ILE A 189       6.517  12.183  20.247  1.00 90.35           C
ATOM   2799 1HG2 ILE A 189       6.289  12.104  21.310  1.00 90.35           H
ATOM   2800 2HG2 ILE A 189       6.811  11.205  19.865  1.00 90.35           H
ATOM   2801 3HG2 ILE A 189       7.335  12.890  20.103  1.00 90.35           H
ATOM   2802  CD1 ILE A 189       6.579  14.050  17.827  1.00 90.35           C
ATOM   2803 1HD1 ILE A 189       6.178  14.967  18.259  1.00 90.35           H
ATOM   2804 2HD1 ILE A 189       7.512  13.791  18.328  1.00 90.35           H
ATOM   2805 3HD1 ILE A 189       6.767  14.201  16.764  1.00 90.35           H
ATOM   2806  HN  ILE A 189       2.814  13.231  19.092  1.00 90.35           H
ATOM   2807  N   LYS A 190       4.197  10.159  21.519  1.00 87.22           N
ATOM   2808  CA  LYS A 190       4.086   9.744  22.908  1.00 87.22           C
ATOM   2809  C   LYS A 190       5.485   9.482  23.470  1.00 87.22           C
ATOM   2810  O   LYS A 190       6.288   8.788  22.849  1.00 87.22           O
ATOM   2811  HA  LYS A 190       3.641  10.571  23.461  1.00 87.22           H
ATOM   2812  CB  LYS A 190       3.138   8.550  23.037  1.00 87.22           C
ATOM   2813 1HB  LYS A 190       2.234   8.735  22.456  1.00 87.22           H
ATOM   2814 2HB  LYS A 190       3.609   7.661  22.618  1.00 87.22           H
ATOM   2815  CG  LYS A 190       2.769   8.299  24.500  1.00 87.22           C
ATOM   2816 1HG  LYS A 190       3.669   8.318  25.114  1.00 87.22           H
ATOM   2817 2HG  LYS A 190       2.121   9.099  24.858  1.00 87.22           H
ATOM   2818  CD  LYS A 190       2.063   6.951  24.663  1.00 87.22           C
ATOM   2819 1HD  LYS A 190       1.170   6.927  24.038  1.00 87.22           H
ATOM   2820 2HD  LYS A 190       2.716   6.150  24.318  1.00 87.22           H
ATOM   2821  CE  LYS A 190       1.676   6.709  26.124  1.00 87.22           C
ATOM   2822 1HE  LYS A 190       2.534   6.895  26.769  1.00 87.22           H
ATOM   2823 2HE  LYS A 190       0.896   7.410  26.421  1.00 87.22           H
ATOM   2824  NZ  LYS A 190       1.199   5.320  26.310  1.00 87.22           N
ATOM   2825 1HZ  LYS A 190       1.232   5.081  27.295  1.00 87.22           H
ATOM   2826 2HZ  LYS A 190       0.246   5.242  25.974  1.00 87.22           H
ATOM   2827 3HZ  LYS A 190       1.795   4.686  25.788  1.00 87.22           H
ATOM   2828  HN  LYS A 190       4.580   9.471  20.902  1.00 87.22           H
ATOM   2829  N   GLU A 191       5.733  10.051  24.641  1.00 84.07           N
ATOM   2830  CA  GLU A 191       6.984   9.811  25.340  1.00 84.07           C
ATOM   2831  C   GLU A 191       6.807   8.702  26.379  1.00 84.07           C
ATOM   2832  O   GLU A 191       5.896   8.760  27.204  1.00 84.07           O
ATOM   2833  HA  GLU A 191       7.688   9.489  24.572  1.00 84.07           H
ATOM   2834  CB  GLU A 191       7.505  11.094  25.990  1.00 84.07           C
ATOM   2835 1HB  GLU A 191       6.692  11.594  26.516  1.00 84.07           H
ATOM   2836 2HB  GLU A 191       8.355  10.862  26.632  1.00 84.07           H
ATOM   2837  CG  GLU A 191       8.017  12.075  24.934  1.00 84.07           C
ATOM   2838 1HG  GLU A 191       8.764  11.586  24.309  1.00 84.07           H
ATOM   2839 2HG  GLU A 191       7.197  12.370  24.279  1.00 84.07           H
ATOM   2840  CD  GLU A 191       8.626  13.317  25.589  1.00 84.07           C
ATOM   2841  OE1 GLU A 191       9.125  14.173  24.827  1.00 84.07           O
ATOM   2842  OE2 GLU A 191       8.578  13.382  26.836  1.00 84.07           O
ATOM   2843  HN  GLU A 191       5.099  10.666  25.110  1.00 84.07           H
ATOM   2844  N   GLU A 192       7.691   7.718  26.305  1.00 75.16           N
ATOM   2845  CA  GLU A 192       7.607   6.568  27.189  1.00 75.16           C
ATOM   2846  C   GLU A 192       9.002   6.170  27.675  1.00 75.16           C
ATOM   2847  O   GLU A 192       9.855   5.785  26.877  1.00 75.16           O
ATOM   2848  HA  GLU A 192       7.001   6.896  28.033  1.00 75.16           H
ATOM   2849  CB  GLU A 192       6.912   5.394  26.497  1.00 75.16           C
ATOM   2850 1HB  GLU A 192       5.897   5.680  26.221  1.00 75.16           H
ATOM   2851 2HB  GLU A 192       7.511   5.060  25.650  1.00 75.16           H
ATOM   2852  CG  GLU A 192       6.791   4.195  27.440  1.00 75.16           C
ATOM   2853 1HG  GLU A 192       7.565   3.464  27.205  1.00 75.16           H
ATOM   2854 2HG  GLU A 192       6.959   4.518  28.467  1.00 75.16           H
ATOM   2855  CD  GLU A 192       5.412   3.542  27.323  1.00 75.16           C
ATOM   2856  OE1 GLU A 192       5.129   2.662  28.164  1.00 75.16           O
ATOM   2857  OE2 GLU A 192       4.674   3.939  26.396  1.00 75.16           O
ATOM   2858  HN  GLU A 192       8.453   7.698  25.657  1.00 75.16           H
ATOM   2859  N   SER A 193       9.191   6.275  28.983  1.00 71.69           N
ATOM   2860  CA  SER A 193      10.427   5.826  29.599  1.00 71.69           C
ATOM   2861  C   SER A 193      11.624   6.497  28.922  1.00 71.69           C
ATOM   2862  O   SER A 193      12.683   5.888  28.779  1.00 71.69           O
ATOM   2863  HA  SER A 193      10.357   6.132  30.643  1.00 71.69           H
ATOM   2864  CB  SER A 193      10.559   4.303  29.523  1.00 71.69           C
ATOM   2865 1HB  SER A 193      10.670   4.001  28.482  1.00 71.69           H
ATOM   2866 2HB  SER A 193      11.464   3.991  30.044  1.00 71.69           H
ATOM   2867  OG  SER A 193       9.432   3.641  30.091  1.00 71.69           O
ATOM   2868  HG  SER A 193       8.732   3.497  29.392  1.00 71.69           H
ATOM   2869  HN  SER A 193       8.518   6.659  29.615  1.00 71.69           H
ATOM   2870  N   GLY A 194      11.415   7.743  28.522  1.00 75.63           N
ATOM   2871  CA  GLY A 194      12.484   8.527  27.928  1.00 75.63           C
ATOM   2872  C   GLY A 194      12.627   8.217  26.436  1.00 75.63           C
ATOM   2873  O   GLY A 194      13.567   8.678  25.790  1.00 75.63           O
ATOM   2874 1HA  GLY A 194      12.280   9.589  28.064  1.00 75.63           H
ATOM   2875 2HA  GLY A 194      13.423   8.315  28.439  1.00 75.63           H
ATOM   2876  HN  GLY A 194      10.537   8.215  28.600  1.00 75.63           H
ATOM   2877  N   ILE A 195      11.681   7.438  25.933  1.00 82.06           N
ATOM   2878  CA  ILE A 195      11.660   7.104  24.519  1.00 82.06           C
ATOM   2879  C   ILE A 195      10.448   7.766  23.860  1.00 82.06           C
ATOM   2880  O   ILE A 195       9.312   7.541  24.274  1.00 82.06           O
ATOM   2881  HA  ILE A 195      12.565   7.517  24.073  1.00 82.06           H
ATOM   2882  CB  ILE A 195      11.712   5.587  24.327  1.00 82.06           C
ATOM   2883  HB  ILE A 195      10.901   5.141  24.903  1.00 82.06           H
ATOM   2884  CG1 ILE A 195      13.022   5.010  24.869  1.00 82.06           C
ATOM   2885 1HG1 ILE A 195      13.844   5.281  24.206  1.00 82.06           H
ATOM   2886 2HG1 ILE A 195      13.240   5.447  25.843  1.00 82.06           H
ATOM   2887  CG2 ILE A 195      11.484   5.212  22.861  1.00 82.06           C
ATOM   2888 1HG2 ILE A 195      10.505   5.571  22.542  1.00 82.06           H
ATOM   2889 2HG2 ILE A 195      12.257   5.669  22.244  1.00 82.06           H
ATOM   2890 3HG2 ILE A 195      11.526   4.128  22.752  1.00 82.06           H
ATOM   2891  CD1 ILE A 195      12.940   3.487  24.993  1.00 82.06           C
ATOM   2892 1HD1 ILE A 195      12.132   3.221  25.674  1.00 82.06           H
ATOM   2893 2HD1 ILE A 195      12.746   3.052  24.012  1.00 82.06           H
ATOM   2894 3HD1 ILE A 195      13.884   3.103  25.380  1.00 82.06           H
ATOM   2895  HN  ILE A 195      10.939   7.039  26.472  1.00 82.06           H
ATOM   2896  N   ALA A 196      10.732   8.569  22.846  1.00 89.20           N
ATOM   2897  CA  ALA A 196       9.676   9.199  22.072  1.00 89.20           C
ATOM   2898  C   ALA A 196       9.174   8.219  21.009  1.00 89.20           C
ATOM   2899  O   ALA A 196       9.967   7.657  20.255  1.00 89.20           O
ATOM   2900  HA  ALA A 196       8.858   9.432  22.754  1.00 89.20           H
ATOM   2901  CB  ALA A 196      10.196  10.503  21.464  1.00 89.20           C
ATOM   2902 1HB  ALA A 196      10.513  11.175  22.261  1.00 89.20           H
ATOM   2903 2HB  ALA A 196      11.044  10.287  20.813  1.00 89.20           H
ATOM   2904 3HB  ALA A 196       9.404  10.975  20.883  1.00 89.20           H
ATOM   2905  HN  ALA A 196      11.662   8.791  22.551  1.00 89.20           H
ATOM   2906  N   ILE A 197       7.861   8.045  20.983  1.00 88.02           N
ATOM   2907  CA  ILE A 197       7.248   7.114  20.052  1.00 88.02           C
ATOM   2908  C   ILE A 197       6.154   7.835  19.262  1.00 88.02           C
ATOM   2909  O   ILE A 197       5.292   8.490  19.845  1.00 88.02           O
ATOM   2910  HA  ILE A 197       8.022   6.792  19.355  1.00 88.02           H
ATOM   2911  CB  ILE A 197       6.754   5.867  20.788  1.00 88.02           C
ATOM   2912  HB  ILE A 197       6.078   6.184  21.581  1.00 88.02           H
ATOM   2913  CG1 ILE A 197       7.916   5.127  21.454  1.00 88.02           C
ATOM   2914 1HG1 ILE A 197       8.597   4.751  20.690  1.00 88.02           H
ATOM   2915 2HG1 ILE A 197       8.485   5.819  22.075  1.00 88.02           H
ATOM   2916  CG2 ILE A 197       5.957   4.957  19.851  1.00 88.02           C
ATOM   2917 1HG2 ILE A 197       5.094   5.499  19.465  1.00 88.02           H
ATOM   2918 2HG2 ILE A 197       6.591   4.645  19.021  1.00 88.02           H
ATOM   2919 3HG2 ILE A 197       5.618   4.078  20.400  1.00 88.02           H
ATOM   2920  CD1 ILE A 197       7.408   3.965  22.309  1.00 88.02           C
ATOM   2921 1HD1 ILE A 197       6.747   4.348  23.086  1.00 88.02           H
ATOM   2922 2HD1 ILE A 197       6.861   3.263  21.680  1.00 88.02           H
ATOM   2923 3HD1 ILE A 197       8.255   3.456  22.771  1.00 88.02           H
ATOM   2924  HN  ILE A 197       7.221   8.526  21.583  1.00 88.02           H
ATOM   2925  N   CYS A 198       6.225   7.690  17.947  1.00 90.99           N
ATOM   2926  CA  CYS A 198       5.145   8.140  17.085  1.00 90.99           C
ATOM   2927  C   CYS A 198       4.063   7.059  17.067  1.00 90.99           C
ATOM   2928  O   CYS A 198       4.261   5.986  16.499  1.00 90.99           O
ATOM   2929  HA  CYS A 198       4.763   9.064  17.519  1.00 90.99           H
ATOM   2930  CB  CYS A 198       5.645   8.470  15.677  1.00 90.99           C
ATOM   2931 1HB  CYS A 198       6.284   9.353  15.707  1.00 90.99           H
ATOM   2932 2HB  CYS A 198       6.253   7.650  15.296  1.00 90.99           H
ATOM   2933  SG  CYS A 198       4.225   8.765  14.561  1.00 90.99           S
ATOM   2934  HN  CYS A 198       7.000   7.275  17.471  1.00 90.99           H
ATOM   2935  N   THR A 199       2.941   7.380  17.696  1.00 90.21           N
ATOM   2936  CA  THR A 199       1.834   6.442  17.775  1.00 90.21           C
ATOM   2937  C   THR A 199       0.504   7.168  17.563  1.00 90.21           C
ATOM   2938  O   THR A 199       0.449   8.396  17.607  1.00 90.21           O
ATOM   2939  HA  THR A 199       1.936   5.720  16.966  1.00 90.21           H
ATOM   2940  CB  THR A 199       1.923   5.718  19.120  1.00 90.21           C
ATOM   2941  HB  THR A 199       2.945   5.395  19.321  1.00 90.21           H
ATOM   2942  OG1 THR A 199       0.958   4.675  19.018  1.00 90.21           O
ATOM   2943  HG1 THR A 199       1.043   4.053  19.796  1.00 90.21           H
ATOM   2944  CG2 THR A 199       1.422   6.578  20.283  1.00 90.21           C
ATOM   2945 1HG2 THR A 199       0.379   6.844  20.114  1.00 90.21           H
ATOM   2946 2HG2 THR A 199       2.023   7.485  20.349  1.00 90.21           H
ATOM   2947 3HG2 THR A 199       1.507   6.016  21.213  1.00 90.21           H
ATOM   2948  HN  THR A 199       2.783   8.259  18.144  1.00 90.21           H
ATOM   2949  N   MET A 200      -0.536   6.378  17.339  1.00 90.75           N
ATOM   2950  CA  MET A 200      -1.895   6.882  17.442  1.00 90.75           C
ATOM   2951  C   MET A 200      -2.413   6.773  18.877  1.00 90.75           C
ATOM   2952  O   MET A 200      -2.273   5.730  19.514  1.00 90.75           O
ATOM   2953  HA  MET A 200      -1.842   7.930  17.146  1.00 90.75           H
ATOM   2954  CB  MET A 200      -2.807   6.085  16.507  1.00 90.75           C
ATOM   2955 1HB  MET A 200      -2.706   5.020  16.716  1.00 90.75           H
ATOM   2956 2HB  MET A 200      -3.848   6.350  16.696  1.00 90.75           H
ATOM   2957  CG  MET A 200      -2.464   6.358  15.041  1.00 90.75           C
ATOM   2958 1HG  MET A 200      -2.541   7.425  14.834  1.00 90.75           H
ATOM   2959 2HG  MET A 200      -1.432   6.068  14.841  1.00 90.75           H
ATOM   2960  SD  MET A 200      -3.570   5.449  13.976  1.00 90.75           S
ATOM   2961  CE  MET A 200      -3.226   3.784  14.520  1.00 90.75           C
ATOM   2962 1HE  MET A 200      -2.171   3.560  14.358  1.00 90.75           H
ATOM   2963 2HE  MET A 200      -3.459   3.693  15.581  1.00 90.75           H
ATOM   2964 3HE  MET A 200      -3.837   3.083  13.952  1.00 90.75           H
ATOM   2965  HN  MET A 200      -0.461   5.412  17.092  1.00 90.75           H
ATOM   2966  N   VAL A 201      -3.001   7.865  19.344  1.00 91.21           N
ATOM   2967  CA  VAL A 201      -3.656   7.865  20.641  1.00 91.21           C
ATOM   2968  C   VAL A 201      -5.126   8.253  20.466  1.00 91.21           C
ATOM   2969  O   VAL A 201      -5.434   9.247  19.810  1.00 91.21           O
ATOM   2970  HA  VAL A 201      -3.607   6.849  21.035  1.00 91.21           H
ATOM   2971  CB  VAL A 201      -2.906   8.784  21.607  1.00 91.21           C
ATOM   2972  HB  VAL A 201      -2.943   9.796  21.203  1.00 91.21           H
ATOM   2973  CG1 VAL A 201      -3.578   8.802  22.981  1.00 91.21           C
ATOM   2974 1HG1 VAL A 201      -4.602   9.162  22.880  1.00 91.21           H
ATOM   2975 2HG1 VAL A 201      -3.586   7.793  23.394  1.00 91.21           H
ATOM   2976 3HG1 VAL A 201      -3.024   9.463  23.648  1.00 91.21           H
ATOM   2977  CG2 VAL A 201      -1.435   8.377  21.720  1.00 91.21           C
ATOM   2978 1HG2 VAL A 201      -1.369   7.354  22.090  1.00 91.21           H
ATOM   2979 2HG2 VAL A 201      -0.964   8.441  20.740  1.00 91.21           H
ATOM   2980 3HG2 VAL A 201      -0.926   9.047  22.413  1.00 91.21           H
ATOM   2981  HN  VAL A 201      -3.034   8.736  18.854  1.00 91.21           H
ATOM   2982  N   TYR A 202      -5.993   7.449  21.063  1.00 89.21           N
ATOM   2983  CA  TYR A 202      -7.424   7.675  20.949  1.00 89.21           C
ATOM   2984  C   TYR A 202      -7.972   8.364  22.200  1.00 89.21           C
ATOM   2985  O   TYR A 202      -8.112   7.736  23.248  1.00 89.21           O
ATOM   2986  HA  TYR A 202      -7.595   8.317  20.085  1.00 89.21           H
ATOM   2987  CB  TYR A 202      -8.060   6.289  20.824  1.00 89.21           C
ATOM   2988 1HB  TYR A 202      -7.789   5.696  21.698  1.00 89.21           H
ATOM   2989 2HB  TYR A 202      -9.145   6.396  20.836  1.00 89.21           H
ATOM   2990  CG  TYR A 202      -7.651   5.527  19.562  1.00 89.21           C
ATOM   2991  CD1 TYR A 202      -8.304   5.766  18.370  1.00 89.21           C
ATOM   2992  HD1 TYR A 202      -9.111   6.497  18.328  1.00 89.21           H
ATOM   2993  CD2 TYR A 202      -6.628   4.602  19.616  1.00 89.21           C
ATOM   2994  HD2 TYR A 202      -6.112   4.414  20.557  1.00 89.21           H
ATOM   2995  CE1 TYR A 202      -7.918   5.049  17.182  1.00 89.21           C
ATOM   2996  HE1 TYR A 202      -8.426   5.228  16.234  1.00 89.21           H
ATOM   2997  CE2 TYR A 202      -6.243   3.885  18.428  1.00 89.21           C
ATOM   2998  HE2 TYR A 202      -5.437   3.152  18.456  1.00 89.21           H
ATOM   2999  CZ  TYR A 202      -6.907   4.144  17.269  1.00 89.21           C
ATOM   3000  OH  TYR A 202      -6.543   3.467  16.147  1.00 89.21           O
ATOM   3001  HH  TYR A 202      -5.987   2.673  16.392  1.00 89.21           H
ATOM   3002  HN  TYR A 202      -5.733   6.658  21.616  1.00 89.21           H
ATOM   3003  N   PRO A 203      -8.291   9.662  22.114  1.00 77.58           N
ATOM   3004  CA  PRO A 203      -8.820  10.388  23.272  1.00 77.58           C
ATOM   3005  C   PRO A 203     -10.217   9.926  23.653  1.00 77.58           C
ATOM   3006  O   PRO A 203     -10.853   9.181  22.909  1.00 77.58           O
ATOM   3007  HA  PRO A 203      -8.207  10.191  24.151  1.00 77.58           H
ATOM   3008  CB  PRO A 203      -8.808  11.849  22.820  1.00 77.58           C
ATOM   3009 1HB  PRO A 203      -9.629  12.413  23.265  1.00 77.58           H
ATOM   3010 2HB  PRO A 203      -7.885  12.351  23.109  1.00 77.58           H
ATOM   3011  CG  PRO A 203      -8.945  11.761  21.327  1.00 77.58           C
ATOM   3012 1HG  PRO A 203      -9.991  11.683  21.031  1.00 77.58           H
ATOM   3013 2HG  PRO A 203      -8.542  12.650  20.841  1.00 77.58           H
ATOM   3014  CD  PRO A 203      -8.177  10.534  20.931  1.00 77.58           C
ATOM   3015 1HD  PRO A 203      -8.602  10.064  20.043  1.00 77.58           H
ATOM   3016 2HD  PRO A 203      -7.137  10.767  20.702  1.00 77.58           H
ATOM   3017  N   SER A 204     -10.662  10.386  24.813  1.00 69.34           N
ATOM   3018  CA  SER A 204     -12.061  10.254  25.183  1.00 69.34           C
ATOM   3019  C   SER A 204     -12.266   8.986  26.014  1.00 69.34           C
ATOM   3020  O   SER A 204     -11.439   8.076  25.978  1.00 69.34           O
ATOM   3021  HA  SER A 204     -12.287  11.141  25.776  1.00 69.34           H
ATOM   3022  CB  SER A 204     -12.959  10.228  23.944  1.00 69.34           C
ATOM   3023 1HB  SER A 204     -13.950  10.597  24.207  1.00 69.34           H
ATOM   3024 2HB  SER A 204     -12.556  10.904  23.190  1.00 69.34           H
ATOM   3025  OG  SER A 204     -13.071   8.918  23.394  1.00 69.34           O
ATOM   3026  HG  SER A 204     -13.631   8.941  22.567  1.00 69.34           H
ATOM   3027  HN  SER A 204     -10.086  10.840  25.493  1.00 69.34           H
ATOM   3028  N   ASP A 205     -13.372   8.967  26.743  1.00 69.40           N
ATOM   3029  CA  ASP A 205     -13.709   7.815  27.562  1.00 69.40           C
ATOM   3030  C   ASP A 205     -13.973   6.611  26.655  1.00 69.40           C
ATOM   3031  O   ASP A 205     -13.843   5.466  27.085  1.00 69.40           O
ATOM   3032  HA  ASP A 205     -12.849   7.665  28.214  1.00 69.40           H
ATOM   3033  CB  ASP A 205     -14.973   8.074  28.384  1.00 69.40           C
ATOM   3034 1HB  ASP A 205     -15.743   8.509  27.747  1.00 69.40           H
ATOM   3035 2HB  ASP A 205     -15.367   7.129  28.759  1.00 69.40           H
ATOM   3036  CG  ASP A 205     -14.682   9.013  29.556  1.00 69.40           C
ATOM   3037  OD1 ASP A 205     -13.662   8.772  30.237  1.00 69.40           O
ATOM   3038  OD2 ASP A 205     -15.486   9.951  29.744  1.00 69.40           O
ATOM   3039  HN  ASP A 205     -14.030   9.719  26.781  1.00 69.40           H
ATOM   3040  N   GLU A 206     -14.340   6.911  25.418  1.00 82.99           N
ATOM   3041  CA  GLU A 206     -14.730   5.872  24.480  1.00 82.99           C
ATOM   3042  C   GLU A 206     -13.566   5.537  23.545  1.00 82.99           C
ATOM   3043  O   GLU A 206     -13.779   5.111  22.411  1.00 82.99           O
ATOM   3044  HA  GLU A 206     -14.973   5.005  25.093  1.00 82.99           H
ATOM   3045  CB  GLU A 206     -15.969   6.288  23.685  1.00 82.99           C
ATOM   3046 1HB  GLU A 206     -15.784   7.240  23.188  1.00 82.99           H
ATOM   3047 2HB  GLU A 206     -16.250   5.490  22.998  1.00 82.99           H
ATOM   3048  CG  GLU A 206     -17.168   6.500  24.611  1.00 82.99           C
ATOM   3049 1HG  GLU A 206     -16.840   6.471  25.650  1.00 82.99           H
ATOM   3050 2HG  GLU A 206     -17.594   7.489  24.440  1.00 82.99           H
ATOM   3051  CD  GLU A 206     -18.237   5.431  24.378  1.00 82.99           C
ATOM   3052  OE1 GLU A 206     -18.663   4.824  25.385  1.00 82.99           O
ATOM   3053  OE2 GLU A 206     -18.605   5.244  23.198  1.00 82.99           O
ATOM   3054  HN  GLU A 206     -14.373   7.842  25.055  1.00 82.99           H
ATOM   3055  N   SER A 207     -12.360   5.743  24.055  1.00 88.75           N
ATOM   3056  CA  SER A 207     -11.166   5.574  23.245  1.00 88.75           C
ATOM   3057  C   SER A 207     -11.119   4.157  22.671  1.00 88.75           C
ATOM   3058  O   SER A 207     -10.684   3.957  21.538  1.00 88.75           O
ATOM   3059  HA  SER A 207     -11.254   6.309  22.444  1.00 88.75           H
ATOM   3060  CB  SER A 207      -9.903   5.859  24.060  1.00 88.75           C
ATOM   3061 1HB  SER A 207      -9.027   5.550  23.491  1.00 88.75           H
ATOM   3062 2HB  SER A 207      -9.813   6.933  24.226  1.00 88.75           H
ATOM   3063  OG  SER A 207      -9.914   5.185  25.315  1.00 88.75           O
ATOM   3064  HG  SER A 207     -10.092   5.837  26.053  1.00 88.75           H
ATOM   3065  HN  SER A 207     -12.194   6.019  25.002  1.00 88.75           H
ATOM   3066  N   THR A 208     -11.573   3.210  23.479  1.00 88.63           N
ATOM   3067  CA  THR A 208     -11.555   1.813  23.079  1.00 88.63           C
ATOM   3068  C   THR A 208     -12.477   1.591  21.878  1.00 88.63           C
ATOM   3069  O   THR A 208     -12.097   0.930  20.913  1.00 88.63           O
ATOM   3070  HA  THR A 208     -10.545   1.560  22.758  1.00 88.63           H
ATOM   3071  CB  THR A 208     -11.931   0.968  24.298  1.00 88.63           C
ATOM   3072  HB  THR A 208     -11.901  -0.095  24.058  1.00 88.63           H
ATOM   3073  OG1 THR A 208     -13.203   1.473  24.692  1.00 88.63           O
ATOM   3074  HG1 THR A 208     -13.659   0.819  25.296  1.00 88.63           H
ATOM   3075  CG2 THR A 208     -11.030   1.245  25.503  1.00 88.63           C
ATOM   3076 1HG2 THR A 208     -11.113   2.295  25.784  1.00 88.63           H
ATOM   3077 2HG2 THR A 208      -9.996   1.019  25.243  1.00 88.63           H
ATOM   3078 3HG2 THR A 208     -11.340   0.619  26.340  1.00 88.63           H
ATOM   3079  HN  THR A 208     -11.946   3.384  24.390  1.00 88.63           H
ATOM   3080  N   LYS A 209     -13.671   2.157  21.976  1.00 90.54           N
ATOM   3081  CA  LYS A 209     -14.640   2.052  20.899  1.00 90.54           C
ATOM   3082  C   LYS A 209     -14.053   2.671  19.629  1.00 90.54           C
ATOM   3083  O   LYS A 209     -14.172   2.103  18.544  1.00 90.54           O
ATOM   3084  HA  LYS A 209     -14.813   0.991  20.717  1.00 90.54           H
ATOM   3085  CB  LYS A 209     -15.978   2.663  21.319  1.00 90.54           C
ATOM   3086 1HB  LYS A 209     -15.811   3.645  21.761  1.00 90.54           H
ATOM   3087 2HB  LYS A 209     -16.606   2.811  20.441  1.00 90.54           H
ATOM   3088  CG  LYS A 209     -16.700   1.762  22.323  1.00 90.54           C
ATOM   3089 1HG  LYS A 209     -17.033   0.851  21.826  1.00 90.54           H
ATOM   3090 2HG  LYS A 209     -16.009   1.461  23.110  1.00 90.54           H
ATOM   3091  CD  LYS A 209     -17.902   2.481  22.940  1.00 90.54           C
ATOM   3092 1HD  LYS A 209     -17.555   3.285  23.589  1.00 90.54           H
ATOM   3093 2HD  LYS A 209     -18.498   2.942  22.152  1.00 90.54           H
ATOM   3094  CE  LYS A 209     -18.770   1.510  23.742  1.00 90.54           C
ATOM   3095 1HE  LYS A 209     -19.127   0.710  23.092  1.00 90.54           H
ATOM   3096 2HE  LYS A 209     -18.174   1.042  24.525  1.00 90.54           H
ATOM   3097  NZ  LYS A 209     -19.922   2.219  24.343  1.00 90.54           N
ATOM   3098 1HZ  LYS A 209     -20.559   1.544  24.751  1.00 90.54           H
ATOM   3099 2HZ  LYS A 209     -19.591   2.851  25.064  1.00 90.54           H
ATOM   3100 3HZ  LYS A 209     -20.404   2.748  23.626  1.00 90.54           H
ATOM   3101  HN  LYS A 209     -13.979   2.678  22.772  1.00 90.54           H
ATOM   3102  N   LEU A 210     -13.432   3.829  19.806  1.00 91.46           N
ATOM   3103  CA  LEU A 210     -12.891   4.568  18.678  1.00 91.46           C
ATOM   3104  C   LEU A 210     -11.835   3.714  17.974  1.00 91.46           C
ATOM   3105  O   LEU A 210     -11.854   3.580  16.751  1.00 91.46           O
ATOM   3106  HA  LEU A 210     -13.711   4.747  17.981  1.00 91.46           H
ATOM   3107  CB  LEU A 210     -12.375   5.935  19.131  1.00 91.46           C
ATOM   3108 1HB  LEU A 210     -13.176   6.444  19.667  1.00 91.46           H
ATOM   3109 2HB  LEU A 210     -11.565   5.777  19.844  1.00 91.46           H
ATOM   3110  CG  LEU A 210     -11.869   6.862  18.024  1.00 91.46           C
ATOM   3111  HG  LEU A 210     -11.088   6.340  17.472  1.00 91.46           H
ATOM   3112  CD1 LEU A 210     -12.985   7.186  17.029  1.00 91.46           C
ATOM   3113 1HD1 LEU A 210     -13.347   6.264  16.574  1.00 91.46           H
ATOM   3114 2HD1 LEU A 210     -13.805   7.680  17.550  1.00 91.46           H
ATOM   3115 3HD1 LEU A 210     -12.599   7.847  16.252  1.00 91.46           H
ATOM   3116  CD2 LEU A 210     -11.240   8.126  18.612  1.00 91.46           C
ATOM   3117 1HD2 LEU A 210     -11.984   8.661  19.203  1.00 91.46           H
ATOM   3118 2HD2 LEU A 210     -10.399   7.851  19.249  1.00 91.46           H
ATOM   3119 3HD2 LEU A 210     -10.889   8.767  17.803  1.00 91.46           H
ATOM   3120  HN  LEU A 210     -13.297   4.260  20.698  1.00 91.46           H
ATOM   3121  N   LYS A 211     -10.938   3.158  18.776  1.00 91.37           N
ATOM   3122  CA  LYS A 211      -9.892   2.300  18.247  1.00 91.37           C
ATOM   3123  C   LYS A 211     -10.527   1.168  17.438  1.00 91.37           C
ATOM   3124  O   LYS A 211     -10.136   0.920  16.298  1.00 91.37           O
ATOM   3125  HA  LYS A 211      -9.282   2.904  17.576  1.00 91.37           H
ATOM   3126  CB  LYS A 211      -8.978   1.813  19.374  1.00 91.37           C
ATOM   3127 1HB  LYS A 211      -8.513   2.668  19.866  1.00 91.37           H
ATOM   3128 2HB  LYS A 211      -9.570   1.296  20.129  1.00 91.37           H
ATOM   3129  CG  LYS A 211      -7.896   0.876  18.836  1.00 91.37           C
ATOM   3130 1HG  LYS A 211      -8.354  -0.045  18.476  1.00 91.37           H
ATOM   3131 2HG  LYS A 211      -7.399   1.340  17.984  1.00 91.37           H
ATOM   3132  CD  LYS A 211      -6.865   0.550  19.919  1.00 91.37           C
ATOM   3133 1HD  LYS A 211      -6.455   1.474  20.326  1.00 91.37           H
ATOM   3134 2HD  LYS A 211      -7.351   0.027  20.743  1.00 91.37           H
ATOM   3135  CE  LYS A 211      -5.734  -0.314  19.357  1.00 91.37           C
ATOM   3136 1HE  LYS A 211      -6.117  -1.299  19.092  1.00 91.37           H
ATOM   3137 2HE  LYS A 211      -5.346   0.135  18.442  1.00 91.37           H
ATOM   3138  NZ  LYS A 211      -4.644  -0.450  20.349  1.00 91.37           N
ATOM   3139 1HZ  LYS A 211      -3.821  -0.832  19.897  1.00 91.37           H
ATOM   3140 2HZ  LYS A 211      -4.425   0.461  20.738  1.00 91.37           H
ATOM   3141 3HZ  LYS A 211      -4.940  -1.072  21.093  1.00 91.37           H
ATOM   3142  HN  LYS A 211     -10.920   3.286  19.767  1.00 91.37           H
ATOM   3143  N   SER A 212     -11.495   0.510  18.059  1.00 90.61           N
ATOM   3144  CA  SER A 212     -12.108  -0.662  17.458  1.00 90.61           C
ATOM   3145  C   SER A 212     -12.735  -0.293  16.113  1.00 90.61           C
ATOM   3146  O   SER A 212     -12.657  -1.062  15.156  1.00 90.61           O
ATOM   3147  HA  SER A 212     -11.295  -1.374  17.319  1.00 90.61           H
ATOM   3148  CB  SER A 212     -13.162  -1.269  18.387  1.00 90.61           C
ATOM   3149 1HB  SER A 212     -13.362  -2.297  18.085  1.00 90.61           H
ATOM   3150 2HB  SER A 212     -12.772  -1.305  19.404  1.00 90.61           H
ATOM   3151  OG  SER A 212     -14.378  -0.526  18.371  1.00 90.61           O
ATOM   3152  HG  SER A 212     -15.057  -0.970  18.956  1.00 90.61           H
ATOM   3153  HN  SER A 212     -11.860   0.766  18.954  1.00 90.61           H
ATOM   3154  N   ALA A 213     -13.344   0.883  16.082  1.00 91.85           N
ATOM   3155  CA  ALA A 213     -14.043   1.334  14.891  1.00 91.85           C
ATOM   3156  C   ALA A 213     -13.023   1.645  13.794  1.00 91.85           C
ATOM   3157  O   ALA A 213     -13.187   1.223  12.650  1.00 91.85           O
ATOM   3158  HA  ALA A 213     -14.687   0.520  14.556  1.00 91.85           H
ATOM   3159  CB  ALA A 213     -14.915   2.542  15.236  1.00 91.85           C
ATOM   3160 1HB  ALA A 213     -15.641   2.260  15.998  1.00 91.85           H
ATOM   3161 2HB  ALA A 213     -14.286   3.348  15.614  1.00 91.85           H
ATOM   3162 3HB  ALA A 213     -15.439   2.880  14.342  1.00 91.85           H
ATOM   3163  HN  ALA A 213     -13.365   1.522  16.851  1.00 91.85           H
ATOM   3164  N   VAL A 214     -11.992   2.381  14.181  1.00 91.03           N
ATOM   3165  CA  VAL A 214     -10.962   2.782  13.237  1.00 91.03           C
ATOM   3166  C   VAL A 214     -10.300   1.534  12.650  1.00 91.03           C
ATOM   3167  O   VAL A 214     -10.007   1.486  11.456  1.00 91.03           O
ATOM   3168  HA  VAL A 214     -11.450   3.332  12.432  1.00 91.03           H
ATOM   3169  CB  VAL A 214      -9.966   3.723  13.918  1.00 91.03           C
ATOM   3170  HB  VAL A 214      -9.666   3.268  14.862  1.00 91.03           H
ATOM   3171  CG1 VAL A 214      -8.710   3.903  13.063  1.00 91.03           C
ATOM   3172 1HG1 VAL A 214      -8.231   2.936  12.914  1.00 91.03           H
ATOM   3173 2HG1 VAL A 214      -8.985   4.326  12.097  1.00 91.03           H
ATOM   3174 3HG1 VAL A 214      -8.019   4.576  13.570  1.00 91.03           H
ATOM   3175  CG2 VAL A 214     -10.614   5.074  14.232  1.00 91.03           C
ATOM   3176 1HG2 VAL A 214     -10.955   5.537  13.306  1.00 91.03           H
ATOM   3177 2HG2 VAL A 214     -11.463   4.923  14.897  1.00 91.03           H
ATOM   3178 3HG2 VAL A 214      -9.884   5.723  14.715  1.00 91.03           H
ATOM   3179  HN  VAL A 214     -11.854   2.702  15.118  1.00 91.03           H
ATOM   3180  N   LEU A 215     -10.084   0.555  13.516  1.00 90.54           N
ATOM   3181  CA  LEU A 215      -9.357  -0.641  13.127  1.00 90.54           C
ATOM   3182  C   LEU A 215     -10.235  -1.487  12.203  1.00 90.54           C
ATOM   3183  O   LEU A 215      -9.738  -2.099  11.258  1.00 90.54           O
ATOM   3184  HA  LEU A 215      -8.476  -0.322  12.570  1.00 90.54           H
ATOM   3185  CB  LEU A 215      -8.863  -1.394  14.364  1.00 90.54           C
ATOM   3186 1HB  LEU A 215      -8.593  -0.663  15.126  1.00 90.54           H
ATOM   3187 2HB  LEU A 215      -9.690  -1.980  14.763  1.00 90.54           H
ATOM   3188  CG  LEU A 215      -7.670  -2.328  14.149  1.00 90.54           C
ATOM   3189  HG  LEU A 215      -7.977  -3.122  13.467  1.00 90.54           H
ATOM   3190  CD1 LEU A 215      -6.507  -1.588  13.486  1.00 90.54           C
ATOM   3191 1HD1 LEU A 215      -6.826  -1.200  12.519  1.00 90.54           H
ATOM   3192 2HD1 LEU A 215      -6.192  -0.761  14.123  1.00 90.54           H
ATOM   3193 3HD1 LEU A 215      -5.672  -2.275  13.345  1.00 90.54           H
ATOM   3194  CD2 LEU A 215      -7.253  -2.996  15.461  1.00 90.54           C
ATOM   3195 1HD2 LEU A 215      -6.971  -2.230  16.184  1.00 90.54           H
ATOM   3196 2HD2 LEU A 215      -8.086  -3.578  15.853  1.00 90.54           H
ATOM   3197 3HD2 LEU A 215      -6.403  -3.654  15.279  1.00 90.54           H
ATOM   3198  HN  LEU A 215     -10.394   0.571  14.467  1.00 90.54           H
ATOM   3199  N   THR A 216     -11.524  -1.495  12.507  1.00 91.56           N
ATOM   3200  CA  THR A 216     -12.486  -2.194  11.672  1.00 91.56           C
ATOM   3201  C   THR A 216     -12.486  -1.613  10.257  1.00 91.56           C
ATOM   3202  O   THR A 216     -12.467  -2.356   9.277  1.00 91.56           O
ATOM   3203  HA  THR A 216     -12.177  -3.236  11.590  1.00 91.56           H
ATOM   3204  CB  THR A 216     -13.851  -2.120  12.359  1.00 91.56           C
ATOM   3205  HB  THR A 216     -14.192  -1.087  12.438  1.00 91.56           H
ATOM   3206  OG1 THR A 216     -13.654  -2.798  13.597  1.00 91.56           O
ATOM   3207  HG1 THR A 216     -13.557  -2.135  14.339  1.00 91.56           H
ATOM   3208  CG2 THR A 216     -14.914  -2.955  11.642  1.00 91.56           C
ATOM   3209 1HG2 THR A 216     -14.604  -3.999  11.624  1.00 91.56           H
ATOM   3210 2HG2 THR A 216     -15.032  -2.592  10.621  1.00 91.56           H
ATOM   3211 3HG2 THR A 216     -15.863  -2.866  12.171  1.00 91.56           H
ATOM   3212  HN  THR A 216     -11.913  -1.036  13.306  1.00 91.56           H
ATOM   3213  N   LEU A 217     -12.507  -0.290  10.195  1.00 90.10           N
ATOM   3214  CA  LEU A 217     -12.507   0.400   8.916  1.00 90.10           C
ATOM   3215  C   LEU A 217     -11.266  -0.010   8.121  1.00 90.10           C
ATOM   3216  O   LEU A 217     -11.341  -0.216   6.911  1.00 90.10           O
ATOM   3217  HA  LEU A 217     -13.392   0.074   8.369  1.00 90.10           H
ATOM   3218  CB  LEU A 217     -12.635   1.911   9.122  1.00 90.10           C
ATOM   3219 1HB  LEU A 217     -13.550   2.106   9.681  1.00 90.10           H
ATOM   3220 2HB  LEU A 217     -11.805   2.244   9.745  1.00 90.10           H
ATOM   3221  CG  LEU A 217     -12.655   2.762   7.851  1.00 90.10           C
ATOM   3222  HG  LEU A 217     -11.778   2.507   7.256  1.00 90.10           H
ATOM   3223  CD1 LEU A 217     -13.886   2.446   7.000  1.00 90.10           C
ATOM   3224 1HD1 LEU A 217     -13.872   1.394   6.716  1.00 90.10           H
ATOM   3225 2HD1 LEU A 217     -14.789   2.655   7.574  1.00 90.10           H
ATOM   3226 3HD1 LEU A 217     -13.876   3.065   6.102  1.00 90.10           H
ATOM   3227  CD2 LEU A 217     -12.557   4.251   8.187  1.00 90.10           C
ATOM   3228 1HD2 LEU A 217     -13.401   4.539   8.813  1.00 90.10           H
ATOM   3229 2HD2 LEU A 217     -11.626   4.443   8.721  1.00 90.10           H
ATOM   3230 3HD2 LEU A 217     -12.573   4.833   7.265  1.00 90.10           H
ATOM   3231  HN  LEU A 217     -12.525   0.307  10.997  1.00 90.10           H
ATOM   3232  N   LYS A 218     -10.154  -0.115   8.833  1.00 87.83           N
ATOM   3233  CA  LYS A 218      -8.894  -0.471   8.204  1.00 87.83           C
ATOM   3234  C   LYS A 218      -8.998  -1.885   7.628  1.00 87.83           C
ATOM   3235  O   LYS A 218      -8.466  -2.162   6.554  1.00 87.83           O
ATOM   3236  HA  LYS A 218      -8.730   0.226   7.382  1.00 87.83           H
ATOM   3237  CB  LYS A 218      -7.735  -0.291   9.187  1.00 87.83           C
ATOM   3238 1HB  LYS A 218      -7.983  -0.762  10.138  1.00 87.83           H
ATOM   3239 2HB  LYS A 218      -6.847  -0.795   8.805  1.00 87.83           H
ATOM   3240  CG  LYS A 218      -7.430   1.191   9.410  1.00 87.83           C
ATOM   3241 1HG  LYS A 218      -7.090   1.640   8.477  1.00 87.83           H
ATOM   3242 2HG  LYS A 218      -8.341   1.714   9.702  1.00 87.83           H
ATOM   3243  CD  LYS A 218      -6.362   1.375  10.490  1.00 87.83           C
ATOM   3244 1HD  LYS A 218      -6.607   0.761  11.357  1.00 87.83           H
ATOM   3245 2HD  LYS A 218      -5.398   1.030  10.116  1.00 87.83           H
ATOM   3246  CE  LYS A 218      -6.256   2.842  10.912  1.00 87.83           C
ATOM   3247 1HE  LYS A 218      -6.469   3.488  10.060  1.00 87.83           H
ATOM   3248 2HE  LYS A 218      -7.003   3.063  11.674  1.00 87.83           H
ATOM   3249  NZ  LYS A 218      -4.903   3.134  11.436  1.00 87.83           N
ATOM   3250 1HZ  LYS A 218      -4.977   3.735  12.249  1.00 87.83           H
ATOM   3251 2HZ  LYS A 218      -4.447   2.266  11.698  1.00 87.83           H
ATOM   3252 3HZ  LYS A 218      -4.356   3.599  10.720  1.00 87.83           H
ATOM   3253  HN  LYS A 218     -10.106   0.038   9.820  1.00 87.83           H
ATOM   3254  N   VAL A 219      -9.686  -2.742   8.368  1.00 87.91           N
ATOM   3255  CA  VAL A 219      -9.849  -4.125   7.954  1.00 87.91           C
ATOM   3256  C   VAL A 219     -10.731  -4.178   6.704  1.00 87.91           C
ATOM   3257  O   VAL A 219     -10.423  -4.896   5.754  1.00 87.91           O
ATOM   3258  HA  VAL A 219      -8.862  -4.512   7.703  1.00 87.91           H
ATOM   3259  CB  VAL A 219     -10.404  -4.956   9.112  1.00 87.91           C
ATOM   3260  HB  VAL A 219     -11.270  -4.432   9.516  1.00 87.91           H
ATOM   3261  CG1 VAL A 219     -10.871  -6.330   8.627  1.00 87.91           C
ATOM   3262 1HG1 VAL A 219     -11.655  -6.205   7.880  1.00 87.91           H
ATOM   3263 2HG1 VAL A 219     -10.030  -6.864   8.185  1.00 87.91           H
ATOM   3264 3HG1 VAL A 219     -11.260  -6.900   9.471  1.00 87.91           H
ATOM   3265  CG2 VAL A 219      -9.372  -5.091  10.233  1.00 87.91           C
ATOM   3266 1HG2 VAL A 219      -8.479  -5.583   9.847  1.00 87.91           H
ATOM   3267 2HG2 VAL A 219      -9.109  -4.102  10.607  1.00 87.91           H
ATOM   3268 3HG2 VAL A 219      -9.792  -5.687  11.044  1.00 87.91           H
ATOM   3269  HN  VAL A 219     -10.127  -2.505   9.233  1.00 87.91           H
ATOM   3270  N   ILE A 220     -11.809  -3.409   6.746  1.00 88.07           N
ATOM   3271  CA  ILE A 220     -12.762  -3.396   5.649  1.00 88.07           C
ATOM   3272  C   ILE A 220     -12.056  -2.934   4.372  1.00 88.07           C
ATOM   3273  O   ILE A 220     -12.172  -3.574   3.328  1.00 88.07           O
ATOM   3274  HA  ILE A 220     -13.105  -4.420   5.502  1.00 88.07           H
ATOM   3275  CB  ILE A 220     -13.987  -2.555   6.014  1.00 88.07           C
ATOM   3276  HB  ILE A 220     -13.640  -1.605   6.419  1.00 88.07           H
ATOM   3277  CG1 ILE A 220     -14.815  -3.237   7.104  1.00 88.07           C
ATOM   3278 1HG1 ILE A 220     -15.288  -4.132   6.700  1.00 88.07           H
ATOM   3279 2HG1 ILE A 220     -14.161  -3.560   7.914  1.00 88.07           H
ATOM   3280  CG2 ILE A 220     -14.823  -2.238   4.772  1.00 88.07           C
ATOM   3281 1HG2 ILE A 220     -14.217  -1.681   4.058  1.00 88.07           H
ATOM   3282 2HG2 ILE A 220     -15.161  -3.168   4.315  1.00 88.07           H
ATOM   3283 3HG2 ILE A 220     -15.688  -1.640   5.060  1.00 88.07           H
ATOM   3284  CD1 ILE A 220     -15.886  -2.291   7.652  1.00 88.07           C
ATOM   3285 1HD1 ILE A 220     -15.408  -1.408   8.076  1.00 88.07           H
ATOM   3286 2HD1 ILE A 220     -16.552  -1.990   6.844  1.00 88.07           H
ATOM   3287 3HD1 ILE A 220     -16.460  -2.801   8.425  1.00 88.07           H
ATOM   3288  HN  ILE A 220     -12.035  -2.805   7.510  1.00 88.07           H
ATOM   3289  N   LEU A 221     -11.341  -1.826   4.498  1.00 84.57           N
ATOM   3290  CA  LEU A 221     -10.715  -1.204   3.343  1.00 84.57           C
ATOM   3291  C   LEU A 221      -9.419  -1.945   3.009  1.00 84.57           C
ATOM   3292  O   LEU A 221      -8.941  -1.887   1.877  1.00 84.57           O
ATOM   3293  HA  LEU A 221     -11.401  -1.312   2.503  1.00 84.57           H
ATOM   3294  CB  LEU A 221     -10.522   0.295   3.580  1.00 84.57           C
ATOM   3295 1HB  LEU A 221      -9.845   0.425   4.424  1.00 84.57           H
ATOM   3296 2HB  LEU A 221     -10.029   0.721   2.707  1.00 84.57           H
ATOM   3297  CG  LEU A 221     -11.794   1.100   3.855  1.00 84.57           C
ATOM   3298  HG  LEU A 221     -12.345   0.606   4.655  1.00 84.57           H
ATOM   3299  CD1 LEU A 221     -11.456   2.510   4.343  1.00 84.57           C
ATOM   3300 1HD1 LEU A 221     -10.877   2.447   5.265  1.00 84.57           H
ATOM   3301 2HD1 LEU A 221     -10.872   3.028   3.582  1.00 84.57           H
ATOM   3302 3HD1 LEU A 221     -12.378   3.060   4.531  1.00 84.57           H
ATOM   3303  CD2 LEU A 221     -12.705   1.122   2.626  1.00 84.57           C
ATOM   3304 1HD2 LEU A 221     -12.176   1.579   1.790  1.00 84.57           H
ATOM   3305 2HD2 LEU A 221     -12.987   0.102   2.364  1.00 84.57           H
ATOM   3306 3HD2 LEU A 221     -13.602   1.701   2.849  1.00 84.57           H
ATOM   3307  HN  LEU A 221     -11.186  -1.355   5.367  1.00 84.57           H
ATOM   3308  N   GLY A 222      -8.888  -2.625   4.015  1.00 78.02           N
ATOM   3309  CA  GLY A 222      -7.591  -3.267   3.882  1.00 78.02           C
ATOM   3310  C   GLY A 222      -7.727  -4.650   3.242  1.00 78.02           C
ATOM   3311  O   GLY A 222      -6.883  -5.053   2.443  1.00 78.02           O
ATOM   3312 1HA  GLY A 222      -6.934  -2.644   3.275  1.00 78.02           H
ATOM   3313 2HA  GLY A 222      -7.126  -3.360   4.863  1.00 78.02           H
ATOM   3314  HN  GLY A 222      -9.328  -2.741   4.905  1.00 78.02           H
ATOM   3315  N   PHE A 223      -8.795  -5.338   3.616  1.00 77.89           N
ATOM   3316  CA  PHE A 223      -8.939  -6.743   3.274  1.00 77.89           C
ATOM   3317  C   PHE A 223     -10.065  -6.948   2.259  1.00 77.89           C
ATOM   3318  O   PHE A 223      -9.825  -7.412   1.145  1.00 77.89           O
ATOM   3319  HA  PHE A 223      -7.994  -7.067   2.836  1.00 77.89           H
ATOM   3320  CB  PHE A 223      -9.290  -7.485   4.565  1.00 77.89           C
ATOM   3321 1HB  PHE A 223      -8.628  -7.142   5.360  1.00 77.89           H
ATOM   3322 2HB  PHE A 223     -10.305  -7.219   4.859  1.00 77.89           H
ATOM   3323  CG  PHE A 223      -9.188  -9.007   4.455  1.00 77.89           C
ATOM   3324  CD1 PHE A 223     -10.317  -9.764   4.426  1.00 77.89           C
ATOM   3325  HD1 PHE A 223     -11.296  -9.286   4.480  1.00 77.89           H
ATOM   3326  CD2 PHE A 223      -7.968  -9.604   4.388  1.00 77.89           C
ATOM   3327  HD2 PHE A 223      -7.062  -8.997   4.412  1.00 77.89           H
ATOM   3328  CE1 PHE A 223     -10.223 -11.177   4.324  1.00 77.89           C
ATOM   3329  HE1 PHE A 223     -11.128 -11.784   4.300  1.00 77.89           H
ATOM   3330  CE2 PHE A 223      -7.873 -11.017   4.286  1.00 77.89           C
ATOM   3331  HE2 PHE A 223      -6.895 -11.495   4.233  1.00 77.89           H
ATOM   3332  CZ  PHE A 223      -9.002 -11.774   4.257  1.00 77.89           C
ATOM   3333  HZ  PHE A 223      -8.929 -12.859   4.179  1.00 77.89           H
ATOM   3334  HN  PHE A 223      -9.553  -4.952   4.143  1.00 77.89           H
ATOM   3335  N   PHE A 224     -11.270  -6.591   2.680  1.00 83.01           N
ATOM   3336  CA  PHE A 224     -12.461  -6.946   1.927  1.00 83.01           C
ATOM   3337  C   PHE A 224     -12.489  -6.230   0.575  1.00 83.01           C
ATOM   3338  O   PHE A 224     -12.842  -6.827  -0.440  1.00 83.01           O
ATOM   3339  HA  PHE A 224     -12.432  -8.023   1.765  1.00 83.01           H
ATOM   3340  CB  PHE A 224     -13.665  -6.493   2.756  1.00 83.01           C
ATOM   3341 1HB  PHE A 224     -13.465  -5.498   3.154  1.00 83.01           H
ATOM   3342 2HB  PHE A 224     -14.532  -6.406   2.101  1.00 83.01           H
ATOM   3343  CG  PHE A 224     -14.011  -7.431   3.914  1.00 83.01           C
ATOM   3344  CD1 PHE A 224     -14.775  -8.534   3.691  1.00 83.01           C
ATOM   3345  HD1 PHE A 224     -15.140  -8.750   2.687  1.00 83.01           H
ATOM   3346  CD2 PHE A 224     -13.555  -7.161   5.167  1.00 83.01           C
ATOM   3347  HD2 PHE A 224     -12.943  -6.277   5.345  1.00 83.01           H
ATOM   3348  CE1 PHE A 224     -15.096  -9.404   4.766  1.00 83.01           C
ATOM   3349  HE1 PHE A 224     -15.708 -10.288   4.587  1.00 83.01           H
ATOM   3350  CE2 PHE A 224     -13.877  -8.031   6.242  1.00 83.01           C
ATOM   3351  HE2 PHE A 224     -13.512  -7.815   7.246  1.00 83.01           H
ATOM   3352  CZ  PHE A 224     -14.640  -9.134   6.019  1.00 83.01           C
ATOM   3353  HZ  PHE A 224     -14.887  -9.802   6.844  1.00 83.01           H
ATOM   3354  HN  PHE A 224     -11.438  -6.071   3.517  1.00 83.01           H
ATOM   3355  N   LEU A 225     -12.111  -4.960   0.606  1.00 79.22           N
ATOM   3356  CA  LEU A 225     -12.131  -4.144  -0.596  1.00 79.22           C
ATOM   3357  C   LEU A 225     -11.190  -4.754  -1.637  1.00 79.22           C
ATOM   3358  O   LEU A 225     -11.606  -5.050  -2.756  1.00 79.22           O
ATOM   3359  HA  LEU A 225     -13.146  -4.169  -0.991  1.00 79.22           H
ATOM   3360  CB  LEU A 225     -11.811  -2.686  -0.259  1.00 79.22           C
ATOM   3361 1HB  LEU A 225     -12.588  -2.309   0.408  1.00 79.22           H
ATOM   3362 2HB  LEU A 225     -10.874  -2.659   0.297  1.00 79.22           H
ATOM   3363  CG  LEU A 225     -11.693  -1.733  -1.449  1.00 79.22           C
ATOM   3364  HG  LEU A 225     -11.037  -2.190  -2.190  1.00 79.22           H
ATOM   3365  CD1 LEU A 225     -13.053  -1.521  -2.119  1.00 79.22           C
ATOM   3366 1HD1 LEU A 225     -13.436  -2.478  -2.474  1.00 79.22           H
ATOM   3367 2HD1 LEU A 225     -13.751  -1.095  -1.398  1.00 79.22           H
ATOM   3368 3HD1 LEU A 225     -12.940  -0.840  -2.962  1.00 79.22           H
ATOM   3369  CD2 LEU A 225     -11.049  -0.410  -1.031  1.00 79.22           C
ATOM   3370 1HD2 LEU A 225     -11.659   0.065  -0.262  1.00 79.22           H
ATOM   3371 2HD2 LEU A 225     -10.051  -0.601  -0.636  1.00 79.22           H
ATOM   3372 3HD2 LEU A 225     -10.977   0.249  -1.896  1.00 79.22           H
ATOM   3373  HN  LEU A 225     -11.797  -4.490   1.431  1.00 79.22           H
ATOM   3374  N   PRO A 226      -9.911  -4.954  -1.289  1.00 76.27           N
ATOM   3375  CA  PRO A 226      -8.978  -5.624  -2.198  1.00 76.27           C
ATOM   3376  C   PRO A 226      -9.505  -6.966  -2.679  1.00 76.27           C
ATOM   3377  O   PRO A 226      -9.390  -7.296  -3.858  1.00 76.27           O
ATOM   3378  HA  PRO A 226      -8.844  -5.030  -3.102  1.00 76.27           H
ATOM   3379  CB  PRO A 226      -7.707  -5.781  -1.361  1.00 76.27           C
ATOM   3380 1HB  PRO A 226      -7.684  -6.739  -0.842  1.00 76.27           H
ATOM   3381 2HB  PRO A 226      -6.811  -5.733  -1.980  1.00 76.27           H
ATOM   3382  CG  PRO A 226      -7.780  -4.612  -0.385  1.00 76.27           C
ATOM   3383 1HG  PRO A 226      -7.153  -4.777   0.491  1.00 76.27           H
ATOM   3384 2HG  PRO A 226      -7.437  -3.683  -0.839  1.00 76.27           H
ATOM   3385  CD  PRO A 226      -9.257  -4.561  -0.028  1.00 76.27           C
ATOM   3386 1HD  PRO A 226      -9.502  -5.250   0.781  1.00 76.27           H
ATOM   3387 2HD  PRO A 226      -9.560  -3.567   0.301  1.00 76.27           H
ATOM   3388  N   PHE A 227     -10.076  -7.711  -1.744  1.00 81.99           N
ATOM   3389  CA  PHE A 227     -10.558  -9.049  -2.044  1.00 81.99           C
ATOM   3390  C   PHE A 227     -11.667  -9.009  -3.097  1.00 81.99           C
ATOM   3391  O   PHE A 227     -11.657  -9.793  -4.045  1.00 81.99           O
ATOM   3392  HA  PHE A 227      -9.713  -9.618  -2.431  1.00 81.99           H
ATOM   3393  CB  PHE A 227     -11.126  -9.622  -0.744  1.00 81.99           C
ATOM   3394 1HB  PHE A 227     -10.345  -9.615   0.016  1.00 81.99           H
ATOM   3395 2HB  PHE A 227     -11.923  -8.968  -0.388  1.00 81.99           H
ATOM   3396  CG  PHE A 227     -11.675 -11.044  -0.878  1.00 81.99           C
ATOM   3397  CD1 PHE A 227     -13.015 -11.248  -0.984  1.00 81.99           C
ATOM   3398  HD1 PHE A 227     -13.699 -10.399  -0.974  1.00 81.99           H
ATOM   3399  CD2 PHE A 227     -10.822 -12.103  -0.890  1.00 81.99           C
ATOM   3400  HD2 PHE A 227      -9.748 -11.939  -0.805  1.00 81.99           H
ATOM   3401  CE1 PHE A 227     -13.524 -12.568  -1.108  1.00 81.99           C
ATOM   3402  HE1 PHE A 227     -14.598 -12.732  -1.193  1.00 81.99           H
ATOM   3403  CE2 PHE A 227     -11.331 -13.423  -1.014  1.00 81.99           C
ATOM   3404  HE2 PHE A 227     -10.648 -14.272  -1.024  1.00 81.99           H
ATOM   3405  CZ  PHE A 227     -12.672 -13.627  -1.121  1.00 81.99           C
ATOM   3406  HZ  PHE A 227     -13.062 -14.640  -1.216  1.00 81.99           H
ATOM   3407  HN  PHE A 227     -10.211  -7.416  -0.798  1.00 81.99           H
ATOM   3408  N   VAL A 228     -12.598  -8.087  -2.896  1.00 83.45           N
ATOM   3409  CA  VAL A 228     -13.684  -7.900  -3.843  1.00 83.45           C
ATOM   3410  C   VAL A 228     -13.105  -7.519  -5.207  1.00 83.45           C
ATOM   3411  O   VAL A 228     -13.540  -8.034  -6.236  1.00 83.45           O
ATOM   3412  HA  VAL A 228     -14.206  -8.852  -3.937  1.00 83.45           H
ATOM   3413  CB  VAL A 228     -14.675  -6.867  -3.305  1.00 83.45           C
ATOM   3414  HB  VAL A 228     -14.111  -5.981  -3.014  1.00 83.45           H
ATOM   3415  CG1 VAL A 228     -15.676  -6.453  -4.385  1.00 83.45           C
ATOM   3416 1HG1 VAL A 228     -15.141  -6.017  -5.229  1.00 83.45           H
ATOM   3417 2HG1 VAL A 228     -16.232  -7.329  -4.721  1.00 83.45           H
ATOM   3418 3HG1 VAL A 228     -16.369  -5.718  -3.976  1.00 83.45           H
ATOM   3419  CG2 VAL A 228     -15.397  -7.394  -2.063  1.00 83.45           C
ATOM   3420 1HG2 VAL A 228     -15.942  -8.303  -2.317  1.00 83.45           H
ATOM   3421 2HG2 VAL A 228     -14.666  -7.615  -1.285  1.00 83.45           H
ATOM   3422 3HG2 VAL A 228     -16.095  -6.640  -1.701  1.00 83.45           H
ATOM   3423  HN  VAL A 228     -12.617  -7.476  -2.104  1.00 83.45           H
ATOM   3424  N   VAL A 229     -12.132  -6.620  -5.171  1.00 75.53           N
ATOM   3425  CA  VAL A 229     -11.497  -6.157  -6.393  1.00 75.53           C
ATOM   3426  C   VAL A 229     -10.851  -7.344  -7.110  1.00 75.53           C
ATOM   3427  O   VAL A 229     -10.998  -7.497  -8.322  1.00 75.53           O
ATOM   3428  HA  VAL A 229     -12.276  -5.742  -7.033  1.00 75.53           H
ATOM   3429  CB  VAL A 229     -10.502  -5.039  -6.074  1.00 75.53           C
ATOM   3430  HB  VAL A 229      -9.877  -5.373  -5.245  1.00 75.53           H
ATOM   3431  CG1 VAL A 229      -9.588  -4.760  -7.269  1.00 75.53           C
ATOM   3432 1HG1 VAL A 229      -9.031  -5.663  -7.519  1.00 75.53           H
ATOM   3433 2HG1 VAL A 229     -10.192  -4.457  -8.124  1.00 75.53           H
ATOM   3434 3HG1 VAL A 229      -8.891  -3.962  -7.015  1.00 75.53           H
ATOM   3435  CG2 VAL A 229     -11.229  -3.768  -5.631  1.00 75.53           C
ATOM   3436 1HG2 VAL A 229     -11.889  -3.430  -6.430  1.00 75.53           H
ATOM   3437 2HG2 VAL A 229     -11.817  -3.978  -4.738  1.00 75.53           H
ATOM   3438 3HG2 VAL A 229     -10.498  -2.989  -5.410  1.00 75.53           H
ATOM   3439  HN  VAL A 229     -11.779  -6.212  -4.330  1.00 75.53           H
ATOM   3440  N   MET A 230     -10.151  -8.156  -6.331  1.00 78.13           N
ATOM   3441  CA  MET A 230      -9.464  -9.312  -6.880  1.00 78.13           C
ATOM   3442  C   MET A 230     -10.441 -10.236  -7.608  1.00 78.13           C
ATOM   3443  O   MET A 230     -10.206 -10.614  -8.755  1.00 78.13           O
ATOM   3444  HA  MET A 230      -8.736  -8.912  -7.586  1.00 78.13           H
ATOM   3445  CB  MET A 230      -8.778 -10.082  -5.750  1.00 78.13           C
ATOM   3446 1HB  MET A 230      -9.487 -10.254  -4.939  1.00 78.13           H
ATOM   3447 2HB  MET A 230      -8.464 -11.062  -6.111  1.00 78.13           H
ATOM   3448  CG  MET A 230      -7.565  -9.315  -5.220  1.00 78.13           C
ATOM   3449 1HG  MET A 230      -6.776  -9.302  -5.971  1.00 78.13           H
ATOM   3450 2HG  MET A 230      -7.837  -8.277  -5.026  1.00 78.13           H
ATOM   3451  SD  MET A 230      -6.967 -10.077  -3.721  1.00 78.13           S
ATOM   3452  CE  MET A 230      -6.561  -8.621  -2.773  1.00 78.13           C
ATOM   3453 1HE  MET A 230      -5.808  -8.039  -3.305  1.00 78.13           H
ATOM   3454 2HE  MET A 230      -7.457  -8.015  -2.635  1.00 78.13           H
ATOM   3455 3HE  MET A 230      -6.170  -8.918  -1.800  1.00 78.13           H
ATOM   3456  HN  MET A 230     -10.050  -8.033  -5.343  1.00 78.13           H
ATOM   3457  N   ALA A 231     -11.517 -10.574  -6.912  1.00 82.87           N
ATOM   3458  CA  ALA A 231     -12.498 -11.500  -7.453  1.00 82.87           C
ATOM   3459  C   ALA A 231     -13.025 -10.959  -8.783  1.00 82.87           C
ATOM   3460  O   ALA A 231     -13.052 -11.676  -9.782  1.00 82.87           O
ATOM   3461  HA  ALA A 231     -11.994 -12.450  -7.631  1.00 82.87           H
ATOM   3462  CB  ALA A 231     -13.613 -11.718  -6.428  1.00 82.87           C
ATOM   3463 1HB  ALA A 231     -13.189 -12.131  -5.512  1.00 82.87           H
ATOM   3464 2HB  ALA A 231     -14.096 -10.766  -6.208  1.00 82.87           H
ATOM   3465 3HB  ALA A 231     -14.348 -12.413  -6.834  1.00 82.87           H
ATOM   3466  HN  ALA A 231     -11.723 -10.227  -5.998  1.00 82.87           H
ATOM   3467  N   CYS A 232     -13.433  -9.699  -8.752  1.00 78.59           N
ATOM   3468  CA  CYS A 232     -13.967  -9.056  -9.941  1.00 78.59           C
ATOM   3469  C   CYS A 232     -12.915  -9.143 -11.049  1.00 78.59           C
ATOM   3470  O   CYS A 232     -13.240  -9.448 -12.195  1.00 78.59           O
ATOM   3471  HA  CYS A 232     -14.867  -9.607 -10.217  1.00 78.59           H
ATOM   3472  CB  CYS A 232     -14.385  -7.611  -9.663  1.00 78.59           C
ATOM   3473 1HB  CYS A 232     -13.557  -7.064  -9.213  1.00 78.59           H
ATOM   3474 2HB  CYS A 232     -14.628  -7.108 -10.599  1.00 78.59           H
ATOM   3475  SG  CYS A 232     -15.834  -7.582  -8.545  1.00 78.59           S
ATOM   3476  HG  CYS A 232     -15.140  -7.699  -7.416  1.00 78.59           H
ATOM   3477  HN  CYS A 232     -13.402  -9.121  -7.937  1.00 78.59           H
ATOM   3478  N   CYS A 233     -11.676  -8.871 -10.666  1.00 73.75           N
ATOM   3479  CA  CYS A 233     -10.589  -8.826 -11.629  1.00 73.75           C
ATOM   3480  C   CYS A 233     -10.485 -10.197 -12.301  1.00 73.75           C
ATOM   3481  O   CYS A 233     -10.432 -10.290 -13.526  1.00 73.75           O
ATOM   3482  HA  CYS A 233     -10.847  -8.057 -12.357  1.00 73.75           H
ATOM   3483  CB  CYS A 233      -9.270  -8.410 -10.975  1.00 73.75           C
ATOM   3484 1HB  CYS A 233      -9.082  -9.024 -10.094  1.00 73.75           H
ATOM   3485 2HB  CYS A 233      -8.443  -8.579 -11.664  1.00 73.75           H
ATOM   3486  SG  CYS A 233      -9.337  -6.643 -10.501  1.00 73.75           S
ATOM   3487  HG  CYS A 233     -10.333  -6.771  -9.628  1.00 73.75           H
ATOM   3488  HN  CYS A 233     -11.411  -8.683  -9.721  1.00 73.75           H
ATOM   3489  N   TYR A 234     -10.458 -11.228 -11.468  1.00 77.92           N
ATOM   3490  CA  TYR A 234     -10.302 -12.585 -11.963  1.00 77.92           C
ATOM   3491  C   TYR A 234     -11.524 -13.016 -12.776  1.00 77.92           C
ATOM   3492  O   TYR A 234     -11.387 -13.665 -13.812  1.00 77.92           O
ATOM   3493  HA  TYR A 234      -9.421 -12.610 -12.604  1.00 77.92           H
ATOM   3494  CB  TYR A 234     -10.189 -13.475 -10.723  1.00 77.92           C
ATOM   3495 1HB  TYR A 234     -10.895 -13.123  -9.970  1.00 77.92           H
ATOM   3496 2HB  TYR A 234     -10.486 -14.489 -10.989  1.00 77.92           H
ATOM   3497  CG  TYR A 234      -8.788 -13.512 -10.110  1.00 77.92           C
ATOM   3498  CD1 TYR A 234      -7.719 -13.960 -10.858  1.00 77.92           C
ATOM   3499  HD1 TYR A 234      -7.873 -14.287 -11.887  1.00 77.92           H
ATOM   3500  CD2 TYR A 234      -8.594 -13.099  -8.807  1.00 77.92           C
ATOM   3501  HD2 TYR A 234      -9.438 -12.745  -8.216  1.00 77.92           H
ATOM   3502  CE1 TYR A 234      -6.400 -13.996 -10.281  1.00 77.92           C
ATOM   3503  HE1 TYR A 234      -5.547 -14.347 -10.861  1.00 77.92           H
ATOM   3504  CE2 TYR A 234      -7.275 -13.134  -8.230  1.00 77.92           C
ATOM   3505  HE2 TYR A 234      -7.107 -12.811  -7.203  1.00 77.92           H
ATOM   3506  CZ  TYR A 234      -6.243 -13.581  -8.995  1.00 77.92           C
ATOM   3507  OH  TYR A 234      -4.998 -13.614  -8.450  1.00 77.92           O
ATOM   3508  HH  TYR A 234      -4.342 -13.965  -9.118  1.00 77.92           H
ATOM   3509  HN  TYR A 234     -10.541 -11.146 -10.475  1.00 77.92           H
ATOM   3510  N   THR A 235     -12.691 -12.639 -12.276  1.00 82.53           N
ATOM   3511  CA  THR A 235     -13.934 -12.945 -12.963  1.00 82.53           C
ATOM   3512  C   THR A 235     -13.917 -12.367 -14.379  1.00 82.53           C
ATOM   3513  O   THR A 235     -14.276 -13.050 -15.337  1.00 82.53           O
ATOM   3514  HA  THR A 235     -14.015 -14.028 -13.061  1.00 82.53           H
ATOM   3515  CB  THR A 235     -15.089 -12.422 -12.107  1.00 82.53           C
ATOM   3516  HB  THR A 235     -15.161 -11.336 -12.172  1.00 82.53           H
ATOM   3517  OG1 THR A 235     -14.823 -12.945 -10.808  1.00 82.53           O
ATOM   3518  HG1 THR A 235     -14.338 -12.265 -10.259  1.00 82.53           H
ATOM   3519  CG2 THR A 235     -16.433 -13.046 -12.492  1.00 82.53           C
ATOM   3520 1HG2 THR A 235     -16.382 -14.127 -12.362  1.00 82.53           H
ATOM   3521 2HG2 THR A 235     -16.655 -12.815 -13.533  1.00 82.53           H
ATOM   3522 3HG2 THR A 235     -17.218 -12.640 -11.854  1.00 82.53           H
ATOM   3523  HN  THR A 235     -12.796 -12.133 -11.419  1.00 82.53           H
ATOM   3524  N   ILE A 236     -13.497 -11.113 -14.467  1.00 76.58           N
ATOM   3525  CA  ILE A 236     -13.420 -10.438 -15.752  1.00 76.58           C
ATOM   3526  C   ILE A 236     -12.383 -11.141 -16.631  1.00 76.58           C
ATOM   3527  O   ILE A 236     -12.616 -11.355 -17.820  1.00 76.58           O
ATOM   3528  HA  ILE A 236     -14.396 -10.530 -16.228  1.00 76.58           H
ATOM   3529  CB  ILE A 236     -13.150  -8.945 -15.557  1.00 76.58           C
ATOM   3530  HB  ILE A 236     -12.381  -8.834 -14.792  1.00 76.58           H
ATOM   3531  CG1 ILE A 236     -14.400  -8.223 -15.049  1.00 76.58           C
ATOM   3532 1HG1 ILE A 236     -15.157  -8.206 -15.833  1.00 76.58           H
ATOM   3533 2HG1 ILE A 236     -14.825  -8.772 -14.208  1.00 76.58           H
ATOM   3534  CG2 ILE A 236     -12.605  -8.314 -16.840  1.00 76.58           C
ATOM   3535 1HG2 ILE A 236     -11.672  -8.804 -17.118  1.00 76.58           H
ATOM   3536 2HG2 ILE A 236     -13.333  -8.436 -17.642  1.00 76.58           H
ATOM   3537 3HG2 ILE A 236     -12.422  -7.252 -16.673  1.00 76.58           H
ATOM   3538  CD1 ILE A 236     -14.071  -6.793 -14.619  1.00 76.58           C
ATOM   3539 1HD1 ILE A 236     -13.331  -6.815 -13.818  1.00 76.58           H
ATOM   3540 2HD1 ILE A 236     -13.670  -6.241 -15.469  1.00 76.58           H
ATOM   3541 3HD1 ILE A 236     -14.977  -6.303 -14.262  1.00 76.58           H
ATOM   3542  HN  ILE A 236     -13.213 -10.563 -13.683  1.00 76.58           H
ATOM   3543  N   ILE A 237     -11.261 -11.479 -16.013  1.00 73.76           N
ATOM   3544  CA  ILE A 237     -10.163 -12.093 -16.738  1.00 73.76           C
ATOM   3545  C   ILE A 237     -10.645 -13.397 -17.378  1.00 73.76           C
ATOM   3546  O   ILE A 237     -10.446 -13.618 -18.571  1.00 73.76           O
ATOM   3547  HA  ILE A 237      -9.872 -11.407 -17.533  1.00 73.76           H
ATOM   3548  CB  ILE A 237      -8.949 -12.269 -15.824  1.00 73.76           C
ATOM   3549  HB  ILE A 237      -9.307 -12.481 -14.817  1.00 73.76           H
ATOM   3550  CG1 ILE A 237      -8.127 -10.980 -15.749  1.00 73.76           C
ATOM   3551 1HG1 ILE A 237      -7.608 -10.821 -16.694  1.00 73.76           H
ATOM   3552 2HG1 ILE A 237      -8.793 -10.129 -15.604  1.00 73.76           H
ATOM   3553  CG2 ILE A 237      -8.100 -13.465 -16.263  1.00 73.76           C
ATOM   3554 1HG2 ILE A 237      -8.703 -14.372 -16.222  1.00 73.76           H
ATOM   3555 2HG2 ILE A 237      -7.750 -13.307 -17.283  1.00 73.76           H
ATOM   3556 3HG2 ILE A 237      -7.244 -13.567 -15.596  1.00 73.76           H
ATOM   3557  CD1 ILE A 237      -7.112 -11.043 -14.607  1.00 73.76           C
ATOM   3558 1HD1 ILE A 237      -7.637 -11.178 -13.661  1.00 73.76           H
ATOM   3559 2HD1 ILE A 237      -6.433 -11.881 -14.769  1.00 73.76           H
ATOM   3560 3HD1 ILE A 237      -6.542 -10.114 -14.576  1.00 73.76           H
ATOM   3561  HN  ILE A 237     -11.098 -11.340 -15.036  1.00 73.76           H
ATOM   3562  N   ILE A 238     -11.270 -14.227 -16.555  1.00 77.75           N
ATOM   3563  CA  ILE A 238     -11.745 -15.521 -17.014  1.00 77.75           C
ATOM   3564  C   ILE A 238     -12.709 -15.319 -18.185  1.00 77.75           C
ATOM   3565  O   ILE A 238     -12.597 -15.990 -19.209  1.00 77.75           O
ATOM   3566  HA  ILE A 238     -10.879 -16.078 -17.373  1.00 77.75           H
ATOM   3567  CB  ILE A 238     -12.345 -16.315 -15.853  1.00 77.75           C
ATOM   3568  HB  ILE A 238     -13.035 -15.664 -15.315  1.00 77.75           H
ATOM   3569  CG1 ILE A 238     -11.261 -16.741 -14.861  1.00 77.75           C
ATOM   3570 1HG1 ILE A 238     -10.682 -17.563 -15.282  1.00 77.75           H
ATOM   3571 2HG1 ILE A 238     -10.569 -15.915 -14.697  1.00 77.75           H
ATOM   3572  CG2 ILE A 238     -13.155 -17.508 -16.364  1.00 77.75           C
ATOM   3573 1HG2 ILE A 238     -13.966 -17.151 -17.000  1.00 77.75           H
ATOM   3574 2HG2 ILE A 238     -12.506 -18.167 -16.940  1.00 77.75           H
ATOM   3575 3HG2 ILE A 238     -13.571 -18.055 -15.518  1.00 77.75           H
ATOM   3576  CD1 ILE A 238     -11.875 -17.172 -13.528  1.00 77.75           C
ATOM   3577 1HD1 ILE A 238     -12.433 -16.340 -13.099  1.00 77.75           H
ATOM   3578 2HD1 ILE A 238     -12.548 -18.014 -13.693  1.00 77.75           H
ATOM   3579 3HD1 ILE A 238     -11.083 -17.470 -12.842  1.00 77.75           H
ATOM   3580  HN  ILE A 238     -11.452 -14.027 -15.592  1.00 77.75           H
ATOM   3581  N   HIS A 239     -13.636 -14.391 -17.993  1.00 77.88           N
ATOM   3582  CA  HIS A 239     -14.663 -14.143 -18.990  1.00 77.88           C
ATOM   3583  C   HIS A 239     -14.010 -13.717 -20.306  1.00 77.88           C
ATOM   3584  O   HIS A 239     -14.446 -14.127 -21.381  1.00 77.88           O
ATOM   3585  HA  HIS A 239     -15.186 -15.087 -19.142  1.00 77.88           H
ATOM   3586  CB  HIS A 239     -15.683 -13.123 -18.477  1.00 77.88           C
ATOM   3587 1HB  HIS A 239     -15.987 -13.404 -17.469  1.00 77.88           H
ATOM   3588 2HB  HIS A 239     -15.201 -12.148 -18.404  1.00 77.88           H
ATOM   3589  CG  HIS A 239     -16.914 -12.997 -19.342  1.00 77.88           C
ATOM   3590  ND1 HIS A 239     -17.017 -12.075 -20.369  1.00 77.88           N
ATOM   3591  HD1 HIS A 239     -16.314 -11.418 -20.638  1.00 77.88           H
ATOM   3592  CD2 HIS A 239     -18.091 -13.686 -19.323  1.00 77.88           C
ATOM   3593  HD2 HIS A 239     -18.347 -14.491 -18.634  1.00 77.88           H
ATOM   3594  CE1 HIS A 239     -18.208 -12.212 -20.935  1.00 77.88           C
ATOM   3595  HE1 HIS A 239     -18.589 -11.628 -21.773  1.00 77.88           H
ATOM   3596  NE2 HIS A 239     -18.872 -13.210 -20.285  1.00 77.88           N
ATOM   3597  HN  HIS A 239     -13.691 -13.816 -17.177  1.00 77.88           H
ATOM   3598  N   THR A 240     -12.975 -12.900 -20.179  1.00 73.14           N
ATOM   3599  CA  THR A 240     -12.280 -12.384 -21.346  1.00 73.14           C
ATOM   3600  C   THR A 240     -11.568 -13.518 -22.087  1.00 73.14           C
ATOM   3601  O   THR A 240     -11.596 -13.576 -23.315  1.00 73.14           O
ATOM   3602  HA  THR A 240     -13.020 -11.970 -22.031  1.00 73.14           H
ATOM   3603  CB  THR A 240     -11.335 -11.274 -20.882  1.00 73.14           C
ATOM   3604  HB  THR A 240     -10.537 -11.677 -20.260  1.00 73.14           H
ATOM   3605  OG1 THR A 240     -12.194 -10.331 -20.247  1.00 73.14           O
ATOM   3606  HG1 THR A 240     -12.120 -10.416 -19.253  1.00 73.14           H
ATOM   3607  CG2 THR A 240     -10.727 -10.496 -22.051  1.00 73.14           C
ATOM   3608 1HG2 THR A 240     -11.524 -10.036 -22.636  1.00 73.14           H
ATOM   3609 2HG2 THR A 240     -10.159 -11.178 -22.685  1.00 73.14           H
ATOM   3610 3HG2 THR A 240     -10.065  -9.721 -21.666  1.00 73.14           H
ATOM   3611  HN  THR A 240     -12.611 -12.591 -19.300  1.00 73.14           H
ATOM   3612  N   LEU A 241     -10.946 -14.392 -21.309  1.00 73.77           N
ATOM   3613  CA  LEU A 241     -10.199 -15.501 -21.877  1.00 73.77           C
ATOM   3614  C   LEU A 241     -11.144 -16.376 -22.703  1.00 73.77           C
ATOM   3615  O   LEU A 241     -10.769 -16.870 -23.766  1.00 73.77           O
ATOM   3616  HA  LEU A 241      -9.446 -15.081 -22.543  1.00 73.77           H
ATOM   3617  CB  LEU A 241      -9.457 -16.265 -20.779  1.00 73.77           C
ATOM   3618 1HB  LEU A 241     -10.150 -16.446 -19.957  1.00 73.77           H
ATOM   3619 2HB  LEU A 241      -9.169 -17.240 -21.173  1.00 73.77           H
ATOM   3620  CG  LEU A 241      -8.207 -15.585 -20.216  1.00 73.77           C
ATOM   3621  HG  LEU A 241      -8.455 -14.547 -19.994  1.00 73.77           H
ATOM   3622  CD1 LEU A 241      -7.773 -16.237 -18.901  1.00 73.77           C
ATOM   3623 1HD1 LEU A 241      -8.577 -16.151 -18.170  1.00 73.77           H
ATOM   3624 2HD1 LEU A 241      -7.550 -17.289 -19.074  1.00 73.77           H
ATOM   3625 3HD1 LEU A 241      -6.883 -15.734 -18.523  1.00 73.77           H
ATOM   3626  CD2 LEU A 241      -7.079 -15.570 -21.249  1.00 73.77           C
ATOM   3627 1HD2 LEU A 241      -6.825 -16.593 -21.524  1.00 73.77           H
ATOM   3628 2HD2 LEU A 241      -7.404 -15.025 -22.135  1.00 73.77           H
ATOM   3629 3HD2 LEU A 241      -6.203 -15.080 -20.823  1.00 73.77           H
ATOM   3630  HN  LEU A 241     -10.947 -14.351 -20.310  1.00 73.77           H
ATOM   3631  N   ILE A 242     -12.352 -16.542 -22.184  1.00 75.65           N
ATOM   3632  CA  ILE A 242     -13.334 -17.394 -22.832  1.00 75.65           C
ATOM   3633  C   ILE A 242     -13.741 -16.771 -24.169  1.00 75.65           C
ATOM   3634  O   ILE A 242     -13.917 -17.478 -25.160  1.00 75.65           O
ATOM   3635  HA  ILE A 242     -12.856 -18.353 -23.030  1.00 75.65           H
ATOM   3636  CB  ILE A 242     -14.513 -17.661 -21.894  1.00 75.65           C
ATOM   3637  HB  ILE A 242     -14.868 -16.705 -21.510  1.00 75.65           H
ATOM   3638  CG1 ILE A 242     -14.078 -18.499 -20.691  1.00 75.65           C
ATOM   3639 1HG1 ILE A 242     -13.895 -19.526 -21.005  1.00 75.65           H
ATOM   3640 2HG1 ILE A 242     -13.137 -18.114 -20.296  1.00 75.65           H
ATOM   3641  CG2 ILE A 242     -15.679 -18.304 -22.649  1.00 75.65           C
ATOM   3642 1HG2 ILE A 242     -16.010 -17.636 -23.444  1.00 75.65           H
ATOM   3643 2HG2 ILE A 242     -15.354 -19.251 -23.080  1.00 75.65           H
ATOM   3644 3HG2 ILE A 242     -16.504 -18.483 -21.959  1.00 75.65           H
ATOM   3645  CD1 ILE A 242     -15.144 -18.478 -19.593  1.00 75.65           C
ATOM   3646 1HD1 ILE A 242     -15.307 -17.452 -19.264  1.00 75.65           H
ATOM   3647 2HD1 ILE A 242     -16.076 -18.886 -19.985  1.00 75.65           H
ATOM   3648 3HD1 ILE A 242     -14.809 -19.081 -18.750  1.00 75.65           H
ATOM   3649  HN  ILE A 242     -12.661 -16.107 -21.339  1.00 75.65           H
ATOM   3650  N   GLN A 243     -13.877 -15.453 -24.154  1.00 70.94           N
ATOM   3651  CA  GLN A 243     -14.335 -14.735 -25.331  1.00 70.94           C
ATOM   3652  C   GLN A 243     -13.187 -14.558 -26.326  1.00 70.94           C
ATOM   3653  O   GLN A 243     -13.418 -14.330 -27.513  1.00 70.94           O
ATOM   3654  HA  GLN A 243     -15.111 -15.362 -25.770  1.00 70.94           H
ATOM   3655  CB  GLN A 243     -14.941 -13.383 -24.948  1.00 70.94           C
ATOM   3656 1HB  GLN A 243     -14.238 -12.829 -24.326  1.00 70.94           H
ATOM   3657 2HB  GLN A 243     -15.110 -12.788 -25.845  1.00 70.94           H
ATOM   3658  CG  GLN A 243     -16.261 -13.567 -24.195  1.00 70.94           C
ATOM   3659 1HG  GLN A 243     -16.904 -14.253 -24.746  1.00 70.94           H
ATOM   3660 2HG  GLN A 243     -16.069 -14.021 -23.223  1.00 70.94           H
ATOM   3661  CD  GLN A 243     -16.976 -12.228 -24.008  1.00 70.94           C
ATOM   3662  OE1 GLN A 243     -16.376 -11.166 -24.029  1.00 70.94           O
ATOM   3663  NE2 GLN A 243     -18.289 -12.337 -23.823  1.00 70.94           N
ATOM   3664 1HE2 GLN A 243     -18.719 -13.240 -23.817  1.00 70.94           H
ATOM   3665 2HE2 GLN A 243     -18.845 -11.517 -23.691  1.00 70.94           H
ATOM   3666  HN  GLN A 243     -13.681 -14.879 -23.359  1.00 70.94           H
ATOM   3667  N   ALA A 244     -11.973 -14.670 -25.806  1.00 64.94           N
ATOM   3668  CA  ALA A 244     -10.789 -14.401 -26.604  1.00 64.94           C
ATOM   3669  C   ALA A 244     -10.575 -15.546 -27.595  1.00 64.94           C
ATOM   3670  O   ALA A 244      -9.823 -16.479 -27.318  1.00 64.94           O
ATOM   3671  HA  ALA A 244     -10.966 -13.479 -27.159  1.00 64.94           H
ATOM   3672  CB  ALA A 244      -9.587 -14.197 -25.680  1.00 64.94           C
ATOM   3673 1HB  ALA A 244      -9.777 -13.354 -25.016  1.00 64.94           H
ATOM   3674 2HB  ALA A 244      -9.427 -15.097 -25.087  1.00 64.94           H
ATOM   3675 3HB  ALA A 244      -8.699 -13.994 -26.279  1.00 64.94           H
ATOM   3676  HN  ALA A 244     -11.793 -14.940 -24.860  1.00 64.94           H
ATOM   3677  N   LYS A 245     -11.251 -15.438 -28.730  1.00 59.74           N
ATOM   3678  CA  LYS A 245     -11.078 -16.407 -29.799  1.00 59.74           C
ATOM   3679  C   LYS A 245      -9.616 -16.405 -30.251  1.00 59.74           C
ATOM   3680  O   LYS A 245      -9.164 -17.345 -30.904  1.00 59.74           O
ATOM   3681  HA  LYS A 245     -11.311 -17.390 -29.390  1.00 59.74           H
ATOM   3682  CB  LYS A 245     -12.072 -16.139 -30.930  1.00 59.74           C
ATOM   3683 1HB  LYS A 245     -12.044 -15.084 -31.203  1.00 59.74           H
ATOM   3684 2HB  LYS A 245     -11.782 -16.705 -31.816  1.00 59.74           H
ATOM   3685  CG  LYS A 245     -13.493 -16.526 -30.515  1.00 59.74           C
ATOM   3686 1HG  LYS A 245     -13.483 -17.508 -30.042  1.00 59.74           H
ATOM   3687 2HG  LYS A 245     -13.864 -15.819 -29.773  1.00 59.74           H
ATOM   3688  CD  LYS A 245     -14.432 -16.546 -31.723  1.00 59.74           C
ATOM   3689 1HD  LYS A 245     -14.513 -15.542 -32.141  1.00 59.74           H
ATOM   3690 2HD  LYS A 245     -14.014 -17.183 -32.502  1.00 59.74           H
ATOM   3691  CE  LYS A 245     -15.820 -17.054 -31.330  1.00 59.74           C
ATOM   3692 1HE  LYS A 245     -15.729 -17.997 -30.790  1.00 59.74           H
ATOM   3693 2HE  LYS A 245     -16.296 -16.344 -30.653  1.00 59.74           H
ATOM   3694  NZ  LYS A 245     -16.662 -17.243 -32.532  1.00 59.74           N
ATOM   3695 1HZ  LYS A 245     -17.586 -17.554 -32.252  1.00 59.74           H
ATOM   3696 2HZ  LYS A 245     -16.738 -16.365 -33.033  1.00 59.74           H
ATOM   3697 3HZ  LYS A 245     -16.239 -17.940 -33.135  1.00 59.74           H
ATOM   3698  HN  LYS A 245     -11.904 -14.707 -28.924  1.00 59.74           H
ATOM   3699  N   LYS A 246      -8.918 -15.340 -29.887  1.00 58.18           N
ATOM   3700  CA  LYS A 246      -7.569 -15.124 -30.381  1.00 58.18           C
ATOM   3701  C   LYS A 246      -6.571 -15.362 -29.247  1.00 58.18           C
ATOM   3702  O   LYS A 246      -6.664 -14.737 -28.192  1.00 58.18           O
ATOM   3703  HA  LYS A 246      -7.386 -15.861 -31.163  1.00 58.18           H
ATOM   3704  CB  LYS A 246      -7.449 -13.741 -31.026  1.00 58.18           C
ATOM   3705 1HB  LYS A 246      -7.950 -13.001 -30.403  1.00 58.18           H
ATOM   3706 2HB  LYS A 246      -6.400 -13.452 -31.082  1.00 58.18           H
ATOM   3707  CG  LYS A 246      -8.061 -13.735 -32.428  1.00 58.18           C
ATOM   3708 1HG  LYS A 246      -7.750 -14.630 -32.968  1.00 58.18           H
ATOM   3709 2HG  LYS A 246      -9.148 -13.769 -32.355  1.00 58.18           H
ATOM   3710  CD  LYS A 246      -7.635 -12.489 -33.207  1.00 58.18           C
ATOM   3711 1HD  LYS A 246      -8.033 -11.598 -32.720  1.00 58.18           H
ATOM   3712 2HD  LYS A 246      -6.548 -12.401 -33.193  1.00 58.18           H
ATOM   3713  CE  LYS A 246      -8.129 -12.551 -34.653  1.00 58.18           C
ATOM   3714 1HE  LYS A 246      -7.855 -13.508 -35.097  1.00 58.18           H
ATOM   3715 2HE  LYS A 246      -9.217 -12.489 -34.675  1.00 58.18           H
ATOM   3716  NZ  LYS A 246      -7.548 -11.445 -35.447  1.00 58.18           N
ATOM   3717 1HZ  LYS A 246      -7.907 -11.484 -36.395  1.00 58.18           H
ATOM   3718 2HZ  LYS A 246      -7.800 -10.558 -35.026  1.00 58.18           H
ATOM   3719 3HZ  LYS A 246      -6.538 -11.536 -35.465  1.00 58.18           H
ATOM   3720  HN  LYS A 246      -9.260 -14.633 -29.268  1.00 58.18           H
ATOM   3721  N   SER A 247      -5.638 -16.268 -29.502  1.00 57.05           N
ATOM   3722  CA  SER A 247      -4.713 -16.702 -28.469  1.00 57.05           C
ATOM   3723  C   SER A 247      -3.916 -15.505 -27.945  1.00 57.05           C
ATOM   3724  O   SER A 247      -3.584 -15.447 -26.762  1.00 57.05           O
ATOM   3725  HA  SER A 247      -5.337 -17.121 -27.680  1.00 57.05           H
ATOM   3726  CB  SER A 247      -3.765 -17.781 -28.996  1.00 57.05           C
ATOM   3727 1HB  SER A 247      -3.346 -18.337 -28.157  1.00 57.05           H
ATOM   3728 2HB  SER A 247      -4.327 -18.493 -29.601  1.00 57.05           H
ATOM   3729  OG  SER A 247      -2.707 -17.229 -29.775  1.00 57.05           O
ATOM   3730  HG  SER A 247      -2.118 -17.960 -30.119  1.00 57.05           H
ATOM   3731  HN  SER A 247      -5.510 -16.703 -30.394  1.00 57.05           H
ATOM   3732  N   SER A 248      -3.633 -14.581 -28.851  1.00 58.29           N
ATOM   3733  CA  SER A 248      -2.686 -13.517 -28.564  1.00 58.29           C
ATOM   3734  C   SER A 248      -3.138 -12.734 -27.329  1.00 58.29           C
ATOM   3735  O   SER A 248      -2.349 -12.007 -26.728  1.00 58.29           O
ATOM   3736  HA  SER A 248      -1.737 -14.018 -28.373  1.00 58.29           H
ATOM   3737  CB  SER A 248      -2.534 -12.577 -29.761  1.00 58.29           C
ATOM   3738 1HB  SER A 248      -1.755 -11.844 -29.550  1.00 58.29           H
ATOM   3739 2HB  SER A 248      -2.208 -13.147 -30.631  1.00 58.29           H
ATOM   3740  OG  SER A 248      -3.751 -11.901 -30.068  1.00 58.29           O
ATOM   3741  HG  SER A 248      -3.615 -11.288 -30.846  1.00 58.29           H
ATOM   3742  HN  SER A 248      -4.036 -14.552 -29.766  1.00 58.29           H
ATOM   3743  N   LYS A 249      -4.406 -12.910 -26.987  1.00 62.39           N
ATOM   3744  CA  LYS A 249      -4.986 -12.191 -25.866  1.00 62.39           C
ATOM   3745  C   LYS A 249      -4.386 -12.719 -24.562  1.00 62.39           C
ATOM   3746  O   LYS A 249      -4.403 -12.030 -23.543  1.00 62.39           O
ATOM   3747  HA  LYS A 249      -4.711 -11.142 -25.973  1.00 62.39           H
ATOM   3748  CB  LYS A 249      -6.514 -12.265 -25.914  1.00 62.39           C
ATOM   3749 1HB  LYS A 249      -6.828 -13.302 -26.032  1.00 62.39           H
ATOM   3750 2HB  LYS A 249      -6.928 -11.912 -24.970  1.00 62.39           H
ATOM   3751  CG  LYS A 249      -7.067 -11.425 -27.067  1.00 62.39           C
ATOM   3752 1HG  LYS A 249      -6.806 -10.377 -26.916  1.00 62.39           H
ATOM   3753 2HG  LYS A 249      -6.606 -11.737 -28.004  1.00 62.39           H
ATOM   3754  CD  LYS A 249      -8.587 -11.567 -27.168  1.00 62.39           C
ATOM   3755 1HD  LYS A 249      -8.838 -12.553 -27.558  1.00 62.39           H
ATOM   3756 2HD  LYS A 249      -9.030 -11.495 -26.175  1.00 62.39           H
ATOM   3757  CE  LYS A 249      -9.179 -10.488 -28.077  1.00 62.39           C
ATOM   3758 1HE  LYS A 249      -8.718  -9.525 -27.856  1.00 62.39           H
ATOM   3759 2HE  LYS A 249      -8.955 -10.717 -29.118  1.00 62.39           H
ATOM   3760  NZ  LYS A 249     -10.644 -10.398 -27.888  1.00 62.39           N
ATOM   3761 1HZ  LYS A 249     -10.995  -9.566 -28.350  1.00 62.39           H
ATOM   3762 2HZ  LYS A 249     -11.088 -11.218 -28.286  1.00 62.39           H
ATOM   3763 3HZ  LYS A 249     -10.855 -10.348 -26.897  1.00 62.39           H
ATOM   3764  HN  LYS A 249      -5.032 -13.530 -27.461  1.00 62.39           H
ATOM   3765  N   HIS A 250      -3.869 -13.937 -24.635  1.00 65.28           N
ATOM   3766  CA  HIS A 250      -3.341 -14.599 -23.455  1.00 65.28           C
ATOM   3767  C   HIS A 250      -2.199 -13.767 -22.868  1.00 65.28           C
ATOM   3768  O   HIS A 250      -2.069 -13.656 -21.650  1.00 65.28           O
ATOM   3769  HA  HIS A 250      -4.155 -14.644 -22.731  1.00 65.28           H
ATOM   3770  CB  HIS A 250      -2.923 -16.035 -23.778  1.00 65.28           C
ATOM   3771 1HB  HIS A 250      -2.281 -16.026 -24.658  1.00 65.28           H
ATOM   3772 2HB  HIS A 250      -2.327 -16.423 -22.952  1.00 65.28           H
ATOM   3773  CG  HIS A 250      -4.082 -16.970 -24.027  1.00 65.28           C
ATOM   3774  ND1 HIS A 250      -4.982 -17.328 -23.039  1.00 65.28           N
ATOM   3775  HD1 HIS A 250      -4.962 -17.017 -22.088  1.00 65.28           H
ATOM   3776  CD2 HIS A 250      -4.478 -17.616 -25.161  1.00 65.28           C
ATOM   3777  HD2 HIS A 250      -3.988 -17.556 -26.133  1.00 65.28           H
ATOM   3778  CE1 HIS A 250      -5.875 -18.154 -23.565  1.00 65.28           C
ATOM   3779  HE1 HIS A 250      -6.713 -18.611 -23.040  1.00 65.28           H
ATOM   3780  NE2 HIS A 250      -5.561 -18.331 -24.881  1.00 65.28           N
ATOM   3781  HN  HIS A 250      -3.809 -14.469 -25.480  1.00 65.28           H
ATOM   3782  N   LYS A 251      -1.400 -13.203 -23.763  1.00 65.00           N
ATOM   3783  CA  LYS A 251      -0.162 -12.558 -23.359  1.00 65.00           C
ATOM   3784  C   LYS A 251      -0.487 -11.300 -22.551  1.00 65.00           C
ATOM   3785  O   LYS A 251       0.135 -11.042 -21.522  1.00 65.00           O
ATOM   3786  HA  LYS A 251       0.374 -13.254 -22.714  1.00 65.00           H
ATOM   3787  CB  LYS A 251       0.726 -12.293 -24.577  1.00 65.00           C
ATOM   3788 1HB  LYS A 251       0.648 -13.125 -25.277  1.00 65.00           H
ATOM   3789 2HB  LYS A 251       0.376 -11.404 -25.100  1.00 65.00           H
ATOM   3790  CG  LYS A 251       2.186 -12.105 -24.160  1.00 65.00           C
ATOM   3791 1HG  LYS A 251       2.280 -11.209 -23.547  1.00 65.00           H
ATOM   3792 2HG  LYS A 251       2.504 -12.947 -23.545  1.00 65.00           H
ATOM   3793  CD  LYS A 251       3.095 -11.990 -25.386  1.00 65.00           C
ATOM   3794 1HD  LYS A 251       2.816 -12.744 -26.122  1.00 65.00           H
ATOM   3795 2HD  LYS A 251       2.955 -11.017 -25.857  1.00 65.00           H
ATOM   3796  CE  LYS A 251       4.564 -12.168 -24.997  1.00 65.00           C
ATOM   3797 1HE  LYS A 251       4.874 -11.355 -24.340  1.00 65.00           H
ATOM   3798 2HE  LYS A 251       4.689 -13.095 -24.436  1.00 65.00           H
ATOM   3799  NZ  LYS A 251       5.420 -12.193 -26.204  1.00 65.00           N
ATOM   3800 1HZ  LYS A 251       6.348 -12.517 -25.953  1.00 65.00           H
ATOM   3801 2HZ  LYS A 251       5.017 -12.820 -26.891  1.00 65.00           H
ATOM   3802 3HZ  LYS A 251       5.483 -11.259 -26.593  1.00 65.00           H
ATOM   3803  HN  LYS A 251      -1.586 -13.183 -24.745  1.00 65.00           H
ATOM   3804  N   ALA A 252      -1.462 -10.552 -23.047  1.00 64.63           N
ATOM   3805  CA  ALA A 252      -1.841  -9.301 -22.413  1.00 64.63           C
ATOM   3806  C   ALA A 252      -2.416  -9.592 -21.025  1.00 64.63           C
ATOM   3807  O   ALA A 252      -2.211  -8.819 -20.090  1.00 64.63           O
ATOM   3808  HA  ALA A 252      -0.941  -8.697 -22.305  1.00 64.63           H
ATOM   3809  CB  ALA A 252      -2.832  -8.554 -23.309  1.00 64.63           C
ATOM   3810 1HB  ALA A 252      -2.365  -8.346 -24.271  1.00 64.63           H
ATOM   3811 2HB  ALA A 252      -3.719  -9.169 -23.460  1.00 64.63           H
ATOM   3812 3HB  ALA A 252      -3.117  -7.616 -22.832  1.00 64.63           H
ATOM   3813  HN  ALA A 252      -1.986 -10.787 -23.865  1.00 64.63           H
ATOM   3814  N   LEU A 253      -3.123 -10.708 -20.934  1.00 73.24           N
ATOM   3815  CA  LEU A 253      -3.779 -11.080 -19.692  1.00 73.24           C
ATOM   3816  C   LEU A 253      -2.720 -11.458 -18.654  1.00 73.24           C
ATOM   3817  O   LEU A 253      -2.885 -11.186 -17.466  1.00 73.24           O
ATOM   3818  HA  LEU A 253      -4.318 -10.204 -19.332  1.00 73.24           H
ATOM   3819  CB  LEU A 253      -4.815 -12.178 -19.941  1.00 73.24           C
ATOM   3820 1HB  LEU A 253      -4.623 -12.616 -20.920  1.00 73.24           H
ATOM   3821 2HB  LEU A 253      -4.663 -12.967 -19.204  1.00 73.24           H
ATOM   3822  CG  LEU A 253      -6.280 -11.743 -19.886  1.00 73.24           C
ATOM   3823  HG  LEU A 253      -6.311 -10.657 -19.795  1.00 73.24           H
ATOM   3824  CD1 LEU A 253      -7.010 -12.108 -21.181  1.00 73.24           C
ATOM   3825 1HD1 LEU A 253      -6.528 -11.610 -22.022  1.00 73.24           H
ATOM   3826 2HD1 LEU A 253      -6.971 -13.188 -21.327  1.00 73.24           H
ATOM   3827 3HD1 LEU A 253      -8.049 -11.787 -21.115  1.00 73.24           H
ATOM   3828  CD2 LEU A 253      -6.978 -12.320 -18.653  1.00 73.24           C
ATOM   3829 1HD2 LEU A 253      -6.938 -13.408 -18.689  1.00 73.24           H
ATOM   3830 2HD2 LEU A 253      -6.475 -11.967 -17.752  1.00 73.24           H
ATOM   3831 3HD2 LEU A 253      -8.019 -11.995 -18.639  1.00 73.24           H
ATOM   3832  HN  LEU A 253      -3.251 -11.352 -21.689  1.00 73.24           H
ATOM   3833  N   LYS A 254      -1.655 -12.077 -19.141  1.00 73.62           N
ATOM   3834  CA  LYS A 254      -0.595 -12.545 -18.264  1.00 73.62           C
ATOM   3835  C   LYS A 254      -0.140 -11.395 -17.363  1.00 73.62           C
ATOM   3836  O   LYS A 254       0.074 -11.586 -16.167  1.00 73.62           O
ATOM   3837  HA  LYS A 254      -1.014 -13.331 -17.635  1.00 73.62           H
ATOM   3838  CB  LYS A 254       0.538 -13.172 -19.079  1.00 73.62           C
ATOM   3839 1HB  LYS A 254       0.131 -13.927 -19.753  1.00 73.62           H
ATOM   3840 2HB  LYS A 254       1.008 -12.411 -19.702  1.00 73.62           H
ATOM   3841  CG  LYS A 254       1.585 -13.809 -18.164  1.00 73.62           C
ATOM   3842 1HG  LYS A 254       2.058 -13.038 -17.556  1.00 73.62           H
ATOM   3843 2HG  LYS A 254       1.099 -14.503 -17.477  1.00 73.62           H
ATOM   3844  CD  LYS A 254       2.648 -14.549 -18.978  1.00 73.62           C
ATOM   3845 1HD  LYS A 254       2.177 -15.333 -19.571  1.00 73.62           H
ATOM   3846 2HD  LYS A 254       3.120 -13.859 -19.678  1.00 73.62           H
ATOM   3847  CE  LYS A 254       3.711 -15.162 -18.063  1.00 73.62           C
ATOM   3848 1HE  LYS A 254       4.257 -14.372 -17.549  1.00 73.62           H
ATOM   3849 2HE  LYS A 254       3.231 -15.770 -17.296  1.00 73.62           H
ATOM   3850  NZ  LYS A 254       4.651 -15.994 -18.847  1.00 73.62           N
ATOM   3851 1HZ  LYS A 254       5.355 -16.381 -18.229  1.00 73.62           H
ATOM   3852 2HZ  LYS A 254       4.142 -16.749 -19.294  1.00 73.62           H
ATOM   3853 3HZ  LYS A 254       5.099 -15.423 -19.554  1.00 73.62           H
ATOM   3854  HN  LYS A 254      -1.510 -12.261 -20.114  1.00 73.62           H
ATOM   3855  N   VAL A 255      -0.006 -10.226 -17.972  1.00 74.73           N
ATOM   3856  CA  VAL A 255       0.471  -9.057 -17.253  1.00 74.73           C
ATOM   3857  C   VAL A 255      -0.434  -8.802 -16.046  1.00 74.73           C
ATOM   3858  O   VAL A 255       0.051  -8.555 -14.943  1.00 74.73           O
ATOM   3859  HA  VAL A 255       1.477  -9.279 -16.896  1.00 74.73           H
ATOM   3860  CB  VAL A 255       0.558  -7.859 -18.200  1.00 74.73           C
ATOM   3861  HB  VAL A 255      -0.451  -7.630 -18.543  1.00 74.73           H
ATOM   3862  CG1 VAL A 255       1.098  -6.625 -17.474  1.00 74.73           C
ATOM   3863 1HG1 VAL A 255       0.435  -6.370 -16.647  1.00 74.73           H
ATOM   3864 2HG1 VAL A 255       2.095  -6.838 -17.088  1.00 74.73           H
ATOM   3865 3HG1 VAL A 255       1.149  -5.787 -18.170  1.00 74.73           H
ATOM   3866  CG2 VAL A 255       1.409  -8.190 -19.427  1.00 74.73           C
ATOM   3867 1HG2 VAL A 255       2.417  -8.457 -19.109  1.00 74.73           H
ATOM   3868 2HG2 VAL A 255       0.963  -9.027 -19.963  1.00 74.73           H
ATOM   3869 3HG2 VAL A 255       1.454  -7.321 -20.083  1.00 74.73           H
ATOM   3870  HN  VAL A 255      -0.217 -10.071 -18.938  1.00 74.73           H
ATOM   3871  N   THR A 256      -1.733  -8.870 -16.297  1.00 74.12           N
ATOM   3872  CA  THR A 256      -2.710  -8.497 -15.287  1.00 74.12           C
ATOM   3873  C   THR A 256      -2.651  -9.467 -14.105  1.00 74.12           C
ATOM   3874  O   THR A 256      -2.646  -9.043 -12.950  1.00 74.12           O
ATOM   3875  HA  THR A 256      -2.450  -7.510 -14.905  1.00 74.12           H
ATOM   3876  CB  THR A 256      -4.084  -8.440 -15.958  1.00 74.12           C
ATOM   3877  HB  THR A 256      -4.568  -9.417 -15.939  1.00 74.12           H
ATOM   3878  OG1 THR A 256      -3.816  -7.912 -17.254  1.00 74.12           O
ATOM   3879  HG1 THR A 256      -4.539  -8.183 -17.890  1.00 74.12           H
ATOM   3880  CG2 THR A 256      -5.006  -7.401 -15.316  1.00 74.12           C
ATOM   3881 1HG2 THR A 256      -4.552  -6.414 -15.396  1.00 74.12           H
ATOM   3882 2HG2 THR A 256      -5.156  -7.648 -14.265  1.00 74.12           H
ATOM   3883 3HG2 THR A 256      -5.968  -7.402 -15.830  1.00 74.12           H
ATOM   3884  HN  THR A 256      -2.120  -9.171 -17.168  1.00 74.12           H
ATOM   3885  N   ILE A 257      -2.608 -10.749 -14.434  1.00 77.07           N
ATOM   3886  CA  ILE A 257      -2.655 -11.785 -13.416  1.00 77.07           C
ATOM   3887  C   ILE A 257      -1.453 -11.632 -12.482  1.00 77.07           C
ATOM   3888  O   ILE A 257      -1.598 -11.692 -11.263  1.00 77.07           O
ATOM   3889  HA  ILE A 257      -3.565 -11.631 -12.835  1.00 77.07           H
ATOM   3890  CB  ILE A 257      -2.759 -13.168 -14.063  1.00 77.07           C
ATOM   3891  HB  ILE A 257      -1.934 -13.279 -14.765  1.00 77.07           H
ATOM   3892  CG1 ILE A 257      -4.056 -13.302 -14.864  1.00 77.07           C
ATOM   3893 1HG1 ILE A 257      -4.906 -13.344 -14.182  1.00 77.07           H
ATOM   3894 2HG1 ILE A 257      -4.194 -12.421 -15.490  1.00 77.07           H
ATOM   3895  CG2 ILE A 257      -2.615 -14.275 -13.016  1.00 77.07           C
ATOM   3896 1HG2 ILE A 257      -1.644 -14.189 -12.529  1.00 77.07           H
ATOM   3897 2HG2 ILE A 257      -3.405 -14.176 -12.272  1.00 77.07           H
ATOM   3898 3HG2 ILE A 257      -2.693 -15.247 -13.503  1.00 77.07           H
ATOM   3899  CD1 ILE A 257      -4.033 -14.558 -15.738  1.00 77.07           C
ATOM   3900 1HD1 ILE A 257      -3.196 -14.500 -16.434  1.00 77.07           H
ATOM   3901 2HD1 ILE A 257      -3.920 -15.438 -15.105  1.00 77.07           H
ATOM   3902 3HD1 ILE A 257      -4.966 -14.629 -16.296  1.00 77.07           H
ATOM   3903  HN  ILE A 257      -2.543 -11.084 -15.374  1.00 77.07           H
ATOM   3904  N   THR A 258      -0.292 -11.436 -13.092  1.00 80.48           N
ATOM   3905  CA  THR A 258       0.947 -11.369 -12.337  1.00 80.48           C
ATOM   3906  C   THR A 258       0.895 -10.221 -11.327  1.00 80.48           C
ATOM   3907  O   THR A 258       1.206 -10.408 -10.151  1.00 80.48           O
ATOM   3908  HA  THR A 258       1.053 -12.292 -11.766  1.00 80.48           H
ATOM   3909  CB  THR A 258       2.102 -11.250 -13.333  1.00 80.48           C
ATOM   3910  HB  THR A 258       2.058 -10.301 -13.868  1.00 80.48           H
ATOM   3911  OG1 THR A 258       1.985 -12.417 -14.141  1.00 80.48           O
ATOM   3912  HG1 THR A 258       1.385 -12.235 -14.921  1.00 80.48           H
ATOM   3913  CG2 THR A 258       3.470 -11.395 -12.664  1.00 80.48           C
ATOM   3914 1HG2 THR A 258       3.539 -12.372 -12.186  1.00 80.48           H
ATOM   3915 2HG2 THR A 258       3.592 -10.614 -11.913  1.00 80.48           H
ATOM   3916 3HG2 THR A 258       4.254 -11.302 -13.416  1.00 80.48           H
ATOM   3917  HN  THR A 258      -0.192 -11.325 -14.080  1.00 80.48           H
ATOM   3918  N   VAL A 259       0.499  -9.057 -11.822  1.00 78.77           N
ATOM   3919  CA  VAL A 259       0.468  -7.863 -10.994  1.00 78.77           C
ATOM   3920  C   VAL A 259      -0.485  -8.088  -9.818  1.00 78.77           C
ATOM   3921  O   VAL A 259      -0.154  -7.772  -8.677  1.00 78.77           O
ATOM   3922  HA  VAL A 259       1.474  -7.707 -10.605  1.00 78.77           H
ATOM   3923  CB  VAL A 259       0.093  -6.647 -11.843  1.00 78.77           C
ATOM   3924  HB  VAL A 259      -0.817  -6.889 -12.392  1.00 78.77           H
ATOM   3925  CG1 VAL A 259      -0.199  -5.432 -10.962  1.00 78.77           C
ATOM   3926 1HG1 VAL A 259      -1.029  -5.660 -10.292  1.00 78.77           H
ATOM   3927 2HG1 VAL A 259       0.686  -5.188 -10.373  1.00 78.77           H
ATOM   3928 3HG1 VAL A 259      -0.463  -4.582 -11.591  1.00 78.77           H
ATOM   3929  CG2 VAL A 259       1.189  -6.333 -12.864  1.00 78.77           C
ATOM   3930 1HG2 VAL A 259       2.122  -6.121 -12.342  1.00 78.77           H
ATOM   3931 2HG2 VAL A 259       1.328  -7.190 -13.523  1.00 78.77           H
ATOM   3932 3HG2 VAL A 259       0.897  -5.465 -13.455  1.00 78.77           H
ATOM   3933  HN  VAL A 259       0.204  -8.923 -12.768  1.00 78.77           H
ATOM   3934  N   LEU A 260      -1.650  -8.632 -10.138  1.00 78.96           N
ATOM   3935  CA  LEU A 260      -2.676  -8.849  -9.132  1.00 78.96           C
ATOM   3936  C   LEU A 260      -2.150  -9.819  -8.073  1.00 78.96           C
ATOM   3937  O   LEU A 260      -2.227  -9.540  -6.878  1.00 78.96           O
ATOM   3938  HA  LEU A 260      -2.872  -7.889  -8.654  1.00 78.96           H
ATOM   3939  CB  LEU A 260      -3.982  -9.303  -9.788  1.00 78.96           C
ATOM   3940 1HB  LEU A 260      -4.223  -8.607 -10.591  1.00 78.96           H
ATOM   3941 2HB  LEU A 260      -3.814 -10.276 -10.249  1.00 78.96           H
ATOM   3942  CG  LEU A 260      -5.195  -9.411  -8.862  1.00 78.96           C
ATOM   3943  HG  LEU A 260      -4.923 -10.041  -8.015  1.00 78.96           H
ATOM   3944  CD1 LEU A 260      -5.580  -8.041  -8.301  1.00 78.96           C
ATOM   3945 1HD1 LEU A 260      -4.743  -7.632  -7.734  1.00 78.96           H
ATOM   3946 2HD1 LEU A 260      -5.826  -7.368  -9.122  1.00 78.96           H
ATOM   3947 3HD1 LEU A 260      -6.445  -8.146  -7.646  1.00 78.96           H
ATOM   3948  CD2 LEU A 260      -6.368 -10.090  -9.572  1.00 78.96           C
ATOM   3949 1HD2 LEU A 260      -6.648  -9.506 -10.449  1.00 78.96           H
ATOM   3950 2HD2 LEU A 260      -6.074 -11.093  -9.882  1.00 78.96           H
ATOM   3951 3HD2 LEU A 260      -7.217 -10.154  -8.892  1.00 78.96           H
ATOM   3952  HN  LEU A 260      -1.897  -8.923 -11.063  1.00 78.96           H
ATOM   3953  N   THR A 261      -1.626 -10.939  -8.550  1.00 82.39           N
ATOM   3954  CA  THR A 261      -1.201 -12.005  -7.660  1.00 82.39           C
ATOM   3955  C   THR A 261      -0.138 -11.494  -6.685  1.00 82.39           C
ATOM   3956  O   THR A 261      -0.178 -11.809  -5.496  1.00 82.39           O
ATOM   3957  HA  THR A 261      -2.058 -12.317  -7.063  1.00 82.39           H
ATOM   3958  CB  THR A 261      -0.723 -13.177  -8.520  1.00 82.39           C
ATOM   3959  HB  THR A 261       0.090 -12.871  -9.178  1.00 82.39           H
ATOM   3960  OG1 THR A 261      -1.905 -13.633  -9.173  1.00 82.39           O
ATOM   3961  HG1 THR A 261      -2.021 -13.154 -10.043  1.00 82.39           H
ATOM   3962  CG2 THR A 261      -0.276 -14.375  -7.680  1.00 82.39           C
ATOM   3963 1HG2 THR A 261      -1.110 -14.724  -7.071  1.00 82.39           H
ATOM   3964 2HG2 THR A 261       0.548 -14.077  -7.032  1.00 82.39           H
ATOM   3965 3HG2 THR A 261       0.053 -15.179  -8.339  1.00 82.39           H
ATOM   3966  HN  THR A 261      -1.491 -11.122  -9.524  1.00 82.39           H
ATOM   3967  N   VAL A 262       0.787 -10.714  -7.224  1.00 86.12           N
ATOM   3968  CA  VAL A 262       1.893 -10.206  -6.430  1.00 86.12           C
ATOM   3969  C   VAL A 262       1.348  -9.286  -5.335  1.00 86.12           C
ATOM   3970  O   VAL A 262       1.816  -9.323  -4.198  1.00 86.12           O
ATOM   3971  HA  VAL A 262       2.380 -11.060  -5.959  1.00 86.12           H
ATOM   3972  CB  VAL A 262       2.915  -9.517  -7.336  1.00 86.12           C
ATOM   3973  HB  VAL A 262       2.387  -8.769  -7.928  1.00 86.12           H
ATOM   3974  CG1 VAL A 262       3.981  -8.795  -6.510  1.00 86.12           C
ATOM   3975 1HG1 VAL A 262       3.506  -8.041  -5.882  1.00 86.12           H
ATOM   3976 2HG1 VAL A 262       4.503  -9.516  -5.880  1.00 86.12           H
ATOM   3977 3HG1 VAL A 262       4.695  -8.314  -7.178  1.00 86.12           H
ATOM   3978  CG2 VAL A 262       3.553 -10.517  -8.302  1.00 86.12           C
ATOM   3979 1HG2 VAL A 262       4.060 -11.297  -7.735  1.00 86.12           H
ATOM   3980 2HG2 VAL A 262       2.779 -10.964  -8.925  1.00 86.12           H
ATOM   3981 3HG2 VAL A 262       4.276 -10.000  -8.934  1.00 86.12           H
ATOM   3982  HN  VAL A 262       0.790 -10.430  -8.183  1.00 86.12           H
ATOM   3983  N   PHE A 263       0.366  -8.482  -5.717  1.00 83.89           N
ATOM   3984  CA  PHE A 263      -0.265  -7.573  -4.775  1.00 83.89           C
ATOM   3985  C   PHE A 263      -0.954  -8.344  -3.647  1.00 83.89           C
ATOM   3986  O   PHE A 263      -0.786  -8.016  -2.474  1.00 83.89           O
ATOM   3987  HA  PHE A 263       0.520  -6.944  -4.356  1.00 83.89           H
ATOM   3988  CB  PHE A 263      -1.319  -6.784  -5.554  1.00 83.89           C
ATOM   3989 1HB  PHE A 263      -0.842  -6.307  -6.411  1.00 83.89           H
ATOM   3990 2HB  PHE A 263      -2.061  -7.478  -5.948  1.00 83.89           H
ATOM   3991  CG  PHE A 263      -2.033  -5.713  -4.726  1.00 83.89           C
ATOM   3992  CD1 PHE A 263      -3.273  -5.956  -4.225  1.00 83.89           C
ATOM   3993  HD1 PHE A 263      -3.759  -6.913  -4.413  1.00 83.89           H
ATOM   3994  CD2 PHE A 263      -1.426  -4.519  -4.491  1.00 83.89           C
ATOM   3995  HD2 PHE A 263      -0.432  -4.324  -4.893  1.00 83.89           H
ATOM   3996  CE1 PHE A 263      -3.936  -4.963  -3.456  1.00 83.89           C
ATOM   3997  HE1 PHE A 263      -4.930  -5.157  -3.055  1.00 83.89           H
ATOM   3998  CE2 PHE A 263      -2.089  -3.525  -3.722  1.00 83.89           C
ATOM   3999  HE2 PHE A 263      -1.603  -2.568  -3.534  1.00 83.89           H
ATOM   4000  CZ  PHE A 263      -3.329  -3.768  -3.221  1.00 83.89           C
ATOM   4001  HZ  PHE A 263      -3.837  -3.006  -2.631  1.00 83.89           H
ATOM   4002  HN  PHE A 263       0.003  -8.446  -6.648  1.00 83.89           H
ATOM   4003  N   VAL A 264      -1.715  -9.355  -4.042  1.00 83.59           N
ATOM   4004  CA  VAL A 264      -2.464 -10.147  -3.082  1.00 83.59           C
ATOM   4005  C   VAL A 264      -1.500 -10.740  -2.053  1.00 83.59           C
ATOM   4006  O   VAL A 264      -1.700 -10.586  -0.849  1.00 83.59           O
ATOM   4007  HA  VAL A 264      -3.155  -9.477  -2.570  1.00 83.59           H
ATOM   4008  CB  VAL A 264      -3.288 -11.211  -3.811  1.00 83.59           C
ATOM   4009  HB  VAL A 264      -2.594 -11.919  -4.265  1.00 83.59           H
ATOM   4010  CG1 VAL A 264      -4.175 -11.983  -2.832  1.00 83.59           C
ATOM   4011 1HG1 VAL A 264      -3.551 -12.475  -2.087  1.00 83.59           H
ATOM   4012 2HG1 VAL A 264      -4.857 -11.291  -2.337  1.00 83.59           H
ATOM   4013 3HG1 VAL A 264      -4.750 -12.732  -3.377  1.00 83.59           H
ATOM   4014  CG2 VAL A 264      -4.122 -10.586  -4.931  1.00 83.59           C
ATOM   4015 1HG2 VAL A 264      -4.802  -9.846  -4.509  1.00 83.59           H
ATOM   4016 2HG2 VAL A 264      -3.460 -10.102  -5.650  1.00 83.59           H
ATOM   4017 3HG2 VAL A 264      -4.697 -11.364  -5.433  1.00 83.59           H
ATOM   4018  HN  VAL A 264      -1.823  -9.634  -4.996  1.00 83.59           H
ATOM   4019  N   LEU A 265      -0.474 -11.404  -2.564  1.00 87.08           N
ATOM   4020  CA  LEU A 265       0.366 -12.244  -1.727  1.00 87.08           C
ATOM   4021  C   LEU A 265       1.152 -11.363  -0.753  1.00 87.08           C
ATOM   4022  O   LEU A 265       1.506 -11.803   0.339  1.00 87.08           O
ATOM   4023  HA  LEU A 265      -0.292 -12.893  -1.151  1.00 87.08           H
ATOM   4024  CB  LEU A 265       1.251 -13.146  -2.590  1.00 87.08           C
ATOM   4025 1HB  LEU A 265       1.784 -12.521  -3.307  1.00 87.08           H
ATOM   4026 2HB  LEU A 265       2.002 -13.607  -1.948  1.00 87.08           H
ATOM   4027  CG  LEU A 265       0.529 -14.254  -3.360  1.00 87.08           C
ATOM   4028  HG  LEU A 265      -0.232 -13.793  -3.990  1.00 87.08           H
ATOM   4029  CD1 LEU A 265       1.494 -14.996  -4.286  1.00 87.08           C
ATOM   4030 1HD1 LEU A 265       1.922 -14.295  -5.003  1.00 87.08           H
ATOM   4031 2HD1 LEU A 265       2.293 -15.444  -3.695  1.00 87.08           H
ATOM   4032 3HD1 LEU A 265       0.956 -15.778  -4.821  1.00 87.08           H
ATOM   4033  CD2 LEU A 265      -0.192 -15.206  -2.403  1.00 87.08           C
ATOM   4034 1HD2 LEU A 265       0.533 -15.663  -1.730  1.00 87.08           H
ATOM   4035 2HD2 LEU A 265      -0.927 -14.649  -1.822  1.00 87.08           H
ATOM   4036 3HD2 LEU A 265      -0.697 -15.984  -2.976  1.00 87.08           H
ATOM   4037  HN  LEU A 265      -0.214 -11.375  -3.529  1.00 87.08           H
ATOM   4038  N   SER A 266       1.400 -10.135  -1.185  1.00 89.45           N
ATOM   4039  CA  SER A 266       2.196  -9.211  -0.395  1.00 89.45           C
ATOM   4040  C   SER A 266       1.332  -8.574   0.695  1.00 89.45           C
ATOM   4041  O   SER A 266       1.783  -8.394   1.824  1.00 89.45           O
ATOM   4042  HA  SER A 266       2.986  -9.817   0.049  1.00 89.45           H
ATOM   4043  CB  SER A 266       2.821  -8.129  -1.278  1.00 89.45           C
ATOM   4044 1HB  SER A 266       3.379  -7.430  -0.654  1.00 89.45           H
ATOM   4045 2HB  SER A 266       3.535  -8.586  -1.962  1.00 89.45           H
ATOM   4046  OG  SER A 266       1.838  -7.416  -2.024  1.00 89.45           O
ATOM   4047  HG  SER A 266       1.650  -7.892  -2.883  1.00 89.45           H
ATOM   4048  HN  SER A 266       1.068  -9.770  -2.055  1.00 89.45           H
ATOM   4049  N   GLN A 267       0.103  -8.250   0.317  1.00 88.55           N
ATOM   4050  CA  GLN A 267      -0.754  -7.444   1.169  1.00 88.55           C
ATOM   4051  C   GLN A 267      -1.529  -8.337   2.139  1.00 88.55           C
ATOM   4052  O   GLN A 267      -1.838  -7.925   3.256  1.00 88.55           O
ATOM   4053  HA  GLN A 267      -0.079  -6.792   1.725  1.00 88.55           H
ATOM   4054  CB  GLN A 267      -1.705  -6.585   0.334  1.00 88.55           C
ATOM   4055 1HB  GLN A 267      -2.317  -7.226  -0.301  1.00 88.55           H
ATOM   4056 2HB  GLN A 267      -2.386  -6.046   0.992  1.00 88.55           H
ATOM   4057  CG  GLN A 267      -0.930  -5.591  -0.532  1.00 88.55           C
ATOM   4058 1HG  GLN A 267      -0.276  -6.132  -1.216  1.00 88.55           H
ATOM   4059 2HG  GLN A 267      -1.625  -5.016  -1.144  1.00 88.55           H
ATOM   4060  CD  GLN A 267      -0.098  -4.642   0.333  1.00 88.55           C
ATOM   4061  OE1 GLN A 267      -0.521  -4.188   1.384  1.00 88.55           O
ATOM   4062  NE2 GLN A 267       1.104  -4.368  -0.165  1.00 88.55           N
ATOM   4063 1HE2 GLN A 267       1.389  -4.774  -1.034  1.00 88.55           H
ATOM   4064 2HE2 GLN A 267       1.722  -3.756   0.328  1.00 88.55           H
ATOM   4065  HN  GLN A 267      -0.306  -8.529  -0.552  1.00 88.55           H
ATOM   4066  N   PHE A 268      -1.822  -9.544   1.677  1.00 89.06           N
ATOM   4067  CA  PHE A 268      -2.726 -10.423   2.399  1.00 89.06           C
ATOM   4068  C   PHE A 268      -2.213 -10.694   3.815  1.00 89.06           C
ATOM   4069  O   PHE A 268      -2.944 -10.519   4.788  1.00 89.06           O
ATOM   4070  HA  PHE A 268      -3.691  -9.920   2.455  1.00 89.06           H
ATOM   4071  CB  PHE A 268      -2.778 -11.743   1.627  1.00 89.06           C
ATOM   4072 1HB  PHE A 268      -3.133 -11.547   0.616  1.00 89.06           H
ATOM   4073 2HB  PHE A 268      -1.767 -12.141   1.539  1.00 89.06           H
ATOM   4074  CG  PHE A 268      -3.673 -12.805   2.269  1.00 89.06           C
ATOM   4075  CD1 PHE A 268      -3.124 -13.785   3.035  1.00 89.06           C
ATOM   4076  HD1 PHE A 268      -2.045 -13.815   3.190  1.00 89.06           H
ATOM   4077  CD2 PHE A 268      -5.019 -12.767   2.075  1.00 89.06           C
ATOM   4078  HD2 PHE A 268      -5.459 -11.981   1.462  1.00 89.06           H
ATOM   4079  CE1 PHE A 268      -3.955 -14.771   3.630  1.00 89.06           C
ATOM   4080  HE1 PHE A 268      -3.514 -15.557   4.244  1.00 89.06           H
ATOM   4081  CE2 PHE A 268      -5.850 -13.753   2.671  1.00 89.06           C
ATOM   4082  HE2 PHE A 268      -6.928 -13.723   2.515  1.00 89.06           H
ATOM   4083  CZ  PHE A 268      -5.300 -14.733   3.436  1.00 89.06           C
ATOM   4084  HZ  PHE A 268      -5.938 -15.489   3.894  1.00 89.06           H
ATOM   4085  HN  PHE A 268      -1.453  -9.922   0.828  1.00 89.06           H
ATOM   4086  N   PRO A 269      -0.951 -11.124   3.956  1.00 92.41           N
ATOM   4087  CA  PRO A 269      -0.422 -11.493   5.271  1.00 92.41           C
ATOM   4088  C   PRO A 269      -0.616 -10.392   6.300  1.00 92.41           C
ATOM   4089  O   PRO A 269      -1.012 -10.659   7.434  1.00 92.41           O
ATOM   4090  HA  PRO A 269      -0.965 -12.351   5.666  1.00 92.41           H
ATOM   4091  CB  PRO A 269       1.059 -11.764   5.002  1.00 92.41           C
ATOM   4092 1HB  PRO A 269       1.665 -10.871   5.155  1.00 92.41           H
ATOM   4093 2HB  PRO A 269       1.454 -12.533   5.667  1.00 92.41           H
ATOM   4094  CG  PRO A 269       1.078 -12.215   3.547  1.00 92.41           C
ATOM   4095 1HG  PRO A 269       2.067 -12.108   3.102  1.00 92.41           H
ATOM   4096 2HG  PRO A 269       0.807 -13.266   3.445  1.00 92.41           H
ATOM   4097  CD  PRO A 269       0.057 -11.297   2.894  1.00 92.41           C
ATOM   4098 1HD  PRO A 269       0.498 -10.344   2.602  1.00 92.41           H
ATOM   4099 2HD  PRO A 269      -0.366 -11.738   1.992  1.00 92.41           H
ATOM   4100  N   TYR A 270      -0.330  -9.170   5.874  1.00 91.46           N
ATOM   4101  CA  TYR A 270      -0.390  -8.031   6.774  1.00 91.46           C
ATOM   4102  C   TYR A 270      -1.817  -7.803   7.277  1.00 91.46           C
ATOM   4103  O   TYR A 270      -2.030  -7.576   8.467  1.00 91.46           O
ATOM   4104  HA  TYR A 270       0.259  -8.239   7.624  1.00 91.46           H
ATOM   4105  CB  TYR A 270       0.046  -6.818   5.948  1.00 91.46           C
ATOM   4106 1HB  TYR A 270       1.098  -6.931   5.684  1.00 91.46           H
ATOM   4107 2HB  TYR A 270      -0.517  -6.805   5.015  1.00 91.46           H
ATOM   4108  CG  TYR A 270      -0.145  -5.478   6.661  1.00 91.46           C
ATOM   4109  CD1 TYR A 270      -1.065  -4.567   6.183  1.00 91.46           C
ATOM   4110  HD1 TYR A 270      -1.655  -4.802   5.297  1.00 91.46           H
ATOM   4111  CD2 TYR A 270       0.601  -5.181   7.783  1.00 91.46           C
ATOM   4112  HD2 TYR A 270       1.328  -5.900   8.161  1.00 91.46           H
ATOM   4113  CE1 TYR A 270      -1.245  -3.306   6.854  1.00 91.46           C
ATOM   4114  HE1 TYR A 270      -1.968  -2.578   6.486  1.00 91.46           H
ATOM   4115  CE2 TYR A 270       0.421  -3.920   8.454  1.00 91.46           C
ATOM   4116  HE2 TYR A 270       1.004  -3.672   9.341  1.00 91.46           H
ATOM   4117  CZ  TYR A 270      -0.494  -3.045   7.957  1.00 91.46           C
ATOM   4118  OH  TYR A 270      -0.664  -1.853   8.590  1.00 91.46           O
ATOM   4119  HH  TYR A 270      -0.057  -1.798   9.383  1.00 91.46           H
ATOM   4120  HN  TYR A 270      -0.062  -8.954   4.935  1.00 91.46           H
ATOM   4121  N   ASN A 271      -2.757  -7.873   6.346  1.00 89.37           N
ATOM   4122  CA  ASN A 271      -4.148  -7.601   6.665  1.00 89.37           C
ATOM   4123  C   ASN A 271      -4.675  -8.692   7.599  1.00 89.37           C
ATOM   4124  O   ASN A 271      -5.575  -8.447   8.401  1.00 89.37           O
ATOM   4125  HA  ASN A 271      -4.147  -6.617   7.134  1.00 89.37           H
ATOM   4126  CB  ASN A 271      -5.013  -7.600   5.403  1.00 89.37           C
ATOM   4127 1HB  ASN A 271      -4.748  -8.451   4.776  1.00 89.37           H
ATOM   4128 2HB  ASN A 271      -6.061  -7.719   5.677  1.00 89.37           H
ATOM   4129  CG  ASN A 271      -4.830  -6.302   4.614  1.00 89.37           C
ATOM   4130  OD1 ASN A 271      -5.306  -5.244   4.991  1.00 89.37           O
ATOM   4131  ND2 ASN A 271      -4.115  -6.442   3.501  1.00 89.37           N
ATOM   4132 1HD2 ASN A 271      -3.752  -7.339   3.249  1.00 89.37           H
ATOM   4133 2HD2 ASN A 271      -3.940  -5.649   2.917  1.00 89.37           H
ATOM   4134  HN  ASN A 271      -2.581  -8.109   5.390  1.00 89.37           H
ATOM   4135  N   CYS A 272      -4.092  -9.875   7.464  1.00 91.60           N
ATOM   4136  CA  CYS A 272      -4.443 -10.986   8.332  1.00 91.60           C
ATOM   4137  C   CYS A 272      -4.114 -10.591   9.773  1.00 91.60           C
ATOM   4138  O   CYS A 272      -4.928 -10.786  10.675  1.00 91.60           O
ATOM   4139  HA  CYS A 272      -5.513 -11.152   8.210  1.00 91.60           H
ATOM   4140  CB  CYS A 272      -3.731 -12.275   7.916  1.00 91.60           C
ATOM   4141 1HB  CYS A 272      -2.667 -12.084   7.778  1.00 91.60           H
ATOM   4142 2HB  CYS A 272      -3.821 -13.020   8.706  1.00 91.60           H
ATOM   4143  SG  CYS A 272      -4.457 -12.918   6.365  1.00 91.60           S
ATOM   4144  HG  CYS A 272      -3.865 -12.041   5.560  1.00 91.60           H
ATOM   4145  HN  CYS A 272      -3.394 -10.078   6.778  1.00 91.60           H
ATOM   4146  N   ILE A 273      -2.920 -10.045   9.946  1.00 92.15           N
ATOM   4147  CA  ILE A 273      -2.465  -9.641  11.265  1.00 92.15           C
ATOM   4148  C   ILE A 273      -3.330  -8.482  11.765  1.00 92.15           C
ATOM   4149  O   ILE A 273      -3.672  -8.422  12.945  1.00 92.15           O
ATOM   4150  HA  ILE A 273      -2.606 -10.490  11.934  1.00 92.15           H
ATOM   4151  CB  ILE A 273      -0.968  -9.326  11.243  1.00 92.15           C
ATOM   4152  HB  ILE A 273      -0.792  -8.558  10.490  1.00 92.15           H
ATOM   4153  CG1 ILE A 273      -0.155 -10.556  10.835  1.00 92.15           C
ATOM   4154 1HG1 ILE A 273      -0.466 -10.889   9.845  1.00 92.15           H
ATOM   4155 2HG1 ILE A 273       0.900 -10.291  10.765  1.00 92.15           H
ATOM   4156  CG2 ILE A 273      -0.508  -8.754  12.586  1.00 92.15           C
ATOM   4157 1HG2 ILE A 273      -1.055  -7.835  12.797  1.00 92.15           H
ATOM   4158 2HG2 ILE A 273      -0.701  -9.481  13.375  1.00 92.15           H
ATOM   4159 3HG2 ILE A 273       0.560  -8.539  12.543  1.00 92.15           H
ATOM   4160  CD1 ILE A 273      -0.336 -11.692  11.843  1.00 92.15           C
ATOM   4161 1HD1 ILE A 273      -0.001 -11.363  12.826  1.00 92.15           H
ATOM   4162 2HD1 ILE A 273      -1.389 -11.970  11.892  1.00 92.15           H
ATOM   4163 3HD1 ILE A 273       0.253 -12.554  11.528  1.00 92.15           H
ATOM   4164  HN  ILE A 273      -2.269  -9.877   9.205  1.00 92.15           H
ATOM   4165  N   LEU A 274      -3.659  -7.590  10.842  1.00 90.91           N
ATOM   4166  CA  LEU A 274      -4.460  -6.425  11.179  1.00 90.91           C
ATOM   4167  C   LEU A 274      -5.820  -6.883  11.708  1.00 90.91           C
ATOM   4168  O   LEU A 274      -6.380  -6.262  12.611  1.00 90.91           O
ATOM   4169  HA  LEU A 274      -3.941  -5.891  11.975  1.00 90.91           H
ATOM   4170  CB  LEU A 274      -4.553  -5.475   9.983  1.00 90.91           C
ATOM   4171 1HB  LEU A 274      -3.798  -5.767   9.253  1.00 90.91           H
ATOM   4172 2HB  LEU A 274      -5.525  -5.612   9.510  1.00 90.91           H
ATOM   4173  CG  LEU A 274      -4.373  -3.987  10.293  1.00 90.91           C
ATOM   4174  HG  LEU A 274      -4.135  -3.885  11.352  1.00 90.91           H
ATOM   4175  CD1 LEU A 274      -3.199  -3.401   9.507  1.00 90.91           C
ATOM   4176 1HD1 LEU A 274      -2.283  -3.927   9.775  1.00 90.91           H
ATOM   4177 2HD1 LEU A 274      -3.384  -3.516   8.438  1.00 90.91           H
ATOM   4178 3HD1 LEU A 274      -3.094  -2.343   9.745  1.00 90.91           H
ATOM   4179  CD2 LEU A 274      -5.671  -3.216  10.046  1.00 90.91           C
ATOM   4180 1HD2 LEU A 274      -5.964  -3.322   9.001  1.00 90.91           H
ATOM   4181 2HD2 LEU A 274      -6.458  -3.613  10.686  1.00 90.91           H
ATOM   4182 3HD2 LEU A 274      -5.515  -2.161  10.274  1.00 90.91           H
ATOM   4183  HN  LEU A 274      -3.389  -7.653   9.882  1.00 90.91           H
ATOM   4184  N   LEU A 275      -6.314  -7.964  11.123  1.00 92.80           N
ATOM   4185  CA  LEU A 275      -7.580  -8.534  11.550  1.00 92.80           C
ATOM   4186  C   LEU A 275      -7.465  -8.987  13.007  1.00 92.80           C
ATOM   4187  O   LEU A 275      -8.336  -8.690  13.824  1.00 92.80           O
ATOM   4188  HA  LEU A 275      -8.330  -7.745  11.492  1.00 92.80           H
ATOM   4189  CB  LEU A 275      -8.017  -9.646  10.594  1.00 92.80           C
ATOM   4190 1HB  LEU A 275      -8.149  -9.214   9.602  1.00 92.80           H
ATOM   4191 2HB  LEU A 275      -7.209 -10.373  10.520  1.00 92.80           H
ATOM   4192  CG  LEU A 275      -9.301 -10.389  10.971  1.00 92.80           C
ATOM   4193  HG  LEU A 275      -9.193 -10.763  11.989  1.00 92.80           H
ATOM   4194  CD1 LEU A 275     -10.504  -9.443  10.962  1.00 92.80           C
ATOM   4195 1HD1 LEU A 275     -10.340  -8.641  11.681  1.00 92.80           H
ATOM   4196 2HD1 LEU A 275     -10.625  -9.019   9.965  1.00 92.80           H
ATOM   4197 3HD1 LEU A 275     -11.403  -9.997  11.233  1.00 92.80           H
ATOM   4198  CD2 LEU A 275      -9.518 -11.602  10.064  1.00 92.80           C
ATOM   4199 1HD2 LEU A 275      -9.597 -11.272   9.028  1.00 92.80           H
ATOM   4200 2HD2 LEU A 275      -8.676 -12.286  10.165  1.00 92.80           H
ATOM   4201 3HD2 LEU A 275     -10.437 -12.111  10.353  1.00 92.80           H
ATOM   4202  HN  LEU A 275      -5.865  -8.448  10.372  1.00 92.80           H
ATOM   4203  N   VAL A 276      -6.383  -9.697  13.289  1.00 93.67           N
ATOM   4204  CA  VAL A 276      -6.152 -10.208  14.630  1.00 93.67           C
ATOM   4205  C   VAL A 276      -6.137  -9.042  15.620  1.00 93.67           C
ATOM   4206  O   VAL A 276      -6.773  -9.108  16.671  1.00 93.67           O
ATOM   4207  HA  VAL A 276      -6.982 -10.869  14.878  1.00 93.67           H
ATOM   4208  CB  VAL A 276      -4.864 -11.034  14.660  1.00 93.67           C
ATOM   4209  HB  VAL A 276      -4.057 -10.411  14.274  1.00 93.67           H
ATOM   4210  CG1 VAL A 276      -4.503 -11.435  16.092  1.00 93.67           C
ATOM   4211 1HG1 VAL A 276      -4.358 -10.539  16.695  1.00 93.67           H
ATOM   4212 2HG1 VAL A 276      -5.311 -12.032  16.516  1.00 93.67           H
ATOM   4213 3HG1 VAL A 276      -3.584 -12.021  16.084  1.00 93.67           H
ATOM   4214  CG2 VAL A 276      -4.980 -12.264  13.758  1.00 93.67           C
ATOM   4215 1HG2 VAL A 276      -5.804 -12.890  14.102  1.00 93.67           H
ATOM   4216 2HG2 VAL A 276      -5.168 -11.947  12.732  1.00 93.67           H
ATOM   4217 3HG2 VAL A 276      -4.051 -12.833  13.798  1.00 93.67           H
ATOM   4218  HN  VAL A 276      -5.674  -9.925  12.622  1.00 93.67           H
ATOM   4219  N   GLN A 277      -5.406  -8.001  15.249  1.00 91.83           N
ATOM   4220  CA  GLN A 277      -5.295  -6.825  16.095  1.00 91.83           C
ATOM   4221  C   GLN A 277      -6.674  -6.199  16.316  1.00 91.83           C
ATOM   4222  O   GLN A 277      -6.938  -5.629  17.373  1.00 91.83           O
ATOM   4223  HA  GLN A 277      -4.897  -7.186  17.043  1.00 91.83           H
ATOM   4224  CB  GLN A 277      -4.321  -5.809  15.496  1.00 91.83           C
ATOM   4225 1HB  GLN A 277      -4.551  -5.656  14.441  1.00 91.83           H
ATOM   4226 2HB  GLN A 277      -4.444  -4.846  15.991  1.00 91.83           H
ATOM   4227  CG  GLN A 277      -2.874  -6.283  15.644  1.00 91.83           C
ATOM   4228 1HG  GLN A 277      -2.651  -6.459  16.696  1.00 91.83           H
ATOM   4229 2HG  GLN A 277      -2.745  -7.235  15.127  1.00 91.83           H
ATOM   4230  CD  GLN A 277      -1.898  -5.252  15.075  1.00 91.83           C
ATOM   4231  OE1 GLN A 277      -2.244  -4.418  14.255  1.00 91.83           O
ATOM   4232  NE2 GLN A 277      -0.662  -5.354  15.556  1.00 91.83           N
ATOM   4233 1HE2 GLN A 277      -0.444  -6.062  16.228  1.00 91.83           H
ATOM   4234 2HE2 GLN A 277       0.049  -4.724  15.245  1.00 91.83           H
ATOM   4235  HN  GLN A 277      -4.895  -7.954  14.391  1.00 91.83           H
ATOM   4236  N   THR A 278      -7.515  -6.325  15.300  1.00 92.01           N
ATOM   4237  CA  THR A 278      -8.860  -5.778  15.370  1.00 92.01           C
ATOM   4238  C   THR A 278      -9.679  -6.510  16.435  1.00 92.01           C
ATOM   4239  O   THR A 278     -10.327  -5.877  17.267  1.00 92.01           O
ATOM   4240  HA  THR A 278      -8.791  -4.735  15.680  1.00 92.01           H
ATOM   4241  CB  THR A 278      -9.475  -5.856  13.971  1.00 92.01           C
ATOM   4242  HB  THR A 278      -9.731  -6.884  13.715  1.00 92.01           H
ATOM   4243  OG1 THR A 278      -8.505  -5.236  13.131  1.00 92.01           O
ATOM   4244  HG1 THR A 278      -7.798  -5.896  12.879  1.00 92.01           H
ATOM   4245  CG2 THR A 278     -10.714  -4.970  13.826  1.00 92.01           C
ATOM   4246 1HG2 THR A 278     -10.443  -3.932  14.017  1.00 92.01           H
ATOM   4247 2HG2 THR A 278     -11.471  -5.285  14.544  1.00 92.01           H
ATOM   4248 3HG2 THR A 278     -11.111  -5.062  12.815  1.00 92.01           H
ATOM   4249  HN  THR A 278      -7.292  -6.791  14.444  1.00 92.01           H
ATOM   4250  N   ILE A 279      -9.623  -7.832  16.374  1.00 94.07           N
ATOM   4251  CA  ILE A 279     -10.405  -8.656  17.280  1.00 94.07           C
ATOM   4252  C   ILE A 279      -9.943  -8.409  18.717  1.00 94.07           C
ATOM   4253  O   ILE A 279     -10.762  -8.318  19.629  1.00 94.07           O
ATOM   4254  HA  ILE A 279     -11.445  -8.341  17.192  1.00 94.07           H
ATOM   4255  CB  ILE A 279     -10.340 -10.126  16.858  1.00 94.07           C
ATOM   4256  HB  ILE A 279      -9.292 -10.420  16.805  1.00 94.07           H
ATOM   4257  CG1 ILE A 279     -10.935 -10.322  15.462  1.00 94.07           C
ATOM   4258 1HG1 ILE A 279     -12.021 -10.242  15.511  1.00 94.07           H
ATOM   4259 2HG1 ILE A 279     -10.587  -9.529  14.799  1.00 94.07           H
ATOM   4260  CG2 ILE A 279     -11.010 -11.025  17.898  1.00 94.07           C
ATOM   4261 1HG2 ILE A 279     -10.502 -10.914  18.856  1.00 94.07           H
ATOM   4262 2HG2 ILE A 279     -12.057 -10.739  18.006  1.00 94.07           H
ATOM   4263 3HG2 ILE A 279     -10.950 -12.064  17.573  1.00 94.07           H
ATOM   4264  CD1 ILE A 279     -10.543 -11.684  14.885  1.00 94.07           C
ATOM   4265 1HD1 ILE A 279      -9.458 -11.750  14.815  1.00 94.07           H
ATOM   4266 2HD1 ILE A 279     -10.914 -12.475  15.538  1.00 94.07           H
ATOM   4267 3HD1 ILE A 279     -10.979 -11.798  13.893  1.00 94.07           H
ATOM   4268  HN  ILE A 279      -9.057  -8.338  15.724  1.00 94.07           H
ATOM   4269  N   ASP A 280      -8.631  -8.306  18.873  1.00 93.30           N
ATOM   4270  CA  ASP A 280      -8.046  -8.137  20.193  1.00 93.30           C
ATOM   4271  C   ASP A 280      -8.385  -6.743  20.722  1.00 93.30           C
ATOM   4272  O   ASP A 280      -8.579  -6.561  21.923  1.00 93.30           O
ATOM   4273  HA  ASP A 280      -8.478  -8.931  20.801  1.00 93.30           H
ATOM   4274  CB  ASP A 280      -6.522  -8.265  20.139  1.00 93.30           C
ATOM   4275 1HB  ASP A 280      -6.248  -9.180  19.614  1.00 93.30           H
ATOM   4276 2HB  ASP A 280      -6.104  -7.434  19.572  1.00 93.30           H
ATOM   4277  CG  ASP A 280      -5.924  -8.281  21.547  1.00 93.30           C
ATOM   4278  OD1 ASP A 280      -6.432  -9.072  22.371  1.00 93.30           O
ATOM   4279  OD2 ASP A 280      -4.972  -7.501  21.768  1.00 93.30           O
ATOM   4280  HN  ASP A 280      -7.974  -8.336  18.120  1.00 93.30           H
ATOM   4281  N   ALA A 281      -8.447  -5.793  19.800  1.00 90.56           N
ATOM   4282  CA  ALA A 281      -8.781  -4.425  20.156  1.00 90.56           C
ATOM   4283  C   ALA A 281     -10.180  -4.390  20.775  1.00 90.56           C
ATOM   4284  O   ALA A 281     -10.472  -3.536  21.610  1.00 90.56           O
ATOM   4285  HA  ALA A 281      -8.056  -4.089  20.898  1.00 90.56           H
ATOM   4286  CB  ALA A 281      -8.669  -3.533  18.918  1.00 90.56           C
ATOM   4287 1HB  ALA A 281      -7.649  -3.570  18.535  1.00 90.56           H
ATOM   4288 2HB  ALA A 281      -9.358  -3.887  18.151  1.00 90.56           H
ATOM   4289 3HB  ALA A 281      -8.919  -2.507  19.185  1.00 90.56           H
ATOM   4290  HN  ALA A 281      -8.274  -5.947  18.827  1.00 90.56           H
ATOM   4291  N   TYR A 282     -11.008  -5.329  20.340  1.00 90.00           N
ATOM   4292  CA  TYR A 282     -12.374  -5.406  20.828  1.00 90.00           C
ATOM   4293  C   TYR A 282     -12.468  -6.322  22.050  1.00 90.00           C
ATOM   4294  O   TYR A 282     -13.069  -5.956  23.060  1.00 90.00           O
ATOM   4295  HA  TYR A 282     -12.687  -4.401  21.111  1.00 90.00           H
ATOM   4296  CB  TYR A 282     -13.196  -6.011  19.688  1.00 90.00           C
ATOM   4297 1HB  TYR A 282     -13.019  -5.434  18.780  1.00 90.00           H
ATOM   4298 2HB  TYR A 282     -12.841  -7.024  19.496  1.00 90.00           H
ATOM   4299  CG  TYR A 282     -14.700  -6.056  19.961  1.00 90.00           C
ATOM   4300  CD1 TYR A 282     -15.297  -7.240  20.342  1.00 90.00           C
ATOM   4301  HD1 TYR A 282     -14.697  -8.144  20.448  1.00 90.00           H
ATOM   4302  CD2 TYR A 282     -15.461  -4.912  19.827  1.00 90.00           C
ATOM   4303  HD2 TYR A 282     -14.989  -3.976  19.526  1.00 90.00           H
ATOM   4304  CE1 TYR A 282     -16.714  -7.282  20.599  1.00 90.00           C
ATOM   4305  HE1 TYR A 282     -17.198  -8.211  20.901  1.00 90.00           H
ATOM   4306  CE2 TYR A 282     -16.877  -4.954  20.084  1.00 90.00           C
ATOM   4307  HE2 TYR A 282     -17.489  -4.058  19.981  1.00 90.00           H
ATOM   4308  CZ  TYR A 282     -17.433  -6.137  20.458  1.00 90.00           C
ATOM   4309  OH  TYR A 282     -18.771  -6.177  20.701  1.00 90.00           O
ATOM   4310  HH  TYR A 282     -19.038  -7.095  20.994  1.00 90.00           H
ATOM   4311  HN  TYR A 282     -10.759  -6.026  19.668  1.00 90.00           H
ATOM   4312  N   ALA A 283     -11.866  -7.495  21.919  1.00 91.50           N
ATOM   4313  CA  ALA A 283     -12.113  -8.573  22.862  1.00 91.50           C
ATOM   4314  C   ALA A 283     -11.029  -8.557  23.942  1.00 91.50           C
ATOM   4315  O   ALA A 283     -11.218  -9.110  25.024  1.00 91.50           O
ATOM   4316  HA  ALA A 283     -13.081  -8.391  23.328  1.00 91.50           H
ATOM   4317  CB  ALA A 283     -12.169  -9.905  22.112  1.00 91.50           C
ATOM   4318 1HB  ALA A 283     -12.973  -9.875  21.377  1.00 91.50           H
ATOM   4319 2HB  ALA A 283     -11.220 -10.077  21.604  1.00 91.50           H
ATOM   4320 3HB  ALA A 283     -12.354 -10.713  22.820  1.00 91.50           H
ATOM   4321  HN  ALA A 283     -11.222  -7.714  21.186  1.00 91.50           H
ATOM   4322  N   MET A 284      -9.917  -7.917  23.610  1.00 89.37           N
ATOM   4323  CA  MET A 284      -8.783  -7.869  24.517  1.00 89.37           C
ATOM   4324  C   MET A 284      -8.464  -9.259  25.071  1.00 89.37           C
ATOM   4325  O   MET A 284      -8.310  -9.430  26.279  1.00 89.37           O
ATOM   4326  HA  MET A 284      -7.945  -7.508  23.920  1.00 89.37           H
ATOM   4327  CB  MET A 284      -9.093  -6.917  25.674  1.00 89.37           C
ATOM   4328 1HB  MET A 284     -10.011  -7.231  26.171  1.00 89.37           H
ATOM   4329 2HB  MET A 284      -8.296  -6.968  26.415  1.00 89.37           H
ATOM   4330  CG  MET A 284      -9.244  -5.479  25.175  1.00 89.37           C
ATOM   4331 1HG  MET A 284      -8.294  -5.122  24.776  1.00 89.37           H
ATOM   4332 2HG  MET A 284      -9.966  -5.442  24.359  1.00 89.37           H
ATOM   4333  SD  MET A 284      -9.779  -4.422  26.510  1.00 89.37           S
ATOM   4334  CE  MET A 284     -11.534  -4.745  26.476  1.00 89.37           C
ATOM   4335 1HE  MET A 284     -11.936  -4.466  25.502  1.00 89.37           H
ATOM   4336 2HE  MET A 284     -11.712  -5.806  26.652  1.00 89.37           H
ATOM   4337 3HE  MET A 284     -12.027  -4.161  27.254  1.00 89.37           H
ATOM   4338  HN  MET A 284      -9.785  -7.439  22.742  1.00 89.37           H
ATOM   4339  N   PHE A 285      -8.374 -10.218  24.160  1.00 90.37           N
ATOM   4340  CA  PHE A 285      -8.237 -11.611  24.551  1.00 90.37           C
ATOM   4341  C   PHE A 285      -6.765 -11.988  24.727  1.00 90.37           C
ATOM   4342  O   PHE A 285      -6.452 -13.020  25.319  1.00 90.37           O
ATOM   4343  HA  PHE A 285      -8.758 -11.733  25.500  1.00 90.37           H
ATOM   4344  CB  PHE A 285      -8.836 -12.453  23.422  1.00 90.37           C
ATOM   4345 1HB  PHE A 285      -8.978 -13.473  23.780  1.00 90.37           H
ATOM   4346 2HB  PHE A 285      -9.823 -12.061  23.175  1.00 90.37           H
ATOM   4347  CG  PHE A 285      -7.985 -12.487  22.152  1.00 90.37           C
ATOM   4348  CD1 PHE A 285      -8.188 -11.566  21.172  1.00 90.37           C
ATOM   4349  HD1 PHE A 285      -8.958 -10.804  21.291  1.00 90.37           H
ATOM   4350  CD2 PHE A 285      -7.024 -13.437  22.002  1.00 90.37           C
ATOM   4351  HD2 PHE A 285      -6.861 -14.175  22.788  1.00 90.37           H
ATOM   4352  CE1 PHE A 285      -7.398 -11.598  19.993  1.00 90.37           C
ATOM   4353  HE1 PHE A 285      -7.561 -10.860  19.207  1.00 90.37           H
ATOM   4354  CE2 PHE A 285      -6.233 -13.469  20.823  1.00 90.37           C
ATOM   4355  HE2 PHE A 285      -5.463 -14.231  20.704  1.00 90.37           H
ATOM   4356  CZ  PHE A 285      -6.437 -12.548  19.843  1.00 90.37           C
ATOM   4357  HZ  PHE A 285      -5.830 -12.573  18.938  1.00 90.37           H
ATOM   4358  HN  PHE A 285      -8.394 -10.056  23.174  1.00 90.37           H
ATOM   4359  N   ILE A 286      -5.901 -11.133  24.201  1.00 89.96           N
ATOM   4360  CA  ILE A 286      -4.469 -11.340  24.333  1.00 89.96           C
ATOM   4361  C   ILE A 286      -3.992 -10.749  25.660  1.00 89.96           C
ATOM   4362  O   ILE A 286      -3.684  -9.560  25.740  1.00 89.96           O
ATOM   4363  HA  ILE A 286      -4.295 -12.416  24.352  1.00 89.96           H
ATOM   4364  CB  ILE A 286      -3.733 -10.784  23.112  1.00 89.96           C
ATOM   4365  HB  ILE A 286      -3.920  -9.712  23.059  1.00 89.96           H
ATOM   4366  CG1 ILE A 286      -4.271 -11.401  21.819  1.00 89.96           C
ATOM   4367 1HG1 ILE A 286      -4.009 -12.458  21.779  1.00 89.96           H
ATOM   4368 2HG1 ILE A 286      -5.360 -11.342  21.810  1.00 89.96           H
ATOM   4369  CG2 ILE A 286      -2.221 -10.973  23.250  1.00 89.96           C
ATOM   4370 1HG2 ILE A 286      -1.869 -10.448  24.139  1.00 89.96           H
ATOM   4371 2HG2 ILE A 286      -1.994 -12.035  23.341  1.00 89.96           H
ATOM   4372 3HG2 ILE A 286      -1.722 -10.569  22.369  1.00 89.96           H
ATOM   4373  CD1 ILE A 286      -3.706 -10.683  20.592  1.00 89.96           C
ATOM   4374 1HD1 ILE A 286      -3.991  -9.631  20.623  1.00 89.96           H
ATOM   4375 2HD1 ILE A 286      -2.619 -10.764  20.592  1.00 89.96           H
ATOM   4376 3HD1 ILE A 286      -4.105 -11.141  19.687  1.00 89.96           H
ATOM   4377  HN  ILE A 286      -6.164 -10.312  23.695  1.00 89.96           H
ATOM   4378  N   SER A 287      -3.944 -11.605  26.670  1.00 87.86           N
ATOM   4379  CA  SER A 287      -3.465 -11.194  27.979  1.00 87.86           C
ATOM   4380  C   SER A 287      -2.006 -11.620  28.159  1.00 87.86           C
ATOM   4381  O   SER A 287      -1.323 -11.140  29.062  1.00 87.86           O
ATOM   4382  HA  SER A 287      -3.550 -10.107  27.989  1.00 87.86           H
ATOM   4383  CB  SER A 287      -4.331 -11.783  29.093  1.00 87.86           C
ATOM   4384 1HB  SER A 287      -3.950 -11.456  30.060  1.00 87.86           H
ATOM   4385 2HB  SER A 287      -5.347 -11.398  29.004  1.00 87.86           H
ATOM   4386  OG  SER A 287      -4.359 -13.207  29.052  1.00 87.86           O
ATOM   4387  HG  SER A 287      -4.954 -13.559  29.775  1.00 87.86           H
ATOM   4388  HN  SER A 287      -4.226 -12.563  26.605  1.00 87.86           H
ATOM   4389  N   ASN A 288      -1.573 -12.517  27.286  1.00 91.88           N
ATOM   4390  CA  ASN A 288      -0.255 -13.114  27.418  1.00 91.88           C
ATOM   4391  C   ASN A 288       0.767 -12.254  26.672  1.00 91.88           C
ATOM   4392  O   ASN A 288       0.619 -12.004  25.477  1.00 91.88           O
ATOM   4393  HA  ASN A 288      -0.064 -13.153  28.490  1.00 91.88           H
ATOM   4394  CB  ASN A 288      -0.223 -14.519  26.812  1.00 91.88           C
ATOM   4395 1HB  ASN A 288      -1.063 -15.101  27.190  1.00 91.88           H
ATOM   4396 2HB  ASN A 288      -0.341 -14.454  25.730  1.00 91.88           H
ATOM   4397  CG  ASN A 288       1.090 -15.230  27.145  1.00 91.88           C
ATOM   4398  OD1 ASN A 288       2.169 -14.665  27.071  1.00 91.88           O
ATOM   4399  ND2 ASN A 288       0.939 -16.498  27.516  1.00 91.88           N
ATOM   4400 1HD2 ASN A 288       0.025 -16.902  27.556  1.00 91.88           H
ATOM   4401 2HD2 ASN A 288       1.739 -17.049  27.755  1.00 91.88           H
ATOM   4402  HN  ASN A 288      -2.104 -12.836  26.501  1.00 91.88           H
ATOM   4403  N   CYS A 289       1.781 -11.824  27.409  1.00 90.49           N
ATOM   4404  CA  CYS A 289       2.767 -10.906  26.863  1.00 90.49           C
ATOM   4405  C   CYS A 289       3.534 -11.629  25.754  1.00 90.49           C
ATOM   4406  O   CYS A 289       3.911 -11.017  24.755  1.00 90.49           O
ATOM   4407  HA  CYS A 289       2.214 -10.057  26.461  1.00 90.49           H
ATOM   4408  CB  CYS A 289       3.702 -10.369  27.948  1.00 90.49           C
ATOM   4409 1HB  CYS A 289       3.122  -9.881  28.731  1.00 90.49           H
ATOM   4410 2HB  CYS A 289       4.239 -11.194  28.417  1.00 90.49           H
ATOM   4411  SG  CYS A 289       4.891  -9.184  27.219  1.00 90.49           S
ATOM   4412  HN  CYS A 289       1.935 -12.092  28.360  1.00 90.49           H
ATOM   4413  N   ALA A 290       3.743 -12.920  25.967  1.00 93.03           N
ATOM   4414  CA  ALA A 290       4.504 -13.720  25.023  1.00 93.03           C
ATOM   4415  C   ALA A 290       3.779 -13.740  23.676  1.00 93.03           C
ATOM   4416  O   ALA A 290       4.408 -13.615  22.626  1.00 93.03           O
ATOM   4417  HA  ALA A 290       5.477 -13.246  24.895  1.00 93.03           H
ATOM   4418  CB  ALA A 290       4.710 -15.124  25.595  1.00 93.03           C
ATOM   4419 1HB  ALA A 290       5.255 -15.057  26.536  1.00 93.03           H
ATOM   4420 2HB  ALA A 290       3.741 -15.592  25.768  1.00 93.03           H
ATOM   4421 3HB  ALA A 290       5.282 -15.725  24.887  1.00 93.03           H
ATOM   4422  HN  ALA A 290       3.402 -13.417  26.765  1.00 93.03           H
ATOM   4423  N   VAL A 291       2.466 -13.897  23.749  1.00 92.76           N
ATOM   4424  CA  VAL A 291       1.649 -13.941  22.548  1.00 92.76           C
ATOM   4425  C   VAL A 291       1.662 -12.566  21.877  1.00 92.76           C
ATOM   4426  O   VAL A 291       1.775 -12.468  20.656  1.00 92.76           O
ATOM   4427  HA  VAL A 291       2.099 -14.666  21.870  1.00 92.76           H
ATOM   4428  CB  VAL A 291       0.239 -14.425  22.891  1.00 92.76           C
ATOM   4429  HB  VAL A 291      -0.181 -13.740  23.628  1.00 92.76           H
ATOM   4430  CG1 VAL A 291      -0.665 -14.400  21.657  1.00 92.76           C
ATOM   4431 1HG1 VAL A 291      -0.729 -13.382  21.274  1.00 92.76           H
ATOM   4432 2HG1 VAL A 291      -0.249 -15.052  20.889  1.00 92.76           H
ATOM   4433 3HG1 VAL A 291      -1.661 -14.749  21.929  1.00 92.76           H
ATOM   4434  CG2 VAL A 291       0.275 -15.821  23.517  1.00 92.76           C
ATOM   4435 1HG2 VAL A 291       0.724 -16.523  22.813  1.00 92.76           H
ATOM   4436 2HG2 VAL A 291       0.868 -15.795  24.431  1.00 92.76           H
ATOM   4437 3HG2 VAL A 291      -0.740 -16.141  23.751  1.00 92.76           H
ATOM   4438  HN  VAL A 291       1.961 -13.994  24.607  1.00 92.76           H
ATOM   4439  N   SER A 292       1.545 -11.538  22.705  1.00 92.32           N
ATOM   4440  CA  SER A 292       1.529 -10.174  22.205  1.00 92.32           C
ATOM   4441  C   SER A 292       2.837  -9.868  21.473  1.00 92.32           C
ATOM   4442  O   SER A 292       2.823  -9.310  20.377  1.00 92.32           O
ATOM   4443  HA  SER A 292       0.685 -10.129  21.517  1.00 92.32           H
ATOM   4444  CB  SER A 292       1.312  -9.174  23.343  1.00 92.32           C
ATOM   4445 1HB  SER A 292       0.376  -9.403  23.853  1.00 92.32           H
ATOM   4446 2HB  SER A 292       2.110  -9.280  24.077  1.00 92.32           H
ATOM   4447  OG  SER A 292       1.277  -7.829  22.872  1.00 92.32           O
ATOM   4448  HG  SER A 292       0.497  -7.700  22.261  1.00 92.32           H
ATOM   4449  HN  SER A 292       1.463 -11.626  23.697  1.00 92.32           H
ATOM   4450  N   THR A 293       3.936 -10.249  22.108  1.00 91.69           N
ATOM   4451  CA  THR A 293       5.252  -9.980  21.553  1.00 91.69           C
ATOM   4452  C   THR A 293       5.371 -10.578  20.150  1.00 91.69           C
ATOM   4453  O   THR A 293       5.833  -9.913  19.224  1.00 91.69           O
ATOM   4454  HA  THR A 293       5.368  -8.901  21.451  1.00 91.69           H
ATOM   4455  CB  THR A 293       6.297 -10.515  22.533  1.00 91.69           C
ATOM   4456  HB  THR A 293       6.180 -11.589  22.678  1.00 91.69           H
ATOM   4457  OG1 THR A 293       6.123  -9.714  23.698  1.00 91.69           O
ATOM   4458  HG1 THR A 293       5.542 -10.192  24.358  1.00 91.69           H
ATOM   4459  CG2 THR A 293       7.728 -10.215  22.085  1.00 91.69           C
ATOM   4460 1HG2 THR A 293       7.865  -9.136  22.005  1.00 91.69           H
ATOM   4461 2HG2 THR A 293       7.910 -10.677  21.115  1.00 91.69           H
ATOM   4462 3HG2 THR A 293       8.430 -10.616  22.816  1.00 91.69           H
ATOM   4463  HN  THR A 293       3.937 -10.731  22.984  1.00 91.69           H
ATOM   4464  N   ASN A 294       4.947 -11.828  20.036  1.00 93.12           N
ATOM   4465  CA  ASN A 294       5.094 -12.559  18.789  1.00 93.12           C
ATOM   4466  C   ASN A 294       4.217 -11.910  17.716  1.00 93.12           C
ATOM   4467  O   ASN A 294       4.629 -11.787  16.563  1.00 93.12           O
ATOM   4468  HA  ASN A 294       6.156 -12.504  18.549  1.00 93.12           H
ATOM   4469  CB  ASN A 294       4.649 -14.014  18.946  1.00 93.12           C
ATOM   4470 1HB  ASN A 294       3.693 -14.051  19.468  1.00 93.12           H
ATOM   4471 2HB  ASN A 294       4.494 -14.459  17.964  1.00 93.12           H
ATOM   4472  CG  ASN A 294       5.690 -14.825  19.720  1.00 93.12           C
ATOM   4473  OD1 ASN A 294       6.832 -14.426  19.880  1.00 93.12           O
ATOM   4474  ND2 ASN A 294       5.234 -15.982  20.191  1.00 93.12           N
ATOM   4475 1HD2 ASN A 294       4.285 -16.250  20.024  1.00 93.12           H
ATOM   4476 2HD2 ASN A 294       5.840 -16.584  20.711  1.00 93.12           H
ATOM   4477  HN  ASN A 294       4.510 -12.340  20.776  1.00 93.12           H
ATOM   4478  N   ILE A 295       3.025 -11.510  18.134  1.00 92.09           N
ATOM   4479  CA  ILE A 295       2.068 -10.922  17.213  1.00 92.09           C
ATOM   4480  C   ILE A 295       2.630  -9.607  16.670  1.00 92.09           C
ATOM   4481  O   ILE A 295       2.469  -9.298  15.490  1.00 92.09           O
ATOM   4482  HA  ILE A 295       1.947 -11.615  16.380  1.00 92.09           H
ATOM   4483  CB  ILE A 295       0.700 -10.776  17.882  1.00 92.09           C
ATOM   4484  HB  ILE A 295       0.854 -10.414  18.899  1.00 92.09           H
ATOM   4485  CG1 ILE A 295      -0.006 -12.129  17.987  1.00 92.09           C
ATOM   4486 1HG1 ILE A 295      -0.317 -12.459  16.996  1.00 92.09           H
ATOM   4487 2HG1 ILE A 295       0.688 -12.877  18.369  1.00 92.09           H
ATOM   4488  CG2 ILE A 295      -0.158  -9.737  17.157  1.00 92.09           C
ATOM   4489 1HG2 ILE A 295       0.347  -8.771  17.179  1.00 92.09           H
ATOM   4490 2HG2 ILE A 295      -0.306 -10.046  16.123  1.00 92.09           H
ATOM   4491 3HG2 ILE A 295      -1.124  -9.653  17.654  1.00 92.09           H
ATOM   4492  CD1 ILE A 295      -1.227 -12.041  18.906  1.00 92.09           C
ATOM   4493 1HD1 ILE A 295      -0.909 -11.735  19.903  1.00 92.09           H
ATOM   4494 2HD1 ILE A 295      -1.930 -11.310  18.507  1.00 92.09           H
ATOM   4495 3HD1 ILE A 295      -1.710 -13.017  18.963  1.00 92.09           H
ATOM   4496  HN  ILE A 295       2.711 -11.583  19.080  1.00 92.09           H
ATOM   4497  N   ASP A 296       3.279  -8.867  17.558  1.00 92.08           N
ATOM   4498  CA  ASP A 296       3.834  -7.575  17.192  1.00 92.08           C
ATOM   4499  C   ASP A 296       4.987  -7.781  16.208  1.00 92.08           C
ATOM   4500  O   ASP A 296       5.149  -7.008  15.265  1.00 92.08           O
ATOM   4501  HA  ASP A 296       3.005  -7.020  16.752  1.00 92.08           H
ATOM   4502  CB  ASP A 296       4.384  -6.844  18.419  1.00 92.08           C
ATOM   4503 1HB  ASP A 296       4.982  -7.531  19.017  1.00 92.08           H
ATOM   4504 2HB  ASP A 296       5.046  -6.039  18.100  1.00 92.08           H
ATOM   4505  CG  ASP A 296       3.249  -6.272  19.271  1.00 92.08           C
ATOM   4506  OD1 ASP A 296       2.120  -6.204  18.740  1.00 92.08           O
ATOM   4507  OD2 ASP A 296       3.537  -5.916  20.434  1.00 92.08           O
ATOM   4508  HN  ASP A 296       3.426  -9.136  18.509  1.00 92.08           H
ATOM   4509  N   ILE A 297       5.760  -8.827  16.461  1.00 92.98           N
ATOM   4510  CA  ILE A 297       6.849  -9.186  15.570  1.00 92.98           C
ATOM   4511  C   ILE A 297       6.279  -9.566  14.202  1.00 92.98           C
ATOM   4512  O   ILE A 297       6.797  -9.142  13.170  1.00 92.98           O
ATOM   4513  HA  ILE A 297       7.477  -8.303  15.449  1.00 92.98           H
ATOM   4514  CB  ILE A 297       7.718 -10.277  16.198  1.00 92.98           C
ATOM   4515  HB  ILE A 297       7.061 -11.058  16.582  1.00 92.98           H
ATOM   4516  CG1 ILE A 297       8.513  -9.730  17.385  1.00 92.98           C
ATOM   4517 1HG1 ILE A 297       9.264  -9.024  17.031  1.00 92.98           H
ATOM   4518 2HG1 ILE A 297       7.847  -9.179  18.050  1.00 92.98           H
ATOM   4519  CG2 ILE A 297       8.626 -10.926  15.151  1.00 92.98           C
ATOM   4520 1HG2 ILE A 297       8.015 -11.374  14.367  1.00 92.98           H
ATOM   4521 2HG2 ILE A 297       9.277 -10.168  14.715  1.00 92.98           H
ATOM   4522 3HG2 ILE A 297       9.233 -11.698  15.624  1.00 92.98           H
ATOM   4523  CD1 ILE A 297       9.193 -10.862  18.158  1.00 92.98           C
ATOM   4524 1HD1 ILE A 297       8.437 -11.552  18.532  1.00 92.98           H
ATOM   4525 2HD1 ILE A 297       9.876 -11.394  17.497  1.00 92.98           H
ATOM   4526 3HD1 ILE A 297       9.750 -10.445  18.997  1.00 92.98           H
ATOM   4527  HN  ILE A 297       5.651  -9.423  17.257  1.00 92.98           H
ATOM   4528  N   CYS A 298       5.219 -10.360  14.238  1.00 93.31           N
ATOM   4529  CA  CYS A 298       4.578 -10.808  13.013  1.00 93.31           C
ATOM   4530  C   CYS A 298       4.116  -9.575  12.234  1.00 93.31           C
ATOM   4531  O   CYS A 298       4.233  -9.530  11.010  1.00 93.31           O
ATOM   4532  HA  CYS A 298       5.329 -11.363  12.451  1.00 93.31           H
ATOM   4533  CB  CYS A 298       3.421 -11.768  13.299  1.00 93.31           C
ATOM   4534 1HB  CYS A 298       2.788 -11.363  14.088  1.00 93.31           H
ATOM   4535 2HB  CYS A 298       2.797 -11.873  12.412  1.00 93.31           H
ATOM   4536  SG  CYS A 298       4.074 -13.403  13.800  1.00 93.31           S
ATOM   4537  HG  CYS A 298       4.420 -13.043  15.033  1.00 93.31           H
ATOM   4538  HN  CYS A 298       4.800 -10.696  15.081  1.00 93.31           H
ATOM   4539  N   PHE A 299       3.601  -8.605  12.975  1.00 92.46           N
ATOM   4540  CA  PHE A 299       3.121  -7.374  12.368  1.00 92.46           C
ATOM   4541  C   PHE A 299       4.241  -6.670  11.598  1.00 92.46           C
ATOM   4542  O   PHE A 299       4.041  -6.234  10.466  1.00 92.46           O
ATOM   4543  HA  PHE A 299       2.322  -7.644  11.678  1.00 92.46           H
ATOM   4544  CB  PHE A 299       2.653  -6.467  13.508  1.00 92.46           C
ATOM   4545 1HB  PHE A 299       1.891  -6.990  14.085  1.00 92.46           H
ATOM   4546 2HB  PHE A 299       3.491  -6.283  14.180  1.00 92.46           H
ATOM   4547  CG  PHE A 299       2.088  -5.124  13.041  1.00 92.46           C
ATOM   4548  CD1 PHE A 299       2.895  -4.031  12.981  1.00 92.46           C
ATOM   4549  HD1 PHE A 299       3.944  -4.112  13.265  1.00 92.46           H
ATOM   4550  CD2 PHE A 299       0.779  -5.023  12.687  1.00 92.46           C
ATOM   4551  HD2 PHE A 299       0.132  -5.899  12.735  1.00 92.46           H
ATOM   4552  CE1 PHE A 299       2.371  -2.784  12.548  1.00 92.46           C
ATOM   4553  HE1 PHE A 299       3.017  -1.908  12.500  1.00 92.46           H
ATOM   4554  CE2 PHE A 299       0.255  -3.776  12.254  1.00 92.46           C
ATOM   4555  HE2 PHE A 299      -0.795  -3.696  11.970  1.00 92.46           H
ATOM   4556  CZ  PHE A 299       1.061  -2.683  12.194  1.00 92.46           C
ATOM   4557  HZ  PHE A 299       0.659  -1.726  11.862  1.00 92.46           H
ATOM   4558  HN  PHE A 299       3.508  -8.650  13.969  1.00 92.46           H
ATOM   4559  N   GLN A 300       5.394  -6.581  12.244  1.00 91.71           N
ATOM   4560  CA  GLN A 300       6.524  -5.876  11.664  1.00 91.71           C
ATOM   4561  C   GLN A 300       6.976  -6.567  10.376  1.00 91.71           C
ATOM   4562  O   GLN A 300       7.267  -5.904   9.381  1.00 91.71           O
ATOM   4563  HA  GLN A 300       6.156  -4.875  11.438  1.00 91.71           H
ATOM   4564  CB  GLN A 300       7.678  -5.772  12.664  1.00 91.71           C
ATOM   4565 1HB  GLN A 300       7.898  -6.757  13.074  1.00 91.71           H
ATOM   4566 2HB  GLN A 300       8.578  -5.431  12.152  1.00 91.71           H
ATOM   4567  CG  GLN A 300       7.333  -4.806  13.799  1.00 91.71           C
ATOM   4568 1HG  GLN A 300       6.434  -5.147  14.312  1.00 91.71           H
ATOM   4569 2HG  GLN A 300       8.138  -4.802  14.535  1.00 91.71           H
ATOM   4570  CD  GLN A 300       7.116  -3.388  13.266  1.00 91.71           C
ATOM   4571  OE1 GLN A 300       7.565  -3.025  12.191  1.00 91.71           O
ATOM   4572  NE2 GLN A 300       6.403  -2.609  14.075  1.00 91.71           N
ATOM   4573 1HE2 GLN A 300       6.063  -2.969  14.944  1.00 91.71           H
ATOM   4574 2HE2 GLN A 300       6.207  -1.664  13.814  1.00 91.71           H
ATOM   4575  HN  GLN A 300       5.562  -6.979  13.146  1.00 91.71           H
ATOM   4576  N   VAL A 301       7.021  -7.890  10.436  1.00 93.70           N
ATOM   4577  CA  VAL A 301       7.500  -8.674   9.311  1.00 93.70           C
ATOM   4578  C   VAL A 301       6.562  -8.474   8.118  1.00 93.70           C
ATOM   4579  O   VAL A 301       7.011  -8.159   7.017  1.00 93.70           O
ATOM   4580  HA  VAL A 301       8.489  -8.299   9.046  1.00 93.70           H
ATOM   4581  CB  VAL A 301       7.643 -10.142   9.719  1.00 93.70           C
ATOM   4582  HB  VAL A 301       6.684 -10.474  10.115  1.00 93.70           H
ATOM   4583  CG1 VAL A 301       7.981 -11.017   8.510  1.00 93.70           C
ATOM   4584 1HG1 VAL A 301       7.185 -10.936   7.769  1.00 93.70           H
ATOM   4585 2HG1 VAL A 301       8.921 -10.683   8.071  1.00 93.70           H
ATOM   4586 3HG1 VAL A 301       8.077 -12.055   8.829  1.00 93.70           H
ATOM   4587  CG2 VAL A 301       8.690 -10.304  10.823  1.00 93.70           C
ATOM   4588 1HG2 VAL A 301       9.655  -9.945  10.465  1.00 93.70           H
ATOM   4589 2HG2 VAL A 301       8.389  -9.726  11.697  1.00 93.70           H
ATOM   4590 3HG2 VAL A 301       8.771 -11.357  11.094  1.00 93.70           H
ATOM   4591  HN  VAL A 301       6.737  -8.423  11.233  1.00 93.70           H
ATOM   4592  N   THR A 302       5.277  -8.666   8.379  1.00 92.90           N
ATOM   4593  CA  THR A 302       4.285  -8.624   7.318  1.00 92.90           C
ATOM   4594  C   THR A 302       4.161  -7.205   6.759  1.00 92.90           C
ATOM   4595  O   THR A 302       3.929  -7.023   5.565  1.00 92.90           O
ATOM   4596  HA  THR A 302       4.627  -9.261   6.502  1.00 92.90           H
ATOM   4597  CB  THR A 302       2.971  -9.173   7.878  1.00 92.90           C
ATOM   4598  HB  THR A 302       2.187  -9.156   7.121  1.00 92.90           H
ATOM   4599  OG1 THR A 302       2.727  -8.377   9.034  1.00 92.90           O
ATOM   4600  HG1 THR A 302       3.113  -8.820   9.843  1.00 92.90           H
ATOM   4601  CG2 THR A 302       3.117 -10.593   8.428  1.00 92.90           C
ATOM   4602 1HG2 THR A 302       3.853 -10.598   9.233  1.00 92.90           H
ATOM   4603 2HG2 THR A 302       3.447 -11.260   7.631  1.00 92.90           H
ATOM   4604 3HG2 THR A 302       2.156 -10.935   8.813  1.00 92.90           H
ATOM   4605  HN  THR A 302       4.912  -8.847   9.292  1.00 92.90           H
ATOM   4606  N   GLN A 303       4.321  -6.237   7.649  1.00 91.75           N
ATOM   4607  CA  GLN A 303       4.299  -4.841   7.247  1.00 91.75           C
ATOM   4608  C   GLN A 303       5.420  -4.559   6.244  1.00 91.75           C
ATOM   4609  O   GLN A 303       5.214  -3.847   5.262  1.00 91.75           O
ATOM   4610  HA  GLN A 303       3.330  -4.691   6.771  1.00 91.75           H
ATOM   4611  CB  GLN A 303       4.407  -3.918   8.464  1.00 91.75           C
ATOM   4612 1HB  GLN A 303       3.538  -4.055   9.106  1.00 91.75           H
ATOM   4613 2HB  GLN A 303       5.284  -4.188   9.052  1.00 91.75           H
ATOM   4614  CG  GLN A 303       4.506  -2.453   8.034  1.00 91.75           C
ATOM   4615 1HG  GLN A 303       5.538  -2.214   7.778  1.00 91.75           H
ATOM   4616 2HG  GLN A 303       3.909  -2.293   7.136  1.00 91.75           H
ATOM   4617  CD  GLN A 303       4.022  -1.522   9.147  1.00 91.75           C
ATOM   4618  OE1 GLN A 303       4.718  -1.252  10.112  1.00 91.75           O
ATOM   4619  NE2 GLN A 303       2.794  -1.047   8.960  1.00 91.75           N
ATOM   4620 1HE2 GLN A 303       2.276  -1.309   8.145  1.00 91.75           H
ATOM   4621 2HE2 GLN A 303       2.388  -0.429   9.633  1.00 91.75           H
ATOM   4622  HN  GLN A 303       4.463  -6.393   8.626  1.00 91.75           H
ATOM   4623  N   THR A 304       6.581  -5.132   6.526  1.00 91.90           N
ATOM   4624  CA  THR A 304       7.750  -4.903   5.694  1.00 91.90           C
ATOM   4625  C   THR A 304       7.539  -5.502   4.302  1.00 91.90           C
ATOM   4626  O   THR A 304       7.931  -4.906   3.300  1.00 91.90           O
ATOM   4627  HA  THR A 304       7.874  -3.828   5.564  1.00 91.90           H
ATOM   4628  CB  THR A 304       8.968  -5.474   6.424  1.00 91.90           C
ATOM   4629  HB  THR A 304       8.900  -6.559   6.505  1.00 91.90           H
ATOM   4630  OG1 THR A 304       8.996  -4.765   7.659  1.00 91.90           O
ATOM   4631  HG1 THR A 304       8.583  -5.320   8.382  1.00 91.90           H
ATOM   4632  CG2 THR A 304      10.286  -5.095   5.746  1.00 91.90           C
ATOM   4633 1HG2 THR A 304      10.385  -4.009   5.726  1.00 91.90           H
ATOM   4634 2HG2 THR A 304      10.295  -5.480   4.727  1.00 91.90           H
ATOM   4635 3HG2 THR A 304      11.118  -5.525   6.304  1.00 91.90           H
ATOM   4636  HN  THR A 304       6.729  -5.741   7.305  1.00 91.90           H
ATOM   4637  N   ILE A 305       6.921  -6.674   4.285  1.00 92.77           N
ATOM   4638  CA  ILE A 305       6.611  -7.338   3.030  1.00 92.77           C
ATOM   4639  C   ILE A 305       5.668  -6.455   2.210  1.00 92.77           C
ATOM   4640  O   ILE A 305       5.821  -6.338   0.995  1.00 92.77           O
ATOM   4641  HA  ILE A 305       7.546  -7.449   2.480  1.00 92.77           H
ATOM   4642  CB  ILE A 305       6.068  -8.745   3.288  1.00 92.77           C
ATOM   4643  HB  ILE A 305       5.255  -8.670   4.010  1.00 92.77           H
ATOM   4644  CG1 ILE A 305       7.141  -9.642   3.908  1.00 92.77           C
ATOM   4645 1HG1 ILE A 305       7.898  -9.879   3.160  1.00 92.77           H
ATOM   4646 2HG1 ILE A 305       7.645  -9.108   4.714  1.00 92.77           H
ATOM   4647  CG2 ILE A 305       5.483  -9.350   2.010  1.00 92.77           C
ATOM   4648 1HG2 ILE A 305       4.669  -8.721   1.650  1.00 92.77           H
ATOM   4649 2HG2 ILE A 305       6.260  -9.409   1.248  1.00 92.77           H
ATOM   4650 3HG2 ILE A 305       5.104 -10.349   2.222  1.00 92.77           H
ATOM   4651  CD1 ILE A 305       6.528 -10.935   4.450  1.00 92.77           C
ATOM   4652 1HD1 ILE A 305       5.790 -10.695   5.214  1.00 92.77           H
ATOM   4653 2HD1 ILE A 305       6.047 -11.478   3.636  1.00 92.77           H
ATOM   4654 3HD1 ILE A 305       7.313 -11.554   4.885  1.00 92.77           H
ATOM   4655  HN  ILE A 305       6.634  -7.167   5.106  1.00 92.77           H
ATOM   4656  N   ALA A 306       4.713  -5.857   2.908  1.00 90.78           N
ATOM   4657  CA  ALA A 306       3.708  -5.038   2.251  1.00 90.78           C
ATOM   4658  C   ALA A 306       4.388  -3.838   1.588  1.00 90.78           C
ATOM   4659  O   ALA A 306       3.987  -3.413   0.506  1.00 90.78           O
ATOM   4660  HA  ALA A 306       3.235  -5.648   1.481  1.00 90.78           H
ATOM   4661  CB  ALA A 306       2.647  -4.618   3.270  1.00 90.78           C
ATOM   4662 1HB  ALA A 306       2.174  -5.506   3.689  1.00 90.78           H
ATOM   4663 2HB  ALA A 306       3.117  -4.045   4.069  1.00 90.78           H
ATOM   4664 3HB  ALA A 306       1.893  -4.004   2.777  1.00 90.78           H
ATOM   4665  HN  ALA A 306       4.621  -5.925   3.901  1.00 90.78           H
ATOM   4666  N   PHE A 307       5.405  -3.326   2.266  1.00 90.28           N
ATOM   4667  CA  PHE A 307       6.100  -2.142   1.790  1.00 90.28           C
ATOM   4668  C   PHE A 307       6.955  -2.464   0.563  1.00 90.28           C
ATOM   4669  O   PHE A 307       7.097  -1.634  -0.334  1.00 90.28           O
ATOM   4670  HA  PHE A 307       5.341  -1.408   1.520  1.00 90.28           H
ATOM   4671  CB  PHE A 307       7.013  -1.674   2.925  1.00 90.28           C
ATOM   4672 1HB  PHE A 307       7.581  -2.527   3.296  1.00 90.28           H
ATOM   4673 2HB  PHE A 307       7.735  -0.960   2.526  1.00 90.28           H
ATOM   4674  CG  PHE A 307       6.270  -1.025   4.095  1.00 90.28           C
ATOM   4675  CD1 PHE A 307       4.910  -1.011   4.112  1.00 90.28           C
ATOM   4676  HD1 PHE A 307       4.350  -1.462   3.293  1.00 90.28           H
ATOM   4677  CD2 PHE A 307       6.969  -0.463   5.117  1.00 90.28           C
ATOM   4678  HD2 PHE A 307       8.059  -0.475   5.103  1.00 90.28           H
ATOM   4679  CE1 PHE A 307       4.221  -0.410   5.198  1.00 90.28           C
ATOM   4680  HE1 PHE A 307       3.131  -0.398   5.212  1.00 90.28           H
ATOM   4681  CE2 PHE A 307       6.280   0.138   6.203  1.00 90.28           C
ATOM   4682  HE2 PHE A 307       6.840   0.589   7.022  1.00 90.28           H
ATOM   4683  CZ  PHE A 307       4.920   0.152   6.220  1.00 90.28           C
ATOM   4684  HZ  PHE A 307       4.390   0.614   7.054  1.00 90.28           H
ATOM   4685  HN  PHE A 307       5.754  -3.705   3.123  1.00 90.28           H
ATOM   4686  N   PHE A 308       7.502  -3.671   0.563  1.00 91.47           N
ATOM   4687  CA  PHE A 308       8.380  -4.094  -0.515  1.00 91.47           C
ATOM   4688  C   PHE A 308       7.639  -4.103  -1.854  1.00 91.47           C
ATOM   4689  O   PHE A 308       8.263  -4.059  -2.913  1.00 91.47           O
ATOM   4690  HA  PHE A 308       9.203  -3.381  -0.562  1.00 91.47           H
ATOM   4691  CB  PHE A 308       8.835  -5.518  -0.188  1.00 91.47           C
ATOM   4692 1HB  PHE A 308       9.154  -5.556   0.853  1.00 91.47           H
ATOM   4693 2HB  PHE A 308       7.984  -6.192  -0.286  1.00 91.47           H
ATOM   4694  CG  PHE A 308       9.973  -6.026  -1.075  1.00 91.47           C
ATOM   4695  CD1 PHE A 308       9.704  -6.856  -2.118  1.00 91.47           C
ATOM   4696  HD1 PHE A 308       8.677  -7.159  -2.323  1.00 91.47           H
ATOM   4697  CD2 PHE A 308      11.255  -5.648  -0.819  1.00 91.47           C
ATOM   4698  HD2 PHE A 308      11.470  -4.984   0.017  1.00 91.47           H
ATOM   4699  CE1 PHE A 308      10.761  -7.328  -2.941  1.00 91.47           C
ATOM   4700  HE1 PHE A 308      10.545  -7.993  -3.777  1.00 91.47           H
ATOM   4701  CE2 PHE A 308      12.311  -6.120  -1.642  1.00 91.47           C
ATOM   4702  HE2 PHE A 308      13.338  -5.818  -1.438  1.00 91.47           H
ATOM   4703  CZ  PHE A 308      12.042  -6.950  -2.686  1.00 91.47           C
ATOM   4704  HZ  PHE A 308      12.853  -7.312  -3.317  1.00 91.47           H
ATOM   4705  HN  PHE A 308       7.355  -4.352   1.280  1.00 91.47           H
ATOM   4706  N   HIS A 309       6.318  -4.159  -1.763  1.00 89.86           N
ATOM   4707  CA  HIS A 309       5.487  -4.200  -2.954  1.00 89.86           C
ATOM   4708  C   HIS A 309       5.737  -2.947  -3.796  1.00 89.86           C
ATOM   4709  O   HIS A 309       5.737  -3.011  -5.025  1.00 89.86           O
ATOM   4710  HA  HIS A 309       5.796  -5.077  -3.521  1.00 89.86           H
ATOM   4711  CB  HIS A 309       4.014  -4.380  -2.582  1.00 89.86           C
ATOM   4712 1HB  HIS A 309       3.912  -5.271  -1.962  1.00 89.86           H
ATOM   4713 2HB  HIS A 309       3.696  -3.532  -1.976  1.00 89.86           H
ATOM   4714  CG  HIS A 309       3.091  -4.504  -3.771  1.00 89.86           C
ATOM   4715  ND1 HIS A 309       2.512  -3.409  -4.388  1.00 89.86           N
ATOM   4716  HD1 HIS A 309       2.638  -2.453  -4.122  1.00 89.86           H
ATOM   4717  CD2 HIS A 309       2.655  -5.603  -4.450  1.00 89.86           C
ATOM   4718  HD2 HIS A 309       2.920  -6.637  -4.226  1.00 89.86           H
ATOM   4719  CE1 HIS A 309       1.763  -3.842  -5.391  1.00 89.86           C
ATOM   4720  HE1 HIS A 309       1.177  -3.220  -6.068  1.00 89.86           H
ATOM   4721  NE2 HIS A 309       1.852  -5.202  -5.427  1.00 89.86           N
ATOM   4722  HN  HIS A 309       5.818  -4.177  -0.897  1.00 89.86           H
ATOM   4723  N   SER A 310       5.944  -1.837  -3.103  1.00 88.08           N
ATOM   4724  CA  SER A 310       5.984  -0.542  -3.759  1.00 88.08           C
ATOM   4725  C   SER A 310       7.223  -0.447  -4.653  1.00 88.08           C
ATOM   4726  O   SER A 310       7.284   0.396  -5.547  1.00 88.08           O
ATOM   4727  HA  SER A 310       5.075  -0.493  -4.358  1.00 88.08           H
ATOM   4728  CB  SER A 310       5.981   0.595  -2.735  1.00 88.08           C
ATOM   4729 1HB  SER A 310       6.786   0.438  -2.017  1.00 88.08           H
ATOM   4730 2HB  SER A 310       6.183   1.539  -3.240  1.00 88.08           H
ATOM   4731  OG  SER A 310       4.739   0.685  -2.042  1.00 88.08           O
ATOM   4732  HG  SER A 310       4.040   1.076  -2.641  1.00 88.08           H
ATOM   4733  HN  SER A 310       6.081  -1.814  -2.113  1.00 88.08           H
ATOM   4734  N   CYS A 311       8.179  -1.322  -4.380  1.00 90.56           N
ATOM   4735  CA  CYS A 311       9.401  -1.365  -5.165  1.00 90.56           C
ATOM   4736  C   CYS A 311       9.246  -2.447  -6.236  1.00 90.56           C
ATOM   4737  O   CYS A 311      10.042  -2.519  -7.170  1.00 90.56           O
ATOM   4738  HA  CYS A 311       9.514  -0.382  -5.622  1.00 90.56           H
ATOM   4739  CB  CYS A 311      10.630  -1.604  -4.286  1.00 90.56           C
ATOM   4740 1HB  CYS A 311      11.538  -1.506  -4.882  1.00 90.56           H
ATOM   4741 2HB  CYS A 311      10.680  -0.848  -3.503  1.00 90.56           H
ATOM   4742  SG  CYS A 311      10.550  -3.272  -3.538  1.00 90.56           S
ATOM   4743  HG  CYS A 311      11.729  -3.207  -2.927  1.00 90.56           H
ATOM   4744  HN  CYS A 311       8.129  -1.992  -3.639  1.00 90.56           H
ATOM   4745  N   LEU A 312       8.215  -3.261  -6.064  1.00 88.74           N
ATOM   4746  CA  LEU A 312       8.005  -4.398  -6.944  1.00 88.74           C
ATOM   4747  C   LEU A 312       7.253  -3.938  -8.194  1.00 88.74           C
ATOM   4748  O   LEU A 312       7.449  -4.487  -9.278  1.00 88.74           O
ATOM   4749  HA  LEU A 312       8.986  -4.764  -7.246  1.00 88.74           H
ATOM   4750  CB  LEU A 312       7.310  -5.536  -6.193  1.00 88.74           C
ATOM   4751 1HB  LEU A 312       6.496  -5.112  -5.604  1.00 88.74           H
ATOM   4752 2HB  LEU A 312       6.858  -6.206  -6.925  1.00 88.74           H
ATOM   4753  CG  LEU A 312       8.197  -6.366  -5.262  1.00 88.74           C
ATOM   4754  HG  LEU A 312       8.562  -5.715  -4.468  1.00 88.74           H
ATOM   4755  CD1 LEU A 312       7.396  -7.486  -4.596  1.00 88.74           C
ATOM   4756 1HD1 LEU A 312       6.584  -7.054  -4.011  1.00 88.74           H
ATOM   4757 2HD1 LEU A 312       6.982  -8.142  -5.362  1.00 88.74           H
ATOM   4758 3HD1 LEU A 312       8.050  -8.060  -3.940  1.00 88.74           H
ATOM   4759  CD2 LEU A 312       9.422  -6.902  -6.007  1.00 88.74           C
ATOM   4760 1HD2 LEU A 312       9.097  -7.532  -6.834  1.00 88.74           H
ATOM   4761 2HD2 LEU A 312      10.006  -6.067  -6.394  1.00 88.74           H
ATOM   4762 3HD2 LEU A 312      10.035  -7.488  -5.322  1.00 88.74           H
ATOM   4763  HN  LEU A 312       7.532  -3.154  -5.341  1.00 88.74           H
ATOM   4764  N   ASN A 313       6.409  -2.935  -8.003  1.00 80.91           N
ATOM   4765  CA  ASN A 313       5.504  -2.507  -9.056  1.00 80.91           C
ATOM   4766  C   ASN A 313       6.304  -2.235 -10.331  1.00 80.91           C
ATOM   4767  O   ASN A 313       6.008  -2.794 -11.386  1.00 80.91           O
ATOM   4768  HA  ASN A 313       4.795  -3.327  -9.176  1.00 80.91           H
ATOM   4769  CB  ASN A 313       4.778  -1.217  -8.668  1.00 80.91           C
ATOM   4770 1HB  ASN A 313       5.446  -0.580  -8.088  1.00 80.91           H
ATOM   4771 2HB  ASN A 313       4.511  -0.662  -9.568  1.00 80.91           H
ATOM   4772  CG  ASN A 313       3.518  -1.519  -7.855  1.00 80.91           C
ATOM   4773  OD1 ASN A 313       2.974  -2.610  -7.888  1.00 80.91           O
ATOM   4774  ND2 ASN A 313       3.087  -0.495  -7.124  1.00 80.91           N
ATOM   4775 1HD2 ASN A 313       3.581   0.375  -7.142  1.00 80.91           H
ATOM   4776 2HD2 ASN A 313       2.270  -0.594  -6.557  1.00 80.91           H
ATOM   4777  HN  ASN A 313       6.337  -2.420  -7.149  1.00 80.91           H
ATOM   4778  N   PRO A 314       7.329  -1.375 -10.258  1.00 80.81           N
ATOM   4779  CA  PRO A 314       8.123  -1.044 -11.445  1.00 80.81           C
ATOM   4780  C   PRO A 314       8.652  -2.284 -12.148  1.00 80.81           C
ATOM   4781  O   PRO A 314       8.587  -2.383 -13.372  1.00 80.81           O
ATOM   4782  HA  PRO A 314       7.499  -0.542 -12.184  1.00 80.81           H
ATOM   4783  CB  PRO A 314       9.256  -0.177 -10.893  1.00 80.81           C
ATOM   4784 1HB  PRO A 314      10.130  -0.775 -10.637  1.00 80.81           H
ATOM   4785 2HB  PRO A 314       9.581   0.567 -11.620  1.00 80.81           H
ATOM   4786  CG  PRO A 314       8.636   0.472  -9.662  1.00 80.81           C
ATOM   4787 1HG  PRO A 314       9.396   0.833  -8.969  1.00 80.81           H
ATOM   4788 2HG  PRO A 314       8.024   1.336  -9.923  1.00 80.81           H
ATOM   4789  CD  PRO A 314       7.808  -0.654  -9.065  1.00 80.81           C
ATOM   4790 1HD  PRO A 314       8.406  -1.299  -8.421  1.00 80.81           H
ATOM   4791 2HD  PRO A 314       6.987  -0.275  -8.456  1.00 80.81           H
ATOM   4792  N   VAL A 315       9.168  -3.204 -11.347  1.00 80.80           N
ATOM   4793  CA  VAL A 315       9.795  -4.399 -11.886  1.00 80.80           C
ATOM   4794  C   VAL A 315       8.776  -5.168 -12.729  1.00 80.80           C
ATOM   4795  O   VAL A 315       9.098  -5.643 -13.818  1.00 80.80           O
ATOM   4796  HA  VAL A 315      10.613  -4.079 -12.531  1.00 80.80           H
ATOM   4797  CB  VAL A 315      10.386  -5.238 -10.751  1.00 80.80           C
ATOM   4798  HB  VAL A 315       9.588  -5.449 -10.039  1.00 80.80           H
ATOM   4799  CG1 VAL A 315      10.914  -6.575 -11.275  1.00 80.80           C
ATOM   4800 1HG1 VAL A 315      10.098  -7.133 -11.734  1.00 80.80           H
ATOM   4801 2HG1 VAL A 315      11.692  -6.393 -12.017  1.00 80.80           H
ATOM   4802 3HG1 VAL A 315      11.329  -7.151 -10.448  1.00 80.80           H
ATOM   4803  CG2 VAL A 315      11.482  -4.466 -10.013  1.00 80.80           C
ATOM   4804 1HG2 VAL A 315      12.280  -4.211 -10.711  1.00 80.80           H
ATOM   4805 2HG2 VAL A 315      11.063  -3.553  -9.591  1.00 80.80           H
ATOM   4806 3HG2 VAL A 315      11.886  -5.085  -9.212  1.00 80.80           H
ATOM   4807  HN  VAL A 315       9.162  -3.144 -10.349  1.00 80.80           H
ATOM   4808  N   LEU A 316       7.568  -5.267 -12.195  1.00 79.42           N
ATOM   4809  CA  LEU A 316       6.532  -6.066 -12.829  1.00 79.42           C
ATOM   4810  C   LEU A 316       6.250  -5.511 -14.227  1.00 79.42           C
ATOM   4811  O   LEU A 316       6.116  -6.271 -15.184  1.00 79.42           O
ATOM   4812  HA  LEU A 316       6.919  -7.080 -12.931  1.00 79.42           H
ATOM   4813  CB  LEU A 316       5.292  -6.142 -11.936  1.00 79.42           C
ATOM   4814 1HB  LEU A 316       4.945  -5.127 -11.743  1.00 79.42           H
ATOM   4815 2HB  LEU A 316       4.502  -6.650 -12.488  1.00 79.42           H
ATOM   4816  CG  LEU A 316       5.476  -6.852 -10.593  1.00 79.42           C
ATOM   4817  HG  LEU A 316       6.290  -6.364 -10.057  1.00 79.42           H
ATOM   4818  CD1 LEU A 316       4.221  -6.719  -9.727  1.00 79.42           C
ATOM   4819 1HD1 LEU A 316       4.018  -5.664  -9.540  1.00 79.42           H
ATOM   4820 2HD1 LEU A 316       3.373  -7.166 -10.245  1.00 79.42           H
ATOM   4821 3HD1 LEU A 316       4.378  -7.232  -8.778  1.00 79.42           H
ATOM   4822  CD2 LEU A 316       5.880  -8.313 -10.796  1.00 79.42           C
ATOM   4823 1HD2 LEU A 316       5.104  -8.830 -11.361  1.00 79.42           H
ATOM   4824 2HD2 LEU A 316       6.820  -8.357 -11.345  1.00 79.42           H
ATOM   4825 3HD2 LEU A 316       6.003  -8.794  -9.825  1.00 79.42           H
ATOM   4826  HN  LEU A 316       7.293  -4.815 -11.347  1.00 79.42           H
ATOM   4827  N   TYR A 317       6.169  -4.191 -14.299  1.00 72.37           N
ATOM   4828  CA  TYR A 317       5.813  -3.530 -15.544  1.00 72.37           C
ATOM   4829  C   TYR A 317       6.967  -3.592 -16.546  1.00 72.37           C
ATOM   4830  O   TYR A 317       6.742  -3.676 -17.753  1.00 72.37           O
ATOM   4831  HA  TYR A 317       4.950  -4.046 -15.963  1.00 72.37           H
ATOM   4832  CB  TYR A 317       5.544  -2.068 -15.183  1.00 72.37           C
ATOM   4833 1HB  TYR A 317       6.436  -1.649 -14.716  1.00 72.37           H
ATOM   4834 2HB  TYR A 317       5.369  -1.505 -16.099  1.00 72.37           H
ATOM   4835  CG  TYR A 317       4.353  -1.868 -14.244  1.00 72.37           C
ATOM   4836  CD1 TYR A 317       3.170  -2.540 -14.476  1.00 72.37           C
ATOM   4837  HD1 TYR A 317       3.085  -3.213 -15.329  1.00 72.37           H
ATOM   4838  CD2 TYR A 317       4.461  -1.016 -13.163  1.00 72.37           C
ATOM   4839  HD2 TYR A 317       5.396  -0.485 -12.980  1.00 72.37           H
ATOM   4840  CE1 TYR A 317       2.049  -2.352 -13.592  1.00 72.37           C
ATOM   4841  HE1 TYR A 317       1.109  -2.877 -13.765  1.00 72.37           H
ATOM   4842  CE2 TYR A 317       3.340  -0.828 -12.279  1.00 72.37           C
ATOM   4843  HE2 TYR A 317       3.412  -0.158 -11.423  1.00 72.37           H
ATOM   4844  CZ  TYR A 317       2.190  -1.505 -12.537  1.00 72.37           C
ATOM   4845  OH  TYR A 317       1.131  -1.328 -11.702  1.00 72.37           O
ATOM   4846  HH  TYR A 317       0.298  -1.684 -12.126  1.00 72.37           H
ATOM   4847  HN  TYR A 317       6.341  -3.577 -13.529  1.00 72.37           H
ATOM   4848  N   VAL A 318       8.178  -3.547 -16.010  1.00 71.14           N
ATOM   4849  CA  VAL A 318       9.368  -3.588 -16.843  1.00 71.14           C
ATOM   4850  C   VAL A 318       9.460  -4.954 -17.527  1.00 71.14           C
ATOM   4851  O   VAL A 318       9.569  -5.034 -18.749  1.00 71.14           O
ATOM   4852  HA  VAL A 318       9.260  -2.819 -17.608  1.00 71.14           H
ATOM   4853  CB  VAL A 318      10.604  -3.254 -16.006  1.00 71.14           C
ATOM   4854  HB  VAL A 318      10.650  -3.962 -15.179  1.00 71.14           H
ATOM   4855  CG1 VAL A 318      11.883  -3.412 -16.831  1.00 71.14           C
ATOM   4856 1HG1 VAL A 318      11.966  -4.441 -17.181  1.00 71.14           H
ATOM   4857 2HG1 VAL A 318      11.849  -2.738 -17.688  1.00 71.14           H
ATOM   4858 3HG1 VAL A 318      12.747  -3.168 -16.213  1.00 71.14           H
ATOM   4859  CG2 VAL A 318      10.503  -1.846 -15.416  1.00 71.14           C
ATOM   4860 1HG2 VAL A 318      10.420  -1.119 -16.223  1.00 71.14           H
ATOM   4861 2HG2 VAL A 318       9.621  -1.782 -14.778  1.00 71.14           H
ATOM   4862 3HG2 VAL A 318      11.394  -1.634 -14.826  1.00 71.14           H
ATOM   4863  HN  VAL A 318       8.352  -3.485 -15.027  1.00 71.14           H
ATOM   4864  N   PHE A 319       9.412  -5.994 -16.708  1.00 68.32           N
ATOM   4865  CA  PHE A 319       9.718  -7.334 -17.181  1.00 68.32           C
ATOM   4866  C   PHE A 319       8.528  -7.935 -17.931  1.00 68.32           C
ATOM   4867  O   PHE A 319       8.709  -8.651 -18.915  1.00 68.32           O
ATOM   4868  HA  PHE A 319      10.569  -7.251 -17.857  1.00 68.32           H
ATOM   4869  CB  PHE A 319      10.012  -8.188 -15.946  1.00 68.32           C
ATOM   4870 1HB  PHE A 319       9.274  -7.961 -15.176  1.00 68.32           H
ATOM   4871 2HB  PHE A 319       9.888  -9.239 -16.206  1.00 68.32           H
ATOM   4872  CG  PHE A 319      11.412  -7.983 -15.365  1.00 68.32           C
ATOM   4873  CD1 PHE A 319      12.499  -8.461 -16.028  1.00 68.32           C
ATOM   4874  HD1 PHE A 319      12.373  -8.991 -16.972  1.00 68.32           H
ATOM   4875  CD2 PHE A 319      11.570  -7.322 -14.187  1.00 68.32           C
ATOM   4876  HD2 PHE A 319      10.699  -6.938 -13.656  1.00 68.32           H
ATOM   4877  CE1 PHE A 319      13.800  -8.271 -15.489  1.00 68.32           C
ATOM   4878  HE1 PHE A 319      14.671  -8.654 -16.020  1.00 68.32           H
ATOM   4879  CE2 PHE A 319      12.870  -7.131 -13.649  1.00 68.32           C
ATOM   4880  HE2 PHE A 319      12.997  -6.602 -12.705  1.00 68.32           H
ATOM   4881  CZ  PHE A 319      13.958  -7.610 -14.311  1.00 68.32           C
ATOM   4882  HZ  PHE A 319      14.956  -7.464 -13.898  1.00 68.32           H
ATOM   4883  HN  PHE A 319       9.170  -5.933 -15.739  1.00 68.32           H
ATOM   4884  N   VAL A 320       7.339  -7.622 -17.438  1.00 68.84           N
ATOM   4885  CA  VAL A 320       6.129  -8.241 -17.953  1.00 68.84           C
ATOM   4886  C   VAL A 320       5.560  -7.377 -19.081  1.00 68.84           C
ATOM   4887  O   VAL A 320       4.885  -7.883 -19.976  1.00 68.84           O
ATOM   4888  HA  VAL A 320       6.405  -9.213 -18.362  1.00 68.84           H
ATOM   4889  CB  VAL A 320       5.133  -8.471 -16.815  1.00 68.84           C
ATOM   4890  HB  VAL A 320       4.547  -7.560 -16.693  1.00 68.84           H
ATOM   4891  CG1 VAL A 320       4.168  -9.609 -17.152  1.00 68.84           C
ATOM   4892 1HG1 VAL A 320       3.613  -9.359 -18.057  1.00 68.84           H
ATOM   4893 2HG1 VAL A 320       4.732 -10.527 -17.314  1.00 68.84           H
ATOM   4894 3HG1 VAL A 320       3.471  -9.751 -16.326  1.00 68.84           H
ATOM   4895  CG2 VAL A 320       5.861  -8.741 -15.496  1.00 68.84           C
ATOM   4896 1HG2 VAL A 320       6.483  -9.630 -15.601  1.00 68.84           H
ATOM   4897 2HG2 VAL A 320       6.488  -7.885 -15.245  1.00 68.84           H
ATOM   4898 3HG2 VAL A 320       5.130  -8.901 -14.704  1.00 68.84           H
ATOM   4899  HN  VAL A 320       7.195  -6.961 -16.702  1.00 68.84           H
ATOM   4900  N   GLY A 321       5.853  -6.087 -19.000  1.00 70.00           N
ATOM   4901  CA  GLY A 321       5.329  -5.139 -19.968  1.00 70.00           C
ATOM   4902  C   GLY A 321       6.202  -5.097 -21.223  1.00 70.00           C
ATOM   4903  O   GLY A 321       7.250  -4.453 -21.234  1.00 70.00           O
ATOM   4904 1HA  GLY A 321       4.310  -5.415 -20.238  1.00 70.00           H
ATOM   4905 2HA  GLY A 321       5.281  -4.146 -19.521  1.00 70.00           H
ATOM   4906  HN  GLY A 321       6.436  -5.689 -18.291  1.00 70.00           H
ATOM   4907  N   GLU A 322       5.739  -5.794 -22.251  1.00 71.09           N
ATOM   4908  CA  GLU A 322       6.414  -5.770 -23.537  1.00 71.09           C
ATOM   4909  C   GLU A 322       6.527  -4.333 -24.051  1.00 71.09           C
ATOM   4910  O   GLU A 322       7.586  -3.918 -24.518  1.00 71.09           O
ATOM   4911  HA  GLU A 322       7.409  -6.174 -23.349  1.00 71.09           H
ATOM   4912  CB  GLU A 322       5.694  -6.660 -24.552  1.00 71.09           C
ATOM   4913 1HB  GLU A 322       4.634  -6.408 -24.574  1.00 71.09           H
ATOM   4914 2HB  GLU A 322       6.178  -6.574 -25.525  1.00 71.09           H
ATOM   4915  CG  GLU A 322       5.789  -8.134 -24.152  1.00 71.09           C
ATOM   4916 1HG  GLU A 322       6.810  -8.368 -23.850  1.00 71.09           H
ATOM   4917 2HG  GLU A 322       5.150  -8.323 -23.290  1.00 71.09           H
ATOM   4918  CD  GLU A 322       5.374  -9.044 -25.310  1.00 71.09           C
ATOM   4919  OE1 GLU A 322       6.182  -9.935 -25.650  1.00 71.09           O
ATOM   4920  OE2 GLU A 322       4.258  -8.828 -25.830  1.00 71.09           O
ATOM   4921  HN  GLU A 322       4.919  -6.365 -22.215  1.00 71.09           H
ATOM   4922  N   ARG A 323       5.419  -3.613 -23.947  1.00 72.26           N
ATOM   4923  CA  ARG A 323       5.373  -2.239 -24.418  1.00 72.26           C
ATOM   4924  C   ARG A 323       6.428  -1.395 -23.700  1.00 72.26           C
ATOM   4925  O   ARG A 323       7.143  -0.620 -24.332  1.00 72.26           O
ATOM   4926  HA  ARG A 323       5.583  -2.304 -25.486  1.00 72.26           H
ATOM   4927  CB  ARG A 323       3.992  -1.624 -24.186  1.00 72.26           C
ATOM   4928 1HB  ARG A 323       3.644  -1.871 -23.183  1.00 72.26           H
ATOM   4929 2HB  ARG A 323       4.060  -0.537 -24.240  1.00 72.26           H
ATOM   4930  CG  ARG A 323       2.985  -2.130 -25.220  1.00 72.26           C
ATOM   4931 1HG  ARG A 323       3.395  -2.008 -26.223  1.00 72.26           H
ATOM   4932 2HG  ARG A 323       2.812  -3.196 -25.074  1.00 72.26           H
ATOM   4933  CD  ARG A 323       1.659  -1.373 -25.111  1.00 72.26           C
ATOM   4934 1HD  ARG A 323       1.264  -1.461 -24.099  1.00 72.26           H
ATOM   4935 2HD  ARG A 323       1.820  -0.312 -25.299  1.00 72.26           H
ATOM   4936  NE  ARG A 323       0.684  -1.917 -26.082  1.00 72.26           N
ATOM   4937  HE  ARG A 323       0.986  -2.655 -26.686  1.00 72.26           H
ATOM   4938  CZ  ARG A 323      -0.577  -1.482 -26.205  1.00 72.26           C
ATOM   4939  NH1 ARG A 323      -1.035  -0.495 -25.422  1.00 72.26           N
ATOM   4940 1HH1 ARG A 323      -0.434  -0.077 -24.741  1.00 72.26           H
ATOM   4941 2HH1 ARG A 323      -1.978  -0.176 -25.520  1.00 72.26           H
ATOM   4942  NH2 ARG A 323      -1.374  -2.048 -27.121  1.00 72.26           N
ATOM   4943 1HH2 ARG A 323      -2.318  -1.735 -27.225  1.00 72.26           H
ATOM   4944 2HH2 ARG A 323      -1.025  -2.784 -27.701  1.00 72.26           H
ATOM   4945  HN  ARG A 323       4.567  -3.952 -23.550  1.00 72.26           H
ATOM   4946  N   PHE A 324       6.490  -1.575 -22.388  1.00 74.86           N
ATOM   4947  CA  PHE A 324       7.372  -0.767 -21.563  1.00 74.86           C
ATOM   4948  C   PHE A 324       8.835  -0.971 -21.960  1.00 74.86           C
ATOM   4949  O   PHE A 324       9.609  -0.016 -22.007  1.00 74.86           O
ATOM   4950  HA  PHE A 324       7.097   0.276 -21.722  1.00 74.86           H
ATOM   4951  CB  PHE A 324       7.179  -1.227 -20.117  1.00 74.86           C
ATOM   4952 1HB  PHE A 324       6.113  -1.351 -19.925  1.00 74.86           H
ATOM   4953 2HB  PHE A 324       7.640  -2.207 -19.994  1.00 74.86           H
ATOM   4954  CG  PHE A 324       7.762  -0.270 -19.076  1.00 74.86           C
ATOM   4955  CD1 PHE A 324       9.078  -0.349 -18.742  1.00 74.86           C
ATOM   4956  HD1 PHE A 324       9.717  -1.093 -19.217  1.00 74.86           H
ATOM   4957  CD2 PHE A 324       6.965   0.659 -18.484  1.00 74.86           C
ATOM   4958  HD2 PHE A 324       5.910   0.721 -18.751  1.00 74.86           H
ATOM   4959  CE1 PHE A 324       9.620   0.540 -17.776  1.00 74.86           C
ATOM   4960  HE1 PHE A 324      10.674   0.477 -17.508  1.00 74.86           H
ATOM   4961  CE2 PHE A 324       7.506   1.547 -17.517  1.00 74.86           C
ATOM   4962  HE2 PHE A 324       6.867   2.292 -17.043  1.00 74.86           H
ATOM   4963  CZ  PHE A 324       8.822   1.469 -17.184  1.00 74.86           C
ATOM   4964  HZ  PHE A 324       9.238   2.151 -16.442  1.00 74.86           H
ATOM   4965  HN  PHE A 324       5.954  -2.257 -21.891  1.00 74.86           H
ATOM   4966  N   ARG A 325       9.170  -2.223 -22.237  1.00 74.86           N
ATOM   4967  CA  ARG A 325      10.511  -2.557 -22.688  1.00 74.86           C
ATOM   4968  C   ARG A 325      10.870  -1.741 -23.932  1.00 74.86           C
ATOM   4969  O   ARG A 325      11.962  -1.182 -24.018  1.00 74.86           O
ATOM   4970  HA  ARG A 325      11.159  -2.300 -21.851  1.00 74.86           H
ATOM   4971  CB  ARG A 325      10.628  -4.047 -23.013  1.00 74.86           C
ATOM   4972 1HB  ARG A 325       9.848  -4.332 -23.719  1.00 74.86           H
ATOM   4973 2HB  ARG A 325      11.584  -4.244 -23.497  1.00 74.86           H
ATOM   4974  CG  ARG A 325      10.508  -4.895 -21.745  1.00 74.86           C
ATOM   4975 1HG  ARG A 325      11.200  -4.525 -20.989  1.00 74.86           H
ATOM   4976 2HG  ARG A 325       9.504  -4.799 -21.332  1.00 74.86           H
ATOM   4977  CD  ARG A 325      10.804  -6.367 -22.039  1.00 74.86           C
ATOM   4978 1HD  ARG A 325      10.142  -6.730 -22.825  1.00 74.86           H
ATOM   4979 2HD  ARG A 325      11.825  -6.474 -22.407  1.00 74.86           H
ATOM   4980  NE  ARG A 325      10.623  -7.175 -20.813  1.00 74.86           N
ATOM   4981  HE  ARG A 325      10.200  -6.736 -20.020  1.00 74.86           H
ATOM   4982  CZ  ARG A 325      10.990  -8.459 -20.698  1.00 74.86           C
ATOM   4983  NH1 ARG A 325      11.562  -9.098 -21.728  1.00 74.86           N
ATOM   4984 1HH1 ARG A 325      11.717  -8.616 -22.590  1.00 74.86           H
ATOM   4985 2HH1 ARG A 325      11.833 -10.056 -21.634  1.00 74.86           H
ATOM   4986  NH2 ARG A 325      10.777  -9.094 -19.537  1.00 74.86           N
ATOM   4987 1HH2 ARG A 325      11.045 -10.052 -19.435  1.00 74.86           H
ATOM   4988 2HH2 ARG A 325      10.350  -8.610 -18.774  1.00 74.86           H
ATOM   4989  HN  ARG A 325       8.546  -3.000 -22.157  1.00 74.86           H
ATOM   4990  N   ARG A 326       9.930  -1.700 -24.865  1.00 76.68           N
ATOM   4991  CA  ARG A 326      10.139  -0.974 -26.106  1.00 76.68           C
ATOM   4992  C   ARG A 326      10.301   0.521 -25.826  1.00 76.68           C
ATOM   4993  O   ARG A 326      11.172   1.173 -26.399  1.00 76.68           O
ATOM   4994  HA  ARG A 326      11.053  -1.396 -26.525  1.00 76.68           H
ATOM   4995  CB  ARG A 326       8.969  -1.182 -27.070  1.00 76.68           C
ATOM   4996 1HB  ARG A 326       8.031  -0.955 -26.563  1.00 76.68           H
ATOM   4997 2HB  ARG A 326       9.054  -0.488 -27.907  1.00 76.68           H
ATOM   4998  CG  ARG A 326       8.937  -2.619 -27.592  1.00 76.68           C
ATOM   4999 1HG  ARG A 326       9.859  -2.834 -28.134  1.00 76.68           H
ATOM   5000 2HG  ARG A 326       8.891  -3.314 -26.754  1.00 76.68           H
ATOM   5001  CD  ARG A 326       7.735  -2.842 -28.513  1.00 76.68           C
ATOM   5002 1HD  ARG A 326       6.823  -2.504 -28.021  1.00 76.68           H
ATOM   5003 2HD  ARG A 326       7.847  -2.248 -29.420  1.00 76.68           H
ATOM   5004  NE  ARG A 326       7.621  -4.276 -28.858  1.00 76.68           N
ATOM   5005  HE  ARG A 326       7.814  -4.948 -28.143  1.00 76.68           H
ATOM   5006  CZ  ARG A 326       7.275  -4.732 -30.070  1.00 76.68           C
ATOM   5007  NH1 ARG A 326       7.005  -3.877 -31.067  1.00 76.68           N
ATOM   5008 1HH1 ARG A 326       7.061  -2.891 -30.909  1.00 76.68           H
ATOM   5009 2HH1 ARG A 326       6.748  -4.226 -31.968  1.00 76.68           H
ATOM   5010  NH2 ARG A 326       7.203  -6.055 -30.271  1.00 76.68           N
ATOM   5011 1HH2 ARG A 326       6.947  -6.411 -31.169  1.00 76.68           H
ATOM   5012 2HH2 ARG A 326       7.406  -6.686 -29.522  1.00 76.68           H
ATOM   5013  HN  ARG A 326       9.040  -2.150 -24.784  1.00 76.68           H
ATOM   5014  N   ASP A 327       9.447   1.021 -24.944  1.00 77.38           N
ATOM   5015  CA  ASP A 327       9.418   2.445 -24.655  1.00 77.38           C
ATOM   5016  C   ASP A 327      10.692   2.834 -23.902  1.00 77.38           C
ATOM   5017  O   ASP A 327      11.228   3.922 -24.103  1.00 77.38           O
ATOM   5018  HA  ASP A 327       9.343   2.933 -25.627  1.00 77.38           H
ATOM   5019  CB  ASP A 327       8.220   2.804 -23.774  1.00 77.38           C
ATOM   5020 1HB  ASP A 327       8.296   2.282 -22.820  1.00 77.38           H
ATOM   5021 2HB  ASP A 327       8.232   3.871 -23.555  1.00 77.38           H
ATOM   5022  CG  ASP A 327       6.904   2.433 -24.461  1.00 77.38           C
ATOM   5023  OD1 ASP A 327       6.803   2.703 -25.677  1.00 77.38           O
ATOM   5024  OD2 ASP A 327       6.029   1.888 -23.754  1.00 77.38           O
ATOM   5025  HN  ASP A 327       8.785   0.473 -24.434  1.00 77.38           H
ATOM   5026  N   LEU A 328      11.140   1.923 -23.051  1.00 76.29           N
ATOM   5027  CA  LEU A 328      12.372   2.132 -22.309  1.00 76.29           C
ATOM   5028  C   LEU A 328      13.536   2.267 -23.293  1.00 76.29           C
ATOM   5029  O   LEU A 328      14.339   3.193 -23.186  1.00 76.29           O
ATOM   5030  HA  LEU A 328      12.270   3.071 -21.764  1.00 76.29           H
ATOM   5031  CB  LEU A 328      12.568   1.025 -21.272  1.00 76.29           C
ATOM   5032 1HB  LEU A 328      11.727   1.050 -20.579  1.00 76.29           H
ATOM   5033 2HB  LEU A 328      12.530   0.064 -21.784  1.00 76.29           H
ATOM   5034  CG  LEU A 328      13.863   1.088 -20.460  1.00 76.29           C
ATOM   5035  HG  LEU A 328      14.701   1.123 -21.157  1.00 76.29           H
ATOM   5036  CD1 LEU A 328      13.921   2.364 -19.619  1.00 76.29           C
ATOM   5037 1HD1 LEU A 328      13.876   3.234 -20.274  1.00 76.29           H
ATOM   5038 2HD1 LEU A 328      13.076   2.384 -18.930  1.00 76.29           H
ATOM   5039 3HD1 LEU A 328      14.852   2.384 -19.052  1.00 76.29           H
ATOM   5040  CD2 LEU A 328      14.037  -0.170 -19.607  1.00 76.29           C
ATOM   5041 1HD2 LEU A 328      13.197  -0.261 -18.918  1.00 76.29           H
ATOM   5042 2HD2 LEU A 328      14.073  -1.046 -20.254  1.00 76.29           H
ATOM   5043 3HD2 LEU A 328      14.966  -0.099 -19.040  1.00 76.29           H
ATOM   5044  HN  LEU A 328      10.676   1.056 -22.864  1.00 76.29           H
ATOM   5045  N   VAL A 329      13.591   1.330 -24.228  1.00 76.65           N
ATOM   5046  CA  VAL A 329      14.672   1.304 -25.198  1.00 76.65           C
ATOM   5047  C   VAL A 329      14.606   2.564 -26.063  1.00 76.65           C
ATOM   5048  O   VAL A 329      15.637   3.133 -26.419  1.00 76.65           O
ATOM   5049  HA  VAL A 329      15.611   1.308 -24.645  1.00 76.65           H
ATOM   5050  CB  VAL A 329      14.609   0.013 -26.017  1.00 76.65           C
ATOM   5051  HB  VAL A 329      13.602  -0.079 -26.422  1.00 76.65           H
ATOM   5052  CG1 VAL A 329      15.586   0.062 -27.194  1.00 76.65           C
ATOM   5053 1HG1 VAL A 329      15.331   0.900 -27.843  1.00 76.65           H
ATOM   5054 2HG1 VAL A 329      16.601   0.189 -26.818  1.00 76.65           H
ATOM   5055 3HG1 VAL A 329      15.521  -0.868 -27.759  1.00 76.65           H
ATOM   5056  CG2 VAL A 329      14.875  -1.209 -25.135  1.00 76.65           C
ATOM   5057 1HG2 VAL A 329      15.865  -1.126 -24.688  1.00 76.65           H
ATOM   5058 2HG2 VAL A 329      14.123  -1.258 -24.347  1.00 76.65           H
ATOM   5059 3HG2 VAL A 329      14.824  -2.113 -25.742  1.00 76.65           H
ATOM   5060  HN  VAL A 329      12.916   0.600 -24.328  1.00 76.65           H
ATOM   5061  N   LYS A 330      13.382   2.964 -26.377  1.00 75.97           N
[truncated: 117,320 more chars]
